# Supplementary material for: Task-related functional connectivity in autism spectrum conditions: an EEG study using wavelet transform coherence
Source: Mol Autism. 2013 Jan 12;4:1. doi: 10.1186/2040-2392-4-1 (PMC3558480; doi:10.1186/2040-2392-4-1)
Supplement: Additional file 3 — Raw EEG data for the face task (part 1). [file 2040-2392-4-1-S3.zip › ID10_faces_attending_faces.dat]

[Subject]	
[Date]	02/23/2009
[Time]	16:23:31
[Channels]	10
[Rate]	1000.000000
[Type]	Epoch
[Headers]	Yes
[Points]	401
[Xmin]	0.00000
[Sweeps]	86
[Accepted]	86
[Rejected]	0
[Domain]	Time
[Rows]	Points
[Electrode Labels]
[      P8]	[     TP8]	[      T8]	[      P7]	[     FT8]	[     TP7]	[      F8]	[      T7]	[     FT7]	[      F7]	
[Electrode XUnits]
[ Default]	[ Default]	[ Default]	[ Default]	[ Default]	[ Default]	[ Default]	[ Default]	[ Default]	[ Default]	
[Electrode YUnits]
[ Default]	[ Default]	[ Default]	[ Default]	[ Default]	[ Default]	[ Default]	[ Default]	[ Default]	[ Default]	
[Epoch Header]
[Trial Type]	21
[Accept]	1
[Correct]	0
[RT]	 0.000
[Resp]	0
[Epoch Data]
   -27.0233	   -18.7149	   -29.8767	   -14.6866	   -29.4571	   -18.2114	   -50.5219	   -23.7503	   -42.2974	   -30.4642	
   -25.5127	   -16.8686	   -27.3590	   -15.3580	   -27.6947	   -17.6239	   -50.2701	   -20.7291	   -40.4510	   -29.4571	
   -24.3378	   -15.8615	   -25.1770	   -17.1204	   -26.3519	   -17.7078	   -50.1022	   -18.1274	   -38.4369	   -28.5339	
   -23.5825	   -15.4419	   -23.1628	   -19.9738	   -25.2609	   -18.3792	   -50.1862	   -15.9454	   -36.5906	   -27.8625	
   -23.1628	   -15.6097	   -21.4844	   -23.6664	   -24.5056	   -19.5541	   -50.3540	   -14.3509	   -34.9960	   -27.3590	
   -22.9950	   -16.1972	   -20.0577	   -27.7786	   -24.0860	   -21.2326	   -50.6058	   -13.4277	   -33.9050	   -26.9394	
   -22.9950	   -17.0364	   -18.9667	   -32.0587	   -23.7503	   -23.4146	   -50.8575	   -13.0920	   -33.3176	   -26.7715	
   -23.0789	   -17.9596	   -18.1274	   -36.1710	   -23.6664	   -25.8484	   -51.1932	   -13.3438	   -33.3176	   -26.6037	
   -23.0789	   -18.9667	   -17.6239	   -39.6118	   -23.7503	   -28.5339	   -51.4450	   -14.0991	   -33.7372	   -26.6037	
   -23.0789	   -20.1416	   -17.5400	   -42.1295	   -23.9182	   -31.0516	   -51.5289	   -15.1062	   -34.4086	   -26.6037	
   -22.9950	   -21.3165	   -17.7917	   -43.3044	   -24.1699	   -33.3176	   -51.4450	   -16.1972	   -35.2478	   -26.6037	
   -23.0789	   -22.5754	   -18.4631	   -43.1366	   -24.5895	   -34.9121	   -51.1932	   -17.1204	   -36.0870	   -26.6037	
   -23.2468	   -23.9182	   -19.6381	   -41.4581	   -25.0931	   -35.6674	   -50.7736	   -17.8757	   -36.7584	   -26.6037	
   -23.7503	   -25.2609	   -21.3165	   -38.6887	   -25.7645	   -35.6674	   -50.3540	   -18.2953	   -37.1780	   -26.6037	
   -24.5056	   -26.6037	   -23.4146	   -34.9121	   -26.6876	   -34.9121	   -50.1022	   -18.4631	   -37.4298	   -26.6876	
   -25.7645	   -27.9465	   -25.8484	   -30.7159	   -27.7786	   -33.5693	   -50.1022	   -18.3792	   -37.4298	   -27.0233	
   -27.4429	   -29.3732	   -28.6179	   -26.5198	   -29.2892	   -31.9748	   -50.5219	   -18.2114	   -37.4298	   -27.5269	
   -29.4571	   -30.9677	   -31.4713	   -22.6593	   -30.9677	   -30.3802	   -51.1093	   -18.1274	   -37.3459	   -28.3661	
   -31.8909	   -32.6462	   -34.3246	   -19.6381	   -32.8140	   -28.9536	   -51.9485	   -17.9596	   -37.2620	   -29.3732	
   -34.4086	   -34.3246	   -37.0102	   -17.6239	   -34.8282	   -27.7786	   -52.9556	   -17.9596	   -37.0941	   -30.4642	
   -36.9263	   -36.0031	   -39.2761	   -16.7007	   -36.6745	   -26.9394	   -53.8788	   -18.0435	   -36.9263	   -31.5552	
   -39.2761	   -37.4298	   -40.9546	   -16.7847	   -38.2690	   -26.4359	   -54.7180	   -18.1274	   -36.6745	   -32.3944	
   -41.2064	   -38.6047	   -42.0456	   -17.7917	   -39.5279	   -26.1002	   -55.3894	   -18.1274	   -36.4227	   -32.9819	
   -42.6331	   -39.2761	   -42.4652	   -19.3863	   -40.3671	   -25.8484	   -55.7251	   -18.0435	   -36.0870	   -33.1497	
   -43.3044	   -39.5279	   -42.2134	   -21.3165	   -40.6189	   -25.5966	   -55.6412	   -17.7917	   -35.6674	   -32.8140	
   -43.1366	   -39.2761	   -41.2903	   -23.3307	   -40.2832	   -25.3448	   -55.1376	   -17.3721	   -35.1639	   -32.0587	
   -42.2134	   -38.5208	   -39.7797	   -25.5127	   -39.2761	   -25.0931	   -54.1306	   -16.8686	   -34.4925	   -30.8838	
   -40.6189	   -37.2620	   -37.7655	   -27.5269	   -37.8494	   -24.8413	   -52.7878	   -16.1972	   -33.6533	   -29.3732	
   -38.2690	   -35.4996	   -35.3317	   -29.3732	   -36.0870	   -24.5895	   -51.1093	   -15.5258	   -32.7301	   -27.8625	
   -35.3317	   -33.3176	   -32.6462	   -30.8838	   -33.9890	   -24.4217	   -49.2630	   -14.9384	   -31.7230	   -26.3519	
   -32.1426	   -30.6320	   -29.8767	   -31.8909	   -31.8909	   -24.3378	   -47.5006	   -14.4348	   -30.7159	   -25.0092	
   -28.7857	   -27.6947	   -27.2751	   -32.3944	   -29.8767	   -24.1699	   -45.7382	   -13.9313	   -29.8767	   -24.0021	
   -25.5127	   -24.7574	   -25.1770	   -32.3944	   -28.0304	   -24.0021	   -44.3115	   -13.5117	   -29.2053	   -23.3307	
   -22.7432	   -21.9879	   -23.8342	   -31.8909	   -26.6876	   -24.0021	   -43.2205	   -13.2599	   -28.8696	   -23.0789	
   -20.6451	   -19.6381	   -23.3307	   -31.0516	   -25.8484	   -24.0860	   -42.6331	   -13.1760	   -28.9536	   -23.1628	
   -19.3863	   -17.9596	   -23.8342	   -30.0446	   -25.5966	   -24.5056	   -42.6331	   -13.3438	   -29.5410	   -23.6664	
   -19.1345	   -17.0364	   -25.2609	   -29.2053	   -26.0162	   -25.1770	   -43.1366	   -13.8474	   -30.6320	   -24.5056	
   -19.8059	   -17.0364	   -27.3590	   -28.5339	   -26.9394	   -26.1841	   -44.1437	   -14.7705	   -32.1426	   -25.6805	
   -21.3165	   -17.7917	   -30.0446	   -28.2822	   -28.4500	   -27.5269	   -45.5704	   -15.9454	   -34.0729	   -27.0233	
   -23.6664	   -19.4702	   -32.9819	   -28.4500	   -30.2963	   -29.1214	   -47.2488	   -17.5400	   -36.2549	   -28.7018	
   -26.6037	   -21.8201	   -36.0870	   -29.0375	   -32.5623	   -30.9677	   -49.0952	   -19.4702	   -38.8565	   -30.7159	
   -29.8767	   -24.7574	   -39.1083	   -29.8767	   -34.9960	   -32.8979	   -50.8575	   -21.6522	   -41.6260	   -32.8140	
   -33.0658	   -28.1143	   -41.9617	   -31.0516	   -37.4298	   -34.8282	   -52.5360	   -24.1699	   -44.4794	   -35.1639	
   -36.0031	   -31.4713	   -44.3954	   -32.3105	   -39.6118	   -36.6745	   -53.8788	   -26.7715	   -47.2488	   -37.5137	
   -38.4369	   -34.5764	   -46.3257	   -33.5693	   -41.4581	   -38.1851	   -54.8859	   -29.4571	   -49.8505	   -39.7797	
   -40.1993	   -37.2620	   -47.6685	   -34.6603	   -42.7170	   -39.2761	   -55.3894	   -32.1426	   -52.0325	   -41.8777	
   -41.1224	   -39.1922	   -48.3398	   -35.6674	   -43.4723	   -39.8636	   -55.3055	   -34.7443	   -53.7109	   -43.6401	
   -41.2064	   -40.2832	   -48.2559	   -36.5067	   -43.5562	   -39.8636	   -54.7180	   -37.2620	   -54.8019	   -45.0668	
   -40.4510	   -40.4510	   -47.5006	   -37.1780	   -42.9688	   -39.3600	   -53.7109	   -39.6118	   -55.2216	   -46.1578	
   -39.0244	   -39.9475	   -46.1578	   -37.7655	   -41.9617	   -38.5208	   -52.2842	   -41.8777	   -55.2216	   -46.9131	
   -37.2620	   -38.8565	   -44.4794	   -38.3530	   -40.5350	   -37.5137	   -50.7736	   -44.1437	   -54.7180	   -47.5006	
   -35.4156	   -37.4298	   -42.7170	   -39.0244	   -39.1083	   -36.6745	   -49.2630	   -46.2418	   -54.0466	   -48.0042	
   -33.9050	   -36.0031	   -41.1224	   -39.8636	   -37.9333	   -36.0031	   -48.0881	   -48.1720	   -53.3752	   -48.7595	
   -32.8979	   -34.9121	   -39.9475	   -40.7867	   -37.0941	   -35.7513	   -47.4167	   -49.9344	   -52.7878	   -49.6826	
   -32.3944	   -34.0729	   -39.1922	   -41.6260	   -36.6745	   -35.7513	   -47.3328	   -51.1093	   -52.2842	   -50.9415	
   -32.4783	   -33.6533	   -39.0244	   -42.1295	   -36.7584	   -36.0870	   -47.6685	   -51.7807	   -51.9485	   -52.4521	
   -32.8979	   -33.5693	   -39.1922	   -42.4652	   -37.0941	   -36.5906	   -48.5077	   -51.8646	   -51.6968	   -54.1306	
   -33.5693	   -33.6533	   -39.6118	   -42.3813	   -37.5977	   -37.0941	   -49.5148	   -51.3611	   -51.5289	   -55.8090	
   -34.1568	   -33.8211	   -40.1154	   -42.1295	   -38.0173	   -37.6816	   -50.4379	   -50.3540	   -51.3611	   -57.4875	
   -34.6603	   -33.9050	   -40.6189	   -41.7938	   -38.4369	   -38.3530	   -51.2772	   -49.0112	   -51.3611	   -58.9142	
   -35.1639	   -33.9050	   -40.9546	   -41.5421	   -38.7726	   -38.9404	   -51.7807	   -47.5006	   -51.4450	   -60.0891	
   -35.4996	   -33.7372	   -41.2903	   -41.2903	   -39.0244	   -39.4440	   -52.0325	   -45.7382	   -51.5289	   -60.8444	
   -35.9192	   -33.5693	   -41.4581	   -41.2064	   -39.1922	   -39.7797	   -51.9485	   -43.9758	   -51.6129	   -61.1801	
   -36.5067	   -33.2336	   -41.5421	   -41.1224	   -39.4440	   -39.9475	   -51.5289	   -42.2134	   -51.5289	   -60.9283	
   -37.2620	   -32.9819	   -41.5421	   -41.2064	   -39.6118	   -40.0314	   -50.9415	   -40.5350	   -51.1932	   -60.0052	
   -38.5208	   -32.8979	   -41.5421	   -41.4581	   -39.8636	   -39.9475	   -50.1862	   -39.1083	   -50.6058	   -58.5785	
   -40.3671	   -33.0658	   -41.6260	   -41.8777	   -40.1993	   -39.8636	   -49.5148	   -38.1012	   -49.8505	   -56.7322	
   -42.7170	   -33.6533	   -41.8777	   -42.4652	   -40.6189	   -39.7797	   -48.8434	   -37.4298	   -49.0112	   -54.6341	
   -45.5704	   -34.6603	   -42.2974	   -43.2205	   -41.1224	   -39.8636	   -48.3398	   -37.1780	   -48.1720	   -52.5360	
   -48.6755	   -36.0870	   -42.7170	   -44.0598	   -41.7099	   -40.0314	   -48.0881	   -37.2620	   -47.5006	   -50.4379	
   -51.6968	   -37.8494	   -43.3044	   -44.9829	   -42.2134	   -40.3671	   -48.0042	   -37.6816	   -47.1649	   -48.5077	
   -54.2984	   -39.7797	   -43.8080	   -45.8221	   -42.7170	   -40.7867	   -48.1720	   -38.2690	   -47.0810	   -46.9131	
   -56.1447	   -41.7938	   -44.2276	   -46.6614	   -42.9688	   -41.3742	   -48.6755	   -38.8565	   -47.4167	   -45.6543	
   -57.2357	   -43.7241	   -44.4794	   -47.3328	   -43.1366	   -41.9617	   -49.5148	   -39.2761	   -48.0881	   -44.8151	
   -57.4875	   -45.4025	   -44.5633	   -47.9202	   -42.9688	   -42.4652	   -50.6897	   -39.3600	   -48.9273	   -44.2276	
   -56.9000	   -46.7453	   -44.3115	   -48.2559	   -42.5491	   -42.8848	   -52.0325	   -38.9404	   -49.8505	   -43.8080	
   -55.4733	   -47.6685	   -43.7241	   -48.2559	   -41.9617	   -43.0527	   -53.5431	   -38.0173	   -50.6897	   -43.4723	
   -53.4592	   -48.0881	   -42.8848	   -47.9202	   -41.2064	   -42.9688	   -55.0537	   -36.5906	   -51.4450	   -43.1366	
   -51.0254	   -48.0881	   -41.6260	   -47.4167	   -40.2832	   -42.6331	   -56.3965	   -34.7443	   -51.9485	   -42.6331	
   -48.1720	   -47.6685	   -40.0314	   -46.6614	   -39.3600	   -42.2974	   -57.3196	   -32.5623	   -52.2003	   -41.7938	
   -45.1508	   -46.8292	   -38.1851	   -45.9900	   -38.3530	   -41.8777	   -57.6553	   -30.2963	   -52.1164	   -40.7867	
   -42.1295	   -45.6543	   -36.0031	   -45.4025	   -37.3459	   -41.4581	   -57.2357	   -28.0304	   -51.7807	   -39.5279	
   -39.2761	   -44.2276	   -33.6533	   -44.9829	   -36.4227	   -41.0385	   -55.9769	   -25.8484	   -51.1093	   -38.1012	
   -36.5906	   -42.6331	   -31.1356	   -44.6472	   -35.4156	   -40.4510	   -53.8788	   -23.9182	   -50.1022	   -36.5067	
   -34.2407	   -40.9546	   -28.4500	   -44.3954	   -34.3246	   -39.6957	   -51.0254	   -22.3236	   -48.8434	   -34.9121	
   -32.3105	   -39.3600	   -25.8484	   -44.1437	   -33.2336	   -38.7726	   -47.7524	   -21.1487	   -47.4167	   -33.4015	
   -30.8838	   -37.9333	   -23.4146	   -43.5562	   -32.1426	   -37.5977	   -44.3115	   -20.3094	   -45.9900	   -32.0587	
   -30.0446	   -36.9263	   -21.4005	   -42.7170	   -31.0516	   -36.4227	   -41.0385	   -19.7220	   -44.7311	   -30.9677	
   -29.9606	   -36.3388	   -19.8898	   -41.4581	   -30.2124	   -35.1639	   -38.1012	   -19.4702	   -43.7241	   -30.2124	
   -30.3802	   -36.1710	   -19.1345	   -39.8636	   -29.6249	   -34.1568	   -35.8353	   -19.2184	   -43.1366	   -29.9606	
   -31.3034	   -36.5067	   -19.0506	   -38.1012	   -29.3732	   -33.3176	   -34.2407	   -19.2184	   -42.9688	   -30.1285	
   -32.3944	   -37.0102	   -19.7220	   -36.4227	   -29.4571	   -32.8140	   -33.4015	   -19.3863	   -43.3044	   -30.7159	
   -33.4854	   -37.5977	   -20.9808	   -34.7443	   -29.7928	   -32.6462	   -33.2336	   -19.8059	   -44.0598	   -31.7230	
   -34.3246	   -38.1012	   -22.8271	   -33.4015	   -30.2963	   -32.7301	   -33.6533	   -20.4773	   -45.2347	   -32.9819	
   -34.8282	   -38.6047	   -25.2609	   -32.4783	   -30.8838	   -33.0658	   -34.6603	   -21.4844	   -46.7453	   -34.4925	
   -34.9960	   -38.9404	   -28.2822	   -32.0587	   -31.5552	   -33.6533	   -36.0031	   -22.6593	   -48.5916	   -36.2549	
   -34.9960	   -39.1922	   -31.7230	   -32.2266	   -32.2266	   -34.3246	   -37.5977	   -24.0860	   -50.6897	   -38.0173	
   -34.8282	   -39.2761	   -35.4996	   -32.8979	   -33.0658	   -35.1639	   -39.2761	   -25.5127	   -52.7878	   -39.7797	
   -34.6603	   -39.2761	   -39.3600	   -33.9890	   -33.9890	   -35.9192	   -41.1224	   -27.0233	   -54.8019	   -41.4581	
   -34.4925	   -39.1922	   -43.1366	   -35.3317	   -35.0800	   -36.7584	   -42.8009	   -28.5339	   -56.6483	   -42.9688	
   -34.4925	   -39.1083	   -46.5775	   -36.8423	   -36.2549	   -37.5137	   -44.3954	   -29.8767	   -58.0750	   -44.2276	
   -34.6603	   -39.1083	   -49.6826	   -38.1012	   -37.5137	   -38.1851	   -45.8221	   -31.1356	   -58.9981	   -45.2347	
   -34.8282	   -39.1922	   -52.2003	   -39.1083	   -38.7726	   -38.7726	   -46.9971	   -32.3105	   -59.2499	   -45.9900	
   -35.0800	   -39.4440	   -54.1306	   -39.6118	   -40.0314	   -39.0244	   -47.8363	   -33.4015	   -58.7463	   -46.4096	
   -35.1639	   -39.6118	   -55.3055	   -39.6118	   -41.0385	   -39.0244	   -48.4238	   -34.4086	   -57.3196	   -46.5775	
   -34.9960	   -39.6957	   -55.5573	   -38.8565	   -41.7099	   -38.5208	   -48.5077	   -35.3317	   -55.2216	   -46.4935	
   -34.3246	   -39.5279	   -54.8859	   -37.4298	   -42.0456	   -37.5137	   -48.1720	   -36.2549	   -52.3682	   -46.2418	
   -33.1497	   -39.0244	   -53.2074	   -35.3317	   -41.8777	   -36.0031	   -47.5006	   -37.0102	   -49.1791	   -45.9900	
   -31.3873	   -38.1851	   -50.6897	   -32.6462	   -41.2064	   -33.9050	   -46.4096	   -37.7655	   -45.8221	   -45.9061	
   -29.2053	   -36.9263	   -47.4167	   -29.4571	   -40.1993	   -31.4713	   -45.1508	   -38.2690	   -42.3813	   -46.0739	
   -26.6876	   -35.4996	   -43.6401	   -26.1841	   -38.8565	   -28.8696	   -43.8080	   -38.4369	   -39.1922	   -46.6614	
   -24.0860	   -33.9050	   -39.5279	   -22.7432	   -37.4298	   -26.3519	   -42.6331	   -38.1851	   -36.1710	   -47.6685	
   -21.6522	   -32.3105	   -35.3317	   -19.4702	   -35.8353	   -23.9182	   -41.5421	   -37.1780	   -33.4854	   -49.0952	
   -19.5541	   -30.7159	   -31.3034	   -16.4490	   -34.4086	   -21.7361	   -40.7867	   -35.4156	   -31.1356	   -50.7736	
   -17.8757	   -29.0375	   -27.6947	   -13.6795	   -33.0658	   -19.9738	   -40.3671	   -32.8979	   -29.1214	   -52.4521	
   -16.7007	   -27.3590	   -24.5895	   -11.4136	   -31.9748	   -18.5471	   -40.1993	   -29.8767	   -27.6108	   -53.8788	
   -16.0294	   -25.4288	   -22.1558	    -9.6512	   -31.0516	   -17.6239	   -40.2832	   -26.6037	   -26.5198	   -54.9698	
   -15.7776	   -23.0789	   -20.6451	    -8.5602	   -30.3802	   -17.0364	   -40.4510	   -23.3307	   -26.1002	   -55.4733	
   -15.9454	   -20.2255	   -19.9738	    -8.3084	   -29.8767	   -16.8686	   -40.7028	   -20.3094	   -26.3519	   -55.3055	
   -16.3651	   -17.0364	   -20.2255	    -8.7280	   -29.7089	   -17.0364	   -41.0385	   -17.7078	   -27.4429	   -54.5502	
   -17.0364	   -13.5117	   -21.2326	    -9.8190	   -29.7089	   -17.6239	   -41.2903	   -15.5258	   -29.0375	   -53.1235	
   -17.9596	    -9.9869	   -22.5754	   -11.3297	   -29.7928	   -18.3792	   -41.4581	   -13.7634	   -31.1356	   -51.2772	
   -19.1345	    -6.6299	   -24.0860	   -13.0920	   -29.8767	   -19.3024	   -41.4581	   -12.5885	   -33.4854	   -49.0112	
   -20.5612	    -3.8605	   -25.4288	   -14.8544	   -30.0446	   -20.3094	   -41.3742	   -11.7493	   -35.8353	   -46.4935	
   -22.3236	    -1.9302	   -26.3519	   -16.6168	   -30.1285	   -21.4005	   -41.0385	   -11.4136	   -38.1012	   -43.8080	
   -24.5056	    -0.9232	   -26.7715	   -18.2114	   -30.1285	   -22.4915	   -40.7028	   -11.4975	   -40.0314	   -41.2064	
   -26.8555	    -1.0910	   -26.8555	   -19.7220	   -30.2963	   -23.5825	   -40.1993	   -11.8332	   -41.7099	   -38.6887	
   -29.2892	    -2.0981	   -26.6037	   -21.0648	   -30.5481	   -24.5895	   -39.8636	   -12.4207	   -42.9688	   -36.4227	
   -31.6391	    -3.9444	   -26.2680	   -22.2397	   -30.8838	   -25.5127	   -39.6118	   -13.2599	   -43.9758	   -34.4086	
   -33.5693	    -6.4621	   -25.8484	   -23.3307	   -31.3034	   -26.4359	   -39.6118	   -14.1830	   -44.6472	   -32.8979	
   -35.0800	    -9.2316	   -25.4288	   -24.1699	   -31.7230	   -27.2751	   -39.8636	   -15.3580	   -45.1508	   -31.8069	
   -36.0031	   -12.1689	   -25.0092	   -24.9252	   -32.3105	   -27.8625	   -40.4510	   -16.6168	   -45.6543	   -31.2195	
   -36.3388	   -15.2740	   -24.5895	   -25.4288	   -32.8979	   -28.3661	   -41.3742	   -17.9596	   -46.1578	   -31.0516	
   -36.0870	   -18.2953	   -24.2538	   -25.6805	   -33.6533	   -28.7018	   -42.4652	   -19.4702	   -46.7453	   -31.3873	
   -35.4156	   -21.2326	   -24.0021	   -25.7645	   -34.4925	   -28.7857	   -43.6401	   -21.0648	   -47.4167	   -32.1426	
   -34.1568	   -24.0021	   -23.8342	   -25.6805	   -35.4996	   -28.7018	   -44.8151	   -22.7432	   -48.2559	   -33.2336	
   -32.6462	   -26.4359	   -23.8342	   -25.4288	   -36.5067	   -28.4500	   -45.8221	   -24.5056	   -49.0112	   -34.7443	
   -30.7159	   -28.5339	   -23.8342	   -25.2609	   -37.3459	   -28.1143	   -46.4935	   -26.2680	   -49.8505	   -36.4227	
   -28.4500	   -30.1285	   -23.9182	   -25.0931	   -37.9333	   -27.4429	   -46.9971	   -27.8625	   -50.6058	   -38.1012	
   -25.9323	   -31.2195	   -24.0021	   -24.9252	   -38.0173	   -26.6037	   -46.9971	   -29.2892	   -51.1093	   -39.7797	
   -23.2468	   -31.8069	   -23.8342	   -24.8413	   -37.5977	   -25.5966	   -46.6614	   -30.2124	   -51.3611	   -41.2064	
   -20.5612	   -31.9748	   -23.4146	   -24.7574	   -36.5067	   -24.4217	   -45.8221	   -30.7999	   -51.2772	   -42.2974	
   -17.8757	   -31.7230	   -22.8271	   -24.7574	   -35.0800	   -23.1628	   -44.4794	   -30.8838	   -50.7736	   -42.9688	
   -15.4419	   -30.9677	   -21.9879	   -24.9252	   -33.4015	   -21.9879	   -42.7170	   -30.3802	   -49.7665	   -43.3044	
   -13.3438	   -30.0446	   -21.3165	   -25.2609	   -31.5552	   -21.0648	   -40.7867	   -29.5410	   -48.3398	   -43.0527	
   -11.8332	   -28.8696	   -20.9808	   -25.8484	   -29.9606	   -20.3934	   -38.6887	   -28.1982	   -46.4935	   -42.4652	
   -11.0779	   -27.7786	   -21.3165	   -26.6876	   -28.5339	   -20.0577	   -36.8423	   -26.6037	   -44.3115	   -41.5421	
   -11.0779	   -26.8555	   -22.4915	   -27.7786	   -27.6108	   -20.0577	   -35.2478	   -24.9252	   -42.0456	   -40.2832	
   -12.0010	   -26.4359	   -24.5895	   -29.0375	   -27.1072	   -20.4773	   -34.0729	   -23.1628	   -39.8636	   -38.7726	
   -13.8474	   -26.6037	   -27.5269	   -30.4642	   -27.2751	   -21.3165	   -33.4854	   -21.7361	   -38.0173	   -37.2620	
   -16.5329	   -27.3590	   -31.1356	   -32.0587	   -27.9465	   -22.6593	   -33.4015	   -20.6451	   -36.7584	   -35.7513	
   -19.7220	   -28.6179	   -34.9960	   -33.8211	   -29.2053	   -24.4217	   -33.9050	   -20.0577	   -36.0870	   -34.4925	
   -23.4146	   -30.2963	   -38.7726	   -35.7513	   -30.8838	   -26.6037	   -34.9121	   -20.0577	   -36.0870	   -33.4854	
   -27.0233	   -32.1426	   -41.9617	   -37.8494	   -32.8140	   -28.8696	   -36.1710	   -20.3094	   -36.5906	   -32.6462	
   -30.1285	   -33.8211	   -44.2276	   -39.7797	   -34.5764	   -31.0516	   -37.4298	   -20.6451	   -37.3459	   -31.9748	
   -32.4783	   -34.8282	   -45.4025	   -41.2903	   -36.0870	   -32.6462	   -38.5208	   -20.6451	   -38.0173	   -31.2195	
   -33.7372	   -35.1639	   -45.3186	   -42.0456	   -36.9263	   -33.4854	   -39.1922	   -20.2255	   -38.4369	   -30.3802	
   -33.9050	   -34.5764	   -44.0598	   -42.1295	   -37.0941	   -33.4015	   -39.2761	   -19.2184	   -38.2690	   -29.2892	
   -32.9819	   -33.2336	   -41.8777	   -41.3742	   -36.5906	   -32.6462	   -38.7726	   -17.5400	   -37.5137	   -27.8625	
   -31.1356	   -31.1356	   -39.0244	   -40.0314	   -35.4156	   -31.2195	   -37.7655	   -15.3580	   -36.1710	   -26.1841	
   -28.6179	   -28.3661	   -35.5835	   -38.0173	   -33.6533	   -29.3732	   -36.2549	   -12.8403	   -34.2407	   -24.2538	
   -25.5966	   -25.3448	   -31.8909	   -35.6674	   -31.5552	   -27.3590	   -34.3246	   -10.0708	   -31.8909	   -22.1558	
   -22.4075	   -22.1558	   -28.1982	   -33.1497	   -29.0375	   -25.3448	   -32.1426	    -7.2174	   -29.2892	   -19.8898	
   -19.3024	   -19.2184	   -24.5895	   -30.5481	   -26.4359	   -23.5825	   -29.7089	    -4.5319	   -26.5198	   -17.7078	
   -16.5329	   -16.7847	   -21.4005	   -28.1143	   -24.0021	   -22.1558	   -27.4429	    -2.1820	   -23.8342	   -15.8615	
   -14.4348	   -15.0223	   -18.7988	   -26.1002	   -21.7361	   -21.2326	   -25.2609	    -0.3357	   -21.4005	   -14.4348	
   -12.9242	   -14.0152	   -16.7007	   -24.6735	   -19.8898	   -20.9808	   -23.4985	     0.9232	   -19.1345	   -13.4277	
   -12.3367	   -13.8474	   -15.3580	   -23.8342	   -18.5471	   -21.1487	   -21.9879	     1.5945	   -17.2882	   -13.0081	
   -12.4207	   -14.1830	   -14.5187	   -23.4146	   -17.7078	   -21.6522	   -20.9808	     1.5945	   -15.7776	   -12.8403	
   -13.2599	   -15.0223	   -14.1830	   -23.4146	   -17.2043	   -22.4075	   -20.2255	     1.0910	   -14.7705	   -12.9242	
   -14.5187	   -16.0294	   -14.1830	   -23.4985	   -17.1204	   -23.1628	   -19.8059	    -0.0839	   -14.1830	   -13.1760	
   -16.0294	   -17.0364	   -14.3509	   -23.4985	   -17.2043	   -23.6664	   -19.5541	    -1.6785	   -14.1830	   -13.5117	
   -17.4561	   -17.8757	   -14.6027	   -23.3307	   -17.4561	   -23.8342	   -19.5541	    -3.8605	   -14.6866	   -13.9313	
   -18.7149	   -18.3792	   -14.7705	   -22.9111	   -17.7917	   -23.6664	   -19.7220	    -6.4621	   -15.5258	   -14.5187	
   -19.5541	   -18.5471	   -15.0223	   -22.2397	   -18.2114	   -23.0789	   -19.9738	    -9.4833	   -16.7007	   -15.2740	
   -19.9738	   -18.3792	   -15.1062	   -21.6522	   -18.6310	   -22.3236	   -20.3094	   -13.0081	   -17.9596	   -16.1972	
   -19.8898	   -17.8757	   -15.2740	   -20.9808	   -19.0506	   -21.4844	   -20.6451	   -16.8686	   -19.1345	   -17.2043	
   -19.5541	   -17.1204	   -15.6097	   -20.3934	   -19.3863	   -20.6451	   -21.0648	   -21.1487	   -20.3094	   -18.2114	
   -19.0506	   -16.1133	   -16.1972	   -19.9738	   -19.8059	   -20.1416	   -21.4844	   -25.4288	   -21.3165	   -19.1345	
   -18.5471	   -15.1062	   -17.0364	   -19.7220	   -20.2255	   -19.8898	   -21.9040	   -29.7089	   -22.2397	   -19.9738	
   -18.3792	   -14.1830	   -18.2114	   -19.7220	   -20.8130	   -20.0577	   -22.3236	   -33.6533	   -22.9950	   -20.7291	
   -18.6310	   -13.6795	   -19.5541	   -20.0577	   -21.5683	   -20.7291	   -22.9111	   -36.8423	   -23.7503	   -21.3165	
   -19.5541	   -13.6795	   -20.8969	   -20.7291	   -22.4915	   -21.7361	   -23.4985	   -39.0244	   -24.4217	   -21.8201	
   -21.3165	   -14.3509	   -22.4075	   -21.5683	   -23.5825	   -23.0789	   -24.2538	   -40.1154	   -25.1770	   -22.1558	
   -23.6664	   -15.7776	   -23.8342	   -22.5754	   -24.8413	   -24.5056	   -25.0092	   -40.1993	   -25.8484	   -22.3236	
   -26.6876	   -17.9596	   -25.4288	   -23.4985	   -26.1841	   -25.9323	   -25.8484	   -39.1922	   -26.4359	   -22.4075	
   -30.0446	   -20.7291	   -27.0233	   -24.0860	   -27.6108	   -27.0233	   -26.6876	   -37.2620	   -26.9394	   -22.2397	
   -33.4015	   -23.8342	   -28.5339	   -24.0860	   -28.9536	   -27.7786	   -27.6947	   -34.5764	   -27.2751	   -21.9040	
   -36.5067	   -27.0233	   -29.9606	   -23.3307	   -30.2124	   -28.0304	   -28.7857	   -31.2195	   -27.4429	   -21.4844	
   -39.0244	   -30.1285	   -31.1356	   -21.8201	   -31.3034	   -27.5269	   -30.0446	   -27.3590	   -27.2751	   -20.8969	
   -40.6189	   -32.8140	   -31.8909	   -19.3863	   -32.0587	   -26.2680	   -31.3034	   -22.9950	   -26.8555	   -20.3094	
   -41.1224	   -34.9121	   -32.1426	   -16.1133	   -32.4783	   -24.3378	   -32.5623	   -18.4631	   -26.4359	   -19.8059	
   -40.7028	   -36.4227	   -32.0587	   -12.3367	   -32.6462	   -21.7361	   -33.9890	   -13.8474	   -25.8484	   -19.3863	
   -39.3600	   -37.2620	   -31.4713	    -8.0566	   -32.6462	   -18.7149	   -35.4996	    -9.4833	   -25.4288	   -19.0506	
   -37.1780	   -37.3459	   -30.7159	    -3.6087	   -32.4783	   -15.3580	   -37.0941	    -5.3711	   -25.1770	   -18.7988	
   -34.4086	   -36.8423	   -29.7928	     0.7553	   -32.3105	   -11.8332	   -38.6047	    -1.6785	   -24.9252	   -18.6310	
   -31.3034	   -35.8353	   -28.9536	     4.9515	   -32.1426	    -8.2245	   -40.1154	     1.5106	   -24.8413	   -18.4631	
   -28.1143	   -34.4086	   -28.2822	     8.4763	   -32.1426	    -4.9515	   -41.3742	     4.0283	   -24.7574	   -18.3792	
   -25.0931	   -32.9819	   -27.6947	    11.1618	   -32.3105	    -2.1820	   -42.2974	     5.7907	   -24.8413	   -18.2114	
   -22.4075	   -31.6391	   -27.1912	    12.6724	   -32.7301	     0.0000	   -42.8009	     6.8817	   -24.8413	   -18.0435	
   -20.2255	   -30.5481	   -26.7715	    12.9242	   -33.3176	     1.3428	   -42.8009	     7.1335	   -24.8413	   -17.7917	
   -18.5471	   -29.7928	   -26.3519	    12.0010	   -33.9890	     1.9302	   -42.2134	     6.8817	   -24.7574	   -17.2882	
   -17.4561	   -29.3732	   -25.8484	     9.9869	   -34.4925	     1.7624	   -41.2064	     6.2103	   -24.6735	   -16.5329	
   -16.8686	   -29.2053	   -25.4288	     7.2174	   -34.8282	     1.1749	   -39.8636	     5.3711	   -24.5056	   -15.6097	
   -16.7007	   -29.3732	   -25.1770	     3.9444	   -34.9121	     0.2518	   -38.2690	     4.6158	   -24.4217	   -14.4348	
   -16.8686	   -29.6249	   -25.2609	     0.5035	   -34.7443	    -0.8392	   -36.5906	     3.9444	   -24.5056	   -13.1760	
   -17.2882	   -30.0446	   -25.8484	    -3.0212	   -34.4925	    -1.9302	   -35.1639	     3.3569	   -24.6735	   -11.8332	
   -17.8757	   -30.2963	   -26.6876	    -6.2943	   -34.1568	    -2.8534	   -33.9050	     2.7695	   -25.0092	   -10.5743	
   -18.4631	   -30.4642	   -27.8625	    -9.3994	   -33.7372	    -3.5248	   -32.9819	     2.1820	   -25.1770	    -9.3994	
   -19.0506	   -30.2124	   -29.1214	   -12.0010	   -33.4015	    -4.0283	   -32.3944	     1.6785	   -25.1770	    -8.3084	
   -19.4702	   -29.5410	   -30.1285	   -14.1830	   -33.0658	    -4.2801	   -32.1426	     1.2589	   -24.7574	    -7.3853	
   -19.8059	   -28.5339	   -30.8838	   -15.7776	   -32.7301	    -4.2801	   -32.1426	     0.9232	   -24.0021	    -6.7139	
   -20.0577	   -27.1912	   -31.2195	   -16.8686	   -32.3105	    -3.8605	   -32.3105	     0.8392	   -22.8271	    -6.3782	
   -20.2255	   -25.5966	   -31.2195	   -17.3721	   -31.8069	    -3.0212	   -32.7301	     1.0071	   -21.4844	    -6.2943	
   -20.3934	   -23.9182	   -30.7999	   -17.3721	   -31.3034	    -1.9302	   -33.1497	     1.4267	   -20.0577	    -6.4621	
   -20.3934	   -22.3236	   -30.1285	   -17.0364	   -30.7159	    -0.5035	   -33.6533	     2.1820	   -18.6310	    -6.7978	
   -20.4773	   -20.8969	   -29.4571	   -16.3651	   -30.1285	     1.0071	   -34.1568	     3.1891	   -17.2882	    -7.3853	
   -20.4773	   -19.7220	   -28.8696	   -15.5258	   -29.5410	     2.3499	   -34.6603	     4.3640	   -16.1972	    -8.1406	
   -20.4773	   -18.8828	   -28.4500	   -14.7705	   -28.9536	     3.4409	   -35.0800	     5.5389	   -15.1901	    -8.8959	
   -20.5612	   -18.4631	   -28.5339	   -14.0991	   -28.4500	     3.8605	   -35.3317	     6.6299	   -14.5187	    -9.6512	
   -20.6451	   -18.2953	   -28.8696	   -13.7634	   -28.0304	     3.5248	   -35.4996	     7.5531	   -13.9313	   -10.4065	
   -20.8130	   -18.4631	   -29.7089	   -13.7634	   -27.6947	     2.4338	   -35.4156	     8.2245	   -13.5956	   -11.0779	
   -20.9808	   -18.7149	   -30.7159	   -14.0991	   -27.2751	     0.6714	   -35.1639	     8.6441	   -13.4277	   -11.6653	
   -21.1487	   -18.9667	   -31.7230	   -14.6027	   -26.8555	    -1.5106	   -34.4925	     8.8959	   -13.2599	   -11.9171	
   -21.3165	   -19.1345	   -32.5623	   -15.0223	   -26.3519	    -3.6926	   -33.5693	     8.8959	   -13.0081	   -12.0850	
   -21.4005	   -19.0506	   -32.9819	   -15.1901	   -25.7645	    -5.7907	   -32.3105	     8.7280	   -12.7563	   -12.0010	
   -21.4005	   -18.9667	   -32.8979	   -14.8544	   -25.0931	    -7.5531	   -30.8838	     8.3084	   -12.2528	   -11.8332	
   -21.3165	   -18.7149	   -32.3944	   -13.9313	   -24.4217	    -8.8120	   -29.3732	     7.6370	   -11.5814	   -11.5814	
   -21.1487	   -18.2953	   -31.4713	   -12.4207	   -23.9182	    -9.5673	   -27.8625	     6.7139	   -10.7422	   -11.2457	
   -20.8130	   -17.9596	   -30.2963	   -10.4065	   -23.5825	    -9.9030	   -26.6037	     5.5389	    -9.8190	   -11.1618	
   -20.3934	   -17.5400	   -28.9536	    -8.2245	   -23.4985	    -9.9030	   -25.5127	     4.1122	    -8.7280	   -11.1618	
   -19.8898	   -17.2043	   -27.6947	    -5.9586	   -23.8342	    -9.7351	   -24.7574	     2.3499	    -7.8049	   -11.4975	
   -19.2184	   -16.8686	   -26.5198	    -3.7766	   -24.3378	    -9.4833	   -24.4217	     0.2518	    -7.0496	   -12.0850	
   -18.4631	   -16.7007	   -25.5966	    -1.7624	   -25.1770	    -9.0637	   -24.4217	    -2.0981	    -6.6299	   -12.9242	
   -17.6239	   -16.7007	   -25.0092	     0.0000	   -26.2680	    -8.6441	   -24.7574	    -4.7836	    -6.6299	   -13.9313	
   -16.7847	   -16.8686	   -24.8413	     1.5106	   -27.4429	    -8.3084	   -25.4288	    -7.6370	    -7.1335	   -14.9384	
   -15.9454	   -17.1204	   -24.9252	     2.6855	   -28.8696	    -8.1406	   -26.4359	   -10.7422	    -8.2245	   -16.0294	
   -15.1062	   -17.4561	   -25.4288	     3.2730	   -30.2963	    -8.1406	   -27.6108	   -13.8474	    -9.8190	   -16.9525	
   -14.3509	   -17.8757	   -26.1002	     3.3569	   -31.8069	    -8.2245	   -28.8696	   -16.9525	   -11.8332	   -17.8757	
   -13.6795	   -18.2114	   -26.9394	     2.9373	   -33.2336	    -8.4763	   -30.1285	   -19.8898	   -14.0991	   -18.5471	
   -13.0081	   -18.4631	   -27.8625	     1.9302	   -34.4925	    -8.7280	   -31.3034	   -22.3236	   -16.4490	   -19.2184	
   -12.5885	   -18.5471	   -28.7018	     0.5035	   -35.4156	    -8.9798	   -32.0587	   -24.0021	   -18.6310	   -19.7220	
   -12.1689	   -18.4631	   -29.3732	    -1.0910	   -35.8353	    -9.0637	   -32.4783	   -24.6735	   -20.4773	   -19.9738	
   -11.7493	   -18.2114	   -29.7089	    -2.6016	   -35.7513	    -8.9798	   -32.3105	   -24.0860	   -21.7361	   -19.9738	
   -11.3297	   -17.5400	   -29.6249	    -3.9444	   -35.0800	    -8.6441	   -31.5552	   -22.3236	   -22.2397	   -19.7220	
   -10.7422	   -16.6168	   -29.1214	    -4.9515	   -33.8211	    -8.0566	   -30.2124	   -19.5541	   -21.9040	   -19.2184	
    -9.9030	   -15.2740	   -28.1143	    -5.7068	   -31.9748	    -7.3853	   -28.3661	   -15.8615	   -20.8969	   -18.3792	
    -8.8120	   -13.5956	   -26.6037	    -6.2103	   -29.8767	    -6.6299	   -26.2680	   -11.7493	   -19.1345	   -17.4561	
    -7.4692	   -11.6653	   -24.9252	    -6.6299	   -27.6108	    -5.8746	   -23.9182	    -7.3013	   -16.9525	   -16.4490	
    -6.1264	    -9.6512	   -22.9950	    -6.8817	   -25.3448	    -5.2032	   -21.6522	    -3.0212	   -14.6027	   -15.5258	
    -4.6997	    -7.5531	   -21.0648	    -6.9656	   -23.2468	    -4.5319	   -19.6381	     1.0910	   -12.3367	   -14.7705	
    -3.4409	    -5.4550	   -19.3024	    -6.7978	   -21.4844	    -4.1122	   -18.1274	     4.6158	   -10.3226	   -14.3509	
    -2.4338	    -3.6087	   -17.7917	    -6.2103	   -20.1416	    -3.6926	   -17.1204	     7.6370	    -8.8959	   -14.1830	
    -2.0142	    -2.0142	   -16.5329	    -5.3711	   -19.1345	    -3.3569	   -16.8686	     9.9030	    -8.1406	   -14.2670	
    -2.1820	    -0.9232	   -15.6937	    -4.1122	   -18.6310	    -3.1052	   -17.3721	    11.4136	    -7.9727	   -14.4348	
    -3.1052	    -0.3357	   -15.1901	    -2.7695	   -18.5471	    -2.8534	   -18.6310	    12.2528	    -8.3923	   -14.7705	
    -4.9515	    -0.5035	   -15.1062	    -1.2589	   -18.8828	    -2.6855	   -20.5612	    12.3367	    -9.3155	   -15.1901	
    -7.6370	    -1.3428	   -15.2740	     0.0000	   -19.5541	    -2.6016	   -23.0789	    11.8332	   -10.7422	   -15.5258	
   -11.1618	    -2.8534	   -15.6097	     1.0071	   -20.4773	    -2.6016	   -26.0162	    10.8261	   -12.5046	   -15.7776	
   -15.2740	    -4.9515	   -16.0294	     1.7624	   -21.6522	    -2.6016	   -29.1214	     9.5673	   -14.4348	   -15.9454	
   -19.6381	    -7.5531	   -16.3651	     2.1820	   -22.8271	    -2.6855	   -32.0587	     8.2245	   -16.3651	   -15.8615	
   -23.8342	   -10.4065	   -16.5329	     2.2659	   -24.0021	    -2.8534	   -34.5764	     6.8817	   -18.2114	   -15.6097	
   -27.5269	   -13.4277	   -16.4490	     2.0981	   -25.1770	    -3.1052	   -36.3388	     5.7068	   -19.8898	   -15.1901	
   -30.5481	   -16.4490	   -16.1972	     1.5945	   -26.1841	    -3.3569	   -37.1780	     4.6158	   -21.3165	   -14.6027	
   -32.5623	   -19.3863	   -15.6937	     0.8392	   -27.0233	    -3.6087	   -36.9263	     3.8605	   -22.5754	   -13.9313	
   -33.6533	   -21.9879	   -15.0223	    -0.3357	   -27.4429	    -3.8605	   -35.7513	     3.1891	   -23.6664	   -13.2599	
   -33.7372	   -24.1699	   -14.1830	    -1.7624	   -27.4429	    -4.1962	   -33.7372	     2.6855	   -24.3378	   -12.5885	
   -32.8979	   -25.8484	   -13.3438	    -3.5248	   -26.9394	    -4.5319	   -31.0516	     2.2659	   -24.7574	   -12.0850	
   -31.1356	   -26.8555	   -12.5885	    -5.5389	   -25.7645	    -4.9515	   -28.0304	     1.9302	   -24.7574	   -11.5814	
   -28.5339	   -27.1072	   -11.8332	    -7.6370	   -24.0860	    -5.4550	   -24.8413	     1.7624	   -24.3378	   -11.2457	
   -25.3448	   -26.7715	   -11.4136	    -9.8190	   -22.1558	    -6.0425	   -21.6522	     1.5945	   -23.4146	   -10.9940	
   -21.7361	   -25.8484	   -11.2457	   -11.9171	   -20.0577	    -6.7978	   -18.6310	     1.5106	   -22.3236	   -10.8261	
   -17.9596	   -24.5056	   -11.4975	   -14.0152	   -18.1274	    -7.5531	   -16.0294	     1.5106	   -20.9808	   -10.8261	
   -14.2670	   -23.0789	   -12.2528	   -15.8615	   -16.5329	    -8.3923	   -14.0152	     1.5945	   -19.7220	   -10.9940	
   -11.0779	   -21.7361	   -13.5117	   -17.4561	   -15.3580	    -9.0637	   -12.6724	     1.6785	   -18.4631	   -11.3297	
    -8.4763	   -20.6451	   -15.1062	   -18.6310	   -14.6866	    -9.5673	   -12.0850	     1.9302	   -17.2882	   -11.7493	
    -6.7139	   -20.0577	   -16.8686	   -19.2184	   -14.5187	    -9.7351	   -12.0010	     2.1820	   -16.1972	   -12.2528	
    -5.6229	   -19.8059	   -18.5471	   -19.2184	   -14.7705	    -9.5673	   -12.5046	     2.4338	   -15.1062	   -12.6724	
    -5.2032	   -19.9738	   -19.9738	   -18.7988	   -15.2740	    -9.0637	   -13.3438	     2.6855	   -14.0152	   -12.9242	
    -5.2032	   -20.3094	   -20.9808	   -17.9596	   -16.1133	    -8.4763	   -14.3509	     2.9373	   -12.9242	   -12.9242	
    -5.3711	   -20.7291	   -21.7361	   -16.9525	   -16.9525	    -7.7209	   -15.5258	     3.2730	   -11.9171	   -12.7563	
    -5.6229	   -21.0648	   -22.3236	   -15.9454	   -17.7078	    -7.0496	   -16.6168	     3.5248	   -10.9100	   -12.4207	
    -5.8746	   -21.1487	   -22.7432	   -15.0223	   -18.2953	    -6.6299	   -17.6239	     3.8605	    -9.9869	   -11.9171	
    -5.9586	   -20.8969	   -23.2468	   -14.2670	   -18.7149	    -6.3782	   -18.3792	     4.1962	    -9.1476	   -11.4136	
    -5.8746	   -20.3934	   -23.6664	   -13.7634	   -18.9667	    -6.3782	   -18.7988	     4.6158	    -8.2245	   -10.8261	
    -5.7068	   -19.5541	   -24.0021	   -13.5117	   -18.9667	    -6.4621	   -18.9667	     5.0354	    -7.1335	   -10.2386	
    -5.3711	   -18.4631	   -24.2538	   -13.3438	   -18.8828	    -6.6299	   -18.8828	     5.5389	    -5.9586	    -9.8190	
    -5.0354	   -17.2882	   -24.3378	   -13.2599	   -18.7149	    -6.7139	   -18.3792	     6.1264	    -4.6158	    -9.4833	
    -4.6997	   -15.9454	   -24.1699	   -13.1760	   -18.3792	    -6.7978	   -17.7078	     6.7978	    -3.1052	    -9.3994	
    -4.3640	   -14.5187	   -23.8342	   -12.8403	   -18.0435	    -6.7978	   -16.8686	     7.5531	    -1.5945	    -9.4833	
    -4.2801	   -13.1760	   -23.4146	   -12.2528	   -17.6239	    -6.7139	   -16.0294	     8.3923	    -0.0839	    -9.8190	
    -4.2801	   -11.9171	   -22.8271	   -11.1618	   -17.2043	    -6.7139	   -15.1901	     9.1476	     1.0910	   -10.3226	
    -4.4479	   -10.7422	   -22.1558	    -9.6512	   -16.9525	    -6.7978	   -14.4348	     9.6512	     1.8463	   -11.0779	
    -4.6997	    -9.5673	   -21.4844	    -7.7209	   -16.8686	    -7.0496	   -14.0152	     9.9869	     1.9302	   -11.8332	
    -4.9515	    -8.3923	   -20.8969	    -5.5389	   -17.1204	    -7.4692	   -14.0152	     9.8190	     1.1749	   -12.6724	
    -5.3711	    -7.2174	   -20.3094	    -3.1891	   -17.6239	    -8.3084	   -14.2670	     9.0637	    -0.5035	   -13.6795	
    -5.8746	    -6.0425	   -19.7220	    -1.0071	   -18.3792	    -9.3155	   -14.9384	     7.6370	    -3.0212	   -14.7705	
    -6.5460	    -4.9515	   -19.2184	     0.6714	   -19.4702	   -10.4904	   -15.9454	     5.5389	    -6.2943	   -16.0294	
    -7.4692	    -3.9444	   -18.7149	     1.6785	   -20.5612	   -11.7493	   -17.2043	     2.8534	   -10.0708	   -17.3721	
    -8.5602	    -2.9373	   -18.1274	     1.9302	   -21.7361	   -12.8403	   -18.3792	    -0.2518	   -13.8474	   -18.7988	
    -9.9030	    -2.0142	   -17.4561	     1.5945	   -22.5754	   -13.5956	   -19.4702	    -3.5248	   -17.3721	   -20.1416	
   -11.2457	    -1.1749	   -16.7007	     0.6714	   -23.0789	   -13.8474	   -20.2255	    -6.7139	   -20.2255	   -21.2326	
   -12.7563	    -0.4196	   -15.8615	    -0.4196	   -22.9950	   -13.5117	   -20.3934	    -9.5673	   -22.3236	   -21.9040	
   -14.0991	     0.1678	   -15.1062	    -1.4267	   -22.3236	   -12.5046	   -20.1416	   -12.0850	   -23.5825	   -22.1558	
   -15.5258	     0.5035	   -14.3509	    -2.2659	   -21.2326	   -10.9940	   -19.3863	   -14.0991	   -24.0021	   -22.0718	
   -16.8686	     0.3357	   -13.7634	    -2.7695	   -19.8059	    -9.0637	   -18.3792	   -15.7776	   -23.8342	   -21.5683	
   -18.2953	    -0.5035	   -13.4277	    -3.0212	   -18.2953	    -7.0496	   -17.3721	   -17.2043	   -23.4146	   -20.8969	
   -19.8898	    -2.0981	   -13.2599	    -3.0212	   -16.9525	    -5.1193	   -16.6168	   -18.4631	   -22.9950	   -20.1416	
   -21.6522	    -4.5319	   -13.3438	    -3.0212	   -16.0294	    -3.4409	   -16.2811	   -19.4702	   -22.5754	   -19.5541	
   -23.3307	    -7.8049	   -13.7634	    -3.0212	   -15.6097	    -2.2659	   -16.5329	   -20.3094	   -22.4075	   -19.2184	
   -25.0092	   -11.5814	   -14.3509	    -3.1891	   -15.6937	    -1.5106	   -17.4561	   -20.8130	   -22.4075	   -19.3024	
   -26.3519	   -15.6937	   -15.1062	    -3.6926	   -16.1133	    -1.3428	   -18.8828	   -21.0648	   -22.5754	   -19.7220	
   -27.2751	   -19.6381	   -15.7776	    -4.4479	   -16.8686	    -1.8463	   -20.8130	   -21.0648	   -22.9111	   -20.6451	
   -27.6947	   -23.2468	   -16.3651	    -5.7068	   -17.7078	    -3.0212	   -22.8271	   -20.7291	   -23.3307	   -21.6522	
   -27.4429	   -26.1002	   -16.7847	    -7.2174	   -18.6310	    -4.6997	   -24.9252	   -20.3094	   -23.9182	   -22.8271	
   -26.5198	   -28.1143	   -17.0364	    -8.9798	   -19.4702	    -6.7978	   -26.6037	   -19.5541	   -24.4217	   -23.9182	
   -24.9252	   -29.0375	   -17.0364	   -10.7422	   -20.2255	    -8.9798	   -27.7786	   -18.6310	   -24.8413	   -24.7574	
   -22.6593	   -29.0375	   -17.0364	   -12.2528	   -20.7291	   -11.0779	   -28.1982	   -17.4561	   -25.0931	   -25.2609	
   -19.9738	   -28.1982	   -16.9525	   -13.2599	   -20.9808	   -12.8403	   -27.8625	   -15.9454	   -24.8413	   -25.4288	
   -16.9525	   -26.5198	   -16.9525	   -13.6795	   -21.1487	   -13.9313	   -26.7715	   -14.1830	   -24.0860	   -25.0931	
   -13.9313	   -24.3378	   -17.0364	   -13.4277	   -21.1487	   -14.3509	   -25.0931	   -12.1689	   -22.6593	   -24.3378	
   -11.0779	   -21.7361	   -17.2882	   -12.4207	   -20.9808	   -14.0991	   -23.1628	    -9.8190	   -20.5612	   -23.2468	
    -8.4763	   -18.9667	   -17.6239	   -10.8261	   -20.8969	   -13.2599	   -21.2326	    -7.3013	   -17.8757	   -21.6522	
    -6.3782	   -16.2811	   -18.2114	    -8.7280	   -20.8130	   -11.8332	   -19.4702	    -4.6997	   -14.9384	   -19.8059	
    -4.6997	   -13.7634	   -18.7988	    -6.5460	   -20.7291	   -10.1547	   -17.9596	    -2.1820	   -11.7493	   -17.6239	
    -3.4409	   -11.4136	   -19.3863	    -4.5319	   -20.6451	    -8.3923	   -16.7847	     0.3357	    -8.8120	   -15.3580	
    -2.5177	    -9.3994	   -19.9738	    -2.8534	   -20.4773	    -6.7139	   -15.9454	     2.6855	    -6.2943	   -13.0920	
    -1.9302	    -7.6370	   -20.5612	    -1.6785	   -20.2255	    -5.1193	   -15.6097	     4.6997	    -4.1962	   -11.0779	
    -1.6785	    -6.2103	   -20.9808	    -0.8392	   -20.0577	    -3.6087	   -15.6097	     6.3782	    -2.7695	    -9.3155	
    -1.7624	    -5.2032	   -21.3165	    -0.3357	   -19.8898	    -2.2659	   -15.9454	     7.7209	    -1.8463	    -7.9727	
    -2.0142	    -4.4479	   -21.4844	    -0.0839	   -19.7220	    -1.1749	   -16.5329	     8.6441	    -1.4267	    -7.2174	
    -2.5177	    -4.1122	   -21.5683	    -0.1678	   -19.6381	    -0.2518	   -17.2882	     9.1476	    -1.4267	    -6.8817	
    -3.1891	    -4.0283	   -21.4844	    -0.4196	   -19.5541	     0.4196	   -18.1274	     9.3994	    -1.8463	    -7.0496	
    -3.9444	    -4.2801	   -21.2326	    -0.9232	   -19.5541	     0.8392	   -18.8828	     9.4833	    -2.3499	    -7.5531	
    -4.5319	    -4.6997	   -20.8969	    -1.5945	   -19.5541	     1.0071	   -19.5541	     9.3994	    -3.0212	    -8.3923	
    -4.8676	    -5.2872	   -20.3934	    -2.2659	   -19.4702	     1.1749	   -20.1416	     9.3994	    -3.6087	    -9.2316	
    -4.8676	    -5.9586	   -19.6381	    -2.6855	   -19.3863	     1.2589	   -20.4773	     9.3994	    -4.1122	   -10.1547	
    -4.4479	    -6.6299	   -18.7149	    -2.9373	   -19.3024	     1.5106	   -20.5612	     9.4833	    -4.3640	   -10.8261	
    -3.6926	    -7.4692	   -17.6239	    -2.9373	   -19.0506	     1.6785	   -20.4773	     9.6512	    -4.4479	   -11.3297	
    -2.7695	    -8.4763	   -16.5329	    -2.9373	   -18.8828	     1.9302	   -20.2255	     9.6512	    -4.5319	   -11.4975	
    -1.8463	    -9.7351	   -15.5258	    -3.0212	   -18.7988	     1.9302	   -19.9738	     9.5673	    -4.6158	   -11.5814	
    -1.0910	   -11.2457	   -14.7705	    -3.4409	   -18.7149	     1.5945	   -19.6381	     9.1476	    -4.8676	   -11.5814	
    -0.6714	   -13.0081	   -14.3509	    -4.2801	   -18.7988	     0.9232	   -19.2184	     8.4763	    -5.2032	   -11.4975	
    -0.5035	   -14.8544	   -14.2670	    -5.5389	   -18.7988	     0.0000	   -18.7149	     7.5531	    -5.6229	   -11.4136	
    -0.6714	   -16.6168	   -14.6027	    -7.2174	   -18.7988	    -1.0910	   -18.2114	     6.4621	    -6.0425	   -11.3297	
    -1.0071	   -17.9596	   -15.1062	    -9.2316	   -18.6310	    -2.2659	   -17.4561	     5.2872	    -6.3782	   -11.4136	
    -1.3428	   -19.0506	   -15.8615	   -11.3297	   -18.2953	    -3.6087	   -16.7847	     4.1962	    -6.6299	   -11.5814	
    -1.6785	   -19.5541	   -16.7007	   -13.3438	   -17.6239	    -4.7836	   -15.9454	     3.1891	    -6.7978	   -11.9171	
    -1.6785	   -19.4702	   -17.3721	   -15.1901	   -16.7007	    -5.9586	   -15.1062	     2.4338	    -6.9656	   -12.3367	
    -1.2589	   -18.7149	   -17.7078	   -16.5329	   -15.6097	    -6.8817	   -14.2670	     1.8463	    -7.0496	   -12.9242	
    -0.3357	   -17.2882	   -17.7078	   -17.0364	   -14.1830	    -7.4692	   -13.3438	     1.5945	    -7.0496	   -13.5117	
     1.0910	   -15.2740	   -17.2043	   -16.7847	   -12.7563	    -7.6370	   -12.3367	     1.5945	    -6.9656	   -14.0991	
     2.8534	   -12.7563	   -16.3651	   -15.6097	   -11.2457	    -7.4692	   -11.4136	     1.6785	    -6.8817	   -14.5187	
     4.7836	    -9.9869	   -15.3580	   -13.7634	    -9.8190	    -6.9656	   -10.5743	     1.7624	    -6.7978	   -14.7705	
     6.3782	    -7.5531	   -14.3509	   -11.4975	    -8.6441	    -6.3782	    -9.9030	     1.7624	    -6.9656	   -15.0223	
     7.5531	    -5.4550	   -13.4277	    -9.0637	    -7.7209	    -5.7068	    -9.5673	     1.5945	    -7.3013	   -15.2740	
     7.9727	    -4.1122	   -12.7563	    -6.7139	    -7.3013	    -5.1193	    -9.5673	     1.4267	    -7.8888	   -15.5258	
     7.7209	    -3.5248	   -12.2528	    -4.5319	    -7.1335	    -4.6158	    -9.9030	     1.3428	    -8.7280	   -15.8615	
     6.7978	    -3.5248	   -11.8332	    -2.5177	    -7.2174	    -4.1962	   -10.4065	     1.4267	    -9.5673	   -16.2811	
     5.3711	    -4.1122	   -11.4136	    -0.9232	    -7.6370	    -3.7766	   -11.0779	     1.7624	   -10.4904	   -16.7847	
     3.6087	    -5.0354	   -10.9100	     0.3357	    -8.1406	    -3.5248	   -11.9171	     2.1820	   -11.4136	   -17.2043	
     1.5106	    -6.2943	   -10.4904	     1.0910	    -8.8120	    -3.4409	   -12.6724	     2.6855	   -12.2528	   -17.4561	
    -0.5875	    -7.6370	   -10.0708	     1.3428	    -9.5673	    -3.4409	   -13.3438	     3.1052	   -13.0081	   -17.6239	
    -2.6855	    -8.8120	    -9.7351	     1.0071	   -10.3226	    -3.5248	   -13.8474	     3.5248	   -13.5956	   -17.6239	
    -4.6158	    -9.9030	    -9.4833	     0.2518	   -11.0779	    -3.6087	   -14.2670	     3.7766	   -14.0991	   -17.4561	
    -6.3782	   -10.6583	    -9.4833	    -0.9232	   -11.7493	    -3.7766	   -14.4348	     4.0283	   -14.5187	   -17.0364	
    -7.8888	   -11.0779	    -9.6512	    -2.6016	   -12.3367	    -3.8605	   -14.5187	     4.1962	   -14.6866	   -16.5329	
    -9.0637	   -11.1618	    -9.9869	    -4.6158	   -12.6724	    -4.0283	   -14.5187	     4.1962	   -14.8544	   -15.9454	
    -9.9869	   -10.8261	   -10.4904	    -7.0496	   -12.9242	    -4.1962	   -14.4348	     4.0283	   -15.0223	   -15.3580	
   -10.7422	    -9.9869	   -11.0779	    -9.5673	   -13.0081	    -4.3640	   -14.4348	     3.7766	   -15.1062	   -14.7705	
   -11.3297	    -8.8120	   -11.6653	   -12.1689	   -12.9242	    -4.5319	   -14.5187	     3.4409	   -15.4419	   -14.3509	
   -11.7493	    -7.2174	   -12.0850	   -14.6027	   -12.6724	    -4.6997	   -14.6866	     2.9373	   -15.7776	   -13.9313	
   -12.0850	    -5.3711	   -12.1689	   -16.8686	   -12.4207	    -4.8676	   -14.9384	     2.3499	   -16.2811	   -13.5956	
   -12.4207	    -3.3569	   -12.0010	   -18.7149	   -12.0850	    -5.0354	   -15.4419	     1.4267	   -16.7847	   -13.3438	
   -12.7563	    -1.4267	   -11.5814	   -20.1416	   -11.8332	    -5.2872	   -16.1972	     0.2518	   -17.2043	   -13.1760	
   -13.0920	     0.1678	   -11.1618	   -21.0648	   -11.7493	    -5.7068	   -17.2882	    -1.5106	   -17.4561	   -13.1760	
   -13.5117	     1.4267	   -10.9100	   -21.5683	   -11.9171	    -6.2943	   -18.6310	    -3.7766	   -17.4561	   -13.4277	
   -13.9313	     2.0142	   -10.9940	   -21.5683	   -12.2528	    -7.0496	   -20.0577	    -6.5460	   -17.3721	   -13.7634	
   -14.2670	     2.0142	   -11.4136	   -21.0648	   -12.8403	    -7.9727	   -21.4844	    -9.7351	   -17.2043	   -14.2670	
   -14.3509	     1.5106	   -12.3367	   -20.3094	   -13.5956	    -8.9798	   -22.5754	   -12.9242	   -17.0364	   -14.8544	
   -14.2670	     0.5875	   -13.5956	   -19.2184	   -14.3509	   -10.0708	   -23.2468	   -15.8615	   -16.7847	   -15.5258	
   -14.0152	    -0.7553	   -15.1901	   -18.1274	   -15.1901	   -11.0779	   -23.3307	   -18.2114	   -16.5329	   -16.1133	
   -13.5956	    -2.2659	   -16.9525	   -17.0364	   -15.8615	   -11.8332	   -22.9111	   -19.6381	   -16.1972	   -16.7007	
   -13.0081	    -3.7766	   -18.7149	   -15.8615	   -16.4490	   -12.3367	   -21.9879	   -20.1416	   -15.6937	   -17.1204	
   -12.2528	    -5.2032	   -20.2255	   -14.4348	   -16.6168	   -12.3367	   -20.7291	   -19.5541	   -14.9384	   -17.2882	
   -11.2457	    -6.3782	   -21.2326	   -12.8403	   -16.5329	   -11.6653	   -19.0506	   -17.7917	   -13.8474	   -17.1204	
    -9.9030	    -7.0496	   -21.5683	   -10.8261	   -15.9454	   -10.2386	   -17.1204	   -15.1062	   -12.4207	   -16.5329	
    -8.3084	    -7.2174	   -21.2326	    -8.4763	   -15.0223	    -8.1406	   -14.9384	   -11.4136	   -10.5743	   -15.6097	
    -6.2943	    -6.8817	   -20.1416	    -5.7907	   -13.5956	    -5.4550	   -12.5885	    -6.9656	    -8.3923	   -14.2670	
    -4.1122	    -5.9586	   -18.4631	    -2.9373	   -11.9171	    -2.6016	   -10.2386	    -2.1820	    -6.1264	   -12.6724	
    -1.6785	    -4.7836	   -16.4490	    -0.0839	   -10.1547	     0.2518	    -7.9727	     2.6855	    -3.8605	   -11.0779	
     0.6714	    -3.3569	   -14.1830	     2.5177	    -8.3084	     2.5177	    -6.0425	     7.2174	    -2.0142	    -9.5673	
     2.7695	    -1.9302	   -12.0850	     4.8676	    -6.7978	     4.1122	    -4.6997	    10.9940	    -0.6714	    -8.4763	
     4.6158	    -0.7553	   -10.2386	     6.6299	    -5.6229	     4.6997	    -3.9444	    13.8474	    -0.1678	    -7.7209	
     5.9586	     0.0839	    -8.8120	     7.8888	    -5.0354	     4.3640	    -3.9444	    15.6937	    -0.3357	    -7.5531	
     7.0496	     0.6714	    -7.8049	     8.5602	    -4.8676	     3.3569	    -4.5319	    16.4490	    -1.2589	    -7.8049	
     7.8049	     0.9232	    -7.1335	     8.8120	    -5.2032	     2.0142	    -5.5389	    16.4490	    -2.7695	    -8.3084	
     8.3923	     1.0910	    -6.8817	     8.8959	    -5.7907	     0.6714	    -6.7139	    15.9454	    -4.6997	    -8.9798	
     8.8959	     1.1749	    -6.7978	     8.9798	    -6.6299	    -0.5035	    -7.9727	    14.9384	    -6.7978	    -9.5673	
     9.3994	     1.2589	    -6.8817	     8.9798	    -7.4692	    -1.0910	    -9.0637	    13.8474	    -8.8959	    -9.9869	
     9.9030	     1.3428	    -7.0496	     9.0637	    -8.3923	    -1.2589	    -9.9030	    12.7563	   -10.8261	   -10.1547	
[Epoch Header]
[Trial Type]	21
[Accept]	1
[Correct]	0
[RT]	 0.000
[Resp]	0
[Epoch Data]
   -31.1356	   -16.6168	   -10.0708	    -6.4621	    -6.2103	     1.3428	    -9.5673	    10.4904	    -9.8190	    -4.0283	
   -30.1285	   -16.2811	   -14.6027	    -7.3853	    -6.2943	    -0.1678	    -8.8120	     9.8190	    -6.4621	    -4.1962	
   -28.7018	   -15.7776	   -18.6310	    -7.7209	    -6.4621	    -1.6785	    -8.3923	     9.0637	    -3.5248	    -4.6997	
   -26.9394	   -15.4419	   -21.9040	    -7.4692	    -6.7978	    -3.1891	    -8.3084	     8.2245	    -1.0071	    -5.3711	
   -24.9252	   -15.1062	   -24.0021	    -6.7978	    -7.3013	    -4.6158	    -8.5602	     7.3013	     1.0910	    -6.3782	
   -22.8271	   -14.7705	   -25.0092	    -5.9586	    -7.8888	    -5.8746	    -9.1476	     6.4621	     2.6855	    -7.3853	
   -20.6451	   -14.5187	   -24.8413	    -5.0354	    -8.4763	    -6.7978	    -9.9869	     5.5389	     3.9444	    -8.4763	
   -18.2114	   -14.1830	   -23.8342	    -3.9444	    -8.8959	    -7.4692	   -10.9100	     4.6997	     4.8676	    -9.3994	
   -15.5258	   -13.5956	   -22.0718	    -2.6855	    -9.1476	    -7.8049	   -11.8332	     3.9444	     5.6229	   -10.1547	
   -12.6724	   -12.7563	   -19.7220	    -1.0071	    -9.0637	    -7.8049	   -12.5046	     3.1891	     6.1264	   -10.4904	
    -9.6512	   -11.4975	   -16.9525	     1.0910	    -8.7280	    -7.5531	   -12.9242	     2.3499	     6.4621	   -10.4065	
    -6.5460	    -9.9869	   -14.0152	     3.4409	    -8.1406	    -7.1335	   -12.9242	     1.4267	     6.5460	    -9.8190	
    -3.4409	    -8.1406	   -10.9940	     5.9586	    -7.3853	    -6.7139	   -12.5885	     0.3357	     6.3782	    -8.8959	
    -0.5875	    -6.2103	    -8.1406	     8.2245	    -6.4621	    -6.2943	   -12.0010	    -0.8392	     5.9586	    -7.6370	
     2.0142	    -4.1962	    -5.4550	    10.2386	    -5.5389	    -5.8746	   -11.0779	    -1.9302	     5.2032	    -6.0425	
     4.2801	    -2.1820	    -3.0212	    11.7493	    -4.4479	    -5.3711	    -9.9869	    -2.8534	     4.1122	    -4.3640	
     6.2103	    -0.2518	    -0.8392	    12.8403	    -3.4409	    -4.7836	    -8.6441	    -3.4409	     2.9373	    -2.6855	
     7.6370	     1.6785	     1.0071	    13.5117	    -2.4338	    -3.9444	    -7.3853	    -3.7766	     1.5945	    -1.1749	
     8.6441	     3.5248	     2.6016	    13.8474	    -1.5945	    -2.6855	    -6.1264	    -3.6926	     0.3357	     0.0839	
     9.1476	     5.2032	     3.9444	    14.0152	    -0.8392	    -1.1749	    -5.0354	    -3.1891	    -0.7553	     0.8392	
     9.1476	     6.7139	     5.0354	    14.0991	    -0.1678	     0.5875	    -4.1122	    -2.2659	    -1.5106	     1.0910	
     8.6441	     8.0566	     5.9586	    14.0152	     0.4196	     2.5177	    -3.4409	    -1.0071	    -1.7624	     0.9232	
     7.8049	     9.2316	     6.7139	    13.9313	     0.8392	     4.4479	    -2.9373	     0.5035	    -1.6785	     0.2518	
     6.4621	    10.3226	     7.3853	    13.6795	     1.1749	     6.2943	    -2.6855	     2.1820	    -1.1749	    -0.7553	
     4.8676	    11.1618	     7.9727	    13.5117	     1.4267	     7.9727	    -2.5177	     3.9444	    -0.3357	    -2.0142	
     2.9373	    11.7493	     8.4763	    13.2599	     1.5106	     9.4833	    -2.6016	     5.7068	     0.5875	    -3.3569	
     0.7553	    11.9171	     8.8120	    13.1760	     1.5106	    10.8261	    -2.7695	     7.3013	     1.5106	    -4.6997	
    -1.5945	    11.6653	     8.9798	    13.1760	     1.3428	    12.0850	    -3.1052	     8.7280	     2.2659	    -5.8746	
    -4.0283	    10.7422	     8.8120	    13.3438	     1.0071	    13.0920	    -3.6926	     9.9030	     2.6855	    -6.8817	
    -6.4621	     9.2316	     8.3923	    13.5956	     0.3357	    13.9313	    -4.4479	    10.7422	     2.6855	    -7.6370	
    -8.8959	     6.8817	     7.4692	    14.0152	    -0.6714	    14.4348	    -5.5389	    11.2457	     2.0142	    -8.3084	
   -11.1618	     3.9444	     6.2103	    14.3509	    -2.0142	    14.5187	    -6.7978	    11.3297	     0.8392	    -8.8120	
   -13.1760	     0.5035	     4.6158	    14.7705	    -3.6926	    14.3509	    -8.2245	    11.1618	    -0.8392	    -9.1476	
   -14.6866	    -3.1052	     2.8534	    15.0223	    -5.5389	    13.9313	    -9.6512	    10.8261	    -2.8534	    -9.2316	
   -15.3580	    -6.6299	     1.1749	    15.1062	    -7.3013	    13.3438	   -10.9940	    10.3226	    -4.8676	    -9.1476	
   -15.1901	    -9.5673	    -0.3357	    14.9384	    -8.7280	    12.6724	   -12.0850	     9.9030	    -6.7139	    -8.8120	
   -14.1830	   -11.8332	    -1.4267	    14.3509	    -9.7351	    11.9171	   -12.9242	     9.4833	    -8.2245	    -8.1406	
   -12.4207	   -13.0920	    -2.0142	    13.1760	   -10.2386	    11.0779	   -13.4277	     9.0637	    -9.5673	    -7.3013	
   -10.1547	   -13.5117	    -2.1820	    11.4975	   -10.2386	    10.1547	   -13.5956	     8.7280	   -10.5743	    -6.2943	
    -7.7209	   -12.9242	    -1.7624	     9.3155	    -9.6512	     9.0637	   -13.4277	     8.3923	   -11.1618	    -5.0354	
    -5.3711	   -11.5814	    -0.9232	     6.7978	    -8.6441	     7.9727	   -12.8403	     8.2245	   -11.3297	    -3.6087	
    -3.1052	    -9.5673	     0.3357	     4.3640	    -7.2174	     6.7978	   -11.8332	     8.1406	   -11.0779	    -2.0142	
    -0.9232	    -7.0496	     1.7624	     1.9302	    -5.5389	     5.7907	   -10.4065	     8.2245	   -10.3226	    -0.4196	
     0.9232	    -4.2801	     3.0212	    -0.2518	    -3.6926	     4.7836	    -8.7280	     8.4763	    -9.3155	     1.0071	
     2.6016	    -1.5106	     3.7766	    -2.2659	    -1.8463	     3.6926	    -7.1335	     8.7280	    -8.3084	     2.2659	
     4.1122	     1.1749	     3.7766	    -4.1122	    -0.2518	     2.6855	    -5.7907	     8.9798	    -7.3853	     3.1891	
     5.4550	     3.5248	     2.9373	    -5.7068	     0.9232	     1.5106	    -4.8676	     9.0637	    -6.7978	     3.7766	
     6.7139	     5.4550	     1.2589	    -6.8817	     1.5945	     0.4196	    -4.5319	     8.9798	    -6.4621	     4.1122	
     7.9727	     6.9656	    -1.0071	    -7.5531	     1.8463	    -0.6714	    -4.5319	     8.8120	    -6.3782	     4.1122	
     9.1476	     8.0566	    -3.6087	    -7.6370	     1.6785	    -1.7624	    -5.0354	     8.4763	    -6.2943	     3.8605	
    10.1547	     8.8120	    -6.0425	    -7.2174	     1.0910	    -2.8534	    -5.7068	     7.9727	    -6.2103	     3.2730	
    11.0779	     9.1476	    -8.1406	    -6.3782	     0.1678	    -3.9444	    -6.5460	     7.3013	    -5.7907	     2.2659	
    11.6653	     9.0637	    -9.7351	    -5.3711	    -1.0071	    -5.1193	    -7.4692	     6.5460	    -5.1193	     0.9232	
    11.8332	     8.5602	   -10.6583	    -4.2801	    -2.3499	    -6.2943	    -8.3923	     5.6229	    -4.0283	    -0.8392	
    11.4975	     7.7209	   -11.1618	    -3.4409	    -3.7766	    -7.5531	    -9.2316	     4.6997	    -2.7695	    -2.9373	
    10.8261	     6.4621	   -11.0779	    -2.7695	    -5.2032	    -8.7280	    -9.9030	     3.7766	    -1.4267	    -5.1193	
     9.7351	     5.0354	   -10.6583	    -2.4338	    -6.5460	    -9.8190	   -10.3226	     3.0212	     0.0000	    -7.2174	
     8.4763	     3.5248	    -9.9030	    -2.2659	    -7.5531	   -10.6583	   -10.4904	     2.5177	     1.4267	    -8.9798	
     7.1335	     2.1820	    -8.7280	    -2.0142	    -8.2245	   -11.0779	   -10.2386	     2.3499	     2.7695	   -10.2386	
     5.8746	     1.0910	    -7.1335	    -1.6785	    -8.3923	   -10.9940	    -9.7351	     2.6855	     4.1962	   -10.9100	
     4.7836	     0.4196	    -5.2032	    -0.9232	    -8.1406	   -10.3226	    -8.7280	     3.4409	     5.5389	   -10.8261	
     3.7766	     0.1678	    -3.2730	     0.2518	    -7.5531	    -9.2316	    -7.5531	     4.5319	     6.8817	   -10.1547	
     2.8534	     0.1678	    -1.3428	     1.9302	    -6.7139	    -7.7209	    -6.1264	     5.7907	     8.0566	    -9.0637	
     2.0142	     0.4196	     0.0839	     4.0283	    -5.7907	    -5.9586	    -4.7836	     7.0496	     8.9798	    -7.7209	
     1.0910	     0.7553	     0.9232	     6.6299	    -4.6997	    -4.0283	    -3.6087	     8.2245	     9.3994	    -6.5460	
     0.2518	     1.0910	     1.0071	     9.3994	    -3.6926	    -2.0981	    -2.8534	     8.9798	     9.3994	    -5.4550	
    -0.6714	     1.3428	     0.2518	    12.1689	    -2.7695	    -0.2518	    -2.4338	     9.4833	     8.8120	    -4.7836	
    -1.5945	     1.5106	    -1.0071	    14.6027	    -1.9302	     1.5106	    -2.5177	     9.4833	     7.8049	    -4.5319	
    -2.5177	     1.6785	    -2.6016	    16.6168	    -1.3428	     3.1891	    -2.8534	     9.2316	     6.4621	    -4.4479	
    -3.3569	     1.9302	    -4.1122	    17.9596	    -0.8392	     4.8676	    -3.4409	     8.6441	     4.9515	    -4.6158	
    -4.0283	     2.3499	    -5.3711	    18.7988	    -0.4196	     6.4621	    -3.9444	     7.8888	     3.5248	    -4.6997	
    -4.4479	     3.0212	    -6.0425	    19.1345	     0.0839	     8.2245	    -4.3640	     7.2174	     2.3499	    -4.5319	
    -4.6158	     4.0283	    -6.2103	    18.9667	     0.6714	     9.9030	    -4.5319	     6.6299	     1.5106	    -4.0283	
    -4.3640	     5.3711	    -5.8746	    18.5471	     1.4267	    11.5814	    -4.2801	     6.2103	     1.0071	    -3.1891	
    -3.9444	     6.8817	    -5.0354	    17.8757	     2.1820	    13.1760	    -3.7766	     5.7907	     0.7553	    -2.0142	
    -3.1891	     8.3923	    -3.8605	    17.2882	     3.0212	    14.5187	    -3.1052	     5.4550	     0.7553	    -0.5035	
    -2.3499	     9.7351	    -2.6016	    16.7007	     3.6926	    15.5258	    -2.2659	     4.8676	     0.8392	     1.1749	
    -1.3428	    10.7422	    -1.2589	    16.1972	     4.1122	    16.1972	    -1.5106	     4.1962	     0.8392	     2.8534	
    -0.4196	    11.0779	    -0.0839	    15.7776	     4.2801	    16.5329	    -0.8392	     3.2730	     0.8392	     4.4479	
     0.5035	    10.8261	     1.0071	    15.3580	     4.1122	    16.3651	    -0.2518	     2.4338	     0.8392	     5.8746	
     1.3428	     9.8190	     1.8463	    14.8544	     3.6087	    15.9454	     0.0839	     1.6785	     0.7553	     6.9656	
     2.1820	     8.2245	     2.5177	    14.1830	     2.7695	    15.1062	     0.1678	     1.2589	     0.5035	     7.6370	
     2.8534	     6.1264	     3.1052	    13.1760	     1.6785	    14.0152	     0.0839	     1.0910	     0.0839	     7.8888	
     3.3569	     3.7766	     3.4409	    11.8332	     0.4196	    12.5046	    -0.3357	     1.2589	    -0.7553	     7.6370	
     3.7766	     1.2589	     3.6087	    10.2386	    -1.0910	    10.7422	    -1.0071	     1.6785	    -2.0142	     6.7139	
     4.0283	    -1.0910	     3.6926	     8.6441	    -2.6855	     8.8959	    -2.0981	     2.1820	    -3.6087	     5.2872	
     4.1962	    -3.2730	     3.6087	     7.1335	    -4.1962	     7.1335	    -3.6087	     2.6855	    -5.2872	     3.3569	
     4.3640	    -4.9515	     3.3569	     5.9586	    -5.5389	     5.4550	    -5.4550	     3.2730	    -6.9656	     1.1749	
     4.4479	    -6.2103	     2.9373	     4.9515	    -6.7139	     4.0283	    -7.6370	     3.6087	    -8.4763	    -1.2589	
     4.4479	    -6.7978	     2.5177	     3.9444	    -7.6370	     2.7695	   -10.0708	     3.8605	    -9.7351	    -3.7766	
     4.3640	    -6.8817	     2.0142	     2.7695	    -8.4763	     1.6785	   -12.5046	     3.9444	   -10.8261	    -6.1264	
     4.1962	    -6.4621	     1.4267	     1.3428	    -9.1476	     0.7553	   -14.8544	     3.6926	   -11.5814	    -8.3923	
     3.6926	    -5.7068	     0.9232	    -0.5035	    -9.7351	    -0.2518	   -16.8686	     3.2730	   -12.1689	   -10.2386	
     2.9373	    -4.6997	     0.4196	    -2.6016	   -10.0708	    -1.1749	   -18.5471	     2.6855	   -12.3367	   -11.7493	
     2.0981	    -3.5248	     0.0000	    -4.6997	   -10.1547	    -2.1820	   -19.5541	     1.9302	   -12.1689	   -12.8403	
     1.3428	    -2.0981	    -0.4196	    -6.5460	    -9.9869	    -3.0212	   -19.8898	     1.3428	   -11.5814	   -13.3438	
     0.7553	    -0.4196	    -0.7553	    -8.0566	    -9.4833	    -3.6087	   -19.3024	     0.9232	   -10.7422	   -13.3438	
     0.5875	     1.5945	    -0.9232	    -8.8959	    -8.6441	    -3.9444	   -17.9596	     0.7553	    -9.5673	   -12.9242	
     0.8392	     3.9444	    -1.0071	    -9.2316	    -7.5531	    -3.9444	   -15.9454	     1.0071	    -8.1406	   -12.0010	
     1.3428	     6.5460	    -0.9232	    -9.0637	    -6.2103	    -3.4409	   -13.5117	     1.5106	    -6.4621	   -10.8261	
     2.0142	     9.0637	    -0.9232	    -8.3923	    -4.6997	    -2.6016	   -10.9940	     2.2659	    -4.5319	    -9.5673	
     2.5177	    11.4975	    -1.0071	    -7.4692	    -3.2730	    -1.4267	    -8.4763	     3.2730	    -2.5177	    -8.3084	
     2.6855	    13.5956	    -1.3428	    -6.2103	    -1.9302	     0.0839	    -6.2943	     4.4479	    -0.4196	    -7.1335	
     2.5177	    15.1062	    -1.8463	    -4.6158	    -0.6714	     1.8463	    -4.5319	     5.7907	     1.6785	    -6.2103	
     1.8463	    16.0294	    -2.6016	    -2.6855	     0.3357	     3.6926	    -3.1891	     7.3013	     3.6926	    -5.5389	
     0.7553	    16.1972	    -3.2730	    -0.3357	     1.1749	     5.7068	    -2.2659	     8.8959	     5.6229	    -5.2032	
    -0.5035	    15.6937	    -3.8605	     2.3499	     1.6785	     7.5531	    -1.6785	    10.5743	     7.3853	    -5.2032	
    -1.9302	    14.5187	    -4.2801	     5.3711	     2.0142	     9.2316	    -1.5106	    12.1689	     8.8120	    -5.5389	
    -3.1052	    12.7563	    -4.5319	     8.3923	     2.0142	    10.6583	    -1.5945	    13.7634	    10.0708	    -6.1264	
    -4.1122	    10.5743	    -4.6158	    11.3297	     1.7624	    11.6653	    -2.0142	    15.0223	    10.9100	    -7.0496	
    -4.6158	     8.0566	    -4.6158	    13.9313	     1.1749	    12.2528	    -2.5177	    16.1133	    11.4975	    -8.0566	
    -4.8676	     5.5389	    -4.6997	    15.7776	     0.3357	    12.5046	    -3.2730	    16.7847	    11.7493	    -9.0637	
    -4.8676	     2.9373	    -4.9515	    16.7847	    -0.8392	    12.3367	    -4.1122	    16.9525	    11.6653	    -9.9869	
    -4.7836	     0.5035	    -5.4550	    16.7847	    -2.4338	    11.7493	    -5.0354	    16.5329	    11.1618	   -10.7422	
    -4.7836	    -1.6785	    -6.2103	    15.6937	    -4.2801	    10.6583	    -6.0425	    15.6097	    10.3226	   -11.3297	
    -5.1193	    -3.7766	    -7.2174	    13.5956	    -6.2943	     9.2316	    -7.1335	    14.1830	     8.9798	   -11.6653	
    -5.7907	    -5.5389	    -8.5602	    10.4904	    -8.3923	     7.5531	    -8.2245	    12.3367	     7.3853	   -11.6653	
    -6.7978	    -6.9656	    -9.9030	     6.7978	   -10.4065	     5.6229	    -9.2316	    10.1547	     5.3711	   -11.4136	
    -8.0566	    -8.0566	   -11.3297	     2.8534	   -12.2528	     3.6087	   -10.1547	     7.7209	     3.0212	   -10.9940	
    -9.4833	    -8.8120	   -12.5885	    -1.0071	   -13.6795	     1.6785	   -10.9940	     5.2872	     0.4196	   -10.3226	
   -10.9940	    -9.2316	   -13.7634	    -4.3640	   -14.7705	    -0.2518	   -11.6653	     2.9373	    -2.3499	    -9.4833	
   -12.5046	    -9.5673	   -14.6027	    -7.0496	   -15.4419	    -2.0981	   -12.1689	     0.6714	    -5.2032	    -8.8120	
   -13.8474	    -9.8190	   -15.3580	    -8.8120	   -15.6937	    -3.6926	   -12.7563	    -1.3428	    -8.1406	    -8.1406	
   -15.0223	   -10.1547	   -15.8615	    -9.4833	   -15.6937	    -4.9515	   -13.3438	    -3.1052	   -11.1618	    -7.8049	
   -15.9454	   -10.7422	   -16.1972	    -9.2316	   -15.3580	    -5.7068	   -14.0152	    -4.6158	   -14.0152	    -7.7209	
   -16.5329	   -11.5814	   -16.3651	    -7.9727	   -14.8544	    -5.7907	   -14.7705	    -5.7068	   -16.6168	    -7.8888	
   -16.7007	   -12.6724	   -16.3651	    -6.0425	   -14.4348	    -5.1193	   -15.6097	    -6.3782	   -18.9667	    -8.0566	
   -16.5329	   -14.0152	   -16.0294	    -3.6087	   -14.0991	    -3.9444	   -16.5329	    -6.6299	   -20.8969	    -8.3084	
   -16.0294	   -15.5258	   -15.4419	    -1.0910	   -13.9313	    -2.2659	   -17.5400	    -6.5460	   -22.3236	    -8.3923	
   -15.2740	   -17.2882	   -14.6027	     1.3428	   -13.8474	    -0.4196	   -18.5471	    -6.0425	   -23.2468	    -8.3084	
   -14.4348	   -19.2184	   -13.5956	     3.2730	   -13.9313	     1.4267	   -19.4702	    -5.2872	   -23.5825	    -8.1406	
   -13.5956	   -21.0648	   -12.3367	     4.4479	   -14.1830	     2.9373	   -20.3934	    -4.3640	   -23.4146	    -7.8049	
   -12.7563	   -22.7432	   -11.0779	     4.9515	   -14.3509	     4.1122	   -21.1487	    -3.3569	   -22.9111	    -7.4692	
   -11.8332	   -24.0021	    -9.9030	     4.7836	   -14.6027	     4.8676	   -21.8201	    -2.2659	   -21.9879	    -7.0496	
   -10.7422	   -24.6735	    -8.8120	     3.9444	   -14.6866	     5.0354	   -22.2397	    -1.0910	   -20.6451	    -6.5460	
    -9.3994	   -24.6735	    -7.8888	     2.7695	   -14.6866	     4.8676	   -22.4075	     0.0839	   -18.8828	    -6.0425	
    -7.8049	   -24.0021	    -7.2174	     1.4267	   -14.6027	     4.1962	   -22.3236	     1.3428	   -16.6168	    -5.6229	
    -5.9586	   -22.5754	    -6.7139	     0.0839	   -14.3509	     3.2730	   -21.9879	     2.7695	   -13.7634	    -5.2032	
    -4.1122	   -20.7291	    -6.3782	    -1.0071	   -14.0991	     2.2659	   -21.4005	     4.2801	   -10.4904	    -4.9515	
    -2.3499	   -18.6310	    -6.2103	    -1.8463	   -13.9313	     1.3428	   -20.6451	     5.9586	    -6.8817	    -4.7836	
    -0.9232	   -16.6168	    -6.1264	    -2.2659	   -13.6795	     0.6714	   -19.7220	     7.7209	    -3.2730	    -4.6997	
     0.0839	   -14.8544	    -5.9586	    -2.3499	   -13.5117	     0.4196	   -18.6310	     9.3994	     0.0839	    -4.6997	
     0.4196	   -13.5117	    -5.9586	    -2.2659	   -13.5117	     0.5035	   -17.7078	    11.0779	     2.9373	    -4.8676	
     0.1678	   -12.8403	    -6.1264	    -2.0981	   -13.7634	     0.7553	   -17.0364	    12.3367	     4.9515	    -5.2872	
    -0.7553	   -12.9242	    -6.6299	    -2.0981	   -14.2670	     1.0910	   -16.8686	    13.1760	     6.1264	    -6.0425	
    -2.2659	   -13.6795	    -7.5531	    -2.2659	   -15.1901	     1.1749	   -17.2043	    13.3438	     6.2943	    -7.0496	
    -4.1122	   -14.9384	    -8.8959	    -2.5177	   -16.4490	     0.9232	   -18.1274	    12.9242	     5.4550	    -8.3923	
    -6.1264	   -16.4490	   -10.4904	    -2.6855	   -18.0435	     0.2518	   -19.4702	    12.0010	     3.7766	    -9.9869	
    -7.9727	   -17.9596	   -12.1689	    -2.5177	   -19.7220	    -0.6714	   -20.8130	    10.6583	     1.5945	   -11.6653	
    -9.6512	   -19.3024	   -13.7634	    -1.7624	   -21.2326	    -1.6785	   -21.9879	     9.1476	    -0.8392	   -13.4277	
   -10.9100	   -20.2255	   -15.1901	    -0.5035	   -22.4915	    -2.5177	   -22.7432	     7.7209	    -3.1891	   -14.8544	
   -11.7493	   -20.5612	   -16.2811	     1.1749	   -23.0789	    -3.1052	   -22.7432	     6.4621	    -5.1193	   -15.9454	
   -12.0850	   -20.3934	   -17.0364	     3.1891	   -22.9111	    -3.1891	   -22.1558	     5.4550	    -6.3782	   -16.4490	
   -11.9171	   -19.6381	   -17.6239	     5.2872	   -22.0718	    -2.7695	   -20.9808	     4.7836	    -6.9656	   -16.3651	
   -11.4136	   -18.3792	   -18.0435	     7.3853	   -20.7291	    -1.7624	   -19.4702	     4.3640	    -6.7978	   -15.6097	
   -10.6583	   -16.7847	   -18.4631	     9.3994	   -19.1345	    -0.3357	   -17.8757	     4.1122	    -6.1264	   -14.3509	
    -9.8190	   -14.9384	   -18.8828	    11.4136	   -17.5400	     1.4267	   -16.1972	     3.9444	    -5.0354	   -12.6724	
    -8.9798	   -13.0920	   -19.1345	    13.7634	   -16.0294	     3.6087	   -14.7705	     3.8605	    -3.6087	   -10.5743	
    -8.2245	   -11.2457	   -19.0506	    16.2811	   -14.7705	     5.8746	   -13.5956	     3.8605	    -2.0981	    -8.2245	
    -7.5531	    -9.4833	   -18.6310	    18.9667	   -13.7634	     8.0566	   -12.5885	     3.7766	    -0.5875	    -5.8746	
    -7.0496	    -7.8888	   -17.8757	    21.6522	   -13.0920	     9.9030	   -11.9171	     3.6087	     0.8392	    -3.5248	
    -6.7139	    -6.6299	   -16.8686	    24.0860	   -12.6724	    11.3297	   -11.5814	     3.1891	     2.1820	    -1.4267	
    -6.5460	    -5.7907	   -15.9454	    26.1002	   -12.5046	    12.2528	   -11.4975	     2.6016	     3.2730	     0.2518	
    -6.5460	    -5.3711	   -15.2740	    27.6108	   -12.5046	    12.7563	   -11.6653	     2.0142	     4.1962	     1.5106	
    -6.4621	    -5.2872	   -14.9384	    28.6179	   -12.5046	    13.0920	   -12.0010	     1.4267	     4.8676	     2.1820	
    -6.3782	    -5.3711	   -15.0223	    29.2053	   -12.5885	    13.3438	   -12.4207	     1.0910	     5.4550	     2.3499	
    -6.1264	    -5.6229	   -15.4419	    29.2053	   -12.5046	    13.5956	   -12.8403	     1.0910	     5.7907	     2.0981	
    -5.7068	    -5.9586	   -15.9454	    28.7018	   -12.5046	    13.9313	   -13.2599	     1.5106	     5.9586	     1.5106	
    -5.2872	    -6.2943	   -16.5329	    27.5269	   -12.4207	    14.2670	   -13.6795	     2.3499	     5.9586	     0.7553	
    -4.7836	    -6.6299	   -17.0364	    25.5966	   -12.3367	    14.6027	   -14.0991	     3.5248	     5.8746	    -0.1678	
    -4.4479	    -6.8817	   -17.2882	    22.9111	   -12.2528	    14.7705	   -14.3509	     4.9515	     5.7068	    -1.0910	
    -4.3640	    -7.2174	   -17.4561	    19.7220	   -12.0850	    14.7705	   -14.5187	     6.5460	     5.3711	    -1.9302	
    -4.4479	    -7.3853	   -17.3721	    15.9454	   -11.9171	    14.6027	   -14.6027	     8.1406	     5.0354	    -2.6855	
    -4.6997	    -7.3853	   -17.1204	    11.6653	   -11.7493	    14.1830	   -14.5187	     9.6512	     4.6158	    -3.1052	
    -4.9515	    -7.2174	   -16.7847	     6.9656	   -11.4975	    13.5117	   -14.2670	    10.9940	     4.2801	    -3.2730	
    -5.2032	    -6.7139	   -16.1972	     2.0981	   -11.2457	    12.6724	   -13.8474	    12.0850	     3.8605	    -3.1052	
    -5.4550	    -5.8746	   -15.4419	    -2.6855	   -10.9940	    11.4975	   -13.3438	    12.8403	     3.5248	    -2.6855	
    -5.6229	    -4.7836	   -14.6027	    -7.1335	   -10.6583	    10.3226	   -12.6724	    13.3438	     3.1891	    -2.0142	
    -5.7907	    -3.1891	   -13.4277	   -11.0779	   -10.1547	     8.8959	   -11.7493	    13.5117	     2.8534	    -1.1749	
    -5.8746	    -1.2589	   -12.1689	   -14.4348	    -9.5673	     7.3853	   -10.6583	    13.5117	     2.4338	    -0.3357	
    -6.0425	     0.9232	   -10.6583	   -17.2882	    -8.8120	     5.7068	    -9.3155	    13.0920	     1.9302	     0.5035	
    -6.4621	     3.2730	    -9.0637	   -19.7220	    -7.8888	     3.8605	    -7.8888	    12.3367	     1.3428	     1.1749	
    -7.0496	     5.5389	    -7.5531	   -21.9879	    -6.9656	     1.7624	    -6.4621	    11.3297	     0.6714	     1.6785	
    -7.9727	     7.5531	    -6.1264	   -24.0860	    -6.0425	    -0.5035	    -5.2032	     9.9030	    -0.0839	     1.7624	
    -9.3155	     9.1476	    -5.0354	   -25.9323	    -5.2872	    -2.7695	    -4.1122	     8.3923	    -0.8392	     1.5106	
   -10.9100	    10.1547	    -4.2801	   -27.3590	    -4.8676	    -4.8676	    -3.4409	     6.7139	    -1.5945	     0.9232	
   -12.6724	    10.4904	    -3.9444	   -28.2822	    -4.6997	    -6.6299	    -3.1052	     5.1193	    -2.1820	     0.0839	
   -14.3509	    10.1547	    -3.8605	   -28.6179	    -4.8676	    -7.9727	    -3.1891	     3.6926	    -2.6855	    -1.0910	
   -15.9454	     9.2316	    -4.0283	   -28.1982	    -5.2872	    -8.8120	    -3.6087	     2.3499	    -2.9373	    -2.2659	
   -17.2043	     7.7209	    -4.3640	   -27.1912	    -5.8746	    -9.1476	    -4.3640	     1.2589	    -3.1891	    -3.5248	
   -18.2114	     5.7068	    -4.7836	   -25.5127	    -6.5460	    -9.2316	    -5.3711	     0.2518	    -3.5248	    -4.6158	
   -18.8828	     3.2730	    -5.1193	   -23.3307	    -7.3013	    -9.1476	    -6.5460	    -0.5875	    -3.9444	    -5.6229	
   -19.2184	     0.5035	    -5.3711	   -20.6451	    -8.1406	    -8.9798	    -7.8888	    -1.4267	    -4.5319	    -6.2943	
   -19.3024	    -2.5177	    -5.3711	   -17.7078	    -8.8120	    -8.8120	    -9.1476	    -2.1820	    -5.3711	    -6.7139	
   -19.0506	    -5.6229	    -5.0354	   -14.6027	    -9.3155	    -8.8120	   -10.4065	    -2.8534	    -6.2943	    -6.7139	
   -18.4631	    -8.7280	    -4.3640	   -11.5814	    -9.7351	    -8.8959	   -11.4136	    -3.5248	    -7.2174	    -6.5460	
   -17.6239	   -11.6653	    -3.3569	    -8.8959	    -9.8190	    -9.0637	   -12.0850	    -4.0283	    -8.0566	    -6.0425	
   -16.5329	   -14.0991	    -1.9302	    -6.7978	    -9.8190	    -9.2316	   -12.3367	    -4.4479	    -8.8120	    -5.2872	
   -15.1901	   -16.1133	    -0.1678	    -5.2032	    -9.5673	    -9.3155	   -12.2528	    -4.6997	    -9.3994	    -4.4479	
   -13.8474	   -17.4561	     1.6785	    -4.2801	    -9.1476	    -9.1476	   -12.0010	    -4.7836	    -9.6512	    -3.6087	
   -12.5046	   -18.1274	     3.4409	    -3.8605	    -8.7280	    -8.6441	   -11.4975	    -4.6997	    -9.6512	    -2.8534	
   -11.4136	   -18.2953	     4.7836	    -3.7766	    -8.3923	    -7.7209	   -10.9940	    -4.3640	    -9.3155	    -2.2659	
   -10.4065	   -17.8757	     5.5389	    -3.7766	    -8.1406	    -6.3782	   -10.4065	    -3.7766	    -8.5602	    -1.9302	
    -9.6512	   -17.0364	     5.4550	    -3.7766	    -8.1406	    -4.6997	    -9.7351	    -3.0212	    -7.3853	    -1.8463	
    -8.9798	   -15.9454	     4.6158	    -3.6087	    -8.3084	    -2.7695	    -8.9798	    -2.0142	    -5.7907	    -2.0981	
    -8.1406	   -14.5187	     3.1052	    -3.1891	    -8.6441	    -0.6714	    -8.1406	    -0.8392	    -3.8605	    -2.5177	
    -7.2174	   -13.0081	     1.0071	    -2.3499	    -8.9798	     1.4267	    -7.1335	     0.6714	    -1.5945	    -3.0212	
    -6.1264	   -11.2457	    -1.3428	    -1.0910	    -9.1476	     3.5248	    -6.1264	     2.4338	     0.8392	    -3.5248	
    -4.7836	    -9.4833	    -3.6087	     0.7553	    -9.0637	     5.4550	    -5.2032	     4.3640	     3.3569	    -3.9444	
    -3.2730	    -7.5531	    -5.7068	     3.0212	    -8.5602	     7.3013	    -4.2801	     6.5460	     5.9586	    -4.0283	
    -1.5945	    -5.6229	    -7.3013	     5.6229	    -7.6370	     8.8959	    -3.3569	     8.7280	     8.5602	    -4.0283	
     0.0000	    -3.6087	    -8.5602	     8.3923	    -6.4621	    10.2386	    -2.5177	    10.8261	    10.8261	    -3.7766	
     1.5945	    -1.5945	    -9.3155	    10.9940	    -4.9515	    11.0779	    -1.5945	    12.7563	    12.7563	    -3.3569	
     2.9373	     0.2518	    -9.5673	    13.3438	    -3.3569	    11.5814	    -0.6714	    14.3509	    14.1830	    -2.9373	
     4.1122	     1.7624	    -9.4833	    15.2740	    -1.7624	    11.4975	     0.2518	    15.4419	    14.8544	    -2.6016	
     4.8676	     2.9373	    -9.0637	    16.5329	    -0.2518	    10.9940	     1.0910	    16.0294	    14.6866	    -2.2659	
     5.2872	     3.6926	    -8.3923	    17.1204	     0.9232	    10.0708	     1.9302	    16.0294	    13.5956	    -2.0142	
     5.2032	     3.7766	    -7.7209	    17.2043	     1.7624	     9.0637	     2.5177	    15.6097	    11.5814	    -1.8463	
     4.6158	     3.4409	    -7.1335	    16.8686	     2.1820	     8.0566	     2.9373	    14.6866	     8.6441	    -1.6785	
     3.6087	     2.5177	    -6.8817	    16.1972	     2.0981	     7.1335	     3.1052	    13.5117	     5.2032	    -1.5945	
     2.3499	     1.3428	    -6.8817	    15.2740	     1.5945	     6.6299	     3.1052	    12.3367	     1.5945	    -1.4267	
     1.0071	     0.0000	    -7.1335	    14.4348	     0.8392	     6.4621	     3.0212	    11.1618	    -1.9302	    -1.0910	
    -0.2518	    -1.4267	    -7.5531	    13.6795	     0.0000	     6.7139	     2.8534	    10.3226	    -4.8676	    -0.6714	
    -1.2589	    -2.6016	    -8.1406	    13.0920	    -0.9232	     7.3013	     2.6016	     9.7351	    -6.9656	    -0.2518	
    -2.0142	    -3.6926	    -8.7280	    12.8403	    -1.8463	     7.8888	     2.2659	     9.2316	    -8.2245	     0.0839	
    -2.5177	    -4.6158	    -9.4833	    12.5885	    -2.8534	     8.2245	     1.7624	     8.8120	    -8.6441	     0.0839	
    -3.0212	    -5.7068	   -10.4065	    12.3367	    -3.9444	     8.1406	     0.9232	     8.0566	    -8.7280	    -0.5035	
    -3.4409	    -6.7978	   -11.4136	    12.0010	    -5.2032	     7.4692	    -0.2518	     6.9656	    -8.8120	    -1.5945	
    -4.1122	    -8.0566	   -12.6724	    11.3297	    -6.6299	     6.1264	    -1.6785	     5.2032	    -9.2316	    -3.3569	
    -4.9515	    -9.4833	   -14.0152	    10.3226	    -8.2245	     4.1962	    -3.5248	     3.0212	    -9.9869	    -5.5389	
    -6.0425	   -10.9940	   -15.4419	     8.8959	    -9.9869	     1.8463	    -5.5389	     0.2518	   -11.3297	    -8.1406	
    -7.2174	   -12.5046	   -16.7847	     7.0496	   -11.7493	    -0.7553	    -7.6370	    -2.6855	   -13.0081	   -10.8261	
    -8.3923	   -13.8474	   -18.0435	     4.6997	   -13.5117	    -3.4409	    -9.8190	    -5.7907	   -14.7705	   -13.5117	
    -9.3994	   -14.9384	   -19.0506	     2.1820	   -15.1062	    -5.9586	   -11.9171	    -8.6441	   -16.6168	   -15.9454	
   -10.1547	   -15.5258	   -19.8898	    -0.3357	   -16.4490	    -8.0566	   -13.6795	   -11.0779	   -18.1274	   -17.8757	
   -10.4904	   -15.6097	   -20.3094	    -2.4338	   -17.4561	    -9.6512	   -15.1062	   -12.8403	   -19.1345	   -19.2184	
   -10.4904	   -15.1901	   -20.3934	    -3.9444	   -18.0435	   -10.5743	   -16.0294	   -13.6795	   -19.6381	   -19.8898	
   -10.2386	   -14.2670	   -20.0577	    -4.6997	   -18.2114	   -10.7422	   -16.4490	   -13.6795	   -19.4702	   -19.9738	
    -9.6512	   -12.8403	   -19.3024	    -4.6997	   -18.0435	   -10.1547	   -16.3651	   -12.9242	   -18.7149	   -19.4702	
    -8.8959	   -10.9940	   -18.1274	    -4.1962	   -17.4561	    -8.8959	   -15.6097	   -11.4136	   -17.4561	   -18.6310	
    -8.0566	    -8.8120	   -16.5329	    -3.2730	   -16.4490	    -7.1335	   -14.5187	    -9.3994	   -15.8615	   -17.5400	
    -6.9656	    -6.2943	   -14.6027	    -2.1820	   -15.1062	    -4.9515	   -12.9242	    -7.0496	   -13.9313	   -16.5329	
    -5.7907	    -3.5248	   -12.4207	    -1.2589	   -13.5956	    -2.6855	   -11.1618	    -4.5319	   -11.9171	   -15.6937	
    -4.6158	    -0.5035	   -10.0708	    -0.8392	   -11.8332	    -0.6714	    -9.2316	    -2.0142	    -9.9030	   -15.0223	
    -3.5248	     2.5177	    -7.7209	    -1.0071	   -10.1547	     0.8392	    -7.3853	     0.2518	    -7.9727	   -14.7705	
    -2.6855	     5.5389	    -5.2872	    -1.9302	    -8.3923	     1.5945	    -5.7068	     2.2659	    -6.2943	   -14.8544	
    -2.0981	     8.3084	    -3.1052	    -3.6926	    -6.7978	     1.5106	    -4.3640	     3.8605	    -4.9515	   -15.2740	
    -1.8463	    10.7422	    -1.1749	    -6.2103	    -5.2872	     0.4196	    -3.2730	     4.8676	    -4.0283	   -15.9454	
    -2.0142	    12.7563	     0.5035	    -9.3994	    -3.9444	    -1.4267	    -2.4338	     5.2032	    -3.6087	   -16.7847	
    -2.5177	    14.2670	     1.8463	   -12.8403	    -2.8534	    -3.9444	    -2.0142	     4.8676	    -3.6926	   -17.7078	
    -3.2730	    15.1062	     2.9373	   -16.4490	    -1.9302	    -6.9656	    -1.7624	     3.7766	    -4.2801	   -18.6310	
    -4.2801	    15.2740	     3.6926	   -19.7220	    -1.2589	   -10.1547	    -1.7624	     2.1820	    -5.2872	   -19.3863	
    -5.5389	    14.6866	     4.1962	   -22.4075	    -0.9232	   -13.4277	    -1.8463	     0.1678	    -6.5460	   -19.9738	
    -7.0496	    13.3438	     4.3640	   -24.2538	    -0.7553	   -16.2811	    -2.1820	    -2.0981	    -7.8888	   -20.2255	
    -8.9798	    11.1618	     4.2801	   -25.0931	    -0.9232	   -18.6310	    -2.6016	    -4.5319	    -9.2316	   -20.1416	
   -11.1618	     8.1406	     3.7766	   -25.0931	    -1.4267	   -20.2255	    -3.1891	    -6.9656	   -10.4065	   -19.7220	
   -13.5956	     4.3640	     2.9373	   -24.2538	    -2.1820	   -20.9808	    -3.9444	    -9.3994	   -11.4136	   -18.9667	
   -16.1133	     0.0839	     1.8463	   -22.9111	    -3.1891	   -20.9808	    -4.8676	   -11.9171	   -12.0850	   -18.0435	
   -18.3792	    -4.4479	     0.5875	   -21.2326	    -4.3640	   -20.2255	    -5.7907	   -14.2670	   -12.5885	   -16.8686	
   -20.2255	    -8.9798	    -0.8392	   -19.4702	    -5.6229	   -18.9667	    -6.8817	   -16.6168	   -12.8403	   -15.6937	
   -21.5683	   -13.2599	    -2.3499	   -17.7078	    -6.7978	   -17.3721	    -8.0566	   -18.7149	   -13.0081	   -14.5187	
   -22.3236	   -17.0364	    -3.9444	   -15.8615	    -7.9727	   -15.5258	    -9.2316	   -20.5612	   -13.0920	   -13.5117	
   -22.4075	   -20.2255	    -5.6229	   -14.0152	    -8.8959	   -13.5956	   -10.4065	   -22.0718	   -13.0920	   -12.5885	
   -21.9040	   -22.6593	    -7.2174	   -12.2528	    -9.6512	   -11.8332	   -11.6653	   -23.2468	   -13.1760	   -11.9171	
   -20.8969	   -24.3378	    -8.7280	   -10.4904	   -10.0708	   -10.0708	   -12.9242	   -23.7503	   -13.0920	   -11.3297	
   -19.3863	   -25.1770	   -10.0708	    -9.0637	   -10.3226	    -8.4763	   -14.1830	   -23.5825	   -12.8403	   -10.9940	
   -17.6239	   -25.4288	   -11.2457	    -7.7209	   -10.1547	    -6.8817	   -15.4419	   -22.6593	   -12.4207	   -10.8261	
   -15.6097	   -25.1770	   -12.1689	    -6.7139	    -9.7351	    -5.3711	   -16.7007	   -20.9808	   -11.7493	   -10.8261	
   -13.5117	   -24.5056	   -12.9242	    -5.9586	    -9.1476	    -3.9444	   -17.9596	   -18.6310	   -10.9100	   -10.9100	
   -11.6653	   -23.5825	   -13.5956	    -5.3711	    -8.4763	    -2.6016	   -19.0506	   -15.8615	    -9.9030	   -11.2457	
   -10.0708	   -22.6593	   -14.2670	    -5.0354	    -7.7209	    -1.5106	   -19.8898	   -12.7563	    -8.8959	   -11.6653	
    -8.8959	   -21.7361	   -14.9384	    -4.9515	    -7.0496	    -0.9232	   -20.2255	    -9.7351	    -7.9727	   -12.1689	
    -8.1406	   -20.8969	   -15.5258	    -5.1193	    -6.4621	    -0.8392	   -20.0577	    -6.9656	    -7.2174	   -12.5046	
    -7.4692	   -19.8898	   -16.0294	    -5.5389	    -6.0425	    -1.3428	   -19.2184	    -4.6158	    -6.6299	   -12.6724	
    -6.8817	   -18.6310	   -16.1972	    -6.0425	    -5.7068	    -2.3499	   -17.7917	    -2.6855	    -6.1264	   -12.5885	
    -6.0425	   -17.0364	   -16.1133	    -6.6299	    -5.5389	    -3.6926	   -15.9454	    -1.1749	    -5.7068	   -12.1689	
    -5.1193	   -15.1062	   -15.6937	    -7.1335	    -5.3711	    -5.1193	   -13.8474	    -0.0839	    -5.2032	   -11.4136	
    -4.1122	   -12.8403	   -15.1901	    -7.6370	    -5.3711	    -6.3782	   -11.8332	     0.7553	    -4.8676	   -10.4904	
    -3.1052	   -10.4904	   -14.6866	    -8.0566	    -5.4550	    -7.3013	    -9.9030	     1.1749	    -4.6158	    -9.4833	
    -2.4338	    -8.3084	   -14.2670	    -8.6441	    -5.7907	    -7.8049	    -8.3923	     1.2589	    -4.6997	    -8.5602	
    -2.1820	    -6.3782	   -13.9313	    -9.3155	    -6.2943	    -7.8888	    -7.3013	     1.0071	    -5.1193	    -7.7209	
    -2.3499	    -4.7836	   -13.8474	   -10.0708	    -6.9656	    -7.7209	    -6.5460	     0.4196	    -5.9586	    -7.0496	
    -2.9373	    -3.6087	   -13.7634	   -10.8261	    -7.8049	    -7.3853	    -6.2103	    -0.4196	    -7.2174	    -6.7139	
    -4.0283	    -2.9373	   -13.7634	   -11.5814	    -8.7280	    -7.1335	    -6.2943	    -1.4267	    -8.8959	    -6.6299	
    -5.2872	    -2.6855	   -13.7634	   -12.1689	    -9.6512	    -7.0496	    -6.7139	    -2.5177	   -10.9100	    -6.7978	
    -6.7978	    -2.9373	   -13.8474	   -12.5885	   -10.6583	    -7.2174	    -7.4692	    -3.6926	   -13.0920	    -7.3013	
    -8.2245	    -3.4409	   -14.0152	   -12.9242	   -11.6653	    -7.8049	    -8.5602	    -4.7836	   -15.1901	    -8.1406	
    -9.6512	    -4.2801	   -14.1830	   -13.1760	   -12.5885	    -8.5602	    -9.9030	    -5.8746	   -17.1204	    -9.1476	
   -10.7422	    -5.3711	   -14.3509	   -13.3438	   -13.3438	    -9.5673	   -11.3297	    -6.7978	   -18.6310	   -10.2386	
   -11.6653	    -6.4621	   -14.5187	   -13.5956	   -14.0152	   -10.6583	   -12.7563	    -7.6370	   -19.5541	   -11.4136	
   -12.1689	    -7.4692	   -14.6866	   -13.7634	   -14.6027	   -11.6653	   -14.0152	    -8.3084	   -19.9738	   -12.5046	
   -12.3367	    -8.3923	   -14.6866	   -13.9313	   -15.1062	   -12.4207	   -15.0223	    -8.7280	   -19.8059	   -13.3438	
   -12.0850	    -9.0637	   -14.6027	   -14.0152	   -15.4419	   -12.9242	   -15.6937	    -8.8959	   -19.3863	   -13.9313	
   -11.4975	    -9.4833	   -14.3509	   -13.8474	   -15.6097	   -13.0081	   -15.8615	    -8.7280	   -18.4631	   -14.1830	
   -10.5743	    -9.5673	   -14.0991	   -13.5117	   -15.4419	   -12.5885	   -15.5258	    -8.2245	   -17.2882	   -14.1830	
    -9.4833	    -9.3994	   -13.8474	   -13.0081	   -15.0223	   -11.5814	   -14.6027	    -7.3853	   -15.7776	   -13.8474	
    -8.3084	    -9.2316	   -13.6795	   -12.4207	   -14.2670	   -10.1547	   -13.2599	    -6.1264	   -14.0152	   -13.2599	
    -7.2174	    -8.9798	   -13.6795	   -11.8332	   -13.1760	    -8.3923	   -11.4975	    -4.6158	   -11.9171	   -12.5885	
    -6.4621	    -8.8959	   -13.8474	   -11.1618	   -11.9171	    -6.4621	    -9.5673	    -2.9373	    -9.6512	   -11.8332	
    -5.9586	    -8.8959	   -14.0152	   -10.4065	   -10.5743	    -4.5319	    -7.6370	    -1.2589	    -7.3013	   -11.0779	
    -5.9586	    -8.8959	   -14.0152	    -9.5673	    -9.2316	    -2.8534	    -5.7907	     0.2518	    -5.0354	   -10.3226	
    -6.2103	    -9.0637	   -13.9313	    -8.5602	    -8.1406	    -1.5945	    -4.3640	     1.5106	    -2.9373	    -9.5673	
    -6.7978	    -9.0637	   -13.5956	    -7.3853	    -7.2174	    -0.9232	    -3.2730	     2.4338	    -1.1749	    -8.8120	
    -7.4692	    -9.0637	   -12.9242	    -6.2943	    -6.5460	    -0.7553	    -2.6016	     2.9373	     0.1678	    -8.2245	
    -8.2245	    -8.7280	   -11.8332	    -5.2872	    -6.1264	    -1.1749	    -2.3499	     3.1891	     1.0910	    -7.6370	
    -8.9798	    -8.2245	   -10.4065	    -4.6158	    -5.7068	    -1.9302	    -2.5177	     3.1052	     1.5106	    -7.2174	
    -9.5673	    -7.3853	    -8.6441	    -4.3640	    -5.5389	    -2.7695	    -2.9373	     2.9373	     1.4267	    -7.0496	
   -10.0708	    -6.2943	    -6.5460	    -4.4479	    -5.3711	    -3.6087	    -3.6087	     2.6016	     0.8392	    -7.1335	
   -10.4904	    -5.0354	    -4.2801	    -4.8676	    -5.2032	    -4.1962	    -4.3640	     2.2659	    -0.2518	    -7.3853	
   -10.9100	    -3.6926	    -2.0142	    -5.6229	    -5.2032	    -4.5319	    -5.2872	     1.9302	    -1.9302	    -7.9727	
   -11.4136	    -2.6016	     0.0839	    -6.5460	    -5.2032	    -4.6158	    -6.1264	     1.5945	    -4.0283	    -8.8120	
   -12.1689	    -1.6785	     1.9302	    -7.6370	    -5.3711	    -4.6997	    -7.0496	     1.2589	    -6.5460	    -9.9030	
   -13.3438	    -1.3428	     3.2730	    -8.8120	    -5.7907	    -4.7836	    -7.9727	     0.8392	    -9.2316	   -11.0779	
   -14.9384	    -1.4267	     3.9444	    -9.9869	    -6.4621	    -5.0354	    -8.8120	     0.4196	   -11.9171	   -12.3367	
   -16.7847	    -2.0142	     3.9444	   -10.7422	    -7.3013	    -5.3711	    -9.6512	     0.0000	   -14.1830	   -13.4277	
   -18.7988	    -2.8534	     3.2730	   -11.0779	    -8.2245	    -5.9586	   -10.3226	    -0.3357	   -15.6937	   -14.2670	
   -20.7291	    -3.7766	     2.0142	   -10.5743	    -8.9798	    -6.5460	   -10.9100	    -0.4196	   -16.1972	   -14.6866	
   -22.2397	    -4.5319	     0.5035	    -9.3155	    -9.3994	    -7.0496	   -11.3297	    -0.4196	   -15.5258	   -14.5187	
   -23.1628	    -5.2032	    -1.1749	    -7.3013	    -9.3994	    -7.3013	   -11.4975	    -0.1678	   -13.7634	   -13.8474	
   -23.3307	    -5.6229	    -2.8534	    -4.7836	    -8.9798	    -7.2174	   -11.4136	     0.1678	   -11.1618	   -12.5885	
   -22.8271	    -5.8746	    -4.4479	    -1.8463	    -8.0566	    -6.6299	   -11.2457	     0.6714	    -8.0566	   -10.9100	
   -21.6522	    -6.0425	    -5.9586	     1.0910	    -6.9656	    -5.6229	   -10.9100	     1.0910	    -4.8676	    -8.8959	
   -19.8059	    -6.1264	    -7.3853	     4.0283	    -5.7068	    -4.4479	   -10.3226	     1.5106	    -1.9302	    -6.7139	
   -17.5400	    -6.0425	    -8.6441	     6.5460	    -4.4479	    -3.1891	    -9.5673	     1.7624	     0.5875	    -4.6158	
   -15.0223	    -5.7907	    -9.8190	     8.4763	    -3.3569	    -2.1820	    -8.7280	     1.7624	     2.4338	    -2.6855	
   -12.5885	    -5.4550	   -10.8261	     9.4833	    -2.5177	    -1.5945	    -7.8049	     1.3428	     3.4409	    -1.1749	
   -10.4904	    -5.2872	   -11.7493	     9.5673	    -2.0142	    -1.5945	    -7.0496	     0.4196	     3.6087	    -0.0839	
    -8.8959	    -5.4550	   -12.3367	     8.7280	    -1.7624	    -2.2659	    -6.6299	    -0.9232	     3.0212	     0.4196	
    -7.9727	    -6.0425	   -12.7563	     6.8817	    -1.7624	    -3.3569	    -6.5460	    -2.7695	     1.6785	     0.4196	
    -7.5531	    -7.0496	   -13.0081	     4.4479	    -1.9302	    -4.6997	    -6.7978	    -4.7836	    -0.0839	    -0.0839	
    -7.6370	    -8.4763	   -12.9242	     1.6785	    -2.2659	    -6.1264	    -7.2174	    -6.8817	    -2.0142	    -0.9232	
    -7.8888	   -10.1547	   -12.7563	    -1.1749	    -2.6016	    -7.3013	    -7.7209	    -8.7280	    -3.8605	    -1.9302	
    -8.1406	   -11.6653	   -12.5885	    -3.7766	    -2.8534	    -8.2245	    -8.0566	   -10.3226	    -5.4550	    -2.9373	
    -8.2245	   -13.0081	   -12.3367	    -6.0425	    -3.1052	    -8.8959	    -8.1406	   -11.5814	    -6.6299	    -3.7766	
    -7.8888	   -13.9313	   -12.1689	    -8.0566	    -3.1891	    -9.4833	    -7.9727	   -12.5885	    -7.3013	    -4.4479	
    -7.2174	   -14.3509	   -12.0850	    -9.8190	    -3.1052	   -10.1547	    -7.5531	   -13.3438	    -7.6370	    -4.8676	
    -6.2943	   -14.1830	   -12.0850	   -11.3297	    -3.0212	   -10.9100	    -6.9656	   -14.0152	    -7.6370	    -5.0354	
    -5.1193	   -13.5117	   -12.0850	   -12.7563	    -2.6855	   -11.7493	    -6.2103	   -14.6027	    -7.3013	    -4.9515	
    -3.7766	   -12.4207	   -12.0010	   -13.7634	    -2.2659	   -12.5885	    -5.3711	   -14.9384	    -6.7978	    -4.6158	
    -2.2659	   -10.8261	   -11.6653	   -14.4348	    -1.5945	   -13.3438	    -4.3640	   -14.9384	    -6.2103	    -3.9444	
    -0.5875	    -8.8120	   -10.9100	   -14.5187	    -0.6714	   -13.7634	    -3.1891	   -14.5187	    -5.4550	    -3.1052	
     1.1749	    -6.5460	    -9.7351	   -14.0152	     0.4196	   -13.6795	    -1.8463	   -13.5117	    -4.6997	    -2.0981	
     3.0212	    -4.0283	    -7.9727	   -12.8403	     1.6785	   -13.0081	    -0.4196	   -12.0010	    -4.0283	    -1.0910	
     4.9515	    -1.3428	    -5.8746	   -11.2457	     3.1052	   -11.5814	     0.9232	    -9.9030	    -3.4409	    -0.3357	
     6.9656	     1.4267	    -3.3569	    -9.2316	     4.4479	    -9.6512	     2.1820	    -7.3853	    -2.9373	     0.1678	
     8.8959	     4.1962	    -0.7553	    -7.1335	     5.7907	    -7.3013	     3.2730	    -4.6997	    -2.5177	     0.1678	
    10.4065	     6.7978	     1.7624	    -5.2032	     6.7978	    -4.8676	     3.9444	    -2.0142	    -2.1820	    -0.5035	
    11.4136	     8.9798	     4.1122	    -3.5248	     7.5531	    -2.5177	     4.2801	     0.4196	    -1.8463	    -1.5945	
    11.8332	    10.8261	     6.0425	    -2.2659	     7.9727	    -0.5875	     4.1962	     2.5177	    -1.6785	    -3.2730	
    11.4136	    12.0850	     7.4692	    -1.1749	     8.0566	     1.0071	     3.8605	     4.1962	    -1.4267	    -5.1193	
    10.3226	    12.8403	     8.3923	    -0.1678	     7.8888	     2.0142	     3.2730	     5.5389	    -1.2589	    -7.1335	
     8.6441	    12.9242	     8.6441	     0.7553	     7.5531	     2.6016	     2.5177	     6.4621	    -1.0910	    -8.8959	
     6.6299	    12.4207	     8.2245	     1.6785	     6.9656	     2.7695	     1.6785	     7.0496	    -0.9232	   -10.4065	
     4.3640	    11.4136	     7.2174	     2.6016	     6.3782	     2.5177	     0.7553	     7.3013	    -0.9232	   -11.4136	
     2.0981	     9.9030	     5.7068	     3.4409	     5.5389	     2.0142	    -0.1678	     7.3853	    -1.0910	   -11.9171	
    -0.0839	     8.0566	     3.7766	     4.1122	     4.6158	     1.5106	    -1.0910	     7.2174	    -1.5106	   -11.9171	
    -2.1820	     6.0425	     1.6785	     4.5319	     3.6087	     0.9232	    -1.8463	     6.7978	    -2.1820	   -11.4975	
    -4.0283	     3.8605	    -0.4196	     4.7836	     2.4338	     0.4196	    -2.4338	     6.3782	    -3.1052	   -10.7422	
    -5.5389	     1.5945	    -2.4338	     4.6158	     1.2589	     0.0839	    -2.9373	     5.8746	    -4.2801	    -9.8190	
    -6.7978	    -0.5035	    -4.1122	     4.1122	     0.0000	    -0.1678	    -3.2730	     5.3711	    -5.5389	    -8.8120	
    -7.8049	    -2.5177	    -5.4550	     3.2730	    -1.0910	    -0.1678	    -3.6087	     4.8676	    -6.6299	    -7.9727	
    -8.4763	    -4.4479	    -6.2943	     2.0981	    -2.1820	     0.0839	    -3.9444	     4.3640	    -7.3853	    -7.3013	
    -8.9798	    -6.1264	    -6.5460	     0.7553	    -3.0212	     0.5035	    -4.3640	     3.8605	    -7.6370	    -6.9656	
    -9.2316	    -7.5531	    -6.2103	    -0.7553	    -3.6926	     1.1749	    -4.6997	     3.4409	    -7.3853	    -6.8817	
    -9.3155	    -8.6441	    -5.3711	    -2.2659	    -4.0283	     2.0142	    -5.2032	     3.1891	    -6.7139	    -7.1335	
    -9.3155	    -9.3994	    -4.0283	    -3.9444	    -4.1122	     2.7695	    -5.6229	     3.0212	    -5.7068	    -7.5531	
    -9.1476	    -9.7351	    -2.1820	    -5.5389	    -3.8605	     3.4409	    -6.1264	     3.0212	    -4.5319	    -8.0566	
    -8.8120	    -9.7351	    -0.0839	    -7.0496	    -3.4409	     3.8605	    -6.7139	     3.0212	    -3.2730	    -8.7280	
    -8.3923	    -9.2316	     2.1820	    -8.2245	    -2.7695	     4.0283	    -7.3013	     3.0212	    -1.8463	    -9.2316	
    -7.8049	    -8.3084	     4.3640	    -8.9798	    -2.0981	     3.9444	    -7.8888	     3.1052	    -0.5035	    -9.6512	
    -7.2174	    -7.1335	     6.2943	    -9.0637	    -1.2589	     3.7766	    -8.5602	     3.1891	     0.7553	    -9.9030	
    -6.7139	    -5.7068	     7.8888	    -8.6441	    -0.5035	     3.4409	    -9.0637	     3.1052	     2.0142	    -9.9869	
    -6.4621	    -4.2801	     8.7280	    -7.7209	     0.0839	     3.1891	    -9.4833	     3.1052	     3.0212	    -9.9030	
    -6.3782	    -2.9373	     8.7280	    -6.4621	     0.5875	     2.9373	    -9.6512	     2.9373	     3.8605	    -9.5673	
    -6.4621	    -1.7624	     7.8888	    -4.8676	     0.8392	     2.8534	    -9.3994	     2.7695	     4.2801	    -9.0637	
    -6.7978	    -0.8392	     6.2103	    -3.2730	     0.9232	     2.9373	    -8.8120	     2.5177	     4.4479	    -8.3084	
    -7.1335	    -0.0839	     3.7766	    -1.5106	     0.8392	     3.1891	    -7.8049	     2.3499	     4.2801	    -7.2174	
    -7.3013	     0.6714	     0.9232	     0.3357	     0.7553	     3.6087	    -6.4621	     2.3499	     3.7766	    -5.9586	
    -7.2174	     1.4267	    -2.0142	     2.3499	     0.6714	     4.1962	    -5.0354	     2.5177	     3.1052	    -4.3640	
    -6.8817	     2.2659	    -4.6997	     4.3640	     0.6714	     4.7836	    -3.6087	     2.8534	     2.1820	    -2.6855	
    -6.3782	     3.1052	    -6.7978	     6.3782	     0.6714	     5.4550	    -2.3499	     3.3569	     1.1749	    -0.9232	
    -5.7068	     3.9444	    -8.2245	     8.0566	     0.6714	     5.9586	    -1.4267	     3.8605	     0.0839	     0.6714	
    -5.0354	     4.8676	    -8.8959	     9.4833	     0.5875	     6.4621	    -0.9232	     4.4479	    -0.9232	     2.0142	
    -4.3640	     5.7907	    -8.8120	    10.4904	     0.5035	     6.7978	    -0.7553	     5.1193	    -1.8463	     3.0212	
    -3.5248	     6.7139	    -8.0566	    11.1618	     0.5035	     7.2174	    -0.7553	     5.7907	    -2.3499	     3.6926	
    -2.4338	     7.8049	    -6.7139	    11.5814	     0.6714	     7.7209	    -0.7553	     6.7139	    -2.3499	     4.1122	
    -1.1749	     8.8959	    -4.8676	    11.7493	     1.0071	     8.2245	    -0.7553	     7.7209	    -1.6785	     4.1962	
     0.3357	    10.0708	    -2.6016	    11.8332	     1.4267	     8.8120	    -0.5875	     8.8120	    -0.5035	     4.1122	
     2.0981	    11.2457	    -0.0839	    11.6653	     2.0142	     9.2316	    -0.2518	    10.0708	     1.1749	     3.7766	
     3.9444	    12.3367	     2.4338	    11.4136	     2.6016	     9.5673	     0.0000	    11.2457	     3.0212	     3.2730	
     5.7068	    13.2599	     4.7836	    10.9100	     3.0212	     9.7351	     0.1678	    12.2528	     4.6997	     2.5177	
     7.2174	    13.9313	     6.8817	    10.3226	     3.2730	     9.6512	     0.0839	    13.0920	     6.1264	     1.6785	
     8.1406	    14.4348	     8.4763	     9.3994	     3.3569	     9.4833	    -0.1678	    13.6795	     7.1335	     0.8392	
     8.3923	    14.6027	     9.3994	     8.1406	     3.1891	     9.1476	    -0.5875	    14.0152	     7.5531	     0.2518	
     8.0566	    14.6866	     9.8190	     6.6299	     2.8534	     8.7280	    -1.0910	    14.1830	     7.4692	    -0.0839	
     7.0496	    14.7705	     9.5673	     4.6997	     2.4338	     8.3084	    -1.5945	    14.1830	     6.9656	     0.1678	
     5.4550	    14.6866	     8.8959	     2.3499	     1.8463	     7.6370	    -1.9302	    14.0991	     6.0425	     0.9232	
     3.5248	    14.5187	     7.8888	    -0.3357	     1.3428	     6.7139	    -1.9302	    13.8474	     4.8676	     2.1820	
     1.4267	    14.1830	     6.5460	    -3.2730	     0.9232	     5.5389	    -1.7624	    13.5956	     3.7766	     3.9444	
    -0.7553	    13.5956	     5.2032	    -6.4621	     0.5875	     3.9444	    -1.4267	    13.2599	     2.7695	     5.9586	
    -2.7695	    12.8403	     4.0283	    -9.6512	     0.5035	     2.0981	    -0.9232	    12.8403	     2.0981	     7.8888	
[Epoch Header]
[Trial Type]	21
[Accept]	1
[Correct]	0
[RT]	 0.000
[Resp]	0
[Epoch Data]
   -23.3307	   -23.0789	    -9.7351	    -8.8120	   -13.0920	    -3.1891	   -12.0010	   -10.5743	   -17.9596	   -10.2386	
   -23.0789	   -23.2468	    -9.4833	   -12.0850	   -13.4277	    -3.8605	   -12.2528	   -10.8261	   -20.2255	    -9.9030	
   -22.4915	   -23.0789	    -9.3994	   -15.4419	   -13.8474	    -4.5319	   -12.6724	   -10.9100	   -22.1558	    -9.9030	
   -21.6522	   -22.6593	    -9.2316	   -18.8828	   -14.1830	    -5.2032	   -13.1760	   -10.6583	   -23.8342	   -10.1547	
   -20.3934	   -21.9879	    -8.9798	   -22.1558	   -14.5187	    -5.8746	   -13.7634	   -10.2386	   -25.2609	   -10.5743	
   -19.0506	   -21.0648	    -8.6441	   -25.1770	   -14.6866	    -6.7139	   -14.3509	    -9.4833	   -26.2680	   -11.1618	
   -17.6239	   -20.1416	    -8.2245	   -27.9465	   -14.7705	    -7.7209	   -14.8544	    -8.4763	   -26.9394	   -11.6653	
   -16.2811	   -19.3024	    -7.8888	   -30.1285	   -14.7705	    -8.9798	   -15.3580	    -7.3853	   -27.1072	   -12.2528	
   -15.1901	   -18.5471	    -7.7209	   -31.8069	   -14.6866	   -10.4065	   -15.7776	    -6.2103	   -26.6876	   -12.7563	
   -14.5187	   -17.9596	    -7.8888	   -32.8979	   -14.7705	   -12.0010	   -16.2811	    -5.1193	   -25.6805	   -13.2599	
   -14.2670	   -17.4561	    -8.4763	   -33.3176	   -14.8544	   -13.7634	   -16.7007	    -4.2801	   -24.1699	   -13.7634	
   -14.5187	   -16.9525	    -9.3994	   -33.2336	   -15.1062	   -15.6097	   -17.2043	    -3.6926	   -22.0718	   -14.2670	
   -15.1062	   -16.3651	   -10.7422	   -32.5623	   -15.3580	   -17.3721	   -17.7078	    -3.3569	   -19.6381	   -14.6866	
   -16.0294	   -15.6097	   -12.3367	   -31.6391	   -15.6097	   -18.9667	   -18.2114	    -3.4409	   -17.1204	   -15.1062	
   -17.0364	   -14.6027	   -13.8474	   -30.4642	   -15.9454	   -20.3934	   -18.8828	    -3.8605	   -14.6027	   -15.3580	
   -18.2114	   -13.4277	   -15.1901	   -29.1214	   -16.1972	   -21.5683	   -19.6381	    -4.6158	   -12.4207	   -15.4419	
   -19.3863	   -12.4207	   -16.2811	   -28.0304	   -16.4490	   -22.4915	   -20.6451	    -5.6229	   -10.7422	   -15.6097	
   -20.4773	   -11.4975	   -17.0364	   -27.1072	   -16.7847	   -23.3307	   -21.9040	    -6.9656	    -9.7351	   -15.8615	
   -21.4844	   -10.9100	   -17.5400	   -26.6876	   -17.2043	   -24.0860	   -23.5825	    -8.6441	    -9.4833	   -16.2811	
   -22.2397	   -10.6583	   -17.6239	   -26.6876	   -17.7917	   -24.8413	   -25.4288	   -10.5743	    -9.9030	   -16.9525	
   -22.6593	   -10.7422	   -17.5400	   -27.1912	   -18.6310	   -25.6805	   -27.3590	   -12.8403	   -10.9940	   -18.0435	
   -22.4915	   -11.0779	   -17.2043	   -27.9465	   -19.6381	   -26.6037	   -29.3732	   -15.1901	   -12.5885	   -19.4702	
   -21.9040	   -11.6653	   -16.7007	   -28.8696	   -20.8130	   -27.4429	   -31.1356	   -17.6239	   -14.5187	   -21.0648	
   -20.7291	   -12.4207	   -16.1972	   -29.7928	   -22.1558	   -28.0304	   -32.5623	   -19.8059	   -16.5329	   -22.8271	
   -19.2184	   -13.3438	   -15.7776	   -30.4642	   -23.4146	   -28.1982	   -33.5693	   -21.7361	   -18.4631	   -24.5895	
   -17.4561	   -14.1830	   -15.4419	   -30.7159	   -24.5056	   -27.6947	   -33.9050	   -23.1628	   -20.0577	   -26.1002	
   -15.6097	   -15.0223	   -15.3580	   -30.4642	   -25.3448	   -26.6037	   -33.7372	   -24.1699	   -21.1487	   -27.2751	
   -13.9313	   -15.6937	   -15.5258	   -29.6249	   -25.6805	   -25.0092	   -32.8979	   -24.5895	   -21.5683	   -28.0304	
   -12.5885	   -16.2811	   -15.9454	   -28.2822	   -25.5966	   -23.0789	   -31.4713	   -24.5895	   -21.4844	   -28.4500	
   -11.6653	   -16.6168	   -16.7007	   -26.6037	   -25.0931	   -20.9808	   -29.4571	   -24.2538	   -20.7291	   -28.6179	
   -11.4136	   -16.8686	   -17.5400	   -24.7574	   -24.2538	   -18.8828	   -27.1912	   -23.8342	   -19.4702	   -28.7018	
   -11.6653	   -16.8686	   -18.5471	   -23.0789	   -23.4146	   -16.8686	   -24.5895	   -23.3307	   -17.8757	   -28.6179	
   -12.3367	   -16.7847	   -19.3863	   -21.7361	   -22.4075	   -15.0223	   -21.9040	   -22.9111	   -16.0294	   -28.6179	
   -13.4277	   -16.4490	   -19.9738	   -20.8969	   -21.4844	   -13.3438	   -19.3024	   -22.5754	   -13.9313	   -28.4500	
   -14.6866	   -16.1133	   -20.2255	   -20.7291	   -20.5612	   -12.0010	   -16.7847	   -22.3236	   -11.8332	   -28.1982	
   -15.8615	   -15.7776	   -20.1416	   -21.0648	   -19.7220	   -10.9940	   -14.5187	   -21.9879	    -9.9030	   -27.6947	
   -16.9525	   -15.5258	   -19.7220	   -21.7361	   -19.0506	   -10.4065	   -12.5885	   -21.4844	    -8.3084	   -27.0233	
   -17.8757	   -15.4419	   -19.1345	   -22.5754	   -18.3792	   -10.3226	   -11.0779	   -20.8130	    -7.2174	   -26.0162	
   -18.3792	   -15.5258	   -18.5471	   -23.2468	   -17.8757	   -10.6583	    -9.9869	   -19.9738	    -6.7978	   -24.7574	
   -18.7149	   -15.6937	   -17.9596	   -23.5825	   -17.3721	   -11.4136	    -9.3155	   -18.9667	    -7.1335	   -23.2468	
   -18.7149	   -15.9454	   -17.3721	   -23.4146	   -17.0364	   -12.3367	    -9.2316	   -17.9596	    -8.1406	   -21.6522	
   -18.5471	   -16.1972	   -16.8686	   -22.6593	   -16.6168	   -13.2599	    -9.7351	   -17.0364	    -9.8190	   -20.0577	
   -18.3792	   -16.4490	   -16.5329	   -21.5683	   -16.3651	   -14.0152	   -10.6583	   -16.2811	   -12.0850	   -18.6310	
   -18.2953	   -16.7847	   -16.1972	   -20.1416	   -16.2811	   -14.4348	   -12.0850	   -15.6937	   -14.7705	   -17.2882	
   -18.3792	   -17.0364	   -16.0294	   -18.6310	   -16.2811	   -14.5187	   -13.8474	   -15.4419	   -17.7078	   -16.2811	
   -18.7149	   -17.3721	   -15.8615	   -17.1204	   -16.6168	   -14.2670	   -15.8615	   -15.4419	   -20.6451	   -15.6097	
   -19.2184	   -17.7917	   -15.8615	   -16.0294	   -17.1204	   -13.7634	   -17.9596	   -15.6937	   -23.3307	   -15.2740	
   -19.8898	   -18.2953	   -15.7776	   -15.4419	   -17.8757	   -13.2599	   -20.0577	   -16.1133	   -25.6805	   -15.2740	
   -20.6451	   -18.7149	   -15.6937	   -15.3580	   -18.7988	   -12.6724	   -21.9040	   -16.6168	   -27.4429	   -15.5258	
   -21.4005	   -18.9667	   -15.5258	   -15.7776	   -19.6381	   -12.1689	   -23.4985	   -17.1204	   -28.5339	   -15.8615	
   -21.9879	   -19.1345	   -15.2740	   -16.6168	   -20.3934	   -11.8332	   -24.5056	   -17.4561	   -29.1214	   -16.1972	
   -22.4075	   -19.1345	   -14.8544	   -17.5400	   -20.8130	   -11.5814	   -25.0092	   -17.6239	   -29.1214	   -16.4490	
   -22.5754	   -19.0506	   -14.3509	   -18.3792	   -20.9808	   -11.6653	   -24.9252	   -17.6239	   -28.7018	   -16.5329	
   -22.3236	   -18.7149	   -13.8474	   -18.8828	   -20.7291	   -11.9171	   -24.2538	   -17.4561	   -27.9465	   -16.6168	
   -21.7361	   -18.2114	   -13.2599	   -18.8828	   -20.1416	   -12.4207	   -23.0789	   -17.0364	   -27.0233	   -16.3651	
   -20.7291	   -17.5400	   -12.7563	   -18.2953	   -19.2184	   -12.9242	   -21.4844	   -16.2811	   -25.9323	   -16.0294	
   -19.1345	   -16.6168	   -12.1689	   -17.2882	   -17.8757	   -13.4277	   -19.4702	   -15.2740	   -24.6735	   -15.3580	
   -17.0364	   -15.6097	   -11.4975	   -15.8615	   -16.2811	   -13.6795	   -17.2882	   -13.8474	   -23.4146	   -14.5187	
   -14.6027	   -14.3509	   -10.6583	   -14.3509	   -14.5187	   -13.7634	   -14.9384	   -12.2528	   -22.2397	   -13.5956	
   -12.0850	   -13.1760	    -9.7351	   -13.0081	   -12.7563	   -13.5956	   -12.6724	   -10.5743	   -21.3165	   -12.6724	
    -9.5673	   -12.1689	    -8.5602	   -12.0010	   -11.1618	   -13.1760	   -10.7422	    -8.8959	   -20.6451	   -11.9171	
    -7.3013	   -11.4136	    -7.3853	   -11.4975	    -9.8190	   -12.6724	    -9.2316	    -7.3853	   -20.3094	   -11.4136	
    -5.4550	   -10.9940	    -6.1264	   -11.4975	    -8.8120	   -12.0010	    -8.3923	    -6.0425	   -20.2255	   -11.1618	
    -3.8605	   -10.8261	    -4.9515	   -11.6653	    -8.2245	   -11.1618	    -8.0566	    -4.7836	   -20.1416	   -11.2457	
    -2.6855	   -10.8261	    -3.8605	   -11.8332	    -7.8888	   -10.2386	    -8.2245	    -3.6926	   -19.8898	   -11.4975	
    -1.8463	   -10.7422	    -2.9373	   -11.7493	    -7.7209	    -8.9798	    -8.8959	    -2.6016	   -19.1345	   -11.9171	
    -1.1749	   -10.5743	    -2.2659	   -11.1618	    -7.8049	    -7.6370	    -9.9869	    -1.5945	   -17.7917	   -12.3367	
    -0.8392	   -10.1547	    -1.8463	   -10.0708	    -7.9727	    -6.0425	   -11.4136	    -0.5035	   -15.8615	   -12.7563	
    -0.6714	    -9.4833	    -1.7624	    -8.7280	    -8.3923	    -4.4479	   -12.9242	     0.5875	   -13.5117	   -13.0920	
    -0.7553	    -8.4763	    -1.7624	    -7.3013	    -8.8120	    -2.8534	   -14.6027	     1.5945	   -11.1618	   -13.3438	
    -1.0910	    -7.3853	    -1.9302	    -5.8746	    -9.3155	    -1.4267	   -16.1972	     2.5177	    -8.9798	   -13.5117	
    -1.6785	    -6.0425	    -2.3499	    -4.5319	    -9.8190	    -0.2518	   -17.4561	     3.2730	    -7.1335	   -13.5117	
    -2.4338	    -4.5319	    -2.7695	    -3.4409	   -10.2386	     0.6714	   -18.2953	     3.7766	    -5.8746	   -13.4277	
    -3.3569	    -2.8534	    -3.2730	    -2.3499	   -10.4904	     1.1749	   -18.4631	     4.1962	    -5.1193	   -13.0081	
    -4.2801	    -1.0910	    -3.9444	    -1.3428	   -10.5743	     1.3428	   -17.9596	     4.3640	    -5.0354	   -12.4207	
    -5.2032	     0.6714	    -4.6158	    -0.2518	   -10.4904	     1.3428	   -16.7847	     4.2801	    -5.3711	   -11.4975	
    -6.0425	     2.3499	    -5.3711	     0.7553	   -10.1547	     1.2589	   -15.3580	     3.9444	    -6.2103	   -10.4065	
    -6.7139	     3.7766	    -6.2103	     1.6785	    -9.7351	     1.1749	   -13.8474	     3.4409	    -7.2174	    -9.3155	
    -7.2174	     4.9515	    -7.1335	     2.4338	    -9.3994	     1.1749	   -12.6724	     2.6855	    -8.3923	    -8.2245	
    -7.5531	     5.6229	    -8.1406	     2.8534	    -9.2316	     1.2589	   -12.0010	     1.6785	    -9.5673	    -7.5531	
    -7.7209	     5.6229	    -9.2316	     2.8534	    -9.3155	     1.2589	   -12.1689	     0.3357	   -10.4904	    -7.3853	
    -7.8888	     4.9515	   -10.3226	     2.3499	    -9.9869	     1.0071	   -13.0920	    -1.1749	   -11.1618	    -7.8888	
    -8.0566	     3.5248	   -11.6653	     1.3428	   -11.0779	     0.4196	   -14.7705	    -2.8534	   -11.4975	    -9.1476	
    -8.3923	     1.4267	   -13.0920	     0.0000	   -12.7563	    -0.6714	   -17.1204	    -4.6158	   -11.6653	   -10.9100	
    -8.8120	    -1.1749	   -14.6866	    -1.5106	   -14.7705	    -2.0981	   -19.8898	    -6.2943	   -11.6653	   -13.1760	
    -9.4833	    -4.2801	   -16.3651	    -2.9373	   -16.9525	    -3.6926	   -22.6593	    -7.8049	   -11.6653	   -15.6097	
   -10.2386	    -7.4692	   -17.8757	    -4.0283	   -19.0506	    -5.2032	   -25.2609	    -9.0637	   -11.7493	   -17.8757	
   -10.9940	   -10.8261	   -19.3024	    -4.7836	   -20.9808	    -6.3782	   -27.3590	   -10.0708	   -12.0010	   -19.7220	
   -11.7493	   -14.0991	   -20.5612	    -5.1193	   -22.6593	    -7.2174	   -28.9536	   -10.7422	   -12.4207	   -21.1487	
   -12.2528	   -17.2882	   -21.4844	    -5.3711	   -23.9182	    -7.5531	   -29.7928	   -11.2457	   -12.9242	   -21.9040	
   -12.5885	   -20.1416	   -22.0718	    -5.5389	   -24.8413	    -7.5531	   -30.0446	   -11.4975	   -13.4277	   -22.0718	
   -12.5046	   -22.4915	   -22.2397	    -5.7907	   -25.3448	    -7.2174	   -29.7089	   -11.5814	   -13.9313	   -21.6522	
   -11.9171	   -24.2538	   -21.9040	    -6.2103	   -25.5127	    -6.7139	   -28.8696	   -11.4136	   -14.3509	   -20.8130	
   -10.9940	   -25.2609	   -21.1487	    -6.7139	   -25.2609	    -6.0425	   -27.6108	   -11.0779	   -14.4348	   -19.8059	
    -9.5673	   -25.5127	   -19.8898	    -7.3013	   -24.5895	    -5.2872	   -26.1002	   -10.4904	   -14.0991	   -18.6310	
    -7.8049	   -24.9252	   -18.2953	    -7.8049	   -23.6664	    -4.3640	   -24.2538	    -9.7351	   -13.3438	   -17.3721	
    -5.7907	   -23.6664	   -16.4490	    -8.0566	   -22.4075	    -3.2730	   -22.3236	    -8.7280	   -12.0850	   -16.1133	
    -3.5248	   -21.7361	   -14.5187	    -8.0566	   -20.9808	    -2.0142	   -20.3094	    -7.5531	   -10.4904	   -14.9384	
    -1.2589	   -19.4702	   -12.5885	    -7.7209	   -19.3024	    -0.6714	   -18.3792	    -6.0425	    -8.5602	   -13.7634	
     0.8392	   -16.9525	   -10.6583	    -6.9656	   -17.4561	     0.8392	   -16.4490	    -4.4479	    -6.5460	   -12.7563	
     2.7695	   -14.4348	    -8.8120	    -5.9586	   -15.6097	     2.1820	   -14.7705	    -2.6855	    -4.6158	   -11.9171	
     4.2801	   -11.9171	    -7.0496	    -4.8676	   -13.9313	     3.2730	   -13.3438	    -0.9232	    -2.8534	   -11.1618	
     5.2872	    -9.7351	    -5.4550	    -3.7766	   -12.5046	     3.9444	   -12.2528	     0.5875	    -1.5945	   -10.5743	
     5.7907	    -7.8888	    -4.0283	    -3.1891	   -11.4975	     4.0283	   -11.7493	     1.6785	    -0.9232	   -10.2386	
     5.7907	    -6.7139	    -2.9373	    -3.1891	   -10.9940	     3.4409	   -11.6653	     2.1820	    -1.0071	    -9.9869	
     5.5389	    -5.9586	    -2.2659	    -3.8605	   -10.9940	     2.3499	   -12.0010	     2.1820	    -1.9302	    -9.9030	
     5.0354	    -5.7907	    -2.0981	    -5.1193	   -11.4136	     0.8392	   -12.6724	     1.5945	    -3.6087	    -9.8190	
     4.5319	    -5.9586	    -2.2659	    -6.6299	   -12.0850	    -0.7553	   -13.5117	     0.5035	    -5.7907	    -9.6512	
     4.1962	    -6.2943	    -2.9373	    -8.3084	   -12.7563	    -2.4338	   -14.2670	    -0.8392	    -8.3923	    -9.3994	
     4.1122	    -6.7139	    -4.0283	    -9.8190	   -13.4277	    -4.1122	   -15.0223	    -2.4338	   -11.0779	    -8.9798	
     4.1122	    -7.1335	    -5.3711	   -11.2457	   -13.9313	    -5.7068	   -15.6097	    -4.2801	   -13.6795	    -8.4763	
     4.1962	    -7.3853	    -6.8817	   -12.4207	   -14.2670	    -7.3013	   -16.1133	    -6.3782	   -16.1133	    -7.9727	
     4.1962	    -7.4692	    -8.4763	   -13.3438	   -14.5187	    -8.7280	   -16.5329	    -8.5602	   -18.2114	    -7.6370	
     3.9444	    -7.4692	    -9.9869	   -14.1830	   -14.6866	   -10.0708	   -16.7847	   -10.8261	   -19.8059	    -7.3853	
     3.3569	    -7.3853	   -11.3297	   -14.6866	   -14.6866	   -10.9940	   -17.0364	   -13.0920	   -20.8969	    -7.4692	
     2.4338	    -7.3013	   -12.2528	   -14.9384	   -14.6027	   -11.5814	   -17.2043	   -15.1062	   -21.4005	    -7.7209	
     1.0910	    -7.1335	   -12.9242	   -14.8544	   -14.3509	   -11.6653	   -17.4561	   -16.7847	   -21.4005	    -8.3084	
    -0.5035	    -7.1335	   -13.1760	   -14.6027	   -14.0991	   -11.2457	   -17.7917	   -17.7917	   -20.9808	    -9.2316	
    -2.3499	    -7.0496	   -13.0081	   -14.2670	   -13.7634	   -10.5743	   -18.1274	   -18.0435	   -20.1416	   -10.3226	
    -4.2801	    -7.0496	   -12.5046	   -13.8474	   -13.3438	    -9.7351	   -18.4631	   -17.6239	   -19.1345	   -11.7493	
    -6.1264	    -6.9656	   -11.5814	   -13.5117	   -12.8403	    -8.8959	   -19.0506	   -16.3651	   -17.8757	   -13.4277	
    -7.7209	    -6.7139	   -10.3226	   -13.1760	   -12.3367	    -8.0566	   -19.6381	   -14.3509	   -16.4490	   -15.1901	
    -9.0637	    -6.3782	    -8.7280	   -12.6724	   -11.9171	    -7.2174	   -20.3094	   -11.8332	   -14.8544	   -17.0364	
    -9.9030	    -5.9586	    -6.8817	   -12.0010	   -11.4975	    -6.3782	   -21.0648	    -8.9798	   -13.0081	   -18.7988	
   -10.4904	    -5.3711	    -5.0354	   -11.0779	   -11.1618	    -5.6229	   -21.8201	    -5.9586	   -10.9100	   -20.3094	
   -10.6583	    -4.6997	    -3.1891	    -9.9030	   -10.9100	    -4.9515	   -22.6593	    -3.1052	    -8.7280	   -21.4844	
   -10.7422	    -3.9444	    -1.5945	    -8.6441	   -10.8261	    -4.4479	   -23.4146	    -0.6714	    -6.6299	   -22.3236	
   -10.7422	    -3.1052	    -0.3357	    -7.3853	   -10.8261	    -4.1122	   -24.1699	     1.1749	    -4.6997	   -22.8271	
   -10.7422	    -2.0981	     0.5875	    -6.2943	   -10.8261	    -4.0283	   -24.7574	     2.4338	    -3.0212	   -22.9111	
   -10.7422	    -1.0071	     1.0071	    -5.4550	   -10.9100	    -4.1122	   -25.2609	     3.2730	    -1.5945	   -22.5754	
   -10.9100	     0.0000	     1.0071	    -5.0354	   -10.9940	    -4.3640	   -25.5127	     3.6926	    -0.5035	   -21.7361	
   -11.2457	     1.0071	     0.5875	    -5.0354	   -11.0779	    -4.5319	   -25.5127	     3.8605	     0.2518	   -20.5612	
   -11.7493	     1.7624	    -0.3357	    -5.2872	   -11.2457	    -4.5319	   -25.0931	     3.7766	     0.5875	   -19.0506	
   -12.4207	     2.2659	    -1.5945	    -5.7068	   -11.4975	    -4.1962	   -24.1699	     3.6087	     0.5875	   -17.2882	
   -13.0920	     2.4338	    -3.1052	    -6.1264	   -11.7493	    -3.6926	   -22.8271	     3.2730	     0.2518	   -15.3580	
   -13.9313	     2.3499	    -4.9515	    -6.6299	   -12.0850	    -3.1052	   -21.1487	     2.8534	    -0.4196	   -13.4277	
   -14.9384	     1.8463	    -6.8817	    -7.0496	   -12.3367	    -2.6016	   -19.3863	     2.1820	    -1.3428	   -11.6653	
   -15.9454	     1.0071	    -9.0637	    -7.3853	   -12.5885	    -2.4338	   -17.7917	     1.2589	    -2.6855	   -10.2386	
   -17.0364	    -0.2518	   -11.1618	    -7.7209	   -12.8403	    -2.7695	   -16.4490	    -0.0839	    -4.2801	    -9.2316	
   -18.0435	    -1.9302	   -13.2599	    -7.9727	   -13.1760	    -3.5248	   -15.5258	    -1.8463	    -6.2103	    -8.8120	
   -18.7988	    -3.8605	   -15.1062	    -8.3084	   -13.5956	    -4.6997	   -15.1901	    -4.1122	    -8.3084	    -8.8959	
   -19.3863	    -6.1264	   -16.7007	    -8.8959	   -14.0991	    -6.2943	   -15.3580	    -6.6299	   -10.5743	    -9.3994	
   -19.7220	    -8.6441	   -17.9596	    -9.6512	   -14.7705	    -7.9727	   -16.1133	    -9.3994	   -12.8403	   -10.4065	
   -19.8059	   -11.2457	   -18.9667	   -10.8261	   -15.5258	    -9.8190	   -17.2882	   -12.1689	   -15.1062	   -11.8332	
   -19.8059	   -14.0991	   -19.8059	   -12.2528	   -16.1972	   -11.4975	   -18.7149	   -14.8544	   -17.2882	   -13.5117	
   -19.8059	   -16.8686	   -20.5612	   -13.8474	   -16.8686	   -13.0920	   -20.2255	   -17.2043	   -19.2184	   -15.2740	
   -19.8898	   -19.4702	   -21.1487	   -15.6097	   -17.5400	   -14.5187	   -21.6522	   -19.2184	   -20.8969	   -17.0364	
   -19.9738	   -21.9040	   -21.7361	   -17.2882	   -18.0435	   -15.7776	   -22.8271	   -20.7291	   -22.3236	   -18.7149	
   -20.1416	   -23.9182	   -22.1558	   -18.8828	   -18.5471	   -16.8686	   -23.6664	   -21.7361	   -23.4146	   -20.2255	
   -20.4773	   -25.5966	   -22.5754	   -20.3094	   -19.0506	   -17.7917	   -24.1699	   -22.4075	   -24.0860	   -21.4005	
   -20.8969	   -26.8555	   -22.9111	   -21.4844	   -19.5541	   -18.3792	   -24.3378	   -22.6593	   -24.5056	   -22.2397	
   -21.2326	   -27.6947	   -23.2468	   -22.5754	   -20.2255	   -18.6310	   -24.3378	   -22.5754	   -24.5895	   -22.6593	
   -21.6522	   -28.1143	   -23.4146	   -23.4985	   -20.8130	   -18.5471	   -24.0021	   -22.2397	   -24.5056	   -22.7432	
   -21.9879	   -28.2822	   -23.5825	   -24.5056	   -21.4005	   -18.1274	   -23.4146	   -21.6522	   -24.3378	   -22.4915	
   -22.1558	   -28.2822	   -23.6664	   -25.5127	   -21.9879	   -17.4561	   -22.8271	   -20.8969	   -24.0860	   -21.9040	
   -22.1558	   -28.1143	   -23.7503	   -26.6037	   -22.5754	   -16.6168	   -22.1558	   -19.9738	   -23.8342	   -21.0648	
   -21.9879	   -27.9465	   -23.8342	   -27.5269	   -23.1628	   -15.6097	   -21.5683	   -18.9667	   -23.5825	   -20.2255	
   -21.5683	   -27.7786	   -23.9182	   -28.1982	   -23.7503	   -14.5187	   -21.1487	   -17.9596	   -23.3307	   -19.3024	
   -21.0648	   -27.7786	   -24.0860	   -28.4500	   -24.3378	   -13.4277	   -20.9808	   -16.9525	   -23.1628	   -18.5471	
   -20.2255	   -27.8625	   -24.1699	   -28.1982	   -24.8413	   -12.4207	   -21.0648	   -16.0294	   -22.9950	   -17.9596	
   -19.1345	   -28.0304	   -24.3378	   -27.5269	   -25.3448	   -11.5814	   -21.4844	   -15.0223	   -22.8271	   -17.6239	
   -17.8757	   -28.1143	   -24.4217	   -26.4359	   -25.7645	   -10.8261	   -22.2397	   -14.0991	   -22.5754	   -17.4561	
   -16.3651	   -28.1143	   -24.5056	   -25.0931	   -26.1002	   -10.2386	   -23.1628	   -13.1760	   -22.1558	   -17.6239	
   -14.6866	   -27.9465	   -24.4217	   -23.5825	   -26.2680	    -9.7351	   -24.1699	   -12.1689	   -21.4005	   -17.9596	
   -12.9242	   -27.4429	   -24.2538	   -21.9040	   -26.3519	    -9.2316	   -25.2609	   -10.9940	   -20.1416	   -18.6310	
   -11.1618	   -26.6037	   -23.9182	   -20.3094	   -26.1841	    -8.8120	   -26.2680	    -9.6512	   -18.5471	   -19.4702	
    -9.5673	   -25.6805	   -23.4146	   -18.7988	   -25.9323	    -8.4763	   -27.2751	    -8.3084	   -16.7847	   -20.4773	
    -8.1406	   -24.5895	   -22.8271	   -17.4561	   -25.5966	    -8.1406	   -28.0304	    -6.9656	   -14.9384	   -21.8201	
    -7.0496	   -23.5825	   -22.2397	   -16.3651	   -25.2609	    -8.0566	   -28.7018	    -5.7068	   -13.2599	   -23.1628	
    -6.2943	   -22.6593	   -21.5683	   -15.5258	   -24.9252	    -8.3084	   -29.0375	    -4.6158	   -11.8332	   -24.5895	
    -5.9586	   -21.8201	   -20.9808	   -15.0223	   -24.5895	    -8.7280	   -29.1214	    -3.6087	   -10.5743	   -25.7645	
    -5.8746	   -21.0648	   -20.3094	   -14.8544	   -24.1699	    -9.4833	   -28.7857	    -2.8534	    -9.6512	   -26.6037	
    -6.2103	   -20.3094	   -19.4702	   -15.0223	   -23.5825	   -10.4065	   -28.1143	    -2.2659	    -8.9798	   -26.9394	
    -6.7139	   -19.6381	   -18.5471	   -15.7776	   -22.8271	   -11.4975	   -27.1072	    -2.0142	    -8.5602	   -26.6876	
    -7.4692	   -18.9667	   -17.3721	   -16.9525	   -21.9879	   -12.5885	   -25.7645	    -2.0981	    -8.3923	   -25.9323	
    -8.4763	   -18.3792	   -16.1133	   -18.6310	   -21.0648	   -13.5956	   -24.4217	    -2.5177	    -8.5602	   -24.6735	
    -9.7351	   -17.8757	   -14.7705	   -20.7291	   -20.1416	   -14.3509	   -23.0789	    -3.3569	    -8.8120	   -23.0789	
   -11.2457	   -17.4561	   -13.3438	   -23.0789	   -19.2184	   -14.9384	   -21.8201	    -4.4479	    -9.2316	   -21.1487	
   -13.0081	   -17.1204	   -11.9171	   -25.4288	   -18.2953	   -15.1062	   -20.8130	    -5.6229	    -9.4833	   -19.2184	
   -14.7705	   -16.9525	   -10.4065	   -27.5269	   -17.3721	   -15.0223	   -20.0577	    -6.7139	    -9.7351	   -17.2882	
   -16.5329	   -16.7847	    -8.9798	   -29.1214	   -16.5329	   -14.6866	   -19.5541	    -7.7209	    -9.9030	   -15.5258	
   -18.2114	   -16.6168	    -7.6370	   -29.9606	   -15.7776	   -14.1830	   -19.3024	    -8.5602	    -9.9869	   -14.0991	
   -19.8059	   -16.7007	    -6.4621	   -30.1285	   -15.1062	   -13.5956	   -19.3024	    -9.2316	   -10.1547	   -13.2599	
   -21.1487	   -16.7847	    -5.5389	   -29.5410	   -14.5187	   -13.0920	   -19.4702	    -9.9030	   -10.3226	   -13.0081	
   -22.4075	   -17.1204	    -5.0354	   -28.2822	   -14.0991	   -12.7563	   -19.8898	   -10.4904	   -10.5743	   -13.1760	
   -23.4985	   -17.6239	    -4.8676	   -26.5198	   -14.0152	   -12.5885	   -20.3934	   -11.0779	   -10.7422	   -13.8474	
   -24.3378	   -18.2953	    -5.1193	   -24.5056	   -14.0991	   -12.5046	   -21.0648	   -11.7493	   -10.9100	   -14.7705	
   -24.9252	   -19.1345	    -5.7068	   -22.3236	   -14.4348	   -12.5885	   -21.8201	   -12.3367	   -10.9100	   -15.7776	
   -25.3448	   -20.0577	    -6.5460	   -20.2255	   -15.1062	   -12.7563	   -22.5754	   -13.0081	   -10.9100	   -16.7847	
   -25.5127	   -20.8969	    -7.6370	   -18.4631	   -16.1133	   -12.9242	   -23.4146	   -13.7634	   -10.9940	   -17.5400	
   -25.4288	   -21.7361	    -8.9798	   -17.1204	   -17.2043	   -13.1760	   -24.2538	   -14.5187	   -11.0779	   -18.0435	
   -25.0931	   -22.3236	   -10.4904	   -16.2811	   -18.4631	   -13.5117	   -25.0092	   -15.3580	   -11.3297	   -18.2953	
   -24.6735	   -22.6593	   -12.2528	   -16.1972	   -19.7220	   -13.8474	   -25.6805	   -16.1972	   -11.9171	   -18.3792	
   -24.0860	   -22.7432	   -14.5187	   -16.7847	   -21.0648	   -14.3509	   -26.4359	   -17.1204	   -12.8403	   -18.4631	
   -23.7503	   -22.4915	   -17.2043	   -18.2114	   -22.4075	   -14.8544	   -27.1912	   -18.1274	   -14.1830	   -18.4631	
   -23.4985	   -22.2397	   -20.3934	   -20.1416	   -23.8342	   -15.3580	   -28.1143	   -19.0506	   -15.7776	   -18.4631	
   -23.4146	   -21.7361	   -23.7503	   -22.2397	   -25.1770	   -15.7776	   -29.2053	   -19.8059	   -17.6239	   -18.4631	
   -23.3307	   -21.2326	   -27.1072	   -24.3378	   -26.4359	   -15.7776	   -30.2124	   -20.3934	   -19.3863	   -18.4631	
   -23.2468	   -20.6451	   -30.0446	   -25.9323	   -27.4429	   -15.4419	   -31.2195	   -20.4773	   -20.8130	   -18.2953	
   -22.9950	   -19.9738	   -32.3944	   -26.9394	   -28.1982	   -14.7705	   -32.0587	   -20.1416	   -21.8201	   -18.1274	
   -22.4915	   -19.3024	   -33.8211	   -27.2751	   -28.5339	   -13.8474	   -32.5623	   -19.3024	   -22.2397	   -17.8757	
   -21.7361	   -18.7149	   -34.4086	   -26.8555	   -28.6179	   -12.6724	   -32.6462	   -18.1274	   -22.1558	   -17.7078	
   -20.7291	   -18.3792	   -34.2407	   -25.8484	   -28.3661	   -11.4975	   -32.4783	   -16.8686	   -21.4844	   -17.6239	
   -19.4702	   -18.2114	   -33.4854	   -24.1699	   -27.8625	   -10.3226	   -32.0587	   -15.6097	   -20.4773	   -17.7078	
   -18.2114	   -18.3792	   -32.4783	   -21.9879	   -27.2751	    -9.3994	   -31.5552	   -14.6027	   -19.3024	   -18.0435	
   -16.7847	   -18.7988	   -31.3034	   -19.5541	   -26.6876	    -8.7280	   -31.2195	   -13.9313	   -18.0435	   -18.7149	
   -15.4419	   -19.4702	   -30.2124	   -17.2043	   -26.2680	    -8.4763	   -31.0516	   -13.7634	   -16.7847	   -19.7220	
   -14.1830	   -20.3094	   -29.2892	   -14.9384	   -25.8484	    -8.5602	   -31.0516	   -14.0152	   -15.6097	   -20.9808	
   -12.8403	   -21.1487	   -28.4500	   -13.0081	   -25.5966	    -8.8120	   -31.2195	   -14.5187	   -14.5187	   -22.4915	
   -11.3297	   -21.8201	   -27.6947	   -11.3297	   -25.4288	    -9.0637	   -31.5552	   -15.1901	   -13.5956	   -24.0860	
    -9.6512	   -22.3236	   -26.9394	    -9.9869	   -25.1770	    -9.2316	   -31.8069	   -15.7776	   -12.7563	   -25.5966	
    -7.8888	   -22.5754	   -26.1841	    -8.8120	   -24.9252	    -9.0637	   -31.8909	   -16.1972	   -12.0850	   -26.7715	
    -5.9586	   -22.4915	   -25.2609	    -7.8888	   -24.4217	    -8.7280	   -31.7230	   -16.2811	   -11.5814	   -27.6108	
    -4.0283	   -22.1558	   -24.3378	    -7.3013	   -23.9182	    -8.0566	   -31.2195	   -16.1133	   -11.1618	   -27.9465	
    -2.3499	   -21.6522	   -23.2468	    -7.0496	   -23.2468	    -7.3853	   -30.2963	   -15.6097	   -10.7422	   -27.6947	
    -1.0071	   -20.9808	   -22.2397	    -7.3013	   -22.5754	    -6.6299	   -29.2053	   -14.9384	   -10.4065	   -27.0233	
    -0.2518	   -20.3094	   -21.2326	    -7.9727	   -21.9040	    -6.1264	   -27.6947	   -14.0991	   -10.1547	   -25.8484	
     0.0000	   -19.6381	   -20.3934	    -9.1476	   -21.3165	    -5.8746	   -26.1841	   -13.2599	   -10.0708	   -24.3378	
    -0.1678	   -18.8828	   -19.5541	   -10.7422	   -20.6451	    -5.9586	   -24.5056	   -12.5885	   -10.3226	   -22.4915	
    -0.5875	   -17.9596	   -18.7149	   -12.6724	   -19.9738	    -6.2943	   -22.9111	   -12.0850	   -10.8261	   -20.4773	
    -1.0910	   -16.8686	   -17.8757	   -14.9384	   -19.2184	    -6.8817	   -21.4005	   -11.8332	   -11.5814	   -18.2953	
    -1.3428	   -15.3580	   -17.0364	   -17.2043	   -18.4631	    -7.4692	   -20.1416	   -11.6653	   -12.6724	   -16.1972	
    -1.4267	   -13.6795	   -16.1133	   -19.4702	   -17.5400	    -7.9727	   -19.1345	   -11.5814	   -13.8474	   -14.2670	
    -1.1749	   -11.6653	   -15.1901	   -21.5683	   -16.7007	    -8.3923	   -18.4631	   -11.5814	   -15.1062	   -12.5885	
    -0.8392	    -9.4833	   -14.2670	   -23.2468	   -15.8615	    -8.5602	   -18.0435	   -11.4136	   -16.2811	   -11.3297	
    -0.5035	    -7.2174	   -13.3438	   -24.5056	   -15.1062	    -8.5602	   -17.9596	   -11.1618	   -17.3721	   -10.4065	
    -0.1678	    -4.9515	   -12.5885	   -25.4288	   -14.5187	    -8.5602	   -18.0435	   -10.6583	   -18.3792	    -9.9030	
     0.0839	    -2.8534	   -11.8332	   -26.1841	   -14.0991	    -8.5602	   -18.2953	   -10.0708	   -19.3863	    -9.6512	
     0.1678	    -0.9232	   -11.2457	   -26.7715	   -13.7634	    -8.8120	   -18.5471	    -9.3994	   -20.3934	    -9.6512	
    -0.0839	     0.5875	   -10.8261	   -27.3590	   -13.5956	    -9.3155	   -18.9667	    -8.7280	   -21.4005	    -9.8190	
    -0.6714	     1.5106	   -10.5743	   -28.0304	   -13.5117	   -10.1547	   -19.3024	    -8.3923	   -22.4915	   -10.1547	
    -1.6785	     1.8463	   -10.4904	   -28.6179	   -13.5117	   -11.3297	   -19.6381	    -8.2245	   -23.5825	   -10.7422	
    -3.1052	     1.5106	   -10.5743	   -28.9536	   -13.5956	   -12.7563	   -19.8898	    -8.3084	   -24.4217	   -11.3297	
    -4.9515	     0.5035	   -10.7422	   -28.9536	   -13.7634	   -14.2670	   -20.1416	    -8.6441	   -24.7574	   -12.0850	
    -7.2174	    -1.0910	   -10.9940	   -28.6179	   -14.0991	   -15.6937	   -20.2255	    -9.1476	   -24.4217	   -12.8403	
    -9.6512	    -3.1891	   -11.1618	   -27.8625	   -14.6866	   -16.9525	   -20.1416	    -9.6512	   -23.3307	   -13.6795	
   -12.2528	    -5.5389	   -11.1618	   -26.7715	   -15.5258	   -17.7078	   -20.1416	   -10.0708	   -21.4844	   -14.5187	
   -14.7705	    -8.1406	   -10.9940	   -25.3448	   -16.5329	   -17.9596	   -20.0577	   -10.4904	   -19.3024	   -15.2740	
   -16.9525	   -10.5743	   -10.4904	   -23.6664	   -17.7078	   -17.4561	   -20.0577	   -10.6583	   -16.8686	   -15.7776	
   -18.6310	   -12.7563	    -9.5673	   -21.8201	   -18.7988	   -16.4490	   -20.1416	   -10.5743	   -14.4348	   -16.0294	
   -19.7220	   -14.4348	    -8.1406	   -19.8898	   -19.6381	   -14.8544	   -20.3094	   -10.1547	   -12.0850	   -15.9454	
   -20.0577	   -15.6097	    -6.2103	   -17.9596	   -20.2255	   -13.0081	   -20.4773	    -9.3155	    -9.9869	   -15.3580	
   -19.6381	   -16.2811	    -4.0283	   -16.1972	   -20.5612	   -11.2457	   -20.8130	    -8.3923	    -8.1406	   -14.5187	
   -18.6310	   -16.3651	    -1.7624	   -14.8544	   -20.6451	    -9.8190	   -21.4005	    -7.3013	    -6.6299	   -13.5117	
   -17.1204	   -16.1133	     0.2518	   -14.1830	   -20.6451	    -8.8120	   -22.1558	    -6.3782	    -5.5389	   -12.4207	
   -15.3580	   -15.5258	     1.8463	   -14.0152	   -20.4773	    -8.4763	   -23.0789	    -5.7068	    -4.8676	   -11.4975	
   -13.5956	   -14.7705	     2.7695	   -14.4348	   -20.3094	    -8.6441	   -24.1699	    -5.4550	    -4.6997	   -10.8261	
   -11.7493	   -13.8474	     3.0212	   -15.1062	   -19.9738	    -9.0637	   -25.0931	    -5.5389	    -4.9515	   -10.3226	
    -9.9869	   -12.6724	     2.7695	   -15.8615	   -19.5541	    -9.5673	   -25.6805	    -6.0425	    -5.6229	   -10.1547	
    -8.3084	   -11.4136	     1.9302	   -16.4490	   -18.8828	    -9.9030	   -25.7645	    -6.7139	    -6.3782	   -10.1547	
    -6.6299	    -9.9869	     0.8392	   -16.6168	   -18.1274	    -9.9869	   -25.1770	    -7.3853	    -7.3013	   -10.2386	
    -5.1193	    -8.5602	    -0.5035	   -16.1133	   -17.2043	    -9.6512	   -23.8342	    -7.9727	    -8.0566	   -10.3226	
    -3.7766	    -7.2174	    -2.0142	   -14.6866	   -16.1133	    -9.0637	   -22.0718	    -8.4763	    -8.5602	   -10.4904	
    -2.8534	    -5.9586	    -3.4409	   -12.5046	   -15.1062	    -8.2245	   -19.8898	    -8.7280	    -8.7280	   -10.6583	
    -2.3499	    -5.0354	    -4.9515	    -9.5673	   -14.0991	    -7.5531	   -17.7078	    -8.8959	    -8.6441	   -10.9940	
    -2.1820	    -4.3640	    -6.4621	    -6.1264	   -13.2599	    -6.9656	   -15.6097	    -9.0637	    -8.3923	   -11.4975	
    -2.4338	    -3.9444	    -7.9727	    -2.4338	   -12.5885	    -6.6299	   -13.8474	    -9.1476	    -8.1406	   -12.2528	
    -2.8534	    -3.6087	    -9.4833	     1.0910	   -12.0010	    -6.3782	   -12.4207	    -9.3155	    -7.8888	   -13.1760	
    -3.3569	    -3.1052	   -10.8261	     4.2801	   -11.4975	    -6.0425	   -11.2457	    -9.4833	    -7.6370	   -14.3509	
    -3.6926	    -2.3499	   -12.0850	     6.8817	   -10.9940	    -5.5389	   -10.4065	    -9.4833	    -7.5531	   -15.6937	
    -3.7766	    -1.2589	   -13.0081	     8.8120	   -10.5743	    -4.8676	    -9.8190	    -9.4833	    -7.3853	   -17.1204	
    -3.5248	     0.1678	   -13.5117	     9.8190	   -10.1547	    -4.1122	    -9.5673	    -9.3155	    -7.2174	   -18.7149	
    -3.1891	     1.7624	   -13.6795	     9.8190	    -9.9030	    -3.3569	    -9.5673	    -8.9798	    -6.8817	   -20.2255	
    -2.6855	     3.2730	   -13.3438	     9.0637	    -9.7351	    -2.7695	    -9.8190	    -8.5602	    -6.4621	   -21.6522	
    -2.4338	     4.5319	   -12.7563	     7.5531	    -9.7351	    -2.4338	   -10.3226	    -7.9727	    -6.0425	   -22.7432	
    -2.2659	     5.2032	   -11.8332	     5.5389	    -9.9030	    -2.2659	   -10.9100	    -7.3013	    -5.6229	   -23.3307	
    -2.4338	     5.2872	   -10.9940	     3.2730	   -10.3226	    -2.1820	   -11.4136	    -6.7139	    -5.4550	   -23.4985	
    -2.8534	     4.7836	   -10.1547	     1.0071	   -10.8261	    -2.1820	   -11.8332	    -6.1264	    -5.4550	   -23.0789	
    -3.3569	     3.5248	    -9.4833	    -1.0910	   -11.4136	    -2.2659	   -11.9171	    -5.8746	    -5.8746	   -22.2397	
    -3.9444	     1.9302	    -8.9798	    -2.8534	   -12.0010	    -2.4338	   -11.7493	    -5.9586	    -6.5460	   -20.8969	
    -4.1962	    -0.0839	    -8.8120	    -4.2801	   -12.5046	    -2.6016	   -11.3297	    -6.3782	    -7.5531	   -19.2184	
    -4.2801	    -2.0981	    -8.8120	    -5.3711	   -12.7563	    -3.0212	   -10.7422	    -7.2174	    -8.8120	   -17.2882	
    -3.9444	    -4.1122	    -8.8959	    -6.2943	   -12.8403	    -3.4409	    -9.9030	    -8.3923	   -10.0708	   -15.2740	
    -3.3569	    -5.8746	    -9.1476	    -7.1335	   -12.5885	    -4.1122	    -8.9798	    -9.9030	   -11.3297	   -13.1760	
    -2.5177	    -7.3013	    -9.3994	    -8.0566	   -12.0850	    -4.7836	    -8.0566	   -11.4136	   -12.4207	   -11.1618	
    -1.5945	    -8.4763	    -9.6512	    -9.1476	   -11.4136	    -5.6229	    -7.0496	   -12.9242	   -13.2599	    -9.3994	
    -0.5875	    -9.3155	    -9.7351	   -10.4904	   -10.6583	    -6.4621	    -6.1264	   -14.1830	   -13.6795	    -7.9727	
     0.3357	    -9.8190	    -9.6512	   -12.0850	    -9.9030	    -7.3853	    -5.2872	   -15.1901	   -13.5956	    -6.8817	
     1.2589	   -10.1547	    -9.4833	   -13.9313	    -9.3155	    -8.3923	    -4.6997	   -15.6937	   -13.0920	    -6.2103	
     2.0142	   -10.1547	    -9.2316	   -16.0294	    -8.8120	    -9.3994	    -4.3640	   -15.6937	   -12.1689	    -6.0425	
     2.6016	    -9.9869	    -8.9798	   -18.2114	    -8.5602	   -10.4065	    -4.3640	   -15.2740	   -10.9940	    -6.2943	
     2.9373	    -9.6512	    -8.5602	   -20.2255	    -8.4763	   -11.2457	    -4.6158	   -14.3509	    -9.7351	    -6.7978	
     3.1052	    -9.2316	    -8.2245	   -21.9879	    -8.5602	   -11.9171	    -5.2032	   -13.0081	    -8.5602	    -7.4692	
     3.1052	    -8.6441	    -7.7209	   -23.3307	    -8.7280	   -12.3367	    -5.9586	   -11.4136	    -7.4692	    -8.0566	
     2.9373	    -7.9727	    -7.2174	   -24.0021	    -9.0637	   -12.2528	    -6.8817	    -9.5673	    -6.6299	    -8.4763	
     2.6855	    -7.1335	    -6.6299	   -24.0021	    -9.4833	   -11.6653	    -7.8049	    -7.6370	    -5.9586	    -8.6441	
     2.3499	    -6.2943	    -5.8746	   -23.2468	    -9.8190	   -10.6583	    -8.6441	    -5.7068	    -5.3711	    -8.6441	
     2.0142	    -5.4550	    -5.1193	   -21.5683	   -10.2386	    -9.3994	    -9.3994	    -3.8605	    -4.8676	    -8.4763	
     1.7624	    -4.6997	    -4.1962	   -19.1345	   -10.4904	    -7.9727	    -9.9869	    -2.1820	    -4.2801	    -8.2245	
     1.6785	    -4.0283	    -3.2730	   -16.0294	   -10.7422	    -6.7139	   -10.4904	    -0.8392	    -3.8605	    -7.8888	
     1.6785	    -3.6087	    -2.2659	   -12.4207	   -10.9100	    -5.6229	   -10.9100	     0.2518	    -3.3569	    -7.6370	
     1.7624	    -3.5248	    -1.2589	    -8.7280	   -10.9940	    -4.8676	   -11.1618	     0.9232	    -3.1052	    -7.5531	
     1.6785	    -3.8605	    -0.3357	    -5.1193	   -11.1618	    -4.4479	   -11.4975	     1.1749	    -3.0212	    -7.6370	
     1.4267	    -4.7836	     0.5035	    -2.0142	   -11.3297	    -4.3640	   -11.9171	     1.0071	    -3.2730	    -8.0566	
     0.7553	    -6.2103	     1.1749	     0.5035	   -11.6653	    -4.5319	   -12.4207	     0.4196	    -3.6926	    -8.7280	
    -0.0839	    -7.9727	     1.9302	     2.3499	   -12.1689	    -4.9515	   -13.0920	    -0.5035	    -4.3640	    -9.5673	
    -1.1749	    -9.9030	     2.7695	     3.5248	   -12.5046	    -5.3711	   -13.7634	    -1.5106	    -5.2032	   -10.4065	
    -2.2659	   -11.6653	     3.8605	     4.1122	   -12.8403	    -5.6229	   -14.2670	    -2.5177	    -6.1264	   -11.1618	
    -3.1891	   -13.0081	     5.2032	     4.2801	   -13.0081	    -5.5389	   -14.4348	    -3.4409	    -7.0496	   -11.6653	
    -3.8605	   -13.6795	     6.7139	     4.1122	   -13.0081	    -5.2032	   -14.1830	    -4.1122	    -8.1406	   -12.0010	
    -4.3640	   -13.5956	     8.2245	     3.6926	   -13.0081	    -4.5319	   -13.5117	    -4.5319	    -9.3155	   -12.0850	
    -4.6997	   -12.8403	     9.3994	     3.1052	   -12.9242	    -3.6087	   -12.4207	    -4.7836	   -10.7422	   -11.9171	
    -4.8676	   -11.5814	    10.1547	     2.5177	   -12.8403	    -2.5177	   -11.2457	    -4.7836	   -12.1689	   -11.6653	
    -4.9515	    -9.9030	    10.3226	     2.0142	   -12.7563	    -1.5945	    -9.9869	    -4.6997	   -13.4277	   -11.3297	
    -5.0354	    -7.9727	     9.8190	     1.6785	   -12.6724	    -0.7553	    -8.8120	    -4.4479	   -14.5187	   -10.8261	
    -4.9515	    -5.9586	     8.7280	     1.4267	   -12.4207	    -0.2518	    -7.8049	    -4.1122	   -15.1062	   -10.1547	
    -4.8676	    -4.0283	     7.0496	     1.0910	   -12.1689	    -0.0839	    -6.8817	    -3.8605	   -15.2740	    -9.4833	
    -4.6158	    -2.2659	     4.9515	     0.8392	   -11.7493	    -0.3357	    -6.2103	    -3.6926	   -14.9384	    -8.8120	
    -4.3640	    -0.9232	     2.4338	     0.4196	   -11.3297	    -0.8392	    -5.6229	    -3.6926	   -14.2670	    -8.2245	
    -4.0283	     0.0839	    -0.4196	     0.0000	   -10.9100	    -1.5945	    -5.2032	    -3.8605	   -13.4277	    -7.7209	
    -3.5248	     0.7553	    -3.2730	    -0.4196	   -10.4904	    -2.4338	    -4.8676	    -4.1962	   -12.5046	    -7.2174	
    -3.0212	     1.1749	    -6.0425	    -0.7553	    -9.9869	    -3.1052	    -4.4479	    -4.5319	   -11.4975	    -6.7978	
    -2.3499	     1.4267	    -8.3923	    -0.9232	    -9.3994	    -3.6087	    -4.1122	    -4.7836	   -10.4065	    -6.2943	
    -1.5106	     1.5106	   -10.1547	    -0.9232	    -8.8120	    -3.7766	    -3.6087	    -4.9515	    -9.3994	    -5.7068	
    -0.7553	     1.5945	   -11.2457	    -0.8392	    -8.0566	    -3.7766	    -3.1052	    -5.0354	    -8.3084	    -5.1193	
     0.0839	     1.5106	   -11.6653	    -0.6714	    -7.4692	    -3.6087	    -2.6016	    -5.0354	    -7.3013	    -4.4479	
     0.8392	     1.4267	   -11.4975	    -0.5875	    -6.9656	    -3.2730	    -2.1820	    -4.9515	    -6.4621	    -3.9444	
     1.5106	     1.2589	   -10.8261	    -0.5035	    -6.6299	    -2.9373	    -1.8463	    -4.7836	    -5.7068	    -3.6087	
     2.0142	     1.0071	    -9.9869	    -0.4196	    -6.5460	    -2.4338	    -1.7624	    -4.5319	    -5.1193	    -3.6926	
     2.4338	     0.6714	    -9.0637	    -0.4196	    -6.6299	    -1.8463	    -1.8463	    -4.2801	    -4.6997	    -4.1962	
     2.7695	     0.2518	    -8.1406	    -0.4196	    -6.9656	    -1.0910	    -2.1820	    -3.9444	    -4.3640	    -5.1193	
     2.8534	    -0.2518	    -7.3853	    -0.4196	    -7.4692	    -0.0839	    -2.8534	    -3.6087	    -4.1962	    -6.4621	
     2.9373	    -0.8392	    -6.7978	    -0.4196	    -8.0566	     1.0071	    -3.6926	    -3.2730	    -3.9444	    -8.0566	
     2.9373	    -1.3428	    -6.3782	    -0.2518	    -8.8120	     2.2659	    -4.7836	    -2.8534	    -3.7766	    -9.8190	
     2.8534	    -1.9302	    -6.1264	     0.1678	    -9.5673	     3.5248	    -5.8746	    -2.4338	    -3.4409	   -11.5814	
     2.5177	    -2.4338	    -6.0425	     0.8392	   -10.4065	     4.8676	    -7.1335	    -1.9302	    -3.0212	   -13.2599	
     2.0981	    -2.8534	    -5.9586	     1.6785	   -11.1618	     6.0425	    -8.1406	    -1.3428	    -2.3499	   -14.6027	
     1.5106	    -3.1052	    -5.7907	     2.7695	   -11.7493	     7.1335	    -8.9798	    -0.5875	    -1.5945	   -15.6097	
     0.8392	    -3.1052	    -5.6229	     4.0283	   -12.1689	     8.0566	    -9.3994	     0.1678	    -0.6714	   -16.1133	
     0.2518	    -2.9373	    -5.2032	     5.1193	   -12.3367	     8.6441	    -9.3155	     1.0071	     0.2518	   -16.1133	
    -0.0839	    -2.3499	    -4.6158	     6.1264	   -12.2528	     8.9798	    -8.5602	     1.9302	     1.0071	   -15.6097	
    -0.1678	    -1.4267	    -3.8605	     6.8817	   -11.9171	     8.9798	    -7.3013	     2.6855	     1.4267	   -14.6866	
     0.0839	    -0.2518	    -3.0212	     7.4692	   -11.4136	     8.6441	    -5.6229	     3.4409	     1.5945	   -13.2599	
     0.5035	     1.0910	    -2.0142	     7.6370	   -10.9100	     8.0566	    -3.6087	     4.0283	     1.4267	   -11.4975	
     0.8392	     2.5177	    -1.0910	     7.5531	   -10.4904	     7.2174	    -1.5945	     4.3640	     1.0910	    -9.5673	
     1.1749	     3.7766	    -0.3357	     7.0496	   -10.0708	     6.2103	     0.1678	     4.6158	     0.5035	    -7.3853	
     1.2589	     4.8676	     0.3357	     6.2103	    -9.8190	     4.9515	     1.7624	     4.6158	    -0.0839	    -5.0354	
     1.0910	     5.7068	     0.8392	     5.2032	    -9.4833	     3.6926	     3.1052	     4.4479	    -0.7553	    -2.6855	
     0.7553	     6.2943	     1.1749	     3.9444	    -9.0637	     2.5177	     4.1122	     4.2801	    -1.3428	    -0.5035	
     0.2518	     6.3782	     1.4267	     2.6855	    -8.5602	     1.5106	     4.8676	     4.1962	    -1.8463	     1.5106	
    -0.2518	     6.1264	     1.5945	     1.6785	    -8.0566	     0.9232	     5.3711	     4.1122	    -2.2659	     3.1052	
    -0.6714	     5.4550	     1.5945	     1.0071	    -7.5531	     0.6714	     5.6229	     4.1122	    -2.6016	     4.1962	
    -0.7553	     4.6158	     1.5945	     0.7553	    -6.9656	     0.9232	     5.5389	     4.1122	    -2.7695	     4.6997	
    -0.4196	     3.6087	     1.5106	     1.0071	    -6.3782	     1.5945	     5.2032	     4.1962	    -2.9373	     4.6997	
     0.4196	     2.5177	     1.4267	     1.5945	    -5.7068	     2.6016	     4.4479	     4.1122	    -2.9373	     4.1122	
     1.6785	     1.5945	     1.4267	     2.4338	    -5.1193	     3.8605	     3.4409	     4.0283	    -2.9373	     3.0212	
     3.2730	     0.7553	     1.3428	     3.2730	    -4.5319	     5.2032	     2.0981	     3.7766	    -2.7695	     1.5106	
     4.9515	     0.0839	     1.4267	     4.0283	    -3.9444	     6.5460	     0.5035	     3.4409	    -2.4338	    -0.3357	
     6.7139	    -0.5035	     1.5106	     4.6997	    -3.4409	     7.7209	    -1.2589	     3.0212	    -2.0142	    -2.2659	
     8.1406	    -0.9232	     1.7624	     5.0354	    -2.9373	     8.8120	    -3.1052	     2.5177	    -1.4267	    -4.2801	
     9.3155	    -1.2589	     2.0981	     5.1193	    -2.4338	     9.6512	    -4.6997	     2.0142	    -0.7553	    -6.0425	
    10.1547	    -1.5106	     2.6855	     4.7836	    -1.9302	    10.3226	    -6.0425	     1.5106	     0.0839	    -7.4692	
    10.4904	    -1.5945	     3.5248	     4.1122	    -1.4267	    10.7422	    -6.7978	     1.0071	     1.0071	    -8.3084	
    10.4904	    -1.5945	     4.7836	     3.0212	    -0.8392	    10.9100	    -6.8817	     0.5035	     2.0142	    -8.5602	
    10.1547	    -1.3428	     6.3782	     1.4267	    -0.2518	    10.7422	    -6.2103	    -0.1678	     2.9373	    -8.3084	
     9.3994	    -1.0910	     8.2245	    -0.5875	     0.4196	    10.0708	    -5.1193	    -0.9232	     3.6926	    -7.5531	
     8.3923	    -0.6714	    10.2386	    -3.0212	     1.0071	     8.7280	    -3.6926	    -1.9302	     4.1962	    -6.6299	
     7.1335	    -0.2518	    12.2528	    -5.7068	     1.5106	     6.7978	    -2.1820	    -3.1052	     4.3640	    -5.6229	
     5.6229	     0.1678	    14.0991	    -8.3084	     2.0142	     4.1962	    -0.8392	    -4.3640	     4.0283	    -4.7836	
     4.0283	     0.6714	    15.6937	   -10.5743	     2.4338	     1.2589	     0.3357	    -5.6229	     3.1891	    -4.1122	
     2.3499	     1.1749	    16.9525	   -12.2528	     2.7695	    -1.7624	     1.1749	    -6.7978	     2.0981	    -3.6926	
     0.6714	     1.6785	    17.6239	   -13.0920	     3.0212	    -4.6997	     1.6785	    -7.8888	     0.6714	    -3.6926	
    -1.0910	     2.2659	    17.4561	   -13.0920	     3.1052	    -7.1335	     1.9302	    -8.6441	    -0.8392	    -4.1122	
    -2.6855	     2.6855	    16.5329	   -12.5046	     3.0212	    -8.8959	     1.8463	    -9.1476	    -2.4338	    -4.8676	
    -3.9444	     3.1891	    14.6027	   -11.2457	     2.6855	    -9.8190	     1.5106	    -9.3155	    -3.8605	    -5.8746	
    -4.8676	     3.7766	    11.8332	    -9.8190	     2.1820	    -9.9869	     1.0071	    -9.1476	    -5.0354	    -7.1335	
    -5.2872	     4.3640	     8.3923	    -8.3084	     1.3428	    -9.3155	     0.4196	    -8.6441	    -5.9586	    -8.5602	
    -5.1193	     5.0354	     4.5319	    -6.8817	     0.3357	    -8.2245	    -0.3357	    -7.8049	    -6.5460	    -9.9869	
    -4.5319	     5.7907	     0.5035	    -5.7068	    -0.6714	    -6.7139	    -1.0071	    -6.6299	    -6.8817	   -11.3297	
    -3.3569	     6.5460	    -3.0212	    -4.9515	    -1.7624	    -5.0354	    -1.6785	    -5.1193	    -6.9656	   -12.4207	
    -1.9302	     7.3853	    -5.8746	    -4.6158	    -2.7695	    -3.4409	    -2.0981	    -3.4409	    -6.8817	   -13.1760	
    -0.2518	     8.2245	    -7.7209	    -4.6997	    -3.5248	    -2.0981	    -2.1820	    -1.6785	    -6.7978	   -13.5956	
     1.5106	     9.1476	    -8.3923	    -5.2032	    -3.9444	    -1.0071	    -2.0142	     0.1678	    -6.7978	   -13.7634	
     3.3569	    10.0708	    -8.1406	    -5.9586	    -4.1122	    -0.4196	    -1.4267	     1.6785	    -7.1335	   -13.7634	
     4.9515	    11.0779	    -7.0496	    -6.9656	    -4.1122	    -0.3357	    -0.6714	     2.7695	    -7.8888	   -13.6795	
     6.2103	    11.9171	    -5.4550	    -8.1406	    -3.9444	    -0.7553	     0.1678	     3.4409	    -8.8120	   -13.6795	
     7.1335	    12.6724	    -3.6087	    -9.1476	    -3.6926	    -1.5106	     1.0910	     3.5248	    -9.9869	   -13.7634	
     7.5531	    13.2599	    -1.8463	    -9.9030	    -3.4409	    -2.6016	     1.8463	     3.1052	   -11.0779	   -13.9313	
     7.5531	    13.5117	    -0.2518	   -10.4904	    -3.2730	    -3.6926	     2.5177	     2.3499	   -12.0010	   -14.0991	
     7.1335	    13.5956	     1.1749	   -10.6583	    -3.0212	    -4.7836	     3.1052	     1.4267	   -12.6724	   -14.3509	
     6.3782	    13.3438	     2.1820	   -10.4904	    -2.7695	    -5.7068	     3.5248	     0.4196	   -13.1760	   -14.3509	
     5.3711	    12.8403	     3.0212	    -9.9030	    -2.6016	    -6.3782	     3.8605	    -0.5875	   -13.3438	   -14.2670	
     4.2801	    12.0850	     3.4409	    -8.8120	    -2.4338	    -6.8817	     4.0283	    -1.5106	   -13.4277	   -13.8474	
     3.2730	    10.9100	     3.6087	    -7.3013	    -2.2659	    -7.1335	     3.9444	    -2.2659	   -13.5117	   -13.2599	
     2.3499	     9.4833	     3.3569	    -5.3711	    -2.2659	    -7.1335	     3.6926	    -2.8534	   -13.5117	   -12.5885	
     1.5945	     7.5531	     2.7695	    -3.1052	    -2.5177	    -6.7978	     3.1052	    -3.3569	   -13.5956	   -11.7493	
     0.9232	     5.2872	     1.8463	    -0.5875	    -2.9373	    -6.2943	     2.2659	    -3.7766	   -13.6795	   -10.9940	
     0.3357	     2.6016	     0.5035	     1.9302	    -3.5248	    -5.4550	     1.1749	    -4.1962	   -13.6795	   -10.2386	
    -0.1678	    -0.3357	    -1.0071	     4.2801	    -4.1962	    -4.2801	     0.0000	    -4.6158	   -13.5956	    -9.4833	
    -0.6714	    -3.3569	    -2.6016	     6.3782	    -4.9515	    -3.0212	    -1.0071	    -5.1193	   -13.1760	    -8.7280	
    -1.0910	    -6.2943	    -4.2801	     7.9727	    -5.7907	    -1.5945	    -1.8463	    -5.4550	   -12.4207	    -8.0566	
    -1.5106	    -8.9798	    -5.7068	     9.1476	    -6.3782	    -0.0839	    -2.2659	    -5.7068	   -11.2457	    -7.4692	
    -1.6785	   -11.3297	    -6.7978	     9.9869	    -6.8817	     1.2589	    -2.1820	    -5.7907	    -9.7351	    -6.9656	
    -1.7624	   -13.1760	    -7.5531	    10.3226	    -7.0496	     2.4338	    -1.5106	    -5.5389	    -7.9727	    -6.4621	
    -1.5945	   -14.4348	    -7.8888	    10.3226	    -6.9656	     3.3569	    -0.5875	    -5.1193	    -5.9586	    -6.2103	
    -1.2589	   -15.1901	    -7.8888	     9.8190	    -6.6299	     3.8605	     0.6714	    -4.6158	    -3.9444	    -5.9586	
    -0.8392	   -15.5258	    -7.5531	     8.8120	    -6.1264	     3.8605	     1.9302	    -4.0283	    -1.9302	    -5.9586	
    -0.3357	   -15.4419	    -7.0496	     7.1335	    -5.4550	     3.2730	     3.1052	    -3.6926	    -0.1678	    -6.0425	
     0.2518	   -15.1062	    -6.3782	     4.9515	    -4.7836	     2.1820	     3.8605	    -3.6087	     1.2589	    -6.3782	
     0.8392	   -14.3509	    -5.6229	     2.3499	    -4.0283	     0.6714	     4.2801	    -3.7766	     2.1820	    -6.8817	
     1.5945	   -13.4277	    -4.7836	    -0.3357	    -3.1891	    -1.0071	     4.2801	    -4.1122	     2.7695	    -7.3853	
[Epoch Header]
[Trial Type]	21
[Accept]	1
[Correct]	0
[RT]	 0.000
[Resp]	0
[Epoch Data]
   -15.3580	     5.7068	    -3.1052	   -12.3367	     1.0910	    -7.7209	    -0.3357	   -17.6239	   -13.0920	     7.8049	
   -16.7847	     6.1264	    -4.5319	   -11.3297	     1.6785	    -6.0425	    -0.6714	   -16.9525	   -12.6724	     6.1264	
   -18.0435	     6.3782	    -5.2872	    -9.6512	     2.1820	    -4.1122	    -1.0910	   -15.6937	   -12.0010	     4.2801	
   -19.3024	     6.4621	    -5.4550	    -7.6370	     2.6016	    -2.0142	    -1.5945	   -13.8474	   -11.0779	     2.4338	
   -20.3934	     6.2103	    -4.9515	    -5.3711	     2.7695	     0.0000	    -2.2659	   -11.6653	   -10.1547	     0.7553	
   -21.6522	     5.7068	    -4.1962	    -3.1891	     2.7695	     1.8463	    -3.0212	    -9.2316	    -9.1476	    -0.6714	
   -22.8271	     4.6997	    -3.1891	    -1.1749	     2.5177	     3.2730	    -3.7766	    -6.7978	    -8.2245	    -1.7624	
   -24.0860	     3.4409	    -2.1820	     0.5035	     2.0142	     4.1962	    -4.5319	    -4.4479	    -7.6370	    -2.6016	
   -25.0931	     1.9302	    -1.1749	     1.7624	     1.4267	     4.5319	    -5.1193	    -2.4338	    -7.3013	    -2.9373	
   -25.8484	     0.5035	    -0.2518	     2.4338	     0.7553	     4.3640	    -5.4550	    -0.7553	    -7.4692	    -2.8534	
   -26.0162	    -0.5875	     0.6714	     2.3499	     0.2518	     3.6926	    -5.4550	     0.5875	    -7.9727	    -2.2659	
   -25.4288	    -1.2589	     1.6785	     1.5106	    -0.0839	     2.6855	    -5.0354	     1.5106	    -8.8959	    -1.3428	
   -24.0860	    -1.3428	     2.6016	    -0.0839	    -0.3357	     1.3428	    -4.3640	     1.8463	    -9.9869	     0.0000	
   -22.0718	    -0.9232	     3.4409	    -2.2659	    -0.4196	    -0.1678	    -3.3569	     1.8463	   -11.2457	     1.5945	
   -19.3024	    -0.0839	     4.0283	    -4.6997	    -0.3357	    -1.5945	    -2.1820	     1.4267	   -12.5046	     3.3569	
   -16.1972	     1.0910	     4.4479	    -7.1335	    -0.2518	    -2.9373	    -1.0910	     0.7553	   -13.5956	     5.0354	
   -12.7563	     2.4338	     4.4479	    -9.0637	    -0.0839	    -4.1122	    -0.1678	    -0.1678	   -14.5187	     6.4621	
    -9.3155	     3.6926	     4.0283	   -10.4065	     0.0000	    -4.8676	     0.5035	    -1.1749	   -15.1901	     7.4692	
    -6.0425	     4.6997	     3.4409	   -11.0779	     0.0000	    -5.2872	     0.6714	    -2.2659	   -15.7776	     7.9727	
    -3.0212	     5.5389	     2.5177	   -11.1618	    -0.1678	    -5.3711	     0.3357	    -3.3569	   -16.1133	     7.9727	
    -0.1678	     5.9586	     1.6785	   -10.8261	    -0.2518	    -5.1193	    -0.4196	    -4.2801	   -16.1972	     7.4692	
     2.3499	     6.2103	     0.8392	   -10.1547	    -0.3357	    -4.6158	    -1.5106	    -5.1193	   -16.1133	     6.5460	
     4.6158	     6.1264	     0.3357	    -9.3155	    -0.3357	    -3.8605	    -2.8534	    -5.7907	   -15.7776	     5.4550	
     6.7978	     5.8746	     0.0000	    -8.3084	    -0.2518	    -2.9373	    -4.1962	    -6.1264	   -15.1062	     4.2801	
     8.7280	     5.5389	    -0.0839	    -7.3013	     0.0000	    -1.9302	    -5.4550	    -6.2943	   -14.1830	     3.2730	
    10.4065	     5.2032	    -0.0839	    -6.2943	     0.2518	    -1.0910	    -6.4621	    -6.1264	   -12.9242	     2.4338	
    11.7493	     4.7836	    -0.0839	    -5.2032	     0.5035	    -0.4196	    -7.3853	    -5.7068	   -11.5814	     1.8463	
    12.7563	     4.3640	    -0.3357	    -4.0283	     0.5875	     0.0839	    -8.1406	    -5.0354	   -10.1547	     1.6785	
    13.3438	     4.0283	    -0.8392	    -2.8534	     0.5035	     0.5035	    -8.7280	    -4.3640	    -8.7280	     1.6785	
    13.7634	     3.7766	    -1.4267	    -1.7624	     0.2518	     0.8392	    -9.1476	    -3.5248	    -7.4692	     2.0142	
    13.9313	     3.7766	    -2.1820	    -0.6714	     0.0000	     1.1749	    -9.0637	    -2.6016	    -6.3782	     2.5177	
    14.1830	     3.9444	    -2.7695	     0.2518	    -0.3357	     1.7624	    -8.6441	    -1.5945	    -5.4550	     3.1052	
    14.4348	     4.5319	    -3.1052	     0.9232	    -0.5875	     2.5177	    -7.6370	    -0.5875	    -4.7836	     3.8605	
    14.6027	     5.2872	    -3.1052	     1.4267	    -0.8392	     3.2730	    -6.2943	     0.2518	    -4.4479	     4.6997	
    14.6027	     6.2103	    -2.6855	     1.7624	    -0.9232	     4.1122	    -4.7836	     0.9232	    -4.5319	     5.5389	
    14.4348	     7.1335	    -2.0142	     1.9302	    -1.0071	     4.8676	    -3.3569	     1.3428	    -5.1193	     6.3782	
    14.0152	     8.0566	    -1.0071	     2.1820	    -1.0910	     5.4550	    -2.1820	     1.5106	    -6.2103	     7.3013	
    13.2599	     8.8959	     0.1678	     2.5177	    -1.0910	     5.8746	    -1.3428	     1.4267	    -7.5531	     8.1406	
    12.1689	     9.5673	     1.4267	     2.9373	    -1.0910	     6.2103	    -0.9232	     1.1749	    -9.0637	     8.8959	
    10.8261	    10.1547	     2.7695	     3.4409	    -1.0910	     6.3782	    -0.8392	     0.8392	   -10.4904	     9.3994	
     9.3155	    10.4904	     4.0283	     3.8605	    -1.0910	     6.2943	    -1.1749	     0.4196	   -11.5814	     9.5673	
     7.7209	    10.7422	     5.1193	     3.9444	    -1.2589	     6.1264	    -1.7624	    -0.1678	   -12.3367	     9.3155	
     6.1264	    10.8261	     5.9586	     3.6926	    -1.3428	     5.7068	    -2.5177	    -0.7553	   -12.7563	     8.6441	
     4.8676	    10.8261	     6.5460	     3.1891	    -1.4267	     5.1193	    -3.4409	    -1.4267	   -12.7563	     7.4692	
     4.1962	    10.8261	     6.8817	     2.4338	    -1.4267	     4.5319	    -4.3640	    -1.9302	   -12.5046	     6.1264	
     4.0283	    10.9100	     6.9656	     1.6785	    -1.3428	     3.8605	    -5.1193	    -2.2659	   -11.9171	     4.5319	
     4.5319	    11.1618	     6.7978	     1.1749	    -1.0910	     3.4409	    -5.6229	    -2.4338	   -11.0779	     3.1052	
     5.5389	    11.4136	     6.2103	     0.9232	    -0.8392	     3.1891	    -5.8746	    -2.3499	    -9.9869	     1.9302	
     6.7978	    11.6653	     5.2032	     1.0071	    -0.5875	     3.1891	    -6.0425	    -2.0981	    -8.6441	     1.0910	
     8.1406	    11.7493	     3.8605	     1.1749	    -0.5875	     3.3569	    -6.0425	    -1.6785	    -7.1335	     0.6714	
     9.1476	    11.5814	     2.0981	     1.3428	    -0.7553	     3.6087	    -6.0425	    -1.3428	    -5.6229	     0.7553	
     9.8190	    11.2457	     0.1678	     1.4267	    -1.0910	     4.0283	    -6.0425	    -0.9232	    -4.1122	     1.0910	
     9.9869	    10.7422	    -1.6785	     1.4267	    -1.5106	     4.5319	    -6.1264	    -0.5875	    -2.9373	     1.8463	
     9.5673	    10.1547	    -3.1891	     1.2589	    -2.0981	     5.0354	    -6.2103	    -0.2518	    -2.0981	     2.6016	
     8.6441	     9.4833	    -4.1962	     0.9232	    -2.6855	     5.5389	    -6.4621	    -0.0839	    -1.6785	     3.4409	
     7.3853	     8.9798	    -4.6158	     0.4196	    -3.2730	     5.9586	    -6.6299	     0.1678	    -1.6785	     4.1962	
     5.9586	     8.5602	    -4.4479	    -0.1678	    -3.7766	     6.3782	    -6.7139	     0.3357	    -1.9302	     4.7836	
     4.4479	     8.3084	    -3.6926	    -0.7553	    -4.1962	     6.6299	    -6.7978	     0.5035	    -2.2659	     5.2032	
     2.9373	     8.3084	    -2.5177	    -1.2589	    -4.4479	     6.6299	    -6.7139	     0.7553	    -2.6016	     5.5389	
     1.5945	     8.4763	    -1.0910	    -1.5945	    -4.6158	     6.5460	    -6.6299	     1.0071	    -2.8534	     5.7907	
     0.4196	     8.7280	     0.4196	    -1.5945	    -4.7836	     6.1264	    -6.5460	     1.2589	    -3.1891	     5.9586	
    -0.6714	     8.9798	     1.8463	    -1.2589	    -4.9515	     5.7068	    -6.4621	     1.3428	    -3.6087	     6.1264	
    -1.5945	     9.1476	     3.1891	    -0.5035	    -5.1193	     5.1193	    -6.3782	     1.2589	    -4.1962	     6.2943	
    -2.3499	     9.3155	     4.2801	     0.8392	    -5.2872	     4.6158	    -6.3782	     1.0071	    -4.8676	     6.5460	
    -3.0212	     9.3994	     5.1193	     2.6016	    -5.5389	     4.2801	    -6.2943	     0.3357	    -5.7068	     6.7139	
    -3.6087	     9.3994	     5.5389	     4.6997	    -5.7907	     4.1962	    -6.2943	    -0.5875	    -6.5460	     6.8817	
    -3.9444	     9.3994	     5.6229	     6.9656	    -6.0425	     4.2801	    -6.2103	    -1.8463	    -7.4692	     6.9656	
    -4.1962	     9.3994	     5.2872	     9.0637	    -6.2103	     4.5319	    -6.1264	    -3.4409	    -8.3084	     6.9656	
    -4.2801	     9.3994	     4.6158	    10.9100	    -6.4621	     4.9515	    -5.9586	    -5.0354	    -9.1476	     7.0496	
    -4.2801	     9.4833	     3.6087	    12.3367	    -6.5460	     5.5389	    -5.7907	    -6.5460	    -9.7351	     7.0496	
    -4.1962	     9.5673	     2.4338	    13.2599	    -6.6299	     6.2103	    -5.5389	    -7.7209	   -10.0708	     7.2174	
    -4.1122	     9.6512	     1.0910	    13.5956	    -6.5460	     6.7978	    -5.2032	    -8.3084	   -10.1547	     7.5531	
    -4.1122	     9.7351	    -0.1678	    13.4277	    -6.4621	     7.4692	    -4.9515	    -8.3923	    -9.9030	     8.1406	
    -4.2801	     9.6512	    -1.2589	    12.8403	    -6.2943	     8.0566	    -4.6997	    -7.8049	    -9.3155	     8.8120	
    -4.6158	     9.3155	    -2.0142	    12.0850	    -6.2103	     8.5602	    -4.5319	    -6.5460	    -8.5602	     9.6512	
    -5.0354	     8.8120	    -2.3499	    11.2457	    -6.0425	     8.9798	    -4.5319	    -4.8676	    -7.6370	    10.6583	
    -5.4550	     7.9727	    -2.3499	    10.5743	    -5.8746	     9.3155	    -4.7836	    -2.8534	    -6.7139	    11.4975	
    -5.8746	     7.0496	    -2.0981	    10.1547	    -5.7907	     9.4833	    -5.2872	    -0.8392	    -5.9586	    12.2528	
    -6.1264	     6.1264	    -1.7624	     9.9030	    -5.7907	     9.3994	    -6.0425	     1.0071	    -5.2872	    12.6724	
    -6.1264	     5.2872	    -1.4267	     9.6512	    -5.7907	     9.0637	    -7.1335	     2.4338	    -4.9515	    12.5885	
    -5.8746	     4.6997	    -1.2589	     8.9798	    -6.1264	     8.3084	    -8.4763	     3.2730	    -4.9515	    12.0850	
    -5.5389	     4.4479	    -1.2589	     7.8888	    -6.5460	     7.3853	    -9.8190	     3.6087	    -5.2032	    11.2457	
    -4.9515	     4.3640	    -1.5945	     6.2103	    -7.1335	     6.2103	   -10.9940	     3.2730	    -5.7068	     9.9869	
    -4.1962	     4.5319	    -2.1820	     4.1122	    -7.8049	     5.1193	   -11.7493	     2.6016	    -6.5460	     8.5602	
    -3.2730	     4.7836	    -3.0212	     1.6785	    -8.5602	     4.0283	   -12.0010	     1.5106	    -7.4692	     7.0496	
    -2.2659	     4.8676	    -4.0283	    -0.6714	    -9.3155	     3.1052	   -11.8332	     0.3357	    -8.4763	     5.5389	
    -1.2589	     4.6997	    -5.0354	    -2.7695	    -9.9869	     2.4338	   -11.3297	    -0.8392	    -9.4833	     4.0283	
    -0.2518	     4.2801	    -6.0425	    -4.4479	   -10.5743	     1.8463	   -10.5743	    -1.9302	   -10.1547	     2.7695	
     0.6714	     3.6087	    -6.7978	    -5.7907	   -11.0779	     1.3428	    -9.8190	    -2.8534	   -10.5743	     1.5945	
     1.2589	     2.5177	    -7.3853	    -6.7978	   -11.4136	     0.9232	    -8.9798	    -3.5248	   -10.4904	     0.5035	
     1.4267	     1.1749	    -7.5531	    -7.5531	   -11.5814	     0.5875	    -8.2245	    -3.9444	   -10.0708	    -0.5035	
     1.1749	    -0.3357	    -7.5531	    -8.1406	   -11.7493	     0.3357	    -7.6370	    -4.1122	    -9.1476	    -1.5106	
     0.5035	    -1.9302	    -7.3013	    -8.3923	   -11.8332	     0.3357	    -7.1335	    -3.9444	    -7.8888	    -2.5177	
    -0.5875	    -3.5248	    -6.7139	    -8.4763	   -11.7493	     0.5035	    -6.6299	    -3.5248	    -6.2103	    -3.5248	
    -1.9302	    -4.8676	    -6.0425	    -8.2245	   -11.4975	     1.0071	    -6.2103	    -2.6855	    -4.2801	    -4.3640	
    -3.2730	    -5.9586	    -5.1193	    -7.6370	   -11.0779	     1.7624	    -5.7907	    -1.6785	    -2.1820	    -4.9515	
    -4.4479	    -6.6299	    -4.1122	    -6.8817	   -10.3226	     2.6016	    -5.2872	    -0.5035	    -0.3357	    -5.3711	
    -5.3711	    -6.7978	    -2.9373	    -5.9586	    -9.4833	     3.3569	    -4.8676	     0.5875	     1.2589	    -5.6229	
    -6.0425	    -6.5460	    -1.9302	    -5.2032	    -8.6441	     3.6926	    -4.5319	     1.3428	     2.2659	    -5.7907	
    -6.5460	    -6.1264	    -1.1749	    -4.6997	    -7.8888	     3.4409	    -4.4479	     1.5106	     2.6016	    -5.8746	
    -6.9656	    -5.6229	    -0.7553	    -4.7836	    -7.3853	     2.4338	    -4.5319	     1.1749	     2.1820	    -5.8746	
    -7.5531	    -5.1193	    -0.9232	    -5.3711	    -7.3013	     0.7553	    -5.0354	     0.1678	     1.0910	    -5.7907	
    -8.2245	    -4.7836	    -1.6785	    -6.4621	    -7.4692	    -1.5945	    -5.7907	    -1.3428	    -0.5875	    -5.6229	
    -8.9798	    -4.6158	    -2.7695	    -7.7209	    -7.8049	    -4.3640	    -6.7139	    -3.1891	    -2.8534	    -5.2872	
    -9.6512	    -4.3640	    -4.1962	    -8.8120	    -8.3084	    -7.0496	    -7.6370	    -5.2032	    -5.3711	    -4.7836	
   -10.0708	    -4.0283	    -5.5389	    -9.6512	    -8.6441	    -9.4833	    -8.4763	    -7.1335	    -8.0566	    -4.0283	
   -10.1547	    -3.5248	    -6.6299	    -9.9869	    -8.8120	   -11.2457	    -9.0637	    -8.8120	   -10.6583	    -3.0212	
    -9.9030	    -2.7695	    -7.1335	    -9.8190	    -8.7280	   -12.3367	    -9.3155	   -10.2386	   -13.0081	    -1.8463	
    -9.3994	    -1.7624	    -7.1335	    -9.2316	    -8.3084	   -12.7563	    -9.3155	   -11.2457	   -14.8544	    -0.5035	
    -8.8120	    -0.6714	    -6.3782	    -8.3923	    -7.7209	   -12.6724	    -8.9798	   -12.0010	   -16.2811	     0.8392	
    -8.1406	     0.5875	    -5.2032	    -7.3853	    -6.9656	   -12.1689	    -8.3923	   -12.4207	   -17.2043	     2.1820	
    -7.4692	     1.7624	    -3.5248	    -6.3782	    -6.0425	   -11.5814	    -7.6370	   -12.6724	   -17.6239	     3.3569	
    -6.9656	     2.9373	    -1.7624	    -5.4550	    -5.0354	   -10.8261	    -6.7978	   -12.6724	   -17.7078	     4.3640	
    -6.6299	     4.1122	    -0.1678	    -4.6997	    -4.1122	   -10.1547	    -5.7907	   -12.5046	   -17.4561	     5.2032	
    -6.3782	     5.1193	     1.2589	    -4.1962	    -3.1052	    -9.3994	    -4.6997	   -12.2528	   -16.9525	     5.8746	
    -6.0425	     6.2103	     2.3499	    -3.6926	    -2.0981	    -8.6441	    -3.6926	   -11.7493	   -16.2811	     6.3782	
    -5.5389	     7.3853	     3.1052	    -3.2730	    -1.0071	    -7.6370	    -2.6016	   -11.1618	   -15.2740	     6.7139	
    -4.6997	     8.6441	     3.5248	    -2.6016	     0.0839	    -6.2943	    -1.5106	   -10.4065	   -14.0991	     6.8817	
    -3.3569	    10.0708	     3.6926	    -1.6785	     1.1749	    -4.6158	    -0.5035	    -9.3155	   -12.8403	     6.9656	
    -1.5945	    11.5814	     3.7766	    -0.3357	     2.2659	    -2.5177	     0.3357	    -8.0566	   -11.4136	     6.8817	
     0.3357	    13.0081	     3.7766	     1.1749	     3.1891	    -0.0839	     0.9232	    -6.5460	   -10.1547	     6.6299	
     2.4338	    14.1830	     3.6926	     2.7695	     3.7766	     2.5177	     1.2589	    -4.9515	    -9.0637	     6.1264	
     4.4479	    14.8544	     3.6087	     4.4479	     4.0283	     5.2872	     1.2589	    -3.4409	    -8.3923	     5.5389	
     5.9586	    15.1062	     3.4409	     6.1264	     3.7766	     7.8049	     0.9232	    -2.0142	    -8.0566	     4.8676	
     7.0496	    14.6866	     3.1891	     7.5531	     3.1891	    10.0708	     0.2518	    -0.6714	    -8.3084	     4.1962	
     7.3853	    13.5956	     2.6855	     8.8120	     2.1820	    11.9171	    -0.6714	     0.3357	    -9.0637	     3.4409	
     7.1335	    11.9171	     2.0981	     9.7351	     0.7553	    13.1760	    -1.7624	     1.0910	   -10.2386	     2.8534	
     6.2103	     9.9030	     1.2589	    10.1547	    -0.9232	    13.9313	    -3.1052	     1.5106	   -11.9171	     2.3499	
     4.7836	     7.7209	     0.3357	    10.1547	    -2.6016	    14.0991	    -4.5319	     1.6785	   -13.7634	     2.0142	
     3.2730	     5.7068	    -0.5875	     9.5673	    -4.2801	    13.8474	    -5.9586	     1.5945	   -15.6937	     1.9302	
     1.7624	     4.0283	    -1.4267	     8.4763	    -5.6229	    13.3438	    -7.2174	     1.4267	   -17.2882	     2.0981	
     0.5035	     2.9373	    -2.2659	     7.0496	    -6.5460	    12.5885	    -8.2245	     1.0910	   -18.2953	     2.5177	
    -0.5875	     2.4338	    -2.9373	     5.4550	    -6.8817	    11.9171	    -8.8959	     0.8392	   -18.5471	     2.9373	
    -1.3428	     2.5177	    -3.5248	     4.0283	    -6.6299	    11.2457	    -9.2316	     0.7553	   -17.7078	     3.2730	
    -2.0981	     3.0212	    -3.8605	     2.8534	    -5.7907	    10.6583	    -9.3155	     0.7553	   -15.8615	     3.5248	
    -2.6855	     3.9444	    -4.0283	     2.0981	    -4.5319	    10.1547	    -9.1476	     0.8392	   -13.1760	     3.6926	
    -3.2730	     5.1193	    -3.6926	     1.5945	    -3.0212	     9.7351	    -8.8120	     0.9232	   -10.0708	     3.5248	
    -3.8605	     6.3782	    -3.0212	     1.4267	    -1.4267	     9.3994	    -8.3923	     0.9232	    -6.7978	     3.1052	
    -4.1962	     7.7209	    -1.9302	     1.4267	     0.1678	     9.3155	    -7.8049	     0.8392	    -3.8605	     2.3499	
    -4.2801	     8.9798	    -0.5035	     1.7624	     1.5945	     9.3994	    -7.1335	     0.5035	    -1.1749	     1.3428	
    -4.1122	    10.0708	     1.2589	     2.4338	     2.8534	     9.7351	    -6.4621	     0.0000	     0.9232	     0.1678	
    -3.5248	    10.9100	     3.2730	     3.4409	     3.7766	    10.2386	    -5.6229	    -0.5875	     2.5177	    -1.0910	
    -2.7695	    11.4136	     5.3711	     4.4479	     4.3640	    10.9100	    -4.9515	    -1.2589	     3.6087	    -2.3499	
    -1.7624	    11.6653	     7.4692	     5.3711	     4.6997	    11.4975	    -4.3640	    -1.8463	     4.1122	    -3.4409	
    -0.6714	    11.4975	     9.5673	     5.7907	     4.8676	    11.8332	    -4.0283	    -2.3499	     4.0283	    -4.4479	
     0.4196	    11.0779	    11.5814	     5.7068	     4.7836	    11.9171	    -3.8605	    -2.6016	     3.5248	    -5.2032	
     1.3428	    10.4904	    13.4277	     4.8676	     4.6158	    11.7493	    -3.8605	    -2.5177	     2.6855	    -5.6229	
     2.0981	     9.7351	    15.0223	     3.5248	     4.2801	    11.2457	    -3.9444	    -2.0981	     1.7624	    -5.7068	
     2.6855	     8.8959	    16.2811	     1.8463	     4.0283	    10.6583	    -4.1962	    -1.1749	     0.8392	    -5.3711	
     3.1052	     8.2245	    17.1204	     0.1678	     3.6087	     9.9030	    -4.3640	     0.0000	     0.2518	    -4.6997	
     3.3569	     7.6370	    17.4561	    -1.3428	     3.2730	     9.0637	    -4.5319	     1.4267	    -0.1678	    -3.6926	
     3.4409	     7.1335	    17.1204	    -2.5177	     3.0212	     8.2245	    -4.6158	     2.9373	    -0.4196	    -2.4338	
     3.3569	     6.7978	    16.1972	    -3.1891	     2.6855	     7.3853	    -4.6158	     4.2801	    -0.6714	    -0.9232	
     3.3569	     6.4621	    14.5187	    -3.4409	     2.3499	     6.5460	    -4.5319	     5.4550	    -0.9232	     0.5875	
     3.3569	     6.2103	    12.4207	    -3.1052	     2.0981	     5.9586	    -4.4479	     6.3782	    -1.2589	     2.2659	
     3.6087	     6.2103	     9.9869	    -2.1820	     1.9302	     5.7907	    -4.1962	     7.0496	    -1.6785	     3.9444	
     4.0283	     6.2943	     7.4692	    -0.8392	     1.8463	     6.0425	    -3.7766	     7.5531	    -2.0142	     5.6229	
     4.6158	     6.6299	     5.0354	     0.9232	     1.8463	     6.7978	    -3.4409	     7.8888	    -2.3499	     7.3013	
     5.2032	     7.1335	     2.9373	     2.7695	     1.9302	     7.9727	    -3.0212	     8.0566	    -2.6855	     8.8120	
     5.7907	     7.8049	     1.1749	     4.4479	     2.0142	     9.3155	    -2.7695	     8.0566	    -2.9373	    10.0708	
     6.2103	     8.4763	    -0.2518	     5.5389	     2.0142	    10.6583	    -2.6855	     7.8888	    -3.1891	    11.0779	
     6.5460	     9.1476	    -1.3428	     6.0425	     2.0142	    11.7493	    -2.7695	     7.6370	    -3.4409	    11.6653	
     6.8817	     9.7351	    -2.2659	     5.7907	     2.0142	    12.5885	    -3.0212	     7.3853	    -3.7766	    11.9171	
     7.2174	    10.3226	    -2.8534	     4.9515	     2.0142	    13.1760	    -3.4409	     7.2174	    -3.8605	    12.0010	
     7.7209	    10.9940	    -3.1052	     3.6087	     2.0142	    13.5956	    -3.9444	     7.3013	    -3.7766	    11.9171	
     8.3923	    11.8332	    -3.0212	     2.1820	     2.2659	    14.0152	    -4.3640	     7.6370	    -3.4409	    11.9171	
     9.1476	    12.8403	    -2.5177	     0.7553	     2.6016	    14.3509	    -4.6158	     8.2245	    -2.6855	    12.0010	
    10.0708	    14.0991	    -1.6785	    -0.4196	     3.0212	    14.8544	    -4.6158	     9.1476	    -1.5945	    12.1689	
    11.0779	    15.4419	    -0.5035	    -1.1749	     3.5248	    15.3580	    -4.4479	    10.2386	    -0.2518	    12.6724	
    11.9171	    16.8686	     0.8392	    -1.2589	     4.1122	    15.8615	    -4.1122	    11.4136	     1.2589	    13.2599	
    12.5046	    18.2953	     2.1820	    -0.8392	     4.5319	    16.4490	    -3.5248	    12.6724	     2.7695	    14.0152	
    12.8403	    19.4702	     3.2730	     0.2518	     4.9515	    16.9525	    -2.8534	    13.8474	     4.1122	    14.7705	
    12.6724	    20.3934	     4.1962	     1.8463	     5.0354	    17.2882	    -2.1820	    14.8544	     5.2032	    15.3580	
    12.1689	    20.8969	     4.7836	     3.6926	     4.8676	    17.5400	    -1.5945	    15.6097	     5.9586	    15.8615	
    11.2457	    21.1487	     4.9515	     5.6229	     4.4479	    17.5400	    -1.0910	    15.9454	     6.2943	    16.0294	
    10.0708	    20.9808	     4.8676	     7.3853	     3.7766	    17.2882	    -0.7553	    15.9454	     6.2943	    15.9454	
     8.9798	    20.7291	     4.6158	     8.8120	     3.0212	    16.9525	    -0.5875	    15.6097	     5.8746	    15.6097	
     7.9727	    20.3094	     4.1962	     9.7351	     2.1820	    16.4490	    -0.5875	    15.0223	     5.2032	    15.1062	
     7.1335	    19.8898	     3.7766	    10.1547	     1.4267	    15.9454	    -0.5875	    14.1830	     4.1962	    14.3509	
     6.4621	    19.3863	     3.3569	    10.0708	     0.5875	    15.3580	    -0.8392	    13.1760	     3.0212	    13.3438	
     5.8746	    18.8828	     2.9373	     9.6512	    -0.1678	    14.7705	    -1.2589	    12.0010	     1.6785	    12.1689	
     5.2032	    18.2114	     2.3499	     8.9798	    -0.9232	    14.0991	    -1.8463	    10.7422	     0.1678	    10.8261	
     4.4479	    17.3721	     1.7624	     8.2245	    -1.5945	    13.3438	    -2.6016	     9.4833	    -1.4267	     9.3994	
     3.5248	    16.4490	     1.0910	     7.6370	    -2.2659	    12.3367	    -3.5248	     8.2245	    -3.0212	     7.8049	
     2.6855	    15.4419	     0.3357	     7.1335	    -2.8534	    11.2457	    -4.6158	     7.0496	    -4.5319	     6.2943	
     1.7624	    14.3509	    -0.4196	     6.6299	    -3.3569	     9.9869	    -5.7068	     5.7907	    -5.9586	     4.8676	
     1.0910	    13.1760	    -1.1749	     5.9586	    -3.7766	     8.5602	    -6.7978	     4.6158	    -7.0496	     3.5248	
     0.5875	    12.0850	    -1.9302	     5.2032	    -4.1962	     7.0496	    -7.7209	     3.4409	    -7.9727	     2.5177	
     0.4196	    11.1618	    -2.5177	     4.2801	    -4.4479	     5.6229	    -8.3923	     2.2659	    -8.5602	     1.6785	
     0.6714	    10.4065	    -2.8534	     3.1891	    -4.5319	     4.1962	    -8.8120	     1.0910	    -8.8959	     1.0910	
     1.3428	    10.1547	    -2.7695	     1.9302	    -4.2801	     2.9373	    -8.7280	     0.0000	    -9.0637	     0.6714	
     2.3499	    10.1547	    -2.2659	     0.4196	    -3.6926	     1.8463	    -8.2245	    -1.0071	    -8.9798	     0.5035	
     3.6926	    10.6583	    -1.3428	    -1.4267	    -2.6855	     1.0071	    -7.2174	    -1.9302	    -8.6441	     0.5875	
     5.3711	    11.4136	    -0.0839	    -3.4409	    -1.2589	     0.4196	    -6.0425	    -2.6016	    -8.1406	     0.7553	
     7.1335	    12.5046	     1.5106	    -5.7907	     0.2518	     0.0839	    -4.6158	    -3.1891	    -7.6370	     0.9232	
     9.0637	    13.6795	     3.2730	    -8.2245	     2.0142	     0.0000	    -3.2730	    -3.5248	    -7.0496	     1.0910	
    10.9100	    15.0223	     5.2872	   -10.4904	     3.6926	     0.2518	    -2.0981	    -3.4409	    -6.5460	     1.1749	
    12.6724	    16.3651	     7.3853	   -12.4207	     5.2872	     0.8392	    -1.0910	    -3.0212	    -5.8746	     1.1749	
    14.3509	    17.7917	     9.5673	   -13.6795	     6.7978	     1.8463	    -0.4196	    -2.0981	    -5.2032	     1.0910	
    15.6097	    18.9667	    11.7493	   -14.0991	     8.0566	     3.1891	     0.0839	    -0.7553	    -4.3640	     1.0071	
    16.5329	    19.8898	    14.0152	   -13.5956	     8.8959	     4.6997	     0.5035	     0.8392	    -3.5248	     0.9232	
    16.8686	    20.3934	    16.0294	   -12.2528	     9.3994	     6.2943	     0.7553	     2.5177	    -2.6016	     0.9232	
    16.7007	    20.3934	    17.7917	    -9.9869	     9.3994	     7.5531	     0.8392	     4.1122	    -1.9302	     0.9232	
    15.8615	    19.8898	    19.3024	    -7.1335	     8.9798	     8.4763	     0.8392	     5.4550	    -1.5106	     1.0910	
    14.6866	    18.9667	    20.3934	    -3.7766	     8.3084	     8.8959	     0.7553	     6.5460	    -1.5945	     1.2589	
    13.1760	    17.8757	    21.3165	    -0.2518	     7.3853	     8.8120	     0.5875	     7.3013	    -2.1820	     1.5945	
    11.7493	    16.7847	    21.9040	     3.4409	     6.5460	     8.2245	     0.4196	     7.7209	    -3.1891	     2.0142	
    10.3226	    15.7776	    22.1558	     6.7978	     5.7068	     7.2174	     0.5035	     7.9727	    -4.5319	     2.6016	
     9.1476	    14.9384	    22.0718	     9.7351	     5.1193	     5.9586	     0.7553	     7.8049	    -6.1264	     3.2730	
     8.0566	    14.2670	    21.3165	    12.0010	     4.6158	     4.5319	     1.2589	     7.3853	    -7.7209	     4.0283	
     6.7978	    13.6795	    19.8898	    13.2599	     4.1962	     3.1052	     1.9302	     6.4621	    -9.2316	     4.8676	
     5.3711	    13.0920	    17.5400	    13.6795	     3.6926	     1.8463	     2.6016	     5.2872	   -10.4904	     5.5389	
     3.5248	    12.3367	    14.2670	    13.2599	     3.1891	     0.9232	     3.1891	     3.7766	   -11.3297	     6.0425	
     1.4267	    11.4975	    10.1547	    12.3367	     2.6016	     0.4196	     3.4409	     2.1820	   -11.6653	     6.3782	
    -0.9232	    10.4904	     5.5389	    10.9100	     1.7624	     0.5035	     3.4409	     0.5875	   -11.5814	     6.2943	
    -3.2730	     9.3994	     0.7553	     9.3994	     0.8392	     1.0071	     3.0212	    -0.8392	   -11.0779	     5.8746	
    -5.5389	     8.3923	    -3.7766	     7.6370	    -0.2518	     1.8463	     2.2659	    -2.0981	   -10.3226	     5.2032	
    -7.3853	     7.3853	    -7.8049	     5.6229	    -1.3428	     2.6855	     1.2589	    -3.1052	    -9.3155	     4.1962	
    -8.8959	     6.4621	   -10.9940	     3.4409	    -2.5177	     3.2730	     0.1678	    -4.0283	    -8.2245	     3.0212	
    -9.9869	     5.6229	   -13.2599	     1.0910	    -3.6926	     3.5248	    -1.0910	    -4.8676	    -7.2174	     1.7624	
   -10.6583	     4.7836	   -14.5187	    -1.3428	    -4.6997	     3.3569	    -2.2659	    -5.7068	    -6.2943	     0.5875	
   -10.9940	     3.9444	   -14.8544	    -3.6926	    -5.7068	     2.5177	    -3.2730	    -6.6299	    -5.6229	    -0.5035	
   -10.9940	     3.0212	   -14.6027	    -6.1264	    -6.4621	     1.2589	    -4.2801	    -7.7209	    -5.2872	    -1.2589	
   -10.6583	     2.0981	   -13.6795	    -8.3923	    -7.0496	    -0.5035	    -5.0354	    -9.0637	    -5.3711	    -1.6785	
   -10.1547	     1.2589	   -12.2528	   -10.4904	    -7.3013	    -2.5177	    -5.4550	   -10.5743	    -5.8746	    -1.7624	
    -9.2316	     0.5875	   -10.4904	   -12.3367	    -7.3013	    -4.6997	    -5.6229	   -12.3367	    -6.7978	    -1.4267	
    -8.0566	     0.2518	    -8.3923	   -13.8474	    -6.8817	    -6.7978	    -5.3711	   -14.1830	    -8.0566	    -0.7553	
    -6.5460	     0.2518	    -6.0425	   -15.0223	    -6.1264	    -8.7280	    -4.7836	   -16.1133	    -9.5673	     0.3357	
    -4.9515	     0.7553	    -3.7766	   -15.9454	    -5.2032	   -10.3226	    -3.9444	   -17.8757	   -11.2457	     1.6785	
    -3.3569	     1.5945	    -1.8463	   -16.7007	    -4.1962	   -11.6653	    -3.0212	   -19.4702	   -12.9242	     3.1052	
    -1.9302	     2.7695	    -0.2518	   -17.1204	    -3.1052	   -12.5885	    -2.0142	   -20.6451	   -14.4348	     4.6158	
    -0.6714	     4.1962	     0.9232	   -17.2882	    -2.0981	   -13.0920	    -0.8392	   -21.1487	   -15.6097	     6.1264	
     0.4196	     5.9586	     1.5945	   -17.2882	    -1.0071	   -13.1760	     0.3357	   -20.9808	   -16.1133	     7.6370	
     1.3428	     7.8888	     1.9302	   -17.2043	     0.1678	   -12.8403	     1.5945	   -20.0577	   -16.0294	     9.1476	
     2.0142	     9.9869	     2.0981	   -17.0364	     1.3428	   -12.1689	     2.9373	   -18.4631	   -15.2740	    10.4904	
     2.3499	    12.0850	     2.0981	   -16.8686	     2.3499	   -11.2457	     4.1962	   -16.3651	   -14.0991	    11.6653	
     2.3499	    13.9313	     1.9302	   -16.8686	     3.1891	   -10.1547	     5.3711	   -14.0152	   -12.5885	    12.4207	
     2.0142	    15.3580	     1.8463	   -16.7847	     3.7766	    -8.8959	     6.2103	   -11.4975	   -11.0779	    12.8403	
     1.2589	    16.2811	     1.5945	   -16.7007	     3.8605	    -7.4692	     6.6299	    -9.0637	    -9.6512	    12.9242	
     0.3357	    16.7007	     1.3428	   -16.2811	     3.6087	    -6.0425	     6.5460	    -6.9656	    -8.4763	    12.5046	
    -0.7553	    16.5329	     1.0071	   -15.5258	     3.1052	    -4.5319	     6.0425	    -5.2032	    -7.6370	    11.6653	
    -1.6785	    15.8615	     0.6714	   -14.0991	     2.4338	    -2.9373	     5.0354	    -3.9444	    -7.1335	    10.4904	
    -2.3499	    14.8544	     0.3357	   -12.0010	     1.6785	    -1.3428	     3.6926	    -3.1052	    -6.7978	     9.1476	
    -2.6016	    13.7634	     0.0000	    -9.3155	     1.0910	     0.3357	     2.0981	    -2.6016	    -6.6299	     7.6370	
    -2.3499	    12.8403	     0.0000	    -6.0425	     0.8392	     2.0981	     0.5875	    -2.2659	    -6.3782	     6.0425	
    -1.5106	    12.2528	     0.2518	    -2.5177	     0.8392	     3.8605	    -0.8392	    -2.0981	    -6.0425	     4.6997	
    -0.2518	    12.2528	     0.8392	     1.0910	     1.1749	     5.5389	    -1.9302	    -1.7624	    -5.5389	     3.5248	
     1.5106	    12.9242	     1.8463	     4.4479	     2.0142	     7.2174	    -2.5177	    -1.4267	    -4.6997	     2.7695	
     3.6926	    14.2670	     3.2730	     7.4692	     3.1052	     8.8959	    -2.6016	    -0.7553	    -3.6926	     2.3499	
     6.1264	    16.2811	     5.1193	     9.9869	     4.5319	    10.4904	    -2.0142	     0.0839	    -2.3499	     2.4338	
     8.8120	    18.7149	     7.3013	    12.0850	     6.2103	    12.0850	    -0.6714	     1.2589	    -0.8392	     3.0212	
    11.4136	    21.4844	     9.6512	    13.9313	     7.9727	    13.6795	     1.1749	     2.6016	     0.7553	     3.8605	
    13.7634	    24.2538	    11.9171	    15.4419	     9.4833	    15.1901	     3.4409	     4.0283	     2.3499	     4.9515	
    15.6097	    26.6037	    14.0152	    16.7847	    10.8261	    16.5329	     5.7907	     5.4550	     3.6087	     6.0425	
    16.6168	    28.5339	    15.7776	    18.1274	    11.6653	    17.7917	     7.9727	     6.7139	     4.5319	     7.1335	
    16.8686	    29.6249	    16.9525	    19.3863	    12.0850	    18.7149	     9.6512	     7.7209	     5.0354	     8.2245	
    16.1972	    29.9606	    17.7078	    20.5612	    12.0850	    19.5541	    10.6583	     8.4763	     4.9515	     9.3155	
    14.7705	    29.3732	    18.0435	    21.6522	    11.5814	    20.1416	    11.0779	     9.0637	     4.4479	    10.3226	
    12.7563	    28.1143	    18.0435	    22.5754	    10.8261	    20.8130	    10.9940	     9.5673	     3.6926	    11.2457	
    10.4065	    26.3519	    17.7917	    23.5825	     9.8190	    21.5683	    10.3226	    10.0708	     2.6855	    12.1689	
     8.0566	    24.2538	    17.5400	    24.5056	     8.6441	    22.5754	     9.2316	    10.8261	     1.6785	    13.0081	
     5.9586	    21.9879	    17.2043	    25.3448	     7.4692	    23.8342	     7.8049	    11.7493	     0.7553	    13.8474	
     4.3640	    19.7220	    16.9525	    26.0162	     6.2103	    25.2609	     6.1264	    12.8403	    -0.0839	    14.4348	
     3.2730	    17.4561	    16.6168	    26.1841	     4.9515	    26.5198	     4.1122	    14.0991	    -0.7553	    14.9384	
     2.6855	    15.2740	    16.2811	    25.6805	     3.6926	    27.3590	     2.0142	    15.2740	    -1.1749	    15.1901	
     2.5177	    13.3438	    15.6937	    24.2538	     2.5177	    27.5269	    -0.1678	    16.3651	    -1.3428	    15.2740	
     2.7695	    11.5814	    14.9384	    21.7361	     1.4267	    26.7715	    -2.0981	    17.0364	    -1.3428	    15.1901	
     3.3569	    10.1547	    14.0152	    18.2953	     0.5875	    25.0092	    -3.6087	    17.3721	    -1.0071	    15.0223	
     4.1962	     9.3155	    12.7563	    14.0152	     0.0839	    22.4075	    -4.5319	    17.2043	    -0.5035	    14.7705	
     5.1193	     8.8959	    11.4136	     9.3155	    -0.1678	    19.1345	    -4.7836	    16.7007	     0.0839	    14.5187	
     6.1264	     8.9798	     9.8190	     4.6158	    -0.1678	    15.5258	    -4.3640	    15.7776	     0.5035	    14.4348	
     7.0496	     9.4833	     8.1406	     0.1678	     0.0839	    11.8332	    -3.4409	    14.6027	     0.8392	    14.3509	
     7.7209	    10.1547	     6.3782	    -3.8605	     0.5035	     8.3084	    -2.1820	    13.1760	     0.8392	    14.3509	
     8.0566	    10.9940	     4.6158	    -7.3853	     1.0910	     5.1193	    -0.7553	    11.6653	     0.7553	    14.4348	
     8.0566	    11.8332	     2.8534	   -10.2386	     1.6785	     2.6016	     0.6714	    10.2386	     0.5875	    14.4348	
     7.8049	    12.6724	     1.1749	   -12.4207	     2.2659	     0.6714	     2.0142	     8.8959	     0.5035	    14.4348	
     7.3853	    13.4277	    -0.4196	   -13.8474	     2.7695	    -0.4196	     3.1891	     7.7209	     0.5035	    14.2670	
     7.0496	    14.1830	    -1.6785	   -14.5187	     3.2730	    -0.8392	     4.0283	     6.6299	     0.6714	    14.0152	
     6.8817	    14.9384	    -2.4338	   -14.5187	     3.6087	    -0.7553	     4.6997	     5.7907	     1.0071	    13.5956	
     6.9656	    15.6937	    -2.7695	   -13.9313	     4.0283	    -0.2518	     5.1193	     5.1193	     1.2589	    13.0920	
     7.3013	    16.4490	    -2.5177	   -12.8403	     4.3640	     0.4196	     5.2872	     4.6158	     1.5106	    12.5885	
     7.8888	    17.1204	    -1.6785	   -11.4975	     4.6158	     1.0910	     5.2872	     4.1962	     1.7624	    12.0850	
     8.6441	    17.7917	    -0.3357	   -10.0708	     4.9515	     1.6785	     5.2032	     3.7766	     1.8463	    11.7493	
     9.7351	    18.4631	     1.4267	    -8.7280	     5.3711	     2.1820	     5.1193	     3.3569	     1.9302	    11.5814	
    10.9940	    19.2184	     3.4409	    -7.5531	     5.9586	     2.6855	     5.2032	     2.9373	     1.9302	    11.7493	
    12.4207	    20.1416	     5.6229	    -6.7139	     6.7978	     3.2730	     5.3711	     2.6855	     1.9302	    12.2528	
    13.9313	    21.2326	     7.8888	    -6.1264	     7.8888	     4.0283	     5.8746	     2.6016	     1.9302	    13.0920	
    15.5258	    22.4915	    10.2386	    -5.7068	     9.1476	     4.8676	     6.6299	     2.6855	     2.0142	    14.3509	
    16.9525	    23.8342	    12.4207	    -5.6229	    10.5743	     5.7907	     7.6370	     3.1052	     2.1820	    15.9454	
    17.9596	    25.0931	    14.3509	    -5.7907	    12.0010	     6.7978	     8.8120	     3.6926	     2.3499	    17.7917	
    18.2953	    26.2680	    15.9454	    -6.1264	    13.4277	     7.5531	    10.1547	     4.6158	     2.7695	    19.6381	
    17.9596	    27.2751	    17.2043	    -6.6299	    14.6866	     8.1406	    11.4975	     5.7068	     3.2730	    21.4844	
    16.7847	    27.9465	    18.0435	    -7.3013	    15.8615	     8.4763	    12.8403	     7.1335	     4.0283	    23.1628	
    14.9384	    28.3661	    18.5471	    -7.9727	    16.9525	     8.4763	    14.1830	     8.6441	     5.0354	    24.6735	
    12.5046	    28.4500	    18.7149	    -8.5602	    17.7078	     8.3084	    15.4419	    10.1547	     6.2103	    25.9323	
     9.9030	    28.2822	    18.5471	    -8.9798	    18.3792	     7.8888	    16.5329	    11.6653	     7.4692	    26.7715	
     7.4692	    27.7786	    18.1274	    -9.0637	    18.7988	     7.1335	    17.3721	    12.8403	     8.6441	    27.1912	
     5.3711	    27.0233	    17.5400	    -8.8120	    18.9667	     6.2943	    17.9596	    13.6795	     9.6512	    27.1912	
     3.7766	    26.0162	    16.8686	    -8.1406	    18.9667	     5.2872	    18.2953	    14.0152	    10.2386	    26.7715	
     2.8534	    24.7574	    16.0294	    -6.9656	    18.8828	     4.3640	    18.3792	    13.7634	    10.4065	    26.1841	
     2.6855	    23.3307	    15.1901	    -5.4550	    18.5471	     3.6087	    18.2953	    13.0920	    10.1547	    25.4288	
     3.1052	    21.9040	    14.3509	    -3.7766	    18.1274	     3.1891	    17.8757	    11.8332	     9.3994	    24.5056	
     4.0283	    20.3094	    13.5117	    -2.0142	    17.4561	     3.0212	    17.2043	    10.1547	     8.0566	    23.4146	
     5.2872	    18.7988	    12.5885	    -0.3357	    16.6168	     3.2730	    16.1133	     8.1406	     6.3782	    22.1558	
     6.7139	    17.4561	    11.7493	     1.0071	    15.6097	     3.6087	    14.6866	     5.7907	     4.1962	    20.6451	
     7.9727	    16.1972	    10.8261	     2.0142	    14.3509	     4.1122	    12.8403	     3.3569	     1.9302	    18.8828	
     9.0637	    15.1062	     9.9869	     2.6016	    12.9242	     4.4479	    10.6583	     0.8392	    -0.4196	    17.0364	
     9.8190	    14.1830	     8.9798	     2.6855	    11.3297	     4.6997	     8.3923	    -1.6785	    -2.6855	    15.2740	
     9.9030	    13.4277	     7.8888	     2.4338	     9.7351	     4.6997	     6.0425	    -4.1122	    -4.5319	    13.5117	
     9.4833	    12.7563	     6.6299	     1.7624	     8.1406	     4.3640	     3.7766	    -6.4621	    -6.1264	    12.0010	
     8.3084	    12.0850	     5.1193	     0.8392	     6.5460	     3.7766	     1.7624	    -8.7280	    -7.3013	    10.8261	
     6.4621	    11.3297	     3.5248	    -0.3357	     5.0354	     3.1052	     0.1678	   -10.7422	    -8.1406	     9.9869	
     3.9444	    10.4065	     1.9302	    -1.7624	     3.5248	     2.4338	    -0.9232	   -12.5046	    -8.7280	     9.6512	
     0.8392	     9.2316	     0.3357	    -3.1891	     2.0142	     1.8463	    -1.5945	   -13.9313	    -8.9798	     9.7351	
    -2.5177	     7.8888	    -1.0071	    -4.4479	     0.6714	     1.5945	    -1.9302	   -14.7705	    -9.1476	    10.3226	
    -6.0425	     6.4621	    -2.0981	    -5.2032	    -0.5875	     1.8463	    -2.0142	   -14.8544	    -9.0637	    11.2457	
    -9.2316	     5.0354	    -2.8534	    -5.2032	    -1.5945	     2.7695	    -2.0142	   -14.0991	    -8.8120	    12.5046	
   -11.8332	     3.8605	    -3.1052	    -4.2801	    -2.4338	     4.4479	    -1.9302	   -12.4207	    -8.4763	    14.0152	
   -13.5956	     2.9373	    -3.0212	    -2.2659	    -2.8534	     6.7978	    -1.9302	    -9.7351	    -7.8888	    15.6937	
   -14.3509	     2.5177	    -2.6016	     0.5875	    -2.8534	     9.8190	    -1.8463	    -6.1264	    -7.0496	    17.5400	
   -14.0991	     2.3499	    -1.9302	     4.0283	    -2.6016	    13.1760	    -1.7624	    -1.9302	    -5.9586	    19.4702	
   -13.0920	     2.5177	    -0.8392	     7.6370	    -1.9302	    16.5329	    -1.4267	     2.6016	    -4.7836	    21.3165	
   -11.5814	     2.7695	     0.4196	    10.8261	    -1.1749	    19.5541	    -1.0910	     7.0496	    -3.6087	    22.9950	
    -9.9030	     3.1052	     1.9302	    13.2599	    -0.2518	    21.9040	    -0.6714	    10.9940	    -2.6016	    24.2538	
    -8.2245	     3.3569	     3.5248	    14.6866	     0.5875	    23.3307	    -0.3357	    14.2670	    -1.8463	    25.1770	
    -6.7139	     3.5248	     5.1193	    14.8544	     1.4267	    23.8342	    -0.0839	    16.6168	    -1.3428	    25.5966	
    -5.5389	     3.7766	     6.6299	    14.0991	     2.2659	    23.4985	     0.0839	    18.0435	    -0.8392	    25.5966	
    -4.5319	     4.0283	     7.9727	    12.5885	     3.1891	    22.5754	     0.2518	    18.5471	    -0.2518	    25.2609	
    -3.6926	     4.4479	     8.9798	    10.6583	     4.1122	    21.3165	     0.5035	    18.4631	     0.6714	    24.7574	
    -2.9373	     5.1193	     9.6512	     8.5602	     5.2032	    19.8898	     1.0910	    17.8757	     1.9302	    24.2538	
    -2.3499	     5.9586	     9.8190	     6.5460	     6.2943	    18.3792	     1.9302	    16.9525	     3.2730	    23.7503	
    -1.8463	     6.9656	     9.4833	     4.6158	     7.3853	    16.9525	     3.1891	    15.7776	     4.6997	    23.3307	
    -1.3428	     8.1406	     8.6441	     2.8534	     8.4763	    15.5258	     4.7836	    14.3509	     5.8746	    22.9111	
    -0.8392	     9.3994	     7.3853	     1.0071	     9.4833	    14.0152	     6.6299	    12.6724	     6.6299	    22.4075	
    -0.4196	    10.7422	     5.8746	    -0.9232	    10.3226	    12.2528	     8.4763	    10.7422	     6.9656	    21.8201	
    -0.2518	    12.0850	     4.1122	    -3.1052	    10.9940	    10.3226	    10.4065	     8.6441	     6.8817	    20.9808	
    -0.1678	    13.3438	     2.3499	    -5.6229	    11.4975	     8.0566	    12.0850	     6.2103	     6.4621	    19.9738	
    -0.4196	    14.5187	     0.6714	    -8.2245	    11.7493	     5.4550	    13.4277	     3.7766	     5.6229	    18.7988	
    -0.6714	    15.6097	    -0.7553	   -10.8261	    11.9171	     2.7695	    14.6027	     1.2589	     4.5319	    17.5400	
    -1.0071	    16.7007	    -1.6785	   -13.0081	    12.0850	    -0.0839	    15.5258	    -1.0910	     3.2730	    16.3651	
    -1.2589	    17.7917	    -1.9302	   -14.6027	    12.1689	    -2.8534	    16.1133	    -3.1052	     1.9302	    15.2740	
    -1.0910	    18.9667	    -1.6785	   -15.6097	    12.3367	    -5.4550	    16.5329	    -4.6997	     0.5875	    14.3509	
    -0.6714	    20.1416	    -0.7553	   -15.8615	    12.5046	    -7.8049	    16.8686	    -5.9586	    -0.5875	    13.7634	
     0.0839	    21.3165	     0.6714	   -15.6097	    12.6724	    -9.5673	    17.0364	    -6.7139	    -1.5106	    13.4277	
     1.0910	    22.4075	     2.2659	   -15.0223	    12.8403	   -10.7422	    17.2043	    -6.9656	    -2.1820	    13.4277	
     2.0142	    23.4146	     4.0283	   -14.0991	    13.0081	   -10.9940	    17.2882	    -6.8817	    -2.5177	    13.7634	
     2.8534	    24.0860	     5.7068	   -13.0920	    13.0081	   -10.4904	    17.3721	    -6.4621	    -2.5177	    14.3509	
     3.4409	    24.5056	     7.2174	   -11.8332	    13.0081	    -9.1476	    17.3721	    -5.7068	    -2.3499	    15.1901	
     3.6926	    24.5895	     8.4763	   -10.4904	    13.0081	    -7.2174	    17.3721	    -4.8676	    -1.9302	    16.1133	
     3.7766	    24.2538	     9.4833	    -9.0637	    12.9242	    -5.0354	    17.3721	    -3.9444	    -1.3428	    16.9525	
     3.6087	    23.5825	    10.1547	    -7.4692	    12.9242	    -2.6016	    17.2882	    -3.0212	    -0.6714	    17.7917	
     3.1891	    22.5754	    10.5743	    -5.7068	    12.9242	    -0.2518	    17.1204	    -2.0142	     0.1678	    18.4631	
     2.7695	    21.4005	    10.7422	    -3.7766	    13.0081	     2.0981	    16.9525	    -1.0071	     1.0071	    18.9667	
     2.2659	    19.9738	    10.7422	    -1.5945	    13.2599	     4.3640	    16.7007	     0.0839	     2.0142	    19.3024	
     1.7624	    18.5471	    10.5743	     1.0910	    13.5117	     6.7978	    16.3651	     1.3428	     3.1052	    19.5541	
     1.4267	    17.2043	    10.2386	     4.1122	    14.0152	     9.3994	    15.9454	     2.7695	     4.1962	    19.8059	
     1.3428	    16.1133	     9.9030	     7.3853	    14.6027	    12.2528	    15.4419	     4.3640	     5.2032	    19.8898	
     1.5106	    15.1901	     9.6512	    10.7422	    15.2740	    15.1062	    14.8544	     6.1264	     6.1264	    19.8898	
     2.0142	    14.5187	     9.4833	    13.8474	    15.9454	    17.7917	    14.0152	     7.7209	     6.7139	    19.7220	
     2.6855	    14.0152	     9.4833	    16.3651	    16.4490	    19.9738	    13.0920	     9.0637	     7.0496	    19.3863	
     3.2730	    13.5956	     9.4833	    18.0435	    16.6168	    21.5683	    11.9171	     9.9869	     6.8817	    18.7988	
     3.7766	    13.2599	     9.4833	    18.7988	    16.4490	    22.3236	    10.7422	    10.4904	     6.2943	    18.0435	
     4.1122	    13.0920	     9.5673	    18.6310	    15.9454	    22.1558	     9.5673	    10.4065	     5.2872	    17.2043	
     4.1962	    13.1760	     9.7351	    17.6239	    15.1901	    21.3165	     8.7280	     9.8190	     4.0283	    16.3651	
     4.1122	    13.5956	    10.0708	    15.9454	    14.4348	    19.9738	     8.2245	     8.9798	     2.8534	    15.6937	
     3.9444	    14.4348	    10.4904	    13.6795	    13.7634	    18.2114	     8.2245	     7.8888	     1.8463	    15.1901	
     3.6926	    15.6097	    10.9100	    11.0779	    13.0920	    16.3651	     8.4763	     6.7139	     1.2589	    14.9384	
     3.2730	    17.0364	    11.2457	     8.1406	    12.5046	    14.4348	     8.9798	     5.5389	     1.0071	    14.9384	
     2.5177	    18.5471	    11.4136	     4.9515	    11.9171	    12.6724	     9.4833	     4.4479	     1.0910	    15.1901	
     1.6785	    19.8059	    11.2457	     1.5945	    11.2457	    11.0779	     9.9869	     3.3569	     1.3428	    15.6097	
     0.6714	    20.7291	    10.9100	    -1.8463	    10.5743	     9.8190	    10.4904	     2.5177	     1.6785	    16.3651	
    -0.1678	    21.3165	    10.3226	    -5.2032	     9.9869	     8.9798	    10.9100	     1.8463	     2.0981	    17.3721	
    -0.7553	    21.4005	     9.8190	    -8.2245	     9.4833	     8.4763	    11.3297	     1.5106	     2.5177	    18.6310	
    -1.0071	    21.1487	     9.4833	   -10.9100	     9.1476	     8.3084	    11.6653	     1.3428	     3.1052	    20.0577	
    -0.8392	    20.5612	     9.4833	   -13.0920	     8.9798	     8.2245	    12.0010	     1.3428	     3.7766	    21.5683	
    -0.2518	    19.7220	     9.8190	   -14.7705	     8.9798	     8.1406	    12.3367	     1.3428	     4.4479	    22.9950	
     0.5035	    18.8828	    10.4904	   -15.6937	     9.0637	     7.8888	    12.5885	     1.2589	     5.0354	    24.2538	
     1.3428	    18.1274	    11.4975	   -15.8615	     9.2316	     7.2174	    12.8403	     0.9232	     5.5389	    25.0931	
     2.0981	    17.6239	    12.7563	   -15.3580	     9.4833	     6.1264	    13.0920	     0.2518	     5.7068	    25.6805	
     2.7695	    17.3721	    14.2670	   -14.0991	     9.9869	     4.6997	    13.2599	    -0.5875	     5.7068	    25.8484	
     3.3569	    17.4561	    15.7776	   -12.1689	    10.5743	     3.1052	    13.5117	    -1.5106	     5.4550	    25.6805	
     3.8605	    17.8757	    17.1204	    -9.5673	    11.3297	     1.5945	    13.5956	    -2.3499	     5.0354	    25.4288	
     4.0283	    18.3792	    18.0435	    -6.5460	    12.1689	     0.3357	    13.4277	    -3.1052	     4.3640	    24.9252	
     3.8605	    18.7988	    18.4631	    -3.3569	    12.8403	    -0.5875	    13.0081	    -3.6087	     3.4409	    24.1699	
     3.1052	    18.8828	    18.0435	    -0.3357	    13.1760	    -0.9232	    12.1689	    -4.0283	     2.2659	    23.3307	
     2.0142	    18.6310	    16.7847	     2.2659	    13.0920	    -0.7553	    10.9100	    -4.2801	     1.0071	    22.3236	
     0.5035	    17.8757	    14.9384	     4.3640	    12.5885	    -0.1678	     9.4833	    -4.2801	    -0.2518	    21.3165	
    -1.1749	    16.7847	    12.5885	     6.0425	    11.7493	     0.9232	     7.8888	    -4.1122	    -1.3428	    20.3934	
    -2.6016	    15.3580	     9.9869	     7.2174	    10.7422	     2.2659	     6.4621	    -3.6087	    -2.1820	    19.7220	
    -3.5248	    13.9313	     7.3013	     8.0566	     9.7351	     3.9444	     5.2872	    -2.7695	    -2.5177	    19.3863	
    -3.7766	    12.5046	     4.7836	     8.4763	     8.9798	     5.7907	     4.7836	    -1.5106	    -2.3499	    19.3863	
    -3.2730	    11.4136	     2.4338	     8.4763	     8.5602	     7.6370	     4.8676	     0.0839	    -1.6785	    19.8059	
    -2.0142	    10.5743	     0.5875	     7.9727	     8.4763	     9.2316	     5.5389	     2.0981	    -0.5035	    20.5612	
    -0.2518	    10.1547	    -0.8392	     6.8817	     8.8120	    10.5743	     6.7978	     4.1962	     1.0910	    21.4844	
     1.8463	    10.0708	    -1.5945	     5.1193	     9.3994	    11.4975	     8.3084	     6.3782	     2.9373	    22.4075	
     4.0283	    10.2386	    -1.7624	     2.7695	    10.2386	    11.9171	     9.9030	     8.3923	     4.9515	    23.0789	
     6.0425	    10.6583	    -1.3428	    -0.2518	    11.0779	    11.7493	    11.3297	    10.2386	     6.7978	    23.4146	
     7.6370	    11.0779	    -0.4196	    -3.5248	    11.8332	    10.9940	    12.5046	    11.6653	     8.3084	    23.2468	
     8.7280	    11.4136	     0.6714	    -6.9656	    12.4207	     9.5673	    13.1760	    12.5885	     9.4833	    22.3236	
     9.2316	    11.6653	     1.7624	   -10.2386	    12.5885	     7.7209	    13.3438	    12.9242	    10.0708	    20.8130	
     9.2316	    11.6653	     2.6855	   -12.9242	    12.4207	     5.5389	    12.7563	    12.7563	    10.1547	    18.7149	
[Epoch Header]
[Trial Type]	21
[Accept]	1
[Correct]	0
[RT]	 0.000
[Resp]	0
[Epoch Data]
    12.1689	    10.9940	    22.9950	    10.4904	    13.7634	    10.3226	     4.4479	    -0.6714	     4.1122	    11.3297	
    12.0850	    13.2599	    24.1699	     7.5531	    14.7705	     8.8959	     6.2943	    -1.0910	     4.8676	    12.4207	
    12.0010	    15.1901	    24.6735	     4.3640	    15.4419	     6.9656	     8.1406	    -1.4267	     5.9586	    13.1760	
    12.0850	    16.7007	    24.5056	     1.3428	    15.8615	     4.6158	     9.8190	    -1.5106	     7.2174	    13.5956	
    12.0850	    17.7917	    23.6664	    -1.1749	    15.9454	     2.1820	    11.0779	    -1.0910	     8.6441	    13.7634	
    12.1689	    18.3792	    22.2397	    -2.9373	    15.7776	     0.0000	    11.9171	    -0.3357	     9.9869	    13.5956	
    12.2528	    18.4631	    20.3094	    -3.9444	    15.3580	    -1.8463	    12.2528	     0.9232	    11.1618	    13.2599	
    12.2528	    18.1274	    18.1274	    -4.1962	    14.6866	    -2.9373	    12.0010	     2.5177	    11.8332	    12.6724	
    12.1689	    17.4561	    15.9454	    -3.8605	    13.8474	    -3.2730	    11.3297	     4.2801	    11.9171	    12.0010	
    12.0010	    16.5329	    13.9313	    -3.1052	    12.8403	    -3.1052	    10.3226	     5.9586	    11.4975	    11.2457	
    11.6653	    15.1901	    12.2528	    -2.2659	    11.5814	    -2.5177	     8.9798	     7.3853	    10.4904	    10.4065	
    10.9100	    13.5117	    10.8261	    -1.5106	    10.1547	    -1.8463	     7.4692	     8.2245	     9.1476	     9.3994	
     9.7351	    11.4975	     9.6512	    -0.9232	     8.3923	    -1.4267	     5.7907	     8.5602	     7.4692	     8.3084	
     8.1406	     9.0637	     8.6441	    -0.5875	     6.3782	    -1.3428	     4.1962	     8.3084	     5.9586	     7.0496	
     6.2103	     6.3782	     7.6370	    -0.4196	     4.3640	    -1.5106	     2.6016	     7.4692	     4.7836	     5.8746	
     3.9444	     3.5248	     6.5460	    -0.1678	     2.3499	    -1.9302	     1.3428	     6.4621	     4.1122	     4.8676	
     1.5945	     0.6714	     5.4550	     0.1678	     0.5035	    -2.3499	     0.2518	     5.2032	     4.1962	     3.9444	
    -0.7553	    -2.0142	     4.1962	     0.7553	    -1.1749	    -2.6855	    -0.5875	     4.0283	     4.7836	     3.3569	
    -3.0212	    -4.6158	     2.7695	     1.5945	    -2.5177	    -2.8534	    -1.2589	     3.0212	     5.7907	     3.0212	
    -5.0354	    -6.7978	     1.3428	     2.8534	    -3.5248	    -2.6855	    -1.6785	     2.2659	     6.9656	     2.9373	
    -6.7139	    -8.5602	     0.0000	     4.4479	    -4.2801	    -2.1820	    -1.8463	     1.9302	     7.9727	     3.0212	
    -7.8049	    -9.8190	    -1.2589	     6.3782	    -4.6158	    -1.2589	    -1.9302	     1.8463	     8.8120	     3.3569	
    -8.2245	   -10.2386	    -2.2659	     8.5602	    -4.6997	    -0.1678	    -1.6785	     1.9302	     9.2316	     3.6926	
    -7.9727	   -10.0708	    -2.9373	    10.9940	    -4.3640	     1.0910	    -1.3428	     2.2659	     9.1476	     4.1962	
    -7.1335	    -9.1476	    -3.3569	    13.2599	    -3.8605	     2.2659	    -0.9232	     2.5177	     8.6441	     4.7836	
    -5.7068	    -7.7209	    -3.3569	    15.3580	    -3.1052	     3.2730	    -0.3357	     2.7695	     7.8049	     5.4550	
    -4.0283	    -5.9586	    -3.1891	    17.1204	    -2.1820	     4.0283	     0.3357	     3.0212	     6.7139	     6.1264	
    -2.0981	    -3.9444	    -2.7695	    18.3792	    -1.0910	     4.4479	     1.0910	     3.1891	     5.5389	     6.7978	
     0.0000	    -1.9302	    -2.1820	    19.1345	     0.0839	     4.6158	     1.9302	     3.4409	     4.5319	     7.5531	
     2.0981	     0.0000	    -1.3428	    19.5541	     1.3428	     4.6158	     2.8534	     3.6926	     3.9444	     8.2245	
     4.1122	     1.7624	    -0.3357	    19.4702	     2.6855	     4.7836	     3.7766	     4.1962	     3.7766	     8.8959	
     5.9586	     3.1052	     0.7553	    19.1345	     3.8605	     5.1193	     4.7836	     4.8676	     4.1962	     9.5673	
     7.6370	     4.1122	     2.0142	    18.5471	     4.8676	     5.9586	     5.7068	     5.7068	     5.2032	    10.0708	
     8.9798	     4.6997	     3.1052	    17.7917	     5.6229	     7.0496	     6.5460	     6.7978	     6.6299	    10.3226	
    10.0708	     4.8676	     4.1122	    17.0364	     6.0425	     8.3923	     7.2174	     7.9727	     8.2245	    10.3226	
    10.9100	     4.6997	     5.0354	    16.1133	     6.2103	     9.9030	     7.7209	     9.0637	     9.9030	     9.9030	
    11.5814	     4.1962	     5.7068	    15.3580	     6.0425	    11.1618	     8.0566	     9.9869	    11.4975	     9.2316	
    12.0010	     3.6087	     6.3782	    14.5187	     5.6229	    12.0850	     8.2245	    10.6583	    12.8403	     8.2245	
    12.2528	     2.8534	     6.8817	    13.7634	     4.9515	    12.5885	     8.2245	    10.9100	    13.8474	     7.0496	
    12.3367	     2.0981	     7.4692	    12.9242	     4.1962	    12.5046	     7.9727	    10.8261	    14.5187	     5.7907	
    12.2528	     1.3428	     8.0566	    12.0010	     3.4409	    11.9171	     7.5531	    10.4065	    14.7705	     4.4479	
    11.9171	     0.6714	     8.7280	    10.9940	     2.7695	    10.9100	     6.8817	     9.6512	    14.6027	     3.1891	
    11.3297	     0.1678	     9.4833	     9.7351	     2.1820	     9.6512	     5.8746	     8.6441	    14.0152	     1.9302	
    10.6583	    -0.2518	    10.4065	     8.4763	     1.7624	     8.2245	     4.6158	     7.3853	    12.9242	     0.8392	
     9.8190	    -0.5035	    11.3297	     7.3013	     1.6785	     6.9656	     3.1891	     6.1264	    11.5814	    -0.1678	
     8.9798	    -0.5875	    12.3367	     6.4621	     1.9302	     5.9586	     1.5945	     4.9515	    10.0708	    -1.0071	
     8.2245	    -0.3357	    13.3438	     5.9586	     2.3499	     5.3711	     0.0839	     4.0283	     8.4763	    -1.5945	
     7.5531	     0.2518	    14.4348	     5.7907	     3.0212	     5.1193	    -1.0910	     3.2730	     6.9656	    -1.9302	
     6.7978	     1.0071	    15.3580	     5.8746	     3.6087	     5.1193	    -1.8463	     2.8534	     5.7068	    -1.9302	
     6.0425	     2.0981	    16.0294	     5.8746	     4.1962	     5.1193	    -2.0981	     2.6016	     4.6997	    -1.5945	
     5.1193	     3.1891	    16.4490	     5.8746	     4.5319	     5.0354	    -1.8463	     2.4338	     4.1122	    -0.7553	
     4.0283	     4.3640	    16.5329	     5.6229	     4.6158	     4.9515	    -1.0910	     2.6016	     3.9444	     0.4196	
     2.9373	     5.4550	    16.1972	     5.2872	     4.5319	     4.9515	     0.0839	     2.9373	     4.1962	     2.0142	
     1.7624	     6.5460	    15.6097	     4.7836	     4.2801	     5.1193	     1.4267	     3.6087	     4.7836	     3.9444	
     0.9232	     7.5531	    14.7705	     4.2801	     3.8605	     5.5389	     2.8534	     4.5319	     5.6229	     5.9586	
     0.2518	     8.3923	    13.6795	     3.6926	     3.3569	     6.1264	     4.3640	     5.6229	     6.5460	     7.9727	
     0.0000	     9.1476	    12.5046	     3.1052	     2.6016	     6.7978	     5.7068	     6.7978	     7.3013	     9.8190	
     0.0839	     9.6512	    11.1618	     2.5177	     1.9302	     7.3013	     6.7978	     7.8888	     7.8888	    11.4136	
     0.5875	     9.9869	     9.6512	     1.8463	     1.2589	     7.6370	     7.6370	     8.8120	     8.1406	    12.5885	
     1.4267	     9.9869	     7.9727	     1.3428	     0.6714	     7.6370	     8.2245	     9.4833	     8.0566	    13.4277	
     2.2659	     9.8190	     6.0425	     0.8392	     0.4196	     7.1335	     8.5602	     9.8190	     7.6370	    13.8474	
     3.1891	     9.3994	     4.0283	     0.3357	     0.4196	     6.2103	     8.6441	     9.8190	     6.8817	    13.8474	
     4.0283	     8.8959	     2.0981	    -0.0839	     0.5875	     4.7836	     8.3923	     9.4833	     6.0425	    13.5956	
     4.7836	     8.3923	     0.5035	    -0.3357	     0.9232	     2.9373	     8.0566	     8.7280	     5.1193	    13.0920	
     5.3711	     7.9727	    -0.5035	    -0.4196	     1.4267	     0.8392	     7.5531	     7.6370	     4.2801	    12.3367	
     6.0425	     7.8049	    -0.8392	    -0.1678	     1.9302	    -1.4267	     7.0496	     6.3782	     3.5248	    11.6653	
     6.7139	     7.8049	    -0.6714	     0.5875	     2.5177	    -3.6926	     6.4621	     4.8676	     2.9373	    10.9100	
     7.4692	     7.9727	    -0.0839	     1.8463	     3.1052	    -5.6229	     5.8746	     3.2730	     2.4338	    10.2386	
     8.1406	     8.2245	     0.7553	     3.7766	     3.6926	    -6.9656	     5.2872	     1.5945	     2.0142	     9.7351	
     8.6441	     8.3923	     1.6785	     6.2943	     4.1122	    -7.4692	     4.6158	    -0.1678	     1.6785	     9.1476	
     9.0637	     8.3923	     2.5177	     9.3155	     4.4479	    -7.0496	     3.8605	    -1.9302	     1.4267	     8.7280	
     9.3994	     8.2245	     3.2730	    12.6724	     4.6997	    -5.6229	     3.1891	    -3.6087	     1.3428	     8.3084	
     9.8190	     7.9727	     4.0283	    16.1972	     4.7836	    -3.1891	     2.5177	    -5.1193	     1.4267	     7.9727	
    10.5743	     7.6370	     4.6997	    19.8059	     5.0354	    -0.1678	     2.0981	    -6.1264	     1.6785	     7.8049	
    11.5814	     7.3013	     5.4550	    23.0789	     5.2872	     3.3569	     1.8463	    -6.4621	     2.1820	     7.8049	
    12.9242	     6.8817	     6.2943	    25.8484	     5.7068	     6.9656	     2.0142	    -6.0425	     2.8534	     7.8888	
    14.4348	     6.5460	     7.2174	    27.9465	     6.2103	    10.4065	     2.5177	    -4.9515	     3.7766	     8.2245	
    16.0294	     6.1264	     8.0566	    29.2053	     6.6299	    13.3438	     3.2730	    -3.1891	     4.6997	     8.5602	
    17.3721	     5.4550	     8.8959	    29.6249	     7.0496	    15.7776	     4.1962	    -0.9232	     5.7068	     8.8120	
    18.2114	     4.5319	     9.5673	    29.4571	     7.2174	    17.5400	     5.1193	     1.5106	     6.7139	     8.8120	
    18.4631	     3.1891	     9.9869	    28.7857	     7.1335	    18.6310	     5.7907	     3.8605	     7.8049	     8.5602	
    18.0435	     1.4267	     9.9869	    27.7786	     6.7139	    19.2184	     6.2943	     6.1264	     8.9798	     7.7209	
    16.9525	    -0.6714	     9.5673	    26.6037	     6.0425	    19.2184	     6.2943	     7.9727	    10.0708	     6.2943	
    15.4419	    -3.1891	     8.8120	    25.1770	     5.1193	    18.7149	     5.7907	     9.3155	    10.9940	     4.1962	
    13.5117	    -5.7907	     7.7209	    23.5825	     4.0283	    17.9596	     4.8676	     9.9869	    11.4975	     1.6785	
    11.4975	    -8.3923	     6.4621	    21.7361	     2.8534	    16.8686	     3.5248	     9.9869	    11.4136	    -1.2589	
     9.6512	   -10.5743	     5.1193	    19.7220	     1.6785	    15.6937	     1.9302	     9.4833	    10.7422	    -4.1122	
     8.0566	   -12.3367	     4.0283	    17.6239	     0.5875	    14.6027	     0.1678	     8.5602	     9.3155	    -6.7139	
     7.0496	   -13.3438	     3.2730	    15.4419	    -0.2518	    13.7634	    -1.4267	     7.4692	     7.4692	    -8.8959	
     6.5460	   -13.6795	     3.0212	    13.4277	    -0.7553	    13.1760	    -2.8534	     6.4621	     5.3711	   -10.4065	
     6.7139	   -13.1760	     3.3569	    11.6653	    -0.8392	    12.9242	    -3.9444	     5.6229	     3.3569	   -11.2457	
     7.3853	   -11.8332	     4.1962	    10.1547	    -0.5035	    13.0081	    -4.5319	     5.2032	     1.8463	   -11.3297	
     8.5602	    -9.8190	     5.6229	     9.1476	     0.3357	    13.4277	    -4.6997	     5.2032	     0.9232	   -10.8261	
     9.9869	    -7.1335	     7.1335	     8.4763	     1.5106	    14.0991	    -4.4479	     5.6229	     0.8392	    -9.6512	
    11.3297	    -4.0283	     8.6441	     8.2245	     2.9373	    14.9384	    -3.9444	     6.4621	     1.4267	    -8.0566	
    12.3367	    -0.6714	     9.7351	     8.2245	     4.4479	    15.9454	    -3.1891	     7.6370	     2.7695	    -6.1264	
    12.8403	     2.6016	    10.1547	     8.3084	     5.8746	    16.9525	    -2.2659	     9.0637	     4.6997	    -3.9444	
    12.6724	     5.7907	     9.8190	     8.2245	     7.0496	    17.7917	    -1.4267	    10.6583	     6.8817	    -1.7624	
    11.9171	     8.5602	     8.5602	     8.1406	     7.8888	    18.2953	    -0.6714	    12.0850	     9.1476	     0.2518	
    10.4904	    10.6583	     6.6299	     7.8888	     8.3923	    18.2953	    -0.0839	    13.4277	    11.0779	     2.1820	
     8.6441	    12.1689	     4.2801	     7.7209	     8.4763	    17.8757	     0.4196	    14.3509	    12.5046	     3.7766	
     6.5460	    12.8403	     1.6785	     7.8049	     8.1406	    17.0364	     0.9232	    14.9384	    13.3438	     5.0354	
     4.3640	    12.7563	    -0.6714	     8.4763	     7.5531	    15.8615	     1.3428	    15.1901	    13.6795	     6.1264	
     2.2659	    12.0010	    -2.6855	     9.7351	     6.7139	    14.5187	     1.7624	    15.2740	    13.4277	     6.8817	
     0.5035	    10.6583	    -4.1962	    11.8332	     5.7907	    13.0920	     2.1820	    15.0223	    12.8403	     7.4692	
    -0.7553	     8.8120	    -5.2032	    14.6027	     4.8676	    11.4975	     2.4338	    14.6027	    11.7493	     7.8049	
    -1.6785	     6.6299	    -5.7907	    17.7078	     4.0283	     9.7351	     2.4338	    14.0152	    10.3226	     7.8049	
    -2.0142	     4.1962	    -6.1264	    20.8130	     3.2730	     7.8888	     2.2659	    13.1760	     8.5602	     7.5531	
    -2.0142	     1.7624	    -6.2103	    23.4985	     2.6016	     5.9586	     1.8463	    12.1689	     6.5460	     7.1335	
    -1.7624	    -0.6714	    -6.2103	    25.4288	     1.9302	     4.1122	     1.2589	    10.9100	     4.4479	     6.5460	
    -1.2589	    -2.7695	    -6.0425	    26.2680	     1.3428	     2.2659	     0.5035	     9.5673	     2.3499	     5.7907	
    -0.6714	    -4.5319	    -5.8746	    25.8484	     0.7553	     0.6714	    -0.2518	     8.0566	     0.3357	     5.1193	
    -0.2518	    -5.8746	    -5.6229	    24.3378	     0.2518	    -0.7553	    -1.0071	     6.5460	    -1.4267	     4.3640	
     0.0839	    -6.7978	    -5.3711	    21.7361	    -0.1678	    -1.9302	    -1.6785	     5.1193	    -2.9373	     3.7766	
     0.1678	    -7.1335	    -5.1193	    18.3792	    -0.4196	    -2.8534	    -2.2659	     3.6926	    -4.1962	     3.3569	
     0.1678	    -6.9656	    -4.7836	    14.5187	    -0.5035	    -3.5248	    -2.6016	     2.5177	    -5.0354	     3.1891	
     0.0000	    -6.3782	    -4.2801	    10.6583	    -0.3357	    -3.8605	    -2.6016	     1.6785	    -5.5389	     3.2730	
    -0.3357	    -5.4550	    -3.6926	     7.2174	    -0.0839	    -3.8605	    -2.4338	     1.0071	    -5.4550	     3.6087	
    -0.8392	    -4.2801	    -3.0212	     4.5319	     0.3357	    -3.6926	    -2.0142	     0.5035	    -5.0354	     4.1962	
    -1.4267	    -3.1891	    -2.3499	     2.7695	     0.6714	    -3.3569	    -1.5945	     0.1678	    -4.1962	     4.8676	
    -2.0981	    -2.1820	    -1.7624	     2.0981	     0.9232	    -3.0212	    -1.1749	    -0.2518	    -3.1891	     5.5389	
    -2.6016	    -1.4267	    -1.2589	     2.1820	     1.0071	    -2.6855	    -0.8392	    -0.7553	    -2.0981	     6.1264	
    -2.7695	    -0.8392	    -0.9232	     3.0212	     1.0071	    -2.3499	    -0.6714	    -1.3428	    -1.0071	     6.5460	
    -2.5177	    -0.5035	    -0.6714	     4.1962	     0.8392	    -1.9302	    -0.7553	    -1.8463	    -0.1678	     6.7139	
    -1.6785	    -0.3357	    -0.5035	     5.4550	     0.5875	    -1.2589	    -1.0071	    -2.3499	     0.5875	     6.6299	
    -0.3357	    -0.3357	    -0.4196	     6.7139	     0.2518	    -0.3357	    -1.4267	    -2.8534	     1.0071	     6.2103	
     1.4267	    -0.5035	    -0.4196	     7.7209	    -0.0839	     0.7553	    -2.0142	    -3.2730	     1.2589	     5.4550	
     3.5248	    -0.6714	    -0.3357	     8.7280	    -0.5875	     2.0981	    -2.7695	    -3.6087	     1.3428	     4.4479	
     5.8746	    -0.9232	    -0.2518	     9.5673	    -1.0910	     3.4409	    -3.6926	    -3.9444	     1.3428	     3.1052	
     8.3084	    -1.0071	     0.0000	    10.3226	    -1.4267	     4.6997	    -4.4479	    -4.1122	     1.3428	     1.5945	
    10.7422	    -1.0071	     0.5035	    10.9940	    -1.5945	     5.6229	    -5.2032	    -4.1962	     1.4267	     0.0000	
    13.0081	    -0.8392	     1.2589	    11.2457	    -1.5945	     6.1264	    -5.7907	    -4.1962	     1.7624	    -1.6785	
    15.0223	    -0.5035	     2.3499	    11.1618	    -1.3428	     6.2943	    -6.0425	    -4.0283	     2.1820	    -3.3569	
    16.7007	    -0.1678	     3.6087	    10.4904	    -0.8392	     6.0425	    -5.9586	    -3.8605	     2.9373	    -4.9515	
    17.9596	     0.2518	     5.0354	     9.3155	    -0.0839	     5.4550	    -5.5389	    -3.5248	     3.8605	    -6.3782	
    18.7149	     0.7553	     6.5460	     7.8049	     0.7553	     4.7836	    -4.7836	    -3.1052	     5.0354	    -7.7209	
    19.0506	     1.0910	     8.1406	     6.1264	     1.5945	     4.0283	    -3.7766	    -2.5177	     6.3782	    -8.7280	
    18.7988	     1.3428	     9.6512	     4.6158	     2.5177	     3.3569	    -2.5177	    -1.8463	     7.8049	    -9.3994	
    18.2114	     1.5106	    11.0779	     3.2730	     3.5248	     2.7695	    -1.0910	    -0.9232	     9.0637	    -9.7351	
    17.2882	     1.5106	    12.3367	     2.1820	     4.5319	     2.1820	     0.3357	     0.0000	     9.9869	    -9.6512	
    16.0294	     1.2589	    13.3438	     1.3428	     5.7068	     1.6785	     1.7624	     0.9232	    10.4065	    -9.2316	
    14.6866	     0.8392	    14.0991	     0.8392	     6.7978	     1.3428	     3.0212	     1.6785	    10.1547	    -8.7280	
    13.2599	     0.1678	    14.5187	     0.5035	     7.8049	     1.1749	     4.0283	     2.3499	     9.1476	    -8.2245	
    11.9171	    -0.6714	    14.7705	     0.5035	     8.6441	     1.2589	     4.6997	     2.6855	     7.6370	    -7.8049	
    10.7422	    -1.5106	    14.6866	     0.7553	     9.1476	     1.7624	     4.9515	     2.6855	     5.6229	    -7.4692	
     9.7351	    -2.3499	    14.4348	     1.2589	     9.3155	     2.4338	     4.6997	     2.5177	     3.5248	    -7.3013	
     9.1476	    -2.9373	    14.0991	     1.9302	     9.1476	     3.3569	     3.9444	     2.0142	     1.5106	    -7.3013	
     8.7280	    -3.2730	    13.5956	     2.6016	     8.8120	     4.2801	     2.8534	     1.2589	    -0.2518	    -7.4692	
     8.6441	    -3.1052	    12.8403	     3.2730	     8.3084	     5.1193	     1.3428	     0.3357	    -1.5945	    -7.8888	
     8.5602	    -2.6855	    11.8332	     3.6087	     7.5531	     5.7068	    -0.5035	    -0.7553	    -2.5177	    -8.4763	
     8.3923	    -1.9302	    10.4065	     3.4409	     6.7139	     5.7068	    -2.5177	    -2.2659	    -3.2730	    -9.3994	
     8.1406	    -1.1749	     8.3923	     2.6855	     5.7068	     5.0354	    -4.5319	    -4.1122	    -3.8605	   -10.6583	
     7.4692	    -0.3357	     5.7907	     1.3428	     4.5319	     3.4409	    -6.3782	    -6.3782	    -4.4479	   -12.0010	
     6.5460	     0.2518	     2.8534	    -0.5875	     3.3569	     1.1749	    -7.8888	    -8.8959	    -5.0354	   -13.2599	
     5.3711	     0.8392	    -0.2518	    -2.9373	     2.0981	    -1.5945	    -8.7280	   -11.4975	    -5.5389	   -14.3509	
     4.0283	     1.2589	    -3.1891	    -5.2872	     1.0071	    -4.6997	    -8.8120	   -13.9313	    -5.8746	   -14.9384	
     2.6855	     1.6785	    -5.6229	    -7.4692	     0.1678	    -7.6370	    -8.2245	   -15.7776	    -6.1264	   -14.7705	
     1.3428	     2.1820	    -7.4692	    -9.3155	    -0.4196	   -10.3226	    -7.1335	   -16.8686	    -6.2103	   -13.8474	
     0.2518	     2.6016	    -8.4763	   -10.5743	    -0.8392	   -12.3367	    -5.6229	   -17.2043	    -6.3782	   -12.1689	
    -0.6714	     3.0212	    -8.6441	   -11.0779	    -0.9232	   -13.6795	    -3.8605	   -16.6168	    -6.6299	    -9.8190	
    -1.2589	     3.2730	    -8.3084	   -10.6583	    -0.9232	   -14.2670	    -2.0981	   -15.3580	    -6.9656	    -7.0496	
    -1.5106	     3.4409	    -7.4692	    -9.3155	    -0.9232	   -14.0152	    -0.5035	   -13.4277	    -7.4692	    -4.1122	
    -1.5945	     3.3569	    -6.4621	    -6.8817	    -0.8392	   -12.9242	     0.7553	   -11.0779	    -8.1406	    -1.1749	
    -1.4267	     3.0212	    -5.3711	    -3.5248	    -0.9232	   -11.0779	     1.6785	    -8.4763	    -8.8120	     1.6785	
    -1.0910	     2.5177	    -4.4479	     0.5875	    -1.0910	    -8.6441	     2.1820	    -5.8746	    -9.5673	     4.0283	
    -0.8392	     1.7624	    -3.7766	     5.2032	    -1.5106	    -5.7068	     2.0981	    -3.3569	   -10.2386	     5.8746	
    -0.6714	     0.8392	    -3.4409	     9.9869	    -2.1820	    -2.6855	     1.5945	    -1.0071	   -10.8261	     7.1335	
    -0.7553	    -0.1678	    -3.2730	    14.6866	    -2.9373	     0.5035	     0.7553	     1.0910	   -11.1618	     7.7209	
    -0.9232	    -1.2589	    -3.2730	    19.0506	    -3.7766	     3.5248	    -0.3357	     2.8534	   -11.1618	     7.7209	
    -1.2589	    -2.1820	    -3.2730	    22.8271	    -4.4479	     6.3782	    -1.4267	     4.5319	   -10.7422	     7.2174	
    -1.6785	    -3.1052	    -3.1891	    25.9323	    -4.9515	     9.0637	    -2.3499	     5.9586	   -10.0708	     6.3782	
    -2.0981	    -3.7766	    -3.1052	    27.9465	    -5.2032	    11.5814	    -3.1052	     7.3013	    -9.2316	     5.2872	
    -2.6016	    -4.3640	    -2.8534	    28.9536	    -5.3711	    13.7634	    -3.6087	     8.5602	    -8.3923	     4.1962	
    -3.0212	    -4.8676	    -2.4338	    28.8696	    -5.5389	    15.6937	    -3.8605	     9.6512	    -7.3853	     3.1052	
    -3.4409	    -5.2872	    -2.0142	    27.7786	    -5.5389	    17.3721	    -3.7766	    10.5743	    -6.2103	     2.2659	
    -3.7766	    -5.5389	    -1.4267	    26.0162	    -5.4550	    18.6310	    -3.3569	    11.2457	    -4.7836	     1.5945	
    -3.8605	    -5.5389	    -0.6714	    23.5825	    -5.2032	    19.5541	    -2.6016	    11.6653	    -3.1052	     1.2589	
    -3.6087	    -5.4550	     0.0839	    20.7291	    -4.6997	    19.8059	    -1.5945	    11.8332	    -1.0910	     1.0910	
    -2.8534	    -5.1193	     0.8392	    17.4561	    -4.0283	    19.3024	    -0.3357	    11.4975	     0.9232	     1.0910	
    -1.6785	    -4.6158	     1.5106	    13.8474	    -3.2730	    17.7917	     0.9232	    10.7422	     2.6855	     0.9232	
    -0.0839	    -4.1122	     2.0142	     9.9869	    -2.4338	    15.4419	     2.0981	     9.3994	     4.1962	     0.5875	
     1.7624	    -3.5248	     2.1820	     6.0425	    -1.6785	    12.1689	     3.1052	     7.5531	     5.3711	    -0.0839	
     3.7766	    -2.9373	     2.0981	     2.3499	    -0.9232	     8.3084	     3.6926	     5.4550	     6.0425	    -1.0910	
     5.8746	    -2.3499	     1.7624	    -0.9232	    -0.3357	     4.1962	     4.0283	     3.2730	     6.5460	    -2.4338	
     7.9727	    -1.9302	     1.1749	    -3.6087	     0.2518	     0.2518	     3.9444	     1.1749	     6.9656	    -3.8605	
     9.9030	    -1.5945	     0.5875	    -5.4550	     0.6714	    -3.2730	     3.5248	    -0.6714	     7.2174	    -5.2032	
    11.4975	    -1.4267	     0.0000	    -6.6299	     1.0910	    -5.8746	     2.8534	    -2.0981	     7.6370	    -6.3782	
    12.5885	    -1.4267	    -0.3357	    -7.2174	     1.2589	    -7.6370	     1.9302	    -3.0212	     7.9727	    -7.1335	
    13.0081	    -1.6785	    -0.5035	    -7.4692	     1.4267	    -8.4763	     0.6714	    -3.4409	     8.3923	    -7.3853	
    12.6724	    -2.1820	    -0.5035	    -7.5531	     1.3428	    -8.3923	    -0.7553	    -3.3569	     8.8120	    -7.2174	
    11.5814	    -2.9373	    -0.2518	    -7.7209	     1.1749	    -7.7209	    -2.3499	    -2.9373	     9.1476	    -6.5460	
     9.8190	    -3.9444	    -0.0839	    -7.8888	     0.8392	    -6.6299	    -4.0283	    -2.0981	     9.3155	    -5.6229	
     7.5531	    -5.2032	     0.0839	    -8.2245	     0.3357	    -5.3711	    -5.7068	    -1.0071	     9.3994	    -4.5319	
     4.6997	    -6.6299	     0.0839	    -8.6441	    -0.1678	    -4.1962	    -7.3013	     0.1678	     9.3155	    -3.2730	
     1.5945	    -8.2245	    -0.1678	    -9.0637	    -0.8392	    -3.3569	    -8.7280	     1.3428	     9.1476	    -1.9302	
    -1.6785	    -9.7351	    -0.7553	    -9.3994	    -1.5106	    -3.0212	    -9.7351	     2.3499	     8.8120	    -0.5875	
    -4.9515	   -11.3297	    -1.5945	    -9.3155	    -2.1820	    -3.0212	   -10.3226	     3.1052	     8.1406	     0.6714	
    -7.8888	   -12.7563	    -2.8534	    -8.7280	    -2.8534	    -3.2730	   -10.4904	     3.5248	     7.3013	     1.7624	
   -10.3226	   -13.9313	    -4.3640	    -7.5531	    -3.4409	    -3.6926	   -10.0708	     3.6087	     6.2943	     2.8534	
   -12.0850	   -14.8544	    -6.0425	    -5.7068	    -3.8605	    -4.1122	    -9.3155	     3.2730	     4.9515	     3.8605	
   -13.1760	   -15.4419	    -7.8888	    -3.2730	    -4.2801	    -4.1962	    -8.3084	     2.6855	     3.6087	     4.6997	
   -13.5117	   -15.6937	    -9.6512	    -0.4196	    -4.4479	    -4.0283	    -7.2174	     1.8463	     2.2659	     5.5389	
   -13.2599	   -15.4419	   -11.2457	     2.6016	    -4.5319	    -3.3569	    -6.2103	     0.9232	     1.0910	     6.2943	
   -12.4207	   -14.7705	   -12.3367	     5.7068	    -4.4479	    -2.1820	    -5.4550	     0.0839	     0.3357	     6.8817	
   -11.1618	   -13.8474	   -12.9242	     8.7280	    -4.3640	    -0.4196	    -5.0354	    -0.5875	     0.0000	     7.4692	
    -9.8190	   -12.7563	   -12.9242	    11.5814	    -4.3640	     1.6785	    -4.9515	    -0.9232	     0.1678	     7.8888	
    -8.5602	   -11.6653	   -12.3367	    14.2670	    -4.5319	     3.9444	    -5.2872	    -1.0071	     0.7553	     8.1406	
    -7.5531	   -10.9100	   -11.4136	    16.7007	    -4.7836	     6.2103	    -5.9586	    -0.7553	     1.5945	     8.3084	
    -6.9656	   -10.6583	   -10.2386	    18.7988	    -5.3711	     8.3084	    -6.7139	    -0.3357	     2.4338	     8.3084	
    -6.7978	   -10.9940	    -9.0637	    20.6451	    -6.2943	    10.0708	    -7.5531	     0.2518	     3.2730	     8.1406	
    -7.0496	   -12.0850	    -8.0566	    22.2397	    -7.5531	    11.4975	    -8.2245	     0.8392	     3.7766	     7.8888	
    -7.7209	   -13.9313	    -7.3013	    23.4146	    -9.0637	    12.4207	    -8.8120	     1.2589	     4.0283	     7.4692	
    -8.8120	   -16.4490	    -6.8817	    24.1699	   -10.8261	    12.6724	    -9.3994	     1.5945	     4.0283	     6.7978	
   -10.0708	   -19.3863	    -7.0496	    24.2538	   -12.6724	    12.2528	    -9.9869	     1.5106	     3.6087	     5.9586	
   -11.5814	   -22.6593	    -7.6370	    23.6664	   -14.3509	    10.9940	   -10.5743	     1.1749	     2.8534	     4.8676	
   -13.2599	   -25.8484	    -8.8120	    22.2397	   -15.8615	     9.0637	   -10.9940	     0.4196	     1.8463	     3.5248	
   -14.8544	   -28.6179	   -10.4065	    19.8898	   -16.7847	     6.4621	   -11.2457	    -0.5875	     0.7553	     1.9302	
   -16.1972	   -30.7159	   -12.0850	    16.8686	   -17.0364	     3.6087	   -11.2457	    -1.6785	    -0.2518	     0.1678	
   -17.0364	   -32.0587	   -13.7634	    13.1760	   -16.7847	     0.6714	   -10.7422	    -2.7695	    -1.0910	    -1.5106	
   -17.3721	   -32.4783	   -15.2740	     9.0637	   -15.9454	    -1.8463	    -9.9030	    -3.7766	    -1.5945	    -3.1052	
   -17.0364	   -32.1426	   -16.3651	     4.7836	   -14.7705	    -3.9444	    -8.8120	    -4.5319	    -1.7624	    -4.4479	
   -16.2811	   -31.3034	   -17.2043	     0.4196	   -13.5117	    -5.6229	    -7.6370	    -5.2872	    -1.6785	    -5.4550	
   -15.2740	   -29.9606	   -17.7917	    -3.6926	   -12.1689	    -6.7978	    -6.3782	    -5.9586	    -1.4267	    -6.1264	
   -14.1830	   -28.5339	   -18.2114	    -7.3013	   -10.9940	    -7.7209	    -5.4550	    -6.6299	    -1.0910	    -6.3782	
   -13.0920	   -27.1072	   -18.5471	   -10.0708	   -10.0708	    -8.2245	    -4.7836	    -7.3013	    -0.8392	    -6.3782	
   -12.0850	   -25.5966	   -18.7988	   -11.8332	    -9.2316	    -8.3923	    -4.3640	    -7.9727	    -0.6714	    -5.9586	
   -11.0779	   -24.1699	   -19.1345	   -12.5046	    -8.5602	    -8.2245	    -4.2801	    -8.4763	    -0.5875	    -5.3711	
   -10.0708	   -22.6593	   -19.3863	   -12.1689	    -8.0566	    -7.7209	    -4.4479	    -8.8120	    -0.7553	    -4.6997	
    -9.1476	   -21.1487	   -19.5541	   -10.9100	    -7.5531	    -7.0496	    -4.6997	    -8.8959	    -1.0910	    -4.0283	
    -8.2245	   -19.5541	   -19.5541	    -9.2316	    -7.1335	    -6.2103	    -5.1193	    -8.8120	    -1.6785	    -3.5248	
    -7.3853	   -17.9596	   -19.3024	    -7.3013	    -6.7978	    -5.2872	    -5.4550	    -8.6441	    -2.5177	    -3.1052	
    -6.7139	   -16.4490	   -18.7988	    -5.6229	    -6.4621	    -4.3640	    -5.8746	    -8.3084	    -3.6087	    -2.8534	
    -6.2103	   -15.1062	   -17.9596	    -4.4479	    -6.1264	    -3.6087	    -6.2103	    -7.8888	    -4.7836	    -2.6016	
    -5.7907	   -13.7634	   -16.8686	    -3.7766	    -5.7907	    -2.8534	    -6.3782	    -7.4692	    -6.0425	    -2.3499	
    -5.5389	   -12.5046	   -15.4419	    -3.6926	    -5.2032	    -2.2659	    -6.2943	    -6.9656	    -7.3013	    -2.0142	
    -5.2872	   -11.0779	   -13.8474	    -4.1962	    -4.4479	    -1.9302	    -5.8746	    -6.3782	    -8.3084	    -1.5945	
    -4.9515	    -9.5673	   -11.9171	    -5.1193	    -3.2730	    -1.8463	    -5.0354	    -5.7907	    -9.0637	    -1.0071	
    -4.2801	    -7.8888	    -9.8190	    -6.3782	    -1.8463	    -2.0142	    -3.8605	    -5.2032	    -9.5673	    -0.3357	
    -3.4409	    -6.1264	    -7.4692	    -7.8049	    -0.1678	    -2.6016	    -2.3499	    -4.7836	    -9.7351	     0.4196	
    -2.3499	    -4.2801	    -5.1193	    -9.2316	     1.7624	    -3.5248	    -0.6714	    -4.6158	    -9.4833	     1.0071	
    -1.0910	    -2.5177	    -2.6855	   -10.3226	     3.6087	    -4.6158	     1.0910	    -4.7836	    -8.7280	     1.4267	
     0.2518	    -1.0071	    -0.3357	   -10.9940	     5.2872	    -5.7907	     2.6016	    -5.4550	    -7.6370	     1.6785	
     1.7624	     0.3357	     1.7624	   -11.1618	     6.7978	    -6.7978	     3.9444	    -6.5460	    -6.2103	     1.5945	
     3.1891	     1.2589	     3.6926	   -10.8261	     7.8888	    -7.5531	     4.8676	    -8.0566	    -4.7836	     1.3428	
     4.7836	     1.8463	     5.2872	   -10.1547	     8.6441	    -7.9727	     5.3711	   -10.0708	    -3.6087	     0.8392	
     6.2943	     2.0142	     6.6299	    -9.2316	     8.8959	    -7.9727	     5.2872	   -12.4207	    -2.8534	     0.2518	
     7.8888	     1.8463	     7.5531	    -8.3923	     8.8120	    -7.6370	     4.6158	   -14.9384	    -2.5177	    -0.5035	
     9.3994	     1.4267	     8.3084	    -7.6370	     8.3084	    -6.9656	     3.4409	   -17.4561	    -2.6016	    -1.2589	
    10.7422	     0.6714	     8.7280	    -7.2174	     7.5531	    -6.0425	     1.8463	   -19.6381	    -3.0212	    -1.9302	
    11.8332	    -0.1678	     8.8959	    -7.1335	     6.5460	    -4.9515	    -0.0839	   -21.4005	    -3.7766	    -2.3499	
    12.4207	    -1.0910	     8.8120	    -7.5531	     5.3711	    -3.9444	    -2.1820	   -22.5754	    -4.5319	    -2.6855	
    12.5885	    -2.0981	     8.3923	    -8.3084	     4.1122	    -3.1891	    -4.5319	   -22.9111	    -5.2872	    -2.9373	
    12.0850	    -3.1891	     7.6370	    -9.3994	     2.8534	    -2.6016	    -6.7978	   -22.5754	    -5.9586	    -3.0212	
    11.1618	    -4.1962	     6.5460	   -10.5743	     1.5945	    -2.2659	    -8.8959	   -21.4005	    -6.4621	    -3.0212	
     9.7351	    -5.1193	     5.2872	   -11.6653	     0.5875	    -2.0981	   -10.7422	   -19.5541	    -6.7139	    -2.8534	
     8.0566	    -5.8746	     3.7766	   -12.5046	    -0.0839	    -2.0142	   -12.2528	   -17.1204	    -6.6299	    -2.6855	
     6.2103	    -6.2943	     2.1820	   -13.0081	    -0.5035	    -2.1820	   -13.1760	   -14.2670	    -6.3782	    -2.3499	
     4.4479	    -6.2943	     0.6714	   -13.2599	    -0.6714	    -2.5177	   -13.5956	   -11.3297	    -5.8746	    -2.0142	
     2.8534	    -6.0425	    -0.7553	   -13.2599	    -0.5875	    -3.1891	   -13.3438	    -8.3923	    -5.2032	    -1.6785	
     1.5945	    -5.2872	    -1.8463	   -13.1760	    -0.3357	    -4.1962	   -12.3367	    -5.6229	    -4.3640	    -1.3428	
     0.8392	    -4.1962	    -2.6016	   -12.8403	     0.0000	    -5.5389	   -10.5743	    -3.1891	    -3.2730	    -1.0071	
     0.6714	    -2.7695	    -3.0212	   -12.5046	     0.4196	    -7.0496	    -8.2245	    -1.0071	    -2.0142	    -0.7553	
     1.0071	    -1.0071	    -3.2730	   -12.0850	     0.8392	    -8.5602	    -5.4550	     0.6714	    -0.5875	    -0.5035	
     1.9302	     0.9232	    -3.2730	   -11.6653	     1.2589	    -9.9030	    -2.4338	     2.0981	     1.0071	    -0.3357	
     3.1891	     3.0212	    -3.1891	   -11.2457	     1.7624	   -10.9100	     0.5035	     3.2730	     2.6855	    -0.2518	
     4.5319	     4.9515	    -3.0212	   -10.8261	     2.2659	   -11.4136	     3.2730	     4.0283	     4.1962	    -0.1678	
     5.7907	     6.6299	    -2.8534	   -10.4065	     2.6855	   -11.4975	     5.4550	     4.4479	     5.6229	    -0.2518	
     6.7139	     7.7209	    -2.6016	   -10.0708	     3.0212	   -10.9940	     7.2174	     4.4479	     6.5460	    -0.5035	
     7.1335	     8.3084	    -2.4338	    -9.6512	     3.1052	   -10.1547	     8.3084	     4.1122	     7.0496	    -0.9232	
     6.9656	     8.3084	    -2.3499	    -9.0637	     3.1052	    -8.9798	     8.8959	     3.4409	     6.8817	    -1.5106	
     6.3782	     7.7209	    -2.2659	    -8.1406	     2.8534	    -7.5531	     9.0637	     2.5177	     6.2103	    -2.1820	
     5.4550	     6.6299	    -2.2659	    -6.6299	     2.6855	    -6.0425	     8.8959	     1.4267	     4.9515	    -2.9373	
     4.2801	     5.1193	    -2.3499	    -4.6158	     2.3499	    -4.6158	     8.4763	     0.1678	     3.2730	    -3.6926	
     3.0212	     3.3569	    -2.5177	    -2.3499	     1.9302	    -3.3569	     7.8888	    -1.0910	     1.2589	    -4.4479	
     1.7624	     1.4267	    -2.7695	     0.0839	     1.5106	    -2.4338	     7.2174	    -2.4338	    -0.7553	    -5.1193	
     0.6714	    -0.7553	    -3.1052	     2.3499	     0.8392	    -1.9302	     6.3782	    -3.7766	    -2.8534	    -5.7907	
    -0.5035	    -3.1052	    -3.5248	     4.5319	     0.0839	    -1.8463	     5.5389	    -5.1193	    -4.6158	    -6.5460	
    -1.5945	    -5.5389	    -4.0283	     6.3782	    -0.9232	    -2.1820	     4.5319	    -6.3782	    -6.0425	    -7.3013	
    -2.6855	    -8.0566	    -4.6997	     7.8888	    -2.0981	    -2.6855	     3.4409	    -7.5531	    -6.8817	    -8.0566	
    -3.9444	   -10.5743	    -5.4550	     9.2316	    -3.3569	    -3.1891	     2.2659	    -8.3923	    -7.1335	    -8.8120	
    -5.2032	   -12.9242	    -6.2943	    10.1547	    -4.6997	    -3.6087	     1.0071	    -8.9798	    -6.6299	    -9.3994	
    -6.5460	   -14.9384	    -7.3013	    10.8261	    -6.0425	    -3.6926	    -0.3357	    -9.2316	    -5.4550	    -9.8190	
    -7.8888	   -16.5329	    -8.3923	    11.1618	    -7.3013	    -3.5248	    -1.5945	    -9.1476	    -3.8605	   -10.0708	
    -9.2316	   -17.6239	    -9.5673	    10.9940	    -8.4763	    -2.9373	    -2.8534	    -8.8120	    -2.0142	   -10.1547	
   -10.4065	   -18.2953	   -10.7422	    10.4904	    -9.3155	    -2.0142	    -4.1122	    -8.2245	    -0.2518	   -10.1547	
   -11.3297	   -18.5471	   -11.8332	     9.6512	    -9.8190	    -0.9232	    -5.2032	    -7.3853	     1.3428	    -9.9869	
   -12.0010	   -18.3792	   -12.8403	     8.4763	    -9.9869	     0.3357	    -6.0425	    -6.2103	     2.5177	    -9.7351	
   -12.3367	   -17.8757	   -13.5117	     7.1335	    -9.5673	     1.5106	    -6.5460	    -4.8676	     3.3569	    -9.2316	
   -12.1689	   -17.2043	   -13.6795	     5.6229	    -8.7280	     2.4338	    -6.7139	    -3.2730	     3.8605	    -8.4763	
   -11.6653	   -16.3651	   -13.4277	     4.1122	    -7.5531	     3.1891	    -6.3782	    -1.5945	     4.1962	    -7.3013	
   -10.7422	   -15.5258	   -12.6724	     2.6855	    -6.0425	     3.5248	    -5.6229	     0.0839	     4.1962	    -5.7068	
    -9.5673	   -14.7705	   -11.4975	     1.2589	    -4.5319	     3.5248	    -4.5319	     1.5945	     4.1962	    -3.6926	
    -8.3084	   -14.0152	   -10.1547	    -0.0839	    -3.1052	     3.1052	    -3.2730	     2.7695	     4.0283	    -1.4267	
    -7.1335	   -13.5117	    -8.5602	    -1.5106	    -1.9302	     2.3499	    -2.0142	     3.6087	     3.6926	     1.0071	
    -6.0425	   -13.0081	    -6.8817	    -2.9373	    -1.0910	     1.3428	    -0.7553	     3.9444	     3.1052	     3.4409	
    -5.0354	   -12.5885	    -5.0354	    -4.4479	    -0.3357	     0.0000	     0.5035	     3.6926	     2.2659	     5.7907	
    -4.1962	   -12.2528	    -3.1891	    -5.7907	     0.1678	    -1.4267	     1.7624	     2.9373	     1.2589	     7.8888	
    -3.5248	   -11.7493	    -1.1749	    -6.8817	     0.7553	    -2.9373	     2.9373	     1.8463	     0.1678	     9.8190	
    -2.9373	   -11.0779	     0.8392	    -7.4692	     1.2589	    -4.2801	     4.1962	     0.4196	    -0.7553	    11.4975	
    -2.4338	   -10.3226	     2.9373	    -7.4692	     1.9302	    -5.2872	     5.4550	    -1.0910	    -1.5945	    12.9242	
    -2.0142	    -9.3155	     4.9515	    -6.8817	     2.6016	    -5.7068	     6.5460	    -2.6855	    -2.0981	    13.9313	
    -1.7624	    -8.3084	     6.5460	    -5.7907	     3.2730	    -5.6229	     7.3853	    -4.2801	    -2.4338	    14.5187	
    -1.6785	    -7.3853	     7.6370	    -4.2801	     3.6926	    -4.9515	     7.8049	    -5.7068	    -2.6855	    14.6027	
    -1.9302	    -6.5460	     8.1406	    -2.5177	     3.8605	    -4.0283	     7.8049	    -7.0496	    -2.9373	    14.1830	
    -2.3499	    -5.7907	     7.8049	    -0.6714	     3.7766	    -2.7695	     7.1335	    -8.1406	    -3.1891	    13.3438	
    -2.6855	    -5.2032	     6.7139	     1.0071	     3.3569	    -1.5106	     5.9586	    -8.9798	    -3.5248	    12.1689	
    -2.9373	    -4.6997	     4.9515	     2.5177	     2.7695	    -0.2518	     4.1962	    -9.4833	    -3.8605	    10.6583	
    -2.9373	    -4.2801	     2.5177	     3.4409	     1.9302	     0.8392	     2.0981	    -9.7351	    -4.1962	     8.9798	
    -2.6855	    -4.0283	    -0.3357	     3.8605	     1.0071	     1.6785	    -0.2518	    -9.7351	    -4.4479	     7.2174	
    -2.1820	    -3.7766	    -3.3569	     3.6087	     0.0000	     2.1820	    -2.6855	    -9.3994	    -4.7836	     5.4550	
    -1.6785	    -3.7766	    -6.3782	     2.9373	    -1.0910	     2.4338	    -5.1193	    -8.9798	    -4.8676	     3.9444	
    -1.1749	    -3.7766	    -9.2316	     1.8463	    -2.2659	     2.3499	    -7.2174	    -8.2245	    -4.6997	     2.5177	
    -0.7553	    -4.0283	   -11.7493	     0.5875	    -3.5248	     2.0981	    -8.8959	    -7.3853	    -4.2801	     1.4267	
    -0.5875	    -4.4479	   -13.7634	    -0.5875	    -4.6997	     1.5945	   -10.0708	    -6.3782	    -3.6087	     0.6714	
    -0.6714	    -5.0354	   -15.3580	    -1.8463	    -5.8746	     0.8392	   -10.7422	    -5.2872	    -2.6016	     0.0000	
    -1.2589	    -5.8746	   -16.5329	    -3.0212	    -7.0496	    -0.0839	   -11.0779	    -4.2801	    -1.4267	    -0.4196	
    -2.1820	    -7.0496	   -17.2882	    -4.2801	    -8.2245	    -1.1749	   -11.2457	    -3.3569	    -0.1678	    -0.8392	
    -3.6087	    -8.5602	   -17.7917	    -5.4550	    -9.2316	    -2.2659	   -11.2457	    -2.7695	     1.0071	    -1.1749	
    -5.2872	   -10.2386	   -18.0435	    -6.7139	   -10.2386	    -3.1891	   -11.3297	    -2.2659	     2.0142	    -1.5106	
    -7.0496	   -12.0010	   -18.2114	    -7.8888	   -11.0779	    -4.0283	   -11.2457	    -2.0981	     2.7695	    -1.6785	
    -8.8120	   -13.7634	   -18.2114	    -8.8959	   -11.6653	    -4.6158	   -11.1618	    -2.1820	     3.1891	    -1.8463	
   -10.1547	   -15.3580	   -18.0435	    -9.6512	   -12.0850	    -4.9515	   -10.9100	    -2.6016	     3.1891	    -1.7624	
   -11.0779	   -16.6168	   -17.7078	   -10.3226	   -12.1689	    -5.2032	   -10.4904	    -3.2730	     2.6855	    -1.5945	
   -11.4975	   -17.4561	   -17.2882	   -10.7422	   -12.0850	    -5.4550	    -9.9030	    -4.4479	     1.5945	    -1.4267	
   -11.4975	   -17.8757	   -16.6168	   -11.1618	   -11.6653	    -5.7907	    -9.1476	    -6.0425	    -0.2518	    -1.2589	
   -11.1618	   -17.8757	   -15.9454	   -11.4136	   -10.9940	    -6.2943	    -8.3084	    -8.1406	    -2.6016	    -1.1749	
   -10.5743	   -17.5400	   -15.1062	   -11.4975	   -10.1547	    -6.7139	    -7.3853	   -10.4904	    -5.2032	    -1.2589	
    -9.7351	   -16.9525	   -14.0991	   -11.1618	    -9.0637	    -6.8817	    -6.5460	   -12.9242	    -7.8049	    -1.3428	
    -8.8959	   -16.1133	   -13.0081	   -10.3226	    -7.6370	    -6.6299	    -5.6229	   -15.1062	    -9.9869	    -1.5106	
    -7.8888	   -15.1062	   -11.6653	    -8.8959	    -6.0425	    -5.8746	    -4.6158	   -16.7847	   -11.4136	    -1.6785	
    -6.8817	   -14.0152	   -10.1547	    -7.0496	    -4.3640	    -4.6997	    -3.6087	   -17.7078	   -11.8332	    -1.7624	
    -5.7068	   -12.9242	    -8.3923	    -4.8676	    -2.5177	    -3.1052	    -2.6016	   -17.7917	   -11.0779	    -1.7624	
    -4.5319	   -11.8332	    -6.3782	    -2.6016	    -0.8392	    -1.3428	    -1.5945	   -16.8686	    -9.1476	    -1.5945	
    -3.2730	   -10.9940	    -4.1962	    -0.5035	     0.7553	     0.3357	    -0.5035	   -14.9384	    -6.3782	    -1.1749	
    -2.0142	   -10.2386	    -1.7624	     1.2589	     2.0981	     1.7624	     0.5875	   -12.3367	    -2.9373	    -0.3357	
    -0.8392	    -9.8190	     0.9232	     2.6016	     3.1891	     2.9373	     1.7624	    -9.0637	     0.8392	     0.9232	
     0.2518	    -9.6512	     3.6926	     3.6087	     4.1122	     3.6087	     2.9373	    -5.4550	     4.5319	     2.5177	
     1.1749	    -9.7351	     6.5460	     4.1122	     4.7836	     3.8605	     4.1122	    -2.0142	     8.0566	     4.3640	
     1.8463	    -9.9869	     9.3994	     4.1962	     5.3711	     3.4409	     5.2032	     1.0910	    10.9940	     6.3782	
     2.3499	   -10.2386	    12.1689	     3.7766	     5.9586	     2.6016	     6.2943	     3.5248	    13.3438	     8.2245	
     2.9373	   -10.2386	    14.8544	     3.1052	     6.4621	     1.3428	     7.3013	     5.0354	    14.8544	     9.6512	
     3.6087	    -9.9030	    17.1204	     2.1820	     6.9656	    -0.0839	     8.2245	     5.7068	    15.6097	    10.4904	
     4.3640	    -9.1476	    18.8828	     1.1749	     7.4692	    -1.3428	     9.0637	     5.5389	    15.5258	    10.6583	
     5.3711	    -7.9727	    19.8898	     0.0839	     7.8888	    -2.1820	     9.6512	     4.6997	    14.7705	     9.9869	
     6.3782	    -6.4621	    19.9738	    -0.9232	     8.1406	    -2.5177	    10.1547	     3.2730	    13.4277	     8.6441	
     7.3853	    -4.9515	    18.9667	    -1.8463	     8.3923	    -2.4338	    10.4904	     1.5945	    11.5814	     6.6299	
     8.2245	    -3.4409	    16.9525	    -2.6855	     8.4763	    -2.0981	    10.5743	    -0.2518	     9.4833	     4.1122	
     8.8959	    -2.0981	    13.9313	    -3.6087	     8.5602	    -1.6785	    10.5743	    -2.1820	     7.1335	     1.2589	
     9.3994	    -1.0071	    10.3226	    -4.4479	     8.4763	    -1.5945	    10.4065	    -4.0283	     4.6997	    -1.7624	
     9.9030	    -0.2518	     6.3782	    -5.2032	     8.3923	    -1.7624	    10.2386	    -5.6229	     2.3499	    -4.6158	
    10.2386	     0.2518	     2.2659	    -5.8746	     8.1406	    -2.3499	     9.9030	    -6.9656	     0.0839	    -7.2174	
    10.5743	     0.5035	    -1.6785	    -6.2943	     7.7209	    -3.3569	     9.4833	    -7.9727	    -2.0142	    -9.3994	
    10.7422	     0.4196	    -5.2032	    -6.6299	     7.2174	    -4.6158	     8.8959	    -8.7280	    -3.9444	   -11.0779	
    10.7422	     0.0839	    -8.3084	    -6.7139	     6.6299	    -6.1264	     8.3923	    -9.3155	    -5.5389	   -12.0010	
    10.5743	    -0.4196	   -10.6583	    -6.7139	     6.0425	    -7.8049	     7.8888	    -9.8190	    -6.9656	   -12.4207	
    10.2386	    -1.0071	   -12.2528	    -6.7139	     5.4550	    -9.4833	     7.3853	   -10.2386	    -8.0566	   -12.1689	
     9.6512	    -1.6785	   -13.0081	    -6.8817	     4.8676	   -10.9940	     7.1335	   -10.6583	    -8.9798	   -11.4975	
     8.8959	    -2.1820	   -13.0920	    -7.1335	     4.2801	   -12.4207	     6.8817	   -11.0779	    -9.6512	   -10.4904	
     8.1406	    -2.5177	   -12.5885	    -7.6370	     3.7766	   -13.5117	     6.8817	   -11.4975	   -10.2386	    -9.3155	
     7.3853	    -2.5177	   -11.6653	    -8.1406	     3.2730	   -14.1830	     6.8817	   -11.8332	   -10.5743	    -8.0566	
     6.8817	    -2.0142	   -10.3226	    -8.4763	     2.8534	   -14.4348	     7.0496	   -12.0010	   -10.7422	    -6.7139	
     6.5460	    -1.1749	    -8.7280	    -8.6441	     2.6855	   -14.1830	     7.3013	   -11.9171	   -10.6583	    -5.4550	
     6.5460	     0.0839	    -6.9656	    -8.4763	     2.6016	   -13.4277	     7.7209	   -11.5814	   -10.4065	    -4.1122	
     6.5460	     1.5945	    -5.1193	    -7.8888	     2.6855	   -12.1689	     8.2245	   -10.9100	    -9.9869	    -2.8534	
     6.4621	     3.1052	    -3.2730	    -6.7978	     2.8534	   -10.4904	     8.6441	    -9.9869	    -9.3994	    -1.7624	
     6.0425	     4.4479	    -1.6785	    -5.4550	     3.0212	    -8.5602	     8.9798	    -8.8959	    -8.7280	    -0.8392	
     5.0354	     5.2872	    -0.5035	    -3.8605	     3.0212	    -6.7139	     9.0637	    -7.7209	    -8.0566	    -0.2518	
     3.3569	     5.3711	     0.1678	    -2.3499	     2.8534	    -5.0354	     8.7280	    -6.7139	    -7.3013	     0.0000	
     1.0071	     4.8676	     0.2518	    -1.0910	     2.5177	    -3.8605	     7.9727	    -5.9586	    -6.7139	    -0.1678	
    -1.8463	     3.6087	    -0.0839	    -0.1678	     2.0981	    -3.3569	     6.8817	    -5.4550	    -6.2943	    -0.5875	
    -4.9515	     1.8463	    -0.8392	     0.0839	     1.5945	    -3.5248	     5.2872	    -5.4550	    -6.2103	    -1.3428	
    -7.9727	    -0.2518	    -1.8463	    -0.0839	     1.2589	    -4.2801	     3.5248	    -5.7068	    -6.2943	    -2.1820	
   -10.6583	    -2.4338	    -2.8534	    -0.8392	     1.0910	    -5.5389	     1.6785	    -6.2103	    -6.4621	    -3.0212	
   -12.6724	    -4.6158	    -3.6926	    -1.7624	     1.0910	    -6.8817	    -0.2518	    -6.7978	    -6.4621	    -3.6926	
   -13.9313	    -6.4621	    -4.3640	    -2.8534	     1.3428	    -8.0566	    -1.9302	    -7.3853	    -6.2943	    -4.1122	
   -14.2670	    -7.8888	    -4.6158	    -3.7766	     1.8463	    -8.5602	    -3.3569	    -7.7209	    -5.6229	    -4.1122	
   -13.8474	    -8.7280	    -4.4479	    -4.3640	     2.6016	    -8.3923	    -4.1962	    -7.8049	    -4.4479	    -3.7766	
   -12.5885	    -8.9798	    -3.8605	    -4.6158	     3.6087	    -7.3013	    -4.2801	    -7.4692	    -2.7695	    -3.1052	
   -10.9940	    -8.6441	    -2.8534	    -4.6997	     4.6997	    -5.6229	    -3.6926	    -6.8817	    -0.6714	    -2.0142	
    -9.0637	    -7.8888	    -1.5106	    -4.7836	     5.9586	    -3.6087	    -2.3499	    -5.9586	     1.6785	    -0.8392	
    -7.0496	    -6.9656	    -0.0839	    -4.9515	     6.9656	    -1.5106	    -0.5035	    -4.8676	     3.8605	     0.4196	
    -5.2872	    -5.9586	     1.2589	    -5.4550	     7.8888	     0.2518	     1.6785	    -3.8605	     5.8746	     1.5106	
    -3.7766	    -5.0354	     2.5177	    -6.1264	     8.4763	     1.5945	     4.0283	    -2.8534	     7.3853	     2.2659	
    -2.6016	    -4.3640	     3.6087	    -6.8817	     8.7280	     2.6016	     6.1264	    -1.9302	     8.4763	     2.6855	
    -1.6785	    -3.8605	     4.4479	    -7.3853	     8.7280	     3.3569	     7.9727	    -1.0910	     9.0637	     2.7695	
    -1.0071	    -3.7766	     5.1193	    -7.4692	     8.3923	     3.9444	     9.3155	    -0.1678	     9.2316	     2.6016	
    -0.5035	    -4.0283	     5.4550	    -7.0496	     7.7209	     4.5319	    10.1547	     0.7553	     8.9798	     2.0142	
    -0.3357	    -4.7836	     5.5389	    -5.8746	     6.7139	     5.2032	    10.4065	     1.6785	     8.3923	     1.2589	
    -0.1678	    -5.8746	     5.5389	    -4.1962	     5.5389	     5.9586	    10.2386	     2.5177	     7.5531	     0.2518	
    -0.0839	    -7.1335	     5.5389	    -1.8463	     4.3640	     6.6299	     9.6512	     3.2730	     6.5460	    -0.9232	
     0.0000	    -8.4763	     5.7068	     0.8392	     3.2730	     7.2174	     8.8959	     3.9444	     5.4550	    -2.0142	
     0.1678	    -9.7351	     6.0425	     3.6926	     2.3499	     7.5531	     8.1406	     4.5319	     4.4479	    -3.0212	
     0.2518	   -10.9100	     6.6299	     6.2943	     1.5945	     7.6370	     7.3853	     4.9515	     3.5248	    -3.8605	
     0.2518	   -11.9171	     7.3853	     8.4763	     1.0910	     7.4692	     6.7139	     5.3711	     2.8534	    -4.5319	
     0.0839	   -12.8403	     8.2245	    10.1547	     0.7553	     7.1335	     6.2943	     5.6229	     2.5177	    -4.8676	
    -0.1678	   -13.6795	     8.9798	    11.2457	     0.5875	     6.7978	     6.0425	     5.8746	     2.5177	    -4.9515	
    -0.5035	   -14.2670	     9.5673	    11.4975	     0.5875	     6.4621	     6.1264	     6.1264	     2.9373	    -4.5319	
    -0.7553	   -14.6866	     9.9869	    10.9940	     0.9232	     6.2943	     6.4621	     6.3782	     3.6926	    -3.7766	
    -0.7553	   -14.7705	     9.9869	     9.7351	     1.4267	     6.2103	     7.1335	     6.7139	     4.8676	    -2.6016	
    -0.4196	   -14.5187	     9.5673	     7.6370	     2.2659	     6.0425	     8.0566	     7.1335	     6.2103	    -1.0910	
     0.4196	   -13.9313	     8.8120	     4.9515	     3.1891	     5.7068	     9.2316	     7.4692	     7.4692	     0.6714	
[Epoch Header]
[Trial Type]	21
[Accept]	1
[Correct]	0
[RT]	 0.000
[Resp]	0
[Epoch Data]
    12.6724	    -1.5945	    -1.3428	    -9.5673	    -3.5248	    -9.3155	    -2.6016	   -12.3367	     4.6997	   -17.1204	
    13.1760	    -1.0910	    -0.4196	    -9.3155	    -3.5248	    -8.6441	    -2.9373	   -12.4207	     3.5248	   -17.0364	
    13.7634	    -0.2518	     0.7553	    -8.8959	    -3.5248	    -7.8049	    -2.8534	   -11.8332	     2.4338	   -17.0364	
    14.3509	     0.8392	     2.0142	    -8.6441	    -3.4409	    -6.9656	    -2.5177	   -10.8261	     1.5106	   -17.0364	
    14.6866	     1.8463	     3.4409	    -8.4763	    -3.4409	    -6.2103	    -1.8463	    -9.4833	     0.6714	   -17.0364	
    14.6866	     2.7695	     4.8676	    -8.6441	    -3.5248	    -5.7068	    -1.0910	    -8.0566	     0.0000	   -17.0364	
    14.4348	     3.3569	     6.1264	    -8.9798	    -3.6087	    -5.5389	    -0.5035	    -6.7139	    -0.7553	   -17.1204	
    13.6795	     3.7766	     7.3013	    -9.3994	    -3.7766	    -5.6229	    -0.1678	    -5.7068	    -1.5945	   -17.2043	
    12.6724	     3.8605	     8.2245	    -9.7351	    -4.0283	    -5.9586	     0.0000	    -5.0354	    -2.5177	   -17.2043	
    11.4975	     3.6926	     8.8959	    -9.4833	    -4.3640	    -6.2943	    -0.1678	    -4.5319	    -3.3569	   -17.0364	
    10.2386	     3.3569	     9.1476	    -8.6441	    -4.6997	    -6.3782	    -0.5035	    -4.1122	    -4.1122	   -16.5329	
     9.0637	     3.0212	     9.1476	    -6.9656	    -5.1193	    -6.0425	    -0.7553	    -3.6087	    -4.5319	   -15.7776	
     8.2245	     2.6016	     8.7280	    -4.4479	    -5.4550	    -5.1193	    -1.0071	    -2.8534	    -4.5319	   -14.6027	
     7.9727	     2.4338	     8.1406	    -1.2589	    -5.6229	    -3.6087	    -1.0071	    -1.8463	    -4.0283	   -13.1760	
     8.2245	     2.4338	     7.2174	     2.4338	    -5.6229	    -1.5945	    -0.7553	    -0.6714	    -3.1052	   -11.4975	
     9.0637	     2.7695	     6.0425	     6.2103	    -5.4550	     0.6714	    -0.3357	     0.8392	    -1.7624	    -9.7351	
    10.3226	     3.2730	     4.6997	     9.5673	    -5.1193	     3.0212	     0.3357	     2.3499	    -0.2518	    -7.9727	
    11.6653	     3.8605	     3.1891	    12.3367	    -4.6158	     5.1193	     1.0910	     3.8605	     1.4267	    -6.3782	
    12.8403	     4.5319	     1.5945	    14.3509	    -4.0283	     6.8817	     1.8463	     5.2032	     3.0212	    -5.0354	
    13.6795	     5.1193	     0.0839	    15.4419	    -3.4409	     8.2245	     2.6016	     6.3782	     4.3640	    -4.0283	
    14.0152	     5.5389	    -1.0910	    15.7776	    -2.8534	     9.1476	     3.1052	     7.3013	     5.3711	    -3.3569	
    13.7634	     5.7907	    -1.9302	    15.5258	    -2.2659	     9.4833	     3.5248	     7.8888	     5.9586	    -3.1052	
    13.0920	     5.7907	    -2.1820	    14.6866	    -1.7624	     9.3155	     3.5248	     7.9727	     6.0425	    -3.1052	
    12.0850	     5.4550	    -2.0142	    13.1760	    -1.4267	     8.5602	     3.2730	     7.7209	     5.7068	    -3.5248	
    10.9940	     4.9515	    -1.5106	    11.1618	    -1.1749	     7.3013	     2.6016	     6.9656	     4.8676	    -4.2801	
     9.9869	     4.1122	    -0.7553	     8.5602	    -1.0910	     5.4550	     1.6785	     5.8746	     3.7766	    -5.3711	
     9.1476	     3.1891	     0.0000	     5.4550	    -1.0910	     3.1891	     0.5035	     4.3640	     2.4338	    -6.7978	
     8.4763	     2.0142	     0.5875	     2.0981	    -1.2589	     0.7553	    -0.7553	     2.5177	     0.9232	    -8.3084	
     8.0566	     0.7553	     0.8392	    -1.5106	    -1.5945	    -1.6785	    -2.0981	     0.5875	    -0.6714	    -9.9869	
     7.5531	    -0.6714	     0.6714	    -5.1193	    -2.0981	    -4.1122	    -3.4409	    -1.3428	    -2.0981	   -11.5814	
     6.9656	    -2.2659	     0.0000	    -8.4763	    -2.8534	    -6.1264	    -4.6997	    -3.1891	    -3.4409	   -13.0920	
     6.2943	    -3.8605	    -1.0071	   -11.4136	    -3.7766	    -7.8049	    -5.6229	    -4.7836	    -4.4479	   -14.2670	
     5.4550	    -5.5389	    -2.2659	   -13.7634	    -4.8676	    -9.0637	    -6.2943	    -5.9586	    -5.2032	   -15.1901	
     4.5319	    -6.9656	    -3.4409	   -15.2740	    -5.8746	    -9.9030	    -6.6299	    -6.7978	    -5.7068	   -15.6097	
     3.4409	    -8.2245	    -4.5319	   -16.1133	    -6.9656	   -10.3226	    -6.5460	    -7.3853	    -5.9586	   -15.6937	
     2.3499	    -9.1476	    -5.3711	   -16.3651	    -7.8888	   -10.4904	    -6.1264	    -7.6370	    -6.1264	   -15.3580	
     1.1749	    -9.8190	    -5.9586	   -16.1133	    -8.8120	   -10.4904	    -5.4550	    -7.7209	    -6.2943	   -14.6866	
     0.1678	   -10.1547	    -6.3782	   -15.5258	    -9.6512	   -10.4904	    -4.6997	    -7.7209	    -6.6299	   -13.8474	
    -0.7553	   -10.1547	    -6.5460	   -14.6866	   -10.4065	   -10.4904	    -3.9444	    -7.7209	    -6.9656	   -12.8403	
    -1.3428	    -9.9030	    -6.7139	   -13.7634	   -11.0779	   -10.6583	    -3.2730	    -7.8049	    -7.5531	   -11.8332	
    -1.4267	    -9.3155	    -6.7978	   -12.7563	   -11.6653	   -10.8261	    -2.7695	    -7.8888	    -8.2245	   -10.9100	
    -1.0071	    -8.4763	    -7.0496	   -11.4975	   -12.0850	   -11.0779	    -2.4338	    -8.1406	    -8.8959	   -10.1547	
    -0.0839	    -7.4692	    -7.3853	   -10.2386	   -12.4207	   -11.1618	    -2.4338	    -8.4763	    -9.7351	    -9.6512	
     1.3428	    -6.2943	    -7.8049	    -8.8120	   -12.5885	   -11.0779	    -2.6855	    -8.8959	   -10.5743	    -9.4833	
     3.1052	    -5.2032	    -8.2245	    -7.3853	   -12.5885	   -10.8261	    -3.2730	    -9.3994	   -11.3297	    -9.5673	
     5.1193	    -3.9444	    -8.5602	    -5.9586	   -12.2528	   -10.3226	    -3.9444	    -9.9030	   -11.9171	    -9.9030	
     7.3853	    -2.8534	    -8.7280	    -4.4479	   -11.5814	    -9.4833	    -4.6997	   -10.3226	   -12.3367	   -10.3226	
     9.6512	    -1.6785	    -8.6441	    -2.7695	   -10.5743	    -8.3923	    -5.4550	   -10.5743	   -12.3367	   -10.7422	
    12.0010	    -0.7553	    -8.3923	    -1.0910	    -9.3994	    -7.0496	    -6.0425	   -10.6583	   -12.0850	   -11.1618	
    14.1830	     0.0839	    -8.0566	     0.5035	    -8.1406	    -5.5389	    -6.6299	   -10.4065	   -11.5814	   -11.5814	
    16.1972	     0.5875	    -7.6370	     1.9302	    -6.9656	    -3.9444	    -7.0496	    -9.9030	   -10.9100	   -11.9171	
    17.8757	     0.8392	    -7.3013	     2.9373	    -5.9586	    -2.5177	    -7.3853	    -9.2316	   -10.1547	   -12.1689	
    19.1345	     0.8392	    -6.9656	     3.4409	    -5.0354	    -1.1749	    -7.4692	    -8.3923	    -9.3155	   -12.3367	
    20.0577	     0.7553	    -6.6299	     3.3569	    -4.3640	    -0.1678	    -7.3853	    -7.4692	    -8.3084	   -12.4207	
    20.6451	     0.5875	    -6.2103	     2.7695	    -3.6087	     0.5035	    -7.0496	    -6.3782	    -7.1335	   -12.4207	
    21.1487	     0.5875	    -5.6229	     1.7624	    -2.8534	     1.0071	    -6.2943	    -5.2032	    -5.6229	   -12.4207	
    21.4844	     0.6714	    -4.7836	     0.4196	    -1.9302	     1.0910	    -5.3711	    -3.8605	    -3.7766	   -12.4207	
    21.7361	     1.0071	    -3.8605	    -1.0071	    -1.0071	     0.9232	    -4.1962	    -2.6016	    -1.6785	   -12.5046	
    21.8201	     1.4267	    -2.7695	    -2.5177	     0.0000	     0.2518	    -2.9373	    -1.3428	     0.5035	   -12.7563	
    21.9040	     2.0142	    -1.5945	    -4.0283	     1.0910	    -0.6714	    -1.7624	    -0.2518	     2.5177	   -13.1760	
    21.7361	     2.7695	    -0.3357	    -5.3711	     2.0981	    -1.8463	    -0.7553	     0.7553	     4.3640	   -13.6795	
    21.6522	     3.6087	     0.9232	    -6.3782	     3.2730	    -3.1052	     0.0839	     1.6785	     5.7907	   -14.2670	
    21.4844	     4.6158	     2.2659	    -6.9656	     4.3640	    -4.1962	     0.6714	     2.5177	     6.8817	   -14.7705	
    21.4005	     5.7068	     3.5248	    -6.9656	     5.3711	    -4.9515	     0.9232	     3.3569	     7.5531	   -15.2740	
    21.2326	     6.7139	     4.6997	    -6.4621	     6.2103	    -5.3711	     0.7553	     4.0283	     7.8049	   -15.6937	
    20.8130	     7.5531	     5.6229	    -5.3711	     6.6299	    -5.3711	     0.3357	     4.5319	     7.6370	   -16.1972	
    20.0577	     7.9727	     6.2103	    -3.7766	     6.7139	    -5.1193	    -0.3357	     4.9515	     7.2174	   -16.7007	
    19.1345	     8.0566	     6.5460	    -1.8463	     6.4621	    -4.5319	    -1.0071	     5.2032	     6.4621	   -17.2043	
    18.0435	     7.7209	     6.5460	     0.3357	     5.7907	    -3.8605	    -1.6785	     5.3711	     5.5389	   -17.7078	
    16.9525	     7.2174	     6.4621	     2.6855	     4.8676	    -3.1891	    -2.1820	     5.2872	     4.4479	   -17.9596	
    16.0294	     6.5460	     6.3782	     4.7836	     3.8605	    -2.8534	    -2.6016	     5.0354	     3.4409	   -18.0435	
    15.3580	     5.7907	     6.2103	     6.6299	     2.7695	    -2.7695	    -2.8534	     4.4479	     2.4338	   -17.9596	
    14.9384	     5.2032	     6.2103	     8.0566	     1.7624	    -3.0212	    -3.1052	     3.6926	     1.5106	   -17.5400	
    14.7705	     4.7836	     6.2103	     9.0637	     0.9232	    -3.4409	    -3.1891	     2.8534	     0.7553	   -16.7007	
    14.9384	     4.6997	     6.2943	     9.9030	     0.3357	    -3.8605	    -3.1052	     2.0142	     0.0839	   -15.5258	
    15.1901	     5.0354	     6.4621	    10.5743	     0.0839	    -4.1122	    -2.8534	     1.1749	    -0.5035	   -14.0152	
    15.5258	     5.5389	     6.6299	    11.0779	     0.0000	    -4.0283	    -2.4338	     0.4196	    -1.0071	   -12.0850	
    15.6937	     6.2103	     6.5460	    11.3297	     0.0839	    -3.7766	    -2.0142	    -0.4196	    -1.5106	   -10.0708	
    15.4419	     6.8817	     6.2103	    10.9100	     0.1678	    -3.5248	    -1.5945	    -1.2589	    -2.1820	    -8.1406	
    14.7705	     7.3013	     5.2872	     9.9030	     0.2518	    -3.3569	    -1.3428	    -2.2659	    -2.9373	    -6.5460	
    13.5956	     7.4692	     3.9444	     8.2245	     0.0839	    -3.3569	    -1.3428	    -3.4409	    -3.6926	    -5.4550	
    12.0010	     7.2174	     2.2659	     6.0425	    -0.2518	    -3.5248	    -1.5945	    -4.6997	    -4.5319	    -4.9515	
    10.0708	     6.6299	     0.3357	     3.6087	    -0.8392	    -3.9444	    -2.0981	    -5.8746	    -5.2032	    -4.9515	
     7.8888	     5.7068	    -1.5945	     1.0071	    -1.4267	    -4.4479	    -2.7695	    -7.0496	    -5.7068	    -5.4550	
     5.7068	     4.5319	    -3.1891	    -1.5106	    -2.0981	    -5.1193	    -3.5248	    -8.0566	    -5.9586	    -6.2943	
     3.4409	     3.1891	    -4.3640	    -3.8605	    -2.7695	    -5.7907	    -4.2801	    -8.8959	    -5.8746	    -7.4692	
     1.2589	     1.6785	    -4.9515	    -5.7907	    -3.4409	    -6.4621	    -5.0354	    -9.6512	    -5.6229	    -8.7280	
    -0.7553	     0.0839	    -5.2032	    -7.3853	    -3.9444	    -7.1335	    -5.7907	   -10.4065	    -5.2872	    -9.9869	
    -2.4338	    -1.5106	    -5.1193	    -8.5602	    -4.5319	    -7.7209	    -6.5460	   -11.2457	    -5.0354	   -11.3297	
    -3.8605	    -3.1052	    -4.9515	    -9.3155	    -5.1193	    -8.2245	    -7.4692	   -12.1689	    -4.9515	   -12.6724	
    -4.7836	    -4.6158	    -4.8676	    -9.9030	    -5.7068	    -8.7280	    -8.3923	   -13.3438	    -5.0354	   -13.8474	
    -5.2872	    -5.7907	    -4.7836	   -10.3226	    -6.2103	    -9.1476	    -9.3155	   -14.5187	    -5.4550	   -14.8544	
    -5.2032	    -6.7139	    -4.7836	   -10.4904	    -6.7139	    -9.4833	   -10.1547	   -15.6937	    -6.1264	   -15.6937	
    -4.6158	    -7.2174	    -4.7836	   -10.5743	    -7.0496	    -9.6512	   -10.6583	   -16.6168	    -6.8817	   -16.1972	
    -3.4409	    -7.2174	    -4.6158	   -10.4065	    -7.2174	    -9.5673	   -10.7422	   -17.0364	    -7.7209	   -16.3651	
    -1.9302	    -6.7978	    -4.2801	    -9.9869	    -7.1335	    -9.3994	   -10.4065	   -17.0364	    -8.6441	   -16.1133	
    -0.0839	    -6.0425	    -3.7766	    -9.6512	    -6.8817	    -9.0637	    -9.7351	   -16.5329	    -9.4833	   -15.6097	
     1.9302	    -5.1193	    -3.1891	    -9.3155	    -6.5460	    -8.7280	    -8.7280	   -15.6097	   -10.4065	   -14.8544	
     3.8605	    -4.0283	    -2.4338	    -9.1476	    -6.1264	    -8.4763	    -7.4692	   -14.4348	   -11.0779	   -13.9313	
     5.7068	    -3.0212	    -1.7624	    -9.1476	    -5.6229	    -8.2245	    -6.2943	   -13.0920	   -11.3297	   -13.0081	
     7.3853	    -2.0142	    -1.0910	    -9.2316	    -5.1193	    -8.1406	    -5.0354	   -11.6653	   -11.1618	   -12.0850	
     8.8959	    -1.0071	    -0.5035	    -9.3155	    -4.5319	    -8.0566	    -3.9444	   -10.4065	   -10.4904	   -11.4136	
    10.3226	    -0.0839	    -0.1678	    -9.2316	    -4.0283	    -8.0566	    -3.0212	    -9.1476	    -9.2316	   -10.9100	
    11.6653	     0.7553	    -0.1678	    -8.9798	    -3.5248	    -7.9727	    -2.3499	    -8.1406	    -7.6370	   -10.9100	
    12.7563	     1.3428	    -0.4196	    -8.4763	    -3.2730	    -7.8049	    -2.0142	    -7.3013	    -5.9586	   -11.2457	
    13.6795	     1.6785	    -1.0910	    -7.7209	    -3.1052	    -7.5531	    -1.9302	    -6.6299	    -4.3640	   -12.0010	
    14.4348	     1.7624	    -1.9302	    -6.7978	    -3.1891	    -7.0496	    -2.0142	    -6.2103	    -2.8534	   -13.0081	
    14.8544	     1.5945	    -2.8534	    -5.6229	    -3.4409	    -6.4621	    -2.3499	    -5.7907	    -1.5945	   -14.0991	
    15.1901	     1.1749	    -3.5248	    -4.1962	    -3.6926	    -5.7068	    -2.6016	    -5.4550	    -0.5035	   -15.1901	
    15.2740	     0.6714	    -3.9444	    -2.6855	    -4.0283	    -4.9515	    -2.6855	    -5.1193	     0.5035	   -16.1133	
    15.2740	     0.1678	    -3.8605	    -1.0910	    -4.1962	    -4.1122	    -2.6016	    -4.5319	     1.5106	   -16.7007	
    15.2740	    -0.2518	    -3.4409	     0.4196	    -4.2801	    -3.2730	    -2.1820	    -3.8605	     2.4338	   -16.8686	
    15.1901	    -0.5035	    -2.6016	     1.7624	    -4.1122	    -2.5177	    -1.5106	    -3.0212	     3.2730	   -16.7007	
    14.9384	    -0.5035	    -1.5945	     2.8534	    -3.6926	    -1.7624	    -0.6714	    -2.0981	     3.9444	   -16.0294	
    14.6027	    -0.4196	    -0.5035	     3.6087	    -3.0212	    -1.1749	     0.4196	    -1.2589	     4.4479	   -15.1062	
    14.0152	    -0.1678	     0.4196	     3.9444	    -2.0981	    -0.6714	     1.5945	    -0.4196	     4.7836	   -13.8474	
    13.1760	     0.1678	     1.3428	     3.9444	    -1.0910	    -0.3357	     2.7695	     0.4196	     4.9515	   -12.2528	
    12.1689	     0.6714	     2.1820	     3.6087	     0.1678	    -0.0839	     3.9444	     1.0910	     5.0354	   -10.4904	
    11.0779	     1.3428	     3.1052	     2.8534	     1.4267	     0.0000	     5.0354	     1.7624	     5.2032	    -8.5602	
    10.0708	     2.1820	     4.2801	     1.8463	     2.6855	    -0.0839	     6.0425	     2.3499	     5.2872	    -6.5460	
     9.1476	     3.1052	     5.6229	     0.4196	     3.8605	    -0.5035	     6.7978	     2.8534	     5.3711	    -4.6158	
     8.5602	     4.1962	     7.0496	    -1.4267	     4.7836	    -1.2589	     7.3853	     3.1891	     5.3711	    -2.9373	
     8.1406	     5.1193	     8.3923	    -3.6087	     5.5389	    -2.2659	     7.6370	     3.2730	     5.0354	    -1.5945	
     7.8888	     5.9586	     9.4833	    -6.2943	     5.8746	    -3.6926	     7.4692	     3.0212	     4.5319	    -0.8392	
     7.6370	     6.5460	    10.1547	    -9.2316	     5.8746	    -5.2872	     7.0496	     2.5177	     3.6087	    -0.5875	
     7.2174	     6.6299	    10.1547	   -12.1689	     5.5389	    -7.0496	     6.2103	     1.6785	     2.2659	    -0.9232	
     6.7139	     6.3782	     9.4833	   -14.8544	     4.7836	    -8.8959	     5.0354	     0.5035	     0.6714	    -1.8463	
     5.8746	     5.6229	     8.0566	   -16.9525	     3.6926	   -10.7422	     3.7766	    -0.9232	    -1.1749	    -3.2730	
     5.0354	     4.5319	     6.0425	   -18.2114	     2.3499	   -12.3367	     2.2659	    -2.6016	    -3.1891	    -4.8676	
     4.0283	     3.0212	     3.4409	   -18.4631	     0.8392	   -13.5956	     0.8392	    -4.1962	    -5.0354	    -6.5460	
     3.1052	     1.3428	     0.5035	   -17.7917	    -0.6714	   -14.4348	    -0.5875	    -5.7068	    -6.7978	    -8.0566	
     2.0981	    -0.5035	    -2.5177	   -16.4490	    -2.0981	   -14.7705	    -1.8463	    -7.0496	    -8.3923	    -9.2316	
     1.2589	    -2.4338	    -5.6229	   -14.6027	    -3.4409	   -14.6027	    -3.1052	    -8.3084	    -9.7351	    -9.9869	
     0.5875	    -4.2801	    -8.3084	   -12.6724	    -4.6997	   -14.1830	    -4.1122	    -9.3994	   -10.9100	   -10.3226	
     0.0839	    -5.8746	   -10.4065	   -10.6583	    -5.7068	   -13.3438	    -5.0354	   -10.2386	   -11.8332	   -10.1547	
    -0.0839	    -7.3013	   -11.9171	    -8.8120	    -6.4621	   -12.2528	    -5.8746	   -10.8261	   -12.5046	    -9.4833	
    -0.0839	    -8.3084	   -12.7563	    -7.0496	    -6.9656	   -11.0779	    -6.5460	   -11.0779	   -12.8403	    -8.4763	
     0.0839	    -9.0637	   -12.9242	    -5.3711	    -7.3013	    -9.7351	    -7.1335	   -10.9940	   -12.9242	    -7.1335	
     0.3357	    -9.3994	   -12.6724	    -3.6087	    -7.4692	    -8.3084	    -7.5531	   -10.4065	   -12.5885	    -5.6229	
     0.5035	    -9.3994	   -12.0010	    -1.7624	    -7.4692	    -6.9656	    -7.8888	    -9.5673	   -11.8332	    -4.1122	
     0.6714	    -9.1476	   -11.0779	     0.2518	    -7.3013	    -5.4550	    -8.0566	    -8.4763	   -10.5743	    -2.7695	
     0.6714	    -8.5602	    -9.9869	     2.4338	    -7.0496	    -4.0283	    -7.8888	    -7.1335	    -8.8120	    -1.8463	
     0.6714	    -7.8049	    -8.8959	     4.6158	    -6.7139	    -2.6855	    -7.3013	    -5.7907	    -6.7139	    -1.3428	
     0.5875	    -6.9656	    -7.8049	     6.7139	    -6.4621	    -1.4267	    -6.5460	    -4.4479	    -4.2801	    -1.5945	
     0.4196	    -6.2103	    -6.8817	     8.3084	    -6.2103	    -0.4196	    -5.5389	    -3.3569	    -2.0142	    -2.4338	
     0.2518	    -5.6229	    -6.2103	     9.1476	    -6.2943	     0.3357	    -4.6158	    -2.6016	     0.0839	    -4.0283	
     0.0000	    -5.3711	    -5.8746	     8.8959	    -6.3782	     0.6714	    -3.9444	    -2.2659	     1.6785	    -6.1264	
    -0.3357	    -5.4550	    -5.7068	     7.6370	    -6.6299	     0.5875	    -3.4409	    -2.3499	     2.8534	    -8.5602	
    -0.6714	    -5.8746	    -5.8746	     5.2872	    -6.7978	     0.0839	    -3.1891	    -2.8534	     3.5248	   -11.1618	
    -0.9232	    -6.4621	    -6.0425	     2.1820	    -6.7139	    -0.7553	    -3.1052	    -3.5248	     3.7766	   -13.6795	
    -1.0910	    -7.2174	    -6.1264	    -1.5106	    -6.3782	    -1.9302	    -3.1052	    -4.3640	     3.7766	   -15.8615	
    -1.1749	    -8.0566	    -6.1264	    -5.2872	    -5.7068	    -3.1891	    -3.0212	    -5.2032	     3.6926	   -17.4561	
    -1.0071	    -8.8120	    -5.8746	    -8.8120	    -4.9515	    -4.6158	    -2.7695	    -5.9586	     3.4409	   -18.4631	
    -0.6714	    -9.4833	    -5.2872	   -11.7493	    -4.0283	    -6.0425	    -2.2659	    -6.6299	     3.2730	   -18.7149	
    -0.1678	    -9.9869	    -4.3640	   -13.8474	    -2.9373	    -7.3853	    -1.5106	    -7.1335	     3.1052	   -18.3792	
     0.4196	   -10.2386	    -3.0212	   -14.7705	    -1.7624	    -8.4763	    -0.5035	    -7.3853	     2.9373	   -17.5400	
     1.0910	   -10.3226	    -1.1749	   -14.3509	    -0.4196	    -9.1476	     0.9232	    -7.3853	     2.8534	   -16.1972	
     1.9302	    -9.9869	     1.0910	   -12.6724	     1.2589	    -9.1476	     2.6016	    -7.0496	     2.9373	   -14.5187	
     2.9373	    -9.3155	     3.8605	    -9.5673	     3.1891	    -8.4763	     4.6158	    -6.1264	     3.1891	   -12.5885	
     4.1122	    -8.1406	     6.8817	    -5.4550	     5.4550	    -6.9656	     6.8817	    -4.7836	     3.6087	   -10.4904	
     5.6229	    -6.6299	     9.9869	    -0.5035	     7.9727	    -4.7836	     9.3155	    -3.0212	     4.2801	    -8.4763	
     7.3013	    -4.7836	    13.0081	     4.6997	    10.4904	    -2.0142	    11.6653	    -0.9232	     5.0354	    -6.7139	
     9.2316	    -2.7695	    15.3580	     9.9030	    12.7563	     1.0910	    13.6795	     1.3428	     5.7907	    -5.2872	
    11.2457	    -0.8392	    16.8686	    14.6027	    14.5187	     4.3640	    15.1062	     3.5248	     6.4621	    -4.4479	
    13.0920	     0.9232	    17.2043	    18.4631	    15.5258	     7.5531	    15.7776	     5.5389	     6.9656	    -4.1122	
    14.6866	     2.3499	    16.1133	    21.4005	    15.6097	    10.4065	    15.4419	     7.1335	     7.2174	    -4.4479	
    15.8615	     3.1891	    13.6795	    23.3307	    14.7705	    12.7563	    14.0991	     8.3923	     7.1335	    -5.2872	
    16.5329	     3.4409	    10.0708	    24.2538	    13.0920	    14.3509	    11.8332	     9.1476	     6.7978	    -6.5460	
    16.7007	     3.1891	     5.7068	    24.0860	    10.5743	    15.2740	     8.8120	     9.4833	     6.1264	    -8.0566	
    16.1133	     2.2659	     0.9232	    23.0789	     7.5531	    15.1901	     5.2032	     9.3155	     5.1193	    -9.7351	
    15.1062	     0.9232	    -3.6926	    21.1487	     4.1962	    14.1830	     1.2589	     8.7280	     3.9444	   -11.2457	
    13.5117	    -0.8392	    -7.9727	    18.3792	     0.6714	    12.4207	    -2.8534	     7.7209	     2.6016	   -12.5046	
    11.5814	    -2.8534	   -11.4136	    14.9384	    -2.6855	     9.8190	    -6.7978	     6.3782	     1.2589	   -13.4277	
     9.4833	    -4.8676	   -13.9313	    10.9100	    -5.6229	     6.7978	   -10.2386	     4.8676	     0.0839	   -13.7634	
     7.3013	    -6.7139	   -15.4419	     6.4621	    -7.9727	     3.5248	   -12.9242	     3.1891	    -0.7553	   -13.6795	
     5.2872	    -8.3084	   -15.8615	     1.8463	    -9.5673	     0.3357	   -14.6866	     1.5945	    -1.2589	   -13.0920	
     3.3569	    -9.5673	   -15.3580	    -2.5177	   -10.4904	    -2.5177	   -15.4419	     0.1678	    -1.5106	   -12.0010	
     1.4267	   -10.5743	   -14.2670	    -6.4621	   -10.7422	    -4.8676	   -15.3580	    -1.0071	    -1.4267	   -10.5743	
    -0.4196	   -11.4136	   -12.6724	    -9.7351	   -10.5743	    -6.6299	   -14.6027	    -1.8463	    -1.1749	    -8.8959	
    -2.1820	   -12.0010	   -10.9100	   -12.3367	    -9.9869	    -7.8049	   -13.4277	    -2.4338	    -0.9232	    -7.1335	
    -3.8605	   -12.5885	    -9.3155	   -14.1830	    -9.3994	    -8.4763	   -12.1689	    -2.7695	    -0.6714	    -5.5389	
    -5.3711	   -13.1760	    -8.0566	   -15.4419	    -8.7280	    -8.8120	   -10.9940	    -3.0212	    -0.5035	    -4.1962	
    -6.6299	   -13.7634	    -7.2174	   -16.3651	    -8.3923	    -9.1476	   -10.0708	    -3.3569	    -0.5035	    -3.2730	
    -7.5531	   -14.3509	    -7.1335	   -16.9525	    -8.2245	    -9.3994	    -9.5673	    -3.7766	    -0.5875	    -2.9373	
    -8.2245	   -14.9384	    -7.6370	   -17.2882	    -8.3923	    -9.7351	    -9.3994	    -4.5319	    -0.9232	    -3.1052	
    -8.5602	   -15.4419	    -8.8120	   -17.4561	    -8.8120	   -10.2386	    -9.5673	    -5.4550	    -1.5106	    -3.7766	
    -8.4763	   -15.7776	   -10.4904	   -17.3721	    -9.4833	   -10.7422	    -9.9869	    -6.6299	    -2.1820	    -4.9515	
    -8.1406	   -16.0294	   -12.4207	   -17.1204	   -10.3226	   -11.2457	   -10.5743	    -7.8049	    -2.9373	    -6.3782	
    -7.3013	   -15.8615	   -14.5187	   -16.7847	   -10.9940	   -11.6653	   -11.1618	    -8.9798	    -3.6087	    -7.8888	
    -6.1264	   -15.4419	   -16.2811	   -16.6168	   -11.5814	   -12.0850	   -11.5814	    -9.9869	    -4.1122	    -9.3994	
    -4.6997	   -14.6866	   -17.5400	   -16.7007	   -12.0010	   -12.5046	   -11.7493	   -10.7422	    -4.2801	   -10.8261	
    -3.1052	   -13.7634	   -18.2953	   -17.2043	   -12.1689	   -12.8403	   -11.6653	   -11.1618	    -4.1122	   -11.9171	
    -1.5945	   -12.6724	   -18.2953	   -18.0435	   -12.0850	   -13.1760	   -11.4975	   -11.4136	    -3.6087	   -12.7563	
    -0.3357	   -11.4975	   -17.7917	   -19.2184	   -12.0010	   -13.4277	   -11.0779	   -11.3297	    -2.7695	   -13.1760	
     0.6714	   -10.4065	   -16.7847	   -20.4773	   -11.6653	   -13.5956	   -10.4904	   -11.0779	    -1.8463	   -13.3438	
     1.3428	    -9.3155	   -15.4419	   -21.6522	   -11.2457	   -13.5956	    -9.8190	   -10.6583	    -0.7553	   -13.0920	
     1.6785	    -8.3923	   -14.0152	   -22.4915	   -10.7422	   -13.5117	    -9.0637	   -10.0708	     0.3357	   -12.5885	
     1.6785	    -7.4692	   -12.4207	   -22.9950	   -10.1547	   -13.1760	    -8.2245	    -9.3994	     1.3428	   -11.9171	
     1.4267	    -6.6299	   -10.9940	   -23.0789	    -9.5673	   -12.7563	    -7.3853	    -8.6441	     2.0142	   -11.0779	
     0.9232	    -5.7907	    -9.7351	   -22.5754	    -8.9798	   -12.1689	    -6.5460	    -7.9727	     2.3499	   -10.2386	
     0.3357	    -5.0354	    -8.6441	   -21.4844	    -8.3923	   -11.4975	    -5.8746	    -7.4692	     2.3499	    -9.3155	
    -0.4196	    -4.1962	    -7.7209	   -19.8898	    -7.8888	   -10.7422	    -5.2872	    -7.3013	     1.9302	    -8.4763	
    -1.0910	    -3.5248	    -6.9656	   -17.7917	    -7.4692	    -9.9869	    -4.9515	    -7.4692	     1.2589	    -7.7209	
    -1.7624	    -2.9373	    -6.3782	   -15.3580	    -7.1335	    -9.3994	    -4.8676	    -8.1406	     0.3357	    -7.1335	
    -2.3499	    -2.6016	    -5.9586	   -12.6724	    -7.0496	    -8.9798	    -5.1193	    -9.3155	    -0.7553	    -6.6299	
    -2.6855	    -2.4338	    -5.7068	   -10.0708	    -7.1335	    -8.5602	    -5.6229	   -10.7422	    -1.9302	    -6.2943	
    -2.7695	    -2.6016	    -5.5389	    -7.4692	    -7.3853	    -8.2245	    -6.4621	   -12.4207	    -3.0212	    -6.2103	
    -2.5177	    -2.8534	    -5.5389	    -5.0354	    -7.8888	    -7.8049	    -7.5531	   -13.9313	    -4.1122	    -6.2943	
    -2.1820	    -3.3569	    -5.4550	    -2.7695	    -8.4763	    -7.3853	    -8.8959	   -15.1901	    -5.0354	    -6.5460	
    -1.5945	    -3.9444	    -5.3711	    -0.7553	    -9.1476	    -6.7978	   -10.3226	   -15.9454	    -5.7907	    -6.8817	
    -0.8392	    -4.5319	    -5.2032	     0.9232	    -9.7351	    -6.2103	   -11.8332	   -16.2811	    -6.4621	    -7.3013	
    -0.0839	    -5.0354	    -4.8676	     2.0142	   -10.3226	    -5.7068	   -13.3438	   -16.1972	    -6.9656	    -7.7209	
     0.7553	    -5.5389	    -4.4479	     2.5177	   -10.6583	    -5.3711	   -14.6866	   -15.6937	    -7.3853	    -8.2245	
     1.5945	    -5.7907	    -3.8605	     2.2659	   -10.9100	    -5.4550	   -15.7776	   -15.1062	    -7.7209	    -8.5602	
     2.1820	    -5.8746	    -3.1891	     1.1749	   -11.0779	    -5.8746	   -16.4490	   -14.5187	    -8.0566	    -8.8959	
     2.5177	    -5.8746	    -2.6016	    -0.5875	   -11.1618	    -6.6299	   -16.6168	   -14.0152	    -8.3084	    -9.0637	
     2.4338	    -5.9586	    -2.1820	    -2.7695	   -11.2457	    -7.7209	   -16.2811	   -13.6795	    -8.4763	    -9.1476	
     1.8463	    -6.1264	    -2.0981	    -5.3711	   -11.4136	    -9.0637	   -15.5258	   -13.4277	    -8.5602	    -9.1476	
     0.7553	    -6.5460	    -2.4338	    -8.1406	   -11.6653	   -10.4065	   -14.4348	   -13.2599	    -8.5602	    -9.1476	
    -0.5035	    -7.1335	    -3.1052	   -10.8261	   -12.0010	   -11.6653	   -13.2599	   -13.1760	    -8.4763	    -9.0637	
    -1.8463	    -7.8888	    -4.2801	   -13.2599	   -12.2528	   -12.8403	   -12.0850	   -13.0081	    -8.3084	    -8.9798	
    -2.9373	    -8.8120	    -5.7907	   -15.4419	   -12.4207	   -13.6795	   -11.0779	   -12.6724	    -7.9727	    -9.0637	
    -3.6926	    -9.5673	    -7.4692	   -17.2043	   -12.4207	   -14.2670	   -10.2386	   -12.2528	    -7.5531	    -9.1476	
    -3.8605	   -10.2386	    -9.1476	   -18.5471	   -12.0850	   -14.5187	    -9.4833	   -11.5814	    -7.0496	    -9.4833	
    -3.4409	   -10.6583	   -10.5743	   -19.2184	   -11.4975	   -14.4348	    -8.8959	   -10.6583	    -6.4621	    -9.8190	
    -2.2659	   -10.8261	   -11.6653	   -19.1345	   -10.6583	   -13.7634	    -8.4763	    -9.4833	    -5.6229	   -10.3226	
    -0.4196	   -10.5743	   -12.2528	   -18.2953	    -9.5673	   -12.5885	    -8.0566	    -7.9727	    -4.6997	   -10.9940	
     1.8463	    -9.9869	   -12.3367	   -16.7007	    -8.4763	   -10.9100	    -7.7209	    -6.2943	    -3.7766	   -11.5814	
     4.4479	    -9.1476	   -12.0010	   -14.6866	    -7.3853	    -8.8120	    -7.6370	    -4.6158	    -2.9373	   -12.3367	
     6.9656	    -8.2245	   -11.4975	   -12.3367	    -6.4621	    -6.5460	    -7.7209	    -2.9373	    -2.2659	   -13.0081	
     9.2316	    -7.2174	   -10.9100	   -10.0708	    -5.7907	    -4.2801	    -8.1406	    -1.3428	    -1.6785	   -13.5956	
    10.9940	    -6.1264	   -10.4065	    -8.1406	    -5.5389	    -2.1820	    -8.6441	     0.1678	    -1.0910	   -14.0152	
    12.3367	    -4.9515	    -9.8190	    -6.6299	    -5.5389	    -0.3357	    -9.3155	     1.6785	    -0.5875	   -14.0152	
    13.2599	    -3.6087	    -9.3155	    -5.5389	    -5.7068	     1.1749	    -9.9869	     3.1052	     0.0839	   -13.5956	
    13.7634	    -2.0981	    -8.5602	    -4.8676	    -5.8746	     2.4338	   -10.4065	     4.6158	     0.9232	   -12.7563	
    14.0991	    -0.3357	    -7.7209	    -4.3640	    -6.1264	     3.5248	   -10.6583	     6.2943	     1.7624	   -11.3297	
    14.3509	     1.6785	    -6.5460	    -3.7766	    -6.2103	     4.3640	   -10.5743	     8.0566	     2.6016	    -9.5673	
    14.6866	     3.9444	    -5.2872	    -2.8534	    -6.2103	     4.9515	   -10.1547	     9.9869	     3.2730	    -7.3853	
    15.0223	     6.2103	    -3.7766	    -1.5106	    -6.0425	     5.2032	    -9.4833	    11.9171	     3.8605	    -5.0354	
    15.5258	     8.3084	    -2.2659	     0.5035	    -5.7907	     5.2032	    -8.6441	    13.7634	     4.2801	    -2.6016	
    15.9454	    10.1547	    -0.7553	     3.1052	    -5.4550	     4.9515	    -7.7209	    15.3580	     4.5319	    -0.3357	
    16.4490	    11.4975	     0.5875	     6.1264	    -5.2032	     4.5319	    -7.0496	    16.5329	     4.6158	     1.5106	
    16.8686	    12.1689	     1.6785	     9.3994	    -5.1193	     3.9444	    -6.6299	    17.2043	     4.6158	     2.9373	
    17.1204	    12.1689	     2.5177	    12.5046	    -5.1193	     3.2730	    -6.5460	    17.2882	     4.6158	     3.6087	
    17.2882	    11.3297	     3.0212	    15.0223	    -5.3711	     2.6855	    -7.0496	    16.7007	     4.6997	     3.6087	
    17.2043	     9.7351	     3.2730	    16.5329	    -5.7907	     2.0981	    -7.9727	    15.4419	     4.7836	     2.8534	
    16.7007	     7.4692	     3.2730	    16.9525	    -6.5460	     1.5106	    -9.3994	    13.6795	     4.8676	     1.3428	
    15.7776	     4.5319	     2.9373	    16.1972	    -7.5531	     0.9232	   -11.1618	    11.5814	     5.0354	    -0.6714	
    14.3509	     1.1749	     2.5177	    14.4348	    -8.7280	     0.3357	   -13.1760	     9.3155	     5.2032	    -3.0212	
    12.4207	    -2.4338	     1.9302	    11.9171	    -9.9869	    -0.2518	   -15.1062	     7.0496	     5.3711	    -5.3711	
    10.1547	    -5.9586	     1.2589	     9.1476	   -11.2457	    -0.6714	   -16.7847	     5.1193	     5.5389	    -7.5531	
     7.8049	    -9.3155	     0.5875	     6.4621	   -12.3367	    -1.0071	   -18.0435	     3.5248	     5.8746	    -9.1476	
     5.6229	   -12.1689	    -0.0839	     3.9444	   -13.0920	    -1.1749	   -18.7149	     2.2659	     6.2103	   -10.1547	
     3.5248	   -14.4348	    -0.8392	     1.6785	   -13.5956	    -1.4267	   -18.7988	     1.2589	     6.4621	   -10.4904	
     1.8463	   -16.1133	    -1.8463	    -0.5035	   -13.7634	    -1.7624	   -18.3792	     0.3357	     6.5460	   -10.2386	
     0.5035	   -17.2043	    -3.1052	    -2.5177	   -13.5956	    -2.3499	   -17.5400	    -0.5875	     6.2103	    -9.5673	
    -0.4196	   -17.7078	    -4.6997	    -4.3640	   -13.2599	    -3.1052	   -16.3651	    -1.5945	     5.6229	    -8.4763	
    -1.0071	   -17.7917	    -6.6299	    -6.2103	   -12.6724	    -4.1122	   -14.9384	    -2.7695	     4.6997	    -7.1335	
    -1.0910	   -17.5400	    -8.7280	    -7.8049	   -12.0010	    -5.3711	   -13.5117	    -4.1122	     3.5248	    -5.6229	
    -0.8392	   -16.9525	   -10.9940	    -9.4833	   -11.3297	    -6.6299	   -12.1689	    -5.5389	     2.1820	    -4.1122	
    -0.2518	   -16.1133	   -13.1760	   -10.9940	   -10.7422	    -8.0566	   -11.0779	    -6.9656	     0.8392	    -2.8534	
     0.5875	   -14.9384	   -15.0223	   -12.5885	   -10.3226	    -9.5673	   -10.1547	    -8.3923	    -0.5035	    -1.8463	
     1.6785	   -13.6795	   -16.4490	   -14.0152	    -9.9869	   -10.9100	    -9.4833	    -9.7351	    -1.8463	    -1.2589	
     2.8534	   -12.2528	   -17.3721	   -15.1901	    -9.9030	   -12.0850	    -9.0637	   -10.8261	    -3.0212	    -1.0910	
     4.0283	   -10.7422	   -17.7917	   -16.1133	   -10.0708	   -12.8403	    -8.9798	   -11.6653	    -4.0283	    -1.3428	
     5.1193	    -9.2316	   -17.7078	   -16.6168	   -10.4065	   -13.1760	    -9.0637	   -12.0010	    -4.7836	    -1.9302	
     5.9586	    -7.8049	   -17.4561	   -16.5329	   -10.9100	   -13.0920	    -9.3155	   -12.0850	    -5.4550	    -2.8534	
     6.5460	    -6.4621	   -16.9525	   -15.9454	   -11.5814	   -12.6724	    -9.6512	   -11.7493	    -5.8746	    -3.9444	
     6.8817	    -5.2032	   -16.4490	   -14.8544	   -12.3367	   -12.0010	   -10.1547	   -11.1618	    -6.1264	    -5.2032	
     6.9656	    -4.1122	   -15.8615	   -13.1760	   -13.0920	   -11.1618	   -10.5743	   -10.2386	    -6.2103	    -6.4621	
     6.8817	    -3.0212	   -15.1901	   -10.9100	   -13.7634	   -10.2386	   -10.8261	    -9.1476	    -6.0425	    -7.6370	
     6.8817	    -1.8463	   -14.3509	    -7.9727	   -14.1830	    -9.1476	   -10.9100	    -7.7209	    -5.4550	    -8.4763	
     6.8817	    -0.5875	   -13.3438	    -4.5319	   -14.4348	    -7.8888	   -10.6583	    -6.1264	    -4.4479	    -8.9798	
     7.1335	     0.6714	   -12.1689	    -0.7553	   -14.2670	    -6.5460	   -10.0708	    -4.3640	    -3.1052	    -9.0637	
     7.5531	     2.0142	   -10.8261	     3.1891	   -13.8474	    -4.9515	    -9.1476	    -2.4338	    -1.2589	    -8.8120	
     8.2245	     3.4409	    -9.3155	     6.9656	   -13.1760	    -3.2730	    -8.0566	    -0.4196	     0.7553	    -8.2245	
     9.0637	     4.6997	    -7.8049	    10.4904	   -12.1689	    -1.5106	    -6.8817	     1.4267	     2.7695	    -7.3853	
    10.0708	     5.7068	    -6.2943	    13.5117	   -10.9940	     0.2518	    -5.7068	     3.1891	     4.4479	    -6.4621	
    10.9940	     6.4621	    -4.9515	    15.9454	    -9.8190	     1.8463	    -4.6997	     4.5319	     5.7068	    -5.7068	
    11.6653	     6.7139	    -3.9444	    17.6239	    -8.6441	     3.1891	    -4.1122	     5.5389	     6.2943	    -5.1193	
    12.0850	     6.5460	    -3.1052	    18.6310	    -7.6370	     4.2801	    -3.9444	     6.1264	     6.3782	    -4.7836	
    12.0010	     5.7907	    -2.6016	    19.0506	    -6.7978	     5.0354	    -4.1962	     6.3782	     5.8746	    -4.6997	
    11.6653	     4.6158	    -2.3499	    18.7988	    -6.2943	     5.5389	    -4.9515	     6.2943	     4.9515	    -4.8676	
    11.1618	     3.1891	    -2.1820	    17.9596	    -5.9586	     5.5389	    -6.0425	     5.9586	     3.8605	    -5.2032	
    10.4904	     1.6785	    -2.1820	    16.4490	    -5.9586	     5.2872	    -7.5531	     5.2872	     2.6016	    -5.5389	
     9.9869	     0.1678	    -2.2659	    14.2670	    -6.0425	     4.6158	    -9.3994	     4.3640	     1.1749	    -5.7907	
     9.7351	    -1.1749	    -2.1820	    11.3297	    -6.2943	     3.6087	   -11.2457	     3.1891	    -0.2518	    -5.9586	
     9.7351	    -2.0142	    -2.0981	     7.7209	    -6.4621	     2.3499	   -13.0081	     1.9302	    -1.5106	    -6.0425	
     9.9030	    -2.5177	    -1.8463	     3.6926	    -6.7139	     0.9232	   -14.3509	     0.5875	    -2.6016	    -5.9586	
    10.3226	    -2.6016	    -1.5106	    -0.6714	    -6.8817	    -0.5035	   -15.1901	    -0.7553	    -3.4409	    -5.7068	
    10.7422	    -2.2659	    -1.2589	    -4.9515	    -7.0496	    -1.9302	   -15.4419	    -2.0142	    -3.9444	    -5.5389	
    11.0779	    -1.6785	    -1.0071	    -8.6441	    -7.1335	    -3.2730	   -15.2740	    -3.1052	    -4.1962	    -5.2872	
    11.2457	    -0.9232	    -0.9232	   -11.4975	    -7.1335	    -4.3640	   -14.6027	    -3.8605	    -4.1962	    -5.0354	
    11.1618	    -0.0839	    -1.0071	   -13.1760	    -7.1335	    -5.2032	   -13.7634	    -4.2801	    -3.7766	    -4.8676	
    10.6583	     0.7553	    -1.4267	   -13.7634	    -7.0496	    -5.7907	   -12.6724	    -4.3640	    -3.0212	    -4.6158	
     9.6512	     1.3428	    -2.0981	   -13.4277	    -6.9656	    -6.1264	   -11.6653	    -4.1122	    -1.9302	    -4.2801	
     8.2245	     1.7624	    -3.1052	   -12.2528	    -6.8817	    -6.3782	   -10.5743	    -3.6087	    -0.5875	    -4.0283	
     6.2943	     1.9302	    -4.2801	   -10.6583	    -6.8817	    -6.6299	    -9.5673	    -2.9373	     0.8392	    -3.6926	
     4.0283	     1.8463	    -5.4550	    -8.6441	    -6.7978	    -6.7139	    -8.6441	    -2.2659	     2.3499	    -3.1891	
     1.7624	     1.6785	    -6.3782	    -6.4621	    -6.6299	    -6.7978	    -7.8049	    -1.4267	     3.8605	    -2.6855	
    -0.5875	     1.5106	    -7.2174	    -4.3640	    -6.4621	    -6.7978	    -7.1335	    -0.6714	     5.3711	    -2.0142	
    -2.7695	     1.1749	    -7.7209	    -2.5177	    -6.2943	    -6.7978	    -6.5460	     0.0000	     6.7139	    -1.3428	
    -4.6997	     0.7553	    -8.1406	    -0.9232	    -6.1264	    -6.7978	    -6.2103	     0.6714	     7.8888	    -0.8392	
    -6.3782	     0.2518	    -8.3923	     0.1678	    -6.0425	    -6.6299	    -6.0425	     1.1749	     8.8120	    -0.4196	
    -7.5531	    -0.4196	    -8.5602	     1.0910	    -5.9586	    -6.3782	    -6.0425	     1.6785	     9.5673	    -0.2518	
    -8.1406	    -1.2589	    -8.7280	     1.8463	    -5.9586	    -5.9586	    -6.2103	     2.0142	    10.1547	    -0.3357	
    -8.0566	    -2.2659	    -8.7280	     2.7695	    -6.0425	    -5.2032	    -6.3782	     2.2659	    10.4904	    -0.6714	
    -7.3013	    -3.3569	    -8.5602	     4.0283	    -6.2103	    -4.2801	    -6.5460	     2.3499	    10.7422	    -1.1749	
    -5.9586	    -4.6158	    -8.3084	     5.5389	    -6.4621	    -3.1052	    -6.7139	     2.3499	    10.8261	    -1.9302	
    -4.3640	    -6.0425	    -7.8888	     7.4692	    -6.7978	    -1.7624	    -6.7978	     2.0142	    10.9100	    -2.6855	
    -2.6855	    -7.3853	    -7.3853	     9.6512	    -7.2174	    -0.5035	    -6.7139	     1.4267	    10.9100	    -3.3569	
    -1.0071	    -8.8120	    -6.8817	    11.9171	    -7.6370	     0.6714	    -6.5460	     0.6714	    10.8261	    -3.7766	
     0.3357	   -10.2386	    -6.5460	    14.0991	    -8.0566	     1.6785	    -6.2943	    -0.5035	    10.5743	    -3.8605	
     1.4267	   -11.6653	    -6.2943	    15.9454	    -8.4763	     2.4338	    -6.0425	    -2.0142	    10.0708	    -3.7766	
     2.0981	   -13.1760	    -6.3782	    17.0364	    -8.8120	     2.6855	    -5.8746	    -3.8605	     9.1476	    -3.3569	
     2.5177	   -14.6027	    -6.6299	    17.2882	    -9.0637	     2.4338	    -5.7068	    -5.8746	     7.9727	    -2.7695	
     2.9373	   -15.9454	    -6.9656	    16.6168	    -9.1476	     1.8463	    -5.6229	    -7.8049	     6.5460	    -2.0142	
     3.4409	   -16.8686	    -7.1335	    15.0223	    -9.0637	     0.8392	    -5.5389	    -9.4833	     5.0354	    -1.0910	
     4.1962	   -17.5400	    -6.9656	    12.6724	    -8.7280	    -0.5035	    -5.4550	   -10.7422	     3.6087	    -0.0839	
     5.2032	   -17.7917	    -6.5460	     9.7351	    -8.3084	    -2.0981	    -5.3711	   -11.4975	     2.3499	     0.8392	
     6.3782	   -17.7917	    -5.7068	     6.2103	    -7.8049	    -3.8605	    -5.2872	   -11.8332	     1.1749	     1.5106	
     7.6370	   -17.5400	    -4.7836	     2.3499	    -7.2174	    -5.7068	    -5.2032	   -11.8332	     0.0839	     1.7624	
     8.8120	   -17.2043	    -3.8605	    -1.5945	    -6.8817	    -7.4692	    -5.2872	   -11.6653	    -1.0910	     1.6785	
     9.8190	   -16.7847	    -3.1052	    -5.4550	    -6.6299	    -9.1476	    -5.4550	   -11.3297	    -2.2659	     1.0910	
    10.6583	   -16.1972	    -2.6855	    -8.9798	    -6.5460	   -10.4904	    -5.7907	   -10.9100	    -3.6087	     0.1678	
    11.4136	   -15.4419	    -2.7695	   -12.0010	    -6.7139	   -11.5814	    -6.2103	   -10.4065	    -5.1193	    -0.9232	
    12.0850	   -14.5187	    -3.3569	   -14.3509	    -6.8817	   -12.2528	    -6.6299	    -9.8190	    -6.6299	    -2.0981	
    12.6724	   -13.2599	    -4.5319	   -15.8615	    -7.0496	   -12.5885	    -7.1335	    -9.0637	    -8.2245	    -3.1891	
    13.3438	   -11.6653	    -5.9586	   -16.5329	    -7.0496	   -12.5046	    -7.5531	    -8.1406	    -9.3994	    -4.0283	
    14.2670	    -9.4833	    -7.5531	   -16.1972	    -6.7978	   -11.9171	    -7.7209	    -6.7978	   -10.0708	    -4.4479	
    15.5258	    -6.7139	    -8.8120	   -14.8544	    -6.2103	   -10.9100	    -7.6370	    -5.0354	    -9.9030	    -4.4479	
    17.2043	    -3.2730	    -9.4833	   -12.4207	    -5.1193	    -9.4833	    -7.1335	    -2.9373	    -8.7280	    -3.9444	
    19.3863	     0.5875	    -9.3994	    -9.3155	    -3.6087	    -7.7209	    -6.2103	    -0.4196	    -6.6299	    -3.0212	
    21.9879	     4.9515	    -8.3084	    -5.5389	    -1.7624	    -5.7907	    -4.9515	     2.3499	    -3.8605	    -1.5945	
    24.7574	     9.5673	    -6.3782	    -1.3428	     0.3357	    -3.6926	    -3.3569	     5.2032	    -0.5035	     0.2518	
    27.5269	    14.1830	    -3.7766	     3.0212	     2.6016	    -1.5106	    -1.6785	     8.1406	     3.1052	     2.4338	
    30.0446	    18.7149	    -0.6714	     7.4692	     4.9515	     0.6714	     0.0839	    10.8261	     6.6299	     4.7836	
    31.9748	    22.7432	     2.5177	    11.6653	     7.1335	     2.8534	     1.6785	    13.3438	    10.0708	     7.2174	
    33.1497	    26.1002	     5.6229	    15.6097	     9.0637	     5.0354	     3.0212	    15.3580	    13.1760	     9.3994	
    33.5693	    28.7018	     8.2245	    19.0506	    10.6583	     7.1335	     4.0283	    16.9525	    15.8615	    11.3297	
    33.2336	    30.3802	    10.3226	    22.0718	    11.9171	     9.2316	     4.6997	    18.0435	    18.1274	    12.8403	
    32.2266	    31.1356	    11.7493	    24.5056	    12.6724	    11.3297	     5.2032	    18.6310	    19.7220	    13.7634	
    30.7999	    31.0516	    12.5885	    26.5198	    13.0920	    13.1760	     5.6229	    18.6310	    20.6451	    14.1830	
    29.0375	    30.2963	    12.6724	    27.8625	    13.1760	    14.8544	     5.8746	    18.1274	    20.8969	    14.0991	
    27.2751	    28.9536	    12.3367	    28.7018	    12.8403	    16.1133	     6.0425	    17.2043	    20.3934	    13.4277	
    25.5966	    27.1912	    11.6653	    29.0375	    12.1689	    17.0364	     6.1264	    15.8615	    19.3863	    12.3367	
    24.1699	    25.2609	    10.6583	    28.8696	    11.4975	    17.6239	     6.2103	    14.3509	    18.0435	    10.9940	
    22.9950	    23.2468	     9.6512	    28.3661	    10.8261	    17.7917	     6.1264	    12.6724	    16.7007	     9.5673	
    22.0718	    21.2326	     8.6441	    27.5269	    10.1547	    17.7078	     5.9586	    10.9940	    15.4419	     8.1406	
    21.3165	    19.1345	     7.6370	    26.3519	     9.7351	    17.2882	     5.7907	     9.3994	    14.3509	     6.7978	
    20.4773	    16.8686	     6.6299	    24.9252	     9.3155	    16.5329	     5.5389	     7.8888	    13.4277	     5.5389	
    19.5541	    14.5187	     5.7068	    23.1628	     9.0637	    15.5258	     5.2872	     6.5460	    12.7563	     4.3640	
    18.4631	    12.0010	     4.6997	    21.2326	     8.7280	    14.2670	     4.9515	     5.3711	    12.0010	     3.4409	
    17.0364	     9.2316	     3.6926	    19.1345	     8.3084	    12.8403	     4.4479	     4.4479	    11.3297	     2.6016	
    15.1901	     6.2103	     2.6016	    16.9525	     7.7209	    11.3297	     3.9444	     3.7766	    10.5743	     2.0142	
    13.0920	     3.0212	     1.5945	    14.6866	     6.8817	     9.6512	     3.2730	     3.1891	     9.9030	     1.5106	
    10.5743	    -0.1678	     0.6714	    12.2528	     5.7907	     7.9727	     2.5177	     2.9373	     9.1476	     1.0910	
     7.9727	    -3.2730	    -0.1678	     9.7351	     4.4479	     6.3782	     1.7624	     2.7695	     8.5602	     0.7553	
     5.4550	    -6.1264	    -0.6714	     7.0496	     3.1052	     4.8676	     1.0071	     3.0212	     8.1406	     0.4196	
     3.1052	    -8.5602	    -0.9232	     4.3640	     1.8463	     3.5248	     0.4196	     3.4409	     8.1406	     0.0839	
     1.0910	   -10.3226	    -0.7553	     1.6785	     0.6714	     2.4338	     0.0000	     4.1122	     8.4763	    -0.3357	
    -0.3357	   -11.4975	    -0.3357	    -0.8392	    -0.2518	     1.5106	    -0.3357	     4.8676	     9.3155	    -0.9232	
    -1.1749	   -12.0010	     0.5035	    -3.0212	    -0.9232	     1.0071	    -0.5875	     5.7907	    10.4904	    -1.5945	
    -1.3428	   -11.7493	     1.5106	    -4.7836	    -1.2589	     0.8392	    -0.7553	     6.6299	    11.9171	    -2.5177	
    -0.8392	   -10.8261	     2.6855	    -5.8746	    -1.1749	     0.9232	    -0.8392	     7.5531	    13.5117	    -3.5248	
     0.2518	    -9.2316	     3.9444	    -6.3782	    -0.7553	     1.3428	    -0.8392	     8.3923	    15.1062	    -4.5319	
     2.0142	    -7.0496	     5.1193	    -6.1264	     0.0000	     2.0142	    -0.7553	     9.2316	    16.7007	    -5.4550	
     4.1962	    -4.4479	     6.1264	    -5.2032	     1.0910	     2.7695	    -0.5875	     9.9869	    18.2114	    -6.1264	
     6.6299	    -1.6785	     6.8817	    -3.7766	     2.4338	     3.5248	    -0.2518	    10.6583	    19.6381	    -6.6299	
     9.1476	     1.2589	     7.3013	    -2.1820	     3.7766	     4.1962	     0.1678	    10.9940	    20.7291	    -6.7978	
    11.6653	     3.9444	     7.3013	    -0.5875	     5.0354	     4.6997	     0.5875	    11.0779	    21.5683	    -6.6299	
    13.9313	     6.2943	     7.1335	     0.6714	     5.8746	     4.8676	     1.0071	    10.7422	    22.0718	    -6.2943	
    15.8615	     8.2245	     6.7139	     1.5945	     6.4621	     4.8676	     1.3428	     9.9869	    22.3236	    -5.6229	
    17.3721	     9.6512	     6.2103	     2.0142	     6.6299	     4.6997	     1.6785	     8.9798	    22.3236	    -4.6158	
    18.3792	    10.6583	     5.7907	     2.0142	     6.5460	     4.4479	     1.9302	     7.8888	    22.0718	    -3.4409	
    18.8828	    11.1618	     5.5389	     1.6785	     6.2103	     4.0283	     2.1820	     6.6299	    21.5683	    -2.0142	
    18.7988	    11.2457	     5.2872	     1.0071	     5.7907	     3.6087	     2.2659	     5.3711	    20.8130	    -0.5875	
    18.2953	    11.0779	     5.2872	     0.1678	     5.2872	     2.9373	     2.2659	     4.1962	    19.8898	     0.5875	
    17.3721	    10.5743	     5.3711	    -0.9232	     4.6997	     2.1820	     2.0981	     3.1891	    18.8828	     1.5945	
    16.1972	    10.0708	     5.6229	    -2.0981	     4.2801	     1.4267	     1.9302	     2.3499	    17.8757	     2.2659	
    15.0223	     9.5673	     6.2103	    -3.3569	     3.9444	     0.5035	     1.5945	     1.7624	    16.8686	     2.6855	
    14.0152	     9.3155	     7.0496	    -4.6997	     3.7766	    -0.5035	     1.1749	     1.5106	    16.0294	     2.9373	
    13.0920	     9.0637	     8.1406	    -6.1264	     3.6926	    -1.5945	     0.6714	     1.4267	    15.1901	     2.9373	
    12.4207	     8.9798	     9.2316	    -7.5531	     3.6926	    -2.7695	     0.0839	     1.4267	    14.3509	     2.7695	
    11.8332	     8.8120	    10.1547	    -8.7280	     3.6087	    -4.1962	    -0.6714	     1.3428	    13.5117	     2.4338	
    11.3297	     8.4763	    10.8261	    -9.4833	     3.4409	    -5.7068	    -1.5945	     1.1749	    12.5885	     1.9302	
    10.7422	     7.8888	    10.9940	    -9.8190	     3.0212	    -7.1335	    -2.5177	     0.8392	    11.4975	     1.2589	
    10.1547	     6.9656	    10.5743	    -9.6512	     2.5177	    -8.4763	    -3.5248	     0.3357	    10.3226	     0.5875	
     9.7351	     5.7907	     9.7351	    -8.9798	     1.7624	    -9.6512	    -4.5319	    -0.2518	     9.1476	    -0.0839	
     9.3994	     4.4479	     8.4763	    -7.8049	     1.0071	   -10.4904	    -5.3711	    -0.9232	     7.9727	    -0.6714	
     9.2316	     3.0212	     6.7978	    -6.4621	     0.2518	   -11.0779	    -6.1264	    -1.5945	     6.8817	    -1.1749	
     9.2316	     1.4267	     4.8676	    -5.1193	    -0.5035	   -11.3297	    -6.7139	    -2.1820	     5.8746	    -1.6785	
     9.3155	    -0.0839	     2.7695	    -3.9444	    -1.1749	   -11.2457	    -7.0496	    -2.7695	     5.2032	    -2.0142	
     9.4833	    -1.4267	     0.8392	    -2.9373	    -1.6785	   -10.8261	    -7.2174	    -3.0212	     4.8676	    -2.1820	
     9.9030	    -2.4338	    -0.7553	    -2.1820	    -1.9302	    -9.9869	    -6.9656	    -3.0212	     4.9515	    -2.0981	
    10.6583	    -3.0212	    -1.8463	    -1.7624	    -1.7624	    -8.7280	    -6.4621	    -2.6016	     5.4550	    -1.5945	
    11.7493	    -3.0212	    -2.1820	    -1.4267	    -1.1749	    -7.1335	    -5.7068	    -1.8463	     6.3782	    -0.7553	
    13.0920	    -2.5177	    -1.7624	    -1.3428	    -0.2518	    -5.2872	    -4.6158	    -0.6714	     7.5531	     0.5035	
    14.6866	    -1.5106	    -0.5875	    -1.1749	     0.9232	    -3.3569	    -3.5248	     0.7553	     8.8959	     2.0142	
    16.1133	    -0.2518	     1.0071	    -1.1749	     2.3499	    -1.5106	    -2.4338	     2.2659	    10.0708	     3.8605	
    17.2882	     1.3428	     2.8534	    -1.0910	     3.7766	     0.1678	    -1.3428	     3.7766	    11.0779	     5.6229	
[Epoch Header]
[Trial Type]	21
[Accept]	1
[Correct]	0
[RT]	 0.000
[Resp]	0
[Epoch Data]
     1.3428	   -14.0991	   -18.2953	    -4.7836	   -18.7149	    -4.7836	   -22.6593	    -8.2245	   -16.6168	    -7.6370	
     1.3428	   -12.7563	   -17.7078	    -6.8817	   -17.7078	    -5.2872	   -22.4075	    -7.5531	   -16.6168	    -6.5460	
     1.1749	   -11.2457	   -16.9525	    -8.3084	   -16.7847	    -5.7068	   -22.4915	    -6.8817	   -16.1972	    -5.8746	
     1.0071	    -9.6512	   -15.9454	    -8.9798	   -15.7776	    -5.8746	   -22.7432	    -6.1264	   -15.1901	    -5.5389	
     0.6714	    -8.0566	   -14.9384	    -8.8120	   -14.8544	    -5.8746	   -23.3307	    -5.4550	   -13.5117	    -5.6229	
     0.1678	    -6.6299	   -13.7634	    -7.9727	   -14.0152	    -5.5389	   -23.9182	    -4.6158	   -11.2457	    -5.8746	
    -0.5875	    -5.4550	   -12.6724	    -6.4621	   -13.2599	    -4.7836	   -24.5056	    -3.7766	    -8.7280	    -6.3782	
    -1.5106	    -4.5319	   -11.5814	    -4.6158	   -12.5885	    -3.6087	   -24.8413	    -2.9373	    -6.2103	    -6.9656	
    -2.6016	    -4.0283	   -10.5743	    -2.6016	   -12.1689	    -2.0981	   -24.9252	    -2.0142	    -3.9444	    -7.6370	
    -3.8605	    -3.8605	    -9.4833	    -0.5875	   -11.9171	    -0.4196	   -24.6735	    -1.0910	    -2.1820	    -8.0566	
    -5.2032	    -4.0283	    -8.5602	     1.2589	   -11.8332	     1.4267	   -24.1699	    -0.2518	    -0.8392	    -8.3923	
    -6.7978	    -4.6158	    -7.7209	     2.8534	   -11.7493	     3.1052	   -23.4985	     0.5875	    -0.0839	    -8.3923	
    -8.6441	    -5.6229	    -6.9656	     3.7766	   -11.6653	     4.4479	   -22.6593	     1.2589	     0.1678	    -8.1406	
   -10.6583	    -6.7978	    -6.2103	     3.9444	   -11.4975	     5.3711	   -21.7361	     1.6785	    -0.0839	    -7.7209	
   -12.6724	    -8.0566	    -5.5389	     3.1052	   -11.1618	     5.5389	   -20.6451	     1.9302	    -0.6714	    -7.1335	
   -14.5187	    -9.2316	    -4.6997	     1.3428	   -10.7422	     5.1193	   -19.4702	     1.7624	    -1.5945	    -6.5460	
   -15.9454	   -10.0708	    -3.6926	    -1.4267	   -10.1547	     3.9444	   -18.1274	     1.3428	    -2.5177	    -5.8746	
   -16.7847	   -10.4065	    -2.6016	    -4.8676	    -9.5673	     2.0142	   -16.7007	     0.5875	    -3.4409	    -5.2872	
   -16.9525	   -10.0708	    -1.2589	    -8.8120	    -8.9798	    -0.4196	   -15.1901	    -0.5035	    -4.1122	    -4.8676	
   -16.4490	    -9.1476	     0.0839	   -12.7563	    -8.3923	    -3.1891	   -13.7634	    -1.7624	    -4.5319	    -4.6997	
   -15.2740	    -7.5531	     1.5106	   -16.4490	    -7.7209	    -6.1264	   -12.3367	    -3.1891	    -4.5319	    -4.7836	
   -13.5117	    -5.5389	     2.6855	   -19.4702	    -7.0496	    -8.8120	   -11.1618	    -4.5319	    -4.1122	    -5.0354	
   -11.4975	    -3.3569	     3.5248	   -21.5683	    -6.4621	   -10.9940	   -10.0708	    -5.7068	    -3.3569	    -5.4550	
    -9.3994	    -1.3428	     3.8605	   -22.5754	    -5.8746	   -12.4207	    -9.3994	    -6.5460	    -2.2659	    -6.0425	
    -7.4692	     0.1678	     3.5248	   -22.4075	    -5.5389	   -13.0920	    -8.9798	    -7.0496	    -0.9232	    -6.7139	
    -5.7907	     1.0071	     2.4338	   -21.0648	    -5.5389	   -13.0081	    -9.1476	    -7.2174	     0.5875	    -7.4692	
    -4.4479	     1.0071	     0.6714	   -18.7988	    -5.8746	   -12.3367	    -9.6512	    -6.9656	     2.2659	    -8.1406	
    -3.4409	     0.2518	    -1.6785	   -15.8615	    -6.5460	   -11.1618	   -10.5743	    -6.4621	     3.8605	    -8.6441	
    -2.5177	    -0.9232	    -4.2801	   -12.2528	    -7.3853	    -9.5673	   -11.6653	    -5.7068	     5.5389	    -8.8959	
    -1.5945	    -2.4338	    -7.0496	    -8.3084	    -8.3084	    -7.6370	   -12.6724	    -4.6158	     7.2174	    -8.7280	
    -0.5875	    -4.0283	    -9.7351	    -4.1962	    -9.0637	    -5.5389	   -13.5117	    -3.1891	     8.8959	    -8.1406	
     0.5875	    -5.4550	   -12.0850	    -0.0839	    -9.7351	    -3.3569	   -13.9313	    -1.6785	    10.5743	    -7.2174	
     1.7624	    -6.7139	   -14.0152	     3.5248	   -10.1547	    -1.0910	   -14.0991	    -0.0839	    12.0010	    -5.9586	
     2.7695	    -7.7209	   -15.6097	     6.5460	   -10.4065	     1.0910	   -14.0152	     1.4267	    13.2599	    -4.5319	
     3.6087	    -8.4763	   -16.7007	     8.7280	   -10.5743	     3.0212	   -13.7634	     2.6855	    14.1830	    -2.9373	
     4.0283	    -9.0637	   -17.5400	     9.9869	   -10.7422	     4.6997	   -13.4277	     3.4409	    14.5187	    -1.3428	
     4.0283	    -9.5673	   -18.1274	    10.3226	   -10.9940	     6.2103	   -13.0920	     3.7766	    14.2670	     0.2518	
     3.5248	   -10.0708	   -18.7149	     9.7351	   -11.4136	     7.3013	   -12.8403	     3.4409	    13.3438	     1.6785	
     2.5177	   -10.7422	   -19.4702	     8.3923	   -12.0010	     8.1406	   -12.9242	     2.4338	    11.6653	     3.0212	
     0.9232	   -11.8332	   -20.3934	     6.3782	   -12.8403	     8.5602	   -13.2599	     0.8392	     9.3155	     3.8605	
    -1.2589	   -13.2599	   -21.4844	     3.9444	   -13.8474	     8.5602	   -13.9313	    -1.0910	     6.4621	     4.2801	
    -3.7766	   -15.1062	   -22.7432	     1.0910	   -15.0223	     8.1406	   -14.9384	    -3.1891	     3.2730	     4.1962	
    -6.6299	   -17.1204	   -23.9182	    -1.8463	   -16.3651	     7.4692	   -16.1972	    -5.1193	     0.1678	     3.6087	
    -9.3155	   -19.2184	   -25.0931	    -4.6158	   -17.7078	     6.4621	   -17.7078	    -6.7139	    -2.7695	     2.5177	
   -11.4975	   -21.1487	   -25.9323	    -7.0496	   -18.8828	     5.2872	   -19.3024	    -7.7209	    -5.3711	     1.0910	
   -13.0081	   -22.7432	   -26.3519	    -8.9798	   -19.8059	     3.9444	   -20.7291	    -7.9727	    -7.3853	    -0.5035	
   -13.5956	   -23.7503	   -26.1841	   -10.2386	   -20.3934	     2.4338	   -21.9040	    -7.6370	    -8.8959	    -2.0981	
   -13.1760	   -24.0860	   -25.4288	   -10.8261	   -20.3934	     0.8392	   -22.6593	    -6.7139	    -9.7351	    -3.5248	
   -11.7493	   -23.7503	   -24.0860	   -10.8261	   -19.8059	    -0.8392	   -22.9111	    -5.2872	   -10.0708	    -4.6158	
    -9.5673	   -22.6593	   -22.2397	   -10.3226	   -18.7149	    -2.5177	   -22.6593	    -3.6087	    -9.9030	    -5.4550	
    -6.7978	   -21.0648	   -19.8898	    -9.3994	   -17.0364	    -4.1122	   -21.8201	    -1.9302	    -9.2316	    -5.8746	
    -3.7766	   -19.1345	   -17.3721	    -8.0566	   -14.9384	    -5.3711	   -20.4773	    -0.4196	    -8.2245	    -5.8746	
    -0.7553	   -17.0364	   -14.8544	    -6.4621	   -12.8403	    -6.2943	   -18.7149	     0.7553	    -7.0496	    -5.5389	
     1.8463	   -14.9384	   -12.5046	    -4.6158	   -10.7422	    -6.7978	   -16.5329	     1.5945	    -5.7068	    -5.0354	
     4.0283	   -13.0920	   -10.4065	    -2.7695	    -8.8959	    -6.8817	   -14.1830	     2.0142	    -4.3640	    -4.3640	
     5.4550	   -11.4975	    -8.8120	    -0.9232	    -7.3853	    -6.5460	   -11.6653	     2.0142	    -3.1052	    -3.6926	
     6.2103	   -10.3226	    -7.6370	     0.6714	    -6.2943	    -5.9586	    -9.3155	     1.6785	    -2.0142	    -3.2730	
     6.2943	    -9.5673	    -7.0496	     1.9302	    -5.5389	    -5.1193	    -7.3013	     1.0910	    -1.0910	    -3.0212	
     5.7068	    -9.1476	    -6.7978	     2.8534	    -5.1193	    -4.2801	    -5.7068	     0.3357	    -0.5035	    -3.1052	
     4.6997	    -9.0637	    -6.9656	     3.3569	    -5.0354	    -3.3569	    -4.5319	    -0.5875	    -0.0839	    -3.6087	
     3.2730	    -9.1476	    -7.2174	     3.5248	    -5.0354	    -2.6016	    -3.8605	    -1.5945	     0.0000	    -4.3640	
     1.8463	    -9.2316	    -7.6370	     3.4409	    -5.1193	    -1.9302	    -3.6087	    -2.6855	    -0.3357	    -5.5389	
     0.5035	    -9.3155	    -7.9727	     3.2730	    -5.2872	    -1.4267	    -3.6087	    -3.7766	    -1.0071	    -6.9656	
    -0.5035	    -9.2316	    -8.1406	     3.0212	    -5.5389	    -0.9232	    -3.8605	    -4.7836	    -2.0981	    -8.7280	
    -1.2589	    -8.8959	    -8.2245	     2.8534	    -5.7068	    -0.2518	    -4.2801	    -5.7907	    -3.4409	   -10.7422	
    -1.7624	    -8.4763	    -7.9727	     2.8534	    -5.7907	     0.5875	    -4.6997	    -6.5460	    -4.9515	   -12.5885	
    -1.9302	    -7.8888	    -7.5531	     3.0212	    -5.8746	     1.6785	    -5.2032	    -7.1335	    -6.2943	   -14.2670	
    -2.0981	    -7.1335	    -6.8817	     3.2730	    -5.7907	     3.1891	    -5.5389	    -7.4692	    -7.2174	   -15.4419	
    -2.2659	    -6.3782	    -5.9586	     3.6087	    -5.7068	     4.8676	    -5.8746	    -7.4692	    -7.8049	   -15.8615	
    -2.6016	    -5.7068	    -4.9515	     3.7766	    -5.7068	     6.5460	    -6.1264	    -7.1335	    -7.8888	   -15.6937	
    -3.1052	    -5.0354	    -3.9444	     3.7766	    -5.7907	     8.1406	    -6.4621	    -6.5460	    -7.5531	   -14.8544	
    -3.7766	    -4.5319	    -2.9373	     3.6087	    -6.1264	     9.5673	    -6.8817	    -5.6229	    -6.7978	   -13.5117	
    -4.5319	    -4.1122	    -2.0142	     3.2730	    -6.7139	    10.7422	    -7.4692	    -4.5319	    -5.7068	   -11.8332	
    -5.2872	    -3.5248	    -1.0910	     2.9373	    -7.4692	    11.7493	    -8.0566	    -3.0212	    -4.1122	    -9.9030	
    -5.7907	    -2.8534	    -0.1678	     2.5177	    -8.3084	    12.5046	    -8.5602	    -1.2589	    -2.3499	    -7.8049	
    -6.2103	    -1.9302	     0.6714	     2.1820	    -9.2316	    12.9242	    -9.0637	     0.6714	    -0.5035	    -5.7068	
    -6.3782	    -0.8392	     1.5106	     1.7624	   -10.1547	    13.0920	    -9.3994	     2.7695	     1.3428	    -3.5248	
    -6.4621	     0.2518	     2.0981	     1.0910	   -11.1618	    12.8403	    -9.6512	     4.8676	     2.9373	    -1.4267	
    -6.6299	     1.3428	     2.3499	     0.3357	   -12.1689	    12.2528	    -9.8190	     6.7978	     4.2801	     0.4196	
    -6.7978	     2.0981	     2.2659	    -0.6714	   -13.3438	    11.3297	   -10.0708	     8.3923	     5.2032	     2.0142	
    -7.2174	     2.3499	     1.8463	    -1.8463	   -14.6027	     9.9869	   -10.4904	     9.5673	     5.7068	     3.1052	
    -7.8049	     2.0981	     1.0071	    -2.9373	   -15.8615	     8.3084	   -11.0779	    10.2386	     5.7068	     3.6926	
    -8.4763	     1.3428	    -0.0839	    -3.9444	   -17.2043	     6.2943	   -11.8332	    10.3226	     5.3711	     3.7766	
    -8.9798	     0.1678	    -1.5106	    -4.5319	   -18.3792	     4.0283	   -12.8403	     9.7351	     4.6158	     3.4409	
    -9.3155	    -1.4267	    -3.1891	    -4.5319	   -19.1345	     1.5106	   -13.8474	     8.7280	     3.6926	     2.6855	
    -9.3994	    -3.2730	    -5.1193	    -3.9444	   -19.4702	    -1.1749	   -14.8544	     7.1335	     2.6016	     1.5106	
    -9.1476	    -5.3711	    -7.5531	    -2.6855	   -19.3863	    -3.8605	   -15.7776	     5.0354	     1.3428	     0.0839	
    -8.6441	    -7.6370	   -10.2386	    -1.0071	   -19.1345	    -6.4621	   -16.5329	     2.6855	     0.0000	    -1.5106	
    -7.9727	    -9.9869	   -13.1760	     0.9232	   -18.7988	    -8.7280	   -17.1204	     0.1678	    -1.4267	    -3.2730	
    -7.1335	   -12.3367	   -16.0294	     2.9373	   -18.3792	   -10.4065	   -17.5400	    -2.4338	    -2.9373	    -4.9515	
    -6.2103	   -14.4348	   -18.5471	     4.9515	   -18.0435	   -11.4136	   -17.6239	    -4.7836	    -4.6158	    -6.4621	
    -5.2032	   -16.1133	   -20.5612	     6.7978	   -17.6239	   -11.6653	   -17.5400	    -6.8817	    -6.2943	    -7.7209	
    -4.1122	   -17.2882	   -21.9040	     8.3923	   -17.0364	   -11.1618	   -17.1204	    -8.6441	    -7.9727	    -8.5602	
    -3.1052	   -17.8757	   -22.5754	     9.5673	   -16.1133	   -10.0708	   -16.3651	    -9.9869	    -9.3994	    -8.8959	
    -2.1820	   -17.8757	   -22.4915	    10.2386	   -15.0223	    -8.3084	   -15.5258	   -10.8261	   -10.4065	    -8.7280	
    -1.3428	   -17.3721	   -21.9879	    10.4065	   -13.6795	    -6.2943	   -14.4348	   -11.2457	   -11.0779	    -8.0566	
    -0.5875	   -16.6168	   -20.9808	    10.1547	   -12.1689	    -4.0283	   -13.4277	   -11.1618	   -11.1618	    -7.0496	
    -0.0839	   -15.6937	   -19.6381	     9.6512	   -10.6583	    -1.5945	   -12.5885	   -10.5743	   -10.7422	    -5.8746	
     0.4196	   -14.7705	   -18.2114	     8.9798	    -9.1476	     0.7553	   -11.9171	    -9.6512	    -9.8190	    -4.7836	
     0.8392	   -13.9313	   -16.7007	     8.3084	    -7.8049	     3.0212	   -11.4975	    -8.3923	    -8.5602	    -3.7766	
     1.2589	   -13.1760	   -15.2740	     7.8888	    -6.6299	     5.1193	   -11.4975	    -6.7978	    -6.9656	    -3.1891	
     1.8463	   -12.5046	   -13.9313	     7.6370	    -5.7068	     6.8817	   -11.6653	    -5.1193	    -5.1193	    -3.1052	
     2.7695	   -11.8332	   -12.7563	     7.5531	    -4.9515	     8.3084	   -12.0010	    -3.4409	    -3.1052	    -3.6087	
     3.8605	   -11.1618	   -11.6653	     7.6370	    -4.4479	     9.1476	   -12.3367	    -1.7624	    -1.0910	    -4.7836	
     5.1193	   -10.4904	   -10.9100	     7.8049	    -4.2801	     9.5673	   -12.7563	    -0.4196	     0.8392	    -6.6299	
     6.2943	    -9.9030	   -10.5743	     8.0566	    -4.3640	     9.4833	   -13.0081	     0.6714	     2.4338	    -8.9798	
     7.2174	    -9.3994	   -10.5743	     8.2245	    -4.9515	     9.1476	   -13.2599	     1.4267	     3.6087	   -11.7493	
     7.8049	    -9.1476	   -10.9100	     8.3084	    -5.7907	     8.5602	   -13.4277	     1.6785	     4.1962	   -14.6027	
     7.8049	    -9.0637	   -11.5814	     8.3923	    -6.9656	     8.0566	   -13.6795	     1.5945	     4.1122	   -17.2043	
     7.3013	    -9.2316	   -12.5046	     8.3084	    -8.2245	     7.8049	   -13.8474	     1.1749	     3.5248	   -19.3863	
     6.2943	    -9.4833	   -13.4277	     8.1406	    -9.5673	     7.7209	   -14.0152	     0.5035	     2.4338	   -20.8969	
     4.9515	    -9.8190	   -14.3509	     7.5531	   -10.8261	     7.8888	   -14.0991	    -0.5035	     0.7553	   -21.5683	
     3.3569	   -10.2386	   -15.2740	     6.5460	   -12.0010	     8.1406	   -14.0991	    -1.6785	    -1.1749	   -21.4844	
     1.6785	   -10.6583	   -16.0294	     5.2032	   -12.9242	     8.1406	   -14.0152	    -3.1891	    -3.3569	   -20.7291	
     0.0000	   -10.9940	   -16.6168	     3.4409	   -13.7634	     7.7209	   -13.8474	    -4.8676	    -5.4550	   -19.3863	
    -1.5945	   -11.3297	   -17.0364	     1.5945	   -14.3509	     6.8817	   -13.5117	    -6.6299	    -7.3853	   -17.7078	
    -3.1052	   -11.6653	   -17.3721	     0.0000	   -14.7705	     5.5389	   -13.0920	    -8.2245	    -9.0637	   -15.8615	
    -4.3640	   -12.0010	   -17.5400	    -0.9232	   -15.0223	     3.8605	   -12.5046	    -9.5673	   -10.2386	   -14.0991	
    -5.2872	   -12.3367	   -17.6239	    -1.0910	   -15.1901	     2.3499	   -12.0010	   -10.3226	   -11.2457	   -12.4207	
    -5.7907	   -12.6724	   -17.6239	    -0.3357	   -15.2740	     1.0910	   -11.4975	   -10.5743	   -11.9171	   -11.1618	
    -5.7907	   -12.9242	   -17.5400	     1.2589	   -15.3580	     0.4196	   -11.0779	   -10.1547	   -12.4207	   -10.3226	
    -5.2872	   -13.1760	   -17.5400	     3.4409	   -15.6097	     0.3357	   -10.9940	    -9.2316	   -12.6724	    -9.9869	
    -4.3640	   -13.5117	   -17.5400	     5.7068	   -15.8615	     0.7553	   -11.2457	    -7.9727	   -12.7563	    -9.9869	
    -3.2730	   -13.8474	   -17.6239	     7.6370	   -16.4490	     1.3428	   -11.8332	    -6.7978	   -12.5046	   -10.4065	
    -2.1820	   -14.3509	   -17.8757	     8.8120	   -17.2043	     1.9302	   -12.9242	    -5.7907	   -12.0850	   -11.0779	
    -1.1749	   -14.7705	   -18.1274	     9.0637	   -18.0435	     2.0981	   -14.4348	    -5.1193	   -11.3297	   -12.0010	
    -0.5035	   -15.1901	   -18.3792	     8.3923	   -18.9667	     1.9302	   -16.1972	    -4.7836	   -10.4065	   -12.9242	
    -0.1678	   -15.3580	   -18.2953	     6.9656	   -19.7220	     1.5106	   -18.0435	    -4.6997	    -9.3155	   -13.6795	
    -0.0839	   -15.1901	   -17.8757	     5.1193	   -20.1416	     0.9232	   -19.8898	    -4.6997	    -8.3084	   -14.1830	
    -0.1678	   -14.6866	   -16.7847	     3.1891	   -20.0577	     0.5035	   -21.3165	    -4.6997	    -7.2174	   -14.2670	
    -0.4196	   -13.6795	   -14.9384	     1.3428	   -19.4702	     0.2518	   -22.3236	    -4.5319	    -6.1264	   -13.9313	
    -0.7553	   -12.4207	   -12.4207	    -0.3357	   -18.2114	     0.2518	   -22.7432	    -4.1122	    -5.1193	   -13.0920	
    -1.3428	   -11.0779	    -9.3155	    -1.7624	   -16.6168	     0.4196	   -22.4915	    -3.6926	    -4.1122	   -11.9171	
    -2.0981	    -9.7351	    -5.8746	    -3.1052	   -14.6027	     0.5035	   -21.7361	    -3.1891	    -3.1052	   -10.5743	
    -3.1052	    -8.5602	    -2.4338	    -4.4479	   -12.5885	     0.4196	   -20.3934	    -2.6855	    -2.0981	    -9.3155	
    -4.1962	    -7.7209	     0.7553	    -5.7068	   -10.5743	     0.0000	   -18.7988	    -2.2659	    -1.0910	    -8.1406	
    -5.3711	    -7.2174	     3.3569	    -7.1335	    -8.8120	    -0.7553	   -17.0364	    -1.9302	    -0.1678	    -7.3853	
    -6.2943	    -6.8817	     5.2872	    -8.5602	    -7.3013	    -1.7624	   -15.2740	    -1.6785	     0.6714	    -7.0496	
    -7.0496	    -6.8817	     6.3782	   -10.0708	    -6.1264	    -3.0212	   -13.6795	    -1.5106	     1.2589	    -7.2174	
    -7.4692	    -7.1335	     6.5460	   -11.4975	    -5.3711	    -4.4479	   -12.3367	    -1.5106	     1.5106	    -7.8888	
    -7.6370	    -7.5531	     5.7907	   -12.5885	    -4.9515	    -5.9586	   -11.4975	    -1.5945	     1.5106	    -8.9798	
    -7.7209	    -8.3923	     4.1962	   -13.2599	    -4.7836	    -7.3853	   -11.0779	    -1.9302	     1.1749	   -10.4065	
    -7.7209	    -9.4833	     1.9302	   -13.5117	    -4.9515	    -8.8959	   -11.1618	    -2.5177	     0.5035	   -12.1689	
    -7.8049	   -10.6583	    -0.7553	   -13.4277	    -5.2872	   -10.3226	   -11.7493	    -3.2730	    -0.3357	   -13.9313	
    -7.8049	   -11.9171	    -3.5248	   -13.0081	    -5.8746	   -11.6653	   -12.5885	    -4.1962	    -1.3428	   -15.6937	
    -7.8049	   -13.0920	    -6.1264	   -12.3367	    -6.5460	   -13.0081	   -13.6795	    -5.2872	    -2.4338	   -17.2882	
    -7.8888	   -13.9313	    -8.3923	   -11.5814	    -7.2174	   -14.0991	   -14.8544	    -6.5460	    -3.6087	   -18.5471	
    -7.8888	   -14.3509	   -10.2386	   -10.6583	    -7.9727	   -14.9384	   -15.8615	    -7.8888	    -4.7836	   -19.3024	
    -7.8049	   -14.3509	   -11.8332	    -9.6512	    -8.6441	   -15.4419	   -16.6168	    -9.0637	    -5.7068	   -19.4702	
    -7.6370	   -13.8474	   -13.3438	    -8.5602	    -9.2316	   -15.4419	   -16.8686	   -10.1547	    -6.3782	   -19.0506	
    -7.3853	   -13.0081	   -14.7705	    -7.1335	    -9.7351	   -14.8544	   -16.5329	   -10.9940	    -6.7978	   -18.1274	
    -6.9656	   -11.9171	   -16.2811	    -5.6229	   -10.0708	   -13.8474	   -15.7776	   -11.4975	    -6.8817	   -16.7007	
    -6.5460	   -10.7422	   -17.7078	    -4.0283	   -10.3226	   -12.3367	   -14.6866	   -11.7493	    -6.7139	   -14.9384	
    -6.1264	    -9.6512	   -19.0506	    -2.5177	   -10.3226	   -10.6583	   -13.3438	   -11.7493	    -6.4621	   -13.0920	
    -5.7907	    -8.8959	   -20.1416	    -1.2589	   -10.2386	    -8.7280	   -12.0010	   -11.6653	    -6.1264	   -11.2457	
    -5.4550	    -8.4763	   -20.8130	    -0.4196	    -9.9869	    -6.7139	   -10.8261	   -11.3297	    -5.8746	    -9.4833	
    -5.1193	    -8.5602	   -21.1487	     0.0000	    -9.8190	    -4.8676	    -9.8190	   -10.9940	    -5.7907	    -7.9727	
    -4.7836	    -8.9798	   -21.0648	     0.2518	    -9.6512	    -3.0212	    -8.9798	   -10.4904	    -5.7907	    -6.7978	
    -4.2801	    -9.5673	   -20.7291	     0.3357	    -9.5673	    -1.4267	    -8.3923	    -9.8190	    -5.7907	    -5.9586	
    -3.5248	   -10.2386	   -20.1416	     0.4196	    -9.4833	     0.0839	    -7.9727	    -9.0637	    -5.8746	    -5.2872	
    -2.4338	   -10.7422	   -19.3863	     0.7553	    -9.3994	     1.5106	    -7.7209	    -8.0566	    -5.7907	    -4.9515	
    -0.9232	   -10.9940	   -18.2953	     1.3428	    -9.2316	     2.9373	    -7.5531	    -6.9656	    -5.7068	    -4.8676	
     1.0071	   -10.8261	   -17.1204	     2.3499	    -9.0637	     4.5319	    -7.5531	    -5.7068	    -5.5389	    -4.8676	
     3.2730	   -10.3226	   -15.7776	     3.6087	    -8.8959	     6.1264	    -7.5531	    -4.4479	    -5.2872	    -5.0354	
     5.7068	    -9.3994	   -14.3509	     5.3711	    -8.6441	     7.8049	    -7.7209	    -3.1052	    -4.9515	    -5.2032	
     8.3084	    -8.1406	   -12.7563	     7.6370	    -8.3923	     9.6512	    -7.8888	    -1.6785	    -4.5319	    -5.4550	
    10.9940	    -6.5460	   -11.1618	    10.4904	    -8.0566	    11.6653	    -8.0566	    -0.0839	    -3.8605	    -5.4550	
    13.5956	    -4.7836	    -9.4833	    13.9313	    -7.6370	    13.9313	    -8.0566	     1.5945	    -2.7695	    -5.2872	
    16.0294	    -2.7695	    -7.6370	    17.7917	    -7.1335	    16.2811	    -7.8888	     3.4409	    -1.3428	    -4.7836	
    18.1274	    -0.8392	    -5.7907	    21.5683	    -6.4621	    18.6310	    -7.5531	     5.2032	     0.5035	    -4.1122	
    19.7220	     0.9232	    -4.0283	    24.9252	    -5.8746	    20.7291	    -7.0496	     6.7978	     2.6016	    -3.2730	
    20.6451	     2.2659	    -2.3499	    27.1912	    -5.2872	    22.2397	    -6.4621	     7.9727	     4.6158	    -2.4338	
    20.5612	     3.1052	    -1.0071	    28.1982	    -4.9515	    22.9950	    -5.9586	     8.6441	     6.4621	    -1.9302	
    19.6381	     3.2730	     0.0839	    27.5269	    -4.9515	    22.7432	    -5.5389	     8.6441	     7.7209	    -1.5945	
    17.7917	     2.7695	     0.6714	    25.1770	    -5.1193	    21.4005	    -5.3711	     7.8049	     8.3084	    -1.6785	
    15.2740	     1.6785	     0.9232	    21.3165	    -5.6229	    19.2184	    -5.2872	     6.3782	     8.1406	    -1.9302	
    12.1689	     0.1678	     0.7553	    16.3651	    -6.2103	    16.1972	    -5.4550	     4.2801	     7.4692	    -2.5177	
     8.8959	    -1.5106	     0.3357	    10.8261	    -6.8817	    12.6724	    -5.7068	     1.9302	     6.2943	    -3.1891	
     5.7068	    -3.1891	    -0.4196	     5.1193	    -7.5531	     9.0637	    -6.0425	    -0.5875	     4.8676	    -3.8605	
     2.6855	    -4.7836	    -1.3428	    -0.1678	    -8.1406	     5.6229	    -6.4621	    -3.0212	     3.4409	    -4.6997	
     0.0000	    -6.1264	    -2.5177	    -4.7836	    -8.5602	     2.5177	    -6.8817	    -5.1193	     2.0981	    -5.4550	
    -2.1820	    -7.3853	    -3.8605	    -8.4763	    -8.8120	     0.0839	    -7.3013	    -6.7978	     0.7553	    -6.2103	
    -3.8605	    -8.3923	    -5.6229	   -11.1618	    -9.0637	    -1.6785	    -7.7209	    -7.9727	    -0.5035	    -6.9656	
    -5.0354	    -9.2316	    -7.5531	   -13.0081	    -9.2316	    -2.8534	    -8.1406	    -8.6441	    -1.7624	    -7.6370	
    -5.6229	    -9.9869	    -9.8190	   -13.9313	    -9.4833	    -3.4409	    -8.5602	    -8.7280	    -3.0212	    -8.2245	
    -5.7068	   -10.6583	   -12.0850	   -14.2670	    -9.6512	    -3.4409	    -9.0637	    -8.2245	    -4.2801	    -8.7280	
    -5.3711	   -11.2457	   -14.2670	   -14.1830	    -9.9869	    -3.1891	    -9.5673	    -7.3853	    -5.7068	    -9.1476	
    -4.7836	   -11.7493	   -16.2811	   -14.0991	   -10.4065	    -2.6855	   -10.0708	    -6.3782	    -7.1335	    -9.3994	
    -4.1122	   -12.3367	   -17.8757	   -14.1830	   -10.9940	    -2.0981	   -10.5743	    -5.1193	    -8.6441	    -9.3155	
    -3.5248	   -13.0081	   -18.9667	   -14.6027	   -11.6653	    -1.6785	   -11.0779	    -4.0283	    -9.9869	    -9.0637	
    -3.1052	   -13.5117	   -19.4702	   -15.1901	   -12.4207	    -1.1749	   -11.4136	    -2.9373	   -11.1618	    -8.3923	
    -2.8534	   -13.9313	   -19.3024	   -15.7776	   -13.0081	    -0.7553	   -11.4975	    -2.0142	   -11.8332	    -7.4692	
    -2.6855	   -14.1830	   -18.7149	   -16.2811	   -13.4277	    -0.4196	   -11.2457	    -1.2589	   -11.8332	    -6.2103	
    -2.6855	   -14.1830	   -17.5400	   -16.4490	   -13.5117	     0.0000	   -10.6583	    -0.8392	   -11.0779	    -4.8676	
    -2.7695	   -13.9313	   -16.1133	   -16.2811	   -13.2599	     0.2518	    -9.8190	    -0.5875	    -9.5673	    -3.5248	
    -2.8534	   -13.5117	   -14.4348	   -15.5258	   -12.6724	     0.4196	    -8.7280	    -0.5875	    -7.5531	    -2.2659	
    -2.9373	   -12.9242	   -12.5885	   -14.2670	   -11.8332	     0.3357	    -7.4692	    -0.9232	    -5.2032	    -1.3428	
    -2.8534	   -12.0850	   -10.8261	   -12.5885	   -10.6583	     0.0839	    -6.1264	    -1.3428	    -2.9373	    -0.8392	
    -2.6016	   -10.9100	    -8.9798	   -10.4065	    -9.3155	    -0.3357	    -4.7836	    -2.0142	    -0.7553	    -0.6714	
    -1.9302	    -9.4833	    -7.1335	    -7.9727	    -7.8049	    -0.7553	    -3.2730	    -2.6855	     1.3428	    -0.8392	
    -0.8392	    -7.6370	    -5.2032	    -5.2872	    -6.1264	    -1.0910	    -1.7624	    -3.4409	     3.3569	    -1.1749	
     0.5875	    -5.4550	    -3.1891	    -2.6016	    -4.3640	    -1.1749	    -0.0839	    -4.1962	     5.2032	    -1.5106	
     2.3499	    -3.1052	    -1.1749	    -0.1678	    -2.6016	    -1.0071	     1.4267	    -4.8676	     6.8817	    -1.6785	
     4.1122	    -0.7553	     0.8392	     1.9302	    -1.0071	    -0.5875	     2.6855	    -5.7068	     8.3084	    -1.5945	
     5.6229	     1.4267	     2.6855	     3.5248	     0.3357	    -0.0839	     3.5248	    -6.5460	     9.3994	    -1.3428	
     6.7978	     3.1891	     4.2801	     4.6158	     1.1749	     0.4196	     3.8605	    -7.3853	     9.9869	    -0.9232	
     7.4692	     4.5319	     5.6229	     5.2872	     1.6785	     0.6714	     3.6087	    -8.2245	    10.0708	    -0.4196	
     7.6370	     5.2872	     6.6299	     5.4550	     1.5945	     0.7553	     2.6855	    -8.9798	     9.7351	    -0.0839	
     7.2174	     5.4550	     7.3853	     5.2032	     1.0910	     0.3357	     1.1749	    -9.7351	     8.8120	     0.0000	
     6.2103	     5.0354	     7.8049	     4.4479	     0.0839	    -0.5035	    -0.8392	   -10.3226	     7.3853	    -0.2518	
     4.7836	     3.9444	     7.8049	     3.3569	    -1.4267	    -1.8463	    -3.1052	   -10.9940	     5.7068	    -0.9232	
     2.9373	     2.3499	     7.4692	     2.0142	    -3.3569	    -3.6926	    -5.4550	   -11.6653	     3.7766	    -2.0142	
     0.7553	     0.4196	     6.6299	     0.4196	    -5.4550	    -5.7068	    -7.5531	   -12.2528	     1.7624	    -3.4409	
    -1.5945	    -1.5945	     5.4550	    -1.0910	    -7.5531	    -7.7209	    -9.1476	   -12.6724	     0.0000	    -5.0354	
    -3.7766	    -3.4409	     3.8605	    -2.3499	    -9.3994	    -9.5673	   -10.0708	   -12.7563	    -1.4267	    -6.6299	
    -5.6229	    -5.0354	     2.0981	    -3.1891	   -10.8261	   -10.7422	   -10.2386	   -12.5046	    -2.4338	    -8.0566	
    -7.0496	    -6.2103	     0.2518	    -3.4409	   -11.6653	   -11.2457	    -9.8190	   -11.9171	    -3.1891	    -9.1476	
    -8.0566	    -6.9656	    -1.4267	    -3.0212	   -11.9171	   -10.9100	    -8.8959	   -10.9940	    -3.7766	    -9.9030	
    -8.6441	    -7.2174	    -2.8534	    -2.0142	   -11.7493	    -9.7351	    -7.6370	    -9.9869	    -4.3640	   -10.2386	
    -8.8959	    -7.3013	    -4.0283	    -0.5035	   -11.2457	    -7.9727	    -6.2943	    -8.8120	    -5.2872	   -10.3226	
    -8.8959	    -7.1335	    -4.8676	     1.2589	   -10.4904	    -5.7907	    -5.1193	    -7.8049	    -6.3782	   -10.2386	
    -8.7280	    -6.9656	    -5.6229	     3.1052	    -9.7351	    -3.4409	    -4.1962	    -6.9656	    -7.7209	   -10.2386	
    -8.4763	    -6.7978	    -6.2943	     5.0354	    -9.0637	    -1.0910	    -3.6087	    -6.2943	    -9.2316	   -10.4065	
    -7.8888	    -6.7978	    -7.1335	     6.8817	    -8.6441	     1.0910	    -3.5248	    -5.7907	   -10.7422	   -10.5743	
    -7.0496	    -6.7978	    -8.1406	     8.7280	    -8.3923	     3.1052	    -3.7766	    -5.4550	   -12.0010	   -10.8261	
    -5.8746	    -6.8817	    -9.3994	    10.4065	    -8.3923	     5.0354	    -4.3640	    -5.2032	   -12.9242	   -10.9940	
    -4.5319	    -6.9656	   -10.8261	    11.9171	    -8.6441	     6.7139	    -5.0354	    -5.0354	   -13.4277	   -11.0779	
    -3.1052	    -6.9656	   -12.1689	    13.3438	    -8.8959	     8.3084	    -5.7907	    -4.8676	   -13.5117	   -10.8261	
    -1.7624	    -6.7978	   -13.3438	    14.6027	    -9.3155	     9.7351	    -6.3782	    -4.6997	   -13.1760	   -10.2386	
    -0.5875	    -6.6299	   -14.1830	    15.6937	    -9.7351	    10.9100	    -6.8817	    -4.5319	   -12.4207	    -9.4833	
     0.2518	    -6.2943	   -14.7705	    16.6168	   -10.0708	    11.9171	    -7.1335	    -4.3640	   -11.4975	    -8.4763	
     0.7553	    -5.9586	   -14.9384	    17.1204	   -10.4065	    12.5885	    -7.1335	    -4.2801	   -10.4065	    -7.3013	
     1.0071	    -5.6229	   -14.7705	    16.9525	   -10.5743	    12.8403	    -7.0496	    -4.4479	    -9.3994	    -6.2103	
     0.9232	    -5.3711	   -14.4348	    15.7776	   -10.6583	    12.5046	    -6.7978	    -4.8676	    -8.4763	    -5.2032	
     0.6714	    -5.2032	   -13.9313	    13.5117	   -10.6583	    11.4975	    -6.5460	    -5.5389	    -7.8888	    -4.5319	
     0.5035	    -5.2032	   -13.2599	     9.9869	   -10.5743	     9.8190	    -6.2943	    -6.6299	    -7.6370	    -4.1122	
     0.3357	    -5.2872	   -12.5046	     5.3711	   -10.4065	     7.4692	    -6.0425	    -7.9727	    -7.7209	    -4.1962	
     0.2518	    -5.4550	   -11.5814	    -0.2518	   -10.3226	     4.5319	    -6.0425	    -9.7351	    -8.2245	    -4.6158	
     0.4196	    -5.7068	   -10.5743	    -6.4621	   -10.2386	     1.0910	    -6.1264	   -11.7493	    -9.1476	    -5.3711	
     0.6714	    -5.8746	    -9.3994	   -12.9242	   -10.2386	    -2.6855	    -6.3782	   -13.9313	   -10.3226	    -6.5460	
     1.0910	    -6.1264	    -8.2245	   -19.1345	   -10.4065	    -6.6299	    -6.7978	   -16.1972	   -11.6653	    -8.0566	
     1.5945	    -6.2943	    -7.1335	   -24.6735	   -10.6583	   -10.4904	    -7.3013	   -18.5471	   -13.0920	    -9.7351	
     2.0981	    -6.4621	    -6.1264	   -29.4571	   -10.9940	   -14.0152	    -7.9727	   -20.7291	   -14.4348	   -11.7493	
     2.6016	    -6.7139	    -5.3711	   -33.0658	   -11.4136	   -17.1204	    -8.7280	   -22.6593	   -15.6937	   -13.7634	
     3.1052	    -6.9656	    -4.8676	   -35.5835	   -11.8332	   -19.5541	    -9.4833	   -24.1699	   -16.6168	   -15.8615	
     3.6087	    -7.3013	    -4.6997	   -36.9263	   -12.2528	   -21.3165	   -10.1547	   -25.3448	   -17.2882	   -17.9596	
     4.1122	    -7.4692	    -4.8676	   -37.1780	   -12.6724	   -22.3236	   -10.8261	   -26.1002	   -17.6239	   -19.8059	
     4.5319	    -7.6370	    -5.3711	   -36.5067	   -13.0081	   -22.6593	   -11.1618	   -26.3519	   -17.4561	   -21.3165	
     4.9515	    -7.6370	    -6.2103	   -34.9960	   -13.3438	   -22.1558	   -11.3297	   -26.0162	   -16.7847	   -22.4075	
     5.1193	    -7.4692	    -7.3013	   -32.9819	   -13.5117	   -20.8130	   -11.2457	   -25.0931	   -15.5258	   -22.9950	
     5.0354	    -7.2174	    -8.6441	   -30.5481	   -13.6795	   -18.7988	   -10.7422	   -23.5825	   -13.7634	   -22.9111	
     4.7836	    -6.7139	    -9.9869	   -27.7786	   -13.6795	   -16.1972	    -9.9030	   -21.4844	   -11.4975	   -22.2397	
     4.2801	    -5.9586	   -11.2457	   -25.0931	   -13.5117	   -13.1760	    -8.7280	   -18.8828	    -8.8120	   -20.9808	
     3.6087	    -5.0354	   -12.2528	   -22.4075	   -13.2599	   -10.1547	    -7.3853	   -15.8615	    -5.9586	   -19.2184	
     2.8534	    -3.9444	   -13.0081	   -19.9738	   -13.0081	    -7.5531	    -6.0425	   -12.7563	    -3.0212	   -17.0364	
     2.0142	    -2.7695	   -13.3438	   -17.7917	   -12.6724	    -5.7907	    -4.6997	    -9.7351	    -0.4196	   -14.6866	
     1.0910	    -1.5945	   -13.3438	   -15.8615	   -12.3367	    -5.0354	    -3.6926	    -7.0496	     1.7624	   -12.1689	
     0.0839	    -0.5875	   -13.1760	   -14.2670	   -12.0850	    -5.4550	    -3.0212	    -4.8676	     3.2730	    -9.6512	
    -0.9232	     0.1678	   -12.9242	   -12.7563	   -11.8332	    -6.8817	    -2.7695	    -3.1891	     3.9444	    -7.1335	
    -1.9302	     0.5875	   -12.6724	   -11.4136	   -11.7493	    -9.1476	    -2.9373	    -2.1820	     3.8605	    -4.9515	
    -2.9373	     0.5875	   -12.5885	    -9.9869	   -11.8332	   -11.7493	    -3.5248	    -1.7624	     3.0212	    -3.0212	
    -3.9444	     0.1678	   -12.7563	    -8.3923	   -12.0850	   -14.5187	    -4.5319	    -2.0981	     1.4267	    -1.5945	
    -4.7836	    -0.6714	   -13.0920	    -6.5460	   -12.6724	   -16.8686	    -6.0425	    -3.0212	    -0.6714	    -0.6714	
    -5.3711	    -1.8463	   -13.5956	    -4.4479	   -13.3438	   -18.6310	    -7.8049	    -4.4479	    -2.9373	    -0.2518	
    -5.5389	    -3.1891	   -14.2670	    -2.0142	   -14.1830	   -19.3863	    -9.9030	    -6.1264	    -5.2032	    -0.4196	
    -5.1193	    -4.6158	   -14.8544	     0.5035	   -14.8544	   -19.0506	   -12.1689	    -7.8888	    -7.1335	    -1.0071	
    -4.0283	    -5.9586	   -15.1901	     3.1052	   -15.3580	   -17.6239	   -14.3509	    -9.4833	    -8.7280	    -1.7624	
    -2.2659	    -7.0496	   -15.2740	     5.7068	   -15.6097	   -15.3580	   -16.2811	   -10.9100	    -9.7351	    -2.7695	
     0.0839	    -7.8888	   -15.1062	     7.9727	   -15.4419	   -12.4207	   -17.9596	   -11.9171	   -10.4904	    -3.6087	
     2.8534	    -8.4763	   -14.5187	     9.7351	   -15.0223	    -9.1476	   -19.1345	   -12.5885	   -10.9100	    -4.4479	
     5.6229	    -8.8120	   -13.7634	    10.9100	   -14.3509	    -6.0425	   -19.8898	   -13.0081	   -11.1618	    -5.1193	
     8.1406	    -9.0637	   -12.9242	    11.3297	   -13.5956	    -3.2730	   -20.2255	   -13.3438	   -11.3297	    -5.7068	
    10.0708	    -9.3994	   -12.1689	    10.9100	   -12.8403	    -1.0910	   -20.0577	   -13.5117	   -11.5814	    -6.1264	
    11.2457	    -9.8190	   -11.5814	     9.7351	   -12.2528	     0.4196	   -19.3863	   -13.7634	   -11.8332	    -6.4621	
    11.3297	   -10.4904	   -11.1618	     8.0566	   -11.7493	     1.3428	   -18.3792	   -13.9313	   -12.1689	    -6.7978	
    10.4904	   -11.4136	   -10.9100	     6.1264	   -11.5814	     1.7624	   -17.0364	   -14.0152	   -12.6724	    -6.9656	
     8.8959	   -12.3367	   -10.7422	     4.1122	   -11.4136	     1.9302	   -15.5258	   -14.0152	   -13.0920	    -7.0496	
     6.6299	   -13.0920	   -10.7422	     2.1820	   -11.3297	     1.9302	   -13.9313	   -13.7634	   -13.4277	    -7.0496	
     4.1962	   -13.5956	   -10.6583	     0.6714	   -11.1618	     1.9302	   -12.1689	   -13.1760	   -13.5956	    -6.9656	
     1.9302	   -13.5117	   -10.4904	    -0.5035	   -10.8261	     2.0142	   -10.4065	   -12.3367	   -13.5117	    -6.7139	
     0.0000	   -12.8403	   -10.3226	    -1.1749	   -10.2386	     2.2659	    -8.6441	   -11.2457	   -13.0081	    -6.3782	
    -1.4267	   -11.5814	    -9.9869	    -1.4267	    -9.4833	     2.6855	    -6.9656	    -9.9030	   -12.1689	    -5.8746	
    -2.2659	    -9.9869	    -9.7351	    -1.2589	    -8.6441	     3.1891	    -5.2872	    -8.4763	   -10.9940	    -5.1193	
    -2.6855	    -8.2245	    -9.3994	    -0.5875	    -7.7209	     3.8605	    -3.7766	    -7.1335	    -9.4833	    -4.3640	
    -2.6855	    -6.4621	    -9.1476	     0.2518	    -6.9656	     4.6158	    -2.5177	    -5.6229	    -7.6370	    -3.3569	
    -2.5177	    -4.9515	    -8.8120	     1.3428	    -6.2103	     5.5389	    -1.5106	    -4.1962	    -5.5389	    -2.3499	
    -2.0981	    -3.6926	    -8.4763	     2.5177	    -5.5389	     6.6299	    -0.6714	    -2.6016	    -3.1052	    -1.1749	
    -1.7624	    -2.8534	    -7.9727	     3.6926	    -4.9515	     7.8049	    -0.0839	    -1.0071	    -0.5035	     0.1678	
    -1.5106	    -2.4338	    -7.3013	     4.6997	    -4.6158	     9.1476	     0.1678	     0.8392	     2.3499	     1.5106	
    -1.5945	    -2.5177	    -6.6299	     5.6229	    -4.4479	    10.3226	     0.2518	     2.6016	     5.1193	     2.8534	
    -2.0981	    -3.1891	    -6.0425	     6.2943	    -4.5319	    11.4136	     0.0000	     4.3640	     7.7209	     4.0283	
    -3.0212	    -4.1962	    -5.6229	     6.7139	    -4.9515	    12.1689	    -0.5035	     5.9586	    10.0708	     5.1193	
    -4.3640	    -5.6229	    -5.2872	     6.7978	    -5.4550	    12.5885	    -1.1749	     7.2174	    12.0010	     5.8746	
    -5.8746	    -7.2174	    -5.1193	     6.3782	    -6.0425	    12.5885	    -1.9302	     8.2245	    13.5117	     6.4621	
    -7.3853	    -8.7280	    -4.8676	     5.6229	    -6.5460	    12.1689	    -2.6016	     8.8120	    14.6027	     6.7139	
    -8.7280	   -10.0708	    -4.6158	     4.2801	    -6.8817	    11.3297	    -3.1891	     8.8959	    15.1901	     6.5460	
    -9.5673	   -10.9940	    -4.2801	     2.3499	    -7.0496	     9.9030	    -3.6087	     8.4763	    15.4419	     6.1264	
    -9.9030	   -11.4975	    -3.8605	     0.0839	    -6.8817	     8.2245	    -3.8605	     7.3853	    15.3580	     5.3711	
    -9.5673	   -11.4975	    -3.2730	    -2.4338	    -6.3782	     6.2103	    -3.9444	     5.7907	    15.0223	     4.3640	
    -8.7280	   -11.0779	    -2.7695	    -5.0354	    -5.7068	     4.1962	    -3.7766	     3.6926	    14.4348	     3.2730	
    -7.3013	   -10.3226	    -2.2659	    -7.6370	    -4.9515	     2.0981	    -3.6087	     1.2589	    13.7634	     2.0981	
    -5.7068	    -9.3994	    -1.9302	   -10.0708	    -4.1122	     0.0000	    -3.3569	    -1.5945	    12.9242	     0.9232	
    -3.9444	    -8.5602	    -1.8463	   -12.2528	    -3.6087	    -2.0142	    -3.1891	    -4.6158	    11.7493	    -0.2518	
    -2.4338	    -7.9727	    -2.0142	   -14.3509	    -3.4409	    -4.0283	    -3.2730	    -7.8049	    10.4065	    -1.3428	
    -1.3428	    -7.8049	    -2.4338	   -16.3651	    -3.6926	    -6.2103	    -3.5248	   -11.1618	     8.7280	    -2.3499	
    -0.7553	    -8.1406	    -3.1052	   -18.1274	    -4.4479	    -8.3923	    -4.0283	   -14.2670	     6.7139	    -3.2730	
    -0.6714	    -8.8959	    -3.8605	   -19.6381	    -5.5389	   -10.6583	    -4.6997	   -17.1204	     4.5319	    -4.1122	
    -1.0071	    -9.9030	    -4.7836	   -20.6451	    -6.7139	   -12.7563	    -5.2872	   -19.3024	     2.1820	    -4.6158	
    -1.5106	   -10.9940	    -5.7068	   -20.9808	    -7.9727	   -14.6027	    -5.7907	   -20.8130	     0.0000	    -4.9515	
    -2.0142	   -12.0010	    -6.6299	   -20.7291	    -8.8959	   -16.0294	    -6.0425	   -21.4844	    -2.0142	    -4.8676	
    -2.2659	   -12.6724	    -7.4692	   -19.8898	    -9.5673	   -17.0364	    -5.8746	   -21.4844	    -3.6087	    -4.4479	
    -2.0142	   -12.9242	    -8.2245	   -18.6310	    -9.7351	   -17.3721	    -5.2872	   -20.7291	    -4.8676	    -3.7766	
    -1.1749	   -12.5046	    -8.8959	   -17.1204	    -9.3994	   -17.2043	    -4.1122	   -19.4702	    -5.5389	    -2.8534	
     0.2518	   -11.4975	    -9.3994	   -15.4419	    -8.4763	   -16.5329	    -2.5177	   -17.7917	    -5.7907	    -1.6785	
     2.1820	    -9.9030	    -9.5673	   -13.6795	    -7.0496	   -15.4419	    -0.4196	   -15.9454	    -5.6229	    -0.3357	
     4.4479	    -7.7209	    -9.4833	   -12.0010	    -5.2872	   -14.1830	     1.8463	   -14.0991	    -5.2032	     1.0071	
     6.7139	    -5.2872	    -9.1476	   -10.7422	    -3.4409	   -13.0920	     4.2801	   -12.4207	    -4.6997	     2.1820	
     8.8120	    -2.8534	    -8.7280	    -9.9030	    -1.5945	   -12.2528	     6.4621	   -11.2457	    -4.1962	     3.0212	
    10.4904	    -0.5875	    -8.0566	    -9.6512	     0.0000	   -11.9171	     8.3923	   -10.4904	    -4.0283	     3.5248	
    11.5814	     1.4267	    -7.3013	    -9.9030	     1.1749	   -12.1689	     9.9030	   -10.4065	    -4.2801	     3.6087	
    12.0850	     2.8534	    -6.6299	   -10.5743	     1.8463	   -12.9242	    10.8261	   -10.8261	    -4.9515	     3.1052	
    11.8332	     3.7766	    -6.0425	   -11.4975	     2.0142	   -13.9313	    11.1618	   -11.7493	    -6.0425	     2.1820	
    10.9940	     4.1122	    -5.6229	   -12.4207	     1.8463	   -15.1062	    10.9940	   -12.9242	    -7.3853	     0.8392	
     9.7351	     4.0283	    -5.2872	   -13.2599	     1.2589	   -16.2811	    10.4904	   -14.1830	    -8.8120	    -0.8392	
     8.2245	     3.5248	    -5.2032	   -13.6795	     0.5035	   -17.1204	     9.6512	   -15.2740	   -10.1547	    -2.6016	
     6.7139	     2.7695	    -5.1193	   -13.6795	    -0.3357	   -17.6239	     8.6441	   -16.1972	   -11.2457	    -4.3640	
     5.2872	     1.9302	    -5.1193	   -13.1760	    -1.0910	   -17.7917	     7.4692	   -16.7847	   -12.0850	    -5.9586	
     4.0283	     1.0071	    -5.0354	   -12.2528	    -1.7624	   -17.3721	     6.2103	   -17.0364	   -12.6724	    -7.5531	
     3.1891	     0.2518	    -4.9515	   -10.9940	    -2.2659	   -16.6168	     4.9515	   -16.9525	   -12.9242	    -8.8959	
     2.6855	    -0.4196	    -4.6997	    -9.3994	    -2.6016	   -15.4419	     3.6087	   -16.4490	   -13.0081	    -9.9869	
     2.6016	    -0.8392	    -4.3640	    -7.7209	    -2.6855	   -13.8474	     2.3499	   -15.6097	   -12.8403	   -10.8261	
     2.9373	    -1.0910	    -3.8605	    -5.8746	    -2.5177	   -11.9171	     1.1749	   -14.4348	   -12.4207	   -11.1618	
     3.6926	    -1.0910	    -3.1891	    -3.8605	    -2.1820	    -9.6512	     0.0839	   -12.8403	   -11.6653	   -10.9940	
     4.6997	    -0.7553	    -2.3499	    -1.7624	    -1.5945	    -7.0496	    -0.7553	   -10.8261	   -10.6583	   -10.1547	
     5.9586	    -0.1678	    -1.3428	     0.5035	    -0.8392	    -4.0283	    -1.1749	    -8.4763	    -9.2316	    -8.7280	
     7.3013	     0.8392	    -0.0839	     2.7695	     0.0839	    -0.5875	    -1.1749	    -5.7907	    -7.3853	    -6.7978	
     8.8120	     2.0981	     1.3428	     4.9515	     1.0910	     3.0212	    -0.6714	    -2.9373	    -4.9515	    -4.3640	
    10.2386	     3.5248	     2.8534	     7.0496	     2.0981	     6.7978	     0.2518	     0.0839	    -2.0142	    -1.5945	
    11.5814	     5.1193	     4.4479	     8.8120	     3.1052	    10.5743	     1.6785	     3.0212	     1.2589	     1.3428	
    12.7563	     6.6299	     5.9586	    10.1547	     3.9444	    14.0991	     3.1891	     5.7068	     4.6158	     4.1122	
    13.6795	     7.9727	     7.3013	    10.8261	     4.6158	    17.2043	     4.6158	     7.9727	     7.8049	     6.5460	
    14.2670	     8.9798	     8.4763	    10.9100	     5.0354	    19.8059	     5.7907	     9.8190	    10.4065	     8.3923	
    14.4348	     9.6512	     9.2316	    10.3226	     5.2032	    21.5683	     6.3782	    11.1618	    12.2528	     9.4833	
    14.1830	     9.9869	     9.6512	     9.2316	     5.1193	    22.6593	     6.4621	    11.9171	    13.2599	     9.8190	
    13.4277	     9.9030	     9.7351	     7.6370	     4.6997	    22.9111	     6.0425	    12.2528	    13.3438	     9.2316	
    12.1689	     9.5673	     9.3155	     5.8746	     4.0283	    22.3236	     5.2032	    12.0850	    12.7563	     7.8049	
    10.4904	     8.8959	     8.5602	     4.1122	     2.9373	    20.9808	     4.1122	    11.4136	    11.4136	     5.7068	
     8.3923	     7.9727	     7.3853	     2.3499	     1.5106	    18.7988	     2.8534	    10.2386	     9.5673	     3.0212	
     6.0425	     6.9656	     5.7907	     0.7553	    -0.1678	    15.8615	     1.5106	     8.6441	     7.3853	     0.0000	
     3.5248	     5.8746	     4.0283	    -0.8392	    -2.0142	    12.3367	     0.3357	     6.7139	     4.9515	    -3.1891	
     1.2589	     4.8676	     2.2659	    -2.2659	    -3.7766	     8.4763	    -0.5875	     4.5319	     2.6016	    -6.1264	
    -0.7553	     4.0283	     0.5035	    -3.6087	    -5.2872	     4.6997	    -1.2589	     2.3499	     0.5035	    -8.8120	
    -2.0981	     3.5248	    -0.8392	    -4.6997	    -6.2943	     1.2589	    -1.4267	     0.3357	    -1.2589	   -10.9100	
    -2.8534	     3.3569	    -1.7624	    -5.4550	    -6.7139	    -1.5106	    -1.0910	    -1.3428	    -2.3499	   -12.5046	
    -3.0212	     3.5248	    -2.1820	    -5.7907	    -6.5460	    -3.3569	    -0.3357	    -2.5177	    -2.8534	   -13.4277	
    -2.6016	     3.9444	    -1.9302	    -5.6229	    -5.8746	    -4.3640	     0.8392	    -3.2730	    -2.6855	   -13.8474	
    -1.7624	     4.6158	    -1.3428	    -5.2032	    -4.7836	    -4.6997	     2.1820	    -3.4409	    -1.8463	   -13.8474	
    -0.8392	     5.2032	    -0.5035	    -4.6158	    -3.4409	    -4.3640	     3.7766	    -3.2730	    -0.5875	   -13.3438	
     0.0839	     5.6229	     0.3357	    -3.9444	    -2.0981	    -3.6087	     5.3711	    -2.7695	     1.0910	   -12.5885	
     0.8392	     5.6229	     0.9232	    -3.0212	    -0.7553	    -2.7695	     6.7978	    -2.1820	     2.9373	   -11.4975	
     1.0910	     5.1193	     1.1749	    -2.0142	     0.5035	    -1.7624	     8.0566	    -1.5945	     4.6158	   -10.3226	
     1.0071	     4.1962	     1.0071	    -0.7553	     1.5945	    -0.7553	     9.1476	    -1.2589	     5.9586	    -8.9798	
     0.5875	     2.7695	     0.5875	     0.6714	     2.6016	     0.0839	     9.9030	    -1.1749	     6.8817	    -7.5531	
     0.0000	     1.0071	     0.0000	     2.2659	     3.3569	     0.6714	    10.4065	    -1.4267	     7.0496	    -6.2103	
    -0.5035	    -0.9232	    -0.6714	     3.8605	     4.0283	     1.0071	    10.6583	    -1.9302	     6.5460	    -4.7836	
    -0.9232	    -2.9373	    -1.2589	     5.2872	     4.5319	     1.0910	    10.7422	    -2.6016	     5.5389	    -3.5248	
    -1.0910	    -4.8676	    -1.7624	     6.3782	     4.9515	     1.0071	    10.7422	    -3.5248	     4.1122	    -2.3499	
    -1.0071	    -6.5460	    -2.0981	     7.0496	     5.2872	     0.9232	    10.6583	    -4.5319	     2.5177	    -1.3428	
    -0.6714	    -7.8888	    -2.3499	     7.3013	     5.6229	     0.8392	    10.7422	    -5.4550	     0.8392	    -0.4196	
    -0.2518	    -8.8120	    -2.4338	     7.1335	     5.7907	     0.8392	    10.8261	    -6.2943	    -0.5035	     0.4196	
     0.2518	    -9.3994	    -2.4338	     6.7139	     5.9586	     1.0910	    10.9940	    -6.9656	    -1.6785	     1.0910	
     0.5875	    -9.5673	    -2.4338	     6.2103	     5.9586	     1.5945	    11.3297	    -7.3853	    -2.4338	     1.7624	
     0.7553	    -9.4833	    -2.3499	     5.7068	     5.9586	     2.2659	    11.6653	    -7.5531	    -2.7695	     2.2659	
     0.8392	    -9.2316	    -2.3499	     5.3711	     5.8746	     3.1052	    12.0850	    -7.4692	    -2.7695	     2.7695	
     0.9232	    -8.6441	    -2.1820	     5.0354	     5.7068	     3.9444	    12.5885	    -7.0496	    -2.5177	     3.2730	
     0.8392	    -7.8888	    -1.9302	     4.6158	     5.6229	     4.7836	    13.0920	    -6.4621	    -2.0981	     3.6926	
     0.8392	    -6.8817	    -1.5945	     3.9444	     5.5389	     5.5389	    13.6795	    -5.7068	    -1.5106	     4.0283	
     0.8392	    -5.7068	    -1.0071	     2.8534	     5.4550	     6.1264	    14.1830	    -4.8676	    -1.0071	     4.3640	
     0.9232	    -4.4479	    -0.2518	     1.5106	     5.4550	     6.4621	    14.6866	    -4.0283	    -0.6714	     4.5319	
     1.0910	    -2.9373	     0.7553	    -0.2518	     5.5389	     6.6299	    15.1062	    -3.1891	    -0.4196	     4.6158	
     1.4267	    -1.3428	     2.0142	    -2.2659	     5.7068	     6.6299	    15.3580	    -2.5177	    -0.4196	     4.5319	
     1.8463	     0.4196	     3.5248	    -4.1962	     5.9586	     6.4621	    15.5258	    -1.9302	    -0.6714	     4.3640	
     2.5177	     2.2659	     5.3711	    -5.8746	     6.2943	     6.1264	    15.5258	    -1.5945	    -1.0910	     4.0283	
     3.2730	     4.1122	     7.4692	    -7.0496	     6.8817	     5.7068	    15.5258	    -1.3428	    -1.5945	     3.6926	
     4.1962	     6.0425	     9.7351	    -7.6370	     7.5531	     5.2872	    15.2740	    -1.0910	    -2.0142	     3.3569	
     5.2032	     8.0566	    12.2528	    -7.5531	     8.5602	     5.0354	    15.0223	    -0.9232	    -2.2659	     3.1891	
     6.3782	     9.9869	    14.9384	    -6.8817	     9.7351	     4.9515	    14.6866	    -0.7553	    -2.2659	     3.3569	
     7.4692	    11.8332	    17.6239	    -5.7068	    11.0779	     5.1193	    14.4348	    -0.3357	    -1.8463	     3.7766	
     8.5602	    13.5956	    20.2255	    -4.1122	    12.6724	     5.4550	    14.0991	     0.1678	    -1.0071	     4.5319	
     9.3994	    15.1062	    22.4915	    -2.3499	    14.2670	     5.8746	    13.7634	     0.8392	     0.2518	     5.4550	
     9.7351	    16.1133	    24.2538	    -0.5875	    15.6937	     6.2943	    13.2599	     1.5945	     1.6785	     6.4621	
     9.5673	    16.5329	    25.1770	     0.9232	    16.7007	     6.3782	    12.5885	     2.1820	     3.1891	     7.3013	
     8.8959	    16.2811	    25.0931	     2.0142	    17.2043	     6.1264	    11.6653	     2.6855	     4.6158	     7.8888	
     7.7209	    15.3580	    23.9182	     2.7695	    17.1204	     5.5389	    10.6583	     3.1052	     5.8746	     8.1406	
     6.3782	    14.0152	    21.7361	     3.1891	    16.4490	     4.7836	     9.7351	     3.2730	     7.0496	     8.1406	
     4.8676	    12.2528	    18.7149	     3.5248	    15.1901	     3.9444	     9.0637	     3.2730	     8.1406	     7.8049	
     3.5248	    10.4065	    15.0223	     3.7766	    13.3438	     3.1891	     8.6441	     3.1891	     9.0637	     7.2174	
     2.4338	     8.3923	    10.9100	     3.8605	    11.2457	     2.5177	     8.4763	     2.9373	     9.8190	     6.3782	
     1.6785	     6.6299	     6.7978	     3.8605	     8.8959	     1.8463	     8.5602	     2.4338	    10.4904	     5.2872	
     1.2589	     4.9515	     3.0212	     3.6926	     6.5460	     1.1749	     8.7280	     1.8463	    11.0779	     4.0283	
     1.2589	     3.6926	    -0.1678	     3.2730	     4.3640	     0.5035	     9.0637	     1.1749	    11.4975	     2.7695	
[Epoch Header]
[Trial Type]	21
[Accept]	1
[Correct]	0
[RT]	 0.000
[Resp]	0
[Epoch Data]
    -8.1406	    -8.7280	    -9.4833	    -1.5945	    -8.8959	    -0.2518	   -19.4702	    -4.3640	    -8.6441	    -8.3923	
    -8.3923	    -7.9727	   -11.6653	    -6.2103	    -7.8888	    -2.9373	   -19.1345	    -5.9586	    -9.0637	    -8.4763	
    -8.7280	    -7.3853	   -13.2599	   -10.0708	    -6.7139	    -5.3711	   -18.5471	    -7.3013	    -9.2316	    -8.5602	
    -9.3155	    -6.9656	   -14.1830	   -13.1760	    -5.6229	    -7.5531	   -17.8757	    -8.3084	    -9.0637	    -8.7280	
    -9.9869	    -6.7139	   -14.2670	   -15.6097	    -4.6997	    -9.3994	   -17.1204	    -9.0637	    -8.8120	    -8.9798	
   -10.7422	    -6.6299	   -13.7634	   -17.5400	    -4.1122	   -11.0779	   -16.1972	    -9.7351	    -8.5602	    -9.6512	
   -11.4136	    -6.6299	   -12.7563	   -19.2184	    -3.6926	   -12.4207	   -15.1901	   -10.2386	    -8.3923	   -10.4904	
   -12.0010	    -6.5460	   -11.3297	   -20.4773	    -3.5248	   -13.5117	   -13.9313	   -10.6583	    -8.3923	   -11.6653	
   -12.1689	    -6.4621	    -9.5673	   -21.3165	    -3.4409	   -14.1830	   -12.7563	   -10.9940	    -8.4763	   -12.9242	
   -12.0850	    -6.2943	    -7.5531	   -21.7361	    -3.4409	   -14.6027	   -11.7493	   -11.1618	    -8.6441	   -14.3509	
   -11.6653	    -6.0425	    -5.4550	   -21.8201	    -3.5248	   -14.7705	   -11.0779	   -11.1618	    -8.8959	   -15.6937	
   -11.1618	    -5.7068	    -3.3569	   -21.5683	    -3.6926	   -14.6027	   -10.7422	   -11.0779	    -9.3155	   -17.0364	
   -10.5743	    -5.5389	    -1.2589	   -20.8130	    -3.9444	   -14.0991	   -10.7422	   -10.9100	    -9.8190	   -18.2953	
   -10.1547	    -5.2872	     0.5875	   -19.7220	    -4.2801	   -13.4277	   -11.0779	   -10.5743	   -10.3226	   -19.2184	
    -9.9030	    -5.2032	     2.1820	   -18.2953	    -4.6158	   -12.3367	   -11.5814	   -10.0708	   -10.6583	   -19.8059	
    -9.9869	    -5.0354	     3.2730	   -16.3651	    -5.0354	   -10.9940	   -12.0850	    -9.3155	   -10.7422	   -19.8898	
   -10.2386	    -4.7836	     3.9444	   -14.2670	    -5.3711	    -9.3994	   -12.5046	    -8.2245	   -10.3226	   -19.3863	
   -10.4904	    -4.2801	     4.1122	   -11.8332	    -5.7068	    -7.5531	   -12.6724	    -6.9656	    -9.3994	   -18.2953	
   -10.6583	    -3.5248	     3.6926	    -9.4833	    -5.8746	    -5.6229	   -12.5046	    -5.4550	    -8.0566	   -16.6168	
   -10.7422	    -2.6016	     2.7695	    -7.3013	    -5.9586	    -3.8605	   -12.0850	    -3.8605	    -6.5460	   -14.5187	
   -10.5743	    -1.5106	     1.3428	    -5.3711	    -5.8746	    -2.4338	   -11.4975	    -2.3499	    -5.0354	   -12.0850	
   -10.1547	    -0.2518	    -0.4196	    -3.7766	    -5.7068	    -1.5106	   -10.7422	    -1.0910	    -3.8605	    -9.7351	
    -9.5673	     1.0910	    -2.2659	    -2.5177	    -5.4550	    -0.9232	    -9.9030	    -0.0839	    -3.1052	    -7.3853	
    -8.7280	     2.4338	    -3.7766	    -1.3428	    -5.1193	    -0.7553	    -9.1476	     0.5875	    -2.7695	    -5.2872	
    -7.8049	     3.9444	    -4.8676	    -0.1678	    -4.7836	    -0.7553	    -8.3923	     0.9232	    -3.1052	    -3.4409	
    -6.6299	     5.4550	    -5.4550	     1.0910	    -4.5319	    -0.8392	    -7.8049	     1.0071	    -3.8605	    -1.9302	
    -5.4550	     6.7978	    -5.5389	     2.4338	    -4.2801	    -0.7553	    -7.4692	     0.7553	    -5.0354	    -0.8392	
    -4.3640	     7.9727	    -5.2032	     3.8605	    -4.1122	    -0.4196	    -7.5531	     0.2518	    -6.6299	    -0.0839	
    -3.2730	     8.8120	    -4.6997	     5.3711	    -4.0283	     0.0839	    -7.9727	    -0.2518	    -8.3923	     0.1678	
    -2.3499	     9.2316	    -4.1122	     6.8817	    -4.0283	     0.9232	    -8.8120	    -0.7553	    -9.9869	     0.0839	
    -1.4267	     9.1476	    -3.4409	     8.2245	    -4.1122	     2.0142	    -9.9869	    -1.0910	   -11.2457	    -0.3357	
    -0.5875	     8.7280	    -2.9373	     9.3994	    -4.2801	     3.2730	   -11.2457	    -1.0910	   -11.9171	    -0.9232	
     0.2518	     7.8049	    -2.3499	    10.4065	    -4.5319	     4.6997	   -12.5885	    -0.7553	   -11.7493	    -1.5945	
     1.0071	     6.7139	    -1.8463	    11.1618	    -4.8676	     6.2103	   -13.9313	    -0.1678	   -10.6583	    -2.1820	
     1.6785	     5.3711	    -1.3428	    11.5814	    -5.1193	     7.7209	   -15.0223	     0.6714	    -8.7280	    -2.6855	
     2.2659	     3.8605	    -0.7553	    11.6653	    -5.2872	     9.2316	   -15.9454	     1.6785	    -6.2943	    -3.0212	
     2.6855	     2.5177	    -0.2518	    11.1618	    -5.4550	    10.4065	   -16.5329	     2.6016	    -3.6926	    -3.1052	
     2.7695	     1.2589	     0.2518	    10.2386	    -5.6229	    11.2457	   -16.7847	     3.3569	    -1.1749	    -2.9373	
     2.5177	     0.1678	     0.7553	     8.7280	    -5.7068	    11.4975	   -16.6168	     3.8605	     0.9232	    -2.6855	
     2.0142	    -0.5875	     1.2589	     6.7978	    -5.7068	    11.1618	   -16.1972	     4.0283	     2.3499	    -2.2659	
     1.0910	    -1.0910	     1.6785	     4.4479	    -5.7907	    10.1547	   -15.3580	     3.9444	     3.2730	    -1.7624	
    -0.1678	    -1.5106	     1.9302	     1.9302	    -5.7907	     8.7280	   -14.2670	     3.6926	     3.6087	    -1.3428	
    -1.7624	    -1.8463	     2.0981	    -0.5035	    -5.7907	     6.9656	   -13.0920	     3.5248	     3.5248	    -1.0071	
    -3.5248	    -2.1820	     2.1820	    -2.6855	    -5.6229	     5.2032	   -11.8332	     3.5248	     3.2730	    -0.8392	
    -5.2872	    -2.5177	     2.3499	    -4.3640	    -5.2872	     3.6926	   -10.5743	     3.9444	     2.8534	    -1.0071	
    -6.7139	    -2.9373	     2.5177	    -5.3711	    -4.6997	     2.5177	    -9.3994	     4.6997	     2.3499	    -1.5106	
    -7.8049	    -3.3569	     3.0212	    -5.7907	    -3.8605	     1.7624	    -8.3923	     5.7068	     1.8463	    -2.4338	
    -8.4763	    -3.8605	     3.7766	    -5.7068	    -2.9373	     1.3428	    -7.6370	     6.9656	     1.2589	    -3.8605	
    -8.7280	    -4.4479	     4.8676	    -5.0354	    -1.9302	     1.1749	    -7.1335	     8.2245	     0.7553	    -5.7068	
    -8.4763	    -5.1193	     6.2103	    -3.9444	    -0.8392	     1.0910	    -7.1335	     9.4833	     0.3357	    -7.9727	
    -7.8888	    -5.6229	     7.8049	    -2.5177	     0.3357	     1.1749	    -7.4692	    10.6583	    -0.0839	   -10.4065	
    -6.7978	    -5.8746	     9.3155	    -0.6714	     1.5106	     1.5945	    -8.0566	    11.8332	    -0.2518	   -12.7563	
    -5.3711	    -5.7907	    10.6583	     1.5106	     2.7695	     2.2659	    -8.8120	    13.0081	    -0.1678	   -14.7705	
    -3.5248	    -5.2032	    11.5814	     3.9444	     4.0283	     3.2730	    -9.5673	    14.2670	     0.4196	   -16.2811	
    -1.3428	    -4.1962	    12.0010	     6.3782	     5.2032	     4.6158	   -10.0708	    15.4419	     1.4267	   -17.0364	
     1.0071	    -2.7695	    11.8332	     8.5602	     6.2943	     6.0425	   -10.2386	    16.4490	     2.7695	   -17.1204	
     3.3569	    -1.0910	    11.1618	    10.2386	     7.2174	     7.2174	    -9.9869	    17.2043	     4.2801	   -16.4490	
     5.6229	     0.8392	    10.0708	    11.0779	     7.8049	     7.9727	    -9.1476	    17.4561	     5.7068	   -15.1901	
     7.8049	     2.7695	     8.8120	    11.1618	     8.2245	     8.1406	    -7.9727	    17.2043	     6.7978	   -13.5956	
     9.6512	     4.7836	     7.4692	    10.3226	     8.4763	     7.8049	    -6.4621	    16.3651	     7.3013	   -11.9171	
    11.3297	     6.7139	     6.3782	     8.8959	     8.7280	     7.0496	    -4.8676	    15.0223	     7.2174	   -10.3226	
    12.6724	     8.4763	     5.6229	     7.0496	     8.9798	     6.0425	    -3.3569	    13.1760	     6.6299	    -8.9798	
    13.6795	    10.0708	     5.2872	     5.0354	     9.1476	     4.8676	    -2.0981	    11.1618	     5.7068	    -7.8888	
    14.3509	    11.5814	     5.3711	     3.1891	     9.3155	     3.7766	    -1.0910	     9.0637	     4.6158	    -7.1335	
    14.7705	    13.0920	     5.9586	     1.9302	     9.3994	     2.9373	    -0.4196	     7.1335	     3.5248	    -6.4621	
    14.9384	    14.6027	     6.9656	     1.5106	     9.5673	     2.6016	     0.0839	     5.7068	     2.7695	    -5.8746	
    14.8544	    16.0294	     8.3084	     2.0142	     9.7351	     2.7695	     0.5035	     4.8676	     2.2659	    -5.2872	
    14.6027	    17.5400	     9.7351	     3.5248	     9.9869	     3.4409	     0.7553	     4.7836	     2.0981	    -4.6158	
    14.0991	    18.8828	    11.1618	     5.8746	    10.2386	     4.3640	     0.9232	     5.2032	     2.2659	    -3.8605	
    13.3438	    20.1416	    12.4207	     8.6441	    10.4904	     5.5389	     0.9232	     6.2103	     2.6016	    -3.1052	
    12.4207	    21.3165	    13.2599	    11.6653	    10.6583	     6.7139	     0.7553	     7.4692	     3.0212	    -2.1820	
    11.2457	    22.4075	    13.7634	    14.6027	    10.8261	     7.7209	     0.3357	     8.9798	     3.5248	    -1.4267	
     9.9030	    23.4146	    13.8474	    17.1204	    10.7422	     8.4763	    -0.2518	    10.4904	     3.8605	    -0.8392	
     8.2245	    24.2538	    13.4277	    19.1345	    10.4904	     8.8959	    -1.0910	    11.9171	     4.1962	    -0.4196	
     6.2943	    25.0092	    12.7563	    20.4773	    10.1547	     8.9798	    -2.0142	    13.0081	     4.3640	    -0.3357	
     4.0283	    25.3448	    11.7493	    21.2326	     9.5673	     8.7280	    -3.0212	    13.8474	     4.5319	    -0.5875	
     1.4267	    25.3448	    10.7422	    21.4005	     8.8120	     8.3084	    -4.1122	    14.3509	     4.5319	    -1.1749	
    -1.2589	    24.9252	     9.5673	    21.1487	     7.9727	     7.8888	    -5.1193	    14.6027	     4.5319	    -2.0981	
    -3.9444	    23.9182	     8.5602	    20.4773	     6.8817	     7.3853	    -6.1264	    14.4348	     4.6158	    -3.1891	
    -6.4621	    22.4915	     7.6370	    19.4702	     5.7068	     7.0496	    -6.9656	    14.0991	     4.6997	    -4.2801	
    -8.8120	    20.5612	     6.7139	    18.1274	     4.4479	     6.7978	    -7.7209	    13.4277	     4.7836	    -5.2872	
   -10.8261	    18.2114	     5.9586	    16.3651	     2.9373	     6.4621	    -8.3084	    12.5046	     4.8676	    -6.0425	
   -12.5885	    15.3580	     5.2032	    14.2670	     1.3428	     5.9586	    -8.8959	    11.4136	     4.6997	    -6.5460	
   -14.0991	    12.1689	     4.4479	    11.9171	    -0.4196	     5.2032	    -9.3994	    10.0708	     4.1122	    -6.6299	
   -15.2740	     8.7280	     3.6926	     9.3994	    -2.0981	     4.1962	    -9.9030	     8.5602	     3.1891	    -6.3782	
   -15.8615	     5.2872	     3.0212	     7.0496	    -3.6087	     3.0212	   -10.2386	     7.1335	     1.8463	    -5.8746	
   -16.0294	     2.0142	     2.5177	     5.1193	    -4.8676	     1.9302	   -10.4904	     5.8746	     0.0839	    -5.1193	
   -15.6097	    -0.9232	     2.0981	     3.8605	    -5.8746	     1.1749	   -10.7422	     4.8676	    -2.0142	    -4.2801	
   -14.7705	    -3.5248	     1.6785	     3.3569	    -6.5460	     0.8392	   -10.9940	     4.1122	    -4.2801	    -3.4409	
   -13.5117	    -5.5389	     1.2589	     3.5248	    -6.9656	     1.0910	   -11.2457	     3.5248	    -6.4621	    -2.8534	
   -11.9171	    -7.1335	     0.7553	     4.2801	    -7.1335	     1.7624	   -11.6653	     3.1891	    -8.5602	    -2.4338	
   -10.1547	    -8.2245	     0.0839	     5.4550	    -7.0496	     2.7695	   -12.0850	     2.9373	   -10.1547	    -2.1820	
    -8.1406	    -8.8120	    -0.7553	     6.8817	    -6.8817	     4.0283	   -12.5046	     2.8534	   -11.2457	    -2.2659	
    -5.8746	    -8.8959	    -1.6785	     8.3923	    -6.5460	     5.2872	   -12.8403	     2.7695	   -11.7493	    -2.5177	
    -3.6087	    -8.5602	    -2.5177	     9.9030	    -6.0425	     6.4621	   -13.0081	     2.7695	   -11.6653	    -2.8534	
    -1.3428	    -7.9727	    -3.3569	    11.3297	    -5.5389	     7.3853	   -12.9242	     2.7695	   -11.0779	    -3.2730	
     0.7553	    -7.2174	    -3.8605	    12.5046	    -4.9515	     8.0566	   -12.6724	     2.8534	   -10.2386	    -3.7766	
     2.6016	    -6.4621	    -4.1962	    13.5117	    -4.3640	     8.3084	   -12.3367	     2.8534	    -9.3994	    -4.2801	
     3.8605	    -5.9586	    -4.1122	    14.1830	    -3.8605	     8.3084	   -12.0010	     2.7695	    -8.7280	    -4.8676	
     4.5319	    -5.7907	    -3.9444	    14.6027	    -3.5248	     7.9727	   -11.7493	     2.6016	    -8.3923	    -5.5389	
     4.5319	    -5.9586	    -3.6087	    14.6866	    -3.5248	     7.3853	   -11.6653	     2.1820	    -8.3923	    -6.3782	
     3.9444	    -6.5460	    -3.1891	    14.2670	    -3.6087	     6.5460	   -11.8332	     1.5945	    -8.7280	    -7.3013	
     2.8534	    -7.3853	    -2.7695	    13.3438	    -3.9444	     5.5389	   -12.1689	     1.0071	    -9.1476	    -8.1406	
     1.5945	    -8.2245	    -2.2659	    11.8332	    -4.3640	     4.6158	   -12.6724	     0.3357	    -9.4833	    -8.8120	
     0.5035	    -8.9798	    -1.6785	     9.9030	    -4.6997	     3.7766	   -13.2599	    -0.2518	    -9.5673	    -9.4833	
    -0.3357	    -9.4833	    -1.0071	     7.6370	    -4.9515	     3.1891	   -13.6795	    -0.5875	    -9.2316	    -9.9030	
    -0.6714	    -9.5673	    -0.3357	     5.2032	    -5.0354	     2.9373	   -14.0152	    -0.6714	    -8.4763	   -10.2386	
    -0.5035	    -9.2316	     0.3357	     2.7695	    -5.0354	     3.1052	   -14.2670	    -0.4196	    -7.3853	   -10.5743	
     0.1678	    -8.5602	     0.9232	     0.5875	    -4.8676	     3.6087	   -14.5187	     0.0839	    -5.8746	   -10.9100	
     1.2589	    -7.6370	     1.1749	    -1.1749	    -4.6997	     4.4479	   -14.7705	     0.9232	    -4.1122	   -11.2457	
     2.6855	    -6.3782	     1.1749	    -2.2659	    -4.6158	     5.5389	   -15.0223	     2.0142	    -2.0981	   -11.5814	
     4.3640	    -5.0354	     0.8392	    -2.4338	    -4.5319	     6.9656	   -15.3580	     3.2730	     0.2518	   -11.9171	
     6.0425	    -3.6087	     0.2518	    -1.5945	    -4.5319	     8.5602	   -15.6937	     4.6997	     2.7695	   -12.2528	
     7.5531	    -2.1820	    -0.5875	     0.3357	    -4.6158	    10.2386	   -16.0294	     6.1264	     5.2032	   -12.4207	
     8.8120	    -0.8392	    -1.5106	     3.1891	    -4.8676	    11.8332	   -16.2811	     7.3853	     7.5531	   -12.5885	
     9.4833	     0.2518	    -2.5177	     6.6299	    -5.4550	    13.1760	   -16.3651	     8.3923	     9.3994	   -12.6724	
     9.5673	     0.9232	    -3.4409	    10.3226	    -6.2103	    14.0991	   -16.2811	     9.0637	    10.7422	   -12.5885	
     9.0637	     1.2589	    -4.4479	    13.9313	    -7.2174	    14.6866	   -16.1133	     9.3994	    11.4975	   -12.3367	
     7.8888	     1.2589	    -5.4550	    17.0364	    -8.3923	    14.7705	   -16.0294	     9.5673	    11.7493	   -11.9171	
     6.1264	     0.8392	    -6.5460	    19.3863	    -9.5673	    14.4348	   -15.9454	     9.6512	    11.4975	   -11.4136	
     4.1122	     0.0839	    -7.8888	    20.8969	   -10.6583	    13.7634	   -15.9454	     9.6512	    11.0779	   -10.7422	
     1.9302	    -0.7553	    -9.3994	    21.5683	   -11.4975	    13.0081	   -15.9454	     9.6512	    10.3226	    -9.9030	
    -0.0839	    -1.5945	   -10.8261	    21.6522	   -12.0850	    12.2528	   -15.7776	     9.7351	     9.5673	    -8.8120	
    -1.5945	    -2.1820	   -11.9171	    21.4005	   -12.2528	    11.5814	   -15.3580	     9.9030	     8.6441	    -7.5531	
    -2.6016	    -2.5177	   -12.5885	    21.0648	   -12.0010	    11.2457	   -14.6866	    10.1547	     7.7209	    -6.0425	
    -2.9373	    -2.5177	   -12.8403	    20.8130	   -11.4136	    11.0779	   -13.6795	    10.4904	     6.7978	    -4.4479	
    -2.8534	    -2.2659	   -12.5885	    20.7291	   -10.5743	    11.1618	   -12.5046	    10.8261	     5.9586	    -2.9373	
    -2.3499	    -1.8463	   -11.9171	    20.8130	    -9.5673	    11.2457	   -11.3297	    10.9940	     5.1193	    -1.6785	
    -1.5945	    -1.3428	   -10.9940	    21.0648	    -8.4763	    11.4136	   -10.1547	    11.2457	     4.3640	    -0.6714	
    -0.5875	    -0.6714	    -9.7351	    21.3165	    -7.3013	    11.4975	    -9.1476	    11.3297	     3.7766	     0.0839	
     0.5875	     0.0839	    -8.3923	    21.3165	    -6.0425	    11.4136	    -8.2245	    11.3297	     3.2730	     0.5035	
     1.7624	     0.7553	    -6.9656	    21.0648	    -4.7836	    11.1618	    -7.6370	    11.1618	     2.9373	     0.5875	
     2.8534	     1.3428	    -5.4550	    20.2255	    -3.6926	    10.7422	    -7.2174	    10.9100	     2.6016	     0.5035	
     3.7766	     1.6785	    -4.0283	    18.8828	    -2.7695	    10.1547	    -7.0496	    10.4904	     2.1820	     0.2518	
     4.3640	     1.6785	    -2.6016	    17.1204	    -2.2659	     9.3994	    -7.1335	     9.9030	     1.5945	    -0.1678	
     4.6158	     1.2589	    -1.4267	    14.9384	    -2.1820	     8.5602	    -7.3853	     9.2316	     0.9232	    -0.5875	
     4.5319	     0.5035	    -0.2518	    12.5046	    -2.2659	     7.7209	    -7.7209	     8.5602	     0.0000	    -0.9232	
     4.0283	    -0.5035	     0.8392	     9.8190	    -2.6016	     6.9656	    -7.8888	     7.9727	    -1.0071	    -1.0910	
     3.2730	    -1.5945	     2.0142	     7.2174	    -2.8534	     6.3782	    -7.8888	     7.5531	    -2.1820	    -0.9232	
     2.4338	    -2.6016	     3.1891	     4.6158	    -3.0212	     5.8746	    -7.5531	     7.3013	    -3.2730	    -0.5035	
     1.4267	    -3.2730	     4.5319	     2.4338	    -2.9373	     5.6229	    -6.7978	     7.3853	    -4.3640	     0.3357	
     0.5875	    -3.5248	     5.8746	     0.7553	    -2.6016	     5.5389	    -5.6229	     7.7209	    -5.2032	     1.5106	
    -0.1678	    -3.2730	     7.2174	    -0.3357	    -1.9302	     5.5389	    -3.9444	     8.3084	    -5.7907	     2.8534	
    -0.7553	    -2.5177	     8.3084	    -0.9232	    -1.0071	     5.6229	    -2.0142	     9.0637	    -6.0425	     4.3640	
    -1.0910	    -1.5106	     9.0637	    -1.0071	     0.0000	     5.7068	     0.0839	     9.9869	    -6.1264	     5.7068	
    -1.1749	    -0.3357	     9.3994	    -0.6714	     1.0071	     5.7907	     2.0981	    10.9100	    -6.0425	     6.7978	
    -0.9232	     0.9232	     9.2316	     0.0000	     2.0142	     5.9586	     4.0283	    11.9171	    -5.7068	     7.5531	
    -0.4196	     2.0981	     8.6441	     1.2589	     3.0212	     6.2943	     5.7068	    12.9242	    -5.0354	     7.8888	
     0.4196	     3.1891	     7.7209	     3.0212	     3.8605	     6.8817	     6.8817	    14.0152	    -4.0283	     7.8049	
     1.4267	     4.0283	     6.7139	     5.2872	     4.6158	     7.6370	     7.6370	    15.1901	    -2.6855	     7.3013	
     2.6016	     4.7836	     5.7068	     7.8049	     5.0354	     8.5602	     7.9727	    16.4490	    -1.0910	     6.5460	
     3.7766	     5.2032	     4.9515	    10.4065	     5.2872	     9.4833	     7.7209	    17.5400	     0.6714	     5.6229	
     4.8676	     5.5389	     4.4479	    12.5885	     5.2032	    10.1547	     7.0496	    18.4631	     2.4338	     4.5319	
     5.7907	     5.6229	     4.3640	    14.3509	     4.8676	    10.4904	     5.8746	    19.0506	     3.9444	     3.4409	
     6.4621	     5.6229	     4.6158	    15.3580	     4.3640	    10.5743	     4.2801	    19.2184	     5.2872	     2.3499	
     7.0496	     5.5389	     5.2032	    15.7776	     3.7766	    10.4065	     2.4338	    18.9667	     6.4621	     1.4267	
     7.3013	     5.4550	     5.8746	    15.6937	     3.1891	    10.2386	     0.4196	    18.2953	     7.5531	     0.6714	
     7.3013	     5.3711	     6.5460	    15.1901	     2.6016	    10.0708	    -1.8463	    17.4561	     8.3923	     0.0000	
     7.0496	     5.2032	     6.9656	    14.5187	     2.0142	     9.9030	    -4.1962	    16.5329	     9.2316	    -0.5875	
     6.6299	     5.0354	     7.0496	    13.5956	     1.4267	     9.9030	    -6.5460	    15.4419	     9.8190	    -1.0071	
     5.9586	     4.8676	     6.7139	    12.5046	     0.7553	     9.8190	    -8.7280	    14.5187	    10.3226	    -1.5106	
     5.2032	     4.6158	     5.7907	    11.4136	     0.0839	     9.5673	   -10.8261	    13.5956	    10.6583	    -1.9302	
     4.2801	     4.3640	     4.3640	    10.3226	    -0.6714	     9.1476	   -12.5885	    12.7563	    10.8261	    -2.2659	
     3.3569	     4.0283	     2.4338	     9.2316	    -1.5106	     8.5602	   -13.9313	    11.9171	    10.9100	    -2.6855	
     2.2659	     3.6087	     0.1678	     8.1406	    -2.4338	     7.8049	   -14.9384	    11.0779	    10.6583	    -3.1052	
     1.4267	     3.1891	    -2.3499	     7.2174	    -3.3569	     6.8817	   -15.3580	    10.2386	    10.1547	    -3.6087	
     0.8392	     2.8534	    -4.6997	     6.2943	    -4.1962	     6.0425	   -15.2740	     9.3155	     9.3155	    -4.1962	
     0.6714	     2.7695	    -6.7139	     5.5389	    -4.9515	     5.2032	   -14.6027	     8.3923	     8.3084	    -4.8676	
     0.9232	     2.8534	    -8.2245	     4.9515	    -5.5389	     4.3640	   -13.6795	     7.3853	     7.1335	    -5.7907	
     1.6785	     3.3569	    -8.9798	     4.4479	    -5.8746	     3.6087	   -12.5046	     6.3782	     5.7907	    -6.8817	
     2.6855	     4.0283	    -9.0637	     3.9444	    -6.1264	     2.8534	   -11.3297	     5.2872	     4.4479	    -8.2245	
     3.7766	     4.8676	    -8.5602	     3.4409	    -6.1264	     2.0981	   -10.4065	     4.1122	     3.1891	    -9.9030	
     4.9515	     5.7907	    -7.5531	     2.7695	    -5.9586	     1.2589	    -9.5673	     2.9373	     2.0142	   -11.6653	
     5.8746	     6.7139	    -6.2943	     1.9302	    -5.7068	     0.5035	    -8.9798	     1.6785	     1.0910	   -13.5117	
     6.5460	     7.6370	    -4.8676	     0.9232	    -5.2032	     0.0000	    -8.3923	     0.5875	     0.3357	   -15.0223	
     6.9656	     8.3923	    -3.2730	    -0.1678	    -4.6158	    -0.2518	    -7.8049	    -0.3357	    -0.2518	   -16.0294	
     7.0496	     9.1476	    -1.5945	    -1.1749	    -3.7766	    -0.1678	    -6.9656	    -0.9232	    -0.5035	   -16.3651	
     6.9656	     9.8190	     0.0839	    -1.9302	    -2.8534	     0.3357	    -5.9586	    -1.0910	    -0.6714	   -15.7776	
     6.6299	    10.3226	     1.6785	    -2.2659	    -1.5945	     1.3428	    -4.6158	    -0.8392	    -0.6714	   -14.2670	
     6.2103	    10.6583	     3.2730	    -2.2659	    -0.2518	     2.6016	    -3.1052	    -0.1678	    -0.5035	   -12.0850	
     5.8746	    10.8261	     4.7836	    -1.7624	     1.1749	     4.2801	    -1.3428	     0.8392	    -0.3357	    -9.2316	
     5.5389	    10.7422	     6.2943	    -0.8392	     2.7695	     6.0425	     0.5875	     2.0981	    -0.1678	    -6.0425	
     5.3711	    10.4904	     7.6370	     0.5035	     4.4479	     7.9727	     2.5177	     3.6087	     0.0839	    -2.6016	
     5.5389	    10.1547	     8.9798	     2.1820	     6.2103	     9.9030	     4.4479	     5.3711	     0.4196	     0.9232	
     5.9586	     9.7351	    10.3226	     4.2801	     7.8888	    11.7493	     6.2943	     7.2174	     0.8392	     4.2801	
     6.7978	     9.3155	    11.5814	     6.7978	     9.5673	    13.5956	     7.8888	     9.0637	     1.5106	     7.3853	
     7.9727	     8.8959	    12.7563	     9.6512	    11.0779	    15.1062	     9.2316	    10.8261	     2.1820	     9.9869	
     9.4833	     8.5602	    13.7634	    12.6724	    12.3367	    16.4490	    10.2386	    12.5046	     2.9373	    12.0850	
    11.2457	     8.3084	    14.6027	    15.6937	    13.3438	    17.4561	    10.7422	    13.8474	     3.6926	    13.5956	
    13.0081	     8.1406	    15.1062	    18.7149	    14.0152	    18.2114	    10.9100	    15.0223	     4.2801	    14.4348	
    14.6866	     7.9727	    15.5258	    21.5683	    14.3509	    18.9667	    10.6583	    15.9454	     4.6997	    14.7705	
    16.3651	     7.9727	    15.7776	    24.1699	    14.4348	    19.7220	    10.1547	    16.6168	     5.1193	    14.6866	
    17.7078	     7.9727	    15.9454	    26.5198	    14.2670	    20.6451	     9.5673	    17.2882	     5.3711	    14.3509	
    18.8828	     7.9727	    16.1972	    28.3661	    14.0152	    21.6522	     8.8959	    17.8757	     5.5389	    13.7634	
    19.5541	     7.9727	    16.3651	    29.6249	    13.5117	    22.7432	     8.2245	    18.2953	     5.5389	    13.0920	
    19.8059	     7.8888	    16.3651	    30.2124	    12.8403	    23.6664	     7.7209	    18.7149	     5.4550	    12.3367	
    19.6381	     7.7209	    16.2811	    30.1285	    12.0010	    24.5056	     7.2174	    18.9667	     5.2032	    11.5814	
    18.8828	     7.4692	    15.9454	    29.3732	    11.1618	    25.0092	     6.8817	    19.1345	     4.6997	    10.7422	
    17.7917	     7.1335	    15.3580	    27.9465	    10.3226	    25.2609	     6.7139	    19.2184	     4.0283	     9.9030	
    16.4490	     6.8817	    14.6027	    26.1002	     9.5673	    25.2609	     6.7978	    19.1345	     3.1891	     9.0637	
    14.9384	     6.7139	    13.6795	    24.0021	     8.8959	    24.9252	     7.1335	    18.9667	     2.1820	     8.2245	
    13.3438	     6.7139	    12.5046	    21.6522	     8.3084	    24.3378	     7.7209	    18.6310	     1.0910	     7.3013	
    11.9171	     6.8817	    11.1618	    19.2184	     7.8049	    23.4985	     8.3923	    18.1274	     0.0000	     6.2943	
    10.5743	     7.0496	     9.6512	    16.7847	     7.3853	    22.3236	     9.0637	    17.4561	    -1.0910	     5.2872	
     9.2316	     7.2174	     7.9727	    14.2670	     6.7978	    20.8130	     9.7351	    16.4490	    -2.0981	     4.0283	
     7.9727	     7.2174	     6.2103	    11.8332	     6.1264	    19.1345	    10.0708	    15.1062	    -3.1052	     2.6016	
     6.7139	     7.0496	     4.5319	     9.5673	     5.2032	    17.2043	    10.1547	    13.4277	    -4.0283	     0.9232	
     5.2872	     6.7139	     3.1052	     7.6370	     4.1962	    15.1901	     9.9030	    11.4975	    -4.6997	    -0.9232	
     3.8605	     6.1264	     1.8463	     6.1264	     3.0212	    13.2599	     9.2316	     9.4833	    -5.2032	    -2.8534	
     2.2659	     5.4550	     1.0071	     5.2032	     1.8463	    11.4975	     8.3084	     7.4692	    -5.1193	    -4.8676	
     0.6714	     4.6158	     0.4196	     4.6997	     0.6714	     9.9030	     7.0496	     5.7907	    -4.5319	    -6.7978	
    -0.8392	     3.6926	     0.1678	     4.4479	    -0.4196	     8.3923	     5.6229	     4.4479	    -3.2730	    -8.6441	
    -2.1820	     2.8534	     0.1678	     4.3640	    -1.2589	     7.1335	     4.1122	     3.6087	    -1.5945	   -10.3226	
    -3.1052	     2.0981	     0.5875	     4.2801	    -1.7624	     6.1264	     2.6016	     3.1891	     0.3357	   -11.5814	
    -3.6087	     1.5945	     1.2589	     4.1122	    -1.8463	     5.3711	     1.4267	     3.1891	     2.3499	   -12.2528	
    -3.5248	     1.5106	     2.3499	     3.7766	    -1.3428	     4.8676	     0.5875	     3.6087	     4.0283	   -12.2528	
    -2.9373	     1.7624	     3.6087	     3.3569	    -0.4196	     4.5319	     0.2518	     4.3640	     5.4550	   -11.4975	
    -1.9302	     2.3499	     5.0354	     2.8534	     0.8392	     4.3640	     0.4196	     5.3711	     6.2943	   -10.0708	
    -0.7553	     3.2730	     6.5460	     2.0981	     2.3499	     4.1962	     1.0910	     6.3782	     6.8817	    -7.9727	
     0.5035	     4.3640	     7.9727	     1.1749	     3.8605	     4.0283	     2.2659	     7.4692	     7.0496	    -5.4550	
     1.7624	     5.7068	     9.3994	     0.2518	     5.5389	     3.7766	     3.7766	     8.5602	     7.0496	    -2.6855	
     2.9373	     6.9656	    10.8261	    -0.6714	     7.1335	     3.6087	     5.7068	     9.6512	     7.0496	     0.3357	
     3.9444	     8.3923	    12.1689	    -1.3428	     8.8120	     3.4409	     7.8049	    10.7422	     6.9656	     3.2730	
     4.7836	     9.7351	    13.6795	    -1.7624	    10.4065	     3.3569	    10.0708	    11.6653	     6.8817	     5.9586	
     5.4550	    11.0779	    15.2740	    -1.8463	    12.0010	     3.3569	    12.3367	    12.5046	     6.8817	     8.3084	
     6.0425	    12.3367	    16.8686	    -1.6785	    13.4277	     3.3569	    14.3509	    13.1760	     6.7978	    10.0708	
     6.4621	    13.5117	    18.4631	    -1.4267	    14.6866	     3.2730	    16.1133	    13.6795	     6.6299	    11.1618	
     6.9656	    14.5187	    19.8059	    -1.0910	    15.6937	     3.1052	    17.2882	    13.7634	     6.3782	    11.4975	
     7.3853	    15.2740	    20.8130	    -0.9232	    16.4490	     2.9373	    17.9596	    13.5956	     5.9586	    10.9940	
     8.0566	    15.7776	    21.3165	    -0.8392	    16.8686	     2.6855	    18.0435	    13.0920	     5.3711	     9.8190	
     8.8959	    16.0294	    21.3165	    -0.7553	    17.0364	     2.4338	    17.4561	    12.2528	     4.6997	     8.0566	
     9.9869	    15.9454	    20.5612	    -0.7553	    16.9525	     2.3499	    16.3651	    11.3297	     4.0283	     5.7907	
    11.4136	    15.6097	    19.2184	    -0.5875	    16.6168	     2.5177	    14.6866	    10.4065	     3.3569	     3.1891	
    12.9242	    15.1901	    17.3721	    -0.2518	    16.1972	     3.0212	    12.5885	     9.6512	     2.9373	     0.4196	
    14.6027	    14.6866	    15.1901	     0.3357	    15.6097	     3.8605	    10.1547	     9.2316	     2.6855	    -2.2659	
    16.3651	    14.1830	    13.0081	     1.4267	    14.9384	     5.2032	     7.7209	     9.1476	     2.9373	    -4.6158	
    18.1274	    13.8474	    11.0779	     2.8534	    14.3509	     6.9656	     5.4550	     9.6512	     3.5248	    -6.5460	
    19.8059	    13.6795	     9.5673	     4.8676	    13.7634	     8.9798	     3.4409	    10.6583	     4.6158	    -7.8049	
    21.2326	    13.5956	     8.5602	     7.2174	    13.1760	    11.0779	     1.9302	    12.0850	     6.0425	    -8.3084	
    22.3236	    13.5117	     7.9727	     9.8190	    12.5046	    13.0920	     0.9232	    13.7634	     7.6370	    -8.1406	
    22.9950	    13.3438	     7.6370	    12.4207	    11.7493	    14.8544	     0.4196	    15.3580	     9.1476	    -7.2174	
    22.9950	    13.0081	     7.4692	    14.7705	    10.8261	    16.1972	     0.3357	    16.8686	    10.4065	    -5.7068	
    22.4075	    12.2528	     7.2174	    16.7007	     9.7351	    17.0364	     0.5035	    17.9596	    11.4136	    -3.6926	
    21.2326	    11.2457	     6.7978	    18.2114	     8.3923	    17.5400	     0.7553	    18.7149	    12.0850	    -1.3428	
    19.3024	     9.8190	     6.0425	    19.0506	     6.8817	    17.7078	     1.0910	    18.8828	    12.3367	     1.1749	
    16.8686	     8.0566	     5.2032	    19.4702	     5.3711	    17.5400	     1.2589	    18.7149	    12.2528	     3.6926	
    13.9313	     6.2103	     4.2801	    19.4702	     3.7766	    17.2043	     1.4267	    18.1274	    11.8332	     6.1264	
    10.9940	     4.3640	     3.3569	    19.2184	     2.4338	    16.8686	     1.5106	    17.4561	    11.2457	     8.4763	
     8.2245	     2.9373	     2.7695	    18.6310	     1.4267	    16.5329	     1.5945	    16.6168	    10.4065	    10.4904	
     6.1264	     1.9302	     2.6016	    18.0435	     0.9232	    16.2811	     1.7624	    16.0294	     9.6512	    12.2528	
     4.7836	     1.6785	     2.8534	    17.3721	     0.9232	    16.0294	     2.0981	    15.6097	     8.8120	    13.7634	
     4.2801	     2.0142	     3.7766	    16.7847	     1.5106	    15.6937	     2.6855	    15.3580	     8.1406	    14.8544	
     4.4479	     2.9373	     5.1193	    16.1133	     2.5177	    15.2740	     3.4409	    15.3580	     7.7209	    15.7776	
     5.1193	     4.2801	     6.8817	    15.3580	     3.9444	    14.6866	     4.3640	    15.3580	     7.3013	    16.2811	
     6.0425	     5.7068	     8.7280	    14.6027	     5.5389	    14.0152	     5.3711	    15.3580	     7.0496	    16.6168	
     7.0496	     7.0496	    10.6583	    13.6795	     7.0496	    13.1760	     6.2943	    15.3580	     6.8817	    16.7007	
     7.9727	     8.3923	    12.4207	    12.7563	     8.4763	    12.5046	     7.1335	    15.2740	     6.7139	    16.6168	
     8.7280	     9.3994	    14.0152	    11.8332	     9.6512	    12.0010	     7.8888	    15.1901	     6.6299	    16.5329	
     9.1476	    10.2386	    15.3580	    10.9940	    10.5743	    11.6653	     8.5602	    15.1062	     6.5460	    16.4490	
     9.3155	    10.9100	    16.3651	    10.1547	    11.1618	    11.4975	     9.0637	    14.8544	     6.4621	    16.4490	
     9.1476	    11.3297	    16.9525	     9.3155	    11.4975	    11.4136	     9.4833	    14.6027	     6.2943	    16.5329	
     8.5602	    11.5814	    17.1204	     8.3923	    11.4975	    11.2457	     9.7351	    14.1830	     6.0425	    16.6168	
     7.7209	    11.6653	    16.8686	     7.2174	    11.2457	    10.8261	     9.8190	    13.4277	     5.5389	    16.5329	
     6.5460	    11.6653	    16.0294	     5.8746	    10.6583	    10.0708	     9.6512	    12.5046	     4.6997	    16.1972	
     5.2032	    11.3297	    14.6027	     4.4479	     9.7351	     8.9798	     9.2316	    11.3297	     3.5248	    15.5258	
     3.6926	    10.9100	    12.7563	     2.9373	     8.6441	     7.5531	     8.5602	     9.8190	     2.0981	    14.4348	
     2.2659	    10.3226	    10.4904	     1.5945	     7.3013	     5.8746	     7.6370	     8.3084	     0.3357	    13.0081	
     1.0071	     9.6512	     7.9727	     0.7553	     6.0425	     4.1122	     6.7139	     6.7978	    -1.4267	    11.4136	
     0.0839	     8.9798	     5.6229	     0.4196	     4.8676	     2.4338	     5.7068	     5.4550	    -3.0212	     9.6512	
    -0.4196	     8.3923	     3.4409	     0.5875	     3.7766	     1.0071	     4.6997	     4.3640	    -4.2801	     7.8888	
    -0.3357	     7.8888	     1.5945	     1.1749	     2.8534	    -0.0839	     3.7766	     3.6087	    -5.1193	     6.1264	
     0.3357	     7.4692	     0.0839	     2.0142	     2.0981	    -0.8392	     2.8534	     3.0212	    -5.4550	     4.3640	
     1.3428	     7.1335	    -1.0071	     2.8534	     1.3428	    -1.2589	     2.0142	     2.6016	    -5.2032	     2.6016	
     2.7695	     6.7978	    -1.8463	     3.6926	     0.6714	    -1.2589	     1.0910	     2.2659	    -4.3640	     0.9232	
     4.2801	     6.5460	    -2.4338	     4.2801	     0.0839	    -0.9232	     0.2518	     2.1820	    -3.0212	    -0.6714	
     5.6229	     6.2103	    -2.9373	     4.6997	    -0.5875	    -0.2518	    -0.5875	     2.1820	    -1.3428	    -2.0142	
     6.6299	     5.7068	    -3.3569	     4.9515	    -1.1749	     0.5875	    -1.4267	     2.4338	     0.5035	    -3.1891	
     7.0496	     5.0354	    -3.6926	     4.9515	    -1.9302	     1.5106	    -2.2659	     2.7695	     2.2659	    -4.0283	
     6.7139	     4.2801	    -4.0283	     4.6997	    -2.6855	     2.3499	    -3.0212	     3.2730	     4.0283	    -4.5319	
     5.7068	     3.4409	    -4.2801	     4.2801	    -3.4409	     3.1052	    -3.6926	     3.9444	     5.4550	    -4.4479	
     4.2801	     2.6855	    -4.3640	     3.6926	    -4.0283	     3.7766	    -4.0283	     4.6158	     6.6299	    -3.9444	
     2.4338	     2.0981	    -4.2801	     3.1891	    -4.5319	     4.3640	    -4.1122	     5.4550	     7.6370	    -2.9373	
     0.5035	     1.5945	    -3.8605	     2.8534	    -4.7836	     4.9515	    -3.7766	     6.3782	     8.3084	    -1.5945	
    -1.4267	     1.1749	    -3.2730	     2.6016	    -4.8676	     5.4550	    -3.2730	     7.4692	     8.8120	    -0.0839	
    -3.1052	     0.8392	    -2.4338	     2.5177	    -4.8676	     5.9586	    -2.5177	     8.5602	     9.2316	     1.5106	
    -4.5319	     0.4196	    -1.3428	     2.6016	    -4.7836	     6.6299	    -1.5945	     9.9030	     9.4833	     3.0212	
    -5.6229	     0.0000	    -0.1678	     2.8534	    -4.6997	     7.3013	    -0.6714	    11.2457	     9.6512	     4.2801	
    -6.2103	    -0.4196	     1.1749	     3.1052	    -4.5319	     7.9727	     0.1678	    12.5885	     9.8190	     5.2032	
    -6.2943	    -0.7553	     2.6855	     3.3569	    -4.3640	     8.7280	     1.0071	    13.8474	     9.9030	     5.7907	
    -5.7068	    -0.9232	     4.1122	     3.4409	    -4.1122	     9.3155	     1.6785	    15.1062	     9.9030	     6.2103	
    -4.6997	    -0.9232	     5.6229	     3.3569	    -3.7766	     9.9030	     2.3499	    16.1972	     9.9030	     6.5460	
    -3.1891	    -0.6714	     6.9656	     3.1891	    -3.1891	    10.3226	     3.0212	    17.2043	     9.6512	     7.0496	
    -1.5106	    -0.2518	     8.1406	     2.9373	    -2.4338	    10.5743	     3.7766	    17.9596	     9.1476	     7.7209	
     0.3357	     0.2518	     9.1476	     2.8534	    -1.4267	    10.6583	     4.5319	    18.6310	     8.4763	     8.5602	
     1.9302	     0.8392	     9.9869	     2.9373	    -0.4196	    10.4904	     5.2032	    19.0506	     7.6370	     9.6512	
     3.2730	     1.2589	    10.7422	     3.1891	     0.6714	    10.0708	     5.7907	    19.3024	     6.8817	    10.7422	
     4.2801	     1.7624	    11.3297	     3.7766	     1.7624	     9.4833	     6.3782	    19.2184	     6.4621	    11.9171	
     4.8676	     2.2659	    11.7493	     4.6158	     3.0212	     8.9798	     6.7978	    18.9667	     6.3782	    13.0920	
     5.1193	     2.8534	    12.0850	     5.7068	     4.3640	     8.4763	     7.2174	    18.5471	     6.7978	    14.2670	
     5.0354	     3.6926	    12.1689	     7.0496	     5.8746	     8.3084	     7.7209	    17.9596	     7.5531	    15.3580	
     4.5319	     4.6997	    11.9171	     8.3923	     7.4692	     8.4763	     8.2245	    17.1204	     8.3923	    16.4490	
     3.7766	     5.7907	    11.2457	     9.6512	     8.9798	     8.8120	     8.7280	    16.1133	     9.3155	    17.3721	
     2.6855	     6.9656	    10.1547	    10.8261	    10.3226	     9.3155	     9.1476	    14.7705	    10.1547	    18.2114	
     1.4267	     8.0566	     8.8120	    11.6653	    11.3297	     9.9030	     9.3994	    13.0920	    10.7422	    18.8828	
     0.0839	     9.1476	     7.3013	    12.1689	    12.0850	    10.2386	     9.4833	    10.9940	    11.0779	    19.2184	
    -1.1749	    10.0708	     5.8746	    12.1689	    12.5046	    10.2386	     9.3155	     8.6441	    11.1618	    19.2184	
    -2.2659	    10.7422	     4.7836	    11.4975	    12.7563	     9.9030	     8.9798	     6.0425	    10.7422	    18.8828	
    -3.0212	    11.3297	     4.0283	    10.2386	    12.7563	     9.1476	     8.5602	     3.2730	     9.9869	    18.0435	
    -3.3569	    11.6653	     3.6926	     8.3084	    12.6724	     8.0566	     8.2245	     0.6714	     8.8120	    16.7847	
    -3.1891	    12.0010	     3.7766	     5.9586	    12.3367	     6.7139	     7.8888	    -1.6785	     7.3853	    15.1901	
    -2.5177	    12.2528	     4.1962	     3.2730	    11.9171	     5.2032	     7.6370	    -3.4409	     5.7068	    13.4277	
    -1.3428	    12.5885	     4.8676	     0.3357	    11.4136	     3.6926	     7.4692	    -4.6997	     4.0283	    11.5814	
     0.1678	    12.8403	     5.6229	    -2.7695	    10.8261	     2.1820	     7.2174	    -5.2872	     2.4338	     9.9030	
     1.8463	    13.1760	     6.4621	    -5.7907	    10.2386	     0.9232	     6.7978	    -5.2872	     1.0910	     8.3923	
     3.6926	    13.4277	     7.2174	    -8.7280	     9.5673	    -0.1678	     6.2943	    -4.8676	     0.0000	     7.3013	
     5.2872	    13.7634	     7.8888	   -11.3297	     8.8959	    -1.0071	     5.8746	    -3.9444	    -0.5875	     6.7139	
     6.7139	    14.1830	     8.4763	   -13.4277	     8.3923	    -1.4267	     5.5389	    -2.6855	    -0.7553	     6.6299	
     7.7209	    14.4348	     9.0637	   -14.8544	     7.9727	    -1.5106	     5.4550	    -1.1749	    -0.2518	     7.0496	
     8.3084	    14.6027	     9.4833	   -15.6097	     7.6370	    -1.2589	     5.6229	     0.5035	     0.5875	     7.9727	
     8.3923	    14.5187	     9.8190	   -15.6097	     7.4692	    -0.6714	     6.2103	     2.2659	     1.7624	     9.0637	
     7.9727	    14.1830	    10.0708	   -14.8544	     7.3013	     0.1678	     6.9656	     4.1122	     3.1891	    10.3226	
     7.1335	    13.3438	    10.1547	   -13.4277	     7.2174	     1.4267	     8.0566	     6.0425	     4.6997	    11.6653	
     5.8746	    12.0010	    10.1547	   -11.3297	     7.1335	     2.8534	     9.1476	     8.0566	     6.2103	    12.8403	
     4.3640	    10.2386	     9.9869	    -8.6441	     6.9656	     4.5319	    10.2386	    10.0708	     7.8888	    13.8474	
     2.8534	     7.9727	     9.6512	    -5.2872	     6.7978	     6.5460	    11.1618	    12.2528	     9.5673	    14.7705	
     1.3428	     5.4550	     9.2316	    -1.1749	     6.7139	     8.7280	    11.8332	    14.6027	    11.4136	    15.4419	
     0.1678	     2.9373	     8.6441	     3.6926	     6.7139	    11.1618	    12.3367	    16.9525	    13.2599	    16.0294	
    -0.5875	     0.6714	     8.0566	     9.2316	     6.7978	    13.6795	    12.5885	    19.3863	    15.1901	    16.6168	
    -0.8392	    -1.1749	     7.3853	    15.3580	     6.9656	    16.1972	    12.7563	    21.6522	    17.1204	    17.0364	
    -0.4196	    -2.5177	     6.7978	    21.7361	     7.2174	    18.5471	    12.7563	    23.6664	    18.8828	    17.4561	
     0.6714	    -3.1052	     6.1264	    27.9465	     7.4692	    20.4773	    12.5885	    25.2609	    20.3934	    17.7917	
     2.2659	    -3.1052	     5.2872	    33.4854	     7.5531	    21.9040	    12.3367	    26.2680	    21.4844	    18.0435	
     4.1962	    -2.6016	     4.4479	    37.8494	     7.5531	    22.6593	    11.9171	    26.6876	    22.0718	    18.0435	
     6.4621	    -1.6785	     3.5248	    40.5350	     7.3853	    22.6593	    11.4975	    26.3519	    22.0718	    17.7917	
     8.7280	    -0.5035	     2.6016	    41.1224	     7.0496	    21.9879	    10.9940	    25.3448	    21.4844	    17.2043	
    10.9100	     0.6714	     1.7624	    39.6957	     6.5460	    20.6451	    10.4065	    23.7503	    20.3934	    16.3651	
    12.8403	     1.7624	     1.2589	    36.4227	     5.9586	    18.8828	     9.8190	    21.7361	    19.0506	    15.2740	
    14.5187	     2.7695	     1.0071	    31.8069	     5.3711	    16.9525	     9.3155	    19.5541	    17.6239	    14.0991	
    15.9454	     3.6087	     1.1749	    26.6876	     4.8676	    15.0223	     8.8959	    17.5400	    16.4490	    13.0920	
    17.0364	     4.5319	     1.7624	    21.5683	     4.5319	    13.3438	     8.7280	    15.7776	    15.4419	    12.4207	
    17.9596	     5.4550	     2.8534	    16.9525	     4.4479	    11.9171	     8.6441	    14.5187	    14.8544	    12.3367	
    18.6310	     6.4621	     4.2801	    13.0081	     4.6158	    10.8261	     8.8120	    13.6795	    14.6027	    12.8403	
    19.0506	     7.6370	     6.0425	     9.5673	     5.1193	     9.9030	     9.1476	    13.1760	    14.5187	    13.9313	
    19.0506	     8.8959	     7.8049	     6.7139	     5.8746	     9.0637	     9.5673	    12.9242	    14.6027	    15.5258	
    18.6310	    10.1547	     9.5673	     4.2801	     6.7978	     8.2245	    10.0708	    12.8403	    14.6027	    17.2882	
    17.8757	    11.3297	    10.9940	     2.1820	     7.7209	     7.3013	    10.4904	    12.7563	    14.3509	    19.0506	
    16.7847	    12.2528	    12.0850	     0.4196	     8.5602	     6.4621	    10.8261	    12.5046	    13.8474	    20.4773	
    15.1901	    12.9242	    12.5885	    -0.7553	     9.2316	     5.6229	    10.9940	    12.0850	    12.8403	    21.4844	
    13.1760	    13.0920	    12.4207	    -1.5106	     9.5673	     4.7836	    10.9940	    11.4975	    11.4975	    21.7361	
    10.7422	    12.8403	    11.4975	    -1.6785	     9.6512	     4.2801	    10.6583	    10.9100	     9.9030	    21.4005	
     7.7209	    12.0010	     9.8190	    -1.2589	     9.3155	     4.0283	     9.9869	    10.4065	     8.0566	    20.3934	
     4.3640	    10.6583	     7.5531	    -0.1678	     8.6441	     4.1122	     8.8959	    10.0708	     6.0425	    18.9667	
     0.7553	     8.8959	     4.7836	     1.4267	     7.7209	     4.6997	     7.4692	     9.8190	     4.1122	    17.1204	
    -2.7695	     7.0496	     2.0142	     3.4409	     6.6299	     5.7068	     5.7907	     9.8190	     2.0981	    15.1062	
    -6.0425	     5.2032	    -0.6714	     5.7068	     5.3711	     6.9656	     3.8605	     9.9869	     0.1678	    13.1760	
    -8.8120	     3.5248	    -2.6855	     7.9727	     4.1122	     8.3084	     1.8463	    10.2386	    -1.6785	    11.4136	
   -10.9100	     2.2659	    -4.0283	     9.9869	     2.9373	     9.6512	    -0.1678	    10.4065	    -3.3569	    10.0708	
   -12.3367	     1.5106	    -4.6158	    11.4136	     1.9302	    10.7422	    -2.1820	    10.6583	    -4.7836	     9.2316	
   -13.3438	     1.0910	    -4.3640	    12.2528	     1.0910	    11.4975	    -3.9444	    10.7422	    -5.9586	     8.8120	
   -13.9313	     1.0910	    -3.6087	    12.1689	     0.4196	    11.6653	    -5.4550	    10.6583	    -6.7139	     8.8959	
   -14.3509	     1.2589	    -2.4338	    11.3297	     0.0000	    11.4136	    -6.5460	    10.3226	    -7.3013	     9.3994	
   -14.4348	     1.6785	    -1.2589	     9.9030	    -0.2518	    10.7422	    -7.0496	     9.9030	    -7.6370	    10.2386	
   -14.3509	     2.2659	    -0.0839	     8.1406	    -0.3357	     9.8190	    -6.8817	     9.4833	    -7.7209	    11.4136	
   -14.0991	     2.9373	     0.9232	     6.3782	    -0.2518	     8.8120	    -5.9586	     9.2316	    -7.4692	    12.8403	
   -13.6795	     3.7766	     1.5945	     4.8676	    -0.0839	     7.8888	    -4.4479	     9.2316	    -6.7139	    14.3509	
   -13.0920	     4.6997	     1.9302	     3.8605	     0.0839	     7.1335	    -2.4338	     9.5673	    -5.2032	    15.7776	
   -12.4207	     5.4550	     1.9302	     3.2730	     0.3357	     6.6299	    -0.2518	    10.1547	    -2.8534	    16.8686	
   -11.5814	     6.1264	     1.6785	     3.1891	     0.5035	     6.2943	     1.9302	    10.9940	     0.1678	    17.4561	
   -10.6583	     6.5460	     1.0910	     3.6087	     0.5875	     6.0425	     3.8605	    11.8332	     3.8605	    17.5400	
    -9.6512	     6.6299	     0.5035	     4.2801	     0.5875	     6.0425	     5.4550	    12.5885	     7.7209	    16.8686	
    -8.3923	     6.4621	    -0.0839	     5.2872	     0.5875	     6.1264	     6.5460	    13.2599	    11.6653	    15.7776	
    -6.8817	     6.0425	    -0.5035	     6.6299	     0.5875	     6.3782	     7.2174	    13.7634	    15.1901	    14.2670	
    -5.0354	     5.6229	    -0.5875	     8.1406	     0.7553	     6.8817	     7.4692	    14.1830	    18.2953	    12.7563	
    -2.8534	     5.2872	    -0.3357	     9.9030	     1.1749	     7.6370	     7.4692	    14.3509	    20.7291	    11.4136	
    -0.4196	     5.1193	     0.4196	    11.9171	     1.8463	     8.6441	     7.2174	    14.5187	    22.5754	    10.4904	
     2.3499	     5.0354	     1.5106	    14.0991	     2.7695	     9.9869	     6.8817	    14.5187	    23.7503	     9.9869	
     5.2872	     5.2032	     3.0212	    16.2811	     3.8605	    11.4136	     6.5460	    14.5187	    24.2538	    10.0708	
     8.2245	     5.4550	     4.6997	    18.2114	     5.2032	    12.9242	     6.3782	    14.2670	    24.2538	    10.6583	
    10.9940	     5.7907	     6.4621	    19.7220	     6.5460	    14.2670	     6.3782	    13.9313	    23.6664	    11.6653	
    13.5956	     6.1264	     8.3084	    20.6451	     7.8049	    15.1062	     6.6299	    13.1760	    22.7432	    13.0081	
    15.9454	     6.4621	    10.1547	    20.8969	     8.9798	    15.5258	     7.1335	    12.1689	    21.4005	    14.4348	
    17.9596	     6.9656	    12.0010	    20.5612	    10.1547	    15.2740	     7.8888	    10.8261	    19.8898	    15.7776	
    19.8059	     7.5531	    13.8474	    19.7220	    11.2457	    14.5187	     8.8959	     9.0637	    18.2953	    16.9525	
    21.4005	     8.3084	    15.6937	    18.4631	    12.2528	    13.3438	     9.9869	     7.1335	    16.7847	    17.7917	
    22.6593	     9.3994	    17.4561	    16.7847	    13.1760	    11.7493	    11.1618	     4.9515	    15.2740	    18.1274	
    23.7503	    10.5743	    19.0506	    14.8544	    14.0152	     9.9030	    12.2528	     2.6016	    13.9313	    17.9596	
    24.5056	    12.0010	    20.4773	    12.6724	    14.6866	     8.0566	    13.1760	     0.3357	    12.6724	    17.3721	
    25.0931	    13.5956	    21.6522	    10.4904	    15.1901	     6.2103	    13.7634	    -1.6785	    11.5814	    16.3651	
    25.5127	    15.3580	    22.4075	     8.4763	    15.4419	     4.6158	    14.0991	    -3.1891	    10.6583	    15.1901	
    25.9323	    17.2882	    22.7432	     6.8817	    15.4419	     3.3569	    14.1830	    -4.0283	     9.7351	    13.9313	
    26.4359	    19.2184	    22.6593	     5.6229	    15.2740	     2.6016	    14.0991	    -4.1122	     8.9798	    12.7563	
    26.9394	    21.0648	    22.2397	     4.8676	    14.9384	     2.0981	    13.8474	    -3.3569	     8.1406	    11.8332	
    27.5269	    22.8271	    21.4844	     4.3640	    14.6027	     1.9302	    13.5117	    -2.0981	     7.3013	    11.0779	
    27.9465	    24.1699	    20.5612	     3.9444	    14.3509	     1.8463	    13.1760	    -0.5035	     6.2103	    10.4065	
    28.1982	    25.1770	    19.3863	     3.6087	    14.0991	     1.8463	    12.9242	     1.2589	     5.0354	     9.9030	
    28.1982	    25.5966	    18.2953	     3.1891	    13.9313	     1.7624	    12.7563	     3.0212	     3.6926	     9.5673	
    27.8625	    25.4288	    17.3721	     2.9373	    13.9313	     1.8463	    12.7563	     4.6158	     2.3499	     9.2316	
    27.1912	    24.9252	    16.6168	     2.7695	    13.9313	     2.0142	    12.7563	     6.1264	     1.0910	     9.1476	
    26.2680	    24.0021	    16.2811	     2.6855	    14.0152	     2.2659	    13.0081	     7.3853	     0.0000	     9.3155	
    25.0931	    22.9111	    16.2811	     2.5177	    14.1830	     2.7695	    13.2599	     8.5602	    -0.9232	     9.7351	
    23.8342	    21.9040	    16.5329	     2.1820	    14.4348	     3.3569	    13.6795	     9.6512	    -1.5106	    10.4065	
[Epoch Header]
[Trial Type]	21
[Accept]	1
[Correct]	0
[RT]	 0.000
[Resp]	0
[Epoch Data]
    -2.6016	   -10.2386	   -12.4207	     0.4196	   -15.6097	    -8.4763	   -14.0991	    -8.8959	    -9.4833	    -4.5319	
    -3.6087	   -11.1618	   -12.0010	    -1.9302	   -16.1972	    -7.9727	   -14.6027	    -9.5673	   -10.9940	    -4.2801	
    -4.7836	   -12.2528	   -11.5814	    -6.1264	   -16.9525	    -8.6441	   -15.2740	   -10.9100	   -13.0920	    -4.7836	
    -6.0425	   -13.5117	   -10.9940	   -11.7493	   -17.8757	   -10.4904	   -15.8615	   -12.8403	   -15.5258	    -6.0425	
    -7.1335	   -14.6866	   -10.4904	   -18.2114	   -18.8828	   -13.0920	   -16.5329	   -15.0223	   -18.0435	    -7.9727	
    -7.9727	   -15.6097	    -9.8190	   -24.5056	   -19.7220	   -16.0294	   -17.0364	   -17.3721	   -20.4773	   -10.4065	
    -8.4763	   -16.2811	    -9.1476	   -30.1285	   -20.4773	   -18.8828	   -17.4561	   -19.4702	   -22.5754	   -13.0920	
    -8.7280	   -16.5329	    -8.4763	   -34.2407	   -20.9808	   -21.4844	   -17.6239	   -21.3165	   -24.2538	   -15.7776	
    -8.7280	   -16.4490	    -7.8049	   -36.5067	   -21.3165	   -23.4985	   -17.6239	   -22.8271	   -25.5127	   -18.2953	
    -8.6441	   -16.1972	    -7.3853	   -37.0941	   -21.4844	   -24.9252	   -17.5400	   -24.0021	   -26.4359	   -20.3934	
    -8.3923	   -15.6937	    -7.3853	   -36.0031	   -21.6522	   -25.8484	   -17.2882	   -24.8413	   -27.1072	   -21.8201	
    -8.1406	   -15.1901	    -7.8888	   -33.8211	   -21.8201	   -26.3519	   -17.0364	   -25.3448	   -27.6108	   -22.4915	
    -7.8888	   -14.5187	    -8.8959	   -30.8838	   -21.9879	   -26.5198	   -16.7007	   -25.5127	   -28.1982	   -22.4915	
    -7.5531	   -13.7634	   -10.3226	   -27.6108	   -22.1558	   -26.2680	   -16.4490	   -25.2609	   -28.6179	   -21.6522	
    -7.3013	   -13.0081	   -12.0850	   -24.4217	   -22.1558	   -25.5966	   -16.1133	   -24.6735	   -28.9536	   -20.1416	
    -7.0496	   -12.1689	   -13.7634	   -21.4005	   -22.1558	   -24.5895	   -15.7776	   -23.5825	   -28.9536	   -18.2114	
    -6.8817	   -11.3297	   -15.3580	   -18.7988	   -21.9879	   -23.2468	   -15.4419	   -22.2397	   -28.4500	   -15.8615	
    -6.8817	   -10.5743	   -16.6168	   -16.4490	   -21.8201	   -21.6522	   -15.2740	   -20.5612	   -27.3590	   -13.5117	
    -7.1335	    -9.9869	   -17.4561	   -14.2670	   -21.5683	   -19.9738	   -15.1901	   -18.8828	   -25.6805	   -11.2457	
    -7.7209	    -9.5673	   -17.8757	   -12.3367	   -21.2326	   -18.3792	   -15.3580	   -17.1204	   -23.5825	    -9.2316	
    -8.3923	    -9.3155	   -18.1274	   -10.5743	   -20.8969	   -16.8686	   -15.7776	   -15.3580	   -21.4005	    -7.5531	
    -9.2316	    -9.3994	   -18.2953	    -8.9798	   -20.5612	   -15.6937	   -16.4490	   -13.6795	   -19.2184	    -6.2943	
   -10.0708	    -9.5673	   -18.4631	    -7.6370	   -20.1416	   -14.7705	   -17.2043	   -12.1689	   -17.2882	    -5.5389	
   -10.7422	    -9.9030	   -18.5471	    -6.7139	   -19.7220	   -14.0991	   -18.1274	   -10.7422	   -15.7776	    -5.1193	
   -11.2457	   -10.3226	   -18.6310	    -6.1264	   -19.3024	   -13.6795	   -18.9667	    -9.6512	   -14.6027	    -5.1193	
   -11.4975	   -10.7422	   -18.6310	    -5.7068	   -18.9667	   -13.3438	   -19.6381	    -8.7280	   -13.7634	    -5.3711	
   -11.5814	   -11.2457	   -18.6310	    -5.4550	   -18.7149	   -13.0920	   -20.1416	    -7.9727	   -13.2599	    -5.8746	
   -11.6653	   -11.8332	   -18.5471	    -5.2032	   -18.4631	   -12.7563	   -20.2255	    -7.4692	   -12.9242	    -6.4621	
   -11.5814	   -12.5046	   -18.6310	    -4.8676	   -18.3792	   -12.2528	   -20.1416	    -7.1335	   -12.7563	    -7.2174	
   -11.5814	   -13.1760	   -18.7149	    -4.4479	   -18.4631	   -11.6653	   -19.8898	    -6.8817	   -12.7563	    -7.8888	
   -11.4975	   -13.9313	   -18.9667	    -4.0283	   -18.6310	   -10.7422	   -19.6381	    -6.7139	   -12.7563	    -8.4763	
   -11.4136	   -14.6866	   -19.3024	    -3.6926	   -18.9667	    -9.6512	   -19.3863	    -6.6299	   -12.7563	    -9.0637	
   -11.3297	   -15.4419	   -19.7220	    -3.6087	   -19.5541	    -8.3923	   -19.2184	    -6.4621	   -12.6724	    -9.4833	
   -11.1618	   -16.1133	   -20.0577	    -3.9444	   -20.2255	    -7.1335	   -19.1345	    -6.3782	   -12.4207	    -9.6512	
   -10.9100	   -16.7847	   -20.3094	    -4.8676	   -20.9808	    -5.9586	   -18.9667	    -6.2943	   -12.0010	    -9.7351	
   -10.4904	   -17.3721	   -20.3934	    -6.3782	   -21.9040	    -5.1193	   -18.7988	    -6.1264	   -11.5814	    -9.7351	
   -10.0708	   -17.8757	   -20.3934	    -8.4763	   -22.9111	    -4.6158	   -18.7988	    -6.1264	   -11.1618	    -9.7351	
    -9.5673	   -18.2953	   -20.2255	   -11.0779	   -23.9182	    -4.6158	   -18.7988	    -6.2103	   -10.8261	    -9.8190	
    -9.0637	   -18.7149	   -19.8898	   -14.0991	   -24.8413	    -5.0354	   -19.0506	    -6.3782	   -10.7422	   -10.0708	
    -8.7280	   -18.9667	   -19.4702	   -17.2882	   -25.7645	    -5.8746	   -19.3863	    -6.6299	   -10.9100	   -10.4904	
    -8.6441	   -19.1345	   -18.9667	   -20.4773	   -26.5198	    -7.1335	   -19.9738	    -6.9656	   -11.2457	   -11.0779	
    -8.8959	   -19.2184	   -18.3792	   -23.1628	   -27.1912	    -8.5602	   -20.7291	    -7.2174	   -11.8332	   -11.6653	
    -9.4833	   -19.3024	   -17.8757	   -25.2609	   -27.6947	   -10.0708	   -21.5683	    -7.3853	   -12.4207	   -12.1689	
   -10.3226	   -19.3024	   -17.3721	   -26.3519	   -28.0304	   -11.4975	   -22.4915	    -7.3853	   -13.0920	   -12.5885	
   -11.4136	   -19.2184	   -16.9525	   -26.3519	   -28.2822	   -12.8403	   -23.4146	    -7.2174	   -13.7634	   -12.8403	
   -12.5046	   -19.1345	   -16.6168	   -25.2609	   -28.3661	   -14.0991	   -24.1699	    -6.9656	   -14.4348	   -12.9242	
   -13.6795	   -18.9667	   -16.4490	   -23.3307	   -28.4500	   -15.1901	   -24.7574	    -6.7978	   -15.1062	   -12.8403	
   -14.6866	   -18.7988	   -16.5329	   -20.7291	   -28.4500	   -16.1133	   -25.2609	    -6.7139	   -15.7776	   -12.7563	
   -15.5258	   -18.7988	   -16.9525	   -17.7917	   -28.5339	   -16.9525	   -25.6805	    -6.9656	   -16.5329	   -12.5885	
   -16.1133	   -18.7988	   -17.7078	   -15.0223	   -28.7018	   -17.5400	   -26.0162	    -7.3853	   -17.3721	   -12.3367	
   -16.3651	   -19.0506	   -18.7988	   -12.5885	   -28.7857	   -17.9596	   -26.2680	    -8.0566	   -18.1274	   -12.0010	
   -16.2811	   -19.3024	   -19.9738	   -10.7422	   -28.8696	   -18.2114	   -26.2680	    -8.8120	   -18.7149	   -11.5814	
   -15.7776	   -19.6381	   -21.2326	    -9.7351	   -28.8696	   -18.3792	   -26.1002	    -9.7351	   -19.0506	   -10.9100	
   -14.9384	   -19.9738	   -22.1558	    -9.4833	   -28.6179	   -18.5471	   -25.5127	   -10.6583	   -19.0506	   -10.1547	
   -13.7634	   -20.2255	   -22.6593	    -9.9030	   -28.2822	   -18.7149	   -24.6735	   -11.4975	   -18.7988	    -9.1476	
   -12.3367	   -20.3094	   -22.5754	   -10.8261	   -27.6108	   -18.9667	   -23.3307	   -12.2528	   -18.2114	    -7.9727	
   -10.7422	   -20.1416	   -21.9879	   -12.0010	   -26.7715	   -19.2184	   -21.7361	   -12.8403	   -17.3721	    -6.7978	
    -9.0637	   -19.8059	   -20.9808	   -13.3438	   -25.6805	   -19.3024	   -19.9738	   -13.1760	   -16.3651	    -5.6229	
    -7.2174	   -19.2184	   -19.4702	   -14.6027	   -24.4217	   -19.2184	   -18.0435	   -13.2599	   -15.2740	    -4.5319	
    -5.2872	   -18.4631	   -17.7078	   -15.7776	   -22.9111	   -18.8828	   -16.1133	   -13.0920	   -14.0991	    -3.6926	
    -3.1891	   -17.3721	   -15.8615	   -16.6168	   -21.4844	   -18.1274	   -14.3509	   -12.6724	   -13.0081	    -3.1891	
    -1.1749	   -16.1972	   -14.0152	   -17.2043	   -20.1416	   -17.1204	   -12.8403	   -12.0850	   -12.0850	    -3.1052	
     0.9232	   -15.0223	   -12.4207	   -17.3721	   -19.1345	   -15.7776	   -11.6653	   -11.4136	   -11.4136	    -3.5248	
     2.7695	   -13.9313	   -11.2457	   -17.1204	   -18.4631	   -14.3509	   -10.9100	   -10.6583	   -11.1618	    -4.3640	
     4.1962	   -13.2599	   -10.5743	   -16.4490	   -18.2953	   -12.9242	   -10.6583	   -10.0708	   -11.4136	    -5.7068	
     5.2032	   -12.8403	   -10.5743	   -15.2740	   -18.4631	   -11.6653	   -10.8261	    -9.4833	   -12.0850	    -7.3013	
     5.7068	   -12.9242	   -10.9100	   -13.6795	   -18.8828	   -10.4904	   -11.3297	    -9.1476	   -13.0920	    -8.9798	
     5.5389	   -13.2599	   -11.6653	   -11.7493	   -19.5541	    -9.6512	   -12.0010	    -8.8959	   -14.2670	   -10.5743	
     4.9515	   -13.8474	   -12.5885	    -9.5673	   -20.0577	    -9.0637	   -12.7563	    -8.8120	   -15.6097	   -11.8332	
     3.9444	   -14.5187	   -13.5117	    -7.4692	   -20.4773	    -8.8120	   -13.5117	    -8.8959	   -16.7847	   -12.5885	
     2.6016	   -15.1062	   -14.3509	    -5.5389	   -20.6451	    -8.7280	   -14.0991	    -9.0637	   -17.7078	   -12.8403	
     1.0071	   -15.5258	   -15.1062	    -4.0283	   -20.5612	    -8.8120	   -14.6027	    -9.3994	   -18.2114	   -12.5046	
    -0.6714	   -15.7776	   -15.9454	    -3.0212	   -20.3934	    -9.0637	   -15.0223	    -9.8190	   -18.4631	   -11.7493	
    -2.5177	   -15.7776	   -16.9525	    -2.6016	   -20.1416	    -9.2316	   -15.5258	   -10.3226	   -18.4631	   -10.7422	
    -4.3640	   -15.6937	   -18.1274	    -2.6855	   -19.8898	    -9.3994	   -16.1133	   -10.9100	   -18.2953	    -9.4833	
    -6.1264	   -15.2740	   -19.3024	    -3.2730	   -19.6381	    -9.3994	   -16.8686	   -11.4975	   -18.2114	    -8.2245	
    -7.7209	   -14.6866	   -20.5612	    -4.2801	   -19.4702	    -9.2316	   -17.7078	   -12.0850	   -18.1274	    -6.9656	
    -9.1476	   -13.8474	   -21.5683	    -5.7068	   -19.4702	    -9.0637	   -18.7149	   -12.7563	   -18.1274	    -5.7068	
   -10.3226	   -12.8403	   -22.2397	    -7.5531	   -19.6381	    -8.8959	   -19.8898	   -13.5117	   -18.2953	    -4.5319	
   -11.2457	   -11.8332	   -22.6593	    -9.6512	   -20.0577	    -8.8120	   -21.3165	   -14.3509	   -18.6310	    -3.5248	
   -12.0850	   -10.8261	   -22.8271	   -12.0010	   -20.8130	    -8.9798	   -22.9950	   -15.3580	   -19.1345	    -2.7695	
   -12.5885	   -10.0708	   -22.7432	   -14.3509	   -21.8201	    -9.3155	   -24.6735	   -16.5329	   -19.6381	    -2.3499	
   -12.7563	    -9.4833	   -22.5754	   -16.4490	   -22.9950	    -9.8190	   -26.4359	   -17.7917	   -19.9738	    -2.2659	
   -12.5046	    -9.1476	   -22.3236	   -17.9596	   -24.1699	   -10.4065	   -27.7786	   -19.0506	   -19.9738	    -2.5177	
   -11.8332	    -8.9798	   -21.9879	   -18.7988	   -25.2609	   -10.9100	   -28.7018	   -19.9738	   -19.6381	    -3.0212	
   -10.7422	    -8.9798	   -21.4844	   -18.8828	   -26.1002	   -11.1618	   -28.9536	   -20.4773	   -18.8828	    -3.7766
[truncated: 3,781,009 more chars]
