# Supplementary material for: Task-related functional connectivity in autism spectrum conditions: an EEG study using wavelet transform coherence
Source: Mol Autism. 2013 Jan 12;4:1. doi: 10.1186/2040-2392-4-1 (PMC3558480; doi:10.1186/2040-2392-4-1)
Supplement: Additional file 3 — Raw EEG data for the face task (part 1). [file 2040-2392-4-1-S3.zip › ID11_faces_attending_faces.dat]

[Subject]	
[Date]	02/24/2009
[Time]	14:49:10
[Channels]	10
[Rate]	1000.000000
[Type]	Epoch
[Headers]	Yes
[Points]	401
[Xmin]	0.00000
[Sweeps]	88
[Accepted]	88
[Rejected]	0
[Domain]	Time
[Rows]	Points
[Electrode Labels]
[      P8]	[     TP8]	[      T8]	[      P7]	[     FT8]	[     TP7]	[      F8]	[      T7]	[     FT7]	[      F7]	
[Electrode XUnits]
[ Default]	[ Default]	[ Default]	[ Default]	[ Default]	[ Default]	[ Default]	[ Default]	[ Default]	[ Default]	
[Electrode YUnits]
[ Default]	[ Default]	[ Default]	[ Default]	[ Default]	[ Default]	[ Default]	[ Default]	[ Default]	[ Default]	
[Epoch Header]
[Trial Type]	21
[Accept]	1
[Correct]	0
[RT]	 0.000
[Resp]	0
[Epoch Data]
    -4.8676	    -4.1122	    -0.2518	   -16.8686	     0.9232	   -10.7422	    -0.4196	    -5.5389	    -7.8888	    -8.3923	
    -4.1122	    -3.3569	     0.3357	   -15.7776	     1.7624	    -9.9030	     0.3357	    -4.8676	    -6.9656	    -7.6370	
    -3.2730	    -2.5177	     0.9232	   -14.6866	     2.5177	    -9.0637	     0.9232	    -4.1122	    -6.2103	    -7.0496	
    -2.5177	    -1.7624	     1.5106	   -13.4277	     3.0212	    -8.2245	     1.2589	    -3.5248	    -5.6229	    -6.6299	
    -1.7624	    -1.0071	     1.9302	   -12.2528	     3.4409	    -7.4692	     1.4267	    -3.0212	    -5.3711	    -6.3782	
    -1.1749	    -0.4196	     2.2659	   -11.1618	     3.5248	    -6.7978	     1.3428	    -2.6016	    -5.3711	    -6.3782	
    -0.6714	     0.0839	     2.5177	   -10.0708	     3.5248	    -6.2103	     1.0071	    -2.3499	    -5.5389	    -6.6299	
    -0.1678	     0.4196	     2.6855	    -9.1476	     3.2730	    -5.7068	     0.5035	    -2.0142	    -5.8746	    -6.9656	
     0.0839	     0.6714	     2.6855	    -8.3923	     3.0212	    -5.2872	     0.0000	    -1.7624	    -6.2943	    -7.3013	
     0.2518	     0.7553	     2.6016	    -7.8049	     2.6855	    -5.0354	    -0.5875	    -1.5106	    -6.6299	    -7.7209	
     0.2518	     0.6714	     2.4338	    -7.4692	     2.2659	    -4.8676	    -1.0910	    -1.3428	    -6.9656	    -8.2245	
     0.1678	     0.5035	     2.1820	    -7.4692	     1.8463	    -4.9515	    -1.6785	    -1.1749	    -7.3013	    -8.7280	
     0.0839	     0.2518	     1.8463	    -7.8049	     1.4267	    -5.2032	    -2.0981	    -1.1749	    -7.5531	    -9.1476	
    -0.0839	     0.0839	     1.5106	    -8.3923	     1.0910	    -5.6229	    -2.4338	    -1.1749	    -7.8049	    -9.5673	
    -0.0839	    -0.0839	     1.1749	    -9.0637	     0.9232	    -6.0425	    -2.6016	    -1.1749	    -7.8888	    -9.8190	
     0.0000	     0.0000	     1.0910	    -9.8190	     0.9232	    -6.3782	    -2.6016	    -1.0910	    -7.8049	    -9.9030	
     0.2518	     0.1678	     1.0910	   -10.3226	     1.0910	    -6.5460	    -2.2659	    -0.9232	    -7.5531	    -9.7351	
     0.6714	     0.5035	     1.2589	   -10.6583	     1.4267	    -6.4621	    -1.8463	    -0.5875	    -6.9656	    -9.3155	
     1.0910	     0.8392	     1.5106	   -10.6583	     1.8463	    -6.1264	    -1.2589	    -0.0839	    -6.2103	    -8.7280	
     1.3428	     1.0071	     1.7624	   -10.3226	     2.2659	    -5.5389	    -0.6714	     0.5035	    -5.3711	    -8.0566	
     1.5106	     1.1749	     1.9302	    -9.9030	     2.6016	    -4.9515	    -0.0839	     1.0910	    -4.5319	    -7.3853	
     1.4267	     1.0910	     1.9302	    -9.2316	     2.9373	    -4.2801	     0.3357	     1.5945	    -3.8605	    -6.7139	
     1.0910	     0.8392	     1.8463	    -8.4763	     3.0212	    -3.6087	     0.6714	     2.0142	    -3.2730	    -6.2103	
     0.5875	     0.4196	     1.6785	    -7.7209	     3.1052	    -3.0212	     0.7553	     2.2659	    -2.9373	    -5.9586	
     0.0000	    -0.0839	     1.3428	    -7.0496	     2.9373	    -2.5177	     0.6714	     2.3499	    -2.8534	    -5.8746	
    -0.8392	    -0.7553	     0.9232	    -6.5460	     2.6016	    -2.3499	     0.3357	     2.2659	    -3.0212	    -6.1264	
    -1.7624	    -1.5945	     0.2518	    -6.2943	     2.0142	    -2.2659	    -0.2518	     1.9302	    -3.4409	    -6.5460	
    -2.8534	    -2.5177	    -0.5035	    -6.2103	     1.3428	    -2.5177	    -0.9232	     1.5106	    -4.1122	    -7.2174	
    -4.1122	    -3.6087	    -1.4267	    -6.2943	     0.5035	    -2.9373	    -1.7624	     0.8392	    -5.0354	    -8.0566	
    -5.4550	    -4.8676	    -2.4338	    -6.6299	    -0.4196	    -3.6087	    -2.6855	     0.0839	    -6.0425	    -8.9798	
    -6.8817	    -6.1264	    -3.5248	    -7.1335	    -1.3428	    -4.3640	    -3.5248	    -0.6714	    -7.1335	    -9.9030	
    -8.3084	    -7.4692	    -4.6158	    -7.8049	    -2.3499	    -5.2872	    -4.2801	    -1.5106	    -8.2245	   -10.7422	
    -9.6512	    -8.8120	    -5.6229	    -8.6441	    -3.2730	    -6.2943	    -4.9515	    -2.2659	    -9.2316	   -11.4975	
   -10.8261	   -10.0708	    -6.6299	    -9.6512	    -4.1122	    -7.3853	    -5.4550	    -3.0212	   -10.0708	   -12.0010	
   -11.9171	   -11.0779	    -7.4692	   -10.6583	    -4.7836	    -8.3923	    -5.7907	    -3.6926	   -10.7422	   -12.3367	
   -12.6724	   -11.9171	    -8.0566	   -11.7493	    -5.2872	    -9.3155	    -5.7907	    -4.1962	   -11.1618	   -12.4207	
   -13.0920	   -12.4207	    -8.4763	   -12.7563	    -5.5389	   -10.0708	    -5.5389	    -4.5319	   -11.3297	   -12.2528	
   -13.3438	   -12.5885	    -8.4763	   -13.6795	    -5.5389	   -10.5743	    -5.0354	    -4.6158	   -11.2457	   -11.8332	
   -13.3438	   -12.5885	    -8.3084	   -14.4348	    -5.2872	   -10.8261	    -4.4479	    -4.4479	   -10.9100	   -11.1618	
   -13.1760	   -12.4207	    -7.8888	   -15.1062	    -4.9515	   -10.8261	    -3.6926	    -4.1122	   -10.4065	   -10.3226	
   -12.8403	   -12.0850	    -7.3853	   -15.6097	    -4.5319	   -10.6583	    -3.0212	    -3.6926	    -9.7351	    -9.3994	
   -12.5885	   -11.7493	    -6.7978	   -15.9454	    -4.1122	   -10.3226	    -2.4338	    -3.1891	    -8.9798	    -8.3923	
   -12.3367	   -11.4136	    -6.1264	   -16.1972	    -3.6926	    -9.9030	    -2.0142	    -2.6855	    -8.2245	    -7.5531	
   -12.0010	   -11.0779	    -5.5389	   -16.1972	    -3.4409	    -9.2316	    -1.9302	    -2.0981	    -7.5531	    -6.7139	
   -11.7493	   -10.7422	    -4.9515	   -15.8615	    -3.1891	    -8.4763	    -1.9302	    -1.4267	    -6.8817	    -5.9586	
   -11.4975	   -10.4904	    -4.4479	   -15.1062	    -3.0212	    -7.5531	    -2.2659	    -0.7553	    -6.2943	    -5.3711	
   -11.0779	   -10.0708	    -4.0283	   -13.9313	    -2.9373	    -6.4621	    -2.6855	     0.0839	    -5.6229	    -4.6997	
   -10.6583	    -9.6512	    -3.6087	   -12.3367	    -2.8534	    -5.2032	    -3.1891	     1.0071	    -4.9515	    -4.1122	
   -10.1547	    -9.1476	    -3.2730	   -10.4065	    -2.6855	    -3.6926	    -3.6926	     2.0981	    -4.1962	    -3.4409	
    -9.5673	    -8.5602	    -2.7695	    -8.0566	    -2.4338	    -2.0142	    -4.1122	     3.3569	    -3.3569	    -2.6016	
    -8.8120	    -7.8888	    -2.2659	    -5.5389	    -2.0981	    -0.0839	    -4.4479	     4.7836	    -2.2659	    -1.5945	
    -7.9727	    -7.0496	    -1.6785	    -2.7695	    -1.6785	     1.9302	    -4.5319	     6.3782	    -1.0071	    -0.4196	
    -6.9656	    -6.1264	    -1.0910	     0.1678	    -1.0910	     4.1122	    -4.3640	     8.1406	     0.5035	     0.9232	
    -5.8746	    -5.0354	    -0.3357	     3.1052	    -0.4196	     6.3782	    -4.0283	     9.9869	     2.1820	     2.4338	
    -4.6158	    -3.7766	     0.5875	     6.1264	     0.5035	     8.6441	    -3.4409	    12.0850	     4.1122	     4.1122	
    -3.1052	    -2.4338	     1.5945	     9.1476	     1.5945	    11.0779	    -2.6016	    14.1830	     6.1264	     6.0425	
    -1.4267	    -0.8392	     2.7695	    12.0850	     2.8534	    13.5117	    -1.5106	    16.4490	     8.3084	     8.0566	
     0.4196	     0.9232	     4.0283	    14.7705	     4.1962	    15.8615	    -0.2518	    18.6310	    10.4904	    10.0708	
     2.3499	     2.6855	     5.4550	    17.2882	     5.7068	    18.2114	     1.1749	    20.8130	    12.6724	    12.0010	
     4.1962	     4.4479	     6.8817	    19.3863	     7.1335	    20.3094	     2.6016	    22.9111	    14.6027	    13.7634	
     6.0425	     6.1264	     8.3084	    20.9808	     8.5602	    22.0718	     4.1122	    24.6735	    16.3651	    15.1901	
     7.5531	     7.6370	     9.5673	    22.1558	     9.7351	    23.3307	     5.4550	    25.9323	    17.6239	    16.2811	
     8.7280	     8.8959	    10.5743	    22.6593	    10.7422	    24.1699	     6.5460	    26.7715	    18.4631	    16.8686	
     9.4833	     9.6512	    11.2457	    22.5754	    11.3297	    24.4217	     7.3013	    27.0233	    18.6310	    17.0364	
     9.7351	     9.9869	    11.4975	    21.9040	    11.5814	    24.0021	     7.6370	    26.6037	    18.2953	    16.6168	
     9.3994	     9.7351	    11.4136	    20.4773	    11.4136	    22.9950	     7.5531	    25.5966	    17.3721	    15.7776	
     8.6441	     9.0637	    10.8261	    18.4631	    10.8261	    21.3165	     7.0496	    24.0021	    15.8615	    14.4348	
     7.4692	     7.9727	     9.8190	    15.9454	     9.9869	    19.1345	     6.2103	    21.9879	    13.9313	    12.8403	
     5.9586	     6.5460	     8.6441	    13.0081	     8.8959	    16.6168	     5.2032	    19.6381	    11.8332	    10.9940	
     4.3640	     4.9515	     7.3013	     9.8190	     7.6370	    13.8474	     4.1122	    17.1204	     9.5673	     9.0637	
     2.6855	     3.3569	     5.9586	     6.4621	     6.3782	    10.9100	     3.0212	    14.6027	     7.3013	     7.2174	
     1.0910	     1.6785	     4.5319	     3.1052	     5.1193	     7.9727	     2.0142	    12.0850	     5.1193	     5.4550	
    -0.5035	     0.0839	     3.1052	    -0.1678	     3.9444	     5.0354	     1.1749	     9.6512	     3.1052	     3.8605	
    -2.0981	    -1.5945	     1.7624	    -3.3569	     2.9373	     2.3499	     0.3357	     7.3853	     1.3428	     2.5177	
    -3.6926	    -3.1052	     0.5035	    -6.4621	     2.0142	    -0.2518	    -0.2518	     5.3711	    -0.1678	     1.2589	
    -5.1193	    -4.6158	    -0.6714	    -9.2316	     1.2589	    -2.5177	    -0.6714	     3.5248	    -1.4267	     0.3357	
    -6.3782	    -5.8746	    -1.5945	   -11.7493	     0.7553	    -4.5319	    -0.9232	     2.0981	    -2.4338	    -0.3357	
    -7.3853	    -6.8817	    -2.3499	   -13.9313	     0.4196	    -6.0425	    -0.9232	     0.9232	    -3.1052	    -0.8392	
    -8.1406	    -7.6370	    -2.8534	   -15.6937	     0.2518	    -7.3013	    -0.8392	     0.0839	    -3.5248	    -1.0910	
    -8.6441	    -8.1406	    -3.1891	   -17.0364	     0.2518	    -8.1406	    -0.5875	    -0.4196	    -3.6926	    -1.0910	
    -8.8120	    -8.3923	    -3.3569	   -18.0435	     0.4196	    -8.7280	    -0.2518	    -0.7553	    -3.7766	    -1.0910	
    -8.8959	    -8.4763	    -3.4409	   -18.7988	     0.5035	    -9.0637	     0.0839	    -1.0071	    -3.7766	    -1.0071	
    -8.7280	    -8.3084	    -3.4409	   -19.3024	     0.6714	    -9.1476	     0.3357	    -1.0910	    -3.7766	    -0.9232	
    -8.3923	    -8.0566	    -3.3569	   -19.4702	     0.6714	    -9.2316	     0.5875	    -1.2589	    -3.8605	    -0.9232	
    -8.0566	    -7.7209	    -3.3569	   -19.5541	     0.6714	    -9.2316	     0.7553	    -1.3428	    -4.0283	    -1.0910	
    -7.7209	    -7.4692	    -3.4409	   -19.3863	     0.5035	    -9.2316	     0.7553	    -1.5106	    -4.2801	    -1.3428	
    -7.3853	    -7.1335	    -3.5248	   -19.1345	     0.3357	    -9.3155	     0.7553	    -1.6785	    -4.6997	    -1.6785	
    -7.1335	    -6.9656	    -3.7766	   -18.7149	     0.0000	    -9.3994	     0.5875	    -1.9302	    -5.1193	    -2.0981	
    -6.9656	    -6.8817	    -4.1122	   -18.2114	    -0.4196	    -9.4833	     0.3357	    -2.1820	    -5.6229	    -2.5177	
    -6.8817	    -6.8817	    -4.5319	   -17.6239	    -0.7553	    -9.4833	     0.1678	    -2.3499	    -6.1264	    -2.9373	
    -6.8817	    -7.0496	    -4.9515	   -17.1204	    -1.0910	    -9.5673	    -0.0839	    -2.5177	    -6.5460	    -3.3569	
    -7.0496	    -7.3013	    -5.3711	   -16.7007	    -1.4267	    -9.5673	    -0.3357	    -2.6016	    -6.8817	    -3.6926	
    -7.3013	    -7.6370	    -5.7907	   -16.2811	    -1.7624	    -9.4833	    -0.7553	    -2.5177	    -7.0496	    -3.8605	
    -7.6370	    -8.1406	    -6.2103	   -15.9454	    -2.0142	    -9.3994	    -1.0910	    -2.3499	    -7.0496	    -3.8605	
    -8.0566	    -8.5602	    -6.3782	   -15.6097	    -2.1820	    -9.1476	    -1.5106	    -2.0142	    -6.8817	    -3.6926	
    -8.3084	    -8.8959	    -6.4621	   -15.2740	    -2.1820	    -8.7280	    -1.9302	    -1.4267	    -6.5460	    -3.3569	
    -8.4763	    -9.1476	    -6.2943	   -14.7705	    -2.0981	    -8.1406	    -2.2659	    -0.6714	    -6.0425	    -2.8534	
    -8.5602	    -9.2316	    -5.9586	   -14.2670	    -1.9302	    -7.3853	    -2.5177	     0.1678	    -5.3711	    -2.0981	
    -8.5602	    -9.2316	    -5.4550	   -13.5956	    -1.6785	    -6.6299	    -2.6855	     1.0910	    -4.6158	    -1.3428	
    -8.4763	    -9.1476	    -5.0354	   -13.0081	    -1.4267	    -5.8746	    -2.8534	     1.9302	    -3.7766	    -0.5035	
    -8.4763	    -9.0637	    -4.6997	   -12.5046	    -1.3428	    -5.2872	    -3.0212	     2.5177	    -3.1052	     0.1678	
    -8.3923	    -8.9798	    -4.4479	   -12.0850	    -1.2589	    -4.7836	    -3.2730	     2.9373	    -2.5177	     0.7553	
    -8.3084	    -8.8959	    -4.2801	   -11.6653	    -1.2589	    -4.4479	    -3.5248	     3.1052	    -2.0981	     1.1749	
    -8.2245	    -8.7280	    -4.1962	   -11.3297	    -1.4267	    -4.2801	    -3.9444	     3.1052	    -1.8463	     1.3428	
    -8.2245	    -8.5602	    -4.2801	   -10.9940	    -1.5945	    -4.2801	    -4.4479	     2.9373	    -1.7624	     1.4267	
    -8.1406	    -8.3923	    -4.3640	   -10.6583	    -2.0142	    -4.1962	    -5.0354	     2.7695	    -1.8463	     1.3428	
    -7.9727	    -8.2245	    -4.6158	   -10.4065	    -2.4338	    -4.2801	    -5.7068	     2.5177	    -1.9302	     1.1749	
    -7.8888	    -7.9727	    -4.7836	   -10.0708	    -2.9373	    -4.2801	    -6.4621	     2.3499	    -2.0981	     0.9232	
    -7.6370	    -7.7209	    -5.0354	    -9.8190	    -3.4409	    -4.2801	    -7.1335	     2.2659	    -2.1820	     0.7553	
    -7.3013	    -7.3013	    -5.2032	    -9.4833	    -3.8605	    -4.1962	    -7.7209	     2.3499	    -2.2659	     0.5875	
    -6.8817	    -6.9656	    -5.2872	    -9.3155	    -4.1962	    -4.0283	    -8.1406	     2.5177	    -2.2659	     0.5875	
    -6.4621	    -6.5460	    -5.3711	    -9.2316	    -4.4479	    -3.9444	    -8.3923	     2.6855	    -2.2659	     0.5875	
    -6.1264	    -6.2943	    -5.4550	    -9.2316	    -4.6158	    -3.8605	    -8.5602	     2.9373	    -2.1820	     0.6714	
    -5.9586	    -6.2103	    -5.6229	    -9.4833	    -4.7836	    -3.8605	    -8.6441	     3.1052	    -2.1820	     0.7553	
    -6.0425	    -6.2943	    -5.7907	    -9.7351	    -4.7836	    -3.8605	    -8.5602	     3.1891	    -2.0981	     0.9232	
    -6.2943	    -6.5460	    -5.9586	   -10.0708	    -4.7836	    -3.8605	    -8.3923	     3.3569	    -2.0142	     1.0910	
    -6.7978	    -6.9656	    -6.1264	   -10.3226	    -4.6997	    -3.7766	    -8.0566	     3.5248	    -1.7624	     1.4267	
    -7.4692	    -7.6370	    -6.2943	   -10.4904	    -4.5319	    -3.6087	    -7.6370	     3.8605	    -1.4267	     1.8463	
    -8.3084	    -8.3084	    -6.3782	   -10.5743	    -4.1962	    -3.3569	    -7.0496	     4.2801	    -0.8392	     2.4338	
    -9.0637	    -8.9798	    -6.4621	   -10.3226	    -3.7766	    -2.8534	    -6.3782	     4.7836	    -0.1678	     3.1891	
    -9.7351	    -9.5673	    -6.3782	    -9.9869	    -3.2730	    -2.2659	    -5.7068	     5.4550	     0.6714	     3.9444	
   -10.2386	    -9.9869	    -6.1264	    -9.3994	    -2.7695	    -1.5106	    -5.0354	     6.2103	     1.5106	     4.6997	
   -10.5743	   -10.1547	    -5.8746	    -8.8120	    -2.1820	    -0.8392	    -4.4479	     6.8817	     2.1820	     5.3711	
   -10.7422	   -10.3226	    -5.6229	    -8.2245	    -1.6785	    -0.1678	    -3.9444	     7.4692	     2.7695	     5.8746	
   -10.8261	   -10.3226	    -5.2872	    -7.7209	    -1.3428	     0.3357	    -3.6926	     7.8049	     3.1891	     6.0425	
   -10.9100	   -10.4065	    -5.2032	    -7.6370	    -1.2589	     0.5035	    -3.6926	     7.8888	     3.1891	     5.9586	
   -11.1618	   -10.5743	    -5.2032	    -8.0566	    -1.3428	     0.1678	    -3.9444	     7.5531	     2.7695	     5.4550	
   -11.4975	   -10.9940	    -5.4550	    -8.8959	    -1.6785	    -0.5875	    -4.5319	     6.7978	     2.0142	     4.6158	
   -12.0850	   -11.4975	    -5.7907	   -10.3226	    -2.2659	    -1.8463	    -5.2032	     5.5389	     0.8392	     3.4409	
   -12.7563	   -12.1689	    -6.2943	   -12.2528	    -2.9373	    -3.5248	    -6.1264	     3.9444	    -0.5875	     2.0981	
   -13.5117	   -12.8403	    -6.7978	   -14.4348	    -3.6087	    -5.4550	    -6.9656	     2.1820	    -2.1820	     0.5875	
   -14.2670	   -13.5956	    -7.3013	   -16.7847	    -4.2801	    -7.4692	    -7.7209	     0.4196	    -3.7766	    -0.8392	
   -15.0223	   -14.3509	    -7.6370	   -19.2184	    -4.7836	    -9.4833	    -8.2245	    -1.2589	    -5.2032	    -2.0142	
   -15.5258	   -14.8544	    -7.8049	   -21.4005	    -5.1193	   -11.3297	    -8.4763	    -2.6855	    -6.2943	    -3.0212	
   -15.9454	   -15.1901	    -7.7209	   -23.2468	    -5.1193	   -12.7563	    -8.3084	    -3.6926	    -7.0496	    -3.6087	
   -16.0294	   -15.2740	    -7.3853	   -24.7574	    -4.8676	   -13.8474	    -7.8049	    -4.2801	    -7.3013	    -3.8605	
   -15.8615	   -15.1062	    -6.7139	   -25.8484	    -4.2801	   -14.5187	    -6.9656	    -4.5319	    -7.2174	    -3.6926	
   -15.5258	   -14.6866	    -5.8746	   -26.6876	    -3.4409	   -14.9384	    -5.7907	    -4.4479	    -6.8817	    -3.3569	
   -14.9384	   -14.0991	    -4.9515	   -27.2751	    -2.5177	   -15.1062	    -4.5319	    -4.2801	    -6.3782	    -2.8534	
   -14.3509	   -13.5117	    -4.0283	   -27.7786	    -1.6785	   -15.2740	    -3.1891	    -4.0283	    -5.7907	    -2.2659	
   -13.6795	   -12.9242	    -3.1891	   -28.1982	    -0.8392	   -15.3580	    -2.0142	    -3.7766	    -5.2872	    -1.6785	
   -13.0920	   -12.4207	    -2.4338	   -28.4500	    -0.1678	   -15.3580	    -0.9232	    -3.5248	    -4.8676	    -1.2589	
   -12.5885	   -11.9171	    -1.8463	   -28.7018	     0.4196	   -15.3580	     0.0000	    -3.4409	    -4.5319	    -0.9232	
   -12.1689	   -11.4975	    -1.5106	   -28.7857	     0.8392	   -15.3580	     0.5875	    -3.4409	    -4.3640	    -0.8392	
   -11.7493	   -11.1618	    -1.2589	   -28.7018	     1.0910	   -15.3580	     0.9232	    -3.5248	    -4.3640	    -0.9232	
   -11.4975	   -10.9100	    -1.1749	   -28.5339	     1.1749	   -15.3580	     1.0910	    -3.6087	    -4.5319	    -1.1749	
   -11.3297	   -10.6583	    -1.2589	   -28.1982	     1.1749	   -15.2740	     0.9232	    -3.8605	    -4.7836	    -1.5106	
   -11.0779	   -10.4904	    -1.4267	   -27.6947	     1.0910	   -15.2740	     0.7553	    -4.0283	    -5.1193	    -1.9302	
   -10.8261	   -10.2386	    -1.5106	   -27.0233	     1.0071	   -15.1062	     0.5035	    -4.1122	    -5.3711	    -2.3499	
   -10.5743	    -9.9869	    -1.5945	   -26.1841	     1.0071	   -14.8544	     0.3357	    -4.1122	    -5.6229	    -2.6855	
   -10.2386	    -9.5673	    -1.5945	   -25.3448	     1.0910	   -14.5187	     0.2518	    -3.8605	    -5.6229	    -2.8534	
    -9.7351	    -9.2316	    -1.5106	   -24.4217	     1.2589	   -14.0991	     0.1678	    -3.5248	    -5.5389	    -2.9373	
    -9.3155	    -8.8120	    -1.3428	   -23.5825	     1.5945	   -13.6795	     0.2518	    -3.0212	    -5.3711	    -2.7695	
    -8.8959	    -8.3923	    -1.0910	   -22.8271	     1.9302	   -13.1760	     0.4196	    -2.3499	    -4.9515	    -2.4338	
    -8.4763	    -7.9727	    -0.8392	   -22.2397	     2.2659	   -12.6724	     0.5875	    -1.5945	    -4.4479	    -1.9302	
    -8.0566	    -7.6370	    -0.5035	   -21.6522	     2.7695	   -12.0850	     0.9232	    -0.8392	    -3.7766	    -1.3428	
    -7.8049	    -7.3853	    -0.1678	   -21.2326	     3.1891	   -11.5814	     1.2589	     0.0000	    -3.1052	    -0.5875	
    -7.5531	    -7.1335	     0.2518	   -20.8969	     3.6087	   -10.9940	     1.7624	     0.8392	    -2.2659	     0.2518	
    -7.3013	    -6.9656	     0.5875	   -20.5612	     4.0283	   -10.4065	     2.2659	     1.6785	    -1.4267	     1.0910	
    -7.0496	    -6.7139	     1.0071	   -20.3934	     4.3640	    -9.8190	     2.6855	     2.4338	    -0.6714	     1.8463	
    -6.7139	    -6.3782	     1.4267	   -20.2255	     4.5319	    -9.2316	     3.1052	     3.0212	     0.0839	     2.4338	
    -6.3782	    -5.9586	     1.8463	   -20.0577	     4.7836	    -8.6441	     3.3569	     3.5248	     0.6714	     2.8534	
    -5.8746	    -5.3711	     2.3499	   -19.8059	     4.8676	    -8.0566	     3.5248	     3.9444	     1.0910	     3.1052	
    -5.2872	    -4.6997	     2.7695	   -19.5541	     4.9515	    -7.5531	     3.5248	     4.1122	     1.3428	     3.1052	
    -4.6158	    -3.8605	     3.1052	   -19.0506	     4.8676	    -7.1335	     3.2730	     4.1962	     1.3428	     2.9373	
    -3.8605	    -3.0212	     3.3569	   -18.3792	     4.7836	    -6.7139	     2.9373	     4.1122	     1.0910	     2.5177	
    -3.1891	    -2.2659	     3.5248	   -17.6239	     4.6158	    -6.4621	     2.3499	     3.8605	     0.5875	     1.8463	
    -2.6855	    -1.6785	     3.5248	   -16.6168	     4.2801	    -6.2943	     1.6785	     3.4409	    -0.0839	     1.1749	
    -2.2659	    -1.3428	     3.3569	   -15.6937	     3.8605	    -6.2103	     0.8392	     2.9373	    -1.0071	     0.3357	
    -2.1820	    -1.1749	     3.0212	   -14.6866	     3.3569	    -6.2943	     0.0000	     2.3499	    -2.0142	    -0.5035	
    -2.1820	    -1.2589	     2.6016	   -13.8474	     2.7695	    -6.3782	    -0.8392	     1.6785	    -3.1052	    -1.3428	
    -2.5177	    -1.5945	     2.0142	   -13.1760	     2.2659	    -6.7139	    -1.5945	     0.9232	    -4.1122	    -2.0142	
    -2.9373	    -2.0981	     1.3428	   -12.7563	     1.6785	    -7.0496	    -2.3499	     0.2518	    -5.0354	    -2.6016	
    -3.5248	    -2.6855	     0.5875	   -12.5885	     1.1749	    -7.3853	    -2.9373	    -0.2518	    -5.7907	    -3.0212	
    -4.1122	    -3.3569	     0.0000	   -12.6724	     0.8392	    -7.8049	    -3.3569	    -0.7553	    -6.3782	    -3.1891	
    -4.6158	    -3.9444	    -0.5035	   -12.8403	     0.6714	    -8.0566	    -3.4409	    -0.9232	    -6.6299	    -3.0212	
    -4.8676	    -4.3640	    -0.8392	   -13.0081	     0.7553	    -8.1406	    -3.2730	    -0.9232	    -6.6299	    -2.6855	
    -4.9515	    -4.5319	    -0.8392	   -13.0920	     1.0910	    -7.9727	    -2.9373	    -0.5875	    -6.3782	    -2.0142	
    -4.7836	    -4.3640	    -0.5875	   -13.0081	     1.6785	    -7.5531	    -2.2659	    -0.0839	    -5.9586	    -1.1749	
    -4.2801	    -4.0283	    -0.1678	   -12.7563	     2.3499	    -6.9656	    -1.5106	     0.5035	    -5.2872	    -0.2518	
    -3.6926	    -3.4409	     0.4196	   -12.1689	     3.1891	    -6.2103	    -0.7553	     1.2589	    -4.5319	     0.7553	
    -2.9373	    -2.6855	     1.1749	   -11.4136	     3.9444	    -5.2872	     0.0000	     2.0142	    -3.7766	     1.6785	
    -2.0981	    -1.8463	     1.9302	   -10.3226	     4.6997	    -4.3640	     0.6714	     2.8534	    -3.0212	     2.5177	
    -1.1749	    -0.8392	     2.6855	    -9.1476	     5.3711	    -3.3569	     1.1749	     3.5248	    -2.2659	     3.1891	
    -0.2518	     0.0839	     3.3569	    -7.8888	     5.9586	    -2.4338	     1.5106	     4.1962	    -1.5945	     3.7766	
     0.5875	     0.9232	     3.9444	    -6.7139	     6.2103	    -1.7624	     1.6785	     4.6997	    -1.0071	     4.1122	
     1.2589	     1.5945	     4.3640	    -5.7068	     6.3782	    -1.2589	     1.5945	     5.0354	    -0.6714	     4.1962	
     1.7624	     2.0142	     4.5319	    -5.0354	     6.2103	    -1.0910	     1.4267	     5.1193	    -0.5875	     4.0283	
     2.0142	     2.2659	     4.6158	    -4.6158	     5.9586	    -1.1749	     1.0910	     5.1193	    -0.6714	     3.6926	
     2.1820	     2.3499	     4.6158	    -4.4479	     5.5389	    -1.3428	     0.6714	     4.9515	    -1.0071	     3.2730	
     2.1820	     2.3499	     4.5319	    -4.3640	     5.0354	    -1.6785	     0.2518	     4.7836	    -1.4267	     2.8534	
     2.0981	     2.2659	     4.4479	    -4.4479	     4.6158	    -2.0981	    -0.0839	     4.6158	    -1.8463	     2.4338	
     2.0142	     2.0981	     4.2801	    -4.6158	     4.1122	    -2.4338	    -0.2518	     4.4479	    -2.2659	     2.1820	
     1.9302	     2.0142	     4.1962	    -4.7836	     3.7766	    -2.6855	    -0.2518	     4.3640	    -2.6016	     2.0981	
     1.8463	     1.9302	     4.1962	    -4.9515	     3.6087	    -2.8534	    -0.0839	     4.3640	    -2.8534	     2.2659	
     1.9302	     2.0142	     4.2801	    -5.0354	     3.5248	    -2.8534	     0.2518	     4.5319	    -2.7695	     2.6016	
     2.0981	     2.1820	     4.4479	    -5.0354	     3.6926	    -2.6855	     0.9232	     4.7836	    -2.5177	     3.1052	
     2.2659	     2.5177	     4.7836	    -5.1193	     4.0283	    -2.4338	     1.7624	     5.2032	    -2.0981	     3.7766	
     2.6016	     2.9373	     5.1193	    -5.1193	     4.5319	    -2.0981	     2.7695	     5.6229	    -1.5106	     4.5319	
     3.0212	     3.3569	     5.4550	    -5.2032	     5.1193	    -1.6785	     3.6926	     6.0425	    -0.8392	     5.2872	
     3.4409	     3.8605	     5.8746	    -5.2872	     5.7068	    -1.3428	     4.5319	     6.4621	    -0.2518	     6.0425	
     4.0283	     4.4479	     6.2943	    -5.3711	     6.2103	    -0.9232	     5.2872	     6.7139	     0.3357	     6.5460	
     4.6158	     5.1193	     6.7139	    -5.3711	     6.7139	    -0.5875	     5.7068	     6.9656	     0.7553	     6.9656	
     5.2032	     5.7068	     7.1335	    -5.2032	     7.0496	    -0.2518	     5.9586	     7.0496	     1.0071	     7.2174	
     5.6229	     6.2103	     7.4692	    -5.0354	     7.1335	     0.0000	     5.7907	     7.0496	     1.0910	     7.2174	
     5.8746	     6.5460	     7.6370	    -4.9515	     7.0496	     0.0839	     5.4550	     6.8817	     1.0071	     7.0496	
     5.8746	     6.5460	     7.6370	    -4.7836	     6.7978	     0.0839	     4.7836	     6.5460	     0.6714	     6.6299	
     5.5389	     6.2943	     7.3853	    -4.7836	     6.2943	    -0.0839	     4.0283	     6.0425	     0.2518	     6.1264	
     4.9515	     5.7907	     6.9656	    -4.7836	     5.6229	    -0.4196	     3.1891	     5.5389	    -0.3357	     5.5389	
     4.2801	     5.1193	     6.4621	    -4.8676	     4.9515	    -0.8392	     2.2659	     4.9515	    -0.9232	     4.9515	
     3.5248	     4.3640	     5.8746	    -5.0354	     4.1962	    -1.3428	     1.4267	     4.3640	    -1.5106	     4.3640	
     2.7695	     3.6087	     5.2872	    -5.2872	     3.5248	    -1.9302	     0.6714	     3.7766	    -2.0981	     3.8605	
     1.9302	     2.7695	     4.6997	    -5.6229	     2.9373	    -2.6016	     0.0000	     3.1891	    -2.6016	     3.4409	
     1.1749	     1.8463	     4.0283	    -6.2103	     2.4338	    -3.3569	    -0.5875	     2.6016	    -3.0212	     3.1052	
     0.3357	     0.9232	     3.4409	    -7.0496	     2.0142	    -4.1962	    -0.9232	     2.0981	    -3.3569	     2.9373	
    -0.4196	     0.0839	     2.8534	    -7.9727	     1.7624	    -5.0354	    -1.1749	     1.5106	    -3.5248	     2.8534	
    -1.1749	    -0.8392	     2.3499	    -9.0637	     1.5945	    -5.9586	    -1.3428	     1.0071	    -3.6087	     2.8534	
    -1.9302	    -1.5945	     1.8463	   -10.0708	     1.4267	    -6.7978	    -1.3428	     0.5035	    -3.5248	     3.0212	
    -2.5177	    -2.2659	     1.5106	   -10.9940	     1.4267	    -7.5531	    -1.2589	     0.0839	    -3.3569	     3.1891	
    -3.0212	    -2.8534	     1.1749	   -11.8332	     1.4267	    -8.1406	    -1.0910	    -0.1678	    -3.1891	     3.3569	
    -3.5248	    -3.3569	     0.8392	   -12.4207	     1.3428	    -8.6441	    -0.9232	    -0.4196	    -3.0212	     3.5248	
    -3.9444	    -3.8605	     0.4196	   -12.9242	     1.3428	    -9.1476	    -0.8392	    -0.5875	    -2.8534	     3.6087	
    -4.4479	    -4.2801	     0.0839	   -13.1760	     1.1749	    -9.4833	    -0.7553	    -0.8392	    -2.9373	     3.5248	
    -4.8676	    -4.6997	    -0.3357	   -13.4277	     1.0071	    -9.9030	    -0.7553	    -1.0910	    -3.1052	     3.2730	
    -5.3711	    -5.1193	    -0.7553	   -13.5117	     0.6714	   -10.3226	    -0.9232	    -1.4267	    -3.4409	     2.8534	
    -5.7907	    -5.5389	    -1.1749	   -13.5956	     0.1678	   -10.8261	    -1.2589	    -1.9302	    -4.0283	     2.1820	
    -6.2103	    -5.8746	    -1.6785	   -13.7634	    -0.4196	   -11.3297	    -1.7624	    -2.5177	    -4.6997	     1.4267	
    -6.5460	    -6.2103	    -2.1820	   -14.0152	    -1.0910	   -12.0850	    -2.3499	    -3.3569	    -5.5389	     0.5035	
    -6.8817	    -6.4621	    -2.7695	   -14.2670	    -1.7624	   -12.8403	    -3.1052	    -4.2801	    -6.4621	    -0.5035	
    -7.1335	    -6.7978	    -3.2730	   -14.6866	    -2.5177	   -13.5956	    -3.7766	    -5.2872	    -7.3853	    -1.4267	
    -7.3013	    -7.0496	    -3.8605	   -15.0223	    -3.2730	   -14.4348	    -4.5319	    -6.2103	    -8.1406	    -2.4338	
    -7.4692	    -7.2174	    -4.3640	   -15.4419	    -3.8605	   -15.1901	    -5.1193	    -7.0496	    -8.8120	    -3.2730	
    -7.5531	    -7.4692	    -4.8676	   -15.7776	    -4.4479	   -15.8615	    -5.6229	    -7.8049	    -9.3155	    -3.9444	
    -7.5531	    -7.6370	    -5.2872	   -15.9454	    -4.8676	   -16.3651	    -5.9586	    -8.3084	    -9.5673	    -4.4479	
    -7.6370	    -7.8049	    -5.5389	   -16.0294	    -5.0354	   -16.7007	    -6.1264	    -8.6441	    -9.6512	    -4.6997	
    -7.7209	    -7.9727	    -5.7068	   -15.9454	    -5.0354	   -16.7847	    -6.0425	    -8.8120	    -9.4833	    -4.6997	
    -7.8049	    -8.1406	    -5.7068	   -15.6937	    -4.7836	   -16.7007	    -5.7068	    -8.6441	    -9.1476	    -4.4479	
    -8.0566	    -8.3084	    -5.7068	   -15.2740	    -4.4479	   -16.4490	    -5.2872	    -8.3923	    -8.7280	    -4.1122	
    -8.3084	    -8.5602	    -5.6229	   -14.7705	    -4.0283	   -16.1133	    -4.7836	    -8.0566	    -8.3084	    -3.7766	
    -8.7280	    -8.8959	    -5.6229	   -14.1830	    -3.5248	   -15.6097	    -4.2801	    -7.6370	    -7.8049	    -3.3569	
    -9.2316	    -9.3155	    -5.6229	   -13.5956	    -3.1891	   -15.1901	    -3.8605	    -7.1335	    -7.3853	    -3.0212	
    -9.7351	    -9.6512	    -5.7068	   -12.9242	    -2.8534	   -14.6866	    -3.5248	    -6.6299	    -7.1335	    -2.8534	
   -10.1547	    -9.9869	    -5.7907	   -12.1689	    -2.6855	   -14.1830	    -3.2730	    -6.1264	    -6.8817	    -2.7695	
   -10.5743	   -10.3226	    -5.8746	   -11.3297	    -2.6855	   -13.6795	    -3.1052	    -5.7068	    -6.7978	    -2.8534	
   -10.9940	   -10.5743	    -6.0425	   -10.5743	    -2.8534	   -13.2599	    -3.1891	    -5.3711	    -6.7978	    -3.0212	
   -11.2457	   -10.8261	    -6.2103	    -9.8190	    -3.2730	   -12.8403	    -3.3569	    -5.1193	    -6.8817	    -3.4409	
   -11.4136	   -10.9100	    -6.2943	    -9.0637	    -3.6926	   -12.5046	    -3.7766	    -5.0354	    -7.1335	    -3.7766	
   -11.4136	   -10.9100	    -6.3782	    -8.3084	    -4.1962	   -12.1689	    -4.1962	    -4.9515	    -7.3853	    -4.1962	
   -11.2457	   -10.7422	    -6.3782	    -7.5531	    -4.6997	   -11.7493	    -4.6997	    -4.8676	    -7.6370	    -4.6158	
   -10.8261	   -10.3226	    -6.2943	    -6.7139	    -5.1193	   -11.3297	    -5.2872	    -4.6997	    -7.8049	    -4.8676	
   -10.3226	    -9.8190	    -6.2103	    -5.7907	    -5.4550	   -10.7422	    -5.8746	    -4.5319	    -7.9727	    -4.9515	
    -9.8190	    -9.3155	    -6.1264	    -4.9515	    -5.7068	   -10.1547	    -6.4621	    -4.1962	    -7.9727	    -4.8676	
    -9.3155	    -8.8959	    -6.0425	    -4.0283	    -5.9586	    -9.4833	    -7.0496	    -3.9444	    -7.8888	    -4.6997	
    -8.9798	    -8.6441	    -6.1264	    -3.2730	    -6.1264	    -8.8959	    -7.4692	    -3.6087	    -7.7209	    -4.4479	
    -8.8120	    -8.4763	    -6.2943	    -2.6016	    -6.2943	    -8.2245	    -7.8049	    -3.2730	    -7.5531	    -4.1122	
    -8.6441	    -8.4763	    -6.3782	    -2.0142	    -6.2943	    -7.7209	    -7.9727	    -2.9373	    -7.3013	    -3.6087	
    -8.6441	    -8.4763	    -6.5460	    -1.5106	    -6.2943	    -7.1335	    -7.8888	    -2.5177	    -6.8817	    -3.1891	
    -8.5602	    -8.3923	    -6.6299	    -1.1749	    -6.1264	    -6.6299	    -7.6370	    -2.1820	    -6.4621	    -2.6016	
    -8.3923	    -8.3084	    -6.5460	    -0.8392	    -5.8746	    -6.1264	    -7.2174	    -1.7624	    -5.9586	    -2.0981	
    -8.1406	    -8.0566	    -6.2943	    -0.5035	    -5.5389	    -5.5389	    -6.7139	    -1.2589	    -5.4550	    -1.5945	
    -7.7209	    -7.7209	    -5.9586	    -0.1678	    -5.1193	    -5.0354	    -6.0425	    -0.7553	    -4.8676	    -1.0910	
    -7.1335	    -7.1335	    -5.3711	     0.2518	    -4.6997	    -4.4479	    -5.3711	    -0.3357	    -4.3640	    -0.6714	
    -6.3782	    -6.3782	    -4.6997	     0.6714	    -4.1962	    -3.8605	    -4.7836	     0.1678	    -3.9444	    -0.4196	
    -5.5389	    -5.5389	    -3.8605	     1.1749	    -3.6926	    -3.2730	    -4.1962	     0.5875	    -3.6087	    -0.3357	
    -4.6158	    -4.6997	    -3.1052	     1.5945	    -3.2730	    -2.8534	    -3.8605	     0.9232	    -3.5248	    -0.4196	
    -3.7766	    -3.8605	    -2.3499	     2.0142	    -2.9373	    -2.5177	    -3.7766	     1.0910	    -3.6087	    -0.7553	
    -2.9373	    -3.1891	    -1.8463	     2.1820	    -2.6855	    -2.4338	    -3.7766	     1.0071	    -3.8605	    -1.3428	
    -2.3499	    -2.5177	    -1.4267	     2.1820	    -2.6855	    -2.5177	    -4.0283	     0.7553	    -4.3640	    -2.0142	
    -1.8463	    -2.0142	    -1.0910	     2.0142	    -2.6855	    -2.7695	    -4.3640	     0.3357	    -5.0354	    -2.8534	
    -1.5106	    -1.6785	    -0.9232	     1.7624	    -2.6855	    -3.1891	    -4.6997	    -0.0839	    -5.7068	    -3.6087	
    -1.2589	    -1.4267	    -0.8392	     1.5106	    -2.7695	    -3.6087	    -4.9515	    -0.5035	    -6.2943	    -4.3640	
    -1.0910	    -1.2589	    -0.8392	     1.1749	    -2.7695	    -3.9444	    -5.1193	    -0.7553	    -6.8817	    -4.9515	
    -1.0071	    -1.0910	    -0.8392	     1.0071	    -2.6855	    -4.2801	    -5.1193	    -0.9232	    -7.2174	    -5.3711	
    -0.8392	    -1.0071	    -0.8392	     0.8392	    -2.6016	    -4.5319	    -4.9515	    -1.0071	    -7.3013	    -5.5389	
    -0.7553	    -0.9232	    -0.7553	     0.7553	    -2.4338	    -4.6158	    -4.6158	    -0.9232	    -7.3013	    -5.5389	
    -0.5875	    -0.8392	    -0.5875	     0.7553	    -2.1820	    -4.6997	    -4.0283	    -0.6714	    -7.0496	    -5.4550	
    -0.4196	    -0.7553	    -0.4196	     0.8392	    -1.8463	    -4.6997	    -3.4409	    -0.3357	    -6.7139	    -5.1193	
    -0.2518	    -0.5875	    -0.1678	     0.8392	    -1.5106	    -4.6158	    -2.6855	     0.0000	    -6.2943	    -4.6997	
    -0.1678	    -0.5035	     0.0000	     0.9232	    -1.1749	    -4.4479	    -1.9302	     0.4196	    -5.7907	    -4.2801	
     0.0000	    -0.3357	     0.2518	     1.0071	    -0.9232	    -4.2801	    -1.2589	     0.7553	    -5.3711	    -3.7766	
     0.2518	    -0.1678	     0.5035	     1.0910	    -0.6714	    -4.1122	    -0.6714	     1.1749	    -4.9515	    -3.3569	
     0.5035	     0.1678	     0.7553	     1.3428	    -0.3357	    -3.8605	    -0.1678	     1.5106	    -4.5319	    -3.0212	
     0.9232	     0.5875	     1.0910	     1.7624	    -0.0839	    -3.5248	     0.1678	     1.9302	    -4.1122	    -2.6855	
     1.5106	     1.1749	     1.5106	     2.3499	     0.2518	    -3.0212	     0.3357	     2.2659	    -3.7766	    -2.5177	
     2.0981	     1.8463	     1.8463	     3.1891	     0.5035	    -2.5177	     0.3357	     2.6855	    -3.5248	    -2.3499	
     2.6855	     2.4338	     2.1820	     4.1122	     0.6714	    -2.0142	     0.2518	     3.1052	    -3.3569	    -2.4338	
     3.2730	     3.0212	     2.4338	     5.2032	     0.7553	    -1.5106	    -0.0839	     3.4409	    -3.3569	    -2.6016	
     3.7766	     3.6087	     2.5177	     6.2943	     0.8392	    -1.0071	    -0.4196	     3.6926	    -3.3569	    -2.7695	
     4.1962	     4.1122	     2.6016	     7.3853	     0.7553	    -0.5035	    -0.7553	     3.9444	    -3.4409	    -3.0212	
     4.5319	     4.5319	     2.5177	     8.3084	     0.6714	    -0.0839	    -1.0910	     4.1962	    -3.5248	    -3.1052	
     4.7836	     4.7836	     2.4338	     9.1476	     0.5875	     0.3357	    -1.2589	     4.5319	    -3.5248	    -3.1052	
     4.8676	     4.9515	     2.3499	     9.8190	     0.4196	     0.6714	    -1.4267	     4.7836	    -3.4409	    -3.0212	
     4.8676	     4.9515	     2.1820	    10.1547	     0.3357	     0.9232	    -1.5106	     5.1193	    -3.2730	    -2.7695	
     4.6158	     4.6997	     1.9302	    10.3226	     0.1678	     1.0071	    -1.5945	     5.2872	    -3.1052	    -2.4338	
     4.1962	     4.3640	     1.7624	    10.2386	     0.0839	     1.0910	    -1.5945	     5.5389	    -2.7695	    -2.0142	
     3.6926	     3.8605	     1.6785	     9.9869	     0.0839	     1.0910	    -1.5106	     5.7068	    -2.4338	    -1.5945	
     3.1052	     3.3569	     1.6785	     9.5673	     0.1678	     1.0910	    -1.2589	     5.8746	    -2.0142	    -1.0910	
     2.6016	     2.8534	     1.8463	     9.1476	     0.4196	     1.0071	    -0.9232	     6.1264	    -1.5945	    -0.5875	
     2.0981	     2.2659	     2.0981	     8.6441	     0.6714	     1.0071	    -0.5035	     6.2943	    -1.1749	    -0.1678	
     1.5945	     1.7624	     2.3499	     8.2245	     1.0910	     1.0910	     0.0000	     6.4621	    -0.7553	     0.2518	
     1.1749	     1.3428	     2.7695	     7.8888	     1.5945	     1.0910	     0.5035	     6.6299	    -0.4196	     0.5035	
     0.8392	     1.0071	     3.1891	     7.7209	     2.0142	     1.1749	     1.0071	     6.7139	    -0.2518	     0.6714	
     0.6714	     0.7553	     3.6087	     7.7209	     2.5177	     1.3428	     1.5106	     6.7139	    -0.0839	     0.6714	
     0.5875	     0.7553	     4.1122	     7.8888	     2.9373	     1.5106	     1.8463	     6.7139	    -0.1678	     0.4196	
     0.7553	     0.8392	     4.6158	     8.2245	     3.3569	     1.6785	     2.1820	     6.6299	    -0.3357	     0.0839	
     1.0910	     1.1749	     5.1193	     8.7280	     3.6926	     1.9302	     2.3499	     6.5460	    -0.5875	    -0.5035	
     1.5945	     1.6785	     5.5389	     9.3155	     3.9444	     2.1820	     2.3499	     6.3782	    -0.9232	    -1.0910	
     2.3499	     2.3499	     5.9586	     9.9869	     4.1962	     2.4338	     2.3499	     6.2943	    -1.2589	    -1.7624	
     3.1052	     3.1891	     6.3782	    10.7422	     4.4479	     2.7695	     2.4338	     6.3782	    -1.4267	    -2.3499	
     4.0283	     4.1122	     6.8817	    11.5814	     4.6997	     3.2730	     2.5177	     6.4621	    -1.5106	    -2.6855	
     4.9515	     5.0354	     7.3853	    12.3367	     5.0354	     3.6926	     2.7695	     6.6299	    -1.5106	    -2.9373	
     5.7068	     5.7907	     7.8049	    13.0081	     5.3711	     4.1962	     3.1891	     6.8817	    -1.2589	    -2.9373	
     6.3782	     6.4621	     8.2245	    13.5117	     5.7068	     4.5319	     3.6926	     7.1335	    -1.0071	    -2.7695	
     6.7978	     6.8817	     8.5602	    13.7634	     6.1264	     4.7836	     4.2801	     7.3013	    -0.5875	    -2.3499	
     7.1335	     7.0496	     8.8120	    13.8474	     6.4621	     4.9515	     4.8676	     7.4692	    -0.1678	    -1.8463	
     7.2174	     7.1335	     9.0637	    13.6795	     6.7978	     4.9515	     5.6229	     7.4692	     0.2518	    -1.1749	
     7.1335	     7.0496	     9.2316	    13.4277	     7.0496	     4.8676	     6.2943	     7.5531	     0.7553	    -0.2518	
     6.9656	     6.7978	     9.2316	    13.0081	     7.3013	     4.6997	     6.9656	     7.6370	     1.3428	     0.6714	
     6.6299	     6.3782	     9.2316	    12.5885	     7.4692	     4.6158	     7.5531	     7.7209	     2.0142	     1.7624	
     6.2103	     5.8746	     9.1476	    12.0850	     7.4692	     4.4479	     7.9727	     7.8049	     2.6016	     2.8534	
     5.7068	     5.3711	     8.9798	    11.6653	     7.3853	     4.3640	     8.2245	     7.9727	     3.1891	     3.8605	
     5.2872	     4.8676	     8.7280	    11.4136	     7.3013	     4.3640	     8.3923	     8.0566	     3.7766	     4.6997	
     5.0354	     4.5319	     8.5602	    11.3297	     7.1335	     4.4479	     8.3923	     8.3084	     4.1962	     5.3711	
     4.8676	     4.3640	     8.4763	    11.4975	     6.9656	     4.6158	     8.2245	     8.4763	     4.6158	     5.8746	
     4.7836	     4.3640	     8.4763	    11.8332	     6.7978	     4.9515	     8.0566	     8.7280	     4.8676	     6.1264	
     4.9515	     4.5319	     8.4763	    12.4207	     6.6299	     5.2872	     7.7209	     8.9798	     4.9515	     6.1264	
     5.2032	     4.7836	     8.4763	    13.0920	     6.3782	     5.6229	     7.2174	     9.1476	     4.9515	     6.0425	
     5.5389	     5.2032	     8.4763	    13.7634	     6.2103	     5.8746	     6.7139	     9.3155	     4.6997	     5.7068	
     5.9586	     5.6229	     8.4763	    14.4348	     5.9586	     6.0425	     6.1264	     9.3994	     4.3640	     5.3711	
     6.2943	     6.1264	     8.4763	    14.9384	     5.7907	     6.0425	     5.5389	     9.3994	     3.8605	     4.8676	
     6.7139	     6.5460	     8.3923	    15.2740	     5.6229	     5.9586	     4.9515	     9.3155	     3.2730	     4.4479	
     7.0496	     6.9656	     8.3084	    15.3580	     5.3711	     5.7068	     4.3640	     9.1476	     2.6016	     3.9444	
     7.2174	     7.1335	     8.1406	    15.1901	     5.2032	     5.2032	     3.7766	     8.8959	     2.0142	     3.5248	
     7.2174	     7.2174	     7.8888	    14.7705	     5.0354	     4.6997	     3.2730	     8.6441	     1.3428	     3.1052	
     7.0496	     7.1335	     7.6370	    14.0991	     4.8676	     4.1122	     2.9373	     8.3084	     0.9232	     2.7695	
     6.7978	     6.8817	     7.4692	    13.3438	     4.8676	     3.6087	     2.8534	     8.1406	     0.5875	     2.6016	
     6.3782	     6.5460	     7.3013	    12.5046	     4.9515	     3.1052	     3.0212	     7.9727	     0.4196	     2.6016	
     5.9586	     6.1264	     7.3013	    11.6653	     5.2872	     2.7695	     3.3569	     7.8049	     0.5035	     2.6016	
     5.6229	     5.7907	     7.3013	    10.9100	     5.6229	     2.6016	     3.9444	     7.8049	     0.7553	     2.7695	
     5.2872	     5.4550	     7.4692	    10.3226	     6.2103	     2.5177	     4.6158	     7.8049	     1.1749	     2.9373	
     5.1193	     5.2872	     7.8049	     9.8190	     6.7978	     2.5177	     5.4550	     7.8049	     1.5945	     3.1891	
     5.2032	     5.3711	     8.2245	     9.4833	     7.4692	     2.6855	     6.2943	     7.8888	     2.0981	     3.3569	
     5.4550	     5.6229	     8.7280	     9.4833	     8.2245	     2.9373	     7.2174	     7.9727	     2.6016	     3.4409	
     5.9586	     6.0425	     9.3155	     9.6512	     8.9798	     3.2730	     8.0566	     8.1406	     3.1052	     3.5248	
     6.5460	     6.6299	     9.9030	     9.9869	     9.7351	     3.6926	     8.8120	     8.3084	     3.4409	     3.5248	
     7.1335	     7.2174	    10.4065	    10.4904	    10.2386	     4.1122	     9.3155	     8.4763	     3.7766	     3.4409	
     7.8049	     7.8049	    10.9100	    11.1618	    10.7422	     4.5319	     9.6512	     8.6441	     4.0283	     3.2730	
     8.3923	     8.3923	    11.2457	    11.8332	    11.0779	     4.8676	     9.8190	     8.8120	     4.2801	     3.1891	
     9.0637	     8.9798	    11.6653	    12.5046	    11.4136	     5.2872	     9.9869	     9.0637	     4.4479	     3.1891	
     9.7351	     9.5673	    12.0850	    13.2599	    11.7493	     5.7068	     9.9869	     9.3994	     4.6158	     3.1891	
    10.3226	    10.1547	    12.5885	    14.0152	    12.0850	     6.1264	    10.0708	     9.7351	     4.8676	     3.3569	
    10.8261	    10.5743	    13.0081	    14.6866	    12.4207	     6.5460	    10.0708	    10.1547	     5.1193	     3.6087	
    11.2457	    10.9100	    13.4277	    15.2740	    12.8403	     6.9656	    10.1547	    10.5743	     5.3711	     3.9444	
    11.4136	    11.0779	    13.8474	    15.6937	    13.2599	     7.3853	    10.4065	    10.9940	     5.6229	     4.3640	
    11.4136	    11.1618	    14.2670	    15.9454	    13.6795	     7.6370	    10.6583	    11.3297	     5.9586	     4.9515	
    11.3297	    10.9940	    14.6027	    15.9454	    14.0991	     7.8049	    11.0779	    11.5814	     6.2103	     5.6229	
    10.9940	    10.7422	    14.7705	    15.6937	    14.4348	     7.7209	    11.4975	    11.6653	     6.3782	     6.2103	
    10.4065	    10.2386	    14.8544	    15.1062	    14.7705	     7.4692	    12.0010	    11.4975	     6.4621	     6.7139	
     9.5673	     9.3994	    14.6027	    14.1830	    14.8544	     6.8817	    12.3367	    11.0779	     6.2943	     7.0496	
     8.4763	     8.3084	    14.0991	    12.7563	    14.6027	     5.8746	    12.4207	    10.2386	     5.7068	     7.0496	
     6.9656	     6.9656	    13.1760	    10.9940	    13.9313	     4.4479	    12.1689	     9.0637	     4.8676	     6.6299	
     5.2032	     5.2872	    11.9171	     8.8959	    12.9242	     2.7695	    11.4136	     7.5531	     3.6087	     5.8746	
     3.3569	     3.5248	    10.4904	     6.7139	    11.5814	     0.9232	    10.4065	     5.8746	     2.1820	     4.6997	
     1.4267	     1.7624	     8.8959	     4.6158	    10.1547	    -0.9232	     9.0637	     4.1962	     0.6714	     3.3569	
    -0.1678	     0.2518	     7.4692	     2.8534	     8.6441	    -2.5177	     7.6370	     2.6016	    -0.8392	     1.9302	
    -1.5106	    -1.0071	     6.2103	     1.5106	     7.3853	    -3.7766	     6.2103	     1.3428	    -2.0981	     0.5875	
    -2.5177	    -1.8463	     5.2032	     0.6714	     6.2943	    -4.6997	     4.8676	     0.4196	    -3.1891	    -0.5875	
    -3.1052	    -2.4338	     4.4479	     0.1678	     5.3711	    -5.2872	     3.6087	    -0.2518	    -4.0283	    -1.5945	
    -3.5248	    -2.7695	     3.8605	     0.0000	     4.6158	    -5.6229	     2.3499	    -0.6714	    -4.6158	    -2.3499	
    -3.6926	    -2.8534	     3.4409	    -0.0839	     4.0283	    -5.8746	     1.2589	    -1.0071	    -5.0354	    -2.9373	
    -3.7766	    -2.9373	     3.0212	    -0.0839	     3.6087	    -5.9586	     0.1678	    -1.2589	    -5.3711	    -3.3569	
    -3.7766	    -2.8534	     2.7695	     0.0000	     3.1891	    -6.0425	    -0.7553	    -1.4267	    -5.5389	    -3.6087	
    -3.6087	    -2.6855	     2.6016	     0.0000	     2.9373	    -6.0425	    -1.4267	    -1.5106	    -5.5389	    -3.6926	
    -3.3569	    -2.4338	     2.6016	     0.0000	     2.7695	    -5.9586	    -1.9302	    -1.5106	    -5.3711	    -3.6087	
    -3.0212	    -2.0981	     2.6855	     0.1678	     2.7695	    -5.7907	    -2.1820	    -1.5106	    -5.1193	    -3.2730	
    -2.6016	    -1.7624	     2.9373	     0.5035	     2.9373	    -5.5389	    -2.0981	    -1.3428	    -4.6997	    -2.7695	
    -2.0981	    -1.2589	     3.3569	     0.9232	     3.2730	    -5.1193	    -1.7624	    -1.0071	    -4.1962	    -2.1820	
    -1.4267	    -0.6714	     3.8605	     1.4267	     3.7766	    -4.6997	    -1.0910	    -0.6714	    -3.6087	    -1.5106	
    -0.7553	    -0.0839	     4.5319	     1.9302	     4.3640	    -4.1962	    -0.1678	    -0.1678	    -2.8534	    -0.6714	
    -0.0839	     0.5875	     5.2872	     2.4338	     5.0354	    -3.6087	     0.8392	     0.2518	    -2.1820	     0.0839	
     0.7553	     1.3428	     6.1264	     2.8534	     5.7068	    -3.1891	     1.8463	     0.7553	    -1.5945	     0.7553	
     1.5945	     2.0981	     6.8817	     3.2730	     6.3782	    -2.7695	     2.8534	     1.1749	    -1.0071	     1.3428	
     2.3499	     2.8534	     7.6370	     3.4409	     6.9656	    -2.5177	     3.6926	     1.5106	    -0.6714	     1.7624	
     3.1891	     3.6087	     8.3084	     3.5248	     7.5531	    -2.3499	     4.3640	     1.6785	    -0.4196	     2.0142	
     3.7766	     4.2801	     8.7280	     3.4409	     7.8049	    -2.3499	     4.6997	     1.7624	    -0.5035	     2.0142	
     4.2801	     4.6997	     9.0637	     3.2730	     7.9727	    -2.6016	     4.7836	     1.6785	    -0.7553	     1.6785	
     4.4479	     4.9515	     9.0637	     2.9373	     7.8049	    -3.0212	     4.4479	     1.5106	    -1.2589	     1.2589	
     4.3640	     4.9515	     8.8120	     2.4338	     7.3853	    -3.5248	     3.8605	     1.0910	    -1.9302	     0.5875	
     4.0283	     4.6997	     8.4763	     1.9302	     6.7978	    -4.1122	     2.9373	     0.6714	    -2.7695	    -0.2518	
     3.6087	     4.2801	     7.8888	     1.4267	     6.1264	    -4.6997	     2.0142	     0.1678	    -3.5248	    -1.0910	
     2.9373	     3.6926	     7.3013	     1.0071	     5.3711	    -5.2872	     1.0071	    -0.2518	    -4.3640	    -1.8463	
     2.2659	     3.1052	     6.6299	     0.5875	     4.6158	    -5.7907	     0.0839	    -0.6714	    -5.0354	    -2.6016	
     1.5106	     2.3499	     5.9586	     0.3357	     3.9444	    -6.1264	    -0.6714	    -1.0071	    -5.5389	    -3.1891	
     0.7553	     1.5945	     5.3711	     0.0000	     3.4409	    -6.4621	    -1.1749	    -1.2589	    -5.9586	    -3.6087	
    -0.0839	     0.7553	     4.7836	    -0.3357	     3.1052	    -6.7139	    -1.5106	    -1.3428	    -6.2103	    -3.8605	
    -0.9232	    -0.0839	     4.2801	    -0.5875	     2.8534	    -6.8817	    -1.4267	    -1.2589	    -6.2943	    -3.9444	
    -1.7624	    -0.8392	     3.9444	    -1.0071	     2.8534	    -6.9656	    -1.1749	    -1.1749	    -6.2943	    -3.7766	
    -2.5177	    -1.5945	     3.6926	    -1.3428	     3.0212	    -6.9656	    -0.6714	    -0.9232	    -6.0425	    -3.4409	
    -3.1052	    -2.0981	     3.6087	    -1.7624	     3.3569	    -6.8817	     0.0000	    -0.5875	    -5.7068	    -2.9373	
    -3.3569	    -2.2659	     3.7766	    -2.0142	     3.7766	    -6.7139	     0.7553	    -0.1678	    -5.2872	    -2.4338	
    -3.2730	    -2.1820	     4.1962	    -2.1820	     4.3640	    -6.4621	     1.6785	     0.1678	    -4.7836	    -1.7624	
[Epoch Header]
[Trial Type]	21
[Accept]	1
[Correct]	0
[RT]	 0.000
[Resp]	0
[Epoch Data]
     7.4692	     7.0496	    10.1547	     8.5602	     5.7907	     4.9515	     5.3711	     6.0425	     0.1678	     0.0839	
     6.7978	     6.4621	     9.9030	     7.6370	     5.9586	     4.6158	     5.4550	     6.2103	     0.5035	     0.5035	
     6.1264	     5.8746	     9.7351	     6.6299	     6.0425	     4.4479	     5.5389	     6.2943	     0.8392	     0.9232	
     5.6229	     5.3711	     9.4833	     5.7907	     6.1264	     4.2801	     5.4550	     6.5460	     1.1749	     1.3428	
     5.2032	     5.0354	     9.3994	     5.1193	     6.1264	     4.1122	     5.3711	     6.7978	     1.5106	     1.8463	
     5.0354	     4.9515	     9.3994	     4.6158	     6.2103	     4.1122	     5.1193	     7.0496	     1.8463	     2.1820	
     5.0354	     5.0354	     9.5673	     4.2801	     6.2103	     4.1122	     4.8676	     7.3013	     2.0142	     2.5177	
     5.0354	     5.2032	     9.6512	     4.0283	     6.1264	     4.1122	     4.5319	     7.4692	     2.0142	     2.6855	
     5.0354	     5.2872	     9.7351	     3.9444	     5.9586	     4.0283	     4.0283	     7.4692	     1.8463	     2.6855	
     4.9515	     5.3711	     9.7351	     3.9444	     5.7068	     3.9444	     3.5248	     7.3853	     1.5106	     2.6016	
     4.7836	     5.3711	     9.5673	     4.0283	     5.3711	     3.7766	     3.0212	     7.1335	     1.0910	     2.3499	
     4.5319	     5.2872	     9.3994	     4.3640	     5.1193	     3.6087	     2.5177	     6.9656	     0.5875	     1.9302	
     4.3640	     5.2032	     9.2316	     4.8676	     4.8676	     3.6087	     2.1820	     6.7139	     0.0000	     1.5945	
     4.1962	     5.1193	     9.1476	     5.5389	     4.6997	     3.6087	     1.9302	     6.6299	    -0.4196	     1.2589	
     4.1122	     5.1193	     9.0637	     6.3782	     4.6158	     3.8605	     1.9302	     6.7139	    -0.6714	     1.0071	
     4.1962	     5.1193	     9.0637	     7.3853	     4.6997	     4.1962	     2.0142	     6.9656	    -0.8392	     0.9232	
     4.1962	     5.1193	     9.0637	     8.3084	     4.7836	     4.5319	     2.3499	     7.3013	    -0.7553	     1.0071	
     4.1962	     5.1193	     9.0637	     9.0637	     4.9515	     4.9515	     2.6855	     7.7209	    -0.5035	     1.2589	
     4.1962	     4.9515	     8.9798	     9.5673	     5.1193	     5.2872	     3.1052	     8.1406	    -0.1678	     1.7624	
     4.0283	     4.6997	     8.8959	     9.7351	     5.3711	     5.5389	     3.5248	     8.4763	     0.2518	     2.2659	
     3.7766	     4.3640	     8.8120	     9.4833	     5.5389	     5.6229	     3.9444	     8.7280	     0.7553	     2.8534	
     3.4409	     3.9444	     8.5602	     8.8959	     5.7068	     5.4550	     4.2801	     8.8120	     1.2589	     3.4409	
     3.0212	     3.3569	     8.3084	     7.9727	     5.7907	     5.2032	     4.4479	     8.7280	     1.7624	     3.9444	
     2.4338	     2.7695	     7.9727	     6.7978	     5.7068	     4.7836	     4.4479	     8.4763	     2.1820	     4.2801	
     1.8463	     2.0981	     7.5531	     5.5389	     5.4550	     4.1962	     4.1962	     8.0566	     2.4338	     4.5319	
     1.1749	     1.4267	     6.9656	     4.1962	     5.0354	     3.5248	     3.6926	     7.5531	     2.4338	     4.5319	
     0.5035	     0.7553	     6.4621	     2.8534	     4.4479	     2.7695	     3.0212	     6.7978	     2.2659	     4.2801	
    -0.1678	     0.0839	     5.7907	     1.5945	     3.6087	     1.9302	     2.0981	     5.9586	     1.8463	     3.9444	
    -0.8392	    -0.4196	     5.2032	     0.5035	     2.6855	     1.0910	     1.0910	     5.0354	     1.2589	     3.3569	
    -1.5106	    -1.0071	     4.5319	    -0.3357	     1.6785	     0.2518	     0.0000	     4.1122	     0.5035	     2.6855	
    -2.0142	    -1.4267	     3.9444	    -0.9232	     0.5875	    -0.4196	    -1.0071	     3.1891	    -0.2518	     1.9302	
    -2.4338	    -1.6785	     3.4409	    -1.0910	    -0.3357	    -0.9232	    -1.9302	     2.4338	    -1.0910	     1.1749	
    -2.7695	    -1.8463	     3.0212	    -1.0071	    -1.1749	    -1.3428	    -2.6855	     1.7624	    -1.6785	     0.5875	
    -2.9373	    -1.9302	     2.7695	    -0.7553	    -1.8463	    -1.5106	    -3.2730	     1.3428	    -2.1820	     0.1678	
    -2.9373	    -1.8463	     2.6016	    -0.2518	    -2.2659	    -1.5945	    -3.5248	     1.0071	    -2.5177	    -0.0839	
    -2.8534	    -1.6785	     2.6016	     0.3357	    -2.5177	    -1.5945	    -3.6087	     0.8392	    -2.6016	    -0.0839	
    -2.6016	    -1.4267	     2.6016	     0.8392	    -2.5177	    -1.5106	    -3.4409	     0.8392	    -2.5177	     0.1678	
    -2.3499	    -1.0910	     2.7695	     1.4267	    -2.3499	    -1.3428	    -3.0212	     0.9232	    -2.1820	     0.5875	
    -2.0142	    -0.7553	     3.0212	     1.9302	    -2.0142	    -1.0910	    -2.3499	     1.2589	    -1.6785	     1.1749	
    -1.6785	    -0.4196	     3.2730	     2.3499	    -1.5945	    -0.8392	    -1.5945	     1.6785	    -1.0910	     1.9302	
    -1.5106	    -0.2518	     3.4409	     2.6016	    -1.0910	    -0.5035	    -0.7553	     2.0981	    -0.3357	     2.7695	
    -1.5106	    -0.2518	     3.6087	     2.6016	    -0.5875	    -0.3357	     0.0000	     2.5177	     0.3357	     3.6087	
    -1.6785	    -0.5035	     3.6087	     2.4338	    -0.2518	    -0.1678	     0.6714	     2.8534	     0.9232	     4.4479	
    -2.1820	    -1.0910	     3.4409	     2.0981	    -0.0839	    -0.1678	     1.1749	     3.0212	     1.4267	     5.1193	
    -2.9373	    -1.8463	     3.1891	     1.5945	    -0.0839	    -0.3357	     1.4267	     3.1052	     1.7624	     5.6229	
    -3.9444	    -2.8534	     2.7695	     1.0071	    -0.2518	    -0.5035	     1.5106	     2.9373	     1.8463	     5.7907	
    -5.1193	    -3.9444	     2.2659	     0.3357	    -0.5875	    -0.8392	     1.2589	     2.6855	     1.6785	     5.7907	
    -6.2103	    -5.0354	     1.7624	    -0.1678	    -1.0071	    -1.1749	     0.8392	     2.3499	     1.4267	     5.5389	
    -7.3013	    -6.0425	     1.1749	    -0.6714	    -1.5945	    -1.5945	     0.2518	     2.0142	     0.9232	     5.0354	
    -8.2245	    -6.8817	     0.5875	    -1.0071	    -2.3499	    -2.0142	    -0.5035	     1.5106	     0.2518	     4.2801	
    -8.8959	    -7.6370	     0.0000	    -1.3428	    -3.0212	    -2.4338	    -1.4267	     1.0910	    -0.5035	     3.4409	
    -9.3994	    -8.0566	    -0.5875	    -1.5945	    -3.7766	    -2.8534	    -2.2659	     0.5875	    -1.3428	     2.5177	
    -9.5673	    -8.3084	    -1.0910	    -1.7624	    -4.5319	    -3.2730	    -3.1052	     0.1678	    -2.1820	     1.5945	
    -9.4833	    -8.3923	    -1.5106	    -1.8463	    -5.2032	    -3.6926	    -3.8605	    -0.2518	    -3.0212	     0.6714	
    -9.2316	    -8.3084	    -1.8463	    -1.9302	    -5.7068	    -4.0283	    -4.4479	    -0.6714	    -3.7766	    -0.0839	
    -8.7280	    -8.0566	    -2.0981	    -1.9302	    -6.1264	    -4.2801	    -4.7836	    -1.0910	    -4.4479	    -0.6714	
    -8.2245	    -7.8049	    -2.2659	    -2.0142	    -6.3782	    -4.6158	    -5.0354	    -1.4267	    -5.0354	    -1.1749	
    -7.6370	    -7.4692	    -2.3499	    -2.1820	    -6.4621	    -4.8676	    -5.0354	    -1.7624	    -5.3711	    -1.4267	
    -7.1335	    -7.1335	    -2.4338	    -2.3499	    -6.3782	    -5.1193	    -4.9515	    -2.0981	    -5.6229	    -1.5106	
    -6.6299	    -6.7139	    -2.3499	    -2.6016	    -6.1264	    -5.2872	    -4.6158	    -2.2659	    -5.7068	    -1.4267	
    -6.2103	    -6.3782	    -2.1820	    -2.9373	    -5.8746	    -5.4550	    -4.2801	    -2.4338	    -5.6229	    -1.2589	
    -5.8746	    -5.9586	    -1.9302	    -3.3569	    -5.4550	    -5.5389	    -3.7766	    -2.5177	    -5.4550	    -1.0071	
    -5.5389	    -5.4550	    -1.5945	    -3.7766	    -5.1193	    -5.6229	    -3.2730	    -2.6016	    -5.2032	    -0.8392	
    -5.2032	    -4.9515	    -1.2589	    -4.1122	    -4.6997	    -5.6229	    -2.6855	    -2.6855	    -5.0354	    -0.6714	
    -4.6997	    -4.2801	    -0.7553	    -4.2801	    -4.2801	    -5.6229	    -2.1820	    -2.7695	    -4.8676	    -0.6714	
    -4.1122	    -3.5248	    -0.1678	    -4.1962	    -3.9444	    -5.4550	    -1.7624	    -2.8534	    -4.7836	    -0.8392	
    -3.5248	    -2.6855	     0.4196	    -3.9444	    -3.6087	    -5.1193	    -1.4267	    -2.9373	    -4.8676	    -1.2589	
    -2.9373	    -1.9302	     1.0071	    -3.3569	    -3.4409	    -4.7836	    -1.3428	    -2.9373	    -5.0354	    -1.7624	
    -2.5177	    -1.3428	     1.3428	    -2.6016	    -3.4409	    -4.3640	    -1.5106	    -3.0212	    -5.2872	    -2.6016	
    -2.2659	    -1.0910	     1.5106	    -1.7624	    -3.6087	    -3.9444	    -2.0142	    -3.1891	    -5.7068	    -3.4409	
    -2.2659	    -1.0910	     1.4267	    -0.7553	    -3.9444	    -3.6926	    -2.7695	    -3.3569	    -6.2103	    -4.4479	
    -2.5177	    -1.3428	     1.1749	     0.1678	    -4.3640	    -3.3569	    -3.6087	    -3.5248	    -6.7139	    -5.4550	
    -2.8534	    -1.7624	     0.8392	     1.1749	    -4.8676	    -3.1052	    -4.4479	    -3.6087	    -7.1335	    -6.2943	
    -3.1891	    -2.2659	     0.5035	     2.1820	    -5.2872	    -2.7695	    -5.2032	    -3.6926	    -7.3853	    -6.9656	
    -3.5248	    -2.6855	     0.1678	     3.0212	    -5.5389	    -2.4338	    -5.7907	    -3.6087	    -7.5531	    -7.3013	
    -3.7766	    -3.1052	    -0.0839	     3.7766	    -5.6229	    -2.0142	    -5.9586	    -3.3569	    -7.5531	    -7.3013	
    -4.0283	    -3.5248	    -0.3357	     4.3640	    -5.5389	    -1.6785	    -5.8746	    -3.0212	    -7.3853	    -7.0496	
    -4.2801	    -3.8605	    -0.5035	     4.6997	    -5.2872	    -1.3428	    -5.5389	    -2.6016	    -7.1335	    -6.6299	
    -4.5319	    -4.2801	    -0.5875	     4.8676	    -4.9515	    -1.0910	    -4.8676	    -2.2659	    -6.8817	    -6.0425	
    -4.6997	    -4.5319	    -0.6714	     4.8676	    -4.4479	    -0.8392	    -4.0283	    -1.8463	    -6.5460	    -5.3711	
    -4.6997	    -4.6158	    -0.5875	     4.7836	    -3.8605	    -0.5875	    -3.1052	    -1.4267	    -6.1264	    -4.6997	
    -4.4479	    -4.5319	    -0.4196	     4.6997	    -3.1052	    -0.3357	    -2.1820	    -1.0071	    -5.6229	    -3.8605	
    -4.0283	    -4.1122	    -0.0839	     4.6997	    -2.2659	     0.0000	    -1.2589	    -0.5035	    -5.1193	    -3.0212	
    -3.3569	    -3.4409	     0.4196	     4.8676	    -1.4267	     0.3357	    -0.4196	     0.0000	    -4.5319	    -2.2659	
    -2.4338	    -2.5177	     1.0910	     5.2032	    -0.5035	     0.8392	     0.3357	     0.5875	    -3.9444	    -1.5106	
    -1.3428	    -1.4267	     1.7624	     5.7907	     0.3357	     1.3428	     0.8392	     1.1749	    -3.4409	    -0.9232	
    -0.1678	    -0.1678	     2.5177	     6.5460	     1.0071	     1.9302	     1.0910	     1.7624	    -2.9373	    -0.4196	
     1.0910	     1.0071	     3.1891	     7.5531	     1.4267	     2.5177	     1.0071	     2.1820	    -2.6016	    -0.2518	
     2.1820	     2.1820	     3.6926	     8.5602	     1.6785	     3.1052	     0.7553	     2.6016	    -2.4338	    -0.2518	
     3.1052	     3.1052	     4.0283	     9.5673	     1.5945	     3.6087	     0.1678	     2.7695	    -2.5177	    -0.5035	
     3.7766	     3.7766	     4.1122	    10.4904	     1.1749	     4.0283	    -0.6714	     2.8534	    -2.7695	    -1.0071	
     4.1962	     4.1962	     4.0283	    11.3297	     0.5875	     4.2801	    -1.5945	     2.7695	    -3.1891	    -1.5106	
     4.4479	     4.3640	     3.6926	    12.0010	    -0.0839	     4.4479	    -2.6016	     2.5177	    -3.7766	    -2.1820	
     4.3640	     4.2801	     3.1891	    12.4207	    -0.9232	     4.4479	    -3.6087	     2.2659	    -4.2801	    -2.6855	
     3.9444	     3.9444	     2.5177	    12.5885	    -1.8463	     4.2801	    -4.5319	     2.0142	    -4.7836	    -3.1052	
     3.4409	     3.3569	     1.7624	    12.5885	    -2.6855	     4.0283	    -5.2872	     1.7624	    -5.1193	    -3.4409	
     2.6855	     2.6855	     1.0071	    12.4207	    -3.4409	     3.6926	    -5.7907	     1.5106	    -5.4550	    -3.5248	
     1.9302	     2.0142	     0.2518	    12.0850	    -4.0283	     3.3569	    -5.9586	     1.4267	    -5.5389	    -3.3569	
     1.2589	     1.3428	    -0.2518	    11.6653	    -4.3640	     3.1052	    -5.8746	     1.4267	    -5.4550	    -3.0212	
     0.7553	     0.8392	    -0.5875	    11.2457	    -4.5319	     2.9373	    -5.4550	     1.5945	    -5.2032	    -2.5177	
     0.3357	     0.5035	    -0.7553	    10.9100	    -4.4479	     2.9373	    -4.7836	     1.8463	    -4.8676	    -1.8463	
     0.0839	     0.2518	    -0.6714	    10.7422	    -4.1962	     3.0212	    -3.9444	     2.1820	    -4.4479	    -1.1749	
     0.0000	     0.3357	    -0.5035	    10.5743	    -3.9444	     3.1891	    -3.1891	     2.5177	    -4.0283	    -0.4196	
     0.1678	     0.5035	    -0.1678	    10.4904	    -3.6087	     3.4409	    -2.5177	     2.7695	    -3.6926	     0.2518	
     0.4196	     0.8392	     0.2518	    10.4904	    -3.2730	     3.6926	    -2.0142	     3.0212	    -3.3569	     0.8392	
     0.8392	     1.2589	     0.7553	    10.5743	    -2.8534	     3.9444	    -1.5945	     3.2730	    -3.1052	     1.4267	
     1.4267	     1.8463	     1.2589	    10.6583	    -2.5177	     4.1962	    -1.4267	     3.3569	    -2.8534	     2.0142	
     1.9302	     2.4338	     1.8463	    10.6583	    -2.1820	     4.3640	    -1.4267	     3.4409	    -2.6855	     2.3499	
     2.3499	     2.8534	     2.2659	    10.5743	    -2.0142	     4.4479	    -1.5945	     3.3569	    -2.6855	     2.6016	
     2.6016	     3.1052	     2.5177	    10.3226	    -2.0142	     4.2801	    -2.0142	     3.1052	    -2.8534	     2.5177	
     2.6016	     3.1891	     2.6016	     9.9030	    -2.1820	     3.9444	    -2.6016	     2.6855	    -3.1052	     2.2659	
     2.4338	     3.0212	     2.5177	     9.3994	    -2.6016	     3.4409	    -3.2730	     2.1820	    -3.5248	     1.7624	
     2.0142	     2.6016	     2.2659	     8.8959	    -3.1052	     2.8534	    -4.0283	     1.5106	    -4.0283	     1.0910	
     1.5945	     2.1820	     1.9302	     8.3923	    -3.6926	     2.2659	    -4.7836	     1.0071	    -4.5319	     0.3357	
     1.0910	     1.7624	     1.5945	     8.0566	    -4.2801	     1.8463	    -5.3711	     0.5035	    -4.8676	    -0.2518	
     0.7553	     1.4267	     1.2589	     7.8888	    -4.6997	     1.5106	    -5.7068	     0.2518	    -5.1193	    -0.7553	
     0.5875	     1.1749	     1.1749	     7.9727	    -5.0354	     1.4267	    -5.8746	     0.1678	    -5.1193	    -1.0910	
     0.5875	     1.0910	     1.1749	     7.9727	    -5.0354	     1.4267	    -5.7068	     0.2518	    -4.9515	    -1.1749	
     0.7553	     1.1749	     1.4267	     8.0566	    -4.8676	     1.5945	    -5.3711	     0.5035	    -4.6997	    -1.1749	
     1.0071	     1.3428	     1.7624	     8.0566	    -4.4479	     1.7624	    -4.8676	     0.8392	    -4.2801	    -0.9232	
     1.4267	     1.5945	     2.2659	     7.8888	    -3.7766	     2.0142	    -4.1122	     1.2589	    -3.7766	    -0.5875	
     1.8463	     1.9302	     2.7695	     7.3853	    -2.9373	     2.0981	    -3.3569	     1.6785	    -3.3569	    -0.1678	
     2.1820	     2.1820	     3.2730	     6.7139	    -2.0981	     2.0142	    -2.6855	     1.9302	    -2.8534	     0.3357	
     2.5177	     2.4338	     3.7766	     5.8746	    -1.3428	     1.7624	    -2.0142	     2.0142	    -2.4338	     0.7553	
     2.7695	     2.6016	     4.2801	     4.7836	    -0.5875	     1.4267	    -1.5106	     1.9302	    -2.1820	     1.0910	
     2.9373	     2.7695	     4.6158	     3.6087	     0.1678	     0.8392	    -1.1749	     1.6785	    -2.0142	     1.3428	
     3.0212	     2.9373	     5.0354	     2.3499	     0.6714	     0.0839	    -1.0071	     1.1749	    -2.0142	     1.2589	
     3.1052	     3.1052	     5.2872	     1.1749	     1.1749	    -0.8392	    -1.0071	     0.5035	    -2.2659	     1.0071	
     3.0212	     3.1052	     5.4550	     0.0839	     1.4267	    -1.7624	    -1.1749	    -0.2518	    -2.7695	     0.5035	
     2.9373	     3.1052	     5.5389	    -0.8392	     1.5945	    -2.6855	    -1.5106	    -1.0910	    -3.4409	    -0.1678	
     2.7695	     3.1052	     5.4550	    -1.5945	     1.5945	    -3.5248	    -1.8463	    -2.0142	    -4.1122	    -0.8392	
     2.5177	     2.9373	     5.3711	    -2.1820	     1.5106	    -4.3640	    -2.2659	    -2.8534	    -4.9515	    -1.5945	
     2.0981	     2.7695	     5.2032	    -2.6016	     1.3428	    -5.2032	    -2.6016	    -3.6926	    -5.7907	    -2.1820	
     1.6785	     2.4338	     4.9515	    -3.0212	     1.0910	    -5.8746	    -2.9373	    -4.4479	    -6.5460	    -2.7695	
     1.0910	     2.0142	     4.6997	    -3.4409	     0.7553	    -6.6299	    -3.1891	    -5.1193	    -7.3013	    -3.1891	
     0.5035	     1.5106	     4.3640	    -3.7766	     0.5035	    -7.2174	    -3.2730	    -5.6229	    -7.8888	    -3.4409	
     0.0000	     1.0910	     4.1962	    -4.0283	     0.4196	    -7.5531	    -3.1891	    -5.7907	    -8.2245	    -3.4409	
    -0.3357	     0.8392	     4.1962	    -4.1122	     0.5035	    -7.6370	    -2.7695	    -5.7068	    -8.1406	    -3.1052	
    -0.5035	     0.6714	     4.3640	    -4.0283	     0.9232	    -7.4692	    -2.0981	    -5.2032	    -7.7209	    -2.4338	
    -0.5035	     0.7553	     4.7836	    -3.6087	     1.5945	    -6.8817	    -1.1749	    -4.4479	    -6.8817	    -1.3428	
    -0.2518	     1.0071	     5.3711	    -3.0212	     2.4338	    -6.1264	     0.0000	    -3.3569	    -5.6229	     0.0000	
     0.0000	     1.2589	     5.9586	    -2.4338	     3.3569	    -5.2032	     1.1749	    -2.1820	    -4.1962	     1.5106	
     0.3357	     1.5945	     6.4621	    -1.9302	     4.2801	    -4.2801	     2.3499	    -1.0071	    -2.7695	     3.0212	
     0.5875	     1.8463	     6.7978	    -1.5945	     5.0354	    -3.5248	     3.2730	    -0.0839	    -1.4267	     4.2801	
     0.7553	     1.9302	     6.9656	    -1.4267	     5.4550	    -2.9373	     3.8605	     0.6714	    -0.3357	     5.2872	
     0.7553	     1.9302	     6.7978	    -1.4267	     5.7068	    -2.5177	     4.1962	     1.0910	     0.5875	     5.9586	
     0.5875	     1.7624	     6.4621	    -1.5945	     5.5389	    -2.3499	     4.2801	     1.3428	     1.1749	     6.2943	
     0.2518	     1.3428	     5.8746	    -1.9302	     5.1193	    -2.3499	     3.9444	     1.2589	     1.5106	     6.3782	
    -0.1678	     0.8392	     5.0354	    -2.3499	     4.3640	    -2.5177	     3.3569	     0.9232	     1.5106	     6.0425	
    -0.7553	     0.1678	     4.0283	    -2.8534	     3.3569	    -2.9373	     2.5177	     0.4196	     1.1749	     5.3711	
    -1.4267	    -0.6714	     2.9373	    -3.3569	     2.1820	    -3.4409	     1.4267	    -0.1678	     0.5875	     4.5319	
    -2.2659	    -1.5106	     1.8463	    -3.8605	     0.9232	    -4.1122	     0.2518	    -0.8392	    -0.1678	     3.6087	
    -3.1052	    -2.4338	     0.8392	    -4.2801	    -0.3357	    -4.6997	    -0.9232	    -1.5106	    -1.0071	     2.6016	
    -3.9444	    -3.4409	    -0.1678	    -4.5319	    -1.5945	    -5.3711	    -2.1820	    -2.0981	    -1.8463	     1.6785	
    -4.9515	    -4.5319	    -1.1749	    -4.8676	    -2.8534	    -5.9586	    -3.3569	    -2.6855	    -2.6016	     0.8392	
    -6.0425	    -5.6229	    -2.0981	    -5.1193	    -4.0283	    -6.5460	    -4.5319	    -3.1052	    -3.3569	     0.1678	
    -7.0496	    -6.7978	    -2.9373	    -5.2872	    -5.0354	    -7.0496	    -5.4550	    -3.5248	    -4.0283	    -0.4196	
    -8.0566	    -7.8888	    -3.6926	    -5.3711	    -5.7907	    -7.3853	    -6.1264	    -3.6926	    -4.5319	    -0.7553	
    -8.8120	    -8.6441	    -4.1122	    -5.3711	    -6.2103	    -7.4692	    -6.3782	    -3.6926	    -4.7836	    -0.7553	
    -9.3155	    -9.1476	    -4.2801	    -5.0354	    -6.2943	    -7.3013	    -6.2943	    -3.4409	    -4.6997	    -0.5035	
    -9.3994	    -9.2316	    -4.0283	    -4.4479	    -5.9586	    -6.7978	    -5.8746	    -2.8534	    -4.3640	     0.0000	
    -9.0637	    -8.9798	    -3.5248	    -3.5248	    -5.2032	    -5.8746	    -5.1193	    -2.0142	    -3.6926	     0.8392	
    -8.5602	    -8.3923	    -2.6855	    -2.4338	    -4.2801	    -4.7836	    -4.1122	    -1.0071	    -2.7695	     1.6785	
    -7.7209	    -7.4692	    -1.6785	    -1.1749	    -3.1891	    -3.5248	    -3.1052	     0.0839	    -1.7624	     2.6016	
    -6.7978	    -6.4621	    -0.5875	     0.0839	    -2.0981	    -2.1820	    -2.1820	     1.1749	    -0.8392	     3.4409	
    -5.7907	    -5.3711	     0.4196	     1.2589	    -1.1749	    -0.9232	    -1.4267	     2.0142	    -0.0839	     4.0283	
    -4.7836	    -4.2801	     1.3428	     2.3499	    -0.3357	     0.0839	    -0.8392	     2.6016	     0.3357	     4.2801	
    -3.7766	    -3.1891	     2.0981	     3.1052	     0.2518	     0.8392	    -0.5875	     2.9373	     0.5035	     4.1962	
    -2.8534	    -2.3499	     2.6855	     3.6926	     0.5035	     1.3428	    -0.5875	     2.9373	     0.2518	     3.7766	
    -2.0142	    -1.5106	     3.0212	     4.1122	     0.5875	     1.6785	    -0.7553	     2.6855	    -0.3357	     3.0212	
    -1.3428	    -0.9232	     3.2730	     4.3640	     0.5035	     1.7624	    -1.0910	     2.3499	    -1.0910	     2.0142	
    -0.6714	    -0.2518	     3.4409	     4.6158	     0.2518	     1.8463	    -1.4267	     1.9302	    -1.9302	     1.0071	
     0.0839	     0.3357	     3.6087	     4.8676	     0.1678	     1.9302	    -1.5945	     1.5106	    -2.7695	    -0.0839	
     0.7553	     0.9232	     3.8605	     5.1193	     0.0839	     2.0981	    -1.6785	     1.2589	    -3.3569	    -1.0071	
     1.4267	     1.5106	     4.2801	     5.4550	     0.2518	     2.2659	    -1.5106	     1.0910	    -3.8605	    -1.6785	
     2.0981	     2.0981	     4.6158	     5.7907	     0.5035	     2.5177	    -1.1749	     1.0910	    -4.1122	    -2.2659	
     2.6855	     2.6016	     5.0354	     6.1264	     0.8392	     2.6855	    -0.6714	     1.0910	    -4.2801	    -2.6016	
     3.1891	     2.9373	     5.3711	     6.2943	     1.2589	     2.7695	    -0.1678	     1.1749	    -4.2801	    -2.7695	
     3.4409	     3.1891	     5.6229	     6.2103	     1.7624	     2.7695	     0.4196	     1.1749	    -4.1962	    -2.7695	
     3.4409	     3.1891	     5.7068	     5.9586	     2.0981	     2.6016	     0.9232	     1.0910	    -4.1122	    -2.6855	
     3.2730	     2.9373	     5.7068	     5.5389	     2.3499	     2.2659	     1.2589	     0.9232	    -3.9444	    -2.5177	
     2.9373	     2.6016	     5.5389	     4.9515	     2.4338	     1.8463	     1.3428	     0.7553	    -3.8605	    -2.3499	
     2.4338	     2.0981	     5.2872	     4.3640	     2.4338	     1.4267	     1.3428	     0.5875	    -3.7766	    -2.0142	
     1.8463	     1.5945	     5.0354	     3.8605	     2.2659	     1.0071	     1.1749	     0.4196	    -3.6926	    -1.6785	
     1.2589	     1.0910	     4.7836	     3.4409	     2.0142	     0.6714	     0.8392	     0.2518	    -3.6087	    -1.3428	
     0.8392	     0.6714	     4.5319	     3.2730	     1.7624	     0.3357	     0.3357	     0.0839	    -3.6087	    -1.0910	
     0.4196	     0.4196	     4.3640	     3.1052	     1.5106	     0.0839	    -0.2518	    -0.0839	    -3.6926	    -0.9232	
     0.0000	     0.1678	     4.1122	     2.9373	     1.0910	    -0.2518	    -1.0071	    -0.3357	    -3.7766	    -0.9232	
    -0.3357	    -0.0839	     3.8605	     2.6855	     0.5875	    -0.7553	    -2.0142	    -0.8392	    -4.1122	    -1.1749	
    -0.7553	    -0.3357	     3.3569	     2.2659	    -0.0839	    -1.4267	    -3.1891	    -1.5106	    -4.6158	    -1.6785	
    -1.2589	    -0.7553	     2.6855	     1.7624	    -0.9232	    -2.3499	    -4.5319	    -2.3499	    -5.3711	    -2.3499	
    -1.7624	    -1.1749	     2.0142	     1.0910	    -1.8463	    -3.3569	    -5.7907	    -3.4409	    -6.2103	    -3.1052	
    -2.2659	    -1.5106	     1.2589	     0.5035	    -2.6855	    -4.3640	    -6.9656	    -4.4479	    -7.2174	    -3.9444	
    -2.6016	    -1.8463	     0.5875	     0.0000	    -3.5248	    -5.2872	    -7.9727	    -5.4550	    -8.1406	    -4.6997	
    -2.7695	    -2.0981	     0.0000	    -0.4196	    -4.1122	    -6.1264	    -8.6441	    -6.3782	    -8.9798	    -5.2872	
    -2.7695	    -2.1820	    -0.4196	    -0.6714	    -4.4479	    -6.7978	    -8.9798	    -7.0496	    -9.5673	    -5.6229	
    -2.6016	    -2.1820	    -0.6714	    -0.8392	    -4.6997	    -7.2174	    -9.1476	    -7.4692	    -9.9030	    -5.8746	
    -2.3499	    -2.0981	    -0.9232	    -0.9232	    -4.6997	    -7.3853	    -9.0637	    -7.7209	   -10.1547	    -5.8746	
    -2.0981	    -2.0142	    -1.0071	    -1.0071	    -4.6997	    -7.4692	    -8.8959	    -7.7209	   -10.1547	    -5.7907	
    -2.0142	    -2.0142	    -1.1749	    -1.0910	    -4.6997	    -7.4692	    -8.7280	    -7.7209	    -9.9869	    -5.7068	
    -2.0142	    -2.1820	    -1.3428	    -1.2589	    -4.6997	    -7.3853	    -8.5602	    -7.5531	    -9.8190	    -5.5389	
    -2.1820	    -2.4338	    -1.5945	    -1.4267	    -4.6997	    -7.3013	    -8.4763	    -7.4692	    -9.6512	    -5.4550	
    -2.5177	    -2.8534	    -1.9302	    -1.7624	    -4.7836	    -7.3013	    -8.3923	    -7.3013	    -9.3994	    -5.2872	
    -3.0212	    -3.3569	    -2.2659	    -2.0981	    -4.9515	    -7.3853	    -8.3084	    -7.3853	    -9.3155	    -5.1193	
    -3.6926	    -4.0283	    -2.6855	    -2.6016	    -5.2032	    -7.5531	    -8.4763	    -7.5531	    -9.3155	    -5.0354	
    -4.5319	    -4.7836	    -3.1891	    -3.1052	    -5.5389	    -7.8049	    -8.7280	    -7.8888	    -9.3994	    -5.0354	
    -5.4550	    -5.5389	    -3.6926	    -3.7766	    -6.0425	    -8.2245	    -9.0637	    -8.3923	    -9.7351	    -5.2032	
    -6.2943	    -6.2103	    -4.2801	    -4.3640	    -6.5460	    -8.6441	    -9.7351	    -8.9798	   -10.3226	    -5.5389	
    -6.9656	    -6.8817	    -4.8676	    -4.9515	    -7.2174	    -9.1476	   -10.4065	    -9.6512	   -10.9100	    -6.0425	
    -7.5531	    -7.3853	    -5.3711	    -5.3711	    -7.9727	    -9.6512	   -11.3297	   -10.4065	   -11.6653	    -6.6299	
    -7.9727	    -7.8049	    -5.8746	    -5.7907	    -8.7280	   -10.0708	   -12.1689	   -10.9940	   -12.4207	    -7.3013	
    -8.2245	    -8.1406	    -6.3782	    -5.9586	    -9.4833	   -10.4065	   -13.0920	   -11.5814	   -13.1760	    -8.0566	
    -8.3084	    -8.3923	    -6.8817	    -6.0425	   -10.1547	   -10.5743	   -13.9313	   -12.0010	   -13.8474	    -8.6441	
    -8.3084	    -8.5602	    -7.3013	    -5.8746	   -10.8261	   -10.4904	   -14.6866	   -12.2528	   -14.3509	    -9.2316	
    -8.3084	    -8.6441	    -7.6370	    -5.6229	   -11.3297	   -10.3226	   -15.2740	   -12.2528	   -14.7705	    -9.5673	
    -8.1406	    -8.5602	    -7.8888	    -5.1193	   -11.6653	    -9.9869	   -15.6937	   -12.1689	   -14.9384	    -9.6512	
    -7.8049	    -8.3923	    -7.9727	    -4.6158	   -11.8332	    -9.5673	   -15.8615	   -11.8332	   -14.9384	    -9.4833	
    -7.3853	    -8.0566	    -7.8888	    -4.0283	   -11.8332	    -8.9798	   -15.6937	   -11.3297	   -14.6866	    -9.0637	
    -6.7978	    -7.5531	    -7.5531	    -3.5248	   -11.4975	    -8.3084	   -15.3580	   -10.6583	   -14.1830	    -8.3084	
    -6.1264	    -6.8817	    -7.0496	    -3.0212	   -10.9100	    -7.6370	   -14.6866	    -9.9030	   -13.5117	    -7.3853	
    -5.4550	    -6.2103	    -6.4621	    -2.6855	   -10.2386	    -7.0496	   -13.8474	    -9.0637	   -12.6724	    -6.2103	
    -4.6997	    -5.4550	    -5.7907	    -2.5177	    -9.3994	    -6.5460	   -12.8403	    -8.3084	   -11.7493	    -5.0354	
    -4.1122	    -4.8676	    -5.0354	    -2.6016	    -8.5602	    -6.2103	   -11.7493	    -7.7209	   -10.8261	    -3.8605	
    -3.6087	    -4.2801	    -4.3640	    -2.8534	    -7.8049	    -5.9586	   -10.6583	    -7.2174	    -9.9869	    -2.8534	
    -3.1052	    -3.7766	    -3.6926	    -3.1052	    -7.1335	    -5.8746	    -9.6512	    -6.9656	    -9.3155	    -2.0142	
    -2.6855	    -3.2730	    -3.0212	    -3.3569	    -6.5460	    -5.7907	    -8.7280	    -6.7978	    -8.8120	    -1.3428	
    -2.2659	    -2.7695	    -2.3499	    -3.3569	    -6.1264	    -5.7907	    -7.9727	    -6.7978	    -8.3923	    -0.9232	
    -1.9302	    -2.2659	    -1.7624	    -3.1891	    -5.8746	    -5.6229	    -7.4692	    -6.7978	    -8.2245	    -0.7553	
    -1.5106	    -1.8463	    -1.3428	    -2.7695	    -5.7907	    -5.4550	    -7.1335	    -6.7978	    -8.0566	    -0.7553	
    -1.0910	    -1.3428	    -0.9232	    -2.1820	    -5.7907	    -5.2032	    -7.1335	    -6.7978	    -8.0566	    -0.9232	
    -0.5875	    -0.8392	    -0.5875	    -1.4267	    -5.8746	    -4.8676	    -7.2174	    -6.7139	    -8.0566	    -1.1749	
     0.0000	    -0.3357	    -0.3357	    -0.5875	    -6.1264	    -4.4479	    -7.4692	    -6.5460	    -8.0566	    -1.4267	
     0.5035	     0.1678	    -0.1678	     0.1678	    -6.2943	    -4.1122	    -7.8049	    -6.4621	    -8.0566	    -1.7624	
     0.9232	     0.5875	    -0.1678	     0.6714	    -6.5460	    -3.8605	    -8.3084	    -6.3782	    -8.2245	    -2.0981	
     1.0071	     0.6714	    -0.3357	     0.9232	    -6.7978	    -3.9444	    -8.8120	    -6.5460	    -8.5602	    -2.6855	
     0.7553	     0.3357	    -0.8392	     0.5035	    -7.2174	    -4.4479	    -9.4833	    -7.0496	    -9.2316	    -3.3569	
     0.0000	    -0.4196	    -1.5945	    -0.4196	    -7.8888	    -5.3711	   -10.1547	    -7.8888	   -10.1547	    -4.2801	
    -1.2589	    -1.6785	    -2.6855	    -1.8463	    -8.5602	    -6.7139	   -10.9940	    -9.1476	   -11.4136	    -5.4550	
    -2.8534	    -3.1891	    -3.9444	    -3.6926	    -9.3994	    -8.3084	   -11.7493	   -10.5743	   -12.8403	    -6.7139	
    -4.5319	    -4.7836	    -5.2872	    -5.6229	   -10.1547	    -9.9869	   -12.3367	   -12.0850	   -14.3509	    -8.0566	
    -6.1264	    -6.3782	    -6.3782	    -7.4692	   -10.7422	   -11.5814	   -12.8403	   -13.4277	   -15.6097	    -9.2316	
    -7.3853	    -7.5531	    -7.3013	    -9.1476	   -11.0779	   -12.9242	   -13.0081	   -14.6027	   -16.7007	   -10.2386	
    -8.2245	    -8.3923	    -7.8049	   -10.4904	   -11.0779	   -13.9313	   -12.8403	   -15.4419	   -17.4561	   -10.9940	
    -8.5602	    -8.7280	    -7.8888	   -11.2457	   -10.6583	   -14.4348	   -12.4207	   -15.8615	   -17.8757	   -11.4975	
    -8.3923	    -8.4763	    -7.5531	   -11.5814	    -9.9869	   -14.5187	   -11.7493	   -15.9454	   -17.9596	   -11.7493	
    -7.8049	    -7.8049	    -6.8817	   -11.4136	    -9.0637	   -14.2670	   -10.9100	   -15.6937	   -17.7078	   -11.8332	
    -6.9656	    -6.8817	    -5.9586	   -10.8261	    -7.9727	   -13.6795	    -9.9030	   -15.2740	   -17.3721	   -11.8332	
    -6.0425	    -5.8746	    -5.0354	   -10.0708	    -7.0496	   -13.0081	    -8.9798	   -14.7705	   -16.9525	   -11.9171	
    -5.2032	    -4.9515	    -4.1962	    -9.1476	    -6.2103	   -12.2528	    -8.2245	   -14.2670	   -16.6168	   -12.0010	
    -4.6158	    -4.2801	    -3.6087	    -8.3923	    -5.7907	   -11.7493	    -7.7209	   -13.9313	   -16.4490	   -12.1689	
    -4.2801	    -3.8605	    -3.2730	    -7.7209	    -5.6229	   -11.3297	    -7.4692	   -13.7634	   -16.4490	   -12.4207	
    -4.1962	    -3.6926	    -3.1891	    -7.1335	    -5.7907	   -11.0779	    -7.3853	   -13.6795	   -16.6168	   -12.7563	
    -4.1962	    -3.6087	    -3.2730	    -6.7978	    -6.0425	   -10.9100	    -7.5531	   -13.7634	   -16.9525	   -13.0920	
    -4.3640	    -3.6926	    -3.5248	    -6.5460	    -6.4621	   -10.9100	    -7.7209	   -13.8474	   -17.2882	   -13.3438	
    -4.5319	    -3.9444	    -3.8605	    -6.4621	    -7.0496	   -10.9940	    -8.0566	   -14.0152	   -17.6239	   -13.5117	
    -4.8676	    -4.1962	    -4.2801	    -6.5460	    -7.6370	   -11.2457	    -8.3923	   -14.0991	   -17.9596	   -13.5956	
    -5.2032	    -4.6158	    -4.6158	    -6.7139	    -8.2245	   -11.4975	    -8.6441	   -14.2670	   -18.2114	   -13.5117	
    -5.4550	    -4.8676	    -4.8676	    -6.9656	    -8.6441	   -11.6653	    -8.8120	   -14.2670	   -18.2114	   -13.3438	
    -5.5389	    -5.0354	    -4.8676	    -7.0496	    -8.8959	   -11.6653	    -8.8120	   -14.1830	   -18.0435	   -12.9242	
    -5.2872	    -4.8676	    -4.5319	    -6.9656	    -8.8120	   -11.4975	    -8.6441	   -13.7634	   -17.6239	   -12.3367	
    -4.9515	    -4.4479	    -3.9444	    -6.6299	    -8.4763	   -11.0779	    -8.3084	   -13.1760	   -16.8686	   -11.5814	
    -4.3640	    -3.9444	    -3.1891	    -6.2103	    -7.8888	   -10.4904	    -7.8888	   -12.5046	   -16.1133	   -10.8261	
    -3.6926	    -3.3569	    -2.3499	    -5.6229	    -7.3013	    -9.7351	    -7.5531	   -11.8332	   -15.2740	   -10.0708	
    -3.1052	    -2.6855	    -1.5106	    -5.1193	    -6.7139	    -9.0637	    -7.3013	   -11.1618	   -14.4348	    -9.4833	
    -2.6016	    -2.1820	    -0.7553	    -4.6158	    -6.1264	    -8.4763	    -7.1335	   -10.6583	   -13.8474	    -8.9798	
    -2.0981	    -1.5945	     0.0000	    -4.1962	    -5.7068	    -7.8888	    -7.1335	   -10.2386	   -13.4277	    -8.7280	
    -1.5106	    -1.0910	     0.5875	    -3.8605	    -5.3711	    -7.3853	    -7.1335	   -10.0708	   -13.0920	    -8.7280	
    -1.0071	    -0.5035	     1.0910	    -3.6926	    -5.2032	    -7.0496	    -7.3013	   -10.0708	   -13.0081	    -8.9798	
    -0.5035	     0.0000	     1.5106	    -3.5248	    -5.1193	    -6.7978	    -7.5531	   -10.1547	   -13.1760	    -9.3994	
     0.0000	     0.4196	     1.7624	    -3.4409	    -5.2872	    -6.7139	    -7.8888	   -10.4065	   -13.4277	    -9.9869	
     0.5035	     0.9232	     1.9302	    -3.4409	    -5.4550	    -6.7978	    -8.3084	   -10.6583	   -13.8474	   -10.6583	
     0.9232	     1.3428	     2.0981	    -3.5248	    -5.7068	    -6.8817	    -8.6441	   -10.9100	   -14.3509	   -11.4975	
     1.3428	     1.8463	     2.2659	    -3.5248	    -5.9586	    -7.0496	    -8.9798	   -11.1618	   -14.8544	   -12.2528	
     1.6785	     2.1820	     2.3499	    -3.5248	    -6.1264	    -7.2174	    -9.3155	   -11.2457	   -15.3580	   -12.9242	
     1.8463	     2.5177	     2.4338	    -3.6087	    -6.2943	    -7.3853	    -9.4833	   -11.2457	   -15.7776	   -13.5956	
     2.0142	     2.6855	     2.4338	    -3.6087	    -6.4621	    -7.6370	    -9.6512	   -11.2457	   -16.1972	   -14.0991	
     1.9302	     2.7695	     2.3499	    -3.7766	    -6.4621	    -7.8888	    -9.7351	   -11.1618	   -16.4490	   -14.5187	
     1.7624	     2.6855	     2.2659	    -3.9444	    -6.4621	    -8.0566	    -9.7351	   -10.9940	   -16.6168	   -14.7705	
     1.5106	     2.5177	     2.1820	    -4.1962	    -6.2943	    -8.2245	    -9.6512	   -10.8261	   -16.6168	   -14.8544	
     1.1749	     2.2659	     2.1820	    -4.5319	    -6.0425	    -8.4763	    -9.4833	   -10.6583	   -16.5329	   -14.8544	
     0.7553	     1.9302	     2.0981	    -4.9515	    -5.7068	    -8.6441	    -9.1476	   -10.4904	   -16.3651	   -14.7705	
     0.3357	     1.5106	     1.9302	    -5.5389	    -5.3711	    -8.8120	    -8.8959	   -10.3226	   -16.1133	   -14.5187	
    -0.2518	     1.0071	     1.7624	    -6.2103	    -5.1193	    -9.0637	    -8.5602	   -10.2386	   -15.7776	   -14.3509	
    -0.8392	     0.3357	     1.4267	    -6.9656	    -4.9515	    -9.3994	    -8.3084	   -10.3226	   -15.6097	   -14.1830	
    -1.5106	    -0.4196	     0.9232	    -7.8049	    -4.9515	    -9.8190	    -8.1406	   -10.5743	   -15.4419	   -14.0991	
    -2.1820	    -1.1749	     0.4196	    -8.5602	    -5.1193	   -10.2386	    -8.1406	   -10.9100	   -15.4419	   -14.0991	
    -2.8534	    -1.9302	    -0.1678	    -9.2316	    -5.4550	   -10.6583	    -8.3084	   -11.3297	   -15.6097	   -14.1830	
    -3.5248	    -2.6855	    -0.7553	    -9.7351	    -5.8746	   -11.0779	    -8.5602	   -11.8332	   -15.8615	   -14.3509	
    -4.1122	    -3.2730	    -1.2589	   -10.0708	    -6.4621	   -11.4975	    -8.8959	   -12.4207	   -16.2811	   -14.6027	
    -4.6997	    -3.8605	    -1.6785	   -10.2386	    -6.9656	   -11.8332	    -9.3994	   -12.9242	   -16.6168	   -14.8544	
    -5.2032	    -4.3640	    -2.0981	   -10.1547	    -7.5531	   -12.0010	    -9.7351	   -13.4277	   -17.0364	   -15.1062	
    -5.6229	    -4.7836	    -2.3499	    -9.9869	    -8.0566	   -12.1689	   -10.1547	   -13.8474	   -17.3721	   -15.2740	
    -6.0425	    -5.1193	    -2.6016	    -9.6512	    -8.3923	   -12.2528	   -10.4065	   -14.0991	   -17.6239	   -15.3580	
    -6.5460	    -5.6229	    -2.8534	    -9.3994	    -8.8120	   -12.2528	   -10.6583	   -14.4348	   -17.8757	   -15.3580	
    -7.0496	    -6.1264	    -3.2730	    -9.2316	    -9.2316	   -12.3367	   -10.7422	   -14.6866	   -18.1274	   -15.4419	
    -7.8049	    -6.8817	    -3.7766	    -9.1476	    -9.6512	   -12.5046	   -10.9100	   -15.0223	   -18.2953	   -15.4419	
    -8.7280	    -7.8049	    -4.4479	    -9.2316	   -10.1547	   -12.6724	   -11.0779	   -15.2740	   -18.4631	   -15.3580	
    -9.8190	    -8.8959	    -5.2872	    -9.4833	   -10.6583	   -12.8403	   -11.1618	   -15.6097	   -18.5471	   -15.2740	
   -10.9100	   -10.0708	    -6.2943	    -9.8190	   -11.1618	   -13.0081	   -11.2457	   -15.8615	   -18.5471	   -15.1062	
   -12.0010	   -11.2457	    -7.2174	   -10.2386	   -11.5814	   -13.1760	   -11.2457	   -16.0294	   -18.3792	   -14.8544	
   -13.0920	   -12.3367	    -8.0566	   -10.7422	   -11.9171	   -13.3438	   -11.2457	   -16.1972	   -18.2114	   -14.5187	
   -13.9313	   -13.2599	    -8.8120	   -11.3297	   -12.2528	   -13.5117	   -11.2457	   -16.3651	   -17.8757	   -14.0152	
   -14.6027	   -13.9313	    -9.4833	   -12.0010	   -12.4207	   -13.6795	   -11.1618	   -16.4490	   -17.3721	   -13.5117	
   -14.9384	   -14.3509	    -9.8190	   -12.5046	   -12.4207	   -13.6795	   -11.1618	   -16.3651	   -16.7847	   -12.9242	
   -14.9384	   -14.3509	    -9.9030	   -12.7563	   -12.3367	   -13.5117	   -10.9940	   -16.1133	   -16.0294	   -12.0850	
   -14.4348	   -13.8474	    -9.5673	   -12.5885	   -12.0010	   -13.0920	   -10.7422	   -15.5258	   -15.0223	   -11.0779	
   -13.5117	   -13.0081	    -8.9798	   -11.8332	   -11.4975	   -12.1689	   -10.4904	   -14.6866	   -13.8474	    -9.9030	
   -12.1689	   -11.7493	    -8.1406	   -10.2386	   -10.8261	   -10.7422	   -10.0708	   -13.3438	   -12.4207	    -8.5602	
   -10.4904	   -10.1547	    -7.0496	    -7.8049	   -10.0708	    -8.8959	    -9.6512	   -11.7493	   -10.8261	    -7.1335	
    -8.6441	    -8.4763	    -5.9586	    -4.7836	    -9.2316	    -6.5460	    -9.2316	    -9.9030	    -9.1476	    -5.7068	
    -6.7978	    -6.7139	    -4.8676	    -1.0910	    -8.5602	    -3.9444	    -8.8959	    -7.8049	    -7.5531	    -4.2801	
    -4.9515	    -5.0354	    -3.8605	     2.9373	    -7.9727	    -1.0910	    -8.5602	    -5.5389	    -5.8746	    -2.8534	
    -3.1052	    -3.3569	    -2.8534	     7.2174	    -7.4692	     1.9302	    -8.2245	    -3.1891	    -4.2801	    -1.5106	
    -1.4267	    -1.8463	    -1.9302	    11.5814	    -6.9656	     5.1193	    -7.8888	    -0.6714	    -2.5177	    -0.0839	
     0.2518	    -0.3357	    -1.0071	    16.0294	    -6.4621	     8.3084	    -7.4692	     1.9302	    -0.8392	     1.2589	
     1.8463	     1.1749	    -0.0839	    20.2255	    -5.9586	    11.4136	    -6.7978	     4.5319	     1.0071	     2.6855	
     3.2730	     2.5177	     0.7553	    24.1699	    -5.2872	    14.4348	    -5.9586	     7.0496	     2.7695	     4.1122	
     4.6997	     3.8605	     1.5945	    27.6947	    -4.5319	    17.1204	    -5.0354	     9.4833	     4.6158	     5.5389	
     6.0425	     5.0354	     2.5177	    30.7159	    -3.6926	    19.6381	    -3.7766	    11.6653	     6.2943	     6.8817	
     7.3013	     6.2103	     3.3569	    33.2336	    -2.6855	    21.7361	    -2.4338	    13.6795	     7.8049	     8.2245	
     8.4763	     7.3013	     4.2801	    35.2478	    -1.5106	    23.5825	    -1.0071	    15.4419	     9.2316	     9.4833	
     9.6512	     8.3923	     5.2872	    36.7584	    -0.2518	    25.0092	     0.4196	    16.8686	    10.4904	    10.5743	
    10.9100	     9.4833	     6.2943	    37.7655	     1.0910	    26.1841	     1.7624	    17.9596	    11.4975	    11.5814	
    12.1689	    10.6583	     7.4692	    38.3530	     2.4338	    26.9394	     2.9373	    18.7988	    12.4207	    12.4207	
    13.5117	    12.0010	     8.6441	    38.5208	     3.7766	    27.5269	     3.9444	    19.3024	    13.0920	    13.0920	
    14.8544	    13.2599	     9.8190	    38.3530	     5.0354	    27.6947	     4.7836	    19.5541	    13.4277	    13.5956	
    16.1133	    14.5187	    10.8261	    37.8494	     6.1264	    27.6108	     5.2872	    19.3024	    13.5117	    13.6795	
    17.1204	    15.5258	    11.6653	    36.9263	     6.7978	    27.0233	     5.4550	    18.7149	    13.1760	    13.4277	
    17.7917	    16.1972	    12.1689	    35.6674	     7.0496	    26.1002	     5.2032	    17.7078	    12.3367	    12.6724	
    17.8757	    16.4490	    12.2528	    34.0729	     6.7139	    24.5895	     4.5319	    16.1133	    10.9940	    11.4136	
    17.4561	    16.1972	    11.9171	    31.9748	     5.9586	    22.6593	     3.3569	    14.0991	     9.0637	     9.6512	
    16.5329	    15.3580	    11.0779	    29.5410	     4.6997	    20.3094	     1.8463	    11.6653	     6.7978	     7.5531	
    15.0223	    14.0152	     9.8190	    26.7715	     3.1052	    17.5400	     0.0000	     8.9798	     4.1122	     5.0354	
    13.0920	    12.3367	     8.2245	    23.7503	     1.2589	    14.6027	    -2.0142	     6.1264	     1.1749	     2.4338	
    11.0779	    10.4904	     6.5460	    20.6451	    -0.6714	    11.6653	    -4.0283	     3.3569	    -1.6785	    -0.0839	
     8.9798	     8.4763	     4.8676	    17.4561	    -2.4338	     8.7280	    -5.9586	     0.7553	    -4.2801	    -2.4338	
     7.0496	     6.6299	     3.3569	    14.4348	    -3.9444	     6.0425	    -7.5531	    -1.5945	    -6.6299	    -4.3640	
     5.3711	     5.0354	     2.0142	    11.5814	    -5.1193	     3.6087	    -8.8959	    -3.5248	    -8.4763	    -5.8746	
     4.0283	     3.7766	     1.0071	     8.9798	    -5.9586	     1.6785	    -9.7351	    -5.0354	    -9.9030	    -6.8817	
     3.0212	     2.7695	     0.4196	     6.7139	    -6.2943	     0.0839	   -10.1547	    -6.1264	   -10.7422	    -7.3013	
     2.2659	     2.0981	     0.1678	     4.7836	    -6.2103	    -1.1749	   -10.1547	    -6.7139	   -11.2457	    -7.3853	
     1.9302	     1.6785	     0.1678	     3.0212	    -5.7907	    -2.0142	    -9.9030	    -7.1335	   -11.3297	    -7.1335	
     1.6785	     1.4267	     0.4196	     1.6785	    -5.2032	    -2.6016	    -9.3155	    -7.2174	   -11.1618	    -6.6299	
     1.5945	     1.2589	     0.6714	     0.5035	    -4.6158	    -2.9373	    -8.7280	    -7.1335	   -10.9100	    -6.2103	
     1.5945	     1.1749	     1.0910	    -0.3357	    -3.9444	    -3.1052	    -8.0566	    -6.9656	   -10.4904	    -5.7068	
     1.5945	     1.2589	     1.5106	    -0.8392	    -3.2730	    -3.0212	    -7.3853	    -6.6299	    -9.9869	    -5.4550	
     1.6785	     1.3428	     1.9302	    -0.9232	    -2.6855	    -2.6855	    -6.8817	    -6.2103	    -9.5673	    -5.2032	
     1.8463	     1.4267	     2.3499	    -0.6714	    -2.2659	    -2.1820	    -6.4621	    -5.6229	    -9.1476	    -5.1193	
     1.8463	     1.5106	     2.6855	    -0.1678	    -2.0142	    -1.6785	    -6.2943	    -5.1193	    -8.7280	    -5.2032	
     1.8463	     1.5945	     2.8534	     0.5875	    -1.9302	    -1.0071	    -6.3782	    -4.5319	    -8.3923	    -5.3711	
     1.8463	     1.5945	     2.9373	     1.5106	    -2.0981	    -0.3357	    -6.7139	    -3.9444	    -8.2245	    -5.5389	
     1.7624	     1.6785	     3.0212	     2.5177	    -2.3499	     0.3357	    -7.0496	    -3.4409	    -7.9727	    -5.7907	
     1.8463	     1.8463	     3.0212	     3.6926	    -2.6016	     1.0910	    -7.5531	    -2.8534	    -7.8049	    -5.9586	
     2.0981	     2.0981	     3.1052	     4.9515	    -2.9373	     1.9302	    -7.8888	    -2.1820	    -7.4692	    -6.0425	
     2.4338	     2.5177	     3.2730	     6.2103	    -3.1052	     2.7695	    -8.1406	    -1.5106	    -7.0496	    -5.9586	
     2.9373	     3.1052	     3.4409	     7.3013	    -3.1891	     3.5248	    -8.2245	    -0.8392	    -6.5460	    -5.7907	
     3.6087	     3.6926	     3.6926	     8.2245	    -3.1052	     4.2801	    -8.1406	    -0.1678	    -5.9586	    -5.5389	
     4.1962	     4.2801	     4.0283	     8.8120	    -2.9373	     4.7836	    -7.8888	     0.5035	    -5.2872	    -5.2032	
     4.7836	     4.7836	     4.2801	     9.0637	    -2.6855	     5.2032	    -7.5531	     1.0071	    -4.6997	    -4.8676	
     5.2872	     5.2032	     4.4479	     8.8959	    -2.3499	     5.3711	    -7.1335	     1.4267	    -4.0283	    -4.4479	
     5.5389	     5.3711	     4.6997	     8.3084	    -2.0142	     5.3711	    -6.6299	     1.6785	    -3.4409	    -4.1122	
     5.7068	     5.4550	     4.7836	     7.3853	    -1.5945	     5.1193	    -6.0425	     1.7624	    -2.9373	    -3.7766	
     5.7068	     5.3711	     4.8676	     6.2103	    -1.1749	     4.6997	    -5.5389	     1.7624	    -2.5177	    -3.4409	
     5.5389	     5.2032	     5.0354	     4.9515	    -0.7553	     4.1962	    -5.0354	     1.6785	    -2.1820	    -3.1891	
     5.3711	     5.0354	     5.0354	     3.7766	    -0.3357	     3.6926	    -4.5319	     1.5106	    -2.0142	    -3.0212	
     5.1193	     4.7836	     5.1193	     2.6855	     0.0000	     3.1891	    -4.1962	     1.3428	    -2.0142	    -3.0212	
     4.8676	     4.6158	     5.2032	     1.9302	     0.3357	     2.6855	    -4.0283	     1.0910	    -2.1820	    -3.0212	
     4.6158	     4.4479	     5.2032	     1.3428	     0.5035	     2.2659	    -4.0283	     0.7553	    -2.4338	    -3.1891	
     4.4479	     4.3640	     5.1193	     1.1749	     0.5875	     1.9302	    -4.1122	     0.5035	    -2.8534	    -3.4409	
     4.2801	     4.3640	     5.1193	     1.2589	     0.5875	     1.7624	    -4.4479	     0.1678	    -3.3569	    -3.6926	
     4.2801	     4.4479	     5.1193	     1.7624	     0.5875	     1.7624	    -4.6997	     0.0000	    -3.8605	    -3.8605	
     4.3640	     4.6997	     5.2032	     2.5177	     0.5875	     1.9302	    -4.9515	     0.0000	    -4.2801	    -4.0283	
     4.6997	     5.1193	     5.3711	     3.5248	     0.6714	     2.3499	    -5.1193	     0.1678	    -4.5319	    -3.9444	
     5.1193	     5.6229	     5.6229	     4.7836	     0.7553	     2.9373	    -5.2032	     0.5035	    -4.6158	    -3.7766	
     5.6229	     6.1264	     5.8746	     6.0425	     1.0071	     3.6087	    -5.1193	     1.0071	    -4.5319	    -3.4409	
     6.2103	     6.6299	     6.2103	     7.2174	     1.1749	     4.3640	    -4.9515	     1.6785	    -4.2801	    -3.1052	
     6.6299	     7.0496	     6.3782	     8.3084	     1.2589	     5.1193	    -4.7836	     2.3499	    -3.9444	    -2.6016	
     7.0496	     7.3853	     6.5460	     9.1476	     1.3428	     5.7907	    -4.5319	     3.1052	    -3.5248	    -2.0981	
     7.2174	     7.4692	     6.6299	     9.7351	     1.4267	     6.4621	    -4.2801	     3.8605	    -3.0212	    -1.5945	
     7.2174	     7.4692	     6.5460	     9.9869	     1.4267	     6.8817	    -4.0283	     4.5319	    -2.4338	    -1.0910	
     6.9656	     7.1335	     6.4621	     9.9030	     1.3428	     7.2174	    -3.7766	     5.0354	    -1.9302	    -0.5875	
     6.5460	     6.7139	     6.1264	     9.4833	     1.1749	     7.3013	    -3.6087	     5.2872	    -1.4267	    -0.2518	
     5.7907	     5.9586	     5.7068	     8.6441	     0.8392	     7.0496	    -3.6087	     5.2872	    -1.2589	    -0.0839	
     4.8676	     5.0354	     5.1193	     7.6370	     0.4196	     6.6299	    -3.6926	     4.9515	    -1.2589	    -0.2518	
     3.8605	     4.1122	     4.5319	     6.3782	    -0.2518	     5.9586	    -3.9444	     4.1962	    -1.5945	    -0.5875	
     2.8534	     3.1052	     3.9444	     5.1193	    -0.9232	     5.1193	    -4.3640	     3.2730	    -2.2659	    -1.2589	
     2.0142	     2.3499	     3.4409	     3.9444	    -1.5945	     4.3640	    -4.6997	     2.2659	    -3.0212	    -2.0981	
     1.5106	     1.9302	     3.1891	     3.1052	    -2.0981	     3.6087	    -5.1193	     1.3428	    -3.8605	    -2.9373	
     1.2589	     1.8463	     3.1891	     2.6016	    -2.4338	     3.1891	    -5.5389	     0.5035	    -4.6158	    -3.6926	
     1.4267	     2.0142	     3.3569	     2.6016	    -2.5177	     2.9373	    -5.9586	    -0.0839	    -5.2032	    -4.2801	
     1.7624	     2.5177	     3.6926	     2.8534	    -2.5177	     3.0212	    -6.2943	    -0.3357	    -5.6229	    -4.6997	
     2.2659	     3.0212	     4.1122	     3.3569	    -2.3499	     3.1891	    -6.7139	    -0.5035	    -5.9586	    -4.9515	
     2.6855	     3.5248	     4.3640	     4.0283	    -2.2659	     3.5248	    -7.0496	    -0.4196	    -6.1264	    -5.1193	
     3.0212	     3.8605	     4.4479	     4.8676	    -2.2659	     3.8605	    -7.4692	    -0.2518	    -6.2103	    -5.2032	
     3.1052	     4.0283	     4.4479	     5.6229	    -2.3499	     4.2801	    -7.8049	     0.0000	    -6.2103	    -5.1193	
     3.1052	     4.0283	     4.2801	     6.5460	    -2.5177	     4.6997	    -8.2245	     0.3357	    -6.0425	    -5.0354	
     3.0212	     3.9444	     4.0283	     7.3853	    -2.7695	     5.2032	    -8.3923	     0.7553	    -5.7907	    -4.7836	
     3.0212	     3.9444	     3.8605	     8.3084	    -2.8534	     5.7068	    -8.3923	     1.3428	    -5.2872	    -4.3640	
     3.1052	     4.0283	     3.8605	     9.2316	    -2.7695	     6.3782	    -8.0566	     2.0981	    -4.6158	    -3.6926	
     3.5248	     4.3640	     4.1962	    10.0708	    -2.5177	     7.1335	    -7.3853	     2.8534	    -3.7766	    -2.8534	
     4.1122	     4.7836	     4.6997	    10.8261	    -2.0142	     7.8888	    -6.4621	     3.6926	    -2.8534	    -1.8463	
[Epoch Header]
[Trial Type]	21
[Accept]	1
[Correct]	0
[RT]	 0.000
[Resp]	0
[Epoch Data]
    16.1972	    16.3651	    14.6027	    18.7988	    15.0223	    21.7361	    11.0779	    21.4005	    19.7220	    13.2599	
    16.1133	    16.1972	    14.5187	    18.0435	    15.1901	    21.3165	    11.1618	    21.2326	    19.9738	    13.6795	
    16.1133	    16.2811	    14.6027	    17.2043	    15.2740	    20.9808	    11.2457	    21.2326	    20.3094	    14.0991	
    16.2811	    16.3651	    14.6866	    16.4490	    15.4419	    20.6451	    11.2457	    21.1487	    20.4773	    14.5187	
    16.5329	    16.6168	    14.7705	    15.7776	    15.4419	    20.3934	    11.2457	    21.1487	    20.5612	    14.8544	
    16.8686	    16.8686	    14.8544	    15.2740	    15.3580	    20.1416	    11.1618	    21.1487	    20.5612	    15.1062	
    17.2043	    17.2043	    14.9384	    14.9384	    15.1062	    20.0577	    10.9100	    21.0648	    20.4773	    15.1062	
    17.5400	    17.5400	    14.9384	    14.7705	    14.8544	    20.0577	    10.5743	    21.0648	    20.2255	    15.0223	
    17.7917	    17.7917	    14.8544	    14.9384	    14.3509	    20.0577	    10.1547	    21.0648	    19.8898	    14.6866	
    17.9596	    17.9596	    14.6866	    15.1901	    13.8474	    20.2255	     9.4833	    20.9808	    19.5541	    14.2670	
    18.0435	    17.9596	    14.4348	    15.6937	    13.1760	    20.3094	     8.8120	    20.8969	    19.1345	    13.6795	
    17.8757	    17.7917	    14.0152	    16.1972	    12.3367	    20.4773	     7.9727	    20.7291	    18.7149	    13.0920	
    17.5400	    17.3721	    13.4277	    16.7007	    11.5814	    20.5612	     7.2174	    20.5612	    18.2114	    12.4207	
    17.0364	    16.7847	    12.7563	    17.1204	    10.6583	    20.5612	     6.3782	    20.3094	    17.7917	    11.7493	
    16.2811	    16.0294	    12.0850	    17.4561	     9.8190	    20.4773	     5.6229	    19.9738	    17.3721	    10.9940	
    15.4419	    15.1062	    11.2457	    17.5400	     8.9798	    20.3094	     4.9515	    19.6381	    16.9525	    10.2386	
    14.5187	    14.0991	    10.4904	    17.5400	     8.2245	    20.0577	     4.4479	    19.3024	    16.5329	     9.4833	
    13.6795	    13.0920	     9.7351	    17.4561	     7.7209	    19.8059	     4.1962	    19.0506	    16.1972	     8.8959	
    12.9242	    12.2528	     9.2316	    17.2882	     7.4692	    19.7220	     4.1962	    18.9667	    16.0294	     8.4763	
    12.4207	    11.5814	     8.8959	    17.2043	     7.4692	    19.7220	     4.5319	    19.0506	    16.1133	     8.3084	
    12.1689	    11.2457	     8.8959	    17.2882	     7.8049	    19.8898	     5.1193	    19.4702	    16.3651	     8.3923	
    12.2528	    11.2457	     9.1476	    17.4561	     8.4763	    20.3094	     5.8746	    19.9738	    16.9525	     8.8120	
    12.5885	    11.4136	     9.5673	    17.7078	     9.3155	    20.8969	     6.7978	    20.7291	    17.6239	     9.3155	
    13.0081	    11.8332	    10.0708	    17.9596	    10.1547	    21.5683	     7.8049	    21.4844	    18.2953	     9.9030	
    13.5956	    12.4207	    10.7422	    18.2953	    11.0779	    22.1558	     8.7280	    22.1558	    18.9667	    10.4904	
    14.2670	    13.0920	    11.3297	    18.5471	    11.8332	    22.7432	     9.3994	    22.6593	    19.5541	    10.9100	
    14.8544	    13.7634	    11.8332	    18.7149	    12.3367	    23.1628	     9.9869	    22.9950	    19.8059	    11.1618	
    15.4419	    14.3509	    12.1689	    18.7988	    12.7563	    23.4985	    10.2386	    23.1628	    19.8898	    11.1618	
    15.8615	    14.9384	    12.4207	    18.9667	    12.7563	    23.5825	    10.1547	    23.0789	    19.7220	    10.9940	
    16.2811	    15.3580	    12.5046	    19.1345	    12.5885	    23.5825	     9.9030	    22.8271	    19.3024	    10.5743	
    16.4490	    15.6937	    12.4207	    19.3024	    12.1689	    23.4146	     9.3155	    22.4075	    18.6310	     9.9869	
    16.6168	    15.9454	    12.1689	    19.5541	    11.4975	    23.2468	     8.4763	    21.9040	    17.8757	     9.3994	
    16.7007	    16.0294	    11.8332	    19.8898	    10.6583	    22.9111	     7.5531	    21.4005	    17.0364	     8.7280	
    16.6168	    16.1133	    11.4136	    20.2255	     9.7351	    22.6593	     6.5460	    20.8130	    16.2811	     8.1406	
    16.6168	    16.1133	    10.9100	    20.5612	     8.8120	    22.4075	     5.5389	    20.3934	    15.5258	     7.6370	
    16.6168	    16.1133	    10.4904	    20.9808	     7.9727	    22.2397	     4.6997	    20.0577	    14.9384	     7.3013	
    16.6168	    16.1133	    10.0708	    21.3165	     7.2174	    22.0718	     4.0283	    19.7220	    14.5187	     7.1335	
    16.7007	    16.1133	     9.7351	    21.7361	     6.7139	    21.9879	     3.6087	    19.5541	    14.4348	     7.2174	
    16.7847	    16.1972	     9.5673	    22.0718	     6.3782	    22.0718	     3.5248	    19.5541	    14.6027	     7.4692	
    17.0364	    16.2811	     9.4833	    22.3236	     6.2943	    22.2397	     3.6926	    19.6381	    15.0223	     7.9727	
    17.2882	    16.4490	     9.5673	    22.5754	     6.3782	    22.4915	     4.1962	    19.7220	    15.6937	     8.5602	
    17.5400	    16.6168	     9.7351	    22.6593	     6.7139	    22.8271	     4.8676	    19.8898	    16.4490	     9.2316	
    17.7917	    16.7847	     9.9030	    22.5754	     7.1335	    22.9950	     5.5389	    19.9738	    17.1204	     9.8190	
    18.0435	    16.9525	    10.1547	    22.3236	     7.5531	    23.0789	     6.2103	    19.8898	    17.6239	    10.2386	
    18.2953	    17.2043	    10.4904	    21.9040	     8.0566	    22.9950	     6.7978	    19.7220	    17.8757	    10.4065	
    18.5471	    17.4561	    10.8261	    21.3165	     8.4763	    22.7432	     7.1335	    19.2184	    17.8757	    10.3226	
    18.7988	    17.7917	    11.0779	    20.6451	     8.7280	    22.1558	     7.2174	    18.5471	    17.4561	     9.8190	
    19.0506	    18.0435	    11.3297	    19.8059	     8.9798	    21.4844	     7.1335	    17.7078	    16.7007	     9.1476	
    19.2184	    18.2953	    11.4975	    18.7988	     9.0637	    20.5612	     6.7139	    16.6168	    15.6937	     8.1406	
    19.3024	    18.3792	    11.5814	    17.7917	     8.9798	    19.3863	     6.2103	    15.3580	    14.5187	     6.9656	
    19.2184	    18.3792	    11.4136	    16.7007	     8.6441	    18.1274	     5.4550	    14.0152	    13.0920	     5.7907	
    18.9667	    18.2114	    11.2457	    15.5258	     8.3084	    16.7847	     4.6997	    12.5885	    11.5814	     4.5319	
    18.5471	    17.8757	    10.9100	    14.5187	     7.8049	    15.4419	     3.9444	    11.2457	    10.0708	     3.2730	
    18.1274	    17.4561	    10.4904	    13.5117	     7.2174	    14.0991	     3.1891	     9.9869	     8.5602	     2.1820	
    17.7078	    17.1204	    10.1547	    12.5885	     6.7139	    12.9242	     2.5177	     8.8120	     7.1335	     1.0910	
    17.3721	    16.7007	     9.9030	    11.8332	     6.2943	    11.9171	     2.0981	     7.9727	     6.0425	     0.1678	
    17.2043	    16.5329	     9.7351	    11.2457	     6.0425	    11.1618	     1.8463	     7.3013	     5.2032	    -0.5875	
    17.2882	    16.5329	     9.7351	    10.7422	     6.1264	    10.5743	     1.7624	     6.9656	     4.6997	    -1.0910	
    17.4561	    16.7007	     9.9869	    10.4904	     6.3782	    10.2386	     2.0142	     6.8817	     4.4479	    -1.3428	
    17.8757	    17.1204	    10.4065	    10.3226	     6.8817	    10.0708	     2.4338	     7.0496	     4.5319	    -1.3428	
    18.3792	    17.5400	    10.9940	    10.2386	     7.5531	    10.1547	     2.9373	     7.3853	     4.7836	    -1.0910	
    18.9667	    18.0435	    11.5814	    10.2386	     8.3084	    10.2386	     3.6087	     7.8049	     5.2032	    -0.6714	
    19.3863	    18.4631	    12.1689	    10.3226	     8.9798	    10.4904	     4.2801	     8.2245	     5.7068	    -0.1678	
    19.7220	    18.7149	    12.5885	    10.4065	     9.5673	    10.6583	     4.7836	     8.6441	     6.2103	     0.4196	
    19.7220	    18.7988	    12.8403	    10.4904	     9.9869	    10.8261	     5.2032	     8.9798	     6.6299	     1.0071	
    19.4702	    18.5471	    12.8403	    10.5743	    10.1547	    10.9940	     5.3711	     9.2316	     6.9656	     1.4267	
    18.9667	    18.1274	    12.6724	    10.6583	     9.9869	    11.0779	     5.3711	     9.2316	     7.2174	     1.7624	
    18.2114	    17.5400	    12.2528	    10.6583	     9.6512	    11.1618	     5.2032	     9.2316	     7.3853	     1.9302	
    17.4561	    16.7847	    11.6653	    10.5743	     9.0637	    11.1618	     4.7836	     8.9798	     7.3853	     1.9302	
    16.6168	    16.1133	    11.0779	    10.4065	     8.3084	    11.0779	     4.2801	     8.6441	     7.3013	     1.8463	
    15.8615	    15.3580	    10.4065	     9.9869	     7.5531	    10.9100	     3.6926	     8.2245	     7.1335	     1.5945	
    15.1062	    14.7705	     9.8190	     9.3155	     6.7978	    10.5743	     3.1891	     7.7209	     6.7978	     1.3428	
    14.6027	    14.2670	     9.3155	     8.3923	     6.1264	    10.1547	     2.6016	     7.2174	     6.4621	     1.0910	
    14.0991	    13.7634	     8.8120	     7.3013	     5.6229	     9.5673	     2.1820	     6.7978	     6.1264	     0.8392	
    13.6795	    13.3438	     8.3923	     6.0425	     5.2032	     8.9798	     1.8463	     6.3782	     5.7907	     0.7553	
    13.3438	    12.9242	     8.0566	     4.8676	     4.8676	     8.3084	     1.5945	     6.1264	     5.6229	     0.8392	
    12.9242	    12.4207	     7.6370	     3.7766	     4.6997	     7.6370	     1.5106	     5.9586	     5.6229	     1.0910	
    12.4207	    11.8332	     7.3013	     2.7695	     4.5319	     7.1335	     1.5945	     5.9586	     5.7068	     1.5106	
    11.9171	    11.1618	     6.9656	     2.0981	     4.4479	     6.7978	     1.7624	     6.1264	     6.0425	     2.0142	
    11.2457	    10.4904	     6.6299	     1.5945	     4.4479	     6.6299	     2.1820	     6.5460	     6.5460	     2.6855	
    10.6583	     9.8190	     6.3782	     1.3428	     4.5319	     6.7139	     2.7695	     7.0496	     7.3013	     3.5248	
     9.9869	     9.0637	     6.2103	     1.2589	     4.7836	     6.9656	     3.5248	     7.7209	     8.0566	     4.3640	
     9.3155	     8.4763	     6.0425	     1.4267	     4.9515	     7.4692	     4.2801	     8.4763	     8.9798	     5.2872	
     8.8120	     7.9727	     5.9586	     1.8463	     5.2032	     8.1406	     5.0354	     9.3994	     9.8190	     6.2103	
     8.5602	     7.7209	     6.1264	     2.5177	     5.5389	     8.9798	     5.7068	    10.4065	    10.8261	     7.1335	
     8.4763	     7.7209	     6.2943	     3.5248	     5.7907	    10.0708	     6.3782	    11.4975	    11.7493	     8.0566	
     8.6441	     7.9727	     6.7139	     4.6997	     6.1264	    11.2457	     6.8817	    12.5885	    12.5885	     8.8120	
     9.0637	     8.4763	     7.0496	     6.2103	     6.3782	    12.5046	     7.1335	    13.5956	    13.4277	     9.3994	
     9.5673	     8.9798	     7.4692	     7.7209	     6.5460	    13.7634	     7.1335	    14.5187	    14.0152	     9.8190	
    10.0708	     9.4833	     7.6370	     9.2316	     6.4621	    14.9384	     6.7139	    15.1901	    14.3509	    10.0708	
    10.5743	     9.9869	     7.7209	    10.6583	     6.2103	    15.9454	     5.9586	    15.6097	    14.4348	     9.9869	
    10.9100	    10.3226	     7.6370	    11.9171	     5.7907	    16.7007	     4.9515	    15.8615	    14.2670	     9.8190	
    11.0779	    10.5743	     7.3013	    12.9242	     5.2032	    17.2882	     3.7766	    15.8615	    13.9313	     9.3994	
    11.1618	    10.5743	     6.7978	    13.6795	     4.5319	    17.6239	     2.5177	    15.7776	    13.5117	     8.9798	
    11.0779	    10.4065	     6.1264	    14.0991	     3.7766	    17.7917	     1.2589	    15.6097	    13.0081	     8.5602	
    10.8261	    10.1547	     5.3711	    14.1830	     2.9373	    17.7078	     0.0839	    15.3580	    12.4207	     8.1406	
    10.4904	     9.7351	     4.6158	    14.0152	     2.1820	    17.5400	    -1.0071	    15.0223	    12.0010	     7.7209	
    10.2386	     9.3155	     3.8605	    13.6795	     1.5106	    17.2882	    -1.9302	    14.6866	    11.5814	     7.4692	
     9.9030	     8.9798	     3.1891	    13.2599	     0.9232	    16.9525	    -2.6855	    14.4348	    11.3297	     7.3853	
     9.7351	     8.7280	     2.6855	    12.8403	     0.5035	    16.7007	    -3.2730	    14.2670	    11.2457	     7.4692	
     9.7351	     8.6441	     2.4338	    12.5046	     0.2518	    16.5329	    -3.5248	    14.1830	    11.3297	     7.6370	
     9.8190	     8.7280	     2.2659	    12.4207	     0.1678	    16.4490	    -3.6926	    14.2670	    11.4975	     7.9727	
     9.9869	     8.8959	     2.3499	    12.6724	     0.2518	    16.5329	    -3.6087	    14.4348	    11.9171	     8.3084	
    10.3226	     9.2316	     2.5177	    13.3438	     0.4196	    16.7847	    -3.4409	    14.6866	    12.3367	     8.8120	
    10.7422	     9.6512	     2.8534	    14.2670	     0.7553	    17.2043	    -3.1052	    15.0223	    12.8403	     9.2316	
    11.1618	    10.0708	     3.1052	    15.5258	     1.0910	    17.7078	    -2.6855	    15.4419	    13.2599	     9.7351	
    11.4136	    10.4065	     3.4409	    16.9525	     1.4267	    18.2953	    -2.2659	    15.7776	    13.6795	    10.1547	
    11.6653	    10.5743	     3.6087	    18.3792	     1.7624	    18.7149	    -2.0142	    16.0294	    13.9313	    10.4904	
    11.5814	    10.5743	     3.6926	    19.6381	     1.8463	    19.0506	    -1.7624	    16.1972	    14.0152	    10.7422	
    11.4136	    10.4065	     3.5248	    20.7291	     1.8463	    19.2184	    -1.6785	    16.1972	    13.9313	    10.7422	
    11.0779	    10.1547	     3.3569	    21.5683	     1.6785	    19.2184	    -1.7624	    16.0294	    13.6795	    10.7422	
    10.7422	     9.7351	     3.0212	    22.1558	     1.3428	    18.9667	    -1.9302	    15.7776	    13.2599	    10.4904	
    10.3226	     9.3994	     2.6016	    22.4915	     1.0071	    18.6310	    -2.0142	    15.4419	    12.7563	    10.1547	
     9.9869	     9.0637	     2.2659	    22.4915	     0.6714	    18.1274	    -2.1820	    15.0223	    12.2528	     9.7351	
     9.8190	     8.8959	     2.0142	    22.3236	     0.3357	    17.5400	    -2.3499	    14.6027	    11.7493	     9.3155	
     9.7351	     8.7280	     1.7624	    21.9040	    -0.0839	    16.9525	    -2.3499	    14.1830	    11.2457	     8.8120	
     9.7351	     8.6441	     1.6785	    21.4005	    -0.3357	    16.3651	    -2.2659	    13.8474	    10.9100	     8.3923	
     9.9030	     8.7280	     1.6785	    20.8130	    -0.5875	    15.8615	    -2.0981	    13.5956	    10.7422	     8.1406	
    10.1547	     8.8959	     1.7624	    20.2255	    -0.6714	    15.5258	    -1.6785	    13.5117	    10.9100	     8.0566	
    10.4065	     9.1476	     2.0981	    19.7220	    -0.5875	    15.2740	    -1.1749	    13.5117	    11.2457	     8.2245	
    10.7422	     9.3994	     2.5177	    19.1345	    -0.3357	    15.1062	    -0.6714	    13.5956	    11.7493	     8.4763	
    10.9100	     9.5673	     2.8534	    18.5471	    -0.0839	    15.0223	    -0.0839	    13.6795	    12.2528	     8.8120	
    10.9940	     9.6512	     3.1891	    17.8757	     0.1678	    14.7705	     0.4196	    13.6795	    12.7563	     9.2316	
    10.8261	     9.4833	     3.4409	    17.1204	     0.3357	    14.5187	     0.7553	    13.6795	    13.1760	     9.4833	
    10.4904	     9.2316	     3.5248	    16.3651	     0.5035	    14.2670	     0.9232	    13.5117	    13.4277	     9.6512	
    10.1547	     8.8959	     3.5248	    15.6097	     0.5875	    13.9313	     0.9232	    13.2599	    13.5956	     9.7351	
     9.7351	     8.5602	     3.4409	    14.9384	     0.6714	    13.5956	     0.8392	    13.0081	    13.6795	     9.7351	
     9.3155	     8.2245	     3.4409	    14.3509	     0.6714	    13.2599	     0.5875	    12.7563	    13.5956	     9.7351	
     8.8959	     7.8888	     3.2730	    13.9313	     0.6714	    12.9242	     0.1678	    12.4207	    13.4277	     9.5673	
     8.5602	     7.5531	     3.1052	    13.5956	     0.5875	    12.5885	    -0.4196	    12.0850	    13.0920	     9.3155	
     8.0566	     7.2174	     2.7695	    13.2599	     0.4196	    12.2528	    -1.0910	    11.7493	    12.5885	     8.9798	
     7.6370	     6.7978	     2.4338	    12.8403	     0.1678	    11.7493	    -1.8463	    11.2457	    12.0850	     8.5602	
     7.0496	     6.2103	     2.0142	    12.3367	    -0.1678	    11.1618	    -2.6016	    10.7422	    11.4975	     8.1406	
     6.4621	     5.6229	     1.5945	    11.7493	    -0.5875	    10.4904	    -3.4409	    10.2386	    10.9940	     7.7209	
     5.7907	     5.0354	     1.1749	    11.0779	    -1.0910	     9.8190	    -4.1962	     9.6512	    10.4904	     7.3013	
     5.2032	     4.4479	     0.7553	    10.4904	    -1.5106	     9.1476	    -4.7836	     9.1476	    10.1547	     6.8817	
     4.6997	     3.9444	     0.4196	     9.8190	    -1.8463	     8.5602	    -5.2032	     8.7280	     9.9030	     6.6299	
     4.3640	     3.6087	     0.2518	     9.2316	    -2.0981	     8.0566	    -5.4550	     8.4763	     9.8190	     6.4621	
     4.1962	     3.4409	     0.2518	     8.7280	    -2.0981	     7.7209	    -5.3711	     8.3084	     9.8190	     6.2943	
     4.1962	     3.4409	     0.3357	     8.3084	    -2.0142	     7.4692	    -5.0354	     8.2245	     9.9030	     6.2943	
     4.2801	     3.5248	     0.5035	     7.8049	    -1.6785	     7.2174	    -4.5319	     8.1406	    10.0708	     6.2103	
     4.4479	     3.6926	     0.6714	     7.2174	    -1.3428	     6.9656	    -3.9444	     8.0566	    10.1547	     6.1264	
     4.4479	     3.7766	     0.8392	     6.4621	    -1.0910	     6.5460	    -3.3569	     7.8049	    10.0708	     6.0425	
     4.3640	     3.6926	     0.8392	     5.5389	    -0.8392	     5.9586	    -2.7695	     7.4692	     9.9030	     5.7907	
     4.1122	     3.5248	     0.6714	     4.5319	    -0.6714	     5.2872	    -2.3499	     6.9656	     9.6512	     5.4550	
     3.6926	     3.2730	     0.4196	     3.3569	    -0.6714	     4.4479	    -2.0981	     6.2943	     9.1476	     5.0354	
     3.2730	     2.9373	     0.0839	     2.1820	    -0.7553	     3.6087	    -2.0981	     5.5389	     8.5602	     4.5319	
     2.7695	     2.6016	    -0.3357	     1.1749	    -1.0071	     2.6855	    -2.3499	     4.7836	     7.8888	     3.9444	
     2.2659	     2.1820	    -0.7553	     0.1678	    -1.3428	     1.8463	    -2.7695	     3.9444	     7.1335	     3.3569	
     1.8463	     1.8463	    -1.1749	    -0.6714	    -1.7624	     1.0071	    -3.3569	     3.1891	     6.4621	     2.7695	
     1.4267	     1.5106	    -1.5945	    -1.3428	    -2.2659	     0.3357	    -4.0283	     2.6016	     5.8746	     2.2659	
     1.2589	     1.3428	    -1.9302	    -1.7624	    -2.6855	    -0.1678	    -4.6997	     2.0981	     5.3711	     1.8463	
     1.1749	     1.3428	    -2.1820	    -1.9302	    -3.1052	    -0.5875	    -5.2872	     1.7624	     4.9515	     1.5106	
     1.1749	     1.4267	    -2.2659	    -2.0142	    -3.3569	    -0.8392	    -5.7907	     1.5106	     4.6997	     1.3428	
     1.3428	     1.5106	    -2.2659	    -1.9302	    -3.5248	    -0.9232	    -6.1264	     1.4267	     4.6158	     1.4267	
     1.5106	     1.5945	    -2.2659	    -1.9302	    -3.6087	    -1.0071	    -6.2943	     1.4267	     4.6158	     1.5945	
     1.6785	     1.6785	    -2.1820	    -1.8463	    -3.6087	    -1.0910	    -6.2943	     1.4267	     4.6158	     1.8463	
     1.8463	     1.7624	    -2.0981	    -1.7624	    -3.4409	    -1.0910	    -6.1264	     1.5106	     4.6997	     2.2659	
     2.0142	     1.8463	    -1.8463	    -1.6785	    -3.1891	    -1.0071	    -5.7907	     1.5945	     4.8676	     2.7695	
     2.4338	     2.0981	    -1.4267	    -1.4267	    -2.6855	    -0.7553	    -5.2032	     1.7624	     5.0354	     3.3569	
     2.9373	     2.6016	    -0.8392	    -1.0071	    -2.0142	    -0.3357	    -4.3640	     2.0142	     5.3711	     3.9444	
     3.6926	     3.2730	    -0.0839	    -0.3357	    -1.1749	     0.2518	    -3.4409	     2.4338	     5.7907	     4.6158	
     4.6997	     4.1122	     0.7553	     0.4196	    -0.2518	     0.9232	    -2.5177	     3.0212	     6.2943	     5.2032	
     5.7068	     5.1193	     1.6785	     1.4267	     0.7553	     1.7624	    -1.5945	     3.6087	     6.9656	     5.7907	
     6.6299	     6.0425	     2.5177	     2.4338	     1.5945	     2.6016	    -0.8392	     4.1962	     7.4692	     6.2943	
     7.3853	     6.7978	     3.1891	     3.6087	     2.1820	     3.3569	    -0.2518	     4.6997	     7.8888	     6.6299	
     7.8888	     7.3013	     3.5248	     4.6997	     2.5177	     4.0283	     0.0000	     5.0354	     8.0566	     6.7978	
     7.8888	     7.4692	     3.4409	     5.7907	     2.4338	     4.5319	    -0.0839	     5.2032	     7.8888	     6.6299	
     7.5531	     7.1335	     3.0212	     6.7139	     1.9302	     4.8676	    -0.5875	     5.2032	     7.4692	     6.2943	
     6.9656	     6.5460	     2.1820	     7.4692	     1.0071	     5.0354	    -1.3428	     5.0354	     6.7139	     5.6229	
     6.1264	     5.7068	     1.0910	     8.1406	    -0.1678	     5.0354	    -2.3499	     4.7836	     5.8746	     4.8676	
     5.2032	     4.6997	    -0.1678	     8.7280	    -1.5106	     5.0354	    -3.4409	     4.5319	     4.9515	     3.9444	
     4.2801	     3.6926	    -1.3428	     9.1476	    -2.9373	     4.9515	    -4.5319	     4.2801	     4.0283	     3.0212	
     3.5248	     2.8534	    -2.5177	     9.5673	    -4.1962	     4.9515	    -5.5389	     4.1962	     3.1891	     2.1820	
     2.8534	     2.0981	    -3.6087	     9.8190	    -5.3711	     4.9515	    -6.3782	     4.1122	     2.5177	     1.4267	
     2.4338	     1.5945	    -4.5319	    10.0708	    -6.2943	     5.0354	    -7.1335	     4.1962	     2.0142	     0.8392	
     2.1820	     1.2589	    -5.2032	    10.1547	    -6.9656	     5.2032	    -7.5531	     4.3640	     1.7624	     0.5035	
     2.2659	     1.1749	    -5.6229	    10.3226	    -7.3013	     5.5389	    -7.7209	     4.7836	     1.7624	     0.5035	
     2.5177	     1.4267	    -5.7068	    10.4904	    -7.3013	     6.0425	    -7.6370	     5.2872	     2.0142	     0.6714	
     3.0212	     1.8463	    -5.4550	    10.7422	    -6.8817	     6.7139	    -7.1335	     6.0425	     2.5177	     1.1749	
     3.7766	     2.5177	    -4.9515	    11.1618	    -6.2103	     7.5531	    -6.3782	     6.7978	     3.2730	     1.8463	
     4.5319	     3.1891	    -4.2801	    11.5814	    -5.3711	     8.4763	    -5.4550	     7.6370	     4.1122	     2.6855	
     5.2872	     3.9444	    -3.5248	    12.0850	    -4.4479	     9.3155	    -4.4479	     8.3923	     5.1193	     3.5248	
     5.9586	     4.6997	    -2.7695	    12.6724	    -3.6087	    10.2386	    -3.6087	     9.1476	     6.0425	     4.3640	
     6.4621	     5.2032	    -2.1820	    13.1760	    -2.8534	    10.9940	    -2.8534	     9.6512	     6.7978	     5.0354	
     6.7978	     5.6229	    -1.6785	    13.6795	    -2.3499	    11.6653	    -2.3499	    10.0708	     7.4692	     5.4550	
     6.8817	     5.7907	    -1.3428	    14.0991	    -2.0142	    12.2528	    -2.2659	    10.2386	     7.8888	     5.6229	
     6.8817	     5.8746	    -1.0910	    14.4348	    -1.9302	    12.6724	    -2.3499	    10.3226	     8.0566	     5.6229	
     6.7139	     5.7907	    -1.0071	    14.7705	    -1.9302	    12.9242	    -2.7695	    10.2386	     8.0566	     5.3711	
     6.5460	     5.7907	    -1.0071	    15.0223	    -2.0981	    13.0081	    -3.2730	    10.1547	     7.8049	     5.0354	
     6.4621	     5.7068	    -1.0071	    15.1901	    -2.3499	    13.0081	    -3.8605	     9.9030	     7.5531	     4.6158	
     6.3782	     5.7068	    -1.0071	    15.2740	    -2.6016	    13.0081	    -4.4479	     9.6512	     7.2174	     4.1962	
     6.4621	     5.7068	    -1.0071	    15.3580	    -2.7695	    12.9242	    -4.8676	     9.4833	     6.9656	     3.9444	
     6.6299	     5.8746	    -1.0071	    15.4419	    -2.8534	    12.8403	    -5.2032	     9.3994	     6.7139	     3.7766	
     6.8817	     6.0425	    -0.9232	    15.3580	    -2.9373	    12.7563	    -5.3711	     9.3994	     6.6299	     3.7766	
     7.1335	     6.2943	    -0.7553	    15.1901	    -2.9373	    12.6724	    -5.2872	     9.4833	     6.7139	     4.0283	
     7.3853	     6.4621	    -0.6714	    14.8544	    -2.8534	    12.5885	    -5.0354	     9.6512	     6.9656	     4.2801	
     7.6370	     6.6299	    -0.5035	    14.4348	    -2.6855	    12.5046	    -4.6997	     9.9030	     7.3013	     4.6997	
     7.7209	     6.7978	    -0.2518	    13.9313	    -2.3499	    12.5046	    -4.1962	    10.2386	     7.7209	     5.2032	
     7.8888	     6.8817	     0.0000	    13.3438	    -1.9302	    12.5046	    -3.6087	    10.7422	     8.3084	     5.7907	
     7.8888	     6.9656	     0.2518	    12.7563	    -1.4267	    12.5046	    -2.8534	    11.1618	     8.8959	     6.3782	
     7.9727	     7.0496	     0.6714	    12.1689	    -0.7553	    12.5885	    -2.1820	    11.6653	     9.5673	     6.9656	
     8.0566	     7.1335	     1.0071	    11.5814	    -0.1678	    12.5885	    -1.4267	    12.0850	    10.2386	     7.5531	
     8.0566	     7.2174	     1.4267	    10.9100	     0.4196	    12.5046	    -0.7553	    12.4207	    10.7422	     8.0566	
     8.0566	     7.2174	     1.7624	    10.2386	     0.8392	    12.3367	    -0.2518	    12.5885	    11.0779	     8.3923	
     8.1406	     7.3013	     2.0142	     9.5673	     1.1749	    12.1689	     0.0839	    12.5885	    11.2457	     8.4763	
     8.1406	     7.3853	     2.1820	     8.9798	     1.3428	    11.9171	     0.1678	    12.5046	    11.1618	     8.4763	
     8.2245	     7.5531	     2.2659	     8.4763	     1.3428	    11.6653	     0.0839	    12.3367	    10.9100	     8.2245	
     8.3084	     7.6370	     2.2659	     8.1406	     1.1749	    11.3297	    -0.3357	    12.1689	    10.4904	     7.8049	
     8.3923	     7.6370	     2.1820	     7.9727	     0.8392	    11.0779	    -0.9232	    11.9171	     9.9869	     7.3013	
     8.3923	     7.6370	     2.0142	     7.9727	     0.4196	    10.9100	    -1.5945	    11.6653	     9.4833	     6.6299	
     8.4763	     7.7209	     1.9302	     8.2245	     0.0839	    10.8261	    -2.2659	    11.4975	     8.9798	     6.0425	
     8.6441	     7.8049	     1.9302	     8.7280	    -0.2518	    10.9100	    -2.9373	    11.4975	     8.6441	     5.6229	
     8.8959	     7.9727	     2.0142	     9.4833	    -0.4196	    11.1618	    -3.3569	    11.7493	     8.4763	     5.4550	
     9.2316	     8.3084	     2.2659	    10.4065	    -0.3357	    11.5814	    -3.6087	    12.1689	     8.6441	     5.5389	
     9.6512	     8.7280	     2.6855	    11.4136	    -0.1678	    12.0850	    -3.6926	    12.7563	     9.0637	     5.9586	
    10.2386	     9.2316	     3.1891	    12.4207	     0.2518	    12.7563	    -3.4409	    13.5117	     9.7351	     6.7139	
    10.9100	     9.9869	     3.9444	    13.3438	     1.0071	    13.4277	    -2.8534	    14.5187	    10.4904	     7.6370	
    11.7493	    10.8261	     4.9515	    14.0991	     2.0142	    14.2670	    -1.9302	    15.5258	    11.4975	     8.7280	
    12.7563	    11.9171	     6.1264	    14.6866	     3.3569	    15.0223	    -0.6714	    16.7007	    12.5885	     9.9869	
    13.8474	    13.0920	     7.4692	    15.1062	     4.9515	    15.8615	     0.7553	    17.8757	    13.7634	    11.1618	
    14.9384	    14.2670	     8.8959	    15.2740	     6.5460	    16.5329	     2.4338	    18.9667	    14.9384	    12.3367	
    15.8615	    15.3580	    10.2386	    15.1062	     8.1406	    16.9525	     4.1122	    19.8059	    15.9454	    13.3438	
    16.5329	    16.1133	    11.3297	    14.5187	     9.5673	    16.9525	     5.5389	    20.3094	    16.6168	    14.0152	
    16.7847	    16.4490	    12.0850	    13.5956	    10.4904	    16.6168	     6.7139	    20.2255	    16.8686	    14.3509	
    16.4490	    16.2811	    12.3367	    12.1689	    10.9940	    15.6937	     7.4692	    19.5541	    16.5329	    14.0991	
    15.4419	    15.5258	    12.0010	    10.3226	    10.9100	    14.3509	     7.6370	    18.2114	    15.6097	    13.4277	
    13.9313	    14.0991	    11.0779	     8.1406	    10.1547	    12.5046	     7.3013	    16.3651	    14.0991	    12.0850	
    12.0010	    12.1689	     9.6512	     5.7907	     8.8959	    10.2386	     6.3782	    14.0152	    12.0010	    10.3226	
     9.7351	     9.9869	     7.8049	     3.2730	     7.2174	     7.7209	     4.9515	    11.3297	     9.5673	     8.1406	
     7.4692	     7.6370	     5.7907	     0.8392	     5.2872	     5.2032	     3.2730	     8.5602	     6.9656	     5.7907	
     5.4550	     5.5389	     3.8605	    -1.2589	     3.4409	     2.9373	     1.5945	     5.9586	     4.5319	     3.5248	
     3.7766	     3.7766	     2.2659	    -2.8534	     1.8463	     1.0071	     0.0000	     3.7766	     2.3499	     1.5945	
     2.6855	     2.6016	     1.0910	    -3.8605	     0.6714	    -0.2518	    -1.2589	     2.2659	     0.7553	     0.0839	
     2.0142	     1.9302	     0.4196	    -4.1122	    -0.1678	    -0.9232	    -2.0981	     1.3428	    -0.1678	    -0.8392	
     1.8463	     1.7624	     0.2518	    -3.6926	    -0.5035	    -0.9232	    -2.5177	     1.1749	    -0.5035	    -1.1749	
     2.0981	     1.9302	     0.4196	    -2.7695	    -0.4196	    -0.3357	    -2.6016	     1.5106	    -0.1678	    -1.0071	
     2.5177	     2.3499	     0.9232	    -1.5106	     0.0000	     0.5875	    -2.2659	     2.3499	     0.5875	    -0.3357	
     3.0212	     3.0212	     1.6785	     0.0000	     0.6714	     1.7624	    -1.6785	     3.4409	     1.6785	     0.5875	
     3.6087	     3.6926	     2.4338	     1.5945	     1.5106	     3.0212	    -0.8392	     4.7836	     2.9373	     1.6785	
     4.1962	     4.2801	     3.2730	     3.0212	     2.5177	     4.3640	     0.0839	     6.1264	     4.2801	     2.8534	
     4.6997	     4.7836	     4.1122	     4.3640	     3.5248	     5.6229	     1.0910	     7.4692	     5.6229	     4.0283	
     5.1193	     5.2032	     4.8676	     5.2872	     4.4479	     6.7139	     2.0142	     8.7280	     6.7978	     5.1193	
     5.4550	     5.5389	     5.4550	     5.9586	     5.2872	     7.5531	     2.8534	     9.6512	     7.8049	     6.0425	
     5.6229	     5.7068	     5.8746	     6.1264	     5.8746	     8.0566	     3.3569	    10.3226	     8.5602	     6.6299	
     5.7907	     5.7907	     6.1264	     5.9586	     6.2103	     8.3084	     3.6087	    10.5743	     9.0637	     6.8817	
     5.9586	     5.8746	     6.3782	     5.5389	     6.3782	     8.3084	     3.6926	    10.5743	     9.1476	     6.7978	
     6.2103	     6.1264	     6.4621	     4.8676	     6.3782	     7.9727	     3.4409	    10.2386	     8.9798	     6.3782	
     6.6299	     6.4621	     6.6299	     4.2801	     6.2103	     7.6370	     3.1052	     9.7351	     8.5602	     5.7907	
     7.3013	     7.0496	     6.7978	     3.8605	     6.1264	     7.2174	     2.7695	     9.1476	     8.1406	     4.9515	
     8.0566	     7.8049	     7.0496	     3.6926	     6.0425	     6.9656	     2.3499	     8.6441	     7.6370	     4.1962	
     8.9798	     8.6441	     7.3853	     3.7766	     6.0425	     6.8817	     2.0981	     8.1406	     7.3013	     3.5248	
     9.9030	     9.5673	     7.8049	     4.1122	     6.0425	     6.8817	     1.8463	     7.8888	     7.1335	     2.9373	
    10.6583	    10.3226	     8.1406	     4.5319	     6.1264	     7.0496	     1.6785	     7.7209	     7.0496	     2.5177	
    11.2457	    10.9940	     8.3923	     5.0354	     6.1264	     7.3013	     1.5106	     7.6370	     7.0496	     2.1820	
    11.5814	    11.4136	     8.4763	     5.3711	     6.1264	     7.5531	     1.3428	     7.6370	     7.1335	     2.0142	
    11.5814	    11.4975	     8.4763	     5.5389	     6.1264	     7.6370	     1.2589	     7.7209	     7.1335	     1.9302	
    11.4975	    11.4975	     8.3923	     5.4550	     6.0425	     7.7209	     1.2589	     7.7209	     7.2174	     1.8463	
    11.2457	    11.2457	     8.1406	     5.1193	     5.9586	     7.6370	     1.2589	     7.8049	     7.3013	     1.8463	
    10.9100	    10.9940	     7.8888	     4.6158	     5.8746	     7.4692	     1.4267	     7.8049	     7.3013	     1.7624	
    10.5743	    10.6583	     7.7209	     3.9444	     5.8746	     7.2174	     1.6785	     7.8888	     7.3853	     1.6785	
    10.3226	    10.3226	     7.4692	     3.2730	     5.8746	     7.0496	     1.9302	     7.9727	     7.4692	     1.5945	
     9.9869	    10.0708	     7.3013	     2.5177	     5.9586	     6.7978	     2.2659	     8.0566	     7.5531	     1.5106	
     9.7351	     9.7351	     7.1335	     1.7624	     5.9586	     6.5460	     2.6016	     8.1406	     7.4692	     1.3428	
     9.3994	     9.3994	     6.8817	     1.0910	     5.8746	     6.2943	     2.8534	     8.2245	     7.3853	     1.0910	
     8.9798	     8.9798	     6.6299	     0.5875	     5.6229	     6.0425	     2.9373	     8.2245	     7.1335	     0.8392	
     8.4763	     8.5602	     6.3782	     0.2518	     5.3711	     5.8746	     2.9373	     8.1406	     6.7978	     0.5035	
     7.9727	     8.1406	     6.1264	     0.0839	     5.0354	     5.7068	     2.6855	     8.0566	     6.2943	     0.0839	
     7.4692	     7.7209	     5.8746	     0.0839	     4.5319	     5.5389	     2.2659	     7.8888	     5.7068	    -0.5035	
     7.0496	     7.3013	     5.6229	     0.2518	     3.9444	     5.3711	     1.5945	     7.6370	     5.1193	    -1.1749	
     6.7139	     7.1335	     5.3711	     0.5875	     3.4409	     5.2872	     0.8392	     7.3013	     4.4479	    -1.8463	
     6.6299	     6.9656	     5.2032	     0.9232	     2.8534	     5.2032	    -0.0839	     6.8817	     3.8605	    -2.5177	
     6.5460	     6.9656	     5.0354	     1.2589	     2.4338	     5.1193	    -1.0910	     6.4621	     3.2730	    -3.1891	
     6.6299	     6.8817	     4.8676	     1.5106	     1.9302	     4.9515	    -2.0142	     5.9586	     2.7695	    -3.7766	
     6.6299	     6.8817	     4.6158	     1.6785	     1.5945	     4.8676	    -3.0212	     5.5389	     2.4338	    -4.1962	
     6.6299	     6.7139	     4.2801	     1.5945	     1.1749	     4.6158	    -3.8605	     5.1193	     2.1820	    -4.3640	
     6.5460	     6.4621	     3.8605	     1.3428	     0.8392	     4.3640	    -4.6158	     4.7836	     2.0142	    -4.2801	
     6.3782	     6.1264	     3.3569	     0.8392	     0.5035	     4.0283	    -5.2032	     4.4479	     1.9302	    -4.0283	
     6.1264	     5.7068	     2.8534	     0.2518	     0.2518	     3.7766	    -5.5389	     4.1962	     2.0142	    -3.5248	
     5.7907	     5.2872	     2.3499	    -0.5035	     0.0000	     3.3569	    -5.7068	     4.0283	     2.1820	    -2.9373	
     5.3711	     4.7836	     1.8463	    -1.3428	     0.0000	     3.0212	    -5.6229	     3.7766	     2.2659	    -2.2659	
     4.8676	     4.2801	     1.4267	    -2.1820	     0.0839	     2.7695	    -5.2872	     3.6087	     2.3499	    -1.6785	
     4.5319	     3.9444	     1.2589	    -2.8534	     0.3357	     2.5177	    -4.7836	     3.4409	     2.5177	    -1.1749	
     4.2801	     3.7766	     1.2589	    -3.4409	     0.7553	     2.3499	    -4.1962	     3.2730	     2.5177	    -0.8392	
     4.2801	     3.7766	     1.5106	    -3.7766	     1.4267	     2.3499	    -3.3569	     3.1891	     2.6016	    -0.7553	
     4.5319	     4.1122	     2.0142	    -3.7766	     2.1820	     2.6016	    -2.5177	     3.1891	     2.6855	    -0.7553	
     4.9515	     4.6997	     2.6855	    -3.6087	     3.0212	     2.9373	    -1.6785	     3.1891	     2.6855	    -0.8392	
     5.5389	     5.3711	     3.4409	    -3.1891	     3.8605	     3.3569	    -0.9232	     3.3569	     2.6016	    -1.0910	
     6.2103	     6.1264	     4.2801	    -2.6016	     4.5319	     3.7766	    -0.4196	     3.5248	     2.5177	    -1.4267	
     6.8817	     6.9656	     5.0354	    -1.9302	     5.1193	     4.1962	     0.0000	     3.6087	     2.3499	    -1.7624	
     7.6370	     7.7209	     5.7068	    -1.0910	     5.6229	     4.6997	     0.2518	     3.8605	     2.1820	    -2.0981	
     8.3084	     8.5602	     6.2943	    -0.1678	     6.0425	     5.1193	     0.4196	     4.1962	     2.0981	    -2.4338	
     9.0637	     9.3994	     6.8817	     0.9232	     6.3782	     5.6229	     0.5875	     4.6158	     2.0981	    -2.5177	
     9.8190	    10.2386	     7.3853	     1.9302	     6.6299	     6.2103	     0.7553	     5.2872	     2.3499	    -2.4338	
    10.4904	    10.9940	     7.8888	     2.9373	     6.9656	     6.7139	     0.9232	     5.9586	     2.7695	    -2.0981	
    11.2457	    11.7493	     8.3084	     3.8605	     7.3013	     7.2174	     1.1749	     6.7139	     3.3569	    -1.5106	
    11.9171	    12.3367	     8.7280	     4.4479	     7.5531	     7.7209	     1.5106	     7.5531	     4.0283	    -0.7553	
    12.5046	    12.9242	     9.1476	     4.8676	     7.8888	     8.1406	     1.9302	     8.3923	     4.8676	     0.2518	
    13.0920	    13.4277	     9.4833	     5.1193	     8.3084	     8.4763	     2.4338	     9.1476	     5.8746	     1.3428	
    13.5117	    13.7634	     9.8190	     5.1193	     8.7280	     8.8120	     3.0212	     9.9030	     6.8817	     2.5177	
    13.8474	    14.0152	    10.1547	     4.8676	     9.1476	     9.1476	     3.6087	    10.5743	     7.8888	     3.7766	
    13.9313	    14.0991	    10.3226	     4.4479	     9.4833	     9.3155	     4.1122	    11.0779	     8.8120	     4.8676	
    13.9313	    14.0991	    10.4065	     3.9444	     9.8190	     9.3994	     4.5319	    11.4136	     9.6512	     5.7907	
    13.7634	    13.8474	    10.4065	     3.3569	     9.9869	     9.3155	     4.7836	    11.5814	    10.2386	     6.4621	
    13.4277	    13.5956	    10.3226	     2.7695	    10.0708	     9.2316	     4.9515	    11.5814	    10.5743	     6.8817	
    13.1760	    13.4277	    10.2386	     2.2659	    10.0708	     9.2316	     5.0354	    11.5814	    10.8261	     7.1335	
    13.0081	    13.2599	    10.1547	     2.0142	     9.9869	     9.2316	     4.9515	    11.4975	    10.9100	     7.1335	
    12.9242	    13.2599	    10.1547	     1.9302	     9.9030	     9.3155	     4.8676	    11.4136	    10.8261	     7.0496	
    13.0920	    13.3438	    10.1547	     2.0981	     9.8190	     9.4833	     4.6997	    11.4136	    10.7422	     6.7978	
    13.4277	    13.5956	    10.1547	     2.2659	     9.6512	     9.7351	     4.5319	    11.3297	    10.4904	     6.5460	
    13.8474	    14.0152	    10.2386	     2.6016	     9.4833	     9.9869	     4.3640	    11.3297	    10.3226	     6.2103	
    14.3509	    14.3509	    10.4065	     2.9373	     9.3155	    10.1547	     4.1122	    11.3297	     9.9869	     5.8746	
    14.7705	    14.7705	    10.4904	     3.1891	     9.1476	    10.4065	     3.9444	    11.2457	     9.7351	     5.4550	
    15.1062	    15.0223	    10.5743	     3.4409	     8.9798	    10.5743	     3.7766	    11.1618	     9.4833	     5.1193	
    15.3580	    15.1901	    10.5743	     3.6087	     8.8120	    10.6583	     3.6087	    11.0779	     9.3155	     4.7836	
    15.3580	    15.1901	    10.5743	     3.7766	     8.6441	    10.8261	     3.6087	    11.0779	     9.2316	     4.6158	
    15.1901	    14.9384	    10.4904	     4.0283	     8.5602	    11.0779	     3.5248	    11.0779	     9.2316	     4.5319	
    14.7705	    14.5187	    10.3226	     4.2801	     8.3923	    11.3297	     3.6087	    11.1618	     9.3994	     4.5319	
    14.2670	    14.0152	    10.1547	     4.6158	     8.3084	    11.6653	     3.6926	    11.4136	     9.7351	     4.6158	
    13.7634	    13.4277	     9.9030	     5.1193	     8.2245	    12.1689	     3.8605	    11.7493	    10.1547	     4.8676	
    13.2599	    12.9242	     9.6512	     5.7907	     8.2245	    12.7563	     4.0283	    12.1689	    10.7422	     5.2872	
    12.8403	    12.5046	     9.4833	     6.5460	     8.2245	    13.4277	     4.2801	    12.6724	    11.3297	     5.7068	
    12.5885	    12.1689	     9.3155	     7.3853	     8.2245	    14.1830	     4.4479	    13.2599	    11.8332	     6.2943	
    12.4207	    11.9171	     9.2316	     8.2245	     8.3084	    14.9384	     4.6158	    13.7634	    12.4207	     6.7978	
    12.3367	    11.8332	     9.0637	     9.1476	     8.3084	    15.6937	     4.7836	    14.2670	    12.7563	     7.1335	
    12.4207	    11.7493	     8.8959	     9.9869	     8.2245	    16.2811	     4.7836	    14.6027	    13.0081	     7.3853	
    12.4207	    11.7493	     8.7280	    10.9100	     8.0566	    16.8686	     4.6997	    14.8544	    13.0920	     7.3853	
    12.5885	    11.8332	     8.5602	    11.7493	     7.8888	    17.2882	     4.4479	    15.0223	    12.9242	     7.1335	
    12.6724	    12.0010	     8.2245	    12.5046	     7.6370	    17.7078	     4.0283	    15.0223	    12.5046	     6.6299	
    12.8403	    12.0850	     7.9727	    13.2599	     7.3013	    17.9596	     3.5248	    14.9384	    12.0010	     5.9586	
    12.9242	    12.2528	     7.6370	    13.9313	     6.8817	    18.2114	     2.9373	    14.7705	    11.4136	     5.1193	
    13.0920	    12.3367	     7.3853	    14.5187	     6.5460	    18.2953	     2.3499	    14.6027	    10.7422	     4.2801	
    13.1760	    12.5046	     7.1335	    15.0223	     6.2943	    18.4631	     1.7624	    14.5187	    10.1547	     3.4409	
    13.2599	    12.7563	     6.9656	    15.5258	     6.0425	    18.4631	     1.3428	    14.3509	     9.6512	     2.6855	
    13.4277	    12.9242	     6.8817	    15.7776	     5.8746	    18.5471	     1.0910	    14.2670	     9.2316	     2.0142	
    13.5956	    13.1760	     6.7978	    15.9454	     5.8746	    18.4631	     1.0071	    14.2670	     8.9798	     1.6785	
    13.7634	    13.4277	     6.8817	    15.8615	     5.7907	    18.2953	     1.0910	    14.1830	     8.8959	     1.5106	
    14.0152	    13.6795	     7.0496	    15.4419	     5.8746	    18.0435	     1.3428	    14.0991	     8.8959	     1.5106	
    14.3509	    14.0152	     7.3013	    14.9384	     6.0425	    17.7078	     1.7624	    14.0991	     8.9798	     1.7624	
    14.7705	    14.4348	     7.7209	    14.1830	     6.2943	    17.4561	     2.4338	    14.0152	     9.1476	     2.2659	
    15.3580	    15.0223	     8.2245	    13.4277	     6.7978	    17.1204	     3.1891	    14.0991	     9.4833	     2.9373	
    16.1133	    15.6937	     8.9798	    12.5885	     7.3853	    16.9525	     4.0283	    14.1830	     9.9869	     3.7766	
    16.9525	    16.4490	     9.8190	    11.9171	     8.1406	    16.8686	     4.9515	    14.4348	    10.5743	     4.7836	
    17.7917	    17.2043	    10.6583	    11.1618	     8.8959	    16.7847	     5.7907	    14.6866	    11.1618	     5.7907	
    18.5471	    17.8757	    11.4975	    10.5743	     9.6512	    16.7847	     6.4621	    14.8544	    11.7493	     6.6299	
    19.1345	    18.4631	    12.1689	     9.9869	    10.2386	    16.7847	     6.8817	    15.0223	    12.0850	     7.3853	
    19.4702	    18.8828	    12.7563	     9.4833	    10.7422	    16.7007	     7.1335	    15.1062	    12.3367	     7.8049	
    19.5541	    19.0506	    13.0081	     9.0637	    10.9940	    16.6168	     6.9656	    15.0223	    12.3367	     7.9727	
    19.3024	    18.8828	    13.0920	     8.7280	    10.9940	    16.4490	     6.6299	    14.8544	    12.1689	     7.8888	
    18.7988	    18.4631	    12.9242	     8.5602	    10.7422	    16.1972	     6.1264	    14.6027	    11.8332	     7.6370	
    18.0435	    17.8757	    12.5046	     8.4763	    10.4065	    15.8615	     5.3711	    14.1830	    11.3297	     7.3013	
    17.1204	    17.0364	    12.0010	     8.4763	     9.9030	    15.5258	     4.6158	    13.7634	    10.8261	     6.8817	
    16.0294	    16.1972	    11.3297	     8.3923	     9.3155	    15.1062	     3.8605	    13.2599	    10.2386	     6.3782	
    14.8544	    15.1901	    10.5743	     8.3923	     8.7280	    14.6027	     3.1891	    12.6724	     9.6512	     5.8746	
    13.6795	    14.1830	     9.8190	     8.2245	     8.0566	    14.0991	     2.5177	    12.1689	     9.0637	     5.3711	
    12.3367	    13.0081	     8.9798	     7.8888	     7.4692	    13.5117	     1.9302	    11.4975	     8.4763	     4.8676	
    11.0779	    11.9171	     8.1406	     7.3853	     6.8817	    12.7563	     1.5106	    10.9100	     7.9727	     4.3640	
     9.9030	    10.8261	     7.3853	     6.6299	     6.3782	    12.0010	     1.1749	    10.3226	     7.4692	     3.9444	
     8.8959	     9.8190	     6.7978	     5.7907	     6.0425	    11.2457	     1.0910	     9.7351	     7.0496	     3.6087	
     8.1406	     9.1476	     6.3782	     4.6997	     5.8746	    10.4904	     1.2589	     9.1476	     6.7139	     3.4409	
     7.6370	     8.6441	     6.2943	     3.6087	     5.9586	     9.7351	     1.6785	     8.6441	     6.5460	     3.2730	
     7.4692	     8.3923	     6.2943	     2.3499	     6.2103	     8.9798	     2.1820	     8.2245	     6.4621	     3.2730	
     7.5531	     8.3923	     6.4621	     1.0910	     6.5460	     8.3084	     2.7695	     7.8049	     6.3782	     3.3569	
     7.7209	     8.4763	     6.7139	    -0.0839	     6.8817	     7.7209	     3.3569	     7.3853	     6.3782	     3.3569	
     8.0566	     8.6441	     6.9656	    -1.0910	     7.3013	     7.3013	     3.8605	     6.9656	     6.2943	     3.2730	
     8.4763	     8.8959	     7.3013	    -1.9302	     7.7209	     6.9656	     4.3640	     6.6299	     6.2103	     3.2730	
     8.8120	     9.3155	     7.7209	    -2.3499	     8.1406	     6.7978	     4.7836	     6.3782	     6.1264	     3.1891	
     9.2316	     9.6512	     8.1406	    -2.5177	     8.5602	     6.8817	     5.0354	     6.1264	     6.1264	     3.1891	
     9.5673	    10.0708	     8.4763	    -2.3499	     8.8120	     7.0496	     5.2032	     6.0425	     6.0425	     3.1052	
     9.8190	    10.3226	     8.8120	    -1.9302	     8.9798	     7.3013	     5.1193	     5.8746	     6.0425	     3.1052	
     9.8190	    10.4065	     8.9798	    -1.2589	     8.9798	     7.5531	     4.7836	     5.7907	     5.8746	     3.0212	
     9.7351	    10.4065	     8.9798	    -0.5875	     8.7280	     7.8049	     4.2801	     5.6229	     5.7907	     2.9373	
     9.5673	    10.3226	     8.8120	     0.1678	     8.3923	     8.0566	     3.6087	     5.6229	     5.7068	     2.9373	
     9.3155	    10.0708	     8.6441	     1.0071	     7.9727	     8.3084	     2.8534	     5.6229	     5.7907	     3.0212	
     9.1476	     9.9030	     8.3923	     1.7624	     7.5531	     8.5602	     2.0981	     5.7068	     5.9586	     3.2730	
     8.9798	     9.6512	     8.1406	     2.5177	     7.1335	     8.8959	     1.5106	     5.9586	     6.2943	     3.6087	
     8.8959	     9.5673	     8.0566	     3.2730	     6.7978	     9.1476	     1.0910	     6.3782	     6.7139	     4.0283	
     8.9798	     9.4833	     7.9727	     3.9444	     6.6299	     9.4833	     0.8392	     6.7978	     7.3013	     4.5319	
     9.1476	     9.5673	     8.0566	     4.5319	     6.6299	     9.9030	     0.8392	     7.3853	     7.9727	     5.1193	
     9.3155	     9.6512	     8.1406	     5.1193	     6.7139	    10.3226	     1.0910	     7.9727	     8.6441	     5.7907	
     9.5673	     9.7351	     8.3923	     5.6229	     6.7978	    10.8261	     1.4267	     8.6441	     9.2316	     6.3782	
     9.8190	     9.9030	     8.5602	     6.0425	     6.9656	    11.2457	     2.0142	     9.3155	     9.9030	     6.8817	
     9.9869	    10.0708	     8.8120	     6.2943	     7.1335	    11.6653	     2.6016	     9.9869	    10.3226	     7.3013	
    10.1547	    10.3226	     8.9798	     6.6299	     7.3013	    12.0850	     3.1891	    10.4904	    10.6583	     7.6370	
    10.3226	    10.4904	     9.1476	     6.7978	     7.3853	    12.4207	     3.6926	    10.9100	    10.7422	     7.8049	
    10.4065	    10.7422	     9.3155	     7.0496	     7.4692	    12.7563	     4.0283	    11.2457	    10.7422	     7.8049	
    10.5743	    10.9100	     9.3994	     7.2174	     7.5531	    13.0920	     4.2801	    11.4975	    10.4904	     7.7209	
    10.6583	    11.0779	     9.3994	     7.4692	     7.5531	    13.2599	     4.2801	    11.5814	    10.2386	     7.3853	
    10.6583	    11.1618	     9.2316	     7.6370	     7.3853	    13.3438	     4.0283	    11.6653	     9.8190	     6.9656	
    10.5743	    11.0779	     8.9798	     7.8888	     7.1335	    13.3438	     3.5248	    11.4975	     9.3155	     6.4621	
    10.4065	    10.9100	     8.4763	     7.9727	     6.6299	    13.1760	     2.7695	    11.2457	     8.7280	     5.7907	
     9.9869	    10.4065	     7.8888	     8.0566	     6.0425	    12.7563	     1.8463	    10.8261	     8.0566	     4.9515	
     9.3994	     9.8190	     7.0496	     7.9727	     5.2032	    12.2528	     0.8392	    10.3226	     7.2174	     4.0283	
     8.6441	     8.9798	     6.0425	     7.8049	     4.2801	    11.5814	    -0.2518	     9.6512	     6.4621	     3.0212	
     7.8049	     8.0566	     4.9515	     7.5531	     3.2730	    10.8261	    -1.3428	     8.9798	     5.6229	     2.0142	
     6.9656	     7.1335	     3.7766	     7.2174	     2.1820	     9.9869	    -2.4338	     8.2245	     4.8676	     1.0071	
     6.1264	     6.2103	     2.6855	     6.7139	     1.2589	     9.1476	    -3.3569	     7.5531	     4.1122	     0.1678	
     5.4550	     5.4550	     1.7624	     6.2103	     0.4196	     8.3923	    -4.0283	     7.0496	     3.6087	    -0.5035	
     5.0354	     4.9515	     1.0910	     5.7068	    -0.0839	     7.8888	    -4.4479	     6.7139	     3.3569	    -0.8392	
     4.7836	     4.6158	     0.6714	     5.2032	    -0.3357	     7.4692	    -4.5319	     6.5460	     3.3569	    -0.9232	
     4.6158	     4.3640	     0.4196	     4.8676	    -0.2518	     7.3013	    -4.4479	     6.6299	     3.6087	    -0.7553	
[Epoch Header]
[Trial Type]	21
[Accept]	1
[Correct]	0
[RT]	 0.000
[Resp]	0
[Epoch Data]
   -20.5612	   -19.2184	   -12.3367	   -30.2124	    -7.3013	   -17.2043	    -3.9444	    -9.7351	    -9.9030	    -4.1962	
   -19.8898	   -18.4631	   -11.4975	   -30.4642	    -6.4621	   -17.2043	    -3.1052	    -9.6512	    -9.4833	    -4.1122	
   -19.0506	   -17.6239	   -10.5743	   -30.2963	    -5.5389	   -17.0364	    -2.2659	    -9.4833	    -8.9798	    -4.0283	
   -18.1274	   -16.6168	    -9.6512	   -29.7928	    -4.6997	   -16.7007	    -1.5945	    -9.3155	    -8.4763	    -4.0283	
   -17.2043	   -15.6097	    -8.8120	   -29.2053	    -4.1122	   -16.3651	    -1.1749	    -9.1476	    -8.2245	    -4.1962	
   -16.3651	   -14.6866	    -8.1406	   -28.5339	    -3.6926	   -16.1133	    -1.0910	    -9.0637	    -8.1406	    -4.5319	
   -15.5258	   -13.8474	    -7.6370	   -28.0304	    -3.5248	   -16.0294	    -1.2589	    -9.1476	    -8.2245	    -4.8676	
   -14.7705	   -13.0920	    -7.3853	   -27.5269	    -3.6087	   -16.0294	    -1.6785	    -9.3155	    -8.4763	    -5.3711	
   -14.0991	   -12.3367	    -7.1335	   -27.1912	    -3.8605	   -16.1133	    -2.3499	    -9.4833	    -8.8959	    -5.7907	
   -13.2599	   -11.5814	    -7.0496	   -26.9394	    -4.1962	   -16.2811	    -3.0212	    -9.7351	    -9.2316	    -6.2943	
   -12.5046	   -10.8261	    -6.9656	   -26.7715	    -4.6158	   -16.3651	    -3.7766	    -9.9030	    -9.6512	    -6.6299	
   -11.6653	    -9.9869	    -6.8817	   -26.6037	    -5.0354	   -16.4490	    -4.4479	    -9.9030	    -9.9030	    -6.7978	
   -10.7422	    -9.2316	    -6.7139	   -26.3519	    -5.3711	   -16.4490	    -4.9515	    -9.8190	   -10.0708	    -6.9656	
    -9.9030	    -8.4763	    -6.4621	   -26.1002	    -5.5389	   -16.1972	    -5.2872	    -9.4833	    -9.9869	    -6.8817	
    -9.0637	    -7.8049	    -6.2103	   -25.6805	    -5.5389	   -15.8615	    -5.3711	    -9.0637	    -9.7351	    -6.7139	
    -8.3084	    -7.1335	    -5.8746	   -25.2609	    -5.4550	   -15.3580	    -5.2032	    -8.6441	    -9.3994	    -6.3782	
    -7.7209	    -6.7139	    -5.5389	   -24.7574	    -5.2032	   -14.8544	    -5.0354	    -8.1406	    -9.0637	    -5.9586	
    -7.2174	    -6.3782	    -5.2872	   -24.1699	    -4.9515	   -14.2670	    -4.7836	    -7.6370	    -8.6441	    -5.5389	
    -6.7978	    -6.1264	    -5.0354	   -23.6664	    -4.6158	   -13.7634	    -4.4479	    -7.3013	    -8.2245	    -5.1193	
    -6.3782	    -5.9586	    -4.9515	   -23.0789	    -4.2801	   -13.2599	    -4.2801	    -7.0496	    -7.9727	    -4.7836	
    -6.0425	    -5.7907	    -4.7836	   -22.4075	    -4.0283	   -12.7563	    -4.1122	    -6.8817	    -7.7209	    -4.5319	
    -5.7068	    -5.6229	    -4.7836	   -21.6522	    -3.8605	   -12.3367	    -3.9444	    -6.8817	    -7.7209	    -4.4479	
    -5.3711	    -5.3711	    -4.8676	   -20.7291	    -3.8605	   -12.0010	    -4.0283	    -6.9656	    -7.8049	    -4.6158	
    -5.2032	    -5.2032	    -4.9515	   -19.7220	    -4.0283	   -11.7493	    -4.1962	    -7.1335	    -8.1406	    -5.0354	
    -5.0354	    -5.1193	    -5.2032	   -18.5471	    -4.3640	   -11.4975	    -4.5319	    -7.4692	    -8.7280	    -5.6229	
    -4.9515	    -4.9515	    -5.5389	   -17.2882	    -4.8676	   -11.4136	    -5.0354	    -7.8888	    -9.4833	    -6.2943	
    -4.8676	    -4.9515	    -5.8746	   -15.9454	    -5.3711	   -11.3297	    -5.5389	    -8.4763	   -10.3226	    -7.1335	
    -4.8676	    -4.8676	    -6.2943	   -14.6027	    -5.9586	   -11.3297	    -6.1264	    -9.0637	   -11.2457	    -7.8888	
    -4.9515	    -4.9515	    -6.7978	   -13.3438	    -6.4621	   -11.4975	    -6.7139	    -9.7351	   -12.2528	    -8.7280	
    -5.0354	    -5.0354	    -7.3013	   -12.3367	    -7.0496	   -11.8332	    -7.3853	   -10.5743	   -13.3438	    -9.5673	
    -5.2032	    -5.2032	    -7.8049	   -11.5814	    -7.6370	   -12.2528	    -7.9727	   -11.3297	   -14.3509	   -10.3226	
    -5.3711	    -5.3711	    -8.3923	   -11.0779	    -8.1406	   -12.7563	    -8.3923	   -12.1689	   -15.2740	   -11.0779	
    -5.4550	    -5.4550	    -8.8120	   -10.8261	    -8.5602	   -13.3438	    -8.7280	   -12.9242	   -16.1133	   -11.7493	
    -5.3711	    -5.4550	    -9.1476	   -10.6583	    -8.7280	   -13.7634	    -8.8120	   -13.4277	   -16.7007	   -12.2528	
    -5.1193	    -5.2032	    -9.1476	   -10.4904	    -8.7280	   -13.9313	    -8.5602	   -13.7634	   -16.9525	   -12.4207	
    -4.5319	    -4.6997	    -8.8959	   -10.2386	    -8.3084	   -13.7634	    -8.0566	   -13.6795	   -16.7847	   -12.4207	
    -3.6926	    -3.9444	    -8.3923	    -9.7351	    -7.7209	   -13.3438	    -7.2174	   -13.3438	   -16.3651	   -12.0850	
    -2.6855	    -3.0212	    -7.7209	    -9.2316	    -6.8817	   -12.6724	    -6.1264	   -12.7563	   -15.6097	   -11.4975	
    -1.5945	    -2.0142	    -6.8817	    -8.4763	    -5.9586	   -11.8332	    -5.0354	   -12.0850	   -14.7705	   -10.7422	
    -0.6714	    -1.1749	    -6.1264	    -7.7209	    -5.0354	   -10.9100	    -3.8605	   -11.3297	   -13.8474	    -9.9869	
     0.0000	    -0.5035	    -5.4550	    -6.8817	    -4.1962	   -10.0708	    -2.8534	   -10.7422	   -13.0081	    -9.3155	
     0.2518	    -0.2518	    -5.0354	    -6.1264	    -3.6926	    -9.3155	    -2.0142	   -10.2386	   -12.3367	    -8.7280	
     0.0000	    -0.5035	    -5.0354	    -5.4550	    -3.4409	    -8.7280	    -1.5106	   -10.0708	   -12.0010	    -8.4763	
    -0.6714	    -1.0910	    -5.3711	    -4.8676	    -3.6087	    -8.3923	    -1.2589	   -10.0708	   -11.9171	    -8.3923	
    -1.7624	    -2.1820	    -6.1264	    -4.5319	    -4.1962	    -8.3084	    -1.4267	   -10.3226	   -12.1689	    -8.5602	
    -3.1891	    -3.5248	    -7.2174	    -4.3640	    -5.1193	    -8.4763	    -1.8463	   -10.7422	   -12.5885	    -8.8959	
    -4.6997	    -5.0354	    -8.4763	    -4.4479	    -6.2943	    -8.9798	    -2.5177	   -11.2457	   -13.0920	    -9.4833	
    -6.2943	    -6.6299	    -9.9869	    -4.6158	    -7.6370	    -9.5673	    -3.3569	   -11.9171	   -13.7634	   -10.0708	
    -7.8888	    -8.1406	   -11.4136	    -4.9515	    -9.0637	   -10.2386	    -4.2801	   -12.5885	   -14.3509	   -10.6583	
    -9.2316	    -9.4833	   -12.8403	    -5.2032	   -10.4065	   -10.9940	    -5.2032	   -13.0920	   -14.9384	   -11.2457	
   -10.4065	   -10.6583	   -14.0991	    -5.4550	   -11.5814	   -11.6653	    -6.0425	   -13.5117	   -15.3580	   -11.7493	
   -11.3297	   -11.5814	   -15.1062	    -5.6229	   -12.5885	   -12.1689	    -6.8817	   -13.7634	   -15.6937	   -12.1689	
   -11.9171	   -12.1689	   -15.8615	    -5.7068	   -13.3438	   -12.5885	    -7.5531	   -13.7634	   -15.8615	   -12.3367	
   -12.3367	   -12.5885	   -16.2811	    -5.7068	   -13.7634	   -12.8403	    -7.9727	   -13.5956	   -15.7776	   -12.4207	
   -12.3367	   -12.5885	   -16.3651	    -5.7068	   -13.8474	   -12.8403	    -8.2245	   -13.1760	   -15.4419	   -12.1689	
   -12.1689	   -12.3367	   -16.0294	    -5.6229	   -13.5117	   -12.6724	    -8.1406	   -12.5046	   -14.8544	   -11.7493	
   -11.6653	   -11.8332	   -15.3580	    -5.4550	   -12.8403	   -12.2528	    -7.8888	   -11.6653	   -14.0152	   -11.0779	
   -10.9100	   -11.0779	   -14.5187	    -5.2032	   -11.9171	   -11.6653	    -7.4692	   -10.5743	   -13.0081	   -10.1547	
   -10.1547	   -10.2386	   -13.4277	    -4.8676	   -10.9100	   -10.9100	    -6.9656	    -9.4833	   -12.0010	    -9.2316	
    -9.3994	    -9.3994	   -12.4207	    -4.4479	    -9.8190	   -10.0708	    -6.3782	    -8.3084	   -10.9100	    -8.2245	
    -8.6441	    -8.5602	   -11.4136	    -4.1122	    -8.8959	    -9.2316	    -5.8746	    -7.3013	   -10.0708	    -7.3853	
    -8.0566	    -7.8888	   -10.4904	    -3.6926	    -8.0566	    -8.5602	    -5.5389	    -6.3782	    -9.3155	    -6.6299	
    -7.6370	    -7.3853	    -9.7351	    -3.3569	    -7.3853	    -7.9727	    -5.2872	    -5.7907	    -8.7280	    -6.1264	
    -7.3013	    -6.9656	    -9.0637	    -3.1052	    -6.9656	    -7.4692	    -5.2032	    -5.2872	    -8.4763	    -5.8746	
    -7.2174	    -6.7978	    -8.6441	    -2.9373	    -6.7978	    -7.2174	    -5.3711	    -5.1193	    -8.3084	    -5.7907	
    -7.2174	    -6.7978	    -8.3923	    -2.8534	    -6.7978	    -7.1335	    -5.7068	    -5.1193	    -8.4763	    -5.9586	
    -7.3853	    -6.9656	    -8.3084	    -2.7695	    -7.0496	    -7.1335	    -6.2103	    -5.2872	    -8.7280	    -6.3782	
    -7.8049	    -7.3013	    -8.3923	    -2.6855	    -7.4692	    -7.2174	    -6.7978	    -5.5389	    -9.0637	    -6.8817	
    -8.3084	    -7.8049	    -8.5602	    -2.6016	    -7.8888	    -7.3013	    -7.3853	    -5.7907	    -9.3994	    -7.5531	
    -8.9798	    -8.3923	    -8.7280	    -2.4338	    -8.3084	    -7.3013	    -7.8888	    -6.0425	    -9.8190	    -8.0566	
    -9.6512	    -8.9798	    -8.9798	    -2.2659	    -8.7280	    -7.3013	    -8.3084	    -6.2103	   -10.1547	    -8.5602	
   -10.3226	    -9.5673	    -9.2316	    -2.0981	    -8.9798	    -7.1335	    -8.5602	    -6.2943	   -10.3226	    -8.8120	
   -10.9100	    -9.9869	    -9.3155	    -1.8463	    -9.0637	    -6.7978	    -8.5602	    -6.1264	   -10.2386	    -8.8120	
   -11.1618	   -10.1547	    -9.1476	    -1.5945	    -8.8959	    -6.3782	    -8.3923	    -5.8746	    -9.9869	    -8.5602	
   -11.2457	   -10.1547	    -8.8120	    -1.4267	    -8.3923	    -5.7068	    -7.8049	    -5.2872	    -9.4833	    -7.9727	
   -10.9100	    -9.7351	    -8.1406	    -1.1749	    -7.6370	    -4.9515	    -6.9656	    -4.5319	    -8.7280	    -7.2174	
   -10.3226	    -9.1476	    -7.3013	    -1.0071	    -6.6299	    -4.1122	    -5.9586	    -3.6087	    -7.8888	    -6.2103	
    -9.4833	    -8.3923	    -6.2943	    -0.9232	    -5.4550	    -3.3569	    -4.6997	    -2.6016	    -6.8817	    -5.2872	
    -8.5602	    -7.5531	    -5.2872	    -0.9232	    -4.2801	    -2.6855	    -3.5248	    -1.6785	    -5.9586	    -4.3640	
    -7.6370	    -6.7139	    -4.3640	    -1.1749	    -3.1052	    -2.0981	    -2.3499	    -0.9232	    -5.1193	    -3.7766	
    -6.7978	    -6.0425	    -3.6087	    -1.4267	    -2.1820	    -1.8463	    -1.4267	    -0.4196	    -4.5319	    -3.3569	
    -6.1264	    -5.4550	    -3.0212	    -1.8463	    -1.5106	    -1.7624	    -0.7553	    -0.1678	    -4.1962	    -3.2730	
    -5.5389	    -5.0354	    -2.6855	    -2.2659	    -1.0071	    -1.8463	    -0.5035	    -0.1678	    -4.1122	    -3.5248	
    -5.2032	    -4.6997	    -2.5177	    -2.7695	    -0.8392	    -2.1820	    -0.5035	    -0.4196	    -4.2801	    -3.9444	
    -5.1193	    -4.5319	    -2.6016	    -3.2730	    -0.8392	    -2.6855	    -0.9232	    -0.8392	    -4.6997	    -4.6158	
    -5.1193	    -4.5319	    -2.9373	    -3.8605	    -1.1749	    -3.4409	    -1.5945	    -1.5106	    -5.2872	    -5.4550	
    -5.3711	    -4.7836	    -3.4409	    -4.6158	    -1.7624	    -4.4479	    -2.4338	    -2.2659	    -6.1264	    -6.3782	
    -5.7907	    -5.1193	    -4.1962	    -5.4550	    -2.5177	    -5.5389	    -3.4409	    -3.1891	    -7.0496	    -7.4692	
    -6.2943	    -5.6229	    -4.9515	    -6.2943	    -3.3569	    -6.7139	    -4.5319	    -4.1962	    -8.0566	    -8.5602	
    -6.8817	    -6.1264	    -5.7068	    -7.2174	    -4.1962	    -7.8888	    -5.4550	    -5.2032	    -8.9798	    -9.4833	
    -7.3853	    -6.7139	    -6.3782	    -8.0566	    -4.9515	    -9.0637	    -6.2103	    -6.1264	    -9.7351	   -10.2386	
    -7.7209	    -7.1335	    -6.7978	    -8.7280	    -5.4550	    -9.9869	    -6.6299	    -6.8817	   -10.3226	   -10.8261	
    -7.8888	    -7.3013	    -7.0496	    -9.3155	    -5.7068	   -10.6583	    -6.7139	    -7.3013	   -10.4904	   -10.9100	
    -7.8049	    -7.3013	    -6.9656	    -9.6512	    -5.5389	   -10.9940	    -6.3782	    -7.4692	   -10.4065	   -10.7422	
    -7.3853	    -6.9656	    -6.4621	    -9.7351	    -5.1193	   -10.9940	    -5.6229	    -7.3013	    -9.9030	   -10.1547	
    -6.7978	    -6.4621	    -5.7907	    -9.5673	    -4.2801	   -10.6583	    -4.4479	    -6.8817	    -9.0637	    -9.2316	
    -5.9586	    -5.7068	    -4.7836	    -9.3994	    -3.2730	   -10.1547	    -3.1052	    -6.2943	    -8.0566	    -8.0566	
    -5.1193	    -4.7836	    -3.7766	    -9.2316	    -2.1820	    -9.6512	    -1.6785	    -5.6229	    -7.0496	    -6.8817	
    -4.1962	    -3.8605	    -2.6855	    -9.1476	    -1.0910	    -9.0637	    -0.2518	    -5.0354	    -6.0425	    -5.7068	
    -3.3569	    -3.0212	    -1.7624	    -9.2316	    -0.1678	    -8.7280	     1.0071	    -4.6158	    -5.2872	    -4.7836	
    -2.5177	    -2.1820	    -0.9232	    -9.4833	     0.6714	    -8.4763	     2.0142	    -4.3640	    -4.7836	    -4.0283	
    -1.7624	    -1.5106	    -0.1678	    -9.9030	     1.3428	    -8.3084	     2.7695	    -4.2801	    -4.5319	    -3.6087	
    -1.0910	    -0.8392	     0.4196	   -10.2386	     1.8463	    -8.2245	     3.2730	    -4.2801	    -4.5319	    -3.3569	
    -0.4196	    -0.1678	     0.9232	   -10.4904	     2.1820	    -8.1406	     3.5248	    -4.2801	    -4.7836	    -3.3569	
     0.3357	     0.5035	     1.3428	   -10.4065	     2.4338	    -7.9727	     3.6926	    -4.3640	    -5.0354	    -3.5248	
     1.0071	     1.0910	     1.6785	   -10.0708	     2.6016	    -7.7209	     3.6926	    -4.2801	    -5.4550	    -3.8605	
     1.6785	     1.7624	     2.0142	    -9.4833	     2.6016	    -7.3853	     3.6087	    -4.1962	    -5.7907	    -4.1962	
     2.3499	     2.3499	     2.2659	    -8.6441	     2.6016	    -7.0496	     3.4409	    -4.0283	    -6.1264	    -4.5319	
     2.9373	     2.9373	     2.3499	    -7.8049	     2.5177	    -6.7139	     3.1891	    -3.8605	    -6.3782	    -4.8676	
     3.3569	     3.2730	     2.3499	    -7.0496	     2.4338	    -6.4621	     3.0212	    -3.7766	    -6.6299	    -5.1193	
     3.5248	     3.3569	     2.1820	    -6.6299	     2.1820	    -6.4621	     2.6855	    -3.7766	    -6.7978	    -5.2872	
     3.4409	     3.1891	     1.8463	    -6.5460	     1.8463	    -6.7139	     2.3499	    -3.9444	    -7.0496	    -5.4550	
     3.0212	     2.7695	     1.2589	    -6.8817	     1.3428	    -7.2174	     1.9302	    -4.2801	    -7.2174	    -5.5389	
     2.2659	     2.0142	     0.5875	    -7.6370	     0.8392	    -7.8049	     1.4267	    -4.6997	    -7.3013	    -5.5389	
     1.3428	     1.1749	    -0.1678	    -8.4763	     0.3357	    -8.4763	     1.0071	    -5.1193	    -7.3013	    -5.4550	
     0.3357	     0.1678	    -0.7553	    -9.3994	     0.0000	    -9.0637	     0.7553	    -5.4550	    -7.0496	    -5.2032	
    -0.7553	    -0.7553	    -1.2589	   -10.3226	    -0.2518	    -9.4833	     0.5875	    -5.7068	    -6.7139	    -4.8676	
    -1.7624	    -1.5945	    -1.5945	   -10.9940	    -0.2518	    -9.7351	     0.6714	    -5.7068	    -6.2103	    -4.4479	
    -2.5177	    -2.2659	    -1.7624	   -11.4975	    -0.0839	    -9.7351	     0.7553	    -5.6229	    -5.7068	    -4.0283	
    -3.1891	    -2.7695	    -1.7624	   -11.7493	     0.1678	    -9.5673	     0.9232	    -5.3711	    -5.2032	    -3.6926	
    -3.6087	    -3.0212	    -1.7624	   -11.7493	     0.4196	    -9.2316	     1.0910	    -5.1193	    -4.6997	    -3.3569	
    -3.9444	    -3.1891	    -1.6785	   -11.4975	     0.6714	    -8.7280	     1.1749	    -4.7836	    -4.2801	    -3.1052	
    -4.1122	    -3.2730	    -1.5106	   -11.0779	     0.9232	    -8.1406	     1.1749	    -4.4479	    -3.8605	    -3.0212	
    -4.1122	    -3.2730	    -1.3428	   -10.4065	     1.1749	    -7.5531	     1.0910	    -4.1122	    -3.5248	    -2.8534	
    -4.0283	    -3.1891	    -1.1749	    -9.6512	     1.3428	    -6.8817	     0.9232	    -3.7766	    -3.2730	    -2.7695	
    -3.8605	    -3.0212	    -0.9232	    -8.8120	     1.5945	    -6.2103	     0.7553	    -3.4409	    -2.9373	    -2.6016	
    -3.6087	    -2.7695	    -0.5035	    -7.9727	     1.7624	    -5.6229	     0.5875	    -3.1891	    -2.6855	    -2.5177	
    -3.2730	    -2.4338	    -0.0839	    -7.2174	     2.0142	    -5.1193	     0.4196	    -3.0212	    -2.4338	    -2.4338	
    -2.8534	    -2.0142	     0.3357	    -6.7139	     2.1820	    -4.8676	     0.3357	    -2.9373	    -2.2659	    -2.2659	
    -2.5177	    -1.5945	     0.7553	    -6.5460	     2.4338	    -4.7836	     0.3357	    -3.0212	    -2.1820	    -2.0981	
    -2.1820	    -1.2589	     1.1749	    -6.7139	     2.6855	    -5.0354	     0.4196	    -3.1891	    -2.1820	    -2.0142	
    -2.0142	    -1.0071	     1.5106	    -7.3013	     2.8534	    -5.5389	     0.5035	    -3.4409	    -2.3499	    -1.8463	
    -1.8463	    -0.8392	     1.6785	    -8.1406	     3.1052	    -6.2103	     0.7553	    -3.7766	    -2.4338	    -1.5945	
    -1.8463	    -0.6714	     1.9302	    -9.1476	     3.3569	    -6.9656	     1.0910	    -4.1122	    -2.5177	    -1.3428	
    -1.8463	    -0.5875	     2.0981	   -10.1547	     3.6087	    -7.6370	     1.5945	    -4.2801	    -2.5177	    -1.0071	
    -1.8463	    -0.5035	     2.3499	   -11.1618	     3.9444	    -8.3084	     2.2659	    -4.3640	    -2.3499	    -0.5035	
    -1.9302	    -0.5035	     2.6016	   -12.1689	     4.3640	    -8.8959	     3.0212	    -4.3640	    -2.1820	     0.0839	
    -1.9302	    -0.4196	     2.7695	   -13.0081	     4.8676	    -9.3155	     3.6926	    -4.1962	    -1.8463	     0.6714	
    -2.0142	    -0.5035	     2.9373	   -13.9313	     5.2032	    -9.7351	     4.3640	    -4.1122	    -1.5945	     1.2589	
    -2.2659	    -0.7553	     2.9373	   -14.7705	     5.4550	   -10.1547	     4.8676	    -4.0283	    -1.4267	     1.7624	
    -2.6855	    -1.1749	     2.7695	   -15.6937	     5.5389	   -10.6583	     5.1193	    -4.1122	    -1.5106	     2.0981	
    -3.3569	    -1.8463	     2.3499	   -16.6168	     5.3711	   -11.1618	     5.1193	    -4.3640	    -1.6785	     2.0981	
    -4.1122	    -2.6855	     1.7624	   -17.3721	     5.0354	   -11.7493	     4.7836	    -4.7836	    -2.0981	     2.0142	
    -5.1193	    -3.6087	     1.0910	   -17.9596	     4.4479	   -12.2528	     4.1962	    -5.2032	    -2.6016	     1.6785	
    -6.0425	    -4.6158	     0.2518	   -18.2953	     3.6926	   -12.6724	     3.4409	    -5.7068	    -3.1052	     1.2589	
    -7.0496	    -5.5389	    -0.5035	   -18.2953	     2.8534	   -12.9242	     2.6016	    -6.0425	    -3.7766	     0.6714	
    -7.8888	    -6.4621	    -1.2589	   -18.0435	     2.0142	   -13.0920	     1.5945	    -6.3782	    -4.3640	     0.0839	
    -8.5602	    -7.2174	    -1.9302	   -17.5400	     1.1749	   -13.0920	     0.6714	    -6.5460	    -4.8676	    -0.5035	
    -9.1476	    -7.8888	    -2.6016	   -16.8686	     0.3357	   -12.9242	    -0.2518	    -6.7139	    -5.3711	    -1.1749	
    -9.6512	    -8.4763	    -3.1052	   -16.2811	    -0.4196	   -12.8403	    -1.1749	    -6.8817	    -5.8746	    -1.7624	
   -10.0708	    -8.9798	    -3.6926	   -15.6937	    -1.1749	   -12.7563	    -2.0142	    -6.9656	    -6.3782	    -2.2659	
   -10.4065	    -9.4833	    -4.1122	   -15.2740	    -1.8463	   -12.6724	    -2.6855	    -7.0496	    -6.7139	    -2.6855	
   -10.6583	    -9.8190	    -4.6158	   -14.8544	    -2.3499	   -12.5046	    -3.2730	    -7.1335	    -6.8817	    -2.9373	
   -10.9100	   -10.1547	    -4.8676	   -14.5187	    -2.7695	   -12.4207	    -3.6087	    -7.0496	    -6.9656	    -3.0212	
   -10.9100	   -10.1547	    -5.0354	   -14.2670	    -2.9373	   -12.1689	    -3.8605	    -6.7978	    -6.7139	    -2.9373	
   -10.7422	   -10.0708	    -5.0354	   -14.0152	    -2.9373	   -11.8332	    -3.8605	    -6.4621	    -6.2943	    -2.5177	
   -10.4065	    -9.6512	    -4.7836	   -13.7634	    -2.6855	   -11.3297	    -3.6926	    -5.9586	    -5.7068	    -2.0142	
    -9.8190	    -9.0637	    -4.3640	   -13.4277	    -2.3499	   -10.7422	    -3.3569	    -5.3711	    -5.0354	    -1.3428	
    -8.9798	    -8.1406	    -3.7766	   -13.0081	    -1.8463	   -10.0708	    -2.9373	    -4.6997	    -4.2801	    -0.6714	
    -7.8888	    -7.0496	    -3.0212	   -12.5046	    -1.1749	    -9.2316	    -2.4338	    -4.1122	    -3.6087	     0.0000	
    -6.7139	    -5.7907	    -2.1820	   -11.8332	    -0.5035	    -8.3923	    -1.9302	    -3.4409	    -3.0212	     0.5035	
    -5.2872	    -4.3640	    -1.1749	   -10.9100	     0.1678	    -7.3853	    -1.4267	    -2.8534	    -2.4338	     0.9232	
    -3.7766	    -2.7695	    -0.1678	    -9.7351	     0.9232	    -6.2943	    -0.8392	    -2.1820	    -1.9302	     1.2589	
    -2.1820	    -1.0910	     1.0071	    -8.2245	     1.6785	    -5.1193	    -0.2518	    -1.5106	    -1.3428	     1.4267	
    -0.5875	     0.6714	     2.0981	    -6.5460	     2.3499	    -3.8605	     0.3357	    -0.8392	    -0.7553	     1.5106	
     1.0071	     2.3499	     3.1891	    -4.8676	     2.9373	    -2.6855	     0.8392	    -0.0839	    -0.2518	     1.5106	
     2.4338	     3.8605	     4.0283	    -3.2730	     3.2730	    -1.6785	     1.2589	     0.5035	     0.1678	     1.4267	
     3.5248	     4.9515	     4.6158	    -1.9302	     3.4409	    -1.0071	     1.5106	     0.8392	     0.3357	     1.1749	
     4.1122	     5.6229	     4.9515	    -1.0071	     3.2730	    -0.6714	     1.5106	     0.9232	     0.3357	     0.7553	
     4.2801	     5.7068	     4.8676	    -0.6714	     2.9373	    -0.6714	     1.3428	     0.7553	     0.0000	     0.1678	
     4.0283	     5.4550	     4.5319	    -0.6714	     2.3499	    -1.0071	     1.0910	     0.3357	    -0.5035	    -0.4196	
     3.4409	     4.7836	     3.9444	    -1.1749	     1.7624	    -1.5945	     0.7553	    -0.2518	    -1.0910	    -1.0071	
     2.7695	     4.0283	     3.3569	    -1.8463	     1.1749	    -2.3499	     0.5035	    -0.9232	    -1.7624	    -1.5945	
     2.0981	     3.2730	     2.7695	    -2.7695	     0.6714	    -3.1052	     0.3357	    -1.5945	    -2.3499	    -2.0142	
     1.5945	     2.6855	     2.4338	    -3.7766	     0.5035	    -3.7766	     0.4196	    -2.1820	    -2.7695	    -2.3499	
     1.3428	     2.3499	     2.2659	    -4.6997	     0.5875	    -4.3640	     0.6714	    -2.6016	    -2.9373	    -2.4338	
     1.3428	     2.2659	     2.3499	    -5.5389	     0.8392	    -4.6997	     1.0910	    -2.8534	    -2.9373	    -2.2659	
     1.5945	     2.3499	     2.6016	    -6.2103	     1.4267	    -4.8676	     1.5945	    -2.9373	    -2.7695	    -1.9302	
     1.9302	     2.6016	     2.9373	    -6.7139	     2.0142	    -4.8676	     2.1820	    -2.9373	    -2.4338	    -1.3428	
     2.1820	     2.9373	     3.1891	    -7.0496	     2.6016	    -4.7836	     2.6016	    -2.8534	    -2.0981	    -0.7553	
     2.4338	     3.1052	     3.3569	    -7.2174	     3.1052	    -4.6997	     2.8534	    -2.7695	    -1.8463	    -0.2518	
     2.5177	     3.1052	     3.3569	    -7.2174	     3.3569	    -4.6158	     2.9373	    -2.8534	    -1.6785	     0.1678	
     2.4338	     3.0212	     3.1052	    -7.2174	     3.4409	    -4.6158	     2.7695	    -3.0212	    -1.7624	     0.3357	
     2.1820	     2.7695	     2.7695	    -7.0496	     3.1891	    -4.6997	     2.2659	    -3.4409	    -2.0981	     0.2518	
     1.6785	     2.2659	     2.0981	    -6.8817	     2.6855	    -4.9515	     1.5106	    -4.0283	    -2.6855	    -0.0839	
     1.0910	     1.6785	     1.3428	    -6.7978	     2.0142	    -5.3711	     0.5875	    -4.6997	    -3.5248	    -0.6714	
     0.3357	     0.9232	     0.5035	    -6.7139	     1.2589	    -5.8746	    -0.5035	    -5.4550	    -4.4479	    -1.4267	
    -0.4196	     0.2518	    -0.3357	    -6.6299	     0.5035	    -6.2943	    -1.5106	    -6.2103	    -5.3711	    -2.1820	
    -1.0910	    -0.3357	    -1.0071	    -6.4621	    -0.0839	    -6.6299	    -2.3499	    -6.7978	    -6.2103	    -2.8534	
    -1.4267	    -0.7553	    -1.4267	    -6.1264	    -0.5035	    -6.8817	    -2.8534	    -7.1335	    -6.7139	    -3.3569	
    -1.5945	    -0.9232	    -1.6785	    -5.7907	    -0.6714	    -6.8817	    -3.1052	    -7.1335	    -6.9656	    -3.5248	
    -1.5106	    -0.8392	    -1.6785	    -5.4550	    -0.5875	    -6.7978	    -3.0212	    -7.0496	    -6.8817	    -3.4409	
    -1.1749	    -0.5875	    -1.5106	    -5.2872	    -0.2518	    -6.6299	    -2.6016	    -6.7139	    -6.6299	    -3.1052	
    -0.7553	    -0.2518	    -1.1749	    -5.2872	     0.2518	    -6.5460	    -2.0142	    -6.3782	    -6.1264	    -2.5177	
    -0.2518	     0.1678	    -0.7553	    -5.3711	     0.8392	    -6.4621	    -1.2589	    -5.9586	    -5.4550	    -1.8463	
     0.3357	     0.6714	    -0.2518	    -5.6229	     1.5945	    -6.2943	    -0.4196	    -5.5389	    -4.6997	    -1.0910	
     1.0071	     1.1749	     0.2518	    -5.9586	     2.3499	    -6.2103	     0.4196	    -5.1193	    -3.8605	    -0.2518	
     1.7624	     1.8463	     0.8392	    -6.2943	     3.1891	    -6.0425	     1.3428	    -4.6158	    -2.9373	     0.6714	
     2.5177	     2.5177	     1.5106	    -6.5460	     4.1122	    -5.7068	     2.2659	    -4.0283	    -1.9302	     1.5945	
     3.4409	     3.3569	     2.1820	    -6.7139	     5.0354	    -5.2872	     3.1052	    -3.3569	    -0.8392	     2.5177	
     4.4479	     4.3640	     3.1052	    -6.6299	     6.0425	    -4.6997	     3.8605	    -2.5177	     0.2518	     3.4409	
     5.6229	     5.5389	     4.0283	    -6.3782	     7.0496	    -4.0283	     4.5319	    -1.6785	     1.2589	     4.2801	
     6.8817	     6.7978	     5.1193	    -5.9586	     8.0566	    -3.2730	     5.0354	    -0.8392	     2.1820	     4.9515	
     7.9727	     8.0566	     6.2103	    -5.3711	     8.8959	    -2.6016	     5.2872	    -0.1678	     2.9373	     5.4550	
     8.9798	     9.0637	     7.1335	    -4.7836	     9.4833	    -2.0142	     5.2872	     0.3357	     3.2730	     5.6229	
     9.7351	     9.9030	     7.8888	    -4.1962	     9.8190	    -1.6785	     5.0354	     0.5875	     3.2730	     5.5389	
     9.9869	    10.3226	     8.3923	    -3.6926	     9.9030	    -1.5106	     4.5319	     0.5035	     2.8534	     4.9515	
     9.8190	    10.2386	     8.4763	    -3.3569	     9.7351	    -1.6785	     3.7766	     0.1678	     2.0142	     4.0283	
     9.1476	     9.7351	     8.2245	    -3.2730	     9.2316	    -2.1820	     2.8534	    -0.5875	     0.8392	     2.7695	
     7.9727	     8.6441	     7.5531	    -3.4409	     8.3923	    -2.9373	     1.7624	    -1.6785	    -0.7553	     1.1749	
     6.2943	     7.0496	     6.3782	    -4.0283	     7.3013	    -4.1122	     0.5875	    -3.1052	    -2.5177	    -0.6714	
     4.2801	     5.1193	     4.7836	    -5.0354	     6.0425	    -5.7068	    -0.6714	    -4.7836	    -4.4479	    -2.6855	
     2.0981	     2.8534	     2.9373	    -6.4621	     4.5319	    -7.5531	    -1.9302	    -6.6299	    -6.5460	    -4.8676	
    -0.2518	     0.5035	     0.9232	    -8.1406	     2.9373	    -9.5673	    -3.1052	    -8.6441	    -8.5602	    -6.9656	
    -2.6016	    -1.9302	    -1.1749	   -10.0708	     1.3428	   -11.6653	    -4.0283	   -10.5743	   -10.4904	    -8.8959	
    -4.7836	    -4.1962	    -3.1052	   -12.0010	    -0.0839	   -13.6795	    -4.6997	   -12.4207	   -12.1689	   -10.6583	
    -6.7139	    -6.2943	    -4.7836	   -13.8474	    -1.2589	   -15.5258	    -5.1193	   -14.0152	   -13.5117	   -12.0850	
    -8.4763	    -8.0566	    -6.2943	   -15.4419	    -2.2659	   -17.0364	    -5.2872	   -15.3580	   -14.6027	   -13.2599	
    -9.9030	    -9.5673	    -7.3853	   -16.7007	    -3.0212	   -18.2953	    -5.2872	   -16.3651	   -15.4419	   -14.0991	
   -11.0779	   -10.7422	    -8.2245	   -17.7078	    -3.5248	   -19.2184	    -5.2032	   -17.1204	   -15.9454	   -14.7705	
   -11.9171	   -11.5814	    -8.8120	   -18.3792	    -4.0283	   -19.8898	    -5.0354	   -17.5400	   -16.2811	   -15.2740	
   -12.5046	   -12.0850	    -9.2316	   -18.7988	    -4.4479	   -20.3094	    -5.0354	   -17.8757	   -16.5329	   -15.6937	
   -12.8403	   -12.4207	    -9.4833	   -19.0506	    -4.7836	   -20.4773	    -5.1193	   -18.0435	   -16.6168	   -15.9454	
   -12.9242	   -12.4207	    -9.6512	   -19.0506	    -5.2032	   -20.5612	    -5.3711	   -18.1274	   -16.7847	   -16.1133	
   -12.8403	   -12.2528	    -9.7351	   -18.8828	    -5.7068	   -20.5612	    -5.7907	   -18.1274	   -16.8686	   -16.2811	
   -12.5046	   -11.8332	    -9.8190	   -18.5471	    -6.1264	   -20.3934	    -6.3782	   -18.0435	   -17.0364	   -16.4490	
   -12.0010	   -11.1618	    -9.6512	   -17.9596	    -6.4621	   -20.0577	    -6.9656	   -17.7078	   -17.0364	   -16.4490	
   -11.2457	   -10.3226	    -9.4833	   -17.2043	    -6.7139	   -19.5541	    -7.6370	   -17.2882	   -16.9525	   -16.3651	
   -10.3226	    -9.3994	    -9.1476	   -16.2811	    -6.7139	   -18.8828	    -8.1406	   -16.7847	   -16.7007	   -16.1972	
    -9.3994	    -8.3923	    -8.7280	   -15.3580	    -6.6299	   -18.0435	    -8.5602	   -16.1133	   -16.3651	   -15.9454	
    -8.5602	    -7.4692	    -8.3084	   -14.3509	    -6.5460	   -17.2882	    -8.9798	   -15.3580	   -16.0294	   -15.6937	
    -7.8049	    -6.7139	    -7.8888	   -13.5117	    -6.3782	   -16.6168	    -9.3155	   -14.6866	   -15.6937	   -15.5258	
    -7.2174	    -6.1264	    -7.5531	   -12.6724	    -6.2103	   -15.9454	    -9.5673	   -14.0991	   -15.4419	   -15.3580	
    -6.7978	    -5.7068	    -7.2174	   -11.9171	    -6.1264	   -15.3580	    -9.6512	   -13.5956	   -15.1901	   -15.2740	
    -6.4621	    -5.3711	    -6.8817	   -11.0779	    -5.8746	   -14.6866	    -9.4833	   -13.0081	   -14.8544	   -15.1062	
    -6.1264	    -5.1193	    -6.4621	   -10.1547	    -5.5389	   -14.0152	    -9.1476	   -12.3367	   -14.3509	   -14.8544	
    -5.7068	    -4.6997	    -5.9586	    -8.8959	    -5.1193	   -13.0920	    -8.5602	   -11.5814	   -13.6795	   -14.4348	
    -5.2872	    -4.2801	    -5.2872	    -7.4692	    -4.6158	   -12.1689	    -7.8049	   -10.7422	   -12.8403	   -13.8474	
    -4.6997	    -3.8605	    -4.6997	    -5.9586	    -4.0283	   -11.1618	    -6.8817	    -9.9030	   -11.9171	   -13.1760	
    -4.1962	    -3.3569	    -4.0283	    -4.3640	    -3.4409	   -10.1547	    -5.9586	    -9.0637	   -10.9100	   -12.5046	
    -3.6926	    -2.9373	    -3.5248	    -2.9373	    -2.9373	    -9.3994	    -5.1193	    -8.3923	   -10.1547	   -11.9171	
    -3.3569	    -2.6016	    -3.1052	    -1.7624	    -2.5177	    -8.8120	    -4.4479	    -7.8888	    -9.5673	   -11.5814	
    -3.1891	    -2.5177	    -2.8534	    -0.7553	    -2.3499	    -8.6441	    -4.0283	    -7.7209	    -9.3994	   -11.5814	
    -3.1891	    -2.5177	    -2.7695	    -0.1678	    -2.3499	    -8.8120	    -3.8605	    -7.8888	    -9.4833	   -11.8332	
    -3.2730	    -2.6855	    -2.8534	     0.1678	    -2.4338	    -9.3155	    -4.0283	    -8.2245	    -9.9869	   -12.5046	
    -3.5248	    -2.9373	    -3.1052	     0.2518	    -2.6855	   -10.0708	    -4.3640	    -8.8959	   -10.7422	   -13.2599	
    -3.6087	    -3.1052	    -3.3569	     0.2518	    -2.9373	   -10.9100	    -4.8676	    -9.6512	   -11.6653	   -14.2670	
    -3.6087	    -3.1891	    -3.4409	     0.3357	    -3.1891	   -11.8332	    -5.3711	   -10.4065	   -12.6724	   -15.1901	
    -3.3569	    -3.0212	    -3.4409	     0.5035	    -3.1891	   -12.6724	    -5.7907	   -11.1618	   -13.5117	   -16.0294	
    -2.9373	    -2.6855	    -3.2730	     0.9232	    -3.1052	   -13.3438	    -6.1264	   -11.6653	   -14.1830	   -16.7007	
    -2.3499	    -2.1820	    -3.0212	     1.4267	    -2.9373	   -13.7634	    -6.2103	   -12.0010	   -14.6866	   -17.2043	
    -1.7624	    -1.6785	    -2.6855	     2.0981	    -2.6855	   -14.1830	    -6.1264	   -12.2528	   -15.0223	   -17.4561	
    -1.2589	    -1.1749	    -2.4338	     2.6855	    -2.3499	   -14.4348	    -5.9586	   -12.5046	   -15.1901	   -17.5400	
    -0.9232	    -1.0071	    -2.3499	     3.2730	    -2.0981	   -14.7705	    -5.6229	   -12.6724	   -15.2740	   -17.5400	
    -0.9232	    -1.0071	    -2.4338	     3.7766	    -1.8463	   -15.1062	    -5.2032	   -12.8403	   -15.1901	   -17.4561	
    -1.1749	    -1.3428	    -2.6855	     4.1122	    -1.6785	   -15.4419	    -4.7836	   -13.0081	   -15.0223	   -17.2882	
    -1.8463	    -1.9302	    -3.1052	     4.2801	    -1.5945	   -15.9454	    -4.2801	   -13.2599	   -14.7705	   -17.1204	
    -2.8534	    -2.8534	    -3.6087	     4.3640	    -1.5106	   -16.4490	    -3.9444	   -13.5117	   -14.6027	   -16.9525	
    -4.1122	    -4.0283	    -4.2801	     4.3640	    -1.5106	   -17.1204	    -3.6087	   -13.9313	   -14.5187	   -16.7847	
    -5.4550	    -5.2872	    -5.0354	     4.1962	    -1.6785	   -17.7917	    -3.3569	   -14.3509	   -14.5187	   -16.7847	
    -6.8817	    -6.6299	    -5.7907	     4.1122	    -1.8463	   -18.4631	    -3.2730	   -14.7705	   -14.6027	   -16.8686	
    -8.3084	    -7.8049	    -6.4621	     4.0283	    -2.0981	   -19.0506	    -3.2730	   -15.2740	   -14.7705	   -17.1204	
    -9.3994	    -8.8120	    -6.9656	     4.1122	    -2.2659	   -19.4702	    -3.2730	   -15.6097	   -15.0223	   -17.3721	
   -10.3226	    -9.5673	    -7.3013	     4.3640	    -2.4338	   -19.8059	    -3.3569	   -15.9454	   -15.3580	   -17.7078	
   -10.9100	   -10.0708	    -7.5531	     4.7836	    -2.4338	   -19.9738	    -3.4409	   -16.1972	   -15.7776	   -18.0435	
   -11.2457	   -10.3226	    -7.7209	     5.3711	    -2.5177	   -19.9738	    -3.5248	   -16.4490	   -16.1972	   -18.4631	
   -11.4136	   -10.4065	    -7.7209	     6.2103	    -2.5177	   -19.8059	    -3.6926	   -16.5329	   -16.7007	   -18.7988	
   -11.4136	   -10.4904	    -7.8049	     7.1335	    -2.6016	   -19.6381	    -3.9444	   -16.6168	   -17.1204	   -19.1345	
   -11.4136	   -10.4904	    -7.8049	     8.1406	    -2.6855	   -19.3863	    -4.2801	   -16.7007	   -17.6239	   -19.5541	
   -11.4136	   -10.5743	    -7.9727	     9.0637	    -2.7695	   -19.2184	    -4.6158	   -16.7847	   -18.0435	   -19.8059	
   -11.4136	   -10.5743	    -8.0566	     9.9030	    -2.9373	   -19.0506	    -5.0354	   -16.8686	   -18.5471	   -20.1416	
   -11.4136	   -10.7422	    -8.2245	    10.7422	    -3.1052	   -18.9667	    -5.4550	   -16.9525	   -18.8828	   -20.3094	
   -11.3297	   -10.7422	    -8.3923	    11.3297	    -3.2730	   -18.8828	    -5.7068	   -16.9525	   -19.2184	   -20.3934	
   -11.2457	   -10.8261	    -8.3923	    11.8332	    -3.3569	   -18.7988	    -5.7068	   -16.8686	   -19.3024	   -20.3934	
   -10.9940	   -10.6583	    -8.3084	    12.3367	    -3.3569	   -18.5471	    -5.5389	   -16.6168	   -19.3024	   -20.2255	
   -10.5743	   -10.4065	    -8.0566	    12.7563	    -3.1052	   -18.2114	    -5.0354	   -16.1972	   -18.9667	   -19.8059	
   -10.0708	    -9.9869	    -7.6370	    13.1760	    -2.6855	   -17.7917	    -4.3640	   -15.6097	   -18.5471	   -19.3024	
    -9.4833	    -9.4833	    -7.1335	    13.5117	    -2.1820	   -17.2043	    -3.4409	   -14.9384	   -17.9596	   -18.7149	
    -8.8120	    -8.8120	    -6.5460	    13.8474	    -1.6785	   -16.6168	    -2.5177	   -14.2670	   -17.2882	   -18.1274	
    -8.0566	    -8.0566	    -6.0425	    14.2670	    -1.0910	   -16.1133	    -1.5106	   -13.5956	   -16.7007	   -17.6239	
    -7.3853	    -7.3013	    -5.4550	    14.6027	    -0.6714	   -15.5258	    -0.5875	   -13.0920	   -16.1972	   -17.2043	
    -6.6299	    -6.4621	    -4.8676	    15.0223	    -0.1678	   -15.0223	     0.2518	   -12.5885	   -15.6937	   -16.7847	
    -5.8746	    -5.7068	    -4.3640	    15.6097	     0.1678	   -14.4348	     1.0071	   -12.2528	   -15.3580	   -16.4490	
    -5.1193	    -4.8676	    -3.8605	    16.3651	     0.5035	   -13.9313	     1.5945	   -11.9171	   -15.0223	   -16.1972	
    -4.3640	    -4.1122	    -3.3569	    17.2043	     0.7553	   -13.4277	     2.0981	   -11.7493	   -14.7705	   -16.1133	
    -3.6926	    -3.3569	    -2.9373	    18.2114	     0.9232	   -12.9242	     2.4338	   -11.5814	   -14.6866	   -16.0294	
    -3.0212	    -2.6855	    -2.6016	    19.2184	     1.0910	   -12.5046	     2.6016	   -11.4975	   -14.6866	   -16.1133	
    -2.5177	    -2.1820	    -2.2659	    20.2255	     1.0910	   -12.1689	     2.6016	   -11.4136	   -14.7705	   -16.1972	
    -2.1820	    -1.8463	    -2.0142	    21.1487	     1.0071	   -11.8332	     2.5177	   -11.3297	   -14.8544	   -16.4490	
    -2.0142	    -1.5945	    -1.9302	    21.9879	     0.9232	   -11.4975	     2.2659	   -11.2457	   -14.9384	   -16.6168	
    -2.0142	    -1.5106	    -1.9302	    22.8271	     0.7553	   -11.2457	     1.9302	   -11.0779	   -15.0223	   -16.8686	
    -2.0981	    -1.5106	    -1.9302	    23.4985	     0.5875	   -11.0779	     1.5945	   -10.8261	   -15.0223	   -16.9525	
    -2.1820	    -1.5945	    -2.0142	    24.0860	     0.4196	   -10.8261	     1.3428	   -10.4904	   -14.8544	   -16.9525	
    -2.2659	    -1.5945	    -2.0142	    24.7574	     0.5035	   -10.4904	     1.1749	    -9.9869	   -14.6027	   -16.8686	
    -2.0981	    -1.5106	    -1.8463	    25.3448	     0.6714	   -10.0708	     1.2589	    -9.3155	   -14.1830	   -16.6168	
    -1.8463	    -1.2589	    -1.5945	    25.9323	     1.0910	    -9.5673	     1.5945	    -8.5602	   -13.5956	   -16.1972	
    -1.3428	    -0.8392	    -1.2589	    26.6037	     1.6785	    -9.0637	     2.0981	    -7.6370	   -12.9242	   -15.6097	
    -0.7553	    -0.3357	    -0.6714	    27.1912	     2.3499	    -8.3923	     2.7695	    -6.7139	   -12.0850	   -14.9384	
     0.0000	     0.2518	    -0.0839	    27.6947	     3.1891	    -7.7209	     3.4409	    -5.7068	   -11.1618	   -14.1830	
     0.7553	     0.9232	     0.5035	    28.1982	     3.9444	    -7.0496	     4.1962	    -4.8676	   -10.3226	   -13.4277	
     1.4267	     1.5945	     1.0071	    28.7018	     4.6158	    -6.4621	     4.7836	    -4.0283	    -9.4833	   -12.7563	
     2.0142	     2.1820	     1.4267	    29.0375	     5.0354	    -5.8746	     5.1193	    -3.5248	    -8.8120	   -12.2528	
     2.3499	     2.6016	     1.6785	    29.3732	     5.2872	    -5.5389	     5.2032	    -3.1891	    -8.3084	   -12.0010	
     2.5177	     2.7695	     1.7624	    29.7089	     5.2872	    -5.2032	     5.0354	    -3.0212	    -8.0566	   -11.9171	
     2.4338	     2.7695	     1.5106	    29.9606	     4.9515	    -5.0354	     4.5319	    -3.0212	    -8.0566	   -12.0010	
     2.0981	     2.5177	     1.0071	    30.2124	     4.3640	    -4.8676	     3.7766	    -3.1891	    -8.1406	   -12.2528	
     1.6785	     2.0981	     0.4196	    30.6320	     3.6087	    -4.6997	     2.8534	    -3.3569	    -8.3923	   -12.5885	
     1.0910	     1.5945	    -0.3357	    31.1356	     2.6855	    -4.5319	     1.8463	    -3.5248	    -8.7280	   -12.9242	
     0.4196	     1.0071	    -1.1749	    31.8069	     1.7624	    -4.2801	     0.6714	    -3.6926	    -9.0637	   -13.3438	
    -0.3357	     0.3357	    -2.0142	    32.7301	     0.7553	    -3.9444	    -0.5875	    -3.6926	    -9.3155	   -13.5956	
    -1.0910	    -0.3357	    -2.7695	    33.7372	    -0.1678	    -3.4409	    -1.7624	    -3.4409	    -9.4833	   -13.8474	
    -1.8463	    -1.0910	    -3.4409	    34.8282	    -0.9232	    -2.9373	    -2.8534	    -3.1052	    -9.3994	   -13.8474	
    -2.5177	    -1.6785	    -3.9444	    36.0031	    -1.5106	    -2.2659	    -3.6926	    -2.5177	    -9.1476	   -13.6795	
    -2.9373	    -2.0981	    -4.2801	    37.2620	    -1.8463	    -1.4267	    -4.1962	    -1.8463	    -8.6441	   -13.2599	
    -3.2730	    -2.4338	    -4.3640	    38.4369	    -1.8463	    -0.5875	    -4.4479	    -0.9232	    -7.8888	   -12.6724	
    -3.2730	    -2.4338	    -4.2801	    39.6957	    -1.6785	     0.4196	    -4.2801	     0.1678	    -6.9656	   -11.8332	
    -3.1052	    -2.2659	    -3.9444	    40.8707	    -1.2589	     1.5106	    -3.8605	     1.2589	    -5.7907	   -10.8261	
    -2.6016	    -1.9302	    -3.5248	    42.1295	    -0.6714	     2.7695	    -3.1052	     2.5177	    -4.4479	    -9.7351	
    -1.9302	    -1.2589	    -2.9373	    43.4723	     0.0839	     4.1122	    -2.0981	     3.7766	    -3.1052	    -8.5602	
    -1.0071	    -0.4196	    -2.0981	    45.1508	     0.9232	     5.7068	    -0.9232	     5.2032	    -1.6785	    -7.3013	
     0.1678	     0.7553	    -1.1749	    47.1649	     1.8463	     7.4692	     0.4196	     6.6299	    -0.1678	    -5.9586	
     1.5945	     2.0981	    -0.0839	    49.5148	     2.7695	     9.4833	     1.7624	     8.2245	     1.2589	    -4.6158	
     3.0212	     3.5248	     1.0910	    52.1164	     3.7766	    11.5814	     3.1891	     9.8190	     2.6855	    -3.2730	
     4.5319	     5.0354	     2.2659	    54.9698	     4.6997	    13.8474	     4.4479	    11.3297	     4.0283	    -2.0142	
     5.9586	     6.4621	     3.2730	    57.9071	     5.4550	    16.0294	     5.4550	    12.8403	     5.2032	    -0.9232	
     7.1335	     7.7209	     4.1122	    60.9283	     6.0425	    18.1274	     6.2103	    14.1830	     6.2103	     0.0000	
     8.1406	     8.8120	     4.7836	    63.8657	     6.3782	    20.0577	     6.6299	    15.4419	     7.0496	     0.8392	
     9.0637	     9.6512	     5.2872	    66.7191	     6.5460	    21.8201	     6.9656	    16.5329	     7.8049	     1.5945	
     9.8190	    10.4065	     5.7068	    69.4046	     6.7139	    23.4985	     7.0496	    17.5400	     8.3923	     2.3499	
    10.4904	    11.1618	     6.0425	    71.9223	     6.7978	    24.9252	     7.2174	    18.3792	     9.0637	     3.1052	
    11.1618	    11.8332	     6.4621	    74.1043	     7.1335	    26.1841	     7.4692	    19.1345	     9.6512	     3.8605	
    11.9171	    12.5046	     6.9656	    75.7828	     7.4692	    27.2751	     7.8049	    19.8059	    10.3226	     4.6158	
    12.6724	    13.1760	     7.4692	    77.0416	     8.0566	    28.0304	     8.3923	    20.3094	    10.9100	     5.2872	
    13.2599	    13.6795	     8.0566	    77.5452	     8.7280	    28.3661	     9.1476	    20.5612	    11.3297	     5.7907	
    13.6795	    14.0152	     8.5602	    77.2934	     9.3994	    28.2822	     9.9030	    20.4773	    11.5814	     6.1264	
    13.7634	    14.0152	     8.9798	    76.2863	     9.9869	    27.6108	    10.7422	    20.1416	    11.5814	     6.2103	
    13.5117	    13.7634	     9.1476	    74.4400	    10.4065	    26.5198	    11.4975	    19.4702	    11.3297	     6.0425	
    12.9242	    13.1760	     9.1476	    71.9223	    10.6583	    25.0092	    12.0010	    18.4631	    10.8261	     5.7068	
    12.0010	    12.2528	     8.8959	    68.7332	    10.7422	    23.0789	    12.2528	    17.2043	    10.0708	     5.1193	
    10.9100	    11.2457	     8.4763	    65.2084	    10.4904	    20.8969	    12.2528	    15.7776	     9.1476	     4.3640	
     9.6512	    10.0708	     7.8049	    61.5158	    10.0708	    18.5471	    12.0010	    14.1830	     8.0566	     3.5248	
     8.2245	     8.7280	     6.9656	    57.6553	     9.3994	    16.1133	    11.3297	    12.4207	     6.7978	     2.4338	
     6.6299	     7.2174	     5.7907	    53.8788	     8.4763	    13.5956	    10.3226	    10.5743	     5.2872	     1.2589	
     4.8676	     5.6229	     4.4479	    50.2701	     7.2174	    10.9940	     8.8959	     8.6441	     3.6926	    -0.1678	
     3.0212	     3.7766	     2.9373	    46.8292	     5.7068	     8.4763	     7.2174	     6.6299	     1.8463	    -1.7624	
     1.1749	     2.0142	     1.3428	    43.7241	     4.0283	     6.0425	     5.2872	     4.6158	     0.0000	    -3.5248	
    -0.5035	     0.4196	    -0.1678	    41.0385	     2.3499	     3.7766	     3.3569	     2.6855	    -1.7624	    -5.2032	
    -1.9302	    -0.9232	    -1.5945	    38.8565	     0.8392	     1.9302	     1.5945	     1.0910	    -3.3569	    -6.7139	
    -2.9373	    -1.9302	    -2.6016	    37.1780	    -0.3357	     0.4196	     0.0839	    -0.2518	    -4.6158	    -7.8888	
    -3.5248	    -2.5177	    -3.3569	    35.9192	    -1.0910	    -0.8392	    -1.0071	    -1.2589	    -5.6229	    -8.8120	
    -3.7766	    -2.8534	    -3.7766	    34.9121	    -1.5106	    -1.6785	    -1.8463	    -1.9302	    -6.2103	    -9.3155	
    -3.7766	    -2.9373	    -3.9444	    34.0729	    -1.6785	    -2.3499	    -2.1820	    -2.4338	    -6.6299	    -9.5673	
    -3.6926	    -2.8534	    -4.0283	    33.2336	    -1.5106	    -2.9373	    -2.3499	    -2.8534	    -6.8817	    -9.5673	
    -3.6087	    -2.8534	    -4.0283	    32.3105	    -1.2589	    -3.5248	    -2.2659	    -3.2730	    -7.0496	    -9.4833	
    -3.6087	    -2.9373	    -4.0283	    31.1356	    -1.0071	    -4.1962	    -2.0142	    -3.6926	    -7.2174	    -9.3155	
    -3.7766	    -3.1891	    -4.1122	    29.9606	    -0.7553	    -4.7836	    -1.7624	    -4.1962	    -7.3853	    -9.1476	
    -4.0283	    -3.4409	    -4.2801	    28.7018	    -0.5875	    -5.4550	    -1.4267	    -4.6997	    -7.5531	    -9.0637	
    -4.3640	    -3.7766	    -4.4479	    27.6947	    -0.4196	    -5.9586	    -1.2589	    -5.1193	    -7.7209	    -8.8959	
    -4.7836	    -4.1962	    -4.6158	    26.8555	    -0.3357	    -6.2943	    -1.0910	    -5.4550	    -7.8888	    -8.7280	
    -5.2872	    -4.6997	    -4.8676	    26.3519	    -0.2518	    -6.4621	    -1.0910	    -5.6229	    -8.0566	    -8.6441	
    -5.7907	    -5.1193	    -5.1193	    26.2680	    -0.3357	    -6.4621	    -1.2589	    -5.7907	    -8.1406	    -8.5602	
    -6.2943	    -5.4550	    -5.3711	    26.5198	    -0.5035	    -6.2103	    -1.5945	    -5.7907	    -8.1406	    -8.4763	
    -6.6299	    -5.7068	    -5.4550	    27.1072	    -0.6714	    -5.7068	    -1.9302	    -5.6229	    -8.1406	    -8.4763	
    -6.8817	    -5.7907	    -5.5389	    28.1143	    -1.0071	    -4.9515	    -2.4338	    -5.3711	    -8.0566	    -8.4763	
    -6.7978	    -5.7068	    -5.5389	    29.4571	    -1.2589	    -4.0283	    -2.8534	    -4.9515	    -7.8888	    -8.4763	
    -6.5460	    -5.2872	    -5.3711	    31.0516	    -1.4267	    -3.0212	    -3.2730	    -4.4479	    -7.5531	    -8.3084	
    -5.9586	    -4.6158	    -5.0354	    32.6462	    -1.5106	    -1.7624	    -3.4409	    -3.6926	    -7.0496	    -8.0566	
    -5.1193	    -3.7766	    -4.5319	    34.3246	    -1.5106	    -0.5875	    -3.5248	    -2.9373	    -6.4621	    -7.6370	
    -4.1962	    -2.8534	    -3.9444	    35.9192	    -1.3428	     0.5875	    -3.3569	    -2.0142	    -5.7068	    -7.1335	
    -3.2730	    -1.9302	    -3.3569	    37.0941	    -1.1749	     1.5106	    -3.1891	    -1.2589	    -5.0354	    -6.5460	
    -2.4338	    -1.1749	    -2.9373	    37.9333	    -1.0910	     2.1820	    -2.9373	    -0.6714	    -4.3640	    -6.1264	
    -1.9302	    -0.6714	    -2.7695	    38.2690	    -1.0910	     2.4338	    -2.8534	    -0.2518	    -3.9444	    -5.7068	
    -1.6785	    -0.5035	    -2.6855	    38.0173	    -1.1749	     2.3499	    -2.7695	    -0.0839	    -3.7766	    -5.4550	
    -1.5945	    -0.4196	    -2.8534	    37.4298	    -1.2589	     1.9302	    -2.7695	    -0.1678	    -3.7766	    -5.2872	
    -1.6785	    -0.5035	    -2.9373	    36.5067	    -1.4267	     1.3428	    -2.8534	    -0.2518	    -3.8605	    -5.1193	
    -1.6785	    -0.5875	    -3.0212	    35.4156	    -1.3428	     0.7553	    -2.7695	    -0.5035	    -3.9444	    -4.8676	
    -1.6785	    -0.5875	    -2.9373	    34.4086	    -1.1749	     0.1678	    -2.6016	    -0.6714	    -3.9444	    -4.6158	
    -1.5106	    -0.4196	    -2.7695	    33.4854	    -0.8392	    -0.3357	    -2.3499	    -0.7553	    -3.7766	    -4.1962	
    -1.2589	    -0.1678	    -2.3499	    32.8140	    -0.2518	    -0.5875	    -1.9302	    -0.6714	    -3.6087	    -3.6926	
    -0.9232	     0.1678	    -1.8463	    32.3105	     0.4196	    -0.7553	    -1.5106	    -0.5875	    -3.3569	    -3.1891	
    -0.5035	     0.5875	    -1.2589	    32.2266	     1.0910	    -0.7553	    -1.0071	    -0.3357	    -3.0212	    -2.6855	
    -0.0839	     1.0071	    -0.6714	    32.3105	     1.6785	    -0.5875	    -0.5035	    -0.1678	    -2.8534	    -2.3499	
     0.2518	     1.4267	    -0.1678	    32.5623	     2.1820	    -0.3357	    -0.1678	     0.0000	    -2.6855	    -2.1820	
     0.4196	     1.5945	     0.1678	    32.8979	     2.5177	    -0.1678	     0.0000	     0.0000	    -2.6855	    -2.2659	
     0.5035	     1.6785	     0.3357	    33.2336	     2.6016	    -0.1678	    -0.0839	    -0.1678	    -2.9373	    -2.6016	
     0.4196	     1.5945	     0.3357	    33.3176	     2.4338	    -0.2518	    -0.2518	    -0.5035	    -3.2730	    -3.1891	
     0.2518	     1.4267	     0.1678	    33.2336	     2.0981	    -0.5875	    -0.6714	    -1.0910	    -3.8605	    -4.0283	
     0.0000	     1.1749	    -0.1678	    32.8979	     1.5945	    -1.1749	    -1.2589	    -1.7624	    -4.5319	    -5.0354	
    -0.3357	     0.7553	    -0.5875	    32.2266	     0.9232	    -2.0142	    -1.9302	    -2.5177	    -5.2872	    -6.0425	
    -0.8392	     0.2518	    -1.0910	    31.3034	     0.1678	    -3.0212	    -2.6016	    -3.4409	    -6.1264	    -7.2174	
    -1.5106	    -0.4196	    -1.7624	    29.9606	    -0.7553	    -4.2801	    -3.4409	    -4.4479	    -7.0496	    -8.3084	
    -2.2659	    -1.2589	    -2.5177	    28.3661	    -1.6785	    -5.6229	    -4.2801	    -5.5389	    -7.8888	    -9.3155	
    -3.1052	    -2.1820	    -3.4409	    26.6876	    -2.6855	    -7.0496	    -5.2032	    -6.6299	    -8.7280	   -10.1547	
    -4.0283	    -3.1052	    -4.2801	    25.0092	    -3.6087	    -8.3084	    -5.8746	    -7.4692	    -9.3155	   -10.8261	
    -4.6997	    -3.7766	    -4.9515	    23.6664	    -4.3640	    -9.3155	    -6.3782	    -8.1406	    -9.7351	   -11.0779	
    -5.0354	    -4.1962	    -5.2872	    22.6593	    -4.6997	    -9.8190	    -6.5460	    -8.3923	    -9.7351	   -11.0779	
    -5.0354	    -4.1962	    -5.2872	    22.1558	    -4.6997	    -9.9030	    -6.2943	    -8.3084	    -9.3155	   -10.6583	
    -4.5319	    -3.7766	    -4.8676	    22.1558	    -4.2801	    -9.4833	    -5.6229	    -7.7209	    -8.6441	    -9.9869	
    -3.6926	    -2.9373	    -4.1962	    22.5754	    -3.5248	    -8.6441	    -4.6997	    -6.8817	    -7.7209	    -8.9798	
    -2.5177	    -1.7624	    -3.1891	    23.4146	    -2.5177	    -7.4692	    -3.5248	    -5.7907	    -6.5460	    -7.8888	
    -1.1749	    -0.4196	    -2.0981	    24.5895	    -1.4267	    -6.1264	    -2.3499	    -4.5319	    -5.3711	    -6.7978	
[Epoch Header]
[Trial Type]	21
[Accept]	1
[Correct]	0
[RT]	 0.000
[Resp]	0
[Epoch Data]
    48.8434	    51.0254	    56.3965	    26.6876	    52.4521	    46.5775	    43.8080	    49.0952	    53.8788	    54.7180	
    49.1791	    51.1932	    56.3126	    25.2609	    52.5360	    46.0739	    44.2276	    49.0952	    54.2145	    54.9698	
    49.5148	    51.3611	    56.3126	    24.0860	    52.7878	    45.5704	    44.6472	    49.1791	    54.7180	    55.2216	
    49.8505	    51.5289	    56.3126	    23.1628	    52.9556	    45.2347	    44.8990	    49.4308	    55.1376	    55.3894	
    50.2701	    51.8646	    56.4804	    22.4915	    53.2074	    45.1508	    45.1508	    49.6826	    55.6412	    55.5573	
    50.7736	    52.3682	    56.7322	    22.3236	    53.4592	    45.1508	    45.2347	    50.1022	    56.0608	    55.6412	
    51.3611	    52.9556	    57.0679	    22.5754	    53.7109	    45.4865	    45.1508	    50.6058	    56.3965	    55.6412	
    52.1164	    53.7109	    57.4036	    23.0789	    53.9627	    45.9061	    44.8151	    51.1093	    56.6483	    55.6412	
    52.7039	    54.3823	    57.5714	    24.0021	    54.0466	    46.4096	    44.3954	    51.5289	    56.7322	    55.5573	
    53.2913	    54.9698	    57.6553	    25.0092	    53.9627	    46.9131	    43.6401	    51.8646	    56.6483	    55.3894	
    53.6270	    55.3894	    57.4875	    26.1002	    53.6270	    47.4167	    42.8009	    52.0325	    56.3965	    55.0537	
    53.7109	    55.5573	    57.1518	    27.3590	    53.1235	    47.9202	    41.7938	    52.2003	    56.0608	    54.6341	
    53.7949	    55.6412	    56.6483	    28.6179	    52.3682	    48.3398	    40.7028	    52.2003	    55.6412	    54.2145	
    53.7109	    55.5573	    56.0608	    29.9606	    51.5289	    48.8434	    39.6118	    52.2003	    55.2216	    53.7109	
    53.7109	    55.4733	    55.3894	    31.2195	    50.6897	    49.3469	    38.6047	    52.2842	    54.8859	    53.2074	
    53.7109	    55.3894	    54.8019	    32.4783	    49.7665	    49.9344	    37.6816	    52.4521	    54.6341	    52.8717	
    53.8788	    55.3055	    54.2984	    33.5693	    48.9273	    50.4379	    36.9263	    52.7039	    54.4662	    52.6199	
    54.0466	    55.3055	    53.8788	    34.4925	    48.2559	    51.1093	    36.3388	    53.0396	    54.4662	    52.4521	
    54.2984	    55.3894	    53.5431	    35.3317	    47.6685	    51.7807	    36.0031	    53.4592	    54.6341	    52.3682	
    54.7180	    55.5573	    53.3752	    36.0870	    47.3328	    52.6199	    35.8353	    54.0466	    54.8859	    52.4521	
    55.1376	    55.8929	    53.3752	    36.8423	    47.0810	    53.4592	    35.9192	    54.7180	    55.2216	    52.5360	
    55.7251	    56.2286	    53.4592	    37.5977	    47.0810	    54.3823	    36.0870	    55.4733	    55.7251	    52.7878	
    56.3965	    56.7322	    53.7109	    38.5208	    47.1649	    55.4733	    36.4227	    56.2286	    56.2286	    52.9556	
    57.1518	    57.4036	    54.0466	    39.6118	    47.3328	    56.5643	    36.6745	    56.9839	    56.7322	    53.2074	
    57.9910	    58.0750	    54.3823	    40.7867	    47.5006	    57.6553	    36.8423	    57.6553	    57.1518	    53.2913	
    58.9142	    58.8303	    54.7180	    42.2134	    47.6685	    58.8303	    36.9263	    58.3267	    57.4875	    53.2074	
    59.8373	    59.7534	    55.1376	    43.8080	    47.8363	    60.0052	    36.8423	    58.9142	    57.6553	    53.0396	
    60.9283	    60.6766	    55.5573	    45.5704	    47.8363	    61.2640	    36.5906	    59.4177	    57.6553	    52.6199	
    61.9354	    61.5997	    55.8929	    47.5845	    47.7524	    62.4390	    36.2549	    59.8373	    57.5714	    52.0325	
    63.0264	    62.6068	    56.2286	    49.6826	    47.6685	    63.6139	    35.7513	    60.2570	    57.4875	    51.3611	
    64.0335	    63.6139	    56.5643	    51.8646	    47.4167	    64.7888	    35.1639	    60.5927	    57.3196	    50.6058	
    65.1245	    64.5370	    56.9000	    54.0466	    47.2488	    65.9637	    34.5764	    60.9283	    57.1518	    49.7665	
    66.1316	    65.4602	    57.1518	    56.2286	    46.9971	    67.0547	    33.9050	    61.2640	    57.0679	    49.0112	
    66.9708	    66.2994	    57.3196	    58.2428	    46.7453	    68.0618	    33.3176	    61.5997	    57.0679	    48.3398	
    67.7261	    66.9708	    57.4036	    60.0052	    46.4935	    68.9011	    32.8140	    61.9354	    57.0679	    47.7524	
    68.1458	    67.3065	    57.3196	    61.4319	    46.2418	    69.4885	    32.3105	    62.1872	    57.0679	    47.3328	
    68.3136	    67.3904	    57.0679	    62.4390	    45.9900	    69.9081	    31.9748	    62.2711	    57.0679	    46.9971	
    68.1458	    67.1387	    56.8161	    63.1104	    45.6543	    70.0760	    31.7230	    62.3550	    56.9839	    46.8292	
    67.6422	    66.6351	    56.3965	    63.3621	    45.4865	    70.0760	    31.6391	    62.4390	    56.9839	    46.8292	
    67.0547	    66.0477	    56.0608	    63.3621	    45.4025	    70.0760	    31.7230	    62.5229	    57.0679	    47.0810	
    66.2994	    65.2924	    55.8090	    63.2782	    45.5704	    70.0760	    32.0587	    62.6907	    57.2357	    47.5006	
    65.5441	    64.6210	    55.7251	    63.1104	    45.9061	    70.0760	    32.6462	    62.9425	    57.5714	    48.0881	
    64.7888	    63.9496	    55.6412	    63.0264	    46.4096	    70.0760	    33.4015	    63.2782	    57.9910	    48.7595	
    64.0335	    63.3621	    55.7251	    62.8586	    46.9131	    70.1599	    34.2407	    63.6139	    58.4106	    49.4308	
    63.4460	    62.9425	    55.8929	    62.7747	    47.5006	    70.2438	    35.1639	    63.8657	    58.7463	    49.9344	
    62.9425	    62.6068	    56.1447	    62.6907	    48.1720	    70.2438	    36.0870	    63.9496	    58.9142	    50.1862	
    62.6068	    62.5229	    56.5643	    62.6068	    48.6755	    70.2438	    37.0102	    64.0335	    58.9981	    50.3540	
    62.4390	    62.6068	    56.9000	    62.6907	    49.1791	    70.2438	    37.8494	    63.9496	    58.9142	    50.3540	
    62.4390	    62.7747	    57.4036	    62.7747	    49.5987	    70.2438	    38.5208	    63.8657	    58.7463	    50.1022	
    62.5229	    63.0264	    57.7393	    62.9425	    49.8505	    70.1599	    39.0244	    63.6978	    58.5785	    49.7665	
    62.6068	    63.2782	    58.1589	    63.1104	    50.0183	    70.1599	    39.1922	    63.5300	    58.3267	    49.4308	
    62.7747	    63.4460	    58.4106	    63.2782	    50.0183	    70.0760	    39.1922	    63.2782	    58.0750	    49.0952	
    62.8586	    63.6139	    58.6624	    63.5300	    50.0183	    70.0760	    39.0244	    63.1104	    57.8232	    48.7595	
    62.9425	    63.6978	    58.8303	    63.6139	    49.8505	    69.9921	    38.6887	    62.9425	    57.5714	    48.5077	
    63.0264	    63.6978	    58.9981	    63.6978	    49.7665	    69.9081	    38.2690	    62.7747	    57.4875	    48.3398	
    63.0264	    63.6978	    59.0820	    63.6139	    49.6826	    69.8242	    37.8494	    62.6907	    57.4036	    48.3398	
    63.1104	    63.6978	    59.2499	    63.3621	    49.7665	    69.5724	    37.5137	    62.6068	    57.4875	    48.5077	
    63.1943	    63.6978	    59.5016	    62.8586	    49.8505	    69.3207	    37.1780	    62.6068	    57.6553	    48.6755	
    63.2782	    63.6978	    59.6695	    62.1033	    50.0183	    68.9850	    37.0102	    62.5229	    57.9071	    49.0112	
    63.3621	    63.6978	    59.9213	    61.0123	    50.1862	    68.4814	    36.9263	    62.5229	    58.2428	    49.4308	
    63.4460	    63.6978	    60.0891	    59.6695	    50.4379	    67.8940	    37.0102	    62.4390	    58.5785	    49.9344	
    63.3621	    63.6978	    60.2570	    58.2428	    50.7736	    67.2226	    37.1780	    62.2711	    58.9981	    50.4379	
    63.2782	    63.6139	    60.3409	    56.6483	    50.9415	    66.5512	    37.4298	    62.1033	    59.3338	    51.0254	
    62.9425	    63.3621	    60.3409	    55.0537	    51.1093	    65.8798	    37.7655	    61.8515	    59.7534	    51.5289	
    62.4390	    62.9425	    60.1730	    53.6270	    51.1932	    65.2084	    38.0173	    61.5997	    60.0891	    52.0325	
    61.6837	    62.3550	    59.7534	    52.2842	    51.1932	    64.6210	    38.2690	    61.2640	    60.3409	    52.3682	
    60.6766	    61.5997	    59.3338	    51.1932	    51.0254	    64.0335	    38.3530	    60.9283	    60.4248	    52.5360	
    59.5856	    60.6766	    58.6624	    50.2701	    50.6897	    63.6139	    38.4369	    60.5927	    60.5087	    52.6199	
    58.4106	    59.5856	    57.9910	    49.5148	    50.2701	    63.1104	    38.3530	    60.1730	    60.3409	    52.5360	
    57.1518	    58.4946	    57.1518	    48.9273	    49.5987	    62.6907	    38.1851	    59.7534	    60.1730	    52.3682	
    55.8090	    57.2357	    56.2286	    48.3398	    48.9273	    62.1872	    37.9333	    59.2499	    59.9213	    52.1164	
    54.4662	    55.8929	    55.3055	    47.7524	    48.0881	    61.6837	    37.5137	    58.7463	    59.5856	    51.8646	
    53.0396	    54.5502	    54.3823	    47.1649	    47.2488	    61.1801	    37.0941	    58.2428	    59.3338	    51.6968	
    51.6129	    53.1235	    53.3752	    46.5775	    46.4935	    60.5927	    36.5906	    57.9071	    59.0820	    51.6129	
    50.1862	    51.6968	    52.4521	    46.0739	    45.6543	    60.1730	    36.0870	    57.6553	    58.9981	    51.6129	
    48.8434	    50.3540	    51.6129	    45.5704	    44.9829	    59.7534	    35.6674	    57.5714	    58.9981	    51.8646	
    47.5006	    49.0112	    50.8575	    45.2347	    44.3954	    59.5016	    35.4156	    57.6553	    59.2499	    52.2003	
    46.3257	    47.8363	    50.1862	    44.8990	    44.0598	    59.4177	    35.1639	    57.9071	    59.5856	    52.6199	
    45.3186	    46.8292	    49.6826	    44.5633	    43.8080	    59.3338	    35.1639	    58.3267	    60.0052	    53.1235	
    44.3954	    45.9900	    49.3469	    44.3115	    43.8919	    59.3338	    35.2478	    58.8303	    60.5927	    53.7109	
    43.7241	    45.3186	    49.2630	    44.1437	    44.0598	    59.5016	    35.5835	    59.5016	    61.2640	    54.3823	
    43.1366	    44.7311	    49.3469	    43.9758	    44.4794	    59.6695	    36.0870	    60.3409	    62.0193	    55.0537	
    42.5491	    44.2276	    49.5148	    43.8080	    44.9829	    59.8373	    36.5906	    61.0962	    62.7747	    55.7251	
    42.0456	    43.8080	    49.6826	    43.6401	    45.5704	    60.0052	    37.0941	    61.9354	    63.4460	    56.3965	
    41.5421	    43.3044	    49.8505	    43.3884	    46.0739	    60.0891	    37.4298	    62.6068	    63.9496	    56.9000	
    41.0385	    42.8848	    49.9344	    43.0527	    46.4935	    60.1730	    37.7655	    63.1943	    64.3692	    57.3196	
    40.6189	    42.4652	    50.0183	    42.7170	    46.8292	    60.0891	    37.7655	    63.6139	    64.5370	    57.4875	
    40.1154	    42.0456	    49.9344	    42.2134	    46.9971	    59.9213	    37.6816	    63.7817	    64.5370	    57.4875	
    39.6957	    41.7099	    49.7665	    41.6260	    46.9971	    59.5856	    37.3459	    63.7817	    64.2014	    57.3196	
    39.1922	    41.2903	    49.5148	    40.8707	    46.9131	    58.9981	    36.8423	    63.4460	    63.6139	    56.9000	
    38.6887	    40.8707	    49.1791	    40.0314	    46.6614	    58.3267	    36.1710	    63.0264	    62.8586	    56.3965	
    38.2690	    40.4510	    48.9273	    38.9404	    46.4096	    57.4875	    35.4156	    62.3550	    62.0193	    55.8090	
    37.8494	    40.1154	    48.6755	    37.7655	    46.1578	    56.4804	    34.6603	    61.5997	    61.0123	    55.2216	
    37.5137	    39.9475	    48.4238	    36.4227	    45.9900	    55.5573	    34.0729	    60.7605	    60.0891	    54.6341	
    37.3459	    39.7797	    48.3398	    34.9960	    45.9061	    54.5502	    33.5693	    59.9213	    59.0820	    54.0466	
    37.2620	    39.6957	    48.2559	    33.5693	    45.9061	    53.5431	    33.3176	    59.0820	    58.2428	    53.5431	
    37.3459	    39.7797	    48.2559	    32.2266	    45.9900	    52.6199	    33.3176	    58.2428	    57.6553	    53.1235	
    37.5137	    39.9475	    48.4238	    31.0516	    46.2418	    51.9485	    33.5693	    57.6553	    57.2357	    52.8717	
    37.9333	    40.2832	    48.7595	    30.2124	    46.5775	    51.5289	    34.0729	    57.2357	    57.2357	    52.7878	
    38.6047	    40.9546	    49.2630	    29.7089	    47.0810	    51.4450	    34.9121	    57.1518	    57.4036	    52.8717	
    39.3600	    41.7099	    50.0183	    29.5410	    47.8363	    51.6968	    35.9192	    57.3196	    57.9071	    53.2074	
    40.2832	    42.6331	    50.8575	    29.7089	    48.5916	    52.1164	    37.0941	    57.5714	    58.5785	    53.5431	
    41.3742	    43.7241	    51.7807	    30.0446	    49.3469	    52.7878	    38.2690	    58.0750	    59.2499	    53.9627	
    42.4652	    44.8151	    52.7039	    30.5481	    50.1862	    53.4592	    39.4440	    58.4946	    59.9213	    54.4662	
    43.5562	    45.9061	    53.7109	    31.2195	    50.9415	    54.2145	    40.5350	    58.9981	    60.4248	    54.8019	
    44.6472	    46.9971	    54.6341	    31.8909	    51.6968	    54.9698	    41.4581	    59.5016	    60.9283	    55.0537	
    45.6543	    48.0881	    55.6412	    32.6462	    52.2842	    55.7251	    42.2134	    59.9213	    61.1801	    55.2216	
    46.6614	    49.1791	    56.4804	    33.4015	    52.8717	    56.3965	    42.7170	    60.2570	    61.1801	    55.1376	
    47.5845	    50.1022	    57.3196	    34.1568	    53.2074	    56.9000	    42.9688	    60.4248	    61.0123	    54.8019	
    48.5077	    51.0254	    57.9071	    35.0800	    53.2913	    57.4036	    42.8848	    60.5927	    60.5087	    54.2145	
    49.3469	    51.8646	    58.4106	    35.9192	    53.2074	    57.7393	    42.6331	    60.5927	    59.7534	    53.4592	
    50.1862	    52.6199	    58.7463	    36.8423	    52.8717	    57.9910	    42.0456	    60.4248	    58.9142	    52.6199	
    50.9415	    53.2913	    58.9981	    37.7655	    52.5360	    58.1589	    41.3742	    60.2570	    57.9910	    51.6129	
    51.7807	    53.9627	    59.1660	    38.6047	    52.1164	    58.2428	    40.5350	    60.0891	    57.0679	    50.6058	
    52.6199	    54.6341	    59.2499	    39.3600	    51.6968	    58.4106	    39.7797	    59.8373	    56.2286	    49.7665	
    53.4592	    55.3055	    59.2499	    40.1154	    51.2772	    58.4946	    39.0244	    59.6695	    55.5573	    49.1791	
    54.2145	    55.8929	    59.1660	    40.7028	    51.0254	    58.5785	    38.3530	    59.5016	    55.0537	    48.7595	
    54.9698	    56.4804	    59.1660	    41.2064	    50.8575	    58.6624	    37.8494	    59.4177	    54.8859	    48.6755	
    55.7251	    56.9839	    59.0820	    41.4581	    50.8575	    58.8303	    37.5977	    59.4177	    54.8859	    48.7595	
    56.3965	    57.5714	    59.1660	    41.6260	    51.0254	    58.9981	    37.5977	    59.5016	    55.1376	    49.1791	
    57.2357	    58.2428	    59.2499	    41.7099	    51.3611	    59.1660	    37.8494	    59.6695	    55.6412	    49.8505	
    57.9910	    58.9142	    59.4177	    41.7099	    51.8646	    59.3338	    38.3530	    60.0052	    56.3126	    50.6058	
    58.8303	    59.5856	    59.6695	    41.6260	    52.4521	    59.5016	    38.9404	    60.2570	    57.0679	    51.4450	
    59.5856	    60.3409	    59.9213	    41.6260	    53.0396	    59.6695	    39.5279	    60.5087	    57.8232	    52.2003	
    60.3409	    61.0123	    60.1730	    41.5421	    53.5431	    59.7534	    40.0314	    60.5927	    58.4106	    52.8717	
    61.0123	    61.5997	    60.3409	    41.5421	    53.8788	    59.8373	    40.4510	    60.5927	    58.6624	    53.2074	
    61.5158	    62.1872	    60.4248	    41.5421	    54.0466	    59.7534	    40.7028	    60.4248	    58.6624	    53.2913	
    61.9354	    62.6068	    60.4248	    41.6260	    54.0466	    59.6695	    40.8707	    60.0052	    58.4106	    53.0396	
    62.1033	    62.7747	    60.2570	    41.7938	    53.8788	    59.4177	    40.7867	    59.5856	    57.9071	    52.4521	
    62.1033	    62.8586	    60.0052	    42.0456	    53.5431	    59.1660	    40.6189	    58.9981	    57.1518	    51.7807	
    61.9354	    62.6907	    59.5856	    42.2134	    53.0396	    58.8303	    40.3671	    58.3267	    56.2286	    50.9415	
    61.4319	    62.1872	    58.9981	    42.3813	    52.3682	    58.4946	    39.9475	    57.7393	    55.3055	    50.0183	
    60.7605	    61.5997	    58.4106	    42.3813	    51.6968	    57.9071	    39.4440	    57.0679	    54.2145	    49.0112	
    59.8373	    60.6766	    57.6553	    42.2134	    50.8575	    57.3196	    38.8565	    56.3126	    53.2074	    48.0881	
    58.6624	    59.5856	    56.7322	    41.7099	    49.9344	    56.4804	    38.1851	    55.5573	    52.1164	    47.2488	
    57.3196	    58.2428	    55.8090	    40.8707	    48.9273	    55.3894	    37.3459	    54.6341	    51.0254	    46.4096	
    55.8929	    56.9000	    54.8019	    39.6957	    48.0042	    54.2145	    36.5067	    53.6270	    49.9344	    45.6543	
    54.4662	    55.4733	    53.8788	    38.1012	    47.0810	    52.7878	    35.7513	    52.5360	    49.0112	    45.0668	
    53.1235	    54.1306	    52.9556	    36.3388	    46.4096	    51.3611	    35.1639	    51.5289	    48.0881	    44.6472	
    51.9485	    52.9556	    52.2003	    34.4086	    45.9061	    49.9344	    34.8282	    50.5219	    47.3328	    44.3115	
    50.9415	    51.9485	    51.6968	    32.5623	    45.6543	    48.5916	    34.7443	    49.5148	    46.8292	    44.0598	
    50.1022	    51.1093	    51.2772	    30.7999	    45.5704	    47.3328	    34.8282	    48.6755	    46.3257	    43.9758	
    49.3469	    50.3540	    51.0254	    29.2892	    45.6543	    46.3257	    35.0800	    47.8363	    46.0739	    43.8919	
    48.6755	    49.7665	    50.9415	    28.1143	    45.8221	    45.4865	    35.4156	    47.1649	    45.8221	    43.7241	
    48.0881	    49.1791	    50.8575	    27.3590	    45.9900	    44.8151	    35.8353	    46.5775	    45.5704	    43.4723	
    47.5845	    48.6755	    50.7736	    26.8555	    46.2418	    44.3954	    36.2549	    45.9900	    45.4025	    43.1366	
    47.1649	    48.2559	    50.7736	    26.7715	    46.4096	    44.0598	    36.5906	    45.4865	    45.1508	    42.6331	
    46.8292	    48.0042	    50.7736	    26.7715	    46.5775	    43.8919	    36.8423	    45.0668	    44.8151	    41.9617	
    46.6614	    47.8363	    50.6897	    26.8555	    46.5775	    43.7241	    36.9263	    44.5633	    44.3954	    41.2064	
    46.4935	    47.7524	    50.6058	    26.8555	    46.5775	    43.4723	    36.8423	    44.0598	    43.9758	    40.1993	
    46.4096	    47.6685	    50.4379	    26.6876	    46.4935	    43.1366	    36.5067	    43.5562	    43.3044	    39.0244	
    46.3257	    47.5845	    50.1862	    26.2680	    46.2418	    42.6331	    36.0031	    42.9688	    42.6331	    37.7655	
    46.2418	    47.5006	    49.9344	    25.6805	    45.9900	    41.9617	    35.4156	    42.3813	    41.7938	    36.5906	
    46.1578	    47.3328	    49.5987	    24.9252	    45.6543	    41.2903	    34.6603	    41.7099	    41.0385	    35.4156	
    45.9900	    47.1649	    49.3469	    24.0860	    45.3186	    40.5350	    33.9050	    41.2064	    40.3671	    34.4086	
    45.8221	    46.9131	    49.0112	    23.2468	    44.9829	    39.8636	    33.2336	    40.7028	    39.7797	    33.6533	
    45.6543	    46.6614	    48.7595	    22.5754	    44.6472	    39.3600	    32.5623	    40.3671	    39.4440	    33.2336	
    45.4865	    46.4935	    48.5916	    21.9879	    44.3954	    39.0244	    32.1426	    40.2832	    39.2761	    33.0658	
    45.4865	    46.3257	    48.5916	    21.7361	    44.3115	    39.0244	    31.9748	    40.4510	    39.3600	    33.3176	
    45.4865	    46.3257	    48.7595	    21.8201	    44.3954	    39.1922	    31.9748	    40.8707	    39.6957	    33.9050	
    45.6543	    46.4935	    49.0112	    22.1558	    44.5633	    39.6957	    32.2266	    41.4581	    40.1993	    34.6603	
    45.9900	    46.8292	    49.3469	    22.7432	    44.8151	    40.2832	    32.5623	    42.1295	    40.8707	    35.6674	
    46.4096	    47.3328	    49.7665	    23.4985	    45.0668	    41.0385	    33.0658	    42.8848	    41.6260	    36.5906	
    46.9971	    47.9202	    50.1862	    24.3378	    45.3186	    41.8777	    33.5693	    43.5562	    42.2974	    37.5137	
    47.5845	    48.6755	    50.6897	    25.3448	    45.5704	    42.7170	    34.0729	    44.2276	    42.8848	    38.2690	
    48.3398	    49.4308	    51.1093	    26.3519	    45.7382	    43.4723	    34.5764	    44.8151	    43.4723	    38.9404	
    49.0952	    50.2701	    51.5289	    27.5269	    45.9061	    44.3115	    34.9960	    45.3186	    43.9758	    39.3600	
    49.7665	    51.1093	    51.8646	    28.7018	    45.9900	    45.0668	    35.3317	    45.8221	    44.4794	    39.7797	
    50.3540	    51.7807	    52.1164	    29.8767	    45.9900	    45.8221	    35.4996	    46.3257	    44.8990	    40.0314	
    50.8575	    52.2003	    52.2003	    31.0516	    45.9061	    46.5775	    35.4996	    46.7453	    45.2347	    40.1993	
    51.0254	    52.4521	    52.1164	    32.0587	    45.6543	    47.0810	    35.1639	    47.1649	    45.4025	    40.1993	
    51.0254	    52.3682	    51.7807	    32.8979	    45.2347	    47.5845	    34.7443	    47.4167	    45.4025	    40.1993	
    50.7736	    52.0325	    51.2772	    33.6533	    44.7311	    47.9202	    34.1568	    47.5845	    45.4025	    40.1154	
    50.4379	    51.5289	    50.6058	    34.2407	    44.1437	    48.1720	    33.4854	    47.8363	    45.3186	    39.9475	
    49.8505	    50.8575	    49.8505	    34.7443	    43.6401	    48.5077	    32.8140	    48.0042	    45.3186	    39.8636	
    49.2630	    50.0183	    49.0112	    35.2478	    43.1366	    48.8434	    32.3105	    48.3398	    45.4865	    39.8636	
    48.6755	    49.2630	    48.2559	    35.6674	    42.6331	    49.3469	    31.8909	    48.8434	    45.8221	    40.1154	
    48.0881	    48.5077	    47.5006	    36.2549	    42.2974	    49.9344	    31.5552	    49.5148	    46.4096	    40.5350	
    47.6685	    47.8363	    46.9131	    36.8423	    42.0456	    50.6897	    31.3873	    50.3540	    47.1649	    41.1224	
    47.3328	    47.4167	    46.4935	    37.5977	    41.8777	    51.6968	    31.3873	    51.3611	    48.2559	    41.8777	
    47.2488	    47.2488	    46.2418	    38.4369	    41.7938	    52.7039	    31.3873	    52.5360	    49.4308	    42.8009	
    47.2488	    47.2488	    46.2418	    39.4440	    41.7938	    53.8788	    31.6391	    53.7109	    50.7736	    43.8080	
    47.5006	    47.5845	    46.4096	    40.6189	    41.9617	    55.1376	    31.8909	    54.9698	    52.1164	    44.7311	
    47.9202	    48.0881	    46.7453	    41.8777	    42.2134	    56.3126	    32.3105	    56.2286	    53.3752	    45.6543	
    48.5077	    48.6755	    47.2488	    43.1366	    42.6331	    57.5714	    32.8979	    57.3196	    54.4662	    46.4096	
    49.0952	    49.4308	    47.8363	    44.3954	    43.1366	    58.6624	    33.4015	    58.3267	    55.3894	    47.0810	
    49.6826	    50.1022	    48.4238	    45.5704	    43.6401	    59.6695	    33.9050	    59.1660	    55.9769	    47.5845	
    50.2701	    50.7736	    48.9273	    46.6614	    44.0598	    60.4248	    34.1568	    59.7534	    56.3965	    47.9202	
    50.7736	    51.3611	    49.2630	    47.4167	    44.3954	    60.9283	    34.3246	    60.0891	    56.3965	    48.0042	
    51.1932	    51.8646	    49.5987	    47.8363	    44.6472	    61.1801	    34.2407	    60.0891	    56.1447	    47.8363	
    51.5289	    52.2842	    49.7665	    48.0042	    44.8151	    61.1801	    33.9890	    59.9213	    55.5573	    47.4167	
    51.9485	    52.7039	    49.9344	    47.8363	    44.8990	    60.9283	    33.6533	    59.5016	    54.8019	    46.9131	
    52.4521	    53.2074	    50.1022	    47.5006	    44.9829	    60.5927	    33.2336	    58.9981	    53.9627	    46.3257	
    52.9556	    53.7109	    50.3540	    46.9971	    45.1508	    60.1730	    32.8979	    58.4946	    53.2074	    45.9061	
    53.4592	    54.2145	    50.6058	    46.4096	    45.2347	    59.7534	    32.6462	    58.0750	    52.5360	    45.5704	
    54.0466	    54.7180	    50.8575	    45.8221	    45.4865	    59.3338	    32.5623	    57.7393	    52.0325	    45.3186	
    54.5502	    55.1376	    51.1093	    45.2347	    45.6543	    58.9981	    32.5623	    57.5714	    51.6968	    45.2347	
    54.9698	    55.3894	    51.2772	    44.7311	    45.9061	    58.7463	    32.8979	    57.4036	    51.6129	    45.2347	
    55.1376	    55.5573	    51.5289	    44.2276	    46.0739	    58.5785	    33.3176	    57.4036	    51.6129	    45.4025	
    55.3055	    55.5573	    51.6968	    43.8080	    46.4096	    58.4106	    34.0729	    57.5714	    51.8646	    45.6543	
    55.2216	    55.4733	    51.9485	    43.4723	    46.7453	    58.4106	    34.9121	    57.7393	    52.2003	    45.9900	
    55.0537	    55.3055	    52.1164	    43.3044	    47.0810	    58.4946	    35.8353	    57.9910	    52.7039	    46.4096	
    54.8019	    55.0537	    52.3682	    43.1366	    47.4167	    58.5785	    36.7584	    58.2428	    53.2074	    46.8292	
    54.3823	    54.8019	    52.6199	    43.0527	    47.8363	    58.6624	    37.5977	    58.4946	    53.7109	    47.2488	
    54.1306	    54.5502	    52.9556	    42.9688	    48.1720	    58.8303	    38.3530	    58.6624	    54.2145	    47.6685	
    53.8788	    54.5502	    53.3752	    42.9688	    48.5916	    58.9142	    38.8565	    58.7463	    54.6341	    48.0042	
    53.7949	    54.6341	    53.9627	    43.0527	    49.0952	    59.0820	    39.2761	    58.8303	    55.0537	    48.3398	
    53.8788	    54.9698	    54.6341	    43.2205	    49.5987	    59.2499	    39.5279	    58.8303	    55.3894	    48.5916	
    54.2145	    55.5573	    55.3055	    43.4723	    50.1022	    59.5016	    39.6118	    58.8303	    55.5573	    48.6755	
    54.6341	    56.2286	    56.0608	    43.8080	    50.5219	    59.6695	    39.5279	    58.7463	    55.6412	    48.6755	
    55.1376	    56.8161	    56.7322	    44.1437	    50.7736	    59.8373	    39.1922	    58.7463	    55.4733	    48.5077	
    55.6412	    57.4036	    57.2357	    44.4794	    50.8575	    59.8373	    38.6887	    58.6624	    55.3055	    48.2559	
    55.9769	    57.8232	    57.4875	    44.6472	    50.6897	    59.7534	    37.9333	    58.4946	    54.8859	    47.9202	
    56.1447	    57.9071	    57.4875	    44.7311	    50.3540	    59.4177	    37.0941	    58.1589	    54.2145	    47.4167	
    55.9769	    57.7393	    57.1518	    44.5633	    49.6826	    58.8303	    36.1710	    57.6553	    53.4592	    46.8292	
    55.5573	    57.2357	    56.4804	    44.2276	    48.8434	    57.9910	    35.2478	    56.9839	    52.5360	    46.1578	
    54.8859	    56.3965	    55.6412	    43.6401	    48.0042	    57.0679	    34.3246	    56.2286	    51.6129	    45.4865	
    54.1306	    55.4733	    54.7180	    42.8009	    47.0810	    55.9769	    33.6533	    55.3894	    50.6897	    44.9829	
    53.2074	    54.4662	    53.7109	    41.8777	    46.3257	    54.8859	    33.2336	    54.4662	    49.9344	    44.6472	
    52.2842	    53.5431	    52.7039	    40.8707	    45.7382	    53.7949	    33.0658	    53.6270	    49.3469	    44.3115	
    51.4450	    52.6199	    51.8646	    39.6957	    45.3186	    52.7039	    33.0658	    52.8717	    48.9273	    44.1437	
    50.6897	    51.7807	    51.1932	    38.4369	    44.9829	    51.6968	    33.0658	    52.2003	    48.6755	    44.0598	
    49.9344	    51.0254	    50.6058	    37.1780	    44.8151	    50.7736	    33.2336	    51.6129	    48.5077	    44.0598	
    49.2630	    50.3540	    50.1022	    36.0031	    44.6472	    49.9344	    33.3176	    51.0254	    48.5077	    44.1437	
    48.6755	    49.8505	    49.7665	    34.8282	    44.6472	    49.2630	    33.4015	    50.6058	    48.4238	    44.3115	
    48.1720	    49.3469	    49.5148	    33.8211	    44.5633	    48.5916	    33.3176	    50.1862	    48.3398	    44.3954	
    47.6685	    49.0112	    49.4308	    33.0658	    44.5633	    48.0881	    33.2336	    49.7665	    48.2559	    44.4794	
    47.2488	    48.6755	    49.3469	    32.3944	    44.4794	    47.6685	    32.9819	    49.3469	    47.9202	    44.3954	
    46.8292	    48.2559	    49.1791	    31.9748	    44.3115	    47.2488	    32.5623	    48.7595	    47.5006	    44.1437	
    46.4096	    47.8363	    49.0112	    31.5552	    44.0598	    46.7453	    32.0587	    48.1720	    46.7453	    43.6401	
    45.9061	    47.2488	    48.6755	    31.1356	    43.6401	    46.1578	    31.3873	    47.3328	    45.7382	    42.9688	
    45.2347	    46.6614	    48.2559	    30.7159	    43.0527	    45.4865	    30.7159	    46.4096	    44.5633	    41.9617	
    44.5633	    45.9061	    47.7524	    30.2124	    42.4652	    44.7311	    29.9606	    45.3186	    43.2205	    40.7867	
    43.8919	    45.2347	    47.2488	    29.7089	    41.7938	    43.8919	    29.2892	    44.1437	    41.7099	    39.4440	
    43.2205	    44.4794	    46.7453	    29.1214	    41.2064	    42.9688	    28.7857	    42.9688	    40.2832	    38.1012	
    42.6331	    43.8919	    46.2418	    28.5339	    40.7867	    42.1295	    28.5339	    41.7938	    39.0244	    36.9263	
    42.1295	    43.2205	    45.8221	    27.8625	    40.4510	    41.3742	    28.4500	    40.7867	    37.9333	    36.0031	
    41.6260	    42.7170	    45.4865	    27.1912	    40.3671	    40.7028	    28.5339	    39.9475	    37.1780	    35.3317	
    41.2903	    42.2974	    45.2347	    26.6037	    40.3671	    40.1154	    28.9536	    39.3600	    36.6745	    34.9121	
    41.1224	    42.0456	    45.0668	    25.9323	    40.7028	    39.6957	    29.4571	    38.9404	    36.4227	    34.8282	
    40.9546	    41.8777	    45.0668	    25.4288	    41.1224	    39.4440	    30.2124	    38.6887	    36.4227	    34.9121	
    40.8707	    41.8777	    45.1508	    24.9252	    41.5421	    39.2761	    30.9677	    38.6887	    36.6745	    35.1639	
    40.7867	    41.7938	    45.0668	    24.4217	    41.8777	    39.1083	    31.6391	    38.6887	    36.9263	    35.4996	
    40.5350	    41.6260	    44.8990	    23.8342	    41.9617	    38.9404	    32.1426	    38.7726	    37.1780	    35.8353	
    40.1154	    41.2903	    44.5633	    23.3307	    41.8777	    38.6887	    32.3944	    38.7726	    37.4298	    36.0870	
    39.6118	    40.7867	    44.1437	    22.9111	    41.6260	    38.4369	    32.3944	    38.7726	    37.5977	    36.1710	
    38.9404	    40.1993	    43.4723	    22.4915	    41.1224	    38.1851	    32.0587	    38.7726	    37.6816	    36.1710	
    38.1851	    39.5279	    42.8009	    22.2397	    40.5350	    37.8494	    31.5552	    38.6887	    37.6816	    36.0870	
    37.5137	    38.8565	    42.0456	    22.2397	    39.7797	    37.5977	    30.7999	    38.5208	    37.5137	    35.9192	
    36.8423	    38.1851	    41.2064	    22.2397	    38.9404	    37.4298	    29.9606	    38.4369	    37.2620	    35.5835	
    36.3388	    37.5977	    40.4510	    22.3236	    38.1012	    37.1780	    29.0375	    38.2690	    36.9263	    35.2478	
    35.9192	    37.0941	    39.6957	    22.4915	    37.3459	    37.0941	    28.0304	    38.1851	    36.5906	    34.9121	
    35.6674	    36.7584	    39.0244	    22.6593	    36.5906	    37.0102	    27.0233	    38.1012	    36.1710	    34.6603	
    35.4996	    36.5067	    38.4369	    22.8271	    35.9192	    37.0102	    26.1002	    38.0173	    35.8353	    34.3246	
    35.3317	    36.2549	    37.8494	    22.9111	    35.3317	    37.0102	    25.2609	    38.0173	    35.4996	    34.0729	
    35.2478	    36.0031	    37.2620	    22.9111	    34.8282	    37.0102	    24.5056	    38.1012	    35.3317	    33.8211	
    34.9960	    35.6674	    36.6745	    22.8271	    34.3246	    36.9263	    23.9182	    38.1012	    35.1639	    33.6533	
    34.6603	    35.2478	    36.0870	    22.6593	    33.9050	    36.9263	    23.4146	    38.2690	    35.1639	    33.4854	
    34.2407	    34.8282	    35.5835	    22.4915	    33.5693	    36.9263	    23.1628	    38.3530	    35.2478	    33.4015	
    33.9050	    34.4086	    35.1639	    22.3236	    33.4015	    37.0102	    23.1628	    38.6887	    35.6674	    33.4015	
    33.5693	    34.0729	    34.9121	    22.3236	    33.4015	    37.2620	    23.3307	    39.1083	    36.1710	    33.5693	
    33.3176	    33.9890	    34.8282	    22.4075	    33.4854	    37.6816	    23.6664	    39.7797	    37.0102	    33.9890	
    33.2336	    33.9890	    34.9960	    22.7432	    33.7372	    38.3530	    24.1699	    40.5350	    37.9333	    34.4925	
    33.3176	    34.1568	    35.2478	    23.2468	    34.0729	    39.1083	    24.6735	    41.3742	    38.9404	    35.0800	
    33.6533	    34.5764	    35.7513	    24.0021	    34.5764	    40.0314	    25.3448	    42.3813	    39.9475	    35.8353	
    34.2407	    35.3317	    36.5906	    25.0931	    35.2478	    41.2064	    26.1002	    43.4723	    40.9546	    36.6745	
    35.1639	    36.3388	    37.5977	    26.4359	    36.1710	    42.4652	    26.8555	    44.5633	    42.0456	    37.5137	
    36.4227	    37.6816	    38.9404	    28.0304	    37.2620	    43.8919	    27.7786	    45.7382	    42.9688	    38.4369	
    38.0173	    39.1922	    40.4510	    29.7089	    38.5208	    45.3186	    28.7018	    46.7453	    43.8080	    39.1922	
    39.6957	    40.8707	    41.9617	    31.3034	    39.8636	    46.5775	    29.4571	    47.5845	    44.3115	    39.7797	
    41.3742	    42.5491	    43.4723	    32.7301	    41.1224	    47.5006	    30.0446	    48.0881	    44.5633	    40.0314	
    42.9688	    43.9758	    44.8151	    33.7372	    42.2134	    48.0881	    30.5481	    48.3398	    44.3954	    40.0314	
    44.2276	    45.2347	    45.9061	    34.3246	    43.1366	    48.2559	    30.7999	    48.1720	    43.8919	    39.6957	
    45.2347	    46.1578	    46.7453	    34.3246	    43.7241	    47.8363	    30.8838	    47.5845	    43.0527	    39.1083	
    45.6543	    46.4935	    47.1649	    33.7372	    43.8080	    46.9131	    30.7159	    46.6614	    41.9617	    38.1851	
    45.5704	    46.3257	    47.1649	    32.4783	    43.3044	    45.4025	    30.2963	    45.2347	    40.4510	    36.9263	
    44.8151	    45.5704	    46.6614	    30.5481	    42.3813	    43.3884	    29.6249	    43.3884	    38.6887	    35.4996	
    43.6401	    44.3954	    45.7382	    28.1982	    41.1224	    41.0385	    28.8696	    41.2064	    36.7584	    33.8211	
    42.0456	    42.8848	    44.6472	    25.5127	    39.7797	    38.5208	    28.1143	    38.9404	    34.7443	    32.0587	
    40.4510	    41.2903	    43.5562	    22.7432	    38.5208	    36.0031	    27.5269	    36.7584	    32.8979	    30.4642	
    38.9404	    39.7797	    42.5491	    20.2255	    37.5977	    33.7372	    27.0233	    34.7443	    31.2195	    29.0375	
    37.6816	    38.6047	    41.7099	    17.9596	    37.0102	    31.8069	    26.7715	    32.9819	    29.9606	    27.8625	
    36.7584	    37.7655	    41.2064	    16.0294	    36.6745	    30.2124	    26.6876	    31.6391	    28.9536	    27.0233	
    36.0870	    37.2620	    40.7867	    14.5187	    36.5906	    29.1214	    26.6037	    30.5481	    28.3661	    26.4359	
    35.7513	    37.0941	    40.6189	    13.3438	    36.5906	    28.2822	    26.5198	    29.7928	    27.9465	    26.0162	
    35.7513	    37.1780	    40.6189	    12.5885	    36.8423	    27.7786	    26.4359	    29.2892	    27.6947	    25.7645	
    36.0031	    37.4298	    40.8707	    12.2528	    37.1780	    27.6108	    26.4359	    29.0375	    27.6108	    25.5966	
    36.4227	    38.0173	    41.2064	    12.3367	    37.5977	    27.6947	    26.3519	    28.8696	    27.5269	    25.4288	
    37.1780	    38.7726	    41.7938	    12.8403	    38.0173	    28.0304	    26.2680	    28.8696	    27.5269	    25.2609	
    38.0173	    39.6118	    42.3813	    13.7634	    38.4369	    28.5339	    26.1841	    29.0375	    27.4429	    25.1770	
    38.9404	    40.4510	    43.0527	    14.8544	    38.7726	    29.1214	    26.1002	    29.3732	    27.4429	    25.0092	
    39.9475	    41.3742	    43.6401	    16.1972	    39.0244	    29.7928	    25.9323	    29.7089	    27.4429	    24.9252	
    40.8707	    42.2134	    44.1437	    17.6239	    39.2761	    30.5481	    25.7645	    30.1285	    27.4429	    24.8413	
    41.7938	    42.8848	    44.6472	    18.9667	    39.5279	    31.3034	    25.5966	    30.6320	    27.5269	    24.7574	
    42.5491	    43.5562	    44.9829	    20.1416	    39.6957	    32.0587	    25.4288	    31.0516	    27.5269	    24.7574	
    43.2205	    44.0598	    45.3186	    21.2326	    39.9475	    32.8140	    25.3448	    31.5552	    27.6108	    24.8413	
    43.7241	    44.4794	    45.5704	    22.1558	    40.2832	    33.4854	    25.3448	    32.1426	    27.6947	    24.9252	
    44.2276	    44.8990	    45.8221	    22.8271	    40.6189	    34.1568	    25.5966	    32.7301	    27.8625	    25.1770	
    44.6472	    45.2347	    46.2418	    23.4985	    41.2064	    34.9121	    25.9323	    33.4015	    28.1982	    25.5127	
    45.1508	    45.5704	    46.6614	    24.1699	    41.7938	    35.7513	    26.5198	    34.2407	    28.6179	    25.9323	
    45.4865	    45.9061	    47.0810	    24.7574	    42.5491	    36.5906	    27.2751	    35.1639	    29.2053	    26.4359	
    45.8221	    46.1578	    47.5006	    25.4288	    43.2205	    37.5137	    28.0304	    36.0031	    29.7089	    26.7715	
    45.9900	    46.3257	    47.7524	    25.9323	    43.8080	    38.2690	    28.7857	    36.6745	    30.2124	    27.1072	
    46.0739	    46.4096	    47.9202	    26.4359	    44.1437	    38.9404	    29.3732	    37.2620	    30.4642	    27.1912	
    45.9900	    46.3257	    47.9202	    26.7715	    44.3115	    39.4440	    29.8767	    37.5977	    30.5481	    27.1912	
    45.8221	    46.1578	    47.7524	    26.9394	    44.3115	    39.7797	    30.1285	    37.6816	    30.4642	    26.8555	
    45.5704	    45.9900	    47.5845	    27.0233	    44.1437	    40.0314	    30.2124	    37.5977	    30.2124	    26.4359	
    45.3186	    45.8221	    47.2488	    26.9394	    43.8919	    40.0314	    30.0446	    37.2620	    29.8767	    25.8484	
    45.0668	    45.6543	    46.9131	    26.6876	    43.4723	    39.8636	    29.7928	    36.8423	    29.3732	    25.0931	
    44.7311	    45.4865	    46.4935	    26.3519	    42.8848	    39.6118	    29.2892	    36.3388	    28.7857	    24.3378	
    44.4794	    45.2347	    45.9900	    25.7645	    42.2134	    39.1922	    28.7018	    35.7513	    28.1143	    23.6664	
    44.1437	    44.8990	    45.4025	    25.1770	    41.4581	    38.6887	    28.0304	    35.1639	    27.4429	    22.9111	
    43.8080	    44.5633	    44.8151	    24.5895	    40.6189	    38.1012	    27.3590	    34.6603	    26.6876	    22.2397	
    43.4723	    44.2276	    44.3115	    24.0021	    39.9475	    37.5977	    26.7715	    34.1568	    26.1002	    21.7361	
    43.1366	    43.9758	    43.8080	    23.5825	    39.2761	    37.1780	    26.3519	    33.9050	    25.6805	    21.3165	
    42.9688	    43.7241	    43.5562	    23.2468	    38.8565	    36.8423	    26.1002	    33.8211	    25.5127	    21.0648	
    42.8848	    43.5562	    43.4723	    23.0789	    38.6887	    36.7584	    26.1841	    33.9050	    25.5966	    21.0648	
    42.9688	    43.5562	    43.4723	    22.9950	    38.6887	    36.7584	    26.5198	    34.1568	    25.9323	    21.1487	
    43.1366	    43.6401	    43.7241	    22.9950	    38.9404	    36.9263	    27.1072	    34.5764	    26.4359	    21.4844	
    43.3884	    43.8919	    44.1437	    23.0789	    39.3600	    37.0941	    27.9465	    35.0800	    27.1072	    21.8201	
    43.6401	    44.1437	    44.5633	    22.9950	    40.0314	    37.3459	    28.8696	    35.5835	    27.9465	    22.2397	
    43.9758	    44.3954	    45.1508	    22.9111	    40.7028	    37.5137	    29.8767	    36.0031	    28.7857	    22.7432	
    44.2276	    44.7311	    45.8221	    22.7432	    41.5421	    37.6816	    30.7999	    36.5067	    29.7089	    23.3307	
    44.6472	    45.2347	    46.4935	    22.5754	    42.4652	    37.8494	    31.7230	    36.9263	    30.7159	    23.9182	
    45.2347	    45.8221	    47.2488	    22.4915	    43.3884	    38.1012	    32.5623	    37.4298	    31.6391	    24.5056	
    45.9061	    46.5775	    48.1720	    22.5754	    44.3954	    38.4369	    33.3176	    38.0173	    32.6462	    25.2609	
    46.7453	    47.4167	    49.0112	    22.8271	    45.3186	    38.7726	    33.9050	    38.6887	    33.6533	    25.9323	
    47.5845	    48.3398	    49.8505	    23.2468	    46.0739	    39.1083	    34.3246	    39.2761	    34.4925	    26.6037	
    48.3398	    49.1791	    50.5219	    23.6664	    46.6614	    39.5279	    34.5764	    39.7797	    35.2478	    27.1912	
    48.9273	    49.9344	    50.9415	    24.0021	    46.8292	    39.7797	    34.5764	    40.1993	    35.8353	    27.6108	
    49.3469	    50.4379	    51.0254	    24.2538	    46.7453	    39.9475	    34.3246	    40.5350	    36.1710	    27.8625	
    49.4308	    50.6897	    50.8575	    24.3378	    46.3257	    40.0314	    33.9890	    40.7028	    36.3388	    27.9465	
    49.2630	    50.6058	    50.3540	    24.2538	    45.5704	    39.9475	    33.4015	    40.7867	    36.1710	    27.8625	
    48.6755	    50.1862	    49.5987	    23.9182	    44.6472	    39.7797	    32.6462	    40.7028	    35.9192	    27.7786	
    47.7524	    49.3469	    48.6755	    23.4146	    43.4723	    39.4440	    31.8069	    40.5350	    35.4996	    27.6947	
    46.5775	    48.2559	    47.5006	    22.7432	    42.2134	    39.0244	    30.7999	    40.2832	    34.9960	    27.6947	
    45.1508	    46.8292	    46.2418	    21.9040	    40.9546	    38.6047	    29.7089	    40.0314	    34.5764	    27.7786	
    43.5562	    45.3186	    44.9829	    21.0648	    39.7797	    38.1851	    28.7018	    39.7797	    34.2407	    27.9465	
    42.0456	    43.7241	    43.8080	    20.2255	    38.8565	    37.7655	    27.8625	    39.6118	    34.0729	    28.1982	
    40.6189	    42.2974	    42.8848	    19.4702	    38.1851	    37.5137	    27.1912	    39.5279	    34.1568	    28.6179	
    39.4440	    41.0385	    42.1295	    18.9667	    37.8494	    37.4298	    26.9394	    39.6118	    34.4086	    29.1214	
    38.6047	    40.1154	    41.6260	    18.6310	    37.8494	    37.5137	    27.0233	    39.8636	    34.9121	    29.7089	
    38.1851	    39.6957	    41.4581	    18.6310	    38.1851	    37.7655	    27.4429	    40.2832	    35.6674	    30.4642	
    38.2690	    39.6957	    41.6260	    19.0506	    38.7726	    38.2690	    28.1982	    40.9546	    36.5906	    31.3873	
    38.9404	    40.3671	    42.2134	    19.9738	    39.6957	    39.1922	    29.2053	    41.7938	    37.6816	    32.3944	
    40.1993	    41.5421	    43.1366	    21.4844	    40.7867	    40.3671	    30.4642	    42.9688	    39.0244	    33.5693	
    41.9617	    43.2205	    44.3954	    23.5825	    41.9617	    41.9617	    31.7230	    44.3115	    40.4510	    34.8282	
    44.0598	    45.2347	    45.7382	    26.1002	    43.2205	    43.8080	    32.9819	    45.9061	    41.9617	    36.1710	
    46.3257	    47.5006	    47.3328	    29.0375	    44.3115	    45.9061	    34.0729	    47.5006	    43.3884	    37.4298	
    48.7595	    49.8505	    48.8434	    32.2266	    45.4025	    48.0881	    35.0800	    49.2630	    44.8151	    38.5208	
    51.1932	    52.2003	    50.4379	    35.5835	    46.4096	    50.3540	    36.0031	    50.9415	    45.9900	    39.5279	
    53.5431	    54.4662	    52.0325	    38.9404	    47.3328	    52.5360	    36.7584	    52.6199	    47.0810	    40.4510	
    55.8929	    56.6483	    53.5431	    42.2974	    48.2559	    54.8019	    37.5137	    54.2145	    48.0881	    41.2903	
    57.9910	    58.6624	    55.0537	    45.5704	    49.2630	    56.9839	    38.2690	    55.8929	    49.0112	    42.1295	
    60.0052	    60.5087	    56.4804	    48.7595	    50.2701	    59.0820	    39.0244	    57.4875	    50.0183	    43.1366	
    61.8515	    62.1872	    57.9071	    51.8646	    51.3611	    61.2640	    39.7797	    59.1660	    51.1093	    44.2276	
    63.5300	    63.6978	    59.2499	    54.7180	    52.4521	    63.3621	    40.6189	    60.8444	    52.2842	    45.4865	
    64.9567	    64.9567	    60.5087	    57.3196	    53.6270	    65.3763	    41.5421	    62.4390	    53.6270	    46.8292	
    66.2155	    66.1316	    61.6837	    59.5016	    54.8019	    67.0547	    42.5491	    63.9496	    54.8859	    48.1720	
    67.3065	    67.1387	    62.8586	    61.2640	    56.0608	    68.5654	    43.5562	    65.2084	    56.1447	    49.3469	
    68.3136	    67.9779	    63.9496	    62.5229	    57.2357	    69.5724	    44.6472	    66.1316	    57.1518	    50.3540	
    69.0689	    68.8171	    64.9567	    63.2782	    58.4946	    70.2438	    45.7382	    66.8030	    57.9910	    51.0254	
    69.7403	    69.4046	    65.7959	    63.3621	    59.5856	    70.4117	    46.7453	    66.9708	    58.4946	    51.3611	
    70.0760	    69.9081	    66.5512	    62.9425	    60.5087	    70.0760	    47.5845	    66.8030	    58.4946	    51.2772	
    70.2438	    70.0760	    67.1387	    62.0193	    61.2640	    69.3207	    48.3398	    66.1316	    58.0750	    50.6897	
    70.0760	    70.1599	    67.3904	    60.6766	    61.6837	    68.1458	    48.7595	    64.9567	    57.1518	    49.7665	
    69.7403	    69.9921	    67.4744	    58.8303	    61.8515	    66.5512	    48.9273	    63.4460	    55.8090	    48.3398	
    69.1528	    69.5724	    67.3065	    56.6483	    61.6837	    64.6210	    48.7595	    61.4319	    54.0466	    46.4935	
    68.3136	    68.9850	    66.8869	    54.1306	    61.1801	    62.4390	    48.2559	    59.1660	    51.8646	    44.3954	
    67.3904	    68.2297	    66.1316	    51.3611	    60.4248	    59.9213	    47.5006	    56.5643	    49.5148	    42.0456	
    66.2155	    67.2226	    65.1245	    48.4238	    59.3338	    57.2357	    46.4096	    53.7949	    46.9131	    39.5279	
    64.9567	    66.1316	    63.9496	    45.3186	    58.1589	    54.3823	    45.0668	    50.9415	    44.3115	    36.9263	
    63.6139	    64.8727	    62.6068	    42.1295	    56.7322	    51.5289	    43.6401	    48.0042	    41.6260	    34.4086	
    62.1872	    63.5300	    61.0962	    39.1083	    55.2216	    48.7595	    42.0456	    45.1508	    39.0244	    31.9748	
    60.5927	    62.0193	    59.4177	    36.0870	    53.5431	    45.9900	    40.4510	    42.4652	    36.5067	    29.6249	
    58.9142	    60.3409	    57.6553	    33.1497	    51.7807	    43.2205	    38.8565	    39.7797	    34.0729	    27.4429	
    57.0679	    58.4946	    55.7251	    30.2963	    50.0183	    40.7028	    37.2620	    37.3459	    31.8069	    25.5127	
    55.1376	    56.6483	    53.8788	    27.6108	    48.2559	    38.1851	    35.9192	    34.9960	    29.7089	    23.9182	
    53.2913	    54.7180	    52.0325	    25.0092	    46.7453	    36.0031	    34.7443	    32.9819	    27.8625	    22.4915	
    51.4450	    52.8717	    50.4379	    22.6593	    45.4865	    33.9890	    33.9890	    31.2195	    26.3519	    21.4844	
    49.6826	    51.0254	    49.0112	    20.4773	    44.4794	    32.3105	    33.4854	    29.7089	    25.1770	    20.6451	
    48.0881	    49.4308	    47.7524	    18.5471	    43.8080	    30.9677	    33.3176	    28.6179	    24.2538	    20.0577	
    46.6614	    47.9202	    46.7453	    16.8686	    43.3884	    29.8767	    33.3176	    27.6947	    23.6664	    19.7220	
    45.4865	    46.6614	    45.9900	    15.5258	    43.2205	    29.0375	    33.4015	    27.0233	    23.1628	    19.3863	
    44.4794	    45.6543	    45.4025	    14.6027	    43.3044	    28.6179	    33.6533	    26.6037	    22.9111	    19.2184	
    43.7241	    44.9829	    45.1508	    14.0991	    43.4723	    28.4500	    33.9050	    26.4359	    22.7432	    19.1345	
    43.3044	    44.5633	    44.9829	    14.0152	    43.8080	    28.6179	    34.1568	    26.4359	    22.6593	    19.0506	
    43.1366	    44.3954	    45.0668	    14.4348	    44.2276	    29.0375	    34.4086	    26.6037	    22.6593	    18.9667	
    43.2205	    44.4794	    45.2347	    15.1901	    44.6472	    29.6249	    34.5764	    27.0233	    22.6593	    18.9667	
    43.4723	    44.7311	    45.4865	    16.2811	    44.9829	    30.3802	    34.4925	    27.4429	    22.7432	    18.8828	
    43.8080	    44.9829	    45.7382	    17.5400	    45.1508	    31.2195	    34.3246	    28.0304	    22.8271	    18.7988	
    44.1437	    45.2347	    45.9061	    18.8828	    45.1508	    32.0587	    33.9050	    28.5339	    22.9111	    18.7149	
    44.3115	    45.4025	    45.9061	    20.1416	    44.8990	    32.8979	    33.3176	    29.1214	    22.9950	    18.5471	
    44.3954	    45.3186	    45.8221	    21.3165	    44.5633	    33.6533	    32.6462	    29.7089	    23.0789	    18.4631	
    44.2276	    45.1508	    45.4865	    22.3236	    44.1437	    34.2407	    31.8909	    30.2124	    23.2468	    18.4631	
    43.8919	    44.7311	    45.0668	    23.1628	    43.6401	    34.7443	    31.1356	    30.7159	    23.4985	    18.5471	
    43.3884	    44.3115	    44.5633	    23.7503	    43.1366	    35.0800	    30.5481	    31.2195	    23.9182	    18.7149	
    42.9688	    43.8080	    44.0598	    24.0860	    42.7170	    35.4156	    30.1285	    31.7230	    24.5056	    19.1345	
    42.6331	    43.4723	    43.7241	    24.3378	    42.4652	    35.7513	    29.9606	    32.3944	    25.2609	    19.8059	
    42.4652	    43.3044	    43.4723	    24.4217	    42.3813	    36.0870	    29.9606	    33.0658	    26.1841	    20.6451	
    42.3813	    43.2205	    43.3044	    24.3378	    42.3813	    36.4227	    30.2124	    33.8211	    27.2751	    21.6522	
[Epoch Header]
[Trial Type]	21
[Accept]	1
[Correct]	0
[RT]	 0.000
[Resp]	0
[Epoch Data]
   -11.5814	   -11.6653	   -12.8403	   -31.8909	   -13.5117	   -10.9940	    -6.2103	   -14.6027	   -13.6795	   -11.3297	
   -11.8332	   -12.0850	   -13.0920	   -31.8909	   -14.0991	   -10.9100	    -6.7139	   -14.1830	   -13.4277	   -11.0779	
   -12.0850	   -12.4207	   -13.1760	   -32.0587	   -14.5187	   -10.7422	    -7.1335	   -13.5956	   -12.9242	   -10.6583	
   -12.1689	   -12.5885	   -13.0920	   -32.3944	   -14.6866	   -10.5743	    -7.3853	   -13.0081	   -12.3367	   -10.0708	
   -12.2528	   -12.5885	   -13.0081	   -32.8979	   -14.7705	   -10.4065	    -7.5531	   -12.4207	   -11.7493	    -9.4833	
   -12.0850	   -12.5885	   -12.8403	   -33.4854	   -14.7705	   -10.3226	    -7.6370	   -11.9171	   -11.0779	    -8.9798	
   -11.9171	   -12.4207	   -12.5885	   -34.0729	   -14.6866	   -10.2386	    -7.7209	   -11.4975	   -10.5743	    -8.4763	
   -11.7493	   -12.1689	   -12.4207	   -34.7443	   -14.6027	   -10.1547	    -7.8888	   -11.1618	   -10.1547	    -8.2245	
   -11.4975	   -11.9171	   -12.2528	   -35.1639	   -14.5187	   -10.0708	    -8.0566	   -10.9100	    -9.8190	    -8.0566	
   -11.2457	   -11.5814	   -12.0850	   -35.4156	   -14.4348	    -9.9030	    -8.3923	   -10.8261	    -9.7351	    -8.0566	
   -10.9940	   -11.3297	   -11.9171	   -35.4996	   -14.3509	    -9.8190	    -8.8120	   -10.8261	    -9.8190	    -8.2245	
   -10.8261	   -11.0779	   -11.8332	   -35.4996	   -14.4348	    -9.6512	    -9.3155	   -10.9100	    -9.9869	    -8.6441	
   -10.8261	   -10.9100	   -11.8332	   -35.3317	   -14.6027	    -9.6512	    -9.9030	   -11.1618	   -10.4904	    -9.1476	
   -10.8261	   -10.9100	   -11.9171	   -35.0800	   -14.8544	    -9.7351	   -10.5743	   -11.5814	   -11.0779	    -9.9030	
   -10.9940	   -11.0779	   -12.0850	   -34.8282	   -15.3580	    -9.9030	   -11.3297	   -12.0010	   -11.8332	   -10.7422	
   -11.1618	   -11.1618	   -12.3367	   -34.4925	   -15.8615	   -10.1547	   -12.0010	   -12.5046	   -12.6724	   -11.6653	
   -11.2457	   -11.2457	   -12.5046	   -34.0729	   -16.3651	   -10.4065	   -12.6724	   -12.9242	   -13.4277	   -12.5046	
   -11.3297	   -11.3297	   -12.7563	   -33.5693	   -16.7847	   -10.5743	   -13.0920	   -13.1760	   -14.0152	   -13.1760	
   -11.3297	   -11.2457	   -12.8403	   -32.9819	   -17.1204	   -10.5743	   -13.4277	   -13.3438	   -14.4348	   -13.6795	
   -11.1618	   -10.9940	   -12.9242	   -32.3105	   -17.3721	   -10.5743	   -13.5117	   -13.2599	   -14.6027	   -14.0152	
   -10.9100	   -10.7422	   -12.9242	   -31.6391	   -17.4561	   -10.3226	   -13.3438	   -13.0081	   -14.6027	   -14.0991	
   -10.6583	   -10.4065	   -12.8403	   -30.8838	   -17.2882	    -9.9869	   -13.0081	   -12.5885	   -14.4348	   -14.0152	
   -10.3226	    -9.9869	   -12.6724	   -30.2124	   -16.9525	    -9.4833	   -12.4207	   -12.0850	   -14.0152	   -13.6795	
    -9.9030	    -9.6512	   -12.3367	   -29.5410	   -16.3651	    -8.8959	   -11.6653	   -11.4975	   -13.5956	   -13.3438	
    -9.5673	    -9.2316	   -12.0850	   -28.9536	   -15.7776	    -8.2245	   -10.9100	   -10.9100	   -13.0920	   -12.9242	
    -9.2316	    -8.9798	   -11.7493	   -28.3661	   -15.1062	    -7.4692	   -10.0708	   -10.2386	   -12.5885	   -12.5046	
    -8.9798	    -8.8120	   -11.4136	   -27.7786	   -14.4348	    -6.7978	    -9.2316	    -9.7351	   -12.0850	   -12.0850	
    -8.8120	    -8.7280	   -11.1618	   -27.1912	   -13.8474	    -6.0425	    -8.5602	    -9.2316	   -11.7493	   -11.7493	
    -8.7280	    -8.7280	   -10.9100	   -26.4359	   -13.2599	    -5.2872	    -7.9727	    -8.8120	   -11.4975	   -11.4975	
    -8.7280	    -8.7280	   -10.7422	   -25.5127	   -12.8403	    -4.5319	    -7.4692	    -8.3923	   -11.3297	   -11.3297	
    -8.6441	    -8.7280	   -10.4904	   -24.5056	   -12.5046	    -3.7766	    -7.1335	    -8.1406	   -11.2457	   -11.2457	
    -8.4763	    -8.6441	   -10.2386	   -23.3307	   -12.1689	    -3.0212	    -6.8817	    -7.8888	   -11.3297	   -11.1618	
    -8.3084	    -8.5602	    -9.9869	   -22.1558	   -12.0010	    -2.2659	    -6.7978	    -7.8049	   -11.4136	   -11.1618	
    -8.1406	    -8.3923	    -9.7351	   -21.1487	   -11.8332	    -1.7624	    -6.9656	    -7.8049	   -11.6653	   -11.2457	
    -7.8888	    -8.2245	    -9.4833	   -20.3094	   -11.8332	    -1.4267	    -7.1335	    -7.9727	   -12.0010	   -11.4136	
    -7.6370	    -8.0566	    -9.2316	   -19.8059	   -11.7493	    -1.3428	    -7.4692	    -8.2245	   -12.3367	   -11.5814	
    -7.3853	    -7.8888	    -9.0637	   -19.7220	   -11.7493	    -1.5106	    -7.8888	    -8.6441	   -12.6724	   -11.8332	
    -7.2174	    -7.7209	    -8.9798	   -19.9738	   -11.8332	    -1.9302	    -8.3084	    -9.0637	   -13.0920	   -12.0850	
    -7.0496	    -7.6370	    -8.8120	   -20.6451	   -11.8332	    -2.5177	    -8.5602	    -9.5673	   -13.3438	   -12.2528	
    -6.9656	    -7.5531	    -8.8120	   -21.6522	   -11.9171	    -3.1891	    -8.7280	   -10.0708	   -13.5117	   -12.4207	
    -6.9656	    -7.6370	    -8.8959	   -22.9950	   -11.9171	    -4.0283	    -8.8120	   -10.4904	   -13.5956	   -12.5046	
    -7.0496	    -7.6370	    -8.9798	   -24.4217	   -12.0010	    -4.8676	    -8.5602	   -10.9940	   -13.6795	   -12.5046	
    -7.1335	    -7.7209	    -9.1476	   -25.7645	   -12.0010	    -5.6229	    -8.2245	   -11.4136	   -13.5956	   -12.4207	
    -7.1335	    -7.7209	    -9.2316	   -27.1072	   -11.9171	    -6.2943	    -7.6370	   -11.6653	   -13.4277	   -12.3367	
    -7.1335	    -7.7209	    -9.3155	   -28.1143	   -11.7493	    -6.7978	    -6.8817	   -11.8332	   -13.1760	   -12.1689	
    -7.0496	    -7.5531	    -9.3155	   -28.9536	   -11.5814	    -7.1335	    -6.0425	   -11.8332	   -12.9242	   -12.0010	
    -6.7978	    -7.3853	    -9.2316	   -29.3732	   -11.4136	    -7.3853	    -5.2032	   -11.8332	   -12.5885	   -11.9171	
    -6.5460	    -7.0496	    -9.1476	   -29.5410	   -11.3297	    -7.4692	    -4.3640	   -11.8332	   -12.3367	   -11.8332	
    -6.0425	    -6.5460	    -8.9798	   -29.3732	   -11.1618	    -7.4692	    -3.6087	   -11.7493	   -12.1689	   -11.9171	
    -5.3711	    -5.8746	    -8.6441	   -28.8696	   -10.9940	    -7.2174	    -2.9373	   -11.6653	   -12.1689	   -12.0010	
    -4.5319	    -5.0354	    -8.1406	   -28.1143	   -10.7422	    -6.9656	    -2.3499	   -11.5814	   -12.2528	   -12.1689	
    -3.5248	    -3.9444	    -7.4692	   -27.1072	   -10.5743	    -6.5460	    -2.0142	   -11.4975	   -12.4207	   -12.4207	
    -2.4338	    -2.8534	    -6.7978	   -25.9323	   -10.3226	    -6.0425	    -1.8463	   -11.3297	   -12.6724	   -12.6724	
    -1.3428	    -1.6785	    -6.0425	   -24.6735	   -10.1547	    -5.5389	    -1.7624	   -11.1618	   -12.9242	   -12.9242	
    -0.3357	    -0.6714	    -5.3711	   -23.4985	    -9.9869	    -5.0354	    -1.9302	   -10.9100	   -13.1760	   -13.1760	
     0.4196	     0.1678	    -4.7836	   -22.3236	    -9.9030	    -4.5319	    -2.1820	   -10.7422	   -13.4277	   -13.4277	
     0.9232	     0.6714	    -4.3640	   -21.4005	    -9.9869	    -4.1962	    -2.6016	   -10.6583	   -13.6795	   -13.5956	
     1.0910	     0.8392	    -4.2801	   -20.7291	   -10.1547	    -4.0283	    -3.0212	   -10.6583	   -13.9313	   -13.8474	
     0.8392	     0.6714	    -4.5319	   -20.4773	   -10.5743	    -4.0283	    -3.6087	   -10.8261	   -14.1830	   -14.0152	
     0.3357	     0.1678	    -4.9515	   -20.5612	   -11.0779	    -4.3640	    -4.1962	   -11.1618	   -14.5187	   -14.0991	
    -0.5035	    -0.6714	    -5.6229	   -21.1487	   -11.6653	    -4.9515	    -4.7836	   -11.5814	   -14.8544	   -14.1830	
    -1.5945	    -1.7624	    -6.3782	   -22.0718	   -12.2528	    -5.7068	    -5.4550	   -12.1689	   -15.1901	   -14.2670	
    -2.6855	    -2.8534	    -7.2174	   -23.2468	   -12.6724	    -6.5460	    -5.9586	   -12.7563	   -15.4419	   -14.2670	
    -3.8605	    -3.9444	    -7.8888	   -24.5056	   -13.0081	    -7.3853	    -6.3782	   -13.2599	   -15.5258	   -14.1830	
    -4.8676	    -4.9515	    -8.4763	   -25.7645	   -13.0920	    -8.1406	    -6.5460	   -13.6795	   -15.5258	   -13.9313	
    -5.5389	    -5.6229	    -8.8120	   -26.6876	   -12.9242	    -8.6441	    -6.5460	   -13.8474	   -15.2740	   -13.5117	
    -5.8746	    -5.9586	    -8.8120	   -27.3590	   -12.5885	    -8.8120	    -6.2943	   -13.7634	   -14.9384	   -13.0081	
    -5.8746	    -5.9586	    -8.5602	   -27.6108	   -12.0850	    -8.7280	    -5.7907	   -13.5117	   -14.4348	   -12.4207	
    -5.5389	    -5.5389	    -8.0566	   -27.5269	   -11.5814	    -8.4763	    -5.1193	   -13.1760	   -13.9313	   -11.9171	
    -4.8676	    -4.9515	    -7.4692	   -27.1072	   -10.9940	    -7.9727	    -4.4479	   -12.7563	   -13.3438	   -11.4975	
    -4.1962	    -4.2801	    -6.8817	   -26.5198	   -10.5743	    -7.3853	    -3.6926	   -12.2528	   -12.9242	   -11.2457	
    -3.4409	    -3.5248	    -6.3782	   -25.7645	   -10.3226	    -6.8817	    -3.1052	   -11.9171	   -12.5885	   -11.1618	
    -2.7695	    -2.8534	    -5.9586	   -25.0931	   -10.2386	    -6.5460	    -2.6855	   -11.6653	   -12.5046	   -11.1618	
    -2.3499	    -2.3499	    -5.8746	   -24.5895	   -10.3226	    -6.3782	    -2.5177	   -11.5814	   -12.5046	   -11.4136	
    -2.0142	    -2.0981	    -5.9586	   -24.3378	   -10.5743	    -6.3782	    -2.5177	   -11.6653	   -12.7563	   -11.7493	
    -1.9302	    -2.0981	    -6.2943	   -24.3378	   -10.9940	    -6.6299	    -2.8534	   -12.0010	   -13.1760	   -12.2528	
    -2.0981	    -2.2659	    -6.7139	   -24.5056	   -11.5814	    -7.0496	    -3.2730	   -12.5046	   -13.7634	   -12.7563	
    -2.3499	    -2.6016	    -7.3853	   -24.9252	   -12.1689	    -7.7209	    -3.9444	   -13.0081	   -14.4348	   -13.1760	
    -2.6855	    -3.1052	    -7.9727	   -25.5127	   -12.7563	    -8.3084	    -4.5319	   -13.6795	   -15.0223	   -13.5956	
    -3.1052	    -3.6087	    -8.5602	   -26.1002	   -13.1760	    -8.9798	    -5.0354	   -14.1830	   -15.5258	   -13.8474	
    -3.6087	    -4.1962	    -8.9798	   -26.6876	   -13.5117	    -9.3994	    -5.3711	   -14.5187	   -15.7776	   -13.8474	
    -4.0283	    -4.7836	    -9.3155	   -27.2751	   -13.5956	    -9.7351	    -5.4550	   -14.7705	   -15.8615	   -13.6795	
    -4.4479	    -5.2872	    -9.4833	   -27.6947	   -13.5117	    -9.9030	    -5.2872	   -14.7705	   -15.6097	   -13.3438	
    -4.8676	    -5.7907	    -9.5673	   -27.9465	   -13.2599	    -9.9869	    -4.9515	   -14.6027	   -15.1062	   -12.7563	
    -5.2872	    -6.2103	    -9.4833	   -28.1982	   -13.0081	    -9.9030	    -4.4479	   -14.3509	   -14.5187	   -12.1689	
    -5.6229	    -6.6299	    -9.3994	   -28.3661	   -12.5885	    -9.7351	    -3.7766	   -14.0152	   -13.8474	   -11.4136	
    -5.9586	    -7.0496	    -9.3155	   -28.4500	   -12.2528	    -9.4833	    -3.1891	   -13.7634	   -13.2599	   -10.7422	
    -6.1264	    -7.3013	    -9.1476	   -28.3661	   -11.9171	    -9.3155	    -2.6016	   -13.4277	   -12.7563	   -10.0708	
    -6.2943	    -7.3853	    -8.8959	   -28.1982	   -11.5814	    -8.9798	    -2.0981	   -13.2599	   -12.2528	    -9.3994	
    -6.4621	    -7.4692	    -8.7280	   -27.8625	   -11.3297	    -8.7280	    -1.6785	   -13.0081	   -12.0010	    -8.8959	
    -6.6299	    -7.5531	    -8.5602	   -27.5269	   -11.3297	    -8.5602	    -1.4267	   -13.0081	   -11.9171	    -8.4763	
    -6.8817	    -7.7209	    -8.5602	   -27.2751	   -11.4975	    -8.5602	    -1.4267	   -13.0920	   -12.0850	    -8.3923	
    -7.2174	    -8.0566	    -8.8120	   -27.1072	   -11.9171	    -8.7280	    -1.6785	   -13.4277	   -12.5046	    -8.5602	
    -7.7209	    -8.4763	    -9.2316	   -27.0233	   -12.5046	    -9.0637	    -2.0981	   -13.9313	   -13.1760	    -9.0637	
    -8.1406	    -8.9798	    -9.7351	   -27.1912	   -13.2599	    -9.5673	    -2.6855	   -14.6027	   -14.0152	    -9.8190	
    -8.4763	    -9.3155	   -10.1547	   -27.3590	   -14.0152	   -10.1547	    -3.2730	   -15.2740	   -14.9384	   -10.7422	
    -8.7280	    -9.5673	   -10.5743	   -27.6108	   -14.6866	   -10.7422	    -3.6926	   -15.9454	   -15.8615	   -11.6653	
    -8.8120	    -9.7351	   -10.8261	   -27.9465	   -15.1062	   -11.3297	    -4.0283	   -16.5329	   -16.7007	   -12.5885	
    -8.8120	    -9.7351	   -10.9940	   -28.3661	   -15.3580	   -11.9171	    -4.1962	   -17.0364	   -17.3721	   -13.2599	
    -8.7280	    -9.7351	   -10.9940	   -28.9536	   -15.4419	   -12.4207	    -4.3640	   -17.4561	   -17.9596	   -13.9313	
    -8.7280	    -9.8190	   -10.9940	   -29.6249	   -15.4419	   -12.9242	    -4.3640	   -17.8757	   -18.3792	   -14.3509	
    -8.8120	    -9.9030	   -10.9100	   -30.3802	   -15.3580	   -13.4277	    -4.4479	   -18.1274	   -18.7149	   -14.6027	
    -9.0637	   -10.0708	   -10.8261	   -31.0516	   -15.1901	   -13.7634	    -4.3640	   -18.2953	   -18.7149	   -14.6027	
    -9.3155	   -10.3226	   -10.6583	   -31.7230	   -15.0223	   -13.9313	    -4.3640	   -18.3792	   -18.5471	   -14.4348	
    -9.5673	   -10.5743	   -10.4904	   -32.2266	   -14.6866	   -13.9313	    -4.2801	   -18.1274	   -18.0435	   -14.0991	
    -9.8190	   -10.8261	   -10.2386	   -32.5623	   -14.4348	   -13.6795	    -4.1122	   -17.7917	   -17.2882	   -13.5956	
    -9.9030	   -10.9100	    -9.9030	   -32.5623	   -14.0991	   -13.2599	    -3.9444	   -17.2043	   -16.4490	   -13.0920	
    -9.8190	   -10.8261	    -9.3994	   -32.3944	   -13.7634	   -12.6724	    -3.6926	   -16.4490	   -15.5258	   -12.5046	
    -9.5673	   -10.4904	    -8.8959	   -32.0587	   -13.4277	   -11.9171	    -3.5248	   -15.6937	   -14.6027	   -12.0850	
    -9.2316	    -9.9869	    -8.3923	   -31.5552	   -13.2599	   -11.1618	    -3.4409	   -15.0223	   -13.8474	   -11.7493	
    -8.7280	    -9.3994	    -7.8888	   -30.9677	   -13.1760	   -10.4904	    -3.4409	   -14.3509	   -13.1760	   -11.5814	
    -8.0566	    -8.7280	    -7.4692	   -30.2124	   -13.2599	    -9.8190	    -3.5248	   -13.8474	   -12.7563	   -11.6653	
    -7.4692	    -7.9727	    -7.1335	   -29.5410	   -13.3438	    -9.3155	    -3.6926	   -13.4277	   -12.5885	   -11.9171	
    -6.8817	    -7.3013	    -6.9656	   -28.9536	   -13.5956	    -8.9798	    -3.9444	   -13.0920	   -12.5885	   -12.2528	
    -6.3782	    -6.7139	    -6.7978	   -28.4500	   -13.8474	    -8.7280	    -4.3640	   -12.9242	   -12.7563	   -12.8403	
    -6.0425	    -6.2103	    -6.7139	   -28.1143	   -14.1830	    -8.7280	    -4.8676	   -12.8403	   -13.0920	   -13.4277	
    -5.8746	    -6.0425	    -6.7978	   -28.1143	   -14.6027	    -8.8959	    -5.3711	   -12.8403	   -13.4277	   -14.0991	
    -5.7907	    -5.9586	    -6.9656	   -28.2822	   -14.9384	    -9.1476	    -5.8746	   -12.9242	   -13.8474	   -14.7705	
    -5.9586	    -6.0425	    -7.1335	   -28.6179	   -15.2740	    -9.5673	    -6.3782	   -13.0081	   -14.1830	   -15.3580	
    -6.0425	    -6.2103	    -7.3013	   -29.2053	   -15.4419	    -9.9869	    -6.6299	   -13.0920	   -14.4348	   -15.7776	
    -6.2103	    -6.2943	    -7.3853	   -29.7928	   -15.5258	   -10.3226	    -6.6299	   -13.0081	   -14.5187	   -15.9454	
    -6.2943	    -6.4621	    -7.3853	   -30.3802	   -15.3580	   -10.5743	    -6.4621	   -12.9242	   -14.4348	   -15.9454	
    -6.3782	    -6.5460	    -7.2174	   -30.7999	   -15.1062	   -10.6583	    -5.9586	   -12.6724	   -14.1830	   -15.7776	
    -6.3782	    -6.5460	    -6.9656	   -31.0516	   -14.6027	   -10.4904	    -5.2872	   -12.3367	   -13.7634	   -15.3580	
    -6.2943	    -6.5460	    -6.7139	   -31.1356	   -14.0991	   -10.2386	    -4.5319	   -11.9171	   -13.2599	   -14.7705	
    -6.2943	    -6.5460	    -6.4621	   -31.0516	   -13.4277	    -9.8190	    -3.7766	   -11.4975	   -12.6724	   -14.0991	
    -6.2103	    -6.4621	    -6.2103	   -30.8838	   -12.9242	    -9.3155	    -3.0212	   -11.0779	   -12.0850	   -13.4277	
    -6.2103	    -6.4621	    -5.9586	   -30.4642	   -12.3367	    -8.7280	    -2.4338	   -10.7422	   -11.5814	   -12.8403	
    -6.2103	    -6.4621	    -5.7907	   -30.0446	   -12.0010	    -8.3084	    -2.0142	   -10.4904	   -11.1618	   -12.3367	
    -6.2103	    -6.3782	    -5.7068	   -29.5410	   -11.7493	    -7.8888	    -1.8463	   -10.4065	   -10.9940	   -12.0010	
    -6.2943	    -6.3782	    -5.6229	   -29.0375	   -11.5814	    -7.5531	    -1.7624	   -10.4065	   -10.9940	   -11.9171	
    -6.2943	    -6.3782	    -5.6229	   -28.4500	   -11.6653	    -7.3853	    -1.9302	   -10.5743	   -11.1618	   -12.0850	
    -6.2943	    -6.2943	    -5.6229	   -27.8625	   -11.8332	    -7.3013	    -2.0981	   -10.8261	   -11.4136	   -12.3367	
    -6.3782	    -6.2943	    -5.6229	   -27.1912	   -12.0010	    -7.2174	    -2.4338	   -11.0779	   -11.6653	   -12.7563	
    -6.3782	    -6.2943	    -5.6229	   -26.5198	   -12.2528	    -7.2174	    -2.6855	   -11.4136	   -12.0010	   -13.1760	
    -6.3782	    -6.2103	    -5.6229	   -25.9323	   -12.5046	    -7.2174	    -2.9373	   -11.7493	   -12.3367	   -13.5956	
    -6.4621	    -6.2103	    -5.5389	   -25.5127	   -12.7563	    -7.3013	    -3.1891	   -12.0010	   -12.5046	   -13.9313	
    -6.6299	    -6.2943	    -5.5389	   -25.3448	   -12.9242	    -7.5531	    -3.4409	   -12.3367	   -12.7563	   -14.3509	
    -6.8817	    -6.5460	    -5.6229	   -25.5127	   -13.1760	    -7.9727	    -3.6087	   -12.7563	   -13.0081	   -14.6866	
    -7.2174	    -6.7978	    -5.7068	   -26.0162	   -13.3438	    -8.5602	    -3.8605	   -13.1760	   -13.1760	   -14.9384	
    -7.7209	    -7.3013	    -5.7907	   -26.8555	   -13.4277	    -9.2316	    -3.9444	   -13.5956	   -13.4277	   -15.1062	
    -8.2245	    -7.8049	    -5.8746	   -27.8625	   -13.3438	    -9.9869	    -3.8605	   -14.0152	   -13.5117	   -15.1062	
    -8.7280	    -8.2245	    -5.8746	   -29.0375	   -13.0920	   -10.6583	    -3.5248	   -14.3509	   -13.5117	   -15.0223	
    -9.1476	    -8.6441	    -5.7068	   -30.2124	   -12.6724	   -11.2457	    -2.9373	   -14.5187	   -13.3438	   -14.6866	
    -9.4833	    -8.8959	    -5.4550	   -31.3873	   -12.0850	   -11.7493	    -2.1820	   -14.6866	   -13.0920	   -14.1830	
    -9.7351	    -9.0637	    -5.2032	   -32.4783	   -11.4136	   -12.1689	    -1.4267	   -14.7705	   -12.7563	   -13.6795	
    -9.8190	    -9.1476	    -4.8676	   -33.4015	   -10.7422	   -12.4207	    -0.7553	   -14.7705	   -12.3367	   -13.0920	
    -9.8190	    -9.2316	    -4.6158	   -34.0729	   -10.1547	   -12.6724	    -0.1678	   -14.8544	   -12.0010	   -12.5046	
    -9.7351	    -9.1476	    -4.4479	   -34.5764	    -9.7351	   -12.7563	     0.1678	   -14.7705	   -11.6653	   -12.0010	
    -9.6512	    -8.9798	    -4.3640	   -34.6603	    -9.3994	   -12.6724	     0.2518	   -14.6866	   -11.3297	   -11.5814	
    -9.3994	    -8.7280	    -4.2801	   -34.4086	    -9.3155	   -12.3367	     0.0839	   -14.5187	   -11.0779	   -11.3297	
    -9.2316	    -8.4763	    -4.2801	   -33.7372	    -9.3155	   -11.9171	    -0.2518	   -14.2670	   -10.9100	   -11.1618	
    -8.9798	    -8.3084	    -4.3640	   -32.8140	    -9.4833	   -11.2457	    -0.8392	   -13.9313	   -10.7422	   -11.0779	
    -8.7280	    -8.0566	    -4.5319	   -31.6391	    -9.8190	   -10.5743	    -1.5945	   -13.5956	   -10.6583	   -11.1618	
    -8.6441	    -7.9727	    -4.6997	   -30.2124	   -10.1547	    -9.8190	    -2.4338	   -13.2599	   -10.6583	   -11.2457	
    -8.6441	    -8.0566	    -5.1193	   -28.8696	   -10.7422	    -9.0637	    -3.2730	   -12.9242	   -10.7422	   -11.4975	
    -8.9798	    -8.3923	    -5.7068	   -27.5269	   -11.4136	    -8.3923	    -4.1962	   -12.6724	   -10.8261	   -11.7493	
    -9.4833	    -8.9798	    -6.3782	   -26.4359	   -12.1689	    -7.8049	    -5.0354	   -12.4207	   -10.9940	   -12.0850	
   -10.1547	    -9.9030	    -7.3853	   -25.5127	   -13.0920	    -7.3853	    -5.8746	   -12.3367	   -10.9940	   -12.3367	
   -10.9940	   -10.9100	    -8.3923	   -24.9252	   -14.0152	    -7.0496	    -6.5460	   -12.1689	   -10.9940	   -12.5885	
   -11.8332	   -11.9171	    -9.3994	   -24.5895	   -14.9384	    -6.8817	    -6.9656	   -12.0850	   -10.9100	   -12.6724	
   -12.5046	   -12.7563	   -10.2386	   -24.4217	   -15.6097	    -6.6299	    -7.1335	   -11.8332	   -10.5743	   -12.5885	
   -12.8403	   -13.3438	   -10.8261	   -24.4217	   -16.0294	    -6.3782	    -6.7978	   -11.4136	   -10.0708	   -12.2528	
   -12.9242	   -13.5117	   -11.0779	   -24.3378	   -16.1133	    -6.0425	    -6.1264	   -10.9100	    -9.3994	   -11.7493	
   -12.5885	   -13.3438	   -10.9940	   -24.2538	   -15.9454	    -5.5389	    -5.1193	   -10.2386	    -8.6441	   -11.0779	
   -12.0010	   -12.8403	   -10.5743	   -24.0860	   -15.5258	    -4.9515	    -4.0283	    -9.3994	    -7.8049	   -10.3226	
   -11.1618	   -12.0850	    -9.9030	   -23.7503	   -14.9384	    -4.2801	    -2.7695	    -8.5602	    -6.9656	    -9.5673	
   -10.2386	   -11.1618	    -9.1476	   -23.2468	   -14.3509	    -3.5248	    -1.6785	    -7.7209	    -6.2103	    -8.8120	
    -9.1476	   -10.1547	    -8.3084	   -22.5754	   -13.7634	    -2.6855	    -0.6714	    -6.9656	    -5.7068	    -8.2245	
    -8.1406	    -9.0637	    -7.4692	   -21.7361	   -13.2599	    -1.8463	    -0.0839	    -6.2943	    -5.3711	    -7.8888	
    -7.1335	    -8.0566	    -6.7139	   -20.7291	   -13.0081	    -1.0071	     0.2518	    -5.7907	    -5.2872	    -7.8049	
    -6.2103	    -7.1335	    -6.1264	   -19.8059	   -12.9242	    -0.2518	     0.1678	    -5.4550	    -5.4550	    -7.9727	
    -5.4550	    -6.2943	    -5.7068	   -18.7988	   -13.0920	     0.3357	    -0.3357	    -5.2872	    -5.8746	    -8.3923	
    -4.7836	    -5.6229	    -5.4550	   -17.9596	   -13.4277	     0.7553	    -1.1749	    -5.2872	    -6.4621	    -9.1476	
    -4.2801	    -5.1193	    -5.4550	   -17.2043	   -13.9313	     1.0910	    -2.1820	    -5.3711	    -7.2174	   -10.0708	
    -3.9444	    -4.6997	    -5.5389	   -16.7007	   -14.5187	     1.1749	    -3.2730	    -5.6229	    -8.0566	   -11.0779	
    -3.7766	    -4.5319	    -5.7907	   -16.3651	   -15.1062	     1.0910	    -4.4479	    -5.9586	    -8.8959	   -12.0850	
    -3.7766	    -4.4479	    -6.2103	   -16.2811	   -15.6097	     0.8392	    -5.4550	    -6.3782	    -9.6512	   -13.0920	
    -3.7766	    -4.5319	    -6.6299	   -16.5329	   -16.0294	     0.3357	    -6.2943	    -6.7978	   -10.4065	   -14.0152	
    -3.9444	    -4.6997	    -7.0496	   -17.1204	   -16.2811	    -0.2518	    -6.9656	    -7.3013	   -10.9940	   -14.6027	
    -4.0283	    -4.8676	    -7.3853	   -17.8757	   -16.2811	    -0.9232	    -7.3013	    -7.7209	   -11.4136	   -15.0223	
    -4.1122	    -4.9515	    -7.5531	   -18.7988	   -16.1133	    -1.5945	    -7.3013	    -8.0566	   -11.4975	   -15.0223	
    -4.1122	    -4.9515	    -7.5531	   -19.8059	   -15.7776	    -2.2659	    -7.1335	    -8.2245	   -11.4136	   -14.8544	
    -4.1122	    -4.8676	    -7.3853	   -20.8130	   -15.1901	    -2.8534	    -6.7139	    -8.3084	   -11.1618	   -14.4348	
    -4.0283	    -4.7836	    -7.2174	   -21.9040	   -14.6027	    -3.4409	    -6.2103	    -8.3923	   -10.7422	   -13.9313	
    -3.8605	    -4.6997	    -6.8817	   -22.8271	   -14.0152	    -3.8605	    -5.6229	    -8.3923	   -10.2386	   -13.3438	
    -3.6926	    -4.6158	    -6.4621	   -23.5825	   -13.3438	    -4.2801	    -4.9515	    -8.3923	    -9.6512	   -12.7563	
    -3.5248	    -4.3640	    -6.0425	   -24.0860	   -12.6724	    -4.4479	    -4.2801	    -8.3084	    -9.1476	   -12.1689	
    -3.2730	    -4.1122	    -5.6229	   -24.2538	   -12.0010	    -4.4479	    -3.6926	    -8.1406	    -8.5602	   -11.5814	
    -2.9373	    -3.7766	    -5.1193	   -24.1699	   -11.4136	    -4.2801	    -3.1052	    -7.8888	    -8.1406	   -10.9940	
    -2.5177	    -3.3569	    -4.6158	   -23.9182	   -10.8261	    -3.9444	    -2.6855	    -7.7209	    -7.7209	   -10.5743	
    -2.1820	    -2.9373	    -4.1962	   -23.4146	   -10.4065	    -3.6087	    -2.4338	    -7.5531	    -7.4692	   -10.3226	
    -1.7624	    -2.5177	    -3.8605	   -22.7432	   -10.1547	    -3.2730	    -2.4338	    -7.4692	    -7.3853	   -10.1547	
    -1.4267	    -2.0981	    -3.6926	   -22.0718	   -10.1547	    -2.9373	    -2.6016	    -7.5531	    -7.4692	   -10.2386	
    -1.0910	    -1.7624	    -3.6087	   -21.4005	   -10.4065	    -2.7695	    -3.0212	    -7.6370	    -7.7209	   -10.4904	
    -0.8392	    -1.5945	    -3.6926	   -20.8130	   -10.7422	    -2.6016	    -3.6087	    -7.8888	    -8.0566	   -10.8261	
    -0.6714	    -1.4267	    -3.7766	   -20.2255	   -11.1618	    -2.6016	    -4.2801	    -8.0566	    -8.3084	   -11.2457	
    -0.4196	    -1.2589	    -3.9444	   -19.7220	   -11.6653	    -2.6016	    -4.8676	    -8.3084	    -8.6441	   -11.4975	
    -0.1678	    -1.1749	    -4.1122	   -19.3863	   -12.1689	    -2.6016	    -5.4550	    -8.5602	    -8.8959	   -11.6653	
    -0.0839	    -1.1749	    -4.3640	   -19.2184	   -12.6724	    -2.6855	    -5.9586	    -8.7280	    -9.0637	   -11.7493	
     0.0000	    -1.1749	    -4.6158	   -19.3024	   -13.0920	    -2.9373	    -6.4621	    -8.9798	    -9.3155	   -11.7493	
    -0.1678	    -1.4267	    -4.9515	   -19.7220	   -13.5117	    -3.3569	    -6.8817	    -9.3155	    -9.4833	   -11.7493	
    -0.5875	    -1.8463	    -5.3711	   -20.5612	   -13.9313	    -4.0283	    -7.3853	    -9.6512	    -9.6512	   -11.7493	
    -1.1749	    -2.4338	    -5.8746	   -21.6522	   -14.4348	    -4.8676	    -7.8049	   -10.1547	    -9.9030	   -11.7493	
    -1.8463	    -3.1052	    -6.4621	   -22.9950	   -14.8544	    -5.8746	    -8.3084	   -10.6583	   -10.2386	   -11.8332	
    -2.6016	    -3.7766	    -6.9656	   -24.4217	   -15.1901	    -6.8817	    -8.7280	   -11.1618	   -10.4904	   -11.8332	
    -3.3569	    -4.4479	    -7.3853	   -25.8484	   -15.6097	    -7.8888	    -9.1476	   -11.7493	   -10.7422	   -11.9171	
    -4.0283	    -5.1193	    -7.8049	   -27.0233	   -15.8615	    -8.7280	    -9.4833	   -12.1689	   -11.0779	   -12.0010	
    -4.6997	    -5.7068	    -8.2245	   -28.0304	   -16.0294	    -9.4833	    -9.7351	   -12.6724	   -11.3297	   -12.0850	
    -5.2872	    -6.2103	    -8.4763	   -28.7018	   -16.2811	   -10.0708	    -9.9869	   -13.0081	   -11.6653	   -12.2528	
    -5.7907	    -6.6299	    -8.7280	   -29.1214	   -16.4490	   -10.4904	   -10.1547	   -13.4277	   -12.0010	   -12.4207	
    -6.2103	    -6.9656	    -8.9798	   -29.2053	   -16.6168	   -10.7422	   -10.3226	   -13.7634	   -12.3367	   -12.8403	
    -6.5460	    -7.3013	    -9.2316	   -29.2053	   -16.7847	   -10.9940	   -10.4904	   -14.0991	   -12.7563	   -13.3438	
    -6.8817	    -7.6370	    -9.3994	   -28.8696	   -16.9525	   -11.0779	   -10.6583	   -14.4348	   -13.2599	   -13.9313	
    -7.0496	    -7.8049	    -9.4833	   -28.5339	   -17.0364	   -10.9940	   -10.8261	   -14.6866	   -13.6795	   -14.5187	
    -7.1335	    -7.8888	    -9.5673	   -27.9465	   -16.9525	   -10.9100	   -10.8261	   -14.9384	   -14.1830	   -15.0223	
    -7.0496	    -7.8049	    -9.3994	   -27.4429	   -16.8686	   -10.7422	   -10.8261	   -15.0223	   -14.5187	   -15.4419	
    -6.9656	    -7.7209	    -9.3155	   -26.9394	   -16.6168	   -10.4904	   -10.6583	   -15.0223	   -14.8544	   -15.7776	
    -6.8817	    -7.6370	    -9.1476	   -26.6037	   -16.3651	   -10.3226	   -10.4904	   -15.0223	   -15.0223	   -15.9454	
    -6.9656	    -7.7209	    -8.9798	   -26.5198	   -16.1972	   -10.2386	   -10.3226	   -15.1062	   -15.1901	   -16.0294	
    -7.3013	    -7.9727	    -8.9798	   -26.6876	   -15.9454	   -10.3226	   -10.0708	   -15.1901	   -15.1901	   -16.0294	
    -7.8888	    -8.4763	    -8.9798	   -27.1912	   -15.8615	   -10.4904	    -9.6512	   -15.4419	   -15.1062	   -15.9454	
    -8.5602	    -8.9798	    -9.0637	   -27.9465	   -15.6097	   -10.8261	    -9.1476	   -15.6937	   -15.0223	   -15.7776	
    -9.2316	    -9.5673	    -8.9798	   -28.7857	   -15.3580	   -11.0779	    -8.4763	   -15.9454	   -14.6866	   -15.5258	
    -9.8190	   -10.0708	    -8.8120	   -29.6249	   -14.9384	   -11.3297	    -7.5531	   -16.0294	   -14.3509	   -15.1901	
   -10.2386	   -10.4065	    -8.5602	   -30.3802	   -14.3509	   -11.4136	    -6.5460	   -16.0294	   -13.7634	   -14.6866	
   -10.4065	   -10.4065	    -8.0566	   -30.9677	   -13.6795	   -11.3297	    -5.4550	   -15.8615	   -13.1760	   -14.1830	
   -10.2386	   -10.1547	    -7.3853	   -31.2195	   -13.0081	   -11.0779	    -4.3640	   -15.5258	   -12.4207	   -13.6795	
    -9.8190	    -9.5673	    -6.6299	   -31.1356	   -12.2528	   -10.6583	    -3.3569	   -15.0223	   -11.6653	   -13.1760	
    -9.1476	    -8.8120	    -5.7068	   -30.7159	   -11.5814	    -9.9869	    -2.6016	   -14.4348	   -10.8261	   -12.6724	
    -8.3084	    -7.8049	    -4.8676	   -29.9606	   -10.9940	    -9.2316	    -2.0142	   -13.6795	    -9.9869	   -12.2528	
    -7.3013	    -6.7139	    -3.9444	   -29.0375	   -10.4904	    -8.3923	    -1.5945	   -12.9242	    -9.1476	   -11.7493	
    -6.2103	    -5.5389	    -3.1052	   -27.9465	   -10.0708	    -7.5531	    -1.4267	   -12.0850	    -8.3084	   -11.3297	
    -5.1193	    -4.3640	    -2.2659	   -26.7715	    -9.7351	    -6.7139	    -1.4267	   -11.2457	    -7.6370	   -10.9940	
    -4.0283	    -3.2730	    -1.5106	   -25.5966	    -9.4833	    -5.9586	    -1.4267	   -10.4904	    -7.1335	   -10.7422	
    -3.1052	    -2.3499	    -0.9232	   -24.6735	    -9.2316	    -5.2872	    -1.5106	    -9.9869	    -6.8817	   -10.6583	
    -2.3499	    -1.6785	    -0.5035	   -23.9182	    -9.0637	    -4.9515	    -1.5945	    -9.6512	    -6.8817	   -10.7422	
    -2.0142	    -1.3428	    -0.3357	   -23.6664	    -8.9798	    -4.8676	    -1.7624	    -9.6512	    -7.1335	   -11.1618	
    -2.1820	    -1.5106	    -0.5035	   -23.9182	    -9.1476	    -5.2872	    -1.9302	   -10.0708	    -7.8049	   -11.8332	
    -2.7695	    -2.1820	    -1.0910	   -24.7574	    -9.4833	    -6.2103	    -2.1820	   -10.9100	    -8.8959	   -12.9242	
    -3.8605	    -3.3569	    -2.0142	   -26.2680	    -9.9869	    -7.5531	    -2.5177	   -12.1689	   -10.2386	   -14.2670	
    -5.2872	    -4.9515	    -3.1891	   -28.1143	   -10.6583	    -9.2316	    -2.9373	   -13.7634	   -11.9171	   -15.8615	
    -6.9656	    -6.6299	    -4.4479	   -30.3802	   -11.3297	   -11.0779	    -3.3569	   -15.4419	   -13.5956	   -17.4561	
    -8.5602	    -8.3084	    -5.7068	   -32.6462	   -12.0010	   -12.9242	    -3.6926	   -17.1204	   -15.1901	   -19.0506	
   -10.0708	    -9.8190	    -6.8817	   -34.9960	   -12.5885	   -14.6027	    -3.8605	   -18.6310	   -16.5329	   -20.4773	
   -11.3297	   -11.0779	    -7.8049	   -37.0102	   -13.0081	   -15.9454	    -4.0283	   -19.7220	   -17.6239	   -21.4844	
   -12.1689	   -11.9171	    -8.4763	   -38.6887	   -13.1760	   -16.9525	    -3.9444	   -20.4773	   -18.2114	   -22.1558	
   -12.6724	   -12.3367	    -8.7280	   -39.7797	   -13.0920	   -17.3721	    -3.8605	   -20.7291	   -18.3792	   -22.4075	
   -12.6724	   -12.3367	    -8.7280	   -40.1993	   -12.8403	   -17.2882	    -3.6087	   -20.5612	   -18.1274	   -22.3236	
   -12.4207	   -12.0010	    -8.3084	   -39.9475	   -12.4207	   -16.7847	    -3.2730	   -19.8898	   -17.4561	   -21.9040	
   -11.8332	   -11.3297	    -7.7209	   -39.1083	   -11.9171	   -15.7776	    -3.0212	   -18.9667	   -16.6168	   -21.3165	
   -11.1618	   -10.5743	    -7.0496	   -37.8494	   -11.4136	   -14.6027	    -2.8534	   -17.7917	   -15.6937	   -20.6451	
   -10.5743	    -9.9030	    -6.3782	   -36.3388	   -10.9940	   -13.5117	    -2.8534	   -16.7007	   -14.7705	   -20.0577	
   -10.1547	    -9.3994	    -5.7907	   -34.9960	   -10.9100	   -12.5046	    -3.0212	   -15.7776	   -14.0991	   -19.6381	
    -9.9869	    -9.1476	    -5.5389	   -33.8211	   -10.9100	   -11.7493	    -3.4409	   -15.0223	   -13.6795	   -19.4702	
   -10.0708	    -9.0637	    -5.3711	   -32.9819	   -11.0779	   -11.3297	    -3.9444	   -14.6027	   -13.5117	   -19.3863	
   -10.3226	    -9.2316	    -5.3711	   -32.4783	   -11.2457	   -11.1618	    -4.4479	   -14.2670	   -13.4277	   -19.3024	
   -10.6583	    -9.4833	    -5.3711	   -32.3105	   -11.4136	   -11.1618	    -4.9515	   -14.1830	   -13.3438	   -19.3024	
   -10.9940	    -9.8190	    -5.3711	   -32.3105	   -11.4136	   -11.2457	    -5.2032	   -14.0991	   -13.2599	   -19.1345	
   -11.3297	   -10.1547	    -5.4550	   -32.4783	   -11.4136	   -11.4136	    -5.3711	   -14.0991	   -13.0920	   -18.7988	
   -11.5814	   -10.4065	    -5.3711	   -32.7301	   -11.2457	   -11.4975	    -5.3711	   -14.0152	   -12.7563	   -18.2953	
   -11.6653	   -10.5743	    -5.2872	   -33.0658	   -10.9940	   -11.4975	    -5.2032	   -13.8474	   -12.2528	   -17.6239	
   -11.6653	   -10.5743	    -5.1193	   -33.3176	   -10.5743	   -11.4136	    -4.9515	   -13.5956	   -11.6653	   -16.7847	
   -11.4975	   -10.4904	    -4.7836	   -33.5693	   -10.1547	   -11.2457	    -4.6158	   -13.2599	   -10.9100	   -15.9454	
   -11.2457	   -10.2386	    -4.4479	   -33.8211	    -9.7351	   -10.9100	    -4.1962	   -12.8403	   -10.1547	   -15.0223	
   -10.8261	    -9.8190	    -4.1122	   -33.9890	    -9.2316	   -10.5743	    -3.7766	   -12.4207	    -9.3994	   -14.0991	
   -10.2386	    -9.3155	    -3.6087	   -34.0729	    -8.8120	   -10.0708	    -3.3569	   -11.9171	    -8.6441	   -13.2599	
    -9.4833	    -8.5602	    -3.0212	   -34.1568	    -8.3084	    -9.5673	    -3.0212	   -11.4975	    -7.9727	   -12.5046	
    -8.6441	    -7.7209	    -2.4338	   -33.9890	    -7.8888	    -9.0637	    -2.6016	   -11.0779	    -7.4692	   -11.9171	
    -7.7209	    -6.7139	    -1.7624	   -33.7372	    -7.4692	    -8.6441	    -2.3499	   -10.7422	    -7.0496	   -11.4975	
    -6.7978	    -5.7907	    -1.0910	   -33.4015	    -7.2174	    -8.2245	    -2.0981	   -10.4065	    -6.8817	   -11.2457	
    -5.9586	    -4.8676	    -0.5035	   -32.9819	    -7.0496	    -7.8888	    -2.0981	   -10.3226	    -6.7978	   -11.2457	
    -5.2872	    -4.1962	    -0.0839	   -32.4783	    -7.1335	    -7.8049	    -2.1820	   -10.2386	    -6.8817	   -11.4136	
    -4.7836	    -3.6926	     0.1678	   -31.9748	    -7.3013	    -7.7209	    -2.5177	   -10.3226	    -7.1335	   -11.9171	
    -4.4479	    -3.3569	     0.3357	   -31.4713	    -7.6370	    -7.7209	    -2.9373	   -10.5743	    -7.5531	   -12.5046	
    -4.2801	    -3.1891	     0.3357	   -30.9677	    -8.0566	    -7.8888	    -3.4409	   -10.8261	    -8.0566	   -13.2599	
    -4.2801	    -3.1052	     0.2518	   -30.4642	    -8.4763	    -7.9727	    -3.9444	   -11.0779	    -8.6441	   -14.0991	
    -4.2801	    -3.1052	     0.1678	   -29.9606	    -8.7280	    -8.0566	    -4.2801	   -11.2457	    -9.2316	   -14.8544	
    -4.2801	    -3.1891	     0.0839	   -29.6249	    -8.8959	    -8.1406	    -4.6158	   -11.4975	    -9.8190	   -15.6097	
    -4.2801	    -3.1891	     0.0839	   -29.2892	    -8.7280	    -8.2245	    -4.6158	   -11.5814	   -10.2386	   -16.1972	
    -4.1962	    -3.1052	     0.2518	   -29.0375	    -8.3923	    -8.2245	    -4.4479	   -11.6653	   -10.5743	   -16.6168	
    -3.9444	    -2.9373	     0.5875	   -28.9536	    -7.8888	    -8.2245	    -3.9444	   -11.7493	   -10.7422	   -16.8686	
    -3.6926	    -2.6016	     0.9232	   -28.9536	    -7.2174	    -8.3084	    -3.2730	   -11.7493	   -10.8261	   -16.8686	
    -3.2730	    -2.2659	     1.4267	   -29.0375	    -6.4621	    -8.2245	    -2.5177	   -11.8332	   -10.7422	   -16.7847	
    -2.8534	    -1.8463	     2.0142	   -29.0375	    -5.7068	    -8.2245	    -1.5945	   -11.7493	   -10.4904	   -16.5329	
    -2.3499	    -1.2589	     2.6016	   -29.0375	    -4.9515	    -8.0566	    -0.6714	   -11.6653	   -10.1547	   -16.1133	
    -1.7624	    -0.5875	     3.2730	   -28.9536	    -4.0283	    -7.8049	     0.2518	   -11.4136	    -9.5673	   -15.6937	
    -0.9232	     0.2518	     4.1122	   -28.6179	    -3.1891	    -7.3853	     1.1749	   -11.0779	    -8.9798	   -15.1062	
    -0.0839	     1.2589	     4.9515	   -28.1982	    -2.1820	    -6.8817	     1.9302	   -10.5743	    -8.3084	   -14.6866	
     0.8392	     2.2659	     5.7907	   -27.6108	    -1.3428	    -6.2943	     2.6016	    -9.9869	    -7.7209	   -14.2670	
     1.7624	     3.2730	     6.5460	   -26.9394	    -0.5035	    -5.7068	     3.0212	    -9.4833	    -7.2174	   -14.0991	
     2.5177	     3.9444	     7.0496	   -26.4359	     0.0839	    -5.2872	     3.1891	    -9.0637	    -6.9656	   -14.1830	
     2.8534	     4.3640	     7.2174	   -26.0162	     0.4196	    -5.1193	     2.9373	    -8.8959	    -6.9656	   -14.4348	
     2.8534	     4.2801	     7.0496	   -25.9323	     0.3357	    -5.2032	     2.4338	    -8.8959	    -7.2174	   -14.8544	
     2.5177	     3.8605	     6.4621	   -26.1841	    -0.0839	    -5.5389	     1.6785	    -9.2316	    -7.7209	   -15.5258	
     1.6785	     3.0212	     5.6229	   -26.6037	    -0.8392	    -6.1264	     0.6714	    -9.8190	    -8.4763	   -16.2811	
     0.6714	     1.9302	     4.4479	   -27.1912	    -1.8463	    -6.8817	    -0.5035	   -10.5743	    -9.3994	   -17.1204	
    -0.5035	     0.6714	     3.1891	   -27.7786	    -3.0212	    -7.6370	    -1.6785	   -11.4975	   -10.2386	   -17.8757	
    -1.6785	    -0.5875	     2.0142	   -28.2822	    -4.1122	    -8.4763	    -2.7695	   -12.3367	   -11.0779	   -18.5471	
    -2.6855	    -1.6785	     0.9232	   -28.6179	    -5.1193	    -9.0637	    -3.6926	   -13.0081	   -11.6653	   -18.8828	
    -3.5248	    -2.5177	     0.1678	   -28.7018	    -5.8746	    -9.4833	    -4.2801	   -13.4277	   -11.9171	   -18.9667	
    -3.9444	    -3.0212	    -0.3357	   -28.6179	    -6.2103	    -9.5673	    -4.5319	   -13.5956	   -11.8332	   -18.6310	
    -4.1122	    -3.2730	    -0.4196	   -28.2822	    -6.2103	    -9.3994	    -4.3640	   -13.4277	   -11.4136	   -17.9596	
    -4.0283	    -3.1891	    -0.2518	   -27.7786	    -5.7907	    -8.9798	    -3.8605	   -13.0081	   -10.6583	   -17.0364	
    -3.6087	    -2.7695	     0.1678	   -27.2751	    -5.2032	    -8.3923	    -3.1052	   -12.3367	    -9.6512	   -15.8615	
    -3.0212	    -2.2659	     0.8392	   -26.6876	    -4.3640	    -7.7209	    -2.2659	   -11.5814	    -8.5602	   -14.6866	
    -2.3499	    -1.6785	     1.5106	   -26.2680	    -3.6087	    -7.0496	    -1.3428	   -10.7422	    -7.4692	   -13.4277	
    -1.6785	    -1.0071	     2.1820	   -25.7645	    -2.8534	    -6.4621	    -0.5875	    -9.9869	    -6.5460	   -12.4207	
    -1.0910	    -0.3357	     2.8534	   -25.4288	    -2.2659	    -5.8746	     0.0839	    -9.3994	    -5.7068	   -11.5814	
    -0.5035	     0.2518	     3.4409	   -24.9252	    -1.7624	    -5.2872	     0.5875	    -8.8120	    -5.1193	   -10.9940	
     0.0839	     0.8392	     4.0283	   -24.3378	    -1.4267	    -4.6997	     0.8392	    -8.3084	    -4.6158	   -10.5743	
     0.7553	     1.5106	     4.6158	   -23.5825	    -1.0910	    -3.9444	     1.0071	    -7.8049	    -4.1962	   -10.3226	
     1.5106	     2.2659	     5.2032	   -22.6593	    -0.8392	    -3.1891	     1.0910	    -7.2174	    -3.8605	   -10.1547	
     2.2659	     3.0212	     5.7907	   -21.5683	    -0.5035	    -2.2659	     1.0910	    -6.5460	    -3.5248	   -10.0708	
     3.1891	     3.9444	     6.4621	   -20.2255	    -0.2518	    -1.2589	     1.0910	    -5.7907	    -3.1891	    -9.9869	
     4.1122	     4.9515	     7.0496	   -18.7988	     0.0000	    -0.1678	     1.0910	    -4.9515	    -2.7695	    -9.9030	
     5.1193	     5.8746	     7.5531	   -17.4561	     0.1678	     0.8392	     1.0910	    -4.1122	    -2.4338	    -9.8190	
     5.9586	     6.7139	     7.9727	   -16.2811	     0.1678	     1.6785	     1.0910	    -3.3569	    -2.0981	    -9.8190	
     6.5460	     7.2174	     8.0566	   -15.3580	     0.0839	     2.2659	     1.0071	    -2.6855	    -1.9302	    -9.8190	
     6.7978	     7.3853	     7.9727	   -14.8544	    -0.2518	     2.6016	     0.9232	    -2.3499	    -1.8463	    -9.9869	
     6.7978	     7.2174	     7.5531	   -14.7705	    -0.6714	     2.5177	     0.8392	    -2.1820	    -1.9302	   -10.1547	
     6.3782	     6.7978	     6.9656	   -15.1062	    -1.1749	     2.1820	     0.5875	    -2.2659	    -2.0981	   -10.3226	
     5.7907	     6.0425	     6.1264	   -15.6937	    -1.6785	     1.6785	     0.3357	    -2.5177	    -2.3499	   -10.5743	
     4.9515	     5.1193	     5.2872	   -16.4490	    -2.2659	     0.9232	     0.0839	    -2.8534	    -2.6016	   -10.7422	
     3.9444	     4.1122	     4.4479	   -17.2882	    -2.7695	     0.1678	    -0.2518	    -3.2730	    -2.9373	   -10.9100	
     2.9373	     3.1052	     3.6926	   -18.1274	    -3.1891	    -0.5035	    -0.5875	    -3.7766	    -3.3569	   -11.0779	
     1.9302	     2.0981	     2.9373	   -18.7988	    -3.6087	    -1.1749	    -1.0071	    -4.1962	    -3.6926	   -11.1618	
     0.9232	     1.1749	     2.2659	   -19.3863	    -4.0283	    -1.6785	    -1.4267	    -4.6158	    -4.1122	   -11.2457	
     0.0000	     0.4196	     1.5945	   -19.7220	    -4.5319	    -2.0981	    -1.8463	    -5.0354	    -4.5319	   -11.4136	
    -0.8392	    -0.3357	     1.0071	   -19.8898	    -4.9515	    -2.3499	    -2.4338	    -5.4550	    -5.1193	   -11.7493	
    -1.5945	    -0.9232	     0.4196	   -19.8898	    -5.5389	    -2.5177	    -3.1052	    -5.8746	    -5.7907	   -12.1689	
    -2.2659	    -1.5106	    -0.3357	   -19.8898	    -6.2943	    -2.6855	    -3.8605	    -6.4621	    -6.6299	   -12.8403	
    -2.8534	    -2.0142	    -1.0910	   -19.9738	    -7.0496	    -2.9373	    -4.6158	    -6.9656	    -7.4692	   -13.6795	
    -3.4409	    -2.5177	    -1.9302	   -20.1416	    -7.9727	    -3.2730	    -5.5389	    -7.6370	    -8.3923	   -14.6027	
    -3.9444	    -3.0212	    -2.7695	   -20.3094	    -8.8959	    -3.6087	    -6.3782	    -8.2245	    -9.3155	   -15.6097	
    -4.5319	    -3.5248	    -3.6926	   -20.6451	    -9.9030	    -4.0283	    -7.1335	    -8.8120	   -10.1547	   -16.5329	
    -5.0354	    -4.0283	    -4.5319	   -21.0648	   -10.7422	    -4.5319	    -7.8888	    -9.3155	   -10.9100	   -17.4561	
    -5.4550	    -4.5319	    -5.2872	   -21.4844	   -11.4975	    -4.9515	    -8.3923	    -9.6512	   -11.4975	   -18.1274	
    -5.9586	    -5.0354	    -5.8746	   -21.9879	   -12.0850	    -5.4550	    -8.7280	    -9.9030	   -11.9171	   -18.5471	
    -6.2943	    -5.4550	    -6.3782	   -22.5754	   -12.5046	    -5.8746	    -8.9798	   -10.0708	   -12.0850	   -18.7149	
    -6.6299	    -5.7907	    -6.7139	   -23.3307	   -12.7563	    -6.2943	    -8.9798	   -10.1547	   -12.0010	   -18.6310	
    -6.7978	    -6.0425	    -6.7978	   -24.3378	   -12.6724	    -6.7978	    -8.8120	   -10.2386	   -11.7493	   -18.2953	
    -6.7978	    -6.1264	    -6.6299	   -25.5966	   -12.4207	    -7.3013	    -8.5602	   -10.3226	   -11.3297	   -17.6239	
    -6.7139	    -6.1264	    -6.2943	   -27.1072	   -12.0010	    -7.8888	    -8.1406	   -10.3226	   -10.6583	   -16.7847	
    -6.5460	    -6.0425	    -5.8746	   -28.7857	   -11.4136	    -8.3923	    -7.6370	   -10.3226	    -9.8190	   -15.7776	
    -6.5460	    -5.9586	    -5.3711	   -30.5481	   -10.8261	    -8.9798	    -7.2174	   -10.4065	    -8.8959	   -14.6866	
    -6.6299	    -6.0425	    -5.1193	   -32.3944	   -10.4065	    -9.5673	    -6.8817	   -10.5743	    -8.1406	   -13.7634	
    -6.9656	    -6.2943	    -4.9515	   -34.1568	   -10.2386	   -10.1547	    -6.8817	   -10.8261	    -7.5531	   -13.0081	
    -7.6370	    -6.8817	    -5.2032	   -35.8353	   -10.4065	   -10.9100	    -7.1335	   -11.3297	    -7.3853	   -12.6724	
    -8.5602	    -7.6370	    -5.7068	   -37.2620	   -10.9100	   -11.5814	    -7.7209	   -12.0010	    -7.5531	   -12.6724	
    -9.7351	    -8.6441	    -6.4621	   -38.4369	   -11.8332	   -12.3367	    -8.7280	   -12.7563	    -7.9727	   -13.0920	
   -11.0779	    -9.8190	    -7.4692	   -39.2761	   -13.0081	   -13.0920	    -9.9030	   -13.6795	    -8.7280	   -13.8474	
   -12.4207	   -10.9940	    -8.6441	   -39.9475	   -14.4348	   -13.8474	   -11.3297	   -14.6866	    -9.7351	   -14.9384	
   -13.6795	   -12.1689	    -9.7351	   -40.3671	   -15.8615	   -14.5187	   -12.7563	   -15.6097	   -10.8261	   -16.0294	
   -14.7705	   -13.1760	   -10.8261	   -40.5350	   -17.2882	   -15.1062	   -14.1830	   -16.4490	   -11.9171	   -17.1204	
   -15.6937	   -14.0152	   -11.7493	   -40.5350	   -18.3792	   -15.5258	   -15.3580	   -17.2043	   -12.8403	   -18.0435	
   -16.2811	   -14.6027	   -12.4207	   -40.2832	   -19.2184	   -15.8615	   -16.1972	   -17.6239	   -13.4277	   -18.6310	
   -16.7007	   -15.0223	   -12.7563	   -39.8636	   -19.7220	   -15.8615	   -16.7007	   -17.7917	   -13.7634	   -18.7988	
   -16.9525	   -15.2740	   -13.0081	   -39.2761	   -19.8898	   -15.7776	   -16.7847	   -17.7078	   -13.7634	   -18.6310	
   -17.2043	   -15.5258	   -13.0081	   -38.6047	   -19.7220	   -15.5258	   -16.7007	   -17.3721	   -13.5117	   -18.0435	
   -17.2882	   -15.6937	   -12.9242	   -38.0173	   -19.3863	   -15.2740	   -16.2811	   -16.9525	   -13.0081	   -17.2043	
   -17.3721	   -15.8615	   -12.7563	   -37.5137	   -18.7988	   -14.9384	   -15.6097	   -16.4490	   -12.4207	   -16.1972	
   -17.3721	   -15.9454	   -12.4207	   -37.1780	   -18.0435	   -14.6027	   -14.6866	   -15.9454	   -11.8332	   -15.1901	
   -17.2882	   -15.8615	   -12.0850	   -36.9263	   -17.2043	   -14.3509	   -13.5956	   -15.5258	   -11.2457	   -14.0991	
   -17.1204	   -15.7776	   -11.6653	   -36.9263	   -16.3651	   -14.2670	   -12.4207	   -15.1901	   -10.7422	   -13.2599	
   -17.0364	   -15.7776	   -11.3297	   -37.0941	   -15.5258	   -14.4348	   -11.2457	   -15.1062	   -10.5743	   -12.6724	
   -16.9525	   -15.7776	   -11.0779	   -37.5137	   -14.8544	   -14.7705	   -10.1547	   -15.2740	   -10.5743	   -12.3367	
   -17.0364	   -15.9454	   -10.9940	   -38.1012	   -14.4348	   -15.3580	    -9.3994	   -15.7776	   -10.9100	   -12.5046	
   -17.2882	   -16.2811	   -11.1618	   -38.9404	   -14.2670	   -16.1972	    -8.8120	   -16.6168	   -11.5814	   -12.9242	
   -17.6239	   -16.7847	   -11.4975	   -39.7797	   -14.4348	   -17.1204	    -8.7280	   -17.7078	   -12.5046	   -13.7634	
   -18.2114	   -17.3721	   -12.0010	   -40.7028	   -14.9384	   -18.2953	    -8.9798	   -18.9667	   -13.7634	   -14.9384	
   -18.8828	   -18.0435	   -12.6724	   -41.7099	   -15.6937	   -19.4702	    -9.5673	   -20.3934	   -15.1901	   -16.4490	
   -19.6381	   -18.8828	   -13.5956	   -42.5491	   -16.7007	   -20.7291	   -10.6583	   -21.9040	   -16.7007	   -18.0435	
   -20.4773	   -19.8059	   -14.6027	   -43.3884	   -17.8757	   -21.9879	   -11.9171	   -23.4146	   -18.2114	   -19.8059	
   -21.3165	   -20.6451	   -15.6097	   -43.9758	   -19.1345	   -23.0789	   -13.4277	   -24.7574	   -19.7220	   -21.5683	
   -22.0718	   -21.3165	   -16.6168	   -44.3954	   -20.2255	   -23.9182	   -14.9384	   -25.9323	   -21.0648	   -23.1628	
   -22.5754	   -21.8201	   -17.4561	   -44.4794	   -21.1487	   -24.4217	   -16.3651	   -26.8555	   -22.2397	   -24.5895	
   -22.9111	   -22.0718	   -18.2114	   -44.3115	   -21.7361	   -24.6735	   -17.5400	   -27.4429	   -23.0789	   -25.7645	
   -22.9111	   -22.1558	   -18.6310	   -43.9758	   -22.1558	   -24.6735	   -18.4631	   -27.6947	   -23.6664	   -26.6876	
   -22.8271	   -22.0718	   -18.9667	   -43.4723	   -22.3236	   -24.4217	   -19.1345	   -27.7786	   -24.0021	   -27.2751	
   -22.5754	   -21.9040	   -19.1345	   -42.9688	   -22.3236	   -24.0860	   -19.4702	   -27.6108	   -24.0860	   -27.6947	
   -22.2397	   -21.4844	   -19.0506	   -42.3813	   -22.0718	   -23.4985	   -19.5541	   -27.2751	   -24.0021	   -27.7786	
   -21.7361	   -20.9808	   -18.8828	   -41.7938	   -21.6522	   -22.9111	   -19.3863	   -26.7715	   -23.5825	   -27.6947	
   -21.0648	   -20.3934	   -18.4631	   -41.2903	   -21.1487	   -22.1558	   -18.9667	   -26.0162	   -22.9950	   -27.3590	
   -20.3094	   -19.5541	   -17.8757	   -40.7028	   -20.4773	   -21.3165	   -18.4631	   -25.1770	   -22.2397	   -26.7715	
   -19.4702	   -18.7149	   -17.1204	   -40.1154	   -19.8059	   -20.3934	   -17.8757	   -24.2538	   -21.4005	   -26.1002	
   -18.5471	   -17.7917	   -16.3651	   -39.4440	   -19.1345	   -19.3863	   -17.2882	   -23.2468	   -20.3934	   -25.2609	
   -17.6239	   -16.8686	   -15.5258	   -38.6887	   -18.4631	   -18.3792	   -16.7847	   -22.1558	   -19.3863	   -24.4217	
   -16.7847	   -15.9454	   -14.6866	   -37.8494	   -17.8757	   -17.2882	   -16.2811	   -21.1487	   -18.3792	   -23.5825	
   -15.9454	   -15.1062	   -13.8474	   -36.9263	   -17.4561	   -16.3651	   -16.0294	   -20.2255	   -17.6239	   -22.8271	
   -15.2740	   -14.4348	   -13.2599	   -36.0031	   -17.2043	   -15.4419	   -15.8615	   -19.3863	   -17.0364	   -22.2397	
   -14.6866	   -13.8474	   -12.7563	   -35.1639	   -17.1204	   -14.6866	   -16.0294	   -18.7988	   -16.7007	   -21.9040	
   -14.3509	   -13.5117	   -12.5885	   -34.3246	   -17.2882	   -14.0991	   -16.3651	   -18.3792	   -16.7007	   -21.8201	
   -14.1830	   -13.3438	   -12.5885	   -33.6533	   -17.6239	   -13.7634	   -16.7847	   -18.2114	   -16.9525	   -21.9040	
   -14.1830	   -13.3438	   -12.8403	   -33.1497	   -18.0435	   -13.5956	   -17.3721	   -18.2114	   -17.2882	   -22.2397	
   -14.2670	   -13.4277	   -13.1760	   -32.6462	   -18.5471	   -13.5117	   -17.7917	   -18.2114	   -17.7917	   -22.6593	
   -14.3509	   -13.5117	   -13.5956	   -32.2266	   -18.8828	   -13.5117	   -18.0435	   -18.2953	   -18.2114	   -22.9950	
   -14.4348	   -13.5956	   -14.0152	   -31.9748	   -19.1345	   -13.5117	   -18.1274	   -18.2953	   -18.4631	   -23.3307	
   -14.3509	   -13.5956	   -14.2670	   -31.6391	   -19.1345	   -13.5117	   -18.0435	   -18.1274	   -18.6310	   -23.5825	
   -14.2670	   -13.5117	   -14.4348	   -31.3873	   -18.9667	   -13.4277	   -17.7917	   -17.8757	   -18.5471	   -23.5825	
   -13.9313	   -13.2599	   -14.3509	   -31.1356	   -18.4631	   -13.2599	   -17.3721	   -17.5400	   -18.2114	   -23.4985	
[Epoch Header]
[Trial Type]	21
[Accept]	1
[Correct]	0
[RT]	 0.000
[Resp]	0
[Epoch Data]
     9.1476	    10.4904	     7.0496	    15.0223	     5.9586	     9.1476	     7.1335	     6.2943	     3.6926	     2.0142	
     7.9727	     9.2316	     5.9586	    14.4348	     5.0354	     8.7280	     6.5460	     5.7068	     3.1052	     1.5106	
     6.9656	     8.0566	     5.0354	    13.9313	     4.3640	     8.3923	     6.2103	     5.2872	     2.8534	     1.2589	
     5.9586	     7.1335	     4.2801	    13.4277	     3.9444	     8.2245	     6.0425	     5.0354	     2.7695	     1.2589	
     5.2872	     6.2943	     3.7766	    13.0081	     3.7766	     8.2245	     6.1264	     4.8676	     2.9373	     1.4267	
     4.7836	     5.7068	     3.6087	    12.6724	     3.7766	     8.3084	     6.2943	     4.8676	     3.3569	     1.7624	
     4.5319	     5.3711	     3.5248	    12.5046	     4.0283	     8.5602	     6.6299	     4.8676	     3.7766	     2.1820	
     4.4479	     5.2032	     3.6926	    12.3367	     4.4479	     8.7280	     6.9656	     4.9515	     4.2801	     2.6016	
     4.3640	     5.2032	     3.8605	    12.3367	     4.8676	     8.9798	     7.2174	     5.0354	     4.6997	     3.0212	
     4.4479	     5.2872	     4.1122	    12.4207	     5.2032	     9.2316	     7.3013	     5.0354	     5.0354	     3.2730	
     4.5319	     5.3711	     4.2801	    12.5885	     5.5389	     9.3994	     7.2174	     5.0354	     5.2032	     3.4409	
     4.6997	     5.5389	     4.4479	    12.7563	     5.7068	     9.4833	     7.0496	     4.9515	     5.2872	     3.5248	
     4.8676	     5.7068	     4.6158	    13.0081	     5.7907	     9.4833	     6.7139	     4.7836	     5.1193	     3.3569	
     5.0354	     5.9586	     4.6997	    13.1760	     5.6229	     9.3994	     6.2943	     4.5319	     4.7836	     3.1052	
     5.2872	     6.2103	     4.7836	    13.3438	     5.4550	     9.2316	     5.8746	     4.3640	     4.3640	     2.8534	
     5.6229	     6.5460	     4.9515	    13.4277	     5.2872	     9.0637	     5.4550	     4.1122	     3.9444	     2.5177	
     6.1264	     7.0496	     5.2032	    13.5956	     5.1193	     8.8959	     5.2032	     4.0283	     3.6087	     2.1820	
     6.7139	     7.6370	     5.5389	    13.5956	     5.1193	     8.7280	     4.9515	     3.9444	     3.2730	     1.9302	
     7.2174	     8.1406	     5.7907	    13.5117	     5.1193	     8.4763	     4.7836	     3.7766	     2.9373	     1.6785	
     7.7209	     8.5602	     6.0425	    13.2599	     5.1193	     8.0566	     4.6158	     3.6926	     2.6016	     1.4267	
     8.0566	     8.8959	     6.2943	    12.7563	     5.1193	     7.5531	     4.5319	     3.5248	     2.2659	     1.2589	
     8.3084	     9.1476	     6.4621	    12.1689	     5.2032	     7.0496	     4.5319	     3.3569	     2.0981	     1.1749	
     8.3923	     9.3155	     6.6299	    11.4975	     5.3711	     6.5460	     4.6997	     3.2730	     2.0142	     1.1749	
     8.3084	     9.3155	     6.7978	    10.7422	     5.7068	     6.1264	     5.0354	     3.1891	     2.0981	     1.3428	
     8.0566	     9.1476	     6.8817	     9.8190	     5.9586	     5.7068	     5.5389	     3.1891	     2.2659	     1.5106	
     7.6370	     8.8120	     6.9656	     8.8959	     6.2943	     5.2872	     6.1264	     3.1891	     2.4338	     1.7624	
     7.0496	     8.3084	     6.7978	     7.8888	     6.4621	     4.8676	     6.7139	     3.1052	     2.5177	     1.9302	
     6.2943	     7.7209	     6.5460	     6.8817	     6.6299	     4.4479	     7.3013	     2.9373	     2.6016	     2.0142	
     5.5389	     6.9656	     6.2103	     6.0425	     6.6299	     4.0283	     7.7209	     2.6855	     2.4338	     2.0142	
     4.7836	     6.2943	     5.7068	     5.2872	     6.4621	     3.6087	     8.0566	     2.3499	     2.1820	     1.9302	
     4.0283	     5.5389	     5.2032	     4.6158	     6.2103	     3.1891	     8.1406	     1.8463	     1.6785	     1.6785	
     3.3569	     4.6997	     4.5319	     4.1122	     5.7068	     2.6855	     7.9727	     1.2589	     1.0071	     1.1749	
     2.6016	     3.9444	     3.7766	     3.6087	     4.9515	     2.0142	     7.4692	     0.4196	     0.0839	     0.5035	
     1.7624	     3.0212	     2.9373	     3.1052	     3.9444	     1.1749	     6.7139	    -0.5875	    -1.0910	    -0.5035	
     0.9232	     2.0981	     1.8463	     2.4338	     2.7695	     0.1678	     5.7068	    -1.7624	    -2.6016	    -1.7624	
     0.0839	     1.1749	     0.8392	     1.8463	     1.5106	    -0.9232	     4.6158	    -3.0212	    -4.0283	    -3.1052	
    -0.5875	     0.3357	    -0.1678	     1.3428	     0.3357	    -1.9302	     3.5248	    -4.2801	    -5.4550	    -4.3640	
    -1.1749	    -0.3357	    -1.0071	     1.0910	    -0.6714	    -2.7695	     2.6855	    -5.2032	    -6.4621	    -5.3711	
    -1.5945	    -0.7553	    -1.5945	     1.1749	    -1.4267	    -3.3569	     2.0981	    -5.8746	    -7.0496	    -5.9586	
    -1.8463	    -1.1749	    -2.0142	     1.4267	    -1.8463	    -3.5248	     1.7624	    -6.1264	    -7.2174	    -6.1264	
    -2.0142	    -1.3428	    -2.1820	     1.9302	    -2.0981	    -3.5248	     1.8463	    -6.0425	    -6.9656	    -5.9586	
    -2.0981	    -1.5106	    -2.2659	     2.5177	    -2.0142	    -3.2730	     2.0981	    -5.7068	    -6.3782	    -5.3711	
    -2.1820	    -1.5945	    -2.0981	     3.1891	    -1.8463	    -2.8534	     2.6016	    -5.2032	    -5.6229	    -4.6158	
    -2.1820	    -1.5945	    -1.9302	     3.6926	    -1.4267	    -2.4338	     3.2730	    -4.6158	    -4.7836	    -3.6926	
    -2.1820	    -1.6785	    -1.6785	     4.1122	    -1.0071	    -2.0142	     3.9444	    -4.1122	    -4.0283	    -2.8534	
    -2.1820	    -1.6785	    -1.4267	     4.1962	    -0.6714	    -1.7624	     4.5319	    -3.6926	    -3.4409	    -2.0981	
    -2.1820	    -1.6785	    -1.2589	     3.9444	    -0.3357	    -1.6785	     5.0354	    -3.4409	    -3.1052	    -1.5945	
    -2.1820	    -1.6785	    -1.1749	     3.3569	    -0.0839	    -1.7624	     5.2872	    -3.4409	    -2.8534	    -1.2589	
    -2.0981	    -1.5945	    -1.0910	     2.6016	     0.0839	    -2.0142	     5.2872	    -3.4409	    -2.8534	    -1.1749	
    -1.8463	    -1.5106	    -1.0910	     1.7624	     0.1678	    -2.3499	     5.2032	    -3.5248	    -2.9373	    -1.2589	
    -1.5106	    -1.2589	    -1.0071	     0.8392	     0.1678	    -2.6855	     4.8676	    -3.6926	    -3.0212	    -1.5106	
    -1.0910	    -1.0071	    -0.9232	     0.0839	     0.0839	    -2.9373	     4.3640	    -3.8605	    -3.1891	    -1.8463	
    -0.6714	    -0.6714	    -0.8392	    -0.5035	    -0.0839	    -3.1891	     3.7766	    -3.9444	    -3.3569	    -2.2659	
    -0.2518	    -0.4196	    -0.8392	    -0.9232	    -0.4196	    -3.4409	     3.0212	    -4.0283	    -3.5248	    -2.7695	
     0.0000	    -0.2518	    -0.9232	    -1.0910	    -0.8392	    -3.5248	     2.1820	    -4.1122	    -3.6926	    -3.2730	
     0.0839	    -0.1678	    -1.0910	    -1.0071	    -1.3428	    -3.4409	     1.3428	    -4.1122	    -3.8605	    -3.8605	
     0.0839	    -0.2518	    -1.2589	    -0.8392	    -1.8463	    -3.3569	     0.5035	    -4.0283	    -3.9444	    -4.2801	
    -0.0839	    -0.5035	    -1.5106	    -0.5035	    -2.4338	    -3.1052	    -0.1678	    -3.8605	    -4.1122	    -4.6997	
    -0.4196	    -0.8392	    -1.8463	    -0.0839	    -2.9373	    -2.8534	    -0.8392	    -3.6926	    -4.2801	    -5.0354	
    -0.8392	    -1.1749	    -2.2659	     0.0839	    -3.4409	    -2.6855	    -1.4267	    -3.6087	    -4.5319	    -5.3711	
    -1.3428	    -1.6785	    -2.7695	     0.0839	    -3.9444	    -2.6016	    -1.9302	    -3.6087	    -4.8676	    -5.6229	
    -1.8463	    -2.2659	    -3.2730	    -0.1678	    -4.2801	    -2.6855	    -2.3499	    -3.6926	    -5.2032	    -5.9586	
    -2.4338	    -2.7695	    -3.7766	    -0.6714	    -4.5319	    -2.9373	    -2.6016	    -3.8605	    -5.6229	    -6.2103	
    -2.8534	    -3.1052	    -4.1122	    -1.3428	    -4.6158	    -3.1052	    -2.6855	    -4.0283	    -5.8746	    -6.2943	
    -3.1052	    -3.3569	    -4.3640	    -1.9302	    -4.5319	    -3.2730	    -2.5177	    -4.1122	    -5.9586	    -6.2103	
    -3.1052	    -3.1891	    -4.3640	    -2.4338	    -4.1122	    -3.2730	    -2.0981	    -4.1122	    -5.7907	    -5.9586	
    -2.7695	    -2.7695	    -4.1122	    -2.6855	    -3.5248	    -3.1052	    -1.4267	    -3.9444	    -5.4550	    -5.4550	
    -2.0981	    -2.0981	    -3.6087	    -2.7695	    -2.7695	    -2.6855	    -0.5035	    -3.5248	    -4.7836	    -4.7836	
    -1.0910	    -1.0071	    -2.7695	    -2.4338	    -1.7624	    -2.0142	     0.5875	    -3.0212	    -4.0283	    -3.8605	
     0.2518	     0.4196	    -1.6785	    -1.7624	    -0.6714	    -1.1749	     1.8463	    -2.4338	    -3.1891	    -2.9373	
     1.8463	     2.0142	    -0.4196	    -0.7553	     0.5035	    -0.2518	     3.1052	    -1.7624	    -2.2659	    -1.9302	
     3.5248	     3.6926	     0.9232	     0.5875	     1.5945	     0.8392	     4.2801	    -1.0910	    -1.4267	    -1.0910	
     5.2872	     5.4550	     2.1820	     2.0142	     2.6016	     1.9302	     5.2032	    -0.5035	    -0.8392	    -0.3357	
     6.8817	     7.0496	     3.4409	     3.5248	     3.3569	     2.8534	     5.8746	    -0.0839	    -0.3357	     0.1678	
     8.3084	     8.4763	     4.4479	     4.9515	     3.9444	     3.6087	     6.2103	     0.2518	    -0.1678	     0.4196	
     9.4833	     9.5673	     5.2032	     6.2103	     4.2801	     4.1962	     6.2943	     0.4196	    -0.1678	     0.4196	
    10.3226	    10.4065	     5.7068	     7.2174	     4.3640	     4.6158	     6.0425	     0.5035	    -0.2518	     0.3357	
    10.7422	    10.8261	     5.9586	     7.9727	     4.1962	     4.7836	     5.6229	     0.4196	    -0.5035	     0.0839	
    10.7422	    10.8261	     5.8746	     8.4763	     3.8605	     4.7836	     4.9515	     0.1678	    -0.8392	    -0.3357	
    10.4065	    10.4065	     5.4550	     8.4763	     3.3569	     4.5319	     4.2801	    -0.2518	    -1.2589	    -0.7553	
     9.5673	     9.6512	     4.7836	     8.2245	     2.7695	     4.1122	     3.4409	    -0.8392	    -1.6785	    -1.2589	
     8.3923	     8.4763	     3.9444	     7.5531	     2.0142	     3.4409	     2.6016	    -1.5106	    -2.1820	    -1.8463	
     6.9656	     7.0496	     2.8534	     6.6299	     1.2589	     2.6016	     1.7624	    -2.2659	    -2.6855	    -2.3499	
     5.3711	     5.4550	     1.6785	     5.3711	     0.5875	     1.6785	     0.9232	    -3.1052	    -3.2730	    -2.8534	
     3.7766	     3.7766	     0.4196	     4.0283	    -0.1678	     0.7553	     0.1678	    -3.9444	    -3.7766	    -3.1891	
     2.2659	     2.2659	    -0.6714	     2.6855	    -0.7553	    -0.1678	    -0.5035	    -4.6997	    -4.2801	    -3.5248	
     0.9232	     0.8392	    -1.7624	     1.3428	    -1.3428	    -1.0071	    -1.0071	    -5.3711	    -4.6158	    -3.6926	
    -0.1678	    -0.2518	    -2.6855	     0.2518	    -1.8463	    -1.6785	    -1.5106	    -5.9586	    -4.9515	    -3.8605	
    -1.0071	    -1.1749	    -3.4409	    -0.6714	    -2.2659	    -2.2659	    -1.9302	    -6.3782	    -5.2032	    -3.9444	
    -1.5945	    -1.7624	    -4.0283	    -1.3428	    -2.6855	    -2.6855	    -2.2659	    -6.7978	    -5.3711	    -4.0283	
    -1.9302	    -2.0981	    -4.4479	    -1.5945	    -3.0212	    -2.9373	    -2.6016	    -7.1335	    -5.5389	    -4.1122	
    -2.0142	    -2.2659	    -4.7836	    -1.5945	    -3.3569	    -3.1052	    -2.8534	    -7.4692	    -5.7068	    -4.1962	
    -2.0142	    -2.1820	    -4.8676	    -1.3428	    -3.6087	    -3.1052	    -3.1052	    -7.7209	    -5.8746	    -4.2801	
    -1.8463	    -2.0981	    -4.9515	    -0.9232	    -3.9444	    -3.1052	    -3.2730	    -7.9727	    -6.0425	    -4.4479	
    -1.7624	    -1.9302	    -4.9515	    -0.3357	    -4.1962	    -3.1052	    -3.5248	    -8.2245	    -6.1264	    -4.5319	
    -1.6785	    -1.8463	    -4.8676	     0.2518	    -4.4479	    -3.1052	    -3.7766	    -8.3923	    -6.2943	    -4.6997	
    -1.6785	    -1.7624	    -4.8676	     0.8392	    -4.7836	    -3.0212	    -4.0283	    -8.5602	    -6.5460	    -4.8676	
    -1.6785	    -1.6785	    -4.7836	     1.4267	    -4.9515	    -2.9373	    -4.2801	    -8.5602	    -6.7978	    -5.0354	
    -1.5945	    -1.6785	    -4.6997	     1.9302	    -5.1193	    -2.9373	    -4.5319	    -8.5602	    -7.0496	    -5.2032	
    -1.5106	    -1.5945	    -4.5319	     2.4338	    -5.1193	    -2.7695	    -4.6158	    -8.3923	    -7.2174	    -5.2872	
    -1.2589	    -1.3428	    -4.2801	     2.8534	    -5.0354	    -2.6016	    -4.6158	    -8.1406	    -7.3013	    -5.3711	
    -0.9232	    -1.0910	    -3.9444	     3.2730	    -4.6158	    -2.3499	    -4.4479	    -7.6370	    -7.1335	    -5.2032	
    -0.4196	    -0.5875	    -3.3569	     3.6926	    -4.0283	    -1.9302	    -3.9444	    -6.8817	    -6.7139	    -4.8676	
     0.3357	     0.1678	    -2.6016	     4.1962	    -3.1891	    -1.3428	    -3.1052	    -5.8746	    -5.9586	    -4.1962	
     1.2589	     1.0910	    -1.6785	     4.6158	    -2.1820	    -0.6714	    -2.0981	    -4.7836	    -4.9515	    -3.3569	
     2.2659	     2.0981	    -0.5875	     5.1193	    -0.9232	     0.1678	    -0.7553	    -3.5248	    -3.7766	    -2.4338	
     3.2730	     3.1891	     0.5035	     5.4550	     0.2518	     0.9232	     0.5875	    -2.3499	    -2.6855	    -1.4267	
     4.1962	     4.1962	     1.5106	     5.7068	     1.3428	     1.6785	     1.8463	    -1.4267	    -1.6785	    -0.5875	
     4.9515	     5.0354	     2.2659	     5.7068	     2.1820	     2.1820	     2.9373	    -0.6714	    -0.9232	     0.0839	
     5.4550	     5.6229	     2.8534	     5.5389	     2.7695	     2.4338	     3.7766	    -0.2518	    -0.5875	     0.3357	
     5.6229	     5.8746	     3.1052	     5.1193	     3.0212	     2.4338	     4.2801	    -0.1678	    -0.5875	     0.3357	
     5.5389	     5.8746	     3.0212	     4.5319	     2.9373	     2.2659	     4.3640	    -0.4196	    -0.9232	     0.0839	
     5.0354	     5.3711	     2.6016	     3.7766	     2.4338	     1.7624	     4.0283	    -0.9232	    -1.5106	    -0.4196	
     4.1962	     4.6158	     1.8463	     2.8534	     1.5945	     1.0071	     3.3569	    -1.7624	    -2.4338	    -1.0910	
     3.0212	     3.4409	     0.9232	     1.7624	     0.5035	     0.1678	     2.4338	    -2.7695	    -3.4409	    -1.8463	
     1.6785	     2.0981	    -0.2518	     0.6714	    -0.8392	    -0.9232	     1.2589	    -3.9444	    -4.5319	    -2.7695	
     0.2518	     0.5875	    -1.5106	    -0.5875	    -2.3499	    -2.0981	     0.0000	    -5.2032	    -5.7907	    -3.6926	
    -1.3428	    -1.0910	    -2.8534	    -1.8463	    -3.8605	    -3.3569	    -1.4267	    -6.5460	    -6.9656	    -4.6158	
    -2.8534	    -2.6855	    -4.1962	    -3.1052	    -5.3711	    -4.6997	    -2.7695	    -7.8888	    -8.1406	    -5.5389	
    -4.3640	    -4.1962	    -5.3711	    -4.3640	    -6.7978	    -6.0425	    -4.1122	    -9.1476	    -9.1476	    -6.2943	
    -5.7068	    -5.5389	    -6.3782	    -5.5389	    -7.8888	    -7.2174	    -5.1193	   -10.2386	    -9.9869	    -6.9656	
    -6.7139	    -6.5460	    -7.0496	    -6.4621	    -8.5602	    -8.1406	    -5.8746	   -10.9940	   -10.4904	    -7.2174	
    -7.3013	    -7.1335	    -7.3013	    -6.9656	    -8.7280	    -8.6441	    -6.1264	   -11.2457	   -10.4904	    -7.1335	
    -7.3013	    -7.1335	    -6.9656	    -6.9656	    -8.3084	    -8.6441	    -5.8746	   -10.9940	    -9.9030	    -6.5460	
    -6.7978	    -6.6299	    -6.1264	    -6.3782	    -7.3853	    -8.0566	    -5.1193	   -10.2386	    -8.7280	    -5.4550	
    -6.0425	    -5.7068	    -4.9515	    -5.4550	    -6.0425	    -7.1335	    -3.9444	    -9.0637	    -7.2174	    -4.0283	
    -5.0354	    -4.6997	    -3.6926	    -4.1962	    -4.5319	    -6.0425	    -2.6016	    -7.7209	    -5.6229	    -2.5177	
    -4.1962	    -3.7766	    -2.4338	    -3.0212	    -3.1052	    -4.9515	    -1.3428	    -6.4621	    -4.0283	    -1.0910	
    -3.6087	    -3.0212	    -1.3428	    -2.0142	    -1.8463	    -4.1122	    -0.2518	    -5.3711	    -2.6855	     0.0839	
    -3.4409	    -2.6855	    -0.5875	    -1.3428	    -0.9232	    -3.5248	     0.5035	    -4.6997	    -1.7624	     0.8392	
    -3.6087	    -2.7695	    -0.2518	    -1.0910	    -0.4196	    -3.4409	     0.8392	    -4.4479	    -1.2589	     1.2589	
    -4.1962	    -3.1891	    -0.2518	    -1.4267	    -0.3357	    -3.6926	     0.7553	    -4.6158	    -1.2589	     1.1749	
    -5.0354	    -4.0283	    -0.6714	    -2.2659	    -0.5875	    -4.5319	     0.2518	    -5.2032	    -1.6785	     0.6714	
    -6.1264	    -5.0354	    -1.4267	    -3.6087	    -1.2589	    -5.7068	    -0.5035	    -6.2943	    -2.5177	    -0.1678	
    -7.3013	    -6.2103	    -2.3499	    -5.5389	    -2.0981	    -7.1335	    -1.5945	    -7.5531	    -3.6087	    -1.3428	
    -8.3084	    -7.3853	    -3.3569	    -7.7209	    -3.0212	    -8.8120	    -2.6016	    -8.8959	    -4.8676	    -2.6016	
    -9.2316	    -8.3923	    -4.4479	   -10.1547	    -3.9444	   -10.5743	    -3.6926	   -10.3226	    -6.0425	    -3.8605	
    -9.9869	    -9.2316	    -5.3711	   -12.5885	    -4.8676	   -12.2528	    -4.6158	   -11.5814	    -7.1335	    -5.0354	
   -10.6583	   -10.0708	    -6.3782	   -15.0223	    -5.7907	   -13.8474	    -5.4550	   -12.7563	    -8.0566	    -6.0425	
   -11.3297	   -10.8261	    -7.3013	   -17.2882	    -6.6299	   -15.2740	    -6.2103	   -13.7634	    -8.7280	    -6.8817	
   -11.9171	   -11.5814	    -8.1406	   -19.2184	    -7.3853	   -16.5329	    -6.8817	   -14.5187	    -9.2316	    -7.5531	
   -12.5046	   -12.2528	    -8.9798	   -20.8130	    -8.2245	   -17.5400	    -7.4692	   -15.0223	    -9.3994	    -7.9727	
   -13.1760	   -12.9242	    -9.6512	   -21.9879	    -8.8120	   -18.2114	    -7.8888	   -15.2740	    -9.3155	    -8.1406	
   -13.6795	   -13.5117	   -10.2386	   -22.7432	    -9.3155	   -18.5471	    -8.0566	   -15.3580	    -8.9798	    -8.1406	
   -14.0991	   -13.8474	   -10.5743	   -22.9950	    -9.5673	   -18.5471	    -8.0566	   -15.1062	    -8.4763	    -7.9727	
   -14.4348	   -14.0991	   -10.6583	   -22.9950	    -9.4833	   -18.2953	    -7.8049	   -14.6866	    -7.8049	    -7.7209	
   -14.5187	   -14.0991	   -10.6583	   -22.5754	    -9.3155	   -17.7917	    -7.3013	   -14.0991	    -7.0496	    -7.2174	
   -14.5187	   -13.8474	   -10.3226	   -21.9879	    -8.8120	   -17.1204	    -6.6299	   -13.3438	    -6.2103	    -6.6299	
   -14.1830	   -13.3438	    -9.8190	   -21.1487	    -8.1406	   -16.1972	    -5.8746	   -12.4207	    -5.2872	    -5.9586	
   -13.5956	   -12.6724	    -9.0637	   -20.2255	    -7.3013	   -15.1901	    -5.0354	   -11.4136	    -4.3640	    -5.2032	
   -12.8403	   -11.6653	    -8.1406	   -19.0506	    -6.2943	   -14.0152	    -4.1122	   -10.3226	    -3.4409	    -4.3640	
   -11.9171	   -10.6583	    -7.0496	   -17.8757	    -5.3711	   -12.9242	    -3.2730	    -9.2316	    -2.6016	    -3.5248	
   -10.9940	    -9.6512	    -5.9586	   -16.7007	    -4.4479	   -11.8332	    -2.5177	    -8.3084	    -1.8463	    -2.7695	
   -10.2386	    -8.8120	    -5.1193	   -15.6937	    -3.6926	   -10.9940	    -1.9302	    -7.4692	    -1.4267	    -2.0981	
    -9.6512	    -8.3084	    -4.4479	   -14.8544	    -3.1891	   -10.3226	    -1.5945	    -7.0496	    -1.2589	    -1.6785	
    -9.3994	    -7.9727	    -4.0283	   -14.1830	    -2.8534	    -9.9869	    -1.5106	    -6.7978	    -1.5106	    -1.3428	
    -9.3994	    -7.8888	    -3.8605	   -13.6795	    -2.8534	    -9.9030	    -1.5945	    -6.8817	    -1.9302	    -1.2589	
    -9.4833	    -7.9727	    -3.9444	   -13.3438	    -2.9373	    -9.9030	    -1.7624	    -7.0496	    -2.6016	    -1.3428	
    -9.6512	    -8.2245	    -4.1962	   -13.0920	    -3.1891	   -10.0708	    -2.0142	    -7.3013	    -3.1891	    -1.4267	
    -9.7351	    -8.3923	    -4.4479	   -12.9242	    -3.4409	   -10.1547	    -2.2659	    -7.4692	    -3.6926	    -1.5106	
    -9.8190	    -8.6441	    -4.7836	   -12.7563	    -3.6087	   -10.2386	    -2.4338	    -7.6370	    -4.0283	    -1.5945	
    -9.9030	    -8.8120	    -5.1193	   -12.6724	    -3.7766	   -10.3226	    -2.5177	    -7.7209	    -4.2801	    -1.5945	
    -9.9030	    -9.0637	    -5.3711	   -12.6724	    -3.9444	   -10.3226	    -2.6855	    -7.7209	    -4.2801	    -1.5945	
    -9.9869	    -9.2316	    -5.7907	   -12.5885	    -4.1122	   -10.2386	    -2.8534	    -7.6370	    -4.1122	    -1.5106	
   -10.1547	    -9.5673	    -6.2103	   -12.5885	    -4.2801	   -10.2386	    -3.1052	    -7.5531	    -3.9444	    -1.5106	
   -10.4065	    -9.9030	    -6.6299	   -12.6724	    -4.5319	   -10.2386	    -3.4409	    -7.5531	    -3.6926	    -1.5106	
   -10.7422	   -10.3226	    -7.2174	   -12.8403	    -4.7836	   -10.3226	    -3.8605	    -7.6370	    -3.5248	    -1.5945	
   -11.1618	   -10.8261	    -7.8049	   -13.0081	    -5.1193	   -10.4904	    -4.3640	    -7.8888	    -3.5248	    -1.8463	
   -11.6653	   -11.3297	    -8.4763	   -13.2599	    -5.5389	   -10.7422	    -4.9515	    -8.2245	    -3.6087	    -2.2659	
   -12.0850	   -11.8332	    -9.0637	   -13.5117	    -6.1264	   -11.1618	    -5.6229	    -8.6441	    -3.8605	    -2.8534	
   -12.5046	   -12.0850	    -9.6512	   -13.7634	    -6.6299	   -11.4975	    -6.3782	    -9.1476	    -4.2801	    -3.5248	
   -12.7563	   -12.2528	    -9.9869	   -13.8474	    -7.3013	   -11.7493	    -7.0496	    -9.7351	    -4.6997	    -4.1962	
   -12.7563	   -12.1689	   -10.3226	   -13.7634	    -7.8049	   -12.0010	    -7.7209	   -10.3226	    -5.2032	    -4.8676	
   -12.4207	   -11.8332	   -10.3226	   -13.4277	    -8.3084	   -12.0010	    -8.1406	   -10.7422	    -5.7068	    -5.3711	
   -11.9171	   -11.1618	   -10.2386	   -12.9242	    -8.6441	   -11.9171	    -8.3923	   -11.0779	    -6.0425	    -5.7068	
   -11.0779	   -10.3226	    -9.8190	   -12.1689	    -8.6441	   -11.4975	    -8.2245	   -11.2457	    -6.2943	    -5.7907	
   -10.0708	    -9.3155	    -9.2316	   -11.1618	    -8.4763	   -10.9100	    -7.8049	   -11.1618	    -6.3782	    -5.7068	
    -8.9798	    -8.2245	    -8.4763	    -9.9869	    -8.1406	   -10.1547	    -7.1335	   -10.9100	    -6.2943	    -5.4550	
    -8.0566	    -7.3853	    -7.8888	    -8.8959	    -7.7209	    -9.4833	    -6.3782	   -10.6583	    -6.2943	    -5.1193	
    -7.4692	    -6.7978	    -7.3853	    -7.9727	    -7.3013	    -8.8959	    -5.6229	   -10.4904	    -6.2943	    -4.7836	
    -7.2174	    -6.5460	    -7.1335	    -7.3013	    -7.0496	    -8.5602	    -5.0354	   -10.4065	    -6.4621	    -4.5319	
    -7.2174	    -6.5460	    -7.0496	    -6.9656	    -6.7978	    -8.3923	    -4.6158	   -10.4065	    -6.6299	    -4.1962	
    -7.3013	    -6.6299	    -7.0496	    -6.7978	    -6.5460	    -8.3084	    -4.2801	   -10.3226	    -6.7978	    -3.9444	
    -7.4692	    -6.7978	    -7.0496	    -6.7978	    -6.2943	    -8.1406	    -4.0283	   -10.1547	    -6.7139	    -3.4409	
    -7.4692	    -6.7978	    -6.8817	    -6.7978	    -5.8746	    -7.9727	    -3.7766	    -9.9030	    -6.5460	    -2.9373	
    -7.4692	    -6.7139	    -6.7139	    -6.7978	    -5.3711	    -7.7209	    -3.6087	    -9.5673	    -6.2103	    -2.2659	
    -7.2174	    -6.4621	    -6.4621	    -6.7139	    -4.8676	    -7.3853	    -3.5248	    -9.0637	    -5.6229	    -1.5945	
    -6.8817	    -6.1264	    -6.0425	    -6.5460	    -4.2801	    -6.8817	    -3.4409	    -8.4763	    -5.0354	    -0.9232	
    -6.4621	    -5.6229	    -5.6229	    -6.2943	    -3.6926	    -6.3782	    -3.3569	    -7.8049	    -4.2801	    -0.3357	
    -6.0425	    -5.1193	    -5.2032	    -5.7907	    -3.1891	    -5.7907	    -3.2730	    -7.0496	    -3.5248	     0.1678	
    -5.4550	    -4.4479	    -4.6997	    -5.2872	    -2.7695	    -5.1193	    -3.3569	    -6.2943	    -2.7695	     0.4196	
    -5.0354	    -3.9444	    -4.2801	    -4.6158	    -2.5177	    -4.4479	    -3.5248	    -5.5389	    -2.0981	     0.5035	
    -4.6997	    -3.5248	    -3.9444	    -3.8605	    -2.4338	    -3.8605	    -3.8605	    -4.8676	    -1.6785	     0.4196	
    -4.5319	    -3.3569	    -3.7766	    -3.1891	    -2.6016	    -3.2730	    -4.2801	    -4.4479	    -1.4267	     0.1678	
    -4.5319	    -3.2730	    -3.6926	    -2.4338	    -2.8534	    -2.9373	    -4.8676	    -4.1122	    -1.4267	    -0.1678	
    -4.6158	    -3.4409	    -3.6926	    -1.8463	    -3.2730	    -2.6855	    -5.3711	    -3.9444	    -1.6785	    -0.6714	
    -4.8676	    -3.7766	    -3.8605	    -1.4267	    -3.6926	    -2.6016	    -5.9586	    -4.0283	    -2.0981	    -1.3428	
    -5.2872	    -4.2801	    -4.1122	    -1.2589	    -4.1962	    -2.8534	    -6.6299	    -4.3640	    -2.7695	    -2.0981	
    -5.9586	    -5.0354	    -4.6997	    -1.5106	    -4.9515	    -3.5248	    -7.3013	    -5.1193	    -3.6926	    -3.1052	
    -6.8817	    -6.1264	    -5.5389	    -2.4338	    -5.8746	    -4.6997	    -8.1406	    -6.3782	    -5.0354	    -4.3640	
    -8.2245	    -7.5531	    -6.7978	    -4.1122	    -7.0496	    -6.3782	    -9.2316	    -8.0566	    -6.7978	    -5.8746	
    -9.9869	    -9.3994	    -8.3923	    -6.2943	    -8.5602	    -8.5602	   -10.4065	   -10.1547	    -8.8959	    -7.6370	
   -11.9171	   -11.4975	   -10.2386	    -8.9798	   -10.2386	   -11.0779	   -11.5814	   -12.4207	   -11.0779	    -9.4833	
   -13.8474	   -13.5117	   -12.0010	   -11.8332	   -11.7493	   -13.5117	   -12.5885	   -14.6866	   -13.1760	   -11.1618	
   -15.6097	   -15.3580	   -13.5117	   -14.4348	   -13.0081	   -15.7776	   -13.3438	   -16.7007	   -14.9384	   -12.5885	
   -17.0364	   -16.7847	   -14.6866	   -16.7847	   -14.0152	   -17.6239	   -13.6795	   -18.2114	   -16.2811	   -13.5956	
   -18.0435	   -17.7917	   -15.3580	   -18.5471	   -14.5187	   -18.9667	   -13.5956	   -19.3863	   -17.2043	   -14.2670	
   -18.6310	   -18.4631	   -15.7776	   -19.8898	   -14.8544	   -19.8898	   -13.4277	   -20.0577	   -17.7078	   -14.5187	
   -19.0506	   -18.7988	   -15.9454	   -20.7291	   -14.9384	   -20.3934	   -13.0920	   -20.5612	   -17.8757	   -14.5187	
   -19.1345	   -18.7988	   -16.0294	   -21.0648	   -14.9384	   -20.5612	   -12.7563	   -20.8130	   -17.8757	   -14.4348	
   -19.0506	   -18.7149	   -15.9454	   -20.8969	   -14.9384	   -20.3934	   -12.5046	   -20.8130	   -17.7078	   -14.1830	
   -18.7988	   -18.2953	   -15.7776	   -20.2255	   -14.8544	   -19.8898	   -12.3367	   -20.6451	   -17.3721	   -13.8474	
   -18.2953	   -17.7917	   -15.6097	   -19.2184	   -14.7705	   -19.1345	   -12.1689	   -20.3094	   -16.8686	   -13.3438	
   -17.7078	   -17.1204	   -15.2740	   -17.8757	   -14.6866	   -18.2114	   -12.0850	   -19.8898	   -16.2811	   -12.8403	
   -17.1204	   -16.5329	   -15.0223	   -16.4490	   -14.6027	   -17.2882	   -12.0850	   -19.3024	   -15.7776	   -12.3367	
   -16.6168	   -15.9454	   -14.7705	   -15.0223	   -14.6027	   -16.2811	   -12.1689	   -18.7988	   -15.2740	   -11.8332	
   -16.1972	   -15.4419	   -14.6027	   -13.7634	   -14.6866	   -15.4419	   -12.3367	   -18.2953	   -14.8544	   -11.4975	
   -15.8615	   -15.1062	   -14.6027	   -12.6724	   -14.8544	   -14.8544	   -12.5885	   -17.8757	   -14.6866	   -11.2457	
   -15.6937	   -15.0223	   -14.6027	   -11.9171	   -15.0223	   -14.3509	   -12.8403	   -17.5400	   -14.6027	   -10.9940	
   -15.6937	   -15.0223	   -14.7705	   -11.4975	   -15.2740	   -14.0991	   -13.0920	   -17.3721	   -14.5187	   -10.9100	
   -15.7776	   -15.1901	   -15.0223	   -11.3297	   -15.5258	   -14.0152	   -13.2599	   -17.1204	   -14.5187	   -10.7422	
   -16.0294	   -15.4419	   -15.2740	   -11.4136	   -15.6937	   -14.0152	   -13.3438	   -16.9525	   -14.4348	   -10.5743	
   -16.3651	   -15.8615	   -15.5258	   -11.6653	   -15.7776	   -14.1830	   -13.3438	   -16.8686	   -14.3509	   -10.4065	
   -16.8686	   -16.2811	   -15.7776	   -12.2528	   -15.7776	   -14.4348	   -13.3438	   -16.7847	   -14.1830	   -10.4065	
   -17.3721	   -16.7847	   -15.9454	   -13.0920	   -15.6937	   -14.8544	   -13.1760	   -16.7847	   -14.0991	   -10.4065	
   -17.8757	   -17.2043	   -16.0294	   -14.0991	   -15.6097	   -15.4419	   -13.0920	   -16.9525	   -14.0991	   -10.6583	
   -18.4631	   -17.7078	   -16.1972	   -15.3580	   -15.5258	   -16.0294	   -13.0081	   -17.1204	   -14.0991	   -10.9940	
   -18.9667	   -18.2114	   -16.1972	   -16.7007	   -15.3580	   -16.7847	   -12.9242	   -17.5400	   -14.2670	   -11.4136	
   -19.4702	   -18.5471	   -16.2811	   -18.2114	   -15.2740	   -17.6239	   -12.9242	   -17.9596	   -14.3509	   -11.9171	
   -19.8898	   -18.9667	   -16.2811	   -19.5541	   -15.2740	   -18.5471	   -13.0081	   -18.4631	   -14.6027	   -12.4207	
   -20.1416	   -19.2184	   -16.3651	   -20.8969	   -15.2740	   -19.3863	   -13.1760	   -19.0506	   -14.8544	   -12.9242	
   -20.4773	   -19.4702	   -16.4490	   -21.9040	   -15.4419	   -20.1416	   -13.4277	   -19.7220	   -15.2740	   -13.5117	
   -20.7291	   -19.7220	   -16.6168	   -22.7432	   -15.6937	   -20.9808	   -13.9313	   -20.4773	   -15.7776	   -14.2670	
   -20.9808	   -19.9738	   -16.9525	   -23.4146	   -16.1972	   -21.8201	   -14.6027	   -21.3165	   -16.5329	   -15.1062	
   -21.2326	   -20.2255	   -17.3721	   -23.9182	   -16.7847	   -22.6593	   -15.3580	   -22.3236	   -17.4561	   -16.1972	
   -21.4844	   -20.3934	   -17.7917	   -24.4217	   -17.4561	   -23.4985	   -16.1133	   -23.3307	   -18.5471	   -17.3721	
   -21.5683	   -20.4773	   -18.1274	   -24.7574	   -18.0435	   -24.3378	   -16.8686	   -24.3378	   -19.6381	   -18.5471	
   -21.4844	   -20.4773	   -18.3792	   -25.1770	   -18.3792	   -25.0931	   -17.3721	   -25.1770	   -20.4773	   -19.6381	
   -21.2326	   -20.2255	   -18.3792	   -25.5966	   -18.4631	   -25.7645	   -17.7078	   -25.8484	   -21.2326	   -20.4773	
   -20.8969	   -19.9738	   -18.2114	   -26.1002	   -18.2953	   -26.3519	   -17.7078	   -26.3519	   -21.7361	   -21.0648	
   -20.5612	   -19.7220	   -17.9596	   -26.6037	   -17.9596	   -26.7715	   -17.5400	   -26.6876	   -22.0718	   -21.4844	
   -20.3094	   -19.5541	   -17.7078	   -27.0233	   -17.5400	   -27.1072	   -17.2043	   -26.8555	   -22.2397	   -21.4844	
   -20.0577	   -19.3863	   -17.4561	   -27.3590	   -17.1204	   -27.1912	   -16.7007	   -26.8555	   -22.1558	   -21.3165	
   -19.8898	   -19.3024	   -17.2043	   -27.4429	   -16.6168	   -27.0233	   -16.1133	   -26.5198	   -21.9040	   -20.8130	
   -19.8898	   -19.3863	   -17.0364	   -27.3590	   -16.1972	   -26.6876	   -15.3580	   -26.1002	   -21.4844	   -20.1416	
   -19.8898	   -19.4702	   -16.9525	   -27.0233	   -15.9454	   -26.1841	   -14.6866	   -25.5127	   -20.9808	   -19.3024	
   -20.1416	   -19.8059	   -17.1204	   -26.5198	   -15.8615	   -25.5966	   -14.1830	   -24.8413	   -20.3934	   -18.6310	
   -20.6451	   -20.3094	   -17.4561	   -25.9323	   -15.9454	   -25.0092	   -13.7634	   -24.2538	   -19.9738	   -18.0435	
   -21.2326	   -20.8969	   -17.9596	   -25.1770	   -16.3651	   -24.4217	   -13.5956	   -23.8342	   -19.7220	   -17.6239	
   -21.8201	   -21.5683	   -18.6310	   -24.4217	   -16.9525	   -23.8342	   -13.5956	   -23.4985	   -19.5541	   -17.4561	
   -22.4915	   -22.2397	   -19.3024	   -23.4146	   -17.6239	   -23.2468	   -13.8474	   -23.2468	   -19.5541	   -17.3721	
   -22.9950	   -22.7432	   -19.9738	   -22.4075	   -18.2953	   -22.6593	   -14.2670	   -23.0789	   -19.5541	   -17.4561	
   -23.3307	   -23.0789	   -20.4773	   -21.3165	   -18.9667	   -21.9879	   -14.8544	   -22.9111	   -19.7220	   -17.6239	
   -23.4985	   -23.1628	   -20.7291	   -20.1416	   -19.4702	   -21.4005	   -15.6097	   -22.7432	   -19.8059	   -17.7917	
   -23.3307	   -22.9950	   -20.7291	   -18.9667	   -19.8898	   -20.7291	   -16.3651	   -22.6593	   -19.9738	   -17.8757	
   -22.9950	   -22.6593	   -20.6451	   -17.7917	   -20.2255	   -20.1416	   -17.2043	   -22.4915	   -20.0577	   -17.9596	
   -22.5754	   -22.2397	   -20.4773	   -16.8686	   -20.3934	   -19.7220	   -17.9596	   -22.4915	   -20.3094	   -18.0435	
   -22.1558	   -21.8201	   -20.2255	   -16.1133	   -20.4773	   -19.3863	   -18.7149	   -22.6593	   -20.5612	   -18.1274	
   -21.7361	   -21.4005	   -20.0577	   -15.6097	   -20.6451	   -19.3024	   -19.4702	   -22.9111	   -20.9808	   -18.2953	
   -21.4005	   -21.0648	   -20.0577	   -15.4419	   -20.8130	   -19.3863	   -20.1416	   -23.3307	   -21.4005	   -18.5471	
   -21.0648	   -20.8969	   -19.9738	   -15.4419	   -20.9808	   -19.6381	   -20.5612	   -23.8342	   -21.8201	   -18.7988	
   -20.6451	   -20.5612	   -19.8898	   -15.6097	   -20.9808	   -19.8898	   -20.8130	   -24.1699	   -22.1558	   -19.0506	
   -19.9738	   -20.0577	   -19.5541	   -15.8615	   -20.8130	   -20.0577	   -20.6451	   -24.4217	   -22.3236	   -19.2184	
   -19.1345	   -19.3024	   -18.9667	   -15.9454	   -20.3094	   -19.9738	   -20.1416	   -24.3378	   -22.1558	   -19.1345	
   -17.9596	   -18.2953	   -18.1274	   -15.9454	   -19.4702	   -19.7220	   -19.2184	   -24.0021	   -21.7361	   -18.8828	
   -16.6168	   -17.1204	   -16.9525	   -15.7776	   -18.3792	   -19.3024	   -18.1274	   -23.4146	   -21.1487	   -18.5471	
   -15.1901	   -15.7776	   -15.6937	   -15.5258	   -17.1204	   -18.7149	   -16.8686	   -22.7432	   -20.4773	   -18.0435	
   -13.6795	   -14.3509	   -14.3509	   -15.0223	   -15.7776	   -17.9596	   -15.5258	   -21.9879	   -19.7220	   -17.5400	
   -12.2528	   -12.8403	   -13.0081	   -14.5187	   -14.3509	   -17.2043	   -14.2670	   -21.1487	   -18.8828	   -17.1204	
   -10.9100	   -11.4136	   -11.5814	   -13.7634	   -13.0081	   -16.3651	   -13.0081	   -20.3934	   -18.2114	   -16.7007	
    -9.7351	   -10.0708	   -10.1547	   -12.9242	   -11.5814	   -15.5258	   -11.9171	   -19.6381	   -17.5400	   -16.3651	
    -8.6441	    -8.8120	    -8.8959	   -12.0010	   -10.4065	   -14.6866	   -10.9940	   -19.0506	   -17.0364	   -16.2811	
    -7.8049	    -7.8049	    -7.8888	   -11.0779	    -9.4833	   -14.0152	   -10.3226	   -18.6310	   -16.7847	   -16.2811	
    -7.2174	    -7.1335	    -7.2174	   -10.4065	    -8.8959	   -13.5117	    -9.9869	   -18.5471	   -16.7847	   -16.5329	
    -7.0496	    -6.8817	    -6.8817	    -9.9030	    -8.7280	   -13.3438	   -10.0708	   -18.6310	   -17.0364	   -17.1204	
    -7.2174	    -6.9656	    -6.9656	    -9.6512	    -8.9798	   -13.5117	   -10.4904	   -19.1345	   -17.7078	   -17.8757	
    -7.7209	    -7.4692	    -7.3853	    -9.6512	    -9.6512	   -14.0152	   -11.1618	   -19.8898	   -18.6310	   -18.8828	
    -8.5602	    -8.3084	    -8.1406	    -9.9869	   -10.5743	   -14.6866	   -12.1689	   -20.8969	   -19.8059	   -20.1416	
    -9.5673	    -9.3155	    -9.1476	   -10.4904	   -11.7493	   -15.6937	   -13.2599	   -21.9879	   -21.1487	   -21.3165	
   -10.7422	   -10.4904	   -10.2386	   -11.0779	   -13.0081	   -16.7007	   -14.4348	   -23.1628	   -22.4075	   -22.4915	
   -11.7493	   -11.6653	   -11.2457	   -11.8332	   -14.1830	   -17.7078	   -15.4419	   -24.1699	   -23.5825	   -23.4985	
   -12.5885	   -12.5885	   -12.1689	   -12.5046	   -15.1062	   -18.5471	   -16.1972	   -24.8413	   -24.4217	   -24.0860	
   -13.0920	   -13.1760	   -12.6724	   -13.0081	   -15.6937	   -19.1345	   -16.4490	   -25.1770	   -24.8413	   -24.1699	
   -13.1760	   -13.2599	   -12.7563	   -13.3438	   -15.8615	   -19.3024	   -16.2811	   -25.0092	   -24.8413	   -23.8342	
   -12.7563	   -12.9242	   -12.4207	   -13.4277	   -15.5258	   -19.1345	   -15.6097	   -24.3378	   -24.2538	   -23.0789	
   -12.0850	   -12.1689	   -11.6653	   -13.2599	   -14.6866	   -18.5471	   -14.5187	   -23.4146	   -23.3307	   -21.9879	
   -11.0779	   -11.0779	   -10.6583	   -12.9242	   -13.5956	   -17.7917	   -13.1760	   -22.1558	   -22.1558	   -20.6451	
    -9.9869	    -9.8190	    -9.4833	   -12.4207	   -12.2528	   -16.8686	   -11.6653	   -20.8969	   -20.8130	   -19.3024	
    -8.8120	    -8.5602	    -8.3923	   -11.9171	   -11.0779	   -15.8615	   -10.2386	   -19.7220	   -19.5541	   -18.1274	
    -7.8049	    -7.4692	    -7.4692	   -11.3297	    -9.9869	   -14.9384	    -9.0637	   -18.7149	   -18.4631	   -17.1204	
    -6.9656	    -6.5460	    -6.7978	   -10.7422	    -9.3155	   -14.1830	    -8.3084	   -17.9596	   -17.6239	   -16.4490	
    -6.4621	    -5.9586	    -6.5460	   -10.3226	    -9.0637	   -13.6795	    -8.1406	   -17.6239	   -17.2043	   -16.1972	
    -6.2943	    -5.7907	    -6.7978	    -9.9869	    -9.4833	   -13.4277	    -8.5602	   -17.6239	   -17.2043	   -16.4490	
    -6.4621	    -5.9586	    -7.4692	    -9.8190	   -10.3226	   -13.4277	    -9.5673	   -18.0435	   -17.5400	   -17.0364	
    -6.8817	    -6.4621	    -8.3923	    -9.6512	   -11.5814	   -13.5956	   -10.9100	   -18.5471	   -18.2114	   -17.8757	
    -7.4692	    -7.0496	    -9.5673	    -9.5673	   -13.0920	   -13.7634	   -12.5885	   -19.2184	   -18.9667	   -18.7988	
    -8.0566	    -7.7209	   -10.7422	    -9.4833	   -14.6866	   -13.9313	   -14.2670	   -19.8059	   -19.6381	   -19.8059	
    -8.5602	    -8.3923	   -11.8332	    -9.3155	   -16.1133	   -14.0152	   -15.8615	   -20.1416	   -20.3094	   -20.6451	
    -8.9798	    -8.8959	   -12.8403	    -9.2316	   -17.4561	   -14.0152	   -17.2043	   -20.3934	   -20.7291	   -21.3165	
    -9.1476	    -9.1476	   -13.5956	    -9.0637	   -18.4631	   -14.0152	   -18.2953	   -20.3934	   -20.9808	   -21.7361	
    -9.0637	    -9.2316	   -14.0991	    -8.9798	   -19.2184	   -13.8474	   -19.0506	   -20.1416	   -20.9808	   -21.9040	
    -8.8120	    -9.1476	   -14.4348	    -8.8959	   -19.6381	   -13.6795	   -19.3863	   -19.7220	   -20.8130	   -21.9040	
    -8.3923	    -8.8120	   -14.5187	    -8.8959	   -19.7220	   -13.4277	   -19.5541	   -19.1345	   -20.3934	   -21.6522	
    -7.8049	    -8.3923	   -14.4348	    -8.8120	   -19.4702	   -13.0920	   -19.3863	   -18.4631	   -19.8898	   -21.3165	
    -7.1335	    -7.8049	   -14.0991	    -8.7280	   -19.0506	   -12.5885	   -18.9667	   -17.7078	   -19.3024	   -20.8969	
    -6.4621	    -7.1335	   -13.5117	    -8.5602	   -18.2953	   -12.0010	   -18.4631	   -16.7847	   -18.5471	   -20.3934	
    -5.7907	    -6.5460	   -12.8403	    -8.2245	   -17.3721	   -11.3297	   -17.7917	   -15.8615	   -17.7078	   -19.8059	
    -5.3711	    -5.9586	   -12.1689	    -7.8888	   -16.4490	   -10.6583	   -17.0364	   -14.9384	   -16.8686	   -19.2184	
    -5.1193	    -5.6229	   -11.5814	    -7.4692	   -15.4419	    -9.9869	   -16.3651	   -14.0991	   -16.1133	   -18.7988	
    -5.1193	    -5.5389	   -11.0779	    -6.9656	   -14.6866	    -9.3994	   -15.7776	   -13.4277	   -15.6097	   -18.5471	
    -5.4550	    -5.7068	   -10.7422	    -6.6299	   -14.0991	    -8.9798	   -15.3580	   -13.0081	   -15.2740	   -18.4631	
    -5.8746	    -5.9586	   -10.6583	    -6.3782	   -13.6795	    -8.8120	   -15.1062	   -12.9242	   -15.2740	   -18.5471	
    -6.5460	    -6.4621	   -10.8261	    -6.3782	   -13.5956	    -8.8959	   -15.1062	   -13.0081	   -15.5258	   -18.8828	
    -7.2174	    -7.1335	   -11.1618	    -6.6299	   -13.7634	    -9.3155	   -15.3580	   -13.4277	   -15.9454	   -19.3024	
    -8.0566	    -7.8049	   -11.6653	    -7.3013	   -14.1830	    -9.9030	   -15.9454	   -14.0152	   -16.7007	   -19.8059	
    -8.8120	    -8.6441	   -12.3367	    -8.2245	   -14.7705	   -10.8261	   -16.7007	   -14.7705	   -17.5400	   -20.4773	
    -9.5673	    -9.3994	   -13.0081	    -9.4833	   -15.4419	   -11.8332	   -17.6239	   -15.6937	   -18.4631	   -21.0648	
   -10.3226	   -10.2386	   -13.8474	   -10.8261	   -16.1133	   -12.8403	   -18.6310	   -16.6168	   -19.4702	   -21.7361	
   -10.9940	   -10.9940	   -14.6866	   -12.2528	   -16.8686	   -13.8474	   -19.6381	   -17.5400	   -20.3934	   -22.3236	
   -11.5814	   -11.7493	   -15.4419	   -13.5117	   -17.5400	   -14.8544	   -20.5612	   -18.4631	   -21.1487	   -22.8271	
   -12.0010	   -12.2528	   -16.1133	   -14.6027	   -18.1274	   -15.5258	   -21.2326	   -19.1345	   -21.6522	   -23.1628	
   -12.1689	   -12.5885	   -16.4490	   -15.2740	   -18.4631	   -15.9454	   -21.7361	   -19.5541	   -21.7361	   -23.2468	
   -12.0850	   -12.5046	   -16.5329	   -15.5258	   -18.4631	   -15.9454	   -21.7361	   -19.6381	   -21.4005	   -22.9950	
   -11.6653	   -12.1689	   -16.1972	   -15.4419	   -18.1274	   -15.6937	   -21.4844	   -19.4702	   -20.6451	   -22.5754	
   -11.0779	   -11.5814	   -15.5258	   -15.0223	   -17.6239	   -15.1062	   -20.8969	   -18.9667	   -19.7220	   -21.9040	
   -10.5743	   -10.9940	   -14.8544	   -14.5187	   -16.9525	   -14.5187	   -20.2255	   -18.4631	   -18.7149	   -21.1487	
   -10.1547	   -10.4904	   -14.0991	   -14.0991	   -16.3651	   -14.0152	   -19.4702	   -17.9596	   -17.8757	   -20.3934	
    -9.9030	   -10.2386	   -13.5117	   -13.7634	   -15.8615	   -13.5956	   -18.8828	   -17.6239	   -17.2043	   -19.8059	
    -9.9030	   -10.1547	   -13.0081	   -13.5956	   -15.4419	   -13.4277	   -18.2953	   -17.4561	   -16.8686	   -19.3863	
    -9.9869	   -10.0708	   -12.6724	   -13.5117	   -15.1062	   -13.3438	   -17.8757	   -17.3721	   -16.7007	   -19.1345	
   -10.0708	   -10.0708	   -12.3367	   -13.5117	   -14.8544	   -13.4277	   -17.4561	   -17.4561	   -16.7847	   -18.9667	
   -10.1547	    -9.9869	   -12.0010	   -13.5117	   -14.6027	   -13.5117	   -17.1204	   -17.6239	   -16.9525	   -18.8828	
    -9.9869	    -9.8190	   -11.7493	   -13.4277	   -14.5187	   -13.6795	   -16.7847	   -17.7078	   -17.2043	   -18.7988	
    -9.8190	    -9.5673	   -11.4975	   -13.3438	   -14.4348	   -13.8474	   -16.6168	   -17.8757	   -17.3721	   -18.7988	
    -9.4833	    -9.3155	   -11.4136	   -13.1760	   -14.3509	   -14.0152	   -16.5329	   -17.9596	   -17.6239	   -18.7149	
    -9.1476	    -8.9798	   -11.3297	   -13.0081	   -14.4348	   -14.2670	   -16.4490	   -18.0435	   -17.7917	   -18.7988	
    -8.8120	    -8.7280	   -11.4975	   -12.8403	   -14.5187	   -14.6027	   -16.6168	   -18.2114	   -17.9596	   -18.8828	
    -8.5602	    -8.5602	   -11.6653	   -12.7563	   -14.6027	   -14.8544	   -16.7847	   -18.3792	   -18.1274	   -19.0506	
    -8.5602	    -8.5602	   -12.0010	   -12.6724	   -14.8544	   -15.2740	   -17.1204	   -18.5471	   -18.3792	   -19.3863	
    -8.5602	    -8.7280	   -12.5046	   -12.7563	   -15.1062	   -15.6097	   -17.4561	   -18.7988	   -18.5471	   -19.6381	
    -8.8120	    -9.1476	   -13.0081	   -12.9242	   -15.2740	   -15.9454	   -17.7917	   -19.0506	   -18.7149	   -19.8898	
    -9.2316	    -9.6512	   -13.5117	   -13.0920	   -15.5258	   -16.1133	   -18.1274	   -19.1345	   -18.6310	   -20.0577	
    -9.6512	   -10.1547	   -13.9313	   -13.3438	   -15.5258	   -16.2811	   -18.2114	   -19.2184	   -18.4631	   -20.0577	
   -10.1547	   -10.7422	   -14.2670	   -13.5956	   -15.5258	   -16.1972	   -18.1274	   -19.0506	   -18.0435	   -19.8898	
   -10.5743	   -11.3297	   -14.5187	   -13.8474	   -15.3580	   -16.0294	   -17.8757	   -18.7149	   -17.5400	   -19.5541	
   -11.0779	   -11.7493	   -14.6027	   -13.9313	   -15.1062	   -15.6097	   -17.4561	   -18.2953	   -16.7847	   -19.0506	
   -11.4136	   -12.1689	   -14.6027	   -13.9313	   -14.7705	   -15.1901	   -16.9525	   -17.7917	   -16.0294	   -18.4631	
   -11.5814	   -12.3367	   -14.5187	   -13.8474	   -14.5187	   -14.6866	   -16.3651	   -17.2882	   -15.3580	   -17.8757	
   -11.6653	   -12.3367	   -14.3509	   -13.7634	   -14.2670	   -14.1830	   -15.9454	   -16.8686	   -14.7705	   -17.3721	
   -11.4975	   -12.1689	   -14.0991	   -13.5117	   -14.0991	   -13.7634	   -15.5258	   -16.5329	   -14.3509	   -17.0364	
   -11.3297	   -11.9171	   -13.8474	   -13.1760	   -14.0152	   -13.3438	   -15.2740	   -16.4490	   -14.1830	   -16.8686	
   -11.0779	   -11.5814	   -13.5956	   -12.8403	   -14.0991	   -13.0920	   -15.1062	   -16.4490	   -14.2670	   -16.9525	
   -10.9100	   -11.3297	   -13.5117	   -12.4207	   -14.3509	   -12.7563	   -15.1901	   -16.5329	   -14.5187	   -17.2882	
   -10.8261	   -11.1618	   -13.5117	   -11.8332	   -14.7705	   -12.5046	   -15.3580	   -16.7847	   -14.9384	   -17.7078	
   -10.8261	   -11.0779	   -13.5956	   -11.2457	   -15.2740	   -12.3367	   -15.6937	   -17.0364	   -15.4419	   -18.2114	
   -10.9940	   -11.2457	   -13.9313	   -10.5743	   -15.9454	   -12.0850	   -16.1972	   -17.2043	   -16.0294	   -18.7149	
   -11.2457	   -11.4975	   -14.3509	    -9.9030	   -16.7007	   -11.9171	   -16.8686	   -17.3721	   -16.5329	   -19.3024	
   -11.5814	   -11.8332	   -14.7705	    -9.3155	   -17.4561	   -11.7493	   -17.4561	   -17.5400	   -17.1204	   -19.7220	
   -12.0010	   -12.2528	   -15.3580	    -8.8120	   -18.1274	   -11.6653	   -18.1274	   -17.5400	   -17.5400	   -19.9738	
   -12.4207	   -12.6724	   -15.8615	    -8.5602	   -18.6310	   -11.6653	   -18.7988	   -17.6239	   -17.8757	   -20.1416	
   -12.9242	   -13.1760	   -16.3651	    -8.6441	   -19.0506	   -11.9171	   -19.3024	   -17.6239	   -18.1274	   -20.1416	
   -13.3438	   -13.6795	   -16.7847	    -9.0637	   -19.3024	   -12.2528	   -19.7220	   -17.7078	   -18.2114	   -20.0577	
   -13.7634	   -14.1830	   -17.2043	    -9.8190	   -19.3863	   -12.7563	   -20.0577	   -17.8757	   -18.2953	   -19.8898	
   -14.2670	   -14.6866	   -17.5400	   -10.9100	   -19.4702	   -13.4277	   -20.2255	   -18.1274	   -18.3792	   -19.6381	
   -14.6866	   -15.1901	   -17.8757	   -12.1689	   -19.3863	   -14.1830	   -20.3094	   -18.3792	   -18.2953	   -19.3024	
   -15.1062	   -15.6097	   -18.2114	   -13.4277	   -19.2184	   -14.9384	   -20.2255	   -18.5471	   -18.2114	   -18.9667	
   -15.3580	   -15.8615	   -18.2953	   -14.5187	   -19.0506	   -15.4419	   -19.9738	   -18.6310	   -17.8757	   -18.4631	
   -15.5258	   -15.9454	   -18.2953	   -15.2740	   -18.7149	   -15.7776	   -19.5541	   -18.5471	   -17.5400	   -17.9596	
   -15.4419	   -15.7776	   -18.2114	   -15.6937	   -18.3792	   -15.7776	   -18.9667	   -18.2114	   -17.0364	   -17.3721	
   -15.1062	   -15.3580	   -17.8757	   -15.7776	   -17.9596	   -15.6097	   -18.4631	   -17.7917	   -16.4490	   -16.7847	
   -14.6866	   -14.8544	   -17.5400	   -15.5258	   -17.7078	   -15.2740	   -17.8757	   -17.2882	   -15.9454	   -16.2811	
   -14.2670	   -14.2670	   -17.2882	   -15.1062	   -17.4561	   -14.9384	   -17.4561	   -16.7007	   -15.5258	   -16.0294	
   -13.8474	   -13.7634	   -17.0364	   -14.6027	   -17.2882	   -14.6027	   -17.2043	   -16.2811	   -15.1901	   -15.8615	
   -13.4277	   -13.3438	   -16.9525	   -14.0152	   -17.2882	   -14.3509	   -17.1204	   -15.9454	   -15.1901	   -15.9454	
   -13.2599	   -13.0920	   -16.9525	   -13.5117	   -17.3721	   -14.1830	   -17.2043	   -15.7776	   -15.2740	   -16.2811	
   -13.0920	   -13.0081	   -17.1204	   -13.0081	   -17.5400	   -14.0991	   -17.4561	   -15.7776	   -15.6097	   -16.7007	
   -13.0920	   -13.0081	   -17.2882	   -12.5046	   -17.7917	   -14.0991	   -17.7917	   -15.7776	   -15.9454	   -17.2043	
   -13.1760	   -13.1760	   -17.5400	   -12.1689	   -17.9596	   -14.1830	   -18.2953	   -15.9454	   -16.3651	   -17.7078	
   -13.4277	   -13.5117	   -17.7917	   -11.9171	   -18.2114	   -14.2670	   -18.7988	   -16.0294	   -16.8686	   -18.2114	
   -13.8474	   -14.0152	   -18.0435	   -11.7493	   -18.3792	   -14.5187	   -19.3863	   -16.2811	   -17.2882	   -18.6310	
   -14.4348	   -14.6866	   -18.3792	   -11.8332	   -18.6310	   -14.9384	   -19.8898	   -16.6168	   -17.7078	   -19.0506	
   -15.2740	   -15.5258	   -18.7149	   -12.1689	   -18.9667	   -15.4419	   -20.3094	   -17.1204	   -18.1274	   -19.3024	
   -16.1972	   -16.5329	   -19.1345	   -12.6724	   -19.2184	   -16.1133	   -20.5612	   -17.6239	   -18.4631	   -19.4702	
   -17.2882	   -17.5400	   -19.5541	   -13.4277	   -19.3863	   -16.7847	   -20.7291	   -18.2114	   -18.7988	   -19.5541	
   -18.3792	   -18.6310	   -20.0577	   -14.3509	   -19.7220	   -17.5400	   -20.7291	   -18.8828	   -19.0506	   -19.6381	
   -19.4702	   -19.8059	   -20.5612	   -15.5258	   -20.0577	   -18.3792	   -20.6451	   -19.6381	   -19.4702	   -19.7220	
   -20.6451	   -20.8969	   -21.2326	   -16.7007	   -20.5612	   -19.3024	   -20.6451	   -20.4773	   -19.8059	   -19.8059	
   -21.7361	   -21.9040	   -21.8201	   -17.9596	   -21.0648	   -20.2255	   -20.6451	   -21.4005	   -20.3094	   -20.0577	
   -22.5754	   -22.7432	   -22.4075	   -18.9667	   -21.5683	   -20.9808	   -20.5612	   -22.2397	   -20.7291	   -20.3934	
   -23.1628	   -23.1628	   -22.8271	   -19.7220	   -21.9879	   -21.4844	   -20.4773	   -22.8271	   -20.9808	   -20.6451	
   -23.2468	   -23.1628	   -22.9111	   -20.0577	   -22.1558	   -21.6522	   -20.2255	   -23.2468	   -21.1487	   -20.8969	
   -22.9950	   -22.8271	   -22.8271	   -19.9738	   -22.2397	   -21.5683	   -19.9738	   -23.4985	   -21.1487	   -20.9808	
   -22.4075	   -22.1558	   -22.4915	   -19.4702	   -22.0718	   -21.3165	   -19.7220	   -23.4985	   -21.1487	   -21.1487	
   -21.7361	   -21.4005	   -22.1558	   -18.7988	   -21.9879	   -20.9808	   -19.7220	   -23.4985	   -21.3165	   -21.3165	
   -21.0648	   -20.7291	   -21.8201	   -18.1274	   -21.9879	   -20.7291	   -19.8059	   -23.6664	   -21.7361	   -21.6522	
   -20.6451	   -20.2255	   -21.7361	   -17.6239	   -22.1558	   -20.6451	   -20.2255	   -23.9182	   -22.3236	   -22.2397	
   -20.3934	   -19.9738	   -21.8201	   -17.2882	   -22.4915	   -20.8969	   -20.8130	   -24.4217	   -23.1628	   -22.9950	
   -20.3934	   -19.9738	   -21.9879	   -17.1204	   -22.8271	   -21.2326	   -21.4005	   -25.0092	   -24.1699	   -23.7503	
   -20.5612	   -20.1416	   -22.3236	   -17.1204	   -23.2468	   -21.6522	   -22.0718	   -25.5966	   -25.0092	   -24.5056	
   -20.7291	   -20.3094	   -22.6593	   -17.2043	   -23.4985	   -22.0718	   -22.4915	   -26.0162	   -25.7645	   -25.0931	
   -20.8130	   -20.4773	   -22.8271	   -17.2882	   -23.6664	   -22.4075	   -22.7432	   -26.2680	   -26.1841	   -25.4288	
[Epoch Header]
[Trial Type]	21
[Accept]	1
[Correct]	0
[RT]	 0.000
[Resp]	0
[Epoch Data]
   -15.8615	   -16.8686	   -19.8898	    12.0850	   -20.7291	   -17.3721	   -16.2811	   -18.7988	   -14.4348	   -13.3438	
   -16.0294	   -17.1204	   -19.8898	    13.0920	   -20.9808	   -16.7847	   -16.7847	   -18.6310	   -14.4348	   -13.5117	
   -16.1972	   -17.2043	   -19.8898	    14.0991	   -21.1487	   -16.2811	   -17.2882	   -18.4631	   -14.5187	   -13.7634	
   -16.2811	   -17.2882	   -19.8059	    15.1062	   -21.2326	   -15.7776	   -17.7078	   -18.3792	   -14.6866	   -14.0152	
   -16.1972	   -17.1204	   -19.5541	    16.0294	   -21.1487	   -15.2740	   -18.0435	   -18.2953	   -14.8544	   -14.2670	
   -15.8615	   -16.7847	   -19.3024	    16.7007	   -20.8969	   -14.9384	   -18.2953	   -18.2114	   -15.0223	   -14.4348	
   -15.5258	   -16.3651	   -18.8828	    16.9525	   -20.5612	   -14.7705	   -18.4631	   -18.2114	   -15.1901	   -14.6027	
   -15.1062	   -15.8615	   -18.4631	    16.7847	   -20.2255	   -14.8544	   -18.5471	   -18.2953	   -15.4419	   -14.6866	
   -14.6866	   -15.4419	   -18.1274	    16.2811	   -19.8059	   -15.1901	   -18.5471	   -18.5471	   -15.6937	   -14.7705	
   -14.5187	   -15.1901	   -17.8757	    15.3580	   -19.4702	   -15.6937	   -18.4631	   -18.9667	   -16.1133	   -14.8544	
   -14.4348	   -15.0223	   -17.7917	    14.1830	   -19.1345	   -16.2811	   -18.3792	   -19.3863	   -16.4490	   -15.0223	
   -14.4348	   -15.1062	   -17.6239	    13.0081	   -18.8828	   -16.9525	   -18.0435	   -19.8059	   -16.7847	   -15.1901	
   -14.5187	   -15.1062	   -17.5400	    11.9171	   -18.4631	   -17.4561	   -17.6239	   -20.1416	   -17.0364	   -15.1901	
   -14.5187	   -15.0223	   -17.2043	    11.0779	   -17.9596	   -17.7917	   -16.9525	   -20.3094	   -17.0364	   -15.1062	
   -14.3509	   -14.8544	   -16.7847	    10.5743	   -17.3721	   -17.8757	   -16.0294	   -20.2255	   -16.7847	   -14.9384	
   -13.9313	   -14.4348	   -16.1133	    10.4904	   -16.6168	   -17.6239	   -15.0223	   -19.9738	   -16.3651	   -14.6027	
   -13.4277	   -13.8474	   -15.4419	    10.5743	   -15.8615	   -17.2882	   -14.0152	   -19.6381	   -15.8615	   -14.1830	
   -12.8403	   -13.1760	   -14.6866	    10.9100	   -15.1062	   -16.7847	   -13.1760	   -19.3024	   -15.3580	   -13.9313	
   -12.1689	   -12.4207	   -14.0152	    11.1618	   -14.6027	   -16.3651	   -12.5046	   -19.0506	   -15.0223	   -13.7634	
   -11.6653	   -11.8332	   -13.5117	    11.4136	   -14.3509	   -16.1133	   -12.0850	   -19.1345	   -14.9384	   -13.7634	
   -11.2457	   -11.4136	   -13.2599	    11.4975	   -14.3509	   -16.0294	   -12.0010	   -19.3024	   -15.1062	   -14.0152	
   -11.0779	   -11.2457	   -13.3438	    11.4136	   -14.6027	   -16.1972	   -12.2528	   -19.7220	   -15.6097	   -14.4348	
   -10.9940	   -11.1618	   -13.5117	    11.2457	   -15.0223	   -16.4490	   -12.7563	   -20.3094	   -16.2811	   -15.0223	
   -10.9100	   -11.1618	   -13.8474	    10.9940	   -15.5258	   -16.8686	   -13.3438	   -20.8969	   -17.0364	   -15.6097	
   -10.9940	   -11.1618	   -14.2670	    10.6583	   -16.0294	   -17.2882	   -14.0991	   -21.4844	   -17.7917	   -16.1972	
   -10.9940	   -11.2457	   -14.6866	    10.4065	   -16.4490	   -17.7078	   -14.7705	   -21.9040	   -18.5471	   -16.7847	
   -10.9940	   -11.2457	   -15.0223	    10.2386	   -16.7847	   -17.9596	   -15.3580	   -22.2397	   -19.0506	   -17.2043	
   -10.9100	   -11.2457	   -15.2740	    10.1547	   -16.9525	   -18.0435	   -15.6937	   -22.2397	   -19.3863	   -17.4561	
   -10.7422	   -11.1618	   -15.3580	    10.2386	   -16.8686	   -17.9596	   -15.7776	   -22.0718	   -19.3863	   -17.4561	
   -10.4904	   -10.9940	   -15.3580	    10.4904	   -16.6168	   -17.6239	   -15.6097	   -21.6522	   -19.0506	   -17.1204	
   -10.2386	   -10.8261	   -15.1901	    10.7422	   -16.1972	   -17.1204	   -15.1062	   -20.9808	   -18.4631	   -16.6168	
   -10.0708	   -10.7422	   -15.0223	    10.9940	   -15.6937	   -16.6168	   -14.4348	   -20.3094	   -17.7917	   -15.9454	
    -9.9869	   -10.7422	   -14.8544	    11.0779	   -15.1901	   -16.1133	   -13.6795	   -19.6381	   -17.2043	   -15.1901	
   -10.1547	   -10.9940	   -14.9384	    11.0779	   -14.8544	   -15.7776	   -13.0081	   -19.1345	   -16.6168	   -14.5187	
   -10.4904	   -11.4136	   -15.1062	    10.9100	   -14.6866	   -15.6937	   -12.4207	   -18.8828	   -16.2811	   -14.0152	
   -10.9940	   -12.0010	   -15.4419	    10.5743	   -14.6866	   -15.6937	   -12.0850	   -18.7988	   -16.1972	   -13.7634	
   -11.5814	   -12.6724	   -15.8615	    10.1547	   -14.8544	   -15.8615	   -12.0010	   -18.8828	   -16.2811	   -13.6795	
   -12.0850	   -13.2599	   -16.2811	     9.8190	   -15.1901	   -16.1133	   -12.0010	   -19.1345	   -16.5329	   -13.7634	
   -12.5885	   -13.7634	   -16.7847	     9.5673	   -15.5258	   -16.2811	   -12.1689	   -19.4702	   -16.8686	   -14.0991	
   -12.9242	   -14.0991	   -17.1204	     9.4833	   -15.9454	   -16.4490	   -12.5046	   -19.7220	   -17.2882	   -14.5187	
   -13.0081	   -14.2670	   -17.3721	     9.5673	   -16.3651	   -16.5329	   -12.7563	   -19.8898	   -17.6239	   -15.0223	
   -12.9242	   -14.1830	   -17.5400	     9.8190	   -16.7847	   -16.4490	   -13.0081	   -20.0577	   -17.8757	   -15.5258	
   -12.6724	   -13.9313	   -17.5400	    10.1547	   -17.1204	   -16.2811	   -13.0920	   -20.1416	   -18.0435	   -15.9454	
   -12.2528	   -13.5117	   -17.3721	    10.6583	   -17.2882	   -16.0294	   -13.1760	   -20.1416	   -18.0435	   -16.2811	
   -11.6653	   -12.9242	   -17.0364	    11.3297	   -17.2882	   -15.5258	   -13.0081	   -19.9738	   -17.9596	   -16.4490	
   -10.9940	   -12.1689	   -16.6168	    12.0010	   -17.1204	   -15.0223	   -12.7563	   -19.6381	   -17.6239	   -16.4490	
   -10.3226	   -11.4136	   -15.9454	    12.7563	   -16.7847	   -14.3509	   -12.3367	   -19.2184	   -17.1204	   -16.1972	
    -9.6512	   -10.6583	   -15.2740	    13.5117	   -16.1972	   -13.5956	   -11.8332	   -18.6310	   -16.6168	   -15.7776	
    -9.2316	   -10.1547	   -14.6027	    14.0991	   -15.5258	   -13.0081	   -11.4136	   -18.1274	   -16.0294	   -15.2740	
    -9.0637	    -9.9030	   -14.0991	    14.4348	   -14.8544	   -12.5046	   -10.9100	   -17.7078	   -15.6097	   -14.9384	
    -9.3155	    -9.9869	   -13.7634	    14.4348	   -14.2670	   -12.1689	   -10.4904	   -17.5400	   -15.3580	   -14.6027	
    -9.8190	   -10.4065	   -13.6795	    14.0991	   -13.7634	   -12.0850	   -10.2386	   -17.4561	   -15.2740	   -14.5187	
   -10.6583	   -11.0779	   -13.7634	    13.4277	   -13.3438	   -12.2528	    -9.9869	   -17.7078	   -15.4419	   -14.5187	
   -11.5814	   -11.9171	   -13.9313	    12.5046	   -13.0920	   -12.5885	    -9.8190	   -17.9596	   -15.6937	   -14.6866	
   -12.5046	   -12.7563	   -14.0991	    11.4136	   -12.8403	   -13.0081	    -9.5673	   -18.3792	   -15.9454	   -14.9384	
   -13.2599	   -13.4277	   -14.1830	    10.4065	   -12.5046	   -13.4277	    -9.3155	   -18.6310	   -16.1972	   -15.1062	
   -13.5956	   -13.6795	   -14.1830	     9.4833	   -12.2528	   -13.6795	    -8.9798	   -18.7149	   -16.3651	   -15.2740	
   -13.6795	   -13.6795	   -13.9313	     8.8120	   -12.0010	   -13.8474	    -8.7280	   -18.7149	   -16.4490	   -15.4419	
   -13.3438	   -13.4277	   -13.6795	     8.4763	   -11.7493	   -13.8474	    -8.4763	   -18.5471	   -16.4490	   -15.5258	
   -12.8403	   -12.9242	   -13.3438	     8.3084	   -11.6653	   -13.7634	    -8.3923	   -18.2114	   -16.3651	   -15.5258	
   -12.2528	   -12.4207	   -13.1760	     8.3923	   -11.7493	   -13.5956	    -8.4763	   -17.9596	   -16.3651	   -15.6097	
   -11.5814	   -11.7493	   -13.0081	     8.6441	   -12.0010	   -13.3438	    -8.8120	   -17.6239	   -16.3651	   -15.7776	
   -10.9100	   -11.1618	   -12.9242	     9.1476	   -12.4207	   -13.0920	    -9.3994	   -17.2882	   -16.4490	   -15.8615	
   -10.2386	   -10.6583	   -12.9242	     9.8190	   -12.9242	   -12.7563	   -10.1547	   -17.0364	   -16.4490	   -15.9454	
    -9.7351	   -10.1547	   -13.0920	    10.4904	   -13.5117	   -12.3367	   -10.9940	   -16.7847	   -16.4490	   -16.1133	
    -9.3155	    -9.9030	   -13.4277	    11.0779	   -14.1830	   -12.0010	   -12.0010	   -16.4490	   -16.3651	   -16.1972	
    -9.1476	    -9.7351	   -13.8474	    11.4975	   -14.8544	   -11.7493	   -12.9242	   -16.1972	   -16.1972	   -16.1972	
    -9.1476	    -9.8190	   -14.3509	    11.5814	   -15.5258	   -11.6653	   -13.7634	   -16.0294	   -15.9454	   -16.1133	
    -9.2316	    -9.9869	   -14.7705	    11.4975	   -16.0294	   -11.5814	   -14.4348	   -15.7776	   -15.6097	   -15.8615	
    -9.4833	   -10.3226	   -15.2740	    11.0779	   -16.5329	   -11.6653	   -14.8544	   -15.6097	   -15.1062	   -15.5258	
    -9.8190	   -10.6583	   -15.6097	    10.4904	   -16.7847	   -11.7493	   -15.1062	   -15.3580	   -14.5187	   -15.0223	
   -10.1547	   -11.0779	   -15.8615	     9.5673	   -16.9525	   -11.9171	   -15.1062	   -15.1901	   -13.8474	   -14.5187	
   -10.5743	   -11.4136	   -16.0294	     8.6441	   -17.0364	   -12.1689	   -14.9384	   -15.1062	   -13.1760	   -14.0152	
   -10.9100	   -11.8332	   -16.1133	     7.6370	   -17.1204	   -12.3367	   -14.6866	   -15.0223	   -12.6724	   -13.5117	
   -11.3297	   -12.1689	   -16.1972	     6.7978	   -17.1204	   -12.5046	   -14.3509	   -14.9384	   -12.1689	   -13.0920	
   -11.5814	   -12.4207	   -16.1972	     6.2943	   -17.1204	   -12.5046	   -13.9313	   -14.8544	   -11.7493	   -12.7563	
   -11.7493	   -12.5885	   -16.1133	     5.9586	   -17.1204	   -12.4207	   -13.5956	   -14.7705	   -11.4975	   -12.6724	
   -11.9171	   -12.7563	   -16.0294	     5.8746	   -17.2043	   -12.3367	   -13.3438	   -14.7705	   -11.4975	   -12.6724	
   -12.0850	   -12.9242	   -16.1133	     5.9586	   -17.3721	   -12.2528	   -13.4277	   -14.8544	   -11.7493	   -13.0081	
   -12.2528	   -13.0920	   -16.1972	     5.9586	   -17.7917	   -12.3367	   -13.7634	   -15.1901	   -12.2528	   -13.5117	
   -12.5046	   -13.3438	   -16.5329	     5.8746	   -18.3792	   -12.6724	   -14.4348	   -15.6937	   -13.1760	   -14.3509	
   -12.8403	   -13.7634	   -16.9525	     5.6229	   -19.2184	   -13.1760	   -15.5258	   -16.5329	   -14.3509	   -15.3580	
   -13.0920	   -14.0991	   -17.4561	     5.2032	   -20.1416	   -13.8474	   -16.7007	   -17.4561	   -15.6097	   -16.4490	
   -13.3438	   -14.4348	   -18.0435	     4.6997	   -21.0648	   -14.5187	   -17.9596	   -18.2953	   -16.8686	   -17.4561	
   -13.5117	   -14.6866	   -18.4631	     4.2801	   -21.9040	   -15.1901	   -18.9667	   -19.0506	   -17.8757	   -18.2114	
   -13.5956	   -14.7705	   -18.8828	     3.9444	   -22.4915	   -15.6097	   -19.8059	   -19.6381	   -18.5471	   -18.7149	
   -13.5117	   -14.8544	   -19.1345	     3.7766	   -22.9950	   -15.8615	   -20.2255	   -19.8898	   -18.9667	   -18.8828	
   -13.4277	   -14.7705	   -19.2184	     3.6926	   -23.2468	   -15.9454	   -20.3094	   -19.8898	   -19.0506	   -18.7149	
   -13.2599	   -14.6866	   -19.3024	     3.7766	   -23.3307	   -15.8615	   -19.9738	   -19.7220	   -18.9667	   -18.2953	
   -13.0081	   -14.4348	   -19.2184	     3.8605	   -23.1628	   -15.6097	   -19.4702	   -19.4702	   -18.6310	   -17.5400	
   -12.8403	   -14.2670	   -19.1345	     3.8605	   -22.9111	   -15.2740	   -18.7149	   -19.0506	   -18.2114	   -16.7007	
   -12.6724	   -14.0152	   -19.1345	     3.7766	   -22.5754	   -15.0223	   -17.9596	   -18.7988	   -17.8757	   -15.7776	
   -12.5046	   -13.8474	   -19.0506	     3.5248	   -22.2397	   -14.7705	   -17.2882	   -18.6310	   -17.6239	   -15.0223	
   -12.3367	   -13.6795	   -19.1345	     3.1052	   -21.9040	   -14.6866	   -16.7007	   -18.6310	   -17.3721	   -14.3509	
   -12.1689	   -13.4277	   -19.1345	     2.6855	   -21.6522	   -14.6866	   -16.3651	   -18.7988	   -17.2882	   -13.8474	
   -11.8332	   -13.0920	   -19.0506	     2.2659	   -21.3165	   -14.6866	   -16.1133	   -18.8828	   -17.2043	   -13.4277	
   -11.3297	   -12.5885	   -18.8828	     2.0981	   -20.8969	   -14.5187	   -15.8615	   -18.9667	   -17.1204	   -13.1760	
   -10.5743	   -11.8332	   -18.4631	     2.2659	   -20.3934	   -14.0991	   -15.6097	   -18.8828	   -16.9525	   -12.9242	
    -9.5673	   -10.9100	   -17.8757	     2.6855	   -19.9738	   -13.5956	   -15.4419	   -18.5471	   -16.6168	   -12.6724	
    -8.4763	    -9.9030	   -17.2043	     3.4409	   -19.4702	   -12.8403	   -15.3580	   -18.0435	   -16.3651	   -12.4207	
    -7.3013	    -8.7280	   -16.5329	     4.4479	   -19.0506	   -12.0010	   -15.2740	   -17.4561	   -16.0294	   -12.2528	
    -6.1264	    -7.6370	   -15.7776	     5.6229	   -18.6310	   -11.0779	   -15.2740	   -16.8686	   -15.7776	   -12.2528	
    -4.9515	    -6.4621	   -15.0223	     6.7978	   -18.3792	   -10.2386	   -15.3580	   -16.1972	   -15.6937	   -12.2528	
    -3.7766	    -5.3711	   -14.2670	     7.8888	   -18.0435	    -9.4833	   -15.4419	   -15.6097	   -15.6097	   -12.4207	
    -2.7695	    -4.4479	   -13.5117	     8.9798	   -17.7078	    -8.7280	   -15.3580	   -15.0223	   -15.5258	   -12.5885	
    -1.9302	    -3.5248	   -12.8403	     9.9030	   -17.3721	    -8.0566	   -15.1901	   -14.4348	   -15.3580	   -12.6724	
    -1.1749	    -2.8534	   -12.0850	    10.7422	   -16.8686	    -7.3853	   -14.8544	   -13.7634	   -15.1062	   -12.5885	
    -0.6714	    -2.3499	   -11.4975	    11.2457	   -16.2811	    -6.7139	   -14.4348	   -13.0081	   -14.6866	   -12.3367	
    -0.5035	    -2.0981	   -10.9940	    11.5814	   -15.6937	    -6.2103	   -13.8474	   -12.1689	   -14.1830	   -11.8332	
    -0.6714	    -2.1820	   -10.6583	    11.6653	   -15.1901	    -5.7068	   -13.2599	   -11.4136	   -13.5117	   -11.2457	
    -1.1749	    -2.6016	   -10.5743	    11.4975	   -14.7705	    -5.3711	   -12.6724	   -10.6583	   -12.7563	   -10.4904	
    -2.0981	    -3.4409	   -10.7422	    11.0779	   -14.4348	    -5.1193	   -12.1689	    -9.9869	   -12.0850	    -9.7351	
    -3.3569	    -4.6158	   -11.0779	    10.4065	   -14.3509	    -5.0354	   -11.7493	    -9.4833	   -11.4136	    -9.0637	
    -4.9515	    -5.9586	   -11.5814	     9.5673	   -14.4348	    -5.1193	   -11.4975	    -9.0637	   -10.8261	    -8.3923	
    -6.5460	    -7.4692	   -12.2528	     8.6441	   -14.6027	    -5.2872	   -11.3297	    -8.8120	   -10.3226	    -7.8888	
    -8.2245	    -8.9798	   -12.9242	     7.7209	   -14.9384	    -5.5389	   -11.4136	    -8.8120	    -9.9869	    -7.5531	
    -9.7351	   -10.4065	   -13.5117	     6.7139	   -15.3580	    -5.9586	   -11.5814	    -8.9798	    -9.9030	    -7.3853	
   -11.0779	   -11.6653	   -14.1830	     5.8746	   -15.9454	    -6.4621	   -12.0010	    -9.3155	    -9.9869	    -7.5531	
   -12.1689	   -12.7563	   -14.8544	     4.9515	   -16.6168	    -7.1335	   -12.6724	    -9.8190	   -10.4065	    -7.8888	
   -13.1760	   -13.6795	   -15.4419	     4.1962	   -17.4561	    -7.8888	   -13.5956	   -10.5743	   -11.0779	    -8.5602	
   -13.8474	   -14.4348	   -16.0294	     3.5248	   -18.2953	    -8.6441	   -14.6866	   -11.3297	   -11.9171	    -9.3994	
   -14.3509	   -14.9384	   -16.4490	     2.9373	   -19.1345	    -9.3994	   -15.8615	   -12.1689	   -12.9242	   -10.3226	
   -14.6027	   -15.1901	   -16.7847	     2.6016	   -19.8898	    -9.9869	   -16.9525	   -12.8403	   -13.9313	   -11.2457	
   -14.5187	   -15.2740	   -16.8686	     2.6016	   -20.3094	   -10.3226	   -17.8757	   -13.3438	   -14.8544	   -12.1689	
   -14.2670	   -15.0223	   -16.7007	     2.7695	   -20.5612	   -10.4904	   -18.5471	   -13.6795	   -15.6097	   -12.8403	
   -13.7634	   -14.6027	   -16.4490	     3.1052	   -20.4773	   -10.4065	   -18.9667	   -13.7634	   -16.1133	   -13.4277	
   -13.2599	   -14.0991	   -16.0294	     3.6087	   -20.2255	   -10.2386	   -18.9667	   -13.5956	   -16.4490	   -13.7634	
   -12.5885	   -13.5117	   -15.5258	     4.0283	   -19.7220	    -9.9030	   -18.6310	   -13.3438	   -16.4490	   -13.8474	
   -12.0010	   -12.9242	   -15.0223	     4.4479	   -19.0506	    -9.4833	   -17.9596	   -12.9242	   -16.2811	   -13.6795	
   -11.4975	   -12.3367	   -14.4348	     4.6997	   -18.2114	    -9.0637	   -17.0364	   -12.4207	   -15.7776	   -13.2599	
   -11.0779	   -11.9171	   -13.8474	     4.7836	   -17.2882	    -8.6441	   -15.8615	   -11.8332	   -15.1901	   -12.7563	
   -10.8261	   -11.5814	   -13.3438	     4.5319	   -16.4490	    -8.3084	   -14.7705	   -11.3297	   -14.4348	   -12.1689	
   -10.7422	   -11.4975	   -13.0081	     4.0283	   -15.6097	    -8.2245	   -13.5956	   -10.9100	   -13.6795	   -11.5814	
   -10.9940	   -11.6653	   -12.8403	     3.1052	   -15.1062	    -8.3084	   -12.7563	   -10.6583	   -13.0920	   -11.1618	
   -11.4975	   -12.0010	   -12.9242	     1.8463	   -14.7705	    -8.7280	   -12.0850	   -10.7422	   -12.6724	   -10.9940	
   -12.2528	   -12.5885	   -13.2599	     0.4196	   -14.6866	    -9.3994	   -11.7493	   -10.9940	   -12.4207	   -10.9100	
   -13.0920	   -13.3438	   -13.5956	    -1.1749	   -14.7705	   -10.1547	   -11.6653	   -11.4136	   -12.3367	   -10.9940	
   -13.9313	   -14.0152	   -13.9313	    -2.6855	   -14.9384	   -10.9940	   -11.6653	   -11.8332	   -12.3367	   -11.0779	
   -14.6027	   -14.5187	   -14.1830	    -3.9444	   -15.0223	   -11.6653	   -11.7493	   -12.2528	   -12.3367	   -11.0779	
   -14.9384	   -14.7705	   -14.2670	    -4.9515	   -15.0223	   -12.2528	   -11.8332	   -12.5885	   -12.3367	   -10.9940	
   -15.1062	   -14.8544	   -14.1830	    -5.5389	   -14.9384	   -12.6724	   -11.8332	   -12.8403	   -12.3367	   -10.7422	
   -14.9384	   -14.6866	   -14.0152	    -5.8746	   -14.7705	   -13.0081	   -11.9171	   -12.9242	   -12.2528	   -10.5743	
   -14.6027	   -14.3509	   -13.9313	    -6.0425	   -14.6027	   -13.2599	   -12.0010	   -13.0081	   -12.2528	   -10.4065	
   -14.2670	   -14.0152	   -13.8474	    -6.1264	   -14.4348	   -13.5117	   -12.0850	   -13.1760	   -12.3367	   -10.4065	
   -14.0152	   -13.7634	   -13.9313	    -6.2943	   -14.4348	   -13.9313	   -12.3367	   -13.3438	   -12.5046	   -10.4904	
   -13.7634	   -13.6795	   -14.1830	    -6.4621	   -14.4348	   -14.3509	   -12.6724	   -13.5956	   -12.7563	   -10.6583	
   -13.7634	   -13.6795	   -14.4348	    -6.7978	   -14.5187	   -14.8544	   -12.9242	   -14.0152	   -13.0081	   -10.9100	
   -13.7634	   -13.7634	   -14.7705	    -7.1335	   -14.6027	   -15.3580	   -13.2599	   -14.3509	   -13.3438	   -11.1618	
   -13.8474	   -13.9313	   -15.0223	    -7.3853	   -14.6866	   -15.7776	   -13.3438	   -14.6866	   -13.5117	   -11.3297	
   -13.9313	   -14.0152	   -15.1062	    -7.4692	   -14.5187	   -16.0294	   -13.3438	   -14.8544	   -13.5956	   -11.3297	
   -13.8474	   -14.0152	   -15.1062	    -7.3013	   -14.2670	   -16.1133	   -13.0081	   -14.9384	   -13.5117	   -11.1618	
   -13.6795	   -13.7634	   -14.8544	    -6.8817	   -13.8474	   -15.9454	   -12.4207	   -14.7705	   -13.0920	   -10.8261	
   -13.2599	   -13.4277	   -14.6027	    -6.2943	   -13.3438	   -15.6097	   -11.6653	   -14.5187	   -12.5885	   -10.4065	
   -12.7563	   -12.9242	   -14.1830	    -5.5389	   -12.8403	   -15.1062	   -10.8261	   -14.0991	   -12.0010	    -9.9030	
   -12.1689	   -12.2528	   -13.8474	    -4.7836	   -12.4207	   -14.6027	    -9.9869	   -13.7634	   -11.4136	    -9.4833	
   -11.4975	   -11.6653	   -13.5956	    -4.1962	   -12.1689	   -14.1830	    -9.3155	   -13.4277	   -10.9940	    -9.2316	
   -10.9940	   -11.1618	   -13.3438	    -3.6926	   -12.0850	   -13.9313	    -8.8959	   -13.2599	   -10.8261	    -9.0637	
   -10.4904	   -10.7422	   -13.3438	    -3.5248	   -12.2528	   -13.7634	    -8.7280	   -13.2599	   -10.9100	    -9.1476	
   -10.2386	   -10.4904	   -13.3438	    -3.5248	   -12.5885	   -13.8474	    -8.8959	   -13.4277	   -11.1618	    -9.4833	
   -10.2386	   -10.4904	   -13.5956	    -3.7766	   -13.0081	   -14.0991	    -9.3994	   -13.5956	   -11.5814	    -9.9030	
   -10.3226	   -10.5743	   -13.8474	    -4.1962	   -13.5956	   -14.4348	   -10.1547	   -13.9313	   -12.1689	   -10.4904	
   -10.6583	   -10.9100	   -14.2670	    -4.6997	   -14.2670	   -14.9384	   -11.0779	   -14.3509	   -12.8403	   -11.1618	
   -11.0779	   -11.3297	   -14.8544	    -5.2032	   -14.9384	   -15.4419	   -12.1689	   -14.7705	   -13.6795	   -11.8332	
   -11.6653	   -11.9171	   -15.4419	    -5.7907	   -15.5258	   -16.0294	   -13.2599	   -15.1901	   -14.4348	   -12.5885	
   -12.2528	   -12.4207	   -16.0294	    -6.3782	   -16.1133	   -16.5329	   -14.2670	   -15.6097	   -15.2740	   -13.3438	
   -12.8403	   -13.0081	   -16.6168	    -6.7978	   -16.5329	   -16.9525	   -15.1062	   -16.0294	   -15.9454	   -13.9313	
   -13.3438	   -13.4277	   -17.0364	    -7.1335	   -16.7847	   -17.2043	   -15.7776	   -16.2811	   -16.4490	   -14.3509	
   -13.7634	   -13.8474	   -17.3721	    -7.3853	   -16.9525	   -17.3721	   -16.1972	   -16.4490	   -16.7007	   -14.6027	
   -14.0152	   -14.0991	   -17.4561	    -7.4692	   -16.8686	   -17.3721	   -16.3651	   -16.4490	   -16.7847	   -14.6866	
   -14.0991	   -14.1830	   -17.3721	    -7.5531	   -16.7007	   -17.2882	   -16.1972	   -16.2811	   -16.6168	   -14.5187	
   -14.0991	   -14.0991	   -17.0364	    -7.4692	   -16.2811	   -17.1204	   -15.7776	   -16.1133	   -16.2811	   -14.1830	
   -13.8474	   -13.8474	   -16.4490	    -7.4692	   -15.6937	   -16.8686	   -15.1062	   -15.7776	   -15.8615	   -13.7634	
   -13.4277	   -13.5117	   -15.6937	    -7.4692	   -15.0223	   -16.6168	   -14.1830	   -15.5258	   -15.3580	   -13.0920	
   -12.8403	   -13.0081	   -14.7705	    -7.4692	   -14.3509	   -16.3651	   -13.2599	   -15.2740	   -14.8544	   -12.4207	
   -12.2528	   -12.5046	   -13.9313	    -7.6370	   -13.6795	   -16.2811	   -12.1689	   -15.0223	   -14.3509	   -11.7493	
   -11.7493	   -12.0010	   -13.1760	    -7.7209	   -13.0081	   -16.1972	   -11.0779	   -15.0223	   -13.9313	   -11.1618	
   -11.2457	   -11.5814	   -12.5046	    -7.8049	   -12.4207	   -16.1972	   -10.0708	   -15.1062	   -13.6795	   -10.6583	
   -10.8261	   -11.2457	   -12.0010	    -7.8888	   -12.0010	   -16.3651	    -9.1476	   -15.4419	   -13.6795	   -10.4065	
   -10.6583	   -11.1618	   -11.7493	    -7.9727	   -11.7493	   -16.6168	    -8.5602	   -15.9454	   -13.8474	   -10.4065	
   -10.7422	   -11.1618	   -11.7493	    -8.0566	   -11.7493	   -16.9525	    -8.2245	   -16.7007	   -14.3509	   -10.7422	
   -10.9100	   -11.4136	   -12.0010	    -8.1406	   -12.0010	   -17.5400	    -8.3084	   -17.5400	   -15.1062	   -11.4136	
   -11.3297	   -11.7493	   -12.4207	    -8.2245	   -12.4207	   -18.0435	    -8.7280	   -18.5471	   -16.0294	   -12.2528	
   -11.8332	   -12.2528	   -12.9242	    -8.1406	   -12.9242	   -18.6310	    -9.3994	   -19.4702	   -17.0364	   -13.2599	
   -12.2528	   -12.6724	   -13.5117	    -7.9727	   -13.4277	   -19.0506	   -10.1547	   -20.3094	   -17.9596	   -14.2670	
   -12.5885	   -13.0081	   -13.9313	    -7.6370	   -13.8474	   -19.3024	   -10.9940	   -20.9808	   -18.7149	   -15.1062	
   -12.7563	   -13.2599	   -14.2670	    -7.2174	   -14.0991	   -19.4702	   -11.6653	   -21.4005	   -19.2184	   -15.7776	
   -12.8403	   -13.2599	   -14.4348	    -6.8817	   -14.1830	   -19.4702	   -12.1689	   -21.6522	   -19.5541	   -16.1133	
   -12.7563	   -13.1760	   -14.4348	    -6.4621	   -14.0991	   -19.4702	   -12.4207	   -21.7361	   -19.6381	   -16.2811	
   -12.5885	   -13.0920	   -14.4348	    -6.2943	   -13.8474	   -19.4702	   -12.5046	   -21.7361	   -19.6381	   -16.2811	
   -12.4207	   -12.9242	   -14.4348	    -6.2943	   -13.5956	   -19.5541	   -12.3367	   -21.7361	   -19.4702	   -16.1133	
   -12.3367	   -12.8403	   -14.3509	    -6.5460	   -13.2599	   -19.8059	   -12.0850	   -21.8201	   -19.3024	   -15.9454	
   -12.4207	   -12.9242	   -14.4348	    -7.1335	   -13.0081	   -20.1416	   -11.6653	   -21.9040	   -19.1345	   -15.8615	
   -12.6724	   -13.2599	   -14.6027	    -7.9727	   -12.8403	   -20.6451	   -11.3297	   -22.1558	   -18.9667	   -15.7776	
   -13.1760	   -13.6795	   -14.9384	    -9.2316	   -12.8403	   -21.3165	   -10.9940	   -22.4075	   -18.8828	   -15.7776	
   -13.7634	   -14.3509	   -15.4419	   -10.6583	   -13.0081	   -21.9879	   -10.8261	   -22.8271	   -18.8828	   -15.8615	
   -14.5187	   -15.1062	   -15.9454	   -12.1689	   -13.2599	   -22.7432	   -10.8261	   -23.2468	   -18.9667	   -15.9454	
   -15.3580	   -15.8615	   -16.5329	   -13.6795	   -13.6795	   -23.3307	   -10.9100	   -23.5825	   -18.9667	   -15.9454	
   -16.1133	   -16.6168	   -17.1204	   -15.0223	   -14.1830	   -23.8342	   -11.0779	   -23.7503	   -18.9667	   -15.9454	
   -17.0364	   -17.4561	   -17.7078	   -16.0294	   -14.7705	   -24.1699	   -11.4975	   -23.9182	   -19.0506	   -15.8615	
   -18.1274	   -18.4631	   -18.5471	   -16.9525	   -15.6097	   -24.3378	   -12.0850	   -24.0860	   -19.3024	   -15.8615	
   -19.3024	   -19.5541	   -19.4702	   -17.6239	   -16.6168	   -24.5056	   -13.0081	   -24.2538	   -19.7220	   -15.9454	
   -20.5612	   -20.6451	   -20.4773	   -18.0435	   -17.7917	   -24.6735	   -13.9313	   -24.4217	   -20.2255	   -16.1133	
   -21.6522	   -21.7361	   -21.5683	   -18.2114	   -18.9667	   -24.6735	   -14.9384	   -24.5056	   -20.7291	   -16.2811	
   -22.5754	   -22.5754	   -22.4075	   -17.9596	   -19.9738	   -24.4217	   -15.8615	   -24.3378	   -21.1487	   -16.3651	
   -23.0789	   -22.9950	   -22.9950	   -17.3721	   -20.7291	   -23.9182	   -16.5329	   -23.9182	   -21.0648	   -16.1133	
   -23.1628	   -23.0789	   -23.2468	   -16.2811	   -21.2326	   -23.0789	   -16.9525	   -23.0789	   -20.6451	   -15.5258	
   -22.7432	   -22.7432	   -23.1628	   -14.7705	   -21.3165	   -21.7361	   -17.0364	   -21.8201	   -19.6381	   -14.5187	
   -21.9879	   -21.9879	   -22.6593	   -12.8403	   -20.9808	   -19.9738	   -16.7007	   -20.0577	   -18.1274	   -13.0920	
   -20.8130	   -20.8969	   -21.8201	   -10.4065	   -20.3094	   -17.7917	   -16.0294	   -18.0435	   -16.1133	   -11.4136	
   -19.3024	   -19.3863	   -20.5612	    -7.6370	   -19.1345	   -15.1901	   -15.1062	   -15.6097	   -13.7634	    -9.3155	
   -17.3721	   -17.5400	   -18.8828	    -4.4479	   -17.6239	   -12.2528	   -13.7634	   -12.8403	   -11.0779	    -7.0496	
   -15.1062	   -15.2740	   -16.9525	    -1.0071	   -15.7776	    -8.8959	   -12.0850	    -9.8190	    -8.1406	    -4.6997	
   -12.6724	   -12.8403	   -14.7705	     2.6855	   -13.6795	    -5.3711	   -10.1547	    -6.7139	    -5.0354	    -2.1820	
   -10.0708	   -10.3226	   -12.5046	     6.5460	   -11.4136	    -1.8463	    -8.1406	    -3.6087	    -2.0142	     0.1678	
    -7.4692	    -7.8049	   -10.2386	    10.3226	    -9.2316	     1.6785	    -6.1264	    -0.5875	     0.8392	     2.4338	
    -5.1193	    -5.4550	    -8.2245	    13.8474	    -7.1335	     4.9515	    -4.2801	     2.0142	     3.3569	     4.3640	
    -3.0212	    -3.4409	    -6.5460	    17.0364	    -5.4550	     7.8049	    -2.7695	     4.1962	     5.3711	     5.9586	
    -1.4267	    -1.7624	    -5.3711	    19.8059	    -4.1962	    10.1547	    -1.5945	     5.7068	     6.7139	     7.0496	
    -0.3357	    -0.7553	    -4.7836	    21.9040	    -3.5248	    11.7493	    -1.0071	     6.6299	     7.4692	     7.5531	
     0.2518	    -0.1678	    -4.7836	    23.3307	    -3.5248	    12.5885	    -1.0071	     6.7978	     7.4692	     7.6370	
     0.2518	    -0.1678	    -5.3711	    24.0860	    -4.1962	    12.8403	    -1.6785	     6.2943	     6.7978	     7.0496	
    -0.0839	    -0.5875	    -6.3782	    24.2538	    -5.3711	    12.4207	    -2.7695	     5.2872	     5.5389	     6.0425	
    -0.6714	    -1.1749	    -7.7209	    24.0021	    -6.9656	    11.6653	    -4.2801	     3.9444	     4.0283	     4.7836	
    -1.2589	    -1.7624	    -9.0637	    23.5825	    -8.5602	    10.8261	    -5.9586	     2.6016	     2.3499	     3.3569	
    -1.7624	    -2.2659	   -10.2386	    22.9950	   -10.1547	     9.9030	    -7.6370	     1.3428	     0.8392	     2.0142	
    -2.0142	    -2.6016	   -11.2457	    22.2397	   -11.4975	     9.1476	    -9.0637	     0.3357	    -0.5035	     0.8392	
    -2.1820	    -2.9373	   -12.0010	    21.3165	   -12.5885	     8.3084	   -10.3226	    -0.5035	    -1.5106	    -0.1678	
    -2.2659	    -3.1891	   -12.5885	    20.1416	   -13.4277	     7.4692	   -11.3297	    -1.0910	    -2.2659	    -0.9232	
    -2.6016	    -3.6087	   -13.0081	    18.6310	   -14.0991	     6.4621	   -12.0010	    -1.6785	    -2.9373	    -1.6785	
    -3.1052	    -4.1962	   -13.5117	    16.7007	   -14.6866	     5.2872	   -12.5046	    -2.2659	    -3.5248	    -2.3499	
    -3.9444	    -5.1193	   -14.0152	    14.4348	   -15.2740	     3.7766	   -13.0081	    -3.1052	    -4.1962	    -3.1052	
    -5.2872	    -6.4621	   -14.7705	    11.6653	   -15.8615	     2.0142	   -13.4277	    -4.1122	    -5.0354	    -3.9444	
    -6.8817	    -8.0566	   -15.6937	     8.7280	   -16.6168	     0.0000	   -13.9313	    -5.3711	    -6.1264	    -5.0354	
    -8.7280	    -9.8190	   -16.7007	     5.5389	   -17.4561	    -2.0981	   -14.5187	    -6.7978	    -7.3013	    -6.2103	
   -10.5743	   -11.5814	   -17.7078	     2.5177	   -18.2114	    -4.1962	   -15.1062	    -8.2245	    -8.5602	    -7.4692	
   -12.2528	   -13.1760	   -18.5471	    -0.4196	   -18.9667	    -6.1264	   -15.6937	    -9.6512	    -9.8190	    -8.7280	
   -13.6795	   -14.4348	   -19.2184	    -3.0212	   -19.6381	    -7.8888	   -16.2811	   -10.9940	   -11.0779	    -9.9869	
   -14.8544	   -15.4419	   -19.8059	    -5.2872	   -20.1416	    -9.4833	   -16.7847	   -12.1689	   -12.2528	   -11.1618	
   -15.7776	   -16.2811	   -20.2255	    -7.3853	   -20.6451	   -10.9940	   -17.3721	   -13.3438	   -13.3438	   -12.2528	
   -16.5329	   -16.7847	   -20.6451	    -9.2316	   -21.1487	   -12.2528	   -17.8757	   -14.4348	   -14.4348	   -13.2599	
   -17.0364	   -17.2043	   -20.9808	   -10.9100	   -21.5683	   -13.5117	   -18.5471	   -15.3580	   -15.4419	   -14.1830	
   -17.5400	   -17.6239	   -21.3165	   -12.3367	   -22.0718	   -14.6027	   -19.2184	   -16.2811	   -16.4490	   -15.1062	
   -17.9596	   -17.9596	   -21.6522	   -13.5956	   -22.4915	   -15.6097	   -19.8898	   -17.1204	   -17.4561	   -15.9454	
   -18.4631	   -18.2953	   -22.0718	   -14.6866	   -22.9111	   -16.5329	   -20.6451	   -17.8757	   -18.3792	   -16.7847	
   -19.0506	   -18.8828	   -22.5754	   -15.6097	   -23.4146	   -17.4561	   -21.4844	   -18.6310	   -19.3024	   -17.5400	
   -19.8059	   -19.6381	   -23.2468	   -16.6168	   -23.9182	   -18.3792	   -22.2397	   -19.3863	   -20.1416	   -18.3792	
   -20.7291	   -20.6451	   -24.0021	   -17.7078	   -24.5056	   -19.3024	   -22.9950	   -20.2255	   -21.0648	   -19.1345	
   -21.8201	   -21.7361	   -24.8413	   -18.8828	   -24.9252	   -20.3094	   -23.6664	   -20.9808	   -21.8201	   -19.8059	
   -22.9950	   -22.9950	   -25.6805	   -20.1416	   -25.3448	   -21.4005	   -24.1699	   -21.6522	   -22.4075	   -20.3934	
   -24.0860	   -24.1699	   -26.3519	   -21.4005	   -25.5127	   -22.3236	   -24.3378	   -22.1558	   -22.9111	   -20.8130	
   -25.0092	   -25.1770	   -26.7715	   -22.5754	   -25.4288	   -23.1628	   -24.3378	   -22.4915	   -23.0789	   -20.8969	
   -25.7645	   -25.9323	   -26.9394	   -23.5825	   -25.2609	   -23.8342	   -24.0021	   -22.6593	   -23.0789	   -20.8130	
   -26.1841	   -26.3519	   -26.8555	   -24.2538	   -24.7574	   -24.1699	   -23.4146	   -22.5754	   -22.8271	   -20.4773	
   -26.2680	   -26.4359	   -26.4359	   -24.6735	   -24.1699	   -24.2538	   -22.5754	   -22.2397	   -22.3236	   -19.9738	
   -25.9323	   -26.1841	   -25.7645	   -24.6735	   -23.3307	   -24.0860	   -21.4844	   -21.7361	   -21.5683	   -19.3024	
   -25.2609	   -25.5966	   -24.8413	   -24.2538	   -22.4075	   -23.4985	   -20.3094	   -20.9808	   -20.7291	   -18.4631	
   -24.4217	   -24.8413	   -23.7503	   -23.5825	   -21.4005	   -22.6593	   -19.0506	   -20.1416	   -19.8059	   -17.6239	
   -23.4146	   -23.8342	   -22.6593	   -22.6593	   -20.3934	   -21.6522	   -17.7917	   -19.3024	   -18.8828	   -16.8686	
   -22.4915	   -22.9111	   -21.7361	   -21.5683	   -19.6381	   -20.6451	   -16.7847	   -18.6310	   -18.2114	   -16.2811	
   -21.6522	   -22.0718	   -20.8969	   -20.4773	   -19.0506	   -19.7220	   -15.9454	   -18.0435	   -17.7078	   -15.9454	
   -20.9808	   -21.4005	   -20.3934	   -19.3863	   -18.7149	   -18.8828	   -15.4419	   -17.7078	   -17.4561	   -15.9454	
   -20.4773	   -20.8969	   -20.0577	   -18.3792	   -18.7149	   -18.2953	   -15.2740	   -17.6239	   -17.4561	   -16.1133	
   -20.2255	   -20.5612	   -20.0577	   -17.5400	   -18.8828	   -17.8757	   -15.3580	   -17.7917	   -17.7917	   -16.6168	
   -20.1416	   -20.3934	   -20.3094	   -16.7847	   -19.2184	   -17.6239	   -15.6097	   -18.0435	   -18.3792	   -17.2882	
   -20.3094	   -20.3934	   -20.6451	   -16.1133	   -19.7220	   -17.5400	   -16.0294	   -18.5471	   -19.1345	   -18.1274	
   -20.5612	   -20.5612	   -21.0648	   -15.6937	   -20.2255	   -17.5400	   -16.5329	   -19.0506	   -19.9738	   -18.8828	
   -20.9808	   -20.8969	   -21.4844	   -15.4419	   -20.7291	   -17.5400	   -17.0364	   -19.4702	   -20.6451	   -19.6381	
   -21.3165	   -21.1487	   -21.7361	   -15.1901	   -21.1487	   -17.5400	   -17.4561	   -19.7220	   -21.2326	   -20.1416	
   -21.6522	   -21.3165	   -21.8201	   -15.1062	   -21.3165	   -17.4561	   -17.7078	   -19.8059	   -21.5683	   -20.3934	
   -21.8201	   -21.4844	   -21.8201	   -14.9384	   -21.3165	   -17.2882	   -17.8757	   -19.7220	   -21.6522	   -20.4773	
   -21.8201	   -21.4844	   -21.4844	   -14.8544	   -21.0648	   -17.0364	   -17.7917	   -19.3863	   -21.4844	   -20.3094	
   -21.7361	   -21.4005	   -21.0648	   -14.7705	   -20.7291	   -16.7847	   -17.5400	   -18.9667	   -21.1487	   -19.9738	
   -21.4844	   -21.2326	   -20.5612	   -14.6866	   -20.1416	   -16.4490	   -17.2043	   -18.3792	   -20.6451	   -19.5541	
   -21.2326	   -20.9808	   -19.9738	   -14.5187	   -19.5541	   -16.0294	   -16.7007	   -17.7917	   -20.0577	   -19.0506	
   -20.8969	   -20.6451	   -19.3863	   -14.3509	   -18.7988	   -15.6097	   -16.1972	   -17.2043	   -19.3024	   -18.4631	
   -20.5612	   -20.3094	   -18.7149	   -14.0152	   -18.1274	   -15.1062	   -15.6097	   -16.5329	   -18.5471	   -17.9596	
   -20.1416	   -19.8898	   -18.2114	   -13.5117	   -17.5400	   -14.6027	   -15.1901	   -15.9454	   -17.7078	   -17.6239	
   -19.8059	   -19.4702	   -17.7078	   -12.9242	   -17.0364	   -14.0991	   -14.7705	   -15.4419	   -16.9525	   -17.3721	
   -19.4702	   -19.1345	   -17.4561	   -12.3367	   -16.7007	   -13.5956	   -14.6027	   -15.0223	   -16.3651	   -17.2882	
   -19.3024	   -18.9667	   -17.3721	   -11.7493	   -16.7007	   -13.1760	   -14.6027	   -14.7705	   -16.0294	   -17.5400	
   -19.2184	   -18.8828	   -17.5400	   -11.1618	   -16.8686	   -12.9242	   -14.8544	   -14.6866	   -15.9454	   -17.8757	
   -19.3024	   -18.9667	   -17.8757	   -10.7422	   -17.2882	   -12.7563	   -15.3580	   -14.6866	   -16.0294	   -18.4631	
   -19.5541	   -19.3024	   -18.4631	   -10.4065	   -17.9596	   -12.7563	   -15.9454	   -14.8544	   -16.4490	   -19.1345	
   -19.8059	   -19.6381	   -19.0506	   -10.2386	   -18.6310	   -12.9242	   -16.6168	   -15.1062	   -16.8686	   -19.8059	
   -20.0577	   -20.0577	   -19.8059	   -10.0708	   -19.3863	   -13.0081	   -17.3721	   -15.3580	   -17.4561	   -20.4773	
   -20.3934	   -20.4773	   -20.4773	   -10.0708	   -20.0577	   -13.1760	   -18.1274	   -15.6097	   -17.9596	   -20.9808	
   -20.7291	   -20.8969	   -21.1487	   -10.1547	   -20.5612	   -13.3438	   -18.7988	   -15.8615	   -18.4631	   -21.2326	
   -20.9808	   -21.3165	   -21.7361	   -10.2386	   -20.8969	   -13.5117	   -19.3863	   -15.9454	   -18.7988	   -21.3165	
   -21.2326	   -21.6522	   -22.2397	   -10.4065	   -21.1487	   -13.5956	   -19.8898	   -16.0294	   -19.0506	   -21.2326	
   -21.4005	   -21.9879	   -22.5754	   -10.5743	   -21.1487	   -13.5956	   -20.3094	   -16.0294	   -19.1345	   -20.8969	
   -21.5683	   -22.2397	   -22.8271	   -10.7422	   -20.9808	   -13.5117	   -20.5612	   -15.9454	   -19.1345	   -20.4773	
   -21.5683	   -22.3236	   -22.9111	   -10.9100	   -20.6451	   -13.3438	   -20.6451	   -15.7776	   -18.8828	   -19.8898	
   -21.4844	   -22.2397	   -22.8271	   -11.1618	   -20.2255	   -13.0920	   -20.6451	   -15.5258	   -18.5471	   -19.3024	
   -21.1487	   -22.0718	   -22.4915	   -11.2457	   -19.7220	   -12.7563	   -20.5612	   -15.2740	   -18.1274	   -18.6310	
   -20.6451	   -21.6522	   -22.1558	   -11.4136	   -19.1345	   -12.3367	   -20.3934	   -14.8544	   -17.5400	   -18.0435	
   -20.0577	   -21.0648	   -21.5683	   -11.4975	   -18.6310	   -11.8332	   -20.1416	   -14.4348	   -17.0364	   -17.6239	
   -19.3024	   -20.3934	   -20.9808	   -11.4975	   -18.1274	   -11.3297	   -19.8059	   -14.0152	   -16.5329	   -17.2882	
   -18.5471	   -19.5541	   -20.3094	   -11.3297	   -17.7917	   -10.7422	   -19.4702	   -13.5117	   -16.0294	   -17.0364	
   -17.7078	   -18.7149	   -19.7220	   -11.0779	   -17.5400	   -10.1547	   -19.1345	   -13.0920	   -15.6097	   -16.9525	
   -16.9525	   -17.9596	   -19.1345	   -10.8261	   -17.4561	    -9.5673	   -18.8828	   -12.6724	   -15.3580	   -17.0364	
   -16.3651	   -17.2882	   -18.7149	   -10.4904	   -17.6239	    -9.1476	   -18.6310	   -12.3367	   -15.1062	   -17.2043	
   -15.8615	   -16.7847	   -18.5471	   -10.2386	   -17.9596	    -8.8959	   -18.5471	   -12.0850	   -15.0223	   -17.4561	
   -15.5258	   -16.3651	   -18.4631	    -9.9869	   -18.3792	    -8.7280	   -18.6310	   -12.0010	   -15.1062	   -17.7917	
   -15.3580	   -16.1133	   -18.4631	    -9.8190	   -18.7988	    -8.6441	   -18.6310	   -12.0010	   -15.1901	   -18.0435	
   -15.1062	   -15.8615	   -18.4631	    -9.6512	   -19.1345	    -8.5602	   -18.7149	   -11.9171	   -15.2740	   -18.1274	
   -14.9384	   -15.5258	   -18.4631	    -9.3994	   -19.3863	    -8.4763	   -18.7149	   -11.8332	   -15.2740	   -18.0435	
   -14.6027	   -15.2740	   -18.2953	    -9.0637	   -19.3024	    -8.1406	   -18.6310	   -11.6653	   -15.1901	   -17.7078	
   -14.2670	   -14.8544	   -18.1274	    -8.5602	   -19.1345	    -7.8049	   -18.2953	   -11.2457	   -14.8544	   -17.1204	
   -13.8474	   -14.4348	   -17.7917	    -7.8888	   -18.7149	    -7.2174	   -17.8757	   -10.7422	   -14.4348	   -16.3651	
   -13.4277	   -13.9313	   -17.3721	    -7.2174	   -18.0435	    -6.5460	   -17.2882	   -10.0708	   -13.7634	   -15.4419	
   -12.9242	   -13.5117	   -16.8686	    -6.3782	   -17.2882	    -5.7907	   -16.6168	    -9.3155	   -12.9242	   -14.4348	
   -12.5885	   -13.0920	   -16.2811	    -5.7068	   -16.4490	    -5.1193	   -15.8615	    -8.4763	   -12.0010	   -13.3438	
   -12.2528	   -12.7563	   -15.8615	    -5.1193	   -15.6097	    -4.4479	   -15.1901	    -7.8049	   -11.1618	   -12.2528	
   -12.1689	   -12.5046	   -15.4419	    -4.6158	   -14.8544	    -3.8605	   -14.6027	    -7.1335	   -10.4065	   -11.3297	
   -12.1689	   -12.4207	   -15.1062	    -4.3640	   -14.1830	    -3.4409	   -14.1830	    -6.6299	    -9.7351	   -10.5743	
   -12.1689	   -12.3367	   -14.7705	    -4.1122	   -13.5956	    -3.1052	   -13.8474	    -6.2943	    -9.3155	    -9.9030	
   -12.2528	   -12.2528	   -14.5187	    -3.8605	   -13.1760	    -2.8534	   -13.6795	    -6.0425	    -8.8959	    -9.3155	
   -12.3367	   -12.1689	   -14.1830	    -3.5248	   -12.7563	    -2.6016	   -13.5117	    -5.7907	    -8.6441	    -8.9798	
   -12.2528	   -12.0010	   -13.8474	    -3.2730	   -12.5046	    -2.3499	   -13.5117	    -5.6229	    -8.4763	    -8.7280	
   -12.1689	   -11.7493	   -13.5956	    -2.9373	   -12.4207	    -2.1820	   -13.6795	    -5.6229	    -8.4763	    -8.6441	
   -11.9171	   -11.4975	   -13.4277	    -2.6016	   -12.5885	    -2.0981	   -13.9313	    -5.6229	    -8.6441	    -8.7280	
   -11.6653	   -11.1618	   -13.2599	    -2.3499	   -12.8403	    -2.0981	   -14.4348	    -5.7907	    -8.9798	    -8.9798	
   -11.2457	   -10.7422	   -13.1760	    -2.1820	   -13.3438	    -2.1820	   -15.1062	    -6.0425	    -9.4833	    -9.3994	
   -10.7422	   -10.2386	   -13.1760	    -2.0142	   -13.8474	    -2.2659	   -15.7776	    -6.2943	    -9.9869	    -9.9030	
   -10.0708	    -9.6512	   -13.1760	    -1.9302	   -14.3509	    -2.4338	   -16.3651	    -6.5460	   -10.5743	   -10.4904	
    -9.3994	    -9.0637	   -13.1760	    -1.9302	   -14.7705	    -2.5177	   -17.0364	    -6.7139	   -11.1618	   -10.9940	
    -8.8120	    -8.4763	   -13.2599	    -2.0981	   -15.1062	    -2.6855	   -17.5400	    -6.8817	   -11.7493	   -11.4975	
    -8.3084	    -8.1406	   -13.3438	    -2.5177	   -15.4419	    -2.9373	   -17.9596	    -7.1335	   -12.2528	   -11.9171	
    -8.1406	    -8.0566	   -13.5117	    -3.1052	   -15.6937	    -3.3569	   -18.2114	    -7.3013	   -12.6724	   -12.3367	
    -8.1406	    -8.1406	   -13.8474	    -3.8605	   -15.8615	    -3.8605	   -18.4631	    -7.5531	   -13.0081	   -12.5885	
    -8.4763	    -8.5602	   -14.0991	    -4.7836	   -15.9454	    -4.4479	   -18.5471	    -7.8049	   -13.2599	   -12.8403	
    -8.9798	    -9.0637	   -14.5187	    -5.7907	   -16.0294	    -5.0354	   -18.5471	    -8.0566	   -13.3438	   -13.0081	
    -9.6512	    -9.8190	   -14.8544	    -6.7978	   -16.1133	    -5.6229	   -18.4631	    -8.3923	   -13.3438	   -13.0081	
   -10.4065	   -10.5743	   -15.1062	    -7.8049	   -16.0294	    -6.2943	   -18.2953	    -8.6441	   -13.1760	   -13.0081	
   -10.9940	   -11.1618	   -15.1901	    -8.5602	   -15.8615	    -6.7139	   -17.9596	    -8.8120	   -12.9242	   -12.8403	
   -11.4975	   -11.5814	   -15.0223	    -9.1476	   -15.5258	    -7.0496	   -17.6239	    -8.8120	   -12.5046	   -12.5046	
   -11.6653	   -11.8332	   -14.6027	    -9.3994	   -15.0223	    -7.0496	   -17.2043	    -8.7280	   -12.0010	   -12.0850	
   -11.6653	   -11.7493	   -14.0991	    -9.3155	   -14.5187	    -6.9656	   -16.7847	    -8.4763	   -11.4136	   -11.5814	
   -11.4136	   -11.4975	   -13.4277	    -8.9798	   -13.9313	    -6.7139	   -16.5329	    -8.1406	   -10.8261	   -11.1618	
   -10.9940	   -11.0779	   -12.8403	    -8.4763	   -13.5117	    -6.4621	   -16.3651	    -7.8888	   -10.3226	   -10.8261	
   -10.4065	   -10.5743	   -12.2528	    -7.8888	   -13.2599	    -6.2103	   -16.4490	    -7.7209	   -10.0708	   -10.6583	
    -9.8190	   -10.0708	   -11.8332	    -7.3013	   -13.0920	    -6.1264	   -16.6168	    -7.7209	    -9.9869	   -10.6583	
    -9.1476	    -9.3994	   -11.4975	    -6.7978	   -13.0920	    -6.1264	   -16.8686	    -7.8888	   -10.0708	   -10.7422	
    -8.4763	    -8.8120	   -11.2457	    -6.3782	   -13.1760	    -6.2103	   -17.2043	    -8.0566	   -10.2386	   -10.9100	
    -7.8049	    -8.1406	   -11.1618	    -6.1264	   -13.2599	    -6.3782	   -17.5400	    -8.3084	   -10.4065	   -11.0779	
    -7.3013	    -7.5531	   -11.0779	    -5.9586	   -13.4277	    -6.5460	   -17.7078	    -8.5602	   -10.5743	   -11.2457	
    -6.9656	    -7.1335	   -11.0779	    -6.0425	   -13.5117	    -6.7978	   -17.7917	    -8.7280	   -10.5743	   -11.2457	
    -6.7139	    -6.7978	   -11.1618	    -6.2103	   -13.4277	    -7.0496	   -17.7917	    -8.8959	   -10.4904	   -11.1618	
    -6.5460	    -6.6299	   -11.2457	    -6.5460	   -13.3438	    -7.2174	   -17.6239	    -8.8959	   -10.3226	   -10.9940	
    -6.5460	    -6.4621	   -11.3297	    -6.9656	   -13.0081	    -7.3013	   -17.2043	    -8.7280	    -9.9869	   -10.5743	
    -6.6299	    -6.4621	   -11.3297	    -7.4692	   -12.6724	    -7.3853	   -16.7847	    -8.5602	    -9.4833	   -10.1547	
    -6.8817	    -6.6299	   -11.4975	    -7.9727	   -12.2528	    -7.3853	   -16.1972	    -8.3084	    -9.0637	    -9.5673	
    -7.3013	    -6.9656	   -11.6653	    -8.4763	   -12.0010	    -7.3853	   -15.6937	    -8.1406	    -8.6441	    -9.0637	
    -7.8888	    -7.4692	   -12.0010	    -8.9798	   -11.7493	    -7.3013	   -15.2740	    -7.9727	    -8.3923	    -8.6441	
    -8.5602	    -8.0566	   -12.3367	    -9.3994	   -11.6653	    -7.2174	   -14.8544	    -7.8049	    -8.1406	    -8.2245	
    -9.1476	    -8.6441	   -12.7563	    -9.5673	   -11.5814	    -7.0496	   -14.4348	    -7.7209	    -7.9727	    -7.8049	
    -9.6512	    -9.1476	   -13.0081	    -9.4833	   -11.4136	    -6.7139	   -14.0152	    -7.5531	    -7.7209	    -7.3853	
    -9.9030	    -9.3994	   -13.0920	    -9.1476	   -11.3297	    -6.2943	   -13.5956	    -7.2174	    -7.5531	    -6.9656	
    -9.8190	    -9.3994	   -13.0920	    -8.4763	   -11.1618	    -5.7068	   -13.1760	    -6.8817	    -7.3013	    -6.6299	
    -9.5673	    -9.2316	   -13.0081	    -7.7209	   -10.9940	    -5.1193	   -12.7563	    -6.5460	    -7.1335	    -6.3782	
    -9.1476	    -8.8959	   -12.8403	    -6.7978	   -10.9100	    -4.6158	   -12.4207	    -6.2103	    -7.0496	    -6.1264	
    -8.7280	    -8.5602	   -12.7563	    -5.9586	   -10.9100	    -4.1122	   -12.2528	    -5.9586	    -7.1335	    -6.1264	
    -8.2245	    -8.2245	   -12.6724	    -5.1193	   -11.0779	    -3.7766	   -12.1689	    -5.7907	    -7.3013	    -6.2103	
    -7.8888	    -7.9727	   -12.7563	    -4.3640	   -11.3297	    -3.6087	   -12.1689	    -5.7907	    -7.6370	    -6.4621	
    -7.5531	    -7.8888	   -12.9242	    -3.7766	   -11.6653	    -3.4409	   -12.3367	    -5.8746	    -7.9727	    -6.7978	
    -7.4692	    -7.8888	   -13.1760	    -3.3569	   -12.1689	    -3.4409	   -12.5885	    -5.9586	    -8.4763	    -7.1335	
    -7.3853	    -8.0566	   -13.5956	    -3.1052	   -12.6724	    -3.5248	   -12.8403	    -6.2103	    -8.8959	    -7.5531	
    -7.5531	    -8.3084	   -13.9313	    -3.1052	   -13.0920	    -3.6087	   -13.0920	    -6.4621	    -9.3155	    -7.9727	
    -7.7209	    -8.6441	   -14.2670	    -3.1891	   -13.5117	    -3.7766	   -13.2599	    -6.6299	    -9.6512	    -8.2245	
    -7.9727	    -8.9798	   -14.5187	    -3.3569	   -13.8474	    -3.9444	   -13.2599	    -6.7978	    -9.8190	    -8.3923	
    -8.2245	    -9.3994	   -14.6866	    -3.6087	   -13.9313	    -3.9444	   -13.1760	    -6.7978	    -9.9030	    -8.3923	
    -8.4763	    -9.6512	   -14.6027	    -3.8605	   -13.9313	    -3.9444	   -13.0081	    -6.7978	    -9.8190	    -8.2245	
    -8.7280	    -9.9030	   -14.4348	    -4.1122	   -13.7634	    -3.7766	   -12.6724	    -6.6299	    -9.6512	    -7.9727	
    -8.8959	    -9.9869	   -14.0991	    -4.4479	   -13.5117	    -3.6087	   -12.3367	    -6.3782	    -9.3155	    -7.6370	
    -9.0637	    -9.9869	   -13.7634	    -4.6158	   -13.2599	    -3.4409	   -12.0010	    -6.1264	    -8.9798	    -7.2174	
    -9.0637	    -9.9030	   -13.2599	    -4.7836	   -12.9242	    -3.1052	   -11.7493	    -5.7907	    -8.5602	    -6.8817	
    -8.9798	    -9.6512	   -12.7563	    -4.7836	   -12.5885	    -2.7695	   -11.4136	    -5.4550	    -8.1406	    -6.4621	
    -8.8120	    -9.2316	   -12.0850	    -4.6158	   -12.2528	    -2.3499	   -11.2457	    -5.1193	    -7.7209	    -6.1264	
    -8.4763	    -8.7280	   -11.4136	    -4.2801	   -11.9171	    -1.8463	   -11.0779	    -4.6997	    -7.3013	    -5.7907	
    -7.9727	    -8.0566	   -10.7422	    -3.7766	   -11.5814	    -1.2589	   -10.9940	    -4.2801	    -6.8817	    -5.5389	
    -7.3853	    -7.3853	   -10.0708	    -3.1052	   -11.3297	    -0.7553	   -11.0779	    -3.9444	    -6.5460	    -5.2872	
    -6.7978	    -6.7139	    -9.5673	    -2.4338	   -11.1618	    -0.2518	   -11.4136	    -3.6926	    -6.3782	    -5.2032	
    -6.2943	    -6.1264	    -9.0637	    -1.8463	   -11.1618	     0.1678	   -11.9171	    -3.5248	    -6.2943	    -5.2032	
    -5.8746	    -5.7068	    -8.8120	    -1.3428	   -11.1618	     0.4196	   -12.5046	    -3.5248	    -6.3782	    -5.3711	
    -5.6229	    -5.3711	    -8.7280	    -1.0910	   -11.3297	     0.5035	   -13.2599	    -3.6087	    -6.6299	    -5.7068	
    -5.5389	    -5.2872	    -8.7280	    -1.0071	   -11.4975	     0.3357	   -13.9313	    -3.8605	    -6.8817	    -6.0425	
    -5.4550	    -5.2032	    -8.8120	    -1.0910	   -11.5814	     0.0839	   -14.4348	    -4.2801	    -7.3013	    -6.4621	
    -5.4550	    -5.1193	    -8.8120	    -1.4267	   -11.4975	    -0.2518	   -14.6866	    -4.5319	    -7.6370	    -6.8817	
    -5.2032	    -4.8676	    -8.6441	    -1.7624	   -11.1618	    -0.5035	   -14.4348	    -4.7836	    -7.8049	    -7.1335	
    -4.6997	    -4.4479	    -8.2245	    -2.0142	   -10.5743	    -0.5875	   -13.7634	    -4.6997	    -7.7209	    -7.1335	
    -3.8605	    -3.6087	    -7.4692	    -2.0142	    -9.4833	    -0.5035	   -12.5046	    -4.2801	    -7.3013	    -6.8817	
    -2.6855	    -2.5177	    -6.4621	    -1.8463	    -8.1406	    -0.0839	   -10.9100	    -3.6926	    -6.6299	    -6.3782	
    -1.2589	    -1.1749	    -5.2872	    -1.3428	    -6.6299	     0.5035	    -8.9798	    -2.7695	    -5.7907	    -5.7068	
     0.3357	     0.4196	    -3.9444	    -0.6714	    -4.9515	     1.3428	    -6.8817	    -1.6785	    -4.6997	    -4.8676	
     2.0142	     2.0981	    -2.5177	     0.1678	    -3.2730	     2.3499	    -4.7836	    -0.4196	    -3.6087	    -3.9444	
     3.7766	     3.7766	    -1.1749	     1.2589	    -1.5945	     3.4409	    -2.6855	     0.9232	    -2.5177	    -2.9373	
     5.3711	     5.3711	     0.0839	     2.4338	    -0.0839	     4.6158	    -0.9232	     2.2659	    -1.3428	    -2.0142	
     6.7139	     6.7978	     1.1749	     3.6926	     1.1749	     5.7907	     0.5035	     3.5248	    -0.4196	    -1.0910	
     7.6370	     7.7209	     1.8463	     4.8676	     1.9302	     6.7978	     1.4267	     4.6997	     0.4196	    -0.4196	
     7.9727	     8.0566	     2.0981	     5.8746	     2.3499	     7.5531	     1.8463	     5.5389	     0.9232	     0.1678	
     7.7209	     7.8888	     1.8463	     6.6299	     2.1820	     8.0566	     1.5945	     6.1264	     1.0910	     0.5035	
[Epoch Header]
[Trial Type]	21
[Accept]	1
[Correct]	0
[RT]	 0.000
[Resp]	0
[Epoch Data]
     6.5460	     5.2032	     1.1749	   -18.1274	    -1.5106	    -2.1820	    -1.7624	    -3.1891	    -6.3782	   -12.2528	
     6.6299	     5.2032	     1.1749	   -17.8757	    -1.5106	    -2.0981	    -1.7624	    -3.1052	    -6.2103	   -12.0010	
     6.6299	     5.1193	     1.2589	   -17.7917	    -1.4267	    -2.0981	    -1.6785	    -2.9373	    -5.9586	   -11.7493	
     6.6299	     5.0354	     1.3428	   -17.7917	    -1.3428	    -2.1820	    -1.4267	    -2.7695	    -5.7068	   -11.3297	
     6.5460	     5.0354	     1.5106	   -17.7917	    -1.0910	    -2.1820	    -1.0910	    -2.6016	    -5.2872	   -10.9940	
     6.5460	     5.0354	     1.7624	   -17.7917	    -0.6714	    -2.0981	    -0.6714	    -2.2659	    -4.8676	   -10.5743	
     6.6299	     5.2032	     2.0142	   -17.6239	    -0.1678	    -2.0142	    -0.1678	    -1.9302	    -4.4479	   -10.1547	
     6.7139	     5.3711	     2.4338	   -17.3721	     0.5035	    -1.7624	     0.3357	    -1.5106	    -4.0283	    -9.9030	
     6.9656	     5.7068	     2.8534	   -16.9525	     1.1749	    -1.4267	     0.9232	    -1.0910	    -3.6926	    -9.6512	
     7.1335	     6.2103	     3.3569	   -16.2811	     2.0142	    -1.0071	     1.3428	    -0.5875	    -3.3569	    -9.4833	
     7.3853	     6.7139	     3.8605	   -15.3580	     2.6855	    -0.4196	     1.7624	    -0.1678	    -3.1891	    -9.3994	
     7.6370	     7.2174	     4.2801	   -14.2670	     3.3569	     0.2518	     1.9302	     0.2518	    -3.1052	    -9.4833	
     7.8888	     7.6370	     4.6158	   -13.1760	     3.9444	     0.9232	     1.9302	     0.4196	    -3.1891	    -9.6512	
     7.8888	     7.9727	     4.7836	   -12.0850	     4.1962	     1.4267	     1.6785	     0.5035	    -3.3569	   -10.0708	
     7.8049	     8.0566	     4.7836	   -11.2457	     4.1962	     1.6785	     1.1749	     0.3357	    -3.8605	   -10.5743	
     7.5531	     7.9727	     4.6158	   -10.5743	     4.0283	     1.7624	     0.4196	    -0.0839	    -4.4479	   -11.2457	
     7.1335	     7.8049	     4.2801	   -10.1547	     3.6087	     1.6785	    -0.4196	    -0.5875	    -5.1193	   -11.9171	
     6.7139	     7.3853	     3.8605	    -9.9869	     3.1052	     1.4267	    -1.1749	    -1.1749	    -5.7907	   -12.6724	
     6.2943	     6.9656	     3.3569	    -9.9030	     2.5177	     1.1749	    -1.9302	    -1.6785	    -6.3782	   -13.2599	
     5.9586	     6.5460	     2.9373	    -9.9030	     2.0142	     0.9232	    -2.4338	    -2.0981	    -6.8817	   -13.6795	
     5.6229	     6.1264	     2.6016	    -9.8190	     1.5106	     0.7553	    -2.6855	    -2.2659	    -7.0496	   -13.7634	
     5.3711	     5.7907	     2.4338	    -9.6512	     1.2589	     0.8392	    -2.6016	    -2.2659	    -6.9656	   -13.5956	
     5.2872	     5.5389	     2.4338	    -9.2316	     1.2589	     1.1749	    -2.1820	    -1.9302	    -6.4621	   -13.0081	
     5.3711	     5.4550	     2.5177	    -8.5602	     1.3428	     1.7624	    -1.5106	    -1.1749	    -5.5389	   -12.0010	
     5.4550	     5.3711	     2.8534	    -7.6370	     1.6785	     2.6855	    -0.5875	    -0.2518	    -4.4479	   -10.8261	
     5.7068	     5.4550	     3.1891	    -6.6299	     2.0142	     3.6926	     0.4196	     0.8392	    -3.1052	    -9.3994	
     5.7907	     5.4550	     3.4409	    -5.5389	     2.3499	     4.6997	     1.3428	     2.0142	    -1.7624	    -7.9727	
     5.8746	     5.3711	     3.6087	    -4.6997	     2.6016	     5.7068	     2.2659	     3.0212	    -0.5875	    -6.7139	
     5.8746	     5.2872	     3.6926	    -3.9444	     2.6855	     6.4621	     2.9373	     3.7766	     0.3357	    -5.5389	
     5.7907	     5.1193	     3.4409	    -3.6087	     2.6855	     6.8817	     3.4409	     4.3640	     0.9232	    -4.6997	
     5.5389	     4.8676	     3.1052	    -3.5248	     2.5177	     7.1335	     3.6926	     4.6158	     1.1749	    -4.1122	
     5.2032	     4.4479	     2.5177	    -3.6926	     2.1820	     7.1335	     3.7766	     4.6158	     1.1749	    -3.8605	
     4.6997	     3.9444	     1.8463	    -4.1962	     1.6785	     6.7978	     3.6087	     4.3640	     0.9232	    -3.7766	
     4.1122	     3.3569	     1.0071	    -4.7836	     1.0071	     6.3782	     3.3569	     3.9444	     0.5875	    -3.9444	
     3.4409	     2.7695	     0.1678	    -5.5389	     0.3357	     5.7907	     2.9373	     3.3569	     0.0839	    -4.2801	
     2.7695	     2.1820	    -0.6714	    -6.2943	    -0.3357	     5.1193	     2.5177	     2.8534	    -0.4196	    -4.6997	
     2.2659	     1.7624	    -1.3428	    -7.1335	    -1.0071	     4.5319	     2.1820	     2.3499	    -0.8392	    -5.1193	
     1.8463	     1.4267	    -1.8463	    -7.8888	    -1.5106	     3.8605	     1.9302	     1.8463	    -1.2589	    -5.6229	
     1.4267	     1.1749	    -2.2659	    -8.7280	    -1.8463	     3.1891	     1.6785	     1.4267	    -1.5945	    -6.0425	
     1.0910	     0.9232	    -2.6855	    -9.6512	    -2.0981	     2.5177	     1.5106	     0.9232	    -1.9302	    -6.3782	
     0.7553	     0.5875	    -3.0212	   -10.7422	    -2.2659	     1.6785	     1.2589	     0.5035	    -2.2659	    -6.7978	
     0.2518	     0.1678	    -3.3569	   -11.9171	    -2.3499	     0.7553	     1.0910	     0.0000	    -2.5177	    -7.1335	
    -0.2518	    -0.3357	    -3.6926	   -13.1760	    -2.2659	    -0.1678	     0.8392	    -0.4196	    -2.7695	    -7.3853	
    -0.8392	    -0.9232	    -3.8605	   -14.3509	    -2.0981	    -1.0071	     0.5875	    -0.7553	    -3.0212	    -7.5531	
    -1.5106	    -1.4267	    -4.0283	   -15.3580	    -1.7624	    -1.6785	     0.4196	    -1.0071	    -3.1052	    -7.5531	
    -2.0981	    -2.0142	    -4.1122	   -16.1972	    -1.4267	    -2.2659	     0.3357	    -1.0910	    -3.1052	    -7.3853	
    -2.6855	    -2.5177	    -4.1122	   -16.8686	    -0.9232	    -2.6855	     0.2518	    -1.0910	    -2.9373	    -7.1335	
    -3.2730	    -2.9373	    -4.1122	   -17.3721	    -0.5035	    -2.9373	     0.1678	    -1.0071	    -2.7695	    -6.7978	
    -3.7766	    -3.3569	    -3.9444	   -17.7917	    -0.0839	    -3.1891	     0.2518	    -0.9232	    -2.5177	    -6.4621	
    -4.1962	    -3.6087	    -3.7766	   -18.0435	     0.2518	    -3.2730	     0.2518	    -0.7553	    -2.2659	    -6.2103	
    -4.4479	    -3.7766	    -3.6087	   -18.2114	     0.5035	    -3.3569	     0.2518	    -0.5875	    -2.0142	    -6.1264	
    -4.5319	    -3.8605	    -3.3569	   -18.2953	     0.6714	    -3.4409	     0.1678	    -0.5875	    -2.0142	    -6.1264	
    -4.4479	    -3.7766	    -3.1052	   -18.3792	     0.6714	    -3.6087	     0.0839	    -0.6714	    -2.1820	    -6.4621	
    -4.3640	    -3.6087	    -2.9373	   -18.3792	     0.5035	    -3.8605	    -0.1678	    -1.0071	    -2.6016	    -6.9656	
    -4.1122	    -3.4409	    -2.8534	   -18.5471	     0.2518	    -4.2801	    -0.5035	    -1.4267	    -3.1891	    -7.7209	
    -3.7766	    -3.1052	    -2.6855	   -18.6310	    -0.0839	    -4.6997	    -0.8392	    -2.0142	    -4.0283	    -8.5602	
    -3.2730	    -2.7695	    -2.5177	   -18.7988	    -0.4196	    -5.1193	    -1.2589	    -2.6855	    -4.7836	    -9.3994	
    -2.7695	    -2.2659	    -2.4338	   -19.0506	    -0.7553	    -5.7068	    -1.6785	    -3.3569	    -5.5389	   -10.1547	
    -2.2659	    -1.8463	    -2.3499	   -19.3863	    -1.0071	    -6.2103	    -2.0142	    -4.0283	    -6.2943	   -10.8261	
    -1.6785	    -1.4267	    -2.2659	   -19.9738	    -1.2589	    -6.8817	    -2.2659	    -4.6997	    -6.8817	   -11.4136	
    -1.2589	    -1.0910	    -2.2659	   -20.5612	    -1.3428	    -7.4692	    -2.4338	    -5.3711	    -7.3013	   -11.7493	
    -0.7553	    -0.7553	    -2.2659	   -21.3165	    -1.3428	    -8.0566	    -2.5177	    -5.8746	    -7.5531	   -12.0010	
    -0.3357	    -0.4196	    -2.1820	   -21.9879	    -1.1749	    -8.4763	    -2.3499	    -6.2943	    -7.5531	   -11.9171	
     0.1678	     0.0000	    -2.0142	   -22.4915	    -0.8392	    -8.6441	    -2.0142	    -6.4621	    -7.3013	   -11.6653	
     0.6714	     0.4196	    -1.7624	   -22.8271	    -0.2518	    -8.6441	    -1.4267	    -6.3782	    -6.7978	   -11.0779	
     1.1749	     0.9232	    -1.4267	   -23.0789	     0.4196	    -8.3923	    -0.7553	    -6.1264	    -6.2943	   -10.4065	
     1.6785	     1.4267	    -1.0071	   -23.1628	     1.1749	    -8.0566	     0.0000	    -5.7907	    -5.7068	    -9.6512	
     2.0981	     1.8463	    -0.6714	   -23.0789	     1.9302	    -7.6370	     0.7553	    -5.3711	    -5.1193	    -8.8959	
     2.5177	     2.2659	    -0.3357	   -23.0789	     2.6016	    -7.2174	     1.4267	    -4.9515	    -4.7836	    -8.2245	
     2.9373	     2.6855	    -0.0839	   -22.9950	     3.1052	    -6.7978	     1.9302	    -4.6997	    -4.5319	    -7.7209	
     3.1891	     2.9373	     0.1678	   -22.8271	     3.4409	    -6.4621	     2.2659	    -4.5319	    -4.4479	    -7.3853	
     3.3569	     3.1891	     0.3357	   -22.7432	     3.6087	    -6.2103	     2.4338	    -4.4479	    -4.5319	    -7.2174	
     3.5248	     3.3569	     0.4196	   -22.4915	     3.5248	    -6.0425	     2.2659	    -4.4479	    -4.7836	    -7.2174	
     3.5248	     3.4409	     0.4196	   -22.1558	     3.1891	    -5.8746	     1.9302	    -4.4479	    -5.0354	    -7.2174	
     3.5248	     3.4409	     0.2518	   -21.7361	     2.6016	    -5.7068	     1.4267	    -4.4479	    -5.4550	    -7.3853	
     3.5248	     3.3569	     0.0839	   -21.0648	     1.9302	    -5.5389	     0.7553	    -4.4479	    -5.8746	    -7.6370	
     3.5248	     3.2730	    -0.2518	   -20.2255	     1.1749	    -5.2032	     0.0839	    -4.4479	    -6.2943	    -7.8049	
     3.4409	     3.1891	    -0.5035	   -19.2184	     0.4196	    -4.7836	    -0.6714	    -4.1962	    -6.6299	    -7.8888	
     3.4409	     3.1052	    -0.8392	   -18.0435	    -0.2518	    -4.2801	    -1.3428	    -3.9444	    -6.7978	    -7.8049	
     3.4409	     3.0212	    -1.0910	   -16.7847	    -0.7553	    -3.6926	    -1.9302	    -3.5248	    -6.8817	    -7.5531	
     3.4409	     2.9373	    -1.4267	   -15.6097	    -1.2589	    -3.1052	    -2.3499	    -3.0212	    -6.7978	    -7.3013	
     3.3569	     2.7695	    -1.6785	   -14.6027	    -1.5945	    -2.6016	    -2.6016	    -2.4338	    -6.5460	    -6.8817	
     3.1891	     2.6016	    -2.0142	   -13.8474	    -1.8463	    -2.0981	    -2.6016	    -1.9302	    -6.1264	    -6.3782	
     2.9373	     2.3499	    -2.1820	   -13.3438	    -2.0142	    -1.6785	    -2.5177	    -1.5106	    -5.7068	    -5.8746	
     2.8534	     2.1820	    -2.3499	   -13.0081	    -2.0142	    -1.3428	    -2.1820	    -1.0910	    -5.2032	    -5.3711	
     2.7695	     2.0981	    -2.3499	   -12.8403	    -2.0142	    -1.0071	    -1.8463	    -0.6714	    -4.6158	    -4.9515
[truncated: 3,878,227 more chars]
