# Supplementary material for: Task-related functional connectivity in autism spectrum conditions: an EEG study using wavelet transform coherence
Source: Mol Autism. 2013 Jan 12;4:1. doi: 10.1186/2040-2392-4-1 (PMC3558480; doi:10.1186/2040-2392-4-1)
Supplement: Additional file 3 — Raw EEG data for the face task (part 1). [file 2040-2392-4-1-S3.zip › ID12_faces_attending_faces.dat]

[Subject]	
[Date]	02/24/2009
[Time]	17:53:22
[Channels]	10
[Rate]	1000.000000
[Type]	Epoch
[Headers]	Yes
[Points]	401
[Xmin]	0.00000
[Sweeps]	67
[Accepted]	67
[Rejected]	0
[Domain]	Time
[Rows]	Points
[Electrode Labels]
[      P8]	[     TP8]	[      T8]	[      P7]	[     FT8]	[     TP7]	[      F8]	[      T7]	[     FT7]	[      F7]	
[Electrode XUnits]
[ Default]	[ Default]	[ Default]	[ Default]	[ Default]	[ Default]	[ Default]	[ Default]	[ Default]	[ Default]	
[Electrode YUnits]
[ Default]	[ Default]	[ Default]	[ Default]	[ Default]	[ Default]	[ Default]	[ Default]	[ Default]	[ Default]	
[Epoch Header]
[Trial Type]	11
[Accept]	1
[Correct]	0
[RT]	 0.000
[Resp]	0
[Epoch Data]
     2.7695	    10.1547	     9.2316	     6.7139	     0.5035	   -26.1002	    -5.7068	     2.9373	     6.9656	    -9.7351	
     4.9515	    10.9940	     9.6512	    10.0708	     1.3428	   -24.1699	    -5.5389	     4.3640	     6.5460	   -11.3297	
     7.6370	    12.0850	    10.2386	    13.3438	     2.2659	   -21.9879	    -5.1193	     6.1264	     6.7139	   -12.5046	
    10.5743	    13.3438	    11.1618	    16.0294	     3.2730	   -19.8898	    -4.5319	     8.0566	     7.3853	   -13.0920	
    13.4277	    14.6027	    12.1689	    17.5400	     4.1122	   -18.3792	    -3.8605	     9.6512	     8.3084	   -13.3438	
    15.6937	    15.4419	    12.8403	    17.4561	     4.6158	   -17.7078	    -3.5248	    10.5743	     8.9798	   -13.4277	
    16.9525	    15.6937	    12.9242	    15.3580	     4.2801	   -18.3792	    -3.7766	    10.4065	     8.9798	   -13.6795	
    17.0364	    15.0223	    12.1689	    11.4975	     2.9373	   -20.3094	    -4.8676	     9.3155	     8.1406	   -14.4348	
    15.9454	    13.4277	    10.4904	     6.2943	     0.7553	   -23.3307	    -6.7139	     7.3853	     6.3782	   -15.6937	
    14.0991	    11.0779	     8.0566	     0.3357	    -2.1820	   -27.1072	    -9.3155	     5.2032	     4.0283	   -17.4561	
    11.8332	     8.3084	     5.1193	    -5.4550	    -5.6229	   -30.9677	   -12.2528	     3.0212	     1.2589	   -19.6381	
     9.7351	     5.5389	     2.0981	   -10.4904	    -8.9798	   -34.3246	   -15.1901	     1.2589	    -1.4267	   -21.8201	
     8.2245	     3.1891	    -0.5875	   -14.4348	   -12.0010	   -36.9263	   -17.7917	     0.0000	    -3.7766	   -23.7503	
     7.4692	     1.4267	    -2.6016	   -16.9525	   -14.2670	   -38.4369	   -19.7220	    -0.5875	    -5.5389	   -25.0931	
     7.3013	     0.4196	    -3.7766	   -18.4631	   -15.6097	   -39.0244	   -20.8969	    -0.7553	    -6.6299	   -25.7645	
     7.3853	     0.0839	    -4.1962	   -19.2184	   -16.0294	   -38.9404	   -21.3165	    -0.7553	    -7.1335	   -25.9323	
     7.4692	     0.0839	    -4.1122	   -19.5541	   -15.8615	   -38.5208	   -21.2326	    -0.8392	    -7.5531	   -25.8484	
     7.1335	     0.2518	    -3.6926	   -19.8898	   -15.3580	   -38.1012	   -20.9808	    -1.2589	    -8.0566	   -25.7645	
     6.2103	     0.4196	    -3.1891	   -20.0577	   -14.8544	   -37.8494	   -20.8130	    -2.1820	    -8.8959	   -25.8484	
     4.8676	     0.5035	    -2.6855	   -20.0577	   -14.4348	   -37.6816	   -20.8969	    -3.4409	   -10.2386	   -26.3519	
     3.3569	     0.7553	    -2.0981	   -19.5541	   -14.1830	   -37.5137	   -20.9808	    -4.8676	   -11.9171	   -27.1072	
     2.1820	     1.1749	    -1.3428	   -18.5471	   -13.9313	   -37.1780	   -21.2326	    -6.1264	   -13.7634	   -28.1143	
     1.5945	     1.8463	    -0.4196	   -17.1204	   -13.5956	   -36.6745	   -21.4005	    -7.0496	   -15.6937	   -29.2892	
     1.6785	     2.6016	     0.5875	   -15.3580	   -13.3438	   -36.0031	   -21.5683	    -7.4692	   -17.4561	   -30.5481	
     2.1820	     3.1891	     1.3428	   -13.6795	   -13.0920	   -35.4996	   -21.8201	    -7.3853	   -19.0506	   -31.7230	
     2.6016	     3.4409	     1.8463	   -12.3367	   -13.0081	   -35.1639	   -22.1558	    -6.8817	   -20.2255	   -32.6462	
     2.4338	     3.1891	     1.8463	   -11.4136	   -13.2599	   -35.1639	   -22.6593	    -6.1264	   -20.7291	   -33.2336	
     1.4267	     2.1820	     1.1749	   -11.1618	   -13.9313	   -35.5835	   -23.2468	    -5.2032	   -20.4773	   -33.2336	
    -0.6714	     0.5875	    -0.3357	   -11.4136	   -14.9384	   -36.1710	   -23.9182	    -4.2801	   -19.7220	   -32.7301	
    -3.9444	    -1.4267	    -2.5177	   -12.0850	   -16.2811	   -36.8423	   -24.5895	    -3.4409	   -18.6310	   -31.8069	
    -7.8888	    -3.6926	    -5.2032	   -12.9242	   -17.7078	   -37.3459	   -25.1770	    -2.6855	   -17.4561	   -30.3802	
   -12.1689	    -5.8746	    -7.9727	   -13.6795	   -18.9667	   -37.5977	   -25.4288	    -2.1820	   -16.4490	   -28.7857	
   -15.9454	    -7.5531	   -10.4065	   -14.0991	   -19.9738	   -37.2620	   -25.3448	    -1.7624	   -15.5258	   -26.9394	
   -19.0506	    -8.7280	   -12.1689	   -13.8474	   -20.3934	   -36.4227	   -24.8413	    -1.3428	   -14.8544	   -25.0092	
   -21.1487	    -9.2316	   -13.1760	   -12.8403	   -20.4773	   -35.0800	   -24.1699	    -0.8392	   -14.0991	   -23.1628	
   -22.4915	    -9.2316	   -13.5117	   -11.2457	   -20.2255	   -33.4854	   -23.4146	    -0.2518	   -13.3438	   -21.4844	
   -23.3307	    -9.2316	   -13.5956	    -9.1476	   -19.8898	   -31.8069	   -22.9111	     0.4196	   -12.5046	   -20.2255	
   -24.0860	    -9.3155	   -13.7634	    -6.7139	   -19.8898	   -30.3802	   -22.9111	     1.0071	   -11.6653	   -19.5541	
   -24.9252	    -9.7351	   -14.0991	    -4.2801	   -20.1416	   -29.4571	   -23.4146	     1.2589	   -10.9940	   -19.4702	
   -26.0162	   -10.7422	   -14.7705	    -1.9302	   -20.8130	   -28.9536	   -24.5895	     1.1749	   -10.4065	   -19.9738	
   -27.3590	   -12.1689	   -15.6937	     0.0000	   -21.8201	   -29.1214	   -26.1841	     0.4196	   -10.1547	   -20.8969	
   -28.8696	   -13.9313	   -16.8686	     1.3428	   -23.0789	   -29.7928	   -28.1143	    -0.8392	   -10.4065	   -22.2397	
   -30.6320	   -16.0294	   -18.0435	     1.8463	   -24.5056	   -31.0516	   -30.2124	    -2.6855	   -10.9940	   -23.8342	
   -32.4783	   -18.2953	   -19.3863	     1.4267	   -26.1841	   -32.8979	   -32.3105	    -5.0354	   -12.1689	   -25.5127	
   -34.4086	   -20.8969	   -20.8130	    -0.0839	   -27.9465	   -35.4156	   -34.3246	    -7.8888	   -13.7634	   -27.1912	
   -36.4227	   -23.6664	   -22.4915	    -2.6016	   -29.8767	   -38.5208	   -36.1710	   -11.0779	   -15.6097	   -28.8696	
   -38.4369	   -26.6037	   -24.2538	    -6.1264	   -31.8909	   -42.0456	   -37.7655	   -14.3509	   -17.7078	   -30.2963	
   -40.1993	   -29.2892	   -26.0162	   -10.1547	   -33.8211	   -45.8221	   -38.9404	   -17.4561	   -19.7220	   -31.5552	
   -41.4581	   -31.4713	   -27.5269	   -14.3509	   -35.3317	   -49.4308	   -39.5279	   -19.9738	   -21.5683	   -32.3944	
   -42.0456	   -32.8979	   -28.6179	   -18.2114	   -36.4227	   -52.7878	   -39.5279	   -21.9879	   -23.1628	   -32.8140	
   -41.7938	   -33.4015	   -29.2053	   -21.4844	   -37.0102	   -55.6412	   -38.9404	   -23.2468	   -24.4217	   -32.9819	
   -40.6189	   -32.9819	   -29.2053	   -23.8342	   -37.0941	   -57.8232	   -37.9333	   -23.8342	   -25.4288	   -32.8140	
   -38.7726	   -31.9748	   -28.7018	   -25.2609	   -36.7584	   -59.4177	   -36.5906	   -23.8342	   -26.1002	   -32.4783	
   -36.3388	   -30.3802	   -27.8625	   -25.7645	   -36.1710	   -60.1730	   -35.0800	   -23.2468	   -26.4359	   -31.9748	
   -33.4854	   -28.4500	   -26.8555	   -25.4288	   -35.4996	   -60.1730	   -33.6533	   -22.3236	   -26.5198	   -31.3034	
   -30.4642	   -26.3519	   -25.6805	   -24.6735	   -34.6603	   -59.7534	   -32.3105	   -21.0648	   -26.4359	   -30.6320	
   -27.4429	   -24.3378	   -24.5056	   -23.7503	   -33.8211	   -58.9142	   -31.3034	   -19.8898	   -26.2680	   -30.0446	
   -24.5895	   -22.4915	   -23.4146	   -23.2468	   -32.9819	   -57.9910	   -30.5481	   -18.8828	   -26.2680	   -29.6249	
   -21.9879	   -20.8130	   -22.4915	   -23.1628	   -32.0587	   -57.2357	   -30.0446	   -18.2114	   -26.4359	   -29.2892	
   -19.6381	   -19.4702	   -21.8201	   -23.7503	   -31.3034	   -56.8161	   -29.8767	   -17.9596	   -26.8555	   -29.2053	
   -17.6239	   -18.3792	   -21.5683	   -25.0092	   -30.6320	   -56.9000	   -29.8767	   -18.0435	   -27.6108	   -29.4571	
   -15.9454	   -17.7078	   -21.7361	   -26.8555	   -30.2124	   -57.4036	   -30.0446	   -18.6310	   -28.6179	   -29.8767	
   -14.9384	   -17.6239	   -22.4915	   -29.1214	   -30.0446	   -58.5785	   -30.4642	   -19.5541	   -29.7928	   -30.6320	
   -14.6027	   -17.9596	   -23.6664	   -31.6391	   -30.2124	   -60.2570	   -30.9677	   -20.8130	   -30.9677	   -31.3873	
   -15.0223	   -18.6310	   -25.0931	   -34.2407	   -30.5481	   -62.2711	   -31.5552	   -22.1558	   -31.7230	   -32.0587	
   -16.1133	   -19.6381	   -26.5198	   -36.5906	   -30.9677	   -64.4531	   -31.9748	   -23.2468	   -31.8069	   -32.2266	
   -17.7917	   -20.6451	   -27.6947	   -38.5208	   -31.2195	   -66.3834	   -32.1426	   -23.8342	   -30.8838	   -31.7230	
   -19.8059	   -21.7361	   -28.6179	   -39.9475	   -31.2195	   -67.9779	   -32.0587	   -23.7503	   -28.7857	   -30.3802	
   -21.9040	   -22.7432	   -29.2892	   -40.7867	   -31.0516	   -69.0689	   -31.6391	   -23.0789	   -25.5966	   -28.1982	
   -23.6664	   -23.5825	   -29.6249	   -40.9546	   -30.7159	   -69.4885	   -30.9677	   -21.9040	   -21.7361	   -25.4288	
   -24.8413	   -24.0860	   -29.5410	   -40.3671	   -30.0446	   -69.3207	   -29.9606	   -20.2255	   -17.5400	   -22.1558	
   -25.0092	   -23.9182	   -28.8696	   -38.9404	   -29.1214	   -68.3136	   -28.7018	   -18.1274	   -13.3438	   -18.6310	
   -24.0860	   -23.0789	   -27.6108	   -36.6745	   -27.7786	   -66.3834	   -27.0233	   -15.6937	    -9.4833	   -15.1062	
   -21.9879	   -21.4844	   -25.5127	   -33.5693	   -26.0162	   -63.7817	   -25.0092	   -12.9242	    -6.0425	   -11.9171	
   -18.7988	   -19.0506	   -22.8271	   -29.7089	   -23.8342	   -60.4248	   -22.7432	    -9.9869	    -3.1052	    -9.0637	
   -14.6866	   -16.0294	   -19.6381	   -25.5966	   -21.4005	   -56.7322	   -20.2255	    -6.9656	    -0.7553	    -6.8817	
    -9.9030	   -12.5885	   -16.1972	   -21.3165	   -18.9667	   -52.8717	   -17.7078	    -4.1122	     1.0910	    -5.2032	
    -4.6997	    -9.0637	   -12.9242	   -17.2882	   -16.7007	   -49.1791	   -15.4419	    -1.5945	     2.3499	    -4.0283	
     0.1678	    -5.7907	   -10.1547	   -13.6795	   -14.8544	   -45.9061	   -13.5956	     0.2518	     2.9373	    -3.5248	
     4.1122	    -3.2730	    -8.4763	   -10.7422	   -13.9313	   -43.3884	   -12.6724	     1.0071	     2.6855	    -3.6926	
     6.4621	    -1.9302	    -7.9727	    -8.6441	   -14.0152	   -41.7099	   -12.6724	     0.6714	     1.3428	    -4.7836	
     6.7139	    -1.7624	    -8.7280	    -7.6370	   -15.1062	   -41.0385	   -13.8474	    -1.0071	    -1.0910	    -6.7139	
     4.9515	    -2.8534	   -10.4904	    -7.5531	   -17.0364	   -41.2903	   -15.7776	    -3.7766	    -4.4479	    -9.4833	
     1.5106	    -4.7836	   -12.8403	    -8.3923	   -19.3863	   -42.2974	   -18.2114	    -7.3013	    -8.3923	   -12.7563	
    -3.0212	    -7.3013	   -15.4419	   -10.1547	   -21.7361	   -43.7241	   -20.8130	   -11.4136	   -12.5885	   -16.1972	
    -8.0566	    -9.8190	   -17.8757	   -12.5885	   -23.8342	   -45.4865	   -23.1628	   -15.6097	   -16.7007	   -19.3863	
   -12.9242	   -12.2528	   -19.9738	   -15.6097	   -25.5966	   -47.3328	   -25.1770	   -19.8059	   -20.4773	   -22.3236	
   -16.9525	   -14.3509	   -21.5683	   -18.7149	   -26.8555	   -49.0952	   -26.6876	   -23.4985	   -23.6664	   -24.7574	
   -19.8898	   -15.8615	   -22.5754	   -21.6522	   -27.5269	   -50.4379	   -27.6108	   -26.5198	   -26.1002	   -26.5198	
   -21.5683	   -16.7007	   -22.9111	   -23.9182	   -27.7786	   -51.0254	   -27.9465	   -28.5339	   -27.6108	   -27.4429	
   -22.2397	   -17.0364	   -22.6593	   -25.0931	   -27.3590	   -50.8575	   -27.5269	   -29.2892	   -28.1143	   -27.6108	
   -22.1558	   -16.7007	   -21.8201	   -25.0092	   -26.5198	   -49.5987	   -26.6037	   -28.7857	   -27.5269	   -26.8555	
   -21.5683	   -16.0294	   -20.5612	   -23.4985	   -25.2609	   -47.4167	   -25.1770	   -27.1912	   -26.0162	   -25.3448	
   -20.6451	   -14.9384	   -19.0506	   -20.5612	   -23.5825	   -44.2276	   -23.3307	   -24.5895	   -23.6664	   -23.3307	
   -19.6381	   -13.5117	   -17.3721	   -16.3651	   -21.7361	   -40.1993	   -21.2326	   -21.2326	   -20.5612	   -20.8969	
   -18.6310	   -12.0850	   -15.9454	   -11.1618	   -19.8898	   -35.7513	   -19.1345	   -17.5400	   -17.2043	   -18.4631	
   -17.7917	   -10.9100	   -15.0223	    -5.5389	   -18.5471	   -31.1356	   -17.5400	   -13.9313	   -14.0991	   -16.4490	
   -17.2882	   -10.3226	   -14.8544	     0.0000	   -18.0435	   -26.9394	   -16.7847	   -10.9100	   -11.6653	   -15.3580	
   -17.2882	   -10.4904	   -15.5258	     4.7836	   -18.5471	   -23.4985	   -17.1204	    -8.9798	   -10.4904	   -15.2740	
   -17.7078	   -11.4136	   -17.0364	     8.5602	   -20.0577	   -20.9808	   -18.6310	    -8.1406	   -10.5743	   -16.3651	
   -18.5471	   -12.9242	   -19.1345	    10.9940	   -22.2397	   -19.4702	   -21.0648	    -8.3923	   -12.0850	   -18.4631	
   -19.4702	   -14.7705	   -21.4844	    11.9171	   -24.9252	   -18.7149	   -24.0021	    -9.4833	   -14.6866	   -21.3165	
   -20.4773	   -16.6168	   -23.8342	    11.3297	   -27.7786	   -18.7988	   -27.1072	   -10.9100	   -18.1274	   -24.4217	
   -21.4005	   -18.3792	   -25.9323	     9.3994	   -30.5481	   -19.6381	   -30.2124	   -12.5046	   -22.0718	   -27.6947	
   -22.2397	   -19.8898	   -27.6947	     6.3782	   -33.0658	   -20.8969	   -32.9819	   -13.8474	   -26.1002	   -30.7159	
   -22.8271	   -20.8969	   -28.7857	     3.0212	   -34.9121	   -22.3236	   -35.1639	   -14.8544	   -29.7089	   -33.1497	
   -23.1628	   -21.2326	   -29.1214	    -0.1678	   -35.9192	   -23.6664	   -36.5067	   -15.1901	   -32.3105	   -34.9121	
   -23.0789	   -20.9808	   -28.5339	    -2.5177	   -36.0870	   -24.5056	   -36.9263	   -14.8544	   -33.4854	   -35.8353	
   -22.5754	   -19.9738	   -27.0233	    -3.7766	   -35.2478	   -24.7574	   -36.4227	   -13.9313	   -33.0658	   -35.9192	
   -21.4844	   -18.4631	   -24.8413	    -4.0283	   -33.6533	   -24.4217	   -35.0800	   -12.3367	   -31.0516	   -35.1639	
   -19.8059	   -16.3651	   -22.0718	    -3.3569	   -31.4713	   -23.4146	   -33.0658	   -10.4065	   -27.6108	   -33.8211	
   -17.4561	   -13.9313	   -19.1345	    -2.2659	   -28.8696	   -21.9879	   -30.5481	    -8.1406	   -23.3307	   -31.8909	
   -14.3509	   -11.4136	   -16.1133	    -1.3428	   -26.1841	   -20.3934	   -27.6947	    -5.7907	   -18.8828	   -29.8767	
   -10.6583	    -8.8120	   -13.5117	    -0.8392	   -23.4985	   -19.0506	   -24.8413	    -3.6087	   -14.6866	   -27.7786	
    -6.4621	    -6.3782	   -11.3297	    -1.1749	   -21.1487	   -17.9596	   -22.0718	    -1.8463	   -11.2457	   -25.9323	
    -2.0142	    -4.1962	    -9.7351	    -2.3499	   -19.1345	   -17.3721	   -19.5541	    -0.5875	    -8.6441	   -24.3378	
     2.4338	    -2.0981	    -8.5602	    -4.3640	   -17.5400	   -17.3721	   -17.5400	     0.1678	    -7.0496	   -23.1628	
     6.6299	    -0.2518	    -7.6370	    -6.7978	   -16.1972	   -17.7917	   -16.1133	     0.2518	    -6.2943	   -22.3236	
    10.1547	     1.1749	    -7.1335	    -9.5673	   -15.3580	   -18.5471	   -15.4419	    -0.3357	    -6.4621	   -21.9879	
    12.5046	     2.0142	    -7.1335	   -12.4207	   -15.0223	   -19.8059	   -15.6097	    -1.6785	    -7.3853	   -22.1558	
    13.3438	     1.8463	    -7.8888	   -15.3580	   -15.5258	   -21.4005	   -16.7007	    -3.8605	    -9.0637	   -23.0789	
    12.2528	     0.5035	    -9.7351	   -18.4631	   -16.9525	   -23.6664	   -18.7988	    -6.8817	   -11.4975	   -24.6735	
     9.2316	    -2.1820	   -12.5046	   -21.7361	   -19.1345	   -26.4359	   -21.8201	   -10.6583	   -14.6866	   -27.1072	
     4.7836	    -5.7907	   -15.9454	   -25.0092	   -22.0718	   -29.7089	   -25.4288	   -14.9384	   -18.3792	   -30.1285	
    -0.5035	    -9.8190	   -19.6381	   -27.9465	   -25.0931	   -33.1497	   -29.0375	   -19.2184	   -22.0718	   -33.2336	
    -5.7907	   -13.6795	   -22.9950	   -30.0446	   -27.6108	   -36.2549	   -32.0587	   -22.9111	   -25.5127	   -36.0870	
   -10.2386	   -16.7007	   -25.5127	   -30.9677	   -29.2892	   -38.6047	   -34.0729	   -25.5966	   -28.0304	   -38.0173	
   -13.5117	   -18.5471	   -26.9394	   -30.5481	   -29.7928	   -40.0314	   -34.7443	   -27.1072	   -29.3732	   -38.7726	
   -15.3580	   -19.1345	   -27.1912	   -29.0375	   -29.2053	   -40.4510	   -34.0729	   -27.3590	   -29.5410	   -38.1851	
   -15.7776	   -18.5471	   -26.6037	   -26.7715	   -27.6108	   -40.1154	   -32.3105	   -26.6876	   -28.5339	   -36.5067	
   -14.7705	   -16.9525	   -25.1770	   -24.0860	   -25.4288	   -39.1083	   -29.7089	   -25.1770	   -26.6876	   -33.9050	
   -12.5885	   -14.5187	   -23.2468	   -21.3165	   -22.7432	   -37.6816	   -26.5198	   -23.3307	   -24.3378	   -30.7159	
    -9.4833	   -11.4975	   -21.0648	   -18.7988	   -19.8898	   -36.0870	   -23.1628	   -21.2326	   -21.5683	   -27.1912	
    -6.0425	    -8.3084	   -18.7988	   -16.7007	   -17.1204	   -34.4925	   -19.8898	   -19.2184	   -18.7149	   -23.8342	
    -2.7695	    -5.2032	   -16.7847	   -15.4419	   -14.8544	   -32.9819	   -17.0364	   -17.3721	   -16.1972	   -20.8969	
    -0.3357	    -2.6855	   -15.2740	   -14.9384	   -13.1760	   -31.8909	   -15.0223	   -15.9454	   -14.0991	   -18.5471	
     0.9232	    -1.0910	   -14.4348	   -15.3580	   -12.3367	   -31.2195	   -13.7634	   -15.1062	   -12.5885	   -17.0364	
     0.8392	    -0.5035	   -14.1830	   -16.4490	   -12.4207	   -31.0516	   -13.5117	   -14.6866	   -11.8332	   -16.3651	
    -0.5875	    -0.8392	   -14.5187	   -18.0435	   -13.2599	   -31.3034	   -13.9313	   -14.8544	   -11.8332	   -16.4490	
    -2.9373	    -1.9302	   -15.0223	   -19.8898	   -14.4348	   -31.8069	   -14.7705	   -15.4419	   -12.3367	   -16.9525	
    -5.5389	    -3.3569	   -15.4419	   -21.6522	   -15.6097	   -32.3944	   -15.7776	   -16.1972	   -13.1760	   -17.7917	
    -7.9727	    -4.6997	   -15.4419	   -23.1628	   -16.6168	   -32.8140	   -16.6168	   -16.9525	   -14.0152	   -18.5471	
    -9.9030	    -5.6229	   -14.8544	   -24.1699	   -17.0364	   -32.8979	   -17.2043	   -17.4561	   -14.6866	   -19.1345	
   -11.1618	    -6.1264	   -13.6795	   -24.6735	   -16.9525	   -32.6462	   -17.3721	   -17.5400	   -15.1901	   -19.3024	
   -11.8332	    -5.9586	   -12.0010	   -24.5056	   -16.2811	   -31.8909	   -17.0364	   -17.2043	   -15.3580	   -19.0506	
   -11.8332	    -5.2032	    -9.8190	   -23.7503	   -15.0223	   -30.7999	   -16.2811	   -16.4490	   -15.2740	   -18.2953	
   -11.3297	    -4.1122	    -7.3853	   -22.3236	   -13.4277	   -29.2892	   -15.1901	   -15.3580	   -15.0223	   -17.1204	
   -10.3226	    -2.6016	    -5.0354	   -20.4773	   -11.6653	   -27.4429	   -13.6795	   -13.9313	   -14.5187	   -15.6937	
    -8.9798	    -0.9232	    -2.9373	   -18.2114	    -9.9030	   -25.5127	   -12.0850	   -12.4207	   -13.8474	   -13.9313	
    -7.3013	     0.7553	    -1.3428	   -15.7776	    -8.5602	   -23.5825	   -10.4904	   -10.9940	   -13.0920	   -12.0850	
    -5.6229	     2.0981	    -0.2518	   -13.6795	    -7.8888	   -21.9879	    -9.2316	    -9.8190	   -12.2528	   -10.2386	
    -4.4479	     2.7695	     0.0000	   -12.0850	    -8.0566	   -20.9808	    -8.4763	    -9.2316	   -11.4136	    -8.6441	
    -4.1962	     2.5177	    -0.6714	   -11.2457	    -9.1476	   -20.6451	    -8.4763	    -9.4833	   -10.9100	    -7.5531	
    -5.3711	     1.1749	    -2.3499	   -11.2457	   -11.0779	   -21.2326	    -9.3155	   -10.5743	   -10.6583	    -7.2174	
    -7.8888	    -1.0910	    -4.6997	   -11.7493	   -13.5956	   -22.3236	   -10.9100	   -12.2528	   -10.9100	    -7.6370	
   -11.4975	    -3.8605	    -7.4692	   -12.5046	   -16.1133	   -23.7503	   -12.7563	   -14.1830	   -11.4136	    -8.5602	
   -15.5258	    -6.7978	   -10.2386	   -13.3438	   -18.4631	   -25.1770	   -14.6027	   -16.1133	   -12.3367	    -9.9030	
   -19.5541	    -9.7351	   -12.9242	   -14.0991	   -20.4773	   -26.6037	   -16.4490	   -17.8757	   -13.5956	   -11.5814	
   -23.2468	   -12.5046	   -15.4419	   -14.9384	   -22.2397	   -28.0304	   -18.2114	   -19.7220	   -15.2740	   -13.5956	
   -26.4359	   -15.2740	   -17.9596	   -16.1972	   -24.0860	   -29.6249	   -20.2255	   -21.8201	   -17.3721	   -16.1133	
   -29.1214	   -18.1274	   -20.5612	   -17.8757	   -26.0162	   -31.5552	   -22.3236	   -24.0021	   -19.9738	   -18.9667	
   -31.2195	   -20.8969	   -23.0789	   -19.7220	   -27.9465	   -33.4854	   -24.5895	   -26.1002	   -22.4915	   -21.9040	
   -32.7301	   -23.4146	   -25.1770	   -21.2326	   -29.6249	   -35.0800	   -26.5198	   -27.6947	   -24.5895	   -24.4217	
   -33.4854	   -25.2609	   -26.6037	   -21.8201	   -30.7999	   -36.0031	   -28.0304	   -28.4500	   -25.7645	   -26.1841	
   -33.6533	   -26.3519	   -27.1912	   -21.2326	   -31.3034	   -36.0031	   -28.7018	   -28.1982	   -25.8484	   -26.9394	
   -33.3176	   -26.6876	   -27.0233	   -19.3863	   -31.2195	   -35.1639	   -28.7018	   -26.9394	   -24.8413	   -26.6037	
   -32.6462	   -26.4359	   -26.1841	   -16.3651	   -30.6320	   -33.5693	   -28.1143	   -24.8413	   -22.8271	   -25.2609	
   -32.0587	   -25.8484	   -24.9252	   -12.4207	   -29.7089	   -31.3873	   -27.1072	   -22.3236	   -20.2255	   -23.2468	
   -31.4713	   -25.0092	   -23.4985	    -7.8888	   -28.6179	   -28.8696	   -25.8484	   -19.5541	   -17.1204	   -20.6451	
   -31.0516	   -24.0860	   -22.0718	    -3.0212	   -27.3590	   -26.1841	   -24.3378	   -16.7847	   -14.0152	   -17.9596	
   -30.6320	   -23.1628	   -20.7291	     1.7624	   -26.1002	   -23.4146	   -22.9111	   -14.2670	   -11.0779	   -15.2740	
   -30.0446	   -22.2397	   -19.4702	     6.2103	   -24.9252	   -20.7291	   -21.4005	   -12.0850	    -8.5602	   -12.8403	
   -29.2892	   -21.2326	   -18.3792	    10.1547	   -23.5825	   -18.1274	   -20.0577	   -10.4065	    -6.4621	   -10.7422	
   -28.2822	   -20.1416	   -17.2043	    13.5117	   -22.2397	   -15.5258	   -18.7988	    -9.2316	    -4.8676	    -8.9798	
   -26.9394	   -18.7988	   -16.0294	    16.0294	   -20.7291	   -13.0920	   -17.6239	    -8.4763	    -3.9444	    -7.5531	
   -25.4288	   -17.3721	   -14.7705	    17.6239	   -19.0506	   -10.9100	   -16.4490	    -8.0566	    -3.4409	    -6.5460	
   -23.6664	   -15.7776	   -13.5117	    18.3792	   -17.3721	    -8.9798	   -15.5258	    -7.8888	    -3.4409	    -5.9586	
   -21.6522	   -14.0991	   -12.3367	    18.2114	   -15.7776	    -7.4692	   -14.7705	    -7.9727	    -3.7766	    -5.7907	
   -19.6381	   -12.4207	   -11.3297	    17.3721	   -14.4348	    -6.4621	   -14.3509	    -8.1406	    -4.5319	    -6.2103	
   -17.5400	   -10.9100	   -10.8261	    15.8615	   -13.5956	    -5.8746	   -14.3509	    -8.4763	    -5.4550	    -7.0496	
   -15.4419	    -9.6512	   -10.8261	    13.8474	   -13.2599	    -5.8746	   -14.7705	    -8.9798	    -6.5460	    -8.3084	
   -13.2599	    -8.5602	   -11.1618	    11.4136	   -13.5117	    -6.2943	   -15.5258	    -9.3155	    -7.5531	    -9.5673	
   -10.9100	    -7.5531	   -11.8332	     8.6441	   -14.1830	    -6.9656	   -16.3651	    -9.3994	    -8.2245	   -10.7422	
    -8.3084	    -6.6299	   -12.4207	     5.6229	   -15.0223	    -7.8049	   -17.1204	    -9.0637	    -8.5602	   -11.6653	
    -5.5389	    -5.8746	   -12.9242	     2.2659	   -15.9454	    -8.8959	   -17.7078	    -8.4763	    -8.8120	   -12.3367	
    -2.7695	    -5.2872	   -13.3438	    -1.5106	   -16.8686	   -10.2386	   -18.1274	    -7.7209	    -9.0637	   -12.9242	
    -0.1678	    -5.0354	   -13.6795	    -5.5389	   -17.9596	   -12.0850	   -18.4631	    -7.3013	    -9.7351	   -13.5956	
     2.0142	    -5.0354	   -14.1830	    -9.9869	   -19.2184	   -14.4348	   -18.7988	    -7.2174	   -10.8261	   -14.3509	
     3.8605	    -5.2872	   -14.6866	   -14.5187	   -20.6451	   -17.2043	   -19.2184	    -7.8049	   -12.4207	   -15.1901	
     5.3711	    -5.7068	   -15.2740	   -19.0506	   -22.0718	   -20.2255	   -19.7220	    -8.8120	   -14.3509	   -16.1972	
     6.6299	    -6.1264	   -15.8615	   -23.3307	   -23.3307	   -23.3307	   -20.2255	   -10.1547	   -16.3651	   -17.0364	
     7.8049	    -6.3782	   -16.2811	   -26.9394	   -24.2538	   -26.1002	   -20.5612	   -11.5814	   -17.8757	   -17.6239	
     9.1476	    -6.5460	   -16.4490	   -29.7089	   -24.7574	   -28.2822	   -20.8130	   -12.8403	   -18.5471	   -17.5400	
    10.5743	    -6.2943	   -16.1972	   -31.3873	   -24.7574	   -29.4571	   -20.8130	   -13.5956	   -17.8757	   -16.7847	
    12.1689	    -5.7068	   -15.3580	   -31.8069	   -24.0860	   -29.5410	   -20.6451	   -13.7634	   -15.8615	   -15.1901	
    13.7634	    -4.6158	   -14.0152	   -30.7159	   -22.8271	   -28.2822	   -20.1416	   -13.1760	   -12.5046	   -12.8403	
    15.1901	    -3.1891	   -12.0850	   -28.2822	   -20.8969	   -25.7645	   -19.2184	   -11.8332	    -8.2245	    -9.7351	
    16.1972	    -1.4267	    -9.5673	   -24.5895	   -18.2953	   -22.0718	   -17.9596	    -9.7351	    -3.4409	    -6.1264	
    16.6168	     0.4196	    -6.6299	   -19.8898	   -15.1062	   -17.5400	   -16.1972	    -6.9656	     1.4267	    -2.4338	
    16.4490	     2.3499	    -3.5248	   -14.5187	   -11.6653	   -12.5885	   -14.1830	    -3.8605	     5.9586	     0.9232	
    15.7776	     3.9444	    -0.4196	    -8.9798	    -8.4763	    -7.8049	   -12.2528	    -0.5875	     9.9030	     3.6926	
    14.7705	     5.2872	     2.0981	    -3.6926	    -5.9586	    -3.4409	   -10.7422	     2.3499	    12.8403	     5.3711	
    13.5956	     5.9586	     3.7766	     0.8392	    -4.5319	     0.0000	   -10.0708	     4.6158	    14.5187	     5.9586	
    12.2528	     5.9586	     4.1122	     4.3640	    -4.6158	     2.2659	   -10.5743	     5.7907	    14.8544	     5.1193	
    10.6583	     5.0354	     3.0212	     6.6299	    -6.2943	     3.1052	   -12.2528	     5.8746	    13.5956	     3.0212	
     8.6441	     3.2730	     0.5875	     7.4692	    -9.3155	     2.6855	   -15.1062	     4.7836	    10.9100	    -0.1678	
     6.2103	     0.6714	    -2.8534	     7.0496	   -13.2599	     0.9232	   -18.7988	     2.6016	     6.9656	    -4.2801	
     3.6087	    -2.3499	    -6.8817	     5.5389	   -17.6239	    -1.6785	   -22.9111	    -0.2518	     2.2659	    -8.8120	
     1.0910	    -5.5389	   -10.9100	     3.5248	   -21.8201	    -4.8676	   -27.0233	    -3.4409	    -2.7695	   -13.2599	
    -1.0071	    -8.4763	   -14.3509	     1.5106	   -25.3448	    -8.2245	   -30.6320	    -6.6299	    -7.4692	   -17.1204	
    -2.5177	   -10.9100	   -16.9525	    -0.1678	   -28.0304	   -11.1618	   -33.4015	    -9.4833	   -11.4975	   -20.0577	
    -3.6926	   -12.5885	   -18.6310	    -1.0910	   -29.6249	   -13.5117	   -35.4156	   -11.7493	   -14.6027	   -21.9879	
    -4.5319	   -13.5956	   -19.4702	    -1.3428	   -30.2963	   -15.1901	   -36.4227	   -13.4277	   -16.7007	   -22.9950	
    -5.2032	   -13.9313	   -19.5541	    -0.6714	   -30.1285	   -16.0294	   -36.6745	   -14.3509	   -17.9596	   -23.1628	
    -5.7907	   -13.5956	   -18.8828	     0.7553	   -29.0375	   -16.1133	   -36.0870	   -14.5187	   -18.2953	   -22.5754	
    -6.1264	   -12.5046	   -17.4561	     3.0212	   -27.2751	   -15.3580	   -34.8282	   -13.7634	   -17.7078	   -21.3165	
    -5.7907	   -10.7422	   -15.4419	     5.8746	   -24.7574	   -13.7634	   -32.8979	   -12.1689	   -16.3651	   -19.5541	
    -4.7836	    -8.3923	   -12.8403	     8.9798	   -21.7361	   -11.5814	   -30.5481	    -9.8190	   -14.4348	   -17.4561	
    -3.0212	    -5.7068	    -9.9030	    12.0850	   -18.5471	    -9.0637	   -28.0304	    -6.8817	   -12.1689	   -15.2740	
    -0.7553	    -2.8534	    -6.8817	    14.6027	   -15.5258	    -6.6299	   -25.7645	    -3.7766	    -9.9030	   -13.4277	
     1.6785	    -0.0839	    -4.1122	    16.3651	   -12.8403	    -4.5319	   -23.9182	    -1.0071	    -8.0566	   -12.1689	
     3.9444	     2.1820	    -1.7624	    17.0364	   -10.9100	    -3.1891	   -22.8271	     1.0910	    -7.1335	   -11.8332	
     5.7907	     3.8605	    -0.1678	    16.5329	    -9.9869	    -2.8534	   -22.5754	     2.0142	    -7.3853	   -12.5046	
     6.8817	     4.5319	     0.5035	    14.7705	    -9.9869	    -3.6926	   -23.4146	     1.4267	    -9.1476	   -14.2670	
     6.9656	     4.1122	     0.0000	    11.7493	   -11.0779	    -5.7907	   -25.1770	    -0.7553	   -12.4207	   -17.2882	
     6.2943	     2.6855	    -1.5945	     7.9727	   -13.0081	    -8.8959	   -27.8625	    -4.3640	   -16.8686	   -21.1487	
     5.2032	     0.7553	    -3.7766	     4.0283	   -15.3580	   -12.5046	   -30.8838	    -8.8959	   -21.8201	   -25.4288	
     4.1962	    -1.3428	    -6.2103	     0.6714	   -17.5400	   -15.7776	   -33.8211	   -13.5117	   -26.6037	   -29.4571	
     3.7766	    -3.1052	    -8.3923	    -1.6785	   -19.2184	   -18.3792	   -36.0870	   -17.4561	   -30.2963	   -32.6462	
     4.1122	    -4.2801	   -10.1547	    -2.6016	   -19.9738	   -19.8059	   -37.5137	   -20.2255	   -32.3105	   -34.5764	
     4.9515	    -4.7836	   -11.2457	    -2.1820	   -19.9738	   -20.1416	   -37.9333	   -21.5683	   -32.2266	   -34.9960	
     6.2103	    -4.6997	   -11.7493	    -0.5875	   -19.1345	   -19.3024	   -37.5977	   -21.2326	   -30.1285	   -33.9050	
     7.4692	    -4.1122	   -11.4975	     1.7624	   -17.7078	   -17.5400	   -36.5067	   -19.4702	   -26.4359	   -31.7230	
     8.5602	    -3.1052	   -10.6583	     4.7836	   -15.8615	   -15.1901	   -34.9121	   -16.7007	   -21.6522	   -28.7857	
     9.3155	    -1.9302	    -9.3994	     8.0566	   -13.8474	   -12.3367	   -33.0658	   -13.2599	   -16.7007	   -25.5127	
     9.7351	    -0.6714	    -7.8888	    11.4136	   -12.0850	    -9.3155	   -31.2195	    -9.5673	   -12.0850	   -22.2397	
    10.0708	     0.5875	    -6.3782	    14.7705	   -10.6583	    -6.2943	   -29.5410	    -5.9586	    -8.3084	   -19.4702	
    10.4065	     1.8463	    -4.8676	    17.8757	    -9.6512	    -3.4409	   -28.1982	    -2.7695	    -5.6229	   -17.2882	
    10.9100	     2.8534	    -3.4409	    20.5612	    -9.1476	    -1.0910	   -27.2751	    -0.3357	    -4.1122	   -16.0294	
    11.6653	     3.6926	    -2.0981	    22.7432	    -9.0637	     0.6714	   -27.0233	     1.1749	    -3.9444	   -15.6097	
    12.3367	     4.1962	    -1.0071	    24.1699	    -9.3994	     1.5945	   -27.3590	     1.5945	    -4.9515	   -16.1972	
    12.7563	     4.2801	    -0.1678	    24.6735	   -10.1547	     1.5945	   -28.4500	     1.0071	    -6.9656	   -17.5400	
    12.8403	     3.6926	     0.1678	    24.0021	   -11.4975	     0.5875	   -30.2124	    -0.4196	    -9.7351	   -19.6381	
    12.3367	     2.6016	    -0.1678	    22.4075	   -13.4277	    -1.1749	   -32.5623	    -2.4338	   -12.9242	   -22.1558	
    11.3297	     0.9232	    -1.0071	    19.8059	   -15.8615	    -3.6087	   -35.2478	    -4.7836	   -16.1972	   -24.8413	
     9.9869	    -1.0910	    -2.3499	    16.7007	   -18.6310	    -6.2943	   -37.9333	    -7.2174	   -19.3024	   -27.5269	
     8.5602	    -3.0212	    -3.8605	    13.5956	   -21.4844	    -8.8120	   -40.3671	    -9.5673	   -21.9040	   -29.7928	
     7.3013	    -4.7836	    -5.2872	    10.9100	   -24.1699	   -10.7422	   -42.1295	   -11.4975	   -23.7503	   -31.4713	
     6.6299	    -5.9586	    -6.3782	     9.2316	   -26.2680	   -11.7493	   -43.1366	   -12.5885	   -24.3378	   -32.2266	
     6.6299	    -6.3782	    -6.8817	     8.7280	   -27.6947	   -11.6653	   -43.0527	   -12.6724	   -23.6664	   -31.8909	
     7.6370	    -5.8746	    -6.7139	     9.4833	   -28.1143	   -10.4065	   -41.9617	   -11.5814	   -21.6522	   -30.5481	
     9.4833	    -4.6158	    -5.7907	    11.1618	   -27.6108	    -8.3084	   -40.0314	    -9.3155	   -18.4631	   -28.1143	
    11.8332	    -2.7695	    -4.3640	    13.6795	   -26.2680	    -5.6229	   -37.4298	    -6.1264	   -14.5187	   -24.9252	
    14.4348	    -0.7553	    -2.6855	    16.5329	   -24.3378	    -2.6855	   -34.4086	    -2.2659	   -10.2386	   -21.4005	
    16.9525	     1.1749	    -1.0071	    19.4702	   -22.1558	     0.1678	   -31.3873	     1.9302	    -5.9586	   -17.7917	
    19.0506	     2.7695	     0.5035	    22.2397	   -19.7220	     2.7695	   -28.5339	     6.1264	    -2.0981	   -14.5187	
    20.7291	     4.1122	     1.8463	    24.6735	   -17.2882	     4.9515	   -26.1002	     9.9030	     1.3428	   -11.8332	
    21.9879	     5.2032	     2.9373	    26.6037	   -15.0223	     6.7139	   -24.3378	    13.0920	     3.9444	    -9.8190	
    22.7432	     6.1264	     3.8605	    27.7786	   -13.0920	     7.8888	   -23.2468	    15.4419	     5.8746	    -8.5602	
    23.0789	     7.0496	     4.4479	    28.1982	   -11.6653	     8.5602	   -22.7432	    16.7847	     6.8817	    -8.1406	
    23.3307	     7.8888	     4.6158	    28.0304	   -10.7422	     8.8120	   -22.8271	    17.2043	     7.1335	    -8.3084	
    23.5825	     8.8120	     4.3640	    27.3590	   -10.3226	     8.7280	   -23.2468	    16.8686	     6.7139	    -9.0637	
    24.0860	     9.8190	     3.9444	    26.5198	   -10.2386	     8.3923	   -23.8342	    16.0294	     5.7907	   -10.1547	
    24.9252	    10.7422	     3.2730	    25.8484	   -10.4904	     8.0566	   -24.4217	    14.9384	     4.4479	   -11.4975	
    25.8484	    11.5814	     2.6855	    25.3448	   -10.9100	     7.7209	   -24.9252	    13.7634	     2.6855	   -12.9242	
    26.6037	    12.2528	     2.0142	    25.0931	   -11.4136	     7.3013	   -25.3448	    12.7563	     0.5875	   -14.3509	
    26.9394	    12.6724	     1.5106	    25.0092	   -11.8332	     6.7139	   -25.6805	    11.8332	    -1.5945	   -15.6097	
    26.4359	    12.8403	     1.0071	    25.0092	   -12.1689	     6.0425	   -25.7645	    11.0779	    -3.7766	   -16.5329	
    25.0931	    12.7563	     0.7553	    25.2609	   -12.2528	     5.2872	   -25.5127	    10.6583	    -5.6229	   -16.9525	
    22.9950	    12.6724	     0.7553	    25.7645	   -12.0850	     4.6158	   -24.9252	    10.5743	    -7.1335	   -17.0364	
    20.5612	    12.6724	     1.0910	    26.5198	   -11.4975	     4.1122	   -24.0021	    10.7422	    -8.0566	   -16.6168	
    18.4631	    12.9242	     1.8463	    27.6108	   -10.6583	     3.8605	   -22.8271	    11.2457	    -8.3923	   -15.8615	
    17.2043	    13.5956	     2.9373	    28.8696	    -9.4833	     3.9444	   -21.3165	    11.9171	    -8.1406	   -14.8544	
    17.0364	    14.6866	     4.3640	    30.0446	    -8.0566	     4.2801	   -19.7220	    12.8403	    -7.2174	   -13.6795	
    18.1274	    16.0294	     5.9586	    31.1356	    -6.5460	     4.7836	   -18.2114	    13.8474	    -5.6229	   -12.4207	
    20.1416	    17.6239	     7.5531	    31.8909	    -5.1193	     5.2872	   -16.8686	    14.9384	    -3.5248	   -11.3297	
    22.7432	    19.2184	     9.0637	    32.3944	    -3.8605	     5.7907	   -15.7776	    16.0294	    -1.2589	   -10.4065	
    25.6805	    20.7291	    10.2386	    32.8979	    -2.6855	     6.2943	   -15.0223	    17.0364	     1.0910	    -9.8190	
    28.7857	    22.1558	    11.3297	    33.5693	    -1.6785	     6.9656	   -14.4348	    18.0435	     3.1052	    -9.4833	
    31.7230	    23.4146	    12.1689	    34.4925	    -0.7553	     7.7209	   -14.0991	    18.9667	     4.6997	    -9.4833	
    34.2407	    24.4217	    12.7563	    35.7513	     0.0000	     8.6441	   -14.0991	    19.8059	     5.7907	    -9.6512	
    36.0870	    25.0092	    13.0920	    37.0941	     0.4196	     9.5673	   -14.4348	    20.6451	     6.2943	   -10.0708	
    37.0102	    25.2609	    13.1760	    38.5208	     0.5035	    10.4065	   -15.1901	    21.3165	     6.3782	   -10.5743	
    36.8423	    25.0092	    13.0081	    39.7797	     0.2518	    11.0779	   -16.2811	    21.8201	     6.1264	   -11.2457	
    35.7513	    24.5056	    12.5046	    40.7867	    -0.3357	    11.5814	   -17.7917	    22.1558	     5.6229	   -11.9171	
    33.8211	    23.6664	    11.8332	    41.3742	    -1.0910	    11.8332	   -19.4702	    22.2397	     5.0354	   -12.6724	
    31.4713	    22.5754	    10.9100	    41.4581	    -2.0142	    11.6653	   -21.3165	    21.9040	     4.1962	   -13.4277	
    29.0375	    21.2326	     9.7351	    40.9546	    -3.1891	    11.1618	   -23.3307	    21.0648	     3.0212	   -14.4348	
    26.7715	    19.8059	     8.3084	    39.7797	    -4.6997	    10.1547	   -25.3448	    19.5541	     1.5106	   -15.6937	
    24.8413	    18.2114	     6.6299	    38.2690	    -6.3782	     8.8959	   -27.4429	    17.5400	    -0.5035	   -17.0364	
    23.3307	    16.6168	     4.7836	    36.5067	    -8.3923	     7.5531	   -29.4571	    15.3580	    -2.6855	   -18.4631	
    22.3236	    15.1062	     3.1052	    34.8282	   -10.4904	     6.2943	   -31.1356	    13.1760	    -4.8676	   -19.7220	
    21.7361	    13.8474	     1.6785	    33.2336	   -12.3367	     5.3711	   -32.4783	    11.2457	    -6.8817	   -20.6451	
    21.4005	    12.8403	     0.7553	    31.9748	   -13.8474	     4.6997	   -33.3176	     9.8190	    -8.5602	   -21.2326	
    21.1487	    12.1689	     0.4196	    30.7999	   -14.7705	     4.2801	   -33.5693	     8.7280	   -10.0708	   -21.4844	
    20.8130	    11.6653	     0.6714	    29.6249	   -15.1901	     3.9444	   -33.4854	     7.8888	   -11.2457	   -21.5683	
    20.4773	    11.4136	     1.2589	    28.1143	   -15.1062	     3.2730	   -32.9819	     7.3853	   -12.2528	   -21.5683	
    19.9738	    11.3297	     2.2659	    26.4359	   -14.6866	     2.4338	   -32.2266	     7.0496	   -12.9242	   -21.6522	
    19.7220	    11.4975	     3.6087	    24.3378	   -13.8474	     1.1749	   -31.2195	     6.8817	   -13.1760	   -21.6522	
    19.8059	    12.0850	     5.3711	    22.1558	   -12.7563	    -0.2518	   -29.7928	     6.9656	   -13.0081	   -21.4844	
    20.3934	    13.0920	     7.5531	    19.8059	   -11.3297	    -1.8463	   -28.0304	     7.2174	   -12.4207	   -21.1487	
    21.4005	    14.6027	    10.1547	    17.4561	    -9.4833	    -3.5248	   -25.9323	     7.6370	   -11.4136	   -20.5612	
    22.7432	    16.2811	    13.0920	    14.9384	    -7.3013	    -5.2872	   -23.5825	     7.9727	   -10.2386	   -19.8059	
    24.2538	    18.1274	    16.1133	    12.1689	    -5.0354	    -7.3013	   -21.0648	     8.1406	    -9.2316	   -19.0506	
    25.5127	    19.6381	    18.8828	     9.1476	    -2.8534	    -9.6512	   -18.7988	     7.8049	    -8.5602	   -18.4631	
    26.5198	    20.8130	    21.3165	     5.8746	    -0.8392	   -12.4207	   -16.7847	     7.0496	    -8.3084	   -18.1274	
    27.1072	    21.3165	    23.1628	     2.5177	     0.8392	   -15.3580	   -15.1062	     5.7907	    -8.6441	   -18.0435	
    27.3590	    21.3165	    24.4217	    -0.6714	     2.0981	   -18.2114	   -13.7634	     4.1962	    -9.3994	   -18.0435	
    27.2751	    20.6451	    25.0931	    -3.4409	     2.8534	   -20.8969	   -12.8403	     2.2659	   -10.4904	   -18.1274	
    26.7715	    19.5541	    25.0931	    -5.7068	     3.2730	   -23.1628	   -12.2528	     0.1678	   -12.0010	   -18.2953	
    26.0162	    17.9596	    24.4217	    -7.4692	     3.2730	   -24.9252	   -11.9171	    -2.0981	   -13.6795	   -18.4631	
    25.0092	    16.2811	    23.1628	    -8.7280	     3.1052	   -26.3519	   -11.8332	    -4.4479	   -15.3580	   -18.6310	
    23.8342	    14.6027	    21.4005	    -9.6512	     2.8534	   -27.4429	   -11.8332	    -6.8817	   -16.7847	   -18.7149	
    22.4915	    12.9242	    19.2184	   -10.4904	     2.6016	   -28.2822	   -11.8332	    -9.2316	   -17.7917	   -18.6310	
    20.9808	    11.3297	    16.7847	   -11.3297	     2.4338	   -29.0375	   -11.9171	   -11.4136	   -18.0435	   -18.2953	
    19.1345	     9.9030	    14.1830	   -12.1689	     2.2659	   -29.7089	   -12.0010	   -13.4277	   -17.6239	   -17.8757	
    17.0364	     8.4763	    11.8332	   -12.8403	     2.2659	   -30.1285	   -12.0010	   -15.0223	   -16.6168	   -17.1204	
    14.7705	     7.3013	     9.9030	   -13.0920	     2.3499	   -30.2124	   -11.8332	   -16.1133	   -15.1901	   -16.2811	
    12.4207	     6.4621	     8.6441	   -12.8403	     2.6855	   -29.8767	   -11.4975	   -16.7007	   -13.7634	   -15.2740	
    10.1547	     5.8746	     7.9727	   -11.9171	     3.1052	   -29.0375	   -11.0779	   -16.7007	   -12.5885	   -14.2670	
     8.0566	     5.4550	     7.6370	   -10.4904	     3.3569	   -27.8625	   -10.5743	   -16.3651	   -12.0010	   -13.5117	
     5.9586	     5.0354	     7.4692	    -8.8959	     3.2730	   -26.4359	   -10.2386	   -15.7776	   -12.0010	   -13.1760	
     4.0283	     4.4479	     7.2174	    -7.2174	     2.7695	   -25.0931	   -10.3226	   -15.1901	   -12.7563	   -13.3438	
     2.1820	     3.7766	     6.5460	    -5.7907	     1.5945	   -23.9182	   -10.9100	   -14.5187	   -14.1830	   -13.9313	
     0.5035	     2.7695	     5.5389	    -4.6997	    -0.2518	   -22.9950	   -12.0010	   -14.0152	   -15.9454	   -14.9384	
    -1.0071	     1.5945	     4.1122	    -3.8605	    -2.4338	   -22.4075	   -13.5117	   -13.5956	   -17.9596	   -16.1133	
    -2.0981	     0.4196	     2.6016	    -3.1891	    -4.9515	   -21.9879	   -15.1901	   -13.1760	   -19.8898	   -17.2882	
    -2.6855	    -0.5875	     1.1749	    -2.4338	    -7.2174	   -21.7361	   -16.7847	   -12.6724	   -21.4005	   -18.1274	
    -2.5177	    -1.0910	     0.3357	    -1.1749	    -8.9798	   -21.1487	   -17.7917	   -11.7493	   -22.2397	   -18.5471	
    -1.4267	    -0.8392	     0.1678	     0.5875	    -9.9869	   -20.0577	   -18.2114	   -10.3226	   -21.9879	   -18.2953	
     0.5875	    -0.0839	     0.7553	     2.9373	   -10.1547	   -18.4631	   -17.8757	    -8.3084	   -20.7291	   -17.5400	
     3.3569	     1.1749	     1.7624	     5.7907	    -9.7351	   -16.4490	   -17.0364	    -5.9586	   -18.7149	   -16.3651	
     6.6299	     2.6016	     3.0212	     8.6441	    -8.9798	   -14.1830	   -15.9454	    -3.4409	   -16.4490	   -15.1901	
     9.9869	     3.8605	     4.2801	    11.4975	    -8.0566	   -12.0010	   -14.7705	    -1.0910	   -14.3509	   -14.2670	
    13.1760	     4.7836	     5.3711	    14.0152	    -7.0496	    -9.9869	   -13.7634	     0.8392	   -12.6724	   -13.7634	
    15.9454	     5.2872	     6.2943	    16.3651	    -6.0425	    -8.2245	   -12.9242	     2.4338	   -11.5814	   -13.5956	
    17.9596	     5.4550	     7.0496	    18.4631	    -5.1193	    -6.7139	   -12.4207	     3.6926	   -10.9100	   -13.9313	
    19.3024	     5.2872	     7.6370	    20.2255	    -4.1962	    -5.5389	   -12.2528	     4.6158	   -10.5743	   -14.5187	
    19.9738	     4.9515	     8.1406	    21.6522	    -3.6087	    -4.7836	   -12.5046	     5.2032	   -10.5743	   -15.4419	
    19.9738	     4.6158	     8.4763	    22.5754	    -3.1891	    -4.3640	   -13.1760	     5.6229	   -10.7422	   -16.4490	
    19.6381	     4.3640	     8.8120	    22.8271	    -3.1052	    -4.2801	   -14.0152	     5.8746	   -10.9100	   -17.3721	
    19.1345	     4.2801	     9.0637	    22.4075	    -3.1052	    -4.5319	   -14.9384	     6.1264	   -10.9100	   -18.0435	
    18.5471	     4.5319	     9.3155	    21.2326	    -3.1052	    -4.9515	   -15.6097	     6.5460	   -10.5743	   -18.2953	
    17.7917	     5.1193	     9.6512	    19.3863	    -3.0212	    -5.4550	   -15.9454	     7.1335	    -9.8190	   -18.0435	
    17.1204	     5.8746	    10.0708	    16.8686	    -2.7695	    -6.1264	   -15.9454	     7.9727	    -8.8120	   -17.2043	
    16.1972	     6.7139	    10.4065	    14.0991	    -2.4338	    -6.7978	   -15.5258	     9.1476	    -7.3013	   -15.8615	
    15.1901	     7.6370	    10.6583	    11.2457	    -1.9302	    -7.3013	   -14.8544	    10.6583	    -5.5389	   -14.1830	
    13.7634	     8.3923	    10.8261	     8.8959	    -1.3428	    -7.5531	   -13.9313	    12.3367	    -3.6087	   -12.1689	
    11.8332	     8.7280	    10.6583	     7.1335	    -0.9232	    -7.7209	   -13.0081	    13.9313	    -1.7624	   -10.2386	
     9.1476	     8.4763	    10.1547	     6.0425	    -0.7553	    -7.8888	   -12.5046	    15.1901	    -0.4196	    -8.7280	
     5.7907	     7.5531	     9.0637	     5.5389	    -1.2589	    -8.2245	   -12.4207	    15.7776	     0.0000	    -7.9727	
     1.8463	     5.8746	     7.3853	     5.4550	    -2.3499	    -8.9798	   -13.1760	    15.3580	    -0.6714	    -8.2245	
    -2.6016	     3.3569	     5.1193	     5.7068	    -4.2801	   -10.0708	   -14.6027	    13.8474	    -2.6855	    -9.6512	
    -7.0496	     0.3357	     2.4338	     6.1264	    -6.8817	   -11.5814	   -16.7847	    11.3297	    -5.7907	   -12.0850	
   -11.4136	    -2.9373	    -0.4196	     6.6299	    -9.9030	   -13.3438	   -19.4702	     8.0566	    -9.6512	   -15.2740	
   -15.1901	    -6.2103	    -3.1891	     7.2174	   -13.0081	   -15.1062	   -22.2397	     4.4479	   -13.7634	   -18.8828	
   -18.1274	    -9.1476	    -5.5389	     7.6370	   -15.8615	   -16.7007	   -24.7574	     1.0071	   -17.4561	   -22.3236	
   -19.8898	   -11.3297	    -7.2174	     7.8049	   -18.1274	   -18.0435	   -26.8555	    -2.0142	   -20.1416	   -25.4288	
   -20.5612	   -12.7563	    -8.3084	     7.3013	   -19.7220	   -19.0506	   -28.3661	    -4.5319	   -21.6522	   -27.7786	
   -20.1416	   -13.4277	    -8.6441	     5.7907	   -20.5612	   -20.0577	   -29.2892	    -6.5460	   -22.0718	   -29.3732	
   -18.9667	   -13.5117	    -8.4763	     3.1891	   -20.7291	   -20.9808	   -29.7928	    -8.4763	   -21.6522	   -30.4642	
   -17.0364	   -13.0920	    -7.9727	    -0.4196	   -20.3934	   -22.1558	   -29.9606	   -10.4065	   -20.8130	   -31.0516	
   -14.7705	   -12.2528	    -7.1335	    -4.4479	   -19.6381	   -23.3307	   -29.8767	   -12.5046	   -20.1416	   -31.3034	
   -12.1689	   -11.2457	    -6.1264	    -8.5602	   -18.6310	   -24.4217	   -29.5410	   -14.5187	   -19.6381	   -31.3034	
    -9.3994	   -10.0708	    -4.9515	   -12.1689	   -17.4561	   -25.5127	   -29.0375	   -16.3651	   -19.3024	   -31.1356	
    -6.7978	    -8.8120	    -3.7766	   -15.1062	   -16.1972	   -26.3519	   -28.3661	   -17.8757	   -19.1345	   -30.7159	
    -4.2801	    -7.6370	    -2.6855	   -17.2043	   -15.0223	   -27.1072	   -27.6947	   -18.8828	   -19.0506	   -30.1285	
    -2.1820	    -6.6299	    -1.8463	   -18.4631	   -14.0152	   -27.6947	   -26.9394	   -19.5541	   -18.8828	   -29.4571	
    -0.5035	    -5.7907	    -1.1749	   -19.2184	   -13.1760	   -28.2822	   -26.4359	   -19.8059	   -18.7988	   -28.7018	
     0.5875	    -5.2872	    -1.0071	   -19.3863	   -12.6724	   -28.9536	   -26.1002	   -19.8898	   -18.7149	   -28.0304	
     1.0910	    -5.2032	    -1.4267	   -19.3024	   -12.6724	   -29.7928	   -26.1841	   -19.8898	   -18.7149	   -27.4429	
     0.9232	    -5.4550	    -2.4338	   -18.8828	   -13.1760	   -30.7999	   -26.6037	   -19.8898	   -18.7149	   -26.9394	
     0.2518	    -6.1264	    -3.9444	   -18.2114	   -14.0152	   -31.8909	   -27.4429	   -19.9738	   -18.7149	   -26.6876	
    -0.9232	    -7.0496	    -5.9586	   -17.1204	   -15.2740	   -32.9819	   -28.5339	   -19.9738	   -18.7149	   -26.5198	
    -2.4338	    -8.2245	    -8.0566	   -15.6937	   -16.6168	   -33.9050	   -29.7928	   -19.9738	   -18.6310	   -26.4359	
    -4.3640	    -9.4833	   -10.1547	   -13.7634	   -18.0435	   -34.4925	   -31.1356	   -19.8059	   -18.5471	   -26.4359	
    -6.4621	   -10.9100	   -11.8332	   -11.4975	   -19.3024	   -34.7443	   -32.4783	   -19.6381	   -18.3792	   -26.5198	
    -8.7280	   -12.3367	   -13.0920	    -8.9798	   -20.4773	   -34.4925	   -33.8211	   -19.3024	   -18.1274	   -26.5198	
   -10.8261	   -13.6795	   -13.8474	    -6.4621	   -21.4005	   -33.9890	   -34.9121	   -18.9667	   -17.8757	   -26.4359	
   -12.7563	   -14.8544	   -14.2670	    -4.1122	   -22.0718	   -33.1497	   -35.9192	   -18.5471	   -17.5400	   -26.3519	
   -14.2670	   -15.8615	   -14.1830	    -2.1820	   -22.4075	   -32.2266	   -36.5906	   -18.1274	   -17.2882	   -26.1841	
   -15.3580	   -16.4490	   -13.9313	    -1.0910	   -22.4915	   -31.3873	   -36.9263	   -17.5400	   -17.2043	   -26.1002	
   -16.1133	   -16.8686	   -13.5117	    -1.0071	   -22.4075	   -30.7999	   -36.9263	   -17.0364	   -17.2043	   -26.1002	
   -16.5329	   -17.1204	   -13.0920	    -2.0142	   -22.3236	   -30.7159	   -36.7584	   -16.5329	   -17.4561	   -26.2680	
   -16.7847	   -17.2882	   -12.9242	    -4.2801	   -22.2397	   -31.2195	   -36.3388	   -16.2811	   -17.9596	   -26.5198	
   -17.1204	   -17.5400	   -13.0920	    -7.6370	   -22.2397	   -32.4783	   -35.8353	   -16.1972	   -18.5471	   -26.8555	
   -17.5400	   -18.0435	   -13.5956	   -11.6653	   -22.4915	   -34.3246	   -35.3317	   -16.2811	   -19.1345	   -27.1072	
   -18.3792	   -18.6310	   -14.5187	   -16.1133	   -22.8271	   -36.5906	   -34.7443	   -16.5329	   -19.6381	   -27.1072	
   -19.5541	   -19.4702	   -15.6937	   -20.4773	   -23.2468	   -39.1922	   -34.0729	   -16.7847	   -19.9738	   -26.8555	
   -20.9808	   -20.4773	   -16.9525	   -24.4217	   -23.5825	   -41.7938	   -33.2336	   -16.9525	   -20.1416	   -26.1841	
   -22.5754	   -21.4844	   -18.2953	   -27.7786	   -23.8342	   -44.2276	   -32.3105	   -17.0364	   -20.0577	   -25.1770	
   -24.0860	   -22.5754	   -19.5541	   -30.2963	   -24.0021	   -46.4096	   -31.2195	   -17.0364	   -19.7220	   -24.0021	
   -25.6805	   -23.6664	   -20.6451	   -32.1426	   -24.0860	   -48.2559	   -30.2124	   -16.8686	   -19.3024	   -22.6593	
   -27.1072	   -24.8413	   -21.5683	   -33.4854	   -24.1699	   -49.8505	   -29.3732	   -16.7847	   -18.8828	   -21.5683	
   -28.5339	   -26.1002	   -22.4075	   -34.4925	   -24.3378	   -51.3611	   -28.7857	   -16.8686	   -18.7149	   -20.8130	
   -29.7928	   -27.4429	   -23.1628	   -35.4156	   -24.6735	   -52.7039	   -28.6179	   -17.2043	   -18.8828	   -20.6451	
   -30.7159	   -28.7857	   -23.6664	   -36.1710	   -25.0931	   -53.8788	   -28.7857	   -17.7078	   -19.4702	   -20.9808	
   -31.1356	   -29.8767	   -23.8342	   -36.6745	   -25.5127	   -54.8859	   -29.1214	   -18.2953	   -20.3934	   -21.7361	
   -30.7999	   -30.5481	   -23.4985	   -36.8423	   -25.7645	   -55.3894	   -29.5410	   -18.8828	   -21.4844	   -22.9111	
   -29.5410	   -30.7159	   -22.5754	   -36.5067	   -25.6805	   -55.4733	   -29.7089	   -19.3024	   -22.7432	   -24.1699	
   -27.4429	   -30.2124	   -21.2326	   -35.6674	   -25.2609	   -55.0537	   -29.5410	   -19.4702	   -24.0021	   -25.4288	
[Epoch Header]
[Trial Type]	11
[Accept]	1
[Correct]	0
[RT]	 0.000
[Resp]	0
[Epoch Data]
     8.4763	     3.6087	    10.7422	     2.1820	     0.0000	   -17.2882	   -16.6168	    -5.0354	     6.3782	    -5.5389	
     6.6299	     3.1891	    10.4904	     1.0071	    -1.1749	   -18.5471	   -17.2043	    -6.1264	     5.0354	    -6.4621	
     3.1052	     1.8463	     9.2316	    -0.4196	    -2.9373	   -20.3934	   -18.3792	    -7.6370	     2.7695	    -8.2245	
    -1.5106	    -0.0839	     7.2174	    -1.8463	    -5.0354	   -22.4075	   -20.0577	    -9.3994	    -0.0839	   -10.3226	
    -6.2943	    -2.0981	     5.0354	    -3.0212	    -7.1335	   -24.3378	   -21.7361	   -10.9940	    -3.2730	   -12.5885	
   -10.6583	    -3.8605	     2.9373	    -3.8605	    -8.8120	   -25.9323	   -23.1628	   -12.4207	    -6.2943	   -14.6866	
   -13.9313	    -5.0354	     1.4267	    -4.2801	   -10.0708	   -26.9394	   -24.1699	   -13.4277	    -8.7280	   -16.3651	
   -15.7776	    -5.5389	     0.4196	    -4.1122	   -10.7422	   -27.2751	   -24.7574	   -14.0991	   -10.3226	   -17.4561	
   -16.0294	    -5.2872	     0.0839	    -3.3569	   -10.8261	   -26.8555	   -24.8413	   -14.3509	   -10.7422	   -17.7917	
   -14.9384	    -4.3640	     0.3357	    -2.0981	   -10.4904	   -25.7645	   -24.5056	   -14.2670	    -9.9030	   -17.4561	
   -12.8403	    -3.1052	     1.0910	    -0.2518	    -9.7351	   -24.1699	   -23.8342	   -14.0152	    -8.0566	   -16.4490	
   -10.2386	    -1.5945	     2.0981	     1.6785	    -8.5602	   -22.1558	   -22.9111	   -13.6795	    -5.5389	   -15.0223	
    -7.7209	    -0.0839	     3.2730	     3.5248	    -7.3013	   -20.1416	   -21.9040	   -13.3438	    -2.9373	   -13.2599	
    -5.7068	     1.0071	     4.3640	     4.6158	    -6.0425	   -18.2953	   -20.9808	   -13.2599	    -0.5035	   -11.5814	
    -4.6158	     1.5106	     5.1193	     4.8676	    -4.8676	   -17.0364	   -20.1416	   -13.4277	     1.4267	    -9.9030	
    -4.5319	     1.2589	     5.3711	     3.9444	    -3.9444	   -16.2811	   -19.6381	   -13.7634	     2.8534	    -8.5602	
    -5.4550	     0.3357	     5.1193	     1.9302	    -3.4409	   -16.1972	   -19.3863	   -14.4348	     3.6926	    -7.3853	
    -7.1335	    -1.1749	     4.3640	    -1.0071	    -3.1891	   -16.6168	   -19.4702	   -15.1062	     4.1122	    -6.5460	
    -9.2316	    -3.1052	     3.3569	    -4.2801	    -3.2730	   -17.3721	   -19.7220	   -15.7776	     4.1962	    -5.7907	
   -11.3297	    -5.0354	     2.3499	    -7.5531	    -3.2730	   -18.1274	   -19.9738	   -16.1133	     4.1122	    -5.2872	
   -13.0920	    -6.6299	     1.5106	   -10.1547	    -3.2730	   -18.7149	   -20.1416	   -15.9454	     4.1122	    -4.6997	
   -14.1830	    -7.7209	     1.0910	   -11.7493	    -3.1052	   -18.7988	   -20.2255	   -15.0223	     4.2801	    -4.1962	
   -14.6866	    -8.1406	     1.0071	   -12.0850	    -2.6855	   -18.4631	   -20.2255	   -13.5117	     4.7836	    -3.6926	
   -14.5187	    -8.1406	     1.1749	   -11.2457	    -2.2659	   -17.5400	   -20.1416	   -11.6653	     5.4550	    -3.2730	
   -13.8474	    -7.8888	     1.5945	    -9.2316	    -1.9302	   -16.2811	   -20.2255	    -9.6512	     6.1264	    -3.1052	
   -12.8403	    -7.6370	     1.9302	    -6.6299	    -1.8463	   -14.9384	   -20.5612	    -7.8049	     6.7978	    -3.1891	
   -11.9171	    -7.5531	     2.0142	    -3.6926	    -1.9302	   -13.7634	   -21.1487	    -6.4621	     7.2174	    -3.6087	
   -11.4136	    -8.0566	     1.7624	    -1.1749	    -2.3499	   -13.1760	   -21.9879	    -5.9586	     7.3013	    -4.4479	
   -11.4136	    -9.2316	     0.7553	     0.5035	    -3.1052	   -13.2599	   -23.2468	    -6.3782	     6.8817	    -5.7068	
   -12.3367	   -11.1618	    -0.8392	     1.0910	    -4.1122	   -14.3509	   -24.7574	    -7.8888	     5.7907	    -7.3853	
   -13.9313	   -13.5956	    -2.9373	     0.4196	    -5.5389	   -16.3651	   -26.4359	   -10.3226	     4.0283	    -9.5673	
   -16.1972	   -16.2811	    -5.2872	    -1.1749	    -7.2174	   -19.0506	   -28.3661	   -13.5117	     1.5945	   -12.0010	
   -18.7988	   -19.0506	    -7.4692	    -3.4409	    -9.0637	   -22.1558	   -30.2124	   -17.1204	    -1.2589	   -14.6866	
   -21.4844	   -21.4844	    -9.3994	    -5.9586	   -10.9940	   -25.3448	   -31.8069	   -20.7291	    -4.4479	   -17.2882	
   -23.8342	   -23.4146	   -10.9100	    -8.3923	   -12.7563	   -28.2822	   -33.2336	   -24.1699	    -7.6370	   -19.7220	
   -25.8484	   -24.8413	   -11.7493	   -10.4904	   -14.2670	   -30.8838	   -34.1568	   -27.2751	   -10.7422	   -21.7361	
   -27.2751	   -25.5966	   -11.9171	   -12.0850	   -15.3580	   -32.8140	   -34.6603	   -29.8767	   -13.5956	   -23.2468	
   -28.0304	   -25.6805	   -11.4975	   -12.9242	   -15.9454	   -33.9050	   -34.6603	   -31.9748	   -16.0294	   -24.0021	
   -28.1143	   -25.0931	   -10.4065	   -12.9242	   -15.9454	   -34.2407	   -34.1568	   -33.4015	   -17.7917	   -24.0860	
   -27.4429	   -23.8342	    -8.7280	   -12.0010	   -15.4419	   -33.6533	   -33.4015	   -34.2407	   -18.8828	   -23.5825	
   -26.1002	   -21.9879	    -6.5460	   -10.3226	   -14.3509	   -32.2266	   -32.3105	   -34.4086	   -19.1345	   -22.4915	
   -24.1699	   -19.7220	    -4.0283	    -7.9727	   -12.9242	   -30.2124	   -31.0516	   -33.9050	   -18.6310	   -21.0648	
   -21.7361	   -17.2043	    -1.3428	    -5.3711	   -11.1618	   -27.6947	   -29.7928	   -32.8979	   -17.2882	   -19.4702	
   -18.7149	   -14.4348	     1.4267	    -2.9373	    -9.1476	   -25.0931	   -28.5339	   -31.4713	   -15.1062	   -17.9596	
   -15.2740	   -11.4975	     4.1122	    -0.8392	    -7.2174	   -22.5754	   -27.2751	   -29.7089	   -12.3367	   -16.5329	
   -11.2457	    -8.5602	     6.6299	     0.6714	    -5.2032	   -20.3094	   -26.0162	   -27.7786	    -9.2316	   -15.2740	
    -6.6299	    -5.6229	     8.8959	     1.4267	    -3.3569	   -18.5471	   -24.8413	   -25.8484	    -6.0425	   -14.1830	
    -1.5106	    -2.6016	    10.9100	     1.6785	    -1.5945	   -17.2043	   -23.4985	   -23.8342	    -2.9373	   -13.2599	
     4.1122	     0.5875	    12.6724	     1.6785	     0.0839	   -16.3651	   -22.0718	   -21.9879	    -0.2518	   -12.4207	
    10.0708	     3.7766	    14.2670	     1.6785	     1.5945	   -15.7776	   -20.5612	   -20.0577	     2.1820	   -11.6653	
    16.0294	     7.0496	    15.7776	     2.0142	     3.1052	   -15.4419	   -18.8828	   -18.1274	     4.3640	   -10.8261	
    21.6522	    10.1547	    17.2043	     2.6855	     4.4479	   -15.0223	   -17.0364	   -15.8615	     6.3782	    -9.9869	
    26.6037	    13.0081	    18.4631	     3.7766	     5.7068	   -14.5187	   -15.1901	   -13.4277	     8.2245	    -8.9798	
    30.4642	    15.4419	    19.6381	     5.1193	     6.7139	   -14.0152	   -13.3438	   -10.7422	     9.9869	    -8.0566	
    32.8979	    17.2043	    20.4773	     6.4621	     7.5531	   -13.4277	   -11.6653	    -7.9727	    11.6653	    -6.9656	
    33.7372	    18.3792	    21.1487	     7.5531	     8.1406	   -12.8403	   -10.1547	    -5.2872	    13.1760	    -5.8746	
    32.8140	    18.9667	    21.6522	     8.3084	     8.6441	   -12.3367	    -8.7280	    -2.7695	    14.5187	    -4.5319	
    30.2963	    19.0506	    22.1558	     8.7280	     9.2316	   -11.9171	    -7.3013	    -0.5035	    15.6937	    -3.0212	
    26.4359	    18.7149	    22.8271	     8.8959	    10.0708	   -11.3297	    -5.7907	     1.3428	    16.5329	    -1.2589	
    21.9040	    18.2114	    23.5825	     8.9798	    11.0779	   -10.7422	    -4.3640	     2.7695	    17.0364	     0.4196	
    17.3721	    17.7078	    24.3378	     9.0637	    12.2528	   -10.0708	    -2.9373	     3.7766	    17.2043	     2.0142	
    13.4277	    17.3721	    25.1770	     9.4833	    13.4277	    -9.2316	    -1.8463	     4.3640	    17.0364	     3.2730	
    10.4065	    17.2043	    25.9323	    10.1547	    14.3509	    -8.1406	    -1.1749	     4.5319	    16.7847	     4.1122	
     8.4763	    17.1204	    26.3519	    11.3297	    15.0223	    -6.7978	    -0.9232	     4.2801	    16.3651	     4.4479	
     7.3853	    17.0364	    26.5198	    12.8403	    15.1062	    -5.2872	    -1.4267	     3.4409	    16.0294	     4.3640	
     6.7978	    16.7847	    26.1002	    14.5187	    14.5187	    -3.7766	    -2.5177	     2.0981	    15.5258	     3.7766	
     6.4621	    16.2811	    25.2609	    15.9454	    13.1760	    -2.3499	    -4.2801	     0.1678	    14.8544	     2.7695	
     6.0425	    15.4419	    23.8342	    17.0364	    11.2457	    -1.2589	    -6.7139	    -2.0981	    14.0152	     1.2589	
     5.6229	    14.4348	    22.1558	    17.3721	     8.8959	    -0.4196	    -9.5673	    -4.3640	    13.0920	    -0.5875	
     5.2032	    13.3438	    20.3934	    17.1204	     6.3782	     0.0000	   -12.4207	    -6.5460	    12.0010	    -2.5177	
     4.8676	    12.3367	    18.7988	    16.2811	     4.0283	     0.2518	   -15.1062	    -8.3923	    10.9100	    -4.5319	
     4.6158	    11.5814	    17.4561	    14.9384	     2.0981	     0.4196	   -17.5400	    -9.9030	     9.7351	    -6.4621	
     4.2801	    10.9100	    16.4490	    13.5117	     0.5875	     0.5035	   -19.4702	   -10.8261	     8.5602	    -8.0566	
     3.9444	    10.4904	    15.7776	    12.0850	    -0.4196	     0.6714	   -20.8969	   -11.0779	     7.3013	    -9.3155	
     3.5248	    10.2386	    15.4419	    11.1618	    -0.7553	     1.0071	   -21.8201	   -10.4904	     6.2943	    -9.9030	
     3.1052	    10.3226	    15.5258	    10.9100	    -0.5035	     1.7624	   -22.0718	    -8.8959	     5.5389	    -9.9030	
     3.1052	    10.6583	    16.0294	    11.7493	     0.3357	     3.1052	   -21.5683	    -6.3782	     5.3711	    -9.1476	
     3.6926	    11.3297	    16.9525	    13.6795	     1.8463	     5.0354	   -20.3934	    -3.1052	     5.6229	    -7.8049	
     4.9515	    12.4207	    18.2953	    16.7847	     3.9444	     7.5531	   -18.7149	     0.8392	     6.4621	    -5.8746	
     7.0496	    13.8474	    19.8898	    20.7291	     6.3782	    10.7422	   -16.5329	     5.0354	     7.7209	    -3.5248	
     9.5673	    15.4419	    21.5683	    25.2609	     8.9798	    14.3509	   -14.1830	     9.1476	     9.3155	    -1.0071	
    12.4207	    17.0364	    23.2468	    29.9606	    11.4136	    18.2114	   -12.0010	    12.8403	    11.1618	     1.5106	
    15.1901	    18.3792	    24.6735	    34.1568	    13.1760	    21.9040	   -10.3226	    15.6937	    13.0081	     3.6926	
    17.5400	    19.3024	    25.4288	    37.3459	    14.0991	    25.0931	    -9.3155	    17.3721	    14.7705	     5.3711	
    19.3863	    19.5541	    25.5966	    39.3600	    13.9313	    27.6108	    -9.2316	    17.8757	    16.4490	     6.3782	
    20.6451	    19.1345	    25.0931	    39.9475	    12.7563	    29.2053	   -10.0708	    17.1204	    17.8757	     6.7139	
    21.5683	    18.2114	    24.1699	    39.3600	    10.9100	    29.8767	   -11.5814	    15.4419	    18.9667	     6.2943	
    22.1558	    16.9525	    23.0789	    37.7655	     8.7280	    29.7928	   -13.4277	    13.1760	    19.8059	     5.2872	
    22.5754	    15.6937	    21.9879	    35.7513	     6.5460	    29.1214	   -15.2740	    10.9100	    20.1416	     3.9444	
    22.9950	    14.5187	    21.2326	    33.6533	     4.7836	    28.1982	   -16.7007	     8.8120	    20.1416	     2.5177	
    23.3307	    13.7634	    21.1487	    31.8069	     3.7766	    27.0233	   -17.4561	     7.1335	    19.8898	     1.1749	
    23.5825	    13.3438	    21.6522	    30.3802	     3.6926	    25.8484	   -17.5400	     6.0425	    19.4702	     0.0839	
    23.5825	    13.3438	    22.7432	    29.3732	     4.3640	    24.6735	   -16.7847	     5.4550	    18.9667	    -0.7553	
    23.3307	    13.4277	    24.2538	    28.7018	     5.6229	    23.4146	   -15.5258	     5.1193	    18.3792	    -1.4267	
    22.5754	    13.5956	    25.7645	    28.1143	     7.1335	    21.9879	   -14.0991	     4.7836	    17.5400	    -1.8463	
    21.6522	    13.6795	    26.8555	    27.5269	     8.7280	    20.2255	   -12.5885	     4.2801	    16.6168	    -2.3499	
    20.5612	    13.5956	    27.5269	    26.6876	    10.0708	    18.1274	   -11.2457	     3.5248	    15.5258	    -2.6855	
    19.4702	    13.5956	    27.5269	    25.5127	    11.0779	    15.7776	   -10.1547	     2.5177	    14.5187	    -2.9373	
    18.6310	    13.6795	    26.9394	    24.2538	    11.9171	    13.5117	    -9.3155	     1.5945	    13.7634	    -2.9373	
    17.9596	    13.8474	    25.9323	    22.9950	    12.5046	    11.4136	    -8.4763	     0.8392	    13.2599	    -2.5177	
    17.5400	    14.2670	    24.5895	    22.0718	    13.0081	     9.9030	    -7.8049	     0.5035	    13.2599	    -1.5945	
    17.2882	    14.7705	    23.2468	    21.7361	    13.3438	     9.1476	    -7.2174	     0.6714	    13.6795	    -0.4196	
    17.0364	    15.1901	    21.8201	    22.1558	    13.6795	     9.3155	    -6.7139	     1.3428	    14.3509	     1.1749	
    16.8686	    15.3580	    20.5612	    23.5825	    13.9313	    10.3226	    -6.2103	     2.4338	    15.4419	     3.0212	
    16.7847	    15.3580	    19.3024	    25.6805	    14.3509	    12.0850	    -5.8746	     4.0283	    16.7007	     4.8676	
    16.8686	    14.9384	    18.1274	    28.3661	    14.7705	    14.2670	    -5.5389	     5.7907	    17.9596	     6.6299	
    17.1204	    14.3509	    16.9525	    31.0516	    15.2740	    16.6168	    -5.2032	     7.5531	    19.1345	     8.2245	
    17.7917	    13.6795	    15.8615	    33.4015	    15.7776	    18.7149	    -4.9515	     9.0637	    20.0577	     9.3994	
    18.7988	    12.9242	    14.6866	    35.0800	    16.0294	    20.2255	    -4.9515	     9.9030	    20.5612	    10.1547	
    20.0577	    12.3367	    13.3438	    35.7513	    15.9454	    20.8130	    -5.2872	     9.9030	    20.3934	    10.2386	
    21.5683	    11.6653	    11.8332	    35.3317	    15.4419	    20.3094	    -5.9586	     9.0637	    19.5541	     9.6512	
    23.1628	    10.9940	    10.1547	    33.9050	    14.5187	    18.8828	    -6.9656	     7.2174	    17.8757	     8.3923	
    24.7574	    10.4065	     8.4763	    31.3873	    13.2599	    16.4490	    -8.2245	     4.5319	    15.6097	     6.5460	
    26.1002	     9.8190	     7.0496	    28.1143	    11.9171	    13.3438	    -9.5673	     1.0910	    12.7563	     4.3640	
    27.1072	     9.4833	     5.9586	    24.4217	    10.6583	     9.9869	   -10.7422	    -2.6855	     9.7351	     2.0981	
    27.6947	     9.3994	     5.5389	    20.3934	     9.7351	     6.7139	   -11.5814	    -6.2943	     6.8817	     0.0839	
    27.6108	     9.5673	     5.8746	    16.4490	     9.2316	     3.9444	   -11.9171	    -9.4833	     4.5319	    -1.1749	
    26.7715	     9.8190	     6.7139	    12.5885	     9.1476	     1.7624	   -11.7493	   -12.0010	     2.6016	    -1.7624	
    25.0931	    10.0708	     7.9727	     8.9798	     9.3994	     0.0839	   -11.4136	   -13.8474	     1.0910	    -1.8463	
    22.9111	    10.2386	     9.3994	     5.7068	     9.8190	    -1.0910	   -10.9940	   -15.0223	    -0.2518	    -1.4267	
    20.2255	    10.1547	    10.7422	     2.6855	    10.0708	    -1.9302	   -10.5743	   -15.6937	    -1.5945	    -1.0071	
    17.4561	     9.9030	    11.8332	     0.0839	    10.1547	    -2.5177	   -10.4065	   -16.1133	    -3.1052	    -0.7553	
    14.5187	     9.4833	    12.5046	    -2.0142	     9.9030	    -2.9373	   -10.4904	   -16.2811	    -4.7836	    -0.8392	
    11.4975	     8.7280	    12.8403	    -3.5248	     9.3155	    -3.1891	   -10.8261	   -16.1972	    -6.5460	    -1.2589	
     8.6441	     7.9727	    12.9242	    -4.3640	     8.5602	    -3.0212	   -11.1618	   -15.8615	    -7.8049	    -1.8463	
     5.9586	     7.2174	    13.0920	    -4.3640	     7.8888	    -2.5177	   -11.4975	   -15.1062	    -8.2245	    -2.2659	
     3.6087	     6.7139	    13.3438	    -3.6087	     7.5531	    -1.5945	   -11.6653	   -13.8474	    -7.4692	    -2.2659	
     1.9302	     6.5460	    13.8474	    -2.1820	     7.6370	    -0.1678	   -11.4975	   -12.0850	    -5.5389	    -1.8463	
     1.0071	     6.6299	    14.6027	    -0.0839	     8.3084	     1.5945	   -10.9940	    -9.8190	    -2.6855	    -0.8392	
     0.7553	     7.0496	    15.5258	     2.3499	     9.3994	     3.6087	   -10.2386	    -7.3013	     0.7553	     0.6714	
     1.2589	     7.8049	    16.7847	     5.0354	    10.9100	     5.6229	    -9.2316	    -4.6158	     4.6158	     2.5177	
     2.2659	     8.8120	    18.1274	     7.8049	    12.5885	     7.6370	    -8.0566	    -1.8463	     8.6441	     4.5319	
     3.4409	     9.8190	    19.5541	    10.4065	    14.2670	     9.4833	    -6.8817	     0.7553	    12.5046	     6.6299	
     4.6158	    10.7422	    20.7291	    12.4207	    15.6937	    10.8261	    -5.9586	     2.8534	    16.1133	     8.5602	
     5.5389	    11.3297	    21.6522	    13.6795	    16.5329	    11.5814	    -5.3711	     4.3640	    19.0506	    10.1547	
     6.1264	    11.6653	    22.1558	    14.0991	    16.7847	    11.5814	    -5.1193	     5.2872	    21.1487	    11.2457	
     6.3782	    11.6653	    22.2397	    13.6795	    16.5329	    10.9940	    -5.2032	     5.5389	    22.3236	    12.0010	
     6.5460	    11.4975	    22.0718	    12.7563	    16.0294	     9.9030	    -5.4550	     5.1193	    22.5754	    12.3367	
     6.5460	    11.2457	    21.6522	    11.6653	    15.4419	     8.5602	    -5.6229	     4.2801	    22.0718	    12.3367	
     6.7978	    11.1618	    21.3165	    10.8261	    15.0223	     7.3853	    -5.6229	     2.9373	    20.8969	    12.0850	
     7.3013	    11.1618	    21.1487	    10.5743	    14.9384	     6.6299	    -5.3711	     1.2589	    19.2184	    11.7493	
     8.1406	    11.5814	    21.2326	    11.0779	    15.1901	     6.2943	    -4.6997	    -0.5875	    17.3721	    11.2457	
     9.3155	    12.3367	    21.8201	    12.2528	    15.9454	     6.6299	    -3.6926	    -2.5177	    15.5258	    10.8261	
    10.4904	    13.4277	    22.7432	    13.8474	    17.0364	     7.3013	    -2.4338	    -4.4479	    13.8474	    10.5743	
    11.4136	    14.6027	    23.9182	    15.3580	    18.4631	     8.2245	    -0.9232	    -6.1264	    12.4207	    10.4904	
    11.7493	    15.7776	    25.2609	    16.2811	    19.8898	     8.9798	     0.5035	    -7.8049	    11.2457	    10.4904	
    11.4975	    16.7847	    26.6037	    16.4490	    21.2326	     9.3994	     1.7624	    -9.3155	    10.1547	    10.5743	
    10.5743	    17.5400	    27.7786	    15.4419	    22.3236	     9.1476	     2.6855	   -10.7422	     8.9798	    10.4904	
     9.3155	    17.9596	    28.8696	    13.5117	    22.9950	     8.2245	     3.1052	   -12.1689	     7.7209	    10.0708	
     7.8888	    18.1274	    29.5410	    10.7422	    23.1628	     6.6299	     2.9373	   -13.5956	     6.1264	     9.1476	
     6.4621	    17.8757	    29.9606	     7.4692	    22.7432	     4.2801	     2.2659	   -14.9384	     4.2801	     7.8049	
     5.2872	    17.2882	    29.8767	     3.9444	    21.8201	     1.5106	     1.0071	   -16.2811	     2.1820	     5.8746	
     4.4479	    16.4490	    29.4571	     0.5875	    20.4773	    -1.5106	    -0.5035	   -17.4561	     0.0000	     3.6926	
     3.9444	    15.5258	    28.7018	    -2.2659	    18.8828	    -4.4479	    -2.0981	   -18.3792	    -2.1820	     1.3428	
     3.7766	    14.6027	    27.6947	    -4.4479	    17.2882	    -7.0496	    -3.6926	   -18.7988	    -4.1962	    -0.7553	
     3.7766	    13.6795	    26.6876	    -5.7068	    15.6937	    -9.0637	    -5.1193	   -18.7988	    -6.0425	    -2.5177	
     3.8605	    12.9242	    25.5966	    -6.2103	    14.2670	   -10.4904	    -6.5460	   -18.4631	    -7.5531	    -3.8605	
     3.9444	    12.0850	    24.6735	    -5.8746	    13.0920	   -11.3297	    -7.8049	   -17.7917	    -8.8120	    -4.8676	
     3.9444	    11.2457	    23.9182	    -4.9515	    12.0010	   -11.6653	    -9.0637	   -16.9525	    -9.5673	    -5.4550	
     3.9444	    10.5743	    23.3307	    -3.5248	    11.2457	   -11.6653	   -10.2386	   -16.1972	    -9.8190	    -5.7907	
     4.0283	    10.0708	    22.9950	    -1.5945	    10.6583	   -11.1618	   -11.2457	   -15.4419	    -9.4833	    -5.8746	
     4.6997	     9.9030	    23.0789	     0.5875	    10.5743	   -10.4065	   -12.0010	   -14.6866	    -8.3923	    -5.7068	
     5.8746	    10.3226	    23.4985	     3.1052	    10.9100	    -9.3155	   -12.3367	   -13.8474	    -6.7978	    -5.2032	
     7.6370	    11.2457	    24.3378	     5.7907	    11.6653	    -7.8888	   -12.2528	   -12.8403	    -4.9515	    -4.6158	
     9.7351	    12.5885	    25.5127	     8.3923	    12.8403	    -6.2943	   -11.9171	   -11.4975	    -2.9373	    -4.0283	
    11.6653	    14.0991	    26.7715	    10.7422	    14.2670	    -4.7836	   -11.3297	    -9.9869	    -1.1749	    -3.5248	
    13.0920	    15.4419	    27.8625	    12.5046	    15.5258	    -3.5248	   -10.9100	    -8.3923	     0.2518	    -3.3569	
    13.7634	    16.4490	    28.7018	    13.5956	    16.6168	    -2.6016	   -10.6583	    -6.8817	     1.2589	    -3.4409	
    13.7634	    17.0364	    29.0375	    13.9313	    17.4561	    -2.2659	   -10.7422	    -5.6229	     1.7624	    -3.8605	
    13.4277	    17.1204	    28.9536	    13.5956	    17.9596	    -2.3499	   -11.0779	    -4.6997	     2.0142	    -4.4479	
    12.8403	    16.9525	    28.3661	    12.8403	    18.2114	    -2.6016	   -11.6653	    -4.0283	     2.0142	    -5.0354	
    12.4207	    16.4490	    27.2751	    12.1689	    18.2114	    -2.8534	   -12.2528	    -3.4409	     2.0142	    -5.3711	
    12.3367	    15.8615	    25.8484	    11.8332	    18.1274	    -2.7695	   -12.7563	    -2.9373	     2.0981	    -5.3711	
    12.5885	    15.0223	    24.0860	    12.0850	    17.7917	    -2.3499	   -13.1760	    -2.2659	     2.5177	    -4.8676	
    13.1760	    14.0991	    21.9879	    13.0081	    17.1204	    -1.3428	   -13.5117	    -1.5106	     3.3569	    -3.9444	
    14.0991	    12.9242	    19.7220	    14.6027	    15.9454	     0.1678	   -14.0152	    -0.5035	     4.4479	    -2.6855	
    15.2740	    11.5814	    17.2882	    16.7847	    14.3509	     2.0981	   -14.7705	     0.6714	     5.9586	    -1.2589	
    16.7007	    10.3226	    14.9384	    19.5541	    12.5046	     4.3640	   -15.6937	     1.9302	     7.6370	     0.4196	
    18.0435	     9.1476	    12.8403	    22.9950	    10.4065	     7.0496	   -16.7847	     3.3569	     9.4833	     2.0142	
    19.1345	     8.2245	    11.1618	    27.1072	     8.3923	     9.9030	   -17.7917	     4.8676	    11.3297	     3.4409	
    19.7220	     7.5531	     9.7351	    31.7230	     6.3782	    13.0081	   -18.7988	     6.3782	    13.0081	     4.6158	
    19.4702	     6.9656	     8.6441	    36.8423	     4.6158	    16.1972	   -19.5541	     7.8049	    14.2670	     5.4550	
    18.6310	     6.3782	     7.8049	    42.1295	     3.0212	    19.3024	   -20.0577	     8.9798	    15.2740	     6.0425	
    17.2043	     5.8746	     7.2174	    47.3328	     1.8463	    22.0718	   -20.3094	     9.8190	    15.9454	     6.2943	
    15.5258	     5.2872	     6.8817	    51.7807	     1.1749	    24.3378	   -20.3094	    10.3226	    16.1972	     6.2103	
    13.8474	     4.7836	     6.8817	    54.9698	     0.8392	    25.6805	   -20.3094	    10.2386	    15.7776	     5.7068	
    12.1689	     4.2801	     7.0496	    56.2286	     0.7553	    26.0162	   -20.3934	     9.5673	    14.6027	     4.7836	
    10.5743	     3.7766	     7.3853	    55.3055	     0.8392	    25.1770	   -20.6451	     8.3084	    12.7563	     3.3569	
     9.1476	     3.3569	     7.7209	    52.0325	     0.9232	    23.1628	   -21.0648	     6.6299	    10.4065	     1.6785	
     8.1406	     3.2730	     8.3923	    46.5775	     1.2589	    20.3094	   -21.3165	     4.8676	     7.7209	     0.0000	
     7.8049	     3.6087	     9.4833	    39.6118	     1.8463	    17.0364	   -21.4005	     3.2730	     4.9515	    -1.5106	
     8.3084	     4.3640	    10.9100	    31.8069	     2.6855	    13.5117	   -21.1487	     1.9302	     2.2659	    -2.7695	
     9.5673	     5.6229	    12.6724	    24.0860	     3.7766	    10.2386	   -20.5612	     0.9232	    -0.4196	    -3.6926	
    11.2457	     7.1335	    14.4348	    17.1204	     4.8676	     7.2174	   -19.7220	     0.1678	    -3.0212	    -4.3640	
    13.1760	     8.5602	    16.0294	    11.5814	     5.7907	     4.7836	   -18.7988	    -0.4196	    -5.3711	    -5.0354	
    15.0223	     9.7351	    17.1204	     7.7209	     6.3782	     3.0212	   -17.9596	    -0.6714	    -7.3013	    -5.4550	
    16.4490	    10.3226	    17.7078	     5.7068	     6.4621	     1.9302	   -17.3721	    -0.7553	    -8.5602	    -5.7907	
    17.2882	    10.4065	    17.6239	     5.3711	     6.0425	     1.5106	   -17.2043	    -0.5035	    -8.8959	    -5.9586	
    17.4561	     9.7351	    16.7847	     6.3782	     4.9515	     1.5945	   -17.4561	    -0.0839	    -8.2245	    -5.7907	
    16.7847	     8.3084	    15.4419	     8.3084	     3.4409	     1.9302	   -18.2114	     0.4196	    -6.5460	    -5.3711	
    15.3580	     6.3782	    13.5956	    10.7422	     1.5106	     2.4338	   -19.3863	     1.0071	    -4.1122	    -4.8676	
    13.2599	     4.1122	    11.5814	    13.3438	    -0.5035	     2.9373	   -20.9808	     1.5106	    -1.2589	    -4.3640	
    10.7422	     1.7624	     9.6512	    15.7776	    -2.5177	     3.3569	   -22.6593	     1.7624	     1.3428	    -3.9444	
     8.0566	    -0.2518	     7.9727	    17.7078	    -4.1962	     3.5248	   -24.3378	     1.5945	     3.4409	    -3.6087	
     5.6229	    -1.7624	     6.7978	    18.8828	    -5.3711	     3.5248	   -25.7645	     1.0071	     4.6997	    -3.3569	
     3.7766	    -2.5177	     6.1264	    18.9667	    -5.9586	     3.1891	   -26.8555	    -0.1678	     5.2872	    -3.1891	
     2.6016	    -2.6016	     5.7907	    17.8757	    -6.1264	     2.4338	   -27.6108	    -1.8463	     5.2872	    -3.1891	
     2.3499	    -2.0981	     5.7068	    15.7776	    -5.8746	     1.4267	   -28.0304	    -3.8605	     4.8676	    -3.1052	
     2.9373	    -1.0071	     5.8746	    13.0920	    -5.1193	     0.3357	   -28.0304	    -5.7907	     4.4479	    -3.0212	
     4.1962	     0.5035	     6.3782	    10.2386	    -4.0283	    -0.5875	   -27.6108	    -7.3013	     4.3640	    -2.6016	
     5.9586	     2.3499	     7.3013	     7.8049	    -2.4338	    -1.1749	   -26.7715	    -8.1406	     4.8676	    -1.8463	
     8.0566	     4.2801	     8.4763	     6.2103	    -0.5035	    -1.0910	   -25.4288	    -8.2245	     5.8746	    -0.6714	
    10.2386	     6.2943	     9.8190	     5.5389	     1.6785	    -0.4196	   -23.7503	    -7.6370	     7.3853	     0.7553	
    12.4207	     8.0566	    11.1618	     5.7068	     3.8605	     0.6714	   -21.9040	    -6.5460	     9.0637	     2.2659	
    14.2670	     9.4833	    12.2528	     6.4621	     5.6229	     1.9302	   -20.2255	    -5.4550	    10.4904	     3.6087	
    15.6937	    10.3226	    12.7563	     7.4692	     6.7978	     3.1052	   -18.9667	    -4.5319	    11.4975	     4.4479	
    16.4490	    10.5743	    12.6724	     8.2245	     7.1335	     3.9444	   -18.2953	    -3.8605	    11.7493	     4.6158	
    16.5329	    10.1547	    11.8332	     8.3923	     6.6299	     4.1122	   -18.3792	    -3.7766	    11.0779	     3.9444	
    16.1133	     9.1476	    10.5743	     7.8049	     5.3711	     3.6926	   -19.0506	    -4.0283	     9.6512	     2.4338	
    15.3580	     7.8049	     9.1476	     6.4621	     3.6087	     2.6855	   -20.2255	    -4.6158	     7.5531	     0.3357	
    14.6866	     6.6299	     7.8049	     4.3640	     1.5106	     1.3428	   -21.7361	    -5.4550	     5.2032	    -2.1820	
    14.1830	     5.6229	     6.7978	     2.0142	    -0.5035	    -0.1678	   -23.2468	    -6.2103	     2.6855	    -4.6997	
    13.9313	     5.1193	     6.2103	    -0.3357	    -2.3499	    -1.5106	   -24.6735	    -6.9656	     0.4196	    -6.9656	
    14.0991	     5.1193	     6.0425	    -2.4338	    -3.9444	    -2.6016	   -26.0162	    -7.5531	    -1.5106	    -8.8120	
    14.3509	     5.5389	     6.2943	    -3.9444	    -5.2872	    -3.3569	   -27.1072	    -8.0566	    -3.1891	   -10.1547	
    14.8544	     6.3782	     6.9656	    -4.8676	    -6.2103	    -3.7766	   -27.9465	    -8.3084	    -4.5319	   -11.1618	
    15.3580	     7.4692	     7.8888	    -5.2032	    -6.7139	    -3.8605	   -28.4500	    -8.4763	    -5.7907	   -11.8332	
    15.6937	     8.6441	     9.0637	    -4.9515	    -6.7978	    -3.6087	   -28.7018	    -8.5602	    -6.7978	   -12.2528	
    15.7776	     9.8190	    10.4904	    -4.1962	    -6.4621	    -3.2730	   -28.6179	    -8.6441	    -7.7209	   -12.5885	
    15.5258	    10.9100	    11.9171	    -3.1891	    -5.8746	    -2.7695	   -28.3661	    -8.7280	    -8.5602	   -12.7563	
    15.0223	    11.7493	    13.3438	    -2.0142	    -5.0354	    -2.2659	   -27.9465	    -8.9798	    -9.1476	   -12.7563	
    14.3509	    12.4207	    14.5187	    -0.7553	    -4.1122	    -1.6785	   -27.5269	    -9.1476	    -9.3155	   -12.4207	
    13.6795	    12.8403	    15.3580	     0.5875	    -3.1052	    -1.0910	   -26.9394	    -9.3155	    -8.7280	   -11.9171	
    13.2599	    13.0081	    16.0294	     2.0142	    -2.0981	    -0.5035	   -26.3519	    -9.2316	    -7.3013	   -10.9940	
    13.2599	    13.0920	    16.3651	     3.4409	    -1.0910	     0.2518	   -25.5966	    -8.8959	    -5.0354	    -9.9030	
    13.8474	    13.0920	    16.7007	     5.1193	     0.0839	     1.0910	   -24.5895	    -8.2245	    -2.1820	    -8.4763	
    15.1062	    13.2599	    16.8686	     6.9656	     1.3428	     2.0981	   -23.3307	    -7.2174	     1.0071	    -6.9656	
    16.9525	    13.5956	    17.1204	     9.0637	     2.7695	     3.1891	   -21.6522	    -5.8746	     4.0283	    -5.5389	
    19.0506	    13.8474	    17.2043	    11.2457	     4.1962	     4.3640	   -19.7220	    -4.2801	     6.7139	    -4.1962	
    21.1487	    14.0152	    17.1204	    13.5956	     5.4550	     5.5389	   -17.7078	    -2.6855	     8.8120	    -3.1052	
    22.7432	    14.0152	    16.7847	    15.7776	     6.3782	     6.6299	   -15.6097	    -1.0071	    10.3226	    -2.1820	
    23.5825	    13.6795	    16.3651	    17.9596	     6.7978	     7.6370	   -13.8474	     0.5035	    11.4136	    -1.5106	
    23.5825	    13.1760	    15.9454	    20.0577	     6.8817	     8.7280	   -12.3367	     1.9302	    12.1689	    -1.0910	
    22.5754	    12.5046	    15.5258	    21.9879	     6.4621	     9.8190	   -11.3297	     3.1891	    12.5885	    -0.9232	
    20.6451	    11.4975	    15.0223	    23.9182	     5.6229	    10.8261	   -11.0779	     4.0283	    12.5046	    -1.0910	
    17.7917	    10.0708	    14.4348	    25.6805	     4.3640	    11.6653	   -11.5814	     4.4479	    11.8332	    -1.9302	
    14.0991	     8.1406	    13.5117	    27.1072	     2.5177	    12.3367	   -13.0081	     4.2801	    10.4065	    -3.3569	
     9.9030	     5.7068	    12.1689	    28.2822	     0.1678	    12.5885	   -15.1901	     3.6087	     8.3084	    -5.2872	
     5.4550	     3.0212	    10.6583	    28.9536	    -2.5177	    12.5046	   -18.0435	     2.4338	     5.7068	    -7.7209	
     1.2589	     0.0839	     8.9798	    29.2892	    -5.2872	    12.1689	   -21.2326	     0.8392	     2.6855	   -10.3226	
    -2.5177	    -2.6016	     7.4692	    29.2053	    -7.8888	    11.4975	   -24.4217	    -1.2589	    -0.4196	   -12.9242	
    -5.5389	    -4.8676	     6.1264	    28.7018	    -9.9030	    10.7422	   -27.1912	    -3.5248	    -3.5248	   -15.2740	
    -7.8049	    -6.5460	     5.3711	    27.8625	   -11.1618	     9.9030	   -29.2053	    -5.8746	    -6.2943	   -17.2043	
    -9.2316	    -7.4692	     5.0354	    26.6876	   -11.4975	     8.9798	   -30.3802	    -8.0566	    -8.4763	   -18.3792	
   -10.0708	    -7.8888	     5.2872	    25.0931	   -10.9940	     7.9727	   -30.6320	    -9.9030	    -9.9030	   -18.7988	
   -10.3226	    -7.7209	     5.7907	    22.9950	    -9.9030	     6.8817	   -30.1285	   -11.3297	   -10.4904	   -18.3792	
   -10.4065	    -7.2174	     6.3782	    20.3094	    -8.4763	     5.6229	   -29.0375	   -12.3367	   -10.3226	   -17.2882	
   -10.4065	    -6.7139	     6.6299	    16.9525	    -7.0496	     4.0283	   -27.6108	   -13.0920	    -9.7351	   -15.6937	
   -10.5743	    -6.3782	     6.3782	    13.0081	    -6.0425	     2.0142	   -26.1841	   -13.7634	    -8.8120	   -13.9313	
   -10.9940	    -6.3782	     5.3711	     8.5602	    -5.6229	    -0.4196	   -25.0931	   -14.4348	    -8.0566	   -12.2528	
   -11.6653	    -6.7978	     3.7766	     3.8605	    -5.7907	    -3.1891	   -24.3378	   -15.4419	    -7.6370	   -10.9940	
   -12.5046	    -7.4692	     1.7624	    -1.0071	    -6.2943	    -6.2103	   -23.9182	   -16.7007	    -7.7209	   -10.3226	
   -13.1760	    -8.1406	    -0.1678	    -5.7907	    -6.9656	    -9.1476	   -23.8342	   -18.3792	    -8.3923	   -10.3226	
   -13.5117	    -8.7280	    -1.7624	   -10.2386	    -7.5531	   -11.9171	   -23.9182	   -20.2255	    -9.4833	   -10.8261	
   -13.2599	    -9.1476	    -2.6855	   -14.2670	    -7.8888	   -14.2670	   -24.0860	   -22.1558	   -10.7422	   -11.7493	
   -12.4207	    -9.1476	    -3.0212	   -17.6239	    -8.0566	   -16.0294	   -24.1699	   -23.9182	   -11.9171	   -12.8403	
   -10.9940	    -8.7280	    -2.6855	   -20.1416	    -7.8049	   -16.9525	   -24.1699	   -25.3448	   -12.9242	   -14.0152	
    -8.8959	    -7.9727	    -1.7624	   -21.6522	    -7.3013	   -17.0364	   -23.9182	   -26.3519	   -13.6795	   -14.8544	
    -6.3782	    -6.7978	    -0.3357	   -21.9879	    -6.5460	   -16.3651	   -23.5825	   -26.8555	   -14.0152	   -15.3580	
    -3.6087	    -5.5389	     1.2589	   -21.3165	    -5.7068	   -15.0223	   -22.9950	   -26.8555	   -14.0991	   -15.5258	
    -0.8392	    -4.1122	     2.9373	   -19.6381	    -4.9515	   -13.3438	   -22.3236	   -26.1841	   -13.8474	   -15.3580	
     1.8463	    -2.8534	     4.4479	   -17.2882	    -4.3640	   -11.4136	   -21.5683	   -25.0092	   -13.1760	   -14.8544	
     4.1962	    -1.7624	     5.7068	   -14.4348	    -4.0283	    -9.4833	   -20.8969	   -23.2468	   -12.0010	   -14.0152	
     6.2943	    -0.9232	     6.7139	   -11.0779	    -3.7766	    -7.6370	   -20.1416	   -20.9808	    -9.9869	   -12.8403	
     7.9727	    -0.1678	     7.3853	    -7.6370	    -3.6926	    -5.8746	   -19.4702	   -18.5471	    -7.3853	   -11.2457	
     9.3155	     0.3357	     7.8888	    -4.1122	    -3.6087	    -4.3640	   -18.8828	   -16.0294	    -4.3640	    -9.5673	
    10.1547	     0.7553	     8.0566	    -0.6714	    -3.6087	    -3.1891	   -18.4631	   -13.7634	    -1.4267	    -8.0566	
    10.6583	     0.9232	     7.9727	     2.5177	    -3.6087	    -2.3499	   -18.2114	   -12.1689	     0.9232	    -6.9656	
    10.9100	     1.0910	     7.5531	     5.2032	    -3.7766	    -2.0981	   -18.1274	   -11.4136	     2.1820	    -6.6299	
    10.8261	     1.0071	     6.9656	     7.1335	    -4.0283	    -2.2659	   -18.2953	   -11.4975	     2.1820	    -7.1335	
    10.7422	     1.0071	     6.2943	     8.3084	    -4.4479	    -3.0212	   -18.6310	   -12.3367	     1.1749	    -8.2245	
    10.7422	     1.0071	     5.5389	     8.6441	    -4.9515	    -4.1122	   -19.0506	   -13.6795	    -0.5035	    -9.7351	
    10.9100	     1.0910	     4.9515	     8.1406	    -5.4550	    -5.3711	   -19.5541	   -15.1901	    -2.1820	   -11.1618	
    11.3297	     1.4267	     4.6158	     6.9656	    -5.9586	    -6.6299	   -20.0577	   -16.5329	    -3.7766	   -12.4207	
    11.8332	     2.0142	     4.6997	     5.2032	    -6.2943	    -7.8049	   -20.4773	   -17.7078	    -4.9515	   -13.2599	
    12.3367	     2.7695	     5.0354	     3.0212	    -6.4621	    -8.8120	   -20.8130	   -18.4631	    -5.7907	   -13.7634	
    12.8403	     3.6926	     5.7068	     0.6714	    -6.5460	    -9.3994	   -20.9808	   -18.7988	    -6.1264	   -13.9313	
    13.3438	     4.6997	     6.5460	    -1.5945	    -6.5460	    -9.7351	   -21.0648	   -18.7988	    -6.1264	   -13.7634	
    13.8474	     5.6229	     7.4692	    -3.5248	    -6.4621	    -9.7351	   -21.1487	   -18.3792	    -5.7907	   -13.3438	
    14.1830	     6.3782	     8.3084	    -5.1193	    -6.3782	    -9.5673	   -21.3165	   -17.7917	    -5.1193	   -12.6724	
    14.5187	     6.7139	     8.9798	    -6.4621	    -6.2943	    -9.3155	   -21.7361	   -17.2043	    -4.4479	   -12.0010	
    14.3509	     6.3782	     9.0637	    -7.5531	    -6.5460	    -9.2316	   -22.3236	   -16.9525	    -3.9444	   -11.4975	
    13.5117	     5.2032	     8.4763	    -8.5602	    -7.1335	    -9.5673	   -23.3307	   -17.2043	    -3.8605	   -11.2457	
    11.7493	     3.1052	     7.0496	    -9.4833	    -8.2245	   -10.4065	   -24.6735	   -18.0435	    -4.3640	   -11.4136	
     8.8959	     0.0839	     4.8676	   -10.3226	    -9.6512	   -11.4975	   -26.2680	   -19.3863	    -5.3711	   -11.8332	
     4.8676	    -3.6087	     2.1820	   -10.6583	   -11.4136	   -12.6724	   -27.8625	   -20.9808	    -6.7139	   -12.3367	
     0.1678	    -7.6370	    -0.9232	   -10.4065	   -13.0081	   -13.6795	   -29.2053	   -22.4915	    -8.2245	   -12.8403	
    -4.6997	   -11.5814	    -3.7766	    -9.3155	   -14.4348	   -14.3509	   -30.0446	   -23.4985	    -9.5673	   -13.0920	
    -9.2316	   -14.9384	    -6.2103	    -7.3013	   -15.2740	   -14.4348	   -30.2963	   -23.9182	   -10.4904	   -13.0920	
   -12.9242	   -17.4561	    -7.8888	    -4.6158	   -15.6097	   -13.8474	   -30.0446	   -23.5825	   -10.9100	   -12.7563	
   -15.7776	   -19.0506	    -8.7280	    -1.3428	   -15.3580	   -12.6724	   -29.3732	   -22.4075	   -10.7422	   -12.2528	
   -17.6239	   -19.6381	    -8.7280	     2.1820	   -14.6866	   -11.0779	   -28.3661	   -20.6451	   -10.0708	   -11.4975	
   -18.6310	   -19.4702	    -8.1406	     5.6229	   -13.8474	    -9.2316	   -27.3590	   -18.4631	    -8.8120	   -10.6583	
   -18.9667	   -18.7149	    -7.1335	     8.8120	   -12.7563	    -7.1335	   -26.3519	   -16.1133	    -7.1335	    -9.6512	
   -18.7149	   -17.5400	    -5.7907	    11.4975	   -11.8332	    -5.0354	   -25.4288	   -13.7634	    -4.8676	    -8.5602	
   -17.7917	   -16.1972	    -4.3640	    13.5956	   -10.9940	    -2.9373	   -24.5895	   -11.4975	    -2.0981	    -7.2174	
   -16.4490	   -14.6866	    -2.9373	    15.2740	   -10.4065	    -0.9232	   -23.9182	    -9.5673	     1.1749	    -5.7907	
   -14.6866	   -13.2599	    -1.6785	    16.2811	   -10.1547	     0.9232	   -23.4146	    -7.9727	     4.5319	    -4.2801	
   -12.8403	   -12.0850	    -0.5875	    16.7847	   -10.2386	     2.4338	   -23.1628	    -6.8817	     7.4692	    -3.1052	
   -11.2457	   -11.2457	     0.0000	    16.6168	   -10.6583	     3.5248	   -23.2468	    -6.4621	     9.5673	    -2.4338	
    -9.9869	   -10.9940	     0.1678	    15.8615	   -11.4136	     3.9444	   -23.8342	    -7.0496	    10.4065	    -2.4338	
    -9.3994	   -11.3297	    -0.2518	    14.5187	   -12.5046	     3.6926	   -24.7574	    -8.7280	     9.8190	    -3.2730	
    -9.4833	   -12.2528	    -1.0910	    12.5046	   -14.0152	     2.6855	   -26.1841	   -11.4136	     8.1406	    -4.8676	
   -10.3226	   -13.6795	    -2.3499	    10.0708	   -15.6937	     1.1749	   -28.0304	   -14.8544	     5.5389	    -6.8817	
   -11.4975	   -15.2740	    -3.7766	     7.4692	   -17.3721	    -0.6714	   -29.9606	   -18.7149	     2.6016	    -9.0637	
   -12.6724	   -16.7847	    -5.2032	     4.8676	   -18.9667	    -2.6016	   -31.8069	   -22.4915	    -0.1678	   -11.1618	
   -13.4277	   -17.8757	    -6.2943	     2.5177	   -20.2255	    -4.2801	   -33.4015	   -25.7645	    -2.5177	   -12.8403	
   -13.5956	   -18.2953	    -6.9656	     0.3357	   -20.8969	    -5.6229	   -34.4086	   -28.2822	    -4.1962	   -13.8474	
   -12.7563	   -18.0435	    -7.3013	    -1.6785	   -20.9808	    -6.7978	   -34.8282	   -29.7928	    -5.3711	   -14.3509	
   -11.0779	   -17.2043	    -7.1335	    -3.6926	   -20.4773	    -7.7209	   -34.5764	   -30.4642	    -6.0425	   -14.2670	
    -8.6441	   -15.6937	    -6.6299	    -5.7907	   -19.4702	    -8.7280	   -33.7372	   -30.3802	    -6.2103	   -13.8474	
    -5.7068	   -13.8474	    -5.8746	    -8.0566	   -18.0435	    -9.7351	   -32.5623	   -29.6249	    -6.2103	   -13.2599	
    -2.5177	   -11.6653	    -4.9515	   -10.3226	   -16.1972	   -10.8261	   -30.9677	   -28.4500	    -5.7907	   -12.5046	
     0.4196	    -9.3994	    -3.8605	   -12.4207	   -14.0991	   -11.8332	   -29.2892	   -27.0233	    -5.2032	   -11.8332	
     3.1052	    -7.2174	    -2.6855	   -14.0152	   -11.9171	   -12.6724	   -27.6947	   -25.4288	    -4.4479	   -11.3297	
     5.2032	    -5.2032	    -1.5945	   -15.1901	    -9.6512	   -13.2599	   -26.1002	   -23.8342	    -3.6087	   -11.0779	
     6.4621	    -3.5248	    -0.5035	   -15.7776	    -7.5531	   -13.5117	   -24.7574	   -22.4075	    -2.8534	   -11.0779	
     6.8817	    -2.4338	     0.4196	   -15.9454	    -5.7907	   -13.3438	   -23.8342	   -21.1487	    -2.2659	   -11.3297	
     6.3782	    -2.0142	     0.9232	   -15.7776	    -4.6158	   -12.9242	   -23.3307	   -20.3094	    -2.0142	   -11.9171	
     4.6997	    -2.3499	     0.9232	   -15.3580	    -4.2801	   -12.3367	   -23.4985	   -19.7220	    -2.0142	   -12.6724	
     2.0981	    -3.5248	     0.3357	   -14.6866	    -4.7836	   -11.4975	   -24.1699	   -19.4702	    -2.4338	   -13.5956	
    -1.2589	    -5.3711	    -0.7553	   -13.7634	    -5.8746	   -10.5743	   -25.3448	   -19.4702	    -3.1891	   -14.5187	
    -5.0354	    -7.6370	    -2.2659	   -12.5885	    -7.5531	    -9.4833	   -26.6876	   -19.4702	    -4.1122	   -15.3580	
    -8.8120	   -10.0708	    -3.8605	   -11.0779	    -9.3155	    -8.3084	   -28.1143	   -19.3863	    -5.2032	   -16.0294	
   -12.0010	   -12.3367	    -5.2872	    -9.2316	   -11.0779	    -7.0496	   -29.3732	   -19.3024	    -6.2943	   -16.5329	
   -14.4348	   -14.3509	    -6.5460	    -6.9656	   -12.4207	    -5.7907	   -30.3802	   -19.0506	    -7.2174	   -16.7847	
   -15.8615	   -15.8615	    -7.4692	    -4.2801	   -13.3438	    -4.5319	   -31.0516	   -18.5471	    -7.8888	   -16.7007	
   -16.3651	   -16.8686	    -7.9727	    -1.3428	   -13.8474	    -3.2730	   -31.3873	   -17.9596	    -8.3084	   -16.2811	
   -16.1133	   -17.4561	    -8.3084	     1.7624	   -14.0991	    -2.1820	   -31.3873	   -17.2043	    -8.4763	   -15.6937	
   -15.1901	   -17.6239	    -8.4763	     4.7836	   -14.1830	    -1.2589	   -31.2195	   -16.3651	    -8.5602	   -15.0223	
   -13.7634	   -17.4561	    -8.7280	     7.2174	   -14.2670	    -0.6714	   -31.0516	   -15.6097	    -8.7280	   -14.4348	
   -11.9171	   -16.9525	    -8.8959	     8.6441	   -14.4348	    -0.6714	   -30.8838	   -15.0223	    -9.0637	   -14.0991	
    -9.4833	   -16.1133	    -8.9798	     8.9798	   -14.4348	    -1.1749	   -30.5481	   -14.6027	    -9.6512	   -14.0152	
    -6.5460	   -14.7705	    -8.6441	     7.9727	   -14.1830	    -2.1820	   -30.2124	   -14.5187	   -10.4904	   -14.2670	
    -3.2730	   -13.0920	    -7.9727	     5.8746	   -13.5956	    -3.6926	   -29.6249	   -14.6866	   -11.6653	   -14.8544	
     0.0000	   -11.1618	    -6.8817	     2.8534	   -12.5046	    -5.3711	   -28.9536	   -15.2740	   -13.0920	   -15.7776	
     2.6855	    -9.4833	    -5.6229	    -0.5875	   -11.2457	    -7.3013	   -28.1982	   -16.1972	   -14.7705	   -17.0364	
     4.1962	    -8.1406	    -4.5319	    -4.0283	    -9.9869	    -9.2316	   -27.6108	   -17.4561	   -16.5329	   -18.5471	
     4.0283	    -7.5531	    -3.7766	    -7.1335	    -9.0637	   -10.9100	   -27.1912	   -18.7988	   -17.9596	   -20.1416	
     2.0981	    -7.8049	    -3.5248	    -9.5673	    -8.4763	   -12.3367	   -27.1912	   -20.1416	   -18.7149	   -21.7361	
    -1.5945	    -8.8959	    -3.8605	   -11.1618	    -8.3923	   -13.3438	   -27.5269	   -21.3165	   -18.4631	   -23.0789	
    -6.4621	   -10.7422	    -4.6158	   -11.9171	    -8.8959	   -14.0152	   -28.1143	   -22.3236	   -17.1204	   -24.0021	
   -11.7493	   -12.9242	    -5.8746	   -12.0010	    -9.9030	   -14.3509	   -29.0375	   -23.1628	   -14.9384	   -24.5056	
   -16.5329	   -15.2740	    -7.3013	   -11.6653	   -11.2457	   -14.4348	   -30.1285	   -23.9182	   -12.1689	   -24.5895	
   -20.3094	   -17.2882	    -8.6441	   -10.9940	   -12.7563	   -14.3509	   -31.3034	   -24.6735	    -9.3994	   -24.1699	
   -22.6593	   -18.6310	    -9.4833	   -10.0708	   -14.0991	   -14.0991	   -32.2266	   -25.3448	    -6.7978	   -23.4146	
   -23.5825	   -19.2184	    -9.7351	    -9.0637	   -14.9384	   -13.5956	   -32.8140	   -25.8484	    -4.5319	   -22.1558	
   -23.3307	   -19.0506	    -9.3155	    -7.8049	   -15.1901	   -12.8403	   -32.8979	   -26.1841	    -2.5177	   -20.6451	
   -21.9879	   -18.1274	    -8.3084	    -6.3782	   -14.7705	   -11.8332	   -32.3105	   -26.2680	    -0.9232	   -18.7149	
   -20.0577	   -16.7007	    -6.7978	    -4.6158	   -13.6795	   -10.4904	   -31.2195	   -26.1002	     0.5035	   -16.6168	
   -17.6239	   -14.9384	    -4.7836	    -2.5177	   -12.1689	    -8.7280	   -29.7089	   -25.5966	     1.6785	   -14.4348	
   -15.0223	   -12.9242	    -2.5177	     0.0000	   -10.1547	    -6.5460	   -27.9465	   -24.8413	     2.6016	   -12.3367	
   -12.3367	   -10.7422	     0.1678	     2.7695	    -7.9727	    -4.1122	   -25.9323	   -23.7503	     3.4409	   -10.4904	
    -9.6512	    -8.5602	     3.0212	     5.7907	    -5.5389	    -1.2589	   -24.0021	   -22.4915	     4.1122	    -8.8120	
    -7.0496	    -6.3782	     5.9586	     8.9798	    -3.1891	     1.7624	   -22.0718	   -20.9808	     4.7836	    -7.3853	
    -4.6158	    -4.1962	     8.8959	    12.1689	    -1.0071	     4.7836	   -20.3094	   -19.4702	     5.3711	    -6.2943	
    -2.4338	    -2.2659	    11.4136	    15.1062	     0.9232	     7.6370	   -18.8828	   -17.8757	     5.7068	    -5.5389	
    -0.7553	    -0.6714	    13.4277	    17.7078	     2.1820	    10.0708	   -17.8757	   -16.5329	     5.7068	    -5.2872	
     0.2518	     0.2518	    14.4348	    19.5541	     2.6016	    11.6653	   -17.6239	   -15.6097	     5.2872	    -5.6229	
     0.5035	     0.2518	    14.3509	    20.3094	     2.0981	    12.2528	   -18.0435	   -15.5258	     4.2801	    -6.7139	
    -0.1678	    -0.6714	    13.1760	    19.3863	     0.5875	    11.4975	   -19.2184	   -16.3651	     2.6855	    -8.4763	
    -1.6785	    -2.5177	    11.0779	    16.7847	    -1.6785	     9.4833	   -20.9808	   -18.2953	     0.6714	   -10.7422	
    -3.8605	    -4.9515	     8.3923	    12.4207	    -4.1962	     6.2943	   -23.0789	   -20.9808	    -1.6785	   -13.3438	
    -6.4621	    -7.8049	     5.5389	     6.8817	    -6.6299	     2.3499	   -25.0931	   -24.0860	    -4.1122	   -15.8615	
    -9.0637	   -10.5743	     2.7695	     0.5875	    -8.8120	    -2.0142	   -26.7715	   -27.0233	    -6.2103	   -18.0435	
   -11.4975	   -13.0920	     0.2518	    -5.6229	   -10.4065	    -6.3782	   -27.9465	   -29.4571	    -7.8049	   -19.6381	
   -13.5117	   -15.1062	    -1.9302	   -11.1618	   -11.4136	   -10.3226	   -28.5339	   -30.9677	    -8.7280	   -20.4773	
   -14.8544	   -16.5329	    -3.5248	   -15.4419	   -11.8332	   -13.5956	   -28.4500	   -31.3873	    -9.0637	   -20.6451	
   -15.4419	   -17.2882	    -4.5319	   -18.1274	   -11.5814	   -16.0294	   -27.6947	   -30.7999	    -8.8120	   -20.2255	
   -15.1901	   -17.2882	    -4.8676	   -19.2184	   -10.9100	   -17.3721	   -26.4359	   -29.2892	    -8.2245	   -19.3863	
   -14.0991	   -16.7007	    -4.3640	   -18.7988	    -9.8190	   -17.8757	   -24.8413	   -27.3590	    -7.4692	   -18.2953	
   -12.1689	   -15.4419	    -3.1891	   -17.0364	    -8.5602	   -17.3721	   -23.1628	   -25.0931	    -6.8817	   -17.1204	
    -9.6512	   -13.7634	    -1.3428	   -14.5187	    -7.3013	   -16.1133	   -21.5683	   -22.9111	    -6.5460	   -15.9454	
    -6.4621	   -11.6653	     0.9232	   -11.5814	    -6.1264	   -14.5187	   -20.2255	   -21.2326	    -6.6299	   -15.0223	
    -3.0212	    -9.3155	     3.4409	    -8.8959	    -5.1193	   -12.7563	   -19.3863	   -20.1416	    -7.2174	   -14.4348	
     0.4196	    -7.0496	     6.0425	    -6.7978	    -4.3640	   -11.2457	   -18.9667	   -19.7220	    -8.2245	   -14.2670	
     3.6926	    -4.8676	     8.6441	    -5.5389	    -3.6926	   -10.1547	   -18.8828	   -19.9738	    -9.3994	   -14.5187	
     6.4621	    -2.9373	    11.0779	    -5.2032	    -3.0212	    -9.4833	   -19.1345	   -20.6451	   -10.1547	   -14.8544	
     8.5602	    -1.4267	    13.2599	    -5.5389	    -2.3499	    -9.3155	   -19.4702	   -21.3165	   -10.3226	   -15.2740	
     9.7351	    -0.2518	    15.1901	    -6.3782	    -1.6785	    -9.5673	   -19.8898	   -22.0718	    -9.7351	   -15.5258	
     9.9869	     0.4196	    16.6168	    -7.6370	    -1.0910	   -10.0708	   -20.3094	   -22.7432	    -8.6441	   -15.5258	
     9.3994	     0.7553	    17.4561	    -9.0637	    -0.5875	   -10.7422	   -20.8130	   -23.1628	    -7.2174	   -15.3580	
     8.1406	     0.8392	    17.8757	   -10.4904	    -0.2518	   -11.5814	   -21.2326	   -23.4985	    -5.7068	   -15.0223	
     6.4621	     0.7553	    17.7917	   -11.8332	     0.0000	   -12.3367	   -21.5683	   -23.5825	    -4.2801	   -14.4348	
     4.6997	     0.6714	    17.4561	   -12.9242	     0.2518	   -13.0920	   -21.7361	   -23.4146	    -2.9373	   -13.5117	
     3.1891	     0.7553	    16.8686	   -13.6795	     0.5875	   -13.6795	   -21.6522	   -23.0789	    -1.5945	   -12.5046	
     1.8463	     0.7553	    16.0294	   -14.2670	     0.7553	   -14.2670	   -21.4844	   -22.8271	    -0.4196	   -11.3297	
     0.6714	     0.6714	    14.6866	   -14.8544	     0.6714	   -15.0223	   -21.3165	   -22.8271	     0.4196	   -10.2386	
    -0.5875	     0.1678	    12.6724	   -15.6937	    -0.0839	   -16.1972	   -21.5683	   -23.3307	     0.5035	    -9.7351	
    -2.0981	    -1.0071	     9.9869	   -16.9525	    -1.5945	   -17.8757	   -22.3236	   -24.6735	    -0.2518	    -9.9030	
    -4.1122	    -2.8534	     6.6299	   -18.8828	    -4.1122	   -20.3094	   -23.9182	   -26.8555	    -2.0142	   -11.1618	
[Epoch Header]
[Trial Type]	11
[Accept]	1
[Correct]	0
[RT]	 0.000
[Resp]	0
[Epoch Data]
    -0.5035	    -3.0212	     5.8746	   -15.1901	    -6.7978	    15.9454	   -13.0920	     0.5035	     1.3428	   -10.4065	
     1.2589	    -3.0212	     5.3711	   -15.9454	    -7.5531	    16.3651	   -13.7634	     1.5945	     2.7695	    -9.5673	
     2.6016	    -3.1891	     4.7836	   -15.5258	    -8.1406	    17.2882	   -14.0991	     2.8534	     4.4479	    -8.4763	
     3.3569	    -3.6087	     4.0283	   -14.1830	    -8.5602	    18.4631	   -14.1830	     4.0283	     6.0425	    -7.1335	
     3.3569	    -4.3640	     3.2730	   -12.3367	    -8.8120	    19.8059	   -14.0991	     4.9515	     7.5531	    -5.7907	
     2.4338	    -5.2872	     2.4338	   -10.4065	    -8.9798	    20.9808	   -13.8474	     5.5389	     8.7280	    -4.3640	
     0.7553	    -6.5460	     1.5945	    -8.8959	    -9.1476	    21.8201	   -13.5117	     5.7068	     9.6512	    -3.0212	
    -1.5106	    -7.8049	     0.7553	    -8.0566	    -9.3994	    22.0718	   -13.2599	     5.4550	    10.0708	    -1.9302	
    -4.2801	    -9.3155	    -0.1678	    -8.3923	    -9.9030	    21.5683	   -13.2599	     4.6997	     9.9869	    -1.1749	
    -7.1335	   -10.8261	    -1.2589	    -9.9869	   -10.7422	    20.0577	   -13.5956	     3.3569	     9.3155	    -0.9232	
    -9.9869	   -12.4207	    -2.3499	   -12.7563	   -12.0010	    17.7917	   -14.3509	     1.5945	     8.0566	    -1.2589	
   -12.5046	   -13.9313	    -3.5248	   -16.3651	   -13.5956	    15.0223	   -15.3580	    -0.4196	     6.2943	    -2.0142	
   -14.5187	   -15.1062	    -4.4479	   -20.3094	   -15.1062	    12.2528	   -16.3651	    -2.5177	     4.4479	    -2.9373	
   -16.0294	   -15.8615	    -5.0354	   -23.9182	   -16.4490	     9.9030	   -17.2043	    -4.6158	     2.5177	    -3.9444	
   -16.7847	   -16.2811	    -5.3711	   -27.0233	   -17.4561	     8.2245	   -17.7917	    -6.5460	     0.9232	    -4.7836	
   -17.0364	   -16.3651	    -5.4550	   -29.3732	   -18.0435	     7.3853	   -18.1274	    -8.3923	    -0.4196	    -5.4550	
   -16.9525	   -16.1972	    -5.3711	   -30.8838	   -18.2114	     7.2174	   -18.3792	    -9.9869	    -1.2589	    -6.0425	
   -16.6168	   -15.8615	    -5.2032	   -31.6391	   -18.1274	     7.6370	   -18.5471	   -11.3297	    -1.5106	    -6.5460	
   -16.2811	   -15.6097	    -5.0354	   -31.5552	   -17.7078	     8.5602	   -18.7149	   -12.4207	    -1.0910	    -6.9656	
   -16.1972	   -15.4419	    -4.8676	   -30.9677	   -17.1204	     9.5673	   -18.9667	   -13.0081	    -0.3357	    -7.4692	
   -16.2811	   -15.3580	    -4.8676	   -29.8767	   -16.5329	    10.6583	   -19.2184	   -13.1760	     0.5875	    -8.0566	
   -16.2811	   -15.3580	    -4.8676	   -28.6179	   -16.0294	    11.5814	   -19.4702	   -13.0081	     1.3428	    -8.8120	
   -16.1972	   -15.4419	    -4.9515	   -27.3590	   -15.6937	    12.2528	   -19.8059	   -12.5046	     1.6785	    -9.7351	
   -15.7776	   -15.5258	    -5.1193	   -26.3519	   -15.4419	    12.5046	   -20.1416	   -11.8332	     1.3428	   -10.8261	
   -14.9384	   -15.5258	    -5.4550	   -25.5966	   -15.5258	    12.4207	   -20.4773	   -11.0779	     0.4196	   -12.0850	
   -13.7634	   -15.4419	    -5.7068	   -25.1770	   -15.7776	    12.0010	   -20.7291	   -10.4065	    -0.8392	   -13.4277	
   -12.2528	   -15.3580	    -6.0425	   -25.0931	   -16.1133	    11.3297	   -20.8969	    -9.9030	    -2.3499	   -14.6027	
   -10.5743	   -15.2740	    -6.2943	   -25.1770	   -16.6168	    10.4904	   -20.8969	    -9.4833	    -3.8605	   -15.6097	
    -8.9798	   -15.1062	    -6.3782	   -25.4288	   -16.9525	     9.5673	   -20.7291	    -9.2316	    -5.1193	   -16.3651	
    -7.3853	   -14.9384	    -6.2943	   -25.7645	   -17.2043	     8.7280	   -20.3094	    -9.0637	    -6.0425	   -16.7847	
    -6.0425	   -14.7705	    -5.8746	   -26.3519	   -17.1204	     7.8888	   -19.6381	    -9.0637	    -6.6299	   -16.7847	
    -5.0354	   -14.4348	    -5.2032	   -27.0233	   -16.7847	     7.1335	   -18.7988	    -8.9798	    -6.8817	   -16.6168	
    -4.5319	   -14.0152	    -4.2801	   -27.6947	   -16.1972	     6.5460	   -17.7078	    -8.8959	    -6.7978	   -16.1972	
    -4.6158	   -13.5117	    -3.1891	   -28.4500	   -15.2740	     6.1264	   -16.3651	    -8.6441	    -6.5460	   -15.7776	
    -5.2872	   -13.0081	    -2.0981	   -29.0375	   -14.2670	     5.8746	   -15.0223	    -8.2245	    -6.2103	   -15.5258	
    -6.4621	   -12.4207	    -0.9232	   -29.3732	   -13.2599	     5.7907	   -13.7634	    -7.6370	    -5.8746	   -15.5258	
    -7.7209	   -11.8332	     0.3357	   -29.2053	   -12.1689	     5.9586	   -12.6724	    -7.0496	    -5.7068	   -16.0294	
    -8.6441	   -11.0779	     1.5945	   -28.5339	   -11.2457	     6.2943	   -11.7493	    -6.2943	    -5.7068	   -16.8686	
    -8.7280	    -9.9869	     3.0212	   -27.1912	   -10.2386	     6.9656	   -10.9100	    -5.4550	    -5.7068	   -17.9596	
    -7.7209	    -8.5602	     4.6997	   -25.1770	    -9.2316	     7.9727	   -10.0708	    -4.4479	    -5.5389	   -19.1345	
    -5.6229	    -6.6299	     6.5460	   -22.5754	    -8.1406	     9.4833	    -9.2316	    -3.1891	    -5.2032	   -20.0577	
    -2.6016	    -4.4479	     8.4763	   -19.3024	    -6.9656	    11.4136	    -8.3084	    -1.7624	    -4.6158	   -20.8130	
     1.2589	    -2.0981	    10.3226	   -15.9454	    -5.8746	    13.6795	    -7.4692	    -0.3357	    -3.7766	   -21.1487	
     5.4550	     0.1678	    12.0010	   -12.5885	    -4.9515	    16.0294	    -6.7139	     1.0071	    -2.8534	   -21.3165	
     9.6512	     2.1820	    13.0920	    -9.6512	    -4.2801	    18.1274	    -6.2103	     1.9302	    -1.9302	   -21.3165	
    13.5117	     3.7766	    13.5117	    -7.3013	    -3.9444	    19.9738	    -6.0425	     2.5177	    -1.2589	   -21.1487	
    16.6168	     4.7836	    13.2599	    -5.6229	    -4.1122	    21.3165	    -6.2943	     2.6016	    -0.5875	   -20.8969	
    18.5471	     5.0354	    12.3367	    -4.6997	    -4.6158	    22.2397	    -6.7978	     2.2659	    -0.2518	   -20.5612	
    18.8828	     4.5319	    10.9100	    -4.3640	    -5.5389	    22.6593	    -7.5531	     1.5106	     0.0000	   -20.2255	
    17.5400	     3.3569	     9.2316	    -4.7836	    -6.6299	    22.6593	    -8.4763	     0.5035	    -0.0839	   -19.8898	
    14.6027	     1.5945	     7.5531	    -5.6229	    -7.6370	    22.1558	    -9.2316	    -0.6714	    -0.4196	   -19.6381	
    10.4065	    -0.2518	     6.1264	    -6.9656	    -8.3923	    21.4844	    -9.8190	    -1.8463	    -0.7553	   -19.3024	
     5.6229	    -1.9302	     5.2032	    -8.5602	    -8.7280	    20.6451	    -9.9030	    -3.0212	    -1.0910	   -18.7988	
     1.0071	    -3.1052	     4.8676	   -10.2386	    -8.5602	    19.8898	    -9.6512	    -3.9444	    -1.3428	   -18.2114	
    -2.8534	    -3.6926	     5.1193	   -11.7493	    -7.9727	    19.3024	    -9.0637	    -4.5319	    -1.3428	   -17.3721	
    -5.7068	    -3.6926	     5.8746	   -13.0081	    -6.9656	    18.9667	    -8.2245	    -4.6997	    -1.1749	   -16.5329	
    -7.5531	    -3.1891	     6.9656	   -13.7634	    -5.7068	    18.8828	    -7.3013	    -4.6158	    -1.0071	   -15.6937	
    -8.4763	    -2.5177	     8.1406	   -14.0991	    -4.2801	    19.1345	    -6.5460	    -4.2801	    -0.8392	   -15.0223	
    -8.7280	    -1.7624	     9.2316	   -13.9313	    -3.0212	    19.6381	    -5.9586	    -3.7766	    -0.6714	   -14.6027	
    -8.6441	    -1.3428	     9.8190	   -13.4277	    -2.0142	    20.2255	    -5.7068	    -3.2730	    -0.5035	   -14.4348	
    -8.4763	    -1.2589	     9.9030	   -12.6724	    -1.4267	    20.8130	    -5.7068	    -2.9373	    -0.2518	   -14.3509	
    -8.2245	    -1.5945	     9.1476	   -11.8332	    -1.5106	    21.2326	    -5.9586	    -2.8534	     0.3357	   -14.3509	
    -8.1406	    -2.5177	     7.6370	   -11.1618	    -2.1820	    21.4005	    -6.5460	    -3.1052	     1.1749	   -14.3509	
    -8.3923	    -3.8605	     5.4550	   -10.4904	    -3.3569	    21.3165	    -7.3013	    -3.5248	     2.1820	   -14.2670	
    -8.8120	    -5.5389	     2.8534	   -10.1547	    -4.8676	    20.9808	    -8.0566	    -4.1122	     3.3569	   -14.0991	
    -9.3994	    -7.2174	     0.1678	    -9.9869	    -6.2943	    20.5612	    -8.6441	    -4.6158	     4.4479	   -13.7634	
    -9.9869	    -8.8120	    -2.4338	   -10.1547	    -7.5531	    20.1416	    -8.9798	    -4.9515	     5.3711	   -13.3438	
   -10.3226	   -10.1547	    -4.7836	   -10.6583	    -8.4763	    19.6381	    -9.0637	    -5.0354	     6.1264	   -12.7563	
   -10.4904	   -11.0779	    -6.7139	   -11.2457	    -9.0637	    19.2184	    -8.9798	    -4.7836	     6.7139	   -12.0850	
   -10.2386	   -11.6653	    -8.2245	   -12.0010	    -9.4833	    18.7988	    -8.7280	    -4.2801	     7.1335	   -11.3297	
    -9.8190	   -11.9171	    -9.3155	   -12.6724	    -9.8190	    18.5471	    -8.5602	    -3.5248	     7.3013	   -10.6583	
    -9.2316	   -11.9171	    -9.9869	   -12.9242	   -10.1547	    18.4631	    -8.5602	    -2.6016	     7.3853	   -10.1547	
    -8.3923	   -11.5814	   -10.1547	   -12.4207	   -10.3226	    18.7988	    -8.6441	    -1.4267	     7.3853	    -9.6512	
    -7.1335	   -10.8261	    -9.6512	   -10.9100	   -10.4065	    19.6381	    -8.8120	    -0.0839	     7.4692	    -9.1476	
    -5.4550	    -9.5673	    -8.3923	    -8.0566	   -10.0708	    21.2326	    -8.8959	     1.6785	     7.8049	    -8.6441	
    -3.1891	    -7.8049	    -6.4621	    -3.9444	    -9.3155	    23.7503	    -8.7280	     3.6926	     8.4763	    -8.0566	
    -0.5875	    -5.7907	    -4.1122	     1.4267	    -8.2245	    26.9394	    -8.4763	     6.0425	     9.3994	    -7.4692	
     2.1820	    -3.6926	    -1.5106	     7.5531	    -6.9656	    30.7999	    -7.9727	     8.8120	    10.4904	    -6.8817	
     4.9515	    -1.7624	     0.9232	    14.0991	    -5.6229	    34.8282	    -7.4692	    11.5814	    11.6653	    -6.2943	
     7.2174	    -0.1678	     2.9373	    20.1416	    -4.3640	    38.6047	    -7.0496	    14.1830	    12.7563	    -5.9586	
     8.8120	     0.9232	     4.3640	    25.2609	    -3.4409	    41.7938	    -6.7978	    16.4490	    13.6795	    -5.7068	
     9.3155	     1.3428	     4.9515	    28.5339	    -2.9373	    43.8919	    -6.7139	    17.9596	    14.1830	    -5.7907	
     8.7280	     1.0071	     4.6158	    29.6249	    -2.9373	    44.5633	    -6.9656	    18.5471	    14.0991	    -6.1264	
     6.9656	     0.0000	     3.5248	    28.1982	    -3.2730	    43.7241	    -7.4692	    18.1274	    13.5117	    -6.7978	
     4.4479	    -1.5106	     1.9302	    24.3378	    -3.8605	    41.3742	    -8.0566	    16.8686	    12.3367	    -7.6370	
     1.3428	    -3.3569	    -0.0839	    18.3792	    -4.4479	    37.7655	    -8.6441	    14.9384	    10.9100	    -8.7280	
    -1.8463	    -5.2872	    -2.2659	    10.8261	    -4.9515	    33.2336	    -9.1476	    12.5046	     9.1476	    -9.9869	
    -4.9515	    -7.1335	    -4.3640	     2.3499	    -5.4550	    28.1982	    -9.6512	     9.8190	     7.2174	   -11.4975	
    -7.7209	    -8.8959	    -6.5460	    -6.5460	    -5.8746	    22.9950	   -10.2386	     6.7978	     5.0354	   -13.1760	
   -10.2386	   -10.6583	    -8.5602	   -15.1062	    -6.3782	    17.8757	   -10.9100	     3.6926	     2.6855	   -15.1901	
   -12.6724	   -12.3367	   -10.4904	   -22.9950	    -7.0496	    13.2599	   -11.6653	     0.4196	     0.1678	   -17.2882	
   -15.1901	   -13.9313	   -12.2528	   -29.7089	    -7.8049	     9.2316	   -12.6724	    -2.7695	    -2.4338	   -19.4702	
   -17.7078	   -15.4419	   -13.8474	   -35.0800	    -8.6441	     5.9586	   -13.7634	    -5.9586	    -4.9515	   -21.6522	
   -20.3094	   -16.7847	   -15.1062	   -39.2761	    -9.5673	     3.2730	   -15.0223	    -8.8959	    -7.3013	   -23.6664	
   -22.6593	   -17.8757	   -16.0294	   -42.2974	   -10.6583	     1.1749	   -16.3651	   -11.5814	    -9.3994	   -25.5127	
   -24.5895	   -18.7149	   -16.6168	   -44.2276	   -11.6653	    -0.5035	   -17.8757	   -13.9313	   -11.1618	   -27.1072	
   -25.8484	   -19.1345	   -16.8686	   -45.3186	   -12.5885	    -1.7624	   -19.3863	   -15.8615	   -12.6724	   -28.4500	
   -26.4359	   -19.3024	   -16.7007	   -45.3186	   -13.3438	    -2.4338	   -20.7291	   -17.2882	   -13.6795	   -29.4571	
   -26.1002	   -18.9667	   -16.0294	   -44.4794	   -13.8474	    -2.5177	   -21.7361	   -18.1274	   -14.3509	   -30.1285	
   -25.0931	   -18.2953	   -14.9384	   -42.6331	   -13.9313	    -2.0142	   -22.3236	   -18.3792	   -14.4348	   -30.2963	
   -23.4146	   -17.2043	   -13.3438	   -40.0314	   -13.5117	    -0.7553	   -22.4075	   -17.9596	   -13.9313	   -29.9606	
   -21.0648	   -15.6937	   -11.3297	   -36.7584	   -12.6724	     0.9232	   -21.9879	   -16.9525	   -12.8403	   -29.1214	
   -18.2114	   -13.9313	    -9.1476	   -33.1497	   -11.3297	     2.8534	   -21.2326	   -15.4419	   -11.0779	   -27.8625	
   -15.1062	   -11.8332	    -6.7978	   -29.4571	    -9.8190	     4.9515	   -20.1416	   -13.5956	    -8.7280	   -26.1841	
   -11.8332	    -9.6512	    -4.6997	   -26.1002	    -8.1406	     6.7139	   -18.9667	   -11.6653	    -6.1264	   -24.2538	
    -8.5602	    -7.3853	    -2.9373	   -23.4985	    -6.6299	     8.0566	   -17.7917	    -9.9869	    -3.5248	   -22.2397	
    -5.4550	    -5.2032	    -1.6785	   -21.8201	    -5.2872	     8.7280	   -16.7847	    -8.7280	    -1.2589	   -20.3094	
    -2.6855	    -3.2730	    -1.0071	   -21.1487	    -4.3640	     8.6441	   -15.9454	    -7.8888	     0.4196	   -18.5471	
    -0.3357	    -1.5945	    -0.8392	   -21.4844	    -3.9444	     7.8888	   -15.3580	    -7.6370	     1.5106	   -16.9525	
     1.5106	    -0.4196	    -1.2589	   -22.4915	    -3.8605	     6.6299	   -14.9384	    -7.8888	     2.0981	   -15.6937	
     2.6855	     0.3357	    -2.1820	   -23.7503	    -4.1122	     5.2032	   -14.7705	    -8.3923	     2.3499	   -14.6027	
     3.3569	     0.8392	    -3.3569	   -24.6735	    -4.4479	     4.1122	   -14.5187	    -8.8959	     2.5177	   -13.5117	
     3.5248	     1.1749	    -4.6158	   -24.8413	    -4.6997	     3.6926	   -14.1830	    -9.1476	     2.9373	   -12.3367	
     3.3569	     1.4267	    -5.6229	   -23.9182	    -4.6158	     4.2801	   -13.5956	    -8.8959	     3.6087	   -10.9940	
     2.9373	     1.7624	    -6.3782	   -21.8201	    -4.1122	     5.9586	   -12.7563	    -7.8049	     4.6158	    -9.5673	
     2.2659	     2.0981	    -6.6299	   -18.7149	    -3.2730	     8.5602	   -11.6653	    -6.1264	     5.8746	    -8.0566	
     1.5106	     2.2659	    -6.7139	   -14.9384	    -2.4338	    11.6653	   -10.6583	    -3.9444	     7.1335	    -6.7978	
     0.5875	     2.0981	    -6.7139	   -11.1618	    -1.9302	    14.7705	    -9.9869	    -1.7624	     8.1406	    -6.0425	
    -0.5875	     1.3428	    -7.0496	    -7.8888	    -2.0142	    17.2882	    -9.9869	     0.0839	     8.5602	    -5.8746	
    -2.1820	    -0.2518	    -7.9727	    -5.9586	    -3.0212	    18.6310	   -10.9100	     0.9232	     8.1406	    -6.5460	
    -4.3640	    -2.7695	    -9.6512	    -5.6229	    -5.1193	    18.4631	   -12.8403	     0.7553	     6.8817	    -8.2245	
    -6.8817	    -5.8746	   -12.0010	    -7.0496	    -7.9727	    16.7847	   -15.5258	    -0.5875	     4.8676	   -10.4904	
    -9.6512	    -9.2316	   -14.5187	    -9.8190	   -11.3297	    13.9313	   -18.6310	    -2.6016	     2.5177	   -13.0920	
   -12.2528	   -12.4207	   -17.0364	   -13.5956	   -14.4348	    10.2386	   -21.7361	    -5.0354	     0.1678	   -15.6097	
   -14.4348	   -15.0223	   -18.9667	   -17.6239	   -17.1204	     6.3782	   -24.2538	    -7.4692	    -1.6785	   -17.7078	
   -16.0294	   -16.9525	   -20.3934	   -21.4005	   -18.9667	     2.6855	   -26.1002	    -9.5673	    -2.8534	   -19.0506	
   -17.0364	   -18.1274	   -21.2326	   -24.6735	   -20.0577	    -0.4196	   -27.1072	   -11.2457	    -3.2730	   -19.5541	
   -17.7078	   -18.7988	   -21.5683	   -26.9394	   -20.3094	    -2.6855	   -27.3590	   -12.3367	    -3.0212	   -19.3024	
   -17.8757	   -18.8828	   -21.4005	   -28.2822	   -19.8898	    -4.1122	   -26.9394	   -12.9242	    -2.0981	   -18.4631	
   -17.8757	   -18.5471	   -20.9808	   -28.6179	   -18.8828	    -4.6158	   -25.9323	   -12.9242	    -0.8392	   -17.1204	
   -17.6239	   -17.9596	   -20.3094	   -28.1143	   -17.4561	    -4.2801	   -24.4217	   -12.5046	     0.6714	   -15.5258	
   -17.2882	   -17.2043	   -19.3024	   -26.8555	   -15.7776	    -3.1891	   -22.5754	   -11.6653	     2.0981	   -13.8474	
   -16.8686	   -16.1133	   -18.1274	   -25.0092	   -13.7634	    -1.5945	   -20.4773	   -10.4904	     3.4409	   -12.2528	
   -16.2811	   -14.8544	   -16.7007	   -22.4915	   -11.6653	     0.5035	   -18.2953	    -8.9798	     4.6997	   -10.7422	
   -15.5258	   -13.4277	   -15.1062	   -19.3863	    -9.3994	     2.9373	   -16.0294	    -7.1335	     5.7068	    -9.3994	
   -14.5187	   -11.9171	   -13.3438	   -15.6937	    -7.2174	     5.5389	   -13.7634	    -5.1193	     6.4621	    -8.3084	
   -13.4277	   -10.4065	   -11.5814	   -11.5814	    -5.0354	     8.2245	   -11.6653	    -3.1052	     6.8817	    -7.5531	
   -12.2528	    -8.8959	    -9.9030	    -7.1335	    -3.0212	    10.8261	    -9.7351	    -1.0910	     6.8817	    -7.1335	
   -10.9940	    -7.4692	    -8.2245	    -2.4338	    -1.0910	    13.3438	    -8.0566	     0.7553	     6.5460	    -6.9656	
    -9.6512	    -5.9586	    -6.6299	     2.1820	     0.5875	    15.6097	    -6.6299	     2.3499	     5.8746	    -7.1335	
    -8.3084	    -4.4479	    -5.2032	     6.5460	     2.1820	    17.5400	    -5.3711	     3.5248	     4.8676	    -7.5531	
    -6.8817	    -3.1052	    -4.0283	    10.3226	     3.4409	    19.0506	    -4.3640	     4.1962	     3.5248	    -8.2245	
    -5.4550	    -2.0981	    -3.1891	    13.2599	     4.4479	    20.0577	    -3.6926	     4.4479	     2.0981	    -9.0637	
    -4.1962	    -1.5106	    -2.7695	    15.1062	     5.0354	    20.3934	    -3.2730	     4.2801	     0.8392	    -9.9869	
    -3.1052	    -1.2589	    -2.8534	    15.6097	     5.2032	    20.1416	    -3.2730	     3.8605	    -0.0839	   -10.9100	
    -2.0981	    -1.4267	    -3.1891	    14.6866	     5.0354	    19.2184	    -3.5248	     3.2730	    -0.2518	   -11.8332	
    -1.1749	    -1.7624	    -3.6926	    12.3367	     4.4479	    17.7078	    -4.0283	     2.6016	     0.2518	   -12.5046	
    -0.1678	    -2.1820	    -4.1122	     8.8120	     3.5248	    15.7776	    -4.6997	     2.0142	     1.5945	   -12.8403	
     0.8392	    -2.5177	    -4.3640	     4.4479	     2.3499	    13.7634	    -5.4550	     1.5106	     3.3569	   -12.9242	
     2.0142	    -2.7695	    -4.4479	    -0.1678	     1.0071	    11.9171	    -6.1264	     1.1749	     5.3711	   -12.5885	
     3.3569	    -2.7695	    -4.1962	    -4.3640	    -0.3357	    10.5743	    -6.7978	     1.0910	     7.4692	   -12.0010	
     5.0354	    -2.4338	    -3.6087	    -7.3853	    -1.5106	     9.9869	    -7.2174	     1.5106	     9.7351	   -11.1618	
     6.9656	    -1.6785	    -2.8534	    -8.9798	    -2.3499	    10.4904	    -7.3013	     2.4338	    12.0850	   -10.0708	
     8.9798	    -0.6714	    -1.9302	    -8.9798	    -2.7695	    11.8332	    -7.1335	     3.9444	    14.6027	    -8.8120	
    10.7422	     0.5875	    -1.0071	    -7.6370	    -2.6855	    14.0991	    -6.7139	     6.0425	    17.2882	    -7.4692	
    12.0850	     1.9302	    -0.1678	    -5.1193	    -2.2659	    17.0364	    -5.9586	     8.5602	    19.8898	    -6.2103	
    12.7563	     3.2730	     0.5875	    -1.8463	    -1.4267	    20.3094	    -5.1193	    11.3297	    22.4075	    -5.0354	
    12.5046	     4.4479	     1.2589	     1.8463	    -0.3357	    23.7503	    -4.1962	    14.3509	    24.5895	    -4.0283	
    11.3297	     5.4550	     1.8463	     5.7068	     0.8392	    27.3590	    -3.3569	    17.2043	    26.4359	    -3.1052	
     9.3155	     6.2103	     2.5177	     9.4833	     2.0981	    30.7999	    -2.5177	    19.7220	    27.6947	    -2.3499	
     6.7139	     6.7139	     3.0212	    12.9242	     3.3569	    33.9050	    -1.8463	    21.7361	    28.5339	    -1.7624	
     3.8605	     6.7978	     3.3569	    15.6097	     4.5319	    36.5067	    -1.4267	    23.0789	    28.8696	    -1.2589	
     1.0071	     6.5460	     3.3569	    17.3721	     5.3711	    38.3530	    -1.3428	    23.6664	    28.5339	    -1.0910	
    -1.6785	     5.8746	     2.9373	    17.8757	     5.8746	    39.1083	    -1.5945	    23.2468	    27.5269	    -1.3428	
    -4.1962	     4.6158	     2.0142	    17.1204	     5.8746	    38.7726	    -2.1820	    21.9040	    25.7645	    -1.9302	
    -6.6299	     3.0212	     0.6714	    15.3580	     5.4550	    37.3459	    -3.1052	    19.7220	    23.5825	    -2.9373	
    -8.8959	     1.0910	    -1.0910	    12.9242	     4.6997	    35.1639	    -4.1962	    16.9525	    20.9808	    -4.1122	
   -10.9100	    -1.0071	    -2.9373	    10.3226	     3.6926	    32.4783	    -5.4550	    13.8474	    18.3792	    -5.2872	
   -12.5046	    -2.9373	    -4.7836	     7.8049	     2.4338	    29.7089	    -6.7139	    10.8261	    16.0294	    -6.4621	
   -13.5956	    -4.6997	    -6.6299	     5.6229	     0.9232	    27.1072	    -8.0566	     7.9727	    13.9313	    -7.4692	
   -14.0152	    -6.2103	    -8.2245	     3.8605	    -0.6714	    24.6735	    -9.3994	     5.5389	    12.1689	    -8.3923	
   -13.9313	    -7.3013	    -9.5673	     2.3499	    -2.4338	    22.5754	   -10.7422	     3.6926	    10.8261	    -9.1476	
   -13.2599	    -7.9727	   -10.5743	     1.0910	    -4.1122	    20.8130	   -12.0850	     2.3499	     9.9030	    -9.7351	
   -12.0010	    -8.1406	   -11.0779	     0.0000	    -5.6229	    19.3024	   -13.3438	     1.5945	     9.3155	   -10.1547	
   -10.4065	    -7.8049	   -11.1618	    -0.9232	    -6.7139	    18.0435	   -14.5187	     1.3428	     8.9798	   -10.5743	
    -8.6441	    -7.2174	   -10.9940	    -1.7624	    -7.5531	    16.8686	   -15.6097	     1.3428	     8.8959	   -10.9100	
    -6.9656	    -6.5460	   -10.8261	    -2.6855	    -8.3084	    15.6937	   -16.9525	     1.5106	     8.8120	   -11.4136	
    -5.3711	    -5.9586	   -10.8261	    -3.6926	    -9.1476	    14.4348	   -18.4631	     1.5945	     8.5602	   -12.0850	
    -3.9444	    -5.5389	   -11.1618	    -4.8676	   -10.2386	    12.9242	   -20.3934	     1.6785	     8.0566	   -13.0920	
    -2.7695	    -5.5389	   -11.9171	    -6.2103	   -11.5814	    11.1618	   -22.6593	     1.5945	     7.3013	   -14.2670	
    -1.6785	    -5.9586	   -13.1760	    -7.6370	   -13.1760	     9.1476	   -25.1770	     1.3428	     6.1264	   -15.6937	
    -0.8392	    -6.7139	   -14.6866	    -9.2316	   -14.9384	     6.8817	   -27.9465	     0.9232	     4.6158	   -17.2043	
    -0.2518	    -7.8049	   -16.5329	   -10.8261	   -16.8686	     4.4479	   -30.7159	     0.3357	     2.6855	   -18.7988	
    -0.0839	    -9.2316	   -18.4631	   -12.3367	   -18.7988	     2.0142	   -33.4015	    -0.3357	     0.5035	   -20.3094	
    -0.4196	   -10.9100	   -20.4773	   -13.5956	   -20.5612	    -0.2518	   -35.7513	    -1.0071	    -1.9302	   -21.5683	
    -1.3428	   -12.6724	   -22.3236	   -14.6866	   -22.0718	    -2.3499	   -37.7655	    -1.6785	    -4.2801	   -22.4915	
    -2.7695	   -14.3509	   -23.9182	   -15.3580	   -23.2468	    -3.8605	   -39.1922	    -2.1820	    -6.4621	   -23.0789	
    -4.6997	   -15.8615	   -25.3448	   -15.6937	   -24.0021	    -4.9515	   -40.0314	    -2.5177	    -8.3084	   -23.3307	
    -6.9656	   -17.2043	   -26.3519	   -15.6937	   -24.3378	    -5.3711	   -40.1993	    -2.6855	    -9.7351	   -23.1628	
    -9.2316	   -18.1274	   -27.1072	   -15.3580	   -24.3378	    -5.2032	   -39.7797	    -2.6855	   -10.6583	   -22.8271	
   -11.3297	   -18.7988	   -27.6108	   -14.7705	   -23.9182	    -4.4479	   -38.7726	    -2.4338	   -10.9940	   -22.3236	
   -12.9242	   -19.1345	   -27.6947	   -14.0152	   -23.3307	    -3.1891	   -37.4298	    -1.9302	   -10.4904	   -21.6522	
   -13.9313	   -19.1345	   -27.5269	   -13.0920	   -22.4915	    -1.5106	   -35.7513	    -1.0910	    -9.0637	   -20.8969	
   -14.1830	   -18.7149	   -27.0233	   -11.9171	   -21.4844	     0.6714	   -33.9050	     0.1678	    -6.7139	   -19.8898	
   -13.7634	   -17.9596	   -26.0162	   -10.3226	   -20.3094	     3.3569	   -31.8909	     1.7624	    -3.5248	   -18.6310	
   -12.5046	   -16.7847	   -24.5895	    -8.2245	   -18.9667	     6.4621	   -29.8767	     3.6926	     0.1678	   -17.2043	
   -10.5743	   -15.2740	   -22.8271	    -5.5389	   -17.4561	     9.8190	   -27.8625	     5.7068	     3.8605	   -15.6097	
    -8.0566	   -13.5956	   -20.7291	    -2.1820	   -15.8615	    13.4277	   -25.9323	     7.7209	     7.2174	   -14.1830	
    -5.1193	   -11.8332	   -18.5471	     1.5945	   -14.2670	    16.9525	   -24.2538	     9.4833	     9.9030	   -13.0081	
    -1.8463	   -10.2386	   -16.4490	     5.7068	   -12.8403	    20.2255	   -22.8271	    11.0779	    11.8332	   -12.1689	
     1.5945	    -8.8959	   -14.6027	     9.7351	   -11.6653	    22.9950	   -21.8201	    12.2528	    13.0081	   -11.7493	
     4.9515	    -7.8888	   -13.0081	    13.5117	   -10.9100	    24.9252	   -21.2326	    13.0920	    13.5956	   -11.6653	
     8.0566	    -7.2174	   -11.9171	    16.7847	   -10.4065	    26.1841	   -20.9808	    13.5117	    13.6795	   -11.8332	
    10.7422	    -6.7978	   -11.1618	    19.3863	   -10.2386	    26.5198	   -20.8969	    13.5117	    13.4277	   -12.0850	
    12.9242	    -6.6299	   -10.8261	    21.3165	   -10.1547	    26.2680	   -20.8969	    13.1760	    13.0920	   -12.2528	
    14.4348	    -6.5460	   -10.9100	    22.6593	   -10.3226	    25.5127	   -20.8130	    12.6724	    12.7563	   -12.2528	
    15.0223	    -6.7978	   -11.4975	    23.2468	   -10.5743	    24.5056	   -20.6451	    11.9171	    12.4207	   -12.0850	
    14.5187	    -7.2174	   -12.5046	    23.1628	   -11.0779	    23.2468	   -20.6451	    10.9940	    11.9171	   -11.8332	
    13.1760	    -7.9727	   -13.9313	    22.1558	   -11.8332	    21.8201	   -20.7291	     9.8190	    11.3297	   -11.5814	
    11.1618	    -8.8959	   -15.5258	    20.0577	   -12.7563	    20.0577	   -20.9808	     8.3084	    10.4065	   -11.4136	
     8.9798	   -10.0708	   -17.1204	    16.6168	   -13.7634	    17.7917	   -21.4005	     6.6299	     9.2316	   -11.4975	
     6.9656	   -11.2457	   -18.7988	    11.8332	   -14.7705	    14.9384	   -22.0718	     4.6158	     7.8049	   -12.0010	
     5.4550	   -12.3367	   -20.3094	     5.7907	   -15.7776	    11.5814	   -22.7432	     2.5177	     6.2103	   -12.7563	
     4.4479	   -13.4277	   -21.8201	    -1.0071	   -16.8686	     7.7209	   -23.7503	     0.3357	     4.5319	   -13.9313	
     3.6926	   -14.4348	   -23.2468	    -7.9727	   -18.0435	     3.6926	   -24.8413	    -1.7624	     2.8534	   -15.3580	
     3.1052	   -15.3580	   -24.5895	   -14.6866	   -19.3024	    -0.2518	   -26.1841	    -3.6087	     1.2589	   -17.0364	
     2.2659	   -16.1972	   -25.7645	   -20.3934	   -20.6451	    -3.8605	   -27.7786	    -5.1193	    -0.3357	   -18.8828	
     1.1749	   -16.9525	   -26.6037	   -24.8413	   -21.9040	    -6.7139	   -29.3732	    -6.2103	    -1.9302	   -20.8130	
    -0.0839	   -17.4561	   -26.9394	   -27.6108	   -22.9111	    -8.7280	   -30.7999	    -6.8817	    -3.4409	   -22.7432	
    -1.4267	   -17.5400	   -26.8555	   -28.8696	   -23.6664	    -9.7351	   -32.0587	    -7.3013	    -4.8676	   -24.5056	
    -2.4338	   -17.2882	   -26.2680	   -28.5339	   -23.9182	    -9.9030	   -32.8979	    -7.4692	    -6.3782	   -26.1841	
    -3.1891	   -16.7007	   -25.3448	   -27.1072	   -23.7503	    -9.3994	   -33.3176	    -7.6370	    -7.8049	   -27.6108	
    -3.6926	   -15.7776	   -24.1699	   -24.8413	   -23.2468	    -8.3084	   -33.3176	    -7.8888	    -9.1476	   -28.7857	
    -4.0283	   -14.7705	   -22.8271	   -21.9879	   -22.4075	    -6.8817	   -32.9819	    -8.0566	   -10.2386	   -29.7089	
    -4.3640	   -13.6795	   -21.4844	   -18.7149	   -21.2326	    -5.2032	   -32.2266	    -8.0566	   -10.9100	   -30.1285	
    -4.6997	   -12.5885	   -20.2255	   -15.3580	   -19.8898	    -3.4409	   -31.0516	    -7.9727	   -10.9940	   -30.1285	
    -4.7836	   -11.4136	   -18.9667	   -11.9171	   -18.2953	    -1.5945	   -29.6249	    -7.7209	   -10.5743	   -29.5410	
    -4.6997	   -10.3226	   -17.7078	    -8.4763	   -16.6168	     0.2518	   -27.9465	    -7.1335	    -9.7351	   -28.6179	
    -4.1962	    -9.1476	   -16.5329	    -5.2032	   -14.7705	     2.0981	   -26.1002	    -6.4621	    -8.6441	   -27.3590	
    -3.1891	    -7.8888	   -15.2740	    -2.0142	   -13.0081	     3.7766	   -24.4217	    -5.5389	    -7.4692	   -26.0162	
    -1.5945	    -6.6299	   -14.0991	     1.0071	   -11.2457	     5.2872	   -22.8271	    -4.6158	    -6.3782	   -24.6735	
     0.5035	    -5.2032	   -12.9242	     3.6926	    -9.7351	     6.6299	   -21.4844	    -3.6926	    -5.6229	   -23.6664	
     3.1052	    -3.6926	   -11.8332	     6.0425	    -8.4763	     7.8049	   -20.3934	    -2.8534	    -5.1193	   -22.8271	
     6.2943	    -2.0981	   -10.7422	     7.8049	    -7.3853	     8.8120	   -19.5541	    -2.3499	    -4.9515	   -22.4075	
     9.8190	    -0.4196	    -9.7351	     9.1476	    -6.7139	     9.6512	   -18.9667	    -2.0981	    -5.1193	   -22.4075	
    13.7634	     1.2589	    -8.7280	     9.9030	    -6.2103	    10.4065	   -18.7149	    -2.1820	    -5.6229	   -22.7432	
    17.7078	     2.9373	    -7.9727	    10.0708	    -6.1264	    10.9100	   -18.6310	    -2.4338	    -6.2103	   -23.4985	
    21.4844	     4.4479	    -7.2174	     9.9030	    -6.1264	    11.2457	   -18.7988	    -2.7695	    -6.7139	   -24.5056	
    24.9252	     5.7907	    -6.6299	     9.3994	    -6.3782	    11.3297	   -19.1345	    -2.8534	    -6.7978	   -25.5966	
    27.6108	     6.8817	    -6.1264	     8.6441	    -6.7139	    11.3297	   -19.5541	    -2.6016	    -6.2943	   -26.4359	
    29.2892	     7.4692	    -5.7907	     7.8049	    -7.0496	    11.0779	   -20.1416	    -1.9302	    -5.1193	   -27.1072	
    29.7928	     7.6370	    -5.7907	     6.8817	    -7.5531	    10.7422	   -20.8130	    -0.8392	    -3.4409	   -27.4429	
    29.1214	     7.1335	    -6.1264	     5.7907	    -8.1406	    10.3226	   -21.5683	     0.5035	    -1.7624	   -27.5269	
    27.2751	     5.8746	    -6.9656	     4.7836	    -8.8120	     9.9869	   -22.4075	     1.8463	    -0.4196	   -27.5269	
    24.4217	     3.9444	    -8.1406	     3.9444	    -9.5673	     9.7351	   -23.2468	     2.8534	     0.4196	   -27.5269	
    20.8969	     1.5106	    -9.7351	     3.2730	   -10.3226	     9.6512	   -24.0021	     3.4409	     0.6714	   -27.5269	
    16.9525	    -1.0910	   -11.4975	     3.0212	   -10.9100	     9.9030	   -24.5895	     3.5248	     0.4196	   -27.4429	
    12.9242	    -3.5248	   -13.1760	     3.1052	   -11.3297	    10.4065	   -25.0092	     3.0212	    -0.1678	   -27.2751	
     9.2316	    -5.6229	   -14.6027	     3.4409	   -11.4975	    11.1618	   -25.1770	     2.1820	    -0.9232	   -26.9394	
     6.0425	    -7.1335	   -15.6097	     4.0283	   -11.5814	    11.9171	   -25.2609	     1.1749	    -1.6785	   -26.3519	
     3.4409	    -7.9727	   -16.1972	     4.6997	   -11.6653	    12.5885	   -25.3448	     0.0839	    -2.3499	   -25.6805	
     1.5945	    -8.2245	   -16.4490	     5.4550	   -11.7493	    13.1760	   -25.5966	    -1.0071	    -2.8534	   -24.8413	
     0.6714	    -7.8888	   -16.3651	     6.2103	   -12.0850	    13.5956	   -26.0162	    -2.0142	    -3.1052	   -24.0021	
     0.7553	    -7.1335	   -15.8615	     6.9656	   -12.4207	    13.9313	   -26.5198	    -2.9373	    -3.0212	   -23.0789	
     1.7624	    -5.8746	   -14.9384	     7.8049	   -12.6724	    14.0991	   -27.0233	    -3.6087	    -2.6855	   -22.1558	
     3.5248	    -4.2801	   -13.6795	     8.6441	   -12.7563	    14.3509	   -27.5269	    -4.0283	    -1.9302	   -21.1487	
     6.0425	    -2.3499	   -12.0010	     9.8190	   -12.5885	    14.7705	   -27.6947	    -4.1122	    -0.9232	   -19.9738	
     8.9798	    -0.3357	   -10.0708	    11.3297	   -12.0010	    15.5258	   -27.6947	    -3.7766	     0.4196	   -18.7988	
    12.3367	     1.6785	    -8.1406	    13.0920	   -11.2457	    16.5329	   -27.3590	    -3.1052	     2.0142	   -17.5400	
    15.6097	     3.5248	    -6.3782	    15.1062	   -10.2386	    17.7917	   -26.7715	    -2.0142	     3.7766	   -16.3651	
    18.7988	     5.2032	    -5.0354	    16.9525	    -9.2316	    19.1345	   -26.1841	    -0.9232	     5.4550	   -15.2740	
    21.4005	     6.3782	    -4.1962	    18.4631	    -8.3084	    20.3094	   -25.6805	     0.2518	     6.8817	   -14.5187	
    23.1628	     7.2174	    -4.0283	    19.3024	    -7.6370	    21.0648	   -25.2609	     1.2589	     7.8888	   -14.0152	
    23.9182	     7.4692	    -4.2801	    19.3024	    -7.3013	    21.1487	   -24.9252	     2.0981	     8.3084	   -13.8474	
    23.4146	     7.3853	    -4.9515	    18.4631	    -7.2174	    20.5612	   -24.8413	     2.6016	     8.2245	   -13.9313	
    21.7361	     6.7139	    -5.9586	    16.7847	    -7.4692	    19.3024	   -24.9252	     2.8534	     7.7209	   -14.2670	
    18.9667	     5.7068	    -7.3013	    14.5187	    -8.0566	    17.5400	   -25.0931	     2.8534	     6.8817	   -14.6866	
    15.3580	     4.3640	    -8.8120	    11.9171	    -8.8959	    15.3580	   -25.4288	     2.6855	     5.8746	   -15.1901	
    11.6653	     2.9373	   -10.3226	     9.0637	    -9.9030	    13.1760	   -25.6805	     2.4338	     4.8676	   -15.6937	
     8.3923	     1.5945	   -11.7493	     6.1264	   -10.8261	    11.1618	   -25.8484	     2.0981	     4.1122	   -16.1972	
     5.8746	     0.6714	   -12.8403	     3.3569	   -11.6653	     9.4833	   -25.8484	     1.7624	     3.6087	   -16.4490	
     4.3640	     0.0839	   -13.6795	     0.5875	   -12.3367	     8.2245	   -25.6805	     1.4267	     3.2730	   -16.7847	
     3.7766	    -0.1678	   -14.1830	    -2.0142	   -12.9242	     7.3013	   -25.5127	     0.8392	     2.9373	   -17.0364	
     3.7766	    -0.2518	   -14.6027	    -4.5319	   -13.5117	     6.5460	   -25.4288	     0.1678	     2.6016	   -17.4561	
     4.2801	    -0.1678	   -14.9384	    -6.6299	   -14.0152	     6.0425	   -25.5966	    -0.6714	     2.0981	   -17.9596	
     5.0354	    -0.0839	   -15.3580	    -8.0566	   -14.5187	     5.7907	   -25.8484	    -1.4267	     1.5106	   -18.5471	
     5.9586	    -0.1678	   -15.7776	    -8.6441	   -14.9384	     5.8746	   -26.2680	    -2.0981	     0.7553	   -19.1345	
     7.0496	    -0.4196	   -16.2811	    -8.3084	   -15.1062	     6.4621	   -26.6876	    -2.5177	     0.0839	   -19.8059	
     8.0566	    -0.9232	   -16.8686	    -6.8817	   -15.1062	     7.5531	   -27.0233	    -2.6016	    -0.6714	   -20.3934	
     9.1476	    -1.6785	   -17.4561	    -4.5319	   -14.8544	     9.0637	   -27.2751	    -2.4338	    -1.3428	   -20.7291	
    10.0708	    -2.3499	   -17.9596	    -1.5106	   -14.2670	    10.9940	   -27.2751	    -2.0142	    -1.9302	   -20.9808	
    10.9100	    -3.0212	   -18.2114	     1.9302	   -13.4277	    13.1760	   -27.0233	    -1.3428	    -2.2659	   -20.9808	
    11.6653	    -3.4409	   -18.0435	     5.7068	   -12.2528	    15.3580	   -26.5198	    -0.5035	    -2.1820	   -20.6451	
    12.4207	    -3.5248	   -17.4561	     9.4833	   -10.9940	    17.6239	   -25.8484	     0.5875	    -1.4267	   -19.9738	
    13.3438	    -3.1891	   -16.4490	    13.1760	    -9.6512	    19.6381	   -25.0931	     1.8463	     0.1678	   -19.0506	
    14.3509	    -2.4338	   -15.0223	    16.5329	    -8.3923	    21.4005	   -24.2538	     3.1891	     2.3499	   -17.8757	
    15.5258	    -1.4267	   -13.1760	    19.4702	    -7.2174	    22.8271	   -23.4146	     4.4479	     4.8676	   -16.5329	
    16.7007	    -0.1678	   -11.1618	    21.7361	    -6.2943	    23.6664	   -22.6593	     5.4550	     7.2174	   -15.2740	
    17.8757	     1.2589	    -9.0637	    23.3307	    -5.6229	    24.0021	   -21.9879	     6.1264	     8.9798	   -14.0152	
    18.7988	     2.6855	    -7.0496	    24.0860	    -5.2032	    23.8342	   -21.3165	     6.3782	    10.1547	   -12.9242	
    19.2184	     3.8605	    -5.3711	    24.1699	    -4.9515	    23.0789	   -20.7291	     6.2103	    10.6583	   -12.0010	
    19.2184	     4.6997	    -4.1122	    23.4146	    -5.0354	    21.8201	   -20.3094	     5.6229	    10.4904	   -11.2457	
    18.5471	     5.0354	    -3.3569	    21.9040	    -5.3711	    20.1416	   -20.1416	     4.6158	     9.7351	   -10.8261	
    17.5400	     4.6997	    -3.2730	    19.5541	    -6.1264	    18.0435	   -20.2255	     3.3569	     8.5602	   -10.8261	
    16.2811	     3.8605	    -3.6926	    16.6168	    -7.0496	    15.7776	   -20.6451	     1.9302	     6.9656	   -11.1618	
    15.1901	     2.6016	    -4.4479	    13.1760	    -8.0566	    13.5117	   -21.1487	     0.5875	     5.2032	   -11.8332	
    14.2670	     1.1749	    -5.3711	     9.4833	    -8.8959	    11.4136	   -21.8201	    -0.5035	     3.4409	   -12.6724	
    13.7634	    -0.2518	    -6.2943	     5.7068	    -9.4833	     9.7351	   -22.4915	    -1.3428	     1.9302	   -13.5956	
    13.6795	    -1.3428	    -7.1335	     2.0981	    -9.8190	     8.4763	   -23.0789	    -1.8463	     0.8392	   -14.3509	
    13.9313	    -2.1820	    -7.8888	    -1.0910	    -9.9869	     7.8049	   -23.5825	    -2.0142	     0.2518	   -14.7705	
    14.5187	    -2.6016	    -8.5602	    -3.7766	    -9.9030	     7.6370	   -24.0021	    -1.9302	     0.1678	   -14.9384	
    15.2740	    -2.7695	    -9.1476	    -5.7068	    -9.9869	     7.9727	   -24.2538	    -1.7624	     0.4196	   -14.6866	
    16.1133	    -2.6855	    -9.6512	    -7.1335	   -10.0708	     8.6441	   -24.5056	    -1.5945	     0.9232	   -14.1830	
    16.9525	    -2.6016	   -10.1547	    -8.0566	   -10.3226	     9.4833	   -24.7574	    -1.5106	     1.5945	   -13.5117	
    17.6239	    -2.5177	   -10.5743	    -8.5602	   -10.7422	    10.3226	   -24.9252	    -1.5945	     2.2659	   -12.5885	
    18.0435	    -2.5177	   -11.0779	    -8.7280	   -11.2457	    10.9100	   -25.0092	    -1.8463	     2.7695	   -11.6653	
    18.1274	    -2.7695	   -11.5814	    -8.6441	   -11.8332	    11.2457	   -25.1770	    -2.1820	     3.0212	   -10.6583	
    17.7917	    -3.0212	   -12.0010	    -8.3084	   -12.1689	    11.3297	   -25.1770	    -2.5177	     3.1891	    -9.5673	
    17.0364	    -3.3569	   -12.3367	    -7.6370	   -12.3367	    11.2457	   -25.0092	    -2.6855	     3.1891	    -8.5602	
    15.7776	    -3.7766	   -12.4207	    -6.7139	   -12.1689	    11.0779	   -24.6735	    -2.6855	     3.1052	    -7.4692	
    14.3509	    -4.1122	   -12.3367	    -5.5389	   -11.6653	    10.8261	   -24.2538	    -2.5177	     3.0212	    -6.4621	
    12.9242	    -4.2801	   -12.0850	    -4.1962	   -11.0779	    10.4904	   -23.7503	    -2.2659	     2.8534	    -5.7068	
    11.8332	    -4.2801	   -11.8332	    -2.6855	   -10.4065	    10.1547	   -23.1628	    -2.1820	     2.6016	    -5.2872	
    11.0779	    -4.1962	   -11.4975	    -1.1749	    -9.8190	     9.8190	   -22.6593	    -2.3499	     2.2659	    -5.2872	
    10.6583	    -4.1122	   -11.1618	     0.3357	    -9.4833	     9.3994	   -22.3236	    -2.6855	     1.8463	    -5.7907	
    10.2386	    -4.1962	   -11.0779	     1.6785	    -9.5673	     8.8120	   -22.3236	    -3.2730	     1.2589	    -6.8817	
     9.3994	    -4.6158	   -11.3297	     2.5177	   -10.0708	     8.0566	   -22.7432	    -4.1122	     0.4196	    -8.4763	
     7.9727	    -5.4550	   -11.9171	     2.8534	   -10.9100	     6.9656	   -23.4985	    -5.0354	    -0.5875	   -10.7422	
     5.9586	    -6.7139	   -12.8403	     2.6855	   -12.0850	     5.7068	   -24.5056	    -6.2103	    -2.0142	   -13.3438	
     3.5248	    -8.2245	   -13.8474	     2.2659	   -13.2599	     4.3640	   -25.5966	    -7.3013	    -3.6926	   -16.0294	
     1.3428	    -9.5673	   -14.7705	     1.8463	   -14.4348	     3.1891	   -26.6876	    -8.3923	    -5.5389	   -18.7149	
    -0.5035	   -10.7422	   -15.4419	     1.7624	   -15.3580	     2.3499	   -27.5269	    -9.3155	    -7.4692	   -21.0648	
    -1.7624	   -11.7493	   -15.9454	     2.4338	   -16.1972	     2.0142	   -28.1982	   -10.0708	    -9.4833	   -23.0789	
    -2.6016	   -12.4207	   -16.1972	     4.0283	   -16.7847	     2.1820	   -28.7857	   -10.7422	   -11.4136	   -24.5895	
    -3.1052	   -13.0081	   -16.2811	     6.4621	   -17.2043	     2.9373	   -29.2053	   -11.1618	   -13.2599	   -25.5966	
    -3.4409	   -13.5117	   -16.2811	     9.7351	   -17.4561	     4.1122	   -29.3732	   -11.4136	   -14.9384	   -26.1841	
    -3.6926	   -13.8474	   -16.0294	    13.5956	   -17.4561	     5.7068	   -29.3732	   -11.2457	   -16.2811	   -26.1841	
    -3.7766	   -13.8474	   -15.5258	    17.7078	   -17.1204	     7.7209	   -28.9536	   -10.5743	   -17.0364	   -25.5966	
    -3.5248	   -13.4277	   -14.6027	    21.8201	   -16.2811	    10.0708	   -28.0304	    -9.3994	   -17.2043	   -24.4217	
    -2.8534	   -12.5046	   -13.2599	    25.5127	   -15.0223	    12.6724	   -26.6037	    -7.8049	   -16.6168	   -22.7432	
    -1.5945	   -11.0779	   -11.4975	    28.6179	   -13.1760	    15.3580	   -24.7574	    -5.7068	   -15.1062	   -20.6451	
     0.1678	    -9.0637	    -9.3994	    30.7999	   -10.9940	    18.1274	   -22.5754	    -3.3569	   -12.6724	   -18.2114	
     2.3499	    -6.6299	    -6.9656	    31.9748	    -8.4763	    20.7291	   -20.0577	    -0.8392	    -9.3155	   -15.4419	
     5.0354	    -3.9444	    -4.3640	    32.2266	    -5.7068	    22.9950	   -17.4561	     1.5945	    -5.2872	   -12.7563	
     7.8888	    -1.0910	    -1.8463	    31.4713	    -3.0212	    24.6735	   -14.9384	     3.7766	    -1.2589	   -10.2386	
    10.7422	     1.4267	     0.5875	    29.8767	    -0.6714	    25.5127	   -12.8403	     5.4550	     2.3499	    -8.2245	
    13.0920	     3.5248	     2.4338	    27.4429	     1.1749	    25.4288	   -11.3297	     6.2943	     5.0354	    -7.0496	
    14.7705	     4.7836	     3.6926	    24.6735	     2.2659	    24.5056	   -10.4904	     6.2943	     6.4621	    -6.7139	
    15.6097	     5.1193	     4.2801	    21.8201	     2.6855	    22.7432	   -10.4065	     5.6229	     6.7139	    -7.2174	
    15.3580	     4.6997	     3.9444	    19.2184	     2.4338	    20.6451	   -10.9940	     4.2801	     6.0425	    -8.4763	
    14.1830	     3.3569	     2.9373	    17.0364	     1.6785	    18.2953	   -12.0850	     2.6016	     4.6158	   -10.2386	
    12.2528	     1.4267	     1.0910	    15.2740	     0.3357	    16.0294	   -13.5117	     0.7553	     2.6855	   -12.1689	
     9.8190	    -1.0071	    -1.3428	    13.8474	    -1.3428	    13.8474	   -15.2740	    -1.2589	     0.5035	   -14.3509	
     6.8817	    -3.7766	    -4.2801	    12.4207	    -3.4409	    11.7493	   -17.2043	    -3.2730	    -1.8463	   -16.3651	
     3.6926	    -6.7139	    -7.5531	    10.6583	    -5.7907	     9.5673	   -19.3024	    -5.2032	    -4.1122	   -18.2953	
     0.5035	    -9.6512	   -10.7422	     8.3923	    -8.2245	     7.3853	   -21.2326	    -7.1335	    -6.2103	   -19.8059	
    -2.6855	   -12.4207	   -13.6795	     5.7907	   -10.5743	     5.2032	   -22.9950	    -8.9798	    -7.8888	   -20.8130	
    -5.5389	   -14.8544	   -16.2811	     2.7695	   -12.6724	     3.1891	   -24.2538	   -10.6583	    -9.1476	   -21.3165	
    -7.8049	   -16.8686	   -18.2953	    -0.2518	   -14.3509	     1.4267	   -25.0931	   -12.0010	    -9.8190	   -21.1487	
    -9.5673	   -18.3792	   -19.7220	    -3.1052	   -15.4419	     0.0000	   -25.4288	   -13.0920	    -9.9869	   -20.4773	
   -10.4904	   -19.3863	   -20.4773	    -5.5389	   -16.0294	    -1.0071	   -25.1770	   -13.6795	    -9.8190	   -19.3863	
   -10.5743	   -19.8898	   -20.7291	    -7.5531	   -16.0294	    -1.5945	   -24.5895	   -13.9313	    -9.2316	   -18.0435	
    -9.9030	   -19.9738	   -20.3094	    -8.9798	   -15.5258	    -1.8463	   -23.6664	   -13.7634	    -8.4763	   -16.7007	
    -8.4763	   -19.7220	   -19.5541	    -9.9869	   -14.6866	    -1.7624	   -22.7432	   -13.1760	    -7.5531	   -15.6097	
    -6.2943	   -19.0506	   -18.3792	   -10.4904	   -13.5956	    -1.4267	   -21.9040	   -12.2528	    -6.6299	   -14.6866	
    -3.5248	   -18.2114	   -17.1204	   -10.5743	   -12.4207	    -0.8392	   -21.2326	   -10.9940	    -5.7068	   -14.0152	
    -0.3357	   -17.0364	   -15.6097	   -10.1547	   -11.1618	     0.0000	   -20.7291	    -9.4833	    -4.7836	   -13.5956	
     3.0212	   -15.6937	   -14.0152	    -9.3155	   -10.0708	     1.0071	   -20.4773	    -7.8049	    -3.9444	   -13.3438	
     6.3782	   -14.2670	   -12.4207	    -7.9727	    -9.0637	     2.1820	   -20.4773	    -5.9586	    -3.3569	   -13.3438	
     9.1476	   -12.9242	   -10.9940	    -6.3782	    -8.3923	     3.3569	   -20.7291	    -4.1122	    -3.1052	   -13.5956	
    11.2457	   -11.9171	    -9.8190	    -4.7836	    -7.9727	     4.3640	   -21.2326	    -2.6016	    -3.4409	   -14.1830	
    12.3367	   -11.2457	    -9.0637	    -3.1052	    -7.9727	     5.0354	   -21.9879	    -1.4267	    -4.2801	   -15.1062	
    12.5885	   -10.9100	    -8.8120	    -1.7624	    -8.3084	     5.4550	   -22.8271	    -0.8392	    -5.7068	   -16.2811	
    12.0850	   -10.9100	    -8.8959	    -0.7553	    -8.8959	     5.5389	   -23.7503	    -0.5875	    -7.3013	   -17.5400	
    11.3297	   -10.9940	    -9.2316	    -0.1678	    -9.4833	     5.3711	   -24.5895	    -0.5875	    -8.8120	   -18.7149	
    10.4904	   -10.9940	    -9.7351	     0.0000	   -10.1547	     4.9515	   -25.1770	    -0.7553	    -9.9869	   -19.5541	
     9.9030	   -10.9100	   -10.2386	    -0.2518	   -10.6583	     4.4479	   -25.5966	    -1.0071	   -10.7422	   -20.1416	
     9.3155	   -10.7422	   -10.6583	    -0.7553	   -10.8261	     3.7766	   -25.6805	    -1.1749	   -10.9100	   -20.3934	
     8.5602	   -10.5743	   -10.9940	    -1.4267	   -10.8261	     3.1052	   -25.4288	    -1.1749	   -10.6583	   -20.1416	
     7.2174	   -10.4904	   -11.3297	    -1.9302	   -10.4065	     2.5177	   -24.8413	    -1.0071	    -9.9869	   -19.6381	
     5.1193	   -10.5743	   -11.4975	    -2.0142	    -9.8190	     2.0142	   -24.0860	    -0.6714	    -8.9798	   -18.8828	
     2.0981	   -10.9100	   -11.5814	    -1.4267	    -9.0637	     1.7624	   -23.1628	    -0.3357	    -7.8888	   -17.9596	
    -1.5106	   -11.5814	   -11.6653	    -0.4196	    -8.3084	     1.7624	   -22.3236	    -0.1678	    -6.8817	   -17.0364	
    -5.3711	   -12.2528	   -11.6653	     1.0071	    -7.6370	     1.9302	   -21.4844	    -0.1678	    -6.2103	   -16.3651	
    -8.9798	   -13.0920	   -11.6653	     2.4338	    -7.0496	     2.2659	   -20.8969	    -0.5875	    -5.8746	   -15.8615	
   -11.7493	   -13.9313	   -11.6653	     3.6926	    -6.7139	     2.5177	   -20.5612	    -1.4267	    -6.1264	   -15.7776	
   -13.6795	   -14.6866	   -11.5814	     4.4479	    -6.5460	     2.6855	   -20.4773	    -2.4338	    -6.7978	   -15.9454	
   -14.6027	   -15.1901	   -11.4136	     4.6997	    -6.6299	     2.6855	   -20.5612	    -3.6087	    -7.7209	   -16.2811	
   -14.5187	   -15.5258	   -10.9100	     4.5319	    -6.7139	     2.6016	   -20.5612	    -4.5319	    -8.7280	   -16.7847	
   -13.4277	   -15.2740	    -9.9869	     4.2801	    -6.5460	     2.6016	   -20.4773	    -5.0354	    -9.5673	   -17.1204	
   -11.4136	   -14.6027	    -8.5602	     4.1122	    -5.9586	     2.7695	   -19.9738	    -4.8676	    -9.8190	   -17.2043	
    -8.7280	   -13.4277	    -6.5460	     4.1122	    -4.8676	     3.1891	   -19.1345	    -4.1962	    -9.3155	   -16.9525	
    -5.5389	   -11.8332	    -4.2801	     4.4479	    -3.3569	     3.8605	   -17.9596	    -2.9373	    -8.0566	   -16.2811	
    -2.1820	    -9.9869	    -1.9302	     4.8676	    -1.6785	     4.6158	   -16.6168	    -1.4267	    -5.8746	   -15.1062	
     1.1749	    -7.9727	     0.3357	     5.3711	     0.1678	     5.4550	   -15.0223	     0.0839	    -2.9373	   -13.5117	
     4.2801	    -5.8746	     2.3499	     5.7907	     2.0142	     6.3782	   -13.2599	     1.6785	     0.5875	   -11.4136	
     7.2174	    -3.8605	     4.1122	     6.1264	     3.6926	     7.2174	   -11.4975	     3.1052	     4.3640	    -9.1476	
     9.7351	    -2.0142	     5.3711	     6.2943	     5.0354	     7.9727	    -9.7351	     4.2801	     8.0566	    -6.7139	
    11.6653	    -0.5875	     5.9586	     6.1264	     5.8746	     8.3923	    -8.2245	     5.1193	    11.0779	    -4.5319	
    12.8403	     0.2518	     5.7907	     5.6229	     6.0425	     8.4763	    -7.1335	     5.5389	    13.1760	    -2.9373	
    13.0081	     0.3357	     4.8676	     4.8676	     5.5389	     8.1406	    -6.7139	     5.6229	    14.0991	    -1.9302	
    12.0850	    -0.3357	     3.2730	     3.8605	     4.4479	     7.5531	    -6.8817	     5.2032	    14.0152	    -1.7624	
    10.0708	    -1.7624	     1.2589	     2.7695	     2.8534	     6.6299	    -7.7209	     4.3640	    12.8403	    -2.2659	
     6.9656	    -4.0283	    -1.2589	     1.5106	     0.6714	     5.4550	    -9.3994	     3.0212	    10.7422	    -3.6087	
     2.8534	    -6.8817	    -4.1122	     0.0839	    -1.9302	     4.0283	   -11.9171	     1.3428	     7.8049	    -5.7068	
    -1.6785	   -10.3226	    -7.3013	    -1.3428	    -4.9515	     2.3499	   -15.1901	    -0.7553	     4.1962	    -8.5602	
    -6.1264	   -14.0152	   -10.4904	    -2.7695	    -8.2245	     0.7553	   -18.8828	    -2.8534	     0.4196	   -11.7493	
   -10.0708	   -17.4561	   -13.3438	    -3.6926	   -11.4136	    -0.5035	   -22.5754	    -4.6997	    -3.2730	   -15.1062	
   -13.1760	   -20.4773	   -15.6937	    -4.1122	   -14.0991	    -1.1749	   -26.1002	    -6.1264	    -6.4621	   -18.1274	
   -15.4419	   -22.9111	   -17.2882	    -3.8605	   -16.2811	    -1.1749	   -29.1214	    -6.8817	    -8.8959	   -20.5612	
   -16.8686	   -24.6735	   -18.3792	    -3.0212	   -17.9596	    -0.5875	   -31.5552	    -7.0496	   -10.5743	   -22.4915	
[Epoch Header]
[Trial Type]	11
[Accept]	1
[Correct]	0
[RT]	 0.000
[Resp]	0
[Epoch Data]
   -21.4844	   -28.0304	   -17.2043	   -23.3307	   -15.0223	   -29.8767	   -16.9525	   -23.3307	   -20.1416	   -20.3934	
   -22.4075	   -29.5410	   -18.7988	   -24.2538	   -17.2043	   -31.1356	   -18.6310	   -23.3307	   -20.0577	   -21.7361	
   -23.4985	   -31.0516	   -20.3934	   -24.9252	   -19.3863	   -32.3105	   -20.4773	   -23.2468	   -19.8059	   -22.9950	
   -24.6735	   -32.3105	   -21.7361	   -25.2609	   -21.1487	   -33.1497	   -22.0718	   -22.9950	   -19.3863	   -24.0021	
   -25.6805	   -33.1497	   -22.5754	   -25.0092	   -22.4075	   -33.4854	   -23.2468	   -22.4075	   -18.8828	   -24.6735	
   -26.1841	   -33.4015	   -22.9950	   -24.1699	   -22.9950	   -33.1497	   -23.7503	   -21.4844	   -18.2114	   -24.7574	
   -26.1841	   -33.1497	   -22.8271	   -22.7432	   -22.9950	   -32.2266	   -23.5825	   -20.1416	   -17.3721	   -24.3378	
   -25.5127	   -32.3944	   -22.1558	   -20.9808	   -22.5754	   -30.9677	   -22.8271	   -18.6310	   -16.2811	   -23.4146	
   -24.3378	   -31.3034	   -21.2326	   -18.9667	   -21.9040	   -29.5410	   -21.5683	   -17.1204	   -15.1901	   -22.1558	
   -22.8271	   -30.0446	   -20.0577	   -16.7847	   -20.9808	   -28.0304	   -19.9738	   -15.5258	   -13.9313	   -20.5612	
   -21.0648	   -28.5339	   -18.6310	   -14.5187	   -19.8059	   -26.6037	   -18.1274	   -14.0152	   -12.6724	   -18.7988	
   -19.0506	   -26.9394	   -16.9525	   -12.0850	   -18.3792	   -25.1770	   -16.1133	   -12.3367	   -11.3297	   -16.8686	
   -16.8686	   -25.1770	   -15.1062	    -9.4833	   -16.8686	   -23.7503	   -14.0991	   -10.5743	    -9.9030	   -14.7705	
   -14.6027	   -23.1628	   -13.0920	    -6.7978	   -15.2740	   -22.3236	   -12.2528	    -8.6441	    -8.3084	   -12.5885	
   -12.4207	   -21.2326	   -11.1618	    -4.1122	   -13.7634	   -20.8969	   -10.5743	    -6.6299	    -6.8817	   -10.5743	
   -10.3226	   -19.3024	    -9.3994	    -1.7624	   -12.6724	   -19.7220	    -9.4833	    -4.6158	    -5.7068	    -8.8959	
    -8.5602	   -17.7917	    -7.9727	     0.0000	   -12.0850	   -18.9667	    -8.9798	    -3.0212	    -5.0354	    -7.8049	
    -7.1335	   -16.6168	    -6.8817	     0.9232	   -12.1689	   -18.6310	    -9.2316	    -2.0142	    -4.9515	    -7.3853	
    -6.0425	   -16.0294	    -6.2943	     0.7553	   -12.9242	   -18.8828	   -10.2386	    -1.6785	    -5.6229	    -7.6370	
    -5.2872	   -15.9454	    -6.0425	    -0.5035	   -14.1830	   -19.6381	   -11.6653	    -2.0981	    -6.8817	    -8.5602	
    -4.6158	   -16.1972	    -5.9586	    -2.7695	   -15.7776	   -20.8969	   -13.4277	    -3.1891	    -8.3923	    -9.9030	
    -3.9444	   -16.7007	    -6.1264	    -5.7068	   -17.3721	   -22.4075	   -15.2740	    -4.6997	    -9.8190	   -11.4136	
    -3.4409	   -17.3721	    -6.2103	    -8.8959	   -18.8828	   -23.9182	   -17.0364	    -6.2943	   -10.9940	   -12.7563	
    -2.8534	   -18.0435	    -6.2103	   -12.0010	   -20.1416	   -25.3448	   -18.6310	    -7.6370	   -11.8332	   -13.8474	
    -2.2659	   -18.5471	    -6.1264	   -14.6027	   -21.0648	   -26.6037	   -19.8898	    -8.6441	   -12.0850	   -14.6027	
    -1.5945	   -18.9667	    -5.9586	   -16.5329	   -21.5683	   -27.5269	   -20.8130	    -8.9798	   -12.0010	   -14.8544	
    -0.9232	   -19.1345	    -5.7068	   -17.7078	   -21.8201	   -28.1143	   -21.4844	    -8.7280	   -11.4975	   -14.6866	
     0.0000	   -19.1345	    -5.2032	   -18.2953	   -21.6522	   -28.4500	   -21.8201	    -7.8049	   -10.9100	   -14.2670	
     1.1749	   -18.7988	    -4.6158	   -18.5471	   -21.2326	   -28.7018	   -21.6522	    -6.4621	   -10.2386	   -13.6795	
     2.4338	   -18.2114	    -3.9444	   -18.5471	   -20.5612	   -28.7857	   -21.2326	    -4.6997	    -9.6512	   -13.0081	
     3.6087	   -17.4561	    -3.2730	   -18.4631	   -19.7220	   -28.8696	   -20.3934	    -2.8534	    -9.2316	   -12.4207	
     4.3640	   -16.7007	    -2.6855	   -18.1274	   -18.7988	   -28.8696	   -19.3024	    -1.0910	    -9.2316	   -12.0010	
     4.5319	   -16.1133	    -2.4338	   -17.6239	   -17.8757	   -28.7018	   -18.1274	     0.2518	    -9.6512	   -11.8332	
     3.8605	   -15.7776	    -2.6855	   -16.7007	   -17.2043	   -28.4500	   -16.9525	     1.0910	   -10.4904	   -11.9171	
     2.2659	   -15.9454	    -3.2730	   -15.5258	   -16.7847	   -28.0304	   -16.0294	     1.2589	   -11.7493	   -12.1689	
     0.0839	   -16.5329	    -4.2801	   -14.0152	   -16.5329	   -27.4429	   -15.2740	     0.7553	   -13.2599	   -12.6724	
    -2.6016	   -17.5400	    -5.4550	   -12.5885	   -16.4490	   -26.9394	   -14.7705	    -0.2518	   -14.9384	   -13.3438	
    -5.2032	   -18.7988	    -6.5460	   -11.3297	   -16.3651	   -26.4359	   -14.4348	    -1.7624	   -16.7007	   -14.0991	
    -7.4692	   -19.8898	    -7.3013	   -10.7422	   -16.2811	   -26.1841	   -14.4348	    -3.6087	   -18.3792	   -15.0223	
    -9.0637	   -20.8969	    -7.8049	   -10.7422	   -16.0294	   -26.1841	   -14.6027	    -5.8746	   -19.9738	   -15.9454	
   -10.0708	   -21.4844	    -8.1406	   -11.5814	   -15.6097	   -26.4359	   -15.0223	    -8.3923	   -21.4005	   -16.9525	
   -10.6583	   -21.9040	    -8.2245	   -13.0920	   -15.1062	   -26.9394	   -15.5258	   -10.9100	   -22.3236	   -17.7078	
   -11.0779	   -22.0718	    -8.2245	   -15.0223	   -14.6027	   -27.5269	   -16.0294	   -13.3438	   -22.5754	   -18.2953	
   -11.6653	   -22.2397	    -8.2245	   -16.9525	   -14.0152	   -28.1982	   -16.6168	   -15.4419	   -21.9879	   -18.4631	
   -12.5046	   -22.4915	    -8.3084	   -18.6310	   -13.5117	   -28.8696	   -17.1204	   -17.2043	   -20.5612	   -18.2953	
   -13.6795	   -22.7432	    -8.3923	   -19.8059	   -13.1760	   -29.4571	   -17.6239	   -18.3792	   -18.3792	   -17.7078	
   -15.0223	   -23.1628	    -8.4763	   -20.4773	   -13.0081	   -29.9606	   -18.0435	   -19.2184	   -15.9454	   -16.9525	
   -16.1972	   -23.6664	    -8.5602	   -20.5612	   -13.0920	   -30.4642	   -18.3792	   -19.7220	   -13.5117	   -16.0294	
   -17.2882	   -24.1699	    -8.5602	   -20.3094	   -13.2599	   -30.9677	   -18.7149	   -19.9738	   -11.4975	   -15.1062	
   -18.1274	   -24.5895	    -8.5602	   -19.8059	   -13.6795	   -31.5552	   -18.9667	   -20.1416	   -10.0708	   -14.3509	
   -18.6310	   -25.0092	    -8.4763	   -19.2184	   -14.2670	   -32.2266	   -19.2184	   -20.4773	    -9.3155	   -13.8474	
   -18.8828	   -25.2609	    -8.2245	   -18.7149	   -14.7705	   -33.1497	   -19.3863	   -20.9808	    -9.3155	   -13.5956	
   -18.5471	   -25.1770	    -7.8049	   -18.2114	   -15.0223	   -33.9050	   -19.3863	   -21.4005	    -9.6512	   -13.4277	
   -17.7078	   -24.6735	    -7.0496	   -17.4561	   -14.9384	   -34.4925	   -19.0506	   -21.6522	   -10.1547	   -13.1760	
   -16.2811	   -23.7503	    -5.8746	   -16.1972	   -14.4348	   -34.5764	   -18.3792	   -21.4844	   -10.4904	   -12.6724	
   -14.3509	   -22.2397	    -4.3640	   -14.4348	   -13.4277	   -34.0729	   -17.2882	   -20.6451	   -10.2386	   -11.7493	
   -11.9171	   -20.3934	    -2.5177	   -11.9171	   -12.0850	   -32.8979	   -15.9454	   -19.2184	    -9.5673	   -10.5743	
    -9.3155	   -18.2953	    -0.5035	    -9.0637	   -10.4904	   -31.3034	   -14.4348	   -17.2882	    -8.4763	    -9.2316	
    -6.7139	   -16.1972	     1.5106	    -5.9586	    -8.8120	   -29.4571	   -12.9242	   -15.1901	    -7.2174	    -7.9727	
    -4.2801	   -14.2670	     3.2730	    -3.1891	    -7.3013	   -27.4429	   -11.6653	   -13.0081	    -6.0425	    -6.9656	
    -1.9302	   -12.5885	     4.9515	    -1.0910	    -5.8746	   -25.5127	   -10.6583	   -10.9940	    -5.1193	    -6.2943	
     0.3357	   -10.9940	     6.4621	     0.2518	    -4.5319	   -23.6664	    -9.8190	    -9.0637	    -4.4479	    -5.7907	
     2.7695	    -9.3155	     8.0566	     0.9232	    -3.1052	   -21.9879	    -8.8959	    -7.2174	    -4.1122	    -5.4550	
     5.3711	    -7.4692	     9.8190	     0.9232	    -1.4267	   -20.2255	    -7.8888	    -5.2872	    -3.9444	    -5.2032	
     8.0566	    -5.5389	    11.6653	     0.5035	     0.3357	   -18.5471	    -6.7978	    -3.4409	    -3.8605	    -4.9515	
    10.4904	    -3.6926	    13.3438	     0.0000	     2.0981	   -16.9525	    -5.7068	    -1.6785	    -3.9444	    -4.8676	
    12.2528	    -2.0981	    14.7705	    -0.4196	     3.6087	   -15.4419	    -4.8676	    -0.0839	    -4.0283	    -4.8676	
    13.1760	    -1.0071	    15.6097	    -0.5875	     4.6997	   -14.0991	    -4.3640	     1.2589	    -4.0283	    -4.9515	
    13.1760	    -0.4196	    15.7776	    -0.3357	     5.2872	   -12.8403	    -4.1122	     2.3499	    -3.9444	    -5.0354	
    12.5885	    -0.2518	    15.5258	     0.5035	     5.4550	   -11.6653	    -4.0283	     3.2730	    -3.6087	    -4.9515	
    11.5814	    -0.3357	    14.8544	     1.9302	     5.3711	   -10.3226	    -4.0283	     4.0283	    -3.1052	    -4.7836	
    10.6583	    -0.5875	    14.0152	     3.8605	     4.9515	    -8.9798	    -3.9444	     4.5319	    -2.5177	    -4.3640	
     9.9869	    -0.8392	    13.2599	     6.1264	     4.4479	    -7.5531	    -3.7766	     4.9515	    -1.8463	    -3.7766	
     9.3994	    -1.0071	    12.5885	     8.4763	     3.8605	    -6.2943	    -3.6087	     5.1193	    -1.2589	    -3.1891	
     8.8959	    -1.2589	    12.1689	    10.8261	     3.1891	    -5.2032	    -3.5248	     5.1193	    -1.0071	    -2.6855	
     8.3084	    -1.5106	    11.8332	    12.9242	     2.4338	    -4.4479	    -3.4409	     4.8676	    -1.0071	    -2.2659	
     7.5531	    -1.8463	    11.5814	    14.6866	     1.6785	    -4.0283	    -3.4409	     4.5319	    -1.3428	    -2.0981	
     6.5460	    -2.4338	    11.2457	    15.9454	     0.9232	    -4.1122	    -3.8605	     3.9444	    -2.2659	    -2.3499	
     5.0354	    -3.5248	    10.6583	    16.6168	    -0.1678	    -4.7836	    -4.6997	     3.0212	    -3.8605	    -3.2730	
     3.1891	    -5.1193	     9.4833	    16.7007	    -1.5106	    -5.9586	    -6.0425	     1.7624	    -6.1264	    -4.9515	
     0.7553	    -7.3853	     7.8049	    16.1133	    -3.2730	    -7.7209	    -7.8888	     0.0839	    -9.0637	    -7.4692	
    -2.0142	   -10.1547	     5.5389	    15.0223	    -5.2872	    -9.8190	   -10.2386	    -1.9302	   -12.7563	   -10.6583	
    -4.9515	   -13.2599	     3.0212	    13.4277	    -7.4692	   -11.9171	   -12.7563	    -4.0283	   -16.7847	   -14.3509	
    -7.8049	   -16.1972	     0.4196	    11.4975	    -9.4833	   -13.8474	   -15.1062	    -6.2103	   -20.8130	   -18.0435	
   -10.0708	   -18.6310	    -1.6785	     9.5673	   -11.1618	   -15.2740	   -17.0364	    -8.1406	   -24.5056	   -21.4005	
   -11.5814	   -20.4773	    -3.1891	     7.8049	   -12.1689	   -16.0294	   -18.2953	    -9.7351	   -27.4429	   -24.0860	
   -12.1689	   -21.4844	    -3.8605	     6.2943	   -12.5046	   -16.1133	   -18.7988	   -10.9940	   -29.3732	   -25.7645	
   -11.8332	   -21.7361	    -3.8605	     5.1193	   -12.2528	   -15.5258	   -18.7149	   -11.7493	   -30.2963	   -26.5198	
   -10.6583	   -21.4005	    -3.1891	     4.1122	   -11.5814	   -14.2670	   -18.0435	   -12.1689	   -29.9606	   -26.2680	
    -8.8959	   -20.7291	    -2.0981	     3.1052	   -10.6583	   -12.5046	   -17.0364	   -12.3367	   -28.5339	   -25.0092	
    -6.5460	   -19.7220	    -0.7553	     2.1820	    -9.5673	   -10.3226	   -15.7776	   -12.0850	   -26.0162	   -22.9111	
    -3.9444	   -18.4631	     0.8392	     1.2589	    -8.3923	    -7.6370	   -14.2670	   -11.4136	   -22.7432	   -20.1416	
    -0.9232	   -17.1204	     2.5177	     0.5035	    -7.2174	    -4.6158	   -12.5885	   -10.3226	   -19.0506	   -16.9525	
     2.0981	   -15.6097	     4.1122	     0.0839	    -5.9586	    -1.1749	   -10.7422	    -8.8120	   -15.1901	   -13.6795	
     5.2032	   -14.1830	     5.6229	    -0.1678	    -4.7836	     2.4338	    -8.8959	    -7.1335	   -11.5814	   -10.4065	
     7.8888	   -12.8403	     6.7139	    -0.1678	    -3.6087	     6.0425	    -7.1335	    -5.5389	    -8.3923	    -7.4692	
     9.9030	   -11.6653	     7.3853	    -0.3357	    -2.6855	     9.3994	    -5.6229	    -4.1962	    -5.8746	    -5.1193	
    11.1618	   -10.9100	     7.5531	    -0.6714	    -1.9302	    12.3367	    -4.5319	    -3.3569	    -4.0283	    -3.2730	
    11.3297	   -10.4065	     7.2174	    -1.3428	    -1.5106	    14.8544	    -3.8605	    -3.1052	    -2.8534	    -2.1820	
    10.5743	   -10.3226	     6.6299	    -2.4338	    -1.3428	    17.0364	    -3.6087	    -3.4409	    -2.3499	    -1.6785	
     9.1476	   -10.4065	     6.0425	    -3.7766	    -1.4267	    18.7149	    -3.7766	    -4.1962	    -2.3499	    -1.7624	
     7.3013	   -10.6583	     5.5389	    -5.2872	    -1.6785	    20.1416	    -4.2801	    -5.1193	    -2.7695	    -2.2659	
     5.5389	   -10.9100	     5.2032	    -6.7139	    -2.0142	    21.3165	    -5.0354	    -6.0425	    -3.3569	    -3.1052	
     4.1122	   -11.1618	     4.9515	    -7.8049	    -2.4338	    22.2397	    -5.7907	    -6.7139	    -3.8605	    -4.0283	
     2.9373	   -11.3297	     4.8676	    -8.3923	    -2.9373	    23.0789	    -6.7139	    -6.9656	    -4.1962	    -5.0354	
     2.2659	   -11.5814	     4.6158	    -8.3923	    -3.6087	    23.8342	    -7.4692	    -6.7978	    -4.2801	    -5.8746	
     1.9302	   -12.0010	     4.1962	    -7.8049	    -4.2801	    24.5056	    -8.0566	    -6.2103	    -4.1122	    -6.3782	
     1.8463	   -12.4207	     3.6926	    -6.7139	    -5.1193	    25.0931	    -8.4763	    -5.2032	    -3.5248	    -6.5460	
     1.8463	   -12.8403	     3.0212	    -5.2032	    -5.7907	    25.6805	    -8.7280	    -4.0283	    -2.7695	    -6.2103	
     1.8463	   -13.3438	     2.4338	    -3.4409	    -6.2943	    26.1841	    -8.6441	    -2.6855	    -1.7624	    -5.4550	
     1.4267	   -13.9313	     2.0142	    -1.3428	    -6.4621	    26.7715	    -8.2245	    -1.2589	    -0.5875	    -4.3640	
     0.6714	   -14.4348	     1.6785	     0.8392	    -6.4621	    27.3590	    -7.6370	     0.1678	     0.6714	    -2.8534	
    -0.7553	   -15.0223	     1.4267	     3.0212	    -6.1264	    27.9465	    -6.8817	     1.4267	     1.8463	    -1.1749	
    -2.6016	   -15.7776	     1.2589	     4.9515	    -5.7068	    28.5339	    -6.0425	     2.6016	     2.8534	     0.5035	
    -4.6158	   -16.4490	     1.1749	     6.4621	    -5.2032	    29.0375	    -5.2032	     3.5248	     3.6926	     2.1820	
    -6.5460	   -17.0364	     1.2589	     7.4692	    -4.6158	    29.2892	    -4.3640	     4.2801	     4.2801	     3.7766	
    -8.1406	   -17.5400	     1.4267	     7.8049	    -4.0283	    29.4571	    -3.5248	     4.8676	     4.6997	     5.0354	
    -9.2316	   -17.8757	     1.6785	     7.3853	    -3.4409	    29.1214	    -2.9373	     5.3711	     4.7836	     5.9586	
   -10.0708	   -18.3792	     1.6785	     6.0425	    -3.1891	    28.2822	    -2.6016	     5.5389	     4.5319	     6.1264	
   -10.9100	   -19.2184	     1.2589	     3.9444	    -3.4409	    26.7715	    -2.9373	     5.2872	     3.6926	     5.4550	
   -11.9171	   -20.5612	     0.1678	     1.0910	    -4.2801	    24.5056	    -4.1122	     4.4479	     2.1820	     3.7766	
   -13.3438	   -22.4915	    -1.5945	    -2.0981	    -5.8746	    21.7361	    -6.0425	     3.2730	     0.0839	     1.2589	
   -15.0223	   -24.6735	    -3.8605	    -5.3711	    -8.0566	    18.6310	    -8.6441	     1.8463	    -2.5177	    -2.0142	
   -16.8686	   -27.1072	    -6.4621	    -8.3084	   -10.4904	    15.6937	   -11.6653	     0.4196	    -5.4550	    -5.5389	
   -18.6310	   -29.4571	    -9.1476	   -10.6583	   -13.0081	    13.0081	   -14.7705	    -0.8392	    -8.4763	    -9.1476	
   -20.3094	   -31.6391	   -11.5814	   -12.5046	   -15.3580	    10.9100	   -17.7917	    -1.8463	   -11.4136	   -12.5046	
   -21.8201	   -33.4854	   -13.8474	   -13.9313	   -17.2882	     9.3155	   -20.5612	    -2.6855	   -14.3509	   -15.5258	
   -23.2468	   -34.9121	   -15.6097	   -14.9384	   -18.7988	     8.2245	   -22.8271	    -3.3569	   -17.1204	   -17.8757	
   -24.4217	   -35.9192	   -16.8686	   -15.6097	   -19.6381	     7.5531	   -24.3378	    -3.9444	   -19.3863	   -19.3863	
   -25.3448	   -36.3388	   -17.4561	   -15.9454	   -19.6381	     7.4692	   -24.9252	    -4.4479	   -21.0648	   -19.8059	
   -26.0162	   -36.0870	   -17.2882	   -15.9454	   -18.7988	     7.9727	   -24.5056	    -4.7836	   -21.9040	   -19.2184	
   -26.3519	   -35.2478	   -16.5329	   -15.5258	   -17.3721	     8.9798	   -23.2468	    -4.7836	   -21.9879	   -17.7078	
   -26.2680	   -33.8211	   -15.2740	   -14.6866	   -15.4419	    10.4904	   -21.3165	    -4.4479	   -21.3165	   -15.4419	
   -26.0162	   -32.0587	   -13.6795	   -13.5956	   -13.1760	    12.3367	   -18.9667	    -3.7766	   -20.1416	   -12.6724	
   -25.4288	   -30.0446	   -12.0010	   -12.4207	   -10.8261	    14.3509	   -16.3651	    -2.8534	   -18.7149	    -9.8190	
   -24.6735	   -27.9465	   -10.2386	   -11.3297	    -8.6441	    16.2811	   -13.9313	    -1.7624	   -17.0364	    -6.9656	
   -23.7503	   -26.0162	    -8.7280	   -10.4904	    -6.6299	    17.9596	   -11.7493	    -0.7553	   -15.3580	    -4.5319	
   -22.5754	   -24.2538	    -7.4692	   -10.1547	    -5.0354	    19.3024	   -10.2386	     0.0839	   -13.5117	    -2.5177	
   -21.0648	   -22.8271	    -6.4621	   -10.4065	    -4.0283	    20.1416	    -9.4833	     0.6714	   -11.5814	    -1.0910	
   -19.3024	   -21.5683	    -5.7907	   -10.9940	    -3.5248	    20.5612	    -9.3994	     0.8392	    -9.6512	    -0.3357	
   -17.0364	   -20.5612	    -5.2032	   -11.7493	    -3.3569	    20.8130	   -10.0708	     0.9232	    -7.5531	     0.0839	
   -14.5187	   -19.4702	    -4.6158	   -12.4207	    -3.4409	    21.0648	   -10.9940	     1.0910	    -5.4550	     0.1678	
   -11.5814	   -18.2953	    -3.7766	   -12.7563	    -3.4409	    21.5683	   -12.0850	     1.4267	    -3.3569	     0.1678	
    -8.5602	   -16.9525	    -2.7695	   -12.6724	    -3.1891	    22.4075	   -13.0081	     2.0142	    -1.4267	     0.1678	
    -5.7907	   -15.6937	    -1.5945	   -12.2528	    -2.9373	    23.4985	   -13.8474	     2.7695	     0.0000	     0.0839	
    -4.0283	   -14.8544	    -0.6714	   -11.6653	    -2.9373	    24.5895	   -14.6866	     3.3569	     0.6714	    -0.2518	
    -3.6087	   -14.7705	    -0.2518	   -11.4136	    -3.4409	    25.3448	   -15.9454	     3.4409	     0.5035	    -1.0071	
    -4.7836	   -15.6937	    -0.5875	   -11.6653	    -4.6997	    25.5127	   -17.6239	     2.8534	    -0.5875	    -2.2659	
    -7.5531	   -17.4561	    -1.5945	   -12.5885	    -6.6299	    25.0092	   -19.5541	     1.5945	    -2.4338	    -3.9444	
   -11.4136	   -19.8898	    -2.9373	   -13.8474	    -8.9798	    24.0860	   -21.6522	    -0.1678	    -4.6158	    -5.7068	
   -15.6937	   -22.4915	    -4.5319	   -15.3580	   -11.3297	    22.9111	   -23.4985	    -2.0981	    -6.8817	    -7.3013	
   -19.7220	   -24.9252	    -5.8746	   -16.7007	   -13.4277	    21.7361	   -24.8413	    -3.9444	    -8.8959	    -8.5602	
   -23.0789	   -26.9394	    -6.9656	   -17.5400	   -14.9384	    20.6451	   -25.5966	    -5.5389	   -10.5743	    -9.3155	
   -25.5966	   -28.4500	    -7.8049	   -17.7917	   -15.8615	    19.8898	   -25.6805	    -6.7978	   -11.9171	    -9.7351	
   -27.1072	   -29.2892	    -8.3923	   -17.2043	   -16.1972	    19.4702	   -25.3448	    -7.5531	   -12.9242	    -9.9030	
   -27.6108	   -29.4571	    -8.7280	   -15.6937	   -16.0294	    19.5541	   -24.5056	    -7.8049	   -13.6795	    -9.7351	
   -27.1072	   -29.0375	    -8.7280	   -13.3438	   -15.4419	    20.0577	   -23.3307	    -7.6370	   -14.0152	    -9.2316	
   -25.6805	   -27.8625	    -8.3084	   -10.2386	   -14.3509	    21.0648	   -21.9879	    -7.1335	   -14.0152	    -8.5602	
   -23.3307	   -26.1841	    -7.3013	    -6.4621	   -12.9242	    22.6593	   -20.4773	    -6.2103	   -13.6795	    -7.6370	
   -20.1416	   -23.9182	    -5.7068	    -2.3499	   -11.3297	    24.5056	   -18.8828	    -5.1193	   -12.8403	    -6.4621	
   -16.0294	   -21.3165	    -3.7766	     1.9302	    -9.7351	    26.6876	   -17.3721	    -3.7766	   -11.7493	    -5.2032	
   -11.3297	   -18.3792	    -1.7624	     6.2103	    -8.0566	    28.9536	   -16.0294	    -2.5177	   -10.4065	    -3.9444	
    -6.1264	   -15.2740	     0.2518	    10.4065	    -6.5460	    31.3873	   -14.7705	    -1.4267	    -8.9798	    -2.6855	
    -0.7553	   -12.3367	     2.0981	    14.4348	    -5.1193	    33.9890	   -13.6795	    -0.5035	    -7.5531	    -1.5106	
     4.2801	    -9.7351	     3.5248	    18.2953	    -3.7766	    36.6745	   -12.7563	     0.0000	    -6.2943	    -0.5875	
     8.7280	    -7.6370	     4.6158	    21.9040	    -2.6016	    39.5279	   -12.0850	     0.0000	    -5.2872	     0.0839	
    11.9171	    -6.2943	     5.2032	    25.3448	    -1.5945	    42.4652	   -11.6653	    -0.5035	    -4.7836	     0.3357	
    13.5117	    -5.9586	     5.1193	    28.1982	    -1.0071	    45.1508	   -11.6653	    -1.5945	    -4.6997	     0.1678	
    13.3438	    -6.5460	     4.3640	    30.3802	    -0.7553	    47.5006	   -11.9171	    -3.2730	    -5.2872	    -0.5035	
    11.5814	    -7.9727	     3.1052	    31.4713	    -0.8392	    49.1791	   -12.5046	    -5.2872	    -6.3782	    -1.5106	
     8.7280	    -9.9869	     1.3428	    31.2195	    -1.2589	    49.9344	   -13.1760	    -7.6370	    -7.8049	    -2.6855	
     5.3711	   -12.2528	    -0.5875	    29.6249	    -1.8463	    49.8505	   -13.8474	   -10.0708	    -9.3994	    -3.7766	
     2.0142	   -14.4348	    -2.5177	    26.6037	    -2.4338	    48.8434	   -14.4348	   -12.5046	   -10.8261	    -4.6997	
    -0.7553	   -16.4490	    -4.3640	    22.2397	    -3.1052	    47.0810	   -14.7705	   -14.6866	   -12.0850	    -5.2032	
    -2.8534	   -18.0435	    -6.0425	    16.7847	    -3.6926	    44.7311	   -15.0223	   -16.6168	   -13.0920	    -5.4550	
    -4.2801	   -19.3024	    -7.4692	    10.9100	    -4.1962	    42.1295	   -15.1901	   -18.2114	   -13.7634	    -5.4550	
    -4.9515	   -20.1416	    -8.6441	     4.8676	    -4.5319	    39.5279	   -15.2740	   -19.4702	   -14.1830	    -5.3711	
    -4.9515	   -20.6451	    -9.4833	    -0.6714	    -4.8676	    37.1780	   -15.3580	   -20.3094	   -14.4348	    -5.2872	
    -4.3640	   -20.8130	    -9.9030	    -5.5389	    -5.1193	    35.0800	   -15.6937	   -20.8969	   -14.6027	    -5.3711	
    -3.5248	   -20.8130	   -10.1547	    -9.3994	    -5.4550	    33.4015	   -16.2811	   -21.2326	   -14.9384	    -5.8746	
    -2.3499	   -20.6451	   -10.0708	   -12.0850	    -5.8746	    32.1426	   -17.1204	   -21.2326	   -15.3580	    -6.7978	
    -1.0910	   -20.4773	    -9.8190	   -13.5956	    -6.2943	    31.4713	   -18.1274	   -20.9808	   -15.8615	    -7.9727	
     0.2518	   -20.3094	    -9.3994	   -13.8474	    -6.7139	    31.3873	   -19.3024	   -20.3934	   -16.5329	    -9.3994	
     1.3428	   -20.2255	    -8.9798	   -13.0081	    -7.2174	    31.8069	   -20.5612	   -19.5541	   -17.2043	   -10.9100	
     2.0142	   -20.3094	    -8.6441	   -11.4136	    -7.7209	    32.5623	   -21.8201	   -18.5471	   -17.9596	   -12.5046	
     2.1820	   -20.6451	    -8.3923	    -9.3155	    -8.4763	    33.5693	   -23.1628	   -17.5400	   -18.9667	   -14.0991	
     1.8463	   -21.0648	    -8.2245	    -6.8817	    -9.2316	    34.5764	   -24.4217	   -16.5329	   -19.9738	   -15.6937	
     1.0910	   -21.4005	    -7.9727	    -4.3640	    -9.9030	    35.6674	   -25.3448	   -15.4419	   -20.9808	   -17.0364	
     0.3357	   -21.5683	    -7.5531	    -1.7624	   -10.4065	    36.8423	   -25.9323	   -14.2670	   -21.7361	   -18.0435	
    -0.1678	   -21.3165	    -6.7139	     0.8392	   -10.4904	    38.0173	   -25.9323	   -12.9242	   -21.9040	   -18.4631	
    -0.2518	   -20.6451	    -5.5389	     3.3569	    -9.9869	    39.2761	   -25.2609	   -11.4136	   -21.3165	   -18.1274	
     0.3357	   -19.4702	    -3.9444	     5.6229	    -9.0637	    40.6189	   -23.9182	    -9.7351	   -19.8898	   -16.9525	
     1.4267	   -17.7917	    -2.0142	     7.6370	    -7.6370	    41.9617	   -22.0718	    -7.9727	   -17.3721	   -14.9384	
     2.9373	   -15.8615	     0.1678	     9.3994	    -5.7907	    43.2205	   -19.8059	    -6.2103	   -14.0991	   -12.1689	
     4.6997	   -13.7634	     2.4338	    10.7422	    -3.8605	    44.3954	   -17.2882	    -4.6158	   -10.3226	    -8.9798	
     6.4621	   -11.6653	     4.6158	    11.7493	    -1.9302	    45.2347	   -14.6866	    -3.2730	    -6.5460	    -5.7068	
     7.9727	    -9.8190	     6.4621	    12.3367	    -0.0839	    45.8221	   -12.2528	    -2.2659	    -3.3569	    -2.6855	
     9.1476	    -8.2245	     7.9727	    12.4207	     1.4267	    45.8221	   -10.1547	    -1.7624	    -1.0910	    -0.3357	
     9.8190	    -7.1335	     8.8959	    11.7493	     2.3499	    45.3186	    -8.6441	    -1.5945	     0.1678	     1.0910	
    10.0708	    -6.6299	     9.3155	    10.4065	     2.6855	    44.2276	    -7.8888	    -1.7624	     0.3357	     1.4267	
     9.9869	    -6.7139	     8.9798	     8.3923	     2.3499	    42.7170	    -8.0566	    -2.1820	    -0.4196	     0.7553	
     9.5673	    -7.3013	     8.0566	     5.9586	     1.4267	    40.8707	    -8.9798	    -2.9373	    -2.0142	    -0.7553	
     9.0637	    -8.4763	     6.7139	     3.5248	     0.0839	    39.0244	   -10.4904	    -3.6087	    -3.9444	    -2.6855	
     8.5602	    -9.9030	     5.0354	     1.5106	    -1.4267	    37.5137	   -12.0850	    -4.1962	    -5.7907	    -4.7836	
     8.2245	   -11.2457	     3.4409	     0.1678	    -2.6016	    36.6745	   -13.5117	    -4.3640	    -7.3013	    -6.4621	
     7.9727	   -12.5046	     2.0142	    -0.2518	    -3.5248	    36.5906	   -14.5187	    -4.0283	    -8.3084	    -7.6370	
     7.7209	   -13.5956	     0.7553	     0.1678	    -3.9444	    37.0102	   -15.1062	    -3.4409	    -8.7280	    -8.1406	
     7.1335	   -14.7705	    -0.5875	     1.0071	    -4.2801	    37.8494	   -15.4419	    -2.8534	    -8.7280	    -8.2245	
     5.8746	   -16.1133	    -2.0142	     2.0142	    -4.6158	    38.5208	   -15.6937	    -2.6855	    -8.6441	    -8.1406	
     3.6926	   -17.7917	    -3.8605	     2.6855	    -5.3711	    38.8565	   -16.1972	    -3.1891	    -8.7280	    -8.1406	
     0.6714	   -19.9738	    -6.1264	     2.6855	    -6.6299	    38.5208	   -17.1204	    -4.6158	    -9.2316	    -8.6441	
    -2.8534	   -22.4915	    -8.9798	     2.0981	    -8.5602	    37.5137	   -18.5471	    -6.9656	   -10.1547	    -9.7351	
    -6.4621	   -25.0092	   -12.0850	     1.0071	   -10.9100	    36.0031	   -20.4773	    -9.9869	   -11.5814	   -11.2457	
    -9.6512	   -27.3590	   -15.3580	    -0.3357	   -13.4277	    34.3246	   -22.4075	   -13.2599	   -13.2599	   -13.0920	
   -11.9171	   -29.2892	   -18.2953	    -1.5945	   -15.7776	    32.8979	   -24.1699	   -16.4490	   -15.1062	   -15.0223	
   -13.1760	   -30.4642	   -20.5612	    -2.3499	   -17.5400	    31.9748	   -25.5127	   -19.0506	   -16.7847	   -16.7007	
   -13.3438	   -30.8838	   -21.9879	    -2.6016	   -18.6310	    31.6391	   -26.2680	   -20.8130	   -18.2953	   -18.1274	
   -12.5046	   -30.7159	   -22.4915	    -2.0981	   -19.0506	    31.9748	   -26.4359	   -21.4005	   -19.3863	   -19.0506	
   -10.9940	   -29.9606	   -22.0718	    -0.7553	   -18.7988	    33.1497	   -26.0162	   -20.8130	   -19.8898	   -19.4702	
    -8.8120	   -28.7857	   -20.8969	     1.5106	   -17.9596	    34.9960	   -25.1770	   -18.9667	   -19.7220	   -19.3024	
    -6.2103	   -27.1912	   -19.0506	     4.7836	   -16.6168	    37.5977	   -23.9182	   -15.9454	   -18.7988	   -18.5471	
    -3.1891	   -25.0931	   -16.4490	     9.2316	   -14.6866	    41.0385	   -22.2397	   -12.1689	   -17.1204	   -17.2043	
     0.4196	   -22.5754	   -13.1760	    14.7705	   -12.2528	    45.0668	   -19.9738	    -7.7209	   -14.7705	   -15.2740	
     4.6158	   -19.3863	    -9.2316	    21.0648	    -9.2316	    49.5987	   -17.3721	    -3.0212	   -11.8332	   -12.8403	
     9.3994	   -15.7776	    -4.7836	    27.8625	    -5.7068	    54.3823	   -14.2670	     1.6785	    -8.4763	    -9.9869	
    14.7705	   -11.7493	    -0.0839	    34.4086	    -2.0142	    59.0820	   -10.8261	     6.1264	    -4.8676	    -6.7139	
    20.3094	    -7.7209	     4.5319	    40.0314	     1.7624	    63.1943	    -7.4692	     9.9030	    -1.2589	    -3.4409	
    25.6805	    -4.0283	     8.7280	    43.9758	     5.1193	    66.1316	    -4.3640	    12.7563	     1.7624	    -0.3357	
    29.9606	    -1.1749	    12.0010	    45.6543	     7.8049	    67.3904	    -1.9302	    14.2670	     3.9444	     2.1820	
    32.3105	     0.3357	    13.7634	    44.6472	     9.3994	    66.8030	    -0.5035	    14.2670	     4.9515	     3.6926	
    32.1426	     0.0839	    13.8474	    40.9546	     9.5673	    64.2014	    -0.2518	    12.5885	     4.2801	     4.0283	
    29.0375	    -2.0981	    11.9171	    34.8282	     8.3084	    59.5856	    -1.3428	     9.2316	     2.0142	     2.9373	
    23.0789	    -6.2103	     8.0566	    26.7715	     5.5389	    53.3752	    -3.7766	     4.3640	    -1.9302	     0.4196	
    14.9384	   -11.7493	     2.6855	    17.4561	     1.5945	    45.9900	    -7.1335	    -1.7624	    -7.1335	    -3.4409	
     5.6229	   -18.1274	    -3.5248	     7.8049	    -2.8534	    38.1851	   -10.9940	    -8.4763	   -13.1760	    -8.1406	
    -3.7766	   -24.4217	    -9.6512	    -1.3428	    -7.1335	    30.7159	   -14.7705	   -15.2740	   -19.3024	   -13.0920	
   -12.3367	   -29.9606	   -15.1901	    -9.4833	   -10.7422	    24.0860	   -17.8757	   -21.4005	   -24.9252	   -17.7917	
   -19.3024	   -34.3246	   -19.4702	   -16.0294	   -13.4277	    18.6310	   -20.1416	   -26.6037	   -29.4571	   -21.7361	
   -24.5056	   -37.2620	   -22.4075	   -20.9808	   -15.1062	    14.6866	   -21.4844	   -30.4642	   -32.4783	   -24.5895	
   -27.6947	   -38.7726	   -23.7503	   -24.2538	   -15.6937	    12.1689	   -21.9040	   -32.8140	   -33.8211	   -26.2680	
   -28.9536	   -38.8565	   -23.5825	   -25.9323	   -15.5258	    10.9940	   -21.6522	   -33.6533	   -33.2336	   -26.6037	
   -28.4500	   -37.7655	   -22.1558	   -26.1841	   -14.6866	    11.0779	   -20.8969	   -33.0658	   -30.8838	   -25.8484	
   -26.3519	   -35.6674	   -19.7220	   -25.3448	   -13.5117	    12.1689	   -19.8898	   -31.3873	   -27.3590	   -24.0860	
   -23.1628	   -32.8979	   -16.7847	   -23.5825	   -12.1689	    13.9313	   -18.7149	   -28.9536	   -23.0789	   -21.9040	
   -19.2184	   -29.8767	   -13.5956	   -21.3165	   -10.9940	    16.1133	   -17.5400	   -26.1841	   -18.7149	   -19.4702	
   -15.0223	   -26.9394	   -10.6583	   -18.8828	    -9.9869	    18.3792	   -16.5329	   -23.4146	   -14.9384	   -17.2882	
   -11.0779	   -24.4217	    -8.3084	   -16.5329	    -9.3155	    20.3934	   -15.8615	   -21.1487	   -12.0850	   -15.6097	
    -7.8888	   -22.6593	    -6.7139	   -14.6027	    -9.1476	    21.9040	   -15.5258	   -19.4702	   -10.4065	   -14.6866	
    -5.7907	   -21.8201	    -6.0425	   -13.1760	    -9.4833	    22.7432	   -15.6937	   -18.5471	    -9.9869	   -14.6027	
    -5.0354	   -22.0718	    -6.2943	   -12.3367	   -10.2386	    22.8271	   -16.2811	   -18.4631	   -10.7422	   -15.2740	
    -5.4550	   -23.3307	    -7.3853	   -11.9171	   -11.4136	    22.3236	   -17.2882	   -18.9667	   -12.3367	   -16.7007	
    -6.7978	   -25.0931	    -9.0637	   -11.4975	   -12.6724	    21.4844	   -18.3792	   -19.8059	   -14.3509	   -18.3792	
    -8.5602	   -27.0233	   -10.7422	   -10.9100	   -13.8474	    20.7291	   -19.3024	   -20.3934	   -16.4490	   -19.9738	
   -10.3226	   -28.7018	   -12.1689	    -9.7351	   -14.6027	    20.3094	   -19.8059	   -20.3934	   -18.1274	   -21.1487	
   -11.4975	   -29.7928	   -13.0920	    -7.8049	   -14.8544	    20.4773	   -19.8898	   -19.8059	   -19.3024	   -21.6522	
   -12.0010	   -30.1285	   -13.2599	    -4.8676	   -14.6027	    21.4005	   -19.3863	   -18.3792	   -19.6381	   -21.4844	
   -11.6653	   -29.6249	   -12.6724	    -1.1749	   -13.8474	    22.9950	   -18.3792	   -16.4490	   -19.2184	   -20.5612	
   -10.4904	   -28.3661	   -11.2457	     3.2730	   -12.5885	    25.3448	   -17.0364	   -14.0152	   -18.0435	   -19.0506	
    -8.5602	   -26.6037	    -9.2316	     8.1406	   -10.9100	    28.3661	   -15.2740	   -11.2457	   -16.2811	   -17.0364	
    -6.0425	   -24.4217	    -6.7978	    12.9242	    -9.0637	    31.7230	   -13.4277	    -8.5602	   -14.2670	   -14.8544	
    -3.3569	   -22.2397	    -4.1962	    16.8686	    -7.0496	    34.9960	   -11.7493	    -6.2943	   -12.3367	   -12.7563	
    -0.7553	   -20.3934	    -1.7624	    19.3024	    -5.4550	    37.5977	   -10.4904	    -4.9515	   -11.0779	   -11.3297	
     1.4267	   -19.1345	    -0.0839	    19.6381	    -4.5319	    39.1083	    -9.9030	    -4.7836	   -10.8261	   -10.7422	
     2.8534	   -18.6310	     0.7553	    17.6239	    -4.5319	    39.2761	   -10.1547	    -6.0425	   -11.8332	   -11.3297	
     3.4409	   -18.9667	     0.7553	    13.5956	    -5.4550	    38.0173	   -11.2457	    -8.3923	   -13.9313	   -13.0081	
     3.4409	   -19.8059	    -0.0839	     8.1406	    -7.2174	    35.8353	   -12.9242	   -11.5814	   -16.8686	   -15.5258	
     2.8534	   -20.9808	    -1.3428	     2.0981	    -9.4833	    32.9819	   -14.8544	   -15.0223	   -20.2255	   -18.4631	
     2.1820	   -22.0718	    -2.6016	    -3.7766	   -11.7493	    30.0446	   -16.7847	   -18.2114	   -23.3307	   -21.2326	
     1.7624	   -22.8271	    -3.6926	    -8.6441	   -13.7634	    27.3590	   -18.2953	   -20.7291	   -25.8484	   -23.4985	
     1.9302	   -22.8271	    -4.3640	   -12.1689	   -15.0223	    25.4288	   -19.2184	   -22.1558	   -27.2751	   -24.8413	
     2.8534	   -21.9879	    -4.3640	   -14.0991	   -15.3580	    24.3378	   -19.3863	   -22.4915	   -27.4429	   -24.8413	
     4.5319	   -20.3094	    -3.7766	   -14.3509	   -14.8544	    24.2538	   -18.7988	   -21.6522	   -26.4359	   -23.6664	
     6.5460	   -18.2114	    -2.8534	   -13.3438	   -13.5956	    24.8413	   -17.6239	   -19.9738	   -24.5056	   -21.5683	
     8.3923	   -16.1133	    -1.8463	   -11.5814	   -12.0010	    25.9323	   -16.2811	   -17.9596	   -22.0718	   -18.9667	
     9.5673	   -14.3509	    -1.0910	    -9.4833	   -10.4904	    27.0233	   -14.9384	   -16.0294	   -19.7220	   -16.3651	
     9.7351	   -13.3438	    -0.9232	    -7.5531	    -9.3994	    27.8625	   -14.0991	   -14.5187	   -17.7917	   -14.1830	
     9.0637	   -13.2599	    -1.4267	    -6.1264	    -8.8959	    28.1982	   -13.8474	   -13.7634	   -16.5329	   -12.7563	
     7.5531	   -14.0152	    -2.6855	    -5.2032	    -9.2316	    28.0304	   -14.2670	   -13.8474	   -16.1133	   -12.2528	
     5.5389	   -15.5258	    -4.7836	    -4.8676	   -10.4065	    27.2751	   -15.5258	   -14.8544	   -16.5329	   -12.5885	
     3.2730	   -17.8757	    -7.6370	    -5.1193	   -12.4207	    26.1002	   -17.6239	   -16.5329	   -17.6239	   -13.8474	
     0.8392	   -20.8130	   -11.0779	    -5.6229	   -15.1901	    24.6735	   -20.3934	   -18.7988	   -19.3863	   -15.8615	
    -1.3428	   -24.0021	   -14.9384	    -6.1264	   -18.4631	    23.1628	   -23.6664	   -21.2326	   -21.4005	   -18.3792	
    -2.8534	   -27.1072	   -18.7149	    -6.2943	   -21.7361	    21.9879	   -26.9394	   -23.4985	   -23.3307	   -20.8969	
    -3.6087	   -29.7089	   -21.9879	    -5.6229	   -24.5895	    21.4844	   -29.8767	   -25.0931	   -24.8413	   -23.2468	
    -3.3569	   -31.5552	   -24.4217	    -3.9444	   -26.7715	    21.8201	   -32.3105	   -25.6805	   -25.6805	   -25.0931	
    -2.0981	   -32.3944	   -25.9323	    -1.0071	   -28.0304	    23.0789	   -33.8211	   -25.1770	   -25.7645	   -26.1841	
    -0.0839	   -32.3105	   -26.4359	     3.1052	   -28.4500	    25.5127	   -34.4925	   -23.4146	   -24.9252	   -26.2680	
     2.3499	   -31.3873	   -26.0162	     8.1406	   -27.8625	    28.8696	   -34.1568	   -20.4773	   -23.3307	   -25.4288	
     4.9515	   -29.7089	   -24.6735	    13.6795	   -26.4359	    32.9819	   -32.8140	   -16.6168	   -20.8969	   -23.5825	
     7.3013	   -27.4429	   -22.6593	    19.3024	   -24.2538	    37.5137	   -30.7159	   -12.1689	   -18.0435	   -21.0648	
     9.3994	   -24.9252	   -20.1416	    24.1699	   -21.7361	    41.9617	   -28.1143	    -7.8049	   -15.1062	   -18.2114	
    11.1618	   -22.4075	   -17.5400	    27.7786	   -19.1345	    45.8221	   -25.4288	    -3.9444	   -12.2528	   -15.4419	
    12.7563	   -20.2255	   -15.1901	    29.6249	   -16.8686	    48.5916	   -22.9111	    -1.2589	   -10.0708	   -13.2599	
    14.0152	   -18.5471	   -13.3438	    29.2053	   -15.2740	    49.7665	   -21.0648	    -0.1678	    -8.5602	   -11.9171	
    14.8544	   -17.6239	   -12.3367	    26.4359	   -14.6027	    49.0952	   -20.0577	    -0.7553	    -7.9727	   -11.4975	
    14.7705	   -17.6239	   -12.1689	    21.5683	   -14.7705	    46.5775	   -19.8898	    -3.0212	    -8.3084	   -12.0010	
    13.5117	   -18.5471	   -12.8403	    14.9384	   -15.6937	    42.5491	   -20.3094	    -6.4621	    -9.3994	   -13.0081	
    10.5743	   -20.3934	   -14.1830	     7.4692	   -17.1204	    37.6816	   -21.1487	   -10.4904	   -11.0779	   -14.5187	
     5.9586	   -22.9950	   -16.1133	    -0.1678	   -18.7149	    32.4783	   -22.1558	   -14.6866	   -13.0920	   -16.1133	
     0.0000	   -26.3519	   -18.4631	    -7.1335	   -20.3094	    27.6108	   -23.0789	   -18.5471	   -15.3580	   -17.7078	
    -6.7139	   -29.9606	   -20.9808	   -12.9242	   -21.8201	    23.5825	   -23.9182	   -21.9040	   -17.4561	   -19.2184	
   -13.3438	   -33.6533	   -23.3307	   -17.3721	   -23.0789	    20.5612	   -24.5895	   -24.7574	   -19.3024	   -20.3934	
   -18.7988	   -36.8423	   -25.2609	   -20.2255	   -24.0860	    18.6310	   -25.1770	   -26.9394	   -20.7291	   -21.3165	
   -22.6593	   -39.2761	   -26.6037	   -21.7361	   -24.9252	    17.7917	   -25.5966	   -28.7018	   -21.7361	   -21.9040	
   -24.8413	   -40.8707	   -27.1912	   -21.9879	   -25.5966	    17.7917	   -25.9323	   -29.8767	   -22.3236	   -22.1558	
   -25.3448	   -41.5421	   -26.9394	   -21.4005	   -26.1841	    18.6310	   -26.2680	   -30.6320	   -22.4915	   -22.0718	
   -24.7574	   -41.4581	   -25.9323	   -20.1416	   -26.6037	    19.9738	   -26.5198	   -30.8838	   -22.2397	   -21.7361	
   -23.3307	   -40.6189	   -24.3378	   -18.6310	   -26.8555	    21.5683	   -26.6037	   -30.7159	   -21.6522	   -21.1487	
   -21.4844	   -39.1922	   -22.3236	   -16.8686	   -26.8555	    23.2468	   -26.5198	   -30.2124	   -20.7291	   -20.3934	
   -19.5541	   -37.5137	   -20.2255	   -15.1901	   -26.5198	    24.8413	   -26.1841	   -29.4571	   -19.5541	   -19.5541	
   -17.7917	   -35.6674	   -18.1274	   -13.5117	   -26.1002	    26.2680	   -25.6805	   -28.6179	   -18.2953	   -18.7149	
   -16.2811	   -33.9890	   -16.2811	   -12.0010	   -25.5127	    27.3590	   -25.0931	   -27.7786	   -17.2882	   -18.0435	
   -15.2740	   -32.5623	   -15.0223	   -10.4904	   -24.9252	    28.1143	   -24.4217	   -27.0233	   -16.4490	   -17.6239	
   -14.5187	   -31.3873	   -14.3509	    -9.1476	   -24.5895	    28.6179	   -23.9182	   -26.5198	   -16.1133	   -17.4561	
   -14.0152	   -30.6320	   -14.1830	    -7.8049	   -24.3378	    28.8696	   -23.4985	   -26.2680	   -16.2811	   -17.5400	
   -13.5117	   -29.9606	   -14.4348	    -6.3782	   -24.2538	    29.1214	   -23.2468	   -26.0162	   -16.7007	   -17.7917	
   -12.9242	   -29.2892	   -14.8544	    -4.7836	   -24.0021	    29.4571	   -22.8271	   -25.6805	   -17.2043	   -17.9596	
   -12.0010	   -28.3661	   -15.1901	    -2.9373	   -23.4985	    30.0446	   -22.4075	   -25.1770	   -17.6239	   -17.9596	
   -10.9100	   -27.1912	   -15.2740	    -0.8392	   -22.7432	    30.8838	   -21.8201	   -24.4217	   -17.7917	   -17.8757	
    -9.6512	   -25.7645	   -15.1901	     1.4267	   -21.6522	    31.9748	   -21.1487	   -23.5825	   -17.7078	   -17.7917	
    -8.3084	   -24.2538	   -14.7705	     3.6087	   -20.4773	    33.0658	   -20.4773	   -22.7432	   -17.4561	   -17.7078	
    -6.9656	   -22.5754	   -14.0991	     5.5389	   -19.2184	    34.0729	   -19.8898	   -21.9879	   -17.1204	   -17.7917	
    -5.5389	   -20.8130	   -13.1760	     7.1335	   -18.0435	    34.9121	   -19.3863	   -21.2326	   -16.7847	   -17.9596	
    -4.1962	   -19.1345	   -12.1689	     8.1406	   -16.9525	    35.3317	   -18.8828	   -20.6451	   -16.6168	   -18.2114	
    -2.7695	   -17.6239	   -11.3297	     8.6441	   -16.3651	    35.3317	   -18.7149	   -20.2255	   -16.7007	   -18.7988	
    -1.5106	   -16.3651	   -10.7422	     8.4763	   -16.1133	    34.6603	   -18.8828	   -20.2255	   -17.2043	   -19.7220	
    -0.4196	   -15.4419	   -10.5743	     7.8049	   -16.3651	    33.4854	   -19.3863	   -20.6451	   -18.1274	   -20.8969	
     0.5875	   -14.7705	   -10.7422	     6.8817	   -16.8686	    31.8069	   -20.2255	   -21.4844	   -19.4702	   -22.4075	
     1.4267	   -14.3509	   -11.0779	     5.7068	   -17.5400	    29.9606	   -21.2326	   -22.4915	   -20.9808	   -23.9182	
     2.1820	   -13.9313	   -11.4136	     4.6997	   -18.2114	    28.0304	   -22.1558	   -23.4146	   -22.4915	   -25.2609	
     3.0212	   -13.5117	   -11.5814	     3.9444	   -18.7149	    26.3519	   -22.9111	   -24.2538	   -23.8342	   -26.3519	
     3.7766	   -13.0081	   -11.6653	     3.3569	   -19.0506	    24.8413	   -23.4146	   -24.8413	   -24.8413	   -27.0233	
     4.4479	   -12.5046	   -11.5814	     3.1052	   -19.2184	    23.7503	   -23.5825	   -25.1770	   -25.4288	   -27.2751	
     5.2032	   -12.0010	   -11.4136	     3.1891	   -19.3863	    22.9950	   -23.4985	   -25.2609	   -25.5966	   -27.1072	
     6.0425	   -11.4136	   -10.9940	     3.7766	   -19.5541	    22.6593	   -23.1628	   -24.9252	   -25.3448	   -26.6037	
     7.2174	   -10.7422	   -10.4065	     4.9515	   -19.6381	    22.8271	   -22.5754	   -24.2538	   -24.6735	   -25.6805	
     8.8120	    -9.8190	    -9.3994	     6.6299	   -19.5541	    23.5825	   -21.6522	   -22.9950	   -23.4985	   -24.5056	
    10.9940	    -8.6441	    -8.1406	     8.8120	   -19.3024	    24.9252	   -20.4773	   -21.4005	   -22.0718	   -23.0789	
    13.8474	    -7.2174	    -6.3782	    11.1618	   -18.6310	    26.5198	   -19.1345	   -19.4702	   -20.5612	   -21.6522	
    17.2043	    -5.5389	    -4.4479	    13.4277	   -17.7917	    28.1143	   -17.7078	   -17.6239	   -19.1345	   -20.3934	
    20.8969	    -3.7766	    -2.5177	    15.3580	   -16.8686	    29.6249	   -16.3651	   -15.9454	   -18.1274	   -19.4702	
    24.5895	    -2.1820	    -0.7553	    16.8686	   -15.9454	    30.7999	   -15.3580	   -14.7705	   -17.7917	   -19.1345	
    28.0304	    -0.8392	     0.6714	    17.9596	   -15.1901	    31.6391	   -14.6027	   -14.1830	   -18.0435	   -19.3863	
    30.7999	     0.2518	     1.6785	    18.7988	   -14.6027	    32.1426	   -14.1830	   -14.1830	   -18.8828	   -19.9738	
    32.5623	     0.9232	     2.4338	    19.3024	   -14.0152	    32.4783	   -13.7634	   -14.6027	   -20.0577	   -20.8130	
    32.9819	     1.1749	     2.9373	    19.3024	   -13.5117	    32.5623	   -13.5117	   -15.3580	   -21.4005	   -21.6522	
    31.8069	     0.9232	     3.1891	    18.3792	   -12.9242	    32.3105	   -13.3438	   -16.5329	   -22.7432	   -22.4915	
    29.2053	     0.2518	     3.0212	    16.3651	   -12.4207	    31.5552	   -13.3438	   -17.7917	   -23.7503	   -23.1628	
    25.3448	    -0.8392	     2.4338	    13.0920	   -12.1689	    30.3802	   -13.5117	   -19.1345	   -24.3378	   -23.6664	
    20.6451	    -2.3499	     1.5106	     8.7280	   -12.1689	    28.7857	   -13.8474	   -20.3934	   -24.1699	   -23.8342	
    15.5258	    -4.1962	     0.0839	     3.6926	   -12.5046	    26.9394	   -14.3509	   -21.3165	   -23.3307	   -23.5825	
    10.3226	    -6.0425	    -1.5106	    -1.5945	   -13.0081	    25.0931	   -14.9384	   -21.8201	   -21.8201	   -22.8271	
     5.5389	    -7.8888	    -3.2730	    -6.4621	   -13.6795	    23.5825	   -15.4419	   -21.9879	   -19.8898	   -21.5683	
     1.3428	    -9.4833	    -5.0354	   -10.5743	   -14.4348	    22.4915	   -15.7776	   -21.9040	   -17.7078	   -19.9738	
    -2.0981	   -10.9100	    -6.7139	   -13.5117	   -15.1901	    21.8201	   -16.1133	   -21.5683	   -15.7776	   -18.2114	
    -4.8676	   -12.0850	    -8.2245	   -15.3580	   -15.9454	    21.5683	   -16.3651	   -21.2326	   -14.3509	   -16.5329	
    -7.2174	   -13.1760	    -9.7351	   -16.1972	   -16.9525	    21.5683	   -16.7007	   -20.9808	   -13.4277	   -15.1901	
    -9.3155	   -14.2670	   -11.1618	   -16.1972	   -17.9596	    21.6522	   -17.2882	   -20.8969	   -13.1760	   -14.3509	
   -11.1618	   -15.3580	   -12.5046	   -15.6097	   -19.0506	    21.9040	   -17.9596	   -20.8130	   -13.5117	   -14.0991	
   -13.0081	   -16.5329	   -13.6795	   -14.6027	   -20.1416	    22.1558	   -18.7988	   -20.8969	   -14.2670	   -14.5187	
   -14.7705	   -17.7078	   -14.6027	   -13.1760	   -21.1487	    22.4075	   -19.8059	   -20.9808	   -15.4419	   -15.6097	
   -16.3651	   -18.7988	   -15.2740	   -11.5814	   -21.9879	    22.7432	   -20.7291	   -21.1487	   -16.9525	   -17.2043	
   -17.5400	   -19.6381	   -15.4419	    -9.6512	   -22.4915	    23.1628	   -21.6522	   -21.2326	   -18.7149	   -19.1345	
   -18.2114	   -20.0577	   -15.1901	    -7.3013	   -22.6593	    23.9182	   -22.2397	   -21.0648	   -20.4773	   -21.1487	
   -18.0435	   -19.8898	   -14.3509	    -4.6158	   -22.4075	    24.9252	   -22.4075	   -20.4773	   -21.9040	   -22.9950	
   -16.8686	   -18.9667	   -13.0081	    -1.5945	   -21.5683	    26.2680	   -22.0718	   -19.3863	   -22.9111	   -24.3378	
   -14.8544	   -17.3721	   -11.2457	     1.5945	   -20.2255	    27.7786	   -21.2326	   -17.7078	   -23.2468	   -24.9252	
   -12.0850	   -15.1901	    -9.3155	     4.6997	   -18.5471	    29.3732	   -19.8059	   -15.6097	   -22.7432	   -24.8413	
    -8.8120	   -12.6724	    -7.3853	     7.4692	   -16.5329	    30.8838	   -18.0435	   -13.1760	   -21.6522	   -23.9182	
    -5.3711	    -9.9869	    -5.7907	     9.6512	   -14.4348	    32.1426	   -15.9454	   -10.8261	   -20.0577	   -22.4915	
    -2.0981	    -7.3853	    -4.4479	    11.0779	   -12.4207	    32.9819	   -13.9313	    -8.6441	   -18.2953	   -20.6451	
     0.8392	    -5.0354	    -3.6087	    11.4136	   -10.7422	    33.1497	   -12.0850	    -6.8817	   -16.5329	   -18.7988	
     3.1891	    -3.0212	    -3.0212	    10.8261	    -9.5673	    32.7301	   -10.6583	    -5.8746	   -15.1901	   -17.1204	
     4.9515	    -1.5945	    -2.9373	     9.2316	    -8.9798	    31.5552	    -9.8190	    -5.7068	   -14.4348	   -15.8615	
     6.0425	    -0.8392	    -3.2730	     6.9656	    -9.1476	    29.7089	    -9.8190	    -6.4621	   -14.4348	   -15.1901	
     6.3782	    -0.6714	    -4.1962	     4.2801	    -9.9869	    27.2751	   -10.5743	    -8.0566	   -15.1901	   -15.3580	
     6.1264	    -1.0071	    -5.5389	     1.4267	   -11.4975	    24.5056	   -12.0010	   -10.4904	   -16.5329	   -16.1133	
     5.4550	    -1.7624	    -7.1335	    -1.2589	   -13.2599	    21.7361	   -13.8474	   -13.2599	   -18.2953	   -17.3721	
     4.4479	    -2.6016	    -8.8120	    -3.4409	   -15.1062	    19.3863	   -15.7776	   -16.1133	   -20.1416	   -18.8828	
     3.2730	    -3.2730	   -10.2386	    -5.1193	   -16.7007	    17.7078	   -17.6239	   -18.7149	   -21.8201	   -20.3934	
     2.3499	    -3.6087	   -11.2457	    -6.1264	   -17.7917	    16.7847	   -19.1345	   -20.7291	   -23.0789	   -21.8201	
     1.7624	    -3.6087	   -11.7493	    -6.5460	   -18.4631	    16.7007	   -20.1416	   -22.1558	   -24.0860	   -23.1628	
     1.8463	    -3.1052	   -11.6653	    -6.5460	   -18.5471	    17.1204	   -20.7291	   -22.9950	   -24.9252	   -24.2538	
     2.7695	    -2.1820	   -10.9100	    -6.2943	   -18.1274	    18.0435	   -20.8969	   -23.4985	   -25.5966	   -25.3448	
     4.6158	    -0.7553	    -9.6512	    -5.9586	   -17.2882	    19.1345	   -20.7291	   -23.8342	   -26.1841	   -26.3519	
     7.1335	     0.9232	    -8.0566	    -5.7068	   -16.1972	    20.1416	   -20.3094	   -24.0021	   -26.8555	   -27.3590	
     9.9869	     2.6016	    -6.2943	    -5.7068	   -15.1062	    21.0648	   -19.7220	   -24.2538	   -27.5269	   -28.3661	
    12.6724	     4.1122	    -4.6158	    -5.8746	   -14.0991	    21.7361	   -19.2184	   -24.5056	   -28.2822	   -29.3732	
    14.6866	     5.1193	    -3.2730	    -6.2103	   -13.4277	    22.0718	   -18.8828	   -24.8413	   -29.1214	   -30.2963	
    15.9454	     5.6229	    -2.3499	    -6.6299	   -13.0920	    22.2397	   -18.6310	   -25.2609	   -30.0446	   -30.9677	
    16.2811	     5.5389	    -2.0142	    -6.8817	   -13.0081	    22.1558	   -18.5471	   -25.6805	   -30.9677	   -31.3873	
    15.8615	     5.0354	    -2.0142	    -6.9656	   -13.1760	    22.0718	   -18.4631	   -25.9323	   -31.5552	   -31.4713	
    14.9384	     4.2801	    -2.3499	    -6.7139	   -13.5117	    21.9040	   -18.4631	   -26.0162	   -31.8069	   -31.1356	
    13.8474	     3.5248	    -2.7695	    -6.2943	   -14.0152	    21.8201	   -18.3792	   -25.9323	   -31.6391	   -30.4642	
    12.7563	     2.7695	    -3.2730	    -5.8746	   -14.5187	    21.6522	   -18.2953	   -25.8484	   -31.2195	   -29.7089	
    11.6653	     2.0981	    -3.8605	    -5.5389	   -15.1901	    21.2326	   -18.3792	   -25.7645	   -30.6320	   -28.9536	
    10.4904	     1.5945	    -4.4479	    -5.3711	   -15.9454	    20.7291	   -18.4631	   -25.7645	   -29.9606	   -28.2822	
     9.1476	     1.2589	    -4.9515	    -5.2872	   -16.6168	    20.2255	   -18.6310	   -25.7645	   -29.2053	   -27.7786	
     7.3853	     1.0071	    -5.2872	    -4.8676	   -17.1204	    19.9738	   -18.7149	   -25.5966	   -28.3661	   -27.3590	
     5.2032	     0.9232	    -5.3711	    -4.1962	   -17.4561	    20.0577	   -18.7149	   -25.1770	   -27.6108	   -27.0233	
     2.6855	     0.8392	    -5.3711	    -3.0212	   -17.7917	    20.3094	   -18.8828	   -24.5056	   -26.9394	   -26.7715	
[Epoch Header]
[Trial Type]	11
[Accept]	1
[Correct]	0
[RT]	 0.000
[Resp]	0
[Epoch Data]
   -12.8403	   -11.4975	   -18.1274	   -29.6249	   -19.1345	    -5.8746	   -19.8059	   -17.1204	   -14.6866	   -20.8130	
   -13.9313	   -12.0850	   -17.6239	   -31.8909	   -18.9667	    -6.3782	   -18.9667	   -17.6239	   -14.1830	   -19.9738	
   -14.6027	   -12.1689	   -16.6168	   -33.4854	   -18.2953	    -6.2943	   -17.7917	   -18.0435	   -13.4277	   -18.9667	
   -15.0223	   -11.8332	   -15.3580	   -34.2407	   -17.3721	    -5.6229	   -16.4490	   -18.3792	   -12.5885	   -17.8757	
   -15.3580	   -11.0779	   -13.9313	   -34.0729	   -16.1972	    -4.4479	   -15.1062	   -18.4631	   -11.5814	   -16.8686	
   -15.6937	   -10.2386	   -12.5885	   -33.1497	   -15.0223	    -2.8534	   -13.8474	   -18.2953	   -10.4904	   -15.9454	
   -16.0294	    -9.2316	   -11.2457	   -31.5552	   -13.8474	    -1.0071	   -12.8403	   -17.7917	    -9.3994	   -15.1901	
   -16.1972	    -8.0566	   -10.0708	   -29.7089	   -12.7563	     1.0071	   -12.0850	   -16.8686	    -8.3084	   -14.5187	
   -15.9454	    -6.7978	    -8.9798	   -27.6108	   -11.7493	     3.1891	   -11.5814	   -15.5258	    -7.2174	   -13.9313	
   -15.2740	    -5.2872	    -7.8888	   -25.5127	   -10.7422	     5.4550	   -11.1618	   -13.7634	    -6.0425	   -13.2599	
   -14.1830	    -3.5248	    -6.7139	   -23.4985	    -9.7351	     7.8049	   -10.6583	   -11.5814	    -4.7836	   -12.5885	
   -12.8403	    -1.5945	    -5.3711	   -21.4844	    -8.4763	    10.1547	    -9.9869	    -9.0637	    -3.5248	   -11.6653	
   -11.4136	     0.5035	    -3.9444	   -19.5541	    -7.2174	    12.6724	    -9.0637	    -6.4621	    -2.1820	   -10.6583	
   -10.0708	     2.5177	    -2.5177	   -17.7078	    -5.8746	    15.1062	    -7.9727	    -4.0283	    -0.9232	    -9.3994	
    -8.8120	     4.4479	    -1.1749	   -15.8615	    -4.5319	    17.5400	    -6.7139	    -2.0142	     0.2518	    -8.0566	
    -7.6370	     6.1264	     0.0839	   -13.9313	    -3.4409	    19.8898	    -5.4550	    -0.5875	     1.2589	    -6.7139	
    -6.5460	     7.4692	     1.0910	   -12.0850	    -2.6855	    22.0718	    -4.2801	     0.3357	     2.1820	    -5.3711	
    -5.6229	     8.4763	     1.9302	   -10.1547	    -2.2659	    24.1699	    -3.3569	     0.5875	     2.8534	    -4.1122	
    -5.2872	     8.8120	     2.2659	    -8.3923	    -2.3499	    25.9323	    -2.8534	     0.3357	     3.2730	    -3.0212	
    -5.7907	     8.4763	     2.0142	    -6.9656	    -3.0212	    27.1912	    -3.0212	    -0.4196	     3.3569	    -2.5177	
    -7.3853	     7.1335	     1.0071	    -5.8746	    -4.4479	    27.7786	    -4.1122	    -1.8463	     2.8534	    -2.6016	
   -10.2386	     4.7836	    -0.9232	    -5.4550	    -6.6299	    27.6947	    -6.0425	    -3.8605	     1.7624	    -3.6087	
   -14.1830	     1.5945	    -3.6926	    -5.5389	    -9.5673	    26.7715	    -8.9798	    -6.3782	     0.0839	    -5.5389	
   -18.7149	    -2.2659	    -7.0496	    -6.0425	   -13.0081	    25.3448	   -12.6724	    -9.3994	    -2.0981	    -8.2245	
   -23.4985	    -6.3782	   -10.9100	    -6.7978	   -16.6168	    23.6664	   -16.7847	   -12.4207	    -4.6158	   -11.4136	
   -27.7786	   -10.2386	   -14.6866	    -7.5531	   -20.1416	    21.9040	   -20.8969	   -15.3580	    -6.9656	   -14.6866	
   -31.2195	   -13.5956	   -18.2953	    -8.1406	   -23.0789	    20.3934	   -24.6735	   -17.7917	    -8.9798	   -17.8757	
   -33.6533	   -16.2811	   -21.4005	    -8.6441	   -25.5127	    19.1345	   -27.8625	   -19.7220	   -10.6583	   -20.7291	
   -34.9121	   -18.2114	   -23.9182	    -8.9798	   -27.2751	    18.1274	   -30.2963	   -21.0648	   -11.9171	   -23.0789	
   -35.3317	   -19.4702	   -25.7645	    -9.2316	   -28.4500	    17.2043	   -31.9748	   -21.9040	   -13.0081	   -25.0931	
   -35.0800	   -20.2255	   -26.9394	    -9.4833	   -29.2053	    16.4490	   -32.8979	   -22.3236	   -14.0152	   -26.6037	
   -34.1568	   -20.3934	   -27.6947	    -9.6512	   -29.4571	    15.8615	   -33.2336	   -22.3236	   -14.9384	   -27.7786	
   -32.8979	   -20.1416	   -27.9465	    -9.4833	   -29.3732	    15.5258	   -32.8979	   -21.9879	   -15.8615	   -28.4500	
   -31.1356	   -19.3863	   -27.6947	    -8.7280	   -28.8696	    15.5258	   -31.9748	   -21.1487	   -16.5329	   -28.3661	
   -28.9536	   -18.2114	   -27.0233	    -7.2174	   -27.9465	    16.1133	   -30.4642	   -19.8898	   -16.5329	   -27.6108	
   -26.2680	   -16.5329	   -25.8484	    -4.8676	   -26.4359	    17.4561	   -28.3661	   -18.2114	   -15.6097	   -25.8484	
   -22.9950	   -14.3509	   -24.0021	    -1.9302	   -24.4217	    19.4702	   -25.7645	   -15.9454	   -13.5117	   -23.1628	
   -19.1345	   -11.6653	   -21.6522	     1.3428	   -21.9879	    21.9879	   -22.7432	   -13.2599	   -10.1547	   -19.6381	
   -14.7705	    -8.5602	   -18.7149	     4.6997	   -19.1345	    24.9252	   -19.4702	   -10.1547	    -5.8746	   -15.4419	
   -10.2386	    -5.2872	   -15.3580	     7.6370	   -16.1133	    27.8625	   -16.0294	    -6.8817	    -1.0910	   -10.9100	
    -5.7068	    -1.9302	   -11.8332	     9.9030	   -13.0920	    30.5481	   -12.7563	    -3.7766	     3.6087	    -6.5460	
    -1.8463	     1.0071	    -8.4763	    11.1618	   -10.4065	    32.5623	    -9.9869	    -1.0910	     7.7209	    -2.6016	
     0.8392	     3.2730	    -5.7068	    11.3297	    -8.3084	    33.8211	    -7.8049	     1.0071	    10.8261	     0.4196	
     1.7624	     4.4479	    -3.8605	    10.4904	    -7.1335	    34.0729	    -6.6299	     2.1820	    12.6724	     2.2659	
     0.6714	     4.4479	    -3.1052	     8.5602	    -7.1335	    33.3176	    -6.5460	     2.4338	    13.1760	     2.6855	
    -2.4338	     3.1891	    -3.6926	     5.9586	    -8.4763	    31.6391	    -7.6370	     1.7624	    12.1689	     1.5945	
    -7.0496	     0.8392	    -5.3711	     2.7695	   -10.9100	    29.2053	    -9.7351	     0.1678	     9.9869	    -0.8392	
   -12.5046	    -2.0981	    -7.8888	    -0.6714	   -14.0991	    26.4359	   -12.6724	    -2.0142	     6.9656	    -4.1962	
   -17.7917	    -5.3711	   -10.9100	    -4.1962	   -17.6239	    23.4985	   -15.9454	    -4.4479	     3.4409	    -8.0566	
   -22.4075	    -8.5602	   -14.0152	    -7.7209	   -21.1487	    20.6451	   -19.3863	    -7.0496	    -0.0839	   -12.0010	
   -25.8484	   -11.4975	   -17.0364	   -10.9940	   -24.4217	    18.1274	   -22.5754	    -9.5673	    -3.3569	   -15.7776	
   -28.1982	   -14.0991	   -19.8898	   -13.9313	   -27.1912	    15.9454	   -25.3448	   -12.0010	    -6.3782	   -18.9667	
   -29.4571	   -16.4490	   -22.4915	   -16.4490	   -29.4571	    14.2670	   -27.6947	   -14.3509	    -8.8959	   -21.5683	
   -29.8767	   -18.4631	   -24.6735	   -18.2953	   -31.1356	    13.0920	   -29.3732	   -16.5329	   -10.9100	   -23.4146	
   -29.5410	   -19.9738	   -26.4359	   -19.3863	   -32.1426	    12.5046	   -30.4642	   -18.5471	   -12.4207	   -24.4217	
   -28.6179	   -20.9808	   -27.6108	   -19.8059	   -32.4783	    12.4207	   -30.7999	   -20.2255	   -13.3438	   -24.5895	
   -27.0233	   -21.3165	   -28.1982	   -19.5541	   -32.2266	    12.7563	   -30.4642	   -21.4005	   -13.6795	   -24.0021	
   -25.0092	   -20.9808	   -28.0304	   -18.8828	   -31.2195	    13.4277	   -29.3732	   -21.9879	   -13.5956	   -22.6593	
   -22.6593	   -19.9738	   -27.1072	   -17.7917	   -29.6249	    14.4348	   -27.6947	   -22.0718	   -13.0081	   -20.8130	
   -20.1416	   -18.4631	   -25.6805	   -16.4490	   -27.3590	    15.5258	   -25.5127	   -21.4844	   -12.0010	   -18.6310	
   -17.6239	   -16.5329	   -23.5825	   -14.9384	   -24.6735	    16.6168	   -22.9111	   -20.3934	   -10.6583	   -16.1972	
   -15.2740	   -14.2670	   -21.1487	   -13.4277	   -21.7361	    17.7078	   -20.0577	   -18.9667	    -9.1476	   -13.8474	
   -13.5117	   -12.0850	   -18.5471	   -12.1689	   -18.5471	    18.6310	   -17.1204	   -17.3721	    -7.5531	   -11.8332	
   -12.6724	   -10.0708	   -15.9454	   -11.4136	   -15.6097	    19.2184	   -14.4348	   -15.8615	    -5.9586	   -10.3226	
   -13.0920	    -8.5602	   -13.5956	   -11.2457	   -12.9242	    19.4702	   -12.1689	   -14.6866	    -4.6997	    -9.4833	
   -14.8544	    -7.7209	   -11.6653	   -11.8332	   -10.7422	    19.3863	   -10.4065	   -13.9313	    -3.7766	    -9.3155	
   -17.7078	    -7.3853	   -10.1547	   -13.0081	    -9.0637	    19.0506	    -9.1476	   -13.7634	    -3.1891	    -9.7351	
   -21.0648	    -7.3013	    -9.0637	   -14.4348	    -7.8049	    18.6310	    -8.3923	   -14.2670	    -2.8534	   -10.4904	
   -24.1699	    -7.3853	    -8.1406	   -15.8615	    -6.8817	    18.2953	    -7.9727	   -15.1901	    -2.7695	   -11.4136	
   -26.3519	    -7.3853	    -7.3853	   -17.0364	    -6.2103	    18.1274	    -7.8888	   -16.4490	    -2.7695	   -12.3367	
   -27.3590	    -7.0496	    -6.6299	   -17.7078	    -5.7907	    18.1274	    -7.9727	   -18.0435	    -2.8534	   -13.1760	
   -27.2751	    -6.5460	    -5.8746	   -17.9596	    -5.6229	    18.2114	    -8.1406	   -19.6381	    -3.0212	   -13.7634	
   -26.1002	    -5.8746	    -5.3711	   -17.6239	    -5.7068	    18.2953	    -8.4763	   -21.2326	    -3.3569	   -14.2670	
   -24.4217	    -5.2032	    -5.2872	   -17.0364	    -6.1264	    18.2114	    -9.0637	   -22.7432	    -4.0283	   -14.8544	
   -22.5754	    -4.6997	    -5.7907	   -16.3651	    -6.9656	    17.8757	    -9.9869	   -24.2538	    -5.0354	   -15.4419	
   -21.0648	    -4.6997	    -6.9656	   -15.8615	    -8.3084	    17.1204	   -11.4136	   -25.7645	    -6.5460	   -16.2811	
   -19.9738	    -5.2032	    -8.9798	   -15.7776	   -10.1547	    15.7776	   -13.1760	   -27.1912	    -8.4763	   -17.3721	
   -19.4702	    -6.2103	   -11.4136	   -16.0294	   -12.3367	    14.0152	   -15.2740	   -28.6179	   -10.7422	   -18.7149	
   -19.4702	    -7.4692	   -13.9313	   -16.7847	   -14.5187	    12.0010	   -17.4561	   -29.7089	   -13.1760	   -19.9738	
   -19.6381	    -8.7280	   -16.2811	   -17.6239	   -16.4490	     9.9869	   -19.3863	   -30.3802	   -15.4419	   -21.0648	
   -19.8059	    -9.7351	   -18.1274	   -18.4631	   -17.8757	     8.1406	   -20.8130	   -30.5481	   -17.2043	   -21.8201	
   -19.5541	   -10.3226	   -19.3863	   -19.1345	   -18.7149	     6.7139	   -21.6522	   -30.1285	   -18.3792	   -22.1558	
   -18.8828	   -10.3226	   -19.8059	   -19.4702	   -18.9667	     5.7068	   -21.8201	   -29.1214	   -18.6310	   -22.0718	
   -17.7078	    -9.8190	   -19.5541	   -19.3024	   -18.6310	     5.2872	   -21.5683	   -27.8625	   -17.9596	   -21.5683	
   -16.0294	    -8.8120	   -18.7149	   -18.5471	   -17.9596	     5.3711	   -20.8130	   -26.2680	   -16.4490	   -20.6451	
   -13.9313	    -7.3013	   -17.3721	   -17.2043	   -16.8686	     6.1264	   -19.7220	   -24.5056	   -14.1830	   -19.4702	
   -11.5814	    -5.5389	   -15.5258	   -15.0223	   -15.4419	     7.3853	   -18.3792	   -22.8271	   -11.6653	   -18.0435	
    -8.9798	    -3.3569	   -13.3438	   -12.0850	   -13.6795	     9.3994	   -16.7847	   -21.1487	    -9.0637	   -16.5329	
    -6.2943	    -1.0071	   -10.7422	    -8.3084	   -11.6653	    11.9171	   -15.0223	   -19.4702	    -6.7139	   -14.9384	
    -3.5248	     1.5945	    -8.0566	    -3.7766	    -9.3994	    14.9384	   -13.0920	   -17.7078	    -4.7836	   -13.4277	
    -0.7553	     4.2801	    -5.2872	     1.1749	    -7.0496	    18.3792	   -11.1618	   -15.8615	    -3.1891	   -12.0010	
     1.5945	     6.8817	    -2.7695	     6.3782	    -4.8676	    21.9040	    -9.2316	   -14.0152	    -1.9302	   -10.6583	
     3.5248	     9.1476	    -0.6714	    11.0779	    -3.0212	    25.2609	    -7.5531	   -12.1689	    -0.9232	    -9.5673	
     4.6997	    10.7422	     0.5035	    14.8544	    -1.6785	    28.0304	    -6.2943	   -10.4904	    -0.2518	    -8.6441	
     4.9515	    11.4975	     0.6714	    17.0364	    -1.1749	    29.8767	    -5.5389	    -9.3155	     0.0000	    -8.1406	
     4.1962	    11.1618	    -0.4196	    17.2882	    -1.5106	    30.4642	    -5.3711	    -8.7280	    -0.1678	    -8.0566	
     2.5177	     9.6512	    -2.6016	    15.6937	    -2.7695	    29.7928	    -5.8746	    -8.7280	    -0.8392	    -8.4763	
     0.2518	     7.2174	    -5.7068	    12.5885	    -4.6158	    28.0304	    -6.8817	    -9.3155	    -1.8463	    -9.3155	
    -2.3499	     4.1122	    -9.3994	     8.5602	    -7.0496	    25.4288	    -8.1406	   -10.2386	    -3.1052	   -10.4065	
    -5.1193	     0.6714	   -13.2599	     4.0283	    -9.6512	    22.5754	    -9.4833	   -11.4136	    -4.5319	   -11.6653	
    -7.8049	    -2.7695	   -17.0364	    -0.6714	   -12.2528	    19.6381	   -10.8261	   -12.7563	    -5.9586	   -12.8403	
   -10.3226	    -5.9586	   -20.3094	    -5.3711	   -14.6027	    16.8686	   -11.8332	   -14.2670	    -7.2174	   -14.0152	
   -12.5046	    -8.8120	   -22.9950	    -9.9869	   -16.5329	    14.4348	   -12.5885	   -15.8615	    -8.3923	   -15.1062	
   -14.1830	   -11.1618	   -24.9252	   -14.2670	   -17.9596	    12.5046	   -13.0920	   -17.6239	    -9.4833	   -16.0294	
   -15.4419	   -12.6724	   -26.1002	   -18.2114	   -18.7988	    11.1618	   -13.2599	   -19.3863	   -10.4065	   -16.8686	
   -16.1972	   -13.4277	   -26.3519	   -21.3165	   -19.0506	    10.4065	   -13.2599	   -20.9808	   -10.9940	   -17.6239	
   -16.6168	   -13.3438	   -25.9323	   -23.5825	   -18.6310	    10.3226	   -12.9242	   -22.3236	   -11.2457	   -18.1274	
   -16.8686	   -12.5885	   -25.0092	   -24.9252	   -17.7917	    10.7422	   -12.5046	   -23.3307	   -11.0779	   -18.5471	
   -17.2043	   -11.4136	   -23.7503	   -25.3448	   -16.7007	    11.4975	   -11.9171	   -23.9182	   -10.6583	   -18.8828	
   -17.6239	   -10.1547	   -22.4915	   -25.3448	   -15.4419	    12.5046	   -11.4975	   -24.2538	    -9.9869	   -19.1345	
   -18.2114	    -9.0637	   -21.4844	   -24.9252	   -14.4348	    13.3438	   -11.2457	   -24.3378	    -9.3994	   -19.4702	
   -18.9667	    -8.3084	   -20.8130	   -24.3378	   -13.7634	    14.0152	   -11.4136	   -24.4217	    -8.8959	   -19.8898	
   -19.8059	    -8.0566	   -20.7291	   -23.7503	   -13.6795	    14.4348	   -12.0850	   -24.4217	    -8.7280	   -20.3934	
   -20.8130	    -8.3084	   -21.2326	   -23.1628	   -14.2670	    14.4348	   -13.1760	   -24.3378	    -8.8959	   -20.9808	
   -21.8201	    -8.8120	   -22.0718	   -22.4915	   -15.2740	    14.1830	   -14.7705	   -24.2538	    -9.2316	   -21.5683	
   -22.7432	    -9.4833	   -23.2468	   -21.6522	   -16.6168	    13.8474	   -16.4490	   -24.0860	    -9.7351	   -21.9040	
   -23.1628	    -9.9869	   -24.3378	   -20.5612	   -17.9596	    13.5117	   -18.1274	   -23.6664	    -9.9869	   -21.9879	
   -22.9950	   -10.1547	   -25.2609	   -19.3024	   -18.9667	    13.1760	   -19.3024	   -22.9950	   -10.1547	   -21.7361	
   -21.9879	    -9.8190	   -25.8484	   -18.0435	   -19.3863	    13.0081	   -19.9738	   -22.2397	   -10.1547	   -21.1487	
   -20.2255	    -8.9798	   -25.9323	   -16.8686	   -19.3863	    12.9242	   -20.0577	   -21.4005	   -10.1547	   -20.4773	
   -17.7078	    -7.7209	   -25.5966	   -16.0294	   -18.8828	    12.8403	   -19.5541	   -20.6451	   -10.4904	   -19.8059	
   -14.6027	    -6.1264	   -24.9252	   -15.3580	   -18.0435	    12.8403	   -18.6310	   -20.0577	   -11.0779	   -19.4702	
   -10.8261	    -4.2801	   -23.6664	   -14.9384	   -16.9525	    12.9242	   -17.3721	   -19.3863	   -11.9171	   -19.2184	
    -6.6299	    -2.0142	   -21.9879	   -14.5187	   -15.6937	    13.3438	   -15.8615	   -18.7149	   -12.8403	   -19.0506	
    -1.9302	     0.5875	   -19.8059	   -14.0152	   -14.0991	    14.0991	   -14.0991	   -17.6239	   -13.4277	   -18.8828	
     3.0212	     3.4409	   -17.2043	   -13.1760	   -12.3367	    15.4419	   -12.0850	   -16.1133	   -13.5956	   -18.3792	
     7.8888	     6.5460	   -14.0991	   -11.8332	   -10.1547	    17.2882	    -9.8190	   -14.0152	   -13.0081	   -17.5400	
    12.2528	     9.6512	   -10.9100	   -10.0708	    -7.7209	    19.6381	    -7.4692	   -11.3297	   -11.7493	   -16.4490	
    15.4419	    12.3367	    -7.8049	    -7.9727	    -5.2032	    22.3236	    -5.2032	    -8.3923	    -9.7351	   -15.1062	
    16.7847	    14.2670	    -5.3711	    -5.7068	    -2.9373	    24.9252	    -3.4409	    -5.5389	    -7.3013	   -13.8474	
    15.8615	    14.9384	    -3.9444	    -3.7766	    -1.4267	    27.1072	    -2.6016	    -3.1891	    -4.7836	   -12.8403	
    12.5885	    14.0991	    -4.0283	    -2.4338	    -1.0071	    28.5339	    -2.8534	    -1.7624	    -2.6855	   -12.4207	
     6.9656	    11.6653	    -5.6229	    -2.0981	    -2.0981	    28.8696	    -4.4479	    -1.5945	    -1.5106	   -13.0081	
    -0.3357	     7.8049	    -8.6441	    -2.7695	    -4.6158	    28.1143	    -7.3013	    -2.8534	    -1.5945	   -14.5187	
    -8.5602	     3.1052	   -12.7563	    -4.2801	    -8.1406	    26.4359	   -11.0779	    -5.2872	    -2.9373	   -16.7847	
   -16.7007	    -1.8463	   -17.2043	    -6.3782	   -12.1689	    24.2538	   -15.0223	    -8.3923	    -4.9515	   -19.3024	
   -24.0860	    -6.3782	   -21.2326	    -8.4763	   -15.9454	    22.0718	   -18.7149	   -11.5814	    -7.1335	   -21.6522	
   -30.0446	    -9.9030	   -24.4217	   -10.1547	   -18.9667	    20.3094	   -21.5683	   -14.3509	    -8.8120	   -23.2468	
   -34.4086	   -12.3367	   -26.6037	   -11.0779	   -20.9808	    19.1345	   -23.4146	   -16.3651	    -9.8190	   -24.0021	
   -37.2620	   -13.6795	   -27.6947	   -11.1618	   -21.9879	    18.5471	   -24.3378	   -17.4561	    -9.9869	   -23.9182	
   -38.6887	   -14.0991	   -28.1982	   -10.5743	   -22.2397	    18.2953	   -24.4217	   -17.5400	    -9.3155	   -23.1628	
   -39.1083	   -13.9313	   -28.2822	    -9.5673	   -21.8201	    18.2953	   -23.9182	   -16.7847	    -8.0566	   -21.9879	
   -38.6047	   -13.4277	   -28.1982	    -8.6441	   -21.1487	    18.2114	   -23.0789	   -15.6097	    -6.4621	   -20.5612	
   -37.5977	   -12.6724	   -28.1143	    -8.1406	   -20.3934	    17.8757	   -22.0718	   -14.1830	    -4.7836	   -19.0506	
   -36.1710	   -11.9171	   -28.1143	    -8.5602	   -19.7220	    17.1204	   -21.0648	   -12.8403	    -3.1891	   -17.7917	
   -34.6603	   -11.2457	   -28.2822	    -9.9030	   -19.2184	    15.8615	   -20.3094	   -11.8332	    -2.0142	   -16.7847	
   -33.2336	   -10.8261	   -28.6179	   -12.2528	   -19.0506	    14.2670	   -19.8059	   -11.4136	    -1.3428	   -16.2811	
   -31.9748	   -10.5743	   -28.9536	   -15.1901	   -19.1345	    12.3367	   -19.5541	   -11.6653	    -1.5106	   -16.2811	
   -30.7159	   -10.4065	   -29.3732	   -18.2953	   -19.2184	    10.4904	   -19.5541	   -12.6724	    -2.3499	   -16.8686	
   -29.5410	   -10.3226	   -29.5410	   -21.0648	   -19.1345	     8.8959	   -19.4702	   -14.3509	    -3.6926	   -17.7917	
   -28.1143	   -10.0708	   -29.4571	   -23.3307	   -18.7149	     7.6370	   -19.3863	   -16.3651	    -5.4550	   -19.0506	
   -26.5198	    -9.6512	   -29.1214	   -24.9252	   -18.1274	     6.8817	   -19.1345	   -18.6310	    -7.2174	   -20.4773	
   -24.7574	    -9.2316	   -28.6179	   -26.0162	   -17.2882	     6.3782	   -18.8828	   -20.8130	    -8.9798	   -21.8201	
   -22.8271	    -8.7280	   -28.1143	   -26.6876	   -16.3651	     6.0425	   -18.5471	   -22.7432	   -10.4065	   -23.1628	
   -20.8969	    -8.2245	   -27.6108	   -27.0233	   -15.5258	     5.9586	   -18.2114	   -24.3378	   -11.5814	   -24.1699	
   -19.1345	    -7.8049	   -27.1912	   -27.0233	   -14.7705	     5.9586	   -17.8757	   -25.4288	   -12.3367	   -24.7574	
   -17.7078	    -7.3013	   -26.6876	   -26.5198	   -14.0152	     6.2103	   -17.4561	   -26.0162	   -12.6724	   -24.8413	
   -16.7007	    -6.7978	   -26.1841	   -25.4288	   -13.3438	     6.7139	   -16.9525	   -25.9323	   -12.4207	   -24.3378	
   -16.0294	    -6.2103	   -25.4288	   -23.7503	   -12.6724	     7.6370	   -16.1972	   -25.0931	   -11.4975	   -23.0789	
   -15.7776	    -5.3711	   -24.5056	   -21.2326	   -11.7493	     9.0637	   -15.1062	   -23.5825	    -9.8190	   -21.0648	
   -15.6097	    -4.2801	   -23.1628	   -18.0435	   -10.5743	    11.1618	   -13.5117	   -21.2326	    -7.3853	   -18.2114	
   -15.3580	    -2.8534	   -21.4005	   -14.0991	    -9.1476	    13.8474	   -11.4975	   -18.2953	    -4.1122	   -14.6866	
   -14.7705	    -1.0071	   -19.2184	    -9.5673	    -7.3853	    16.9525	    -9.0637	   -14.7705	    -0.3357	   -10.6583	
   -13.9313	     1.2589	   -16.7847	    -4.9515	    -5.3711	    20.3934	    -6.5460	   -10.9940	     3.6926	    -6.3782	
   -12.5885	     3.6926	   -14.0152	    -0.3357	    -3.2730	    23.9182	    -3.9444	    -7.1335	     7.5531	    -2.2659	
   -10.9940	     6.1264	   -11.2457	     3.8605	    -1.4267	    27.1912	    -1.6785	    -3.6926	    10.9100	     1.3428	
    -9.2316	     8.3084	    -8.7280	     7.4692	     0.0000	    30.1285	    -0.0839	    -0.8392	    13.4277	     4.0283	
    -7.7209	     9.9030	    -6.6299	    10.2386	     0.6714	    32.3944	     0.6714	     1.1749	    14.6027	     5.6229	
    -6.7139	    10.6583	    -5.5389	    12.0010	     0.2518	    33.7372	     0.2518	     2.0981	    14.3509	     5.6229	
    -6.6299	    10.1547	    -5.6229	    12.5885	    -1.2589	    34.0729	    -1.5106	     1.7624	    12.4207	     3.8605	
    -7.5531	     8.3084	    -7.1335	    12.1689	    -4.1122	    33.4015	    -4.6997	     0.0000	     8.8120	     0.4196	
    -9.4833	     5.2872	   -10.0708	    10.9100	    -7.9727	    31.7230	    -9.0637	    -2.8534	     3.7766	    -4.4479	
   -12.0010	     1.5106	   -13.9313	     9.2316	   -12.5046	    29.7089	   -14.1830	    -6.4621	    -1.9302	   -10.0708	
   -14.5187	    -2.3499	   -18.1274	     7.8049	   -16.9525	    27.6947	   -19.3024	   -10.1547	    -7.6370	   -15.6097	
   -16.6168	    -5.7068	   -22.0718	     6.8817	   -20.8969	    26.1841	   -23.9182	   -13.3438	   -12.6724	   -20.4773	
   -17.8757	    -8.3084	   -25.3448	     6.5460	   -23.9182	    25.3448	   -27.5269	   -15.8615	   -16.6168	   -24.2538	
   -17.9596	    -9.8190	   -27.6947	     6.8817	   -25.6805	    24.9252	   -29.9606	   -17.4561	   -19.0506	   -26.7715	
   -16.8686	   -10.2386	   -28.9536	     7.4692	   -26.2680	    24.9252	   -31.1356	   -18.2953	   -20.0577	   -27.9465	
   -14.6866	    -9.5673	   -29.2053	     8.3923	   -25.8484	    25.0092	   -31.2195	   -18.2953	   -19.3863	   -27.8625	
   -11.4136	    -8.0566	   -28.4500	     9.3994	   -24.4217	    25.2609	   -30.2124	   -17.5400	   -17.4561	   -26.6037	
    -7.2174	    -5.7068	   -27.0233	    10.7422	   -22.1558	    25.5966	   -28.4500	   -16.1972	   -14.4348	   -24.5056	
    -2.6016	    -2.9373	   -24.9252	    12.2528	   -19.3863	    26.0162	   -26.0162	   -14.3509	   -10.8261	   -21.7361	
     1.9302	     0.0000	   -22.4915	    13.9313	   -16.2811	    26.6876	   -23.1628	   -12.3367	    -7.1335	   -18.6310	
     5.8746	     2.7695	   -19.9738	    15.7776	   -12.9242	    27.5269	   -20.0577	   -10.1547	    -3.6087	   -15.4419	
     8.8120	     5.1193	   -17.4561	    17.6239	    -9.7351	    28.6179	   -16.9525	    -7.9727	    -0.4196	   -12.3367	
    10.5743	     7.0496	   -15.1901	    19.2184	    -6.6299	    29.7928	   -14.0152	    -5.7907	     2.4338	    -9.5673	
    11.1618	     8.4763	   -13.0920	    20.3934	    -4.0283	    30.9677	   -11.4136	    -3.6926	     4.8676	    -7.1335	
    10.9940	     9.4833	   -11.1618	    20.8969	    -1.8463	    31.9748	    -9.3155	    -1.8463	     6.7978	    -5.2032	
    10.5743	    10.3226	    -9.4833	    20.6451	    -0.4196	    32.4783	    -7.9727	    -0.3357	     8.1406	    -3.9444	
    10.3226	    10.9100	    -8.0566	    19.5541	     0.2518	    32.4783	    -7.3013	     0.5875	     8.7280	    -3.4409	
    10.4065	    11.3297	    -7.1335	    17.7078	     0.1678	    31.8909	    -7.5531	     0.8392	     8.5602	    -3.7766	
    10.8261	    11.5814	    -6.5460	    15.3580	    -0.5875	    30.6320	    -8.3923	     0.3357	     7.4692	    -4.9515	
    11.5814	    11.4975	    -6.4621	    12.5885	    -1.9302	    28.9536	    -9.9030	    -0.9232	     5.6229	    -6.7978	
    12.5046	    11.3297	    -6.5460	     9.7351	    -3.5248	    26.7715	   -11.5814	    -2.7695	     3.1891	    -9.3155	
    13.4277	    11.0779	    -6.8817	     7.1335	    -5.2872	    24.4217	   -13.4277	    -5.0354	     0.4196	   -12.0850	
    14.1830	    10.7422	    -7.2174	     4.8676	    -6.8817	    21.9879	   -15.0223	    -7.4692	    -2.4338	   -14.8544	
    14.6027	    10.4065	    -7.5531	     3.1052	    -8.2245	    19.7220	   -16.2811	    -9.9030	    -5.1193	   -17.2882	
    14.6027	    10.0708	    -7.7209	     2.0142	    -9.1476	    17.7917	   -17.0364	   -12.2528	    -7.3853	   -19.3024	
    14.0991	     9.8190	    -7.7209	     1.4267	    -9.5673	    16.2811	   -17.2882	   -14.2670	    -9.2316	   -20.5612	
    13.2599	     9.6512	    -7.5531	     1.2589	    -9.4833	    15.2740	   -16.9525	   -16.1133	   -10.4904	   -21.1487	
    12.2528	     9.6512	    -7.3013	     1.0910	    -9.1476	    14.6866	   -16.1972	   -17.7078	   -11.1618	   -21.1487	
    11.2457	     9.7351	    -7.1335	     0.7553	    -8.5602	    14.4348	   -15.1062	   -19.1345	   -11.4136	   -20.8130	
    10.4904	     9.9869	    -7.1335	     0.0839	    -7.8888	    14.4348	   -14.0991	   -20.4773	   -11.3297	   -20.1416	
    10.0708	    10.3226	    -7.3013	    -0.9232	    -7.3013	    14.5187	   -13.1760	   -21.7361	   -11.0779	   -19.5541	
    10.0708	    10.9100	    -7.6370	    -2.3499	    -6.8817	    14.6866	   -12.5046	   -22.9111	   -10.7422	   -19.1345	
    10.4904	    11.5814	    -8.0566	    -3.8605	    -6.5460	    14.6866	   -12.1689	   -23.7503	   -10.2386	   -18.7988	
    11.2457	    12.4207	    -8.3084	    -5.4550	    -6.2943	    14.7705	   -12.2528	   -24.2538	    -9.8190	   -18.7149	
    12.3367	    13.2599	    -8.3084	    -6.7978	    -6.1264	    14.8544	   -12.6724	   -24.4217	    -9.3994	   -18.7988	
    13.5956	    14.1830	    -8.2245	    -7.8888	    -6.1264	    14.8544	   -13.3438	   -24.3378	    -9.0637	   -19.0506	
    14.8544	    14.7705	    -8.0566	    -8.5602	    -6.2943	    14.8544	   -14.3509	   -24.0860	    -9.2316	   -19.4702	
    16.0294	    15.1062	    -8.1406	    -8.8120	    -6.6299	    14.8544	   -15.6097	   -23.7503	    -9.9030	   -20.3094	
    16.7847	    14.9384	    -8.4763	    -8.7280	    -7.2174	    14.8544	   -16.9525	   -23.5825	   -11.2457	   -21.4844	
    17.1204	    14.2670	    -9.1476	    -8.3084	    -8.0566	    14.6866	   -18.2953	   -23.6664	   -13.2599	   -22.9950	
    16.7007	    13.1760	   -10.1547	    -7.6370	    -8.9798	    14.4348	   -19.5541	   -23.9182	   -15.7776	   -24.7574	
    15.3580	    11.6653	   -11.4136	    -6.7978	   -10.0708	    14.0991	   -20.6451	   -24.5056	   -18.4631	   -26.6037	
    13.0920	     9.7351	   -13.0081	    -6.0425	   -11.0779	    13.7634	   -21.4844	   -25.1770	   -21.0648	   -28.3661	
     9.9030	     7.4692	   -14.6866	    -5.2032	   -12.0010	    13.4277	   -21.9879	   -25.9323	   -23.2468	   -29.7928	
     6.1264	     5.2032	   -16.4490	    -4.3640	   -12.7563	    13.2599	   -22.1558	   -26.4359	   -24.7574	   -30.7159	
     2.1820	     3.0212	   -18.0435	    -3.5248	   -13.3438	    13.3438	   -21.9879	   -26.6876	   -25.3448	   -31.1356	
    -1.4267	     1.1749	   -19.3863	    -2.5177	   -13.4277	    13.5956	   -21.4844	   -26.4359	   -24.7574	   -30.8838	
    -4.1962	    -0.0839	   -20.3934	    -1.5106	   -13.1760	    14.1830	   -20.7291	   -25.6805	   -22.9111	   -29.9606	
    -6.0425	    -0.8392	   -21.0648	    -0.5035	   -12.5046	    15.0223	   -19.8059	   -24.5895	   -19.8898	   -28.4500	
    -7.0496	    -1.0071	   -21.4005	     0.2518	   -11.6653	    15.9454	   -18.8828	   -23.3307	   -16.0294	   -26.6037	
    -7.3013	    -0.9232	   -21.5683	     0.4196	   -10.7422	    16.8686	   -18.0435	   -22.0718	   -11.9171	   -24.5056	
    -7.2174	    -0.6714	   -21.8201	    -0.1678	    -9.9869	    17.5400	   -17.5400	   -21.0648	    -8.2245	   -22.5754	
    -6.9656	    -0.4196	   -22.1558	    -1.6785	    -9.4833	    17.8757	   -17.4561	   -20.6451	    -5.2032	   -21.1487	
    -6.5460	    -0.3357	   -22.4915	    -4.1962	    -9.3994	    17.7917	   -17.7917	   -20.5612	    -3.1052	   -20.2255	
    -6.2103	    -0.2518	   -22.9950	    -7.3013	    -9.5673	    17.4561	   -18.4631	   -20.8130	    -1.8463	   -19.7220	
    -5.7068	    -0.2518	   -23.2468	   -10.4904	    -9.8190	    17.2043	   -19.2184	   -21.0648	    -1.1749	   -19.5541	
    -5.2032	    -0.1678	   -23.3307	   -13.2599	    -9.9869	    17.1204	   -19.8898	   -20.9808	    -0.7553	   -19.4702	
    -4.6158	     0.0839	   -23.1628	   -15.1062	   -10.0708	    17.6239	   -20.3934	   -20.3934	    -0.4196	   -19.3863	
    -3.9444	     0.6714	   -22.5754	   -15.6097	    -9.8190	    18.7988	   -20.4773	   -19.0506	    -0.0839	   -19.0506	
    -2.9373	     1.6785	   -21.6522	   -14.7705	    -9.2316	    20.7291	   -20.0577	   -16.9525	     0.5035	   -18.3792	
    -1.5945	     3.0212	   -20.3094	   -12.5885	    -8.3084	    23.2468	   -19.3024	   -14.2670	     1.3428	   -17.4561	
     0.2518	     4.8676	   -18.6310	    -9.4833	    -7.1335	    26.2680	   -18.0435	   -10.9940	     2.4338	   -16.1133	
     2.6016	     7.0496	   -16.6168	    -5.7068	    -5.7068	    29.4571	   -16.4490	    -7.5531	     3.8605	   -14.3509	
     5.2032	     9.3994	   -14.5187	    -1.8463	    -4.1962	    32.5623	   -14.5187	    -4.1122	     5.4550	   -12.3367	
     7.6370	    11.6653	   -12.4207	     1.8463	    -2.7695	    35.2478	   -12.5885	    -1.1749	     6.9656	   -10.2386	
     9.3994	    13.5117	   -10.7422	     5.0354	    -1.6785	    37.2620	   -10.9940	     1.0071	     8.2245	    -8.3084	
    10.0708	    14.6027	    -9.7351	     7.3853	    -1.2589	    38.4369	    -9.9030	     2.1820	     8.8120	    -6.7978	
     9.3994	    14.6866	    -9.7351	     8.9798	    -1.6785	    38.8565	    -9.6512	     2.3499	     8.7280	    -6.0425	
     7.4692	    13.8474	   -10.5743	     9.9030	    -2.9373	    38.5208	   -10.3226	     1.5945	     7.8888	    -6.2103	
     4.7836	    12.3367	   -12.1689	    10.4065	    -4.6997	    37.7655	   -11.7493	     0.1678	     6.5460	    -7.1335	
     1.9302	    10.5743	   -14.0991	    10.7422	    -6.7978	    36.9263	   -13.5956	    -1.4267	     4.7836	    -8.8120	
    -0.6714	     9.0637	   -15.9454	    11.1618	    -8.6441	    36.2549	   -15.3580	    -3.0212	     2.9373	   -10.7422	
    -2.4338	     8.0566	   -17.2043	    11.5814	   -10.0708	    35.9192	   -16.9525	    -4.2801	     1.3428	   -12.7563	
    -3.2730	     7.8049	   -17.7917	    12.0850	   -10.7422	    36.0031	   -17.9596	    -5.0354	     0.0000	   -14.6027	
    -3.1052	     8.4763	   -17.3721	    12.4207	   -10.6583	    36.5067	   -18.3792	    -5.2032	    -0.8392	   -16.1133	
    -1.8463	     9.9869	   -16.1133	    12.5885	    -9.8190	    37.1780	   -18.1274	    -4.8676	    -1.2589	   -17.0364	
     0.3357	    12.2528	   -14.0991	    12.5046	    -8.3084	    38.0173	   -17.3721	    -3.9444	    -1.2589	   -17.5400	
     3.5248	    15.1901	   -11.3297	    12.4207	    -6.3782	    39.0244	   -16.1972	    -2.6855	    -0.8392	   -17.4561	
     7.4692	    18.5471	    -8.0566	    12.6724	    -4.1122	    40.3671	   -14.6866	    -0.9232	     0.0000	   -16.7847	
    12.0850	    22.2397	    -4.4479	    13.3438	    -1.7624	    41.8777	   -13.0081	     1.1749	     1.3428	   -15.6097	
    17.0364	    25.7645	    -0.9232	    14.4348	     0.3357	    43.4723	   -11.5814	     3.4409	     2.9373	   -14.1830	
    21.8201	    28.9536	     2.1820	    15.9454	     2.0142	    45.0668	   -10.6583	     5.6229	     4.4479	   -12.7563	
    26.0162	    31.3034	     4.4479	    17.4561	     2.7695	    46.2418	   -10.4065	     7.3853	     5.7068	   -11.7493	
    29.3732	    32.6462	     5.7907	    18.7988	     2.6855	    46.7453	   -10.9100	     8.5602	     6.3782	   -11.2457	
    31.7230	    32.9819	     5.9586	    19.9738	     1.8463	    46.7453	   -11.9171	     9.0637	     6.5460	   -11.2457	
    33.1497	    32.4783	     5.2872	    20.8130	     0.3357	    46.0739	   -13.4277	     8.9798	     6.2943	   -11.6653	
    33.7372	    31.2195	     3.6926	    21.4005	    -1.4267	    45.0668	   -14.9384	     8.3923	     5.7068	   -12.3367	
    33.4015	    29.2053	     1.3428	    21.6522	    -3.2730	    43.7241	   -16.3651	     7.5531	     4.8676	   -13.1760	
    32.3105	    26.7715	    -1.4267	    21.4005	    -5.0354	    42.1295	   -17.5400	     6.5460	     3.9444	   -14.0152	
    30.3802	    23.8342	    -4.3640	    20.8130	    -6.5460	    40.3671	   -18.4631	     5.4550	     2.8534	   -15.0223	
    27.9465	    20.8969	    -7.1335	    19.8059	    -7.6370	    38.6887	   -19.1345	     4.3640	     1.6785	   -16.1133	
    25.0931	    18.1274	    -9.3155	    18.5471	    -8.3923	    37.0941	   -19.6381	     3.2730	     0.3357	   -17.3721	
    22.2397	    15.7776	   -10.8261	    17.1204	    -8.6441	    35.6674	   -19.8898	     2.2659	    -1.3428	   -18.8828	
    19.7220	    14.0152	   -11.8332	    15.6097	    -8.6441	    34.4086	   -20.0577	     1.1749	    -3.3569	   -20.6451	
    17.5400	    12.8403	   -12.3367	    14.1830	    -8.5602	    33.2336	   -20.3094	     0.0839	    -5.6229	   -22.6593	
    15.9454	    12.2528	   -12.3367	    12.8403	    -8.3084	    32.1426	   -20.6451	    -0.9232	    -7.9727	   -24.7574	
    14.8544	    12.3367	   -11.9171	    11.8332	    -8.1406	    31.3034	   -20.9808	    -1.6785	   -10.3226	   -26.6876	
    14.5187	    13.0920	   -11.0779	    11.1618	    -7.8049	    30.7159	   -21.1487	    -2.0981	   -12.0010	   -28.1143	
    14.8544	    14.5187	    -9.8190	    10.9100	    -7.3853	    30.5481	   -20.9808	    -1.9302	   -12.8403	   -28.8696	
    15.8615	    16.6168	    -8.2245	    11.1618	    -6.7978	    30.7159	   -20.5612	    -1.0910	   -12.5046	   -28.7857	
    17.3721	    19.1345	    -6.3782	    11.8332	    -5.9586	    31.2195	   -19.7220	     0.3357	   -10.7422	   -27.7786	
    19.2184	    21.8201	    -4.5319	    12.8403	    -5.0354	    32.0587	   -18.7149	     2.3499	    -7.8049	   -25.9323	
    21.2326	    24.4217	    -2.6855	    14.3509	    -4.1122	    33.1497	   -17.5400	     4.7836	    -3.9444	   -23.4985	
    23.2468	    26.8555	    -1.0910	    16.1972	    -3.1052	    34.4086	   -16.3651	     7.4692	     0.3357	   -20.5612	
    25.1770	    28.9536	     0.1678	    18.5471	    -2.2659	    35.9192	   -15.1901	    10.1547	     4.6158	   -17.3721	
    27.1072	    30.7159	     1.2589	    21.3165	    -1.4267	    37.6816	   -14.0152	    12.5885	     8.5602	   -14.2670	
    29.2892	    32.2266	     2.0981	    24.3378	    -0.7553	    39.6957	   -13.0081	    14.7705	    12.0010	   -11.4136	
    31.6391	    33.3176	     2.7695	    27.5269	    -0.3357	    41.7938	   -12.0010	    16.2811	    14.6027	    -8.9798	
    34.3246	    34.2407	     3.1891	    30.7159	     0.0839	    43.8919	   -11.1618	    17.1204	    16.5329	    -7.1335	
    37.1780	    35.0800	     3.5248	    33.6533	     0.3357	    45.7382	   -10.4065	    17.2882	    17.6239	    -5.8746	
    40.0314	    35.7513	     3.7766	    36.1710	     0.4196	    47.3328	    -9.9030	    16.7847	    18.1274	    -5.1193	
    42.8009	    36.2549	     3.7766	    38.1851	     0.4196	    48.5077	    -9.7351	    15.8615	    17.9596	    -5.0354	
    44.9829	    36.5067	     3.4409	    39.6118	     0.1678	    49.1791	    -9.9030	    14.6027	    17.1204	    -5.4550	
    46.3257	    36.3388	     2.7695	    40.3671	    -0.3357	    49.3469	   -10.5743	    13.2599	    15.6937	    -6.3782	
    46.5775	    35.6674	     1.5106	    40.5350	    -1.1749	    49.0112	   -11.5814	    11.8332	    13.8474	    -7.8888	
    45.6543	    34.4086	    -0.2518	    40.1993	    -2.3499	    48.2559	   -13.0081	    10.4065	    11.4975	    -9.8190	
    43.3884	    32.4783	    -2.6016	    39.3600	    -3.8605	    47.2488	   -14.7705	     9.1476	     8.8959	   -12.2528	
    40.1993	    30.1285	    -5.2032	    38.1851	    -5.6229	    45.9061	   -16.7007	     7.8888	     6.2943	   -14.9384	
    36.4227	    27.6108	    -7.7209	    36.7584	    -7.3853	    44.4794	   -18.6310	     6.7978	     3.8605	   -17.6239	
    32.5623	    25.1770	    -9.8190	    35.1639	    -8.9798	    43.1366	   -20.2255	     5.8746	     1.8463	   -20.0577	
    28.9536	    23.3307	   -11.2457	    33.5693	    -9.9869	    41.9617	   -21.3165	     5.4550	     0.5875	   -21.9040	
    25.8484	    22.0718	   -11.6653	    32.1426	   -10.3226	    41.1224	   -21.6522	     5.5389	     0.1678	   -22.8271	
    23.3307	    21.7361	   -11.1618	    31.0516	    -9.9030	    40.7867	   -21.1487	     6.3782	     0.7553	   -22.8271	
    21.5683	    22.0718	    -9.8190	    30.3802	    -8.6441	    40.9546	   -19.8898	     7.9727	     2.1820	   -21.7361	
    20.6451	    23.1628	    -7.8049	    30.3802	    -6.8817	    41.6260	   -18.1274	    10.2386	     4.3640	   -19.8059	
    20.6451	    24.7574	    -5.3711	    31.2195	    -4.6997	    42.8848	   -16.1133	    13.0920	     7.0496	   -17.3721	
    21.4005	    26.6037	    -2.8534	    32.9819	    -2.5177	    44.6472	   -14.0152	    16.2811	     9.9030	   -14.6027	
    22.6593	    28.4500	    -0.5875	    35.6674	    -0.5035	    46.8292	   -12.1689	    19.4702	    12.5046	   -12.0010	
    24.0860	    30.0446	     1.3428	    39.2761	     1.0071	    49.1791	   -10.8261	    22.4075	    14.6027	    -9.7351	
    25.4288	    31.3034	     2.7695	    43.6401	     2.0142	    51.7807	    -9.9869	    24.9252	    16.0294	    -8.1406	
    26.6037	    32.1426	     3.7766	    48.3398	     2.5177	    54.2984	    -9.6512	    26.7715	    16.8686	    -7.2174	
    27.3590	    32.4783	     4.2801	    52.8717	     2.5177	    56.6483	    -9.9030	    28.0304	    17.0364	    -7.0496	
    27.8625	    32.3944	     4.3640	    56.5643	     2.0142	    58.3267	   -10.6583	    28.5339	    16.7007	    -7.5531	
    28.0304	    31.8069	     3.9444	    58.7463	     1.0910	    59.2499	   -12.0010	    28.2822	    15.8615	    -8.8120	
    27.8625	    30.7159	     3.2730	    58.8303	    -0.3357	    58.9142	   -13.8474	    27.1072	    14.4348	   -10.6583	
    27.4429	    29.2892	     2.1820	    56.8161	    -2.0981	    57.4875	   -16.0294	    25.1770	    12.5046	   -12.9242	
    26.7715	    27.6108	     1.0071	    52.8717	    -4.1122	    55.0537	   -18.3792	    22.4915	    10.2386	   -15.5258	
    25.8484	    25.5966	    -0.3357	    47.3328	    -6.2103	    51.6968	   -20.8130	    19.2184	     7.6370	   -18.2114	
    24.5895	    23.4146	    -1.8463	    40.9546	    -8.3084	    47.8363	   -23.3307	    15.5258	     4.7836	   -20.7291	
    23.0789	    21.0648	    -3.5248	    34.3246	   -10.4904	    43.7241	   -25.6805	    11.5814	     1.9302	   -23.0789	
    21.3165	    18.6310	    -5.3711	    27.8625	   -12.5046	    39.6118	   -27.7786	     7.5531	    -1.0910	   -25.1770	
    19.4702	    16.1133	    -7.3853	    21.9040	   -14.4348	    35.6674	   -29.6249	     3.4409	    -4.1122	   -26.8555	
    17.7078	    13.7634	    -9.3994	    16.4490	   -16.0294	    31.9748	   -30.9677	    -0.6714	    -7.1335	   -28.1982	
    15.9454	    11.6653	   -11.1618	    11.4136	   -17.2882	    28.5339	   -31.7230	    -4.6997	   -10.0708	   -29.2053	
    14.4348	     9.9030	   -12.5046	     6.7139	   -17.9596	    25.5127	   -31.8909	    -8.3923	   -12.6724	   -29.7089	
    13.0920	     8.5602	   -13.4277	     2.1820	   -18.1274	    22.8271	   -31.3873	   -11.6653	   -14.8544	   -29.8767	
    11.8332	     7.7209	   -13.7634	    -1.8463	   -17.7078	    20.7291	   -30.2963	   -14.1830	   -16.3651	   -29.6249	
    10.9100	     7.3013	   -13.6795	    -5.2032	   -16.8686	    19.3863	   -28.7018	   -15.9454	   -16.8686	   -28.8696	
    10.2386	     7.4692	   -13.2599	    -7.5531	   -15.5258	    18.8828	   -26.6876	   -16.6168	   -16.3651	   -27.5269	
     9.9869	     8.1406	   -12.5046	    -8.6441	   -13.8474	    19.3024	   -24.3378	   -16.3651	   -14.6027	   -25.5966	
     9.9869	     9.2316	   -11.4975	    -8.3923	   -11.9171	    20.4773	   -21.9040	   -15.0223	   -11.5814	   -23.0789	
    10.3226	    10.7422	   -10.4065	    -6.7978	    -9.8190	    22.4075	   -19.4702	   -12.8403	    -7.4692	   -20.1416	
    10.9100	    12.5885	    -9.0637	    -4.1122	    -7.7209	    24.9252	   -17.2882	   -10.0708	    -2.8534	   -17.0364	
    11.8332	    14.6866	    -7.7209	    -0.6714	    -5.6229	    27.6947	   -15.2740	    -6.9656	     1.9302	   -14.0152	
    13.0920	    16.9525	    -6.2943	     3.1891	    -3.6087	    30.4642	   -13.5117	    -3.6926	     6.2943	   -11.3297	
    14.6027	    19.1345	    -4.7836	     7.0496	    -1.8463	    33.1497	   -12.0850	    -0.5875	     9.9030	    -9.0637	
    16.3651	    21.3165	    -3.3569	    10.6583	    -0.3357	    35.2478	   -10.9940	     2.0981	    12.5046	    -7.3853	
    18.1274	    23.1628	    -2.0142	    13.7634	     0.7553	    36.8423	   -10.2386	     4.2801	    14.1830	    -6.2103	
    19.7220	    24.6735	    -1.0071	    16.1133	     1.4267	    37.6816	    -9.9030	     5.8746	    15.1062	    -5.7068	
    21.1487	    25.6805	    -0.1678	    17.7917	     1.7624	    37.9333	    -9.8190	     6.9656	    15.1901	    -5.6229	
    22.4075	    26.3519	     0.4196	    18.7149	     1.8463	    37.5137	    -9.9030	     7.4692	    14.7705	    -5.8746	
    23.5825	    26.6037	     0.8392	    19.0506	     1.6785	    36.6745	   -10.0708	     7.7209	    14.0152	    -6.2943	
    24.5895	    26.5198	     1.0071	    18.7149	     1.5106	    35.5835	   -10.1547	     7.6370	    13.1760	    -6.7978	
    25.2609	    26.1841	     0.9232	    17.7917	     1.0910	    34.1568	   -10.2386	     7.3013	    12.1689	    -7.2174	
    25.1770	    25.4288	     0.4196	    16.2811	     0.5875	    32.4783	   -10.4065	     6.5460	    11.1618	    -7.6370	
    24.1699	    24.2538	    -0.3357	    14.1830	    -0.0839	    30.5481	   -10.5743	     5.5389	    10.0708	    -8.0566	
    21.9879	    22.7432	    -1.5945	    11.5814	    -1.0071	    28.4500	   -10.9940	     4.1122	     8.9798	    -8.6441	
    18.6310	    20.8130	    -3.1052	     8.8120	    -2.0142	    26.3519	   -11.4975	     2.3499	     7.8049	    -9.3994	
    14.6027	    18.7149	    -4.7836	     6.1264	    -3.1891	    24.5056	   -12.1689	     0.5035	     6.7139	   -10.1547	
    10.3226	    16.6168	    -6.5460	     3.7766	    -4.4479	    23.0789	   -12.9242	    -1.2589	     5.7907	   -10.9100	
     6.3782	    14.7705	    -8.2245	     2.0142	    -5.7068	    22.1558	   -13.5956	    -2.7695	     5.0354	   -11.4975	
     3.1891	    13.1760	    -9.6512	     1.0910	    -6.7139	    21.9879	   -14.2670	    -3.8605	     4.6158	   -11.9171	
     1.1749	    12.2528	   -10.4904	     1.0910	    -7.3013	    22.4915	   -14.5187	    -4.2801	     4.6158	   -12.0010	
     0.5035	    11.9171	   -10.8261	     2.0981	    -7.3853	    23.7503	   -14.2670	    -4.0283	     4.9515	   -11.6653	
     1.0910	    12.3367	   -10.3226	     4.0283	    -6.7139	    25.5966	   -13.5117	    -3.0212	     5.7907	   -10.8261	
     2.6855	    13.4277	    -9.0637	     6.7978	    -5.3711	    28.0304	   -12.0010	    -1.4267	     6.8817	    -9.6512	
     5.1193	    15.1062	    -7.0496	    10.1547	    -3.4409	    30.7999	    -9.9869	     0.6714	     8.0566	    -8.2245	
     8.1406	    17.2882	    -4.5319	    13.8474	    -1.0071	    33.8211	    -7.6370	     3.0212	     9.2316	    -6.5460	
    11.2457	    19.7220	    -1.7624	    17.5400	     1.5106	    36.7584	    -5.1193	     5.4550	    10.4065	    -4.8676	
    14.1830	    21.9879	     1.0071	    20.9808	     3.9444	    39.4440	    -2.7695	     7.8888	    11.4975	    -3.1891	
    16.6168	    23.9182	     3.6087	    23.9182	     5.9586	    41.6260	    -0.7553	    10.1547	    12.3367	    -1.7624	
    18.2953	    25.3448	     5.7907	    26.2680	     7.4692	    43.1366	     0.6714	    12.0010	    12.9242	    -0.5875	
    19.1345	    26.0162	     7.3013	    27.8625	     8.1406	    43.8919	     1.4267	    13.3438	    13.0081	     0.0839	
    19.1345	    25.9323	     7.9727	    28.7857	     8.0566	    43.8080	     1.3428	    14.0152	    12.5885	     0.0839	
    18.3792	    25.1770	     7.8049	    29.2053	     7.2174	    43.0527	     0.5035	    13.9313	    11.4136	    -0.6714	
    17.0364	    23.9182	     6.7139	    29.3732	     5.7907	    41.7099	    -1.0071	    13.0081	     9.6512	    -2.0142	
    15.4419	    22.3236	     4.9515	    29.6249	     3.7766	    40.1993	    -2.9373	    11.5814	     7.4692	    -3.8605	
    14.0152	    20.8130	     2.7695	    30.2963	     1.7624	    38.8565	    -5.0354	     9.9869	     5.2872	    -5.7907	
    13.1760	    19.7220	     0.6714	    31.8069	    -0.0839	    38.1851	    -6.9656	     8.5602	     3.5248	    -7.4692	
    12.9242	    19.2184	    -1.0910	    34.2407	    -1.3428	    38.2690	    -8.3084	     7.5531	     2.5177	    -8.6441	
    13.5956	    19.2184	    -2.0981	    37.5137	    -2.0981	    39.2761	    -8.9798	     6.9656	     2.3499	    -9.1476	
    14.8544	    19.7220	    -2.6016	    41.2064	    -2.0981	    41.1224	    -8.9798	     6.8817	     2.9373	    -9.0637	
    16.6168	    20.4773	    -2.6855	    44.8990	    -1.5945	    43.3044	    -8.3923	     6.9656	     3.9444	    -8.5602	
    18.5471	    21.4005	    -2.4338	    47.9202	    -0.6714	    45.4865	    -7.3853	     6.8817	     5.1193	    -8.0566	
    20.4773	    22.1558	    -2.1820	    49.5148	     0.4196	    47.0810	    -6.2103	     6.6299	     5.8746	    -7.6370	
    21.9879	    22.6593	    -2.0142	    49.2630	     1.4267	    47.6685	    -5.1193	     5.7907	     6.0425	    -7.5531	
    22.7432	    22.7432	    -2.2659	    46.7453	     2.2659	    47.0810	    -4.4479	     4.6158	     5.2872	    -8.0566	
    22.4915	    22.1558	    -3.0212	    42.0456	     2.6855	    45.1508	    -4.1962	     2.8534	     3.5248	    -9.1476	
    20.9808	    20.8130	    -4.4479	    35.3317	     2.5177	    41.9617	    -4.5319	     0.7553	     0.5875	   -10.9940	
    18.3792	    18.6310	    -6.5460	    27.3590	     1.7624	    37.6816	    -5.5389	    -1.6785	    -3.1891	   -13.4277	
    15.1062	    15.7776	    -9.2316	    18.9667	     0.5035	    32.7301	    -7.0496	    -4.2801	    -7.6370	   -16.2811	
    11.5814	    12.6724	   -12.0850	    11.0779	    -1.0910	    27.7786	    -8.8120	    -6.8817	   -12.2528	   -19.3024	
     8.4763	     9.7351	   -14.6866	     4.6997	    -2.6855	    23.2468	   -10.6583	    -9.1476	   -16.4490	   -21.9040	
     6.2103	     7.4692	   -16.7007	     0.3357	    -3.9444	    19.8059	   -12.0850	   -10.9100	   -19.8059	   -23.7503	
     4.9515	     6.0425	   -17.7078	    -1.8463	    -4.6997	    17.5400	   -13.0081	   -11.7493	   -21.9040	   -24.5895	
     4.6997	     5.6229	   -17.7917	    -1.9302	    -4.7836	    16.6168	   -13.1760	   -11.7493	   -22.4915	   -24.2538	
     5.1193	     6.0425	   -16.8686	    -0.4196	    -4.1962	    16.9525	   -12.6724	   -10.7422	   -21.4005	   -22.6593	
     6.1264	     7.3013	   -15.1062	     2.0981	    -3.0212	    18.2953	   -11.4136	    -8.8959	   -18.7149	   -19.9738	
     7.3853	     9.2316	   -12.6724	     5.1193	    -1.2589	    20.3934	    -9.6512	    -6.4621	   -14.7705	   -16.3651	
     8.8120	    11.4975	    -9.9869	     8.0566	     0.6714	    22.7432	    -7.5531	    -3.6087	    -9.9030	   -12.2528	
    10.1547	    13.9313	    -7.2174	    10.2386	     2.6855	    25.0092	    -5.5389	    -0.8392	    -5.0354	    -8.2245	
    11.3297	    16.0294	    -4.6997	    11.5814	     4.3640	    26.8555	    -3.9444	     1.4267	    -0.7553	    -4.7836	
    12.1689	    17.6239	    -2.7695	    12.0010	     5.4550	    28.0304	    -2.8534	     3.0212	     2.3499	    -2.2659	
    12.5885	    18.5471	    -1.5945	    11.5814	     5.8746	    28.5339	    -2.6016	     3.8605	     4.1122	    -0.9232	
    12.9242	    18.9667	    -1.0071	    10.7422	     5.7907	    28.4500	    -3.0212	     3.9444	     4.5319	    -0.8392	
    13.0081	    18.7988	    -1.0071	     9.5673	     5.1193	    27.9465	    -4.0283	     3.4409	     3.8605	    -1.6785	
    13.1760	    18.2953	    -1.5106	     8.3084	     4.1122	    27.0233	    -5.4550	     2.4338	     2.3499	    -3.3569	
    13.3438	    17.5400	    -2.2659	     6.8817	     2.6855	    25.8484	    -7.2174	     1.1749	     0.0839	    -5.6229	
    13.5117	    16.3651	    -3.3569	     5.3711	     1.0071	    24.4217	    -9.3994	    -0.5035	    -2.6016	    -8.2245	
    13.5117	    14.9384	    -4.6997	     3.6087	    -0.9232	    22.7432	   -11.6653	    -2.2659	    -5.6229	   -11.0779	
    13.2599	    13.2599	    -6.2103	     1.6785	    -3.0212	    20.8130	   -14.1830	    -4.2801	    -8.7280	   -13.9313	
    12.7563	    11.4975	    -7.6370	    -0.3357	    -5.1193	    18.9667	   -16.4490	    -6.1264	   -11.6653	   -16.5329	
    12.0010	     9.7351	    -8.8120	    -2.0981	    -6.9656	    17.3721	   -18.4631	    -7.5531	   -14.0991	   -18.5471	
    10.9940	     8.3923	    -9.6512	    -3.4409	    -8.4763	    16.1972	   -19.8898	    -8.4763	   -15.6937	   -19.6381	
     9.9869	     7.4692	    -9.8190	    -4.1122	    -9.3155	    15.6937	   -20.4773	    -8.7280	   -16.4490	   -19.8898	
     8.9798	     7.0496	    -9.3994	    -3.8605	    -9.5673	    16.0294	   -20.4773	    -8.3084	   -16.2811	   -19.1345	
     7.9727	     7.2174	    -8.4763	    -2.6855	    -9.3155	    17.0364	   -19.6381	    -7.3853	   -15.2740	   -17.6239	
     7.1335	     7.8049	    -7.1335	    -0.8392	    -8.5602	    18.5471	   -18.2953	    -6.1264	   -13.5956	   -15.5258	
[Epoch Header]
[Trial Type]	11
[Accept]	1
[Correct]	0
[RT]	 0.000
[Resp]	0
[Epoch Data]
    -9.3994	    -5.2872	    -6.8817	     0.3357	    -7.2174	    -2.6016	    -4.6997	     8.0566	    -1.7624	    -2.6855	
    -5.8746	    -2.8534	    -4.1122	     2.0142	    -5.2872	    -0.7553	    -3.1052	    11.0779	    -1.0910	    -1.6785	
    -1.9302	    -0.0839	    -0.8392	     3.1052	    -3.1052	     0.8392	    -1.1749	    14.1830	     0.0839	    -0.1678	
     2.4338	     3.0212	     2.7695	     3.6087	    -0.9232	     2.1820	     1.0071	    17.2882	     1.5106	     1.7624	
     6.8817	     6.3782	     6.4621	     3.6087	     1.3428	     3.1891	     3.4409	    20.3094	     3.3569	     4.0283	
    11.1618	     9.7351	    10.2386	     3.4409	     3.6926	     4.1962	     6.1264	    23.1628	     5.3711	     6.5460	
    14.9384	    12.8403	    13.6795	     3.3569	     6.0425	     5.2872	     8.8959	    25.6805	     7.4692	     9.1476	
    17.6239	    15.5258	    16.6168	     3.5248	     8.3084	     6.4621	    11.4975	    27.7786	     9.6512	    11.5814	
    18.9667	    17.4561	    18.6310	     4.1122	    10.1547	     7.8888	    13.7634	    29.4571	    11.6653	    13.8474	
    18.8828	    18.6310	    19.7220	     5.1193	    11.4975	     9.3994	    15.4419	    30.6320	    13.5117	    15.6937	
    17.5400	    18.8828	    19.7220	     6.3782	    12.1689	    11.0779	    16.3651	    31.3034	    15.2740	    17.1204	
    15.4419	    18.2953	    18.8828	     7.8049	    12.0010	    12.7563	    16.4490	    31.3034	    16.7007	    18.0435	
    12.7563	    16.8686	    17.1204	     9.1476	    10.9940	    14.1830	    15.6097	    30.5481	    17.8757	    18.2114	
     9.7351	    14.6027	    14.5187	     9.9869	     8.9798	    15.1901	    13.6795	    28.8696	    18.2953	    17.5400	
     6.4621	    11.4975	    11.1618	    10.1547	     6.1264	    15.6097	    10.8261	    26.0162	    17.7917	    15.8615	
     2.9373	     7.8888	     7.3013	     9.5673	     2.7695	    15.3580	     7.2174	    22.4075	    16.2811	    13.3438	
    -0.5035	     4.0283	     3.2730	     8.4763	    -0.8392	    14.6866	     3.3569	    18.2953	    14.0991	    10.3226	
    -3.6087	     0.4196	    -0.4196	     7.1335	    -4.1122	    14.0152	    -0.3357	    14.3509	    11.5814	     7.2174	
    -6.2943	    -2.6855	    -3.5248	     5.7907	    -6.7978	    13.5117	    -3.6087	    11.0779	     9.3994	     4.5319	
    -8.3923	    -5.1193	    -5.7907	     4.7836	    -8.7280	    13.3438	    -6.0425	     8.5602	     7.8049	     2.4338	
    -9.8190	    -6.7139	    -7.2174	     4.0283	    -9.9030	    13.6795	    -7.7209	     6.9656	     6.8817	     1.1749	
   -10.4904	    -7.5531	    -7.8049	     3.6926	   -10.4065	    14.3509	    -8.5602	     6.3782	     6.7978	     0.7553	
   -10.3226	    -7.4692	    -7.6370	     3.7766	   -10.1547	    15.5258	    -8.5602	     6.6299	     7.5531	     1.2589	
    -9.1476	    -6.6299	    -6.7978	     4.2801	    -9.2316	    16.9525	    -7.6370	     7.7209	     9.0637	     2.6855	
    -7.1335	    -5.0354	    -5.3711	     5.0354	    -7.8049	    18.7149	    -5.9586	     9.4833	    11.1618	     4.8676	
    -4.5319	    -2.7695	    -3.5248	     6.1264	    -5.7907	    20.7291	    -3.6087	    11.6653	    13.7634	     7.8049	
    -1.4267	    -0.1678	    -1.2589	     7.3853	    -3.5248	    22.8271	    -0.8392	    14.1830	    16.5329	    11.2457	
     1.8463	     2.6855	     1.0910	     8.8120	    -0.9232	    24.9252	     2.1820	    16.7007	    19.3863	    14.8544	
     5.2032	     5.7068	     3.4409	    10.4904	     1.6785	    27.1072	     5.2872	    19.0506	    22.0718	    18.5471	
     8.4763	     8.6441	     5.7068	    12.3367	     4.1962	    29.1214	     8.3084	    21.1487	    24.4217	    21.9040	
    11.6653	    11.3297	     7.6370	    14.2670	     6.5460	    30.9677	    10.9940	    22.7432	    26.2680	    24.7574	
    14.5187	    13.6795	     9.3155	    16.1972	     8.3923	    32.5623	    13.1760	    23.7503	    27.6108	    26.8555	
    16.9525	    15.3580	    10.4904	    18.0435	     9.8190	    33.8211	    14.6866	    24.1699	    28.2822	    28.1143	
    18.8828	    16.3651	    11.0779	    19.5541	    10.4904	    34.5764	    15.3580	    24.0021	    28.2822	    28.4500	
    20.0577	    16.5329	    10.9940	    20.8130	    10.4904	    34.7443	    15.1901	    23.2468	    27.4429	    27.8625	
    20.5612	    15.7776	    10.1547	    21.4844	     9.5673	    34.3246	    13.9313	    21.9879	    25.8484	    26.2680	
    20.1416	    14.1830	     8.5602	    21.7361	     7.8888	    33.4015	    11.8332	    20.3094	    23.3307	    23.7503	
    19.1345	    11.9171	     6.4621	    21.7361	     5.5389	    32.1426	     8.8959	    18.3792	    20.0577	    20.5612	
    17.7917	     9.3994	     4.1122	    21.8201	     2.9373	    31.0516	     5.7068	    16.5329	    16.1972	    17.0364	
    16.4490	     7.1335	     1.9302	    22.3236	     0.5035	    30.2963	     2.6855	    15.1901	    12.3367	    13.6795	
    15.5258	     5.2032	     0.1678	    23.4985	    -1.5106	    30.4642	     0.1678	    14.5187	     8.7280	    10.9940	
    15.2740	     4.0283	    -0.9232	    25.6805	    -2.8534	    31.4713	    -1.5106	    14.8544	     5.7907	     9.0637	
    15.7776	     3.6087	    -1.3428	    28.7857	    -3.3569	    33.4854	    -2.3499	    16.1972	     3.8605	     8.0566	
    17.0364	     3.8605	    -1.1749	    32.6462	    -3.1891	    36.0870	    -2.3499	    18.3792	     2.7695	     7.8049	
    18.7988	     4.6158	    -0.5875	    37.0941	    -2.5177	    39.1922	    -1.6785	    20.8969	     2.4338	     8.1406	
    20.4773	     5.3711	     0.0839	    41.3742	    -1.6785	    42.0456	    -0.7553	    23.3307	     2.6016	     8.6441	
    21.4844	     5.7907	     0.3357	    44.8990	    -1.1749	    44.3115	    -0.0839	    25.0931	     2.8534	     8.9798	
    21.3165	     5.3711	    -0.1678	    46.9131	    -1.4267	    45.4025	    -0.0839	    25.6805	     3.0212	     8.8120	
    19.8059	     4.0283	    -1.5945	    46.9131	    -2.6016	    45.1508	    -0.8392	    25.0931	     3.1891	     8.0566	
    17.2043	     1.8463	    -3.8605	    44.9829	    -4.5319	    43.8080	    -2.2659	    23.4985	     3.4409	     6.9656	
    14.2670	    -0.5035	    -6.2943	    41.4581	    -6.7978	    41.6260	    -3.9444	    21.4005	     4.1122	     6.0425	
    11.7493	    -2.6016	    -8.3923	    36.9263	    -8.8120	    39.3600	    -5.2872	    19.3024	     5.3711	     5.6229	
    10.2386	    -3.7766	    -9.4833	    31.8909	    -9.9869	    37.2620	    -5.8746	    17.6239	     7.1335	     5.9586	
    10.0708	    -3.8605	    -9.3155	    26.8555	    -9.9030	    35.8353	    -5.5389	    16.7847	     9.4833	     7.1335	
    11.1618	    -2.6016	    -7.6370	    22.3236	    -8.4763	    35.2478	    -4.0283	    16.8686	    12.1689	     8.9798	
    13.1760	    -0.3357	    -4.7836	    18.7149	    -5.8746	    35.4996	    -1.5945	    18.0435	    15.2740	    11.5814	
    15.6937	     2.8534	    -0.8392	    16.1133	    -2.2659	    36.5067	     1.5945	    20.1416	    18.4631	    14.5187	
    18.4631	     6.4621	     3.6087	    14.6027	     1.8463	    38.1012	     5.0354	    22.8271	    21.5683	    17.6239	
    21.0648	    10.0708	     8.1406	    14.0991	     5.8746	    39.9475	     8.3923	    25.7645	    24.4217	    20.6451	
    23.3307	    13.2599	    12.1689	    14.0152	     9.3994	    41.5421	    11.1618	    28.3661	    26.4359	    22.9950	
    24.8413	    15.5258	    15.2740	    13.9313	    11.8332	    42.2974	    12.8403	    29.9606	    27.2751	    24.3378	
    25.3448	    16.5329	    17.0364	    13.1760	    12.7563	    41.8777	    13.1760	    30.2124	    26.6037	    24.1699	
    24.7574	    16.1133	    17.3721	    11.4136	    12.0850	    39.9475	    12.0010	    28.8696	    24.2538	    22.6593	
    23.0789	    14.2670	    16.3651	     8.6441	     9.9030	    36.5906	     9.5673	    25.9323	    20.4773	    19.7220	
    20.5612	    11.4975	    14.2670	     5.1193	     6.6299	    32.2266	     6.2103	    21.9040	    15.6937	    15.9454	
    17.5400	     8.0566	    11.4975	     1.0910	     2.6855	    27.2751	     2.4338	    17.2043	    10.4904	    11.8332	
    14.4348	     4.4479	     8.3923	    -2.9373	    -1.3428	    22.2397	    -1.2589	    12.1689	     5.3711	     7.8049	
    11.4975	     1.0910	     5.2032	    -6.7139	    -5.2032	    17.5400	    -4.6997	     7.3013	     0.7553	     4.2801	
     9.0637	    -1.8463	     2.1820	   -10.0708	    -8.4763	    13.5117	    -7.3853	     2.8534	    -3.1891	     1.5106	
     7.4692	    -3.8605	    -0.4196	   -12.6724	   -10.9100	    10.4065	    -9.2316	    -0.6714	    -6.1264	    -0.4196	
     6.6299	    -4.7836	    -2.2659	   -14.3509	   -12.2528	     8.4763	   -10.0708	    -3.1052	    -7.8049	    -1.2589	
     6.5460	    -4.6997	    -3.1891	   -14.9384	   -12.3367	     7.8049	    -9.8190	    -4.1122	    -8.3923	    -1.1749	
     6.9656	    -3.6087	    -3.0212	   -14.3509	   -11.4136	     8.3084	    -8.5602	    -3.7766	    -7.8888	    -0.1678	
     7.5531	    -1.7624	    -1.9302	   -12.5885	    -9.4833	     9.9030	    -6.6299	    -2.2659	    -6.5460	     1.3428	
     8.1406	     0.4196	    -0.2518	    -9.8190	    -6.9656	    12.3367	    -4.1122	     0.0839	    -4.6997	     3.1891	
     8.8959	     2.9373	     1.9302	    -6.2943	    -4.0283	    15.2740	    -1.5106	     3.1052	    -2.4338	     5.2032	
     9.9869	     5.6229	     4.5319	    -2.0981	    -0.8392	    18.6310	     1.1749	     6.6299	     0.1678	     7.2174	
    11.5814	     8.4763	     7.4692	     2.6016	     2.6016	    22.3236	     3.9444	    10.4065	     3.0212	     9.4833	
    13.9313	    11.5814	    10.7422	     7.5531	     6.1264	    26.1002	     6.7978	    14.4348	     6.2103	    11.9171	
    16.8686	    14.7705	    14.3509	    12.5046	     9.6512	    29.8767	     9.5673	    18.5471	     9.4833	    14.5187	
    20.0577	    17.7917	    17.7917	    16.9525	    12.9242	    33.3176	    12.2528	    22.5754	    12.6724	    17.1204	
    23.1628	    20.3094	    20.8130	    20.6451	    15.5258	    36.2549	    14.5187	    26.0162	    15.1901	    19.2184	
    25.6805	    21.9879	    22.9950	    22.9950	    17.1204	    38.1012	    15.9454	    28.3661	    16.6168	    20.4773	
    27.1912	    22.4915	    23.9182	    23.8342	    17.5400	    38.6887	    16.4490	    29.2892	    16.6168	    20.5612	
    27.7786	    21.9040	    23.6664	    23.1628	    16.9525	    37.9333	    15.9454	    28.6179	    14.9384	    19.5541	
    27.4429	    20.2255	    22.4075	    21.1487	    15.3580	    36.0031	    14.7705	    26.3519	    11.7493	    17.4561	
    26.4359	    17.8757	    20.2255	    17.9596	    13.1760	    33.0658	    13.0081	    22.7432	     7.3013	    14.6027	
    25.0931	    14.9384	    17.3721	    14.0991	    10.6583	    29.4571	    10.9100	    18.2953	     2.1820	    11.2457	
    23.3307	    11.5814	    14.0991	     9.8190	     7.8049	    25.3448	     8.5602	    13.5117	    -3.1891	     7.8049	
    21.4005	     8.0566	    10.4904	     5.6229	     4.7836	    21.1487	     6.0425	     8.6441	    -7.9727	     4.3640	
    19.2184	     4.6158	     6.8817	     1.9302	     1.8463	    17.2882	     3.5248	     4.3640	   -11.8332	     1.4267	
    17.0364	     1.5106	     3.6087	    -0.7553	    -0.8392	    14.1830	     1.1749	     1.0071	   -14.1830	    -0.7553	
    14.9384	    -1.0071	     0.9232	    -2.0981	    -3.1052	    12.1689	    -0.7553	    -1.1749	   -14.7705	    -2.0142	
    13.1760	    -2.6016	    -0.8392	    -1.9302	    -4.6158	    11.4975	    -2.1820	    -1.9302	   -13.5956	    -2.2659	
    11.9171	    -3.1052	    -1.5945	    -0.1678	    -5.3711	    12.1689	    -3.0212	    -1.1749	   -11.0779	    -1.5945	
    11.2457	    -2.6855	    -1.2589	     2.8534	    -5.2872	    14.0152	    -3.1891	     0.8392	    -7.7209	    -0.2518	
    11.4136	    -1.2589	     0.0839	     6.7978	    -4.6158	    16.7007	    -2.6855	     3.8605	    -3.9444	     1.5945	
    12.3367	     0.9232	     2.1820	    11.3297	    -3.3569	    19.9738	    -1.7624	     7.3853	    -0.1678	     3.5248	
    13.9313	     3.6926	     4.6997	    15.8615	    -1.8463	    23.3307	    -0.4196	    11.0779	     3.1891	     5.4550	
    15.9454	     6.7139	     7.3853	    19.8898	    -0.1678	    26.4359	     1.0910	    14.6866	     6.1264	     7.2174	
    18.3792	     9.9030	    10.1547	    23.2468	     1.5945	    29.0375	     2.8534	    17.9596	     8.6441	     8.8120	
    21.0648	    13.1760	    12.7563	    25.6805	     3.4409	    31.1356	     4.6997	    20.9808	    10.8261	    10.3226	
    24.0021	    16.3651	    15.2740	    27.1072	     5.2872	    32.5623	     6.7139	    23.7503	    12.8403	    11.9171	
    27.1912	    19.6381	    17.7078	    27.6108	     7.2174	    33.5693	     8.7280	    26.3519	    14.7705	    13.5956	
    30.6320	    22.9950	    20.1416	    27.4429	     9.2316	    34.2407	    10.9100	    28.8696	    16.7847	    15.6097	
    34.3246	    26.3519	    22.7432	    26.9394	    11.3297	    34.7443	    13.1760	    31.3873	    19.0506	    18.0435	
    38.2690	    29.7928	    25.4288	    26.5198	    13.7634	    35.3317	    15.6937	    33.9050	    21.4005	    20.8130	
    42.0456	    33.0658	    28.1982	    26.6037	    16.2811	    36.1710	    18.2953	    36.2549	    24.0021	    23.9182	
    45.2347	    35.8353	    30.6320	    27.1912	    18.7988	    37.2620	    20.8130	    38.2690	    26.5198	    27.1072	
    46.9971	    37.4298	    32.3105	    28.0304	    20.8130	    38.1012	    22.8271	    39.3600	    28.5339	    29.7089	
    46.6614	    37.3459	    32.6462	    28.7018	    21.8201	    38.5208	    23.7503	    39.1922	    29.5410	    31.3873	
    43.8919	    35.3317	    31.3873	    28.7018	    21.5683	    38.0173	    23.3307	    37.5137	    29.2892	    31.6391	
    39.0244	    31.5552	    28.7018	    27.9465	    20.0577	    36.7584	    21.6522	    34.4925	    27.8625	    30.5481	
    32.8140	    26.8555	    25.1770	    26.4359	    17.6239	    34.8282	    19.0506	    30.4642	    25.5966	    28.3661	
    26.3519	    21.8201	    21.2326	    24.4217	    14.7705	    32.7301	    15.9454	    26.1841	    22.9111	    25.5966	
    20.3934	    17.2043	    17.4561	    22.2397	    11.7493	    30.5481	    12.7563	    21.9879	    20.1416	    22.6593	
    15.5258	    13.3438	    14.0991	    19.8898	     8.9798	    28.6179	     9.8190	    18.2114	    17.3721	    19.5541	
    11.8332	    10.2386	    11.2457	    17.5400	     6.4621	    26.9394	     7.1335	    14.8544	    14.7705	    16.6168	
     9.3155	     7.9727	     9.0637	    15.2740	     4.3640	    25.5127	     4.9515	    12.0850	    12.2528	    13.8474	
     7.8049	     6.4621	     7.5531	    13.2599	     2.8534	    24.5056	     3.2730	     9.8190	     9.7351	    11.1618	
     7.3013	     5.6229	     6.7139	    11.7493	     2.0142	    24.0860	     2.2659	     8.2245	     7.4692	     8.9798	
     7.5531	     5.3711	     6.6299	    11.0779	     1.7624	    24.3378	     1.9302	     7.3013	     5.5389	     7.3013	
     8.6441	     5.7907	     7.1335	    11.4136	     2.0981	    25.2609	     2.3499	     7.2174	     4.2801	     6.3782	
    10.4065	     6.7139	     8.1406	    12.5885	     3.1052	    26.8555	     3.5248	     7.8049	     3.7766	     6.2943	
    12.5046	     8.0566	     9.3155	    14.6027	     4.4479	    28.8696	     5.1193	     8.9798	     3.8605	     6.9656	
    14.6866	     9.3155	    10.3226	    17.0364	     5.9586	    30.9677	     6.8817	    10.2386	     4.1962	     7.8888	
    16.2811	    10.3226	    10.9940	    19.3024	     7.0496	    32.7301	     8.3084	    11.3297	     4.3640	     8.7280	
    17.1204	    10.6583	    10.9100	    20.8969	     7.4692	    33.7372	     8.9798	    11.7493	     4.0283	     8.8959	
    16.9525	    10.1547	    10.0708	    21.7361	     6.8817	    33.9050	     8.7280	    11.4136	     3.0212	     8.3084	
    15.8615	     9.0637	     8.6441	    21.7361	     5.6229	    33.3176	     7.6370	    10.5743	     1.5106	     6.9656	
    14.2670	     7.5531	     6.9656	    21.2326	     4.0283	    32.4783	     6.1264	     9.4833	     0.0000	     5.3711	
    12.5885	     6.2103	     5.5389	    20.7291	     2.3499	    31.6391	     4.5319	     8.5602	    -1.0071	     4.0283	
    10.9940	     5.2032	     4.5319	    20.3934	     1.1749	    31.3034	     3.1891	     8.2245	    -1.0910	     3.1052	
     9.6512	     4.6997	     4.1962	    20.7291	     0.5035	    31.6391	     2.2659	     8.4763	     0.0839	     2.9373	
     8.6441	     4.6997	     4.4479	    21.7361	     0.5035	    32.6462	     1.8463	     9.3994	     2.5177	     3.5248	
     7.9727	     5.2872	     5.2872	    23.4146	     1.0071	    34.3246	     1.9302	    10.9100	     5.8746	     4.7836	
     7.9727	     6.2943	     6.5460	    25.6805	     1.9302	    36.5906	     2.2659	    12.8403	     9.8190	     6.4621	
     8.7280	     7.8888	     8.2245	    28.2822	     3.1891	    39.2761	     3.0212	    15.0223	    14.0152	     8.5602	
    10.3226	     9.9030	    10.3226	    30.8838	     4.7836	    42.1295	     4.1962	    17.4561	    18.1274	    10.9100	
    12.4207	    12.4207	    12.6724	    33.0658	     6.7139	    44.8990	     5.7068	    20.0577	    21.9040	    13.4277	
    14.7705	    15.1062	    15.2740	    34.4925	     8.8959	    47.3328	     7.7209	    22.7432	    25.3448	    16.1133	
    16.8686	    17.7078	    17.9596	    34.9121	    11.3297	    49.0952	    10.0708	    25.3448	    28.2822	    18.7149	
    18.3792	    19.9738	    20.5612	    34.1568	    13.5956	    49.9344	    12.4207	    27.6947	    30.4642	    20.9808	
    19.0506	    21.4005	    22.7432	    32.3944	    15.6097	    49.6826	    14.4348	    29.4571	    31.6391	    22.6593	
    18.7988	    21.9879	    24.2538	    30.0446	    17.0364	    48.2559	    15.9454	    30.4642	    31.6391	    23.4985	
    17.8757	    21.5683	    24.9252	    27.1912	    17.5400	    45.9061	    16.5329	    30.6320	    30.5481	    23.4985	
    16.2811	    20.2255	    24.6735	    24.2538	    17.0364	    42.8848	    16.1133	    29.8767	    28.4500	    22.5754	
    14.2670	    18.0435	    23.5825	    21.4005	    15.6937	    39.2761	    14.8544	    28.2822	    25.5127	    20.8969	
    12.0010	    15.1901	    21.8201	    18.5471	    13.5956	    35.4156	    12.6724	    25.8484	    21.9040	    18.6310	
     9.5673	    12.0850	    19.6381	    15.6937	    10.9940	    31.4713	     9.9030	    22.8271	    17.8757	    15.8615	
     7.0496	     8.8120	    17.2882	    12.7563	     8.1406	    27.6947	     6.7978	    19.1345	    13.5956	    12.7563	
     4.6997	     5.7068	    14.9384	     9.9030	     5.2872	    24.3378	     3.6087	    15.0223	     9.2316	     9.5673	
     2.7695	     3.1052	    12.9242	     7.4692	     2.7695	    21.7361	     0.5035	    10.9100	     5.2032	     6.6299	
     1.5945	     1.3428	    11.5814	     5.8746	     0.8392	    20.2255	    -2.0981	     7.1335	     1.7624	     4.0283	
     1.3428	     0.5035	    10.9940	     5.6229	    -0.2518	    20.0577	    -3.9444	     4.2801	    -0.6714	     2.0142	
     2.4338	     0.7553	    11.0779	     6.7139	    -0.4196	    21.1487	    -5.1193	     2.5177	    -2.0981	     0.8392	
     4.6158	     1.8463	    11.8332	     9.1476	     0.2518	    23.3307	    -5.4550	     1.9302	    -2.3499	     0.3357	
     7.8049	     3.7766	    13.0081	    12.6724	     1.7624	    26.5198	    -5.0354	     2.5177	    -1.5945	     0.6714	
    11.7493	     6.2943	    14.5187	    16.9525	     3.8605	    30.2963	    -4.0283	     4.0283	    -0.1678	     1.5945	
    16.1972	     9.2316	    16.1972	    21.4005	     6.2943	    34.2407	    -2.6016	     6.2103	     1.7624	     3.0212	
    20.8969	    12.2528	    17.7078	    25.5966	     9.0637	    37.9333	    -0.8392	     8.5602	     3.7766	     4.6997	
    25.5127	    15.2740	    19.1345	    29.1214	    11.7493	    41.0385	     1.0071	    10.9100	     5.4550	     6.2943	
    29.9606	    18.1274	    20.3094	    31.6391	    14.1830	    43.2205	     2.8534	    12.7563	     6.5460	     7.5531	
    33.9890	    20.5612	    21.1487	    32.8140	    16.1972	    44.2276	     4.4479	    14.0991	     6.8817	     8.3923	
    37.4298	    22.5754	    21.6522	    32.8140	    17.7078	    44.2276	     5.6229	    14.6027	     6.4621	     8.7280	
    40.0314	    23.9182	    21.7361	    31.4713	    18.5471	    43.0527	     6.3782	    14.2670	     5.2872	     8.5602	
    41.4581	    24.5056	    21.4005	    28.9536	    18.7149	    40.8707	     6.5460	    13.2599	     3.3569	     7.8049	
    41.6260	    24.0860	    20.4773	    25.3448	    18.0435	    37.9333	     6.1264	    11.4975	     0.9232	     6.5460	
    40.4510	    22.8271	    19.0506	    20.9808	    16.7847	    34.4086	     5.1193	     9.3994	    -1.9302	     4.8676	
    38.0173	    20.8130	    17.2043	    16.2811	    15.1901	    30.8838	     3.7766	     7.0496	    -4.7836	     3.0212	
    34.7443	    18.2114	    15.1062	    11.9171	    13.3438	    27.6108	     2.2659	     4.8676	    -7.4692	     1.1749	
    31.2195	    15.5258	    13.0081	     8.3923	    11.6653	    25.0931	     0.8392	     3.0212	    -9.8190	    -0.4196	
    27.6947	    12.8403	    11.1618	     6.0425	    10.1547	    23.4985	    -0.5035	     1.5106	   -11.6653	    -1.6785	
    24.8413	    10.4904	     9.5673	     5.1193	     8.8959	    22.8271	    -1.7624	     0.3357	   -12.9242	    -2.7695	
    22.7432	     8.6441	     8.4763	     5.6229	     7.8888	    22.9950	    -2.8534	    -0.3357	   -13.4277	    -3.5248	
    21.7361	     7.4692	     7.8888	     7.3013	     7.2174	    24.0021	    -3.8605	    -0.5875	   -13.0920	    -3.9444	
    21.8201	     7.1335	     7.8888	     9.9869	     7.0496	    25.6805	    -4.6158	    -0.1678	   -11.7493	    -3.8605	
    23.0789	     7.7209	     8.6441	    13.3438	     7.4692	    27.8625	    -4.8676	     0.9232	    -9.1476	    -3.1052	
    25.4288	     9.2316	    10.0708	    16.9525	     8.6441	    30.3802	    -4.4479	     2.7695	    -5.4550	    -1.5945	
    28.6179	    11.5814	    12.0010	    20.4773	    10.4065	    33.1497	    -3.3569	     5.1193	    -0.9232	     0.8392	
    32.1426	    14.4348	    14.3509	    23.3307	    12.6724	    35.8353	    -1.7624	     7.6370	     3.9444	     3.7766	
    35.5835	    17.4561	    16.7847	    25.2609	    14.9384	    38.0173	     0.1678	     9.9869	     8.3923	     6.8817	
    38.4369	    20.1416	    18.9667	    26.0162	    17.0364	    39.6118	     2.1820	    11.7493	    12.0850	     9.9030	
    40.2832	    22.1558	    20.6451	    25.5966	    18.5471	    40.4510	     3.9444	    12.8403	    14.6866	    12.5046	
    40.9546	    23.4146	    21.6522	    24.2538	    19.5541	    40.5350	     5.3711	    13.0920	    16.1972	    14.4348	
    40.7028	    23.8342	    22.0718	    22.4075	    19.8898	    40.1154	     6.2943	    12.8403	    16.7007	    15.8615	
    39.7797	    23.7503	    21.9879	    20.4773	    19.8059	    39.4440	     7.0496	    12.3367	    16.6168	    16.9525	
    38.7726	    23.4146	    21.6522	    18.9667	    19.4702	    38.9404	     7.6370	    12.0010	    16.2811	    17.7078	
    38.0173	    23.0789	    21.2326	    18.2114	    19.1345	    38.6047	     8.2245	    12.0010	    15.8615	    18.3792	
    37.9333	    23.0789	    20.9808	    18.1274	    18.9667	    38.6887	     8.9798	    12.3367	    15.6937	    19.0506	
    38.6047	    23.3307	    20.6451	    18.7149	    18.8828	    39.0244	     9.6512	    13.0081	    15.6937	    19.5541	
    39.9475	    23.6664	    20.2255	    19.7220	    18.7149	    39.4440	    10.1547	    13.5117	    15.6937	    19.8059	
    41.9617	    24.0021	    19.4702	    20.7291	    18.3792	    39.6957	    10.2386	    13.7634	    15.4419	    19.5541	
    44.3115	    24.0860	    18.2953	    21.7361	    17.5400	    39.6957	     9.7351	    13.5117	    14.9384	    18.7988	
    46.7453	    23.7503	    16.7007	    22.4915	    16.4490	    39.5279	     8.7280	    12.7563	    14.0152	    17.6239	
    49.0952	    23.0789	    14.8544	    23.1628	    14.9384	    39.1922	     7.2174	    11.7493	    12.8403	    16.0294	
    50.9415	    21.8201	    12.8403	    23.6664	    13.1760	    38.8565	     5.4550	    10.5743	    11.4975	    14.0991	
    51.7807	    20.1416	    10.7422	    24.2538	    11.0779	    38.5208	     3.4409	     9.2316	     9.9869	    11.9171	
    51.1932	    17.7078	     8.4763	    24.6735	     8.5602	    38.1012	     1.0071	     7.6370	     8.0566	     9.3994	
    48.8434	    14.6866	     5.9586	    25.0092	     5.5389	    37.5137	    -1.8463	     5.8746	     5.9586	     6.5460	
    44.6472	    10.9940	     3.3569	    25.0931	     2.0981	    36.8423	    -4.9515	     4.0283	     3.6926	     3.5248	
    38.9404	     6.8817	     0.6714	    25.0092	    -1.5106	    36.0870	    -8.2245	     2.2659	     1.5945	     0.5875	
    32.1426	     2.5177	    -1.7624	    24.6735	    -4.9515	    35.4156	   -11.2457	     0.8392	    -0.0839	    -2.0981	
    24.6735	    -1.6785	    -3.7766	    23.9182	    -7.9727	    34.9121	   -13.8474	    -0.0839	    -1.2589	    -4.1962	
    17.1204	    -5.6229	    -5.2872	    22.9111	   -10.4065	    34.5764	   -15.7776	    -0.4196	    -1.9302	    -5.7068	
    10.2386	    -8.8959	    -6.1264	    21.6522	   -12.0850	    34.4086	   -16.9525	    -0.4196	    -2.2659	    -6.6299	
     4.4479	   -11.2457	    -6.3782	    20.3934	   -12.9242	    34.4925	   -17.3721	     0.0839	    -2.4338	    -6.9656	
     0.1678	   -12.6724	    -5.8746	    19.1345	   -12.9242	    34.7443	   -16.9525	     0.8392	    -2.6855	    -6.9656	
    -2.5177	   -13.0081	    -4.9515	    17.9596	   -12.3367	    34.9960	   -15.9454	     1.8463	    -2.8534	    -6.5460	
    -3.6087	   -12.4207	    -3.6087	    17.0364	   -11.1618	    35.3317	   -14.4348	     3.0212	    -2.9373	    -5.7907	
    -3.1052	   -10.9100	    -1.9302	    16.2811	    -9.5673	    35.7513	   -12.5046	     4.4479	    -2.8534	    -4.6158	
    -1.3428	    -8.4763	     0.0000	    15.9454	    -7.4692	    36.2549	   -10.1547	     6.2943	    -2.2659	    -3.0212	
     1.5945	    -5.2872	     2.1820	    16.1972	    -4.8676	    37.0941	    -7.3853	     8.4763	    -1.1749	    -0.9232	
     5.4550	    -1.4267	     4.6158	    17.3721	    -1.9302	    38.4369	    -4.2801	    11.0779	     0.4196	     1.5945	
     9.9869	     2.7695	     7.3013	    19.4702	     1.3428	    40.1993	    -0.8392	    14.0991	     2.4338	     4.4479	
    14.8544	     7.2174	    10.0708	    22.5754	     4.7836	    42.5491	     2.7695	    17.2882	     4.7836	     7.4692	
    19.8898	    11.6653	    13.0081	    26.6037	     8.3084	    45.3186	     6.3782	    20.7291	     7.3013	    10.4904	
    24.8413	    15.9454	    16.1133	    31.5552	    11.7493	    48.5077	     9.9030	    24.2538	     9.9030	    13.5117	
    29.7089	    19.8898	    19.1345	    37.2620	    15.1062	    52.1164	    13.1760	    27.8625	    12.5885	    16.4490	
    34.1568	    23.4146	    21.9879	    43.3884	    18.1274	    55.6412	    16.0294	    31.2195	    15.0223	    19.0506	
    37.9333	    26.1002	    24.3378	    49.2630	    20.3934	    58.7463	    18.2114	    33.9890	    17.1204	    21.0648	
    40.7867	    27.7786	    25.9323	    54.2145	    21.6522	    61.0123	    19.3863	    35.8353	    18.4631	    22.0718	
    42.4652	    28.1982	    26.6037	    57.6553	    21.9040	    61.9354	    19.4702	    36.4227	    19.2184	    22.1558	
    43.1366	    27.6108	    26.5198	    59.1660	    21.1487	    61.5158	    18.5471	    35.9192	    19.4702	    21.4005	
    43.1366	    26.2680	    26.0162	    58.5785	    19.7220	    59.8373	    16.8686	    34.4086	    19.6381	    20.0577	
    42.7170	    24.5895	    25.3448	    55.9769	    18.1274	    57.3196	    14.9384	    32.0587	    19.8059	    18.5471	
    41.9617	    22.7432	    24.6735	    51.7807	    16.3651	    53.9627	    12.8403	    29.2892	    19.8059	    16.9525	
    40.8707	    20.8130	    24.0860	    46.2418	    14.5187	    50.0183	    10.6583	    26.0162	    19.4702	    15.4419	
    39.5279	    18.8828	    23.4985	    40.0314	    12.6724	    45.9061	     8.4763	    22.5754	    18.6310	    13.9313	
    37.7655	    17.0364	    22.9111	    33.9050	    10.7422	    41.7099	     6.2943	    19.2184	    17.2043	    12.4207	
    35.6674	    15.2740	    22.2397	    28.3661	     8.8959	    37.8494	     4.2801	    16.1972	    15.4419	    11.1618	
    33.1497	    13.5956	    21.3165	    23.8342	     6.9656	    34.4925	     2.4338	    13.6795	    13.5956	     9.9030	
    30.2124	    11.9171	    19.9738	    20.3934	     4.9515	    31.7230	     0.5875	    11.6653	    11.6653	     8.7280	
    27.0233	    10.0708	    18.1274	    17.7917	     2.8534	    29.2892	    -1.2589	     9.9869	     9.6512	     7.2174	
    23.7503	     8.0566	    15.5258	    15.9454	     0.5035	    27.1912	    -3.1891	     8.5602	     7.7209	     5.4550	
    20.5612	     6.0425	    12.5885	    14.5187	    -1.9302	    25.4288	    -5.1193	     7.3853	     5.7907	     3.6087	
    17.9596	     4.2801	     9.5673	    13.5117	    -4.2801	    24.0860	    -6.9656	     6.4621	     4.1122	     1.6785	
    15.9454	     3.1052	     6.9656	    12.8403	    -6.1264	    23.1628	    -8.3084	     5.7068	     2.7695	    -0.1678	
    14.7705	     2.5177	     5.0354	    12.4207	    -7.3853	    22.6593	    -9.2316	     5.2032	     1.6785	    -1.5945	
    14.3509	     2.6016	     4.0283	    12.0850	    -7.8888	    22.4915	    -9.5673	     4.8676	     1.0071	    -2.6855	
    14.6866	     3.2730	     3.8605	    11.9171	    -7.6370	    22.6593	    -9.3155	     4.5319	     0.6714	    -3.2730	
    15.6097	     4.5319	     4.5319	    12.0010	    -6.7139	    23.0789	    -8.5602	     4.3640	     0.7553	    -3.2730	
    17.1204	     6.1264	     5.9586	    12.6724	    -5.1193	    23.9182	    -7.3013	     4.5319	     1.5106	    -2.6016	
    19.1345	     8.1406	     7.8049	    13.9313	    -3.0212	    25.2609	    -5.6229	     5.0354	     2.9373	    -1.1749	
    21.5683	    10.4065	    10.1547	    16.1133	    -0.5875	    27.0233	    -3.5248	     6.0425	     4.9515	     0.9232	
    24.2538	    13.0081	    12.8403	    19.0506	     2.1820	    29.2053	    -1.1749	     7.3853	     7.5531	     3.5248	
    27.1912	    15.6937	    15.6937	    22.6593	     5.1193	    31.8069	     1.5106	     9.2316	    10.6583	     6.5460	
    30.2963	    18.5471	    18.6310	    26.6876	     8.1406	    34.6603	     4.3640	    11.2457	    14.0152	     9.9030	
    33.2336	    21.2326	    21.4844	    30.7999	    10.9940	    37.5137	     7.1335	    13.4277	    17.4561	    13.1760	
    35.9192	    23.5825	    23.8342	    34.6603	    13.5117	    40.1993	     9.6512	    15.4419	    20.5612	    16.1972	
    38.0173	    25.1770	    25.6805	    37.5977	    15.3580	    42.2134	    11.4975	    16.8686	    22.9111	    18.3792	
    39.1922	    25.8484	    26.4359	    39.2761	    16.1972	    43.3044	    12.2528	    17.3721	    24.0021	    19.4702	
    39.2761	    25.3448	    26.1002	    39.3600	    15.7776	    43.3044	    11.7493	    16.7007	    23.5825	    18.9667	
    38.2690	    23.5825	    24.4217	    37.7655	    14.0991	    41.9617	     9.8190	    14.7705	    21.4005	    16.7847	
    36.4227	    20.8969	    21.7361	    34.6603	    11.2457	    39.6118	     6.7139	    11.6653	    17.6239	    13.0920	
    34.0729	    17.5400	    18.2953	    30.4642	     7.7209	    36.5067	     2.8534	     7.6370	    12.5885	     8.3084	
    31.8909	    14.0991	    14.6866	    25.8484	     4.0283	    33.3176	    -1.2589	     3.4409	     6.8817	     3.1052	
    30.3802	    11.0779	    11.3297	    21.3165	     0.5035	    30.3802	    -5.0354	    -0.5875	     1.0910	    -2.0981	
    29.9606	     8.8959	     8.5602	    17.4561	    -2.2659	    28.1982	    -8.2245	    -3.8605	    -4.0283	    -6.7139	
    30.9677	     7.8888	     6.7978	    14.5187	    -4.0283	    26.9394	   -10.4065	    -6.0425	    -8.1406	   -10.2386	
    33.4015	     8.2245	     6.2103	    12.8403	    -4.6997	    26.8555	   -11.4136	    -6.7978	   -10.8261	   -12.4207	
    37.2620	     9.8190	     6.7978	    12.4207	    -4.1962	    27.9465	   -11.0779	    -6.1264	   -11.8332	   -13.0920	
    42.3813	    12.5046	     8.6441	    13.2599	    -2.5177	    30.0446	    -9.5673	    -3.8605	   -10.9940	   -12.1689	
    48.2559	    16.1133	    11.4136	    15.3580	     0.0839	    33.0658	    -6.8817	    -0.3357	    -8.3923	    -9.6512	
    54.1306	    20.1416	    14.8544	    18.4631	     3.3569	    36.6745	    -3.4409	     4.1122	    -4.3640	    -6.0425	
    59.2499	    23.9182	    18.4631	    22.3236	     6.7978	    40.6189	     0.5035	     8.8959	     0.5035	    -1.8463	
    62.8586	    26.9394	    21.7361	    26.6876	     9.9869	    44.4794	     4.3640	    13.4277	     5.3711	     2.4338	
    64.3692	    28.7857	    24.2538	    31.3034	    12.5885	    47.9202	     7.8888	    17.0364	     9.5673	     6.1264	
    63.5300	    29.2053	    25.7645	    35.8353	    14.4348	    50.7736	    10.5743	    19.3863	    12.5885	     8.8959	
    60.6766	    28.1982	    26.0162	    40.0314	    15.2740	    52.6199	    12.3367	    20.2255	    14.0991	    10.4065	
    56.3965	    26.0162	    25.1770	    43.6401	    15.0223	    53.3752	    12.8403	    19.5541	    14.1830	    10.5743	
    51.2772	    22.9950	    23.3307	    46.1578	    13.7634	    52.7878	    12.1689	    17.4561	    12.9242	     9.3994	
    46.0739	    19.7220	    20.9808	    47.4167	    11.6653	    51.0254	    10.4904	    14.1830	    10.6583	     7.2174	
    41.2903	    16.6168	    18.4631	    47.5006	     9.0637	    48.2559	     8.2245	    10.2386	     7.7209	     4.2801	
    37.0102	    14.0152	    16.1133	    46.6614	     6.5460	    44.8990	     5.7068	     6.1264	     4.5319	     1.0910	
    33.3176	    12.0010	    14.1830	    45.2347	     4.2801	    41.4581	     3.3569	     2.3499	     1.5945	    -2.0142	
    30.2124	    10.7422	    12.7563	    43.4723	     2.4338	    38.2690	     1.3428	    -0.7553	    -1.0071	    -4.8676	
    27.4429	     9.9869	    11.7493	    41.5421	     1.0071	    35.4996	    -0.4196	    -3.1052	    -3.1052	    -7.3013	
    25.1770	     9.8190	    11.2457	    39.4440	    -0.0839	    33.3176	    -1.7624	    -4.6158	    -4.6997	    -9.1476	
    23.2468	     9.9030	    10.9940	    37.0941	    -0.8392	    31.7230	    -2.6855	    -5.2872	    -5.7068	   -10.3226	
    21.8201	    10.2386	    10.9940	    34.4086	    -1.2589	    30.6320	    -3.2730	    -5.2872	    -6.1264	   -10.8261	
    20.8130	    10.6583	    11.2457	    31.2195	    -1.2589	    29.8767	    -3.3569	    -4.7836	    -6.0425	   -10.5743	
    20.2255	    11.1618	    11.6653	    27.7786	    -0.9232	    29.5410	    -3.0212	    -3.8605	    -5.5389	    -9.4833	
    20.1416	    11.6653	    12.2528	    24.3378	    -0.1678	    29.4571	    -2.2659	    -2.7695	    -4.5319	    -7.8049	
    20.3094	    12.1689	    12.7563	    21.1487	     0.8392	    29.7089	    -1.1749	    -1.4267	    -3.1052	    -5.4550	
    20.8130	    12.5885	    13.3438	    18.6310	     2.0981	    30.3802	     0.2518	     0.0839	    -1.4267	    -2.6016	
    21.2326	    13.0081	    13.7634	    16.7847	     3.4409	    31.3873	     1.8463	     1.5106	     0.4196	     0.4196	
    21.5683	    13.2599	    14.0991	    15.6937	     4.6997	    32.4783	     3.4409	     2.8534	     2.2659	     3.4409	
    21.5683	    13.2599	    14.1830	    15.1062	     5.6229	    33.5693	     4.8676	     3.8605	     3.8605	     6.1264	
    21.0648	    12.7563	    14.0991	    14.5187	     6.0425	    34.2407	     5.7907	     4.1962	     5.0354	     8.1406	
    19.9738	    11.5814	    13.5117	    13.7634	     5.8746	    34.4086	     5.9586	     3.7766	     5.4550	     9.1476	
    18.2953	     9.8190	    12.3367	    12.5885	     4.7836	    33.8211	     5.2032	     2.6016	     5.2032	     9.0637	
    16.1133	     7.4692	    10.5743	    11.0779	     2.9373	    32.6462	     3.6087	     0.8392	     4.1962	     7.8888	
    14.0991	     4.9515	     8.3923	     9.5673	     0.6714	    31.0516	     1.4267	    -1.0910	     2.6855	     6.0425	
    12.5046	     2.6855	     6.2943	     8.3923	    -1.5945	    29.6249	    -1.0071	    -2.6855	     1.0910	     3.7766	
    11.8332	     1.0071	     4.6997	     8.2245	    -3.5248	    28.7018	    -3.1052	    -3.6087	    -0.3357	     1.5945	
    12.3367	     0.1678	     3.9444	     9.1476	    -4.5319	    28.5339	    -4.6158	    -3.5248	    -1.5106	    -0.1678	
    14.0991	     0.4196	     4.1962	    11.3297	    -4.6158	    29.3732	    -5.3711	    -2.5177	    -2.1820	    -1.4267	
    16.9525	     1.5945	     5.4550	    14.6866	    -3.7766	    31.1356	    -5.2872	    -0.4196	    -2.5177	    -1.9302	
    20.4773	     3.5248	     7.6370	    18.7988	    -2.0142	    33.6533	    -4.3640	     2.1820	    -2.4338	    -1.7624	
    24.4217	     6.0425	    10.2386	    23.2468	     0.2518	    36.5906	    -2.8534	     5.2032	    -2.1820	    -1.0910	
    28.1143	     8.7280	    13.0920	    27.2751	     2.6855	    39.6118	    -1.1749	     7.8888	    -1.8463	    -0.2518	
    31.2195	    11.0779	    15.5258	    30.2963	     4.6997	    42.0456	     0.3357	    10.0708	    -1.5945	     0.6714	
    33.4015	    12.7563	    17.2043	    31.8909	     6.0425	    43.7241	     1.4267	    11.3297	    -1.3428	     1.3428	
    34.6603	    13.6795	    18.0435	    31.8069	     6.5460	    44.4794	     2.0142	    11.6653	    -1.0071	     1.6785	
    34.9960	    13.7634	    17.8757	    30.3802	     6.2943	    44.2276	     2.1820	    11.1618	    -0.4196	     1.9302	
    34.5764	    13.2599	    16.8686	    27.9465	     5.4550	    43.1366	     2.0142	     9.9869	     0.1678	     1.8463	
    33.6533	    12.3367	    15.3580	    24.9252	     4.3640	    41.3742	     1.5945	     8.3084	     0.6714	     1.5106	
    32.3944	    11.0779	    13.4277	    21.9040	     3.0212	    39.1922	     1.0071	     6.1264	     0.7553	     0.9232	
    30.9677	     9.8190	    11.4136	    19.3863	     1.7624	    36.8423	     0.3357	     3.7766	     0.4196	     0.1678	
    29.7928	     8.7280	     9.5673	    17.7078	     0.5875	    34.5764	    -0.2518	     1.5945	    -0.1678	    -0.7553	
    29.0375	     8.0566	     7.9727	    17.0364	    -0.3357	    32.8140	    -0.8392	    -0.2518	    -0.8392	    -1.5106	
    28.7018	     7.8049	     6.7139	    17.3721	    -1.0910	    31.5552	    -1.4267	    -1.5106	    -1.4267	    -2.0981	
    28.5339	     7.8888	     5.7068	    18.4631	    -1.7624	    30.7159	    -2.0142	    -2.2659	    -1.9302	    -2.6855	
    28.3661	     8.0566	     4.8676	    19.8898	    -2.5177	    30.2124	    -2.7695	    -2.6855	    -2.2659	    -3.3569	
    27.9465	     8.1406	     4.1122	    21.4005	    -3.3569	    29.8767	    -3.6926	    -3.1052	    -2.6855	    -4.1122	
    27.2751	     7.8888	     3.1891	    22.6593	    -4.3640	    29.4571	    -4.9515	    -3.7766	    -3.2730	    -5.2032	
    26.3519	     7.3013	     2.1820	    23.4985	    -5.7907	    28.8696	    -6.4621	    -4.8676	    -4.1122	    -6.6299	
    25.1770	     6.2103	     0.9232	    23.5825	    -7.4692	    28.0304	    -8.3084	    -6.4621	    -5.2872	    -8.4763	
    24.0021	     4.8676	    -0.5035	    22.9950	    -9.3994	    26.8555	   -10.2386	    -8.6441	    -6.6299	   -10.4904	
    22.8271	     3.2730	    -1.8463	    21.8201	   -11.2457	    25.5966	   -12.1689	   -10.9940	    -8.0566	   -12.4207	
    21.6522	     1.8463	    -2.8534	    20.3094	   -12.8403	    24.4217	   -13.6795	   -13.2599	    -9.2316	   -14.0991	
    20.7291	     0.7553	    -3.2730	    18.6310	   -13.8474	    23.6664	   -14.5187	   -14.9384	    -9.9030	   -15.0223	
    20.0577	     0.2518	    -3.0212	    17.1204	   -14.0991	    23.4146	   -14.5187	   -15.7776	    -9.9030	   -15.1062	
    19.6381	     0.3357	    -2.1820	    15.7776	   -13.5956	    23.9182	   -13.6795	   -15.6097	    -9.2316	   -14.3509	
    19.4702	     0.8392	    -0.6714	    14.6866	   -12.5885	    24.9252	   -12.2528	   -14.4348	    -7.9727	   -12.8403	
    19.5541	     1.8463	     1.1749	    14.0991	   -11.0779	    26.5198	   -10.2386	   -12.4207	    -6.2103	   -10.7422	
    19.9738	     3.1891	     3.2730	    14.0991	    -9.2316	    28.6179	    -7.9727	    -9.8190	    -4.0283	    -8.0566	
    20.5612	     4.7836	     5.5389	    14.8544	    -7.2174	    31.1356	    -5.4550	    -6.7978	    -1.4267	    -5.1193	
    21.4844	     6.7139	     7.9727	    16.3651	    -5.0354	    34.1568	    -2.8534	    -3.4409	     1.5106	    -1.9302	
    22.6593	     8.8959	    10.4904	    18.6310	    -2.6016	    37.5977	     0.0000	     0.0839	     4.6158	     1.2589	
    24.1699	    11.2457	    13.0920	    21.4005	    -0.0839	    41.2903	     2.7695	     3.6087	     7.6370	     4.1962	
    25.9323	    13.5956	    15.5258	    24.3378	     2.3499	    44.8990	     5.4550	     6.8817	    10.2386	     6.7139	
    27.6947	    15.6937	    17.4561	    26.9394	     4.5319	    48.0881	     7.6370	     9.4833	    12.1689	     8.3923	
    29.2892	    17.2882	    18.7988	    28.6179	     6.1264	    50.3540	     8.9798	    11.2457	    13.0081	     8.9798	
    30.4642	    18.2953	    19.3024	    29.2053	     6.9656	    51.5289	     9.3994	    11.9171	    12.6724	     8.4763	
    31.2195	    18.5471	    19.1345	    28.6179	     7.1335	    51.5289	     8.8959	    11.4975	    11.1618	     6.8817	
    31.4713	    18.2114	    18.5471	    27.0233	     6.6299	    50.4379	     7.5531	    10.1547	     8.8120	     4.5319	
    31.3873	    17.3721	    17.5400	    24.9252	     5.7068	    48.5077	     5.5389	     8.1406	     5.7907	     1.6785	
    31.0516	    16.1972	    16.2811	    22.6593	     4.3640	    45.9061	     3.1891	     5.6229	     2.4338	    -1.4267	
    30.2963	    14.6027	    14.6027	    20.3094	     2.6855	    42.9688	     0.5035	     2.7695	    -1.1749	    -4.6997	
    29.2053	    12.7563	    12.5885	    18.2114	     0.7553	    39.8636	    -2.4338	    -0.2518	    -4.6997	    -7.8049	
    27.7786	    10.7422	    10.3226	    16.3651	    -1.2589	    36.8423	    -5.2872	    -3.1891	    -7.8049	   -10.6583	
    26.2680	     8.8120	     8.0566	    15.0223	    -3.0212	    34.1568	    -7.8049	    -5.7907	   -10.0708	   -12.8403	
    24.8413	     7.2174	     6.1264	    14.1830	    -4.2801	    31.9748	    -9.6512	    -7.6370	   -11.0779	   -14.1830	
    23.8342	     6.1264	     4.8676	    13.7634	    -4.9515	    30.4642	   -10.7422	    -8.4763	   -10.6583	   -14.3509	
    23.4146	     5.7068	     4.2801	    13.8474	    -4.8676	    29.5410	   -10.9100	    -8.4763	    -8.8120	   -13.5117	
    23.7503	     5.7068	     4.3640	    14.0991	    -4.2801	    29.1214	   -10.2386	    -7.5531	    -6.0425	   -11.9171	
    24.8413	     6.2103	     5.0354	    14.4348	    -3.1891	    28.8696	    -8.9798	    -5.8746	    -2.7695	    -9.7351	
    26.6037	     6.8817	     6.2103	    14.8544	    -1.9302	    28.9536	    -7.3013	    -3.6926	     0.5875	    -7.3853	
    28.6179	     7.8049	     7.7209	    15.3580	    -0.5035	    29.2053	    -5.2872	    -1.0910	     3.8605	    -4.9515	
    30.7159	     8.7280	     9.2316	    15.7776	     0.8392	    29.6249	    -3.2730	     1.5106	     6.6299	    -2.6855	
    32.3944	     9.4833	    10.5743	    15.8615	     1.8463	    29.9606	    -1.5106	     3.9444	     8.7280	    -0.9232	
    32.9819	     9.6512	    11.4975	    15.5258	     2.2659	    29.9606	    -0.3357	     5.7068	     9.9030	     0.0000	
    32.4783	     9.2316	    11.6653	    14.5187	     1.8463	    29.5410	    -0.0839	     6.7139	     9.9030	     0.0839	
    30.6320	     8.1406	    11.1618	    12.9242	     0.7553	    28.7018	    -0.5875	     6.8817	     8.7280	    -0.6714	
    27.8625	     6.5460	    10.2386	    10.9940	    -0.9232	    27.5269	    -1.7624	     6.4621	     6.9656	    -2.0981	
    24.6735	     4.9515	     9.2316	     9.2316	    -2.7695	    26.2680	    -3.1891	     5.7068	     4.9515	    -3.5248	
    21.5683	     3.6926	     8.3923	     7.8049	    -4.4479	    25.2609	    -4.6158	     5.1193	     3.1891	    -4.7836	
    18.9667	     3.1052	     8.0566	     6.9656	    -5.6229	    24.6735	    -5.6229	     4.6997	     2.0142	    -5.4550	
    17.2043	     3.1891	     8.1406	     6.7978	    -6.2103	    24.6735	    -6.2103	     4.6997	     1.5106	    -5.4550	
    16.2811	     4.0283	     8.7280	     7.3853	    -6.1264	    25.0931	    -6.1264	     4.8676	     1.7624	    -4.8676	
    16.0294	     5.2872	     9.6512	     8.4763	    -5.5389	    25.9323	    -5.4550	     5.2872	     2.4338	    -3.9444	
    16.2811	     6.9656	    10.7422	     9.9030	    -4.4479	    27.0233	    -4.4479	     5.6229	     3.3569	    -2.7695	
    16.9525	     8.7280	    11.8332	    11.5814	    -3.1052	    28.1982	    -3.1052	     5.8746	     4.3640	    -1.5945	
    17.9596	    10.4904	    12.8403	    13.4277	    -1.5945	    29.5410	    -1.5106	     5.9586	     5.3711	    -0.5035	
    19.2184	    12.0850	    13.7634	    15.5258	     0.0839	    30.7999	     0.2518	     5.7907	     6.2103	     0.5875	
    20.6451	    13.5117	    14.4348	    17.7078	     1.5945	    32.0587	     1.9302	     5.3711	     6.7978	     1.4267	
    21.9879	    14.6027	    14.8544	    19.8059	     2.8534	    32.9819	     3.3569	     4.6158	     6.9656	     2.0981	
    23.0789	    15.1901	    14.9384	    21.4844	     3.7766	    33.4854	     4.3640	     3.3569	     6.7139	     2.4338	
    23.7503	    15.3580	    14.6866	    22.7432	     4.3640	    33.4015	     4.9515	     1.7624	     5.9586	     2.4338	
    24.0860	    15.1062	    14.3509	    23.4146	     4.6158	    32.7301	     5.2872	     0.0839	     5.0354	     2.2659	
    24.1699	    14.7705	    14.0991	    23.6664	     4.7836	    31.7230	     5.5389	    -1.5106	     4.1122	     2.0981	
    24.0860	    14.4348	    14.0991	    23.4146	     5.0354	    30.6320	     5.7068	    -2.6855	     3.4409	     2.0981	
    23.8342	    14.0991	    14.4348	    22.9950	     5.4550	    29.5410	     5.9586	    -3.3569	     3.1052	     2.0981	
    23.3307	    13.7634	    14.9384	    22.4075	     5.8746	    28.7018	     6.2103	    -3.6087	     3.1052	     2.1820	
    22.4915	    13.3438	    15.6937	    21.8201	     6.2943	    28.0304	     6.2943	    -3.5248	     3.1891	     2.0142	
    21.4005	    12.9242	    16.5329	    21.5683	     6.6299	    27.7786	     6.2943	    -3.0212	     3.1891	     1.6785	
    20.3934	    12.5885	    17.5400	    21.7361	     6.7978	    28.0304	     6.2103	    -2.1820	     3.1891	     1.0910	
    19.8059	    12.5885	    18.7988	    22.4915	     6.9656	    28.7018	     6.0425	    -0.9232	     3.1891	     0.5035	
    19.8059	    12.8403	    20.3094	    23.8342	     7.0496	    29.8767	     5.9586	     0.5035	     3.1052	     0.0000	
    20.3934	    13.3438	    21.7361	    25.5127	     7.0496	    31.3034	     5.6229	     2.0142	     3.1891	    -0.4196	
    21.3165	    13.9313	    23.0789	    27.1912	     6.7978	    32.7301	     5.2872	     3.2730	     3.1891	    -0.6714	
    22.3236	    14.3509	    24.0860	    28.6179	     6.2943	    33.8211	     4.6997	     4.1962	     3.1891	    -0.7553	
    22.9111	    14.3509	    24.4217	    29.3732	     5.6229	    34.3246	     3.9444	     4.5319	     3.3569	    -0.5875	
    22.8271	    14.0152	    24.0860	    29.4571	     4.6997	    34.2407	     3.0212	     4.1962	     3.7766	    -0.3357	
    21.7361	    13.0920	    22.8271	    28.6179	     3.6926	    33.4854	     2.0142	     3.1891	     4.4479	     0.0000	
    19.7220	    11.6653	    20.9808	    26.8555	     2.6855	    32.0587	     1.0071	     1.5945	     5.3711	     0.4196	
    16.8686	    10.0708	    18.5471	    24.4217	     1.6785	    30.0446	     0.0839	    -0.3357	     6.2103	     0.8392	
    13.5956	     8.3084	    15.9454	    21.4844	     0.7553	    27.8625	    -0.8392	    -2.3499	     6.8817	     1.0910	
    10.1547	     6.5460	    13.4277	    18.2953	    -0.0839	    25.5966	    -1.5945	    -4.3640	     7.0496	     1.1749	
     6.7978	     4.9515	    11.0779	    15.1901	    -0.8392	    23.4146	    -2.2659	    -6.2103	     6.6299	     0.9232	
     3.6087	     3.4409	     8.8120	    12.5046	    -1.4267	    21.5683	    -2.9373	    -7.8049	     5.7907	     0.3357	
     0.5035	     1.9302	     6.7139	    10.1547	    -2.0981	    19.9738	    -3.6926	    -8.9798	     4.3640	    -0.6714	
    -2.3499	     0.4196	     4.6997	     8.3084	    -2.7695	    18.5471	    -4.5319	    -9.9869	     2.6016	    -2.0142	
    -4.9515	    -1.0910	     2.7695	     6.7978	    -3.5248	    17.2043	    -5.4550	   -10.7422	     0.5875	    -3.6926	
    -6.8817	    -2.4338	     1.0910	     5.3711	    -4.1962	    15.8615	    -6.5460	   -11.4136	    -1.6785	    -5.6229	
    -8.2245	    -3.6087	    -0.2518	     3.7766	    -4.6997	    14.2670	    -7.5531	   -11.9171	    -3.8605	    -7.6370	
    -8.7280	    -4.4479	    -1.1749	     1.7624	    -5.0354	    12.5046	    -8.4763	   -12.4207	    -5.7907	    -9.3994	
    -8.3923	    -4.8676	    -1.5945	    -0.7553	    -5.0354	    10.5743	    -9.1476	   -12.7563	    -7.3013	   -10.9100	
    -7.3013	    -4.8676	    -1.5106	    -3.6926	    -4.7836	     8.5602	    -9.5673	   -13.0920	    -8.4763	   -12.0010	
[Epoch Header]
[Trial Type]	11
[Accept]	1
[Correct]	0
[RT]	 0.000
[Resp]	0
[Epoch Data]
    -1.0071	    -5.4550	    -6.0425	     4.1962	    -8.8959	     9.2316	   -13.0920	    -4.1122	     0.1678	   -14.0152	
    -2.4338	    -7.8049	    -8.7280	     0.0000	   -11.5814	     5.9586	   -16.1133	    -6.7139	    -2.7695	   -17.2882	
    -3.4409	    -9.4833	   -10.5743	    -2.8534	   -13.4277	     3.6926	   -18.2114	    -8.6441	    -5.2032	   -19.8059	
    -4.1122	   -10.4065	   -11.4975	    -4.2801	   -14.1830	     2.4338	   -19.1345	    -9.7351	    -7.1335	   -21.3165	
    -4.4479	   -10.4065	   -11.4136	    -4.5319	   -14.0152	     1.9302	   -18.9667	   -10.2386	    -8.6441	   -21.9879	
    -4.5319	    -9.7351	   -10.3226	    -4.1122	   -12.9242	     2.1820	   -17.8757	   -10.2386	    -9.9869	   -21.8201	
    -4.3640	    -8.3084	    -8.4763	    -3.3569	   -11.1618	     2.7695	   -15.9454	    -9.9869	   -11.0779	   -20.9808	
    -3.8605	    -6.3782	    -5.7907	    -2.6016	    -8.8959	     3.6087	   -13.5117	    -9.4833	   -12.0010	   -19.6381	
    -2.9373	    -4.0283	    -2.6855	    -2.0142	    -6.2943	     4.6158	   -10.9100	    -8.8959	   -12.5885	   -17.9596	
    -1.8463	    -1.5106	     0.7553	    -1.7624	    -3.6926	     5.5389	    -8.3923	    -8.3084	   -12.7563	   -16.1133	
    -0.6714	     0.8392	     3.9444	    -1.9302	    -1.4267	     6.3782	    -6.2103	    -7.8049	   -12.3367	   -14.4348	
     0.3357	     2.6855	     6.7139	    -2.5177	     0.2518	     6.7978	    -4.7836	    -7.7209	   -11.4136	   -13.1760	
     0.9232	     3.8605	     8.6441	    -3.6926	     1.1749	     6.7978	    -4.1122	    -8.1406	   -10.1547	   -12.3367	
     1.0910	     4.2801	     9.4833	    -5.2872	     1.0910	     6.2943	    -4.5319	    -9.3155	    -8.8120	   -12.3367	
     0.8392	     3.7766	     9.2316	    -7.3853	     0.1678	     5.2872	    -5.7068	   -11.2457	    -7.8888	   -13.0920	
     0.4196	     2.7695	     7.8888	    -9.6512	    -1.5106	     4.0283	    -7.5531	   -13.9313	    -7.6370	   -14.6027	
     0.0000	     1.3428	     5.8746	   -11.8332	    -3.5248	     2.6016	    -9.6512	   -16.8686	    -7.9727	   -16.7007	
    -0.2518	    -0.2518	     3.4409	   -13.4277	    -5.7068	     1.4267	   -11.8332	   -19.8059	    -9.0637	   -19.0506	
    -0.1678	    -1.7624	     0.8392	   -14.2670	    -7.6370	     0.5875	   -13.5956	   -22.4075	   -10.4904	   -21.5683	
     0.3357	    -3.1052	    -1.6785	   -14.1830	    -9.3155	     0.0839	   -15.0223	   -24.3378	   -12.2528	   -24.0021	
     1.0071	    -4.2801	    -3.8605	   -13.3438	   -10.4904	     0.0000	   -16.0294	   -25.5127	   -14.0152	   -26.1841	
     2.0981	    -5.1193	    -5.6229	   -12.0010	   -11.1618	     0.1678	   -16.3651	   -25.8484	   -15.6097	   -27.9465	
     3.4409	    -5.6229	    -6.7978	   -10.3226	   -11.3297	     0.5035	   -16.1972	   -25.5966	   -16.8686	   -29.1214	
     4.9515	    -5.7907	    -7.4692	    -8.7280	   -11.1618	     0.7553	   -15.6097	   -24.7574	   -17.5400	   -29.7089	
     6.5460	    -5.7068	    -7.5531	    -7.6370	   -10.6583	     0.9232	   -14.4348	   -23.4985	   -17.7078	   -29.5410	
     8.0566	    -5.4550	    -7.3013	    -7.0496	    -9.8190	     0.9232	   -13.0081	   -22.0718	   -17.1204	   -28.7018	
     9.1476	    -4.9515	    -6.6299	    -7.3013	    -8.8120	     0.7553	   -11.3297	   -20.6451	   -16.0294	   -27.1912	
     9.7351	    -4.5319	    -5.7068	    -8.2245	    -7.6370	     0.4196	    -9.5673	   -19.1345	   -14.4348	   -25.2609	
     9.6512	    -4.1122	    -4.5319	    -9.6512	    -6.5460	    -0.0839	    -7.8888	   -17.8757	   -12.5885	   -23.0789	
     9.2316	    -3.6926	    -3.2730	   -11.1618	    -5.5389	    -0.5035	    -6.4621	   -16.9525	   -10.7422	   -20.9808	
     8.6441	    -3.3569	    -1.9302	   -12.6724	    -4.7836	    -0.8392	    -5.2872	   -16.2811	    -9.0637	   -19.1345	
     8.2245	    -2.9373	    -0.5035	   -13.6795	    -4.1122	    -1.0071	    -4.4479	   -15.9454	    -7.5531	   -17.7078	
     8.3923	    -2.3499	     1.0071	   -14.1830	    -3.5248	    -0.7553	    -3.8605	   -15.7776	    -6.3782	   -16.7007	
     9.0637	    -1.4267	     2.6016	   -13.9313	    -2.8534	    -0.2518	    -3.4409	   -15.7776	    -5.5389	   -16.1133	
    10.4065	    -0.1678	     4.1962	   -13.0081	    -2.1820	     0.5035	    -3.1891	   -15.7776	    -5.1193	   -15.8615	
    12.0850	     1.3428	     5.6229	   -11.5814	    -1.2589	     1.5106	    -3.0212	   -15.9454	    -4.9515	   -15.8615	
    13.9313	     3.1891	     6.9656	    -9.5673	    -0.2518	     2.6855	    -2.9373	   -16.1972	    -5.1193	   -16.0294	
    15.8615	     5.2032	     8.0566	    -7.1335	     0.7553	     4.0283	    -2.8534	   -16.3651	    -5.4550	   -16.1133	
    17.7078	     7.2174	     9.0637	    -4.1962	     1.8463	     5.4550	    -2.7695	   -16.1972	    -5.6229	   -16.1133	
    19.3863	     9.3155	     9.9869	    -0.7553	     3.0212	     7.1335	    -2.6855	   -15.6097	    -5.3711	   -15.7776	
    20.8969	    11.1618	    10.7422	     3.0212	     4.0283	     8.8959	    -2.5177	   -14.5187	    -4.7836	   -15.1062	
    21.8201	    12.5046	    11.1618	     6.9656	     4.8676	    10.6583	    -2.5177	   -12.9242	    -3.8605	   -14.1830	
    22.0718	    13.0920	    10.9940	    10.6583	     5.2872	    12.1689	    -2.6855	   -11.1618	    -2.8534	   -13.0920	
    21.2326	    12.5885	    10.0708	    13.5956	     5.1193	    13.1760	    -3.0212	    -9.3994	    -2.0142	   -12.0850	
    19.0506	    10.8261	     8.2245	    15.6097	     4.4479	    13.5956	    -3.6087	    -7.8888	    -1.4267	   -11.3297	
    15.6097	     7.9727	     5.6229	    16.4490	     3.1891	    13.3438	    -4.2801	    -6.8817	    -1.2589	   -10.9100	
    11.1618	     4.2801	     2.4338	    16.2811	     1.5945	    12.5046	    -4.9515	    -6.2943	    -1.5106	   -10.7422	
     6.2103	     0.1678	    -0.8392	    15.4419	    -0.1678	    11.1618	    -5.5389	    -6.1264	    -2.0981	   -10.9100	
     1.4267	    -3.7766	    -3.8605	    14.3509	    -2.0981	     9.7351	    -6.0425	    -6.2943	    -2.9373	   -11.2457	
    -2.9373	    -7.1335	    -6.4621	    13.3438	    -3.9444	     8.3084	    -6.4621	    -6.7978	    -3.8605	   -11.8332	
    -6.4621	    -9.9030	    -8.5602	    12.5885	    -5.7907	     7.2174	    -6.8817	    -7.4692	    -4.8676	   -12.4207	
    -9.1476	   -12.0010	   -10.1547	    12.1689	    -7.5531	     6.3782	    -7.5531	    -8.3923	    -6.0425	   -13.2599	
   -11.1618	   -13.6795	   -11.5814	    11.9171	    -9.3155	     5.7907	    -8.4763	    -9.5673	    -7.3013	   -14.3509	
   -12.5046	   -15.1901	   -12.8403	    11.6653	   -11.1618	     5.3711	    -9.8190	   -11.0779	    -8.6441	   -15.6937	
   -13.3438	   -16.4490	   -14.0152	    11.2457	   -13.0920	     5.0354	   -11.7493	   -12.8403	    -9.8190	   -17.2043	
   -13.6795	   -17.4561	   -15.1062	    10.8261	   -15.1062	     4.6997	   -13.9313	   -14.7705	   -10.5743	   -18.6310	
   -13.4277	   -18.2953	   -16.1133	    10.4904	   -17.0364	     4.5319	   -16.2811	   -16.7007	   -10.8261	   -19.9738	
   -12.5885	   -18.7149	   -16.8686	    10.2386	   -18.7988	     4.4479	   -18.5471	   -18.3792	   -10.4904	   -20.8969	
   -11.2457	   -18.9667	   -17.5400	    10.1547	   -20.3934	     4.3640	   -20.7291	   -19.8898	    -9.9030	   -21.6522	
    -9.4833	   -18.8828	   -18.0435	     9.9869	   -21.6522	     4.3640	   -22.5754	   -21.2326	    -9.2316	   -22.1558	
    -7.3013	   -18.5471	   -18.3792	     9.6512	   -22.5754	     4.1122	   -24.0021	   -22.3236	    -8.6441	   -22.5754	
    -4.8676	   -17.9596	   -18.4631	     8.8120	   -23.2468	     3.6926	   -24.9252	   -23.3307	    -8.3923	   -22.9111	
    -2.0981	   -17.1204	   -18.3792	     7.3013	   -23.4985	     2.9373	   -25.4288	   -24.0021	    -8.3084	   -23.1628	
     0.9232	   -15.9454	   -17.9596	     5.1193	   -23.4146	     2.0142	   -25.2609	   -24.4217	    -8.3084	   -23.0789	
     3.8605	   -14.6027	   -17.2043	     2.6016	   -22.9950	     0.9232	   -24.6735	   -24.5056	    -8.2245	   -22.5754	
     6.4621	   -12.9242	   -16.1972	    -0.0839	   -22.2397	    -0.1678	   -23.4985	   -24.1699	    -7.9727	   -21.5683	
     8.5602	   -11.1618	   -15.0223	    -2.5177	   -21.1487	    -1.0910	   -21.8201	   -23.4146	    -7.4692	   -19.9738	
     9.7351	    -9.4833	   -13.5956	    -4.4479	   -19.7220	    -1.7624	   -19.8898	   -22.0718	    -6.5460	   -17.9596	
     9.9869	    -7.8049	   -12.0010	    -5.5389	   -17.9596	    -2.0142	   -17.6239	   -20.3934	    -5.3711	   -15.6937	
     9.2316	    -6.2103	   -10.4065	    -5.7068	   -15.9454	    -1.7624	   -15.1062	   -18.2114	    -3.8605	   -13.3438	
     7.8049	    -4.8676	    -8.8120	    -5.0354	   -13.6795	    -1.0071	   -12.5885	   -15.7776	    -2.3499	   -11.0779	
     5.8746	    -3.5248	    -7.1335	    -3.4409	   -11.4136	     0.1678	   -10.1547	   -13.4277	    -0.8392	    -9.0637	
     3.9444	    -2.1820	    -5.5389	    -1.2589	    -9.1476	     1.9302	    -7.8888	   -11.2457	     0.5035	    -7.3853	
     2.4338	    -0.8392	    -4.0283	     1.4267	    -7.0496	     4.0283	    -5.7907	    -9.3994	     1.7624	    -6.0425	
     1.3428	     0.4196	    -2.6016	     4.4479	    -5.2032	     6.4621	    -4.1122	    -7.9727	     2.8534	    -4.9515	
     0.7553	     1.5106	    -1.4267	     7.4692	    -3.7766	     8.9798	    -2.9373	    -7.0496	     3.7766	    -4.2801	
     0.5035	     2.3499	    -0.5875	    10.1547	    -2.9373	    11.1618	    -2.2659	    -6.5460	     4.3640	    -4.0283	
     0.5875	     2.6855	    -0.2518	    12.1689	    -2.6855	    12.8403	    -2.3499	    -6.4621	     4.4479	    -4.3640	
     0.7553	     2.5177	    -0.3357	    13.5117	    -3.0212	    13.7634	    -2.9373	    -6.7978	     4.1122	    -5.2872	
     1.2589	     2.0981	    -0.5875	    14.0152	    -3.6926	    14.0152	    -3.9444	    -7.3853	     3.2730	    -6.7139	
     2.0981	     1.5945	    -1.0071	    13.8474	    -4.5319	    13.5956	    -5.0354	    -8.1406	     2.2659	    -8.2245	
     3.3569	     1.1749	    -1.2589	    13.0920	    -5.3711	    12.7563	    -5.9586	    -8.8959	     1.2589	    -9.7351	
     5.1193	     1.0910	    -1.1749	    11.6653	    -5.8746	    11.6653	    -6.5460	    -9.3994	     0.5035	   -10.8261	
     7.3013	     1.3428	    -0.7553	     9.8190	    -6.0425	    10.3226	    -6.6299	    -9.6512	     0.1678	   -11.3297	
     9.8190	     1.9302	     0.0000	     7.7209	    -5.7068	     8.9798	    -6.1264	    -9.5673	     0.1678	   -11.1618	
    12.5046	     3.0212	     1.1749	     5.6229	    -4.8676	     7.7209	    -4.9515	    -9.1476	     0.7553	   -10.2386	
    14.9384	     4.3640	     2.6855	     3.8605	    -3.6087	     6.7139	    -3.2730	    -8.3084	     1.6785	    -8.7280	
    16.8686	     5.8746	     4.4479	     2.6855	    -1.7624	     6.1264	    -1.0071	    -7.0496	     2.7695	    -6.5460	
    18.2953	     7.4692	     6.2943	     2.3499	     0.4196	     6.1264	     1.6785	    -5.4550	     4.0283	    -4.1122	
    19.2184	     9.1476	     8.1406	     3.0212	     3.0212	     6.7139	     4.6158	    -3.3569	     5.2032	    -1.4267	
    19.8898	    10.9100	     9.9030	     4.5319	     5.7068	     7.8888	     7.5531	    -0.9232	     6.0425	     1.0910	
    20.4773	    12.5885	    11.3297	     6.7139	     8.1406	     9.2316	    10.2386	     1.5106	     6.2103	     3.1891	
    20.9808	    13.9313	    12.2528	     9.0637	    10.0708	    10.6583	    12.2528	     3.7766	     5.7068	     4.6158	
    21.0648	    14.6866	    12.6724	    11.4136	    11.0779	    11.7493	    13.1760	     5.3711	     4.2801	     4.9515	
    20.4773	    14.7705	    12.4207	    13.3438	    10.9940	    12.2528	    12.8403	     6.2943	     2.1820	     4.1962	
    19.2184	    14.0991	    11.6653	    15.0223	     9.9869	    12.4207	    11.4975	     6.7139	    -0.2518	     2.5177	
    17.2043	    12.8403	    10.5743	    16.4490	     8.2245	    12.4207	     9.3994	     6.7978	    -2.4338	     0.2518	
    14.9384	    11.3297	     9.5673	    17.7917	     6.1264	    12.3367	     6.8817	     6.7978	    -3.8605	    -2.0981	
    12.5046	     9.9030	     8.5602	    19.2184	     4.0283	    12.4207	     4.4479	     7.0496	    -4.2801	    -4.1962	
    10.4065	     8.6441	     7.7209	    20.7291	     1.9302	    12.6724	     2.1820	     7.4692	    -3.8605	    -5.8746	
     8.8120	     7.6370	     6.8817	    22.1558	     0.0839	    13.1760	     0.2518	     8.0566	    -2.7695	    -7.2174	
     7.8888	     6.9656	     6.1264	    23.5825	    -1.6785	    13.7634	    -1.1749	     8.5602	    -1.5945	    -8.1406	
     7.7209	     6.6299	     5.4550	    24.9252	    -3.2730	    14.6027	    -2.0981	     8.8959	    -0.5035	    -8.8120	
     8.3084	     6.7139	     5.0354	    26.2680	    -4.2801	    15.6097	    -2.3499	     9.1476	     0.3357	    -9.1476	
     9.8190	     7.3853	     5.1193	    27.6947	    -4.5319	    17.0364	    -1.8463	     9.3155	     0.9232	    -9.1476	
    12.1689	     8.7280	     6.0425	    29.1214	    -3.8605	    18.6310	    -0.3357	     9.6512	     1.4267	    -8.6441	
    15.4419	    10.8261	     7.8049	    30.3802	    -2.0142	    20.6451	     2.1820	    10.3226	     2.1820	    -7.4692	
    19.4702	    13.7634	    10.4065	    31.4713	     0.9232	    22.8271	     5.5389	    11.5814	     3.5248	    -5.4550	
    24.0021	    17.0364	    13.6795	    32.2266	     4.6997	    25.0931	     9.7351	    13.4277	     5.4550	    -2.7695	
    28.5339	    20.4773	    17.2882	    32.6462	     8.8959	    27.1912	    14.0991	    15.6937	     7.9727	     0.5035	
    32.3944	    23.5825	    20.6451	    32.6462	    13.0081	    29.1214	    18.3792	    18.0435	    10.7422	     3.7766	
    35.1639	    25.9323	    23.3307	    32.4783	    16.6168	    30.4642	    21.9040	    20.1416	    13.3438	     6.7139	
    36.4227	    27.1912	    25.0092	    32.1426	    19.2184	    31.2195	    24.3378	    21.5683	    15.3580	     8.8120	
    36.0870	    27.1912	    25.5966	    31.6391	    20.3934	    31.1356	    25.1770	    21.9879	    16.3651	     9.8190	
    34.4086	    25.9323	    24.9252	    30.8838	    19.9738	    30.2124	    24.4217	    21.2326	    16.2811	     9.5673	
    31.6391	    23.7503	    23.2468	    29.6249	    18.2114	    28.5339	    22.2397	    19.3863	    15.0223	     8.1406	
    28.1143	    20.8130	    20.8130	    27.8625	    15.2740	    26.0162	    18.7988	    16.6168	    12.7563	     5.6229	
    24.1699	    17.3721	    17.7917	    25.3448	    11.6653	    22.9950	    14.7705	    13.0920	     9.4833	     2.3499	
    20.2255	    13.8474	    14.7705	    22.3236	     7.8888	    19.6381	    10.5743	     9.3155	     5.7907	    -1.3428	
    16.4490	    10.4904	    11.9171	    18.8828	     4.6158	    16.4490	     6.6299	     5.6229	     2.0142	    -4.9515	
    13.2599	     7.5531	     9.6512	    15.2740	     2.0142	    13.5956	     3.3569	     2.3499	    -1.4267	    -8.1406	
    10.7422	     5.2872	     8.0566	    11.5814	     0.2518	    11.2457	     0.9232	    -0.5875	    -4.3640	   -10.7422	
     8.9798	     3.7766	     7.1335	     7.7209	    -0.6714	     9.3155	    -0.5875	    -3.0212	    -6.6299	   -12.4207	
     7.9727	     2.9373	     6.9656	     3.8605	    -0.8392	     7.7209	    -1.3428	    -5.0354	    -8.3084	   -13.2599	
     7.7209	     2.8534	     7.3013	    -0.0839	    -0.5035	     6.3782	    -1.3428	    -6.6299	    -9.3994	   -13.3438	
     8.1406	     3.2730	     8.3084	    -3.8605	     0.3357	     5.2872	    -0.7553	    -7.7209	    -9.6512	   -12.5885	
     9.2316	     4.3640	     9.6512	    -7.1335	     1.5106	     4.4479	     0.4196	    -8.2245	    -9.2316	   -11.1618	
    10.9100	     5.8746	    11.4975	    -9.7351	     3.0212	     3.9444	     2.0981	    -7.9727	    -8.0566	    -9.2316	
    13.0920	     7.8888	    13.5956	   -11.3297	     4.7836	     3.7766	     4.0283	    -7.0496	    -6.2103	    -6.8817	
    15.8615	    10.2386	    16.0294	   -12.0010	     6.8817	     4.0283	     6.2943	    -5.4550	    -3.9444	    -4.1122	
    18.8828	    12.8403	    18.6310	   -11.6653	     9.1476	     4.6997	     8.5602	    -3.3569	    -1.2589	    -1.3428	
    22.2397	    15.5258	    21.3165	   -10.5743	    11.5814	     5.5389	    10.8261	    -0.7553	     1.5945	     1.4267	
    25.6805	    18.2114	    24.0021	    -9.0637	    14.0152	     6.6299	    12.9242	     2.1820	     4.3640	     3.9444	
    29.0375	    20.7291	    26.4359	    -7.3013	    16.2811	     7.6370	    14.6866	     5.2032	     7.0496	     6.0425	
    32.1426	    22.9111	    28.6179	    -5.6229	    18.2953	     8.4763	    15.9454	     8.1406	     9.2316	     7.5531	
    34.9121	    24.6735	    30.3802	    -4.1122	    19.8898	     9.0637	    16.7007	    10.7422	    10.9940	     8.5602	
    37.0941	    26.0162	    31.7230	    -2.7695	    21.0648	     9.4833	    16.8686	    13.0081	    12.2528	     8.8959	
    38.9404	    26.8555	    32.8140	    -1.5945	    21.9040	     9.7351	    16.5329	    15.0223	    13.0081	     8.8120	
    40.3671	    27.4429	    33.6533	    -0.4196	    22.5754	     9.9869	    15.9454	    16.7007	    13.3438	     8.3923	
    41.6260	    28.0304	    34.5764	     1.0071	    23.1628	    10.3226	    15.1901	    18.1274	    13.4277	     7.8888	
    42.6331	    28.6179	    35.5835	     2.7695	    23.8342	    11.0779	    14.6027	    19.4702	    13.4277	     7.3853	
    43.3044	    29.2892	    36.7584	     5.0354	    24.7574	    12.0850	    14.3509	    20.7291	    13.4277	     7.1335	
    43.2205	    29.8767	    37.6816	     7.8049	    25.6805	    13.5956	    14.3509	    21.6522	    13.3438	     7.1335	
    41.9617	    30.0446	    38.1012	    11.0779	    26.4359	    15.1901	    14.4348	    22.3236	    13.2599	     7.2174	
    39.1083	    29.3732	    37.6816	    14.5187	    26.5198	    16.7847	    14.4348	    22.4075	    12.7563	     7.2174	
    34.4086	    27.6108	    35.9192	    17.7078	    25.7645	    18.0435	    14.0152	    21.7361	    11.8332	     6.9656	
    28.1143	    24.5056	    32.7301	    20.3934	    23.8342	    18.7149	    12.9242	    20.1416	    10.1547	     6.2943	
    20.6451	    20.3094	    28.4500	    22.1558	    20.8969	    18.8828	    11.1618	    17.6239	     7.8888	     5.2032	
    12.9242	    15.1901	    23.4146	    22.8271	    17.2882	    18.3792	     8.8120	    14.4348	     5.1193	     3.6926	
     5.6229	     9.6512	    17.9596	    22.3236	    13.1760	    17.4561	     6.1264	    10.7422	     2.0142	     2.0142	
    -0.7553	     4.2801	    12.5885	    20.5612	     9.1476	    16.1133	     3.3569	     6.8817	    -1.0910	     0.2518	
    -5.8746	    -0.7553	     7.6370	    17.7917	     5.3711	    14.6027	     0.7553	     3.3569	    -3.9444	    -1.3428	
    -9.9030	    -4.9515	     3.3569	    14.2670	     2.1820	    13.1760	    -1.5945	     0.3357	    -6.2103	    -2.6016	
   -12.8403	    -8.3923	     0.0839	    10.5743	    -0.2518	    12.0850	    -3.3569	    -1.6785	    -7.5531	    -3.4409	
   -14.8544	   -10.8261	    -2.1820	     7.2174	    -1.8463	    11.4975	    -4.5319	    -2.8534	    -7.8888	    -3.8605	
   -16.0294	   -12.3367	    -3.4409	     4.5319	    -2.6016	    11.4975	    -5.1193	    -3.1052	    -7.3853	    -3.8605	
   -16.5329	   -13.0081	    -3.6926	     2.7695	    -2.7695	    11.9171	    -5.2872	    -2.6855	    -6.2943	    -3.6926	
   -16.2811	   -13.0081	    -3.2730	     2.0142	    -2.4338	    12.7563	    -5.0354	    -1.8463	    -5.0354	    -3.6087	
   -15.5258	   -12.5046	    -2.2659	     2.0142	    -1.8463	    13.7634	    -4.6997	    -0.9232	    -4.1122	    -3.7766	
   -14.1830	   -11.7493	    -1.0071	     2.6016	    -1.2589	    14.6866	    -4.2801	    -0.0839	    -3.6087	    -4.3640	
   -12.6724	   -10.9100	     0.1678	     3.3569	    -1.0071	    15.2740	    -3.9444	     0.4196	    -3.6087	    -5.3711	
   -11.0779	   -10.0708	     1.0910	     4.0283	    -1.0910	    15.5258	    -3.8605	     0.4196	    -4.1962	    -6.7978	
    -9.5673	    -9.4833	     1.6785	     4.4479	    -1.5106	    15.3580	    -4.0283	    -0.0839	    -5.2032	    -8.3923	
    -8.2245	    -9.0637	     2.0142	     4.6997	    -2.0981	    14.7705	    -4.2801	    -0.9232	    -6.2943	    -9.9030	
    -6.9656	    -8.7280	     2.0981	     4.8676	    -2.6855	    14.0152	    -4.4479	    -2.0981	    -7.2174	   -11.0779	
    -5.7068	    -8.3923	     2.1820	     5.0354	    -3.0212	    13.3438	    -4.3640	    -3.2730	    -7.8888	   -11.7493	
    -4.3640	    -7.8888	     2.2659	     5.4550	    -3.0212	    12.6724	    -4.1122	    -4.3640	    -8.1406	   -11.8332	
    -2.9373	    -7.4692	     2.3499	     5.8746	    -2.8534	    12.1689	    -3.6926	    -5.2872	    -7.9727	   -11.3297	
    -1.5106	    -7.1335	     2.3499	     6.4621	    -2.6016	    11.6653	    -3.1891	    -6.0425	    -7.5531	   -10.4904	
    -0.4196	    -7.0496	     2.1820	     6.9656	    -2.5177	    11.1618	    -2.8534	    -6.5460	    -6.9656	    -9.3155	
     0.3357	    -7.3013	     1.6785	     7.3853	    -2.7695	    10.6583	    -2.8534	    -6.7139	    -6.2943	    -8.1406	
     0.6714	    -7.8888	     0.7553	     7.6370	    -3.4409	    10.1547	    -3.1052	    -6.6299	    -5.6229	    -6.9656	
     0.5035	    -8.6441	    -0.2518	     7.7209	    -4.3640	     9.6512	    -3.5248	    -6.2943	    -5.1193	    -5.8746	
    -0.0839	    -9.5673	    -1.3428	     7.6370	    -5.4550	     9.2316	    -4.1962	    -5.7907	    -4.7836	    -5.1193	
    -0.6714	   -10.3226	    -2.2659	     7.3853	    -6.3782	     8.8959	    -4.6997	    -5.2872	    -4.6997	    -4.5319	
    -1.2589	   -10.8261	    -2.7695	     7.1335	    -6.8817	     8.7280	    -5.0354	    -4.8676	    -4.7836	    -4.1962	
    -1.4267	   -10.9100	    -2.7695	     6.9656	    -6.8817	     8.8120	    -5.0354	    -4.6158	    -4.8676	    -4.0283	
    -1.0910	   -10.5743	    -2.3499	     7.2174	    -6.3782	     9.2316	    -4.7836	    -4.3640	    -4.9515	    -3.9444	
    -0.0839	    -9.8190	    -1.5106	     8.0566	    -5.3711	    10.1547	    -4.1962	    -4.1962	    -4.8676	    -3.9444	
     1.4267	    -8.7280	    -0.3357	     9.5673	    -3.9444	    11.4975	    -3.3569	    -3.9444	    -4.5319	    -3.9444	
     3.4409	    -7.3853	     0.9232	    11.8332	    -2.4338	    13.0920	    -2.3499	    -3.6087	    -4.0283	    -3.9444	
     5.7068	    -6.1264	     2.2659	    14.8544	    -0.9232	    14.8544	    -1.4267	    -3.1891	    -3.4409	    -3.8605	
     8.0566	    -4.9515	     3.3569	    18.4631	     0.4196	    16.5329	    -0.5875	    -2.5177	    -2.8534	    -3.8605	
    10.4065	    -4.0283	     4.1122	    22.5754	     1.4267	    18.1274	     0.0000	    -1.6785	    -2.4338	    -3.9444	
    12.5046	    -3.3569	     4.6158	    27.0233	     2.0981	    19.3863	     0.2518	    -0.6714	    -2.1820	    -4.1962	
    14.4348	    -2.7695	     4.8676	    31.7230	     2.6016	    20.5612	     0.3357	     0.5875	    -2.0981	    -4.3640	
    16.0294	    -2.3499	     4.9515	    36.3388	     2.9373	    21.4844	     0.3357	     2.0142	    -1.9302	    -4.3640	
    17.2882	    -1.8463	     5.1193	    40.3671	     3.2730	    22.2397	     0.3357	     3.6926	    -1.7624	    -4.1962	
    18.2114	    -1.2589	     5.4550	    43.3884	     3.7766	    22.8271	     0.5035	     5.4550	    -1.4267	    -3.6926	
    18.6310	    -0.5875	     5.9586	    44.6472	     4.2801	    22.9111	     0.7553	     7.0496	    -1.0910	    -3.0212	
    18.4631	     0.0839	     6.4621	    43.6401	     4.8676	    22.2397	     1.0071	     8.2245	    -1.0910	    -2.4338	
    17.7078	     0.5875	     6.9656	    40.1993	     5.2032	    20.6451	     1.0910	     8.4763	    -1.6785	    -2.0142	
    16.4490	     1.0071	     7.3853	    34.4086	     5.2032	    17.9596	     0.9232	     7.5531	    -3.0212	    -2.3499	
    15.1062	     1.3428	     7.5531	    27.1072	     5.0354	    14.3509	     0.5035	     5.5389	    -5.3711	    -3.3569	
    13.8474	     1.8463	     7.8049	    19.3024	     4.7836	    10.2386	    -0.0839	     2.6016	    -8.2245	    -5.0354	
    13.0081	     2.6016	     8.3084	    12.0010	     4.6158	     6.2103	    -0.5875	    -0.6714	   -11.1618	    -7.0496	
    12.7563	     3.6926	     9.1476	     6.1264	     4.7836	     2.6855	    -0.8392	    -3.8605	   -13.5117	    -9.0637	
    13.0081	     5.0354	    10.3226	     2.0981	     5.3711	     0.1678	    -0.6714	    -6.4621	   -14.7705	   -10.6583	
    13.4277	     6.3782	    11.7493	    -0.1678	     6.3782	    -1.3428	    -0.0839	    -8.3084	   -14.6027	   -11.4975	
    13.7634	     7.6370	    13.0920	    -1.0071	     7.5531	    -1.9302	     0.7553	    -9.3994	   -13.2599	   -11.4975	
    13.6795	     8.3923	    14.0991	    -1.0071	     8.8120	    -1.7624	     1.7624	    -9.9030	   -11.0779	   -10.8261	
    13.2599	     8.6441	    14.6027	    -0.7553	     9.8190	    -1.2589	     2.8534	   -10.0708	    -8.5602	    -9.6512	
    12.5046	     8.3923	    14.6027	    -0.5875	    10.4904	    -0.6714	     3.6926	    -9.9869	    -6.0425	    -8.3923	
    11.6653	     7.8049	    14.3509	    -0.7553	    10.8261	    -0.2518	     4.3640	    -9.9869	    -3.8605	    -7.1335	
    10.9100	     6.8817	    13.8474	    -1.3428	    10.8261	    -0.2518	     4.7836	   -10.0708	    -2.1820	    -6.2103	
    10.4065	     5.8746	    13.1760	    -2.0142	    10.4904	    -0.5875	     4.9515	   -10.3226	    -1.0071	    -5.7068	
     9.9869	     4.7836	    12.4207	    -2.6016	     9.9030	    -1.1749	     4.7836	   -10.6583	    -0.3357	    -5.7068	
     9.7351	     3.5248	    11.4136	    -2.9373	     8.9798	    -1.9302	     4.3640	   -11.1618	    -0.0839	    -6.0425	
     9.5673	     2.0981	    10.0708	    -2.9373	     7.7209	    -2.8534	     3.6087	   -11.7493	    -0.1678	    -6.8817	
     9.3994	     0.5875	     8.6441	    -2.5177	     6.2103	    -3.6926	     2.5177	   -12.3367	    -0.5875	    -7.9727	
     9.3155	    -0.9232	     6.9656	    -1.9302	     4.4479	    -4.4479	     1.0910	   -12.8403	    -1.3428	    -9.3155	
     9.3155	    -2.4338	     5.2032	    -1.5106	     2.6016	    -5.2032	    -0.5875	   -13.5117	    -2.2659	   -10.9100	
     9.1476	    -3.7766	     3.5248	    -1.5106	     0.6714	    -5.9586	    -2.6016	   -14.2670	    -3.6926	   -12.8403	
     8.8959	    -5.0354	     1.8463	    -2.0142	    -1.2589	    -6.6299	    -4.6997	   -15.2740	    -5.3711	   -14.9384	
     8.4763	    -5.9586	     0.4196	    -3.0212	    -3.0212	    -7.2174	    -6.7978	   -16.4490	    -7.4692	   -17.2882	
     8.0566	    -6.4621	    -0.6714	    -4.4479	    -4.4479	    -7.5531	    -8.6441	   -17.6239	    -9.8190	   -19.7220	
     7.8049	    -6.3782	    -1.0071	    -5.7907	    -5.3711	    -7.3853	   -10.1547	   -18.6310	   -12.1689	   -21.9879	
     7.9727	    -5.6229	    -0.5875	    -6.9656	    -5.7068	    -6.8817	   -11.0779	   -19.2184	   -14.2670	   -23.8342	
     8.8120	    -4.1962	     0.5875	    -7.7209	    -5.4550	    -6.0425	   -11.4136	   -19.3024	   -15.7776	   -25.2609	
    10.1547	    -2.1820	     2.5177	    -8.0566	    -4.6997	    -5.0354	   -11.2457	   -18.8828	   -16.6168	   -26.0162	
    12.0010	     0.2518	     4.9515	    -8.0566	    -3.6087	    -4.0283	   -10.6583	   -18.0435	   -16.7007	   -26.2680	
    14.0991	     2.8534	     7.7209	    -7.8888	    -2.2659	    -3.1052	    -9.5673	   -16.9525	   -16.1972	   -26.0162	
    16.1972	     5.4550	    10.5743	    -7.3853	    -1.0071	    -2.3499	    -8.2245	   -15.6097	   -15.1901	   -25.4288	
    18.1274	     7.9727	    13.3438	    -6.4621	     0.2518	    -1.5106	    -6.6299	   -14.1830	   -13.8474	   -24.4217	
    19.8059	    10.2386	    16.1133	    -5.1193	     1.5106	    -0.5035	    -4.7836	   -12.5885	   -12.1689	   -23.0789	
    21.3165	    12.4207	    18.6310	    -3.0212	     2.7695	     0.7553	    -2.6016	   -10.9100	   -10.0708	   -21.4005	
    22.6593	    14.4348	    20.9808	    -0.3357	     4.1122	     2.5177	    -0.2518	    -8.9798	    -7.7209	   -19.3024	
    24.0021	    16.2811	    23.0789	     2.9373	     5.5389	     4.5319	     2.0981	    -7.0496	    -5.2872	   -17.0364	
    25.1770	    17.7917	    24.7574	     6.4621	     6.9656	     6.6299	     4.2801	    -5.1193	    -2.9373	   -14.7705	
    26.3519	    18.9667	    25.9323	     9.8190	     8.1406	     8.3923	     5.9586	    -3.4409	    -1.1749	   -13.0081	
    27.3590	    19.6381	    26.4359	    12.6724	     8.8120	     9.6512	     6.8817	    -2.3499	    -0.1678	   -11.9171	
    28.1982	    19.8898	    26.2680	    14.6866	     8.8959	    10.2386	     6.8817	    -1.7624	    -0.0839	   -11.6653	
    28.8696	    19.7220	    25.6805	    15.8615	     8.4763	    10.2386	     5.9586	    -1.8463	    -0.9232	   -12.2528	
    29.5410	    19.3024	    24.7574	    16.1972	     7.8049	     9.8190	     4.2801	    -2.3499	    -2.5177	   -13.5956	
    30.0446	    18.8828	    23.8342	    15.7776	     6.9656	     9.1476	     2.1820	    -3.1891	    -4.7836	   -15.5258	
    30.4642	    18.4631	    23.0789	    14.9384	     6.2943	     8.4763	     0.0839	    -4.1122	    -7.3013	   -17.7917	
    30.5481	    18.1274	    22.6593	    13.9313	     5.9586	     8.1406	    -1.8463	    -4.9515	    -9.9030	   -20.0577	
    30.5481	    17.9596	    22.4075	    13.1760	     5.9586	     8.3084	    -3.3569	    -5.4550	   -12.0850	   -21.9879	
    30.2963	    17.9596	    22.4915	    12.9242	     6.4621	     9.0637	    -4.1962	    -5.6229	   -13.5956	   -23.3307	
    29.9606	    18.1274	    22.7432	    13.4277	     7.3853	    10.4904	    -4.4479	    -5.3711	   -14.0991	   -23.8342	
    29.8767	    18.5471	    23.0789	    14.8544	     8.6441	    12.4207	    -3.8605	    -4.5319	   -13.2599	   -23.4146	
    30.1285	    19.3863	    23.5825	    17.2043	    10.3226	    15.0223	    -2.6016	    -2.9373	   -10.9100	   -21.9879	
    31.0516	    20.6451	    24.2538	    20.7291	    12.2528	    18.2114	    -0.5035	    -0.5035	    -7.0496	   -19.4702	
    32.5623	    22.4075	    25.0931	    25.2609	    14.5187	    21.9040	     2.2659	     2.6855	    -1.8463	   -16.0294	
    34.7443	    24.5895	    26.1002	    30.8838	    16.7847	    26.1002	     5.5389	     6.7139	     4.1122	   -11.9171	
    37.3459	    27.0233	    27.2751	    37.1780	    18.7988	    30.3802	     8.8959	    11.1618	    10.1547	    -7.5531	
    40.1993	    29.3732	    28.1982	    43.8080	    20.3934	    34.5764	    12.0850	    15.6937	    15.7776	    -3.3569	
    43.0527	    31.3034	    28.7857	    50.1862	    21.2326	    38.1012	    14.6027	    19.8059	    20.1416	     0.0839	
    45.6543	    32.5623	    28.8696	    55.8090	    21.0648	    40.5350	    16.0294	    22.9111	    22.9950	     2.3499	
    47.7524	    32.8979	    28.1143	    60.0052	    19.8059	    41.5421	    16.2811	    24.5895	    24.0860	     3.1891	
    49.2630	    32.2266	    26.6876	    62.3550	    17.6239	    40.9546	    15.1901	    24.6735	    23.4146	     2.5177	
    49.9344	    30.5481	    24.5895	    62.3550	    14.6027	    38.6047	    13.0081	    22.9950	    20.9808	     0.5035	
    49.5148	    28.0304	    21.7361	    59.8373	    10.7422	    34.6603	     9.7351	    19.6381	    17.2043	    -2.6855	
    47.8363	    24.6735	    18.3792	    54.7180	     6.3782	    29.2892	     5.7907	    14.7705	    12.2528	    -6.7139	
    44.7311	    20.6451	    14.6866	    47.4167	     1.6785	    22.9111	     1.4267	     8.8959	     6.7139	   -11.3297	
    39.9475	    16.3651	    10.9100	    38.5208	    -2.7695	    16.0294	    -2.9373	     2.6016	     1.0071	   -16.1133	
    33.8211	    11.9171	     7.3853	    28.9536	    -6.8817	     9.2316	    -7.0496	    -3.6087	    -4.4479	   -20.7291	
    26.6037	     7.6370	     4.2801	    19.7220	   -10.1547	     3.0212	   -10.4904	    -9.3155	    -9.3994	   -24.8413	
    19.0506	     3.8605	     1.8463	    11.7493	   -12.5885	    -1.9302	   -13.2599	   -14.0152	   -13.5117	   -28.2822	
    11.7493	     0.9232	     0.2518	     5.7907	   -14.0152	    -5.3711	   -15.1901	   -17.5400	   -16.6168	   -30.7159	
     5.6229	    -1.0071	    -0.3357	     2.1820	   -14.4348	    -7.1335	   -16.2811	   -19.5541	   -18.5471	   -32.2266	
     1.2589	    -1.6785	    -0.0839	     1.1749	   -14.0152	    -7.1335	   -16.3651	   -19.9738	   -19.2184	   -32.6462	
    -1.0910	    -1.1749	     1.1749	     2.6016	   -12.6724	    -5.7068	   -15.4419	   -18.8828	   -18.6310	   -31.9748	
    -1.4267	     0.5035	     3.2730	     5.8746	   -10.6583	    -3.0212	   -13.6795	   -16.5329	   -16.7007	   -30.2963	
     0.1678	     3.0212	     5.8746	    10.6583	    -7.8888	     0.5035	   -11.0779	   -13.2599	   -13.7634	   -27.7786	
     3.1891	     6.2103	     8.8959	    16.2811	    -4.7836	     4.5319	    -7.9727	    -9.4833	   -10.1547	   -24.6735	
     7.2174	     9.5673	    11.9171	    21.9040	    -1.4267	     8.5602	    -4.6158	    -5.7068	    -6.2943	   -21.2326	
    11.7493	    12.6724	    14.4348	    26.8555	     1.5945	    12.0850	    -1.3428	    -2.3499	    -2.6016	   -17.9596	
    16.1972	    15.0223	    16.2811	    30.4642	     4.0283	    14.5187	     1.2589	     0.0000	     0.1678	   -15.3580	
    19.9738	    16.1972	    16.8686	    32.3105	     5.5389	    15.6937	     2.8534	     1.0071	     1.7624	   -13.7634	
    22.8271	    16.1133	    16.4490	    32.2266	     5.8746	    15.3580	     3.4409	     0.6714	     1.9302	   -13.4277	
    24.7574	    15.1062	    15.0223	    30.6320	     5.2872	    13.8474	     3.0212	    -0.8392	     0.9232	   -14.0991	
    26.0162	    13.5117	    13.2599	    27.6947	     4.0283	    11.4975	     2.0142	    -3.1052	    -1.0910	   -15.5258	
    27.0233	    12.0850	    11.5814	    23.9182	     2.7695	     8.8120	     0.7553	    -5.4550	    -3.4409	   -17.2882	
    28.0304	    11.1618	    10.5743	    19.8898	     1.7624	     6.2103	    -0.2518	    -7.5531	    -5.8746	   -18.9667	
    29.2892	    10.9940	    10.3226	    15.9454	     1.1749	     3.8605	    -0.9232	    -8.9798	    -8.0566	   -20.4773	
    30.7999	    11.5814	    10.7422	    12.1689	     1.0910	     1.8463	    -1.1749	    -9.7351	    -9.8190	   -21.5683	
    32.3105	    12.5885	    11.5814	     8.8120	     1.1749	     0.0839	    -1.1749	    -9.9030	   -11.4136	   -22.5754	
    33.4015	    13.7634	    12.4207	     5.7907	     1.2589	    -1.5945	    -1.1749	    -9.8190	   -12.7563	   -23.4985	
    33.9050	    14.6866	    13.0920	     3.2730	     1.0071	    -3.2730	    -1.3428	    -9.5673	   -14.0991	   -24.5056	
    33.6533	    15.2740	    13.4277	     1.2589	     0.5035	    -4.6997	    -1.6785	    -9.2316	   -15.1062	   -25.5127	
    32.5623	    15.5258	    13.5117	    -0.2518	    -0.0839	    -5.9586	    -2.0142	    -8.7280	   -15.6097	   -26.3519	
    30.8838	    15.3580	    13.4277	    -1.0071	    -0.6714	    -6.7978	    -2.3499	    -7.8888	   -15.2740	   -26.7715	
    28.8696	    15.0223	    13.2599	    -1.0910	    -1.0071	    -7.0496	    -2.4338	    -6.7139	   -13.9313	   -26.4359	
    26.8555	    14.6027	    13.0920	    -0.6714	    -1.0910	    -6.8817	    -2.3499	    -5.3711	   -11.5814	   -25.4288	
    24.9252	    14.0991	    13.0081	     0.1678	    -1.0071	    -6.2943	    -2.0142	    -4.1122	    -8.5602	   -23.7503	
    23.3307	    13.4277	    12.9242	     1.1749	    -0.8392	    -5.4550	    -1.5945	    -3.1891	    -5.6229	   -21.7361	
    21.8201	    12.5046	    12.5885	     2.0981	    -0.8392	    -4.7836	    -1.1749	    -3.0212	    -3.1052	   -19.7220	
    20.1416	    11.1618	    12.0010	     2.5177	    -1.2589	    -4.4479	    -1.1749	    -3.7766	    -1.6785	   -18.2114	
    18.2953	     9.3994	    10.9100	     2.3499	    -2.0142	    -4.6158	    -1.5106	    -5.4550	    -1.2589	   -17.4561	
    16.2811	     7.1335	     9.5673	     1.5106	    -3.2730	    -5.2872	    -2.3499	    -7.8049	    -1.8463	   -17.3721	
    14.3509	     4.9515	     8.2245	     0.4196	    -4.6158	    -6.1264	    -3.3569	   -10.4904	    -3.0212	   -17.9596	
    12.9242	     3.0212	     7.1335	    -0.7553	    -5.9586	    -6.7978	    -4.4479	   -13.0920	    -4.4479	   -18.9667	
    12.0850	     1.7624	     6.4621	    -1.5945	    -7.0496	    -7.2174	    -5.3711	   -15.2740	    -5.8746	   -20.1416	
    11.9171	     1.1749	     6.2943	    -1.9302	    -7.7209	    -7.0496	    -5.9586	   -16.9525	    -6.9656	   -21.3165	
    12.2528	     1.3428	     6.5460	    -1.6785	    -7.9727	    -6.4621	    -6.2103	   -17.9596	    -7.7209	   -22.4075	
    13.0081	     2.0981	     7.0496	    -0.7553	    -7.8049	    -5.4550	    -6.2103	   -18.2953	    -8.0566	   -23.2468	
    14.0152	     3.1891	     7.9727	     0.7553	    -7.2174	    -4.0283	    -5.8746	   -18.0435	    -8.1406	   -23.8342	
    15.0223	     4.5319	     9.1476	     2.7695	    -6.2943	    -2.3499	    -5.3711	   -17.3721	    -7.8888	   -24.0860	
    16.1133	     6.0425	    10.6583	     5.2032	    -4.9515	    -0.5035	    -4.5319	   -16.3651	    -7.3013	   -23.8342	
    17.3721	     7.6370	    12.5885	     7.7209	    -3.3569	     1.4267	    -3.4409	   -15.1901	    -6.3782	   -22.9950	
    18.9667	     9.2316	    14.7705	    10.3226	    -1.3428	     3.4409	    -2.0981	   -13.8474	    -5.0354	   -21.5683	
    20.9808	    10.8261	    17.0364	    12.6724	     0.7553	     5.3711	    -0.5875	   -12.5046	    -3.2730	   -19.5541	
    23.4985	    12.3367	    19.2184	    14.7705	     2.7695	     7.2174	     0.9232	   -11.1618	    -1.1749	   -17.2043	
    26.4359	    13.8474	    21.1487	    16.1972	     4.6997	     8.8120	     2.3499	    -9.8190	     1.0071	   -14.6027	
    29.5410	    15.0223	    22.6593	    16.8686	     6.2103	     9.9030	     3.5248	    -8.6441	     3.1052	   -12.0010	
    32.4783	    15.8615	    23.5825	    16.5329	     7.2174	    10.5743	     4.4479	    -7.7209	     4.9515	    -9.6512	
    34.9121	    16.1133	    23.8342	    15.2740	     7.6370	    10.6583	     4.8676	    -7.0496	     6.2103	    -7.7209	
    36.2549	    15.7776	    23.3307	    13.2599	     7.3853	    10.1547	     4.7836	    -6.7978	     6.8817	    -6.3782	
    36.0031	    14.5187	    22.1558	    10.4904	     6.3782	     9.0637	     3.9444	    -6.9656	     6.7978	    -5.7907	
    33.7372	    12.4207	    20.1416	     7.5531	     4.6997	     7.5531	     2.5177	    -7.5531	     6.0425	    -5.8746	
    29.4571	     9.4833	    17.6239	     4.6158	     2.6016	     5.8746	     0.6714	    -8.4763	     4.6997	    -6.5460	
    23.3307	     5.9586	    14.6027	     2.2659	     0.1678	     4.2801	    -1.3428	    -9.4833	     3.1052	    -7.5531	
    16.1972	     2.2659	    11.4136	     0.5875	    -2.3499	     3.0212	    -3.3569	   -10.4065	     1.3428	    -8.8120	
     8.8959	    -1.5106	     8.3084	    -0.2518	    -4.7836	     2.1820	    -5.2872	   -11.2457	    -0.3357	   -10.0708	
     2.1820	    -4.8676	     5.2872	    -0.3357	    -7.1335	     1.9302	    -7.1335	   -11.8332	    -1.8463	   -11.3297	
    -3.2730	    -7.7209	     2.6855	     0.1678	    -9.2316	     2.2659	    -8.8959	   -12.0850	    -3.0212	   -12.4207	
    -7.2174	    -9.9030	     0.4196	     1.1749	   -10.9100	     3.1891	   -10.4904	   -12.1689	    -3.8605	   -13.3438	
    -9.6512	   -11.4975	    -1.3428	     2.5177	   -12.1689	     4.4479	   -12.0010	   -12.0010	    -4.2801	   -14.0991	
   -10.8261	   -12.4207	    -2.6016	     4.2801	   -12.9242	     6.1264	   -13.1760	   -11.5814	    -4.3640	   -14.6027	
   -10.8261	   -12.6724	    -3.2730	     6.2943	   -13.1760	     8.2245	   -14.0152	   -10.8261	    -4.0283	   -14.6866	
    -9.8190	   -12.1689	    -3.4409	     8.6441	   -12.9242	    10.4904	   -14.3509	    -9.9030	    -3.3569	   -14.4348	
    -7.8049	   -11.1618	    -3.1052	    11.1618	   -12.1689	    12.9242	   -14.0991	    -8.7280	    -2.3499	   -13.8474	
    -4.8676	    -9.5673	    -2.3499	    13.5117	   -10.9940	    15.1062	   -13.2599	    -7.6370	    -1.1749	   -12.9242	
    -1.2589	    -7.8049	    -1.4267	    15.4419	    -9.5673	    16.7847	   -11.8332	    -6.7978	    -0.0839	   -11.7493	
     2.7695	    -5.9586	    -0.5875	    16.4490	    -7.9727	    17.7078	   -10.1547	    -6.3782	     1.0071	   -10.4065	
     7.0496	    -4.3640	     0.0839	    16.3651	    -6.4621	    17.4561	    -8.3923	    -6.6299	     1.5945	    -9.2316	
    11.1618	    -3.4409	     0.1678	    14.9384	    -5.2872	    15.9454	    -6.7978	    -7.4692	     1.6785	    -8.3923	
    14.7705	    -3.1052	    -0.2518	    12.2528	    -4.3640	    13.2599	    -5.3711	    -8.9798	     0.9232	    -8.0566	
    17.7917	    -3.4409	    -1.2589	     8.6441	    -3.9444	     9.6512	    -4.3640	   -10.9100	    -0.6714	    -8.3923	
    19.9738	    -4.1122	    -2.4338	     4.5319	    -3.7766	     5.5389	    -3.6087	   -13.0920	    -2.8534	    -9.3155	
    21.2326	    -4.8676	    -3.6087	     0.4196	    -3.7766	     1.2589	    -3.1052	   -15.1062	    -5.5389	   -10.6583	
    21.4844	    -5.5389	    -4.5319	    -3.1891	    -4.0283	    -2.6016	    -2.8534	   -16.7847	    -8.3923	   -12.3367	
    20.6451	    -6.0425	    -5.0354	    -5.8746	    -4.6158	    -5.9586	    -2.8534	   -17.9596	   -10.7422	   -13.9313	
    18.7149	    -6.4621	    -5.3711	    -7.4692	    -5.3711	    -8.4763	    -3.1052	   -18.4631	   -12.4207	   -15.3580	
    15.7776	    -6.9656	    -5.5389	    -7.8888	    -6.3782	   -10.1547	    -3.5248	   -18.5471	   -13.0920	   -16.3651	
    12.0010	    -7.6370	    -5.5389	    -7.2174	    -7.3853	   -10.8261	    -4.0283	   -18.0435	   -12.5046	   -16.7007	
     7.8049	    -8.4763	    -5.5389	    -5.4550	    -8.1406	   -10.4904	    -4.5319	   -17.1204	   -10.9940	   -16.4490	
     3.4409	    -9.4833	    -5.4550	    -2.8534	    -8.4763	    -9.3155	    -4.7836	   -16.0294	    -8.8120	   -15.6937	
    -0.6714	   -10.4904	    -5.2872	     0.3357	    -8.3923	    -7.4692	    -4.6158	   -14.6027	    -6.5460	   -14.4348	
    -4.2801	   -11.3297	    -5.2032	     3.8605	    -7.8888	    -5.1193	    -4.1962	   -13.0920	    -4.4479	   -13.0081	
    -7.1335	   -12.0850	    -5.2032	     7.5531	    -7.3013	    -2.5177	    -3.5248	   -11.4136	    -2.6855	   -11.5814	
    -9.0637	   -12.5046	    -5.4550	    10.9940	    -6.7978	     0.1678	    -2.6855	    -9.7351	    -1.3428	   -10.2386	
   -10.3226	   -12.8403	    -5.7907	    14.0152	    -6.5460	     2.4338	    -1.9302	    -8.0566	    -0.3357	    -9.1476	
   -10.9940	   -13.1760	    -6.2943	    16.4490	    -6.7139	     4.2801	    -1.2589	    -6.4621	     0.2518	    -8.2245	
   -11.3297	   -13.5956	    -6.8817	    18.0435	    -7.1335	     5.3711	    -0.8392	    -5.1193	     0.5035	    -7.6370	
   -11.4975	   -14.0991	    -7.7209	    18.8828	    -7.9727	     5.7907	    -0.6714	    -4.1122	     0.4196	    -7.3013	
   -11.3297	   -14.6866	    -8.5602	    18.7149	    -8.9798	     5.5389	    -0.6714	    -3.3569	     0.1678	    -7.0496	
   -10.9100	   -15.1901	    -9.3994	    17.8757	    -9.9030	     4.7836	    -0.7553	    -2.9373	    -0.1678	    -6.8817	
   -10.1547	   -15.4419	   -10.1547	    16.1133	   -10.7422	     3.6087	    -0.7553	    -2.6855	    -0.3357	    -6.5460	
    -9.1476	   -15.4419	   -10.5743	    13.6795	   -11.2457	     2.0142	    -0.6714	    -2.6855	    -0.5035	    -6.1264	
    -8.1406	   -15.1901	   -10.9100	    10.4065	   -11.5814	     0.1678	    -0.5035	    -3.0212	    -0.7553	    -5.7907	
    -7.3853	   -14.7705	   -11.0779	     6.4621	   -11.5814	    -1.9302	    -0.3357	    -4.0283	    -1.2589	    -5.7068	
    -7.0496	   -14.4348	   -11.1618	     2.1820	   -11.4975	    -4.1962	    -0.2518	    -5.6229	    -2.0981	    -5.8746	
    -7.1335	   -14.1830	   -11.1618	    -2.0981	   -11.2457	    -6.3782	    -0.1678	    -7.8049	    -3.3569	    -6.3782	
    -7.5531	   -13.9313	   -11.0779	    -6.0425	   -10.9940	    -8.3923	    -0.2518	   -10.4065	    -4.8676	    -7.2174	
    -8.2245	   -13.8474	   -10.9100	    -9.3155	   -10.7422	   -10.1547	    -0.3357	   -13.1760	    -6.5460	    -8.3923	
    -8.8959	   -13.8474	   -10.7422	   -11.7493	   -10.5743	   -11.5814	    -0.5035	   -15.8615	    -8.3084	    -9.7351	
    -9.4833	   -13.8474	   -10.4904	   -13.3438	   -10.4065	   -12.6724	    -0.7553	   -18.2114	    -9.9869	   -11.1618	
    -9.6512	   -13.7634	   -10.1547	   -14.0991	   -10.2386	   -13.3438	    -0.9232	   -19.8898	   -11.4975	   -12.6724	
    -9.3994	   -13.5956	    -9.7351	   -13.7634	    -9.9030	   -13.6795	    -1.0071	   -20.7291	   -12.5046	   -14.0152	
    -8.6441	   -13.0920	    -9.0637	   -12.5046	    -9.3994	   -13.5956	    -0.9232	   -20.7291	   -13.0081	   -14.9384	
    -7.3013	   -12.3367	    -8.2245	   -10.3226	    -8.6441	   -13.0920	    -0.7553	   -19.9738	   -12.9242	   -15.4419	
    -5.6229	   -11.3297	    -7.2174	    -7.4692	    -7.8049	   -12.1689	    -0.5875	   -18.6310	   -12.3367	   -15.4419	
    -3.6087	   -10.0708	    -6.2103	    -3.9444	    -6.9656	   -10.9100	    -0.3357	   -17.1204	   -11.4975	   -15.0223	
    -1.5945	    -8.8959	    -5.2032	    -0.2518	    -6.2103	    -9.3994	    -0.1678	   -15.5258	   -10.4904	   -14.1830	
     0.2518	    -7.7209	    -4.4479	     3.3569	    -5.7068	    -7.8049	    -0.0839	   -14.1830	    -9.3994	   -13.0920	
     1.6785	    -6.7978	    -3.9444	     6.6299	    -5.6229	    -6.2103	    -0.0839	   -13.3438	    -8.3923	   -11.9171	
     2.5177	    -6.0425	    -3.7766	     9.0637	    -5.7907	    -4.7836	    -0.0839	   -13.0920	    -7.6370	   -10.7422	
     2.6016	    -5.6229	    -3.8605	    10.4904	    -6.3782	    -3.6087	    -0.2518	   -13.4277	    -6.9656	    -9.7351	
     1.7624	    -5.5389	    -4.1122	    10.7422	    -7.0496	    -2.6016	    -0.4196	   -14.3509	    -6.6299	    -8.8120	
     0.3357	    -5.6229	    -4.3640	     9.8190	    -7.8049	    -2.0142	    -0.6714	   -15.6097	    -6.4621	    -8.1406	
    -1.5106	    -5.8746	    -4.4479	     7.8888	    -8.3923	    -1.6785	    -0.9232	   -16.9525	    -6.4621	    -7.7209	
    -3.5248	    -6.2103	    -4.2801	     5.2872	    -8.8959	    -1.6785	    -1.2589	   -18.2114	    -6.6299	    -7.5531	
    -5.3711	    -6.4621	    -3.9444	     2.1820	    -9.3155	    -1.9302	    -1.6785	   -19.2184	    -6.9656	    -7.6370	
    -6.9656	    -6.7978	    -3.5248	    -0.9232	    -9.5673	    -2.3499	    -2.2659	   -19.9738	    -7.5531	    -8.0566	
    -8.1406	    -7.2174	    -3.1052	    -3.9444	    -9.9030	    -2.7695	    -3.0212	   -20.3934	    -8.3084	    -8.6441	
    -8.8120	    -7.4692	    -2.6855	    -6.3782	   -10.2386	    -3.1891	    -3.9444	   -20.5612	    -9.2316	    -9.5673	
    -8.8120	    -7.5531	    -2.2659	    -8.2245	   -10.4065	    -3.1891	    -4.9515	   -20.3934	   -10.2386	   -10.5743	
    -8.0566	    -7.3853	    -1.8463	    -9.0637	   -10.5743	    -2.8534	    -5.7907	   -19.9738	   -11.4136	   -11.6653	
    -6.6299	    -6.9656	    -1.4267	    -8.8120	   -10.4904	    -1.9302	    -6.4621	   -19.3863	   -12.7563	   -12.8403	
    -4.7836	    -6.2103	    -1.0071	    -7.4692	   -10.2386	    -0.4196	    -6.8817	   -18.7149	   -14.0152	   -13.8474	
    -2.7695	    -5.4550	    -0.5875	    -5.2872	    -9.8190	     1.4267	    -7.0496	   -18.1274	   -15.1062	   -14.6027	
    -0.9232	    -4.8676	    -0.2518	    -2.6855	    -9.3155	     3.3569	    -6.8817	   -17.7078	   -15.7776	   -15.0223	
     0.5035	    -4.4479	    -0.0839	    -0.1678	    -8.7280	     5.1193	    -6.3782	   -17.5400	   -15.6937	   -14.8544	
     1.1749	    -4.3640	    -0.0839	     1.5106	    -8.1406	     6.0425	    -5.7068	   -17.7917	   -14.9384	   -14.1830	
     1.0071	    -4.7836	    -0.2518	     1.6785	    -7.4692	     6.0425	    -4.7836	   -18.3792	   -13.5117	   -13.1760	
     0.0000	    -5.7907	    -0.6714	     0.0839	    -6.8817	     4.6997	    -3.8605	   -19.3863	   -11.9171	   -12.0010	
    -1.8463	    -7.1335	    -1.3428	    -3.0212	    -6.3782	     2.2659	    -2.9373	   -20.5612	   -10.2386	   -10.7422	
    -4.1122	    -8.8120	    -2.1820	    -7.3013	    -5.9586	    -1.0910	    -2.0142	   -21.8201	    -8.8120	    -9.7351	
    -6.4621	   -10.4904	    -2.9373	   -12.0850	    -5.6229	    -4.7836	    -1.2589	   -22.9950	    -7.6370	    -8.8959	
    -8.6441	   -11.9171	    -3.7766	   -16.6168	    -5.4550	    -8.4763	    -0.8392	   -23.9182	    -6.6299	    -8.3084	
   -10.4065	   -13.1760	    -4.5319	   -20.6451	    -5.4550	   -11.6653	    -0.6714	   -24.5056	    -5.7907	    -7.9727	
   -11.6653	   -14.0991	    -5.3711	   -23.6664	    -5.5389	   -14.1830	    -0.7553	   -24.6735	    -5.1193	    -7.8049	
   -12.4207	   -14.6866	    -6.2103	   -25.6805	    -5.8746	   -15.9454	    -1.1749	   -24.5056	    -4.6158	    -7.7209	
   -12.6724	   -15.0223	    -6.9656	   -26.6037	    -6.1264	   -16.8686	    -1.7624	   -23.9182	    -4.2801	    -7.8888	
   -12.6724	   -15.1901	    -7.5531	   -26.6037	    -6.2943	   -17.1204	    -2.1820	   -22.9950	    -4.1122	    -8.0566	
   -12.2528	   -15.1062	    -7.8049	   -25.8484	    -6.4621	   -16.7007	    -2.6016	   -21.7361	    -4.1962	    -8.3084	
   -11.5814	   -14.8544	    -7.6370	   -24.5056	    -6.3782	   -15.8615	    -2.8534	   -20.3094	    -4.5319	    -8.7280	
   -10.4904	   -14.3509	    -7.0496	   -22.7432	    -6.2943	   -14.7705	    -2.9373	   -18.7988	    -5.1193	    -9.1476	
    -9.0637	   -13.5956	    -6.1264	   -20.8130	    -6.2103	   -13.5117	    -2.8534	   -17.3721	    -5.7068	    -9.5673	
[Epoch Header]
[Trial Type]	11
[Accept]	1
[Correct]	0
[RT]	 0.000
[Resp]	0
[Epoch Data]
   -14.0152	   -15.3580	   -21.7361	   -30.2124	    -5.6229	   -14.6027	    -7.8888	   -16.3651	    -3.6087	    -2.0142	
   -14.2670	   -15.4419	   -21.9040	   -32.5623	    -6.3782	   -15.1062	    -7.3853	   -16.9525	    -2.6016	    -1.2589	
   -14.3509	   -15.1901	   -21.4844	   -33.9050	    -6.7139	   -14.9384	    -6.7139	   -16.7007	    -0.5875	     0.0839	
   -14.3509	   -14.4348	   -20.4773	   -33.9050	    -6.5460	   -14.0991	    -6.0425	   -15.6937	     2.2659	     1.7624	
   -14.2670	   -13.4277	   -19.1345	   -32.4783	    -5.9586	   -12.4207	    -5.2872	   -14.0991	     5.2872	     3.6087	
   -14.0152	   -12.0850	   -17.5400	   -29.6249	    -5.0354	   -10.1547	    -4.5319	   -12.1689	     8.2245	     5.2872	
   -13.5956	   -10.5743	   -15.8615	   -25.7645	    -3.7766	    -7.4692	    -3.8605	    -9.9030	    10.6583	     6.6299	
   -12.8403	    -8.8959	   -14.1830	   -21.2326	    -2.4338	    -4.3640	    -3.2730	    -7.5531	    12.5885	     7.7209	
   -11.8332	    -7.1335	   -12.6724	   -16.3651	    -1.0071	    -1.2589	    -2.7695	    -5.2032	    14.0991	     8.4763	
   -10.4904	    -5.2872	   -11.3297	   -11.4975	     0.5035	     1.8463	    -2.1820	    -2.8534	    15.3580	     8.9798	
    -8.7280	    -3.2730	    -9.9030	    -6.8817	     2.0142	     4.7836	    -1.5106	    -0.5875	    16.3651	     9.3994	
    -6.7139	    -1.1749	    -8.5602	    -2.7695	     3.5248	     7.3853	    -0.8392	     1.5945	    17.2882	     9.6512	
    -4.6158	     0.9232	    -7.2174	     0.5035	     4.8676	     9.3994	    -0.2518	     3.3569	    18.0435	     9.7351	
    -2.6855	     2.6016	    -6.1264	     2.5177	     5.7907	    10.5743	     0.0000	     4.3640	    18.3792	     9.4833	
    -1.2589	     3.8605	    -5.3711	     3.1891	     6.1264	    10.5743	    -0.1678	     4.4479	    18.1274	     8.8959	
    -0.4196	     4.5319	    -5.1193	     2.2659	     5.8746	     9.4833	    -0.7553	     3.5248	    17.3721	     7.8049	
    -0.2518	     4.4479	    -5.3711	     0.0000	     5.1193	     7.3013	    -1.5945	     1.8463	    16.1133	     6.3782	
    -0.6714	     3.7766	    -5.9586	    -3.1052	     4.1122	     4.3640	    -2.4338	    -0.5035	    14.5187	     4.8676	
    -1.5106	     2.7695	    -6.7978	    -6.5460	     3.0212	     1.0071	    -3.1052	    -2.9373	    12.8403	     3.2730	
    -2.4338	     1.5945	    -7.8049	    -9.9869	     2.0981	    -2.3499	    -3.5248	    -5.4550	    11.2457	     1.9302	
    -3.2730	     0.5875	    -8.6441	   -13.0081	     1.2589	    -5.4550	    -3.6087	    -7.7209	     9.8190	     0.8392	
    -3.6926	    -0.2518	    -9.3155	   -15.4419	     0.5035	    -8.3084	    -3.6087	    -9.7351	     8.6441	     0.0839	
    -3.3569	    -0.5875	    -9.7351	   -17.2043	    -0.0839	   -10.6583	    -3.4409	   -11.2457	     7.6370	    -0.5035	
    -2.3499	    -0.5875	    -9.9030	   -18.1274	    -0.5875	   -12.5885	    -3.4409	   -12.2528	     6.8817	    -0.9232	
    -0.5875	     0.0000	    -9.6512	   -18.2953	    -0.9232	   -13.9313	    -3.4409	   -12.7563	     6.2103	    -1.1749	
     1.9302	     0.9232	    -9.0637	   -17.7078	    -1.0071	   -14.8544	    -3.6087	   -12.5885	     5.7068	    -1.4267	
     4.9515	     2.1820	    -8.0566	   -16.6168	    -0.7553	   -15.3580	    -3.7766	   -11.9171	     5.1193	    -1.5945	
     8.2245	     3.6926	    -6.7139	   -15.2740	    -0.0839	   -15.5258	    -4.1122	   -10.8261	     4.5319	    -1.9302	
    11.4975	     5.2032	    -5.0354	   -13.8474	     0.7553	   -15.5258	    -4.6158	    -9.3994	     3.6926	    -2.4338	
    14.3509	     6.4621	    -3.3569	   -12.5885	     1.7624	   -15.3580	    -5.1193	    -7.7209	     2.7695	    -3.1891	
    16.4490	     7.3853	    -1.6785	   -11.5814	     2.7695	   -14.9384	    -5.7907	    -6.0425	     1.6785	    -4.0283	
    17.4561	     7.8049	    -0.2518	   -10.6583	     3.6087	   -14.3509	    -6.5460	    -4.3640	     0.5875	    -4.8676	
    17.1204	     7.5531	     1.0071	    -9.6512	     4.3640	   -13.2599	    -7.3013	    -2.6855	    -0.2518	    -5.4550	
    15.5258	     6.7978	     1.8463	    -8.1406	     4.9515	   -11.5814	    -7.9727	    -1.1749	    -0.8392	    -5.7907	
    12.9242	     5.6229	     2.5177	    -6.0425	     5.3711	    -9.2316	    -8.4763	     0.2518	    -1.0071	    -5.6229	
     9.7351	     4.2801	     2.8534	    -3.1891	     5.4550	    -6.2943	    -8.8959	     1.5106	    -1.0071	    -5.2872	
     6.2943	     2.8534	     2.8534	     0.1678	     5.2032	    -2.9373	    -9.2316	     2.6016	    -0.7553	    -4.7836	
     3.1891	     1.4267	     2.6016	     3.8605	     4.5319	     0.4196	    -9.6512	     3.4409	    -0.2518	    -4.2801	
     0.6714	    -0.0839	     1.8463	     7.3853	     3.3569	     3.6087	   -10.1547	     3.9444	     0.4196	    -3.8605	
    -1.3428	    -1.5945	     0.7553	    10.5743	     1.8463	     6.2103	   -10.9100	     4.2801	     1.5106	    -3.5248	
    -2.6016	    -3.1052	    -0.5875	    13.1760	     0.0839	     8.2245	   -11.7493	     4.1962	     2.8534	    -3.2730	
    -3.1891	    -4.5319	    -2.0981	    15.0223	    -1.5945	     9.6512	   -12.5885	     3.8605	     4.3640	    -3.0212	
    -3.0212	    -5.7068	    -3.5248	    16.1972	    -3.1052	    10.4065	   -13.2599	     3.3569	     5.8746	    -2.6855	
    -1.9302	    -6.3782	    -4.8676	    16.7007	    -4.2801	    10.7422	   -13.6795	     2.6855	     7.3013	    -2.3499	
     0.0839	    -6.3782	    -5.9586	    16.7847	    -4.8676	    10.8261	   -13.6795	     2.0981	     8.4763	    -1.9302	
     2.9373	    -5.7068	    -6.6299	    16.7007	    -4.9515	    10.8261	   -13.2599	     1.6785	     9.5673	    -1.3428	
     6.5460	    -4.3640	    -6.8817	    16.5329	    -4.5319	    10.9100	   -12.4207	     1.5106	    10.7422	    -0.5875	
    10.4065	    -2.6855	    -6.6299	    16.3651	    -3.5248	    11.1618	   -11.2457	     1.5945	    11.9171	     0.3357	
    14.2670	    -0.7553	    -5.8746	    16.2811	    -2.0981	    11.5814	    -9.9030	     1.8463	    13.2599	     1.3428	
    17.7078	     1.0910	    -4.7836	    16.1972	    -0.4196	    12.0850	    -8.4763	     2.2659	    14.6027	     2.4338	
    20.3934	     2.6016	    -3.4409	    15.9454	     1.3428	    12.6724	    -7.1335	     2.6855	    15.8615	     3.4409	
    22.2397	     3.7766	    -2.2659	    15.4419	     3.0212	    13.0920	    -5.9586	     3.1891	    16.9525	     4.2801	
    23.1628	     4.4479	    -1.3428	    14.8544	     4.4479	    13.4277	    -5.0354	     3.6087	    17.6239	     4.9515	
    23.1628	     4.6158	    -0.8392	    14.1830	     5.2872	    13.6795	    -4.3640	     3.8605	    17.8757	     5.4550	
    22.2397	     4.4479	    -0.8392	    13.6795	     5.4550	    13.7634	    -4.0283	     4.0283	    17.7078	     5.7907	
    20.3094	     3.7766	    -1.4267	    13.5956	     4.7836	    13.9313	    -4.0283	     3.8605	    17.0364	     5.8746	
    17.6239	     2.9373	    -2.3499	    14.0991	     3.5248	    14.1830	    -4.1122	     3.6087	    15.8615	     6.0425	
    14.3509	     2.0981	    -3.4409	    15.3580	     2.0981	    14.6866	    -4.1962	     3.4409	    14.5187	     6.1264	
    11.0779	     1.4267	    -4.4479	    17.2882	     0.7553	    15.4419	    -4.0283	     3.3569	    13.2599	     6.4621	
     8.0566	     1.1749	    -5.0354	    19.8898	     0.0000	    16.3651	    -3.3569	     3.6087	    12.1689	     6.9656	
     5.4550	     1.2589	    -5.1193	    22.5754	    -0.1678	    17.4561	    -2.3499	     4.1122	    11.4136	     7.5531	
     3.3569	     1.5945	    -5.0354	    25.0092	     0.1678	    18.2953	    -1.0910	     4.6997	    10.9940	     7.9727	
     1.5106	     1.8463	    -4.7836	    26.5198	     0.7553	    18.7149	     0.1678	     4.9515	    10.7422	     8.1406	
    -0.0839	     1.9302	    -4.6158	    26.8555	     1.3428	    18.3792	     1.0910	     4.7836	    10.4065	     7.8049	
    -1.4267	     1.7624	    -4.6158	    26.0162	     1.7624	    17.4561	     1.6785	     3.9444	     9.9030	     6.9656	
    -2.4338	     1.2589	    -4.7836	    24.3378	     2.0142	    15.8615	     1.9302	     2.5177	     9.2316	     5.7907	
    -2.9373	     0.6714	    -5.2032	    22.1558	     2.0142	    14.0152	     1.7624	     0.7553	     8.3923	     4.3640	
    -2.9373	     0.0000	    -5.7907	    19.8898	     1.7624	    12.0010	     1.2589	    -1.2589	     7.5531	     2.6855	
    -2.2659	    -0.5875	    -6.3782	    17.9596	     1.3428	    10.1547	     0.5875	    -3.3569	     6.5460	     1.0910	
    -1.1749	    -0.9232	    -6.9656	    16.4490	     0.9232	     8.5602	    -0.1678	    -5.3711	     5.7068	    -0.5035	
     0.3357	    -1.0910	    -7.3013	    15.4419	     0.6714	     7.3013	    -0.9232	    -7.1335	     4.9515	    -1.7624	
     1.8463	    -1.0910	    -7.4692	    14.9384	     0.6714	     6.3782	    -1.4267	    -8.5602	     4.3640	    -2.7695	
     3.0212	    -1.0910	    -7.4692	    14.6866	     0.8392	     5.7068	    -1.5945	    -9.6512	     4.0283	    -3.2730	
     3.4409	    -1.4267	    -7.3853	    14.6027	     1.1749	     5.1193	    -1.5945	   -10.4065	     3.8605	    -3.4409	
     2.6855	    -2.0981	    -7.3853	    14.3509	     1.3428	     4.3640	    -1.5106	   -10.9100	     3.6087	    -3.3569	
     0.7553	    -3.3569	    -7.6370	    13.6795	     1.3428	     3.2730	    -1.4267	   -11.4136	     3.1052	    -3.2730	
    -2.4338	    -5.2032	    -8.3923	    12.3367	     0.8392	     1.4267	    -1.6785	   -12.0850	     2.1820	    -3.3569	
    -6.2943	    -7.4692	    -9.7351	    10.1547	    -0.2518	    -1.1749	    -2.2659	   -13.1760	     0.7553	    -3.7766	
   -10.4065	   -10.0708	   -11.4975	     7.1335	    -1.8463	    -4.6158	    -3.2730	   -14.9384	    -1.4267	    -4.6997	
   -14.1830	   -12.7563	   -13.6795	     3.2730	    -3.9444	    -8.8959	    -4.6997	   -17.1204	    -4.1122	    -6.0425	
   -17.2043	   -15.3580	   -16.1133	    -1.0910	    -6.2943	   -13.5117	    -6.3782	   -19.5541	    -7.1335	    -7.7209	
   -19.3863	   -17.6239	   -18.4631	    -5.6229	    -8.6441	   -18.2114	    -7.9727	   -22.0718	   -10.4065	    -9.5673	
   -20.4773	   -19.5541	   -20.5612	    -9.9030	   -10.6583	   -22.4915	    -9.4833	   -24.5056	   -13.5117	   -11.3297	
   -20.6451	   -20.8969	   -22.3236	   -13.4277	   -12.3367	   -26.0162	   -10.5743	   -26.5198	   -16.1972	   -12.9242	
   -19.9738	   -21.7361	   -23.4985	   -15.9454	   -13.4277	   -28.5339	   -11.3297	   -28.0304	   -18.3792	   -14.1830	
   -18.5471	   -22.0718	   -24.2538	   -17.3721	   -14.0152	   -30.0446	   -11.5814	   -28.9536	   -19.5541	   -15.0223	
   -16.7007	   -21.8201	   -24.4217	   -17.6239	   -14.0152	   -30.5481	   -11.4975	   -29.1214	   -19.7220	   -15.3580	
   -14.3509	   -21.2326	   -23.9182	   -16.8686	   -13.5117	   -30.1285	   -10.9940	   -28.3661	   -18.5471	   -15.1062	
   -11.6653	   -20.0577	   -22.8271	   -15.1901	   -12.4207	   -28.9536	    -9.9869	   -26.6876	   -16.1972	   -14.3509	
    -8.7280	   -18.4631	   -21.1487	   -12.7563	   -10.8261	   -27.1912	    -8.6441	   -24.1699	   -12.8403	   -13.0920	
    -5.7068	   -16.5329	   -18.9667	    -9.9030	    -8.7280	   -25.0931	    -7.0496	   -21.1487	    -8.9798	   -11.4975	
    -2.6016	   -14.2670	   -16.6168	    -6.9656	    -6.3782	   -22.9950	    -5.2872	   -17.8757	    -5.0354	    -9.9030	
     0.0839	   -12.0850	   -14.0991	    -4.0283	    -3.8605	   -20.9808	    -3.5248	   -14.6027	    -1.4267	    -8.2245	
     2.0142	    -9.9869	   -11.8332	    -1.3428	    -1.5106	   -19.3024	    -1.8463	   -11.6653	     1.6785	    -6.7139	
     3.0212	    -8.3084	    -9.9030	     0.9232	     0.5875	   -17.9596	    -0.4196	    -9.0637	     4.1962	    -5.2872	
     2.8534	    -7.1335	    -8.5602	     2.8534	     2.2659	   -16.9525	     0.5875	    -6.9656	     6.1264	    -4.0283	
     1.6785	    -6.5460	    -7.8049	     4.3640	     3.3569	   -16.3651	     1.3428	    -5.4550	     7.3853	    -3.0212	
    -0.3357	    -6.4621	    -7.3853	     5.4550	     3.9444	   -16.0294	     1.6785	    -4.4479	     8.1406	    -2.1820	
    -2.6855	    -6.5460	    -7.2174	     6.2103	     4.1962	   -15.8615	     1.8463	    -3.6926	     8.3923	    -1.3428	
    -5.0354	    -6.6299	    -6.8817	     6.6299	     4.2801	   -15.7776	     1.7624	    -3.1891	     8.3923	    -0.6714	
    -7.2174	    -6.6299	    -6.3782	     6.6299	     4.1962	   -15.7776	     1.7624	    -2.9373	     8.2245	     0.1678	
    -8.9798	    -6.4621	    -5.6229	     6.0425	     4.1122	   -15.8615	     1.5945	    -2.7695	     8.0566	     0.9232	
   -10.3226	    -6.2103	    -4.6158	     4.8676	     3.9444	   -16.0294	     1.2589	    -2.8534	     7.8049	     1.6785	
   -11.1618	    -5.7907	    -3.6087	     3.2730	     3.6926	   -16.2811	     0.7553	    -3.2730	     7.6370	     2.1820	
   -11.2457	    -5.4550	    -2.6855	     1.2589	     3.2730	   -16.5329	     0.0839	    -3.9444	     7.4692	     2.4338	
   -10.7422	    -5.0354	    -1.8463	    -0.7553	     2.7695	   -16.8686	    -0.7553	    -4.8676	     7.3013	     2.3499	
    -9.3994	    -4.6997	    -1.3428	    -2.4338	     2.0981	   -17.0364	    -1.7624	    -6.0425	     7.2174	     1.8463	
    -7.4692	    -4.4479	    -1.1749	    -3.4409	     1.3428	   -16.8686	    -2.8534	    -7.2174	     7.0496	     1.0910	
    -5.0354	    -4.2801	    -1.2589	    -3.6087	     0.5035	   -16.4490	    -4.0283	    -8.5602	     6.9656	    -0.0839	
    -2.1820	    -4.1122	    -1.4267	    -2.8534	    -0.3357	   -15.6097	    -5.1193	    -9.6512	     6.7139	    -1.5106	
     1.0910	    -3.7766	    -1.4267	    -1.1749	    -0.8392	   -14.2670	    -6.0425	   -10.5743	     6.6299	    -2.8534	
     4.6158	    -2.9373	    -0.9232	     1.2589	    -0.9232	   -12.5046	    -6.6299	   -11.0779	     6.7139	    -3.9444	
     8.4763	    -1.5106	     0.1678	     4.4479	    -0.4196	   -10.3226	    -6.7139	   -11.0779	     7.2174	    -4.5319	
    12.5046	     0.5035	     1.7624	     8.1406	     0.6714	    -7.7209	    -6.1264	   -10.4904	     8.1406	    -4.3640	
    16.7007	     2.9373	     3.6926	    12.1689	     2.5177	    -4.8676	    -5.0354	    -9.3994	     9.4833	    -3.4409	
    20.8969	     5.7907	     5.9586	    16.3651	     4.8676	    -1.8463	    -3.2730	    -7.8888	    11.2457	    -1.7624	
    24.9252	     8.7280	     8.1406	    20.4773	     7.6370	     1.1749	    -1.1749	    -5.9586	    13.2599	     0.5875	
    28.4500	    11.5814	    10.1547	    24.0860	    10.4904	     3.8605	     1.1749	    -3.8605	    15.4419	     3.2730	
    31.2195	    14.0991	    11.7493	    26.6876	    13.2599	     5.8746	     3.5248	    -1.9302	    17.3721	     5.9586	
    32.8979	    15.8615	    12.6724	    27.8625	    15.5258	     7.0496	     5.5389	    -0.3357	    19.0506	     8.4763	
    33.4854	    16.8686	    12.7563	    27.2751	    17.0364	     7.1335	     6.9656	     0.5875	    20.0577	    10.4904	
    32.8979	    16.8686	    12.0010	    25.0092	    17.6239	     6.0425	     7.7209	     0.5875	    20.3094	    11.8332	
    31.3034	    16.0294	    10.4065	    21.1487	    17.2882	     3.8605	     7.6370	    -0.2518	    19.6381	    12.3367	
    28.6179	    14.2670	     8.1406	    16.1133	    15.8615	     0.8392	     6.7139	    -2.1820	    17.8757	    11.8332	
    25.0092	    11.8332	     5.2032	    10.3226	    13.5117	    -2.7695	     4.9515	    -4.8676	    15.1062	    10.3226	
    20.5612	     8.8120	     1.8463	     4.3640	    10.4904	    -6.7139	     2.5177	    -8.3084	    11.4975	     7.8888	
    15.4419	     5.6229	    -1.7624	    -1.0910	     7.0496	   -10.4065	    -0.2518	   -12.0010	     7.3013	     4.6997	
    10.1547	     2.5177	    -5.2872	    -5.4550	     3.6087	   -13.4277	    -3.0212	   -15.4419	     3.1052	     1.1749	
     5.2032	    -0.0839	    -8.2245	    -8.3084	     0.5035	   -15.1901	    -5.3711	   -18.1274	    -0.6714	    -2.1820	
     1.0071	    -1.9302	   -10.4904	    -9.3994	    -1.7624	   -15.6097	    -6.9656	   -19.7220	    -3.6087	    -5.0354	
    -2.2659	    -2.9373	   -11.6653	    -8.5602	    -3.1052	   -14.4348	    -7.8049	   -20.0577	    -5.5389	    -7.2174	
    -4.5319	    -3.1891	   -12.0010	    -6.0425	    -3.5248	   -12.0010	    -7.8049	   -19.1345	    -6.2943	    -8.5602	
    -5.8746	    -3.1052	   -11.5814	    -2.3499	    -3.0212	    -8.5602	    -7.2174	   -17.2043	    -5.8746	    -9.0637	
    -6.7139	    -2.7695	   -10.7422	     2.0981	    -2.0981	    -4.6997	    -6.3782	   -14.5187	    -4.4479	    -8.9798	
    -7.3013	    -2.7695	   -10.0708	     6.4621	    -1.0910	    -1.0071	    -5.5389	   -11.5814	    -2.1820	    -8.3923	
    -7.8888	    -3.1052	    -9.7351	    10.1547	    -0.3357	     2.0981	    -5.0354	    -8.7280	     0.2518	    -7.5531	
    -8.6441	    -4.0283	   -10.0708	    12.7563	     0.0839	     4.1962	    -4.9515	    -6.3782	     2.6016	    -6.8817	
    -9.6512	    -5.2872	   -10.8261	    13.8474	     0.1678	     5.0354	    -5.2032	    -4.7836	     4.3640	    -6.4621	
   -10.7422	    -6.7139	   -12.0010	    13.2599	     0.0000	     4.5319	    -5.6229	    -3.9444	     5.2872	    -6.1264	
   -11.8332	    -8.0566	   -13.1760	    11.1618	    -0.1678	     2.9373	    -5.9586	    -3.7766	     5.3711	    -5.9586	
   -12.5046	    -9.0637	   -14.2670	     7.6370	    -0.1678	     0.3357	    -6.1264	    -4.1962	     4.8676	    -5.8746	
   -12.6724	    -9.5673	   -15.0223	     3.1052	     0.1678	    -2.8534	    -5.9586	    -4.9515	     3.9444	    -5.6229	
   -12.1689	    -9.4833	   -15.2740	    -1.7624	     0.8392	    -6.2103	    -5.2872	    -5.9586	     2.8534	    -5.2032	
   -10.7422	    -8.6441	   -14.8544	    -6.4621	     2.0981	    -9.1476	    -4.1122	    -6.7978	     1.8463	    -4.5319	
    -8.3084	    -7.1335	   -13.5956	   -10.1547	     3.7766	   -11.2457	    -2.5177	    -7.4692	     1.0910	    -3.4409	
    -5.0354	    -4.8676	   -11.4975	   -12.4207	     5.9586	   -12.0850	    -0.5035	    -7.7209	     0.7553	    -2.0142	
    -1.0071	    -2.0981	    -8.7280	   -13.1760	     8.3084	   -11.6653	     1.6785	    -7.4692	     0.9232	    -0.5035	
     3.6087	     1.0071	    -5.6229	   -12.4207	    10.6583	    -9.9869	     3.6926	    -6.6299	     1.3428	     1.1749	
     8.6441	     4.1962	    -2.2659	   -10.3226	    12.8403	    -7.4692	     5.4550	    -5.2872	     2.0981	     2.7695	
    13.6795	     7.3853	     0.9232	    -7.3853	    14.6027	    -4.3640	     6.7978	    -3.6087	     2.8534	     4.1962	
    18.5471	    10.4065	     3.7766	    -3.7766	    16.1133	    -1.0071	     7.8888	    -1.6785	     3.6926	     5.4550	
    22.9111	    13.1760	     6.1264	     0.1678	    17.2882	     2.4338	     8.7280	     0.4196	     4.5319	     6.5460	
    26.3519	    15.6097	     7.9727	     4.1122	    18.2114	     5.6229	     9.4833	     2.5177	     5.4550	     7.4692	
    28.1982	    17.4561	     8.9798	     7.7209	    18.7988	     8.3084	     9.9869	     4.4479	     6.2943	     8.0566	
    28.1982	    18.2114	     9.0637	    10.4904	    18.6310	     9.9869	     9.9869	     5.9586	     6.7139	     8.1406	
    25.9323	    17.5400	     7.8888	    12.0850	    17.4561	    10.4904	     9.1476	     6.6299	     6.4621	     7.3853	
    21.5683	    15.4419	     5.5389	    12.1689	    15.1062	     9.5673	     7.3013	     6.2103	     5.2872	     5.8746	
    15.8615	    12.0010	     2.0142	    10.9100	    11.8332	     7.3013	     4.7836	     4.9515	     3.4409	     3.6087	
     9.7351	     7.9727	    -1.9302	     8.5602	     8.2245	     4.2801	     1.9302	     3.1052	     1.2589	     1.0910	
     4.1122	     3.9444	    -5.8746	     5.4550	     4.7836	     0.9232	    -0.7553	     1.0071	    -0.7553	    -1.2589	
    -0.2518	     0.3357	    -9.3155	     2.0142	     2.0981	    -2.5177	    -2.7695	    -0.9232	    -2.2659	    -3.0212	
    -3.1891	    -2.5177	   -12.0010	    -1.6785	     0.2518	    -5.6229	    -4.0283	    -2.6016	    -3.1891	    -4.1122	
    -4.5319	    -4.4479	   -13.9313	    -5.2872	    -0.6714	    -8.3084	    -4.6158	    -3.9444	    -3.4409	    -4.6158	
    -4.6997	    -5.5389	   -15.1901	    -8.5602	    -0.9232	   -10.4065	    -4.6997	    -5.1193	    -3.3569	    -4.5319	
    -3.9444	    -6.0425	   -16.0294	   -11.1618	    -0.6714	   -12.0010	    -4.3640	    -6.0425	    -3.0212	    -4.1962	
    -3.0212	    -6.2103	   -16.5329	   -12.9242	    -0.0839	   -12.9242	    -3.9444	    -6.8817	    -2.7695	    -3.6926	
    -2.1820	    -6.2943	   -16.9525	   -13.7634	     0.5035	   -13.4277	    -3.6926	    -7.6370	    -2.6016	    -3.3569	
    -1.8463	    -6.4621	   -17.3721	   -13.8474	     1.0071	   -13.5956	    -3.6087	    -8.3923	    -2.6855	    -3.1052	
    -2.1820	    -6.8817	   -17.8757	   -13.1760	     1.2589	   -13.5117	    -3.7766	    -9.0637	    -3.0212	    -3.0212	
    -3.1052	    -7.5531	   -18.4631	   -12.0010	     1.1749	   -13.2599	    -4.2801	    -9.6512	    -3.6926	    -3.1891	
    -4.2801	    -8.3084	   -18.9667	   -10.5743	     1.0071	   -13.0081	    -4.9515	   -10.0708	    -4.4479	    -3.4409	
    -5.3711	    -8.9798	   -19.3024	    -8.8120	     0.5875	   -12.6724	    -5.6229	   -10.2386	    -5.2872	    -3.6087	
    -6.2103	    -9.4833	   -19.3024	    -6.8817	     0.2518	   -12.3367	    -6.2103	   -10.0708	    -6.1264	    -3.7766	
    -6.4621	    -9.7351	   -18.9667	    -4.6997	     0.0000	   -11.7493	    -6.5460	    -9.3994	    -6.7978	    -3.8605	
    -6.2103	    -9.6512	   -18.2114	    -2.3499	    -0.1678	   -10.9940	    -6.5460	    -8.3084	    -7.2174	    -3.7766	
    -5.3711	    -9.1476	   -17.0364	     0.3357	     0.0000	    -9.9869	    -6.2103	    -6.7139	    -7.4692	    -3.4409	
    -4.1122	    -8.3084	   -15.6937	     3.2730	     0.4196	    -8.7280	    -5.5389	    -4.7836	    -7.3853	    -2.9373	
    -2.6855	    -7.2174	   -14.1830	     6.4621	     1.0071	    -7.2174	    -4.4479	    -2.7695	    -7.1335	    -2.1820	
    -1.1749	    -6.0425	   -12.7563	     9.7351	     1.7624	    -5.5389	    -3.2730	    -0.7553	    -6.7139	    -1.2589	
     0.0839	    -4.9515	   -11.5814	    12.8403	     2.3499	    -3.9444	    -2.1820	     0.9232	    -6.4621	    -0.2518	
     0.8392	    -4.1962	   -10.9940	    15.5258	     2.6855	    -2.7695	    -1.3428	     2.0981	    -6.5460	     0.4196	
     0.8392	    -4.0283	   -11.0779	    17.5400	     2.5177	    -2.0142	    -1.0071	     2.4338	    -7.2174	     0.5035	
     0.1678	    -4.5319	   -11.9171	    18.7988	     1.8463	    -2.0142	    -1.2589	     2.0142	    -8.5602	    -0.0839	
    -1.1749	    -5.6229	   -13.3438	    19.1345	     0.6714	    -2.6855	    -2.0981	     0.7553	   -10.5743	    -1.4267	
    -2.9373	    -7.2174	   -15.1062	    18.7149	    -0.8392	    -3.6926	    -3.4409	    -1.0910	   -12.8403	    -3.4409	
    -4.7836	    -8.8120	   -16.8686	    17.8757	    -2.3499	    -4.9515	    -4.9515	    -3.1891	   -15.0223	    -5.7068	
    -6.2103	   -10.2386	   -18.2953	    16.7847	    -3.6087	    -5.9586	    -6.3782	    -5.2032	   -16.6168	    -7.8049	
    -6.8817	   -11.0779	   -19.1345	    15.8615	    -4.3640	    -6.4621	    -7.4692	    -6.7139	   -17.1204	    -9.3994	
    -6.5460	   -11.0779	   -19.1345	    15.1901	    -4.5319	    -6.2943	    -8.1406	    -7.3853	   -16.4490	   -10.1547	
    -5.3711	   -10.3226	   -18.5471	    14.9384	    -4.1962	    -5.5389	    -8.3084	    -7.2174	   -14.6027	   -10.1547	
    -3.2730	    -8.9798	   -17.3721	    15.1901	    -3.4409	    -4.1962	    -8.2245	    -6.4621	   -12.1689	    -9.4833	
    -0.7553	    -7.3013	   -15.8615	    15.6937	    -2.5177	    -2.6016	    -7.9727	    -5.2872	    -9.5673	    -8.4763	
     2.0142	    -5.5389	   -14.4348	    16.4490	    -1.5945	    -1.0071	    -7.7209	    -4.1122	    -7.4692	    -7.5531	
     4.7836	    -4.0283	   -13.1760	    17.2882	    -1.0071	     0.3357	    -7.7209	    -3.1891	    -6.2943	    -6.9656	
     7.3013	    -3.1052	   -12.5046	    17.9596	    -0.8392	     1.1749	    -8.0566	    -2.7695	    -6.2103	    -7.1335	
     9.3155	    -2.8534	   -12.5885	    18.2114	    -1.4267	     1.3428	    -8.9798	    -3.2730	    -7.3013	    -7.9727	
    10.7422	    -3.4409	   -13.4277	    17.9596	    -2.6016	     0.5875	   -10.4904	    -4.6158	    -9.4833	    -9.5673	
    11.7493	    -4.6997	   -14.8544	    17.2882	    -4.2801	    -0.7553	   -12.2528	    -6.5460	   -12.4207	   -11.5814	
    12.3367	    -6.2943	   -16.6168	    16.5329	    -6.1264	    -2.6016	   -14.0991	    -8.7280	   -15.5258	   -13.6795	
    12.7563	    -7.8049	   -18.2953	    15.7776	    -7.7209	    -4.3640	   -15.6097	   -10.7422	   -18.2953	   -15.5258	
    13.0081	    -9.1476	   -19.8059	    15.3580	    -8.8959	    -5.7907	   -16.7007	   -12.2528	   -20.5612	   -16.8686	
    12.9242	   -10.0708	   -20.8969	    15.4419	    -9.5673	    -6.7139	   -17.2043	   -13.0081	   -22.1558	   -17.7917	
    12.4207	   -10.5743	   -21.6522	    16.0294	    -9.8190	    -6.9656	   -17.2043	   -13.0920	   -23.0789	   -18.2114	
    11.2457	   -10.7422	   -22.1558	    17.1204	    -9.6512	    -6.6299	   -16.8686	   -12.5885	   -23.4146	   -18.2953	
     9.4833	   -10.7422	   -22.3236	    18.3792	    -9.2316	    -5.7907	   -16.2811	   -11.6653	   -23.2468	   -18.1274	
     7.2174	   -10.5743	   -22.1558	    19.7220	    -8.6441	    -4.6997	   -15.6097	   -10.5743	   -22.9111	   -17.7078	
     4.7836	   -10.3226	   -21.7361	    20.8130	    -8.0566	    -3.4409	   -14.9384	    -9.5673	   -22.3236	   -17.2043	
     2.6016	    -9.9869	   -21.0648	    21.4005	    -7.4692	    -2.4338	   -14.3509	    -8.8120	   -21.7361	   -16.7007	
     0.6714	    -9.8190	   -20.3094	    21.3165	    -7.1335	    -1.5945	   -13.9313	    -8.4763	   -21.1487	   -16.1972	
    -0.8392	    -9.7351	   -19.5541	    20.6451	    -6.7978	    -1.0910	   -13.5956	    -8.4763	   -20.6451	   -15.6937	
    -1.9302	    -9.8190	   -18.8828	    19.3863	    -6.6299	    -1.0071	   -13.4277	    -8.8120	   -20.0577	   -15.3580	
    -2.6016	   -10.1547	   -18.2953	    17.7917	    -6.2943	    -1.0910	   -13.1760	    -9.3155	   -19.4702	   -14.9384	
    -2.7695	   -10.5743	   -17.5400	    16.0294	    -5.7068	    -1.2589	   -12.7563	    -9.8190	   -18.7149	   -14.5187	
    -2.2659	   -10.7422	   -16.3651	    14.3509	    -4.6997	    -1.4267	   -12.1689	   -10.2386	   -17.7078	   -14.0152	
    -0.9232	   -10.4065	   -14.8544	    12.8403	    -3.3569	    -1.5106	   -11.2457	   -10.3226	   -16.5329	   -13.2599	
     1.4267	    -9.4833	   -12.8403	    11.5814	    -1.7624	    -1.4267	   -10.0708	   -10.1547	   -15.1901	   -12.2528	
     4.6158	    -7.9727	   -10.6583	    10.5743	    -0.0839	    -1.2589	    -8.7280	    -9.7351	   -13.8474	   -11.0779	
     8.3923	    -5.9586	    -8.3923	     9.6512	     1.4267	    -1.1749	    -7.3013	    -8.9798	   -12.6724	    -9.8190	
    12.6724	    -3.6926	    -6.3782	     8.7280	     2.8534	    -1.1749	    -5.8746	    -8.0566	   -11.5814	    -8.3923	
    17.1204	    -1.0910	    -4.6158	     7.7209	     4.1122	    -1.2589	    -4.5319	    -6.8817	   -10.5743	    -6.8817	
    21.6522	     1.5945	    -3.1052	     6.6299	     5.2032	    -1.5106	    -3.1891	    -5.4550	    -9.7351	    -5.3711	
    25.8484	     4.4479	    -1.8463	     5.3711	     6.3782	    -1.7624	    -1.8463	    -3.7766	    -8.8959	    -3.7766	
    29.7089	     7.2174	    -0.7553	     3.8605	     7.6370	    -2.0981	    -0.5875	    -1.9302	    -8.0566	    -2.1820	
    32.6462	     9.9869	     0.0839	     2.4338	     8.8959	    -2.4338	     0.5875	    -0.2518	    -7.3013	    -0.7553	
    34.6603	    12.3367	     0.6714	     1.0910	     9.9869	    -2.7695	     1.5106	     1.1749	    -6.9656	     0.2518	
    35.4996	    14.0991	     0.8392	    -0.1678	    10.7422	    -3.2730	     2.0142	     1.8463	    -7.1335	     0.6714	
    35.0800	    15.1062	     0.4196	    -1.0910	    11.0779	    -4.0283	     1.8463	     1.7624	    -8.1406	     0.1678	
    33.5693	    15.3580	    -0.4196	    -1.8463	    10.8261	    -4.9515	     1.0071	     0.7553	    -9.8190	    -1.2589	
    31.3034	    14.8544	    -1.7624	    -2.2659	    10.3226	    -5.9586	    -0.4196	    -0.5875	   -12.0850	    -3.6087	
    28.6179	    13.9313	    -3.1891	    -2.1820	     9.4833	    -6.8817	    -2.0981	    -2.0142	   -14.5187	    -6.3782	
    25.9323	    12.7563	    -4.6158	    -1.6785	     8.7280	    -7.6370	    -3.8605	    -3.0212	   -16.6168	    -9.2316	
    23.4985	    11.6653	    -5.8746	    -0.6714	     8.0566	    -7.9727	    -5.3711	    -3.5248	   -18.2953	   -11.8332	
    21.4005	    10.7422	    -6.8817	     0.6714	     7.5531	    -8.0566	    -6.7978	    -3.4409	   -19.2184	   -13.9313	
    19.3024	     9.7351	    -7.8049	     2.0981	     6.9656	    -7.9727	    -7.9727	    -2.9373	   -19.4702	   -15.4419	
    17.2043	     8.8120	    -8.5602	     3.6087	     6.2943	    -7.8888	    -9.0637	    -2.0142	   -18.8828	   -16.2811	
    15.1062	     7.8888	    -9.3155	     4.9515	     5.5389	    -7.6370	    -9.9869	    -0.9232	   -17.5400	   -16.6168	
    13.0920	     7.0496	    -9.9869	     6.1264	     4.7836	    -7.3013	   -10.8261	     0.4196	   -15.8615	   -16.5329	
    11.5814	     6.3782	   -10.4065	     7.3853	     4.0283	    -6.7978	   -11.4136	     1.9302	   -14.0152	   -16.1133	
    10.7422	     6.1264	   -10.7422	     8.6441	     3.5248	    -6.0425	   -11.8332	     3.4409	   -12.5046	   -15.6937	
    10.6583	     6.1264	   -10.9100	     9.9030	     3.1052	    -5.2032	   -12.0010	     4.9515	   -11.4975	   -15.2740	
    10.9940	     6.2943	   -10.9100	    10.9940	     2.8534	    -4.2801	   -12.0850	     6.2943	   -10.9100	   -15.0223	
    11.4136	     6.4621	   -11.0779	    11.9171	     2.6016	    -3.4409	   -12.0010	     7.3013	   -10.8261	   -14.8544	
    11.3297	     6.5460	   -11.2457	    12.5046	     2.5177	    -2.6855	   -11.9171	     8.2245	   -10.7422	   -14.6027	
    10.4904	     6.2943	   -11.4975	    12.7563	     2.5177	    -1.9302	   -11.7493	     8.9798	   -10.6583	   -14.1830	
     8.6441	     5.7068	   -11.8332	    12.6724	     2.7695	    -1.1749	   -11.4136	     9.7351	   -10.3226	   -13.5117	
     5.8746	     4.7836	   -12.1689	    12.3367	     3.0212	    -0.4196	   -11.0779	    10.4065	    -9.7351	   -12.5885	
     2.5177	     3.6087	   -12.5046	    11.7493	     3.2730	     0.4196	   -10.8261	    11.1618	    -8.9798	   -11.6653	
    -0.8392	     2.3499	   -12.5885	    11.0779	     3.5248	     1.2589	   -10.5743	    11.9171	    -8.1406	   -10.6583	
    -3.6926	     1.5106	   -12.2528	    10.5743	     3.7766	     2.2659	   -10.4904	    12.7563	    -7.3013	    -9.8190	
    -5.6229	     1.0071	   -11.4975	    10.4065	     3.9444	     3.2730	   -10.3226	    13.6795	    -6.4621	    -9.1476	
    -6.6299	     1.0910	   -10.1547	    10.5743	     4.3640	     4.3640	    -9.9869	    14.6866	    -5.7068	    -8.6441	
    -6.7139	     1.5945	    -8.4763	    11.1618	     4.9515	     5.4550	    -9.4833	    15.5258	    -5.0354	    -8.3923	
    -6.2943	     2.3499	    -6.5460	    12.0850	     5.7068	     6.3782	    -8.7280	    16.1972	    -4.6158	    -8.3084	
    -5.6229	     3.1052	    -4.8676	    13.1760	     6.6299	     7.1335	    -7.8888	    16.5329	    -4.2801	    -8.4763	
    -4.9515	     3.6926	    -3.5248	    14.3509	     7.4692	     7.5531	    -7.0496	    16.3651	    -4.2801	    -8.7280	
    -4.3640	     3.8605	    -2.8534	    15.5258	     8.1406	     7.7209	    -6.2943	    15.6937	    -4.4479	    -9.0637	
    -3.9444	     3.7766	    -2.8534	    16.7007	     8.4763	     7.5531	    -5.6229	    14.5187	    -4.6997	    -9.3994	
    -3.4409	     3.5248	    -3.4409	    18.0435	     8.6441	     7.3013	    -5.1193	    13.2599	    -5.0354	    -9.6512	
    -2.8534	     3.1891	    -4.3640	    19.6381	     8.8120	     7.3013	    -4.5319	    12.0850	    -5.1193	    -9.7351	
    -2.0142	     3.0212	    -5.2032	    21.8201	     9.1476	     7.7209	    -3.7766	    11.3297	    -4.8676	    -9.3994	
    -0.8392	     3.2730	    -5.7068	    24.5056	     9.8190	     8.6441	    -2.7695	    11.1618	    -4.1962	    -8.7280	
     0.6714	     3.8605	    -5.7068	    27.6947	    10.9100	    10.1547	    -1.5106	    11.7493	    -3.0212	    -7.6370	
     2.5177	     4.7836	    -5.2872	    31.0516	    12.3367	    12.0850	     0.0000	    12.7563	    -1.5106	    -6.2943	
     4.6158	     5.9586	    -4.5319	    34.4086	    13.8474	    14.1830	     1.5106	    14.0991	     0.1678	    -4.8676	
     6.8817	     7.0496	    -3.7766	    37.3459	    15.1062	    16.1972	     2.7695	    15.3580	     1.7624	    -3.5248	
     8.9798	     7.8888	    -3.4409	    39.4440	    15.6937	    17.5400	     3.4409	    16.2811	     2.8534	    -2.6855	
    10.9940	     8.2245	    -3.6087	    40.3671	    15.4419	    17.9596	     3.2730	    16.4490	     3.1891	    -2.5177	
    12.8403	     8.0566	    -4.4479	    39.6118	    14.2670	    17.1204	     2.1820	    15.6937	     2.5177	    -3.1891	
    14.8544	     7.5531	    -5.7907	    37.0941	    12.2528	    14.9384	     0.4196	    14.0152	     1.0071	    -4.7836	
    17.2043	     6.9656	    -7.4692	    32.8979	     9.7351	    11.7493	    -1.9302	    11.5814	    -1.3428	    -6.8817	
    20.1416	     6.6299	    -9.0637	    27.3590	     7.1335	     7.6370	    -4.4479	     8.7280	    -4.1122	    -9.3994	
    23.6664	     6.6299	   -10.3226	    20.8969	     4.6997	     3.1891	    -6.7978	     5.6229	    -7.3013	   -12.0010	
    27.6108	     6.9656	   -11.1618	    13.9313	     2.6855	    -1.4267	    -8.8120	     2.4338	   -10.4904	   -14.5187	
    31.5552	     7.7209	   -11.5814	     7.2174	     1.1749	    -5.7907	   -10.5743	    -0.5035	   -13.7634	   -16.8686	
    34.9121	     8.5602	   -11.6653	     1.0910	     0.0839	    -9.8190	   -11.8332	    -3.1891	   -16.8686	   -18.8828	
    37.0941	     9.3994	   -11.4975	    -4.0283	    -0.5875	   -13.1760	   -12.7563	    -5.5389	   -19.8059	   -20.5612	
    37.8494	     9.9869	   -11.1618	    -8.0566	    -0.8392	   -15.9454	   -13.1760	    -7.5531	   -22.4915	   -21.7361	
    37.0102	    10.2386	   -10.8261	   -10.9100	    -0.6714	   -17.8757	   -13.0920	    -9.0637	   -24.5895	   -22.2397	
    34.6603	    10.2386	   -10.4904	   -12.8403	    -0.1678	   -19.1345	   -12.5885	    -9.9869	   -26.1002	   -22.0718	
    31.0516	     9.7351	   -10.4065	   -14.1830	     0.5035	   -19.8059	   -11.6653	   -10.4065	   -26.6037	   -21.2326	
    26.6876	     8.8120	   -10.5743	   -14.8544	     1.1749	   -19.9738	   -10.4904	   -10.2386	   -26.1002	   -19.7220	
    21.9879	     7.5531	   -10.9940	   -15.1901	     1.7624	   -19.8898	    -9.2316	    -9.5673	   -24.5056	   -17.7078	
    17.4561	     5.9586	   -11.7493	   -14.9384	     2.0981	   -19.4702	    -8.0566	    -8.3923	   -21.9040	   -15.2740	
    13.4277	     4.3640	   -12.7563	   -14.2670	     2.0981	   -18.8828	    -7.0496	    -6.8817	   -18.3792	   -12.7563	
    10.1547	     2.6855	   -13.8474	   -12.9242	     1.7624	   -18.1274	    -6.3782	    -5.3711	   -14.3509	   -10.3226	
     7.5531	     1.1749	   -15.1062	   -11.1618	     1.1749	   -17.2882	    -6.2103	    -4.0283	   -10.3226	    -8.2245	
     5.7068	    -0.3357	   -16.4490	    -8.9798	     0.2518	   -16.2811	    -6.4621	    -3.1052	    -6.7978	    -6.7139	
     4.3640	    -1.8463	   -17.8757	    -6.4621	    -0.9232	   -15.1901	    -7.2174	    -2.7695	    -4.3640	    -5.9586	
     3.5248	    -3.1891	   -19.4702	    -3.8605	    -2.1820	   -14.0991	    -8.4763	    -2.9373	    -3.0212	    -5.9586	
     3.1891	    -4.4479	   -20.8969	    -1.2589	    -3.5248	   -13.0081	   -10.0708	    -3.6087	    -2.8534	    -6.6299	
     3.4409	    -5.3711	   -22.1558	     1.0910	    -4.6997	   -12.0010	   -11.9171	    -4.3640	    -3.3569	    -7.7209	
     4.2801	    -5.7907	   -22.7432	     3.1891	    -5.6229	   -10.9940	   -13.5117	    -5.1193	    -4.0283	    -8.8959	
     5.8746	    -5.6229	   -22.6593	     4.9515	    -6.0425	    -9.9869	   -14.7705	    -5.5389	    -4.6158	    -9.9030	
     8.2245	    -4.6997	   -21.6522	     6.4621	    -5.8746	    -8.9798	   -15.4419	    -5.4550	    -4.9515	   -10.5743	
    11.0779	    -3.1891	   -19.9738	     7.7209	    -5.1193	    -7.8888	   -15.2740	    -5.0354	    -4.8676	   -10.9100	
    14.0152	    -1.3428	   -17.7078	     8.8120	    -3.8605	    -6.7978	   -14.5187	    -4.1962	    -4.6158	   -10.9100	
    16.7007	     0.5035	   -15.2740	     9.6512	    -2.2659	    -5.7068	   -13.0920	    -3.2730	    -4.2801	   -10.7422	
    18.4631	     1.9302	   -13.0081	    10.2386	    -0.5035	    -4.7836	   -11.3297	    -2.5177	    -4.0283	   -10.4065	
    19.2184	     2.8534	   -11.1618	    10.4904	     1.2589	    -4.0283	    -9.3155	    -1.9302	    -3.8605	    -9.9030	
    18.7988	     3.1052	    -9.9869	    10.4065	     2.8534	    -3.4409	    -7.3013	    -1.7624	    -3.7766	    -9.3155	
    17.1204	     2.6016	    -9.4833	     9.9869	     4.1962	    -3.1052	    -5.3711	    -1.7624	    -3.6926	    -8.5602	
    14.3509	     1.5945	    -9.6512	     9.1476	     5.2872	    -2.9373	    -3.7766	    -2.0142	    -3.6087	    -7.8049	
    10.9100	     0.0839	   -10.4065	     7.9727	     5.8746	    -3.1052	    -2.4338	    -2.2659	    -3.6087	    -7.0496	
     7.0496	    -1.7624	   -11.8332	     6.4621	     6.0425	    -3.5248	    -1.7624	    -2.6855	    -3.7766	    -6.5460	
     3.0212	    -3.9444	   -13.7634	     4.6997	     5.6229	    -4.2801	    -1.6785	    -3.4409	    -4.2801	    -6.5460	
    -0.8392	    -6.2103	   -16.1133	     2.8534	     4.5319	    -5.4550	    -2.3499	    -4.5319	    -5.3711	    -7.0496	
    -4.3640	    -8.4763	   -18.7149	     0.9232	     2.9373	    -7.0496	    -3.7766	    -6.0425	    -6.9656	    -8.1406	
    -7.3853	   -10.7422	   -21.2326	    -0.7553	     0.9232	    -8.8120	    -5.9586	    -7.7209	    -9.0637	    -9.7351	
    -9.7351	   -12.6724	   -23.4985	    -2.0981	    -1.2589	   -10.6583	    -8.5602	    -9.4833	   -11.4136	   -11.7493	
   -11.3297	   -14.2670	   -25.3448	    -2.7695	    -3.4409	   -12.1689	   -11.4136	   -10.9940	   -13.7634	   -13.9313	
   -12.2528	   -15.4419	   -26.7715	    -2.6855	    -5.5389	   -13.3438	   -14.1830	   -12.0850	   -15.8615	   -16.0294	
   -12.5885	   -16.1972	   -27.7786	    -1.8463	    -7.3853	   -13.9313	   -16.7007	   -12.6724	   -17.6239	   -17.9596	
   -12.5046	   -16.7007	   -28.7018	    -0.3357	    -9.0637	   -13.9313	   -18.9667	   -12.7563	   -19.0506	   -19.4702	
   -12.1689	   -17.0364	   -29.4571	     1.7624	   -10.5743	   -13.5117	   -20.7291	   -12.5046	   -19.9738	   -20.7291	
   -11.7493	   -17.1204	   -30.0446	     4.3640	   -11.7493	   -12.5885	   -21.9879	   -11.8332	   -20.6451	   -21.5683	
   -11.2457	   -17.0364	   -30.3802	     7.4692	   -12.3367	   -11.3297	   -22.6593	   -10.9100	   -20.8130	   -21.9040	
   -10.4904	   -16.6168	   -30.4642	    11.1618	   -12.4207	    -9.5673	   -22.4915	    -9.6512	   -20.5612	   -21.7361	
    -9.5673	   -15.7776	   -30.1285	    15.1901	   -11.7493	    -7.4692	   -21.6522	    -8.0566	   -19.8898	   -21.0648	
    -8.3923	   -14.6866	   -29.3732	    19.4702	   -10.6583	    -5.0354	   -20.2255	    -6.2943	   -18.7988	   -19.8059	
    -6.7978	   -13.2599	   -28.1982	    23.4985	    -9.0637	    -2.6016	   -18.3792	    -4.3640	   -17.5400	   -18.1274	
    -4.7836	   -11.6653	   -26.8555	    26.6037	    -7.3013	    -0.3357	   -16.2811	    -2.6016	   -16.2811	   -16.1133	
    -2.3499	    -9.9869	   -25.3448	    28.3661	    -5.5389	     1.3428	   -14.3509	    -1.1749	   -15.1901	   -14.1830	
     0.5035	    -8.3084	   -23.7503	    28.2822	    -3.7766	     2.3499	   -12.5046	    -0.1678	   -14.5187	   -12.4207	
     3.6926	    -6.7139	   -22.0718	    26.5198	    -2.1820	     2.4338	   -11.0779	     0.1678	   -14.3509	   -11.0779	
     7.1335	    -5.2032	   -20.4773	    23.0789	    -0.9232	     1.7624	    -9.9869	     0.0000	   -14.7705	   -10.3226	
    10.6583	    -3.7766	   -18.9667	    18.7149	     0.0839	     0.3357	    -9.2316	    -0.7553	   -15.5258	   -10.2386	
    14.0991	    -2.6016	   -17.6239	    13.7634	     0.6714	    -1.5945	    -8.8959	    -1.9302	   -16.5329	   -10.7422	
    16.9525	    -1.6785	   -16.5329	     8.8120	     0.9232	    -3.8605	    -8.8959	    -3.2730	   -17.5400	   -11.6653	
    18.8828	    -1.0910	   -15.6937	     4.5319	     0.8392	    -6.2103	    -9.1476	    -4.4479	   -18.0435	   -12.9242	
    19.3863	    -0.9232	   -15.2740	     1.0910	     0.5035	    -8.3923	    -9.6512	    -5.2872	   -18.0435	   -14.2670	
    18.2953	    -1.1749	   -15.1062	    -1.1749	     0.0839	   -10.2386	   -10.3226	    -5.7068	   -17.4561	   -15.5258	
    15.6937	    -1.8463	   -15.3580	    -2.4338	    -0.3357	   -11.5814	   -10.9940	    -5.8746	   -16.4490	   -16.5329	
    11.9171	    -2.7695	   -15.7776	    -2.5177	    -0.6714	   -12.4207	   -11.5814	    -5.6229	   -15.2740	   -17.3721	
     7.6370	    -3.6926	   -16.2811	    -1.5945	    -1.0071	   -12.5885	   -12.0010	    -5.2032	   -14.1830	   -17.8757	
     3.5248	    -4.5319	   -16.6168	     0.1678	    -1.0910	   -12.3367	   -12.3367	    -4.5319	   -13.0920	   -18.0435	
    -0.0839	    -5.0354	   -16.5329	     2.5177	    -1.1749	   -11.4975	   -12.5046	    -3.5248	   -12.0010	   -17.7078	
    -2.8534	    -5.2872	   -16.1133	     5.2032	    -1.0910	   -10.4904	   -12.5046	    -2.2659	   -10.8261	   -16.8686	
    -4.8676	    -5.2872	   -15.4419	     7.6370	    -1.0910	    -9.3155	   -12.5046	    -0.8392	    -9.8190	   -15.6937	
    -6.1264	    -5.2032	   -14.5187	     9.4833	    -1.0071	    -8.3923	   -12.4207	     0.6714	    -8.8120	   -14.3509	
    -6.7978	    -4.8676	   -13.5117	    10.4065	    -0.8392	    -7.6370	   -12.1689	     2.0981	    -8.1406	   -12.8403	
    -6.8817	    -4.4479	   -12.2528	    10.3226	    -0.5035	    -7.3013	   -11.7493	     3.3569	    -7.6370	   -11.3297	
    -6.3782	    -3.7766	   -10.8261	     9.4833	     0.1678	    -7.2174	   -10.9100	     4.5319	    -7.3853	    -9.9030	
    -5.0354	    -2.6855	    -8.9798	     8.0566	     1.2589	    -7.2174	    -9.6512	     5.7068	    -7.3013	    -8.6441	
    -2.9373	    -1.2589	    -6.8817	     6.4621	     2.6855	    -7.1335	    -8.0566	     6.8817	    -7.3013	    -7.5531	
    -0.2518	     0.5875	    -4.4479	     4.8676	     4.5319	    -6.8817	    -6.2103	     8.1406	    -7.3013	    -6.6299	
     2.9373	     2.6855	    -1.9302	     3.5248	     6.4621	    -6.3782	    -4.1962	     9.2316	    -7.3853	    -5.7907	
     6.1264	     4.7836	     0.5035	     2.4338	     8.3923	    -5.6229	    -2.4338	    10.0708	    -7.5531	    -5.1193	
     8.8959	     6.6299	     2.4338	     1.7624	     9.9869	    -4.6158	    -0.9232	    10.4065	    -7.8888	    -4.8676	
    10.8261	     7.9727	     3.6926	     1.6785	    11.1618	    -3.5248	     0.0000	    10.0708	    -8.5602	    -5.0354	
    11.7493	     8.8120	     4.2801	     2.1820	    11.6653	    -2.2659	     0.2518	     8.9798	    -9.6512	    -5.8746	
    11.6653	     9.0637	     4.1122	     3.5248	    11.4975	    -1.0071	    -0.0839	     7.2174	   -11.0779	    -7.3853	
    10.6583	     8.8120	     3.3569	     5.3711	    10.7422	     0.1678	    -1.0910	     4.9515	   -13.0081	    -9.4833	
     8.8959	     7.8888	     2.0981	     7.6370	     9.3155	     1.0071	    -2.5177	     2.3499	   -15.2740	   -12.0010	
     6.4621	     6.5460	     0.5035	     9.9030	     7.3013	     1.3428	    -4.4479	    -0.2518	   -17.6239	   -14.8544	
     3.6087	     4.8676	    -1.4267	    11.8332	     4.7836	     1.2589	    -6.5460	    -2.6855	   -19.9738	   -17.5400	
     0.4196	     2.9373	    -3.4409	    13.0081	     2.0981	     0.5875	    -8.6441	    -4.7836	   -22.0718	   -19.8898	
    -2.9373	     0.9232	    -5.4550	    13.0081	    -0.5035	    -0.8392	   -10.6583	    -6.7139	   -23.7503	   -21.7361	
    -6.2943	    -1.0910	    -7.4692	    11.3297	    -3.0212	    -3.0212	   -12.5885	    -8.4763	   -25.1770	   -23.0789	
    -9.5673	    -3.1052	    -9.4833	     7.9727	    -5.3711	    -5.9586	   -14.3509	   -10.3226	   -26.3519	   -24.0860	
   -12.5885	    -5.2032	   -11.6653	     3.1052	    -7.5531	    -9.5673	   -16.0294	   -12.2528	   -27.4429	   -24.8413	
   -15.1062	    -7.3853	   -13.8474	    -2.8534	    -9.4833	   -13.5117	   -17.6239	   -14.3509	   -28.4500	   -25.3448	
   -17.0364	    -9.4833	   -16.0294	    -8.8959	   -11.2457	   -17.3721	   -18.8828	   -16.3651	   -29.2892	   -25.5966	
   -18.1274	   -11.2457	   -17.9596	   -14.3509	   -12.5885	   -20.5612	   -19.8059	   -18.0435	   -29.7928	   -25.5127	
   -18.4631	   -12.5885	   -19.4702	   -18.2953	   -13.5117	   -22.8271	   -20.2255	   -19.1345	   -29.7928	   -25.0092	
   -17.8757	   -13.3438	   -20.4773	   -20.4773	   -13.7634	   -23.8342	   -20.0577	   -19.3863	   -29.2053	   -24.1699	
   -16.5329	   -13.5117	   -20.8130	   -20.6451	   -13.3438	   -23.6664	   -19.3863	   -18.8828	   -28.1143	   -22.9111	
   -14.7705	   -13.0081	   -20.5612	   -19.1345	   -12.2528	   -22.4075	   -18.2114	   -17.6239	   -26.6037	   -21.4844	
   -12.6724	   -12.0850	   -19.8898	   -16.1972	   -10.6583	   -20.3094	   -16.7847	   -15.7776	   -24.8413	   -19.9738	
   -10.6583	   -10.8261	   -18.7149	   -12.2528	    -8.6441	   -17.7917	   -15.0223	   -13.5117	   -22.9111	   -18.3792	
    -8.8959	    -9.3155	   -17.3721	    -7.9727	    -6.3782	   -15.1901	   -13.2599	   -11.1618	   -21.1487	   -16.8686	
    -7.3853	    -7.8888	   -15.9454	    -3.8605	    -4.1122	   -12.7563	   -11.4136	    -8.9798	   -19.5541	   -15.5258	
    -6.2103	    -6.5460	   -14.6027	    -0.5035	    -1.9302	   -10.8261	    -9.7351	    -7.1335	   -18.3792	   -14.3509	
    -5.3711	    -5.4550	   -13.4277	     1.8463	    -0.0839	    -9.6512	    -8.3084	    -5.9586	   -17.4561	   -13.3438	
    -4.6997	    -4.6158	   -12.5046	     2.9373	     1.3428	    -9.1476	    -7.2174	    -5.2872	   -16.7007	   -12.5885	
    -4.1122	    -4.0283	   -11.7493	     2.9373	     2.1820	    -9.3994	    -6.4621	    -5.1193	   -15.9454	   -12.0850	
    -3.5248	    -3.6087	   -11.2457	     2.3499	     2.5177	    -9.9869	    -6.2103	    -5.2032	   -15.0223	   -11.5814	
    -2.6855	    -3.1891	   -10.8261	     1.5945	     2.5177	   -10.6583	    -6.2103	    -5.2872	   -13.7634	   -11.1618	
    -1.5945	    -2.6855	   -10.4904	     1.2589	     2.1820	   -11.0779	    -6.2943	    -5.1193	   -12.1689	   -10.5743	
    -0.2518	    -2.0142	   -10.2386	     1.5106	     1.7624	   -11.1618	    -6.4621	    -4.6158	   -10.5743	    -9.9869	
     1.1749	    -1.3428	   -10.0708	     2.5177	     1.3428	   -10.9100	    -6.4621	    -3.6926	    -9.0637	    -9.2316	
     2.5177	    -0.7553	    -9.9869	     4.1122	     1.0910	   -10.2386	    -6.4621	    -2.6016	    -7.8888	    -8.5602	
     3.5248	    -0.3357	   -10.1547	     6.2943	     0.9232	    -9.3155	    -6.2103	    -1.1749	    -6.9656	    -7.8049	
     4.2801	    -0.2518	   -10.4904	     8.7280	     1.0071	    -8.1406	    -5.7907	     0.5875	    -6.0425	    -6.8817	
     4.6158	    -0.3357	   -10.9940	    11.0779	     1.2589	    -6.7978	    -5.2032	     2.6016	    -4.9515	    -5.8746	
     4.5319	    -0.6714	   -11.5814	    13.0920	     1.8463	    -5.4550	    -4.5319	     4.6997	    -3.7766	    -4.6997	
     3.8605	    -1.1749	   -12.0850	    14.1830	     2.4338	    -4.3640	    -3.7766	     6.7978	    -2.5177	    -3.4409	
     2.5177	    -1.7624	   -12.5885	    14.2670	     2.9373	    -3.8605	    -3.3569	     8.5602	    -1.3428	    -2.3499	
     0.2518	    -2.6016	   -13.1760	    13.1760	     3.1891	    -3.9444	    -3.3569	     9.9030	    -0.4196	    -1.5106	
    -2.8534	    -3.7766	   -13.7634	    10.9940	     3.0212	    -4.8676	    -3.7766	    10.5743	     0.0839	    -1.0910	
    -6.4621	    -5.1193	   -14.4348	     8.1406	     2.4338	    -6.5460	    -4.7836	    10.4904	     0.0000	    -1.2589	
   -10.3226	    -6.6299	   -15.3580	     5.0354	     1.4267	    -8.7280	    -6.1264	     9.5673	    -0.6714	    -2.0981	
   -13.7634	    -8.1406	   -16.2811	     1.9302	     0.0839	   -11.2457	    -7.8049	     7.9727	    -1.8463	    -3.3569	
   -16.4490	    -9.5673	   -17.3721	    -0.7553	    -1.5945	   -13.7634	    -9.6512	     5.7907	    -3.6087	    -5.1193	
   -18.0435	   -10.6583	   -18.4631	    -2.6855	    -3.4409	   -16.0294	   -11.4975	     3.3569	    -5.6229	    -7.1335	
   -18.6310	   -11.4975	   -19.4702	    -3.8605	    -5.2872	   -17.8757	   -13.3438	     0.8392	    -7.9727	    -9.3155	
   -18.1274	   -12.0010	   -20.3934	    -4.1962	    -7.0496	   -19.2184	   -14.7705	    -1.3428	   -10.4065	   -11.3297	
   -16.8686	   -12.0010	   -20.9808	    -3.8605	    -8.3084	   -19.9738	   -15.8615	    -3.1891	   -12.8403	   -13.0920	
   -15.1062	   -11.7493	   -21.1487	    -3.1891	    -8.9798	   -20.3934	   -16.3651	    -4.4479	   -15.1901	   -14.5187	
   -13.0081	   -11.1618	   -20.8130	    -2.6016	    -9.0637	   -20.5612	   -16.4490	    -5.3711	   -17.2043	   -15.5258	
   -10.9100	   -10.4904	   -20.2255	    -2.5177	    -8.7280	   -20.6451	   -16.0294	    -5.9586	   -18.9667	   -16.1133	
    -8.9798	    -9.7351	   -19.3863	    -3.2730	    -8.3084	   -20.9808	   -15.5258	    -6.5460	   -20.3094	   -16.3651	
[Epoch Header]
[Trial Type]	11
[Accept]	1
[Correct]	0
[RT]	 0.000
[Resp]	0
[Epoch Data]
    -2.6016	    -7.3853	     4.8676	     0.3357	   -20.8969	    -9.7351	   -18.5471	    -4.1122	     7.3853	    -5.7907	
    -2.7695	    -7.8888	     4.1122	    -0.4196	   -21.9040	   -10.9940	   -19.0506	    -5.3711	     5.8746	    -6.6299	
    -2.7695	    -8.2245	     3.2730	    -1.1749	   -22.7432	   -12.5046	   -19.3024	    -6.5460	     4.6997	    -7.2174	
    -2.6016	    -8.4763	     2.5177	    -1.7624	   -23.3307	   -14.0152	   -19.2184	    -7.5531	     3.9444	    -7.4692	
    -2.2659	    -8.4763	     1.8463	    -2.2659	   -23.5825	   -15.6937	   -18.9667	    -8.3923	     3.6926	    -7.3013	
    -1.6785	    -8.3923	     1.1749	    -2.4338	   -23.6664	   -17.2882	   -18.3792	    -8.8959	     4.0283	    -6.7139	
    -0.9232	    -8.2245	     0.5035	    -2.4338	   -23.7503	   -18.8828	   -17.7917	    -9.1476	     4.6158	    -6.0425	
    -0.1678	    -8.0566	    -0.2518	    -2.0142	   -23.6664	   -20.2255	   -17.1204	    -9.1476	     5.4550	    -5.1193	
     0.4196	    -7.8049	    -0.8392	    -1.1749	   -23.5825	   -21.3165	   -16.5329	    -8.8959	     6.2103	    -4.2801	
     0.9232	    -7.5531	    -1.3428	     0.2518	   -23.3307	   -22.0718	   -15.9454	    -8.3084	     6.7978	    -3.6087	
     1.1749	    -7.3853	    -1.5945	     2.1820	   -22.9950	   -22.2397	   -15.3580	    -7.3853	     7.0496	    -3.1891	
     1.0910	    -7.2174	    -1.5945	     4.7836	   -22.5754	   -21.9879	   -14.8544	    -6.2103	     6.7978	    -3.0212	
     0.5875	    -7.2174	    -1.4267	     7.8888	   -22.0718	   -21.1487	   -14.3509	    -4.7836	     6.2103	    -3.1891	
    -0.5035	    -7.3853	    -1.0071	    11.2457	   -21.5683	   -19.8059	   -13.8474	    -3.2730	     5.2872	    -3.6926	
    -2.0981	    -7.7209	    -0.5035	    14.6866	   -21.0648	   -18.1274	   -13.3438	    -1.5945	     4.1962	    -4.2801	
    -4.1962	    -8.3084	     0.0839	    17.9596	   -20.4773	   -16.0294	   -12.6724	     0.0839	     3.1891	    -4.8676	
    -6.6299	    -8.9798	     0.6714	    20.7291	   -19.9738	   -13.8474	   -11.9171	     1.7624	     2.3499	    -5.2872	
    -9.3155	    -9.9030	     1.2589	    22.9111	   -19.5541	   -11.7493	   -11.1618	     3.2730	     1.6785	    -5.5389	
   -12.5046	   -10.8261	     1.8463	    24.4217	   -19.2184	    -9.8190	   -10.4904	     4.6997	     1.2589	    -5.6229	
   -16.0294	   -12.0010	     2.3499	    25.1770	   -19.0506	    -8.3923	    -9.9030	     5.8746	     1.2589	    -5.4550	
   -20.1416	   -13.4277	     2.7695	    25.0092	   -19.1345	    -7.5531	    -9.5673	     6.7139	     1.7624	    -5.0354	
   -24.5895	   -15.0223	     2.9373	    23.7503	   -19.5541	    -7.3853	    -9.4833	     7.2174	     2.8534	    -4.3640	
   -29.2053	   -16.7847	     2.8534	    21.3165	   -20.1416	    -8.0566	    -9.7351	     7.4692	     4.5319	    -3.5248	
   -33.6533	   -18.6310	     2.5177	    17.5400	   -21.0648	    -9.6512	   -10.1547	     7.3013	     6.3782	    -2.6016	
   -37.6816	   -20.5612	     1.9302	    12.5046	   -22.0718	   -12.0010	   -10.8261	     6.7139	     8.0566	    -1.7624	
   -40.9546	   -22.3236	     1.0071	     6.3782	   -23.0789	   -15.1062	   -11.5814	     5.6229	     9.3155	    -1.2589	
   -43.1366	   -23.7503	    -0.2518	    -0.3357	   -24.1699	   -18.7149	   -12.5046	     4.1962	     9.9030	    -1.1749	
   -44.2276	   -24.8413	    -1.5945	    -7.1335	   -25.1770	   -22.4915	   -13.5117	     2.5177	     9.6512	    -1.5945	
   -44.2276	   -25.5127	    -2.8534	   -13.3438	   -26.0162	   -26.0162	   -14.6027	     0.6714	     8.6441	    -2.4338	
   -43.3044	   -25.6805	    -3.9444	   -18.7149	   -26.6876	   -29.2053	   -15.5258	    -1.3428	     6.9656	    -3.6926	
   -41.6260	   -25.4288	    -4.7836	   -23.0789	   -27.1072	   -31.8069	   -16.3651	    -3.3569	     4.7836	    -5.2032	
   -39.3600	   -24.8413	    -5.2872	   -26.4359	   -27.1072	   -33.8211	   -17.0364	    -5.4550	     2.2659	    -6.8817	
   -36.5906	   -23.9182	    -5.4550	   -28.8696	   -26.8555	   -35.1639	   -17.5400	    -7.6370	    -0.3357	    -8.5602	
   -33.4015	   -22.8271	    -5.3711	   -30.5481	   -26.3519	   -35.9192	   -17.8757	    -9.5673	    -2.6855	    -9.9869	
   -29.9606	   -21.4844	    -5.0354	   -31.4713	   -25.5966	   -36.1710	   -18.0435	   -11.3297	    -4.5319	   -11.2457	
   -26.5198	   -20.1416	    -4.3640	   -31.6391	   -24.5895	   -35.7513	   -17.9596	   -12.7563	    -5.8746	   -12.0850	
   -23.0789	   -18.7988	    -3.6087	   -31.0516	   -23.3307	   -34.9121	   -17.7917	   -13.8474	    -6.7139	   -12.6724	
   -19.8059	   -17.3721	    -2.6855	   -29.7928	   -22.0718	   -33.5693	   -17.3721	   -14.6027	    -7.1335	   -13.0081	
   -16.8686	   -15.9454	    -1.5945	   -27.6947	   -20.7291	   -31.8909	   -16.8686	   -15.1062	    -7.3853	   -13.1760	
   -14.3509	   -14.3509	    -0.4196	   -25.0931	   -19.3863	   -29.9606	   -16.1133	   -15.3580	    -7.5531	   -13.1760	
   -12.3367	   -12.7563	     0.8392	   -22.0718	   -18.1274	   -27.9465	   -15.1901	   -15.2740	    -7.7209	   -13.0920	
   -10.9100	   -11.0779	     2.0142	   -18.7988	   -17.0364	   -26.0162	   -14.0991	   -14.9384	    -7.7209	   -12.7563	
    -9.9869	    -9.3994	     3.1052	   -15.3580	   -16.1133	   -24.1699	   -12.9242	   -14.1830	    -7.4692	   -12.0850	
    -9.6512	    -7.8049	     4.1122	   -12.0850	   -15.1901	   -22.4915	   -11.4975	   -13.0081	    -6.7978	   -10.9100	
    -9.5673	    -6.2943	     4.9515	    -9.0637	   -14.2670	   -21.0648	    -9.9030	   -11.3297	    -5.6229	    -9.3155	
    -9.7351	    -4.7836	     5.7068	    -6.2103	   -13.3438	   -19.8898	    -8.3084	    -9.3155	    -3.7766	    -7.2174	
    -9.8190	    -3.4409	     6.2943	    -3.5248	   -12.5046	   -18.7149	    -6.6299	    -7.0496	    -1.5106	    -4.7836	
    -9.6512	    -2.1820	     6.7139	    -1.0910	   -11.7493	   -17.6239	    -5.0354	    -4.5319	     1.1749	    -2.2659	
    -9.2316	    -1.1749	     6.7978	     1.1749	   -11.3297	   -16.5329	    -3.7766	    -2.0142	     4.0283	     0.1678	
    -8.6441	    -0.5035	     6.5460	     3.3569	   -11.3297	   -15.2740	    -2.9373	     0.3357	     6.6299	     2.1820	
    -8.0566	    -0.4196	     5.9586	     5.3711	   -11.7493	   -14.1830	    -2.6855	     2.2659	     8.8959	     3.6087	
    -7.7209	    -0.8392	     4.9515	     6.9656	   -12.5046	   -13.1760	    -2.9373	     3.7766	    10.4065	     4.2801	
    -7.7209	    -1.8463	     3.6926	     7.9727	   -13.5117	   -12.5046	    -3.6926	     4.5319	    11.1618	     4.1122	
    -8.1406	    -3.1052	     2.3499	     8.1406	   -14.7705	   -12.2528	    -4.9515	     4.6158	    10.9940	     3.2730	
    -8.8959	    -4.6997	     0.9232	     7.2174	   -16.0294	   -12.6724	    -6.4621	     3.8605	     9.9869	     1.7624	
    -9.9030	    -6.2943	    -0.5035	     5.2872	   -17.2882	   -13.8474	    -8.2245	     2.2659	     8.1406	    -0.2518	
   -10.8261	    -7.9727	    -1.8463	     2.0981	   -18.5471	   -15.8615	    -9.9869	    -0.1678	     5.5389	    -2.6855	
   -11.5814	    -9.4833	    -3.1052	    -2.0142	   -19.7220	   -18.6310	   -11.7493	    -3.2730	     2.1820	    -5.2872	
   -12.2528	   -11.0779	    -4.5319	    -6.9656	   -20.8969	   -22.1558	   -13.4277	    -6.8817	    -1.6785	    -7.8888	
   -12.6724	   -12.5046	    -5.9586	   -12.5046	   -22.0718	   -26.2680	   -15.0223	   -10.7422	    -5.6229	   -10.3226	
   -12.8403	   -13.7634	    -7.4692	   -18.4631	   -23.3307	   -30.7159	   -16.3651	   -14.4348	    -9.4833	   -12.5046	
   -12.7563	   -14.8544	    -8.8959	   -24.4217	   -24.4217	   -35.1639	   -17.3721	   -17.7078	   -12.7563	   -14.0991	
   -12.3367	   -15.6097	   -10.1547	   -30.1285	   -25.2609	   -39.5279	   -18.1274	   -20.3094	   -15.1062	   -15.0223	
   -11.5814	   -16.1133	   -10.9100	   -34.9960	   -25.8484	   -43.3884	   -18.3792	   -22.0718	   -16.1972	   -15.1062	
   -10.4904	   -16.0294	   -11.1618	   -38.9404	   -26.0162	   -46.5775	   -18.2953	   -22.9111	   -15.7776	   -14.3509	
    -8.8959	   -15.5258	   -10.6583	   -41.6260	   -25.7645	   -48.9273	   -17.7078	   -22.8271	   -14.0991	   -12.9242	
    -6.6299	   -14.4348	    -9.5673	   -43.0527	   -25.1770	   -50.3540	   -16.8686	   -21.8201	   -11.4975	   -10.8261	
    -3.6087	   -12.7563	    -7.6370	   -43.2205	   -24.1699	   -50.8575	   -15.6937	   -20.1416	    -8.3923	    -8.4763	
     0.0839	   -10.4904	    -5.2032	   -42.3813	   -22.9950	   -50.2701	   -14.3509	   -17.8757	    -5.4550	    -6.0425	
     4.1122	    -7.8888	    -2.3499	   -40.7028	   -21.5683	   -48.9273	   -13.0081	   -15.1901	    -2.7695	    -3.8605	
     8.0566	    -5.1193	     0.6714	   -38.6047	   -20.0577	   -46.9971	   -11.7493	   -12.2528	    -0.6714	    -2.0981	
    11.2457	    -2.5177	     3.6087	   -36.2549	   -18.5471	   -44.6472	   -10.6583	    -9.2316	     0.9232	    -0.7553	
    13.1760	    -0.4196	     6.2103	   -33.9890	   -17.2043	   -42.1295	    -9.8190	    -6.2943	     2.0981	     0.0000	
    13.5956	     1.1749	     8.1406	   -31.8909	   -16.0294	   -39.6957	    -9.3155	    -3.7766	     2.7695	     0.2518	
    12.5885	     1.9302	     9.2316	   -29.9606	   -15.2740	   -37.5137	    -9.2316	    -1.6785	     3.1052	     0.0000	
    10.4904	     2.0981	     9.4833	   -28.2822	   -15.0223	   -35.5835	    -9.5673	    -0.2518	     3.0212	    -0.6714	
     7.9727	     1.5106	     8.8959	   -26.7715	   -15.1901	   -33.9890	   -10.4065	     0.6714	     2.7695	    -1.6785	
     5.6229	     0.5875	     7.5531	   -25.2609	   -15.8615	   -32.6462	   -11.5814	     1.0910	     2.2659	    -2.9373	
     3.7766	    -0.6714	     5.7907	   -23.7503	   -16.8686	   -31.5552	   -12.9242	     1.2589	     1.8463	    -4.1122	
     2.7695	    -1.9302	     4.1122	   -22.2397	   -17.8757	   -30.5481	   -14.2670	     1.4267	     1.6785	    -5.1193	
     2.6855	    -3.1052	     2.6855	   -20.5612	   -18.7149	   -29.5410	   -15.2740	     1.6785	     1.7624	    -5.6229	
     3.3569	    -3.9444	     1.6785	   -18.7149	   -19.3024	   -28.4500	   -15.7776	     2.1820	     2.3499	    -5.6229	
     4.5319	    -4.4479	     1.1749	   -16.7847	   -19.4702	   -27.2751	   -15.6937	     3.0212	     3.1891	    -5.1193	
     5.7907	    -4.6997	     1.1749	   -14.7705	   -19.2184	   -25.9323	   -15.1901	     4.1122	     4.3640	    -4.1122	
     6.7978	    -4.8676	     1.5106	   -12.7563	   -18.7988	   -24.5056	   -14.2670	     5.2872	     5.6229	    -2.9373	
     7.1335	    -4.9515	     1.9302	   -10.8261	   -18.2953	   -22.9950	   -13.1760	     6.3782	     6.7978	    -1.6785
[truncated: 2,857,438 more chars]
