# Supplementary material for: Task-related functional connectivity in autism spectrum conditions: an EEG study using wavelet transform coherence
Source: Mol Autism. 2013 Jan 12;4:1. doi: 10.1186/2040-2392-4-1 (PMC3558480; doi:10.1186/2040-2392-4-1)
Supplement: Additional file 3 — Raw EEG data for the face task (part 1). [file 2040-2392-4-1-S3.zip › ID14_faces_attending_faces.dat]

[Subject]	
[Date]	02/27/2009
[Time]	12:51:30
[Channels]	10
[Rate]	1000.000000
[Type]	Epoch
[Headers]	Yes
[Points]	401
[Xmin]	0.00000
[Sweeps]	83
[Accepted]	83
[Rejected]	0
[Domain]	Time
[Rows]	Points
[Electrode Labels]
[      P8]	[     TP8]	[      T8]	[      P7]	[     FT8]	[     TP7]	[      F8]	[      T7]	[     FT7]	[      F7]	
[Electrode XUnits]
[ Default]	[ Default]	[ Default]	[ Default]	[ Default]	[ Default]	[ Default]	[ Default]	[ Default]	[ Default]	
[Electrode YUnits]
[ Default]	[ Default]	[ Default]	[ Default]	[ Default]	[ Default]	[ Default]	[ Default]	[ Default]	[ Default]	
[Epoch Header]
[Trial Type]	21
[Accept]	1
[Correct]	0
[RT]	 0.000
[Resp]	0
[Epoch Data]
    -8.8959	   -12.0010	   -14.0991	     2.6855	   -32.0587	    12.5046	   -12.0850	    11.2457	    16.8686	   -14.6027	
    -7.3013	   -11.0779	   -12.8403	     0.3357	   -31.8069	     7.1335	   -11.6653	     8.8120	    15.9454	   -14.1830	
    -6.2943	   -10.4904	   -11.7493	    -1.8463	   -31.5552	     1.5106	   -11.0779	     6.2103	    14.9384	   -13.5956	
    -6.0425	   -10.3226	   -10.9940	    -4.1962	   -31.4713	    -4.0283	   -10.4904	     3.4409	    13.8474	   -12.8403	
    -6.7139	   -10.6583	   -10.7422	    -6.7978	   -31.4713	    -9.1476	    -9.9869	     0.7553	    12.6724	   -12.0850	
    -8.0566	   -11.4136	   -10.8261	    -9.4833	   -31.6391	   -13.5956	    -9.6512	    -1.7624	    11.5814	   -11.4136	
    -9.8190	   -12.5885	   -11.2457	   -12.2528	   -31.8909	   -17.2043	    -9.4833	    -4.0283	    10.4065	   -10.8261	
   -11.7493	   -13.8474	   -11.9171	   -14.8544	   -32.3105	   -19.8059	    -9.4833	    -5.8746	     9.3155	   -10.4904	
   -13.5117	   -15.1901	   -12.7563	   -17.2043	   -32.7301	   -21.4005	    -9.7351	    -7.3013	     8.2245	   -10.2386	
   -14.6866	   -16.3651	   -13.7634	   -19.2184	   -33.2336	   -22.3236	   -10.2386	    -8.3923	     7.0496	   -10.3226	
   -15.1062	   -17.2043	   -14.8544	   -21.0648	   -33.8211	   -22.8271	   -11.0779	    -9.3155	     5.7068	   -10.6583	
   -14.8544	   -17.3721	   -15.8615	   -22.8271	   -34.4925	   -23.2468	   -12.0850	   -10.3226	     4.0283	   -11.3297	
   -13.8474	   -16.8686	   -16.8686	   -24.5056	   -35.1639	   -23.9182	   -13.1760	   -11.4975	     2.0142	   -12.3367	
   -12.2528	   -15.5258	   -17.7078	   -26.1841	   -35.8353	   -25.0092	   -14.2670	   -12.9242	    -0.3357	   -13.5956	
   -10.3226	   -13.4277	   -18.1274	   -27.8625	   -36.2549	   -26.4359	   -15.2740	   -14.4348	    -2.7695	   -14.9384	
    -8.0566	   -10.7422	   -18.1274	   -29.2892	   -36.4227	   -28.0304	   -16.0294	   -15.9454	    -5.1193	   -16.1133	
    -5.8746	    -7.9727	   -17.6239	   -30.4642	   -36.2549	   -29.6249	   -16.3651	   -17.2882	    -7.0496	   -17.1204	
    -3.7766	    -5.2872	   -16.6168	   -31.2195	   -35.8353	   -30.9677	   -16.2811	   -18.2953	    -8.4763	   -17.7917	
    -2.0981	    -2.9373	   -15.2740	   -31.6391	   -35.1639	   -31.9748	   -15.8615	   -18.7988	    -9.0637	   -18.0435	
    -0.9232	    -1.2589	   -13.6795	   -31.5552	   -34.3246	   -32.4783	   -15.0223	   -18.7149	    -8.7280	   -17.7917	
    -0.3357	    -0.1678	   -12.0010	   -31.0516	   -33.3176	   -32.6462	   -13.9313	   -18.2114	    -7.7209	   -17.1204	
    -0.5875	     0.1678	   -10.4065	   -30.2124	   -32.3105	   -32.4783	   -12.6724	   -17.2882	    -5.9586	   -16.1972	
    -1.5945	    -0.0839	    -9.0637	   -29.0375	   -31.3034	   -31.9748	   -11.3297	   -16.1972	    -3.7766	   -14.9384	
    -3.6087	    -1.0910	    -8.0566	   -27.6947	   -30.4642	   -31.3034	    -9.9869	   -14.9384	    -1.3428	   -13.6795	
    -6.3782	    -2.5177	    -7.6370	   -26.1002	   -29.7928	   -30.5481	    -8.8120	   -13.7634	     1.0071	   -12.5046	
    -9.7351	    -4.3640	    -7.7209	   -24.4217	   -29.3732	   -29.5410	    -7.8888	   -12.7563	     3.1052	   -11.4136	
   -13.1760	    -6.2943	    -8.4763	   -22.6593	   -29.1214	   -28.3661	    -7.2174	   -11.9171	     4.9515	   -10.6583	
   -16.3651	    -8.1406	    -9.5673	   -20.8130	   -29.1214	   -26.8555	    -6.7978	   -11.1618	     6.4621	   -10.2386	
   -18.8828	    -9.5673	   -11.1618	   -18.8828	   -29.2892	   -25.1770	    -6.7139	   -10.4065	     7.6370	   -10.2386	
   -20.6451	   -10.4904	   -12.9242	   -16.9525	   -29.5410	   -23.2468	    -6.8817	    -9.5673	     8.6441	   -10.4904	
   -21.5683	   -10.9100	   -14.7705	   -15.0223	   -29.8767	   -21.2326	    -7.3013	    -8.6441	     9.4833	   -11.0779	
   -21.7361	   -10.9940	   -16.7007	   -13.3438	   -30.3802	   -19.0506	    -7.8888	    -7.7209	    10.1547	   -12.0850	
   -21.3165	   -10.8261	   -18.5471	   -11.8332	   -31.0516	   -16.9525	    -8.8120	    -6.8817	    10.7422	   -13.2599	
   -20.5612	   -10.5743	   -20.3094	   -10.7422	   -31.7230	   -15.0223	    -9.8190	    -6.1264	    11.1618	   -14.6027	
   -19.4702	   -10.3226	   -21.7361	    -9.9030	   -32.3944	   -13.1760	   -10.8261	    -5.5389	    11.4975	   -16.0294	
   -18.2114	   -10.0708	   -22.8271	    -9.3155	   -33.0658	   -11.4136	   -11.6653	    -4.8676	    11.8332	   -17.1204	
   -16.8686	    -9.8190	   -23.6664	    -8.8959	   -33.6533	    -9.7351	   -12.3367	    -4.1122	    12.1689	   -17.8757	
   -15.5258	    -9.6512	   -24.1699	    -8.5602	   -33.9890	    -8.1406	   -12.6724	    -3.0212	    12.5046	   -18.1274	
   -14.2670	    -9.5673	   -24.3378	    -8.1406	   -34.1568	    -6.7139	   -12.7563	    -1.5945	    13.0081	   -17.7078	
   -13.4277	    -9.6512	   -24.3378	    -7.6370	   -34.2407	    -5.5389	   -12.5046	     0.0839	    13.5117	   -16.7847	
   -12.9242	    -9.8190	   -24.1699	    -7.0496	   -34.2407	    -4.6158	   -12.0010	     2.0981	    14.0991	   -15.3580	
   -12.7563	   -10.1547	   -23.6664	    -6.2943	   -34.1568	    -3.9444	   -11.3297	     4.0283	    14.6027	   -13.5117	
   -12.8403	   -10.5743	   -22.9111	    -5.2872	   -33.9050	    -3.5248	   -10.4904	     5.7907	    15.2740	   -11.3297	
   -12.7563	   -10.8261	   -21.9040	    -4.1122	   -33.6533	    -3.2730	    -9.6512	     7.2174	    15.8615	    -8.9798	
   -12.2528	   -10.8261	   -20.6451	    -2.9373	   -33.1497	    -3.1891	    -8.7280	     8.3084	    16.5329	    -6.7139	
   -11.2457	   -10.4904	   -19.3024	    -1.6785	   -32.6462	    -3.0212	    -7.9727	     8.9798	    17.1204	    -4.6158	
    -9.7351	    -9.7351	   -17.9596	    -0.6714	   -32.1426	    -2.9373	    -7.3853	     9.2316	    17.6239	    -2.8534	
    -7.8888	    -8.8120	   -16.7007	     0.1678	   -31.8069	    -2.8534	    -7.0496	     9.0637	    17.9596	    -1.5945	
    -5.9586	    -7.7209	   -15.7776	     0.6714	   -31.5552	    -2.7695	    -7.1335	     8.6441	    18.0435	    -0.8392	
    -4.1122	    -6.7139	   -15.0223	     0.9232	   -31.5552	    -2.6016	    -7.4692	     7.9727	    17.9596	    -0.5035	
    -2.5177	    -5.8746	   -14.6027	     0.9232	   -31.7230	    -2.4338	    -8.1406	     7.2174	    17.6239	    -0.5875	
    -1.2589	    -5.0354	   -14.4348	     0.8392	   -31.9748	    -2.1820	    -8.8959	     6.3782	    17.2043	    -1.0071	
    -0.3357	    -4.4479	   -14.4348	     0.6714	   -32.2266	    -1.9302	    -9.7351	     5.6229	    16.7847	    -1.6785	
     0.2518	    -3.9444	   -14.5187	     0.4196	   -32.5623	    -1.6785	   -10.5743	     4.9515	    16.3651	    -2.4338	
     0.2518	    -3.5248	   -14.6866	     0.1678	   -32.8140	    -1.5106	   -11.2457	     4.2801	    15.9454	    -3.3569	
    -0.3357	    -3.5248	   -15.0223	    -0.3357	   -33.1497	    -1.7624	   -11.9171	     3.6087	    15.6097	    -4.3640	
    -1.6785	    -3.7766	   -15.6097	    -1.0071	   -33.5693	    -2.3499	   -12.4207	     2.7695	    15.1901	    -5.3711	
    -3.7766	    -4.6158	   -16.2811	    -1.9302	   -34.1568	    -3.3569	   -12.8403	     1.8463	    14.6866	    -6.2943	
    -6.5460	    -5.7907	   -17.0364	    -3.1891	   -34.7443	    -4.7836	   -13.1760	     0.8392	    14.1830	    -7.0496	
    -9.8190	    -7.3853	   -17.7078	    -4.6997	   -35.3317	    -6.3782	   -13.2599	    -0.2518	    13.5956	    -7.6370	
   -13.1760	    -9.0637	   -18.2953	    -6.4621	   -35.8353	    -8.1406	   -13.0920	    -1.2589	    13.0920	    -7.8888	
   -16.4490	   -10.8261	   -18.6310	    -8.2245	   -36.1710	    -9.7351	   -12.6724	    -1.9302	    12.6724	    -7.8049	
   -19.1345	   -12.5885	   -18.6310	    -9.9030	   -36.2549	   -10.9940	   -12.0010	    -2.3499	    12.2528	    -7.4692	
   -21.2326	   -14.1830	   -18.5471	   -11.3297	   -36.2549	   -11.8332	   -11.2457	    -2.4338	    11.7493	    -6.8817	
   -22.5754	   -15.6097	   -18.2953	   -12.2528	   -36.0870	   -12.1689	   -10.3226	    -2.1820	    11.2457	    -6.1264	
   -23.2468	   -16.7007	   -18.1274	   -12.5885	   -36.0031	   -12.0010	    -9.4833	    -1.6785	    10.4904	    -5.4550	
   -23.3307	   -17.6239	   -18.0435	   -12.0850	   -35.8353	   -11.3297	    -8.8120	    -0.9232	     9.5673	    -4.7836	
   -23.0789	   -18.2114	   -17.9596	   -10.6583	   -35.7513	   -10.1547	    -8.2245	     0.0000	     8.4763	    -4.1962	
   -22.5754	   -18.5471	   -17.9596	    -8.3923	   -35.6674	    -8.6441	    -7.8049	     0.9232	     7.1335	    -3.9444	
   -21.9040	   -18.7149	   -18.0435	    -5.2032	   -35.5835	    -6.9656	    -7.6370	     1.8463	     5.7068	    -4.0283	
   -20.8969	   -18.6310	   -18.0435	    -1.5106	   -35.5835	    -5.2872	    -7.6370	     2.6016	     4.2801	    -4.4479	
   -19.5541	   -18.4631	   -17.9596	     2.4338	   -35.5835	    -3.6926	    -7.8049	     3.1052	     3.0212	    -5.2872	
   -17.9596	   -18.0435	   -17.7078	     6.2103	   -35.5835	    -2.2659	    -8.0566	     3.2730	     2.0142	    -6.4621	
   -16.1972	   -17.5400	   -17.5400	     9.4833	   -35.7513	    -1.1749	    -8.3923	     3.1052	     1.3428	    -7.9727	
   -14.4348	   -17.0364	   -17.4561	    11.7493	   -36.0031	    -0.5875	    -8.8120	     2.4338	     1.1749	    -9.6512	
   -13.2599	   -16.7007	   -17.6239	    12.7563	   -36.6745	    -0.5875	    -9.3994	     1.2589	     1.4267	   -11.4975	
   -12.7563	   -16.6168	   -18.2953	    12.2528	   -37.5137	    -1.3428	   -10.1547	    -0.3357	     1.9302	   -13.4277	
   -13.2599	   -16.7847	   -19.5541	    10.2386	   -38.7726	    -2.8534	   -10.9940	    -2.2659	     2.6016	   -15.2740	
   -14.6027	   -17.2043	   -21.2326	     6.9656	   -40.1993	    -5.0354	   -11.8332	    -4.2801	     3.3569	   -16.8686	
   -16.7007	   -17.7078	   -23.3307	     2.7695	   -41.7099	    -7.6370	   -12.6724	    -6.0425	     4.3640	   -17.9596	
   -19.3024	   -18.4631	   -25.5966	    -1.9302	   -43.1366	   -10.4904	   -13.3438	    -7.6370	     5.3711	   -18.5471	
   -22.3236	   -19.3024	   -27.7786	    -6.7139	   -44.4794	   -13.4277	   -13.8474	    -8.8959	     6.3782	   -18.7149	
   -25.3448	   -20.3094	   -29.7928	   -11.3297	   -45.5704	   -16.2811	   -14.1830	    -9.9030	     7.2174	   -18.2953	
   -28.1982	   -21.4844	   -31.3873	   -15.4419	   -46.4096	   -18.9667	   -14.4348	   -10.9100	     7.8049	   -17.6239	
   -30.5481	   -22.6593	   -32.5623	   -18.8828	   -46.9131	   -21.4005	   -14.5187	   -11.8332	     8.2245	   -16.7847	
   -32.0587	   -23.7503	   -33.2336	   -21.3165	   -46.9131	   -23.3307	   -14.4348	   -12.5885	     8.3923	   -15.8615	
   -32.6462	   -24.5895	   -33.3176	   -22.6593	   -46.4935	   -24.6735	   -14.2670	   -13.1760	     8.3084	   -14.9384	
   -32.3105	   -24.9252	   -33.0658	   -22.8271	   -45.7382	   -25.3448	   -14.0152	   -13.5117	     8.1406	   -14.1830	
   -31.1356	   -24.7574	   -32.4783	   -21.9879	   -44.6472	   -25.5127	   -13.8474	   -13.7634	     7.7209	   -13.5956	
   -29.4571	   -24.1699	   -31.8069	   -20.3934	   -43.5562	   -25.2609	   -13.9313	   -13.9313	     7.0496	   -13.5117	
   -27.5269	   -23.2468	   -31.0516	   -18.2114	   -42.6331	   -24.8413	   -14.1830	   -14.2670	     6.1264	   -13.7634	
   -25.5127	   -22.2397	   -30.4642	   -15.9454	   -41.9617	   -24.2538	   -14.8544	   -14.6866	     4.8676	   -14.5187	
   -23.5825	   -21.2326	   -30.1285	   -13.9313	   -41.7099	   -23.8342	   -15.7776	   -15.3580	     3.4409	   -15.6937	
   -21.9879	   -20.3094	   -29.9606	   -12.4207	   -41.8777	   -23.4985	   -16.9525	   -16.1133	     1.6785	   -17.2043	
   -20.7291	   -19.7220	   -30.1285	   -11.6653	   -42.3813	   -23.4146	   -18.2953	   -16.8686	    -0.1678	   -18.8828	
   -19.8059	   -19.4702	   -30.5481	   -11.7493	   -43.1366	   -23.4146	   -19.6381	   -17.4561	    -2.0981	   -20.4773	
   -19.3024	   -19.5541	   -31.1356	   -12.5885	   -43.9758	   -23.4146	   -20.8969	   -17.7917	    -3.9444	   -21.7361	
   -19.0506	   -19.8898	   -31.8909	   -13.9313	   -44.8151	   -23.3307	   -21.9040	   -17.7917	    -5.4550	   -22.5754	
   -19.1345	   -20.4773	   -32.7301	   -15.6937	   -45.4865	   -22.9111	   -22.6593	   -17.2043	    -6.5460	   -22.8271	
   -19.2184	   -21.0648	   -33.4015	   -17.6239	   -45.8221	   -22.1558	   -22.9950	   -16.2811	    -7.1335	   -22.5754	
   -19.3024	   -21.5683	   -33.8211	   -19.4702	   -45.8221	   -21.0648	   -22.9950	   -14.8544	    -7.2174	   -21.9040	
   -19.2184	   -21.9879	   -33.9890	   -21.1487	   -45.4865	   -19.6381	   -22.5754	   -13.1760	    -6.7139	   -20.9808	
   -18.9667	   -22.2397	   -33.7372	   -22.4915	   -44.8990	   -17.8757	   -21.8201	   -11.3297	    -5.5389	   -19.8898	
   -18.4631	   -22.1558	   -33.2336	   -23.4146	   -43.9758	   -15.9454	   -20.8130	    -9.3994	    -3.9444	   -18.7149	
   -17.7078	   -21.8201	   -32.3944	   -23.9182	   -42.9688	   -13.9313	   -19.5541	    -7.4692	    -2.0142	   -17.5400	
   -16.7847	   -21.2326	   -31.3034	   -24.0860	   -41.7938	   -12.0850	   -18.1274	    -5.7068	     0.0839	   -16.4490	
   -15.9454	   -20.5612	   -30.2963	   -24.2538	   -40.7028	   -10.5743	   -16.8686	    -4.3640	     2.0142	   -15.6937	
   -15.3580	   -19.9738	   -29.3732	   -24.6735	   -39.8636	    -9.6512	   -15.7776	    -3.4409	     3.5248	   -15.2740	
   -15.1901	   -19.6381	   -28.7018	   -25.5127	   -39.4440	    -9.6512	   -15.1062	    -3.2730	     4.3640	   -15.3580	
   -15.7776	   -19.8059	   -28.4500	   -26.9394	   -39.5279	   -10.4904	   -14.9384	    -3.7766	     4.3640	   -15.8615	
   -17.0364	   -20.3094	   -28.6179	   -28.7857	   -40.0314	   -12.2528	   -15.1901	    -4.9515	     3.5248	   -16.7847	
   -18.7988	   -21.2326	   -29.0375	   -30.8838	   -40.9546	   -14.7705	   -15.9454	    -6.7139	     2.0142	   -18.0435	
   -20.7291	   -22.4075	   -29.6249	   -33.0658	   -42.1295	   -17.8757	   -16.8686	    -8.8959	    -0.1678	   -19.4702	
   -22.7432	   -23.4985	   -30.2963	   -34.9121	   -43.3044	   -21.2326	   -17.9596	   -11.3297	    -2.5177	   -20.8130	
   -24.4217	   -24.5895	   -30.8838	   -36.3388	   -44.4794	   -24.4217	   -19.0506	   -13.7634	    -4.7836	   -21.9879	
   -25.7645	   -25.5127	   -31.3034	   -37.3459	   -45.6543	   -27.3590	   -20.0577	   -15.8615	    -6.7139	   -22.9111	
   -26.8555	   -26.3519	   -31.7230	   -37.7655	   -46.5775	   -29.5410	   -20.8969	   -17.5400	    -8.0566	   -23.4985	
   -27.6947	   -27.0233	   -31.9748	   -37.6816	   -47.4167	   -31.0516	   -21.5683	   -18.6310	    -8.5602	   -23.7503	
   -28.1982	   -27.6108	   -32.2266	   -37.1780	   -48.0881	   -31.7230	   -22.0718	   -18.9667	    -8.3923	   -23.5825	
   -28.6179	   -28.1143	   -32.3944	   -36.3388	   -48.4238	   -31.6391	   -22.2397	   -18.7149	    -7.3853	   -22.9950	
   -28.7857	   -28.3661	   -32.3944	   -35.3317	   -48.5077	   -30.9677	   -22.1558	   -17.7917	    -5.9586	   -22.0718	
   -28.7857	   -28.3661	   -32.3105	   -33.9890	   -48.3398	   -29.8767	   -21.8201	   -16.5329	    -4.1962	   -20.8130	
   -28.5339	   -28.1143	   -32.0587	   -32.3944	   -47.8363	   -28.5339	   -21.3165	   -14.9384	    -2.3499	   -19.4702	
   -27.9465	   -27.5269	   -31.4713	   -30.5481	   -47.0810	   -27.0233	   -20.6451	   -13.2599	    -0.5875	   -17.9596	
   -27.1912	   -26.5198	   -30.4642	   -28.5339	   -46.1578	   -25.5966	   -19.8898	   -11.5814	     1.0071	   -16.4490	
   -26.1002	   -25.2609	   -29.2053	   -26.3519	   -45.1508	   -24.2538	   -19.1345	    -9.9869	     2.2659	   -15.1901	
   -24.6735	   -23.7503	   -27.5269	   -24.2538	   -44.1437	   -23.1628	   -18.4631	    -8.6441	     3.1891	   -14.1830	
   -23.0789	   -22.0718	   -25.6805	   -22.2397	   -43.3044	   -22.3236	   -17.8757	    -7.6370	     3.8605	   -13.5117	
   -21.3165	   -20.3934	   -23.8342	   -20.3934	   -42.5491	   -21.7361	   -17.5400	    -6.9656	     4.1962	   -13.1760	
   -19.5541	   -18.8828	   -22.0718	   -18.9667	   -42.0456	   -21.4005	   -17.3721	    -6.7139	     4.3640	   -13.1760	
   -17.9596	   -17.5400	   -20.5612	   -17.9596	   -41.7938	   -21.4005	   -17.4561	    -6.7139	     4.3640	   -13.5956	
   -16.5329	   -16.4490	   -19.3024	   -17.4561	   -41.7099	   -21.6522	   -17.6239	    -7.1335	     4.1122	   -14.1830	
   -15.3580	   -15.6937	   -18.3792	   -17.4561	   -41.7938	   -22.1558	   -17.8757	    -7.7209	     3.8605	   -15.1062	
   -14.7705	   -15.1901	   -17.7917	   -18.0435	   -41.9617	   -22.9111	   -18.2114	    -8.5602	     3.4409	   -16.1972	
   -14.7705	   -15.1062	   -17.6239	   -19.1345	   -42.2134	   -24.0021	   -18.6310	    -9.6512	     3.0212	   -17.3721	
   -15.5258	   -15.4419	   -17.8757	   -20.8969	   -42.4652	   -25.3448	   -19.0506	   -10.9940	     2.3499	   -18.5471	
   -17.0364	   -16.1972	   -18.5471	   -23.1628	   -42.8848	   -26.9394	   -19.5541	   -12.5046	     1.6785	   -19.5541	
   -19.2184	   -17.4561	   -19.7220	   -25.8484	   -43.3884	   -28.6179	   -20.1416	   -14.1830	     0.9232	   -20.3934	
   -21.8201	   -19.1345	   -21.4005	   -28.7018	   -43.9758	   -30.4642	   -20.8130	   -15.9454	     0.0839	   -20.8969	
   -24.5056	   -20.9808	   -23.4146	   -31.6391	   -44.4794	   -32.0587	   -21.3165	   -17.6239	    -0.6714	   -21.0648	
   -26.9394	   -22.8271	   -25.6805	   -34.4086	   -45.0668	   -33.4015	   -21.7361	   -18.9667	    -1.3428	   -20.8969	
   -28.7857	   -24.4217	   -28.1143	   -36.6745	   -45.4865	   -34.4086	   -21.8201	   -19.8898	    -1.6785	   -20.3934	
   -30.1285	   -25.5966	   -30.4642	   -38.2690	   -45.8221	   -34.7443	   -21.7361	   -20.2255	    -1.5945	   -19.3863	
   -30.8838	   -26.3519	   -32.6462	   -39.0244	   -45.9900	   -34.4925	   -21.2326	   -19.8059	    -1.0910	   -18.1274	
   -31.3873	   -26.6876	   -34.4086	   -39.0244	   -45.9061	   -33.6533	   -20.4773	   -18.7149	    -0.1678	   -16.7007	
   -31.8909	   -26.7715	   -35.8353	   -38.1851	   -45.7382	   -32.1426	   -19.5541	   -17.0364	     1.0071	   -15.1062	
   -32.5623	   -26.7715	   -36.6745	   -36.6745	   -45.4865	   -30.1285	   -18.5471	   -15.0223	     2.4338	   -13.5956	
   -33.5693	   -26.8555	   -37.1780	   -34.9121	   -45.2347	   -27.7786	   -17.6239	   -12.7563	     3.9444	   -12.2528	
   -34.9121	   -27.0233	   -37.2620	   -32.8979	   -45.0668	   -25.0931	   -16.8686	   -10.4065	     5.2872	   -11.1618	
   -36.1710	   -27.2751	   -37.0102	   -30.7999	   -45.0668	   -22.2397	   -16.3651	    -8.2245	     6.4621	   -10.4904	
   -37.1780	   -27.6108	   -36.5067	   -28.6179	   -45.0668	   -19.3024	   -16.0294	    -6.0425	     7.3853	    -9.9869	
   -37.5977	   -27.7786	   -35.8353	   -26.3519	   -45.1508	   -16.3651	   -15.9454	    -4.0283	     8.0566	    -9.8190	
   -37.4298	   -27.8625	   -35.0800	   -24.1699	   -45.2347	   -13.5956	   -15.9454	    -2.1820	     8.5602	    -9.7351	
   -36.9263	   -27.8625	   -34.2407	   -21.9040	   -45.4025	   -10.9940	   -16.1133	    -0.5875	     8.8120	    -9.8190	
   -36.1710	   -27.9465	   -33.4015	   -19.7220	   -45.6543	    -8.7280	   -16.2811	     0.7553	     8.8120	   -10.0708	
   -35.4996	   -28.0304	   -32.8140	   -17.7078	   -45.9900	    -6.9656	   -16.5329	     1.6785	     8.7280	   -10.3226	
   -34.9121	   -28.2822	   -32.3105	   -15.6937	   -46.3257	    -5.7068	   -16.8686	     2.2659	     8.4763	   -10.7422	
   -34.4086	   -28.5339	   -31.8909	   -13.9313	   -46.6614	    -5.1193	   -17.0364	     2.4338	     8.1406	   -11.0779	
   -33.7372	   -28.7857	   -31.4713	   -12.2528	   -46.8292	    -5.0354	   -17.0364	     2.2659	     7.8049	   -11.4975	
   -32.9819	   -28.8696	   -30.9677	   -10.6583	   -46.7453	    -5.4550	   -16.7847	     1.8463	     7.7209	   -11.7493	
   -31.9748	   -28.6179	   -30.3802	    -9.3155	   -46.3257	    -6.2943	   -16.2811	     1.1749	     7.7209	   -12.0010	
   -30.7159	   -28.1143	   -29.5410	    -8.2245	   -45.6543	    -7.4692	   -15.4419	     0.3357	     7.9727	   -12.0850	
   -29.2892	   -27.2751	   -28.5339	    -7.4692	   -44.7311	    -8.8120	   -14.4348	    -0.6714	     8.3923	   -12.1689	
   -27.9465	   -26.2680	   -27.5269	    -7.2174	   -43.6401	   -10.4065	   -13.2599	    -1.8463	     8.8120	   -12.1689	
   -26.6037	   -25.1770	   -26.6037	    -7.4692	   -42.5491	   -12.0850	   -12.1689	    -3.1052	     9.3155	   -12.1689	
   -25.5127	   -24.1699	   -25.7645	    -8.0566	   -41.5421	   -13.7634	   -11.2457	    -4.3640	     9.6512	   -12.0850	
   -24.5895	   -23.1628	   -25.0092	    -8.7280	   -40.6189	   -15.4419	   -10.4904	    -5.4550	     9.9869	   -12.0010	
   -23.8342	   -22.3236	   -24.4217	    -9.3155	   -39.9475	   -16.8686	   -10.0708	    -6.5460	    10.0708	   -11.8332	
   -23.3307	   -21.4844	   -24.0021	    -9.7351	   -39.4440	   -18.1274	    -9.8190	    -7.3853	     9.9030	   -11.6653	
   -22.9111	   -20.8969	   -23.6664	   -10.0708	   -39.2761	   -19.2184	    -9.9030	    -8.1406	     9.4833	   -11.5814	
   -22.4915	   -20.3934	   -23.4146	   -10.3226	   -39.2761	   -20.0577	   -10.2386	    -8.7280	     8.7280	   -11.7493	
   -21.9879	   -19.9738	   -23.3307	   -10.5743	   -39.5279	   -20.6451	   -10.7422	    -9.1476	     7.7209	   -12.0010	
   -21.2326	   -19.6381	   -23.2468	   -10.9100	   -39.9475	   -21.0648	   -11.3297	    -9.3155	     6.5460	   -12.5046	
   -20.1416	   -19.3024	   -23.0789	   -11.2457	   -40.3671	   -21.2326	   -12.0010	    -9.2316	     5.2872	   -13.0920	
   -18.7988	   -18.9667	   -22.9950	   -11.4975	   -40.7867	   -21.0648	   -12.6724	    -8.8120	     4.1122	   -13.6795	
   -17.2043	   -18.6310	   -22.7432	   -11.5814	   -41.0385	   -20.5612	   -13.0920	    -8.0566	     3.1052	   -14.2670	
   -15.6097	   -18.2114	   -22.4915	   -11.4975	   -41.2064	   -19.7220	   -13.4277	    -7.0496	     2.5177	   -14.6027	
   -14.0991	   -17.7917	   -22.1558	   -11.2457	   -41.2064	   -18.6310	   -13.5117	    -5.9586	     2.3499	   -14.6866	
   -13.0081	   -17.3721	   -21.9040	   -10.8261	   -41.1224	   -17.3721	   -13.5117	    -4.8676	     2.6016	   -14.6027	
   -12.4207	   -16.9525	   -21.6522	   -10.4904	   -40.8707	   -16.1972	   -13.1760	    -4.1122	     3.1891	   -14.3509	
   -12.3367	   -16.5329	   -21.4005	   -10.2386	   -40.4510	   -15.1901	   -12.7563	    -3.6087	     3.8605	   -13.8474	
   -12.6724	   -16.0294	   -21.1487	   -10.1547	   -39.9475	   -14.3509	   -12.1689	    -3.3569	     4.6997	   -13.1760	
   -13.1760	   -15.5258	   -20.8130	   -10.0708	   -39.3600	   -13.7634	   -11.3297	    -3.3569	     5.3711	   -12.4207	
   -13.6795	   -14.7705	   -20.3934	   -10.1547	   -38.5208	   -13.3438	   -10.4065	    -3.4409	     5.9586	   -11.4975	
   -13.9313	   -13.7634	   -19.8898	   -10.3226	   -37.5977	   -13.0920	    -9.3155	    -3.5248	     6.3782	   -10.5743	
   -13.8474	   -12.5885	   -19.2184	   -10.4065	   -36.5906	   -12.9242	    -8.2245	    -3.6926	     6.3782	    -9.6512	
   -13.4277	   -11.2457	   -18.5471	   -10.4904	   -35.4996	   -12.6724	    -7.1335	    -3.9444	     6.2103	    -8.8959	
   -12.6724	    -9.9030	   -18.0435	   -10.4065	   -34.4925	   -12.4207	    -6.2103	    -4.1122	     5.6229	    -8.3923	
   -11.6653	    -8.6441	   -17.5400	   -10.0708	   -33.6533	   -12.0010	    -5.5389	    -4.2801	     4.8676	    -8.0566	
   -10.5743	    -7.4692	   -17.2043	    -9.5673	   -32.8979	   -11.4136	    -5.1193	    -4.3640	     4.0283	    -7.9727	
    -9.3155	    -6.5460	   -16.8686	    -8.8120	   -32.3944	   -10.5743	    -4.9515	    -4.3640	     3.0212	    -8.1406	
    -8.1406	    -5.7068	   -16.4490	    -7.8049	   -32.0587	    -9.5673	    -5.0354	    -4.1122	     2.0142	    -8.3923	
    -7.1335	    -5.2032	   -16.0294	    -6.5460	   -31.8069	    -8.2245	    -5.2032	    -3.5248	     1.0910	    -8.8120	
    -6.2943	    -4.8676	   -15.3580	    -5.1193	   -31.6391	    -6.6299	    -5.4550	    -2.6016	     0.3357	    -9.1476	
    -5.7907	    -4.7836	   -14.6027	    -3.6087	   -31.5552	    -4.8676	    -5.7907	    -1.3428	    -0.0839	    -9.4833	
    -5.6229	    -4.9515	   -13.6795	    -2.0142	   -31.4713	    -3.1052	    -6.0425	     0.0839	    -0.2518	    -9.7351	
    -5.6229	    -5.2032	   -12.6724	    -0.5875	   -31.3873	    -1.2589	    -6.2103	     1.7624	     0.1678	    -9.8190	
    -5.6229	    -5.5389	   -11.4975	     0.6714	   -31.3034	     0.4196	    -6.2943	     3.5248	     1.0071	    -9.6512	
    -5.6229	    -5.7907	   -10.1547	     1.5106	   -31.0516	     1.9302	    -6.1264	     5.3711	     2.4338	    -9.3994	
    -5.5389	    -5.8746	    -8.8120	     2.0142	   -30.7159	     3.2730	    -5.7068	     7.0496	     4.2801	    -8.8959	
    -5.3711	    -5.7907	    -7.4692	     2.0142	   -30.2124	     4.4479	    -5.1193	     8.6441	     6.4621	    -8.2245	
    -5.3711	    -5.6229	    -6.3782	     1.5945	   -29.6249	     5.4550	    -4.2801	     9.9869	     8.8120	    -7.3013	
    -5.2872	    -5.3711	    -5.4550	     0.8392	   -28.9536	     6.2103	    -3.3569	    11.0779	    11.1618	    -6.2103	
    -5.2032	    -5.0354	    -4.9515	    -0.2518	   -28.2822	     6.7139	    -2.3499	    12.0010	    13.3438	    -5.0354	
    -5.0354	    -4.6158	    -4.8676	    -1.4267	   -27.6108	     7.0496	    -1.3428	    12.7563	    15.3580	    -3.7766	
    -4.8676	    -4.1962	    -5.1193	    -2.6016	   -27.1072	     7.0496	    -0.5035	    13.3438	    17.0364	    -2.6855	
    -4.6158	    -3.7766	    -5.7907	    -3.6926	   -26.6876	     6.6299	     0.0839	    13.5956	    18.2953	    -1.8463	
    -4.6158	    -3.5248	    -6.7978	    -4.5319	   -26.5198	     5.7907	     0.4196	    13.4277	    19.1345	    -1.4267	
    -4.7836	    -3.2730	    -7.9727	    -5.2032	   -26.6037	     4.5319	     0.3357	    13.0081	    19.4702	    -1.5106	
    -5.2872	    -3.2730	    -9.1476	    -5.8746	   -26.9394	     3.0212	     0.0000	    12.0010	    19.3863	    -1.9302	
    -6.2103	    -3.3569	   -10.3226	    -6.7978	   -27.5269	     1.1749	    -0.5875	    10.6583	    18.8828	    -2.6855	
    -7.4692	    -3.6926	   -11.4136	    -8.0566	   -28.1982	    -1.0071	    -1.3428	     8.7280	    18.1274	    -3.6087	
    -9.0637	    -4.1122	   -12.5046	   -10.0708	   -29.0375	    -3.2730	    -2.3499	     6.4621	    16.9525	    -4.8676	
   -10.8261	    -4.6997	   -13.5956	   -12.9242	   -29.8767	    -5.7068	    -3.4409	     3.6926	    15.5258	    -6.2103	
   -12.4207	    -5.2872	   -14.7705	   -16.3651	   -30.7999	    -8.0566	    -4.5319	     0.7553	    13.9313	    -7.5531	
   -13.5956	    -5.7907	   -15.8615	   -20.3934	   -31.5552	   -10.3226	    -5.5389	    -2.1820	    12.1689	    -8.9798	
   -13.8474	    -6.0425	   -16.7847	   -24.5056	   -32.1426	   -12.3367	    -6.3782	    -4.8676	    10.4065	   -10.1547	
   -13.0920	    -5.7068	   -17.3721	   -28.2822	   -32.4783	   -13.9313	    -6.9656	    -7.1335	     8.8120	   -11.0779	
   -11.3297	    -4.9515	   -17.4561	   -31.3873	   -32.3944	   -15.1901	    -7.0496	    -8.7280	     7.4692	   -11.5814	
    -8.8120	    -3.6926	   -17.2043	   -33.4015	   -31.9748	   -15.8615	    -6.7978	    -9.5673	     6.6299	   -11.5814	
    -5.9586	    -2.1820	   -16.3651	   -34.1568	   -31.3034	   -16.1133	    -6.0425	    -9.4833	     6.2103	   -10.9940	
    -3.0212	    -0.5875	   -15.1901	   -33.5693	   -30.3802	   -15.8615	    -4.9515	    -8.7280	     6.2943	    -9.9030	
    -0.5035	     0.9232	   -13.6795	   -31.6391	   -29.2053	   -15.1901	    -3.6087	    -7.3013	     6.8817	    -8.3923	
     1.2589	     2.2659	   -12.0010	   -28.7018	   -27.9465	   -14.3509	    -2.0981	    -5.4550	     7.8888	    -6.7139	
     2.1820	     3.1891	   -10.1547	   -24.9252	   -26.6037	   -13.4277	    -0.5035	    -3.4409	     9.1476	    -4.7836	
     2.1820	     3.7766	    -8.2245	   -20.6451	   -25.1770	   -12.3367	     1.0071	    -1.4267	    10.7422	    -2.9373	
     1.3428	     3.9444	    -6.3782	   -16.0294	   -23.8342	   -11.2457	     2.3499	     0.5875	    12.5046	    -1.1749	
     0.1678	     3.7766	    -4.6158	   -11.3297	   -22.4915	    -9.9869	     3.6087	     2.5177	    14.2670	     0.4196	
    -1.0071	     3.4409	    -3.0212	    -6.7978	   -21.2326	    -8.6441	     4.5319	     4.2801	    16.0294	     1.8463	
    -1.7624	     3.0212	    -1.5945	    -2.4338	   -20.1416	    -7.1335	     5.2872	     6.0425	    17.7078	     3.0212	
    -1.9302	     2.6855	    -0.1678	     1.5106	   -19.1345	    -5.4550	     5.8746	     7.7209	    19.1345	     3.9444	
    -1.4267	     2.5177	     1.0071	     5.1193	   -18.2114	    -3.7766	     6.2103	     9.2316	    20.3934	     4.6158	
    -0.4196	     2.6855	     2.0981	     8.3084	   -17.4561	    -1.9302	     6.4621	    10.7422	    21.4005	     5.1193	
     0.7553	     2.9373	     3.0212	    11.1618	   -16.8686	    -0.0839	     6.5460	    12.0850	    22.1558	     5.2872	
     1.7624	     3.1891	     3.6087	    13.5956	   -16.4490	     1.8463	     6.4621	    13.3438	    22.5754	     5.3711	
     2.4338	     3.2730	     3.9444	    15.6937	   -16.2811	     3.6087	     6.3782	    14.3509	    22.8271	     5.2872	
     2.6016	     3.1052	     3.8605	    17.0364	   -16.4490	     5.1193	     6.1264	    15.1062	    22.7432	     5.0354	
     2.2659	     2.6855	     3.3569	    17.4561	   -16.8686	     6.1264	     5.7907	    15.4419	    22.4075	     4.6997	
     1.3428	     1.8463	     2.6016	    16.7007	   -17.5400	     6.4621	     5.3711	    15.1901	    21.9040	     4.1962	
     0.0839	     0.9232	     1.7624	    14.6027	   -18.3792	     5.8746	     4.9515	    14.5187	    21.0648	     3.6087	
    -1.3428	    -0.0839	     0.7553	    11.2457	   -19.3024	     4.4479	     4.6158	    13.2599	    20.0577	     2.9373	
    -2.6855	    -1.0071	    -0.1678	     6.6299	   -20.1416	     2.0981	     4.2801	    11.4975	    18.7988	     2.1820	
    -3.8605	    -1.7624	    -1.0910	     1.1749	   -20.8969	    -1.0910	     4.0283	     9.3155	    17.3721	     1.2589	
    -4.6997	    -2.4338	    -1.9302	    -4.7836	   -21.7361	    -4.9515	     3.6926	     6.7978	    15.6937	     0.2518	
    -5.2032	    -2.9373	    -2.7695	   -10.8261	   -22.4915	    -9.2316	     3.2730	     4.0283	    13.8474	    -1.0071	
    -5.4550	    -3.2730	    -3.6926	   -16.4490	   -23.3307	   -13.6795	     2.8534	     1.1749	    11.7493	    -2.4338	
    -5.6229	    -3.6926	    -4.6158	   -21.1487	   -24.1699	   -17.9596	     2.1820	    -1.6785	     9.5673	    -3.8605	
    -5.7907	    -4.0283	    -5.6229	   -24.7574	   -25.0931	   -21.7361	     1.4267	    -4.3640	     7.4692	    -5.4550	
    -6.2103	    -4.4479	    -6.7978	   -27.1072	   -26.1002	   -24.8413	     0.5035	    -6.6299	     5.5389	    -6.9656	
    -7.0496	    -5.1193	    -7.9727	   -28.2822	   -27.2751	   -27.0233	    -0.5875	    -8.6441	     3.7766	    -8.3923	
    -8.3923	    -5.9586	    -9.3155	   -28.5339	   -28.6179	   -28.2822	    -1.9302	   -10.1547	     2.2659	    -9.8190	
   -10.1547	    -6.9656	   -10.6583	   -27.8625	   -29.9606	   -28.7018	    -3.3569	   -11.3297	     1.0910	   -11.0779	
   -12.2528	    -8.2245	   -11.9171	   -26.5198	   -31.3034	   -28.2822	    -4.9515	   -12.0850	     0.1678	   -12.1689	
   -14.4348	    -9.5673	   -13.0081	   -24.5895	   -32.6462	   -27.0233	    -6.4621	   -12.2528	    -0.3357	   -13.0081	
   -16.2811	   -10.7422	   -13.9313	   -22.0718	   -33.6533	   -25.0092	    -7.8049	   -11.7493	    -0.4196	   -13.5956	
   -17.5400	   -11.6653	   -14.4348	   -19.1345	   -34.4086	   -22.2397	    -8.7280	   -10.5743	     0.0839	   -13.7634	
   -17.8757	   -12.0850	   -14.4348	   -15.6937	   -34.6603	   -18.8828	    -9.3155	    -8.7280	     1.3428	   -13.4277	
   -17.2882	   -11.9171	   -14.0152	   -12.0010	   -34.4086	   -15.0223	    -9.2316	    -6.2103	     3.1891	   -12.5885	
   -15.5258	   -11.1618	   -13.0920	    -8.1406	   -33.7372	   -10.9940	    -8.6441	    -3.1052	     5.7907	   -11.1618	
   -12.8403	    -9.7351	   -11.5814	    -4.2801	   -32.5623	    -7.0496	    -7.3853	     0.2518	     8.8959	    -9.1476	
    -9.3994	    -7.7209	    -9.4833	    -0.5875	   -30.9677	    -3.3569	    -5.6229	     3.8605	    12.3367	    -6.6299	
    -5.3711	    -5.2872	    -7.0496	     2.8534	   -28.9536	    -0.1678	    -3.3569	     7.4692	    15.8615	    -3.7766	
    -1.2589	    -2.6855	    -4.2801	     5.7907	   -26.7715	     2.3499	    -0.8392	    10.8261	    19.3863	    -0.8392	
     2.5177	    -0.1678	    -1.4267	     8.1406	   -24.5895	     4.1122	     1.6785	    13.6795	    22.4075	     2.0142	
     5.7068	     2.0142	     1.1749	     9.6512	   -22.6593	     4.9515	     3.9444	    15.9454	    24.8413	     4.4479	
     8.0566	     3.6926	     3.4409	    10.3226	   -21.1487	     5.0354	     5.7907	    17.3721	    26.4359	     6.2103	
     9.2316	     4.7836	     5.1193	    10.2386	   -20.1416	     4.3640	     7.1335	    17.8757	    27.1072	     7.1335	
     9.3994	     5.2032	     6.2103	     9.3994	   -19.6381	     3.1052	     7.7209	    17.5400	    27.0233	     7.3013	
     8.6441	     5.1193	     6.7139	     7.9727	   -19.6381	     1.4267	     7.6370	    16.4490	    26.1841	     6.6299	
     6.9656	     4.4479	     6.6299	     6.2943	   -20.0577	    -0.4196	     6.9656	    14.7705	    24.8413	     5.2872	
     4.7836	     3.4409	     6.1264	     4.5319	   -20.8130	    -2.3499	     5.7068	    12.6724	    23.2468	     3.3569	
     2.3499	     2.0981	     5.2032	     2.7695	   -21.8201	    -4.1962	     4.0283	    10.4065	    21.5683	     1.0910	
    -0.0839	     0.5875	     3.9444	     1.2589	   -22.9111	    -5.7907	     2.0981	     8.1406	    20.0577	    -1.3428	
    -2.0981	    -0.8392	     2.6016	     0.0000	   -23.9182	    -7.0496	     0.1678	     6.1264	    18.7988	    -3.6087	
    -3.5248	    -2.0142	     1.0910	    -0.9232	   -24.7574	    -7.9727	    -1.5106	     4.5319	    17.7917	    -5.7068	
    -4.2801	    -2.8534	    -0.5035	    -1.4267	   -25.2609	    -8.5602	    -2.8534	     3.2730	    17.2043	    -7.3013	
    -4.3640	    -3.2730	    -1.9302	    -1.5106	   -25.5966	    -8.7280	    -3.6926	     2.6855	    16.8686	    -8.3923	
    -3.9444	    -3.1891	    -3.3569	    -1.1749	   -25.5127	    -8.5602	    -3.9444	     2.6016	    16.8686	    -8.8120	
    -3.1052	    -2.6855	    -4.6158	    -0.5875	   -25.0931	    -8.0566	    -3.6926	     3.1052	    17.0364	    -8.5602	
    -2.0142	    -1.8463	    -5.7068	     0.3357	   -24.3378	    -7.2174	    -2.8534	     4.2801	    17.4561	    -7.5531	
    -0.7553	    -0.7553	    -6.5460	     1.5106	   -23.4146	    -6.1264	    -1.6785	     5.9586	    18.0435	    -5.9586	
     0.3357	     0.5035	    -7.0496	     2.6855	   -22.2397	    -4.7836	    -0.2518	     7.9727	    18.7149	    -3.8605	
     1.2589	     1.7624	    -7.3853	     3.8605	   -20.9808	    -3.3569	     1.3428	    10.1547	    19.3863	    -1.4267	
     1.8463	     2.9373	    -7.3013	     4.9515	   -19.8059	    -2.0142	     2.8534	    12.2528	    20.1416	     1.0071	
     2.1820	     4.0283	    -7.0496	     5.7907	   -18.7149	    -0.6714	     4.1962	    14.1830	    20.7291	     3.2730	
     2.2659	     4.8676	    -6.5460	     6.5460	   -17.7917	     0.5035	     5.3711	    15.6937	    21.3165	     5.2032	
     2.0981	     5.5389	    -5.8746	     7.2174	   -17.1204	     1.7624	     6.2103	    16.7847	    21.7361	     6.7978	
     1.7624	     6.0425	    -5.2032	     8.1406	   -16.7847	     3.0212	     6.7139	    17.4561	    22.1558	     7.9727	
     1.4267	     6.3782	    -4.4479	     9.3155	   -16.6168	     4.5319	     6.8817	    17.7078	    22.4915	     8.8120	
     1.2589	     6.5460	    -3.6087	    10.9940	   -16.7007	     6.2103	     6.7978	    17.7917	    22.8271	     9.2316	
     1.3428	     6.6299	    -2.8534	    13.0081	   -17.0364	     8.1406	     6.3782	    17.7917	    23.2468	     9.3994	
     1.8463	     6.6299	    -2.0981	    15.4419	   -17.4561	    10.4065	     5.7907	    17.8757	    23.5825	     9.2316	
     2.6016	     6.7139	    -1.3428	    18.2114	   -17.9596	    12.8403	     5.0354	    18.2114	    24.0860	     8.8959	
     3.8605	     6.7978	    -0.6714	    21.0648	   -18.4631	    15.4419	     4.2801	    18.8828	    24.5056	     8.4763	
     5.2872	     6.9656	     0.0000	    23.9182	   -18.9667	    18.0435	     3.5248	    19.8898	    25.0092	     7.9727	
     6.8817	     7.0496	     0.4196	    26.6037	   -19.4702	    20.4773	     2.9373	    21.0648	    25.4288	     7.4692	
     8.3084	     7.0496	     0.7553	    28.7857	   -19.8898	    22.4915	     2.4338	    22.4075	    25.6805	     6.8817	
     9.3155	     6.7978	     0.8392	    30.3802	   -20.3934	    24.0021	     2.0142	    23.6664	    25.6805	     6.3782	
     9.8190	     6.3782	     0.7553	    31.2195	   -20.8130	    24.9252	     1.7624	    24.7574	    25.5966	     5.7907	
     9.8190	     5.7068	     0.4196	    31.0516	   -21.1487	    25.0931	     1.5945	    25.5966	    25.3448	     5.3711	
     9.3994	     5.0354	     0.0839	    30.0446	   -21.4005	    24.5895	     1.6785	    26.1841	    25.0092	     5.0354	
     8.6441	     4.3640	    -0.2518	    28.0304	   -21.4844	    23.4146	     1.9302	    26.3519	    24.7574	     4.7836	
     7.6370	     3.8605	    -0.5875	    25.1770	   -21.4005	    21.5683	     2.3499	    26.0162	    24.5895	     4.6997	
     6.6299	     3.4409	    -0.8392	    21.5683	   -21.2326	    19.3024	     2.9373	    25.2609	    24.5056	     4.6997	
     5.4550	     3.1891	    -1.0910	    17.4561	   -20.9808	    16.7007	     3.6087	    24.0860	    24.4217	     4.6158	
     4.1962	     3.0212	    -1.4267	    13.0081	   -20.6451	    13.6795	     4.1962	    22.4915	    24.2538	     4.4479	
     2.7695	     2.7695	    -1.8463	     8.5602	   -20.5612	    10.4904	     4.6158	    20.4773	    23.9182	     4.1122	
     1.0910	     2.2659	    -2.4338	     4.1962	   -20.5612	     7.2174	     4.6997	    18.2953	    23.2468	     3.3569	
    -0.9232	     1.3428	    -3.3569	     0.1678	   -20.8969	     3.8605	     4.3640	    16.0294	    22.2397	     2.1820	
    -3.1052	     0.1678	    -4.4479	    -3.3569	   -21.4005	     0.5035	     3.6087	    13.5956	    20.9808	     0.6714	
    -5.3711	    -1.2589	    -5.7068	    -6.3782	   -22.0718	    -2.5177	     2.4338	    11.2457	    19.4702	    -1.2589	
    -7.4692	    -2.7695	    -7.0496	    -8.8120	   -22.7432	    -5.1193	     1.0071	     9.0637	    17.9596	    -3.3569	
    -9.1476	    -4.1122	    -8.2245	   -10.6583	   -23.3307	    -7.1335	    -0.4196	     7.2174	    16.5329	    -5.4550	
   -10.2386	    -5.1193	    -9.2316	   -11.9171	   -23.8342	    -8.5602	    -1.8463	     5.6229	    15.2740	    -7.3853	
   -10.7422	    -5.7068	    -9.9030	   -12.7563	   -24.0860	    -9.2316	    -3.0212	     4.4479	    14.2670	    -8.9798	
   -10.6583	    -5.7068	   -10.1547	   -13.3438	   -24.1699	    -9.2316	    -3.8605	     3.6087	    13.5956	   -10.0708	
    -9.9030	    -5.1193	    -9.9869	   -13.6795	   -24.0021	    -8.5602	    -4.2801	     3.2730	    13.2599	   -10.5743	
    -8.4763	    -4.0283	    -9.3994	   -13.5956	   -23.5825	    -7.3853	    -4.1962	     3.3569	    13.2599	   -10.4065	
    -6.5460	    -2.2659	    -8.3923	   -13.1760	   -22.8271	    -5.8746	    -3.6087	     3.9444	    13.6795	    -9.6512	
    -4.1962	     0.0000	    -6.8817	   -12.2528	   -21.8201	    -4.1122	    -2.6016	     4.9515	    14.3509	    -8.2245	
    -1.4267	     2.7695	    -5.0354	   -10.6583	   -20.4773	    -2.2659	    -1.1749	     6.4621	    15.3580	    -6.2943	
     1.5106	     5.9586	    -2.8534	    -8.4763	   -18.7988	    -0.5875	     0.5875	     8.1406	    16.4490	    -4.1962	
     4.5319	     9.3155	    -0.5035	    -5.7907	   -17.0364	     0.8392	     2.4338	     9.9030	    17.5400	    -2.0142	
     7.5531	    12.6724	     2.0142	    -2.6855	   -15.1901	     2.0142	     4.4479	    11.5814	    18.6310	     0.0839	
    10.2386	    15.9454	     4.5319	     0.4196	   -13.4277	     2.7695	     6.2943	    12.8403	    19.3863	     1.8463	
    12.5046	    18.7988	     6.7978	     3.3569	   -11.9171	     3.1052	     7.9727	    13.6795	    19.8059	     3.0212	
    14.0991	    21.1487	     8.8120	     5.7907	   -10.7422	     3.0212	     9.3155	    13.9313	    19.8059	     3.6926	
    14.9384	    22.7432	    10.4065	     7.7209	   -10.0708	     2.5177	    10.1547	    13.5117	    19.3024	     3.7766	
    14.9384	    23.5825	    11.4975	     8.9798	    -9.8190	     1.6785	    10.4904	    12.5885	    18.3792	     3.1891	
    14.0152	    23.3307	    12.0850	     9.5673	   -10.1547	     0.5035	    10.2386	    11.1618	    16.9525	     2.0142	
    12.1689	    22.1558	    12.0850	     9.6512	   -10.9100	    -0.8392	     9.3994	     9.3994	    15.3580	     0.4196	
     9.6512	    19.8898	    11.4136	     9.3994	   -12.1689	    -2.3499	     7.9727	     7.4692	    13.5956	    -1.4267	
     6.6299	    16.8686	    10.3226	     8.9798	   -13.7634	    -3.6926	     6.2103	     5.7068	    11.8332	    -3.5248	
     3.6087	    13.2599	     8.8120	     8.4763	   -15.5258	    -4.8676	     4.1962	     4.1962	    10.3226	    -5.4550	
     1.0071	     9.3994	     7.0496	     8.0566	   -17.2882	    -5.7068	     2.0981	     3.1052	     9.0637	    -7.3013	
    -0.9232	     5.7907	     5.2872	     7.7209	   -18.9667	    -6.1264	     0.1678	     2.4338	     8.3084	    -8.6441	
    -2.1820	     2.6016	     3.6087	     7.5531	   -20.4773	    -6.2943	    -1.5106	     2.2659	     8.0566	    -9.6512	
    -2.7695	     0.0839	     2.2659	     7.3013	   -21.6522	    -6.1264	    -2.8534	     2.4338	     8.0566	   -10.0708	
    -2.7695	    -1.5945	     1.1749	     7.0496	   -22.4915	    -5.8746	    -3.8605	     2.7695	     8.3923	   -10.1547	
    -2.3499	    -2.6016	     0.4196	     6.7139	   -23.0789	    -5.6229	    -4.5319	     3.3569	     8.8959	    -9.7351	
    -1.6785	    -2.9373	    -0.1678	     6.2943	   -23.3307	    -5.2872	    -4.7836	     3.8605	     9.5673	    -9.0637	
    -0.5875	    -2.5177	    -0.4196	     5.7907	   -23.4146	    -5.0354	    -4.7836	     4.4479	    10.2386	    -8.1406	
     0.6714	    -1.7624	    -0.6714	     5.3711	   -23.2468	    -4.7836	    -4.5319	     5.0354	    10.9100	    -7.0496	
     2.2659	    -0.5035	    -0.8392	     4.8676	   -22.9111	    -4.4479	    -4.1122	     5.6229	    11.5814	    -5.9586	
     4.1122	     0.9232	    -1.0910	     4.3640	   -22.4915	    -4.0283	    -3.5248	     6.1264	    12.0850	    -5.0354	
     6.0425	     2.5177	    -1.4267	     3.7766	   -21.9879	    -3.6087	    -2.9373	     6.6299	    12.4207	    -4.3640	
     7.8888	     4.0283	    -1.8463	     3.2730	   -21.4844	    -3.0212	    -2.4338	     7.0496	    12.6724	    -4.0283	
     9.4833	     5.4550	    -2.4338	     2.5177	   -21.1487	    -2.3499	    -2.0981	     7.4692	    12.6724	    -4.0283	
    10.6583	     6.5460	    -3.1052	     1.6785	   -21.1487	    -1.6785	    -2.0981	     7.6370	    12.4207	    -4.5319	
    10.9940	     7.0496	    -3.9444	     0.6714	   -21.4844	    -1.0910	    -2.4338	     7.8049	    11.9171	    -5.2872	
    10.5743	     6.9656	    -4.9515	    -0.4196	   -22.1558	    -0.5875	    -3.1052	     7.7209	    11.1618	    -6.2943	
     9.3994	     6.3782	    -5.9586	    -1.5106	   -23.2468	    -0.1678	    -4.1962	     7.5531	    10.2386	    -7.4692	
     7.5531	     5.2032	    -7.0496	    -2.3499	   -24.6735	     0.0839	    -5.4550	     7.3853	     9.2316	    -8.6441	
     5.3711	     3.7766	    -7.9727	    -2.8534	   -26.1841	     0.3357	    -6.8817	     7.2174	     8.2245	    -9.7351	
     3.1052	     2.1820	    -8.9798	    -2.9373	   -27.8625	     0.4196	    -8.3084	     7.0496	     7.3013	   -10.7422	
     1.0071	     0.5875	    -9.8190	    -2.6016	   -29.4571	     0.4196	    -9.6512	     6.9656	     6.4621	   -11.4975	
    -0.7553	    -0.9232	   -10.6583	    -1.9302	   -31.0516	     0.2518	   -10.9100	     6.9656	     5.8746	   -12.0850	
    -2.0142	    -2.1820	   -11.4136	    -1.0910	   -32.3944	     0.0000	   -11.9171	     6.9656	     5.5389	   -12.3367	
    -2.8534	    -3.1052	   -12.0850	    -0.2518	   -33.4854	    -0.4196	   -12.5885	     6.9656	     5.4550	   -12.3367	
    -3.1891	    -3.7766	   -12.5885	     0.5875	   -34.2407	    -0.8392	   -12.9242	     6.9656	     5.5389	   -12.0010	
    -3.1891	    -4.0283	   -12.7563	     1.4267	   -34.5764	    -1.1749	   -12.8403	     7.0496	     6.0425	   -11.3297	
    -3.0212	    -4.0283	   -12.6724	     2.3499	   -34.3246	    -1.4267	   -12.3367	     7.1335	     6.7139	   -10.4065	
    -2.7695	    -3.6926	   -12.2528	     3.2730	   -33.7372	    -1.5106	   -11.4136	     7.2174	     7.7209	    -9.2316	
    -2.6016	    -3.2730	   -11.5814	     4.1962	   -32.8140	    -1.4267	   -10.1547	     7.3853	     8.8120	    -7.8888	
    -2.6016	    -2.8534	   -10.8261	     5.1193	   -31.6391	    -1.1749	    -8.8120	     7.4692	     9.9030	    -6.6299	
    -2.6016	    -2.4338	   -10.0708	     6.1264	   -30.5481	    -0.8392	    -7.5531	     7.5531	    10.9100	    -5.5389	
    -2.6016	    -2.0981	    -9.2316	     7.2174	   -29.4571	    -0.4196	    -6.4621	     7.7209	    11.7493	    -4.6158	
    -2.5177	    -1.8463	    -8.5602	     8.3084	   -28.6179	     0.2518	    -5.6229	     7.9727	    12.4207	    -3.9444	
    -2.3499	    -1.6785	    -8.1406	     9.5673	   -27.9465	     1.0910	    -5.1193	     8.3923	    12.7563	    -3.5248	
    -2.0981	    -1.6785	    -7.8888	    10.7422	   -27.6947	     2.0142	    -5.0354	     8.8959	    12.9242	    -3.4409	
    -2.0981	    -1.8463	    -8.0566	    11.8332	   -27.8625	     2.9373	    -5.3711	     9.4833	    12.7563	    -3.6926	
    -2.3499	    -2.3499	    -8.6441	    12.6724	   -28.4500	     3.6926	    -6.2103	     9.9030	    12.3367	    -4.1962	
    -2.8534	    -3.2730	    -9.6512	    13.0920	   -29.5410	     4.3640	    -7.4692	    10.3226	    11.4975	    -5.0354	
    -3.6926	    -4.3640	   -10.9940	    13.1760	   -30.8838	     4.7836	    -8.9798	    10.5743	    10.4065	    -6.1264	
    -4.6158	    -5.6229	   -12.4207	    12.9242	   -32.4783	     5.0354	   -10.6583	    10.7422	     9.1476	    -7.2174	
    -5.3711	    -6.8817	   -13.8474	    12.4207	   -33.9890	     5.2032	   -12.3367	    10.9940	     7.8049	    -8.2245	
    -5.9586	    -7.8888	   -15.0223	    12.0010	   -35.4156	     5.2872	   -13.8474	    11.3297	     6.5460	    -9.0637	
    -6.2103	    -8.6441	   -15.7776	    11.7493	   -36.4227	     5.4550	   -15.0223	    11.7493	     5.6229	    -9.4833	
    -6.1264	    -9.0637	   -16.2811	    11.5814	   -37.0941	     5.6229	   -15.7776	    12.1689	     5.0354	    -9.4833	
    -5.7068	    -9.0637	   -16.4490	    11.6653	   -37.4298	     5.7068	   -16.1972	    12.5046	     4.8676	    -9.0637	
    -5.2872	    -8.9798	   -16.2811	    11.8332	   -37.3459	     5.7068	   -16.1972	    12.6724	     5.2872	    -8.3084	
    -4.7836	    -8.8120	   -16.1133	    11.7493	   -37.0102	     5.4550	   -15.8615	    12.5046	     6.0425	    -7.3013	
    -4.4479	    -8.6441	   -15.8615	    11.4975	   -36.5067	     4.9515	   -15.3580	    11.9171	     7.0496	    -6.2103	
    -4.1962	    -8.4763	   -15.6097	    10.8261	   -35.9192	     4.1122	   -14.6866	    11.0779	     8.1406	    -5.0354	
    -4.0283	    -8.3923	   -15.5258	     9.9030	   -35.3317	     3.1052	   -13.9313	     9.9869	     9.2316	    -4.0283	
    -4.0283	    -8.4763	   -15.4419	     8.7280	   -34.7443	     2.0142	   -13.2599	     8.8959	    10.0708	    -3.1891	
    -4.1122	    -8.5602	   -15.6097	     7.4692	   -34.4086	     0.9232	   -12.6724	     7.8888	    10.7422	    -2.6016	
    -4.3640	    -8.9798	   -15.9454	     5.9586	   -34.2407	    -0.0839	   -12.3367	     7.1335	    11.0779	    -2.4338	
    -5.0354	    -9.6512	   -16.5329	     4.4479	   -34.3246	    -1.1749	   -12.2528	     6.3782	    11.0779	    -2.6016	
    -6.0425	   -10.6583	   -17.4561	     2.6016	   -34.8282	    -2.5177	   -12.5046	     5.7068	    10.5743	    -3.2730	
    -7.5531	   -12.0850	   -18.7149	     0.5875	   -35.6674	    -4.1122	   -13.1760	     4.7836	     9.6512	    -4.2801	
    -9.3994	   -13.7634	   -20.2255	    -1.8463	   -36.8423	    -6.0425	   -14.1830	     3.6926	     8.3084	    -5.6229	
   -11.5814	   -15.7776	   -21.9879	    -4.5319	   -38.3530	    -8.3084	   -15.4419	     2.2659	     6.5460	    -7.3013	
   -13.9313	   -17.9596	   -23.8342	    -7.3853	   -39.9475	   -10.7422	   -16.8686	     0.5875	     4.6158	    -8.9798	
   -16.3651	   -20.0577	   -25.6805	   -10.1547	   -41.6260	   -13.0920	   -18.3792	    -1.1749	     2.6016	   -10.6583	
   -18.6310	   -22.0718	   -27.3590	   -12.6724	   -43.2205	   -15.1062	   -19.6381	    -2.7695	     0.7553	   -12.0850	
   -20.6451	   -23.8342	   -28.7857	   -14.7705	   -44.5633	   -16.6168	   -20.7291	    -4.0283	    -0.8392	   -13.2599	
   -22.1558	   -25.0931	   -29.8767	   -16.1972	   -45.5704	   -17.3721	   -21.4005	    -4.8676	    -1.9302	   -13.9313	
   -23.2468	   -25.7645	   -30.4642	   -16.9525	   -46.1578	   -17.4561	   -21.6522	    -5.2872	    -2.5177	   -14.1830	
   -23.8342	   -25.9323	   -30.5481	   -16.8686	   -46.4096	   -16.9525	   -21.4005	    -5.2032	    -2.6855	   -13.9313	
   -24.0021	   -25.6805	   -30.1285	   -16.1972	   -46.0739	   -15.7776	   -20.7291	    -4.6997	    -2.4338	   -13.3438	
[Epoch Header]
[Trial Type]	21
[Accept]	1
[Correct]	0
[RT]	 0.000
[Resp]	0
[Epoch Data]
   -34.4086	   -34.1568	   -35.4156	   -26.5198	   -37.3459	   -37.9333	   -33.4015	   -35.0800	   -40.4510	   -41.7938	
   -34.3246	   -34.4925	   -36.0031	   -27.7786	   -38.2690	   -38.3530	   -34.4086	   -35.6674	   -40.7028	   -42.9688	
   -33.8211	   -34.8282	   -36.9263	   -30.4642	   -39.6118	   -39.3600	   -36.1710	   -36.7584	   -41.7099	   -44.8990	
   -32.6462	   -34.7443	   -37.8494	   -34.0729	   -41.2903	   -40.7867	   -38.3530	   -38.3530	   -43.1366	   -47.4167	
   -30.7999	   -34.1568	   -38.6887	   -38.5208	   -42.9688	   -42.3813	   -40.6189	   -40.1154	   -44.9829	   -50.1022	
   -28.3661	   -32.9819	   -39.1922	   -43.3044	   -44.4794	   -44.0598	   -42.7170	   -41.9617	   -46.9131	   -52.8717	
   -25.7645	   -31.3873	   -39.3600	   -48.2559	   -45.6543	   -45.8221	   -44.5633	   -43.8080	   -48.7595	   -55.5573	
   -23.6664	   -29.7089	   -39.2761	   -52.9556	   -46.4935	   -47.5006	   -45.9900	   -45.6543	   -50.5219	   -57.9071	
   -22.4915	   -28.1982	   -38.8565	   -57.0679	   -46.9971	   -49.1791	   -46.9131	   -47.2488	   -52.0325	   -59.8373	
   -22.5754	   -27.1912	   -38.4369	   -60.4248	   -47.2488	   -50.6058	   -47.4167	   -48.7595	   -53.2913	   -61.2640	
   -24.0860	   -27.0233	   -38.0173	   -62.8586	   -47.3328	   -52.0325	   -47.5845	   -50.1022	   -54.2145	   -62.1872	
   -26.6037	   -27.7786	   -37.8494	   -64.2853	   -47.4167	   -53.2913	   -47.5006	   -51.2772	   -54.8859	   -62.6068	
   -29.7928	   -29.2892	   -37.9333	   -64.8727	   -47.5845	   -54.4662	   -47.3328	   -52.5360	   -55.5573	   -62.6907	
   -32.9819	   -31.3034	   -38.2690	   -64.6210	   -47.7524	   -55.3894	   -46.9971	   -53.5431	   -56.0608	   -62.4390	
   -35.5835	   -33.4015	   -38.5208	   -63.5300	   -47.8363	   -55.9769	   -46.5775	   -54.2984	   -56.3965	   -61.9354	
   -37.1780	   -35.0800	   -38.6047	   -61.5997	   -47.6685	   -55.8929	   -45.9900	   -54.5502	   -56.5643	   -61.0123	
   -37.3459	   -35.9192	   -38.1851	   -58.8303	   -46.9971	   -55.0537	   -44.8990	   -53.9627	   -56.3126	   -59.5856	
   -36.0031	   -35.6674	   -37.1780	   -55.2216	   -45.6543	   -53.3752	   -43.3044	   -52.4521	   -55.5573	   -57.5714	
   -33.1497	   -34.2407	   -35.4156	   -50.6897	   -43.6401	   -50.7736	   -41.1224	   -50.0183	   -54.3823	   -55.0537	
   -29.2053	   -31.7230	   -32.9819	   -45.4865	   -40.9546	   -47.5845	   -38.5208	   -46.9131	   -52.7878	   -52.0325	
   -24.6735	   -28.4500	   -30.2963	   -40.0314	   -38.0173	   -44.0598	   -35.6674	   -43.5562	   -50.9415	   -48.9273	
   -20.3934	   -25.1770	   -27.7786	   -34.6603	   -35.2478	   -40.5350	   -32.9819	   -40.4510	   -49.2630	   -46.0739	
   -17.1204	   -22.4075	   -25.7645	   -29.8767	   -32.9819	   -37.5137	   -30.9677	   -38.0173	   -47.9202	   -43.7241	
   -15.2740	   -20.4773	   -24.4217	   -25.7645	   -31.6391	   -34.9960	   -29.6249	   -36.4227	   -46.9971	   -42.1295	
   -15.0223	   -19.5541	   -23.8342	   -22.4915	   -31.1356	   -33.1497	   -29.1214	   -35.7513	   -46.4935	   -41.2903	
   -16.0294	   -19.5541	   -23.6664	   -19.8898	   -31.3873	   -31.7230	   -29.2892	   -35.6674	   -46.1578	   -40.9546	
   -18.1274	   -20.3094	   -23.7503	   -17.8757	   -32.0587	   -30.5481	   -29.9606	   -35.8353	   -45.7382	   -41.0385	
   -20.9808	   -21.6522	   -24.0021	   -16.4490	   -33.2336	   -29.5410	   -30.8838	   -36.0870	   -45.1508	   -41.2064	
   -24.1699	   -23.4146	   -24.4217	   -15.6097	   -34.5764	   -28.7018	   -32.1426	   -36.1710	   -44.3954	   -41.5421	
   -27.2751	   -25.5127	   -25.0931	   -15.4419	   -36.0870	   -27.9465	   -33.5693	   -36.0031	   -43.5562	   -41.8777	
   -29.9606	   -27.5269	   -25.9323	   -15.7776	   -37.5137	   -27.1072	   -34.9121	   -35.3317	   -42.5491	   -42.0456	
   -31.8909	   -29.2892	   -26.8555	   -16.4490	   -38.6887	   -26.2680	   -36.1710	   -34.0729	   -41.3742	   -41.8777	
   -32.7301	   -30.4642	   -27.8625	   -17.2043	   -39.4440	   -25.3448	   -37.0102	   -32.3944	   -40.0314	   -41.4581	
   -32.4783	   -30.9677	   -28.7857	   -18.1274	   -39.6957	   -24.5056	   -37.3459	   -30.3802	   -38.5208	   -40.7028	
   -31.3034	   -30.7999	   -29.7089	   -19.0506	   -39.4440	   -23.9182	   -37.1780	   -28.3661	   -37.0102	   -39.6957	
   -29.4571	   -30.0446	   -30.3802	   -19.8898	   -38.6887	   -23.7503	   -36.5906	   -26.4359	   -35.6674	   -38.6047	
   -27.1072	   -28.7018	   -30.7999	   -20.6451	   -37.5977	   -24.1699	   -35.4996	   -24.8413	   -34.4925	   -37.4298	
   -24.5056	   -27.0233	   -30.8838	   -21.2326	   -36.2549	   -24.9252	   -34.1568	   -23.8342	   -33.6533	   -36.3388	
   -22.1558	   -25.1770	   -30.5481	   -21.4844	   -34.9121	   -26.1841	   -32.7301	   -23.3307	   -33.0658	   -35.4996	
   -20.2255	   -23.5825	   -30.1285	   -21.7361	   -33.8211	   -27.7786	   -31.3873	   -23.5825	   -32.9819	   -34.9960	
   -19.3024	   -22.4075	   -29.7089	   -21.9879	   -33.2336	   -29.7089	   -30.5481	   -24.4217	   -33.4015	   -35.0800	
   -19.3863	   -21.9040	   -29.7089	   -22.5754	   -33.4854	   -31.8909	   -30.3802	   -26.0162	   -34.4086	   -35.8353	
   -20.6451	   -22.3236	   -30.2124	   -23.4146	   -34.4925	   -34.1568	   -30.9677	   -28.0304	   -35.8353	   -37.3459	
   -22.6593	   -23.4146	   -31.0516	   -24.4217	   -36.1710	   -36.2549	   -32.0587	   -30.3802	   -37.5977	   -39.2761	
   -25.0931	   -24.8413	   -32.1426	   -25.4288	   -38.1851	   -37.9333	   -33.5693	   -32.4783	   -39.4440	   -41.3742	
   -27.3590	   -26.3519	   -33.0658	   -26.0162	   -40.0314	   -38.9404	   -34.9121	   -34.1568	   -40.9546	   -43.1366	
   -29.1214	   -27.5269	   -33.7372	   -26.1841	   -41.3742	   -39.0244	   -35.9192	   -34.9960	   -41.7938	   -44.4794	
   -30.1285	   -28.2822	   -33.9890	   -25.6805	   -41.9617	   -38.1851	   -36.3388	   -34.9121	   -41.9617	   -44.9829	
   -30.5481	   -28.7018	   -33.9050	   -24.7574	   -41.7099	   -36.5906	   -36.1710	   -34.1568	   -41.3742	   -44.8151	
   -30.4642	   -29.0375	   -33.5693	   -23.4146	   -40.9546	   -34.4925	   -35.5835	   -32.7301	   -40.1993	   -43.9758	
   -30.0446	   -29.2053	   -33.1497	   -21.9040	   -39.6118	   -31.8909	   -34.7443	   -30.9677	   -38.6887	   -42.7170	
   -29.2892	   -29.4571	   -32.3944	   -20.1416	   -37.9333	   -29.0375	   -33.5693	   -28.7857	   -36.7584	   -40.8707	
   -28.0304	   -29.4571	   -31.3034	   -18.2114	   -35.9192	   -25.8484	   -31.8909	   -26.2680	   -34.4925	   -38.6047	
   -26.2680	   -29.2053	   -29.7928	   -16.1972	   -33.5693	   -22.5754	   -29.8767	   -23.4985	   -31.9748	   -35.9192	
   -24.1699	   -28.5339	   -27.8625	   -14.0152	   -30.7999	   -19.2184	   -27.4429	   -20.5612	   -29.2892	   -32.8140	
   -21.9040	   -27.4429	   -25.6805	   -12.0010	   -28.0304	   -16.1133	   -24.8413	   -17.7078	   -26.6037	   -29.6249	
   -19.5541	   -25.9323	   -23.3307	   -10.1547	   -25.1770	   -13.4277	   -22.1558	   -15.1062	   -24.0860	   -26.5198	
   -17.2043	   -24.0860	   -20.9808	    -8.3923	   -22.5754	   -11.3297	   -19.6381	   -12.9242	   -21.9879	   -23.6664	
   -15.1062	   -21.9040	   -18.7988	    -6.7139	   -20.3094	    -9.8190	   -17.3721	   -11.3297	   -20.3094	   -21.4005	
   -13.1760	   -19.6381	   -16.7847	    -5.0354	   -18.3792	    -8.8959	   -15.5258	   -10.3226	   -19.0506	   -19.7220	
   -11.4975	   -17.2043	   -14.9384	    -3.3569	   -16.9525	    -8.4763	   -14.1830	    -9.9030	   -18.2953	   -18.6310	
   -10.0708	   -14.8544	   -13.4277	    -1.6785	   -15.8615	    -8.3923	   -13.2599	   -10.0708	   -18.0435	   -18.2114	
    -8.9798	   -12.5885	   -12.2528	    -0.2518	   -15.2740	    -8.7280	   -12.9242	   -10.6583	   -18.2114	   -18.4631	
    -8.2245	   -10.6583	   -11.4975	     0.7553	   -15.1062	    -9.2316	   -13.0920	   -11.5814	   -18.8828	   -19.4702	
    -7.8049	    -9.1476	   -11.0779	     1.1749	   -15.4419	   -10.0708	   -13.6795	   -12.9242	   -20.0577	   -21.1487	
    -7.6370	    -7.9727	   -11.0779	     0.8392	   -16.2811	   -11.2457	   -14.8544	   -14.6027	   -21.7361	   -23.4985	
    -7.6370	    -7.2174	   -11.4975	    -0.2518	   -17.3721	   -12.7563	   -16.2811	   -16.4490	   -23.6664	   -26.4359	
    -7.7209	    -6.7139	   -12.0850	    -1.9302	   -18.6310	   -14.6027	   -17.8757	   -18.4631	   -25.9323	   -29.7089	
    -7.7209	    -6.2943	   -12.7563	    -4.2801	   -19.9738	   -16.7847	   -19.5541	   -20.5612	   -28.2822	   -33.1497	
    -7.7209	    -5.9586	   -13.4277	    -7.0496	   -21.2326	   -19.3024	   -21.1487	   -22.6593	   -30.5481	   -36.5067	
    -7.8049	    -5.6229	   -14.0152	   -10.2386	   -22.4075	   -22.1558	   -22.5754	   -24.9252	   -32.9819	   -39.6957	
    -8.1406	    -5.5389	   -14.6866	   -13.8474	   -23.5825	   -25.2609	   -23.9182	   -27.2751	   -35.3317	   -42.4652	
    -8.8959	    -5.7068	   -15.3580	   -17.7917	   -24.7574	   -28.7857	   -25.1770	   -29.9606	   -37.7655	   -44.9829	
    -9.9869	    -6.2943	   -16.1133	   -21.7361	   -25.8484	   -32.4783	   -26.3519	   -32.7301	   -40.1154	   -47.1649	
   -11.4136	    -7.3013	   -16.8686	   -25.5966	   -26.9394	   -36.0870	   -27.4429	   -35.4156	   -42.2974	   -48.7595	
   -12.7563	    -8.5602	   -17.5400	   -28.8696	   -27.7786	   -39.4440	   -28.1982	   -37.8494	   -44.1437	   -49.8505	
   -14.0152	   -10.0708	   -17.9596	   -31.5552	   -28.4500	   -42.3813	   -28.7018	   -39.8636	   -45.4865	   -50.2701	
   -14.9384	   -11.6653	   -18.2114	   -33.4015	   -28.7857	   -44.5633	   -28.9536	   -41.3742	   -46.2418	   -50.1862	
   -15.6097	   -13.3438	   -18.3792	   -34.4925	   -29.0375	   -46.1578	   -28.9536	   -42.2974	   -46.6614	   -49.6826	
   -16.1133	   -14.9384	   -18.5471	   -34.9121	   -29.2053	   -46.9971	   -28.9536	   -42.8009	   -46.5775	   -49.0112	
   -16.4490	   -16.5329	   -18.6310	   -34.7443	   -29.2892	   -47.0810	   -28.9536	   -42.8009	   -46.3257	   -48.3398	
   -16.6168	   -17.7078	   -18.6310	   -34.0729	   -29.3732	   -46.5775	   -28.8696	   -42.4652	   -45.7382	   -47.5845	
   -16.6168	   -18.6310	   -18.4631	   -32.9819	   -29.2892	   -45.4865	   -28.7018	   -41.7099	   -44.9829	   -46.9971	
   -16.2811	   -19.0506	   -18.2114	   -31.6391	   -29.1214	   -44.0598	   -28.4500	   -40.7867	   -44.0598	   -46.4935	
   -15.6937	   -19.2184	   -17.9596	   -30.2963	   -29.0375	   -42.3813	   -28.2822	   -39.6957	   -43.2205	   -46.1578	
   -15.0223	   -19.2184	   -17.7917	   -29.0375	   -28.9536	   -40.7867	   -28.1982	   -38.7726	   -42.5491	   -46.0739	
   -14.3509	   -19.3024	   -18.0435	   -28.0304	   -29.1214	   -39.2761	   -28.2822	   -37.9333	   -42.1295	   -46.2418	
   -13.7634	   -19.2184	   -18.5471	   -27.3590	   -29.2892	   -38.0173	   -28.4500	   -37.2620	   -41.8777	   -46.4935	
   -13.1760	   -19.0506	   -19.3024	   -26.8555	   -29.5410	   -36.6745	   -28.5339	   -36.5067	   -41.8777	   -46.5775	
   -12.5885	   -18.6310	   -20.0577	   -26.5198	   -29.5410	   -35.2478	   -28.3661	   -35.4156	   -41.7099	   -46.3257	
   -11.7493	   -17.9596	   -20.7291	   -26.1002	   -29.2053	   -33.4854	   -27.7786	   -33.8211	   -41.2903	   -45.4025	
   -10.9100	   -16.9525	   -21.2326	   -25.6805	   -28.6179	   -31.3873	   -26.9394	   -31.8909	   -40.6189	   -43.9758	
   -10.1547	   -15.9454	   -21.6522	   -25.1770	   -27.8625	   -29.1214	   -25.8484	   -29.5410	   -39.7797	   -42.0456	
    -9.5673	   -15.0223	   -21.7361	   -24.5056	   -26.8555	   -26.7715	   -24.4217	   -27.0233	   -38.7726	   -39.7797	
    -8.9798	   -14.0991	   -21.5683	   -23.6664	   -25.6805	   -24.5056	   -22.9111	   -24.5056	   -37.5977	   -37.1780	
    -8.5602	   -13.4277	   -20.9808	   -22.4075	   -24.3378	   -22.1558	   -21.2326	   -22.0718	   -36.3388	   -34.4086	
    -8.2245	   -12.8403	   -20.2255	   -20.7291	   -22.9950	   -20.0577	   -19.4702	   -19.8898	   -34.9121	   -31.6391	
    -8.0566	   -12.5885	   -19.4702	   -18.7149	   -21.6522	   -18.1274	   -17.9596	   -18.0435	   -33.6533	   -29.1214	
    -8.3923	   -12.8403	   -18.8828	   -16.6168	   -20.7291	   -16.5329	   -16.7847	   -16.7007	   -32.6462	   -27.1072	
    -9.2316	   -13.5117	   -18.7149	   -14.6027	   -20.2255	   -15.2740	   -16.0294	   -15.9454	   -31.9748	   -25.7645	
   -10.4904	   -14.5187	   -18.8828	   -12.6724	   -20.2255	   -14.4348	   -15.8615	   -15.6097	   -31.6391	   -25.0931	
   -12.0850	   -15.7776	   -19.3863	   -10.9100	   -20.5612	   -13.9313	   -16.1133	   -15.6097	   -31.5552	   -25.0931	
   -13.7634	   -16.9525	   -19.9738	    -9.3994	   -21.1487	   -13.5117	   -16.7007	   -16.0294	   -31.6391	   -25.6805	
   -15.6097	   -18.2114	   -20.8130	    -8.2245	   -22.0718	   -13.4277	   -17.6239	   -16.7847	   -31.8909	   -26.8555	
   -17.6239	   -19.5541	   -21.7361	    -7.6370	   -23.2468	   -13.5956	   -18.8828	   -18.1274	   -32.2266	   -28.5339	
   -19.8898	   -20.9808	   -22.9950	    -7.8888	   -24.6735	   -14.2670	   -20.3934	   -20.0577	   -32.8140	   -30.7159	
   -22.4915	   -22.7432	   -24.4217	    -9.0637	   -26.4359	   -15.3580	   -22.3236	   -22.4075	   -33.5693	   -33.3176	
   -25.2609	   -24.6735	   -26.1841	   -11.0779	   -28.4500	   -16.9525	   -24.5056	   -25.0092	   -34.4925	   -36.1710	
   -27.9465	   -26.6876	   -28.0304	   -13.7634	   -30.4642	   -18.7149	   -26.7715	   -27.6108	   -35.3317	   -38.7726	
   -30.2963	   -28.6179	   -29.6249	   -16.7007	   -32.3944	   -20.5612	   -28.7857	   -29.7089	   -35.9192	   -40.9546	
   -31.8069	   -30.1285	   -30.8838	   -19.3863	   -33.8211	   -22.2397	   -30.3802	   -30.9677	   -36.0031	   -42.2974	
   -32.4783	   -31.0516	   -31.4713	   -21.4844	   -34.6603	   -23.5825	   -31.3034	   -31.3873	   -35.4996	   -42.8009	
   -32.0587	   -31.3873	   -31.3034	   -22.9111	   -34.6603	   -24.5056	   -31.3873	   -31.0516	   -34.3246	   -42.2974	
   -30.8838	   -31.0516	   -30.3802	   -23.7503	   -33.9050	   -25.1770	   -30.7159	   -29.9606	   -32.6462	   -40.9546	
   -29.0375	   -30.1285	   -28.8696	   -24.0021	   -32.5623	   -25.5127	   -29.3732	   -28.4500	   -30.7159	   -39.0244	
   -26.7715	   -28.6179	   -26.7715	   -23.9182	   -30.6320	   -25.5966	   -27.3590	   -26.5198	   -28.5339	   -36.5906	
   -24.2538	   -26.7715	   -24.2538	   -23.5825	   -28.3661	   -25.4288	   -25.0092	   -24.3378	   -26.2680	   -33.8211	
   -21.9040	   -24.6735	   -21.4844	   -23.0789	   -25.8484	   -24.9252	   -22.4915	   -22.0718	   -23.9182	   -30.8838	
   -20.0577	   -22.6593	   -18.8828	   -22.4075	   -23.4985	   -24.0860	   -19.9738	   -19.6381	   -21.5683	   -27.9465	
   -18.9667	   -20.8969	   -16.7007	   -21.6522	   -21.4005	   -23.1628	   -17.7917	   -17.3721	   -19.5541	   -25.4288	
   -18.7149	   -19.6381	   -15.1901	   -21.1487	   -19.9738	   -22.3236	   -16.3651	   -15.5258	   -18.0435	   -23.4146	
   -19.3863	   -19.1345	   -14.5187	   -20.8130	   -19.2184	   -21.6522	   -15.6097	   -14.2670	   -17.1204	   -22.2397	
   -20.6451	   -19.2184	   -14.6866	   -20.9808	   -19.2184	   -21.3165	   -15.7776	   -13.5956	   -16.8686	   -21.9040	
   -22.0718	   -19.7220	   -15.5258	   -21.5683	   -19.8898	   -21.4005	   -16.6168	   -13.6795	   -17.3721	   -22.2397	
   -23.3307	   -20.3934	   -16.8686	   -22.5754	   -20.9808	   -21.9040	   -18.0435	   -14.4348	   -18.3792	   -23.1628	
   -24.1699	   -21.0648	   -18.2114	   -24.0021	   -22.3236	   -22.7432	   -19.6381	   -15.5258	   -19.6381	   -24.4217	
   -24.4217	   -21.4005	   -19.4702	   -25.5127	   -23.5825	   -23.6664	   -21.1487	   -16.7847	   -21.1487	   -25.7645	
   -24.0021	   -21.4844	   -20.4773	   -27.0233	   -24.5895	   -24.4217	   -22.4075	   -18.1274	   -22.4915	   -27.0233	
   -23.0789	   -21.3165	   -21.1487	   -28.2822	   -25.2609	   -25.0931	   -23.3307	   -19.3024	   -23.8342	   -28.0304	
   -21.9040	   -21.1487	   -21.6522	   -29.3732	   -25.7645	   -25.5966	   -24.0021	   -20.3934	   -25.0931	   -28.9536	
   -20.8130	   -21.3165	   -22.1558	   -30.4642	   -26.2680	   -26.1841	   -24.5895	   -21.5683	   -26.4359	   -29.8767	
   -20.1416	   -21.9040	   -22.8271	   -31.5552	   -26.8555	   -26.8555	   -25.0931	   -22.7432	   -27.9465	   -30.7999	
   -19.9738	   -22.9111	   -23.6664	   -32.5623	   -27.6108	   -27.5269	   -25.5966	   -23.9182	   -29.5410	   -31.7230	
   -20.3094	   -24.1699	   -24.4217	   -33.3176	   -28.1982	   -28.1982	   -26.0162	   -25.0092	   -31.0516	   -32.4783	
   -21.1487	   -25.4288	   -25.0931	   -33.8211	   -28.7018	   -28.6179	   -26.1841	   -25.8484	   -32.3105	   -33.0658	
   -22.1558	   -26.6037	   -25.3448	   -33.7372	   -28.8696	   -28.7018	   -26.0162	   -26.3519	   -33.1497	   -33.3176	
   -23.1628	   -27.4429	   -25.2609	   -33.1497	   -28.7018	   -28.2822	   -25.5127	   -26.2680	   -33.4015	   -33.2336	
   -24.0021	   -27.8625	   -24.6735	   -31.9748	   -28.0304	   -27.3590	   -24.5895	   -25.6805	   -32.8979	   -32.6462	
   -24.1699	   -27.6108	   -23.4985	   -30.2124	   -26.8555	   -25.7645	   -23.2468	   -24.4217	   -31.7230	   -31.6391	
   -23.6664	   -26.5198	   -21.8201	   -27.8625	   -25.1770	   -23.4146	   -21.4844	   -22.4915	   -29.7089	   -30.1285	
   -22.2397	   -24.7574	   -19.7220	   -24.8413	   -23.0789	   -20.3094	   -19.3863	   -19.8898	   -27.1912	   -28.2822	
   -19.9738	   -22.3236	   -17.3721	   -21.4005	   -20.6451	   -16.6168	   -17.1204	   -16.7847	   -24.1699	   -26.2680	
   -17.2043	   -19.4702	   -14.9384	   -17.7917	   -18.2114	   -12.5885	   -14.8544	   -13.2599	   -20.9808	   -24.2538	
   -14.0991	   -16.4490	   -12.8403	   -14.2670	   -15.9454	    -8.6441	   -13.0081	    -9.7351	   -18.0435	   -22.4915	
   -11.1618	   -13.7634	   -11.2457	   -11.2457	   -14.2670	    -5.2872	   -11.6653	    -6.4621	   -15.7776	   -21.4005	
    -8.8120	   -11.6653	   -10.4904	    -9.1476	   -13.2599	    -2.8534	   -11.1618	    -3.9444	   -14.3509	   -20.9808	
    -7.2174	   -10.4065	   -10.4065	    -8.0566	   -13.0081	    -1.7624	   -11.4136	    -2.1820	   -13.8474	   -21.4005	
    -6.5460	    -9.9869	   -10.9100	    -8.0566	   -13.2599	    -1.9302	   -12.1689	    -1.4267	   -14.1830	   -22.4075	
    -6.4621	   -10.0708	   -11.7493	    -9.0637	   -13.9313	    -3.2730	   -13.3438	    -1.5106	   -15.1901	   -23.7503	
    -6.7978	   -10.5743	   -12.5046	   -10.8261	   -14.6866	    -5.5389	   -14.4348	    -2.3499	   -16.4490	   -25.0931	
    -7.2174	   -11.0779	   -13.1760	   -13.0081	   -15.2740	    -8.3923	   -15.3580	    -3.6087	   -17.8757	   -26.1841	
    -7.5531	   -11.6653	   -13.5117	   -15.6097	   -15.6937	   -11.4975	   -16.0294	    -5.2872	   -19.3024	   -27.1072	
    -7.7209	   -12.1689	   -13.5956	   -18.2953	   -16.0294	   -14.6027	   -16.4490	    -7.3013	   -20.7291	   -27.7786	
    -7.8888	   -12.5885	   -13.4277	   -21.0648	   -16.1972	   -17.5400	   -16.6168	    -9.3155	   -21.9879	   -28.2822	
    -8.1406	   -13.0920	   -13.0920	   -23.5825	   -16.3651	   -19.9738	   -16.6168	   -11.2457	   -23.0789	   -28.6179	
    -8.6441	   -13.5956	   -12.6724	   -25.8484	   -16.5329	   -21.7361	   -16.3651	   -12.9242	   -23.9182	   -28.7857	
    -9.6512	   -14.1830	   -12.1689	   -27.7786	   -16.6168	   -22.8271	   -16.1133	   -14.2670	   -24.5056	   -28.8696	
   -11.4136	   -14.9384	   -11.7493	   -29.3732	   -16.7847	   -23.3307	   -15.6937	   -15.4419	   -24.8413	   -28.9536	
   -13.8474	   -15.9454	   -11.4975	   -30.6320	   -17.0364	   -23.3307	   -15.4419	   -16.5329	   -25.0931	   -29.0375	
   -16.8686	   -16.9525	   -11.5814	   -31.7230	   -17.3721	   -23.1628	   -15.2740	   -17.6239	   -25.2609	   -29.2892	
   -20.1416	   -18.0435	   -11.9171	   -32.5623	   -17.7917	   -22.9111	   -15.2740	   -18.7988	   -25.3448	   -29.6249	
   -23.2468	   -19.0506	   -12.5885	   -33.3176	   -18.2953	   -22.7432	   -15.4419	   -20.0577	   -25.5966	   -30.1285	
   -25.6805	   -19.8059	   -13.6795	   -34.0729	   -18.8828	   -22.7432	   -15.8615	   -21.4844	   -26.0162	   -30.6320	
   -27.4429	   -20.3934	   -15.1062	   -34.9960	   -19.5541	   -23.0789	   -16.5329	   -22.8271	   -26.6876	   -31.1356	
   -28.4500	   -20.9808	   -16.7847	   -35.9192	   -20.3094	   -23.7503	   -17.3721	   -24.2538	   -27.6108	   -31.8069	
   -29.1214	   -21.7361	   -18.8828	   -36.9263	   -21.2326	   -24.7574	   -18.3792	   -25.6805	   -28.7018	   -32.4783	
   -29.7089	   -22.7432	   -21.1487	   -38.0173	   -22.3236	   -26.1002	   -19.7220	   -27.0233	   -30.1285	   -33.2336	
   -30.6320	   -24.3378	   -23.6664	   -38.9404	   -23.6664	   -27.6947	   -21.1487	   -28.5339	   -31.6391	   -33.9890	
   -32.3105	   -26.3519	   -26.2680	   -39.8636	   -25.2609	   -29.4571	   -22.9111	   -29.9606	   -33.1497	   -34.8282	
   -34.6603	   -28.8696	   -28.7018	   -40.5350	   -26.9394	   -31.3034	   -24.6735	   -31.3034	   -34.4925	   -35.5835	
   -37.6816	   -31.5552	   -31.0516	   -41.0385	   -28.6179	   -33.1497	   -26.4359	   -32.6462	   -35.6674	   -36.2549	
   -41.0385	   -34.1568	   -32.9819	   -41.3742	   -30.2124	   -34.7443	   -28.1143	   -33.7372	   -36.4227	   -36.8423	
   -44.5633	   -36.5906	   -34.5764	   -41.4581	   -31.5552	   -36.2549	   -29.4571	   -34.6603	   -36.7584	   -37.0941	
   -47.8363	   -38.5208	   -35.7513	   -41.4581	   -32.5623	   -37.5137	   -30.3802	   -35.3317	   -36.7584	   -37.1780	
   -50.4379	   -39.8636	   -36.4227	   -41.2064	   -33.0658	   -38.5208	   -30.7999	   -35.7513	   -36.3388	   -37.0102	
   -52.0325	   -40.4510	   -36.4227	   -40.6189	   -32.8979	   -39.1083	   -30.6320	   -35.8353	   -35.4996	   -36.4227	
   -52.2842	   -40.1993	   -35.6674	   -39.7797	   -32.2266	   -39.1922	   -29.8767	   -35.4996	   -34.2407	   -35.4996	
   -51.0254	   -39.0244	   -34.2407	   -38.4369	   -30.7999	   -38.6047	   -28.5339	   -34.8282	   -32.6462	   -34.2407	
   -48.1720	   -36.9263	   -32.0587	   -36.7584	   -28.7857	   -37.3459	   -26.7715	   -33.7372	   -30.7999	   -32.7301	
   -43.8919	   -34.0729	   -29.2892	   -34.5764	   -26.2680	   -35.4156	   -24.5056	   -32.3105	   -28.7857	   -30.9677	
   -38.5208	   -30.4642	   -25.9323	   -32.0587	   -23.4985	   -32.7301	   -22.0718	   -30.6320	   -26.6876	   -29.0375	
   -32.3944	   -26.5198	   -22.3236	   -29.2053	   -20.6451	   -29.6249	   -19.5541	   -28.6179	   -24.6735	   -27.1072	
   -25.9323	   -22.4915	   -18.6310	   -26.1841	   -17.9596	   -26.1841	   -17.2882	   -26.6037	   -22.9111	   -25.3448	
   -19.6381	   -18.6310	   -15.1901	   -23.0789	   -15.6937	   -22.7432	   -15.2740	   -24.5895	   -21.4844	   -23.8342	
   -13.8474	   -15.1901	   -12.1689	   -20.2255	   -13.9313	   -19.5541	   -13.7634	   -22.9950	   -20.5612	   -22.8271	
    -8.8959	   -12.4207	    -9.9869	   -17.7917	   -13.0081	   -16.9525	   -12.9242	   -21.8201	   -20.3094	   -22.3236	
    -5.0354	   -10.3226	    -8.6441	   -16.0294	   -12.7563	   -15.1062	   -12.6724	   -21.2326	   -20.6451	   -22.2397	
    -2.4338	    -8.8959	    -8.2245	   -14.8544	   -13.1760	   -13.9313	   -13.0081	   -21.4005	   -21.4844	   -22.6593	
    -1.2589	    -8.2245	    -8.6441	   -14.2670	   -14.1830	   -13.6795	   -13.7634	   -22.0718	   -22.7432	   -23.4146	
    -1.4267	    -8.1406	    -9.7351	   -14.2670	   -15.5258	   -13.9313	   -14.8544	   -23.1628	   -24.2538	   -24.3378	
    -2.8534	    -8.4763	   -11.3297	   -14.3509	   -17.0364	   -14.6027	   -16.1133	   -24.2538	   -25.5966	   -25.2609	
    -4.9515	    -9.0637	   -13.0920	   -14.3509	   -18.4631	   -15.2740	   -17.1204	   -24.9252	   -26.6037	   -26.0162	
    -7.3013	    -9.6512	   -14.5187	   -13.9313	   -19.5541	   -15.5258	   -17.8757	   -24.9252	   -27.1072	   -26.4359	
    -9.0637	    -9.9869	   -15.6097	   -12.6724	   -20.1416	   -15.1062	   -18.0435	   -23.9182	   -26.9394	   -26.3519	
    -9.9030	    -9.9030	   -16.0294	   -10.7422	   -20.2255	   -13.9313	   -17.7917	   -21.9040	   -26.1841	   -25.9323	
    -9.6512	    -9.5673	   -15.9454	    -8.3084	   -19.8898	   -12.0850	   -17.2882	   -19.1345	   -25.0092	   -25.0931	
    -8.7280	    -9.1476	   -15.6937	    -5.7068	   -19.3863	    -9.8190	   -16.6168	   -15.9454	   -23.6664	   -24.2538	
    -7.3853	    -8.8959	   -15.2740	    -3.1891	   -18.9667	    -7.5531	   -16.1133	   -12.7563	   -22.4915	   -23.4146	
    -6.0425	    -8.8959	   -15.0223	    -1.0910	   -18.7149	    -5.5389	   -16.0294	    -9.9030	   -21.7361	   -22.8271	
    -5.0354	    -9.3155	   -14.9384	     0.4196	   -18.7149	    -4.0283	   -16.2811	    -7.6370	   -21.4844	   -22.6593	
    -4.5319	    -9.9869	   -15.0223	     1.4267	   -19.1345	    -3.0212	   -16.9525	    -6.2103	   -21.7361	   -22.9950	
    -4.3640	   -10.7422	   -15.1062	     1.8463	   -19.7220	    -2.6016	   -17.8757	    -5.4550	   -22.4075	   -23.7503	
    -4.4479	   -11.5814	   -15.1901	     1.7624	   -20.4773	    -2.6016	   -18.9667	    -5.3711	   -23.4146	   -24.7574	
    -4.6997	   -12.3367	   -15.0223	     1.2589	   -21.3165	    -2.9373	   -20.1416	    -5.7068	   -24.5056	   -26.0162	
    -4.8676	   -12.8403	   -14.6866	     0.5035	   -22.1558	    -3.4409	   -21.3165	    -6.2943	   -25.4288	   -27.2751	
    -4.9515	   -13.0920	   -14.0991	    -0.6714	   -22.9950	    -4.1962	   -22.3236	    -7.1335	   -26.2680	   -28.4500	
    -4.8676	   -13.0920	   -13.3438	    -2.1820	   -23.7503	    -5.2032	   -23.1628	    -8.1406	   -26.8555	   -29.5410	
    -4.6997	   -12.9242	   -12.5046	    -3.9444	   -24.3378	    -6.2943	   -23.7503	    -9.3994	   -27.1072	   -30.5481	
    -4.7836	   -12.7563	   -11.7493	    -6.0425	   -24.7574	    -7.6370	   -24.1699	   -10.8261	   -27.0233	   -31.3034	
    -5.2872	   -12.5885	   -11.2457	    -8.3084	   -24.9252	    -9.2316	   -24.2538	   -12.4207	   -26.7715	   -31.8069	
    -6.2103	   -12.6724	   -11.0779	   -10.6583	   -24.9252	   -10.8261	   -24.1699	   -14.0152	   -26.2680	   -32.0587	
    -7.5531	   -13.0920	   -11.4136	   -12.6724	   -24.6735	   -12.4207	   -23.9182	   -15.5258	   -25.5966	   -31.9748	
    -9.0637	   -13.5117	   -12.0010	   -14.3509	   -24.1699	   -13.7634	   -23.3307	   -16.6168	   -24.6735	   -31.5552	
   -10.4065	   -14.0152	   -12.9242	   -15.3580	   -23.2468	   -14.6027	   -22.3236	   -16.9525	   -23.5825	   -30.7159	
   -11.4136	   -14.1830	   -13.7634	   -15.6097	   -21.9879	   -14.6866	   -21.0648	   -16.4490	   -22.2397	   -29.2892	
   -12.0010	   -14.0152	   -14.5187	   -15.1062	   -20.3934	   -14.0152	   -19.3863	   -15.1901	   -20.7291	   -27.5269	
   -12.1689	   -13.5117	   -15.1062	   -14.1830	   -18.5471	   -12.6724	   -17.6239	   -13.3438	   -19.0506	   -25.4288	
   -12.0010	   -12.7563	   -15.3580	   -12.8403	   -16.7847	   -10.8261	   -15.8615	   -11.1618	   -17.3721	   -23.2468	
   -11.7493	   -11.9171	   -15.5258	   -11.4975	   -15.2740	    -8.7280	   -14.2670	    -9.0637	   -15.7776	   -20.9808	
   -11.3297	   -11.0779	   -15.5258	   -10.2386	   -14.0152	    -6.6299	   -13.1760	    -7.3013	   -14.3509	   -19.0506	
   -10.9100	   -10.4065	   -15.4419	    -9.2316	   -13.0920	    -4.6158	   -12.4207	    -5.7907	   -13.1760	   -17.3721	
   -10.4065	    -9.9869	   -15.3580	    -8.7280	   -12.5885	    -2.7695	   -12.0850	    -4.7836	   -12.2528	   -16.1133	
    -9.9869	    -9.9030	   -15.3580	    -8.8120	   -12.5046	    -1.2589	   -12.1689	    -4.2801	   -11.7493	   -15.4419	
    -9.7351	   -10.2386	   -15.6937	    -9.4833	   -12.8403	    -0.3357	   -12.8403	    -4.1962	   -11.8332	   -15.4419	
    -9.7351	   -11.0779	   -16.2811	   -10.8261	   -13.7634	     0.0839	   -14.0991	    -4.6158	   -12.4207	   -16.1133	
    -9.9869	   -12.4207	   -17.2043	   -12.5885	   -15.1062	    -0.2518	   -15.6937	    -5.5389	   -13.5117	   -17.2882	
   -10.3226	   -13.9313	   -18.2953	   -14.6027	   -16.8686	    -1.0910	   -17.7078	    -6.7978	   -15.0223	   -19.0506	
   -10.4904	   -15.3580	   -19.4702	   -16.4490	   -18.7149	    -2.5177	   -19.7220	    -8.3084	   -16.7007	   -21.0648	
   -10.2386	   -16.5329	   -20.3934	   -17.7917	   -20.4773	    -4.1962	   -21.7361	    -9.9030	   -18.3792	   -23.1628	
    -9.4833	   -17.2043	   -20.9808	   -18.5471	   -21.9879	    -6.1264	   -23.4146	   -11.3297	   -19.8059	   -25.0931	
    -8.2245	   -17.2882	   -21.0648	   -18.4631	   -23.0789	    -7.9727	   -24.5895	   -12.5046	   -20.8969	   -26.6876	
    -6.6299	   -16.7847	   -20.7291	   -17.6239	   -23.6664	    -9.6512	   -25.0931	   -13.4277	   -21.4844	   -27.7786	
    -4.8676	   -15.7776	   -19.8059	   -16.0294	   -23.6664	   -11.0779	   -24.8413	   -13.8474	   -21.4005	   -28.2822	
    -3.4409	   -14.5187	   -18.4631	   -13.8474	   -22.9950	   -12.1689	   -23.9182	   -13.9313	   -20.8969	   -28.1143	
    -2.5177	   -13.1760	   -16.9525	   -11.4975	   -21.9040	   -12.8403	   -22.3236	   -13.6795	   -19.8898	   -27.3590	
    -2.3499	   -12.0010	   -15.4419	    -9.2316	   -20.5612	   -13.1760	   -20.3934	   -13.0920	   -18.5471	   -26.1002	
    -2.8534	   -11.1618	   -14.0991	    -7.2174	   -18.9667	   -13.1760	   -18.2114	   -12.3367	   -17.0364	   -24.5056	
    -3.9444	   -10.5743	   -12.9242	    -5.7068	   -17.2043	   -13.0081	   -15.8615	   -11.4975	   -15.5258	   -22.6593	
    -5.2032	   -10.0708	   -11.9171	    -4.6158	   -15.4419	   -12.5885	   -13.5956	   -10.4904	   -14.0152	   -20.8130	
    -6.3782	    -9.7351	   -11.2457	    -4.1122	   -13.8474	   -12.0010	   -11.5814	    -9.5673	   -12.6724	   -19.0506	
    -7.2174	    -9.5673	   -10.9100	    -4.0283	   -12.4207	   -11.4136	    -9.9869	    -8.8120	   -11.6653	   -17.6239	
    -7.7209	    -9.5673	   -10.8261	    -4.5319	   -11.4975	   -10.9940	    -8.8959	    -8.3923	   -11.0779	   -16.6168	
    -8.0566	    -9.8190	   -11.1618	    -5.2872	   -10.9940	   -10.6583	    -8.5602	    -8.3923	   -11.0779	   -16.1972	
    -8.2245	   -10.4904	   -11.7493	    -6.3782	   -11.1618	   -10.4904	    -8.8120	    -8.8959	   -11.6653	   -16.4490	
    -8.4763	   -11.4975	   -12.7563	    -7.5531	   -11.9171	   -10.4904	    -9.8190	    -9.7351	   -12.6724	   -17.2043	
    -8.8120	   -12.7563	   -14.0152	    -8.7280	   -13.0920	   -10.5743	   -11.2457	   -10.9940	   -14.0991	   -18.3792	
    -9.3994	   -14.2670	   -15.3580	    -9.9869	   -14.6866	   -10.9100	   -13.1760	   -12.5885	   -15.7776	   -19.8898	
   -10.4065	   -15.9454	   -16.8686	   -11.1618	   -16.6168	   -11.3297	   -15.3580	   -14.3509	   -17.6239	   -21.5683	
   -11.6653	   -17.6239	   -18.2953	   -12.2528	   -18.6310	   -11.9171	   -17.6239	   -16.1972	   -19.4702	   -23.3307	
   -13.0920	   -19.0506	   -19.3863	   -13.4277	   -20.4773	   -12.5885	   -19.7220	   -17.8757	   -21.3165	   -25.0931	
   -14.2670	   -20.0577	   -20.1416	   -14.4348	   -21.9879	   -13.3438	   -21.4005	   -19.3863	   -22.9950	   -26.6876	
   -15.1901	   -20.6451	   -20.3094	   -15.3580	   -22.9950	   -14.1830	   -22.5754	   -20.4773	   -24.4217	   -28.1143	
   -15.7776	   -20.7291	   -20.1416	   -16.1972	   -23.6664	   -14.9384	   -23.2468	   -21.3165	   -25.5966	   -29.2892	
   -16.1133	   -20.5612	   -19.7220	   -17.0364	   -23.9182	   -15.7776	   -23.4985	   -21.9879	   -26.6876	   -30.2124	
   -16.4490	   -20.1416	   -19.1345	   -17.8757	   -23.8342	   -16.7007	   -23.3307	   -22.5754	   -27.6108	   -31.0516	
   -16.7847	   -19.6381	   -18.7149	   -18.7988	   -23.6664	   -17.6239	   -22.9950	   -23.2468	   -28.4500	   -31.6391	
   -17.3721	   -19.3024	   -18.4631	   -19.8898	   -23.4146	   -18.5471	   -22.5754	   -24.0021	   -29.2053	   -31.9748	
   -18.1274	   -18.9667	   -18.5471	   -21.0648	   -23.2468	   -19.5541	   -22.2397	   -24.9252	   -29.9606	   -32.2266	
   -19.0506	   -18.7988	   -18.8828	   -22.3236	   -23.1628	   -20.5612	   -21.9040	   -25.7645	   -30.6320	   -32.2266	
   -19.8059	   -18.5471	   -19.1345	   -23.3307	   -23.0789	   -21.2326	   -21.7361	   -26.4359	   -31.1356	   -32.0587	
   -20.3094	   -18.0435	   -19.3024	   -23.8342	   -22.9111	   -21.4844	   -21.5683	   -26.5198	   -31.3873	   -31.6391	
   -20.2255	   -17.1204	   -19.2184	   -23.7503	   -22.7432	   -21.2326	   -21.4005	   -25.8484	   -31.3873	   -30.9677	
   -19.7220	   -15.8615	   -18.7149	   -22.9950	   -22.4075	   -20.3934	   -21.2326	   -24.6735	   -31.0516	   -30.2124	
   -18.7988	   -14.4348	   -17.9596	   -21.5683	   -22.0718	   -19.2184	   -21.1487	   -22.9111	   -30.6320	   -29.4571	
   -17.7078	   -12.9242	   -17.0364	   -19.8898	   -21.8201	   -17.7917	   -21.1487	   -21.1487	   -30.0446	   -28.7857	
   -16.6168	   -11.5814	   -16.2811	   -18.0435	   -21.7361	   -16.4490	   -21.2326	   -19.5541	   -29.4571	   -28.3661	
   -15.6097	   -10.4065	   -15.6097	   -16.2811	   -21.8201	   -15.3580	   -21.5683	   -18.3792	   -28.7857	   -28.1143	
   -14.7705	    -9.7351	   -15.3580	   -14.7705	   -21.9879	   -14.6027	   -21.9040	   -17.8757	   -28.1143	   -27.9465	
   -14.3509	    -9.5673	   -15.6097	   -13.5956	   -22.3236	   -14.2670	   -22.4075	   -18.0435	   -27.5269	   -27.9465	
   -14.2670	    -9.9869	   -16.3651	   -12.7563	   -22.7432	   -14.3509	   -22.9111	   -18.7988	   -26.9394	   -27.8625	
   -14.4348	   -10.9100	   -17.6239	   -12.2528	   -23.3307	   -14.8544	   -23.3307	   -20.0577	   -26.4359	   -27.7786	
   -14.7705	   -12.2528	   -19.2184	   -11.7493	   -23.9182	   -15.6097	   -23.6664	   -21.3165	   -25.9323	   -27.4429	
   -14.8544	   -13.6795	   -20.8969	   -11.2457	   -24.3378	   -16.2811	   -23.7503	   -22.3236	   -25.3448	   -26.9394	
   -14.7705	   -15.1062	   -22.4915	   -10.5743	   -24.5895	   -16.7847	   -23.5825	   -22.8271	   -24.5895	   -26.1002	
   -14.3509	   -16.3651	   -23.6664	    -9.8190	   -24.6735	   -16.8686	   -23.0789	   -22.6593	   -23.7503	   -25.0092	
   -13.7634	   -17.4561	   -24.4217	    -8.9798	   -24.5056	   -16.7007	   -22.4075	   -21.9040	   -22.9111	   -23.9182	
   -13.0920	   -18.2953	   -24.7574	    -8.3084	   -24.3378	   -16.2811	   -21.6522	   -20.8130	   -22.0718	   -22.8271	
   -12.5046	   -19.0506	   -24.8413	    -7.8888	   -24.1699	   -15.7776	   -20.8969	   -19.5541	   -21.4844	   -21.9879	
   -12.0010	   -19.7220	   -24.7574	    -7.9727	   -24.2538	   -15.4419	   -20.3094	   -18.3792	   -21.0648	   -21.5683	
   -11.6653	   -20.3094	   -24.5895	    -8.6441	   -24.4217	   -15.2740	   -20.0577	   -17.5400	   -20.9808	   -21.6522	
   -11.3297	   -20.8130	   -24.4217	    -9.8190	   -24.7574	   -15.3580	   -20.0577	   -17.1204	   -21.0648	   -22.0718	
   -11.0779	   -21.2326	   -24.2538	   -11.3297	   -25.2609	   -15.6937	   -20.3934	   -17.0364	   -21.3165	   -22.9111	
   -10.8261	   -21.5683	   -24.0860	   -13.2599	   -25.9323	   -16.1972	   -20.9808	   -17.2882	   -21.8201	   -24.0860	
   -10.7422	   -21.8201	   -24.0021	   -15.1901	   -26.6037	   -16.7007	   -21.7361	   -17.6239	   -22.4075	   -25.3448	
   -10.8261	   -22.0718	   -24.0021	   -17.1204	   -27.2751	   -17.2043	   -22.7432	   -18.0435	   -23.0789	   -26.6876	
   -10.9940	   -22.3236	   -24.0860	   -18.8828	   -27.9465	   -17.6239	   -23.7503	   -18.3792	   -23.8342	   -27.9465	
   -11.2457	   -22.5754	   -24.2538	   -20.3094	   -28.5339	   -17.7078	   -24.7574	   -18.4631	   -24.5895	   -28.9536	
   -11.7493	   -22.7432	   -24.3378	   -21.2326	   -29.0375	   -17.4561	   -25.5966	   -18.3792	   -25.2609	   -29.7089	
   -12.2528	   -22.8271	   -24.4217	   -21.6522	   -29.3732	   -16.7847	   -26.1841	   -18.0435	   -25.5966	   -30.1285	
   -12.8403	   -22.8271	   -24.5056	   -21.4844	   -29.5410	   -15.6097	   -26.4359	   -17.3721	   -25.6805	   -30.1285	
   -13.3438	   -22.6593	   -24.5895	   -20.6451	   -29.4571	   -14.0152	   -26.4359	   -16.3651	   -25.2609	   -29.7089	
   -13.9313	   -22.4915	   -24.6735	   -19.1345	   -29.2892	   -11.9171	   -26.1002	   -15.1062	   -24.4217	   -28.7018	
   -14.4348	   -22.2397	   -24.8413	   -17.0364	   -28.7857	    -9.6512	   -25.3448	   -13.4277	   -23.0789	   -27.1072	
   -14.8544	   -22.0718	   -25.0092	   -14.6027	   -28.1982	    -7.1335	   -24.2538	   -11.4975	   -21.3165	   -25.0931	
   -15.1901	   -21.8201	   -25.2609	   -12.0010	   -27.2751	    -4.5319	   -22.9950	    -9.3155	   -19.3024	   -22.6593	
   -15.4419	   -21.4844	   -25.5127	    -9.3994	   -26.1841	    -2.0142	   -21.5683	    -6.9656	   -17.2043	   -19.9738	
   -15.2740	   -20.9808	   -25.5966	    -6.7978	   -24.8413	     0.4196	   -19.8898	    -4.5319	   -14.8544	   -17.1204	
   -14.6866	   -20.2255	   -25.3448	    -4.1962	   -23.2468	     2.8534	   -18.2114	    -1.9302	   -12.5885	   -14.2670	
   -13.5117	   -18.9667	   -24.5895	    -1.6785	   -21.4005	     5.3711	   -16.3651	     0.7553	   -10.2386	   -11.5814	
   -11.5814	   -17.2882	   -23.3307	     1.0071	   -19.3024	     7.8888	   -14.5187	     3.4409	    -7.8888	    -9.0637	
    -9.0637	   -14.9384	   -21.4005	     3.8605	   -17.0364	    10.4904	   -12.5046	     6.0425	    -5.6229	    -6.7139	
    -5.9586	   -12.0850	   -18.7988	     6.7139	   -14.6866	    13.0920	   -10.4065	     8.6441	    -3.3569	    -4.5319	
    -2.2659	    -8.7280	   -15.6937	     9.4833	   -12.3367	    15.5258	    -8.3084	    10.9100	    -1.3428	    -2.7695	
     1.7624	    -5.0354	   -12.1689	    12.0850	   -10.0708	    17.7917	    -6.1264	    12.8403	     0.3357	    -1.2589	
     5.8746	    -1.1749	    -8.5602	    14.0991	    -7.9727	    19.7220	    -4.1122	    14.3509	     1.6785	    -0.1678	
     9.7351	     2.6016	    -5.1193	    15.5258	    -6.1264	    20.9808	    -2.2659	    15.1901	     2.5177	     0.4196	
    13.0081	     5.9586	    -2.0981	    16.1133	    -4.7836	    21.4005	    -0.7553	    15.1901	     2.6855	     0.2518	
    15.4419	     8.5602	     0.4196	    15.6937	    -3.9444	    20.8969	     0.3357	    14.1830	     2.0981	    -0.5035	
    16.7847	    10.3226	     2.1820	    14.4348	    -3.7766	    19.3024	     0.9232	    12.1689	     0.9232	    -1.9302	
    17.2043	    11.1618	     3.4409	    12.3367	    -4.0283	    16.7847	     1.0910	     9.3155	    -0.8392	    -3.9444	
    16.7007	    11.1618	     4.1962	     9.5673	    -4.7836	    13.5117	     0.8392	     5.8746	    -3.0212	    -6.2943	
    15.6937	    10.4904	     4.6158	     6.2943	    -5.7068	     9.8190	     0.4196	     2.1820	    -5.2872	    -8.7280	
    14.1830	     9.3155	     4.8676	     2.6855	    -6.8817	     6.0425	    -0.0839	    -1.4267	    -7.4692	   -10.9940	
    12.2528	     7.8049	     4.9515	    -1.0071	    -8.0566	     2.3499	    -0.5035	    -4.6158	    -9.4833	   -13.0920	
     9.9030	     6.0425	     5.0354	    -4.4479	    -9.1476	    -0.9232	    -0.8392	    -7.2174	   -11.2457	   -14.7705	
     7.3853	     4.3640	     5.0354	    -7.5531	   -10.0708	    -3.8605	    -0.9232	    -9.1476	   -12.6724	   -15.9454	
     4.8676	     2.8534	     4.9515	    -9.9030	   -10.9100	    -6.1264	    -0.9232	   -10.4065	   -13.7634	   -16.7007	
     2.9373	     1.8463	     4.6158	   -11.3297	   -11.4136	    -7.8049	    -0.6714	   -11.0779	   -14.5187	   -17.0364	
     2.0142	     1.5106	     4.1962	   -11.5814	   -11.5814	    -8.7280	    -0.2518	   -11.1618	   -15.0223	   -16.9525	
     2.3499	     2.0981	     3.5248	   -10.5743	   -11.3297	    -8.8959	     0.3357	   -10.5743	   -15.2740	   -16.5329	
     4.0283	     3.5248	     2.6855	    -8.1406	   -10.6583	    -8.2245	     1.0910	    -9.5673	   -15.2740	   -15.8615	
     6.6299	     5.5389	     1.6785	    -4.6158	    -9.8190	    -6.7978	     1.8463	    -8.0566	   -15.1901	   -15.0223	
     9.6512	     7.8049	     0.4196	    -0.4196	    -8.8959	    -4.8676	     2.5177	    -6.2943	   -15.2740	   -14.2670	
    12.0850	     9.6512	    -1.2589	     3.8605	    -8.3084	    -2.7695	     2.6855	    -4.5319	   -15.6097	   -13.7634	
    13.4277	    10.5743	    -3.1891	     7.7209	    -8.2245	    -0.7553	     2.3499	    -3.0212	   -16.3651	   -13.6795	
    12.8403	     9.9869	    -5.5389	    10.4904	    -8.7280	     0.9232	     1.4267	    -1.9302	   -17.5400	   -14.0152	
    10.4065	     7.7209	    -7.9727	    12.0850	    -9.7351	     2.0142	     0.0000	    -1.3428	   -19.1345	   -14.7705	
     6.0425	     3.7766	   -10.4904	    12.2528	   -11.3297	     2.3499	    -1.8463	    -1.5106	   -20.8969	   -15.9454	
     0.3357	    -1.4267	   -13.0920	    11.1618	   -13.4277	     1.9302	    -3.9444	    -2.4338	   -22.7432	   -17.3721	
    -6.1264	    -7.6370	   -15.6937	     8.8120	   -15.8615	     0.6714	    -6.2103	    -4.1122	   -24.5895	   -18.9667	
   -12.6724	   -14.0991	   -18.2114	     5.7907	   -18.3792	    -1.3428	    -8.3923	    -6.5460	   -26.1841	   -20.6451	
   -18.6310	   -20.2255	   -20.3094	     2.2659	   -20.7291	    -3.8605	   -10.3226	    -9.4833	   -27.4429	   -22.1558	
   -23.4146	   -25.3448	   -21.9040	    -1.1749	   -22.6593	    -6.6299	   -11.7493	   -12.5885	   -28.1143	   -23.2468	
   -26.6876	   -28.8696	   -22.7432	    -4.4479	   -23.8342	    -9.3994	   -12.4207	   -15.5258	   -28.1982	   -23.9182	
   -28.1143	   -30.5481	   -22.6593	    -7.1335	   -24.1699	   -11.9171	   -12.1689	   -18.0435	   -27.6947	   -24.0021	
   -27.7786	   -30.2963	   -21.6522	    -9.2316	   -23.4146	   -13.8474	   -10.9940	   -19.8898	   -26.6037	   -23.4985	
   -25.7645	   -28.3661	   -19.8898	   -10.6583	   -21.7361	   -15.1062	    -8.9798	   -20.9808	   -24.9252	   -22.4075	
   -22.4915	   -24.9252	   -17.5400	   -11.2457	   -19.3024	   -15.5258	    -6.2943	   -21.4005	   -22.9111	   -20.8969	
   -18.3792	   -20.6451	   -14.7705	   -11.2457	   -16.5329	   -15.3580	    -3.3569	   -21.2326	   -20.8130	   -19.2184	
   -14.0152	   -16.1972	   -12.1689	   -10.9100	   -13.7634	   -14.7705	    -0.5035	   -20.7291	   -18.8828	   -17.7917	
   -10.1547	   -12.0010	    -9.9030	   -10.7422	   -11.4136	   -14.1830	     1.7624	   -20.1416	   -17.4561	   -16.9525	
    -7.1335	    -8.7280	    -8.3923	   -10.9100	    -9.9030	   -13.8474	     3.1891	   -19.7220	   -16.7847	   -16.9525	
    -5.4550	    -6.7139	    -7.7209	   -11.7493	    -9.4833	   -14.0991	     3.6087	   -19.7220	   -16.8686	   -17.9596	
    -5.2872	    -6.0425	    -8.2245	   -13.3438	   -10.2386	   -14.9384	     2.8534	   -20.2255	   -17.8757	   -19.9738	
    -6.3782	    -6.8817	    -9.6512	   -15.5258	   -12.1689	   -16.4490	     1.0071	   -21.3165	   -19.6381	   -22.7432	
    -8.5602	    -8.9798	   -11.9171	   -18.1274	   -15.1062	   -18.5471	    -1.6785	   -22.8271	   -22.0718	   -26.1841	
   -11.2457	   -11.8332	   -14.7705	   -20.9808	   -18.7149	   -20.8130	    -4.9515	   -24.6735	   -24.8413	   -29.8767	
   -13.9313	   -14.9384	   -17.7917	   -23.5825	   -22.4915	   -23.0789	    -8.3923	   -26.4359	   -27.6108	   -33.4854	
   -16.1133	   -17.8757	   -20.5612	   -25.6805	   -26.0162	   -24.9252	   -11.5814	   -28.0304	   -30.1285	   -36.5067	
   -17.6239	   -20.3094	   -22.7432	   -27.0233	   -28.8696	   -26.1002	   -14.1830	   -29.0375	   -32.1426	   -38.7726	
   -18.4631	   -21.9879	   -24.3378	   -27.4429	   -30.8838	   -26.5198	   -16.0294	   -29.3732	   -33.3176	   -39.8636	
   -18.5471	   -22.9950	   -25.0931	   -27.0233	   -31.9748	   -26.1841	   -17.0364	   -29.1214	   -33.7372	   -39.8636	
   -18.1274	   -23.1628	   -25.1770	   -25.6805	   -32.0587	   -25.0931	   -17.1204	   -28.1143	   -33.2336	   -38.8565	
   -17.2882	   -22.7432	   -24.5895	   -23.5825	   -31.1356	   -23.4146	   -16.3651	   -26.4359	   -31.8909	   -36.7584	
   -16.1133	   -21.6522	   -23.4146	   -20.8130	   -29.5410	   -21.2326	   -14.9384	   -24.1699	   -29.7928	   -33.8211	
   -14.7705	   -20.2255	   -21.8201	   -17.6239	   -27.3590	   -18.6310	   -12.9242	   -21.4005	   -27.1072	   -30.2963	
   -13.4277	   -18.5471	   -20.1416	   -14.3509	   -24.9252	   -15.9454	   -10.6583	   -18.4631	   -24.1699	   -26.6037	
   -12.2528	   -16.9525	   -18.4631	   -11.1618	   -22.5754	   -13.2599	    -8.4763	   -15.6097	   -21.3165	   -23.0789	
   -11.5814	   -15.6937	   -17.2043	    -8.3923	   -20.6451	   -10.9100	    -6.7139	   -13.1760	   -18.7988	   -20.0577	
   -11.2457	   -14.8544	   -16.3651	    -6.2943	   -19.1345	    -8.9798	    -5.3711	   -11.3297	   -16.9525	   -17.7078	
   -11.3297	   -14.4348	   -15.9454	    -4.8676	   -18.2114	    -7.3853	    -4.6158	    -9.9869	   -15.7776	   -16.0294	
   -11.6653	   -14.2670	   -15.9454	    -4.1122	   -17.7917	    -6.1264	    -4.2801	    -9.2316	   -15.1901	   -15.1062	
   -12.0850	   -14.2670	   -16.1972	    -3.9444	   -17.7078	    -5.2032	    -4.4479	    -8.9798	   -15.0223	   -14.7705	
   -12.2528	   -14.2670	   -16.5329	    -4.3640	   -17.9596	    -4.4479	    -4.9515	    -9.0637	   -15.3580	   -15.0223	
   -12.1689	   -14.1830	   -16.9525	    -5.2872	   -18.4631	    -3.7766	    -5.7068	    -9.3994	   -16.0294	   -15.6097	
   -11.6653	   -13.8474	   -17.2882	    -6.7978	   -19.0506	    -3.1891	    -6.7139	    -9.9869	   -17.0364	   -16.5329	
   -10.8261	   -13.2599	   -17.4561	    -8.7280	   -19.6381	    -2.6855	    -7.8049	   -10.5743	   -18.1274	   -17.6239	
    -9.5673	   -12.4207	   -17.4561	   -11.2457	   -20.3094	    -2.1820	    -8.9798	   -11.1618	   -19.3024	   -18.8828	
    -8.2245	   -11.5814	   -17.2882	   -14.2670	   -20.9808	    -1.8463	   -10.3226	   -11.8332	   -20.5612	   -20.1416	
    -6.8817	   -10.9100	   -16.9525	   -17.8757	   -21.7361	    -1.6785	   -11.7493	   -12.4207	   -21.8201	   -21.4005	
    -5.5389	   -10.2386	   -16.4490	   -21.7361	   -22.4075	    -1.5945	   -13.0081	   -12.8403	   -22.7432	   -22.4075	
    -4.1122	    -9.6512	   -15.6097	   -25.5127	   -22.9111	    -1.5945	   -14.0991	   -13.0081	   -23.2468	   -23.0789	
    -2.6016	    -9.0637	   -14.4348	   -28.8696	   -22.9950	    -1.5106	   -14.6866	   -12.7563	   -23.2468	   -23.0789	
    -1.0071	    -8.3084	   -13.0081	   -31.3873	   -22.7432	    -1.2589	   -14.8544	   -12.1689	   -22.5754	   -22.6593	
     0.2518	    -7.5531	   -11.4136	   -32.7301	   -22.1558	    -1.0071	   -14.6027	   -11.4136	   -21.4844	   -21.7361	
     1.0071	    -7.0496	    -9.9869	   -32.6462	   -21.3165	    -0.9232	   -14.0152	   -10.4904	   -20.0577	   -20.3934	
     1.0910	    -6.7139	    -8.9798	   -30.9677	   -20.4773	    -0.8392	   -13.3438	    -9.6512	   -18.6310	   -18.8828	
     0.4196	    -6.7978	    -8.3923	   -27.6947	   -19.6381	    -0.9232	   -12.5046	    -8.8120	   -17.1204	   -17.2882	
    -0.8392	    -7.2174	    -8.3923	   -23.1628	   -18.9667	    -1.1749	   -11.5814	    -8.1406	   -15.6937	   -15.6097	
    -2.4338	    -7.8888	    -9.0637	   -17.9596	   -18.4631	    -1.5945	   -10.9100	    -7.5531	   -14.6866	   -14.1830	
    -4.3640	    -8.9798	   -10.4065	   -12.6724	   -18.3792	    -2.1820	   -10.4065	    -7.3013	   -13.9313	   -13.1760	
    -6.5460	   -10.3226	   -12.3367	    -7.9727	   -18.7149	    -2.8534	   -10.2386	    -7.3013	   -13.7634	   -12.7563	
    -8.9798	   -12.0010	   -14.6027	    -4.1962	   -19.3863	    -3.6926	   -10.4904	    -7.6370	   -13.9313	   -12.9242	
   -11.5814	   -13.9313	   -17.1204	    -1.2589	   -20.4773	    -4.6997	   -11.0779	    -8.3084	   -14.6027	   -13.7634	
   -14.3509	   -15.8615	   -19.5541	     0.9232	   -21.6522	    -5.7907	   -11.7493	    -9.0637	   -15.3580	   -14.9384	
   -16.7847	   -17.7078	   -21.5683	     2.6016	   -22.7432	    -6.7978	   -12.3367	    -9.9030	   -16.1972	   -16.3651	
   -18.6310	   -19.2184	   -23.0789	     4.1122	   -23.4985	    -7.5531	   -12.5046	   -10.6583	   -16.8686	   -17.7917	
   -19.5541	   -19.9738	   -23.8342	     5.6229	   -23.5825	    -7.8888	   -12.2528	   -11.0779	   -17.1204	   -18.8828	
   -19.3863	   -19.8898	   -23.6664	     7.3013	   -22.8271	    -7.6370	   -11.2457	   -10.9940	   -16.8686	   -19.5541	
   -18.2114	   -18.9667	   -22.8271	     8.9798	   -21.4844	    -6.9656	    -9.7351	   -10.4904	   -16.3651	   -19.6381	
   -16.1133	   -17.3721	   -21.4005	    10.6583	   -19.4702	    -5.8746	    -7.8049	    -9.5673	   -15.6097	   -19.3863	
   -13.5956	   -15.2740	   -19.6381	    12.0850	   -17.2882	    -4.7836	    -5.7068	    -8.5602	   -14.8544	   -18.8828	
   -10.9940	   -13.0081	   -17.7917	    13.0920	   -15.1901	    -3.9444	    -3.6926	    -7.6370	   -14.0991	   -18.2953	
    -8.6441	   -10.7422	   -16.0294	    13.5956	   -13.1760	    -3.3569	    -1.7624	    -7.0496	   -13.5956	   -17.7078	
    -6.6299	    -8.4763	   -14.3509	    13.4277	   -11.4136	    -3.1891	    -0.1678	    -6.9656	   -13.3438	   -17.2882	
    -4.8676	    -6.2943	   -12.7563	    12.6724	    -9.8190	    -3.6087	     1.2589	    -7.3853	   -13.2599	   -17.0364	
    -3.4409	    -4.1962	   -11.1618	    11.1618	    -8.4763	    -4.5319	     2.3499	    -8.4763	   -13.3438	   -17.0364	
    -2.2659	    -2.1820	    -9.5673	     9.2316	    -7.3853	    -5.7907	     3.2730	   -10.0708	   -13.7634	   -17.2882	
    -1.0910	    -0.1678	    -7.9727	     6.8817	    -6.2943	    -7.3853	     4.1122	   -12.0010	   -14.4348	   -17.7917	
     0.0000	     1.7624	    -6.2103	     4.3640	    -5.2032	    -9.1476	     4.6997	   -14.1830	   -15.3580	   -18.5471	
     1.2589	     3.6087	    -4.4479	     1.7624	    -4.1962	   -10.9100	     5.2872	   -16.4490	   -16.5329	   -19.3863	
[Epoch Header]
[Trial Type]	21
[Accept]	1
[Correct]	0
[RT]	 0.000
[Resp]	0
[Epoch Data]
    13.4277	    13.0920	    15.0223	   -22.9111	     8.8120	     3.4409	    20.6451	    11.4975	    15.4419	    19.9738	
    12.0010	    12.5046	    14.8544	   -21.3165	     9.2316	     2.2659	    21.1487	    10.2386	    15.6097	    20.0577	
    10.6583	    12.0850	    14.2670	   -18.8828	     9.5673	     1.5945	    21.4005	     9.0637	    15.6937	    20.0577	
     9.4833	    11.8332	    13.1760	   -15.8615	     9.6512	     1.6785	    21.4844	     8.3084	    15.7776	    20.0577	
     8.7280	    11.9171	    11.8332	   -12.3367	     9.7351	     2.5177	    21.4005	     7.9727	    15.9454	    19.9738	
     8.2245	    12.1689	    10.4065	    -8.4763	     9.7351	     4.0283	    21.2326	     8.0566	    16.1972	    19.8898	
     7.9727	    12.5885	     8.9798	    -4.5319	     9.6512	     5.9586	    21.0648	     8.4763	    16.5329	    19.8059	
     7.7209	    12.9242	     7.6370	    -0.6714	     9.5673	     8.0566	    20.7291	     9.1476	    16.9525	    19.8059	
     7.3013	    13.0081	     6.4621	     2.8534	     9.2316	     9.9869	    20.2255	     9.8190	    17.3721	    19.7220	
     6.5460	    12.7563	     5.2872	     5.9586	     8.6441	    11.4975	    19.5541	    10.3226	    17.7078	    19.4702	
     5.6229	    12.0010	     4.1122	     8.3923	     7.8049	    12.4207	    18.6310	    10.6583	    17.8757	    19.1345	
     4.4479	    10.8261	     3.0212	    10.0708	     6.7978	    12.9242	    17.6239	    10.7422	    17.8757	    18.6310	
     3.2730	     9.3994	     1.8463	    10.9940	     5.7068	    13.0081	    16.6168	    10.7422	    17.8757	    18.2114	
     2.1820	     8.0566	     0.7553	    11.1618	     4.6158	    13.0081	    15.6097	    10.6583	    17.7917	    17.8757	
     1.3428	     6.8817	    -0.1678	    10.6583	     3.6087	    13.0920	    14.7705	    10.8261	    17.7917	    17.7078	
     1.0071	     6.1264	    -0.9232	     9.6512	     2.8534	    13.5117	    14.1830	    11.2457	    17.8757	    17.7917	
     1.2589	     5.8746	    -1.3428	     8.2245	     2.3499	    14.1830	    13.9313	    11.9171	    18.1274	    18.2114	
     2.0142	     6.2103	    -1.5106	     6.5460	     2.2659	    15.1901	    14.0152	    12.8403	    18.4631	    18.7988	
     3.3569	     7.0496	    -1.4267	     4.7836	     2.4338	    16.4490	    14.4348	    14.0991	    18.9667	    19.7220	
     5.2032	     8.3084	    -1.0071	     2.9373	     2.9373	    17.7078	    15.1901	    15.5258	    19.5541	    20.7291	
     7.2174	     9.9030	    -0.5035	     1.0071	     3.5248	    18.8828	    16.0294	    17.0364	    20.0577	    21.6522	
     9.3994	    11.6653	     0.1678	    -1.1749	     4.2801	    19.7220	    16.8686	    18.4631	    20.4773	    22.4075	
    11.3297	    13.5956	     1.0071	    -3.4409	     4.9515	    20.0577	    17.7078	    19.7220	    20.5612	    22.7432	
    13.0081	    15.3580	     2.0142	    -6.0425	     5.6229	    19.7220	    18.2953	    20.3934	    20.0577	    22.4915	
    14.1830	    17.1204	     3.1052	    -8.7280	     6.2103	    18.5471	    18.7149	    20.4773	    19.0506	    21.5683	
    14.7705	    18.7149	     4.3640	   -11.5814	     6.7139	    16.6168	    18.7988	    19.8059	    17.4561	    20.0577	
    14.8544	    19.9738	     5.7068	   -14.2670	     7.0496	    13.9313	    18.6310	    18.3792	    15.5258	    18.0435	
    14.3509	    20.9808	     7.0496	   -16.7007	     7.2174	    10.8261	    18.1274	    16.1972	    13.2599	    15.6097	
    13.4277	    21.4844	     8.3923	   -18.7149	     7.3013	     7.6370	    17.3721	    13.4277	    10.9940	    13.0920	
    12.0850	    21.3165	     9.3994	   -20.2255	     7.1335	     4.5319	    16.3651	    10.3226	     8.8120	    10.6583	
    10.1547	    20.3934	    10.0708	   -21.2326	     6.6299	     1.8463	    15.1901	     7.1335	     6.8817	     8.4763	
     7.8049	    18.7988	    10.1547	   -21.8201	     5.9586	    -0.5035	    13.7634	     4.1122	     5.3711	     6.6299	
     4.8676	    16.5329	     9.7351	   -21.9040	     5.0354	    -2.3499	    12.3367	     1.5106	     4.2801	     5.2872	
     1.5945	    13.7634	     8.8959	   -21.7361	     4.0283	    -3.7766	    10.9940	    -0.5035	     3.6926	     4.3640	
    -1.9302	    10.8261	     7.6370	   -21.2326	     2.9373	    -4.9515	     9.9030	    -1.9302	     3.5248	     4.0283	
    -5.3711	     7.7209	     6.2103	   -20.5612	     1.9302	    -5.9586	     9.1476	    -2.6016	     3.6926	     4.1962	
    -8.3084	     4.7836	     4.6997	   -19.7220	     1.0910	    -6.7978	     8.7280	    -2.7695	     4.1122	     4.6158	
   -10.7422	     2.0142	     3.1052	   -18.7988	     0.3357	    -7.5531	     8.6441	    -2.3499	     4.6158	     5.2872	
   -12.5885	    -0.4196	     1.5106	   -17.7078	    -0.3357	    -8.3084	     8.8120	    -1.6785	     5.0354	     6.1264	
   -13.7634	    -2.6016	     0.0839	   -16.7007	    -0.8392	    -8.9798	     9.0637	    -1.0071	     5.2032	     6.9656	
   -14.4348	    -4.3640	    -1.1749	   -15.8615	    -1.2589	    -9.6512	     9.3994	    -0.4196	     5.1193	     7.7209	
   -14.5187	    -5.7068	    -2.0142	   -15.0223	    -1.5106	   -10.2386	     9.7351	     0.0000	     4.8676	     8.3923	
   -14.0991	    -6.4621	    -2.3499	   -14.2670	    -1.5945	   -10.4904	    10.0708	     0.3357	     4.5319	     9.0637	
   -13.0920	    -6.5460	    -2.0981	   -13.5117	    -1.5106	   -10.4065	    10.4065	     0.5875	     4.1122	     9.7351	
   -11.5814	    -6.1264	    -1.2589	   -12.5885	    -1.2589	   -10.0708	    10.6583	     0.8392	     3.8605	    10.2386	
    -9.6512	    -5.2032	     0.0000	   -11.5814	    -1.0071	    -9.3155	    10.9100	     1.0910	     3.7766	    10.7422	
    -7.5531	    -3.8605	     1.5106	   -10.4065	    -0.7553	    -8.3084	    11.0779	     1.2589	     3.8605	    11.0779	
    -5.2872	    -2.1820	     3.1052	    -9.2316	    -0.6714	    -7.3013	    11.0779	     1.2589	     4.0283	    11.2457	
    -3.1052	    -0.3357	     4.6158	    -8.1406	    -0.7553	    -6.3782	    10.9100	     1.1749	     4.3640	    11.1618	
    -0.9232	     1.5945	     5.7068	    -7.2174	    -0.9232	    -5.4550	    10.6583	     0.9232	     4.7836	    10.8261	
     0.9232	     3.4409	     6.3782	    -6.5460	    -1.3428	    -4.6997	    10.3226	     0.7553	     5.2032	    10.3226	
     2.5177	     5.2032	     6.4621	    -6.1264	    -1.8463	    -3.9444	     9.9030	     0.7553	     5.7068	     9.7351	
     3.6087	     6.7978	     6.0425	    -5.8746	    -2.2659	    -3.1052	     9.6512	     1.0071	     6.3782	     9.1476	
     4.3640	     7.9727	     5.2032	    -5.7068	    -2.6855	    -2.0981	     9.4833	     1.5106	     7.1335	     8.8120	
     4.6997	     8.8120	     4.0283	    -5.5389	    -2.7695	    -1.0071	     9.5673	     2.3499	     8.1406	     8.8120	
     4.6997	     9.2316	     2.7695	    -5.2032	    -2.6016	     0.4196	     9.8190	     3.6087	     9.2316	     9.2316	
     4.5319	     9.3994	     1.7624	    -4.6997	    -1.8463	     2.0981	    10.4904	     5.1193	    10.5743	    10.2386	
     4.2801	     9.4833	     1.1749	    -3.9444	    -0.7553	     4.0283	    11.4975	     7.0496	    12.1689	    11.7493	
     4.0283	     9.4833	     1.0071	    -2.9373	     0.8392	     6.2943	    12.7563	     9.2316	    13.8474	    13.6795	
     3.8605	     9.5673	     1.2589	    -1.7624	     2.6016	     8.8120	    14.1830	    11.5814	    15.6097	    15.7776	
     3.9444	     9.7351	     1.9302	    -0.7553	     4.3640	    11.4136	    15.6097	    14.0991	    17.2043	    17.9596	
     4.3640	    10.1547	     2.8534	     0.0000	     5.9586	    14.0991	    16.7847	    16.5329	    18.5471	    19.9738	
     5.0354	    10.7422	     3.9444	     0.2518	     7.3013	    16.7007	    17.7917	    18.7149	    19.4702	    21.6522	
     6.0425	    11.4975	     5.0354	     0.0000	     8.3084	    18.9667	    18.3792	    20.5612	    19.8059	    22.8271	
     7.0496	    12.2528	     6.2103	    -0.7553	     8.8959	    20.8130	    18.6310	    21.9040	    19.4702	    23.4985	
     7.9727	    12.9242	     7.2174	    -1.8463	     8.9798	    22.0718	    18.3792	    22.5754	    18.3792	    23.5825	
     8.6441	    13.2599	     8.0566	    -3.1891	     8.6441	    22.5754	    17.7078	    22.5754	    16.7007	    23.0789	
     9.1476	    13.2599	     8.5602	    -4.6997	     7.8049	    22.4075	    16.6168	    21.7361	    14.5187	    22.1558	
     9.4833	    12.8403	     8.8959	    -5.9586	     6.7978	    21.4844	    15.1901	    20.1416	    12.0850	    20.9808	
     9.7351	    12.3367	     8.8959	    -6.9656	     5.6229	    19.9738	    13.7634	    18.1274	     9.6512	    19.5541	
    10.3226	    11.9171	     8.8120	    -7.3853	     4.5319	    18.2114	    12.4207	    15.7776	     7.4692	    18.2114	
    10.9940	    11.7493	     8.5602	    -7.1335	     3.6926	    16.2811	    11.3297	    13.3438	     5.8746	    16.9525	
    11.8332	    11.8332	     8.2245	    -6.0425	     3.1891	    14.6027	    10.6583	    11.3297	     4.9515	    15.8615	
    12.5046	    12.1689	     7.7209	    -4.1122	     3.0212	    13.1760	    10.4065	     9.7351	     4.6158	    14.9384	
    12.5885	    12.4207	     7.0496	    -1.6785	     3.1052	    12.0850	    10.5743	     8.7280	     4.8676	    14.3509	
    11.9171	    12.2528	     6.1264	     1.0910	     3.3569	    11.4975	    10.9940	     8.4763	     5.6229	    13.9313	
    10.3226	    11.6653	     5.0354	     3.6926	     3.6087	    11.2457	    11.5814	     8.8120	     6.7978	    13.7634	
     7.9727	    10.3226	     3.6926	     5.9586	     3.8605	    11.3297	    12.2528	     9.8190	     8.3923	    13.8474	
     5.0354	     8.4763	     2.3499	     7.6370	     4.1122	    11.6653	    13.0081	    11.2457	    10.2386	    14.0991	
     2.0981	     6.1264	     0.8392	     8.4763	     4.1962	    12.0850	    13.7634	    12.8403	    12.3367	    14.4348	
    -0.5035	     3.6926	    -0.5035	     8.5602	     4.3640	    12.4207	    14.5187	    14.5187	    14.3509	    14.9384	
    -2.3499	     1.5106	    -1.5945	     8.1406	     4.4479	    12.5885	    15.1901	    15.9454	    16.2811	    15.4419	
    -3.4409	    -0.2518	    -2.3499	     7.3853	     4.6997	    12.5046	    15.8615	    17.0364	    17.8757	    16.0294	
    -3.5248	    -1.2589	    -2.6016	     6.6299	     5.1193	    12.3367	    16.5329	    17.9596	    19.1345	    16.5329	
    -2.7695	    -1.3428	    -2.2659	     6.1264	     5.6229	    12.0010	    17.2043	    18.5471	    19.9738	    16.9525	
    -1.2589	    -0.5035	    -1.3428	     6.0425	     6.2943	    11.7493	    17.7917	    18.8828	    20.3094	    17.2043	
     1.0071	     1.0071	     0.0000	     6.2943	     6.9656	    11.4136	    18.2953	    18.9667	    20.1416	    17.3721	
     3.8605	     3.2730	     1.7624	     6.7978	     7.7209	    11.0779	    18.7149	    18.8828	    19.5541	    17.3721	
     7.2174	     6.1264	     3.8605	     7.6370	     8.3084	    10.8261	    18.8828	    18.5471	    18.6310	    17.3721	
    11.0779	     9.3994	     6.1264	     8.6441	     8.8120	    10.6583	    18.8828	    18.1274	    17.5400	    17.2043	
    15.1901	    12.9242	     8.4763	     9.8190	     9.2316	    10.5743	    18.7988	    17.5400	    16.3651	    17.0364	
    19.2184	    16.7007	    10.9100	    10.9940	     9.5673	    10.5743	    18.6310	    16.7847	    15.4419	    16.8686	
    22.9111	    20.3934	    13.3438	    12.1689	     9.8190	    10.6583	    18.4631	    15.7776	    14.6866	    16.6168	
    25.9323	    23.7503	    15.6937	    13.1760	    10.0708	    10.8261	    18.2114	    14.5187	    14.3509	    16.5329	
    27.8625	    26.5198	    17.7917	    14.0152	    10.3226	    11.0779	    18.0435	    13.1760	    14.2670	    16.4490	
    28.4500	    28.5339	    19.4702	    14.6027	    10.4904	    11.3297	    17.8757	    11.9171	    14.4348	    16.5329	
    27.6947	    29.5410	    20.6451	    14.9384	    10.4904	    11.5814	    17.7917	    10.9100	    14.9384	    16.7007	
    25.4288	    29.3732	    21.2326	    14.9384	    10.3226	    11.8332	    17.7078	    10.2386	    15.5258	    17.0364	
    22.0718	    28.1143	    21.1487	    14.6866	     9.9030	    12.0850	    17.7078	    10.0708	    16.1972	    17.3721	
    17.7917	    25.8484	    20.3094	    14.0991	     9.3155	    12.4207	    17.6239	    10.3226	    16.8686	    17.7917	
    13.1760	    22.8271	    18.7149	    13.1760	     8.3923	    12.7563	    17.4561	    11.0779	    17.5400	    18.2114	
     8.6441	    19.1345	    16.5329	    12.0850	     7.2174	    13.1760	    17.1204	    12.1689	    18.0435	    18.4631	
     4.6997	    15.3580	    13.9313	    10.7422	     5.7907	    13.6795	    16.6168	    13.4277	    18.4631	    18.6310	
     1.5945	    11.6653	    11.0779	     9.2316	     4.3640	    14.0991	    16.0294	    14.8544	    18.6310	    18.5471	
    -0.5035	     8.3084	     8.1406	     7.4692	     2.8534	    14.4348	    15.1901	    16.1133	    18.5471	    18.1274	
    -1.7624	     5.5389	     5.6229	     5.5389	     1.5945	    14.5187	    14.2670	    17.0364	    18.2953	    17.3721	
    -2.1820	     3.5248	     3.5248	     3.3569	     0.5875	    14.2670	    13.3438	    17.6239	    17.8757	    16.3651	
    -1.8463	     2.1820	     2.1820	     1.2589	    -0.0839	    13.5956	    12.5046	    17.7078	    17.2043	    15.1901	
    -0.7553	     1.6785	     1.5945	    -0.8392	    -0.4196	    12.5046	    11.8332	    17.4561	    16.2811	    13.8474	
     0.8392	     1.9302	     1.6785	    -2.6855	    -0.2518	    11.0779	    11.3297	    16.7847	    15.2740	    12.5046	
     2.6855	     2.7695	     2.2659	    -4.3640	     0.1678	     9.3994	    11.0779	    15.7776	    13.9313	    11.3297	
     4.5319	     3.9444	     3.1052	    -5.9586	     0.8392	     7.5531	    10.9940	    14.6027	    12.5046	    10.1547	
     6.0425	     5.2872	     3.9444	    -7.3853	     1.5106	     5.5389	    11.0779	    13.2599	    10.8261	     9.1476	
     7.1335	     6.4621	     4.5319	    -8.8120	     2.0981	     3.6926	    11.1618	    11.7493	     8.8959	     8.3084	
     7.7209	     7.3013	     4.9515	   -10.0708	     2.5177	     1.9302	    11.4136	    10.3226	     6.9656	     7.7209	
     7.8888	     7.8888	     5.0354	   -11.2457	     2.8534	     0.5035	    11.6653	     8.8959	     5.0354	     7.3013	
     7.7209	     8.2245	     4.9515	   -12.3367	     3.1052	    -0.5035	    12.0010	     7.7209	     3.1891	     7.2174	
     7.4692	     8.3923	     4.7836	   -13.3438	     3.4409	    -0.9232	    12.4207	     6.7139	     1.7624	     7.4692	
     7.3013	     8.5602	     4.7836	   -14.3509	     3.9444	    -0.8392	    13.0081	     6.0425	     0.7553	     8.0566	
     7.3853	     8.8120	     5.0354	   -15.2740	     4.7836	    -0.0839	    13.8474	     5.7068	     0.5035	     9.1476	
     7.6370	     9.1476	     5.5389	   -16.1972	     5.7907	     1.1749	    14.8544	     5.7907	     1.0910	    10.6583	
     7.8049	     9.5673	     6.1264	   -16.9525	     6.9656	     2.9373	    16.0294	     6.2103	     2.3499	    12.5046	
     7.6370	     9.6512	     6.7139	   -17.8757	     8.1406	     4.6997	    17.2043	     6.8817	     4.1962	    14.4348	
     6.8817	     9.4833	     7.0496	   -18.7149	     9.0637	     6.3782	    18.1274	     7.5531	     6.2943	    16.2811	
     5.2872	     8.8959	     7.0496	   -19.5541	     9.5673	     7.6370	    18.7149	     8.1406	     8.3923	    17.8757	
     3.2730	     7.8888	     6.7139	   -20.3094	     9.5673	     8.4763	    18.7988	     8.5602	    10.1547	    18.9667	
     1.0071	     6.7978	     6.1264	   -20.7291	     9.1476	     8.6441	    18.5471	     8.8959	    11.4136	    19.6381	
    -0.9232	     5.5389	     5.2032	   -20.5612	     8.2245	     8.3084	    17.7917	     8.9798	    12.1689	    19.8898	
    -2.2659	     4.3640	     4.1962	   -19.7220	     7.0496	     7.3853	    16.7847	     8.8959	    12.4207	    19.7220	
    -3.0212	     3.1891	     3.0212	   -18.0435	     5.6229	     6.1264	    15.5258	     8.6441	    12.0850	    19.1345	
    -3.2730	     1.9302	     1.6785	   -15.7776	     4.1122	     4.6158	    14.1830	     8.3084	    11.4136	    18.2114	
    -3.3569	     0.4196	     0.1678	   -13.2599	     2.4338	     3.1891	    12.9242	     7.8888	    10.4904	    17.2043	
    -3.6087	    -1.1749	    -1.5106	   -10.9100	     0.8392	     1.8463	    11.6653	     7.3853	     9.3994	    16.1133	
    -4.0283	    -2.9373	    -3.1891	    -9.0637	    -0.6714	     1.0071	    10.6583	     7.0496	     8.4763	    15.1062	
    -4.7836	    -4.7836	    -4.8676	    -8.0566	    -2.0142	     0.6714	     9.8190	     6.9656	     7.8049	    14.4348	
    -5.5389	    -6.3782	    -6.5460	    -7.8049	    -3.1052	     1.0071	     9.2316	     7.1335	     7.4692	    14.2670	
    -6.2943	    -7.6370	    -7.8888	    -8.3923	    -3.8605	     2.0142	     8.8959	     7.7209	     7.5531	    14.7705	
    -6.7139	    -8.4763	    -8.8120	    -9.6512	    -4.1962	     3.5248	     8.9798	     8.7280	     7.9727	    15.9454	
    -6.7978	    -8.7280	    -9.3155	   -11.4975	    -4.1122	     5.4550	     9.3994	     9.9869	     8.6441	    17.7078	
    -6.3782	    -8.4763	    -9.3155	   -13.7634	    -3.6926	     7.3013	    10.0708	    11.4136	     9.4833	    19.7220	
    -5.6229	    -7.7209	    -8.7280	   -16.6168	    -2.9373	     8.9798	    10.9940	    12.7563	    10.4904	    21.7361	
    -4.3640	    -6.5460	    -7.8049	   -19.8059	    -2.0142	    10.0708	    12.0010	    13.8474	    11.4975	    23.4985	
    -2.6855	    -4.8676	    -6.3782	   -23.3307	    -0.8392	    10.5743	    13.0920	    14.4348	    12.4207	    24.7574	
    -0.3357	    -2.8534	    -4.6158	   -27.1072	     0.5035	    10.3226	    14.1830	    14.4348	    13.2599	    25.5966	
     2.3499	    -0.5875	    -2.6016	   -30.7999	     1.7624	     9.3994	    15.1901	    13.7634	    13.7634	    25.7645	
     5.2032	     1.9302	    -0.3357	   -34.2407	     2.9373	     7.8888	    15.8615	    12.4207	    13.9313	    25.4288	
     7.7209	     4.1962	     1.7624	   -37.1780	     3.8605	     5.6229	    16.1972	    10.4065	    13.6795	    24.4217	
     9.6512	     6.0425	     3.6926	   -39.4440	     4.3640	     2.8534	    15.9454	     7.6370	    12.8403	    22.9111	
    10.7422	     7.2174	     5.1193	   -41.1224	     4.3640	    -0.4196	    15.2740	     4.1962	    11.6653	    20.8130	
    10.9100	     7.7209	     5.9586	   -42.2974	     4.0283	    -4.0283	    14.0991	     0.3357	    10.0708	    18.2953	
    10.3226	     7.5531	     6.2103	   -42.8009	     3.2730	    -7.8049	    12.7563	    -3.6087	     8.3084	    15.6937	
     9.3155	     6.8817	     5.9586	   -42.8009	     2.3499	   -11.4136	    11.3297	    -7.3013	     6.5460	    13.0920	
     8.0566	     6.0425	     5.2872	   -42.1295	     1.3428	   -14.6027	    10.0708	   -10.3226	     4.8676	    10.7422	
     6.8817	     5.0354	     4.3640	   -40.7867	     0.4196	   -17.2043	     9.1476	   -12.3367	     3.6087	     8.8120	
     5.8746	     4.1962	     3.2730	   -38.8565	    -0.3357	   -19.1345	     8.5602	   -13.2599	     2.8534	     7.4692	
     5.1193	     3.3569	     2.1820	   -36.4227	    -0.8392	   -20.2255	     8.3923	   -13.1760	     2.5177	     6.7139	
     4.4479	     2.6855	     1.1749	   -33.7372	    -1.2589	   -20.4773	     8.5602	   -12.0850	     2.6016	     6.5460	
     3.5248	     1.9302	     0.3357	   -31.0516	    -1.4267	   -20.1416	     8.8959	   -10.3226	     3.1052	     6.7978	
     2.4338	     1.0910	    -0.5035	   -28.5339	    -1.5945	   -19.1345	     9.3994	    -8.0566	     3.7766	     7.3013	
     1.0910	     0.1678	    -1.2589	   -26.4359	    -1.7624	   -17.8757	     9.9030	    -5.6229	     4.4479	     7.9727	
    -0.5035	    -0.8392	    -2.0981	   -24.6735	    -1.9302	   -16.4490	    10.3226	    -3.1052	     4.8676	     8.6441	
    -2.1820	    -1.7624	    -3.0212	   -23.4146	    -2.2659	   -15.0223	    10.5743	    -0.8392	     5.0354	     9.1476	
    -3.6926	    -2.6855	    -3.9444	   -22.4075	    -2.6855	   -13.6795	    10.5743	     1.0071	     4.7836	     9.4833	
    -4.9515	    -3.4409	    -4.8676	   -21.5683	    -3.1891	   -12.6724	    10.4065	     2.4338	     4.0283	     9.6512	
    -5.8746	    -3.8605	    -5.7068	   -20.6451	    -3.7766	   -11.9171	    10.1547	     3.2730	     3.0212	     9.7351	
    -6.3782	    -4.0283	    -6.4621	   -19.6381	    -4.3640	   -11.4136	     9.6512	     3.5248	     1.8463	     9.7351	
    -6.5460	    -3.8605	    -7.0496	   -18.5471	    -4.9515	   -11.1618	     9.1476	     3.2730	     0.6714	     9.7351	
    -6.3782	    -3.4409	    -7.3853	   -17.3721	    -5.2872	   -10.9940	     8.6441	     2.5177	    -0.2518	     9.8190	
    -6.0425	    -2.8534	    -7.4692	   -16.2811	    -5.4550	   -10.9100	     8.2245	     1.5945	    -0.5875	     9.9030	
    -5.6229	    -2.0981	    -7.1335	   -15.1901	    -5.3711	   -10.6583	     7.8888	     0.4196	    -0.5035	    10.1547	
    -4.9515	    -1.2589	    -6.4621	   -14.0991	    -5.1193	   -10.3226	     7.8049	    -0.5875	     0.2518	    10.4065	
    -4.2801	    -0.3357	    -5.4550	   -13.0081	    -4.5319	    -9.7351	     7.8049	    -1.2589	     1.5106	    10.6583	
    -3.3569	     0.5035	    -4.0283	   -12.0010	    -3.7766	    -8.9798	     8.0566	    -1.6785	     3.1052	    11.0779	
    -2.1820	     1.4267	    -2.2659	   -10.9940	    -2.9373	    -8.1406	     8.4763	    -1.5106	     4.8676	    11.4975	
    -0.7553	     2.3499	    -0.1678	   -10.0708	    -1.8463	    -7.0496	     9.1476	    -0.9232	     6.7978	    11.9171	
     0.8392	     3.2730	     2.1820	    -9.3155	    -0.5875	    -5.7907	     9.9869	     0.1678	     8.7280	    12.5046	
     2.4338	     4.1962	     4.6997	    -8.5602	     0.7553	    -4.2801	    10.9940	     1.5945	    10.6583	    13.2599	
     3.7766	     5.0354	     7.2174	    -7.9727	     2.0142	    -2.5177	    12.0850	     3.3569	    12.5046	    14.0152	
     4.5319	     5.5389	     9.6512	    -7.7209	     3.0212	    -0.8392	    13.1760	     5.1193	    14.1830	    14.8544	
     4.4479	     5.6229	    11.4975	    -7.8888	     3.6926	     0.7553	    14.0152	     6.7139	    15.5258	    15.6097	
     3.6926	     5.2032	    12.7563	    -8.5602	     3.8605	     1.9302	    14.4348	     7.8888	    16.4490	    16.1972	
     2.3499	     4.1962	    13.0920	    -9.8190	     3.3569	     2.5177	    14.5187	     8.4763	    16.8686	    16.6168	
     0.5875	     2.8534	    12.6724	   -11.4975	     2.3499	     2.5177	    14.0991	     8.3084	    16.7007	    16.7007	
    -1.1749	     1.4267	    11.5814	   -13.1760	     0.9232	     1.9302	    13.3438	     7.6370	    16.0294	    16.7847	
    -2.6855	     0.0839	     9.8190	   -14.6866	    -0.7553	     1.1749	    12.5885	     6.5460	    15.1062	    16.7847	
    -3.8605	    -0.9232	     7.8049	   -15.6097	    -2.3499	     0.3357	    11.7493	     5.4550	    14.0152	    16.9525	
    -4.5319	    -1.4267	     5.7068	   -15.6097	    -3.6926	    -0.3357	    11.0779	     4.4479	    13.0081	    17.1204	
    -4.6158	    -1.5106	     3.6087	   -14.6866	    -4.6997	    -0.7553	    10.6583	     3.8605	    12.0010	    17.4561	
    -4.1122	    -1.1749	     1.7624	   -12.8403	    -5.2032	    -0.8392	    10.4065	     3.7766	    11.2457	    17.7078	
    -3.0212	    -0.3357	     0.3357	   -10.4065	    -5.1193	    -0.5035	    10.3226	     4.1122	    10.5743	    17.8757	
    -1.4267	     0.9232	    -0.5875	    -7.5531	    -4.5319	     0.0839	    10.4904	     4.9515	    10.1547	    17.8757	
     0.6714	     2.3499	    -1.0071	    -4.6997	    -3.5248	     1.0071	    10.8261	     6.1264	     9.8190	    17.7917	
     2.8534	     3.9444	    -0.9232	    -1.9302	    -2.3499	     2.0981	    11.1618	     7.3853	     9.5673	    17.5400	
     5.0354	     5.4550	    -0.5035	     0.5875	    -1.1749	     3.3569	    11.4136	     8.7280	     9.3155	    17.0364	
     6.7978	     6.7139	     0.0839	     2.6855	    -0.2518	     4.6997	    11.4975	     9.9869	     9.0637	    16.3651	
     8.0566	     7.5531	     0.7553	     4.2801	     0.5035	     6.0425	    11.4136	    11.1618	     8.6441	    15.6097	
     8.7280	     8.1406	     1.4267	     5.2872	     0.9232	     7.3853	    11.1618	    12.0850	     8.1406	    14.8544	
     8.8959	     8.3084	     2.0142	     5.7907	     1.1749	     8.7280	    10.8261	    12.8403	     7.7209	    14.2670	
     8.6441	     8.3084	     2.5177	     5.5389	     1.2589	    10.0708	    10.4065	    13.3438	     7.2174	    13.9313	
     7.9727	     8.0566	     3.0212	     4.6997	     1.2589	    11.4136	     9.9030	    13.5956	     6.7978	    13.9313	
     6.9656	     7.8049	     3.2730	     3.2730	     1.1749	    12.5885	     9.4833	    13.7634	     6.4621	    14.0991	
     5.5389	     7.3853	     3.4409	     1.1749	     1.0910	    13.5117	     9.0637	    13.5956	     6.0425	    14.2670	
     3.7766	     6.8817	     3.3569	    -1.4267	     0.9232	    14.3509	     8.6441	    13.3438	     5.5389	    14.4348	
     1.8463	     6.4621	     3.1052	    -4.4479	     0.6714	    14.8544	     8.2245	    12.9242	     5.1193	    14.5187	
     0.0839	     6.1264	     2.7695	    -7.7209	     0.4196	    15.1062	     7.8049	    12.4207	     4.6997	    14.4348	
    -1.5106	     6.0425	     2.3499	   -10.9940	     0.1678	    15.1901	     7.3013	    12.0010	     4.6158	    14.2670	
    -2.6016	     6.2943	     2.0981	   -13.8474	    -0.1678	    15.1062	     6.8817	    11.5814	     4.8676	    14.0152	
    -3.2730	     6.9656	     1.9302	   -15.9454	    -0.3357	    14.8544	     6.5460	    11.4136	     5.6229	    13.7634	
    -3.2730	     7.9727	     2.0142	   -17.0364	    -0.4196	    14.5187	     6.2943	    11.3297	     6.7978	    13.4277	
    -2.7695	     9.3155	     2.2659	   -17.0364	    -0.5035	    14.0991	     6.1264	    11.3297	     8.3084	    13.1760	
    -1.7624	    10.8261	     2.6855	   -15.8615	    -0.5035	    13.5956	     6.0425	    11.4975	     9.8190	    12.8403	
    -0.1678	    12.3367	     3.1891	   -13.6795	    -0.5035	    13.1760	     6.0425	    11.6653	    11.1618	    12.5046	
     1.9302	    13.8474	     3.8605	   -10.6583	    -0.4196	    12.8403	     6.1264	    11.9171	    12.0850	    12.2528	
     4.6997	    15.3580	     4.6997	    -7.0496	    -0.1678	    12.7563	     6.2943	    12.2528	    12.6724	    12.2528	
     7.9727	    16.7847	     5.7068	    -3.0212	     0.1678	    12.9242	     6.7978	    12.8403	    12.9242	    12.5046	
    11.6653	    18.1274	     6.9656	     1.0910	     0.8392	    13.3438	     7.4692	    13.5117	    12.9242	    13.0920	
    15.4419	    19.5541	     8.3923	     5.0354	     1.7624	    13.8474	     8.5602	    14.1830	    12.8403	    14.0152	
    19.1345	    20.7291	    10.0708	     8.3923	     2.9373	    14.3509	     9.8190	    14.7705	    12.5885	    15.1901	
    22.3236	    21.8201	    11.8332	    10.9940	     4.2801	    14.4348	    11.2457	    14.9384	    12.4207	    16.6168	
    24.8413	    22.5754	    13.6795	    12.9242	     5.7068	    14.1830	    12.7563	    14.6866	    12.4207	    18.0435	
    26.7715	    23.0789	    15.4419	    14.0152	     7.1335	    13.5956	    14.1830	    14.0152	    12.6724	    19.5541	
    28.1982	    23.4985	    17.2882	    14.4348	     8.5602	    12.6724	    15.6097	    12.9242	    13.2599	    20.9808	
    29.0375	    23.8342	    19.0506	    14.2670	     9.9030	    11.7493	    16.9525	    11.4975	    14.2670	    22.3236	
    29.2892	    24.0021	    20.7291	    13.5956	    11.1618	    10.8261	    18.1274	     9.9869	    15.4419	    23.4146	
    28.9536	    24.0021	    22.1558	    12.4207	    12.1689	     9.9869	    19.0506	     8.4763	    16.7847	    24.1699	
    28.0304	    23.8342	    23.3307	    10.9100	    12.9242	     9.3155	    19.7220	     7.0496	    17.9596	    24.5895	
    26.6037	    23.3307	    24.0860	     9.1476	    13.3438	     8.7280	    19.9738	     5.8746	    18.8828	    24.5895	
    24.9252	    22.6593	    24.3378	     7.3013	    13.3438	     8.2245	    19.9738	     5.0354	    19.4702	    24.0021	
    23.0789	    21.9040	    24.0021	     5.4550	    13.0920	     7.8888	    19.5541	     4.6997	    19.5541	    22.9950	
    21.2326	    20.9808	    23.1628	     3.6926	    12.5046	     7.5531	    18.9667	     4.6997	    19.2184	    21.5683	
    19.4702	    20.2255	    21.7361	     2.3499	    11.7493	     7.3013	    18.1274	     5.0354	    18.5471	    19.8059	
    17.7917	    19.5541	    19.8898	     1.2589	    10.8261	     7.1335	    17.2043	     5.7907	    17.6239	    17.7917	
    16.3651	    19.1345	    17.7917	     0.5035	     9.9030	     7.2174	    16.1972	     6.7978	    16.6168	    15.7776	
    15.0223	    18.7988	    15.4419	    -0.0839	     8.9798	     7.4692	    15.1901	     7.9727	    15.5258	    13.8474	
    13.9313	    18.7149	    13.2599	    -0.4196	     8.3084	     8.0566	    14.3509	     9.3155	    14.5187	    12.4207	
    12.9242	    18.7149	    11.3297	    -0.8392	     7.8888	     8.8959	    13.6795	    10.8261	    13.6795	    11.4136	
    12.2528	    18.7988	    10.0708	    -1.1749	     7.8049	    10.2386	    13.3438	    12.6724	    13.0920	    10.9940	
    11.9171	    18.9667	     9.5673	    -1.5106	     8.1406	    11.9171	    13.3438	    14.6027	    12.8403	    11.2457	
    11.9171	    19.0506	     9.9030	    -1.8463	     8.8120	    14.0152	    13.6795	    16.7847	    12.7563	    12.0850	
    12.3367	    18.9667	    10.9940	    -2.0981	     9.6512	    16.2811	    14.3509	    19.0506	    13.0081	    13.3438	
    13.2599	    18.7149	    12.5046	    -2.1820	    10.6583	    18.6310	    15.2740	    21.2326	    13.5117	    14.9384	
    14.6027	    18.5471	    14.3509	    -1.8463	    11.7493	    21.0648	    16.4490	    23.4985	    14.3509	    16.8686	
    16.5329	    18.4631	    16.2811	    -0.8392	    12.9242	    23.4985	    17.8757	    25.6805	    15.5258	    19.0506	
    18.9667	    18.7988	    18.1274	     0.8392	    14.0991	    25.9323	    19.3863	    27.7786	    17.0364	    21.4005	
    21.6522	    19.6381	    19.8898	     3.4409	    15.2740	    28.1982	    20.8969	    29.6249	    18.9667	    23.7503	
    24.5056	    20.9808	    21.4844	     6.7139	    16.3651	    30.2963	    22.4075	    31.3034	    21.0648	    26.0162	
    27.3590	    22.9111	    23.0789	    10.5743	    17.4561	    32.2266	    23.8342	    32.6462	    23.2468	    28.0304	
    30.2124	    25.3448	    24.6735	    14.7705	    18.4631	    33.7372	    25.0092	    33.6533	    25.4288	    29.7089	
    32.8979	    27.9465	    26.2680	    19.0506	    19.3863	    34.9121	    26.1002	    34.2407	    27.4429	    31.0516	
    35.3317	    30.7159	    27.7786	    22.9111	    20.1416	    35.4996	    26.9394	    34.4086	    29.1214	    31.8069	
    37.3459	    33.2336	    29.1214	    26.1841	    20.6451	    35.4156	    27.6108	    33.9050	    30.2963	    32.0587	
    38.9404	    35.2478	    30.1285	    28.2822	    20.8969	    34.5764	    27.9465	    32.8979	    30.8838	    31.6391	
    39.9475	    36.7584	    30.7999	    29.1214	    20.8969	    32.8979	    28.0304	    31.3034	    30.6320	    30.7159	
    40.2832	    37.4298	    31.0516	    28.4500	    20.5612	    30.4642	    27.9465	    29.2892	    29.7089	    29.4571	
    39.7797	    37.4298	    30.9677	    26.2680	    20.1416	    27.5269	    27.6947	    26.8555	    28.1982	    27.9465	
    38.6887	    36.5906	    30.7159	    22.8271	    19.7220	    24.2538	    27.4429	    24.1699	    26.1841	    26.4359	
    37.0102	    35.2478	    30.2963	    18.6310	    19.3863	    20.8130	    27.2751	    21.5683	    23.9182	    25.0092	
    35.0800	    33.5693	    29.9606	    14.0152	    19.3863	    17.7078	    27.2751	    19.3024	    21.7361	    23.7503	
    33.1497	    31.9748	    29.8767	     9.5673	    19.7220	    15.1062	    27.4429	    17.4561	    19.7220	    22.8271	
    31.6391	    30.7159	    30.0446	     5.7068	    20.4773	    13.2599	    28.0304	    16.3651	    17.9596	    22.3236	
    30.7159	    30.2963	    30.6320	     2.6855	    21.6522	    12.4207	    28.7857	    16.0294	    16.6168	    22.0718	
    30.5481	    30.8838	    31.6391	     0.5035	    23.1628	    12.5046	    29.7928	    16.4490	    15.6097	    21.9879	
    31.0516	    32.4783	    32.9819	    -0.8392	    24.8413	    13.3438	    30.8838	    17.4561	    14.8544	    22.0718	
    31.9748	    34.9121	    34.3246	    -1.5106	    26.3519	    14.7705	    31.8069	    18.7149	    14.2670	    21.9879	
    32.8140	    37.6816	    35.4156	    -1.7624	    27.5269	    16.3651	    32.3944	    19.8059	    13.6795	    21.8201	
    33.1497	    40.1993	    36.0870	    -1.8463	    28.1143	    17.7917	    32.4783	    20.5612	    13.0081	    21.4005	
    32.5623	    41.7938	    35.9192	    -1.7624	    27.9465	    18.7988	    31.9748	    20.6451	    12.4207	    20.7291	
    30.9677	    42.1295	    34.9960	    -1.7624	    27.0233	    19.1345	    30.7999	    19.8059	    11.8332	    19.8898	
    28.2822	    41.0385	    33.4015	    -1.5945	    25.5127	    18.8828	    29.2053	    17.9596	    11.4136	    18.7988	
    24.8413	    38.7726	    31.3034	    -1.2589	    23.4146	    17.8757	    27.1912	    15.3580	    11.1618	    17.7078	
    21.0648	    35.5835	    29.0375	    -0.6714	    21.0648	    16.3651	    24.9252	    12.0850	    11.0779	    16.6168	
    17.2882	    32.0587	    26.6876	     0.4196	    18.7149	    14.4348	    22.7432	     8.6441	    11.2457	    15.6937	
    13.8474	    28.4500	    24.6735	     2.0142	    16.4490	    12.5046	    20.7291	     5.5389	    11.5814	    14.9384	
    10.8261	    25.1770	    22.9111	     3.9444	    14.4348	    10.7422	    19.0506	     3.1052	    12.1689	    14.4348	
     8.4763	    22.2397	    21.5683	     6.3782	    13.0081	     9.5673	    17.8757	     1.6785	    13.0081	    14.2670	
     6.8817	    19.8898	    20.6451	     9.1476	    12.0850	     9.0637	    17.2882	     1.6785	    14.0991	    14.5187	
     6.1264	    18.1274	    20.1416	    12.1689	    11.8332	     9.4833	    17.2882	     3.0212	    15.6097	    15.1901	
     6.2103	    17.1204	    20.0577	    15.3580	    12.0850	    10.8261	    18.0435	     5.7907	    17.4561	    16.4490	
     7.2174	    16.8686	    20.2255	    18.6310	    13.0081	    13.0920	    19.3863	     9.5673	    19.5541	    18.2114	
     8.8959	    17.3721	    20.7291	    21.7361	    14.3509	    15.9454	    21.2326	    14.1830	    21.9879	    20.3934	
    11.3297	    18.6310	    21.4005	    24.5895	    16.1133	    19.2184	    23.4985	    19.2184	    24.5895	    22.8271	
    14.3509	    20.3934	    22.4075	    27.1072	    18.1274	    22.6593	    25.9323	    24.2538	    27.0233	    25.3448	
    17.6239	    22.5754	    23.4985	    29.2053	    20.1416	    25.7645	    28.4500	    28.8696	    29.2053	    27.7786	
    20.9808	    24.9252	    24.6735	    30.6320	    22.0718	    28.3661	    30.7159	    32.5623	    30.8838	    29.8767	
    24.0021	    27.1912	    25.9323	    31.3873	    23.7503	    30.2124	    32.5623	    35.1639	    31.8069	    31.5552	
    26.6037	    29.2053	    27.0233	    31.3034	    25.1770	    31.1356	    33.9890	    36.5067	    31.9748	    32.4783	
    28.6179	    30.7999	    27.9465	    30.2124	    26.1841	    31.1356	    34.9121	    36.5906	    31.3873	    32.7301	
    29.9606	    31.9748	    28.5339	    28.1982	    26.9394	    30.3802	    35.3317	    35.6674	    30.1285	    32.3105	
    30.7159	    32.6462	    28.8696	    25.4288	    27.3590	    29.0375	    35.3317	    33.9890	    28.4500	    31.2195	
    30.9677	    32.8979	    28.8696	    21.8201	    27.6108	    27.2751	    35.0800	    31.8069	    26.6037	    29.7928	
    30.8838	    32.7301	    28.7857	    17.7078	    27.5269	    25.4288	    34.5764	    29.3732	    24.7574	    28.0304	
    30.6320	    32.3105	    28.6179	    13.0920	    27.2751	    23.5825	    34.0729	    26.8555	    23.0789	    26.1002	
    30.4642	    31.7230	    28.2822	     8.3084	    26.8555	    21.6522	    33.4015	    24.5056	    21.5683	    24.0860	
    30.4642	    31.1356	    27.9465	     3.2730	    26.1002	    19.8898	    32.7301	    22.2397	    20.2255	    22.2397	
    30.5481	    30.5481	    27.5269	    -1.7624	    25.2609	    18.0435	    31.8909	    20.1416	    19.1345	    20.4773	
    30.7999	    30.0446	    27.1072	    -6.7139	    24.1699	    16.1972	    31.1356	    18.3792	    18.1274	    19.0506	
    30.9677	    29.7089	    26.6876	   -11.4136	    22.9950	    14.3509	    30.2963	    16.7847	    17.2043	    17.8757	
    30.8838	    29.4571	    26.2680	   -15.6097	    21.8201	    12.4207	    29.4571	    15.4419	    16.3651	    17.0364	
    30.3802	    29.1214	    25.7645	   -19.1345	    20.6451	    10.3226	    28.7018	    14.2670	    15.5258	    16.4490	
    29.2892	    28.7857	    25.1770	   -21.5683	    19.3863	     8.1406	    27.9465	    13.1760	    14.6866	    16.1133	
    27.6108	    28.1982	    24.5895	   -22.7432	    18.2953	     5.9586	    27.2751	    12.3367	    13.8474	    16.0294	
    25.5127	    27.6108	    24.0860	   -22.4915	    17.2043	     3.9444	    26.6876	    11.5814	    13.1760	    16.1972	
    23.2468	    26.8555	    23.6664	   -20.9808	    16.4490	     2.2659	    26.2680	    11.1618	    12.5885	    16.7007	
    21.1487	    26.1841	    23.4985	   -18.2953	    15.9454	     1.0910	    25.9323	    10.9940	    12.3367	    17.4561	
    19.3024	    25.5127	    23.5825	   -14.8544	    15.6937	     0.6714	    25.8484	    10.9940	    12.3367	    18.3792	
    17.7917	    24.8413	    23.6664	   -10.9940	    15.6937	     0.9232	    25.8484	    11.1618	    12.5046	    19.3863	
    16.5329	    24.0021	    23.6664	    -6.7978	    15.7776	     1.5945	    25.7645	    11.3297	    12.8403	    20.3934	
    15.6097	    22.9111	    23.3307	    -2.6016	    15.9454	     2.6855	    25.7645	    11.4136	    13.0920	    21.0648	
    15.0223	    21.8201	    22.7432	     1.6785	    15.9454	     4.0283	    25.5127	    11.4975	    13.4277	    21.5683	
    14.7705	    20.7291	    21.8201	     5.9586	    15.8615	     5.6229	    25.2609	    11.5814	    13.6795	    21.7361	
    15.0223	    19.8059	    20.7291	    10.4065	    15.6937	     7.4692	    24.9252	    11.9171	    14.0152	    21.7361	
    15.8615	    19.3024	    19.6381	    14.8544	    15.6097	     9.5673	    24.6735	    12.5885	    14.4348	    21.6522	
    17.2043	    19.2184	    18.7988	    19.2184	    15.6937	    11.9171	    24.5895	    13.6795	    15.0223	    21.6522	
    18.7988	    19.6381	    18.2114	    23.3307	    15.8615	    14.3509	    24.6735	    15.1062	    15.8615	    21.8201	
    20.5612	    20.3934	    18.0435	    26.9394	    16.2811	    16.9525	    25.0092	    17.0364	    16.7847	    22.1558	
    22.2397	    21.5683	    18.4631	    30.0446	    16.9525	    19.6381	    25.5966	    19.2184	    17.9596	    22.7432	
    23.7503	    22.9950	    19.3024	    32.4783	    17.9596	    22.2397	    26.6037	    21.7361	    19.2184	    23.7503	
    25.0931	    24.7574	    20.8130	    34.2407	    19.3024	    24.8413	    27.8625	    24.5056	    20.6451	    25.1770	
    26.3519	    26.7715	    22.8271	    35.2478	    20.9808	    27.3590	    29.5410	    27.4429	    22.1558	    26.8555	
    27.6947	    29.0375	    25.2609	    35.6674	    22.9111	    29.7928	    31.4713	    30.2963	    23.8342	    28.8696	
    29.3732	    31.5552	    28.1982	    35.5835	    25.0931	    32.0587	    33.5693	    33.0658	    25.5966	    30.9677	
    31.4713	    34.2407	    31.3034	    35.1639	    27.3590	    34.1568	    35.6674	    35.4996	    27.4429	    33.0658	
    33.9890	    37.0102	    34.4086	    34.4086	    29.4571	    35.9192	    37.5137	    37.4298	    29.2053	    34.8282	
    36.6745	    39.5279	    37.2620	    33.3176	    31.2195	    37.2620	    39.0244	    38.6887	    30.7159	    36.0870	
    39.1922	    41.5421	    39.5279	    31.8909	    32.4783	    38.0173	    40.0314	    39.1083	    31.8909	    36.6745	
    41.1224	    42.8848	    41.1224	    30.0446	    33.1497	    38.1012	    40.3671	    38.6887	    32.3105	    36.5067	
    41.9617	    43.3044	    41.7938	    27.7786	    33.1497	    37.4298	    40.0314	    37.3459	    32.1426	    35.4156	
    41.7938	    42.8009	    41.5421	    25.1770	    32.4783	    36.2549	    39.1083	    35.4156	    31.2195	    33.5693	
    40.5350	    41.6260	    40.5350	    22.2397	    31.3034	    34.4925	    37.6816	    32.8979	    29.7089	    31.1356	
    38.6047	    39.8636	    38.6887	    19.1345	    29.6249	    32.5623	    36.0031	    30.2124	    27.8625	    28.3661	
    36.1710	    37.9333	    36.3388	    16.1133	    27.6947	    30.4642	    34.2407	    27.6108	    25.7645	    25.5127	
    33.6533	    35.8353	    33.5693	    13.2599	    25.6805	    28.4500	    32.3944	    25.1770	    23.7503	    22.7432	
    31.3034	    33.9050	    30.6320	    10.8261	    23.7503	    26.5198	    30.7159	    22.9950	    21.9879	    20.3934	
    29.2053	    32.2266	    27.7786	     8.7280	    21.9040	    24.6735	    29.2892	    21.2326	    20.4773	    18.3792	
    27.3590	    30.7159	    25.0931	     7.2174	    20.3934	    22.9111	    28.1143	    19.8059	    19.3863	    16.8686	
    25.6805	    29.4571	    22.7432	     6.2103	    19.2184	    21.1487	    27.3590	    18.6310	    18.6310	    15.8615	
    24.1699	    28.4500	    20.9808	     5.7068	    18.5471	    19.3863	    27.0233	    17.6239	    18.2953	    15.4419	
    22.9111	    27.7786	    19.8898	     5.7068	    18.3792	    17.7917	    27.1072	    16.8686	    18.2953	    15.5258	
    22.0718	    27.4429	    19.3863	     6.1264	    18.6310	    16.2811	    27.6947	    16.3651	    18.6310	    16.1133	
    21.6522	    27.4429	    19.6381	     6.8817	    19.4702	    14.9384	    28.7857	    16.0294	    19.2184	    17.1204	
    21.9040	    27.9465	    20.5612	     8.0566	    20.6451	    14.0152	    30.0446	    16.0294	    20.0577	    18.4631	
    22.9111	    28.8696	    21.9879	     9.5673	    22.0718	    13.4277	    31.4713	    16.1972	    21.0648	    19.9738	
    24.3378	    30.0446	    23.7503	    11.3297	    23.4985	    13.2599	    32.8979	    16.6168	    22.0718	    21.5683	
    26.1841	    31.3873	    25.6805	    13.1760	    24.9252	    13.4277	    34.1568	    17.2043	    22.9111	    22.9950	
    28.1143	    32.7301	    27.6108	    15.1062	    26.1841	    14.0991	    35.0800	    17.8757	    23.6664	    24.3378	
    29.9606	    33.9890	    29.4571	    17.0364	    27.1912	    15.1062	    35.7513	    18.7149	    24.1699	    25.4288	
    31.5552	    34.9960	    30.9677	    18.9667	    27.9465	    16.5329	    36.0031	    19.5541	    24.5895	    26.3519	
    32.8979	    35.8353	    32.2266	    20.9808	    28.4500	    18.2953	    36.0870	    20.3934	    24.8413	    27.1072	
    33.9050	    36.3388	    33.2336	    22.9950	    28.7857	    20.2255	    35.9192	    21.1487	    25.0931	    27.7786	
    34.6603	    36.5067	    33.8211	    25.0931	    28.8696	    22.2397	    35.6674	    21.6522	    25.2609	    28.2822	
    35.1639	    36.4227	    34.0729	    27.1072	    28.7857	    24.0860	    35.4156	    21.9879	    25.3448	    28.7857	
    35.3317	    36.0870	    34.0729	    28.9536	    28.6179	    25.6805	    35.0800	    21.9040	    25.4288	    29.1214	
    35.3317	    35.4996	    33.7372	    30.5481	    28.3661	    26.9394	    34.9121	    21.5683	    25.5127	    29.5410	
    35.0800	    34.9121	    33.2336	    31.8069	    28.0304	    27.7786	    34.7443	    21.0648	    25.5127	    29.8767	
    34.6603	    34.2407	    32.6462	    32.5623	    27.6947	    28.1982	    34.7443	    20.3094	    25.5127	    30.2963	
    34.1568	    33.5693	    31.8909	    32.8979	    27.4429	    28.1143	    34.8282	    19.7220	    25.4288	    30.7159	
    33.6533	    32.9819	    31.1356	    32.7301	    27.1912	    27.6947	    35.0800	    19.3024	    25.5127	    31.2195	
    33.0658	    32.4783	    30.2963	    32.2266	    27.0233	    27.0233	    35.5835	    19.3024	    25.6805	    31.8069	
    32.4783	    32.2266	    29.6249	    31.3873	    27.0233	    26.2680	    36.2549	    19.8898	    26.0162	    32.4783	
    31.9748	    32.0587	    29.0375	    30.5481	    27.1072	    25.7645	    37.0102	    21.1487	    26.6037	    33.3176	
    31.3873	    32.0587	    28.6179	    29.7928	    27.1912	    25.5127	    37.7655	    22.9111	    27.2751	    34.2407	
    30.8838	    32.0587	    28.5339	    29.2053	    27.2751	    25.5966	    38.3530	    25.0931	    28.0304	    35.0800	
    30.2124	    31.9748	    28.6179	    28.7857	    27.2751	    26.0162	    38.6047	    27.4429	    28.6179	    35.6674	
    29.6249	    31.8069	    28.9536	    28.5339	    27.1072	    26.6037	    38.6047	    29.7089	    29.0375	    36.0031	
    28.9536	    31.4713	    29.2892	    28.2822	    26.7715	    27.2751	    38.1851	    31.6391	    29.1214	    36.0031	
    28.4500	    30.9677	    29.7089	    28.0304	    26.2680	    28.0304	    37.4298	    33.1497	    28.8696	    35.5835	
    28.1143	    30.2963	    30.0446	    27.6947	    25.7645	    28.5339	    36.3388	    33.9890	    28.3661	    34.8282	
    27.7786	    29.4571	    30.2124	    27.4429	    25.1770	    28.9536	    35.0800	    34.1568	    27.6108	    33.7372	
    27.5269	    28.5339	    30.2963	    27.1912	    24.5895	    29.1214	    33.6533	    33.7372	    26.7715	    32.5623	
    27.3590	    27.5269	    30.2963	    27.1072	    24.0021	    29.1214	    32.3105	    32.8979	    25.8484	    31.3034	
    27.1912	    26.6037	    30.2963	    27.2751	    23.6664	    29.0375	    31.0516	    31.8069	    25.0931	    30.0446	
    27.0233	    25.7645	    30.2963	    27.6947	    23.3307	    28.7018	    29.9606	    30.6320	    24.4217	    29.0375	
    26.9394	    25.0931	    30.3802	    28.1982	    23.2468	    28.4500	    29.2053	    29.5410	    24.0860	    28.1143	
    26.7715	    24.6735	    30.5481	    28.8696	    23.3307	    28.0304	    28.7857	    28.7018	    24.0021	    27.5269	
    26.6876	    24.4217	    30.6320	    29.3732	    23.5825	    27.5269	    28.7018	    28.0304	    24.0860	    27.2751	
    26.6037	    24.2538	    30.7999	    29.7089	    24.0021	    26.9394	    28.9536	    27.4429	    24.3378	    27.1912	
    26.5198	    24.2538	    30.7999	    29.7928	    24.5056	    26.1002	    29.5410	    26.9394	    24.5895	    27.4429	
    26.4359	    24.3378	    30.7999	    29.5410	    25.1770	    25.0092	    30.2963	    26.4359	    24.8413	    27.9465	
    26.3519	    24.4217	    30.5481	    28.9536	    25.8484	    23.7503	    31.3034	    25.8484	    25.0931	    28.5339	
    26.1841	    24.5895	    30.2124	    28.0304	    26.5198	    22.3236	    32.3105	    25.2609	    25.1770	    29.2053	
    26.1002	    24.7574	    29.7928	    26.9394	    27.1072	    20.8969	    33.4015	    24.6735	    25.0931	    29.9606	
    26.0162	    25.0092	    29.2053	    25.5966	    27.6108	    19.3863	    34.2407	    24.0021	    24.7574	    30.5481	
    26.0162	    25.4288	    28.6179	    24.1699	    28.1143	    18.0435	    34.9960	    23.2468	    24.2538	    30.8838	
    26.1002	    25.8484	    28.1143	    22.7432	    28.3661	    16.7847	    35.4996	    22.4915	    23.6664	    31.0516	
    26.3519	    26.3519	    27.5269	    21.4005	    28.5339	    15.6937	    35.6674	    21.7361	    22.9111	    30.9677	
    26.6037	    26.8555	    26.9394	    20.2255	    28.4500	    14.8544	    35.5835	    20.9808	    22.1558	    30.6320	
    26.9394	    27.2751	    26.3519	    19.3024	    28.1982	    14.3509	    35.1639	    20.3094	    21.4844	    30.1285	
    27.1912	    27.6108	    25.7645	    18.7149	    27.6947	    14.0152	    34.4086	    19.8898	    20.8969	    29.3732	
    27.3590	    27.6947	    25.0092	    18.3792	    26.9394	    14.0152	    33.4015	    19.5541	    20.3934	    28.5339	
    27.4429	    27.6108	    24.2538	    18.2114	    26.0162	    14.1830	    32.3105	    19.3863	    19.9738	    27.6947	
    27.5269	    27.4429	    23.4985	    18.2114	    25.0931	    14.4348	    31.0516	    19.3863	    19.5541	    26.8555	
    27.6108	    27.1912	    22.8271	    18.2953	    24.0860	    14.7705	    29.7928	    19.5541	    19.0506	    26.1002	
    27.6947	    27.0233	    22.2397	    18.3792	    23.1628	    15.0223	    28.7018	    19.8059	    18.6310	    25.4288	
    27.9465	    26.9394	    21.9040	    18.3792	    22.3236	    15.1901	    27.7786	    19.9738	    18.1274	    24.9252	
    28.1982	    27.1072	    21.8201	    18.2114	    21.8201	    15.3580	    27.1912	    20.1416	    17.7078	    24.6735	
    28.6179	    27.3590	    21.9879	    17.7917	    21.6522	    15.3580	    27.0233	    20.1416	    17.3721	    24.5895	
    29.2053	    27.9465	    22.5754	    17.3721	    21.9040	    15.2740	    27.2751	    20.1416	    17.2043	    24.7574	
    29.9606	    28.8696	    23.4985	    16.7847	    22.4915	    15.2740	    27.9465	    20.0577	    17.3721	    25.0931	
    30.9677	    30.1285	    24.8413	    16.2811	    23.5825	    15.2740	    29.2053	    20.0577	    17.7917	    25.6805	
    31.9748	    31.6391	    26.4359	    16.0294	    24.9252	    15.4419	    30.7159	    20.1416	    18.5471	    26.4359	
    32.9819	    33.3176	    28.1982	    15.9454	    26.5198	    15.6937	    32.3944	    20.3934	    19.6381	    27.3590	
[Epoch Header]
[Trial Type]	21
[Accept]	1
[Correct]	0
[RT]	 0.000
[Resp]	0
[Epoch Data]
    49.7665	    52.5360	    46.7453	    62.6068	    51.4450	    57.9910	    69.4885	    54.9698	    61.8515	    44.1437	
    48.7595	    51.6968	    49.6826	    62.4390	    51.6129	    58.9142	    69.0689	    57.0679	    61.8515	    44.7311	
    47.5845	    50.3540	    51.6129	    61.7676	    51.6129	    59.4177	    68.4814	    58.3267	    61.5158	    45.1508	
    45.9900	    48.5077	    52.6199	    60.7605	    51.2772	    59.5016	    67.6422	    58.8303	    60.8444	    45.5704	
    44.0598	    46.2418	    52.7039	    59.6695	    50.7736	    59.1660	    66.6351	    58.6624	    59.8373	    45.9900	
    41.7938	    43.6401	    51.9485	    58.8303	    50.1862	    58.5785	    65.5441	    57.9071	    58.6624	    46.2418	
    39.1922	    40.8707	    50.8575	    58.2428	    49.6826	    57.6553	    64.2853	    56.6483	    57.2357	    46.3257	
    36.7584	    38.2690	    49.5987	    57.9910	    49.6826	    56.6483	    62.9425	    55.1376	    55.8090	    46.2418	
    34.7443	    36.1710	    48.5077	    57.9071	    50.0183	    55.4733	    61.8515	    53.6270	    54.4662	    45.8221	
    33.5693	    34.9121	    47.9202	    57.7393	    50.8575	    54.2984	    61.0962	    52.2003	    53.3752	    45.4025	
    33.2336	    34.7443	    47.8363	    57.3196	    51.6968	    53.0396	    60.6766	    51.0254	    52.5360	    44.8151	
    33.8211	    35.4996	    48.1720	    56.4804	    52.2003	    51.7807	    60.5927	    50.1022	    51.7807	    44.0598	
    35.1639	    37.0102	    48.6755	    54.8859	    52.0325	    50.2701	    60.5087	    49.2630	    50.7736	    43.0527	
    36.9263	    39.0244	    49.0112	    52.6199	    50.8575	    48.4238	    60.2570	    48.2559	    49.2630	    41.6260	
    38.9404	    41.1224	    48.8434	    49.5987	    48.5916	    46.2418	    59.7534	    47.0810	    47.1649	    39.6957	
    40.8707	    43.0527	    48.0881	    45.9900	    45.5704	    43.7241	    58.6624	    45.4865	    44.4794	    37.3459	
    42.4652	    44.4794	    46.6614	    42.0456	    42.0456	    41.0385	    57.1518	    43.6401	    41.4581	    34.5764	
    43.5562	    45.2347	    44.5633	    37.9333	    38.5208	    38.2690	    55.3055	    41.5421	    38.3530	    31.5552	
    44.1437	    45.2347	    42.0456	    33.9050	    35.4156	    35.6674	    53.1235	    39.3600	    35.4996	    28.5339	
    44.1437	    44.3115	    39.2761	    30.2124	    33.0658	    33.3176	    50.7736	    37.2620	    33.0658	    25.5127	
    43.7241	    42.7170	    36.4227	    27.0233	    31.4713	    31.4713	    48.5077	    35.4156	    31.3034	    22.7432	
    42.9688	    40.7028	    33.8211	    24.4217	    30.6320	    30.1285	    46.3257	    33.9050	    30.2124	    20.3934	
    42.2974	    38.6887	    31.9748	    22.7432	    30.5481	    29.4571	    44.4794	    32.7301	    29.8767	    18.6310	
    42.1295	    37.1780	    31.2195	    22.0718	    31.2195	    29.4571	    43.2205	    32.0587	    30.2963	    17.5400	
    42.8848	    36.5906	    31.7230	    22.5754	    32.6462	    30.2124	    42.5491	    31.8909	    31.4713	    17.2043	
    44.7311	    37.0941	    33.3176	    24.3378	    34.6603	    31.5552	    42.5491	    32.1426	    33.3176	    17.7078	
    47.6685	    38.6887	    35.8353	    27.1912	    37.1780	    33.6533	    43.1366	    32.6462	    35.7513	    19.0506	
    51.3611	    41.2903	    38.9404	    31.0516	    39.9475	    36.1710	    44.2276	    33.4015	    38.6047	    21.3165	
    55.5573	    44.4794	    42.1295	    35.5835	    42.6331	    39.1083	    45.8221	    34.2407	    41.7099	    24.5056	
    59.8373	    48.0881	    45.1508	    40.5350	    45.0668	    42.2134	    47.7524	    35.3317	    44.8990	    28.2822	
    64.0335	    51.6129	    47.8363	    45.6543	    46.9971	    45.4025	    49.8505	    36.6745	    48.0042	    32.6462	
    67.8940	    54.9698	    49.9344	    50.6058	    48.3398	    48.5077	    52.1164	    38.3530	    50.8575	    37.1780	
    71.1670	    57.9071	    51.3611	    55.0537	    49.0952	    51.2772	    54.3823	    40.5350	    53.3752	    41.6260	
    73.6008	    60.3409	    52.1164	    58.8303	    49.2630	    53.6270	    56.7322	    43.1366	    55.5573	    45.6543	
    74.7757	    61.9354	    52.1164	    61.4319	    48.9273	    55.4733	    58.9142	    45.8221	    57.3196	    49.0112	
    74.3561	    62.5229	    51.0254	    62.8586	    48.0881	    56.7322	    60.9283	    48.3398	    58.7463	    51.3611	
    72.2580	    61.8515	    49.0952	    62.9425	    46.7453	    57.2357	    62.5229	    50.4379	    59.6695	    52.6199	
    68.4814	    59.9213	    46.3257	    61.9354	    45.1508	    57.0679	    63.6139	    51.7807	    60.2570	    52.7039	
    63.5300	    56.9000	    42.8848	    60.0891	    43.3044	    56.3126	    64.2014	    52.2842	    60.4248	    51.6129	
    58.0750	    53.2913	    39.1922	    57.6553	    41.3742	    55.1376	    64.0335	    51.8646	    60.1730	    49.5987	
    52.7039	    49.5148	    35.4996	    54.9698	    39.5279	    53.6270	    63.2782	    50.6058	    59.5016	    46.8292	
    48.0881	    46.0739	    32.3105	    52.2842	    37.7655	    51.9485	    61.8515	    48.7595	    58.2428	    43.7241	
    44.8990	    43.6401	    29.8767	    49.9344	    36.3388	    50.3540	    59.8373	    46.4935	    56.6483	    40.7028	
    43.4723	    42.3813	    28.6179	    47.9202	    35.3317	    48.9273	    57.4875	    44.2276	    54.6341	    38.1012	
    44.1437	    42.5491	    28.7857	    46.5775	    34.8282	    48.0042	    54.9698	    42.2134	    52.3682	    36.0870	
    46.5775	    43.9758	    30.2124	    45.7382	    34.9121	    47.5006	    52.6199	    40.7028	    50.1022	    34.8282	
    50.4379	    46.4096	    32.9819	    45.4865	    35.7513	    47.4167	    50.6058	    39.7797	    47.7524	    34.2407	
    55.1376	    49.3469	    36.6745	    45.4865	    37.3459	    47.7524	    49.2630	    39.5279	    45.4865	    34.0729	
    59.7534	    52.3682	    40.8707	    45.6543	    39.5279	    48.1720	    48.5916	    39.8636	    43.3884	    34.3246	
    63.7817	    55.1376	    44.9829	    45.5704	    42.1295	    48.6755	    48.5077	    40.7028	    41.6260	    34.9121	
    66.2994	    56.9839	    48.2559	    45.1508	    44.6472	    48.9273	    48.8434	    41.8777	    40.2832	    35.5835	
    67.0547	    57.4875	    50.1022	    44.1437	    46.5775	    48.8434	    49.4308	    43.1366	    39.2761	    36.1710	
    65.5441	    56.5643	    50.1022	    42.5491	    47.5006	    48.3398	    49.8505	    44.3115	    38.6047	    36.4227	
    62.0193	    53.9627	    48.1720	    40.5350	    47.3328	    47.1649	    50.0183	    44.9829	    38.2690	    36.3388	
    56.6483	    49.9344	    44.6472	    38.3530	    46.1578	    45.4865	    49.7665	    45.1508	    38.1851	    35.8353	
    50.2701	    45.0668	    39.8636	    36.2549	    43.9758	    43.3884	    49.1791	    44.5633	    38.2690	    34.9121	
    43.5562	    39.6957	    34.3246	    34.6603	    41.2064	    41.0385	    48.4238	    43.3884	    38.6047	    33.6533	
    37.2620	    34.6603	    28.7018	    33.5693	    38.2690	    38.6047	    47.5845	    41.7099	    39.1083	    32.3105	
    32.2266	    30.5481	    23.3307	    33.0658	    35.5835	    36.2549	    47.1649	    39.7797	    39.7797	    30.9677	
    28.9536	    27.6947	    18.8828	    33.0658	    33.4854	    34.4086	    47.0810	    38.1012	    40.6189	    29.7928	
    27.5269	    26.4359	    15.4419	    33.6533	    32.0587	    33.2336	    47.5845	    36.7584	    41.7099	    29.0375	
    28.1143	    26.6876	    13.4277	    34.6603	    31.5552	    32.8979	    48.5916	    36.1710	    42.8848	    28.7857	
    30.2963	    28.4500	    12.7563	    36.3388	    31.8909	    33.5693	    50.1862	    36.3388	    44.1437	    29.1214	
    33.9050	    31.6391	    13.8474	    38.6887	    33.1497	    35.2478	    52.4521	    37.3459	    45.5704	    30.0446	
    38.5208	    35.9192	    16.6168	    41.9617	    35.4156	    37.9333	    55.5573	    39.1083	    47.1649	    31.6391	
    43.9758	    41.1224	    21.1487	    45.9061	    38.6047	    41.4581	    59.2499	    41.4581	    48.7595	    33.7372	
    49.8505	    46.9971	    27.0233	    50.6058	    42.5491	    45.6543	    63.3621	    44.3954	    50.3540	    36.0870	
    55.9769	    53.2074	    33.7372	    55.7251	    46.9131	    50.2701	    67.8101	    47.6685	    51.7807	    38.5208	
    62.2711	    59.5856	    40.7867	    61.1801	    51.5289	    55.1376	    72.1741	    51.2772	    53.0396	    40.9546	
    68.6493	    65.7959	    47.5845	    66.6351	    56.1447	    60.0891	    76.1185	    55.1376	    54.1306	    43.3044	
    74.8596	    71.5027	    53.9627	    71.9223	    60.5087	    65.0406	    79.3076	    58.9981	    55.0537	    45.5704	
    80.7343	    76.7059	    59.4177	    76.7899	    64.5370	    69.5724	    81.4056	    62.7747	    55.8929	    47.6685	
    86.1053	    80.9021	    63.9496	    80.7343	    67.8101	    73.6008	    82.3288	    66.1316	    56.7322	    49.6826	
    90.4694	    83.9233	    67.3904	    83.5037	    70.0760	    76.7899	    81.8253	    68.8171	    57.5714	    51.2772	
    93.5745	    85.2661	    69.5724	    84.6786	    70.9152	    78.7201	    79.9789	    70.4956	    58.3267	    52.5360	
    94.9173	    85.0143	    70.3278	    84.0073	    69.9921	    79.2236	    76.8738	    70.9991	    58.9981	    53.4592	
    94.3298	    83.0002	    69.6564	    81.4896	    67.0547	    78.3005	    72.5937	    70.0760	    59.5856	    53.8788	
    92.0639	    79.7272	    67.6422	    77.3773	    62.3550	    75.9506	    67.4744	    67.9779	    60.0891	    54.0466	
    88.4552	    75.6989	    64.7049	    72.3419	    56.3965	    72.6776	    62.0193	    64.8727	    60.5087	    54.1306	
    83.8394	    71.4188	    61.0962	    66.9708	    49.8505	    68.9850	    56.7322	    61.1801	    60.9283	    54.0466	
    78.8040	    67.3065	    57.1518	    62.0193	    43.4723	    65.1245	    52.1164	    57.4036	    61.3480	    53.8788	
    73.6847	    63.7817	    53.2913	    57.9071	    37.9333	    61.6837	    48.5077	    53.7949	    61.6837	    53.7949	
    68.9850	    61.2640	    49.7665	    54.9698	    33.7372	    58.8303	    46.2418	    50.6897	    62.1872	    53.7109	
    64.8727	    59.7534	    46.8292	    53.2913	    30.9677	    56.7322	    45.3186	    48.3398	    62.6907	    53.7949	
    61.4319	    59.2499	    44.5633	    52.8717	    29.7928	    55.4733	    45.4865	    46.9131	    63.3621	    54.1306	
    58.5785	    59.5016	    43.0527	    53.6270	    30.0446	    55.1376	    46.6614	    46.2418	    64.1174	    54.6341	
    56.0608	    60.0891	    42.2134	    55.2216	    31.7230	    55.4733	    48.4238	    46.5775	    64.7888	    55.3894	
    53.3752	    60.4248	    42.0456	    57.3196	    34.4925	    56.3126	    50.4379	    47.6685	    65.3763	    56.3126	
    50.4379	    60.1730	    42.3813	    59.2499	    38.1851	    57.4036	    52.7039	    49.3469	    65.8798	    57.3196	
    46.9971	    58.9142	    43.1366	    60.5087	    42.4652	    58.2428	    54.8859	    51.4450	    65.9637	    58.2428	
    43.3044	    56.8161	    44.2276	    60.5087	    46.9971	    58.4946	    57.1518	    53.5431	    65.6281	    58.9981	
    39.6118	    53.7949	    45.3186	    59.1660	    51.2772	    58.0750	    59.2499	    55.3894	    64.7888	    59.4177	
    36.0870	    50.1862	    46.0739	    56.4804	    54.6341	    56.8161	    61.0123	    56.8161	    63.5300	    59.4177	
    33.1497	    46.4096	    46.1578	    52.8717	    56.6483	    55.0537	    62.1872	    57.6553	    61.9354	    58.9142	
    30.9677	    42.6331	    45.4865	    48.7595	    56.7322	    52.7878	    62.4390	    57.9071	    60.1730	    58.0750	
    29.6249	    39.2761	    43.9758	    44.6472	    54.8019	    50.5219	    61.6837	    57.8232	    58.4946	    56.8161	
    29.1214	    36.5906	    41.5421	    40.8707	    51.1932	    48.2559	    60.0052	    57.2357	    57.0679	    55.3055	
    29.4571	    34.5764	    38.5208	    37.6816	    46.4096	    46.1578	    57.5714	    56.3126	    55.9769	    53.6270	
    30.2124	    33.2336	    35.0800	    34.9121	    41.1224	    44.1437	    54.8859	    55.1376	    55.3055	    51.9485	
    31.1356	    32.3105	    31.3873	    32.5623	    36.0870	    42.3813	    52.2003	    53.6270	    54.8859	    50.4379	
    31.7230	    31.8069	    27.6947	    30.7999	    31.7230	    40.7867	    49.7665	    52.1164	    54.7180	    49.1791	
    31.7230	    31.3873	    24.3378	    29.3732	    28.2822	    39.6118	    47.7524	    50.6058	    54.7180	    48.2559	
    30.9677	    30.9677	    21.5683	    28.4500	    26.0162	    38.8565	    46.4096	    49.1791	    54.9698	    47.5845	
    29.6249	    30.5481	    19.6381	    27.8625	    24.9252	    38.4369	    45.6543	    47.8363	    55.3894	    47.2488	
    28.1143	    30.3802	    18.5471	    27.5269	    24.8413	    38.5208	    45.5704	    46.6614	    55.8090	    47.0810	
    27.0233	    30.5481	    18.2114	    27.4429	    25.8484	    38.9404	    46.2418	    45.5704	    56.2286	    47.1649	
    26.6876	    31.3034	    18.6310	    27.4429	    27.7786	    39.8636	    47.6685	    44.7311	    56.6483	    47.5845	
    27.3590	    32.8979	    19.6381	    27.5269	    30.5481	    41.0385	    50.0183	    44.2276	    57.0679	    48.3398	
    29.2053	    35.1639	    21.4005	    27.8625	    34.0729	    42.7170	    53.2074	    44.2276	    57.4036	    49.5987	
    32.0587	    38.1851	    23.9182	    28.4500	    38.2690	    44.8151	    57.2357	    44.9829	    57.7393	    51.1932	
    35.8353	    41.7938	    27.1912	    29.5410	    42.8009	    47.2488	    61.7676	    46.5775	    58.1589	    53.3752	
    40.1993	    45.7382	    31.1356	    31.1356	    47.4167	    50.0183	    66.4673	    48.9273	    58.9981	    55.9769	
    44.7311	    49.7665	    35.4996	    33.2336	    51.8646	    53.0396	    70.6635	    52.0325	    60.1730	    58.9981	
    49.0952	    53.5431	    39.6957	    35.8353	    55.6412	    55.9769	    74.0204	    55.5573	    61.6837	    62.1033	
    52.6199	    56.7322	    43.3044	    38.6047	    58.5785	    58.7463	    76.2024	    59.0820	    63.4460	    65.0406	
    54.9698	    58.9142	    45.8221	    41.2903	    60.3409	    61.0123	    77.1255	    62.2711	    65.2084	    67.5583	
    55.8090	    59.8373	    46.9971	    43.5562	    60.9283	    62.6907	    76.8738	    64.7049	    66.7191	    69.4046	
    54.9698	    59.2499	    46.7453	    45.2347	    60.3409	    63.5300	    75.6149	    66.2994	    67.9779	    70.3278	
    52.7878	    56.9839	    45.2347	    46.2418	    58.8303	    63.6139	    73.3490	    66.8869	    68.7332	    70.3278	
    49.5148	    53.2074	    42.7170	    46.5775	    56.6483	    63.0264	    70.3278	    66.5512	    69.2368	    69.6564	
    45.6543	    48.0881	    39.6118	    46.3257	    54.1306	    61.8515	    66.6351	    65.5441	    69.5724	    68.4814	
    41.6260	    42.1295	    36.2549	    45.8221	    51.6968	    60.3409	    62.5229	    64.1174	    69.7403	    67.1387	
    38.0173	    36.0870	    33.2336	    44.9829	    49.5987	    58.6624	    58.4106	    62.6068	    69.8242	    65.8798	
    34.9121	    30.4642	    31.0516	    44.0598	    48.0881	    57.0679	    54.4662	    61.2640	    69.8242	    64.8727	
    32.3944	    26.1002	    30.2963	    43.1366	    47.1649	    55.6412	    51.1932	    60.0891	    69.7403	    64.2014	
    30.6320	    23.5825	    31.1356	    42.1295	    46.9131	    54.4662	    48.7595	    59.3338	    69.4046	    63.9496	
    29.5410	    23.0789	    33.6533	    41.2903	    47.0810	    53.5431	    47.4167	    58.9981	    68.9850	    64.0335	
    29.2892	    24.6735	    37.5137	    40.7867	    47.6685	    53.1235	    47.2488	    58.9142	    68.3136	    64.4531	
    29.8767	    27.7786	    41.9617	    40.8707	    48.6755	    53.0396	    48.4238	    59.3338	    67.6422	    65.0406	
    31.3873	    31.8909	    46.4096	    41.5421	    49.9344	    53.3752	    50.6058	    60.1730	    66.8869	    65.7120	
    33.6533	    36.6745	    50.1862	    42.9688	    51.4450	    54.1306	    53.7949	    61.3480	    66.2994	    66.3834	
    36.5906	    41.5421	    52.9556	    44.8990	    52.9556	    55.1376	    57.4875	    62.8586	    65.7120	    66.8030	
    39.9475	    46.2418	    54.3823	    47.2488	    54.1306	    56.2286	    61.1801	    64.2853	    65.1245	    66.8869	
    43.4723	    50.5219	    54.3823	    49.6826	    54.8019	    57.2357	    64.3692	    65.3763	    64.3692	    66.3834	
    46.9971	    54.0466	    53.2074	    51.8646	    54.8019	    57.8232	    66.4673	    65.9637	    63.3621	    65.2084	
    50.4379	    56.9000	    51.1093	    53.7949	    54.1306	    58.0750	    67.3904	    65.9637	    62.0193	    63.5300	
    53.5431	    58.9142	    48.5077	    55.3894	    52.9556	    57.9910	    66.9708	    65.2924	    60.4248	    61.4319	
    56.3126	    60.2570	    45.8221	    56.7322	    51.4450	    57.6553	    65.7120	    64.2014	    58.9981	    59.2499	
    58.8303	    61.1801	    43.3044	    57.8232	    49.9344	    57.3196	    64.0335	    63.0264	    57.9071	    57.3196	
    60.9283	    61.6837	    41.1224	    58.9142	    48.5916	    57.0679	    62.4390	    61.8515	    57.6553	    55.9769	
    62.5229	    61.9354	    39.2761	    59.8373	    47.5845	    57.0679	    61.1801	    60.9283	    58.3267	    55.3894	
    63.6978	    61.9354	    37.7655	    60.6766	    46.7453	    57.2357	    60.3409	    60.2570	    59.7534	    55.6412	
    64.5370	    61.8515	    36.4227	    61.1801	    46.0739	    57.4875	    59.9213	    59.6695	    61.8515	    56.5643	
    64.9567	    61.5997	    35.3317	    61.1801	    45.4025	    57.6553	    59.5856	    59.1660	    64.2014	    58.2428	
    65.2924	    61.1801	    34.6603	    60.5927	    44.8990	    57.6553	    59.2499	    58.5785	    66.3834	    60.2570	
    65.6281	    60.6766	    34.5764	    59.3338	    44.7311	    57.3196	    58.9142	    57.8232	    68.3136	    62.4390	
    65.8798	    60.0891	    35.4156	    57.6553	    45.3186	    56.8161	    58.4946	    56.9000	    69.6564	    64.5370	
    65.9637	    59.5856	    37.0102	    55.7251	    46.5775	    56.1447	    58.1589	    55.9769	    70.4956	    66.3834	
    65.8798	    59.1660	    39.1922	    53.8788	    48.5077	    55.4733	    57.9071	    54.9698	    70.7474	    67.5583	
    65.4602	    58.8303	    41.6260	    52.3682	    50.6897	    54.9698	    57.8232	    54.0466	    70.4956	    68.1458	
    64.4531	    58.3267	    43.9758	    51.6129	    52.7878	    54.7180	    57.9910	    53.4592	    69.9081	    67.9779	
    63.1104	    57.9071	    46.1578	    51.6968	    54.8019	    54.8859	    58.4106	    53.2913	    69.3207	    67.4744	
    61.5997	    57.4036	    48.0881	    52.6199	    56.6483	    55.5573	    59.2499	    53.7109	    69.0689	    66.8030	
    60.1730	    56.9839	    49.6826	    54.4662	    58.3267	    56.8161	    60.4248	    54.8019	    69.0689	    66.3834	
    59.2499	    56.8161	    51.0254	    56.9839	    59.9213	    58.5785	    62.0193	    56.6483	    69.5724	    66.3834	
    59.0820	    57.0679	    52.2003	    59.9213	    61.3480	    60.6766	    63.9496	    59.0820	    70.3278	    66.9708	
    59.9213	    58.0750	    53.3752	    63.1104	    62.6907	    62.9425	    66.1316	    61.9354	    71.2509	    68.1458	
    61.9354	    59.9213	    54.8859	    66.2155	    63.9496	    65.2924	    68.4814	    64.9567	    72.1741	    69.8242	
    65.2084	    62.6907	    56.8161	    68.9850	    64.9567	    67.5583	    70.7474	    67.8940	    73.0972	    71.8384	
    69.3207	    66.2994	    59.0820	    71.1670	    65.7959	    69.5724	    73.0133	    70.4117	    73.8525	    74.0204	
    73.8525	    70.3278	    61.4319	    72.5937	    66.4673	    71.1670	    75.0275	    72.2580	    74.4400	    76.1185	
    78.1326	    74.1882	    63.3621	    73.0972	    66.8869	    72.2580	    76.7059	    73.2651	    74.6918	    77.9648	
    81.4056	    77.3773	    64.2853	    72.3419	    66.9708	    72.6776	    77.8809	    73.4329	    74.7757	    79.3076	
    83.3359	    79.3076	    63.7817	    70.4956	    66.5512	    72.3419	    78.4683	    72.7615	    74.5239	    80.0629	
    83.8394	    79.8950	    61.5997	    67.7261	    65.5441	    71.4188	    78.2166	    71.3348	    74.1882	    80.0629	
    83.0002	    79.2236	    57.9071	    64.4531	    63.9496	    69.9921	    77.1255	    69.6564	    73.6847	    79.4754	
    81.3217	    77.5452	    52.8717	    61.0962	    61.6837	    68.3975	    75.2792	    67.9779	    73.1812	    78.4683	
    79.0558	    75.1953	    46.8292	    57.9910	    58.8303	    66.7191	    72.5937	    66.3834	    72.5937	    77.2095	
    76.5381	    72.3419	    40.0314	    55.1376	    55.3894	    64.8727	    69.2368	    65.1245	    71.8384	    75.8667	
    73.9365	    69.1528	    32.8979	    52.6199	    51.3611	    63.0264	    65.4602	    63.9496	    70.8313	    74.5239	
    71.5866	    65.9637	    25.9323	    50.3540	    47.0810	    60.9283	    61.6837	    62.9425	    69.5724	    73.4329	
    69.9081	    63.0264	    19.8898	    48.5077	    42.9688	    58.8303	    58.4946	    62.0193	    67.9779	    72.5098	
    69.2368	    60.6766	    15.5258	    47.0810	    39.6118	    56.7322	    56.3126	    61.0123	    66.2155	    71.9223	
    69.4885	    59.3338	    13.5117	    45.9061	    37.5977	    54.8859	    55.5573	    60.2570	    64.4531	    71.5027	
    70.7474	    58.9981	    14.0991	    45.0668	    37.0941	    53.2913	    56.3965	    59.5856	    62.6068	    71.3348	
    72.7615	    59.5856	    17.0364	    44.4794	    38.1012	    52.2003	    58.4946	    59.2499	    60.9283	    71.3348	
    75.1114	    61.0123	    22.1558	    44.2276	    40.2832	    51.6129	    61.5158	    59.3338	    59.4177	    71.4188	
    77.5452	    63.0264	    28.7857	    44.5633	    43.3884	    51.7807	    64.9567	    59.8373	    58.3267	    71.3348	
    79.8950	    65.4602	    36.3388	    45.5704	    47.0810	    52.7039	    68.3136	    60.7605	    57.9071	    71.0831	
    81.7413	    67.8940	    43.8919	    47.1649	    51.1932	    54.3823	    71.2509	    62.2711	    58.0750	    70.6635	
    82.9163	    70.0760	    50.7736	    49.0952	    55.3055	    56.3965	    73.4329	    63.9496	    58.9981	    69.9081	
    83.0841	    71.5866	    56.1447	    51.0254	    59.1660	    58.4946	    74.8596	    65.6281	    60.4248	    68.9850	
    81.8253	    72.2580	    59.4177	    52.7039	    62.1872	    60.3409	    75.5310	    66.9708	    62.1033	    67.9779	
    79.1397	    71.8384	    60.5927	    53.8788	    64.0335	    61.7676	    75.4471	    67.7261	    63.6978	    66.8030	
    75.1114	    70.4956	    60.0052	    54.6341	    64.6210	    62.6068	    74.7757	    67.8101	    65.2924	    65.8798	
    70.1599	    68.5654	    58.4106	    54.8859	    64.0335	    62.7747	    73.6008	    67.1387	    66.5512	    65.2084	
    64.7888	    66.3834	    56.9000	    54.5502	    62.6907	    62.3550	    71.9223	    65.9637	    67.5583	    64.8727	
    59.5856	    64.3692	    56.1447	    53.8788	    61.1801	    61.5158	    69.9921	    64.4531	    68.3136	    65.1245	
    55.3055	    62.9425	    56.8161	    53.0396	    59.7534	    60.5927	    67.9779	    63.0264	    69.0689	    65.7959	
    52.3682	    62.1872	    58.8303	    52.0325	    58.9142	    59.7534	    66.0477	    62.0193	    69.6564	    66.8030	
    50.7736	    62.1033	    61.7676	    51.2772	    58.6624	    59.0820	    64.5370	    61.5158	    70.3278	    68.1458	
    50.1022	    62.0193	    64.7888	    50.6058	    58.6624	    58.7463	    63.5300	    61.5997	    70.7474	    69.5724	
    49.6826	    61.3480	    67.1387	    50.2701	    58.6624	    58.5785	    62.9425	    62.0193	    70.9991	    70.8313	
    48.9273	    59.4177	    68.0618	    50.2701	    58.3267	    58.6624	    62.6068	    62.6907	    70.8313	    71.8384	
    47.4167	    56.3126	    67.4744	    50.6058	    57.4875	    58.9142	    62.3550	    63.5300	    70.4117	    72.5937	
    45.3186	    52.5360	    65.3763	    51.4450	    55.9769	    59.3338	    62.1872	    64.2853	    69.8242	    73.1812	
    42.8848	    49.0112	    62.1872	    52.7039	    53.9627	    60.0052	    62.1033	    64.9567	    69.3207	    73.7686	
    40.7028	    46.4096	    58.4106	    54.5502	    51.7807	    60.8444	    62.1033	    65.6281	    68.9850	    74.2722	
    39.3600	    45.3186	    54.4662	    56.8161	    49.7665	    62.0193	    62.2711	    66.2994	    69.1528	    74.9435	
    39.1083	    45.7382	    50.9415	    59.5016	    48.1720	    63.4460	    62.7747	    66.8869	    69.5724	    75.6149	
    40.0314	    47.1649	    48.0881	    62.4390	    47.3328	    65.2084	    63.5300	    67.4744	    70.3278	    76.1185	
    42.0456	    49.1791	    46.1578	    65.6281	    47.2488	    67.3065	    64.5370	    68.0618	    71.3348	    76.4542	
    44.5633	    51.1932	    44.8151	    68.8171	    47.8363	    69.4885	    65.6281	    68.5654	    72.3419	    76.4542	
    47.1649	    52.9556	    43.9758	    71.5866	    48.7595	    71.7545	    66.4673	    68.9011	    73.1812	    76.0345	
    49.4308	    53.8788	    43.0527	    73.7686	    49.9344	    73.6847	    66.8030	    68.9850	    73.8525	    75.1953	
    51.1093	    54.0466	    41.8777	    75.1114	    51.0254	    75.1953	    66.5512	    68.7332	    74.2722	    73.9365	
    52.0325	    53.1235	    40.3671	    75.4471	    51.7807	    76.1185	    65.6281	    68.1458	    74.2722	    72.5098	
    52.4521	    51.4450	    38.4369	    74.8596	    52.1164	    76.3702	    64.2853	    67.4744	    74.0204	    71.1670	
    52.4521	    49.2630	    36.5906	    73.7686	    52.0325	    76.2024	    62.5229	    66.8869	    73.6847	    70.0760	
    52.2003	    46.8292	    34.8282	    72.5098	    51.3611	    75.6989	    60.6766	    66.6351	    73.4329	    69.4046	
    51.7807	    44.6472	    33.4854	    71.5027	    50.1022	    75.1953	    58.6624	    67.0547	    73.3490	    69.4046	
    51.4450	    42.8848	    32.7301	    70.9152	    48.2559	    74.6918	    56.7322	    68.0618	    73.5168	    69.9081	
    51.1093	    41.7938	    32.7301	    71.0831	    46.2418	    74.2722	    54.8859	    69.6564	    73.8525	    70.9991	
    51.0254	    41.7099	    33.4854	    71.7545	    44.3954	    73.9365	    53.5431	    71.6705	    74.3561	    72.5098	
    51.2772	    42.4652	    35.1639	    72.7615	    43.3884	    73.6008	    53.0396	    73.8525	    74.8596	    74.1882	
    52.0325	    44.1437	    37.6816	    73.6008	    43.3044	    73.0133	    53.6270	    75.6989	    75.1953	    76.0345	
    53.2913	    46.4096	    40.7867	    73.7686	    44.3954	    72.0901	    55.3894	    76.9577	    75.1953	    77.7130	
    54.8019	    49.0952	    44.1437	    72.8455	    46.3257	    70.6635	    57.9910	    77.4612	    74.6078	    78.8879	
    56.6483	    51.8646	    47.4167	    70.4956	    48.7595	    68.7332	    61.0962	    77.0416	    73.4329	    79.5593	
    58.4946	    54.6341	    50.3540	    66.8030	    51.2772	    66.2994	    64.2853	    75.6989	    71.5027	    79.4754	
    60.4248	    57.1518	    52.7039	    62.1033	    53.4592	    63.6139	    67.1387	    73.6847	    68.9850	    78.7201	
    62.3550	    59.3338	    54.2984	    56.9839	    55.0537	    60.9283	    69.5724	    71.1670	    65.9637	    77.3773	
    64.2014	    61.1801	    55.2216	    51.9485	    55.9769	    58.4106	    71.4188	    68.3136	    62.8586	    75.6149	
    66.0477	    62.8586	    55.7251	    47.4167	    56.5643	    56.3126	    72.9294	    65.3763	    59.8373	    73.4329	
    67.9779	    64.6210	    55.9769	    43.9758	    57.2357	    54.8019	    74.1882	    62.6068	    57.3196	    71.2509	
    70.2438	    66.5512	    56.4804	    41.9617	    58.2428	    54.2145	    75.3632	    60.3409	    55.4733	    69.2368	
    72.7615	    68.7332	    57.1518	    41.7099	    59.7534	    54.6341	    76.6220	    58.9142	    54.6341	    67.7261	
    75.5310	    71.2509	    58.2428	    43.3884	    61.7676	    55.9769	    77.6291	    58.4106	    54.7180	    66.8030	
    78.3005	    73.6847	    59.4177	    46.7453	    63.9496	    58.1589	    78.4683	    58.8303	    55.7251	    66.5512	
    80.6503	    75.8667	    60.5927	    51.1093	    66.0477	    60.8444	    78.9719	    59.9213	    57.2357	    66.8869	
    82.4127	    77.3773	    61.8515	    55.9769	    67.9779	    63.5300	    79.0558	    61.4319	    58.9981	    67.5583	
    83.3359	    78.3844	    63.1104	    60.5087	    69.5724	    66.0477	    78.9719	    63.0264	    60.6766	    68.5654	
    83.4198	    78.8040	    64.3692	    64.2853	    70.7474	    68.1458	    78.5522	    64.6210	    62.1872	    69.7403	
    82.7484	    78.8879	    65.7120	    66.8869	    71.5027	    69.4885	    77.9648	    66.0477	    63.3621	    70.9152	
    81.5735	    78.7201	    66.9708	    67.9779	    71.7545	    70.2438	    77.2095	    67.1387	    64.1174	    72.0901	
    79.9789	    78.4683	    67.9779	    67.6422	    71.6705	    70.1599	    76.2863	    67.8101	    64.4531	    73.0972	
    78.2166	    78.2166	    68.6493	    65.7959	    71.2509	    69.2368	    75.2792	    67.9779	    64.3692	    73.6847	
    76.2863	    77.7130	    68.7332	    62.7747	    70.4956	    67.5583	    74.1043	    67.5583	    63.7817	    73.7686	
    74.2722	    77.0416	    67.9779	    58.8303	    69.2368	    65.0406	    72.7615	    66.5512	    62.7747	    73.2651	
    72.0062	    75.6989	    66.0477	    54.2145	    67.4744	    61.8515	    71.0831	    64.9567	    61.5997	    72.2580	
    69.4046	    73.5168	    62.7747	    49.1791	    64.9567	    58.0750	    69.0689	    62.6907	    60.4248	    70.8313	
    66.4673	    70.4956	    58.3267	    43.9758	    61.5997	    53.7949	    66.8030	    59.9213	    59.4177	    69.0689	
    63.3621	    66.6351	    53.1235	    39.0244	    57.6553	    49.4308	    64.2853	    56.9839	    58.6624	    67.3065	
    60.4248	    62.5229	    47.9202	    34.6603	    53.5431	    45.4025	    62.0193	    54.0466	    58.3267	    65.7120	
    57.9071	    58.5785	    43.3044	    31.3034	    49.5148	    41.9617	    60.1730	    51.4450	    58.3267	    64.4531	
    56.1447	    55.3894	    40.0314	    29.3732	    46.1578	    39.6118	    59.0820	    49.4308	    58.4946	    63.6978	
    55.4733	    53.4592	    38.5208	    28.8696	    43.5562	    38.4369	    58.9142	    48.3398	    58.9981	    63.6139	
    56.0608	    53.1235	    39.0244	    30.0446	    42.0456	    38.5208	    59.7534	    48.1720	    59.8373	    64.2853	
    58.0750	    54.4662	    41.3742	    32.7301	    41.8777	    40.0314	    61.5158	    49.0112	    61.0962	    65.7120	
    61.5997	    57.4875	    45.4025	    36.9263	    42.8848	    42.7170	    63.9496	    50.9415	    62.9425	    67.8101	
    66.4673	    61.9354	    50.3540	    42.2134	    45.0668	    46.4935	    66.8869	    53.7949	    65.2084	    70.5795	
    72.5937	    67.2226	    55.8929	    48.1720	    48.0042	    51.0254	    69.8242	    57.3196	    67.8101	    73.6847	
    79.3915	    72.8455	    61.4319	    54.4662	    51.4450	    55.8929	    72.4258	    61.2640	    70.4956	    76.9577	
    86.4410	    78.2166	    66.6351	    60.5927	    55.1376	    60.6766	    74.4400	    65.2924	    73.0133	    79.9789	
    93.0710	    82.5806	    71.3348	    66.2155	    58.8303	    65.2084	    75.8667	    69.1528	    75.2792	    82.6645	
    98.7778	    85.8536	    75.3632	    71.2509	    62.4390	    69.2368	    76.6220	    72.6776	    76.8738	    84.6786	
   103.2257	    87.6160	    78.3844	    75.5310	    65.6281	    72.6776	    76.8738	    75.6989	    77.8809	    86.0214	
   106.2469	    87.8677	    80.1468	    79.2236	    68.3136	    75.4471	    76.7059	    78.0487	    78.1326	    86.5250	
   107.5058	    86.7767	    80.3986	    82.0770	    69.9921	    77.6291	    76.2024	    79.7272	    77.7969	    86.3571	
   107.2540	    84.5108	    78.8040	    84.2590	    70.4956	    79.0558	    75.3632	    80.6503	    76.9577	    85.5179	
   105.6595	    81.4896	    75.3632	    85.4340	    69.9921	    79.8111	    74.1043	    80.8182	    75.5310	    84.0073	
   103.0579	    78.0487	    70.4117	    85.5179	    68.3975	    79.6432	    72.2580	    80.0629	    73.6847	    81.9931	
    99.7009	    74.6078	    64.3692	    84.2590	    65.9637	    78.4683	    69.9081	    78.3844	    71.4188	    79.4754	
    95.5048	    71.5027	    57.9910	    81.4896	    63.0264	    76.2863	    66.8869	    75.7828	    68.8171	    76.4542	
    90.6372	    68.6493	    51.9485	    77.0416	    60.0052	    73.0972	    63.5300	    72.2580	    65.9637	    73.0972	
    85.0983	    66.2155	    46.7453	    70.9991	    57.0679	    69.0689	    60.0052	    68.1458	    63.0264	    69.6564	
    79.1397	    64.1174	    42.8009	    63.7817	    54.4662	    64.4531	    56.8161	    63.6139	    60.1730	    66.3834	
    73.2651	    62.6068	    40.1154	    55.5573	    52.6199	    59.7534	    54.3823	    59.1660	    57.7393	    63.4460	
    68.1458	    61.8515	    38.5208	    46.9131	    51.4450	    55.3055	    53.1235	    55.1376	    55.8929	    61.1801	
    64.2014	    61.9354	    37.7655	    38.3530	    51.2772	    51.4450	    53.2074	    51.6968	    54.8019	    59.5856	
    61.7676	    62.6068	    37.5977	    30.5481	    51.8646	    48.4238	    54.6341	    49.0112	    54.3823	    58.8303	
    60.7605	    63.7817	    38.1851	    23.8342	    53.2074	    46.4096	    57.3196	    47.0810	    54.7180	    58.8303	
    60.9283	    64.9567	    39.5279	    18.5471	    54.9698	    45.3186	    60.8444	    45.8221	    55.7251	    59.4177	
    61.6837	    65.7959	    41.7099	    14.6866	    56.9839	    44.8151	    64.7049	    44.9829	    57.0679	    60.4248	
    62.5229	    65.9637	    44.5633	    12.2528	    58.9142	    44.8151	    68.5654	    44.3115	    58.5785	    61.5997	
    62.9425	    65.5441	    47.8363	    10.9100	    60.4248	    45.0668	    71.8384	    43.7241	    59.9213	    62.6907	
    62.6907	    64.3692	    50.9415	    10.3226	    61.1801	    45.2347	    73.9365	    42.9688	    61.0962	    63.4460	
    61.5158	    62.6907	    53.3752	    10.0708	    61.0123	    45.2347	    74.5239	    42.1295	    61.5997	    63.8657	
    59.6695	    60.5087	    54.7180	     9.9869	    59.7534	    45.0668	    73.5168	    41.3742	    61.5158	    63.6978	
    57.3196	    57.8232	    54.6341	     9.9030	    57.3196	    44.6472	    70.9152	    40.6189	    60.5087	    62.9425	
    54.7180	    54.7180	    52.9556	    10.0708	    54.0466	    43.9758	    67.2226	    40.1154	    58.6624	    61.6837	
    52.0325	    51.2772	    49.7665	    10.5743	    50.1022	    43.2205	    62.8586	    39.8636	    56.2286	    60.0052	
    49.2630	    47.5845	    45.5704	    11.9171	    45.8221	    42.3813	    58.3267	    40.1154	    53.4592	    58.2428	
    46.5775	    43.8919	    40.8707	    14.1830	    41.4581	    41.7938	    54.0466	    41.0385	    50.8575	    56.6483	
    43.9758	    40.4510	    36.5067	    17.4561	    37.5977	    41.6260	    50.3540	    42.5491	    48.7595	    55.3894	
    41.4581	    37.5137	    33.1497	    21.5683	    34.3246	    42.2134	    47.5006	    44.8151	    47.3328	    54.7180	
    39.2761	    35.1639	    31.1356	    26.3519	    31.9748	    43.5562	    45.5704	    47.5845	    46.6614	    54.6341	
    37.2620	    33.4854	    30.5481	    31.5552	    30.7999	    45.6543	    44.8151	    50.6897	    46.6614	    55.1376	
    35.7513	    32.5623	    31.1356	    37.0102	    30.8838	    48.5077	    45.1508	    54.0466	    47.2488	    56.3126	
    35.0800	    32.8140	    32.7301	    42.8009	    32.1426	    51.9485	    46.6614	    57.4875	    48.3398	    58.2428	
    35.7513	    34.4925	    35.1639	    48.7595	    34.4925	    55.8090	    49.1791	    61.0123	    49.9344	    60.8444	
    37.8494	    37.6816	    38.1012	    54.8019	    37.5977	    59.9213	    52.5360	    64.4531	    51.7807	    63.8657	
    41.1224	    42.0456	    41.2903	    60.7605	    40.7867	    63.8657	    56.2286	    67.8101	    53.7949	    67.1387	
    45.0668	    47.2488	    44.3954	    66.3834	    43.6401	    67.5583	    59.6695	    70.7474	    55.7251	    70.2438	
    49.1791	    52.4521	    46.8292	    71.2509	    45.4865	    70.4956	    62.4390	    73.1812	    57.4875	    73.0972	
    52.9556	    57.2357	    48.0881	    75.2792	    46.2418	    72.8455	    64.4531	    74.9435	    58.9981	    75.2792	
    56.3965	    61.1801	    48.0881	    78.3005	    45.9061	    74.4400	    65.5441	    76.0345	    60.2570	    76.9577	
    59.7534	    64.1174	    47.0810	    80.3146	    45.0668	    75.3632	    66.2155	    76.4542	    61.3480	    77.9648	
    63.1943	    66.1316	    45.4865	    81.4056	    44.1437	    75.8667	    66.7191	    76.2863	    62.3550	    78.6362	
    66.7191	    67.0547	    43.8919	    81.6574	    43.8080	    76.0345	    67.2226	    75.6989	    63.2782	    78.9719	
    70.4117	    67.0547	    42.8009	    81.0699	    44.2276	    75.8667	    67.8940	    74.7757	    64.3692	    78.9719	
    74.1882	    66.3834	    42.5491	    79.7272	    45.4025	    75.6149	    68.5654	    73.6847	    65.4602	    78.6362	
    78.0487	    65.6281	    43.2205	    77.7130	    47.4167	    75.1114	    69.1528	    72.4258	    66.6351	    77.8809	
    82.1609	    65.7120	    45.1508	    75.0275	    50.0183	    74.4400	    69.4885	    71.0831	    67.6422	    76.6220	
    86.6089	    67.4744	    48.3398	    71.7545	    53.1235	    73.7686	    69.6564	    69.7403	    68.2297	    74.9435	
    91.2247	    71.0831	    52.6199	    68.0618	    56.3965	    73.0972	    69.5724	    68.5654	    68.2297	    72.9294	
    95.5887	    76.0345	    57.4875	    63.8657	    59.5856	    72.5098	    69.1528	    67.5583	    67.7261	    70.7474	
    99.3652	    81.2378	    62.3550	    59.4177	    62.1033	    72.0062	    68.3975	    66.9708	    66.6351	    68.7332	
   101.7990	    85.5179	    66.3834	    54.8019	    63.6978	    71.5866	    67.3065	    66.5512	    65.2924	    66.8030	
   102.4704	    88.1195	    69.0689	    50.1862	    64.1174	    71.3348	    66.0477	    66.3834	    63.7817	    65.2084	
   101.2115	    88.6230	    70.1599	    45.8221	    63.4460	    70.9991	    64.7049	    66.2155	    62.1033	    63.7817	
    97.8546	    87.1124	    69.5724	    42.2134	    61.8515	    70.6635	    63.4460	    66.0477	    60.5927	    62.6907	
    92.6514	    83.9233	    67.8940	    39.6118	    59.6695	    70.4117	    62.2711	    65.7959	    59.3338	    61.8515	
    86.1893	    79.7272	    65.4602	    38.6047	    56.9839	    70.1599	    61.2640	    65.6281	    58.4106	    61.3480	
    79.1397	    74.9435	    62.8586	    39.2761	    54.0466	    70.0760	    60.1730	    65.6281	    57.9071	    61.2640	
    72.0062	    70.0760	    60.5087	    41.6260	    50.7736	    70.0760	    58.9981	    65.8798	    57.6553	    61.5997	
    65.5441	    65.4602	    58.8303	    45.5704	    47.3328	    70.3278	    57.6553	    66.4673	    57.7393	    62.1033	
    60.0052	    61.4319	    57.8232	    50.8575	    43.9758	    70.7474	    56.1447	    67.3904	    57.9071	    62.6907	
    55.6412	    58.0750	    57.7393	    56.9000	    40.9546	    71.2509	    54.8019	    68.3975	    58.0750	    63.0264	
    52.9556	    55.8090	    58.4946	    63.1943	    38.7726	    71.6705	    53.8788	    69.5724	    58.1589	    63.0264	
    51.8646	    54.8019	    59.9213	    69.3207	    37.6816	    72.0062	    53.6270	    70.4956	    58.0750	    62.6068	
    52.4521	    55.1376	    61.5997	    74.6078	    37.9333	    72.0901	    54.0466	    70.9991	    57.7393	    61.8515	
    54.2145	    56.3965	    63.1943	    78.6362	    39.4440	    71.7545	    55.0537	    70.9152	    57.2357	    60.7605	
    56.8161	    58.3267	    64.0335	    81.2378	    41.7938	    71.1670	    56.2286	    70.0760	    56.5643	    59.6695	
    60.0052	    60.5087	    63.6978	    82.3288	    44.4794	    70.1599	    57.2357	    68.3975	    55.8929	    58.8303	
    63.6139	    62.6907	    62.1872	    82.0770	    46.9131	    68.8171	    57.7393	    66.1316	    55.3055	    58.1589	
    67.5583	    64.8727	    59.5856	    80.9021	    48.7595	    67.3065	    57.4875	    63.3621	    54.7180	    57.9071	
    71.7545	    66.9708	    56.3126	    79.0558	    49.9344	    65.7959	    56.4804	    60.5087	    54.2984	    57.8232	
    75.9506	    68.9850	    52.6199	    77.2934	    50.5219	    64.6210	    54.8019	    57.9071	    54.0466	    57.9910	
    79.8111	    70.9152	    49.1791	    75.8667	    50.6058	    63.7817	    52.6199	    55.9769	    54.0466	    58.3267	
    83.0841	    72.5098	    46.3257	    75.1953	    50.5219	    63.6978	    50.2701	    54.8859	    54.4662	    58.8303	
    85.3500	    73.6847	    44.3954	    75.3632	    50.6058	    64.2853	    48.1720	    54.7180	    55.3894	    59.5856	
    86.3571	    74.2722	    43.8919	    76.2024	    51.2772	    65.5441	    46.9131	    55.4733	    56.7322	    60.6766	
    85.8536	    74.0204	    44.8151	    77.3773	    52.5360	    67.3065	    46.9971	    56.9000	    58.4946	    61.9354	
    84.0912	    72.8455	    46.9971	    78.4683	    54.4662	    69.3207	    48.5916	    58.9142	    60.3409	    63.4460	
    81.0699	    70.7474	    50.0183	    79.2236	    56.6483	    71.3348	    51.4450	    61.1801	    62.1872	    65.2084	
    77.1255	    67.9779	    53.2074	    79.4754	    58.6624	    73.0972	    55.0537	    63.4460	    63.8657	    67.0547	
    72.5098	    64.6210	    55.8929	    79.1397	    60.1730	    74.2722	    58.8303	    65.4602	    65.1245	    68.9011	
    67.6422	    61.0123	    57.7393	    78.3005	    60.9283	    74.8596	    62.1872	    66.9708	    65.9637	    70.4117	
    62.9425	    57.4036	    58.4946	    76.8738	    60.8444	    74.6078	    64.8727	    67.8101	    66.2994	    71.5027	
    58.9981	    54.2145	    58.3267	    74.6918	    59.9213	    73.4329	    66.7191	    67.7261	    65.9637	    71.9223	
    55.9769	    51.7807	    57.3196	    71.5866	    58.4106	    71.1670	    67.5583	    66.7191	    64.9567	    71.4188	
    54.2984	    50.2701	    55.7251	    67.3904	    56.1447	    67.8940	    67.5583	    64.6210	    63.1943	    70.1599	
    53.7949	    49.8505	    53.6270	    62.2711	    53.5431	    63.6978	    66.6351	    61.5997	    60.7605	    68.1458	
    54.2984	    50.2701	    51.3611	    56.4804	    50.7736	    58.9981	    65.2084	    57.9071	    57.7393	    65.6281	
    55.2216	    51.1093	    49.3469	    50.6058	    48.0881	    54.2984	    63.5300	    53.9627	    54.4662	    62.7747	
    55.7251	    51.8646	    47.8363	    45.1508	    45.6543	    49.8505	    61.8515	    50.0183	    51.0254	    59.9213	
    55.2216	    52.0325	    47.1649	    40.5350	    43.6401	    45.9061	    60.2570	    46.4935	    47.6685	    57.1518	
    53.2913	    51.1093	    47.2488	    36.8423	    41.8777	    42.7170	    58.7463	    43.6401	    44.5633	    54.6341	
    49.6826	    49.0952	    47.8363	    34.1568	    40.1993	    40.2832	    57.4036	    41.5421	    41.9617	    52.3682	
    44.8990	    46.0739	    48.5916	    32.3105	    38.4369	    38.3530	    56.3126	    40.2832	    39.7797	    50.4379	
    39.5279	    42.4652	    49.0952	    31.0516	    36.5067	    37.0102	    55.3055	    39.7797	    38.1851	    48.8434	
    34.0729	    38.5208	    48.7595	    30.2963	    34.2407	    36.0031	    54.4662	    39.9475	    37.1780	    47.7524	
    28.9536	    34.4086	    47.1649	    29.8767	    31.7230	    35.3317	    53.6270	    40.4510	    36.8423	    46.9971	
    24.6735	    30.3802	    44.3954	    29.6249	    28.9536	    34.9121	    52.6199	    41.1224	    36.8423	    46.5775	
    21.4005	    26.3519	    40.7867	    29.4571	    26.1002	    34.6603	    51.3611	    41.7099	    37.0941	    46.5775	
    19.2184	    22.4915	    36.7584	    29.2892	    23.5825	    34.6603	    49.7665	    42.1295	    37.3459	    46.7453	
    18.2114	    19.0506	    33.2336	    29.1214	    21.7361	    34.9960	    48.1720	    42.2134	    37.5137	    47.0810	
    18.2953	    16.5329	    30.6320	    29.0375	    21.1487	    35.6674	    46.6614	    42.2974	    37.5137	    47.5845	
    19.3863	    15.2740	    29.2053	    29.0375	    21.8201	    36.8423	    45.4865	    42.3813	    37.5137	    48.2559	
    21.2326	    15.4419	    28.6179	    29.1214	    23.7503	    38.4369	    44.6472	    42.8009	    37.6816	    48.9273	
    23.7503	    16.9525	    28.5339	    29.2053	    26.3519	    40.3671	    44.0598	    43.3884	    37.9333	    49.2630	
    26.7715	    19.3024	    28.2822	    29.5410	    29.1214	    42.2974	    43.3884	    44.1437	    38.2690	    49.2630	
    30.0446	    22.0718	    27.5269	    30.0446	    31.4713	    44.3115	    42.4652	    44.9829	    38.6047	    48.9273	
    33.2336	    24.6735	    25.9323	    30.9677	    32.9819	    46.0739	    40.9546	    45.7382	    38.7726	    48.0881	
    36.0870	    26.9394	    23.7503	    32.3944	    33.4854	    47.6685	    39.1083	    46.2418	    38.8565	    47.0810	
    38.6047	    28.8696	    21.4005	    34.4925	    33.1497	    49.0112	    37.0102	    46.3257	    38.7726	    45.9061	
    40.7867	    30.7999	    19.3863	    37.2620	    32.1426	    50.1022	    34.9960	    46.0739	    38.7726	    44.9829	
    42.6331	    32.8140	    17.9596	    40.5350	    30.7999	    51.1093	    33.4015	    45.4025	    38.8565	    44.3954	
    44.3115	    34.9121	    17.0364	    44.2276	    29.3732	    51.9485	    32.3105	    44.6472	    39.2761	    44.3115	
    45.8221	    37.0941	    16.6168	    48.0042	    27.7786	    52.6199	    31.8909	    43.7241	    39.8636	    44.7311	
    47.1649	    39.1922	    16.4490	    51.7807	    26.3519	    53.0396	    32.0587	    42.8009	    40.6189	    45.4865	
    48.5077	    41.2064	    16.3651	    55.0537	    25.0931	    53.2074	    32.9819	    42.0456	    41.3742	    46.6614	
    49.9344	    42.8848	    16.5329	    57.6553	    24.0860	    53.0396	    34.4925	    41.5421	    42.0456	    48.0042	
    51.4450	    44.3954	    17.0364	    59.2499	    23.4985	    52.4521	    36.5067	    41.1224	    42.6331	    49.5148	
    52.9556	    45.7382	    18.1274	    59.5856	    23.2468	    51.4450	    38.8565	    40.7028	    43.0527	    51.0254	
    54.5502	    46.8292	    20.1416	    58.4106	    23.4985	    50.0183	    41.2903	    40.1993	    43.3044	    52.3682	
    56.1447	    47.9202	    23.2468	    55.7251	    24.1699	    48.1720	    43.6401	    39.4440	    43.2205	    53.4592	
    57.6553	    48.8434	    27.5269	    51.7807	    25.1770	    45.9900	    45.6543	    38.6047	    43.0527	    54.2145	
    59.0820	    49.7665	    32.8140	    46.9971	    26.6876	    43.7241	    47.2488	    37.6816	    42.6331	    54.7180	
    60.3409	    50.5219	    38.6047	    41.7099	    28.6179	    41.5421	    48.2559	    37.0102	    42.2134	    54.8859	
    61.3480	    51.0254	    44.1437	    36.3388	    30.8838	    39.5279	    48.9273	    36.5067	    41.7938	    54.8859	
    62.0193	    51.1932	    48.8434	    31.1356	    33.2336	    37.6816	    49.1791	    36.4227	    41.3742	    54.6341	
    62.1033	    50.7736	    52.1164	    26.2680	    35.5835	    36.1710	    49.1791	    36.5906	    41.0385	    54.0466	
    61.5997	    49.7665	    53.4592	    22.0718	    37.3459	    34.9960	    48.9273	    36.9263	    40.6189	    53.2074	
    60.4248	    48.1720	    52.7878	    18.5471	    38.2690	    34.0729	    48.2559	    37.2620	    40.1993	    52.0325	
    58.9142	    46.1578	    50.2701	    15.8615	    37.9333	    33.4015	    47.1649	    37.5137	    39.6118	    50.6058	
    57.2357	    43.8919	    46.3257	    13.7634	    36.2549	    32.7301	    45.4865	    37.4298	    38.8565	    49.0952	
    55.6412	    41.6260	    41.5421	    12.0850	    33.4015	    31.8909	    43.4723	    36.9263	    37.8494	    47.5006	
    54.2145	    39.3600	    36.6745	    10.4065	    29.7089	    30.6320	    41.2064	    35.7513	    36.4227	    45.9061	
    53.0396	    37.4298	    32.0587	     8.7280	    25.8484	    29.1214	    39.0244	    34.0729	    34.5764	    44.3115	
    52.1164	    35.7513	    28.1143	     6.9656	    22.2397	    27.1912	    37.1780	    31.9748	    32.4783	    42.8848	
    51.1932	    34.4086	    25.1770	     5.3711	    19.3863	    25.2609	    36.0870	    29.7089	    30.2124	    41.7938	
    50.3540	    33.4854	    23.2468	     4.3640	    17.5400	    23.7503	    36.0031	    27.7786	    28.1982	    41.2064	
    49.6826	    33.1497	    22.3236	     4.2801	    16.7847	    22.8271	    37.0941	    26.4359	    26.6876	    41.2903	
    49.0952	    33.3176	    22.3236	     5.4550	    17.2043	    22.7432	    39.2761	    25.9323	    25.8484	    41.9617	
    48.5916	    34.0729	    22.7432	     7.8049	    18.2953	    23.6664	    42.2974	    26.3519	    25.8484	    43.0527	
    48.0042	    35.1639	    23.3307	    11.2457	    19.8898	    25.3448	    45.5704	    27.5269	    26.5198	    44.4794	
    47.1649	    36.4227	    23.4985	    15.5258	    21.3165	    27.6108	    48.3398	    29.2892	    27.6947	    45.7382	
    45.9900	    37.5137	    23.0789	    20.3094	    22.3236	    30.2963	    50.0183	    31.3873	    29.2053	    46.4935	
    44.3115	    38.1012	    22.0718	    25.1770	    22.5754	    32.9819	    50.0183	    33.4854	    30.6320	    46.6614	
[Epoch Header]
[Trial Type]	21
[Accept]	1
[Correct]	0
[RT]	 0.000
[Resp]	0
[Epoch Data]
   -18.7149	   -20.3934	   -24.0021	    -8.0566	   -17.4561	   -14.0991	   -28.2822	   -14.4348	   -23.6664	   -13.0920	
   -14.3509	   -16.1972	   -22.6593	    -6.9656	   -16.0294	   -13.5956	   -27.4429	   -14.1830	   -23.3307	   -11.7493	
   -10.9100	   -13.0081	   -22.7432	    -6.2103	   -15.2740	   -13.5117	   -27.0233	   -14.6866	   -23.4146	   -11.1618	
    -8.3923	   -10.8261	   -24.0860	    -5.7068	   -15.2740	   -13.7634	   -27.1912	   -15.8615	   -23.7503	   -11.2457	
    -6.7139	    -9.5673	   -26.3519	    -5.2872	   -15.7776	   -14.0991	   -27.6947	   -17.6239	   -24.5056	   -12.0010	
    -5.8746	    -9.3155	   -29.2053	    -4.7836	   -16.8686	   -14.6027	   -28.5339	   -19.5541	   -25.4288	   -13.2599	
    -5.7907	    -9.7351	   -32.0587	    -4.1122	   -18.2114	   -14.9384	   -29.6249	   -21.5683	   -26.5198	   -14.9384	
    -6.2943	   -10.7422	   -34.4086	    -3.1891	   -19.8059	   -15.2740	   -30.7999	   -23.2468	   -27.6108	   -16.9525	
    -7.5531	   -12.4207	   -35.9192	    -2.1820	   -21.5683	   -15.6097	   -32.1426	   -24.5056	   -28.6179	   -19.3024	
    -9.6512	   -14.6866	   -36.3388	    -1.1749	   -23.4146	   -16.0294	   -33.5693	   -25.2609	   -29.5410	   -21.7361	
   -12.5885	   -17.4561	   -35.5835	    -0.4196	   -25.1770	   -16.5329	   -34.9960	   -25.6805	   -30.2963	   -24.3378	
   -16.1972	   -20.4773	   -33.9050	     0.1678	   -26.7715	   -17.2043	   -36.3388	   -25.8484	   -30.7999	   -26.6876	
   -20.0577	   -23.5825	   -31.5552	     0.4196	   -27.8625	   -17.9596	   -37.3459	   -25.7645	   -30.9677	   -28.7018	
   -23.8342	   -26.2680	   -28.9536	     0.4196	   -28.2822	   -18.7149	   -37.7655	   -25.4288	   -30.7999	   -30.0446	
   -26.7715	   -28.1982	   -26.1002	     0.1678	   -27.7786	   -19.3024	   -37.3459	   -24.8413	   -30.2124	   -30.5481	
   -28.4500	   -29.0375	   -23.1628	    -0.3357	   -26.3519	   -19.6381	   -36.0031	   -23.9182	   -29.1214	   -30.1285	
   -28.7857	   -28.7018	   -19.9738	    -1.0910	   -24.0860	   -19.7220	   -33.7372	   -22.7432	   -27.6947	   -28.7857	
   -27.6947	   -27.2751	   -16.8686	    -2.1820	   -21.3165	   -19.6381	   -30.8838	   -21.2326	   -25.9323	   -26.7715	
   -25.6805	   -25.2609	   -14.0152	    -3.7766	   -18.2114	   -19.3863	   -27.6108	   -19.6381	   -24.0860	   -24.3378	
   -22.9950	   -22.9111	   -11.5814	    -5.8746	   -15.3580	   -19.2184	   -24.4217	   -18.2114	   -22.2397	   -21.8201	
   -20.3934	   -20.7291	    -9.9030	    -8.5602	   -13.0081	   -19.2184	   -21.6522	   -17.1204	   -20.7291	   -19.6381	
   -18.2953	   -19.0506	    -9.2316	   -11.7493	   -11.4975	   -19.7220	   -19.5541	   -16.6168	   -19.6381	   -18.0435	
   -17.1204	   -18.3792	    -9.7351	   -15.5258	   -10.9100	   -20.7291	   -18.4631	   -16.9525	   -19.3024	   -17.2043	
   -17.3721	   -18.7149	   -11.4136	   -19.7220	   -11.5814	   -22.3236	   -18.6310	   -18.0435	   -19.7220	   -17.5400	
   -18.8828	   -20.1416	   -14.3509	   -24.0860	   -13.3438	   -24.5895	   -19.9738	   -19.9738	   -21.1487	   -18.8828	
   -21.7361	   -22.6593	   -18.2953	   -28.3661	   -16.2811	   -27.2751	   -22.5754	   -22.5754	   -23.4146	   -21.2326	
   -25.4288	   -25.9323	   -22.7432	   -32.3105	   -20.2255	   -30.2963	   -26.3519	   -25.5966	   -26.3519	   -24.2538	
   -29.6249	   -29.7089	   -27.3590	   -35.9192	   -24.9252	   -33.2336	   -30.9677	   -28.9536	   -29.7089	   -27.7786	
   -33.6533	   -33.4854	   -31.4713	   -38.8565	   -29.7928	   -36.0031	   -35.9192	   -32.3105	   -33.2336	   -31.3034	
   -37.0102	   -36.8423	   -34.7443	   -41.2064	   -34.5764	   -38.3530	   -40.8707	   -35.4996	   -36.5067	   -34.5764	
   -39.1083	   -39.2761	   -36.7584	   -42.7170	   -38.6047	   -40.0314	   -45.1508	   -38.1012	   -39.3600	   -37.0941	
   -39.4440	   -40.2832	   -37.5977	   -43.3044	   -41.4581	   -40.7867	   -48.3398	   -40.1154	   -41.3742	   -38.8565	
   -37.8494	   -39.6118	   -37.4298	   -42.9688	   -42.9688	   -40.6189	   -50.1022	   -41.2903	   -42.3813	   -39.6957	
   -34.2407	   -37.0102	   -36.5067	   -41.4581	   -43.0527	   -39.3600	   -50.3540	   -41.3742	   -42.4652	   -39.5279	
   -28.7018	   -32.7301	   -35.1639	   -39.0244	   -41.7938	   -37.0102	   -49.1791	   -40.4510	   -41.4581	   -38.3530	
   -21.8201	   -27.1072	   -33.4854	   -35.8353	   -39.5279	   -33.7372	   -46.7453	   -38.2690	   -39.5279	   -36.3388	
   -14.1830	   -20.5612	   -31.3873	   -32.2266	   -36.4227	   -29.7089	   -43.1366	   -35.1639	   -36.9263	   -33.8211	
    -6.5460	   -13.8474	   -28.8696	   -28.6179	   -32.7301	   -25.4288	   -38.8565	   -31.3873	   -33.8211	   -30.8838	
     0.3357	    -7.4692	   -25.8484	   -25.4288	   -28.8696	   -21.1487	   -34.2407	   -27.2751	   -30.7159	   -27.9465	
     5.7907	    -2.0981	   -22.4075	   -22.9111	   -25.2609	   -17.3721	   -29.6249	   -23.3307	   -27.8625	   -25.3448	
     9.4833	     1.8463	   -18.7988	   -21.1487	   -21.9879	   -14.2670	   -25.5127	   -19.8898	   -25.5127	   -23.2468	
    11.0779	     4.1962	   -15.4419	   -19.9738	   -19.4702	   -12.0850	   -22.0718	   -17.0364	   -23.9182	   -21.9040	
    10.9100	     4.9515	   -12.5046	   -19.0506	   -17.5400	   -10.6583	   -19.3863	   -14.8544	   -22.9111	   -21.1487	
     9.3155	     4.4479	   -10.1547	   -18.2114	   -16.1972	    -9.7351	   -17.4561	   -13.1760	   -22.4075	   -21.0648	
     6.7978	     3.1052	    -8.3923	   -17.0364	   -15.3580	    -9.2316	   -16.1133	   -11.8332	   -22.1558	   -21.4005	
     3.8605	     1.2589	    -7.3013	   -15.6937	   -14.6866	    -8.8959	   -15.2740	   -10.7422	   -22.1558	   -21.9879	
     1.0910	    -0.6714	    -6.8817	   -14.0991	   -14.1830	    -8.6441	   -14.9384	    -9.6512	   -22.0718	   -22.5754	
    -1.2589	    -2.4338	    -6.9656	   -12.3367	   -13.5956	    -8.4763	   -14.8544	    -8.6441	   -21.9879	   -22.9950	
    -2.9373	    -3.8605	    -7.4692	   -10.4065	   -13.0081	    -8.3923	   -15.1062	    -7.7209	   -21.9040	   -23.1628	
    -4.1962	    -5.0354	    -8.3923	    -8.4763	   -12.3367	    -8.3084	   -15.6937	    -7.0496	   -21.9040	   -22.9950	
    -5.2872	    -6.1264	    -9.6512	    -6.4621	   -11.8332	    -8.2245	   -16.7007	    -6.5460	   -21.8201	   -22.5754	
    -6.6299	    -7.1335	   -11.2457	    -4.1962	   -11.4975	    -8.1406	   -18.0435	    -6.2943	   -21.9040	   -21.9040	
    -8.1406	    -8.0566	   -13.0081	    -1.7624	   -11.4975	    -7.9727	   -19.8059	    -6.3782	   -21.9040	   -21.1487	
    -9.7351	    -9.0637	   -14.7705	     0.8392	   -11.7493	    -7.8049	   -21.6522	    -6.6299	   -21.9040	   -20.3094	
   -11.4136	    -9.9030	   -16.4490	     3.4409	   -12.1689	    -7.5531	   -23.1628	    -7.2174	   -21.7361	   -19.3863	
   -12.7563	   -10.5743	   -18.0435	     5.7907	   -12.6724	    -7.3853	   -24.3378	    -8.2245	   -21.5683	   -18.5471	
   -13.9313	   -11.3297	   -19.4702	     7.6370	   -13.1760	    -7.4692	   -24.8413	    -9.6512	   -21.4844	   -17.8757	
   -14.9384	   -12.0850	   -20.8130	     8.6441	   -13.7634	    -7.8049	   -24.7574	   -11.5814	   -21.4005	   -17.3721	
   -15.6937	   -13.0081	   -21.9879	     8.5602	   -14.2670	    -8.6441	   -24.0860	   -14.0152	   -21.5683	   -17.2882	
   -16.1972	   -14.0152	   -22.8271	     7.3013	   -14.8544	    -9.9869	   -23.1628	   -16.7847	   -21.9040	   -17.5400	
   -16.3651	   -14.9384	   -23.3307	     4.7836	   -15.4419	   -11.6653	   -21.9879	   -19.7220	   -22.5754	   -18.2114	
   -15.9454	   -15.6097	   -23.3307	     1.1749	   -15.9454	   -13.7634	   -20.7291	   -22.4915	   -23.4985	   -19.2184	
   -14.8544	   -15.9454	   -22.6593	    -3.4409	   -16.1972	   -15.9454	   -19.5541	   -24.9252	   -24.5056	   -20.3934	
   -13.0081	   -15.9454	   -21.4844	    -8.4763	   -16.2811	   -18.0435	   -18.4631	   -26.6876	   -25.5127	   -21.8201	
   -10.5743	   -15.5258	   -19.8898	   -13.5956	   -15.9454	   -19.8059	   -17.4561	   -27.5269	   -26.2680	   -23.1628	
    -7.8049	   -14.8544	   -18.2114	   -18.2953	   -15.2740	   -21.0648	   -16.5329	   -27.4429	   -26.4359	   -24.4217	
    -4.9515	   -14.0152	   -16.6168	   -22.1558	   -14.1830	   -21.5683	   -15.7776	   -26.4359	   -26.0162	   -25.2609	
    -2.3499	   -13.0920	   -15.1901	   -24.7574	   -12.6724	   -21.2326	   -15.0223	   -24.5895	   -24.7574	   -25.5966	
    -0.1678	   -12.0850	   -13.8474	   -25.9323	   -10.9940	   -20.1416	   -14.4348	   -21.8201	   -22.8271	   -25.2609	
     1.4267	   -10.7422	   -12.5046	   -25.5127	    -9.1476	   -18.2114	   -13.7634	   -18.4631	   -20.3094	   -24.2538	
     2.3499	    -9.1476	   -10.9100	   -23.4146	    -7.2174	   -15.4419	   -13.0920	   -14.6866	   -17.3721	   -22.6593	
     2.6855	    -6.9656	    -9.0637	   -19.8059	    -5.3711	   -12.1689	   -12.4207	   -10.5743	   -14.1830	   -20.4773	
     2.5177	    -4.2801	    -7.0496	   -14.9384	    -3.7766	    -8.3084	   -11.6653	    -6.3782	   -10.9100	   -17.9596	
     2.0981	    -1.3428	    -5.1193	    -9.1476	    -2.6016	    -4.1962	   -10.9940	    -2.3499	    -7.7209	   -15.1062	
     1.5106	     1.4267	    -3.4409	    -2.8534	    -2.0142	    -0.1678	   -10.4904	     1.5106	    -4.6997	   -12.1689	
     0.8392	     3.6926	    -2.4338	     3.4409	    -2.1820	     3.5248	   -10.4065	     4.8676	    -2.0981	    -9.3155	
     0.0000	     5.2032	    -2.2659	     9.1476	    -3.0212	     6.4621	   -10.7422	     7.3853	    -0.0839	    -6.7978	
    -1.0910	     5.7068	    -2.7695	    13.8474	    -4.5319	     8.3923	   -11.4136	     8.9798	     1.1749	    -4.9515	
    -2.5177	     5.2872	    -3.9444	    17.2043	    -6.3782	     9.1476	   -12.3367	     9.3155	     1.4267	    -3.9444	
    -4.3640	     3.9444	    -5.3711	    19.0506	    -8.3084	     8.6441	   -13.4277	     8.4763	     0.6714	    -3.7766	
    -6.5460	     2.0142	    -6.7978	    19.4702	   -10.1547	     7.1335	   -14.5187	     6.6299	    -0.9232	    -4.4479	
    -9.0637	    -0.5875	    -8.0566	    18.5471	   -12.0010	     4.6997	   -15.6937	     3.8605	    -3.1891	    -5.9586	
   -11.5814	    -3.4409	    -9.0637	    16.4490	   -13.6795	     1.8463	   -16.9525	     0.5035	    -6.0425	    -7.9727	
   -13.9313	    -6.2943	    -9.7351	    13.5117	   -15.1901	    -1.2589	   -18.2114	    -3.1052	    -9.2316	   -10.4065	
   -15.6937	    -8.9798	   -10.2386	     9.9869	   -16.5329	    -4.1122	   -19.3863	    -6.7139	   -12.5885	   -12.9242	
   -16.7847	   -11.0779	   -10.5743	     6.4621	   -17.5400	    -6.4621	   -20.2255	    -9.9869	   -15.8615	   -15.4419	
   -16.9525	   -12.4207	   -10.9940	     3.1891	   -18.2953	    -8.2245	   -20.7291	   -12.5885	   -18.8828	   -17.6239	
   -16.1133	   -12.8403	   -11.5814	     0.4196	   -18.6310	    -9.1476	   -20.8969	   -14.3509	   -21.5683	   -19.4702	
   -14.3509	   -12.4207	   -12.4207	    -1.6785	   -18.7149	    -9.2316	   -20.7291	   -15.1062	   -23.7503	   -20.7291	
   -11.8332	   -11.1618	   -13.4277	    -3.1052	   -18.4631	    -8.6441	   -20.3094	   -14.7705	   -25.2609	   -21.4844	
    -8.7280	    -9.3155	   -14.3509	    -4.0283	   -17.9596	    -7.3853	   -19.5541	   -13.4277	   -25.9323	   -21.7361	
    -5.3711	    -7.1335	   -15.0223	    -4.5319	   -17.1204	    -5.7907	   -18.4631	   -11.3297	   -25.8484	   -21.4844	
    -1.9302	    -4.8676	   -15.1062	    -4.6997	   -15.9454	    -3.9444	   -17.0364	    -8.5602	   -24.7574	   -20.8130	
     1.0910	    -2.6016	   -14.6027	    -4.7836	   -14.4348	    -2.0142	   -15.3580	    -5.5389	   -22.9111	   -19.8898	
     3.4409	    -0.5875	   -13.6795	    -4.9515	   -12.6724	    -0.2518	   -13.5117	    -2.5177	   -20.3934	   -18.6310	
     4.9515	     0.8392	   -12.5885	    -5.1193	   -10.9940	     1.2589	   -11.7493	     0.3357	   -17.6239	   -17.2882	
     5.2872	     1.5106	   -11.8332	    -5.4550	    -9.4833	     2.2659	   -10.2386	     2.5177	   -14.8544	   -15.8615	
     4.4479	     1.4267	   -11.6653	    -5.9586	    -8.3923	     2.7695	    -9.1476	     3.9444	   -12.4207	   -14.5187	
     2.6016	     0.4196	   -12.2528	    -6.6299	    -7.9727	     2.7695	    -8.6441	     4.3640	   -10.6583	   -13.3438	
    -0.1678	    -1.5106	   -13.6795	    -7.3013	    -8.2245	     2.1820	    -8.8959	     3.6087	    -9.6512	   -12.4207	
    -3.7766	    -4.1962	   -15.8615	    -8.0566	    -9.3155	     1.0910	    -9.8190	     1.9302	    -9.6512	   -11.8332	
    -7.9727	    -7.4692	   -18.6310	    -8.7280	   -11.1618	    -0.4196	   -11.4136	    -0.6714	   -10.4065	   -11.6653	
   -12.2528	   -10.9940	   -21.4844	    -9.1476	   -13.4277	    -2.1820	   -13.4277	    -3.6926	   -11.8332	   -11.9171	
   -16.1972	   -14.3509	   -24.1699	    -9.1476	   -15.9454	    -4.1122	   -15.5258	    -6.7978	   -13.5956	   -12.5046	
   -19.0506	   -17.0364	   -26.2680	    -8.5602	   -18.3792	    -5.8746	   -17.3721	    -9.5673	   -15.2740	   -13.2599	
   -20.7291	   -18.7988	   -27.6108	    -7.5531	   -20.3094	    -7.3853	   -18.7988	   -11.7493	   -16.6168	   -14.0991	
   -21.0648	   -19.5541	   -28.1982	    -6.3782	   -21.7361	    -8.5602	   -19.6381	   -13.3438	   -17.5400	   -14.8544	
   -20.3094	   -19.4702	   -27.9465	    -5.2872	   -22.7432	    -9.5673	   -19.9738	   -14.3509	   -17.8757	   -15.4419	
   -18.9667	   -18.7988	   -27.2751	    -4.6997	   -23.3307	   -10.4065	   -19.8898	   -14.9384	   -17.7078	   -15.6937	
   -17.3721	   -17.8757	   -26.2680	    -4.6997	   -23.6664	   -11.3297	   -19.4702	   -15.4419	   -17.3721	   -15.7776	
   -15.7776	   -16.7007	   -24.9252	    -5.2872	   -23.8342	   -12.2528	   -18.7988	   -15.6937	   -16.7847	   -15.4419	
   -14.2670	   -15.5258	   -23.4146	    -6.2943	   -23.7503	   -13.1760	   -17.7917	   -15.8615	   -16.0294	   -14.8544	
   -12.8403	   -14.2670	   -21.6522	    -7.3013	   -23.4146	   -13.9313	   -16.6168	   -15.6937	   -15.1062	   -13.9313	
   -11.5814	   -13.1760	   -19.8059	    -8.0566	   -22.6593	   -14.3509	   -15.2740	   -15.1901	   -14.1830	   -12.7563	
   -10.5743	   -12.0850	   -18.1274	    -8.6441	   -21.5683	   -14.3509	   -13.7634	   -14.3509	   -13.1760	   -11.4136	
    -9.7351	   -11.1618	   -16.6168	    -8.8120	   -20.1416	   -14.1830	   -12.3367	   -13.2599	   -12.2528	   -10.0708	
    -8.9798	   -10.3226	   -15.3580	    -8.7280	   -18.4631	   -13.6795	   -10.9940	   -12.0850	   -11.4975	    -8.8120	
    -8.0566	    -9.3994	   -14.2670	    -8.3923	   -16.7847	   -12.9242	    -9.9030	   -10.9100	   -11.0779	    -7.8049	
    -6.9656	    -8.3084	   -13.1760	    -7.7209	   -15.0223	   -12.0010	    -9.1476	    -9.6512	   -10.8261	    -7.0496	
    -5.7907	    -7.0496	   -12.0850	    -6.7139	   -13.4277	   -10.8261	    -8.5602	    -8.6441	   -10.9940	    -6.7978	
    -4.6158	    -5.7068	   -11.1618	    -5.6229	   -12.0850	    -9.5673	    -8.3084	    -7.8888	   -11.4975	    -7.0496	
    -3.6926	    -4.6158	   -10.6583	    -4.6997	   -11.1618	    -8.3923	    -8.5602	    -7.6370	   -12.3367	    -7.8888	
    -3.1891	    -3.9444	   -10.4904	    -3.8605	   -10.8261	    -7.4692	    -9.2316	    -7.8888	   -13.5956	    -9.3994	
    -3.0212	    -3.8605	   -10.8261	    -3.2730	   -10.9940	    -6.7978	   -10.4065	    -8.4763	   -15.0223	   -11.4136	
    -3.0212	    -4.1122	   -11.4136	    -2.7695	   -11.5814	    -6.3782	   -11.9171	    -9.3155	   -16.6168	   -13.7634	
    -3.0212	    -4.5319	   -12.0010	    -2.0981	   -12.3367	    -6.0425	   -13.5956	    -9.9869	   -18.1274	   -16.1972	
    -3.0212	    -5.0354	   -12.5885	    -1.0910	   -13.0920	    -5.6229	   -15.2740	   -10.3226	   -19.3863	   -18.4631	
    -2.9373	    -5.3711	   -13.0081	     0.2518	   -13.6795	    -5.0354	   -16.7847	   -10.1547	   -20.4773	   -20.2255	
    -3.0212	    -5.6229	   -13.5117	     1.8463	   -14.0991	    -4.2801	   -18.1274	    -9.4833	   -21.2326	   -21.4844	
    -3.1891	    -5.7068	   -14.2670	     3.5248	   -14.3509	    -3.4409	   -19.1345	    -8.4763	   -21.6522	   -22.0718	
    -3.5248	    -5.5389	   -15.3580	     5.0354	   -14.3509	    -2.7695	   -19.9738	    -7.3013	   -21.8201	   -22.0718	
    -4.0283	    -5.1193	   -16.8686	     6.0425	   -14.1830	    -2.2659	   -20.4773	    -6.2103	   -21.7361	   -21.5683	
    -4.6158	    -4.5319	   -18.7988	     6.5460	   -13.9313	    -2.0142	   -20.8130	    -5.1193	   -21.4844	   -20.6451	
    -5.1193	    -3.7766	   -20.9808	     6.6299	   -13.5956	    -1.9302	   -20.7291	    -4.2801	   -21.0648	   -19.3024	
    -5.4550	    -3.1052	   -23.0789	     6.3782	   -13.1760	    -2.0142	   -20.3934	    -3.5248	   -20.4773	   -17.8757	
    -5.6229	    -2.4338	   -24.9252	     5.9586	   -12.4207	    -2.0142	   -19.5541	    -2.9373	   -19.6381	   -16.2811	
    -5.5389	    -1.7624	   -26.1002	     5.6229	   -11.4975	    -2.0142	   -18.2953	    -2.4338	   -18.7149	   -14.8544	
    -5.0354	    -1.0910	   -26.5198	     5.2872	   -10.3226	    -2.0142	   -16.6168	    -2.2659	   -17.7078	   -13.5956	
    -4.2801	    -0.3357	   -26.4359	     4.6158	    -9.1476	    -2.0981	   -14.6866	    -2.2659	   -16.8686	   -12.9242	
    -3.2730	     0.4196	   -26.0162	     3.3569	    -8.0566	    -2.4338	   -12.9242	    -2.6855	   -16.3651	   -12.8403	
    -2.1820	     1.0910	   -25.7645	     1.2589	    -7.3853	    -3.2730	   -11.5814	    -3.6087	   -16.4490	   -13.5117	
    -1.1749	     1.4267	   -25.8484	    -1.8463	    -7.3853	    -4.6997	   -10.8261	    -4.9515	   -17.2882	   -14.9384	
    -0.4196	     1.5106	   -26.3519	    -5.6229	    -7.8888	    -6.5460	   -10.9100	    -6.6299	   -18.7149	   -16.8686	
     0.2518	     1.2589	   -27.1072	    -9.5673	    -8.9798	    -8.6441	   -11.6653	    -8.4763	   -20.5612	   -19.1345	
     0.8392	     0.9232	   -27.6947	   -13.2599	   -10.1547	   -10.6583	   -12.8403	   -10.2386	   -22.4915	   -21.2326	
     1.4267	     0.7553	   -27.6947	   -16.0294	   -11.1618	   -12.2528	   -14.0991	   -11.6653	   -24.0860	   -22.7432	
     2.0981	     0.7553	   -26.7715	   -17.8757	   -11.6653	   -13.4277	   -15.1901	   -12.4207	   -24.9252	   -23.6664	
     2.6016	     0.9232	   -24.5056	   -18.7149	   -11.5814	   -14.0152	   -15.8615	   -12.6724	   -24.8413	   -23.7503	
     2.8534	     1.2589	   -21.0648	   -18.7149	   -10.8261	   -14.2670	   -16.1972	   -12.4207	   -24.0860	   -23.3307	
     2.4338	     1.4267	   -16.8686	   -18.1274	    -9.6512	   -14.2670	   -16.2811	   -11.9171	   -22.6593	   -22.4075	
     1.2589	     1.4267	   -12.4207	   -17.2882	    -8.3084	   -14.2670	   -16.2811	   -11.4136	   -21.0648	   -21.3165	
    -0.7553	     0.9232	    -8.3923	   -16.3651	    -6.9656	   -14.3509	   -16.1972	   -11.1618	   -19.5541	   -20.0577	
    -3.5248	     0.0839	    -5.1193	   -15.3580	    -5.7907	   -14.6866	   -16.1133	   -11.2457	   -18.2114	   -18.7988	
    -6.7978	    -1.1749	    -2.8534	   -14.3509	    -4.9515	   -15.2740	   -16.0294	   -11.6653	   -17.2882	   -17.4561	
   -10.1547	    -2.6016	    -1.6785	   -13.3438	    -4.3640	   -15.9454	   -16.0294	   -12.5046	   -16.7007	   -16.1972	
   -13.2599	    -4.0283	    -1.3428	   -12.1689	    -4.1122	   -16.6168	   -15.9454	   -13.4277	   -16.2811	   -14.8544	
   -15.7776	    -5.2872	    -1.5945	   -10.9100	    -4.1962	   -17.2882	   -15.8615	   -14.3509	   -16.0294	   -13.5956	
   -17.5400	    -6.2103	    -2.3499	    -9.3994	    -4.4479	   -17.6239	   -15.6097	   -15.1062	   -15.7776	   -12.4207	
   -18.2953	    -6.7139	    -3.1891	    -7.6370	    -4.8676	   -17.6239	   -15.3580	   -15.6097	   -15.5258	   -11.4975	
   -17.7917	    -6.7139	    -3.8605	    -5.4550	    -5.2872	   -17.0364	   -14.8544	   -15.6937	   -15.0223	   -10.6583	
   -15.9454	    -5.9586	    -4.2801	    -2.8534	    -5.5389	   -15.8615	   -14.0991	   -15.2740	   -14.3509	    -9.9869	
   -12.8403	    -4.5319	    -4.3640	     0.1678	    -5.5389	   -14.1830	   -13.0920	   -14.3509	   -13.4277	    -9.2316	
    -8.5602	    -2.5177	    -4.0283	     3.3569	    -5.3711	   -12.0010	   -12.0010	   -13.0081	   -12.4207	    -8.4763	
    -3.4409	     0.0000	    -3.3569	     6.6299	    -4.8676	    -9.6512	   -10.6583	   -11.4136	   -11.3297	    -7.7209	
     2.1820	     2.9373	    -2.6016	     9.4833	    -4.2801	    -7.2174	    -9.3155	    -9.7351	   -10.4065	    -7.1335	
     7.8888	     5.7907	    -1.8463	    11.8332	    -3.5248	    -5.2032	    -7.9727	    -8.1406	    -9.7351	    -6.7139	
    13.1760	     8.3923	    -1.1749	    13.3438	    -2.8534	    -3.6926	    -6.8817	    -6.9656	    -9.3994	    -6.7139	
    17.6239	    10.4904	    -0.9232	    13.7634	    -2.4338	    -2.9373	    -6.1264	    -6.3782	    -9.6512	    -6.9656	
    20.6451	    11.7493	    -1.2589	    13.0920	    -2.2659	    -3.1052	    -5.7907	    -6.4621	   -10.3226	    -7.6370	
    22.0718	    12.0850	    -2.2659	    11.3297	    -2.6855	    -4.1122	    -5.8746	    -7.3013	   -11.4136	    -8.4763	
    21.4005	    11.2457	    -3.8605	     8.7280	    -3.4409	    -5.7068	    -6.3782	    -8.7280	   -12.6724	    -9.3994	
    18.5471	     9.3994	    -5.9586	     5.4550	    -4.5319	    -7.7209	    -7.1335	   -10.4904	   -13.9313	   -10.1547	
    13.6795	     6.3782	    -8.0566	     1.9302	    -5.7907	    -9.6512	    -7.9727	   -12.2528	   -14.8544	   -10.4904	
     7.0496	     2.4338	    -9.9030	    -1.6785	    -6.8817	   -11.3297	    -8.8120	   -13.6795	   -15.2740	   -10.4065	
    -0.9232	    -2.3499	   -11.0779	    -5.2032	    -7.8049	   -12.5046	    -9.3994	   -14.7705	   -15.1062	    -9.8190	
    -9.7351	    -7.7209	   -11.6653	    -8.5602	    -8.5602	   -13.2599	    -9.8190	   -15.3580	   -14.4348	    -8.8120	
   -18.8828	   -13.5117	   -11.9171	   -11.9171	    -9.1476	   -13.7634	   -10.0708	   -15.5258	   -13.5117	    -7.6370	
   -27.8625	   -19.3863	   -12.1689	   -15.3580	    -9.9030	   -14.1830	   -10.3226	   -15.3580	   -12.3367	    -6.5460	
   -36.0031	   -24.9252	   -13.0920	   -18.6310	   -10.9100	   -14.6027	   -10.8261	   -14.9384	   -11.3297	    -5.7907	
   -42.8009	   -29.5410	   -14.6027	   -21.6522	   -12.1689	   -15.1062	   -11.4136	   -14.2670	   -10.4904	    -5.2872	
   -47.5845	   -32.9819	   -16.7847	   -24.1699	   -13.5117	   -15.6097	   -12.0850	   -13.4277	    -9.8190	    -5.2032	
   -50.2701	   -34.9960	   -19.4702	   -25.8484	   -14.8544	   -16.0294	   -12.7563	   -12.4207	    -9.5673	    -5.5389	
   -50.7736	   -35.6674	   -22.3236	   -26.5198	   -16.1133	   -16.2811	   -13.5117	   -11.1618	    -9.5673	    -6.2103	
   -49.6826	   -35.1639	   -25.0092	   -26.2680	   -17.1204	   -16.2811	   -14.2670	    -9.8190	    -9.9030	    -7.1335	
   -47.2488	   -33.9050	   -27.4429	   -25.0092	   -17.7917	   -16.0294	   -15.1062	    -8.4763	   -10.6583	    -8.3923	
   -44.0598	   -32.2266	   -29.2053	   -23.0789	   -18.2114	   -15.6097	   -16.1133	    -7.1335	   -11.6653	    -9.9869	
   -40.4510	   -30.2963	   -30.2963	   -20.4773	   -18.3792	   -15.0223	   -17.2043	    -5.9586	   -13.1760	   -11.8332	
   -36.5906	   -28.1982	   -30.7159	   -17.4561	   -18.2114	   -14.4348	   -18.2953	    -4.9515	   -14.9384	   -13.9313	
   -32.7301	   -26.2680	   -30.3802	   -14.2670	   -17.8757	   -13.6795	   -19.2184	    -4.1962	   -16.8686	   -16.1133	
   -28.8696	   -24.2538	   -29.3732	   -10.9940	   -17.2043	   -12.8403	   -19.8059	    -3.6926	   -18.7988	   -18.1274	
   -25.0092	   -22.3236	   -27.7786	    -7.7209	   -16.2811	   -11.9171	   -19.8898	    -3.2730	   -20.5612	   -19.9738	
   -21.2326	   -20.3094	   -25.7645	    -4.6158	   -14.9384	   -10.9940	   -19.3863	    -3.1891	   -21.9879	   -21.4844	
   -17.6239	   -18.4631	   -23.5825	    -1.7624	   -13.3438	   -10.0708	   -18.3792	    -3.1891	   -22.8271	   -22.4915	
   -14.1830	   -16.7007	   -21.2326	     0.7553	   -11.7493	    -9.1476	   -16.8686	    -3.3569	   -22.9950	   -22.9111	
   -10.9940	   -15.1062	   -18.9667	     2.8534	   -10.1547	    -8.2245	   -15.0223	    -3.6087	   -22.4915	   -22.6593	
    -7.8888	   -13.5956	   -16.7847	     4.5319	    -8.7280	    -7.3013	   -13.0081	    -3.9444	   -21.4005	   -21.7361	
    -4.9515	   -12.2528	   -14.5187	     5.8746	    -7.6370	    -6.3782	   -10.9100	    -4.1962	   -19.7220	   -20.1416	
    -2.2659	   -11.0779	   -12.3367	     6.7139	    -6.9656	    -5.4550	    -8.9798	    -4.4479	   -17.6239	   -17.9596	
     0.1678	    -9.9030	   -10.1547	     7.0496	    -6.7139	    -4.6158	    -7.2174	    -4.6997	   -15.2740	   -15.5258	
     2.0981	    -8.7280	    -8.1406	     6.8817	    -6.9656	    -3.8605	    -5.7068	    -4.8676	   -12.8403	   -13.0920	
     3.6087	    -7.5531	    -6.2943	     6.1264	    -7.6370	    -3.2730	    -4.6997	    -5.0354	   -10.4065	   -10.9100	
     4.4479	    -6.1264	    -4.6997	     5.0354	    -8.4763	    -2.9373	    -4.0283	    -5.1193	    -8.3084	    -9.0637	
     4.6997	    -4.6158	    -3.5248	     3.5248	    -9.3155	    -2.7695	    -3.8605	    -5.2032	    -6.4621	    -7.6370	
     4.2801	    -3.0212	    -2.8534	     1.9302	   -10.0708	    -2.8534	    -4.1122	    -5.2032	    -5.1193	    -6.6299	
     3.1052	    -1.7624	    -2.6855	     0.2518	   -10.4904	    -3.1052	    -4.9515	    -5.2032	    -4.1962	    -6.1264	
     1.1749	    -0.9232	    -3.1052	    -1.1749	   -10.5743	    -3.6087	    -6.2103	    -5.3711	    -3.8605	    -5.8746	
    -1.0910	    -0.7553	    -3.8605	    -2.3499	   -10.4904	    -4.3640	    -7.9727	    -5.7907	    -3.9444	    -5.9586	
    -3.6087	    -1.0910	    -4.7836	    -3.0212	   -10.0708	    -5.2872	    -9.9869	    -6.2943	    -4.3640	    -6.2103	
    -5.7068	    -1.8463	    -5.7068	    -3.3569	    -9.3994	    -6.2103	   -11.9171	    -6.8817	    -5.0354	    -6.5460	
    -7.3013	    -2.5177	    -6.2943	    -3.2730	    -8.5602	    -7.2174	   -13.5956	    -7.6370	    -5.8746	    -6.9656	
    -7.9727	    -2.9373	    -6.6299	    -2.7695	    -7.4692	    -8.1406	   -14.7705	    -8.2245	    -6.7978	    -7.3853	
    -7.7209	    -2.8534	    -6.7139	    -2.0981	    -6.1264	    -8.8120	   -15.3580	    -8.8120	    -7.7209	    -7.8049	
    -6.6299	    -2.1820	    -6.5460	    -1.2589	    -4.5319	    -9.2316	   -15.1901	    -8.9798	    -8.3923	    -7.9727	
    -4.8676	    -1.0071	    -6.2943	    -0.2518	    -2.6855	    -9.2316	   -14.4348	    -8.8959	    -8.8959	    -7.8888	
    -2.5177	     0.5035	    -5.9586	     0.7553	    -0.8392	    -8.8959	   -13.0920	    -8.3923	    -9.1476	    -7.4692	
     0.0000	     2.2659	    -5.6229	     1.5945	     1.0910	    -8.3084	   -11.4136	    -7.4692	    -9.0637	    -6.7978	
     2.5177	     3.9444	    -5.2872	     2.2659	     2.7695	    -7.5531	    -9.5673	    -6.3782	    -8.8120	    -5.8746	
     4.6997	     5.3711	    -4.8676	     2.6016	     4.1962	    -6.9656	    -7.8888	    -5.2872	    -8.3923	    -5.0354	
     6.2943	     6.1264	    -4.4479	     2.5177	     5.0354	    -6.4621	    -6.3782	    -4.1962	    -8.0566	    -4.2801	
     7.1335	     6.2103	    -4.0283	     2.0142	     5.2032	    -6.2103	    -5.3711	    -3.5248	    -7.9727	    -3.9444	
     7.0496	     5.4550	    -3.9444	     1.1749	     4.8676	    -6.2103	    -4.8676	    -3.1891	    -8.0566	    -4.0283	
     6.1264	     3.8605	    -4.2801	     0.0839	     3.7766	    -6.4621	    -4.7836	    -3.1891	    -8.5602	    -4.6158	
     4.6158	     1.6785	    -5.2032	    -1.1749	     2.1820	    -6.8817	    -5.2032	    -3.5248	    -9.2316	    -5.6229	
     2.7695	    -0.7553	    -6.6299	    -2.2659	     0.0839	    -7.3853	    -5.9586	    -3.8605	   -10.1547	    -6.8817	
     0.8392	    -3.1052	    -8.3084	    -2.9373	    -2.1820	    -7.7209	    -6.9656	    -4.1122	   -11.0779	    -8.3084	
    -0.8392	    -4.8676	    -9.8190	    -3.1891	    -4.4479	    -7.8888	    -7.9727	    -4.1122	   -12.0010	    -9.8190	
    -1.8463	    -5.7068	   -10.9100	    -2.7695	    -6.4621	    -7.7209	    -8.9798	    -3.8605	   -12.8403	   -11.4136	
    -2.0981	    -5.3711	   -11.1618	    -1.6785	    -8.0566	    -7.3853	    -9.7351	    -3.5248	   -13.5117	   -13.0920	
    -1.3428	    -3.8605	   -10.4904	     0.0839	    -8.9798	    -6.8817	   -10.1547	    -3.1052	   -14.0152	   -14.7705	
     0.4196	    -1.2589	    -8.9798	     2.4338	    -9.1476	    -6.2103	   -10.1547	    -2.9373	   -14.1830	   -16.4490	
     3.0212	     2.1820	    -6.7139	     5.1193	    -8.3923	    -5.3711	    -9.8190	    -3.0212	   -14.0991	   -17.9596	
     6.2943	     6.0425	    -3.8605	     7.8888	    -6.6299	    -4.5319	    -8.9798	    -3.2730	   -13.7634	   -19.3024	
     9.9869	    10.0708	    -0.6714	    10.4904	    -4.1122	    -3.5248	    -7.7209	    -3.7766	   -13.0920	   -20.2255	
    13.7634	    13.9313	     2.8534	    12.8403	    -0.8392	    -2.5177	    -6.1264	    -4.2801	   -12.3367	   -20.6451	
    17.2882	    17.4561	     6.2943	    14.6027	     2.9373	    -1.5106	    -4.1962	    -4.6997	   -11.5814	   -20.6451	
    20.3934	    20.3934	     9.3994	    15.6937	     6.7139	    -0.6714	    -2.1820	    -5.1193	   -10.9940	   -20.2255	
    22.7432	    22.5754	    12.0850	    15.8615	    10.3226	    -0.0839	    -0.3357	    -5.6229	   -10.6583	   -19.4702	
    24.2538	    24.0860	    14.0991	    15.2740	    13.3438	     0.1678	     1.4267	    -6.1264	   -10.6583	   -18.4631	
    24.9252	    24.8413	    15.4419	    13.8474	    15.6937	     0.1678	     2.8534	    -6.6299	   -10.9940	   -17.3721	
    24.7574	    25.0931	    16.0294	    12.0010	    17.1204	     0.0839	     3.9444	    -7.2174	   -11.3297	   -16.1972	
    24.0021	    24.7574	    15.9454	    10.0708	    17.7078	     0.1678	     4.6158	    -7.5531	   -11.4975	   -14.7705	
    22.6593	    24.0860	    15.0223	     8.4763	    17.5400	     0.4196	     4.8676	    -7.5531	   -11.2457	   -13.1760	
    20.8969	    23.0789	    13.5956	     7.5531	    16.7007	     1.0071	     4.6997	    -7.1335	   -10.6583	   -11.4136	
    18.7988	    21.7361	    11.7493	     7.2174	    15.3580	     1.5945	     4.1962	    -6.2943	    -9.7351	    -9.5673	
    16.4490	    20.0577	     9.6512	     7.2174	    13.8474	     2.1820	     3.3569	    -5.3711	    -8.7280	    -7.8049	
    13.8474	    17.8757	     7.5531	     6.9656	    12.1689	     2.2659	     2.3499	    -4.4479	    -7.7209	    -6.2103	
    10.7422	    15.1901	     5.4550	     6.0425	    10.5743	     1.7624	     1.1749	    -3.6926	    -7.0496	    -5.1193	
     7.1335	    12.0010	     3.3569	     4.2801	     8.8959	     0.4196	    -0.2518	    -3.3569	    -6.7978	    -4.4479	
     3.1052	     8.4763	     1.2589	     1.5106	     7.2174	    -1.6785	    -1.5945	    -3.4409	    -6.9656	    -4.2801	
    -0.9232	     4.8676	    -0.7553	    -1.6785	     5.7068	    -4.1122	    -2.9373	    -3.6926	    -7.4692	    -4.5319	
    -4.5319	     1.5945	    -2.5177	    -4.8676	     4.4479	    -6.7139	    -3.9444	    -4.1962	    -8.0566	    -4.9515	
    -7.2174	    -0.8392	    -3.9444	    -7.3013	     3.6926	    -8.9798	    -4.5319	    -4.5319	    -8.6441	    -5.4550	
    -8.6441	    -2.2659	    -4.6997	    -8.6441	     3.5248	   -10.5743	    -4.4479	    -4.6997	    -9.0637	    -5.8746	
    -8.7280	    -2.5177	    -4.9515	    -8.7280	     3.8605	   -11.4136	    -3.6926	    -4.5319	    -9.1476	    -5.9586	
    -7.5531	    -1.5945	    -4.6158	    -7.7209	     4.7836	   -11.4975	    -2.2659	    -4.1122	    -8.9798	    -5.7907	
    -5.2872	     0.3357	    -3.7766	    -6.0425	     6.1264	   -11.0779	    -0.4196	    -3.5248	    -8.5602	    -5.2872	
    -2.1820	     3.1052	    -2.5177	    -4.0283	     7.6370	   -10.2386	     1.6785	    -2.8534	    -7.9727	    -4.6158	
     1.2589	     6.2943	    -1.0071	    -2.0981	     9.3994	    -9.2316	     3.8605	    -2.1820	    -7.2174	    -3.8605	
     4.6158	     9.5673	     0.4196	    -0.4196	    10.9940	    -7.9727	     5.7907	    -1.6785	    -6.2943	    -3.0212	
     7.4692	    12.4207	     1.6785	     0.9232	    12.3367	    -6.7978	     7.3853	    -1.2589	    -5.3711	    -2.2659	
     9.3994	    14.6866	     2.5177	     1.9302	    13.4277	    -5.6229	     8.3084	    -0.9232	    -4.3640	    -1.6785	
    10.4065	    16.0294	     2.9373	     2.6855	    14.0152	    -4.5319	     8.5602	    -0.6714	    -3.2730	    -1.1749	
    10.5743	    16.6168	     3.2730	     3.2730	    14.1830	    -3.4409	     8.1406	    -0.3357	    -2.2659	    -0.7553	
     9.9869	    16.3651	     3.6087	     3.7766	    13.8474	    -2.3499	     7.1335	     0.0839	    -1.1749	    -0.4196	
     8.8120	    15.6097	     4.1122	     4.2801	    13.0920	    -1.3428	     5.4550	     0.6714	    -0.3357	    -0.1678	
     7.2174	    14.3509	     4.8676	     4.6158	    11.9171	    -0.3357	     3.2730	     1.2589	     0.2518	    -0.0839	
     5.4550	    12.8403	     5.8746	     4.7836	    10.3226	     0.4196	     0.8392	     1.9302	     0.4196	    -0.0839	
     3.6926	    11.4136	     7.3013	     4.6997	     8.5602	     1.1749	    -1.7624	     2.6016	     0.2518	    -0.0839	
     2.2659	    10.2386	     8.8120	     4.3640	     6.9656	     1.8463	    -4.1962	     3.3569	    -0.1678	    -0.0839	
     1.5106	     9.4833	    10.4904	     3.8605	     5.6229	     2.5177	    -6.1264	     4.0283	    -0.7553	     0.0839	
     1.5945	     9.1476	    11.8332	     2.9373	     4.6997	     3.1052	    -7.6370	     4.6997	    -1.4267	     0.4196	
     2.4338	     9.2316	    12.6724	     1.6785	     4.1962	     3.6087	    -8.5602	     5.3711	    -2.0142	     0.8392	
     4.1962	     9.5673	    12.9242	     0.0839	     4.0283	     3.9444	    -8.9798	     5.7907	    -2.5177	     1.3428	
     6.7139	    10.2386	    12.4207	    -1.7624	     4.2801	     4.1122	    -8.8959	     6.0425	    -2.7695	     1.9302	
     9.8190	    10.9940	    11.4975	    -3.6087	     4.8676	     4.1962	    -8.3084	     6.2103	    -2.6855	     2.6016	
    13.1760	    11.7493	    10.2386	    -5.3711	     5.6229	     4.1962	    -7.3853	     6.2103	    -2.0981	     3.2730	
    16.2811	    12.2528	     8.6441	    -6.7978	     6.2943	     4.1122	    -6.2103	     6.0425	    -1.0071	     3.8605	
    18.3792	    12.1689	     6.9656	    -7.9727	     6.8817	     3.6926	    -5.2032	     5.5389	     0.2518	     4.3640	
    19.1345	    11.3297	     5.2032	    -8.8959	     7.0496	     3.0212	    -4.5319	     4.6997	     1.5106	     4.6158	
    18.1274	     9.5673	     3.2730	    -9.4833	     6.5460	     1.9302	    -4.4479	     3.4409	     2.4338	     4.4479	
    15.3580	     7.1335	     1.2589	    -9.9030	     5.2872	     0.3357	    -5.2872	     1.6785	     2.6855	     3.6926	
    10.8261	     4.1122	    -1.0071	   -10.1547	     3.2730	    -1.6785	    -6.9656	    -0.3357	     2.2659	     2.4338	
     5.0354	     0.7553	    -3.5248	   -10.0708	     0.6714	    -3.9444	    -9.3155	    -2.5177	     1.1749	     0.7553	
    -1.8463	    -2.8534	    -6.4621	    -9.8190	    -2.4338	    -6.2103	   -12.2528	    -4.3640	    -0.5035	    -1.2589	
    -9.0637	    -6.4621	    -9.6512	    -9.1476	    -5.7907	    -8.3084	   -15.3580	    -5.7907	    -2.5177	    -3.3569	
   -16.0294	   -10.0708	   -13.0920	    -8.1406	    -8.9798	    -9.9869	   -18.4631	    -6.5460	    -4.7836	    -5.2872	
   -22.1558	   -13.3438	   -16.3651	    -6.7139	   -11.7493	   -10.9940	   -21.1487	    -6.6299	    -6.9656	    -7.0496	
   -26.8555	   -16.1133	   -19.1345	    -4.7836	   -13.9313	   -11.4136	   -23.2468	    -5.8746	    -8.9798	    -8.3923	
   -29.8767	   -18.0435	   -21.0648	    -2.5177	   -15.1062	   -10.9940	   -24.4217	    -4.5319	   -10.6583	    -9.2316	
   -31.2195	   -18.9667	   -21.8201	     0.2518	   -15.3580	    -9.8190	   -24.5895	    -2.6016	   -11.9171	    -9.4833	
   -30.8838	   -18.9667	   -21.6522	     3.4409	   -14.6866	    -7.8049	   -23.8342	    -0.1678	   -12.5046	    -8.9798	
   -29.1214	   -17.8757	   -20.6451	     6.8817	   -13.1760	    -5.2872	   -22.2397	     2.3499	   -12.5046	    -7.9727	
   -26.2680	   -15.9454	   -19.1345	    10.4904	   -11.2457	    -2.2659	   -19.8898	     4.8676	   -11.9171	    -6.4621	
   -22.6593	   -13.3438	   -17.2043	    13.9313	    -8.9798	     0.7553	   -17.1204	     7.0496	   -10.8261	    -4.6997	
   -18.7988	   -10.4065	   -15.1901	    16.8686	    -6.6299	     3.6926	   -14.1830	     8.7280	    -9.3994	    -2.9373	
   -15.0223	    -7.4692	   -13.1760	    19.1345	    -4.4479	     6.1264	   -11.2457	     9.7351	    -7.7209	    -1.2589	
   -11.6653	    -4.6997	   -11.1618	    20.4773	    -2.6016	     8.0566	    -8.5602	    10.0708	    -5.9586	     0.2518	
    -8.7280	    -2.1820	    -9.3155	    21.0648	    -1.0910	     9.3155	    -6.2103	     9.7351	    -4.1122	     1.5106	
    -6.1264	     0.0000	    -7.8888	    20.8130	    -0.0839	     9.9030	    -4.3640	     8.9798	    -2.3499	     2.3499	
    -3.9444	     1.8463	    -7.0496	    19.9738	     0.4196	     9.9869	    -3.0212	     7.8049	    -0.6714	     2.7695	
    -1.8463	     3.6087	    -6.7978	    18.7149	     0.4196	     9.5673	    -2.1820	     6.6299	     0.7553	     2.7695	
     0.0839	     5.2032	    -7.3013	    17.2043	     0.0000	     8.8120	    -1.9302	     5.3711	     1.8463	     2.3499	
     2.0142	     6.5460	    -8.5602	    15.4419	    -0.7553	     7.7209	    -2.0981	     4.2801	     2.5177	     1.5106	
     3.7766	     7.7209	   -10.2386	    13.6795	    -1.8463	     6.3782	    -2.7695	     3.1891	     2.6016	     0.4196	
     5.3711	     8.5602	   -12.0850	    11.9171	    -3.1052	     4.8676	    -3.8605	     2.0981	     2.0981	    -0.8392	
     6.8817	     9.1476	   -13.5117	    10.5743	    -4.2801	     3.3569	    -5.1193	     1.1749	     1.0910	    -2.0142	
     8.3084	     9.6512	   -13.9313	     9.8190	    -5.2032	     2.0142	    -6.2943	     0.3357	    -0.1678	    -2.9373	
     9.7351	    10.2386	   -12.8403	     9.7351	    -5.6229	     1.0910	    -7.2174	    -0.3357	    -1.4267	    -3.4409	
    11.1618	    10.8261	   -10.1547	    10.4065	    -5.3711	     0.6714	    -7.7209	    -0.8392	    -2.4338	    -3.4409	
    12.4207	    11.5814	    -6.0425	    11.8332	    -4.4479	     0.7553	    -7.7209	    -1.1749	    -3.0212	    -3.0212	
    13.5117	    12.1689	    -1.1749	    13.9313	    -3.0212	     1.3428	    -7.2174	    -1.3428	    -3.1891	    -2.1820	
    14.4348	    12.5885	     3.8605	    16.6168	    -1.0071	     2.5177	    -6.3782	    -1.2589	    -2.8534	    -1.0910	
    15.1062	    12.7563	     8.6441	    19.7220	     1.3428	     4.0283	    -5.2872	    -0.9232	    -2.0142	     0.1678	
    15.6937	    12.7563	    12.8403	    23.0789	     4.0283	     5.8746	    -4.0283	    -0.2518	    -0.7553	     1.5945	
    16.1133	    12.4207	    16.1972	    26.5198	     6.6299	     7.8888	    -2.6855	     0.9232	     0.9232	     3.1052	
    16.3651	    11.9171	    18.7988	    29.9606	     9.1476	     9.9869	    -1.5945	     2.3499	     2.8534	     4.6158	
    16.6168	    11.2457	    20.5612	    33.0658	    11.2457	    12.0010	    -0.6714	     4.1122	     4.8676	     5.9586	
    16.7847	    10.5743	    21.6522	    35.7513	    12.9242	    13.9313	    -0.0839	     6.0425	     6.7978	     7.0496	
    17.1204	     9.9869	    22.0718	    37.7655	    14.1830	    15.4419	     0.2518	     8.0566	     8.4763	     7.8888	
    17.7078	     9.5673	    21.9040	    38.9404	    14.9384	    16.6168	     0.2518	     9.8190	     9.7351	     8.3084	
    18.4631	     9.5673	    21.3165	    39.1922	    15.4419	    17.2882	     0.0000	    11.3297	    10.4065	     8.3084	
    19.4702	     9.9869	    20.2255	    38.3530	    15.5258	    17.2882	    -0.5875	    12.2528	    10.4904	     7.8049	
    20.4773	    10.8261	    18.7149	    36.2549	    15.3580	    16.7007	    -1.3428	    12.6724	     9.8190	     6.7978	
    21.3165	    12.0010	    16.9525	    32.9819	    15.0223	    15.3580	    -2.2659	    12.4207	     8.4763	     5.3711	
    21.8201	    13.3438	    15.1062	    28.5339	    14.5187	    13.3438	    -3.1891	    11.5814	     6.5460	     3.6087	
    22.0718	    14.7705	    13.3438	    23.1628	    13.9313	    10.9100	    -4.1122	    10.2386	     4.1122	     1.5945	
    22.1558	    16.3651	    11.9171	    17.2043	    13.3438	     8.1406	    -4.9515	     8.5602	     1.3428	    -0.3357	
    22.3236	    17.9596	    10.9940	    11.1618	    12.7563	     5.4550	    -5.4550	     6.7978	    -1.5945	    -2.0981	
    22.7432	    19.5541	    10.6583	     5.5389	    12.0010	     3.0212	    -5.7907	     5.1193	    -4.5319	    -3.6087	
    23.4985	    20.9808	    10.7422	     0.7553	    11.0779	     1.1749	    -5.8746	     3.6926	    -7.3013	    -4.6997	
    24.5895	    22.0718	    11.1618	    -2.8534	     9.9030	    -0.1678	    -5.7068	     2.6016	    -9.9030	    -5.6229	
    25.9323	    22.8271	    11.8332	    -5.2032	     8.2245	    -0.8392	    -5.3711	     2.0142	   -12.1689	    -6.2103	
    27.4429	    23.1628	    12.5046	    -6.1264	     6.2943	    -0.8392	    -4.8676	     1.8463	   -14.0152	    -6.6299	
    28.8696	    23.1628	    13.1760	    -5.4550	     4.2801	    -0.2518	    -4.2801	     2.1820	   -15.2740	    -6.7139	
    30.2124	    23.0789	    14.0152	    -3.3569	     2.3499	     1.1749	    -3.6087	     2.9373	   -15.6097	    -6.2943	
    31.1356	    23.0789	    14.6866	     0.3357	     0.9232	     3.3569	    -2.9373	     4.2801	   -15.0223	    -5.3711	
    31.6391	    23.1628	    15.2740	     5.3711	     0.3357	     6.2943	    -2.1820	     6.0425	   -13.2599	    -3.8605	
    31.4713	    23.5825	    15.4419	    11.4975	     0.7553	     9.9030	    -1.3428	     8.3084	   -10.4904	    -1.9302	
    30.7159	    24.1699	    15.1062	    18.3792	     2.1820	    13.9313	    -0.5875	    10.7422	    -6.8817	     0.3357	
    29.3732	    25.0092	    14.2670	    25.5966	     4.4479	    18.1274	     0.0839	    13.2599	    -2.7695	     2.6016	
    27.6108	    25.8484	    12.9242	    32.7301	     7.4692	    22.2397	     0.5035	    15.7776	     1.3428	     4.5319	
    25.5127	    26.4359	    11.1618	    39.2761	    10.7422	    25.7645	     0.7553	    17.8757	     5.1193	     6.1264	
    23.2468	    26.4359	     9.0637	    44.6472	    13.8474	    28.3661	     0.6714	    19.4702	     8.1406	     7.0496	
    20.6451	    25.6805	     6.6299	    48.1720	    16.3651	    29.6249	     0.3357	    20.2255	    10.3226	     7.3013	
    17.7917	    24.0021	     4.1962	    49.3469	    18.2114	    29.2053	    -0.2518	    20.0577	    11.4136	     6.7978	
    14.7705	    21.4844	     1.9302	    47.8363	    19.0506	    27.1912	    -1.0071	    18.7988	    11.5814	     5.7068	
    11.7493	    18.3792	     0.1678	    43.7241	    19.1345	    23.5825	    -1.9302	    16.6168	    10.9100	     4.1122	
     8.9798	    15.0223	    -1.0071	    37.6816	    18.3792	    18.8828	    -2.8534	    13.7634	     9.6512	     2.3499	
     6.3782	    11.6653	    -1.6785	    30.5481	    17.1204	    13.5117	    -3.6926	    10.5743	     7.8888	     0.7553	
     4.1122	     8.5602	    -1.9302	    23.4146	    15.5258	     8.1406	    -4.4479	     7.3013	     6.0425	    -0.5035	
     2.2659	     5.9586	    -1.7624	    16.8686	    13.8474	     3.2730	    -4.9515	     4.1962	     4.2801	    -1.1749	
     0.9232	     4.1122	    -1.3428	    11.5814	    12.3367	    -0.6714	    -5.2872	     1.6785	     2.9373	    -1.0910	
     0.0839	     2.9373	    -0.5875	     7.7209	    10.9940	    -3.4409	    -5.2032	    -0.0839	     2.0142	    -0.2518	
    -0.1678	     2.6016	     0.4196	     5.2872	    10.1547	    -4.9515	    -4.8676	    -0.9232	     1.6785	     1.2589	
     0.0000	     2.9373	     1.5106	     4.1962	     9.5673	    -5.2872	    -4.2801	    -0.8392	     1.7624	     3.1891	
     0.6714	     3.6926	     2.6016	     4.1122	     9.3994	    -4.6997	    -3.4409	     0.0839	     2.3499	     5.3711	
     1.4267	     4.6997	     3.4409	     4.7836	     9.3994	    -3.3569	    -2.6016	     1.7624	     3.1052	     7.5531	
     2.0981	     5.7907	     4.1122	     6.1264	     9.7351	    -1.5106	    -1.6785	     4.0283	     4.1122	     9.4833	
     2.7695	     6.7978	     4.6158	     7.8888	    10.1547	     0.7553	    -0.6714	     6.5460	     5.2872	    11.0779	
     3.2730	     7.5531	     4.8676	    10.0708	    10.8261	     3.2730	     0.1678	     9.0637	     6.3782	    12.1689	
     3.6087	     8.1406	     5.0354	    12.3367	    11.4136	     5.7068	     0.8392	    11.2457	     7.3853	    12.7563	
     4.0283	     8.5602	     5.2872	    14.5187	    11.9171	     8.0566	     1.1749	    13.0920	     8.3084	    12.6724	
     4.5319	     8.9798	     5.7907	    16.5329	    12.3367	    10.1547	     1.1749	    14.3509	     8.9798	    12.0850	
     5.2872	     9.3994	     6.4621	    18.2114	    12.6724	    12.0010	     0.9232	    15.1062	     9.3994	    11.0779	
     6.2103	     9.9030	     7.3853	    19.5541	    12.8403	    13.3438	     0.4196	    15.5258	     9.5673	     9.7351	
     7.3853	    10.4904	     8.5602	    20.4773	    12.9242	    14.5187	     0.0000	    15.6097	     9.5673	     8.4763	
     8.8959	    11.1618	     9.9030	    21.1487	    13.0920	    15.2740	    -0.2518	    15.5258	     9.3155	     7.3013	
    10.6583	    12.0850	    11.4975	    21.6522	    13.4277	    15.9454	    -0.1678	    15.4419	     8.9798	     6.4621	
    12.5885	    13.0081	    13.2599	    22.0718	    13.8474	    16.4490	     0.4196	    15.1901	     8.6441	     5.9586	
    14.6027	    14.0152	    15.2740	    22.4915	    14.4348	    16.7847	     1.3428	    15.0223	     8.3084	     5.7907	
    16.5329	    15.0223	    17.2882	    22.9950	    15.1062	    17.1204	     2.6016	    14.8544	     7.9727	     6.0425	
    18.4631	    16.1133	    19.3863	    23.4985	    15.9454	    17.3721	     4.1962	    14.7705	     7.7209	     6.5460	
    20.3934	    17.3721	    21.4005	    24.0021	    16.9525	    17.7078	     5.8746	    14.7705	     7.5531	     7.2174	
    22.4075	    18.7988	    23.2468	    24.5056	    18.1274	    18.0435	     7.6370	    15.0223	     7.3853	     8.1406	
    24.5056	    20.6451	    25.0931	    25.0092	    19.4702	    18.3792	     9.5673	    15.5258	     7.3013	     9.0637	
    26.6037	    22.8271	    26.6876	    25.3448	    21.0648	    18.7149	    11.3297	    16.2811	     7.1335	     9.8190	
    28.7018	    25.1770	    27.9465	    25.5966	    22.8271	    18.9667	    13.0920	    17.2043	     6.7978	    10.4065	
    30.5481	    27.6947	    29.0375	    25.6805	    24.5895	    19.0506	    14.6027	    18.1274	     6.2943	    10.6583	
    32.0587	    30.0446	    29.7089	    25.6805	    26.3519	    19.0506	    15.8615	    18.9667	     5.7068	    10.5743	
    33.0658	    32.2266	    30.1285	    25.5127	    27.8625	    18.8828	    16.7007	    19.5541	     4.9515	    10.1547	
    33.5693	    33.9050	    30.2963	    25.1770	    29.1214	    18.5471	    17.2043	    19.8059	     4.1962	     9.3994	
    33.6533	    35.2478	    30.1285	    24.5895	    29.9606	    18.0435	    17.2882	    19.5541	     3.5248	     8.5602	
    33.4015	    36.0870	    29.7928	    23.8342	    30.3802	    17.2882	    16.9525	    18.9667	     2.9373	     7.7209	
    33.0658	    36.5906	    29.4571	    23.0789	    30.4642	    16.4490	    16.4490	    17.8757	     2.6855	     6.8817	
    32.7301	    36.7584	    29.3732	    22.3236	    30.2124	    15.5258	    15.7776	    16.5329	     2.6855	     6.2103	
    32.4783	    36.7584	    29.6249	    21.8201	    29.7928	    14.6027	    15.1062	    15.1062	     2.9373	     5.7068	
    32.0587	    36.5906	    30.2963	    21.4005	    29.2892	    13.6795	    14.5187	    13.7634	     3.4409	     5.4550	
    31.3034	    36.0031	    31.2195	    21.1487	    28.7857	    12.7563	    14.0991	    12.4207	     3.9444	     5.2032	
    29.9606	    35.0800	    32.0587	    20.8969	    28.1143	    11.7493	    13.7634	    11.2457	     4.3640	     5.1193	
    28.1143	    33.7372	    32.8140	    20.4773	    27.5269	    10.6583	    13.5956	    10.0708	     4.6997	     5.1193	
    26.0162	    32.1426	    33.3176	    19.8898	    26.9394	     9.5673	    13.5956	     9.0637	     4.6997	     5.2032	
    23.9182	    30.3802	    33.5693	    18.9667	    26.6037	     8.3923	    13.9313	     8.1406	     4.6997	     5.5389	
    22.3236	    28.8696	    33.8211	    17.7917	    26.6876	     7.2174	    14.6866	     7.5531	     4.6158	     6.1264	
    21.4005	    27.7786	    34.1568	    16.6168	    27.1072	     6.2103	    15.7776	     7.3013	     4.8676	     6.9656	
    21.4005	    27.1072	    34.6603	    15.6097	    27.9465	     5.5389	    17.2043	     7.4692	     5.4550	     8.2245	
    22.3236	    27.0233	    35.4156	    14.8544	    29.1214	     5.2032	    18.9667	     8.1406	     6.3782	     9.5673	
    23.8342	    27.3590	    36.1710	    14.6866	    30.6320	     5.2032	    20.8969	     9.2316	     7.6370	    11.0779	
    25.9323	    28.1143	    37.0102	    15.1062	    32.2266	     5.7068	    22.7432	    10.7422	     9.1476	    12.5885	
    28.1982	    29.0375	    37.8494	    16.0294	    33.7372	     6.4621	    24.4217	    12.5046	    10.7422	    13.8474	
    30.4642	    29.9606	    38.5208	    17.5400	    34.9960	     7.5531	    25.5966	    14.3509	    12.2528	    14.9384	
    32.4783	    30.7999	    39.0244	    19.6381	    35.8353	     8.9798	    26.1841	    16.2811	    13.6795	    15.7776	
[Epoch Header]
[Trial Type]	21
[Accept]	1
[Correct]	0
[RT]	 0.000
[Resp]	0
[Epoch Data]
    48.0042	    46.6614	    43.2205	    44.3954	    32.8979	    53.7109	    30.5481	    44.7311	    38.3530	    43.6401	
    47.8363	    47.0810	    43.3044	    46.2418	    32.6462	    53.4592	    30.5481	    45.4865	    39.6118	    44.5633	
    46.7453	    46.8292	    42.8848	    47.5845	    32.1426	    52.5360	    30.5481	    45.7382	    40.2832	    45.1508	
    44.8990	    45.9061	    42.0456	    48.5077	    31.5552	    51.2772	    30.3802	    45.5704	    40.4510	    45.6543	
    42.4652	    44.5633	    40.8707	    49.0952	    30.8838	    49.8505	    30.1285	    45.0668	    40.1154	    45.9900	
    39.6957	    42.7170	    39.5279	    49.5148	    30.0446	    48.5916	    29.7928	    44.3954	    39.4440	    46.1578	
    36.7584	    40.5350	    38.1012	    49.9344	    29.0375	    47.5845	    29.2892	    43.7241	    38.5208	    46.1578	
    33.7372	    38.2690	    36.6745	    50.5219	    27.8625	    46.9131	    28.5339	    43.0527	    37.5977	    46.0739	
    30.8838	    35.8353	    35.3317	    51.2772	    26.6037	    46.5775	    27.6108	    42.5491	    36.6745	    45.6543	
    28.1982	    33.4854	    34.2407	    51.9485	    25.2609	    46.4096	    26.4359	    42.0456	    35.8353	    45.0668	
    26.0162	    31.3873	    33.4015	    52.5360	    24.0860	    46.4935	    25.3448	    41.6260	    35.1639	    44.3115	
    24.3378	    29.6249	    33.1497	    52.8717	    23.2468	    46.4935	    24.2538	    41.2903	    34.5764	    43.3884	
    23.3307	    28.2822	    33.3176	    52.7039	    22.7432	    46.3257	    23.3307	    40.7028	    33.9890	    42.2134	
    23.0789	    27.3590	    33.9890	    51.7807	    22.6593	    45.7382	    22.5754	    39.9475	    33.1497	    40.8707	
    23.4146	    26.9394	    34.9960	    49.9344	    22.9950	    44.6472	    21.9040	    38.8565	    31.9748	    39.3600	
    24.2538	    26.8555	    36.1710	    47.1649	    23.4146	    43.0527	    21.3165	    37.5137	    30.5481	    37.5137	
    25.5966	    27.1072	    37.2620	    43.7241	    24.0860	    40.8707	    20.8130	    35.7513	    28.7857	    35.4996	
    27.1912	    27.6108	    38.1012	    39.9475	    24.6735	    38.4369	    20.5612	    33.9050	    26.8555	    33.4854	
    29.1214	    28.3661	    38.6047	    36.3388	    25.3448	    36.0031	    20.6451	    32.0587	    24.8413	    31.4713	
    31.1356	    29.3732	    38.6887	    33.4854	    26.0162	    33.8211	    21.0648	    30.4642	    23.0789	    29.8767	
    33.2336	    30.5481	    38.4369	    31.6391	    26.6876	    32.2266	    21.8201	    29.2053	    21.6522	    28.7018	
    35.0800	    31.7230	    37.8494	    30.7999	    27.3590	    31.3873	    22.9111	    28.3661	    20.7291	    28.1982	
    36.6745	    32.8140	    36.9263	    30.9677	    28.0304	    31.1356	    24.1699	    28.0304	    20.3934	    28.3661	
    37.8494	    33.8211	    36.0031	    31.8909	    28.6179	    31.6391	    25.6805	    28.3661	    20.7291	    29.2053	
    38.5208	    34.6603	    35.0800	    33.3176	    29.3732	    32.7301	    27.2751	    29.2053	    21.8201	    30.7159	
    38.8565	    35.2478	    34.4925	    35.0800	    30.2124	    34.4086	    29.0375	    30.6320	    23.4985	    32.6462	
    38.9404	    35.6674	    34.3246	    37.1780	    31.2195	    36.5906	    30.8838	    32.6462	    25.7645	    34.9121	
    38.8565	    35.7513	    34.4925	    39.4440	    32.2266	    39.0244	    32.7301	    34.9960	    28.4500	    37.2620	
    38.6887	    35.5835	    35.0800	    41.7938	    33.1497	    41.4581	    34.3246	    37.4298	    31.3873	    39.4440	
    38.5208	    35.1639	    35.8353	    44.0598	    33.7372	    43.8080	    35.4996	    39.8636	    34.2407	    41.2903	
    38.5208	    34.5764	    36.7584	    46.0739	    33.9050	    45.7382	    36.0031	    41.9617	    36.8423	    42.7170	
    38.6047	    33.9050	    37.6816	    47.5845	    33.4854	    47.1649	    35.8353	    43.6401	    38.8565	    43.6401	
    38.7726	    33.3176	    38.5208	    48.5077	    32.5623	    48.0042	    34.9960	    44.6472	    40.2832	    43.8919	
    38.9404	    32.6462	    39.1083	    48.6755	    31.2195	    48.2559	    33.7372	    45.0668	    40.9546	    43.5562	
    38.9404	    32.1426	    39.3600	    48.0881	    29.5410	    47.9202	    32.0587	    44.8990	    40.7867	    42.4652	
    38.9404	    31.7230	    39.3600	    46.8292	    27.7786	    47.0810	    30.3802	    44.1437	    40.0314	    40.8707	
    38.8565	    31.5552	    39.1083	    44.8151	    25.9323	    45.7382	    28.7018	    42.8009	    38.6047	    38.8565	
    38.6887	    31.4713	    38.7726	    42.2134	    24.2538	    44.0598	    27.1912	    41.2064	    36.8423	    36.5906	
    38.4369	    31.5552	    38.3530	    39.0244	    22.6593	    42.0456	    25.8484	    39.2761	    34.7443	    34.2407	
    37.8494	    31.6391	    37.8494	    35.5835	    21.2326	    39.7797	    24.8413	    37.3459	    32.5623	    32.0587	
    36.8423	    31.6391	    37.1780	    32.2266	    19.8898	    37.6816	    24.0860	    35.6674	    30.5481	    30.1285	
    35.3317	    31.4713	    36.5067	    29.4571	    18.8828	    35.9192	    23.6664	    34.3246	    28.7018	    28.7857	
    33.5693	    31.1356	    35.7513	    27.9465	    18.2114	    34.9960	    23.5825	    33.7372	    27.2751	    28.1982	
    31.5552	    30.7999	    34.9960	    27.8625	    17.9596	    34.8282	    23.9182	    33.9050	    26.3519	    28.4500	
    29.4571	    30.4642	    34.1568	    29.2053	    18.2114	    35.6674	    24.5056	    34.6603	    25.9323	    29.6249	
    27.3590	    30.0446	    33.2336	    31.6391	    18.7149	    37.0102	    25.3448	    35.8353	    25.7645	    31.4713	
    25.5966	    29.7089	    32.4783	    34.6603	    19.5541	    38.6887	    26.3519	    37.0102	    25.8484	    33.6533	
    24.4217	    29.4571	    31.8909	    37.7655	    20.6451	    40.3671	    27.4429	    37.8494	    26.1002	    35.9192	
    24.2538	    29.6249	    31.7230	    40.5350	    21.9040	    41.6260	    28.4500	    38.1851	    26.3519	    37.9333	
    25.0092	    30.2963	    32.0587	    42.6331	    23.3307	    42.3813	    29.3732	    37.8494	    26.6876	    39.5279	
    26.6876	    31.4713	    32.8140	    43.8080	    24.7574	    42.4652	    29.9606	    36.9263	    26.9394	    40.6189	
    28.8696	    32.8979	    33.7372	    43.8919	    26.1002	    41.9617	    30.1285	    35.4996	    27.1912	    40.9546	
    31.1356	    34.3246	    34.4925	    42.8848	    27.1912	    40.8707	    29.8767	    33.8211	    27.3590	    40.7028	
    32.9819	    35.4156	    34.9960	    40.9546	    27.9465	    39.1922	    29.1214	    31.9748	    27.2751	    39.9475	
    33.9890	    35.9192	    34.9960	    38.1851	    28.2822	    37.1780	    28.0304	    30.0446	    26.9394	    38.6047	
    33.9890	    35.7513	    34.6603	    34.9960	    28.1143	    34.8282	    26.6037	    28.1143	    26.2680	    36.9263	
    33.1497	    34.8282	    33.9050	    31.4713	    27.6108	    32.3944	    24.9252	    26.1002	    25.2609	    34.9960	
    31.6391	    33.4015	    32.9819	    27.9465	    26.6876	    29.8767	    23.3307	    24.1699	    23.8342	    32.9819	
    29.5410	    31.4713	    31.8909	    24.5056	    25.5966	    27.4429	    21.8201	    22.1558	    21.9879	    30.8838	
    27.2751	    29.4571	    30.8838	    21.4005	    24.3378	    25.3448	    20.6451	    20.3934	    19.9738	    28.8696	
    24.8413	    27.4429	    29.8767	    18.6310	    23.1628	    23.5825	    19.8059	    18.7149	    17.7078	    27.1912	
    22.4075	    25.4288	    29.1214	    16.2811	    21.9879	    22.2397	    19.3024	    17.2882	    15.5258	    25.7645	
    19.9738	    23.6664	    28.5339	    14.5187	    21.0648	    21.4844	    19.1345	    16.1972	    13.5956	    24.7574	
    17.8757	    22.2397	    28.2822	    13.5956	    20.4773	    21.4005	    19.1345	    15.6097	    12.1689	    24.2538	
    16.2811	    21.2326	    28.5339	    13.7634	    20.4773	    21.9879	    19.4702	    15.5258	    11.4136	    24.0860	
    15.2740	    20.8130	    29.3732	    15.1062	    20.8969	    23.4146	    19.9738	    16.1972	    11.6653	    24.3378	
    15.0223	    20.9808	    30.7999	    17.4561	    21.8201	    25.5127	    20.8130	    17.7078	    12.9242	    24.9252	
    15.4419	    21.6522	    32.5623	    20.2255	    23.0789	    27.9465	    21.9040	    19.8059	    14.9384	    25.6805	
    16.4490	    22.7432	    34.5764	    22.7432	    24.4217	    30.3802	    22.9950	    22.3236	    17.4561	    26.5198	
    17.8757	    24.0021	    36.5906	    24.3378	    25.5966	    32.3944	    24.0860	    24.7574	    20.0577	    27.1912	
    19.5541	    25.2609	    38.3530	    24.7574	    26.4359	    33.7372	    24.8413	    26.9394	    22.3236	    27.6108	
    21.2326	    26.1841	    39.6957	    23.8342	    26.7715	    34.4086	    25.0931	    28.6179	    24.0021	    27.6947	
    22.6593	    26.7715	    40.6189	    21.9879	    26.6876	    34.4925	    24.9252	    29.7928	    25.0931	    27.5269	
    23.8342	    26.9394	    41.1224	    19.7220	    26.2680	    34.2407	    24.4217	    30.6320	    25.9323	    27.4429	
    24.5056	    26.8555	    41.2903	    17.6239	    25.8484	    33.9050	    23.7503	    31.2195	    26.7715	    27.4429	
    24.9252	    26.5198	    41.2064	    16.4490	    25.6805	    33.9050	    23.3307	    31.8069	    27.6947	    27.9465	
    25.1770	    26.3519	    40.9546	    16.5329	    25.8484	    34.3246	    23.3307	    32.7301	    29.0375	    28.9536	
    25.2609	    26.3519	    40.5350	    18.0435	    26.5198	    35.3317	    23.7503	    34.0729	    30.7159	    30.4642	
    25.5127	    26.6876	    40.0314	    20.8969	    27.5269	    36.8423	    24.6735	    35.6674	    32.4783	    32.3944	
    25.9323	    27.3590	    39.2761	    24.7574	    28.7857	    38.6047	    26.0162	    37.5977	    34.3246	    34.5764	
    26.6037	    28.4500	    38.6047	    29.2892	    30.2124	    40.6189	    27.5269	    39.5279	    35.9192	    36.8423	
    27.6947	    29.8767	    37.9333	    33.9050	    31.5552	    42.6331	    29.0375	    41.2903	    37.1780	    38.8565	
    29.2053	    31.5552	    37.4298	    38.3530	    32.6462	    44.3954	    30.5481	    42.7170	    38.0173	    40.6189	
    30.8838	    33.3176	    37.1780	    42.2134	    33.4015	    45.9061	    31.8069	    43.7241	    38.4369	    41.8777	
    32.4783	    34.9121	    37.0102	    45.3186	    33.7372	    46.9131	    32.6462	    44.0598	    38.4369	    42.5491	
    33.9050	    36.0870	    37.0102	    47.4167	    33.4015	    47.4167	    32.9819	    43.8919	    38.0173	    42.5491	
    34.9960	    36.7584	    37.0102	    48.5077	    32.6462	    47.3328	    32.5623	    43.0527	    37.1780	    41.7099	
    35.5835	    37.0102	    37.0941	    48.8434	    31.4713	    46.6614	    31.4713	    41.6260	    35.9192	    40.1154	
    35.7513	    36.5906	    37.1780	    48.4238	    30.1285	    45.5704	    29.7089	    39.6957	    34.3246	    37.9333	
    35.4996	    35.7513	    37.1780	    47.4167	    28.6179	    44.0598	    27.3590	    37.5137	    32.3944	    35.3317	
    34.8282	    34.4925	    37.1780	    46.0739	    27.1072	    42.2974	    24.6735	    35.0800	    30.2124	    32.4783	
    33.7372	    32.7301	    37.0102	    44.4794	    25.5966	    40.3671	    21.7361	    32.5623	    27.9465	    29.5410	
    32.3105	    30.6320	    36.6745	    42.8009	    23.9182	    38.4369	    18.7988	    30.1285	    25.5966	    26.8555	
    30.4642	    28.2822	    36.2549	    41.2064	    22.1558	    36.5906	    16.1133	    27.9465	    23.4146	    24.3378	
    28.3661	    25.9323	    35.6674	    39.6957	    20.3934	    34.9121	    13.7634	    26.1002	    21.4005	    22.3236	
    26.3519	    23.5825	    35.1639	    38.4369	    18.6310	    33.4854	    11.9171	    24.7574	    19.5541	    20.6451	
    24.5056	    21.4005	    34.4925	    37.3459	    16.8686	    32.1426	    10.4904	    23.7503	    17.9596	    19.4702	
    22.9111	    19.3863	    33.9050	    36.2549	    15.1062	    30.8838	     9.6512	    23.1628	    16.6168	    18.5471	
    21.7361	    17.7917	    33.0658	    35.2478	    13.5117	    29.7089	     9.1476	    22.9950	    15.5258	    17.9596	
    20.8969	    16.6168	    32.1426	    34.3246	    12.0010	    28.5339	     9.0637	    23.1628	    14.7705	    17.7917	
    20.3934	    16.0294	    30.8838	    33.6533	    10.8261	    27.4429	     9.3994	    23.6664	    14.5187	    18.2114	
    20.2255	    16.1133	    29.4571	    33.4015	    10.1547	    26.7715	    10.1547	    24.5895	    14.8544	    19.0506	
    20.5612	    17.0364	    27.9465	    33.6533	    10.0708	    26.5198	    11.3297	    25.7645	    15.9454	    20.5612	
    21.4005	    18.7988	    26.7715	    34.4086	    10.9100	    26.9394	    12.8403	    27.2751	    17.7917	    22.6593	
    22.7432	    21.3165	    26.2680	    35.7513	    12.5046	    27.9465	    14.7705	    28.9536	    20.2255	    25.2609	
    24.5895	    24.4217	    26.6876	    37.4298	    14.9384	    29.4571	    16.8686	    30.7159	    23.1628	    28.1143	
    26.8555	    28.1143	    28.4500	    39.1922	    17.9596	    31.3873	    19.1345	    32.4783	    26.3519	    31.1356	
    29.3732	    31.9748	    31.3873	    40.9546	    21.4005	    33.4854	    21.5683	    34.1568	    29.4571	    34.0729	
    31.9748	    35.8353	    35.0800	    42.4652	    25.0092	    35.4996	    24.0860	    35.6674	    32.2266	    36.8423	
    34.5764	    39.4440	    39.0244	    43.6401	    28.3661	    37.2620	    26.4359	    36.8423	    34.4925	    39.1922	
    36.9263	    42.4652	    42.6331	    44.2276	    31.3873	    38.6887	    28.6179	    37.5137	    36.0870	    41.0385	
    38.8565	    44.7311	    45.7382	    44.3115	    33.7372	    39.5279	    30.4642	    37.5137	    36.7584	    42.2134	
    40.2832	    46.3257	    48.0881	    43.8080	    35.4996	    39.6957	    31.8069	    36.8423	    36.5906	    42.6331	
    41.1224	    47.0810	    49.5987	    42.7170	    36.5906	    39.2761	    32.7301	    35.4996	    35.6674	    42.4652	
    41.2903	    47.0810	    50.4379	    40.8707	    37.0102	    38.2690	    33.1497	    33.5693	    34.0729	    41.7099	
    40.8707	    46.4935	    50.5219	    38.4369	    36.7584	    36.7584	    33.0658	    31.2195	    32.0587	    40.3671	
    39.6957	    45.2347	    49.8505	    35.4996	    36.0031	    34.9121	    32.4783	    28.6179	    29.7928	    38.6047	
    37.9333	    43.3884	    48.5916	    31.9748	    34.7443	    32.6462	    31.3034	    26.0162	    27.4429	    36.5067	
    35.8353	    41.2064	    46.8292	    28.0304	    33.0658	    30.2124	    29.6249	    23.5825	    25.3448	    34.1568	
    33.4854	    38.9404	    44.8151	    24.0860	    31.2195	    27.6947	    27.6947	    21.6522	    23.5825	    31.7230	
    31.2195	    36.8423	    42.8009	    20.2255	    29.2892	    25.4288	    25.5966	    20.2255	    22.2397	    29.3732	
    29.2892	    34.9960	    40.8707	    16.9525	    27.6108	    23.4985	    23.6664	    19.5541	    21.4844	    27.3590	
    27.5269	    33.4015	    39.1922	    14.4348	    26.1002	    21.9879	    22.1558	    19.6381	    21.2326	    25.9323	
    26.0162	    31.9748	    37.7655	    12.6724	    24.9252	    20.9808	    20.9808	    20.3094	    21.4844	    25.0092	
    24.5056	    30.6320	    36.5067	    11.9171	    24.0021	    20.3094	    20.3094	    21.4005	    21.9879	    24.7574	
    23.0789	    29.2892	    35.4156	    12.0010	    23.3307	    19.9738	    19.9738	    22.7432	    22.6593	    25.0092	
    21.5683	    27.9465	    34.4925	    12.8403	    22.9111	    19.8898	    19.9738	    24.0021	    23.2468	    25.5966	
    20.1416	    26.6037	    33.8211	    14.1830	    22.6593	    19.9738	    20.1416	    25.0931	    23.7503	    26.3519	
    18.7988	    25.3448	    33.3176	    15.9454	    22.7432	    20.0577	    20.6451	    25.7645	    23.9182	    27.0233	
    17.7917	    24.3378	    33.1497	    17.6239	    23.0789	    20.1416	    21.3165	    26.1002	    23.9182	    27.6108	
    17.3721	    23.7503	    33.2336	    18.9667	    23.6664	    20.1416	    22.0718	    26.1002	    23.6664	    28.0304	
    17.5400	    23.4985	    33.5693	    19.8059	    24.4217	    20.0577	    22.9111	    25.8484	    23.3307	    28.2822	
    18.4631	    23.7503	    34.0729	    20.0577	    25.2609	    19.7220	    23.6664	    25.4288	    22.9950	    28.3661	
    19.9738	    24.2538	    34.6603	    19.7220	    25.9323	    19.3863	    24.2538	    24.9252	    22.6593	    28.3661	
    21.9040	    25.0931	    35.0800	    18.9667	    26.3519	    18.8828	    24.4217	    24.4217	    22.2397	    28.3661	
    24.0860	    25.9323	    35.3317	    18.1274	    26.6876	    18.5471	    24.4217	    23.9182	    21.9879	    28.3661	
    26.4359	    26.9394	    35.3317	    17.2882	    26.7715	    18.3792	    24.1699	    23.7503	    21.6522	    28.5339	
    28.7857	    27.9465	    35.2478	    16.8686	    26.6876	    18.4631	    23.8342	    23.8342	    21.5683	    29.0375	
    31.0516	    29.1214	    35.0800	    16.9525	    26.6876	    19.0506	    23.5825	    24.3378	    21.5683	    29.7928	
    33.0658	    30.3802	    34.9960	    17.7078	    26.6876	    20.1416	    23.4985	    25.3448	    21.9040	    30.8838	
    34.6603	    31.6391	    34.9960	    19.2184	    26.8555	    21.8201	    23.5825	    26.7715	    22.4075	    32.3105	
    35.5835	    32.8140	    35.2478	    21.5683	    27.1912	    24.1699	    24.0021	    28.6179	    23.3307	    33.9890	
    35.7513	    33.7372	    35.5835	    24.7574	    27.6108	    26.9394	    24.5895	    30.7999	    24.4217	    35.8353	
    34.9960	    34.3246	    36.0031	    28.4500	    28.0304	    30.1285	    25.3448	    33.1497	    25.8484	    37.6816	
    33.4854	    34.2407	    36.2549	    32.2266	    28.2822	    33.3176	    25.9323	    35.4156	    27.3590	    39.1922	
    31.3873	    33.4854	    36.3388	    35.5835	    28.2822	    36.1710	    26.3519	    37.2620	    28.7018	    40.1154	
    28.8696	    32.1426	    36.2549	    37.9333	    27.8625	    38.3530	    26.3519	    38.4369	    29.6249	    40.2832	
    26.3519	    30.2963	    36.0031	    38.8565	    27.1912	    39.6118	    26.0162	    38.7726	    30.0446	    39.6957	
    24.1699	    28.1982	    35.8353	    38.3530	    26.1841	    39.7797	    25.1770	    38.1851	    29.7089	    38.1851	
    22.4075	    26.1002	    35.8353	    36.3388	    25.0092	    39.0244	    24.0860	    36.7584	    28.7018	    36.0031	
    21.2326	    24.0860	    36.0870	    33.1497	    23.6664	    37.4298	    22.7432	    34.7443	    27.1072	    33.4015	
    20.8130	    22.4075	    36.6745	    29.3732	    22.4915	    35.4156	    21.4844	    32.4783	    25.1770	    30.7159	
    21.3165	    21.3165	    37.6816	    25.4288	    21.4005	    33.3176	    20.3094	    30.3802	    23.2468	    28.2822	
    22.6593	    20.9808	    38.9404	    21.9879	    20.6451	    31.4713	    19.4702	    28.9536	    21.7361	    26.4359	
    25.0092	    21.5683	    40.5350	    19.6381	    20.2255	    30.3802	    19.1345	    28.3661	    20.8130	    25.3448	
    28.1982	    23.0789	    42.2974	    18.7149	    20.3094	    30.1285	    19.3024	    28.8696	    20.8130	    25.2609	
    32.0587	    25.5127	    44.0598	    19.4702	    20.8969	    30.7999	    20.0577	    30.6320	    21.6522	    26.1841	
    36.4227	    28.6179	    45.6543	    22.0718	    21.8201	    32.4783	    21.3165	    33.2336	    23.4146	    27.8625	
    40.8707	    32.1426	    47.1649	    26.1841	    23.0789	    34.9121	    23.0789	    36.5906	    25.8484	    30.1285	
    44.8990	    35.7513	    48.4238	    31.3873	    24.6735	    37.9333	    25.0931	    40.1154	    28.7018	    32.8979	
    48.3398	    39.2761	    49.5148	    37.0102	    26.6037	    41.2903	    27.1912	    43.5562	    31.7230	    35.8353	
    50.5219	    42.2974	    50.2701	    42.2974	    28.6179	    44.4794	    29.2053	    46.4935	    34.7443	    38.6047	
    51.2772	    44.3954	    50.5219	    46.3257	    30.7159	    47.2488	    30.7999	    48.5916	    37.4298	    41.0385	
    50.3540	    45.1508	    49.8505	    48.8434	    32.4783	    49.0952	    31.7230	    49.6826	    39.6957	    42.9688	
    47.6685	    44.5633	    48.0881	    49.4308	    33.7372	    50.0183	    31.9748	    49.7665	    41.2903	    44.1437	
    43.7241	    42.5491	    45.4025	    48.4238	    34.2407	    49.9344	    31.4713	    49.0112	    42.2134	    44.4794	
    38.9404	    39.5279	    41.8777	    46.2418	    33.9890	    49.0952	    30.3802	    47.5006	    42.3813	    44.0598	
    33.9050	    35.9192	    37.9333	    43.4723	    33.0658	    47.6685	    28.7857	    45.5704	    41.9617	    42.8848	
    29.1214	    31.9748	    33.9050	    40.5350	    31.3034	    45.8221	    26.7715	    43.1366	    40.8707	    41.1224	
    24.9252	    28.1143	    29.8767	    37.5977	    28.9536	    43.7241	    24.4217	    40.3671	    39.1083	    38.7726	
    21.4005	    24.5056	    26.1002	    34.8282	    25.9323	    41.4581	    21.8201	    37.0941	    36.5906	    35.8353	
    18.4631	    21.2326	    22.6593	    32.2266	    22.4915	    38.8565	    18.8828	    33.4015	    33.4854	    32.5623	
    16.0294	    18.2114	    19.5541	    29.7089	    18.7149	    35.9192	    15.9454	    29.4571	    29.8767	    29.0375	
    13.9313	    15.5258	    16.7007	    27.2751	    14.9384	    32.8140	    13.0081	    25.1770	    25.6805	    25.3448	
    12.0850	    13.0920	    14.1830	    24.7574	    11.1618	    29.4571	    10.0708	    20.9808	    21.3165	    21.5683	
    10.4065	    10.9100	    11.8332	    22.3236	     7.6370	    26.0162	     7.3853	    16.8686	    16.8686	    17.9596	
     8.9798	     8.8959	     9.8190	    19.8059	     4.5319	    22.5754	     4.9515	    13.1760	    12.6724	    14.6866	
     7.7209	     7.3853	     8.0566	    17.6239	     1.9302	    19.3863	     2.8534	    10.1547	     8.9798	    11.8332	
     6.7978	     6.2103	     6.6299	    15.7776	    -0.0839	    16.7007	     1.3428	     7.8888	     5.9586	     9.8190	
     6.2943	     5.6229	     5.7068	    14.5187	    -1.3428	    14.6866	     0.3357	     6.5460	     3.8605	     8.5602	
     6.2103	     5.7907	     5.2032	    13.9313	    -1.9302	    13.4277	     0.0000	     6.2103	     2.5177	     8.3084	
     6.4621	     6.5460	     5.2872	    14.0152	    -1.6785	    12.8403	     0.5035	     6.6299	     2.0142	     8.9798	
     7.1335	     8.0566	     5.8746	    14.8544	    -0.8392	    13.0081	     1.6785	     7.8888	     2.0981	    10.4065	
     8.0566	    10.1547	     7.0496	    16.4490	     0.7553	    13.7634	     3.6087	     9.8190	     2.8534	    12.6724	
     9.3994	    12.9242	     8.8120	    18.6310	     2.9373	    15.1062	     6.1264	    12.0850	     4.1122	    15.3580	
    10.9100	    16.1972	    11.3297	    21.4844	     5.6229	    16.7847	     8.9798	    14.6866	     5.7907	    18.3792	
    12.5046	    19.6381	    14.4348	    24.6735	     8.6441	    18.7988	    12.0850	    17.2043	     7.7209	    21.3165	
    14.1830	    23.0789	    17.9596	    28.1143	    11.9171	    20.8130	    15.1062	    19.3863	     9.7351	    24.0860	
    15.7776	    26.2680	    21.8201	    31.3873	    15.1062	    22.8271	    18.0435	    21.2326	    11.7493	    26.4359	
    17.2882	    29.0375	    25.5966	    34.1568	    18.0435	    24.5895	    20.7291	    22.4915	    13.5117	    28.2822	
    18.7149	    31.1356	    29.2053	    36.3388	    20.6451	    25.9323	    23.0789	    23.1628	    15.0223	    29.5410	
    20.0577	    32.5623	    32.3105	    37.6816	    22.9950	    26.8555	    25.1770	    23.3307	    16.0294	    30.2963	
    21.0648	    33.2336	    34.9960	    38.1851	    25.0931	    27.3590	    26.8555	    23.0789	    16.7007	    30.5481	
    21.7361	    33.1497	    37.0941	    37.9333	    26.8555	    27.4429	    28.1143	    22.6593	    17.2043	    30.3802	
    21.8201	    32.3105	    38.6047	    37.0102	    28.5339	    27.1912	    28.9536	    22.1558	    17.5400	    29.9606	
    21.4844	    30.7159	    39.5279	    35.6674	    30.0446	    26.6037	    29.2053	    21.7361	    17.7917	    29.2892	
    20.6451	    28.7018	    40.0314	    34.2407	    31.3034	    25.9323	    28.9536	    21.5683	    18.0435	    28.4500	
    19.7220	    26.5198	    40.1154	    32.8140	    32.2266	    25.2609	    28.4500	    21.6522	    18.2953	    27.5269	
    18.8828	    24.4217	    40.0314	    31.5552	    32.9819	    24.6735	    27.6947	    21.9879	    18.6310	    26.5198	
    18.2114	    22.5754	    39.9475	    30.6320	    33.3176	    24.0860	    26.8555	    22.5754	    19.2184	    25.5966	
    17.9596	    21.2326	    39.7797	    29.9606	    33.4015	    23.6664	    26.1002	    23.2468	    19.9738	    24.6735	
    18.0435	    20.4773	    39.5279	    29.6249	    32.9819	    23.3307	    25.3448	    24.0021	    21.0648	    23.9182	
    18.4631	    20.0577	    39.1922	    29.4571	    32.2266	    23.0789	    24.5895	    24.6735	    22.1558	    23.2468	
    18.9667	    19.9738	    38.6047	    29.4571	    31.0516	    22.8271	    23.8342	    25.2609	    23.2468	    22.4915	
    19.5541	    20.1416	    37.7655	    29.5410	    29.5410	    22.4915	    22.9950	    25.5127	    23.9182	    21.7361	
    19.9738	    20.3934	    36.6745	    29.5410	    27.8625	    21.9879	    22.0718	    25.3448	    24.1699	    20.7291	
    20.3934	    20.6451	    35.4996	    29.4571	    26.2680	    21.4844	    21.1487	    24.9252	    23.9182	    19.4702	
    20.7291	    21.1487	    34.4086	    29.4571	    24.7574	    20.9808	    20.4773	    24.1699	    23.1628	    18.0435	
    21.2326	    21.9040	    33.5693	    29.5410	    23.5825	    20.6451	    19.9738	    23.3307	    22.3236	    16.5329	
    21.9879	    22.9111	    33.0658	    30.0446	    22.9111	    20.7291	    19.9738	    22.6593	    21.5683	    15.1062	
    23.0789	    24.2538	    32.9819	    30.9677	    22.8271	    21.4005	    20.3934	    22.2397	    21.0648	    14.0152	
    24.6735	    25.8484	    33.4854	    32.3944	    23.2468	    22.6593	    21.3165	    22.2397	    21.1487	    13.5117	
    26.7715	    27.7786	    34.6603	    34.2407	    24.3378	    24.5056	    22.6593	    22.8271	    21.9040	    13.6795	
    29.1214	    29.8767	    36.4227	    36.5906	    25.9323	    26.8555	    24.5895	    24.0860	    23.3307	    14.6866	
    31.7230	    31.9748	    38.6887	    39.1083	    28.0304	    29.5410	    26.8555	    25.9323	    25.2609	    16.3651	
    34.3246	    34.1568	    41.2903	    41.7099	    30.2124	    32.3105	    29.2892	    28.2822	    27.6108	    18.7988	
    36.5906	    36.0031	    43.8919	    44.1437	    32.3944	    34.9960	    31.8069	    30.7999	    30.1285	    21.7361	
    38.4369	    37.4298	    46.1578	    46.3257	    34.2407	    37.4298	    34.0729	    33.4015	    32.5623	    25.0931	
    39.6118	    38.3530	    47.8363	    48.0881	    35.6674	    39.3600	    35.9192	    35.7513	    34.6603	    28.4500	
    40.1154	    38.5208	    48.8434	    49.5148	    36.4227	    40.7867	    37.0102	    37.7655	    36.4227	    31.6391	
    39.8636	    38.1012	    49.3469	    50.5219	    36.7584	    41.7938	    37.4298	    39.2761	    37.6816	    34.4925	
    39.1083	    37.1780	    49.4308	    51.1932	    36.5906	    42.3813	    37.1780	    40.3671	    38.4369	    36.7584	
    37.8494	    35.9192	    49.4308	    51.6129	    36.0870	    42.6331	    36.3388	    40.9546	    38.7726	    38.6047	
    36.5067	    34.6603	    49.6826	    51.9485	    35.5835	    42.7170	    35.0800	    41.2903	    38.7726	    39.8636	
    35.0800	    33.5693	    50.3540	    52.1164	    34.9960	    42.8009	    33.7372	    41.3742	    38.5208	    40.7028	
    33.9050	    32.9819	    51.2772	    52.2842	    34.4925	    42.8848	    32.3105	    41.2903	    38.0173	    41.2064	
    32.8979	    32.8140	    52.1164	    52.2842	    33.9050	    42.8848	    30.7999	    41.1224	    37.4298	    41.4581	
    32.1426	    32.9819	    52.4521	    52.2003	    33.2336	    42.8848	    29.2892	    40.8707	    36.7584	    41.2903	
    31.5552	    33.2336	    51.9485	    51.8646	    32.2266	    42.7170	    27.5269	    40.4510	    35.8353	    40.8707	
    30.8838	    33.4015	    50.3540	    51.1093	    30.7999	    42.2974	    25.5127	    39.6957	    34.6603	    40.1154	
    30.1285	    33.0658	    47.5006	    49.8505	    28.7857	    41.3742	    23.1628	    38.3530	    33.3176	    38.8565	
    29.2053	    32.1426	    43.4723	    48.1720	    26.1841	    39.9475	    20.3934	    36.5067	    31.6391	    37.0941	
    27.8625	    30.5481	    38.4369	    45.9900	    22.9111	    37.9333	    17.2043	    34.0729	    29.6249	    34.9121	
    26.3519	    28.1982	    32.6462	    43.4723	    19.0506	    35.4996	    13.5956	    31.0516	    27.3590	    32.3105	
    24.6735	    25.5127	    26.4359	    40.9546	    14.8544	    32.7301	     9.9030	    27.6947	    25.0092	    29.3732	
    23.1628	    22.6593	    20.3094	    38.6047	    10.7422	    29.8767	     6.3782	    24.1699	    22.5754	    26.3519	
    22.0718	    19.9738	    14.7705	    36.5906	     7.0496	    27.1912	     3.3569	    20.8130	    20.3094	    23.4146	
    21.4844	    18.0435	    10.3226	    35.0800	     4.1962	    24.8413	     1.0910	    17.8757	    18.2953	    20.8130	
    21.8201	    17.0364	     7.3013	    34.3246	     2.5177	    23.2468	    -0.0839	    15.5258	    16.7007	    18.7988	
    22.9111	    17.2882	     6.0425	    34.2407	     2.3499	    22.4075	    -0.0839	    14.0152	    15.6937	    17.5400	
    24.9252	    18.7988	     6.6299	    34.9121	     3.6087	    22.4915	     1.0910	    13.4277	    15.2740	    17.1204	
    27.5269	    21.4005	     8.8959	    36.4227	     6.1264	    23.4985	     3.2730	    13.7634	    15.6097	    17.3721	
    30.6320	    24.8413	    12.6724	    38.4369	     9.6512	    25.1770	     6.2103	    15.0223	    16.3651	    18.3792	
    34.0729	    28.9536	    17.6239	    40.8707	    13.9313	    27.3590	     9.6512	    16.9525	    17.5400	    19.8059	
    37.7655	    33.4015	    23.1628	    43.3044	    18.4631	    29.8767	    13.1760	    19.3863	    18.9667	    21.5683	
    41.7099	    38.0173	    29.1214	    45.6543	    23.0789	    32.3944	    16.7007	    22.0718	    20.3934	    23.4146	
    45.8221	    42.4652	    34.9121	    47.5006	    27.5269	    34.8282	    20.1416	    24.9252	    21.9040	    25.1770	
    49.6826	    46.5775	    40.2832	    48.8434	    31.5552	    37.0102	    23.3307	    27.7786	    23.3307	    26.7715	
    53.2074	    50.1862	    44.8151	    49.3469	    34.9960	    38.6887	    26.1002	    30.2963	    24.6735	    28.0304	
    55.9769	    53.0396	    48.2559	    48.8434	    37.4298	    39.8636	    28.2822	    32.3944	    25.6805	    29.0375	
    57.7393	    54.8019	    50.3540	    47.3328	    38.8565	    40.1993	    29.7928	    33.9890	    26.2680	    29.4571	
    58.4106	    55.5573	    51.1093	    44.8151	    39.1922	    39.6957	    30.5481	    34.7443	    26.2680	    29.4571	
    57.7393	    55.1376	    50.6058	    41.4581	    38.3530	    38.3530	    30.5481	    34.8282	    25.5127	    28.8696	
    55.8090	    53.4592	    48.8434	    37.5977	    36.5906	    36.3388	    29.7928	    33.9890	    24.0021	    27.7786	
    52.5360	    50.5219	    46.1578	    33.3176	    33.9050	    33.6533	    28.3661	    32.3944	    21.8201	    26.2680	
    48.0042	    46.4935	    42.7170	    28.7018	    30.5481	    30.3802	    26.3519	    29.9606	    18.7988	    24.3378	
    42.4652	    41.5421	    38.6887	    23.7503	    26.6876	    26.7715	    24.0021	    26.7715	    15.1901	    22.0718	
    36.1710	    35.8353	    34.4925	    18.6310	    22.5754	    22.7432	    21.3165	    23.1628	    11.0779	    19.6381	
    29.3732	    29.7928	    30.3802	    13.5117	    18.4631	    18.7988	    18.4631	    19.2184	     6.7139	    17.0364	
    22.7432	    23.9182	    26.6037	     8.7280	    14.7705	    15.0223	    15.7776	    15.2740	     2.4338	    14.4348	
    16.5329	    18.7149	    23.4985	     4.7836	    11.6653	    11.9171	    13.3438	    11.8332	    -1.3428	    12.0850	
    11.3297	    14.3509	    21.1487	     1.7624	     9.3994	     9.5673	    11.3297	     8.8120	    -4.2801	     9.9869	
     7.3853	    11.2457	    19.8059	    -0.0839	     8.1406	     7.9727	     9.8190	     6.4621	    -6.2943	     8.4763	
     4.6997	     9.2316	    19.3024	    -1.0071	     7.7209	     7.1335	     8.8120	     4.6158	    -7.3013	     7.3853	
     3.2730	     8.3084	    19.7220	    -1.1749	     8.2245	     6.7978	     8.2245	     3.1052	    -7.3853	     6.8817	
     3.1891	     8.3084	    20.7291	    -0.7553	     9.3155	     6.7978	     7.9727	     2.0142	    -6.7139	     6.7978	
     4.1122	     9.0637	    22.4075	     0.0000	    10.9100	     7.0496	     8.0566	     1.0910	    -5.3711	     6.8817	
     6.0425	    10.4065	    24.3378	     1.0071	    12.8403	     7.2174	     8.4763	     0.5035	    -3.7766	     7.0496	
     8.6441	    12.1689	    26.4359	     2.0142	    14.8544	     7.3013	     9.0637	     0.0839	    -2.0981	     7.2174	
    11.7493	    14.0991	    28.3661	     2.8534	    16.7847	     7.2174	     9.7351	     0.0000	    -0.5035	     7.2174	
    14.9384	    15.9454	    29.9606	     3.6087	    18.4631	     6.9656	    10.5743	     0.2518	     1.0071	     7.0496	
    18.1274	    17.6239	    31.2195	     3.9444	    19.9738	     6.7139	    11.4975	     0.6714	     2.3499	     6.7978	
    21.2326	    19.3024	    32.0587	     4.1962	    21.1487	     6.4621	    12.4207	     1.4267	     3.6087	     6.5460	
    24.2538	    20.8130	    32.3944	     4.2801	    22.1558	     6.3782	    13.5117	     2.5177	     4.9515	     6.2943	
    27.0233	    22.2397	    32.3105	     4.4479	    22.8271	     6.5460	    14.6866	     3.7766	     6.5460	     6.2943	
    29.3732	    23.4985	    31.8069	     4.6997	    23.1628	     7.1335	    15.7776	     5.3711	     8.3084	     6.3782	
    31.1356	    24.5895	    30.8838	     5.1193	    23.1628	     7.8888	    16.7007	     7.1335	     9.9869	     6.5460	
    32.1426	    25.2609	    29.5410	     5.7907	    22.6593	     8.8120	    17.3721	     8.8959	    11.5814	     6.7978	
    32.0587	    25.4288	    27.7786	     6.6299	    21.9040	     9.8190	    17.8757	    10.4904	    12.8403	     6.8817	
    31.0516	    25.0931	    25.8484	     7.8049	    20.8969	    10.7422	    18.2114	    11.9171	    13.7634	     6.9656	
    29.0375	    24.4217	    23.8342	     9.0637	    19.8898	    11.6653	    18.4631	    13.0081	    14.2670	     7.0496	
    26.1841	    23.3307	    21.9040	    10.4904	    18.9667	    12.5046	    18.7149	    13.6795	    14.4348	     7.1335	
    22.9111	    21.9879	    20.3094	    12.0850	    18.2114	    13.1760	    19.0506	    13.8474	    14.3509	     7.2174	
    19.3863	    20.5612	    19.0506	    13.7634	    17.6239	    13.9313	    19.4702	    13.5956	    14.0991	     7.3853	
    16.0294	    19.1345	    18.4631	    15.4419	    17.2043	    14.6866	    19.8898	    13.0920	    13.6795	     7.6370	
    13.1760	    17.8757	    18.5471	    17.2043	    16.8686	    15.6097	    20.3094	    12.3367	    13.3438	     7.8888	
    11.0779	    16.8686	    19.3024	    18.7988	    16.7847	    16.4490	    20.7291	    11.5814	    12.9242	     8.2245	
     9.8190	    16.2811	    20.6451	    20.2255	    16.8686	    17.3721	    21.1487	    10.9940	    12.5885	     8.5602	
     9.3994	    16.1133	    22.2397	    21.6522	    17.2043	    18.3792	    21.4844	    10.5743	    12.3367	     8.8959	
     9.9030	    16.3651	    23.8342	    22.9950	    17.7917	    19.4702	    21.8201	    10.4904	    12.2528	     9.3155	
    11.0779	    17.0364	    25.1770	    24.5895	    18.4631	    20.6451	    22.0718	    10.7422	    12.3367	     9.9030	
    12.7563	    17.9596	    26.3519	    26.3519	    19.2184	    21.9879	    22.3236	    11.2457	    12.5885	    10.7422	
    14.7705	    18.9667	    27.1912	    28.3661	    19.9738	    23.4985	    22.4915	    11.8332	    13.1760	    11.6653	
    16.7007	    19.9738	    27.6947	    30.5481	    20.4773	    25.0092	    22.4915	    12.5046	    13.8474	    12.6724	
    18.4631	    20.8130	    28.0304	    32.6462	    20.6451	    26.3519	    22.2397	    13.0081	    14.5187	    13.5117	
    19.7220	    21.3165	    27.8625	    34.3246	    20.3934	    27.2751	    21.7361	    13.2599	    14.9384	    14.0152	
    20.3934	    21.3165	    27.3590	    35.3317	    19.4702	    27.5269	    20.6451	    13.0920	    15.0223	    14.0152	
    20.3934	    20.7291	    26.3519	    35.4996	    17.8757	    26.9394	    19.0506	    12.5046	    14.6027	    13.4277	
    19.7220	    19.5541	    24.8413	    34.6603	    15.6937	    25.5966	    16.8686	    11.6653	    13.5117	    12.2528	
    18.5471	    17.8757	    23.1628	    32.8979	    13.0081	    23.4985	    14.0991	    10.5743	    12.0010	    10.6583	
    16.9525	    15.7776	    21.4844	    30.5481	    10.0708	    20.8969	    10.9100	     9.3994	     9.9869	     8.8120	
    15.1901	    13.5956	    20.0577	    28.0304	     7.3013	    18.2953	     7.4692	     8.4763	     7.7209	     6.7978	
    13.5117	    11.3297	    19.0506	    25.6805	     4.9515	    15.7776	     4.0283	     7.8049	     5.2032	     4.9515	
    11.9171	     9.3155	    18.6310	    23.8342	     3.1052	    13.9313	     0.8392	     7.6370	     2.7695	     3.1891	
    10.7422	     7.6370	    18.7988	    22.7432	     1.9302	    12.7563	    -1.8463	     8.0566	     0.4196	     1.7624	
     9.9869	     6.5460	    19.4702	    22.7432	     1.4267	    12.5885	    -3.7766	     9.1476	    -1.6785	     0.7553	
     9.6512	     6.0425	    20.8130	    23.7503	     1.5106	    13.5117	    -4.8676	    10.8261	    -3.3569	     0.1678	
     9.9869	     6.2943	    22.4915	    25.8484	     2.1820	    15.4419	    -5.1193	    13.2599	    -4.3640	     0.1678	
    10.8261	     7.3013	    24.5056	    28.9536	     3.3569	    18.3792	    -4.5319	    16.1972	    -4.5319	     0.7553	
    12.1689	     8.9798	    26.6876	    32.7301	     4.8676	    21.9879	    -3.1891	    19.6381	    -3.8605	     1.8463	
    14.0991	    11.3297	    28.7018	    37.0102	     6.7139	    26.0162	    -1.3428	    23.3307	    -2.1820	     3.3569	
    16.6168	    14.2670	    30.5481	    41.3742	     8.8120	    30.2124	     0.9232	    27.1072	     0.3357	     5.2872	
    19.6381	    17.5400	    31.9748	    45.4025	    11.0779	    34.1568	     3.3569	    30.6320	     3.5248	     7.3013	
    23.0789	    20.9808	    32.8979	    48.8434	    13.4277	    37.6816	     5.7907	    33.7372	     7.3013	     9.3994	
    26.8555	    24.4217	    33.4854	    51.5289	    15.6937	    40.5350	     8.0566	    36.3388	    11.4136	    11.5814	
    30.7999	    27.7786	    33.6533	    53.4592	    17.7917	    42.7170	     9.9869	    38.1851	    15.6097	    13.6795	
    34.7443	    30.7999	    33.6533	    54.7180	    19.5541	    44.3115	    11.5814	    39.3600	    19.7220	    15.6097	
    38.3530	    33.4854	    33.5693	    55.3055	    21.0648	    45.3186	    12.8403	    39.8636	    23.4985	    17.3721	
    41.6260	    35.6674	    33.4015	    55.4733	    22.1558	    45.9061	    13.7634	    39.6957	    26.8555	    18.9667	
    44.4794	    37.4298	    33.1497	    55.2216	    22.9950	    46.0739	    14.3509	    39.0244	    29.4571	    20.3094	
    46.6614	    38.7726	    32.9819	    54.8859	    23.5825	    45.9900	    14.8544	    38.0173	    31.3873	    21.4844	
    48.2559	    39.6957	    32.6462	    54.4662	    24.0860	    45.7382	    15.1901	    36.9263	    32.6462	    22.4915	
    49.0112	    40.1993	    32.3944	    54.2984	    24.3378	    45.5704	    15.5258	    35.9192	    33.3176	    23.4985	
    49.0112	    40.3671	    31.8909	    54.3823	    24.5056	    45.4025	    15.7776	    35.1639	    33.4015	    24.3378	
    48.0042	    40.0314	    31.3034	    54.8019	    24.5056	    45.3186	    16.0294	    34.6603	    32.9819	    25.0092	
    45.9900	    39.0244	    30.3802	    55.3894	    24.0860	    45.2347	    16.2811	    34.2407	    32.1426	    25.4288	
    42.9688	    37.2620	    29.2053	    56.0608	    23.3307	    44.9829	    16.2811	    33.8211	    30.7999	    25.4288	
    38.8565	    34.5764	    27.4429	    56.3965	    22.0718	    44.4794	    16.0294	    33.3176	    29.1214	    25.0092	
    33.9050	    30.9677	    25.3448	    56.2286	    20.4773	    43.5562	    15.3580	    32.6462	    27.1072	    24.0021	
    28.6179	    26.7715	    22.9111	    55.3894	    18.6310	    42.1295	    14.3509	    31.6391	    24.8413	    22.5754	
    23.4146	    22.2397	    20.3934	    53.7949	    16.5329	    40.2832	    12.9242	    30.2963	    22.5754	    20.7291	
    18.6310	    17.7917	    17.9596	    51.6968	    14.3509	    38.1851	    11.3297	    28.7857	    20.3934	    18.6310	
    14.6866	    13.8474	    15.8615	    49.1791	    12.4207	    35.9192	     9.7351	    27.1072	    18.5471	    16.4490	
    11.6653	    10.7422	    14.2670	    46.5775	    10.6583	    33.7372	     8.3084	    25.3448	    17.1204	    14.2670	
     9.6512	     8.5602	    13.2599	    43.9758	     9.3155	    31.6391	     7.0496	    23.4985	    16.1972	    12.4207	
     8.6441	     7.4692	    12.8403	    41.6260	     8.4763	    29.8767	     6.2943	    21.7361	    15.6937	    10.9100	
     8.4763	     7.3013	    12.8403	    39.3600	     8.0566	    28.4500	     5.7068	    20.2255	    15.6937	     9.9030	
     8.9798	     7.8888	    13.0920	    37.3459	     7.9727	    27.1912	     5.4550	    18.8828	    15.9454	     9.4833	
    10.0708	     9.0637	    13.5117	    35.5835	     8.1406	    26.1841	     5.2872	    17.8757	    16.4490	     9.5673	
    11.4136	    10.5743	    14.0152	    33.9890	     8.4763	    25.4288	     5.3711	    17.1204	    17.1204	    10.0708	
    12.8403	    12.1689	    14.6027	    32.5623	     8.9798	    24.8413	     5.6229	    16.7007	    17.8757	    10.9100	
    14.0991	    13.5956	    15.3580	    31.3034	     9.4833	    24.4217	     6.0425	    16.4490	    18.3792	    11.9171	
    15.0223	    14.7705	    16.1972	    30.1285	     9.9869	    24.0021	     6.5460	    16.1133	    18.6310	    12.9242	
    15.5258	    15.6097	    17.1204	    29.1214	    10.2386	    23.7503	     7.0496	    15.6937	    18.2953	    13.8474	
    15.6097	    16.0294	    18.1274	    28.1982	    10.4065	    23.4146	     7.5531	    14.9384	    17.4561	    14.5187	
    15.2740	    16.0294	    18.9667	    27.2751	    10.2386	    23.0789	     7.8049	    14.0152	    15.9454	    15.1062	
    14.8544	    15.8615	    19.4702	    26.2680	     9.9030	    22.6593	     7.9727	    12.8403	    14.0991	    15.4419	
    14.5187	    15.6097	    19.6381	    25.1770	     9.3994	    22.1558	     7.9727	    11.5814	    11.9171	    15.6097	
    14.3509	    15.4419	    19.6381	    24.0021	     8.8120	    21.5683	     7.9727	    10.4065	     9.7351	    15.5258	
    14.6866	    15.5258	    19.4702	    22.9950	     8.3084	    20.8969	     8.1406	     9.5673	     7.8888	    15.2740	
    15.6937	    16.1972	    19.4702	    22.3236	     7.9727	    20.3094	     8.4763	     9.2316	     6.5460	    14.8544	
    17.2882	    17.3721	    19.8059	    21.9879	     8.0566	    19.8059	     9.1476	     9.5673	     6.0425	    14.6027	
    19.5541	    19.0506	    20.3934	    22.0718	     8.6441	    19.5541	    10.2386	    10.6583	     6.2103	    14.5187	
    22.2397	    21.1487	    21.4005	    22.1558	     9.7351	    19.3863	    11.5814	    12.2528	     7.0496	    14.6027	
    25.1770	    23.4146	    22.5754	    22.0718	    11.2457	    19.2184	    13.1760	    14.1830	     8.2245	    14.8544	
    28.1143	    25.5127	    23.7503	    21.4844	    12.8403	    18.9667	    14.6866	    15.9454	     9.4833	    15.1901	
    30.7999	    27.3590	    24.5895	    20.3094	    14.5187	    18.5471	    16.0294	    17.4561	    10.4904	    15.3580	
    32.8979	    28.7018	    25.2609	    18.7149	    16.0294	    17.8757	    17.2043	    18.3792	    11.2457	    15.2740	
    34.4925	    29.6249	    25.5966	    16.8686	    17.3721	    17.1204	    18.0435	    18.7988	    11.4975	    15.1062	
    35.4156	    30.1285	    25.8484	    14.9384	    18.6310	    16.2811	    18.7149	    18.7988	    11.4136	    14.8544	
    35.6674	    30.2124	    26.1002	    13.1760	    19.7220	    15.4419	    19.2184	    18.4631	    11.1618	    14.6027	
    35.0800	    29.8767	    26.3519	    11.6653	    20.7291	    14.6866	    19.6381	    17.9596	    10.7422	    14.5187	
    33.7372	    29.0375	    26.7715	    10.4904	    21.5683	    14.0991	    19.8898	    17.4561	    10.3226	    14.5187	
    31.4713	    27.7786	    27.2751	     9.5673	    22.1558	    13.6795	    19.9738	    16.9525	    10.0708	    14.6027	
    28.4500	    26.0162	    27.6108	     8.8959	    22.4915	    13.3438	    19.8898	    16.4490	     9.9869	    14.6866	
    25.0092	    23.8342	    27.6947	     8.4763	    22.4915	    13.0920	    19.4702	    16.0294	    10.1547	    14.7705	
    21.3165	    21.3165	    27.3590	     8.3923	    22.0718	    13.0081	    18.7149	    15.6097	    10.4904	    14.6027	
    17.6239	    18.4631	    26.5198	     8.3923	    21.1487	    12.8403	    17.5400	    15.1062	    10.9940	    14.1830	
    14.0152	    15.3580	    25.0092	     8.3084	    19.4702	    12.5885	    15.7776	    14.2670	    11.3297	    13.2599	
    10.4904	    11.9171	    22.8271	     7.9727	    17.0364	    12.0010	    13.4277	    13.1760	    11.4136	    11.8332	
     7.0496	     8.2245	    19.9738	     7.3853	    13.8474	    11.0779	    10.5743	    11.6653	    10.9940	     9.9030	
     3.7766	     4.4479	    16.7847	     6.5460	    10.0708	     9.9030	     7.3853	    10.0708	    10.1547	     7.6370	
     0.6714	     0.7553	    13.5117	     5.6229	     6.0425	     8.6441	     4.2801	     8.4763	     8.9798	     5.2032	
    -1.7624	    -2.6016	    10.4904	     4.9515	     2.1820	     7.4692	     1.4267	     7.0496	     7.5531	     3.0212	
    -3.5248	    -5.2032	     7.9727	     4.5319	    -1.2589	     6.5460	    -0.9232	     6.1264	     6.1264	     1.2589	
    -4.5319	    -7.0496	     6.2103	     4.5319	    -4.1962	     6.0425	    -2.6016	     5.6229	     4.8676	     0.0000	
    -4.7836	    -8.0566	     5.2032	     5.0354	    -6.4621	     6.1264	    -3.6087	     5.7068	     4.0283	    -0.7553	
    -4.5319	    -8.1406	     5.0354	     6.3782	    -7.9727	     6.7978	    -3.8605	     6.4621	     3.6087	    -0.8392	
    -3.6926	    -7.3853	     5.8746	     8.5602	    -8.5602	     8.1406	    -3.5248	     7.9727	     3.9444	    -0.4196	
    -2.2659	    -5.6229	     7.8049	    12.0010	    -7.9727	    10.3226	    -2.3499	    10.1547	     5.1193	     0.5875	
     0.1678	    -2.6855	    10.8261	    16.7007	    -6.2103	    13.3438	    -0.5035	    13.0920	     7.0496	     2.1820	
     3.6087	     1.4267	    15.1062	    22.4915	    -3.0212	    17.2043	     2.1820	    16.5329	     9.7351	     4.2801	
     8.1406	     6.5460	    20.3934	    29.0375	     1.5945	    21.6522	     5.4550	    20.3934	    13.0920	     7.0496	
    13.5117	    12.3367	    26.4359	    35.7513	     7.2174	    26.4359	     9.1476	    24.2538	    16.8686	    10.2386	
    19.3024	    18.2114	    32.6462	    42.0456	    13.3438	    31.0516	    12.8403	    27.6947	    20.6451	    13.7634	
    24.8413	    23.8342	    38.4369	    47.2488	    19.3863	    35.2478	    16.3651	    30.3802	    24.0860	    17.3721	
    29.8767	    28.6179	    43.2205	    50.9415	    24.7574	    38.5208	    19.2184	    32.1426	    26.7715	    20.7291	
    33.9890	    32.3944	    46.6614	    52.9556	    28.9536	    40.6189	    21.1487	    32.8979	    28.4500	    23.6664	
    37.0102	    34.9960	    48.5077	    53.2074	    31.7230	    41.5421	    22.2397	    32.6462	    28.9536	    25.8484	
    38.7726	    36.5067	    48.9273	    52.0325	    33.0658	    41.4581	    22.3236	    31.7230	    28.3661	    27.2751	
    39.4440	    36.9263	    47.8363	    49.7665	    33.0658	    40.4510	    21.6522	    30.4642	    27.0233	    28.0304	
    39.0244	    36.3388	    45.5704	    46.9131	    31.9748	    38.7726	    20.2255	    29.0375	    25.0931	    28.0304	
    37.5977	    35.0800	    42.5491	    43.7241	    29.9606	    36.8423	    18.3792	    27.6108	    22.9111	    27.4429	
    35.3317	    33.0658	    38.8565	    40.5350	    27.2751	    34.6603	    16.1972	    26.2680	    20.7291	    26.3519	
    32.6462	    30.5481	    34.9960	    37.5977	    24.1699	    32.3944	    13.9313	    25.0092	    18.6310	    24.8413	
    29.7928	    27.7786	    31.1356	    35.1639	    20.8969	    30.2963	    11.6653	    23.6664	    16.7007	    22.9950	
    27.0233	    25.0092	    27.5269	    33.4015	    17.7917	    28.3661	     9.7351	    22.2397	    14.9384	    20.9808	
    24.5056	    22.3236	    24.3378	    32.1426	    14.9384	    26.6037	     8.1406	    20.7291	    13.5117	    19.0506	
    22.3236	    19.8898	    21.5683	    31.5552	    12.5046	    25.0931	     6.9656	    19.1345	    12.4207	    17.3721	
    20.3934	    17.7917	    19.3024	    31.3873	    10.7422	    23.8342	     6.2943	    17.5400	    11.6653	    15.8615	
    18.7149	    16.0294	    17.6239	    31.4713	     9.6512	    22.9111	     6.0425	    15.9454	    11.4136	    14.6866	
[Epoch Header]
[Trial Type]	21
[Accept]	1
[Correct]	0
[RT]	 0.000
[Resp]	0
[Epoch Data]
   -17.5400	   -12.7563	    -5.0354	    -3.1891	    -9.1476	     1.5945	   -11.2457	     2.1820	     2.1820	    -2.2659	
   -19.3024	   -14.5187	    -7.6370	    -3.0212	   -10.6583	     2.6016	   -12.7563	     2.6855	     1.6785	    -3.1052	
   -20.6451	   -16.1972	   -10.4904	    -3.2730	   -12.2528	     3.3569	   -14.1830	     2.9373	     1.0910	    -3.9444	
   -21.4844	   -17.4561	   -13.2599	    -4.1122	   -13.6795	     3.7766	   -15.4419	     2.8534	     0.3357	    -4.6997	
   -21.8201	   -18.3792	   -15.7776	    -5.4550	   -15.0223	     3.6087	   -16.4490	     2.3499	    -0.6714	    -5.5389	
   -21.6522	   -18.9667	   -17.9596	    -7.4692	   -16.1972	     2.8534	   -17.2882	     1.4267	    -1.8463	    -6.2943	
   -21.3165	   -19.3024	   -19.7220	    -9.6512	   -17.2882	     1.5106	   -17.9596	     0.0839	    -3.1891	    -7.0496	
   -20.8130	   -19.3863	   -21.1487	   -11.7493	   -18.2953	    -0.2518	   -18.4631	    -1.5945	    -4.7836	    -7.7209	
   -20.3094	   -19.4702	   -22.2397	   -13.4277	   -19.3024	    -2.3499	   -18.7149	    -3.4409	    -6.4621	    -8.3923	
   -19.8898	   -19.4702	   -23.1628	   -14.5187	   -20.1416	    -4.4479	   -18.7988	    -5.2872	    -8.2245	    -8.8959	
   -19.5541	   -19.4702	   -23.9182	   -14.8544	   -20.8130	    -6.5460	   -18.7149	    -7.1335	    -9.7351	    -9.3155	
   -19.4702	   -19.6381	   -24.3378	   -14.7705	   -21.3165	    -8.6441	   -18.3792	    -8.7280	   -11.0779	    -9.6512	
   -19.5541	   -19.8059	   -24.5895	   -14.4348	   -21.5683	   -10.4904	   -17.9596	   -10.1547	   -12.1689	    -9.9869	
   -19.7220	   -20.0577	   -24.5895	   -14.0991	   -21.5683	   -12.2528	   -17.4561	   -11.2457	   -13.0081	   -10.3226	
   -19.8898	   -20.3094	   -24.3378	   -13.8474	   -21.4005	   -13.9313	   -17.0364	   -12.0010	   -13.6795	   -10.7422	
   -20.1416	   -20.5612	   -23.8342	   -13.7634	   -21.0648	   -15.3580	   -16.7007	   -12.4207	   -14.0991	   -11.1618	
   -20.3094	   -20.8130	   -23.1628	   -13.8474	   -20.4773	   -16.6168	   -16.4490	   -12.4207	   -14.5187	   -11.4975	
   -20.3934	   -20.8969	   -22.1558	   -14.0991	   -19.7220	   -17.5400	   -16.1133	   -12.0010	   -14.8544	   -11.8332	
   -20.1416	   -20.7291	   -20.9808	   -14.1830	   -18.7988	   -18.0435	   -15.6097	   -11.3297	   -15.1062	   -12.0010	
   -19.6381	   -20.3934	   -19.6381	   -14.2670	   -17.6239	   -18.1274	   -14.8544	   -10.4904	   -15.3580	   -11.9171	
   -18.7988	   -19.8059	   -18.0435	   -14.2670	   -16.2811	   -17.7078	   -13.9313	    -9.6512	   -15.6097	   -11.7493	
   -17.4561	   -18.9667	   -16.3651	   -14.3509	   -14.8544	   -17.0364	   -12.7563	    -9.0637	   -15.7776	   -11.3297	
   -15.7776	   -17.7917	   -14.6027	   -14.4348	   -13.5117	   -16.2811	   -11.5814	    -8.8120	   -16.0294	   -10.9100	
   -13.8474	   -16.3651	   -12.8403	   -14.8544	   -12.1689	   -15.7776	   -10.3226	    -9.1476	   -16.2811	   -10.3226	
   -11.7493	   -14.8544	   -11.1618	   -15.6097	   -10.9100	   -15.6097	    -9.2316	   -10.0708	   -16.5329	    -9.9030	
    -9.8190	   -13.1760	    -9.7351	   -16.7847	    -9.9030	   -15.9454	    -8.3084	   -11.5814	   -16.7847	    -9.6512	
    -8.1406	   -11.4975	    -8.5602	   -18.3792	    -9.0637	   -16.8686	    -7.5531	   -13.7634	   -17.0364	    -9.5673	
    -6.9656	   -10.1547	    -7.8049	   -20.3094	    -8.4763	   -18.2114	    -7.0496	   -16.2811	   -17.4561	    -9.9030	
    -6.3782	    -9.1476	    -7.3853	   -22.3236	    -8.1406	   -19.8898	    -6.7978	   -19.0506	   -17.8757	   -10.4065	
    -6.4621	    -8.6441	    -7.5531	   -24.3378	    -8.1406	   -21.7361	    -6.7978	   -21.6522	   -18.4631	   -10.9940	
    -7.0496	    -8.6441	    -7.9727	   -26.0162	    -8.4763	   -23.4146	    -7.0496	   -24.0021	   -19.0506	   -11.6653	
    -8.1406	    -9.1476	    -8.8120	   -27.1912	    -8.9798	   -24.6735	    -7.4692	   -25.6805	   -19.7220	   -12.2528	
    -9.3155	    -9.8190	    -9.7351	   -27.7786	    -9.5673	   -25.5127	    -7.9727	   -26.5198	   -20.2255	   -12.7563	
   -10.5743	   -10.7422	   -10.7422	   -27.9465	   -10.0708	   -25.6805	    -8.4763	   -26.6037	   -20.5612	   -13.0920	
   -11.7493	   -11.7493	   -11.7493	   -27.6947	   -10.4904	   -25.2609	    -8.8959	   -25.7645	   -20.8130	   -13.2599	
   -12.7563	   -12.7563	   -12.7563	   -27.1072	   -10.7422	   -24.4217	    -9.3994	   -24.3378	   -20.8130	   -13.5117	
   -13.7634	   -13.9313	   -13.7634	   -26.5198	   -11.1618	   -23.2468	   -10.0708	   -22.6593	   -20.6451	   -13.8474	
   -14.6866	   -15.1901	   -14.8544	   -25.8484	   -11.5814	   -22.0718	   -10.9100	   -20.8969	   -20.5612	   -14.2670	
   -15.6937	   -16.6168	   -15.9454	   -25.3448	   -12.2528	   -21.0648	   -11.8332	   -19.4702	   -20.4773	   -14.8544	
   -16.5329	   -17.9596	   -16.9525	   -24.9252	   -13.0081	   -20.1416	   -12.9242	   -18.2953	   -20.4773	   -15.5258	
   -17.2043	   -19.2184	   -17.7078	   -24.5056	   -13.7634	   -19.4702	   -13.8474	   -17.6239	   -20.7291	   -16.1972	
   -17.5400	   -20.0577	   -18.1274	   -24.0021	   -14.5187	   -18.9667	   -14.5187	   -17.2043	   -20.9808	   -16.8686	
   -17.6239	   -20.6451	   -18.1274	   -23.4146	   -15.0223	   -18.5471	   -14.9384	   -17.0364	   -21.2326	   -17.2882	
   -17.2882	   -20.8969	   -17.7078	   -22.6593	   -15.3580	   -18.1274	   -15.0223	   -16.9525	   -21.3165	   -17.4561	
   -16.7847	   -20.8969	   -17.2043	   -21.9040	   -15.6097	   -17.7078	   -14.8544	   -16.7847	   -21.1487	   -17.3721	
   -16.1972	   -20.7291	   -16.7847	   -21.1487	   -15.7776	   -17.4561	   -14.5187	   -16.6168	   -20.7291	   -17.0364	
   -15.6097	   -20.4773	   -16.6168	   -20.3934	   -15.9454	   -17.2882	   -14.1830	   -16.3651	   -19.8898	   -16.4490	
   -15.1062	   -20.2255	   -16.8686	   -19.7220	   -16.1972	   -17.2043	   -13.9313	   -15.9454	   -18.8828	   -15.7776	
   -14.7705	   -20.0577	   -17.7078	   -19.2184	   -16.6168	   -17.3721	   -13.8474	   -15.4419	   -17.7078	   -15.1062	
   -14.5187	   -19.8898	   -18.9667	   -18.7149	   -17.2043	   -17.7917	   -13.8474	   -15.0223	   -16.6168	   -14.2670	
   -14.4348	   -19.8898	   -20.6451	   -18.2953	   -17.8757	   -18.4631	   -14.0991	   -14.6027	   -15.5258	   -13.5117	
   -14.6866	   -19.9738	   -22.3236	   -18.0435	   -18.5471	   -19.3024	   -14.5187	   -14.4348	   -14.6027	   -12.8403	
   -15.1901	   -20.1416	   -24.0021	   -17.7078	   -19.1345	   -20.1416	   -14.9384	   -14.1830	   -13.7634	   -12.2528	
   -15.9454	   -20.3934	   -25.2609	   -17.2882	   -19.7220	   -20.8130	   -15.4419	   -13.9313	   -13.0081	   -11.7493	
   -16.8686	   -20.5612	   -26.1841	   -16.4490	   -20.1416	   -21.0648	   -15.9454	   -13.5117	   -12.2528	   -11.2457	
   -17.7078	   -20.6451	   -26.6876	   -15.1901	   -20.3094	   -20.8969	   -16.3651	   -12.7563	   -11.4975	   -10.9100	
   -18.4631	   -20.6451	   -26.6876	   -13.5956	   -20.3094	   -20.1416	   -16.7007	   -11.8332	   -10.7422	   -10.6583	
   -19.1345	   -20.6451	   -26.3519	   -11.8332	   -20.2255	   -19.0506	   -17.1204	   -10.7422	   -10.1547	   -10.5743	
   -19.6381	   -20.6451	   -25.8484	   -10.1547	   -20.0577	   -17.8757	   -17.6239	    -9.6512	    -9.7351	   -10.8261	
   -20.2255	   -20.8130	   -25.3448	    -8.7280	   -20.0577	   -16.7007	   -18.2114	    -8.8120	    -9.6512	   -11.3297	
   -20.8969	   -21.1487	   -24.9252	    -7.8888	   -20.1416	   -15.6937	   -18.9667	    -8.3084	    -9.7351	   -12.1689	
   -21.5683	   -21.6522	   -24.7574	    -7.3853	   -20.4773	   -14.9384	   -19.8898	    -8.2245	    -9.9869	   -13.1760	
   -22.4075	   -22.4915	   -24.7574	    -7.3853	   -21.0648	   -14.3509	   -20.8969	    -8.4763	   -10.2386	   -14.2670	
   -23.4146	   -23.5825	   -24.9252	    -7.5531	   -21.9040	   -13.9313	   -21.9879	    -9.0637	   -10.4904	   -15.1062	
   -24.6735	   -25.0092	   -25.2609	    -7.9727	   -23.0789	   -13.5956	   -23.2468	    -9.8190	   -10.5743	   -15.7776	
   -26.1002	   -26.8555	   -25.5966	    -8.4763	   -24.4217	   -13.4277	   -24.5056	   -10.5743	   -10.4904	   -15.9454	
   -27.6947	   -28.8696	   -25.6805	    -8.9798	   -25.7645	   -13.4277	   -25.7645	   -11.4136	   -10.4065	   -15.8615	
   -29.2053	   -31.0516	   -25.4288	    -9.4833	   -27.1072	   -13.5956	   -26.7715	   -12.1689	   -10.3226	   -15.3580	
   -30.4642	   -33.0658	   -24.8413	   -10.0708	   -28.1143	   -13.9313	   -27.3590	   -12.6724	   -10.2386	   -14.6027	
   -31.3034	   -34.5764	   -23.9182	   -10.6583	   -28.7018	   -14.3509	   -27.6108	   -13.0920	   -10.2386	   -13.5117	
   -31.3873	   -35.3317	   -22.9111	   -11.3297	   -28.6179	   -14.8544	   -27.1912	   -13.1760	   -10.1547	   -12.1689	
   -30.6320	   -34.9960	   -21.7361	   -12.0010	   -27.7786	   -15.2740	   -26.1841	   -13.0920	    -9.9869	   -10.4904	
   -28.8696	   -33.4854	   -20.3934	   -12.6724	   -26.1841	   -15.6097	   -24.6735	   -12.7563	    -9.6512	    -8.5602	
   -26.2680	   -30.8838	   -18.9667	   -13.3438	   -23.8342	   -15.7776	   -22.6593	   -12.2528	    -9.1476	    -6.2943	
   -22.9950	   -27.2751	   -17.3721	   -14.0152	   -20.8969	   -15.6097	   -20.3094	   -11.6653	    -8.3923	    -3.8605	
   -19.3024	   -22.9950	   -15.6937	   -14.4348	   -17.6239	   -15.1062	   -17.7917	   -10.9100	    -7.3013	    -1.4267	
   -15.6097	   -18.5471	   -13.9313	   -14.7705	   -14.1830	   -14.2670	   -15.1901	    -9.9869	    -5.8746	     1.0071	
   -12.2528	   -14.1830	   -12.1689	   -14.7705	   -10.9940	   -13.0920	   -12.7563	    -8.9798	    -4.1122	     3.3569	
    -9.4833	   -10.3226	   -10.4904	   -14.3509	    -8.2245	   -11.4975	   -10.4904	    -7.7209	    -2.0142	     5.3711	
    -7.5531	    -7.2174	    -8.9798	   -13.6795	    -6.0425	    -9.7351	    -8.6441	    -6.2103	     0.2518	     6.9656	
    -6.4621	    -5.1193	    -7.8888	   -12.6724	    -4.6158	    -7.8888	    -7.3013	    -4.6158	     2.5177	     8.2245	
    -6.3782	    -4.1122	    -7.2174	   -11.6653	    -4.0283	    -6.1264	    -6.6299	    -2.7695	     4.6997	     8.8959	
    -7.2174	    -4.0283	    -7.1335	   -10.7422	    -4.2801	    -4.6997	    -6.5460	    -0.9232	     6.4621	     9.1476	
    -8.6441	    -4.7836	    -7.6370	    -9.9869	    -5.1193	    -3.5248	    -6.9656	     0.9232	     7.8049	     8.9798	
   -10.4904	    -6.0425	    -8.3923	    -9.3994	    -6.3782	    -2.6855	    -7.8049	     2.7695	     8.7280	     8.4763	
   -12.3367	    -7.5531	    -9.3994	    -8.7280	    -7.8888	    -2.1820	    -8.8120	     4.5319	     9.2316	     7.8049	
   -14.0152	    -9.1476	   -10.4065	    -7.9727	    -9.3994	    -1.8463	    -9.9030	     6.0425	     9.3155	     7.0496	
   -15.4419	   -10.5743	   -11.4136	    -7.1335	   -10.8261	    -1.8463	   -10.9940	     7.3013	     8.8959	     6.2103	
   -16.4490	   -11.8332	   -12.4207	    -6.3782	   -12.2528	    -2.0981	   -12.2528	     7.9727	     7.9727	     5.2872	
   -17.1204	   -12.9242	   -13.3438	    -5.7068	   -13.5956	    -2.8534	   -13.5956	     7.8888	     6.6299	     4.1962	
   -17.3721	   -13.8474	   -14.2670	    -5.4550	   -14.8544	    -4.0283	   -14.9384	     6.9656	     4.8676	     2.8534	
   -17.2882	   -14.5187	   -14.9384	    -5.7068	   -16.0294	    -5.6229	   -16.3651	     5.2872	     2.9373	     1.3428	
   -16.7847	   -15.0223	   -15.4419	    -6.6299	   -17.1204	    -7.5531	   -17.7917	     2.8534	     0.9232	    -0.3357	
   -16.1133	   -15.2740	   -15.6937	    -8.1406	   -18.0435	    -9.6512	   -19.2184	    -0.1678	    -0.8392	    -2.1820	
   -15.4419	   -15.4419	   -15.7776	   -10.2386	   -18.8828	   -11.8332	   -20.5612	    -3.4409	    -2.4338	    -4.1962	
   -15.1062	   -15.6937	   -15.7776	   -12.7563	   -19.6381	   -13.9313	   -21.9040	    -6.7139	    -3.7766	    -6.2943	
   -15.1062	   -16.1133	   -15.7776	   -15.5258	   -20.2255	   -15.9454	   -22.9950	    -9.8190	    -4.8676	    -8.3923	
   -15.5258	   -16.7007	   -15.8615	   -18.2953	   -20.7291	   -17.6239	   -23.7503	   -12.4207	    -5.5389	   -10.4065	
   -16.1972	   -17.3721	   -15.8615	   -20.8969	   -20.8969	   -18.8828	   -24.0860	   -14.2670	    -5.8746	   -12.1689	
   -16.9525	   -17.9596	   -15.9454	   -22.9111	   -20.7291	   -19.6381	   -23.9182	   -15.1901	    -5.8746	   -13.5956	
   -17.4561	   -18.3792	   -15.8615	   -24.3378	   -20.1416	   -19.8059	   -23.2468	   -15.2740	    -5.5389	   -14.6866	
   -17.5400	   -18.4631	   -15.6937	   -24.9252	   -19.3024	   -19.4702	   -21.9879	   -14.5187	    -4.8676	   -15.2740	
   -17.2043	   -18.2953	   -15.4419	   -24.5895	   -18.2114	   -18.6310	   -20.4773	   -13.0081	    -4.0283	   -15.4419	
   -16.5329	   -17.8757	   -15.1062	   -23.4985	   -16.9525	   -17.5400	   -18.6310	   -11.0779	    -3.0212	   -15.2740	
   -15.6097	   -17.3721	   -14.7705	   -21.7361	   -15.7776	   -16.1972	   -16.7847	    -8.8120	    -2.0981	   -14.5187	
   -14.6027	   -16.8686	   -14.4348	   -19.5541	   -14.7705	   -14.7705	   -14.9384	    -6.4621	    -1.1749	   -13.3438	
   -13.6795	   -16.3651	   -14.0991	   -17.0364	   -13.9313	   -13.3438	   -13.2599	    -4.1122	    -0.3357	   -11.7493	
   -12.8403	   -16.1133	   -13.7634	   -14.3509	   -13.2599	   -12.0010	   -11.7493	    -1.9302	     0.4196	    -9.6512	
   -12.0850	   -15.9454	   -13.5117	   -11.8332	   -12.8403	   -10.7422	   -10.4904	    -0.0839	     1.0071	    -7.2174	
   -11.6653	   -16.1133	   -13.3438	    -9.6512	   -12.6724	    -9.8190	    -9.5673	     1.4267	     1.4267	    -4.6158	
   -11.4975	   -16.6168	   -13.4277	    -8.0566	   -12.7563	    -9.1476	    -9.1476	     2.3499	     1.3428	    -2.1820	
   -11.8332	   -17.4561	   -13.8474	    -7.2174	   -13.1760	    -9.0637	    -9.2316	     2.6855	     0.8392	    -0.0839	
   -12.5885	   -18.7149	   -14.6027	    -7.3853	   -13.8474	    -9.3994	    -9.8190	     2.3499	    -0.0839	     1.5106	
   -13.9313	   -20.1416	   -15.6937	    -8.4763	   -14.8544	   -10.3226	   -10.9100	     1.4267	    -1.4267	     2.4338	
   -15.5258	   -21.7361	   -17.0364	   -10.4904	   -15.8615	   -11.4975	   -12.3367	    -0.0839	    -3.1052	     2.7695	
   -17.4561	   -23.2468	   -18.6310	   -13.3438	   -16.9525	   -13.0920	   -13.8474	    -2.0981	    -4.8676	     2.6855	
   -19.6381	   -24.6735	   -20.2255	   -16.8686	   -17.9596	   -14.7705	   -15.2740	    -4.5319	    -6.7978	     2.0981	
   -21.9040	   -26.0162	   -21.7361	   -20.8969	   -18.8828	   -16.6168	   -16.6168	    -7.3013	    -8.6441	     1.1749	
   -24.4217	   -27.4429	   -23.3307	   -25.3448	   -19.8059	   -18.5471	   -17.8757	   -10.2386	   -10.4904	     0.0000	
   -27.1072	   -29.0375	   -25.0092	   -29.9606	   -20.8969	   -20.4773	   -19.2184	   -13.1760	   -12.3367	    -1.5106	
   -29.7928	   -30.6320	   -26.6876	   -34.4925	   -22.1558	   -22.4075	   -20.5612	   -16.0294	   -14.0991	    -3.3569	
   -32.4783	   -32.4783	   -28.3661	   -38.6887	   -23.4985	   -24.1699	   -21.9040	   -18.7149	   -15.7776	    -5.3711	
   -34.9960	   -34.2407	   -29.9606	   -42.3813	   -24.9252	   -25.8484	   -23.1628	   -21.0648	   -17.2043	    -7.3853	
   -37.1780	   -35.8353	   -31.3034	   -45.2347	   -26.1841	   -27.2751	   -24.2538	   -22.9950	   -18.3792	    -9.2316	
   -38.9404	   -37.2620	   -32.2266	   -47.2488	   -27.1072	   -28.4500	   -24.9252	   -24.4217	   -19.1345	   -10.8261	
   -40.2832	   -38.1851	   -32.6462	   -48.2559	   -27.6108	   -29.3732	   -25.1770	   -25.4288	   -19.6381	   -11.9171	
   -41.0385	   -38.7726	   -32.4783	   -48.3398	   -27.5269	   -29.9606	   -24.9252	   -25.9323	   -19.8059	   -12.5046	
   -41.2064	   -38.6887	   -31.6391	   -47.5006	   -26.8555	   -30.1285	   -24.2538	   -25.8484	   -19.6381	   -12.5046	
   -40.7028	   -38.0173	   -30.2124	   -45.7382	   -25.7645	   -29.8767	   -23.0789	   -25.1770	   -19.0506	   -12.0010	
   -39.3600	   -36.6745	   -28.1982	   -43.2205	   -24.2538	   -29.2053	   -21.6522	   -24.1699	   -18.0435	   -11.0779	
   -37.3459	   -34.9121	   -25.9323	   -40.1993	   -22.5754	   -28.2822	   -20.0577	   -22.8271	   -16.6168	    -9.8190	
   -34.8282	   -32.6462	   -23.4985	   -36.9263	   -20.7291	   -27.1072	   -18.2953	   -21.4005	   -14.8544	    -8.3923	
   -31.8909	   -30.1285	   -21.1487	   -33.4015	   -18.9667	   -25.9323	   -16.7007	   -20.0577	   -12.6724	    -7.0496	
   -28.8696	   -27.5269	   -19.0506	   -29.7089	   -17.2882	   -24.7574	   -15.0223	   -18.8828	   -10.3226	    -5.7068	
   -25.9323	   -24.8413	   -17.2043	   -25.9323	   -15.6937	   -23.5825	   -13.4277	   -17.9596	    -7.8888	    -4.5319	
   -23.2468	   -22.3236	   -15.6937	   -22.1558	   -14.1830	   -22.3236	   -11.9171	   -17.2043	    -5.5389	    -3.5248	
   -20.8130	   -19.9738	   -14.4348	   -18.5471	   -12.8403	   -21.0648	   -10.5743	   -16.5329	    -3.3569	    -2.6855	
   -18.7988	   -18.0435	   -13.5117	   -15.2740	   -11.8332	   -19.8059	    -9.3994	   -15.7776	    -1.5106	    -2.0142	
   -17.2882	   -16.5329	   -12.9242	   -12.6724	   -11.1618	   -18.6310	    -8.6441	   -15.0223	    -0.0839	    -1.6785	
   -16.4490	   -15.6937	   -12.7563	   -11.0779	   -11.0779	   -17.6239	    -8.4763	   -14.2670	     0.8392	    -1.6785	
   -16.3651	   -15.4419	   -13.1760	   -10.6583	   -11.4975	   -17.1204	    -8.8120	   -13.8474	     1.0071	    -2.0981	
   -16.8686	   -15.9454	   -14.0152	   -11.6653	   -12.5046	   -17.1204	    -9.8190	   -13.7634	     0.5875	    -2.9373	
   -17.8757	   -16.9525	   -15.3580	   -13.9313	   -13.8474	   -17.7917	   -11.1618	   -14.1830	    -0.5035	    -4.1122	
   -19.2184	   -18.4631	   -16.9525	   -17.2043	   -15.4419	   -19.0506	   -12.8403	   -15.0223	    -2.0142	    -5.4550	
   -20.7291	   -20.1416	   -18.7149	   -21.0648	   -17.0364	   -20.5612	   -14.6027	   -16.1972	    -3.7766	    -6.7978	
   -22.2397	   -21.9040	   -20.3934	   -25.0092	   -18.5471	   -22.3236	   -16.4490	   -17.4561	    -5.6229	    -8.0566	
   -23.5825	   -23.5825	   -21.8201	   -28.5339	   -19.8898	   -23.9182	   -18.1274	   -18.6310	    -7.2174	    -9.0637	
   -24.5895	   -24.8413	   -22.8271	   -31.1356	   -20.8130	   -25.1770	   -19.3863	   -19.3863	    -8.4763	    -9.8190	
   -25.1770	   -25.7645	   -23.1628	   -32.7301	   -21.2326	   -25.9323	   -20.2255	   -19.5541	    -9.1476	   -10.3226	
   -25.2609	   -26.0162	   -22.8271	   -33.1497	   -21.0648	   -26.1841	   -20.3934	   -18.8828	    -9.2316	   -10.4904	
   -24.8413	   -25.7645	   -21.8201	   -32.5623	   -20.3934	   -25.9323	   -19.9738	   -17.3721	    -8.5602	   -10.2386	
   -24.0021	   -24.9252	   -20.3094	   -31.2195	   -19.3024	   -25.1770	   -19.0506	   -15.3580	    -7.3853	    -9.6512	
   -22.9111	   -23.7503	   -18.4631	   -29.4571	   -18.0435	   -24.1699	   -17.9596	   -12.9242	    -5.7907	    -8.8120	
   -21.6522	   -22.4075	   -16.4490	   -27.5269	   -16.6168	   -22.9111	   -16.7847	   -10.4065	    -4.1122	    -7.7209	
   -20.3934	   -20.8969	   -14.5187	   -25.4288	   -15.2740	   -21.5683	   -15.5258	    -8.1406	    -2.4338	    -6.5460	
   -19.1345	   -19.3863	   -12.7563	   -23.4146	   -14.0152	   -20.1416	   -14.4348	    -6.1264	    -1.0071	    -5.2872	
   -17.8757	   -17.9596	   -11.1618	   -21.4005	   -12.8403	   -18.4631	   -13.5117	    -4.3640	     0.0839	    -4.0283	
   -16.6168	   -16.6168	    -9.9869	   -19.3024	   -11.9171	   -16.7007	   -12.6724	    -2.8534	     0.9232	    -2.9373	
   -15.6097	   -15.6097	    -9.2316	   -17.1204	   -11.1618	   -14.8544	   -12.2528	    -1.5106	     1.5106	    -2.0981	
   -14.8544	   -14.8544	    -8.9798	   -14.9384	   -10.8261	   -12.8403	   -12.0850	    -0.4196	     1.6785	    -1.5106	
   -14.5187	   -14.6866	    -9.3155	   -12.8403	   -10.9100	   -10.9100	   -12.3367	     0.5035	     1.5106	    -1.2589	
   -14.6866	   -15.1062	   -10.2386	   -10.9100	   -11.4136	    -9.1476	   -13.0081	     1.1749	     0.9232	    -1.3428	
   -15.4419	   -16.1133	   -11.6653	    -9.3155	   -12.3367	    -7.6370	   -14.0991	     1.6785	    -0.0839	    -1.7624	
   -16.7847	   -17.7917	   -13.5117	    -8.2245	   -13.7634	    -6.6299	   -15.4419	     1.8463	    -1.4267	    -2.5177	
   -18.5471	   -19.9738	   -15.4419	    -7.6370	   -15.3580	    -6.0425	   -16.9525	     1.6785	    -3.1052	    -3.5248	
   -20.6451	   -22.4915	   -17.3721	    -7.6370	   -17.1204	    -5.8746	   -18.6310	     1.2589	    -4.8676	    -4.7836	
   -22.7432	   -25.1770	   -19.2184	    -7.9727	   -18.9667	    -6.1264	   -20.2255	     0.5875	    -6.6299	    -6.2103	
   -24.6735	   -27.6108	   -20.7291	    -8.3923	   -20.7291	    -6.6299	   -21.8201	    -0.1678	    -8.0566	    -7.5531	
   -26.1002	   -29.6249	   -21.9040	    -8.8120	   -22.2397	    -7.2174	   -23.0789	    -0.8392	    -8.9798	    -8.8959	
   -26.8555	   -30.9677	   -22.6593	    -9.0637	   -23.4146	    -7.7209	   -24.0860	    -1.3428	    -9.3155	    -9.9869	
   -26.9394	   -31.4713	   -22.8271	    -9.2316	   -24.0021	    -8.2245	   -24.6735	    -1.6785	    -8.8959	   -10.6583	
   -26.0162	   -31.0516	   -22.4075	    -9.2316	   -23.9182	    -8.5602	   -24.6735	    -1.6785	    -7.8888	   -10.8261	
   -24.3378	   -29.5410	   -21.4005	    -9.1476	   -23.1628	    -8.7280	   -24.0021	    -1.4267	    -6.4621	   -10.4065	
   -21.9040	   -27.1072	   -19.8059	    -8.9798	   -21.6522	    -8.6441	   -22.7432	    -0.9232	    -4.8676	    -9.4833	
   -18.7149	   -23.8342	   -17.5400	    -8.6441	   -19.4702	    -8.3084	   -20.8969	    -0.2518	    -3.3569	    -8.2245	
   -15.0223	   -19.8059	   -14.9384	    -7.8888	   -16.9525	    -7.5531	   -18.7988	     0.5035	    -1.9302	    -6.6299	
   -10.9940	   -15.4419	   -11.9171	    -6.6299	   -14.0152	    -6.2943	   -16.5329	     1.3428	    -0.7553	    -4.7836	
    -6.8817	   -10.9940	    -8.7280	    -4.6997	   -11.0779	    -4.6158	   -14.3509	     2.2659	     0.3357	    -2.6855	
    -2.8534	    -6.7139	    -5.6229	    -1.9302	    -8.3084	    -2.4338	   -12.4207	     3.2730	     1.1749	    -0.3357	
     0.7553	    -2.9373	    -2.6016	     1.4267	    -5.8746	     0.0000	   -10.7422	     4.4479	     1.9302	     2.0981	
     3.7766	     0.1678	    -0.1678	     5.0354	    -3.9444	     2.5177	    -9.4833	     5.6229	     2.5177	     4.6158	
     5.7068	     2.1820	     1.6785	     8.6441	    -2.7695	     4.6997	    -8.8120	     6.7139	     2.9373	     6.9656	
     6.6299	     3.2730	     2.7695	    11.7493	    -2.2659	     6.2943	    -8.4763	     7.3853	     3.2730	     8.9798	
     6.4621	     3.3569	     3.0212	    14.0991	    -2.6016	     7.2174	    -8.6441	     7.6370	     3.5248	    10.4904	
     5.4550	     2.6016	     2.6016	    15.6097	    -3.5248	     7.3013	    -9.0637	     7.3013	     3.9444	    11.4136	
     3.8605	     1.2589	     1.5106	    16.1972	    -4.9515	     6.6299	    -9.7351	     6.5460	     4.3640	    11.9171	
     2.0142	    -0.3357	     0.0000	    15.7776	    -6.7139	     5.2872	   -10.4904	     5.3711	     4.8676	    11.8332	
     0.1678	    -2.0981	    -1.9302	    14.6027	    -8.4763	     3.4409	   -11.2457	     4.0283	     5.4550	    11.3297	
    -1.4267	    -3.7766	    -4.0283	    12.6724	   -10.2386	     1.2589	   -12.0010	     2.5177	     5.8746	    10.4065	
    -2.8534	    -5.3711	    -6.3782	    10.3226	   -11.8332	    -1.0910	   -12.7563	     1.0071	     6.1264	     9.0637	
    -4.0283	    -6.7978	    -8.8120	     7.7209	   -13.2599	    -3.4409	   -13.4277	    -0.4196	     6.2103	     7.5531	
    -5.1193	    -8.2245	   -11.1618	     5.1193	   -14.4348	    -5.4550	   -14.1830	    -1.6785	     6.1264	     5.7907	
    -6.1264	    -9.3994	   -13.2599	     2.6855	   -15.3580	    -7.0496	   -14.8544	    -2.6016	     6.0425	     3.9444	
    -7.0496	   -10.4065	   -14.8544	     0.6714	   -15.9454	    -8.0566	   -15.5258	    -3.2730	     5.7907	     1.9302	
    -8.0566	   -11.3297	   -15.9454	    -1.0910	   -16.1972	    -8.4763	   -16.1972	    -3.6087	     5.6229	     0.0000	
    -9.1476	   -12.0010	   -16.6168	    -2.5177	   -16.2811	    -8.3923	   -16.8686	    -3.6087	     5.4550	    -1.8463	
   -10.2386	   -12.6724	   -16.9525	    -3.6926	   -16.1133	    -7.8888	   -17.4561	    -3.5248	     5.2032	    -3.6087	
   -11.4136	   -13.3438	   -17.2043	    -4.6158	   -15.9454	    -7.1335	   -18.0435	    -3.4409	     4.8676	    -5.1193	
   -12.7563	   -14.1830	   -17.4561	    -5.5389	   -15.8615	    -6.3782	   -18.7988	    -3.5248	     4.3640	    -6.6299	
   -14.2670	   -15.2740	   -17.8757	    -6.3782	   -16.0294	    -5.7068	   -19.5541	    -3.9444	     3.5248	    -7.9727	
   -16.0294	   -16.7007	   -18.3792	    -7.2174	   -16.4490	    -5.2872	   -20.3934	    -4.6158	     2.4338	    -9.2316	
   -17.7917	   -18.2114	   -18.8828	    -7.9727	   -17.1204	    -5.2872	   -21.2326	    -5.5389	     0.9232	   -10.4065	
   -19.4702	   -19.7220	   -19.3863	    -8.4763	   -17.9596	    -5.5389	   -21.9879	    -6.5460	    -0.8392	   -11.3297	
   -20.8969	   -21.1487	   -19.5541	    -8.7280	   -18.7988	    -6.1264	   -22.5754	    -7.5531	    -2.6016	   -11.9171	
   -22.0718	   -22.3236	   -19.3863	    -8.7280	   -19.4702	    -6.8817	   -22.8271	    -8.3923	    -4.4479	   -12.1689	
   -22.7432	   -23.1628	   -18.7988	    -8.4763	   -20.0577	    -7.7209	   -22.7432	    -9.1476	    -6.0425	   -12.0010	
   -22.9950	   -23.5825	   -17.7078	    -8.2245	   -20.3094	    -8.5602	   -22.3236	    -9.6512	    -7.3013	   -11.3297	
   -22.4915	   -23.4985	   -16.1133	    -7.8888	   -20.1416	    -9.2316	   -21.4844	    -9.9030	    -8.0566	   -10.3226	
   -21.3165	   -22.8271	   -14.1830	    -7.3853	   -19.3863	    -9.6512	   -20.1416	    -9.9030	    -8.0566	    -8.8120	
   -19.3024	   -21.5683	   -11.8332	    -6.7978	   -17.9596	    -9.7351	   -18.3792	    -9.6512	    -7.3013	    -6.9656	
   -16.3651	   -19.6381	    -9.2316	    -5.9586	   -16.0294	    -9.5673	   -16.2811	    -8.9798	    -5.7068	    -4.9515	
   -12.4207	   -16.9525	    -6.5460	    -4.6997	   -13.5117	    -8.9798	   -13.9313	    -8.0566	    -3.6087	    -2.7695	
    -7.6370	   -13.6795	    -3.9444	    -3.0212	   -10.5743	    -8.0566	   -11.4136	    -6.7139	    -1.1749	    -0.7553	
    -2.3499	    -9.9869	    -1.6785	    -1.0071	    -7.7209	    -6.9656	    -9.0637	    -5.2032	     1.3428	     1.1749	
     2.9373	    -6.3782	     0.0000	     1.0071	    -5.0354	    -5.8746	    -7.0496	    -3.5248	     3.6926	     2.6855	
     7.6370	    -3.1891	     0.8392	     2.7695	    -2.8534	    -4.9515	    -5.5389	    -2.0142	     5.7068	     3.6926	
    11.3297	    -0.7553	     0.7553	     3.9444	    -1.4267	    -4.3640	    -4.6997	    -0.7553	     7.1335	     4.1962	
    13.5117	     0.5875	    -0.3357	     4.4479	    -0.9232	    -4.2801	    -4.5319	    -0.0839	     7.9727	     4.1122	
    14.0152	     0.7553	    -2.0981	     4.0283	    -1.0910	    -4.6997	    -4.9515	     0.0839	     8.1406	     3.5248	
    12.6724	    -0.0839	    -4.4479	     3.0212	    -2.0142	    -5.5389	    -5.7907	    -0.4196	     7.7209	     2.5177	
     9.7351	    -1.9302	    -7.1335	     1.3428	    -3.4409	    -6.6299	    -6.9656	    -1.4267	     6.8817	     1.3428	
     5.3711	    -4.4479	    -9.9869	    -0.7553	    -5.2032	    -7.9727	    -8.3923	    -2.7695	     5.7068	     0.0000	
     0.0000	    -7.4692	   -12.7563	    -3.1891	    -7.0496	    -9.4833	    -9.8190	    -4.2801	     4.3640	    -1.2589	
    -5.8746	   -10.7422	   -15.4419	    -5.7907	    -8.8959	   -10.9940	   -11.2457	    -5.8746	     2.8534	    -2.3499	
   -11.6653	   -13.9313	   -17.7078	    -8.3923	   -10.5743	   -12.5885	   -12.5046	    -7.3013	     1.2589	    -3.3569	
   -17.0364	   -16.7847	   -19.5541	   -10.7422	   -12.0010	   -14.0152	   -13.5117	    -8.6441	    -0.3357	    -4.1122	
   -21.6522	   -19.2184	   -20.8969	   -12.6724	   -12.9242	   -15.3580	   -14.1830	    -9.5673	    -1.6785	    -4.6158	
   -25.2609	   -20.8969	   -21.6522	   -13.9313	   -13.4277	   -16.2811	   -14.5187	    -9.9869	    -2.8534	    -4.8676	
   -27.6947	   -21.8201	   -21.6522	   -14.3509	   -13.2599	   -16.6168	   -14.3509	    -9.8190	    -3.5248	    -4.7836	
   -28.8696	   -21.9040	   -20.9808	   -13.8474	   -12.5046	   -16.2811	   -13.6795	    -8.8959	    -3.6926	    -4.2801	
   -28.6179	   -20.9808	   -19.5541	   -12.2528	   -11.1618	   -15.1901	   -12.4207	    -7.3013	    -3.2730	    -3.3569	
   -27.1072	   -19.3024	   -17.4561	    -9.9030	    -9.3994	   -13.3438	   -10.9100	    -5.1193	    -2.3499	    -2.0981	
   -24.5056	   -16.8686	   -14.9384	    -6.7978	    -7.3013	   -10.8261	    -9.0637	    -2.5177	    -1.0071	    -0.6714	
   -21.1487	   -14.0991	   -12.1689	    -3.4409	    -5.1193	    -7.9727	    -7.3013	     0.2518	     0.5035	     0.7553	
   -17.2882	   -10.9940	    -9.3994	    -0.0839	    -3.1052	    -4.9515	    -5.7068	     3.0212	     1.7624	     1.7624	
   -13.1760	    -7.9727	    -6.7978	     2.7695	    -1.3428	    -2.2659	    -4.4479	     5.3711	     2.6016	     2.3499	
    -9.1476	    -5.1193	    -4.6158	     4.7836	    -0.0839	    -0.1678	    -3.5248	     7.0496	     2.7695	     2.1820	
    -5.3711	    -2.5177	    -2.9373	     5.7068	     0.7553	     1.0910	    -3.1052	     7.9727	     2.1820	     1.4267	
    -1.8463	    -0.2518	    -1.6785	     5.7068	     1.1749	     1.5945	    -3.0212	     7.9727	     0.9232	     0.0000	
     1.2589	     1.6785	    -0.7553	     5.0354	     1.3428	     1.3428	    -3.2730	     7.1335	    -0.6714	    -1.6785	
     3.8605	     3.2730	    -0.1678	     3.8605	     1.1749	     0.6714	    -3.7766	     5.7068	    -2.3499	    -3.3569	
     5.7068	     4.4479	     0.2518	     2.6016	     0.9232	    -0.1678	    -4.2801	     3.8605	    -3.7766	    -4.8676	
     6.7978	     5.2872	     0.6714	     1.4267	     0.5875	    -1.0910	    -4.7836	     2.0142	    -4.6158	    -5.8746	
     7.1335	     5.7068	     1.0071	     0.6714	     0.3357	    -1.6785	    -5.0354	     0.4196	    -4.6997	    -6.1264	
     6.7978	     5.8746	     1.4267	     0.4196	     0.1678	    -1.9302	    -5.1193	    -0.5875	    -3.9444	    -5.5389	
     5.7907	     5.7068	     1.9302	     0.5875	     0.2518	    -1.7624	    -4.9515	    -0.9232	    -2.1820	    -4.1122	
     4.1962	     5.2872	     2.4338	     1.0910	     0.5035	    -1.1749	    -4.5319	    -0.5875	     0.4196	    -1.9302	
     2.3499	     4.6997	     2.8534	     1.6785	     0.9232	    -0.3357	    -4.0283	     0.4196	     3.6087	     0.8392	
     0.5875	     4.1122	     3.3569	     2.4338	     1.5945	     0.6714	    -3.2730	     2.0142	     7.3013	     3.9444	
    -0.7553	     3.8605	     4.0283	     3.1891	     2.6016	     1.8463	    -2.2659	     4.1122	    11.1618	     7.3013	
    -1.2589	     4.0283	     4.8676	     4.1122	     3.9444	     3.1891	    -1.0071	     6.5460	    15.1062	    10.7422	
    -0.9232	     4.7836	     5.9586	     5.2032	     5.7068	     4.6158	     0.5875	     9.0637	    18.7149	    14.0152	
     0.2518	     6.0425	     7.2174	     6.4621	     7.5531	     6.0425	     2.2659	    11.4975	    21.9040	    16.8686	
     2.0142	     7.6370	     8.4763	     7.8049	     9.3994	     7.2174	     3.8605	    13.5117	    24.2538	    19.1345	
     4.0283	     9.2316	     9.4833	     9.0637	    11.0779	     8.1406	     5.2032	    14.9384	    25.6805	    20.6451	
     5.8746	    10.5743	    10.1547	    10.2386	    12.2528	     8.6441	     6.1264	    15.5258	    26.1002	    21.2326	
     7.3853	    11.4136	    10.4065	    11.1618	    12.9242	     8.5602	     6.4621	    15.3580	    25.5127	    20.9808	
     8.3084	    11.8332	     9.9869	    11.7493	    12.9242	     8.1406	     6.2103	    14.4348	    24.0860	    19.9738	
     8.5602	    11.4975	     8.9798	    12.0850	    12.2528	     7.3013	     5.3711	    12.9242	    22.1558	    18.3792	
     8.1406	    10.5743	     7.3853	    12.1689	    11.0779	     6.2943	     3.9444	    11.0779	    19.8898	    16.3651	
     7.0496	     9.0637	     5.3711	    12.0010	     9.3994	     5.2872	     2.0981	     9.2316	    17.6239	    14.1830	
     5.5389	     7.2174	     3.1052	    11.7493	     7.3853	     4.4479	     0.1678	     7.4692	    15.6937	    12.0850	
     3.6087	     5.0354	     0.6714	    11.3297	     5.2872	     3.8605	    -1.6785	     6.2103	    14.0991	    10.1547	
     1.5945	     2.7695	    -1.6785	    10.9100	     3.2730	     3.6087	    -3.2730	     5.3711	    13.0920	     8.5602	
    -0.5035	     0.5875	    -3.7766	    10.4065	     1.2589	     3.6087	    -4.6158	     5.0354	    12.5885	     7.3013	
    -2.4338	    -1.5106	    -5.5389	     9.8190	    -0.5035	     3.8605	    -5.5389	     5.0354	    12.5046	     6.5460	
    -4.1962	    -3.4409	    -6.7978	     9.2316	    -2.0142	     4.1962	    -6.2103	     5.3711	    12.7563	     6.1264	
    -5.4550	    -4.9515	    -7.5531	     8.6441	    -3.2730	     4.6158	    -6.6299	     6.0425	    13.3438	     6.1264	
    -6.2103	    -6.0425	    -7.8049	     8.3084	    -4.3640	     5.0354	    -6.7978	     6.7978	    14.0152	     6.4621	
    -6.3782	    -6.5460	    -7.4692	     8.2245	    -5.1193	     5.6229	    -6.7978	     7.8049	    14.8544	     6.9656	
    -5.7068	    -6.4621	    -6.8817	     8.5602	    -5.7068	     6.2943	    -6.7139	     8.8120	    15.6937	     7.7209	
    -4.5319	    -5.7907	    -6.0425	     9.1476	    -6.1264	     6.9656	    -6.6299	     9.7351	    16.4490	     8.4763	
    -2.9373	    -4.7836	    -5.2032	     9.7351	    -6.5460	     7.5531	    -6.7978	    10.4065	    17.0364	     8.9798	
    -1.1749	    -3.4409	    -4.6158	    10.2386	    -6.9656	     7.8049	    -7.3013	    10.4904	    17.2043	     9.2316	
     0.4196	    -2.1820	    -4.2801	    10.3226	    -7.4692	     7.6370	    -8.0566	     9.9869	    17.0364	     8.9798	
     1.6785	    -1.0910	    -4.3640	     9.7351	    -8.0566	     6.9656	    -9.2316	     8.9798	    16.3651	     8.2245	
     2.5177	    -0.3357	    -4.7836	     8.6441	    -8.7280	     5.7907	   -10.6583	     7.3853	    15.1062	     6.7978	
     2.8534	    -0.0839	    -5.5389	     6.8817	    -9.4833	     4.1962	   -12.3367	     5.5389	    13.4277	     4.8676	
     2.6855	    -0.2518	    -6.2943	     4.6997	   -10.0708	     2.2659	   -14.0152	     3.6087	    11.4136	     2.5177	
     2.3499	    -0.6714	    -7.0496	     2.3499	   -10.5743	     0.1678	   -15.6937	     1.7624	     9.1476	    -0.0839	
     1.9302	    -1.2589	    -7.6370	     0.0000	   -10.8261	    -1.8463	   -17.0364	     0.2518	     6.7978	    -2.6855	
     1.5945	    -1.7624	    -7.8049	    -2.0981	   -10.7422	    -3.6926	   -17.9596	    -0.9232	     4.6997	    -5.1193	
     1.4267	    -2.0981	    -7.4692	    -3.7766	   -10.2386	    -5.1193	   -18.4631	    -1.5945	     2.8534	    -7.0496	
     1.6785	    -2.0142	    -6.6299	    -4.9515	    -9.3994	    -6.2103	   -18.4631	    -1.9302	     1.3428	    -8.4763	
     2.0981	    -1.5945	    -5.3711	    -5.4550	    -8.1406	    -6.7978	   -17.9596	    -1.8463	     0.1678	    -9.3994	
     2.7695	    -0.9232	    -3.8605	    -5.4550	    -6.7978	    -6.9656	   -17.1204	    -1.5945	    -0.8392	    -9.8190	
     3.4409	     0.0839	    -2.1820	    -5.0354	    -5.3711	    -6.8817	   -15.9454	    -1.2589	    -1.7624	    -9.9030	
     4.1962	     1.0910	    -0.4196	    -4.1962	    -3.9444	    -6.5460	   -14.6027	    -0.9232	    -2.7695	    -9.7351	
     4.7836	     2.2659	     1.1749	    -3.1052	    -2.6855	    -6.0425	   -13.0081	    -0.4196	    -3.8605	    -9.3994	
     5.2032	     3.4409	     2.6016	    -1.8463	    -1.5106	    -5.3711	   -11.4136	     0.0000	    -4.8676	    -8.8959	
     5.6229	     4.6158	     3.6926	    -0.5035	    -0.5035	    -4.6158	    -9.7351	     0.5875	    -5.8746	    -8.2245	
     5.8746	     5.7907	     4.5319	     0.8392	     0.3357	    -3.6926	    -8.0566	     1.3428	    -6.7139	    -7.5531	
     6.2943	     6.7978	     5.1193	     2.0981	     1.0071	    -2.6855	    -6.6299	     2.0981	    -7.3013	    -6.8817	
     6.7978	     7.8049	     5.4550	     3.0212	     1.5106	    -1.6785	    -5.2872	     2.8534	    -7.5531	    -6.2943	
     7.4692	     8.8120	     5.6229	     3.6087	     1.9302	    -0.7553	    -4.2801	     3.6087	    -7.5531	    -5.8746	
     8.3923	     9.6512	     5.7068	     3.7766	     2.2659	     0.0000	    -3.6087	     4.1122	    -7.2174	    -5.7068	
     9.4833	    10.4904	     5.7907	     3.5248	     2.4338	     0.5875	    -3.1891	     4.4479	    -6.2943	    -5.7907	
    10.5743	    11.0779	     5.7907	     3.1052	     2.5177	     1.0071	    -3.1052	     4.5319	    -4.7836	    -6.0425	
    11.4975	    11.4136	     5.6229	     2.4338	     2.6016	     1.2589	    -3.1891	     4.4479	    -2.6016	    -6.5460	
    12.0850	    11.3297	     5.3711	     1.6785	     2.5177	     1.4267	    -3.5248	     4.1962	     0.0839	    -7.2174	
    12.2528	    10.8261	     4.8676	     0.9232	     2.4338	     1.4267	    -4.0283	     3.7766	     3.0212	    -7.9727	
    11.7493	     9.9030	     4.1122	     0.1678	     2.2659	     1.3428	    -4.6158	     3.4409	     5.8746	    -8.7280	
    10.8261	     8.7280	     3.3569	    -0.5875	     2.0981	     1.1749	    -5.2872	     3.1052	     8.5602	    -9.3155	
     9.5673	     7.3853	     2.4338	    -1.3428	     1.8463	     1.0071	    -6.0425	     3.0212	    10.7422	    -9.6512	
     8.2245	     6.0425	     1.5945	    -1.9302	     1.6785	     0.8392	    -6.7978	     2.9373	    12.2528	    -9.5673	
     6.8817	     4.9515	     0.7553	    -2.5177	     1.3428	     0.7553	    -7.4692	     2.8534	    13.0081	    -9.0637	
     5.8746	     4.1122	     0.0000	    -3.1052	     1.0071	     0.5035	    -8.2245	     2.5177	    13.0920	    -8.3084	
     5.2032	     3.6087	    -0.5875	    -3.6926	     0.5875	     0.2518	    -8.9798	     2.0142	    12.5046	    -7.4692	
     4.8676	     3.4409	    -1.0910	    -4.3640	     0.0839	    -0.1678	    -9.6512	     1.0910	    11.3297	    -6.6299	
     4.7836	     3.4409	    -1.5945	    -5.2032	    -0.4196	    -0.8392	   -10.4904	    -0.3357	     9.7351	    -6.0425	
     4.7836	     3.4409	    -2.0142	    -6.2103	    -1.0910	    -1.6785	   -11.4136	    -2.1820	     7.8049	    -5.7068	
     4.6158	     3.2730	    -2.5177	    -7.3853	    -1.9302	    -2.7695	   -12.5046	    -4.4479	     5.7907	    -5.7068	
     4.1962	     2.7695	    -3.1052	    -8.5602	    -2.8534	    -3.9444	   -13.6795	    -6.9656	     3.7766	    -6.1264	
     3.5248	     1.9302	    -3.6926	    -9.6512	    -3.7766	    -5.2872	   -14.7705	    -9.3994	     1.8463	    -6.7978	
     2.6855	     0.8392	    -4.3640	   -10.6583	    -4.6997	    -6.4621	   -15.6097	   -11.3297	     0.3357	    -7.5531	
     1.5945	    -0.4196	    -4.8676	   -11.2457	    -5.4550	    -7.4692	   -16.1972	   -12.6724	    -0.6714	    -8.2245	
     0.5875	    -1.7624	    -5.2872	   -11.3297	    -5.9586	    -7.8888	   -16.4490	   -12.9242	    -1.1749	    -8.5602	
    -0.4196	    -3.0212	    -5.4550	   -10.8261	    -6.1264	    -7.8049	   -16.1133	   -12.1689	    -0.9232	    -8.5602	
    -1.0071	    -3.8605	    -5.3711	    -9.6512	    -5.9586	    -7.0496	   -15.3580	   -10.3226	     0.0839	    -8.0566	
    -1.2589	    -4.1962	    -4.9515	    -7.8049	    -5.3711	    -5.6229	   -14.1830	    -7.5531	     1.7624	    -7.0496	
    -0.8392	    -3.8605	    -4.2801	    -5.2032	    -4.4479	    -3.6087	   -12.6724	    -3.9444	     4.1122	    -5.6229	
     0.0000	    -2.8534	    -3.3569	    -2.0142	    -3.2730	    -1.0910	   -10.9100	     0.0839	     6.7978	    -3.8605	
     1.1749	    -1.3428	    -2.3499	     1.5106	    -1.9302	     1.6785	    -9.0637	     4.1962	     9.6512	    -1.9302	
     2.5177	     0.4196	    -1.5106	     5.0354	    -0.5875	     4.2801	    -7.4692	     8.1406	    12.2528	    -0.0839	
     3.6926	     2.1820	    -0.7553	     8.3084	     0.6714	     6.5460	    -6.1264	    11.5814	    14.6027	     1.5945	
     4.7836	     3.7766	    -0.2518	    11.1618	     1.7624	     8.4763	    -5.1193	    14.2670	    16.3651	     3.0212	
     5.7068	     5.2032	     0.0839	    13.5956	     2.6016	     9.9030	    -4.4479	    16.2811	    17.7078	     4.1962	
     6.4621	     6.4621	     0.3357	    15.4419	     3.3569	    10.9100	    -4.1122	    17.6239	    18.5471	     5.0354	
     6.9656	     7.3853	     0.5035	    16.9525	     3.9444	    11.4136	    -4.0283	    18.3792	    19.1345	     5.5389	
     7.3013	     7.9727	     0.5875	    17.9596	     4.2801	    11.6653	    -4.1962	    18.5471	    19.3863	     5.8746	
     7.3853	     8.3084	     0.5035	    18.5471	     4.4479	    11.5814	    -4.4479	    18.3792	    19.3863	     5.8746	
     7.0496	     8.3084	     0.1678	    18.6310	     4.3640	    11.0779	    -5.0354	    17.7078	    19.0506	     5.5389	
     6.3782	     7.8888	    -0.4196	    18.2114	     3.8605	    10.3226	    -5.7907	    16.7847	    18.3792	     4.8676	
     5.2032	     6.9656	    -1.2589	    17.2043	     2.9373	     9.1476	    -6.7978	    15.6097	    17.3721	     3.8605	
     3.6926	     5.7907	    -2.4338	    15.7776	     1.7624	     7.8049	    -8.0566	    14.3509	    16.1133	     2.6016	
     2.0142	     4.2801	    -3.7766	    13.9313	     0.3357	     6.2943	    -9.3994	    13.0920	    14.7705	     1.2589	
     0.4196	     2.6855	    -5.1193	    12.0010	    -1.0071	     4.8676	   -10.5743	    12.0850	    13.5117	     0.0000	
    -1.0071	     1.2589	    -6.2103	    10.2386	    -2.1820	     3.6926	   -11.5814	    11.4136	    12.4207	    -1.0071	
    -1.9302	     0.0000	    -7.1335	     8.6441	    -3.1052	     2.8534	   -12.1689	    10.9940	    11.5814	    -1.8463	
    -2.4338	    -1.0071	    -7.6370	     7.2174	    -3.6926	     2.1820	   -12.5046	    10.7422	    11.0779	    -2.4338	
    -2.4338	    -1.6785	    -7.8888	     6.1264	    -4.0283	     1.6785	   -12.5046	    10.4904	    10.6583	    -2.8534	
    -2.1820	    -2.0142	    -7.8888	     4.9515	    -4.1962	     1.1749	   -12.5046	     9.9869	    10.2386	    -3.2730	
    -1.5945	    -2.2659	    -7.8888	     3.7766	    -4.4479	     0.5035	   -12.4207	     9.1476	     9.7351	    -3.7766	
    -0.8392	    -2.4338	    -7.8888	     2.4338	    -4.6997	    -0.5035	   -12.4207	     7.8049	     9.0637	    -4.3640	
    -0.0839	    -2.4338	    -7.8049	     1.0071	    -5.0354	    -1.6785	   -12.5046	     6.1264	     8.1406	    -5.1193	
     0.7553	    -2.4338	    -7.6370	    -0.5875	    -5.2872	    -3.1052	   -12.5046	     4.1962	     7.1335	    -5.8746	
     1.5945	    -2.2659	    -7.3013	    -2.0142	    -5.5389	    -4.4479	   -12.3367	     2.3499	     6.1264	    -6.6299	
     2.6016	    -1.9302	    -6.7978	    -3.1052	    -5.6229	    -5.7068	   -12.0850	     0.6714	     5.2032	    -7.1335	
     3.9444	    -1.4267	    -5.9586	    -3.7766	    -5.3711	    -6.5460	   -11.5814	    -0.5875	     4.5319	    -7.4692	
     5.4550	    -0.5875	    -4.8676	    -3.8605	    -4.7836	    -7.1335	   -10.9100	    -1.5106	     4.1962	    -7.3853	
     7.2174	     0.5035	    -3.6087	    -3.3569	    -4.0283	    -7.2174	   -10.0708	    -2.0981	     4.0283	    -7.1335	
     8.8120	     1.5945	    -2.4338	    -2.3499	    -3.1052	    -7.0496	    -9.2316	    -2.4338	     4.0283	    -6.6299	
     9.9869	     2.4338	    -1.6785	    -1.0071	    -2.4338	    -6.7978	    -8.7280	    -2.7695	     4.0283	    -6.2103	
    10.1547	     2.5177	    -1.6785	     0.3357	    -2.2659	    -6.6299	    -8.5602	    -3.2730	     3.6926	    -5.8746	
     8.9798	     1.6785	    -2.6016	     1.5106	    -2.7695	    -6.6299	    -9.0637	    -4.0283	     3.0212	    -6.0425	
     6.3782	    -0.1678	    -4.5319	     2.2659	    -4.0283	    -6.8817	   -10.1547	    -5.0354	     1.8463	    -6.5460	
     2.4338	    -3.1052	    -7.3013	     2.5177	    -6.0425	    -7.4692	   -11.8332	    -6.2943	     0.2518	    -7.3853	
    -2.5177	    -6.7139	   -10.6583	     2.0981	    -8.5602	    -8.2245	   -13.8474	    -7.6370	    -1.5106	    -8.3923	
    -7.8888	   -10.6583	   -14.1830	     1.2589	   -11.2457	    -9.0637	   -16.1133	    -8.8120	    -3.3569	    -9.4833	
   -13.0920	   -14.3509	   -17.4561	     0.0839	   -13.9313	    -9.8190	   -18.2953	    -9.7351	    -5.1193	   -10.4904	
   -17.5400	   -17.6239	   -20.2255	    -1.0910	   -16.2811	   -10.3226	   -20.2255	   -10.2386	    -6.6299	   -11.1618	
   -21.0648	   -20.1416	   -22.2397	    -2.3499	   -18.1274	   -10.5743	   -21.9040	   -10.4065	    -7.7209	   -11.4975	
   -23.4985	   -21.9040	   -23.5825	    -3.3569	   -19.5541	   -10.5743	   -23.0789	   -10.2386	    -8.5602	   -11.5814	
   -24.7574	   -22.9111	   -24.1699	    -4.1962	   -20.5612	   -10.3226	   -24.0021	    -9.8190	    -8.9798	   -11.4136	
   -24.9252	   -23.1628	   -24.3378	    -4.6997	   -21.1487	    -9.8190	   -24.5895	    -9.2316	    -9.0637	   -11.0779	
   -24.1699	   -22.9950	   -24.0021	    -4.9515	   -21.4844	    -9.1476	   -24.8413	    -8.4763	    -8.7280	   -10.5743	
   -22.6593	   -22.2397	   -23.3307	    -5.1193	   -21.5683	    -8.3084	   -24.9252	    -7.5531	    -7.9727	    -9.9869	
   -20.6451	   -21.3165	   -22.5754	    -5.2872	   -21.4844	    -7.4692	   -24.8413	    -6.5460	    -6.7978	    -9.3155	
   -18.2953	   -20.1416	   -21.6522	    -5.5389	   -21.2326	    -6.7978	   -24.5056	    -5.3711	    -5.2872	    -8.5602	
   -15.7776	   -18.7988	   -20.7291	    -6.0425	   -20.8130	    -6.2103	   -24.0021	    -4.0283	    -3.6087	    -7.8888	
   -13.3438	   -17.4561	   -19.8059	    -6.8817	   -20.3094	    -5.9586	   -23.4146	    -2.7695	    -1.7624	    -7.3853	
   -11.0779	   -16.1133	   -18.8828	    -7.9727	   -19.7220	    -5.9586	   -22.7432	    -1.5106	     0.0839	    -6.8817	
    -9.3155	   -14.9384	   -18.0435	    -9.3155	   -19.2184	    -6.2943	   -22.0718	    -0.5035	     1.7624	    -6.6299	
    -8.1406	   -13.9313	   -17.2882	   -10.9940	   -18.5471	    -6.8817	   -21.4005	     0.2518	     3.1891	    -6.5460	
    -7.8049	   -13.1760	   -16.6168	   -13.0081	   -17.9596	    -7.7209	   -20.6451	     0.5875	     4.1962	    -6.7139	
    -8.1406	   -12.9242	   -16.1972	   -15.2740	   -17.2882	    -8.8120	   -19.9738	     0.4196	     4.7836	    -7.1335	
    -9.0637	   -13.0081	   -15.8615	   -17.6239	   -16.5329	   -10.0708	   -19.2184	    -0.0839	     4.8676	    -7.8049	
   -10.1547	   -13.2599	   -15.6937	   -19.9738	   -15.6937	   -11.2457	   -18.4631	    -0.9232	     4.5319	    -8.6441	
   -11.0779	   -13.5956	   -15.4419	   -21.9040	   -14.7705	   -12.4207	   -17.7078	    -1.9302	     3.6926	    -9.6512	
   -11.5814	   -13.9313	   -15.1062	   -23.4985	   -13.8474	   -13.4277	   -17.0364	    -3.0212	     2.6016	   -10.7422	
   -11.6653	   -14.1830	   -14.6866	   -24.5056	   -12.8403	   -14.2670	   -16.4490	    -4.0283	     1.3428	   -11.8332	
   -11.5814	   -14.2670	   -14.1830	   -25.0092	   -11.8332	   -14.8544	   -15.9454	    -4.9515	     0.0839	   -12.7563	
   -11.4975	   -14.4348	   -13.6795	   -25.0092	   -10.7422	   -15.2740	   -15.5258	    -5.6229	    -1.0071	   -13.4277	
   -11.6653	   -14.6866	   -13.2599	   -24.6735	    -9.7351	   -15.4419	   -15.3580	    -6.2103	    -1.7624	   -13.8474	
   -12.4207	   -15.0223	   -12.9242	   -24.0860	    -8.8959	   -15.5258	   -15.2740	    -6.7139	    -2.1820	   -14.0152	
   -13.8474	   -15.5258	   -12.8403	   -23.4146	    -8.3084	   -15.5258	   -15.2740	    -7.0496	    -2.2659	   -13.8474	
   -15.8615	   -16.3651	   -13.0081	   -22.8271	    -8.0566	   -15.6937	   -15.5258	    -7.3013	    -2.0981	   -13.4277	
   -18.3792	   -17.3721	   -13.4277	   -22.1558	    -8.1406	   -15.8615	   -15.6937	    -7.4692	    -1.7624	   -13.0081	
   -21.2326	   -18.5471	   -14.1830	   -21.5683	    -8.3923	   -16.0294	   -15.9454	    -7.5531	    -1.4267	   -12.4207	
   -24.0860	   -19.7220	   -15.0223	   -20.9808	    -8.8120	   -16.1133	   -16.1133	    -7.3853	    -1.0071	   -11.8332	
   -26.6037	   -20.7291	   -15.7776	   -20.1416	    -9.1476	   -16.1133	   -16.1133	    -6.9656	    -0.5875	   -11.3297	
   -28.5339	   -21.4844	   -16.4490	   -19.1345	    -9.3994	   -15.8615	   -16.0294	    -6.2103	    -0.2518	   -10.7422	
   -29.7928	   -21.8201	   -16.8686	   -17.8757	    -9.3155	   -15.4419	   -15.6937	    -5.2872	     0.0000	   -10.2386	
   -30.1285	   -21.7361	   -16.9525	   -16.3651	    -8.9798	   -14.8544	   -15.2740	    -4.2801	     0.1678	    -9.9030	
   -29.7089	   -21.2326	   -16.7847	   -14.6866	    -8.4763	   -14.2670	   -14.8544	    -3.4409	     0.2518	    -9.7351	
   -28.6179	   -20.2255	   -16.2811	   -12.9242	    -7.8888	   -13.7634	   -14.5187	    -2.7695	     0.2518	    -9.8190	
   -26.8555	   -18.9667	   -15.6097	   -10.9940	    -7.2174	   -13.2599	   -14.3509	    -2.5177	     0.1678	    -9.9869	
   -24.5895	   -17.3721	   -14.8544	    -9.0637	    -6.5460	   -12.9242	   -14.1830	    -2.5177	     0.0839	   -10.2386	
   -21.9879	   -15.5258	   -13.9313	    -7.0496	    -5.7907	   -12.5046	   -13.9313	    -2.6016	     0.1678	   -10.4904	
   -18.9667	   -13.4277	   -12.8403	    -4.8676	    -5.0354	   -12.0010	   -13.5956	    -2.6016	     0.5875	   -10.5743	
   -15.7776	   -11.2457	   -11.6653	    -2.6855	    -4.1122	   -11.1618	   -13.0920	    -2.2659	     1.3428	   -10.4904	
[Epoch Header]
[Trial Type]	21
[Accept]	1
[Correct]	0
[RT]	 0.000
[Resp]	0
[Epoch Data]
    27.0233	    28.1982	    11.8332	    26.0162	    18.1274	    21.2326	     9.9869	    12.1689	     0.2518	    -8.8959	
    27.8625	    29.6249	    12.5046	    28.3661	    20.8969	    23.4146	    12.4207	    14.6027	     4.1962	    -6.2103	
    28.6179	    30.6320	    13.0081	    30.3802	    23.4146	    25.2609	    14.7705	    16.4490	     7.9727	    -3.5248	
    28.9536	    30.8838	    13.3438	    31.7230	    25.4288	    26.4359	    16.6168	    17.3721	    11.3297	    -1.0910	
    28.8696	    30.3802	    13.7634	    32.0587	    26.8555	    26.8555	    17.7917	    17.4561	    13.9313	     1.0071	
    28.3661	    29.0375	    14.0991	    31.3034	    27.4429	    26.4359	    18.1274	    16.5329	    15.7776	     2.4338	
    27.4429	    26.9394	    14.5187	    29.4571	    27.1072	    25.0931	    17.4561	    14.7705	    16.6168	     3.1052	
    26.1841	    24.5895	    14.8544	    26.6037	    26.0162	    22.9111	    15.9454	    12.0010	    16.5329	     2.9373	
    24.7574	    22.0718	    15.1062	    23.1628	    24.3378	    20.0577	    13.8474	     8.4763	    15.6097	     2.1820	
    23.3307	    19.9738	    15.1901	    19.6381	    22.3236	    16.9525	    11.4136	     4.2801	    14.1830	     0.8392	
    22.1558	    18.3792	    15.0223	    16.4490	    20.2255	    13.9313	     9.0637	    -0.0839	    12.5046	    -0.7553	
    21.2326	    17.4561	    14.6027	    13.9313	    18.3792	    11.2457	     7.0496	    -4.1962	    10.5743	    -2.4338	
    20.7291	    17.0364	    13.8474	    12.0850	    16.7847	     9.0637	     5.4550	    -7.7209	     8.6441	    -4.0283	
    20.5612	    17.1204	    12.6724	    10.9100	    15.6097	     7.5531	     4.3640	   -10.2386	     6.4621	    -5.4550	
    20.8130	    17.2882	    10.9940	    10.3226	    14.6027	     6.7978	     3.7766	   -11.4975	     4.1122	    -6.7139	
    21.4005	    17.6239	     8.8120	    10.1547	    14.0152	     6.7978	     3.6087	   -11.4136	     1.4267	    -7.8049	
    22.2397	    18.0435	     6.2943	    10.3226	    13.6795	     7.3853	     3.9444	    -9.9869	    -1.4267	    -8.6441	
    23.3307	    18.4631	     3.9444	    10.9100	    13.8474	     8.6441	     4.7836	    -7.4692	    -4.3640	    -9.1476	
    24.5895	    18.8828	     2.0142	    11.7493	    14.4348	    10.2386	     5.9586	    -3.8605	    -7.2174	    -9.3994	
    25.6805	    19.2184	     0.7553	    12.6724	    15.3580	    12.0850	     7.4692	     0.5035	    -9.8190	    -9.3155	
    26.4359	    19.3024	     0.1678	    13.5117	    16.4490	    14.0152	     9.0637	     5.2032	   -12.0850	    -9.1476	
    26.4359	    18.8828	    -0.0839	    14.0991	    17.4561	    15.6097	    10.3226	     9.4833	   -13.8474	    -8.8959	
    25.3448	    17.7078	    -0.4196	    14.4348	    18.0435	    16.8686	    11.1618	    13.0081	   -14.8544	    -8.7280	
    23.1628	    15.7776	    -1.0071	    14.1830	    17.8757	    17.5400	    11.3297	    15.2740	   -15.1901	    -8.7280	
    19.8059	    13.1760	    -2.0142	    13.5956	    16.9525	    17.6239	    10.6583	    16.2811	   -14.8544	    -9.0637	
    15.6097	     9.9869	    -3.2730	    12.6724	    15.1901	    17.2043	     9.2316	    16.3651	   -13.9313	    -9.4833	
    11.0779	     6.4621	    -4.8676	    11.6653	    12.8403	    16.6168	     7.3853	    15.7776	   -12.5046	    -9.9869	
     6.5460	     2.9373	    -6.3782	    10.8261	    10.1547	    15.8615	     5.3711	    15.0223	   -10.5743	   -10.4904	
     2.6016	    -0.5035	    -7.9727	    10.0708	     7.3013	    15.2740	     3.3569	    14.1830	    -8.2245	   -10.6583	
    -0.5875	    -3.6926	    -9.4833	     9.4833	     4.5319	    14.7705	     1.6785	    13.4277	    -5.6229	   -10.5743	
    -2.8534	    -6.4621	   -10.9940	     8.6441	     2.0142	    14.4348	     0.1678	    12.6724	    -3.0212	   -10.4065	
    -4.2801	    -8.8120	   -12.5046	     7.5531	    -0.0839	    14.0152	    -0.9232	    11.9171	    -0.6714	   -10.0708	
    -4.8676	   -10.6583	   -13.9313	     5.8746	    -1.8463	    13.5117	    -1.8463	    11.0779	     1.0910	    -9.7351	
    -4.6158	   -11.5814	   -15.1901	     3.8605	    -3.1891	    12.9242	    -2.4338	    10.1547	     2.0142	    -9.6512	
    -3.6087	   -11.4975	   -16.3651	     1.5945	    -3.9444	    12.2528	    -2.7695	     9.3994	     2.0981	    -9.6512	
    -1.5945	   -10.1547	   -17.2043	    -0.7553	    -3.9444	    11.7493	    -2.7695	     8.7280	     1.2589	    -9.9030	
     1.4267	    -7.5531	   -17.7078	    -2.7695	    -3.2730	    11.4136	    -2.4338	     8.4763	    -0.2518	   -10.2386	
     5.3711	    -3.7766	   -17.7078	    -4.2801	    -1.9302	    11.3297	    -1.6785	     8.4763	    -2.2659	   -10.4904	
     9.9869	     0.9232	   -17.1204	    -5.2032	     0.0839	    11.3297	    -0.5875	     8.8120	    -4.2801	   -10.6583	
    15.1062	     6.1264	   -15.6937	    -5.4550	     2.5177	    11.5814	     0.7553	     9.3155	    -6.2943	   -10.7422	
    20.2255	    11.4975	   -13.0920	    -4.9515	     5.4550	    11.7493	     2.2659	     9.8190	    -7.8888	   -10.5743	
    25.2609	    16.6168	    -9.0637	    -3.9444	     8.5602	    11.8332	     4.0283	    10.1547	    -9.1476	   -10.3226	
    29.7928	    21.4005	    -3.5248	    -2.5177	    12.0010	    11.9171	     5.8746	    10.4904	   -10.0708	    -9.9869	
    33.7372	    25.5966	     3.1052	    -0.7553	    15.5258	    12.0850	     7.8049	    10.7422	   -10.5743	    -9.4833	
    37.0941	    29.2892	    10.1547	     1.0910	    18.8828	    12.2528	     9.7351	    10.9100	   -10.9100	    -9.0637	
    39.8636	    32.4783	    16.7847	     2.9373	    21.9040	    12.5046	    11.4136	    10.9940	   -11.0779	    -8.8120	
    41.8777	    35.0800	    22.0718	     4.4479	    24.3378	    12.7563	    12.8403	    10.9940	   -11.4975	    -8.8120	
    43.0527	    37.1780	    25.2609	     5.7907	    25.7645	    12.9242	    13.6795	    10.4904	   -12.1689	    -9.0637	
    43.3044	    38.6047	    25.9323	     6.7139	    26.1841	    12.8403	    13.9313	     9.3994	   -13.2599	    -9.8190	
    42.4652	    39.2761	    24.0860	     7.3853	    25.5966	    12.3367	    13.4277	     7.5531	   -14.7705	   -10.9100	
    40.5350	    38.9404	    20.1416	     7.8049	    24.0860	    11.4136	    12.2528	     4.8676	   -16.4490	   -12.3367	
    37.4298	    37.5977	    15.0223	     7.8049	    22.0718	     9.9869	    10.6583	     1.3428	   -18.0435	   -13.8474	
    33.0658	    34.9121	     9.5673	     7.6370	    19.7220	     8.3084	     8.7280	    -2.6016	   -19.3863	   -15.4419	
    27.5269	    31.0516	     4.5319	     7.2174	    17.2043	     6.4621	     6.5460	    -6.7139	   -20.3094	   -16.8686	
    20.9808	    26.0162	     0.3357	     6.6299	    14.7705	     4.6158	     4.2801	   -10.4904	   -20.8130	   -18.0435	
    13.6795	    20.0577	    -3.1052	     5.9586	    12.5046	     2.9373	     1.9302	   -13.5117	   -20.8130	   -19.0506	
     6.1264	    13.6795	    -5.7068	     5.5389	    10.4904	     1.7624	    -0.2518	   -15.1062	   -20.3094	   -19.8059	
    -1.1749	     7.2174	    -7.6370	     5.4550	     8.8120	     1.1749	    -2.2659	   -15.1062	   -19.3024	   -20.1416	
    -7.5531	     1.3428	    -8.7280	     6.1264	     7.6370	     1.2589	    -3.8605	   -13.4277	   -17.7917	   -20.0577	
   -12.6724	    -3.6926	    -9.0637	     7.3013	     6.8817	     2.0142	    -4.9515	   -10.4065	   -15.8615	   -19.4702	
   -16.2811	    -7.5531	    -8.8120	     9.1476	     6.5460	     3.3569	    -5.6229	    -6.5460	   -13.5956	   -18.5471	
   -18.4631	   -10.2386	    -8.2245	    11.3297	     6.4621	     4.9515	    -5.8746	    -2.5177	   -11.1618	   -17.2882	
   -19.3863	   -11.8332	    -7.7209	    13.5117	     6.3782	     6.7978	    -5.7068	     1.3428	    -8.8120	   -15.9454	
   -19.1345	   -12.4207	    -7.3853	    15.2740	     6.3782	     8.5602	    -5.2872	     4.6997	    -6.7978	   -14.5187	
   -18.2114	   -12.3367	    -7.4692	    16.3651	     6.2103	    10.0708	    -4.7836	     7.3013	    -5.1193	   -13.3438	
   -16.9525	   -11.5814	    -7.8049	    16.3651	     5.7907	    11.1618	    -4.2801	     9.0637	    -3.9444	   -12.5046	
   -15.6097	   -10.4904	    -8.0566	    15.2740	     5.2872	    11.8332	    -3.9444	     9.9869	    -3.3569	   -12.0010	
   -14.2670	    -9.1476	    -7.9727	    13.1760	     4.6997	    12.0850	    -3.7766	    10.2386	    -3.1052	   -12.0010	
   -13.0081	    -7.6370	    -7.2174	    10.4065	     3.9444	    12.0850	    -3.6926	     9.9030	    -3.1891	   -12.2528	
   -11.7493	    -6.0425	    -5.8746	     7.3853	     3.3569	    11.9171	    -3.6087	     9.2316	    -3.2730	   -12.6724	
   -10.3226	    -4.5319	    -4.1122	     4.6997	     2.8534	    11.7493	    -3.6087	     8.3923	    -3.1052	   -13.1760	
    -8.8120	    -3.0212	    -2.1820	     2.3499	     2.6855	    11.5814	    -3.6087	     7.5531	    -2.7695	   -13.4277	
    -7.3013	    -1.5106	    -0.1678	     0.7553	     2.7695	    11.4136	    -3.5248	     6.7978	    -2.0142	   -13.5117	
    -5.8746	    -0.0839	     1.5945	    -0.1678	     3.1891	    10.9940	    -3.4409	     5.9586	    -0.8392	   -13.0920	
    -4.5319	     1.2589	     2.8534	    -0.4196	     3.7766	    10.4065	    -3.1891	     5.1193	     0.5875	   -12.3367	
    -3.4409	     2.5177	     3.3569	    -0.0839	     4.6158	     9.4833	    -2.8534	     4.2801	     2.3499	   -11.0779	
    -2.5177	     3.6926	     2.8534	     0.7553	     5.4550	     8.3923	    -2.3499	     3.3569	     4.2801	    -9.5673	
    -1.6785	     4.6997	     1.2589	     1.9302	     6.2943	     7.2174	    -1.7624	     2.6016	     6.1264	    -7.8888	
    -0.8392	     5.4550	    -1.2589	     3.3569	     7.0496	     6.1264	    -1.0071	     1.8463	     7.7209	    -6.2103	
     0.0000	     6.0425	    -4.2801	     4.7836	     7.8049	     5.1193	    -0.2518	     1.2589	     8.9798	    -4.6997	
     0.9232	     6.2943	    -7.3013	     6.1264	     8.5602	     4.4479	     0.5875	     0.9232	     9.5673	    -3.5248	
     1.9302	     6.3782	    -9.9030	     7.2174	     9.3155	     4.1122	     1.3428	     0.7553	     9.3994	    -2.7695	
     3.1052	     6.2943	   -11.9171	     8.0566	    10.0708	     4.0283	     2.0981	     0.8392	     8.3084	    -2.4338	
     4.4479	     6.0425	   -13.1760	     8.6441	    10.8261	     4.1962	     2.6855	     1.0071	     6.4621	    -2.6855	
     5.8746	     5.5389	   -13.7634	     8.8959	    11.5814	     4.6158	     3.0212	     1.2589	     3.8605	    -3.4409	
     7.5531	     5.1193	   -13.5956	     9.0637	    12.3367	     5.0354	     3.2730	     1.5106	     0.8392	    -4.6997	
     9.5673	     4.7836	   -12.6724	     9.1476	    13.0920	     5.6229	     3.4409	     1.7624	    -2.1820	    -6.2943	
    11.9171	     4.6997	   -10.9100	     9.3155	    13.8474	     6.2943	     3.6087	     2.2659	    -4.8676	    -8.1406	
    14.6027	     5.1193	    -8.2245	     9.5673	    14.7705	     6.9656	     3.7766	     2.8534	    -6.9656	    -9.9869	
    17.6239	     6.0425	    -4.9515	    10.0708	    15.7776	     7.7209	     4.1122	     3.5248	    -8.4763	   -11.8332	
    20.9808	     7.7209	    -1.2589	    10.9100	    16.7847	     8.3923	     4.5319	     4.0283	    -9.3155	   -13.3438	
    24.5056	     9.8190	     2.6016	    12.0010	    17.6239	     9.0637	     5.0354	     4.2801	    -9.4833	   -14.6866	
    28.1143	    12.4207	     6.2943	    13.4277	    18.2114	     9.9030	     5.4550	     4.2801	    -9.0637	   -15.7776	
    31.5552	    15.1901	     9.6512	    15.1062	    18.5471	    10.8261	     5.9586	     4.3640	    -8.3923	   -16.5329	
    34.7443	    17.9596	    12.8403	    16.9525	    18.7149	    11.9171	     6.3782	     4.6997	    -7.6370	   -16.9525	
    37.6816	    20.5612	    15.6937	    18.7988	    18.7988	    13.1760	     6.9656	     5.5389	    -6.8817	   -16.7847	
    40.1993	    22.9950	    18.3792	    20.3934	    18.8828	    14.5187	     7.7209	     7.0496	    -6.2943	   -16.1133	
    42.2134	    25.0931	    20.7291	    21.6522	    19.0506	    15.8615	     8.5602	     8.8959	    -5.8746	   -14.8544	
    43.7241	    27.0233	    22.3236	    22.4075	    19.2184	    17.1204	     9.4833	    10.7422	    -5.5389	   -13.0920	
    44.3115	    28.6179	    22.6593	    22.8271	    19.3863	    18.2114	    10.3226	    12.4207	    -5.1193	   -10.9100	
    43.8919	    29.7928	    21.5683	    22.9111	    19.3024	    19.1345	    10.9100	    13.5117	    -4.6997	    -8.6441	
    42.2134	    30.3802	    18.9667	    22.5754	    19.0506	    19.8059	    11.0779	    14.0991	    -4.2801	    -6.4621	
    39.2761	    30.2963	    15.2740	    22.0718	    18.5471	    20.3934	    10.9940	    14.3509	    -3.8605	    -4.6158	
    35.2478	    29.4571	    10.9940	    21.3165	    17.9596	    20.7291	    10.6583	    14.3509	    -3.6087	    -3.3569	
    30.4642	    27.7786	     6.9656	    20.3094	    17.3721	    20.8969	     9.9869	    14.2670	    -3.6087	    -2.6016	
    25.5127	    25.5127	     3.6087	    19.0506	    16.7847	    20.8130	     9.2316	    14.0991	    -3.9444	    -2.6016	
    20.7291	    22.8271	     1.2589	    17.5400	    16.1972	    20.3934	     8.2245	    13.5956	    -4.6158	    -3.2730	
    16.4490	    19.8059	    -0.2518	    15.7776	    15.5258	    19.6381	     6.9656	    12.5046	    -5.6229	    -4.6158	
    12.7563	    16.7007	    -1.1749	    14.0152	    14.5187	    18.5471	     5.4550	    10.8261	    -6.9656	    -6.3782	
     9.6512	    13.5956	    -1.8463	    12.3367	    13.2599	    17.1204	     3.6926	     8.3923	    -8.3923	    -8.3923	
     7.2174	    10.7422	    -2.3499	    10.8261	    11.6653	    15.4419	     1.8463	     5.3711	    -9.9030	   -10.4904	
     5.3711	     8.1406	    -2.5177	     9.7351	     9.9030	    13.5956	    -0.1678	     2.0981	   -11.1618	   -12.4207	
     4.1962	     5.9586	    -2.3499	     9.1476	     8.2245	    11.8332	    -1.9302	    -1.0071	   -12.0010	   -13.6795	
     3.6926	     4.3640	    -1.4267	     9.0637	     6.8817	    10.1547	    -3.3569	    -3.5248	   -12.0850	   -14.3509	
     3.7766	     3.2730	     0.2518	     9.3994	     6.1264	     8.6441	    -4.3640	    -5.2032	   -11.4136	   -14.0991	
     4.2801	     2.6855	     2.8534	     9.9030	     6.0425	     7.2174	    -4.6997	    -5.8746	    -9.8190	   -13.0920	
     5.0354	     2.5177	     6.2103	    10.4065	     6.5460	     5.9586	    -4.5319	    -5.8746	    -7.3853	   -11.4136	
     5.8746	     2.6855	    10.1547	    10.7422	     7.7209	     4.6997	    -3.7766	    -5.6229	    -4.2801	    -9.1476	
     6.7978	     3.0212	    14.3509	    10.7422	     9.3155	     3.5248	    -2.6855	    -5.3711	    -0.6714	    -6.6299	
     7.7209	     3.5248	    18.5471	    10.4904	    11.2457	     2.6855	    -1.1749	    -5.2032	     2.9373	    -4.1122	
     8.8120	     4.1962	    22.2397	    10.0708	    13.3438	     2.0981	     0.4196	    -4.9515	     6.2943	    -1.8463	
    10.2386	     5.1193	    24.8413	     9.4833	    15.2740	     1.9302	     2.0981	    -4.3640	     8.8959	     0.0000	
    12.1689	     6.5460	    25.8484	     8.9798	    16.9525	     2.2659	     3.6087	    -3.3569	    10.4065	     1.0910	
    14.4348	     8.3084	    24.7574	     8.3923	    18.2114	     2.8534	     4.8676	    -2.0142	    10.7422	     1.5106	
    16.9525	    10.4904	    21.3165	     7.8049	    18.7988	     3.6087	     5.6229	    -0.7553	     9.8190	     1.0071	
    19.5541	    12.7563	    15.7776	     7.0496	    18.7149	     4.4479	     5.8746	     0.0839	     7.9727	    -0.2518	
    21.9040	    15.0223	     8.7280	     6.1264	    17.9596	     5.2032	     5.6229	     0.5035	     5.5389	    -2.0981	
    23.9182	    17.0364	     1.0910	     5.2872	    16.7847	     5.9586	     5.0354	     0.5035	     2.9373	    -4.3640	
    25.4288	    18.7149	    -6.2103	     4.5319	    15.3580	     6.6299	     4.1122	     0.3357	     0.5035	    -6.7978	
    26.5198	    19.8898	   -12.4207	     3.9444	    13.8474	     7.3853	     3.1891	     0.3357	    -1.6785	    -9.3155	
    27.0233	    20.5612	   -17.0364	     3.4409	    12.5885	     8.1406	     2.3499	     0.8392	    -3.6926	   -11.7493	
    26.9394	    20.6451	   -19.8898	     2.8534	    11.5814	     8.8120	     1.7624	     1.8463	    -5.7068	   -14.0991	
    26.1002	    20.1416	   -21.0648	     2.0142	    10.9100	     9.1476	     1.3428	     3.2730	    -7.9727	   -16.3651	
    24.5895	    18.9667	   -20.7291	     0.6714	    10.4065	     8.9798	     1.1749	     4.6997	   -10.3226	   -18.3792	
    22.2397	    17.1204	   -19.1345	    -1.2589	    10.2386	     8.2245	     1.2589	     5.9586	   -12.5885	   -20.1416	
    19.2184	    14.6866	   -16.7007	    -3.7766	    10.2386	     6.7978	     1.5106	     6.6299	   -14.4348	   -21.4844	
    15.5258	    11.7493	   -13.8474	    -6.7978	    10.2386	     4.6997	     1.8463	     6.7139	   -15.5258	   -22.3236	
    11.1618	     8.3923	   -10.8261	   -10.2386	    10.3226	     2.0981	     2.1820	     6.1264	   -15.7776	   -22.4915	
     6.3782	     4.6997	    -8.0566	   -13.9313	    10.0708	    -0.9232	     2.4338	     4.9515	   -15.3580	   -21.9879	
     1.1749	     0.8392	    -5.7907	   -17.4561	     9.6512	    -4.0283	     2.6016	     3.3569	   -14.1830	   -20.8130	
    -4.0283	    -3.1891	    -4.2801	   -20.4773	     8.8120	    -6.7978	     2.5177	     1.5106	   -12.5885	   -19.0506	
    -8.9798	    -6.9656	    -3.4409	   -22.6593	     7.8888	    -9.0637	     2.2659	    -0.4196	   -10.5743	   -16.8686	
   -13.2599	   -10.3226	    -3.3569	   -23.9182	     6.7978	   -10.7422	     1.7624	    -2.0981	    -8.3084	   -14.5187	
   -16.4490	   -13.0081	    -4.0283	   -24.2538	     5.7907	   -11.6653	     1.1749	    -3.4409	    -6.2103	   -12.1689	
   -18.2953	   -14.7705	    -5.2032	   -23.7503	     5.0354	   -12.0010	     0.4196	    -4.5319	    -4.5319	   -10.2386	
   -18.7988	   -15.5258	    -6.9656	   -22.4915	     4.4479	   -11.9171	    -0.5035	    -5.2872	    -3.6087	    -8.8959	
   -17.9596	   -15.1062	    -8.9798	   -20.8130	     4.0283	   -11.4975	    -1.6785	    -5.7907	    -3.6926	    -8.2245	
   -16.1133	   -13.6795	   -11.1618	   -18.8828	     3.7766	   -10.9100	    -3.0212	    -6.1264	    -4.8676	    -8.3923	
   -13.5956	   -11.4136	   -13.1760	   -16.8686	     3.6087	   -10.4065	    -4.4479	    -6.3782	    -6.9656	    -9.3155	
   -10.8261	    -8.7280	   -14.9384	   -15.1062	     3.5248	   -10.1547	    -6.0425	    -6.7978	    -9.9030	   -10.7422	
    -8.0566	    -5.7907	   -16.2811	   -13.8474	     3.2730	   -10.2386	    -7.5531	    -7.3013	   -13.1760	   -12.5885	
    -5.5389	    -3.1052	   -17.1204	   -13.3438	     2.8534	   -10.7422	    -8.9798	    -7.9727	   -16.4490	   -14.6027	
    -3.3569	    -0.7553	   -17.5400	   -13.5956	     2.2659	   -11.6653	   -10.1547	    -8.7280	   -19.4702	   -16.6168	
    -1.8463	     1.0071	   -17.4561	   -14.4348	     1.6785	   -12.7563	   -10.9940	    -9.4833	   -21.9040	   -18.3792	
    -1.1749	     2.0981	   -16.6168	   -15.6097	     1.1749	   -14.0152	   -11.4975	   -10.1547	   -23.6664	   -19.6381	
    -1.2589	     2.6016	   -14.9384	   -16.7007	     1.0071	   -14.9384	   -11.4136	   -10.5743	   -24.4217	   -20.3934	
    -2.1820	     2.6016	   -12.3367	   -17.4561	     1.4267	   -15.5258	   -10.7422	   -10.8261	   -24.1699	   -20.3934	
    -3.6926	     2.1820	    -9.0637	   -17.7078	     2.4338	   -15.6097	    -9.5673	   -10.7422	   -22.9111	   -19.6381	
    -5.5389	     1.4267	    -5.6229	   -17.2043	     3.9444	   -15.1062	    -7.8888	   -10.3226	   -20.7291	   -18.2114	
    -7.3853	     0.5035	    -2.6855	   -16.1972	     5.7907	   -14.0991	    -5.8746	    -9.6512	   -17.7917	   -16.1133	
    -9.2316	    -0.5875	    -0.5875	   -14.6866	     7.8049	   -12.7563	    -3.8605	    -8.8120	   -14.4348	   -13.5956	
   -10.9100	    -1.8463	     0.3357	   -13.0081	     9.5673	   -11.1618	    -1.9302	    -7.8049	   -10.9100	   -10.9100	
   -12.5885	    -3.4409	     0.0839	   -11.1618	    10.8261	    -9.5673	    -0.4196	    -6.7978	    -7.5531	    -8.3084	
   -14.3509	    -5.2032	    -1.2589	    -9.4833	    11.4136	    -8.1406	     0.4196	    -5.9586	    -4.6997	    -6.0425	
   -16.2811	    -7.3013	    -3.3569	    -8.0566	    11.2457	    -6.9656	     0.5875	    -5.4550	    -2.5177	    -4.3640	
   -18.1274	    -9.4833	    -5.8746	    -7.0496	    10.4065	    -6.2943	     0.0839	    -5.4550	    -1.2589	    -3.5248	
   -19.8898	   -11.5814	    -8.6441	    -6.3782	     9.0637	    -5.9586	    -0.9232	    -5.7907	    -0.7553	    -3.5248	
   -21.0648	   -13.3438	   -11.1618	    -5.9586	     7.4692	    -6.0425	    -2.3499	    -6.5460	    -1.0071	    -4.1962	
   -21.6522	   -14.6866	   -13.2599	    -5.8746	     5.8746	    -6.2943	    -3.7766	    -7.4692	    -1.7624	    -5.3711	
   -21.4005	   -15.5258	   -14.6866	    -6.0425	     4.4479	    -6.7139	    -5.1193	    -8.3923	    -2.8534	    -6.9656	
   -20.1416	   -15.7776	   -15.2740	    -6.4621	     3.5248	    -7.1335	    -6.2103	    -9.1476	    -4.1122	    -8.8120	
   -17.9596	   -15.3580	   -15.0223	    -7.0496	     3.0212	    -7.6370	    -6.8817	    -9.7351	    -5.4550	   -10.7422	
   -14.7705	   -14.3509	   -13.7634	    -7.8049	     3.1052	    -8.0566	    -7.1335	    -9.9869	    -6.7139	   -12.4207	
   -10.8261	   -12.8403	   -11.5814	    -8.6441	     3.6926	    -8.5602	    -6.8817	   -10.0708	    -7.7209	   -13.9313	
    -6.2943	   -10.9100	    -8.5602	    -9.3994	     4.7836	    -8.9798	    -6.2103	   -10.1547	    -8.3084	   -14.9384	
    -1.4267	    -8.7280	    -4.7836	    -9.9030	     6.2103	    -9.3994	    -5.0354	   -10.4904	    -8.3923	   -15.3580	
     3.5248	    -6.2943	    -0.5875	   -10.1547	     7.9727	    -9.7351	    -3.6087	   -11.0779	    -7.8049	   -15.2740	
     8.3084	    -3.6087	     3.7766	    -9.8190	     9.9869	    -9.8190	    -1.9302	   -11.9171	    -6.6299	   -14.7705	
    12.8403	    -0.6714	     7.8888	    -8.8959	    12.0850	    -9.6512	    -0.0839	   -13.0920	    -5.2872	   -13.8474	
    16.9525	     2.5177	    11.4136	    -7.2174	    14.0991	    -8.8959	     1.6785	   -14.1830	    -3.8605	   -12.6724	
    20.4773	     6.0425	    13.9313	    -4.8676	    16.0294	    -7.4692	     3.4409	   -14.8544	    -2.6855	   -11.5814	
    23.2468	     9.7351	    15.2740	    -1.9302	    17.5400	    -5.5389	     4.8676	   -14.6866	    -1.7624	   -10.4904	
    25.1770	    13.4277	    15.3580	     1.2589	    18.6310	    -3.0212	     5.9586	   -13.2599	    -1.3428	    -9.7351	
    26.3519	    16.8686	    14.2670	     4.5319	    19.2184	    -0.2518	     6.6299	   -10.7422	    -1.4267	    -9.3155	
    26.9394	    19.8898	    12.4207	     7.4692	    19.2184	     2.3499	     6.7978	    -7.3013	    -1.9302	    -9.3994	
    26.9394	    22.4075	    10.1547	     9.8190	    18.7149	     4.6997	     6.3782	    -3.6087	    -3.1891	   -10.1547	
    26.7715	    24.1699	     7.5531	    11.2457	    17.7078	     6.2943	     5.5389	    -0.3357	    -4.9515	   -11.3297	
    26.6037	    25.1770	     4.7836	    11.5814	    16.1972	     7.0496	     4.3640	     2.1820	    -7.2174	   -12.9242	
    26.2680	    25.3448	     1.9302	    10.8261	    14.2670	     6.9656	     2.7695	     3.6926	    -9.7351	   -14.8544	
    25.8484	    24.5895	    -0.9232	     9.0637	    12.0850	     6.1264	     0.9232	     4.2801	   -12.3367	   -16.7847	
    24.9252	    22.9950	    -3.6926	     6.4621	     9.8190	     4.5319	    -1.1749	     3.8605	   -14.6866	   -18.5471	
    23.2468	    20.3934	    -6.1264	     3.2730	     7.3853	     2.4338	    -3.3569	     2.6855	   -16.7847	   -20.2255	
    20.4773	    16.8686	    -7.9727	    -0.2518	     5.0354	     0.0000	    -5.7068	     0.7553	   -18.3792	   -21.6522	
    16.2811	    12.3367	    -9.1476	    -3.9444	     2.6016	    -2.7695	    -8.1406	    -1.7624	   -19.6381	   -22.9111	
    10.7422	     6.9656	    -9.9869	    -7.5531	     0.2518	    -5.7068	   -10.6583	    -4.6158	   -20.5612	   -24.0021	
     3.9444	     1.0071	   -10.4065	   -10.9940	    -2.0981	    -8.7280	   -13.0920	    -7.8049	   -21.1487	   -24.9252	
    -3.6926	    -5.4550	   -10.5743	   -14.0152	    -4.2801	   -11.7493	   -15.1901	   -10.9940	   -21.4844	   -25.6805	
   -11.4136	   -11.7493	   -10.4904	   -16.2811	    -6.1264	   -14.5187	   -16.8686	   -13.8474	   -21.4844	   -26.0162	
   -18.3792	   -17.5400	   -10.1547	   -17.3721	    -7.3853	   -16.7847	   -17.7917	   -16.1972	   -21.1487	   -25.9323	
   -24.0021	   -22.4915	    -9.5673	   -17.2882	    -8.0566	   -18.2114	   -18.0435	   -17.7917	   -20.4773	   -25.3448	
   -27.9465	   -26.1841	    -9.0637	   -15.9454	    -8.3084	   -18.7149	   -17.7078	   -18.3792	   -19.5541	   -24.2538	
   -30.0446	   -28.6179	    -8.8959	   -13.6795	    -8.1406	   -18.3792	   -16.9525	   -18.2114	   -18.3792	   -22.9950	
   -30.6320	   -29.7928	    -9.1476	   -10.9100	    -7.8049	   -17.3721	   -15.8615	   -17.2882	   -17.2882	   -21.5683	
   -30.0446	   -29.8767	    -9.9030	    -7.8888	    -7.3853	   -15.6937	   -14.6866	   -15.8615	   -16.1972	   -20.1416	
   -28.5339	   -28.9536	   -10.5743	    -5.0354	    -6.8817	   -13.6795	   -13.4277	   -14.0991	   -15.1901	   -18.9667	
   -26.2680	   -27.1912	   -10.8261	    -2.4338	    -6.2943	   -11.4136	   -12.3367	   -12.0850	   -14.4348	   -17.9596	
   -23.6664	   -24.6735	   -10.4904	    -0.2518	    -5.5389	    -8.8959	   -11.2457	    -9.9030	   -13.7634	   -17.1204	
   -20.7291	   -21.4844	    -9.7351	     1.5945	    -4.9515	    -6.3782	   -10.4065	    -7.7209	   -13.3438	   -16.4490	
   -17.8757	   -17.9596	    -8.9798	     3.0212	    -4.5319	    -3.8605	    -9.7351	    -5.6229	   -13.0920	   -15.9454	
   -15.2740	   -14.1830	    -8.8959	     4.1962	    -4.2801	    -1.3428	    -9.3155	    -3.6926	   -13.1760	   -15.5258	
   -13.0081	   -10.4065	    -9.9869	     4.9515	    -4.2801	     1.0071	    -9.1476	    -1.9302	   -13.4277	   -15.2740	
   -11.2457	    -6.9656	   -12.5046	     5.2872	    -4.4479	     3.1891	    -9.1476	    -0.5875	   -14.0152	   -15.1062	
    -9.9030	    -4.1122	   -16.1133	     5.1193	    -4.6158	     5.0354	    -9.3155	     0.4196	   -14.6866	   -15.0223	
    -8.7280	    -2.0142	   -20.3094	     4.3640	    -4.7836	     6.5460	    -9.5673	     1.0910	   -15.4419	   -15.1062	
    -7.8049	    -0.5875	   -24.4217	     3.1052	    -4.6997	     7.5531	    -9.8190	     1.5945	   -15.9454	   -15.1901	
    -6.9656	     0.0000	   -27.9465	     1.5945	    -4.4479	     8.2245	   -10.0708	     1.9302	   -16.1972	   -15.2740	
    -6.2943	     0.0000	   -30.4642	     0.0000	    -4.0283	     8.5602	   -10.2386	     2.1820	   -15.9454	   -15.1901	
    -6.0425	    -0.5035	   -32.0587	    -1.2589	    -3.5248	     8.6441	   -10.4904	     2.4338	   -15.1901	   -14.8544	
    -6.2943	    -1.5106	   -32.5623	    -2.0981	    -3.0212	     8.3923	   -10.7422	     2.6016	   -14.0152	   -14.3509	
    -7.0496	    -2.9373	   -32.2266	    -2.4338	    -2.6016	     7.8888	   -10.9940	     2.6855	   -12.6724	   -13.6795	
    -8.2245	    -4.6158	   -31.2195	    -2.1820	    -2.0981	     7.2174	   -11.3297	     2.5177	   -11.3297	   -12.8403	
    -9.6512	    -6.4621	   -29.7928	    -1.8463	    -1.6785	     6.2103	   -11.6653	     2.1820	   -10.2386	   -12.0850	
   -11.2457	    -8.4763	   -28.0304	    -1.5945	    -1.3428	     5.0354	   -12.0850	     1.4267	    -9.5673	   -11.5814	
   -12.8403	   -10.4904	   -26.2680	    -1.9302	    -1.1749	     3.6087	   -12.4207	     0.3357	    -9.4833	   -11.4975	
   -14.5187	   -12.5885	   -24.5056	    -3.1891	    -1.2589	     1.8463	   -12.9242	    -1.1749	    -9.9030	   -11.8332	
   -16.1972	   -14.6027	   -22.9111	    -5.2872	    -1.6785	    -0.2518	   -13.5117	    -3.1052	   -10.9100	   -12.6724	
   -17.8757	   -16.7007	   -21.5683	    -8.2245	    -2.3499	    -2.6855	   -14.2670	    -5.3711	   -12.2528	   -13.8474	
   -19.3024	   -18.6310	   -20.2255	   -11.5814	    -3.1052	    -5.2872	   -15.1062	    -7.7209	   -13.7634	   -15.3580	
   -20.3934	   -20.3094	   -18.9667	   -14.9384	    -3.8605	    -8.0566	   -15.9454	    -9.9869	   -15.1901	   -16.9525	
   -20.8130	   -21.4844	   -17.8757	   -17.7917	    -4.5319	   -10.6583	   -16.6168	   -11.8332	   -16.3651	   -18.5471	
   -20.3094	   -22.0718	   -16.9525	   -19.8898	    -4.9515	   -12.8403	   -17.0364	   -13.0920	   -17.1204	   -20.0577	
   -18.8828	   -21.8201	   -16.6168	   -21.1487	    -5.0354	   -14.6866	   -17.2043	   -13.7634	   -17.3721	   -21.3165	
   -16.7007	   -20.8969	   -17.1204	   -21.4844	    -4.9515	   -15.9454	   -16.9525	   -14.0152	   -17.2043	   -22.4075	
   -13.9313	   -19.3024	   -18.4631	   -21.2326	    -4.6158	   -16.7847	   -16.5329	   -14.0152	   -16.6168	   -23.1628	
   -11.0779	   -17.4561	   -20.5612	   -20.5612	    -4.1962	   -17.4561	   -15.8615	   -14.0152	   -15.7776	   -23.7503	
    -8.3084	   -15.3580	   -22.8271	   -19.8059	    -3.6087	   -18.1274	   -14.9384	   -14.3509	   -14.6866	   -24.1699	
    -5.7907	   -13.4277	   -24.8413	   -19.1345	    -3.0212	   -18.9667	   -14.0152	   -15.1062	   -13.4277	   -24.3378	
    -3.6087	   -11.4975	   -26.1841	   -18.7988	    -2.5177	   -20.1416	   -13.0081	   -16.3651	   -12.0850	   -24.3378	
    -1.6785	    -9.7351	   -26.8555	   -18.7988	    -2.0981	   -21.4844	   -12.0010	   -18.2114	   -10.5743	   -24.0860	
     0.1678	    -7.9727	   -26.8555	   -19.1345	    -1.8463	   -22.9950	   -11.0779	   -20.4773	    -9.0637	   -23.5825	
     2.1820	    -6.1264	   -26.1841	   -19.5541	    -1.6785	   -24.3378	   -10.2386	   -22.9950	    -7.4692	   -22.9111	
     4.3640	    -4.1962	   -25.0092	   -20.1416	    -1.5945	   -25.3448	    -9.4833	   -25.5127	    -5.8746	   -22.0718	
     6.7139	    -2.1820	   -23.2468	   -20.5612	    -1.3428	   -25.8484	    -8.8120	   -27.6947	    -4.3640	   -21.2326	
     9.0637	    -0.2518	   -21.2326	   -20.8130	    -1.0071	   -25.6805	    -8.3923	   -29.2892	    -3.0212	   -20.5612	
    11.1618	     1.4267	   -18.9667	   -20.8130	    -0.5035	   -24.8413	    -8.2245	   -30.0446	    -2.1820	   -20.1416	
    12.7563	     2.7695	   -16.7847	   -20.6451	     0.0000	   -23.3307	    -8.3084	   -29.7089	    -1.8463	   -20.0577	
    13.5956	     3.3569	   -14.7705	   -20.2255	     0.5035	   -21.4005	    -8.8959	   -28.3661	    -2.3499	   -20.3934	
    13.3438	     3.1891	   -13.0920	   -19.7220	     0.9232	   -19.1345	    -9.8190	   -26.2680	    -3.6926	   -20.8969	
    12.0010	     2.1820	   -11.8332	   -19.1345	     1.1749	   -16.7847	   -11.0779	   -23.7503	    -5.9586	   -21.6522	
     9.5673	     0.2518	   -11.0779	   -18.5471	     1.2589	   -14.5187	   -12.5885	   -21.2326	    -9.1476	   -22.4915	
     6.1264	    -2.4338	   -10.8261	   -17.8757	     1.1749	   -12.5885	   -14.2670	   -18.9667	   -12.9242	   -23.1628	
     2.0142	    -5.7068	   -11.2457	   -17.2882	     0.8392	   -10.9100	   -15.7776	   -16.8686	   -16.9525	   -23.6664	
    -2.5177	    -9.3155	   -12.0010	   -16.7847	     0.4196	    -9.6512	   -17.0364	   -15.1901	   -20.8969	   -23.8342	
    -7.0496	   -13.0081	   -12.9242	   -16.3651	    -0.0839	    -8.8959	   -17.8757	   -13.9313	   -24.4217	   -23.6664	
   -11.2457	   -16.2811	   -13.5956	   -16.2811	    -0.5035	    -8.6441	   -18.2114	   -13.1760	   -27.1072	   -23.2468	
   -14.6866	   -18.7988	   -13.8474	   -16.4490	    -0.7553	    -8.8959	   -17.9596	   -13.0920	   -28.9536	   -22.4915	
   -16.9525	   -20.3094	   -13.5117	   -17.0364	    -0.8392	    -9.5673	   -17.1204	   -13.6795	   -29.7928	   -21.4844	
   -17.7917	   -20.5612	   -12.5046	   -17.7917	    -0.5035	   -10.6583	   -15.6937	   -14.7705	   -29.6249	   -20.2255	
   -17.2043	   -19.5541	   -10.9940	   -18.6310	     0.0839	   -11.7493	   -13.8474	   -15.8615	   -28.4500	   -18.7988	
   -15.2740	   -17.5400	    -9.1476	   -19.4702	     1.0910	   -12.7563	   -11.6653	   -16.8686	   -26.5198	   -17.2882	
   -12.5046	   -15.0223	    -7.0496	   -20.0577	     2.0981	   -13.3438	    -9.3994	   -17.4561	   -23.9182	   -15.6937	
    -9.3155	   -12.4207	    -5.0354	   -20.3094	     3.1891	   -13.4277	    -7.2174	   -17.3721	   -21.0648	   -14.2670	
    -6.1264	    -9.9869	    -3.1052	   -20.1416	     4.0283	   -13.0920	    -5.4550	   -16.6168	   -18.2114	   -13.0920	
    -3.4409	    -8.1406	    -1.6785	   -19.6381	     4.6158	   -12.2528	    -4.0283	   -15.1901	   -15.5258	   -12.1689	
    -1.3428	    -6.7978	    -0.9232	   -18.7149	     5.0354	   -11.1618	    -3.1891	   -13.2599	   -13.1760	   -11.4975	
     0.0839	    -5.9586	    -0.9232	   -17.4561	     5.2872	    -9.9030	    -2.7695	   -11.0779	   -11.2457	   -11.1618	
     0.7553	    -5.5389	    -2.0142	   -15.9454	     5.2032	    -8.6441	    -2.8534	    -8.8120	    -9.9030	   -11.1618	
     0.9232	    -5.2872	    -4.1122	   -14.2670	     4.9515	    -7.5531	    -3.3569	    -6.7978	    -9.0637	   -11.4975	
     0.5875	    -5.2032	    -7.1335	   -12.6724	     4.2801	    -6.7139	    -4.3640	    -5.1193	    -8.7280	   -12.0010	
    -0.2518	    -5.1193	   -10.8261	   -11.1618	     3.3569	    -6.2103	    -5.7068	    -3.9444	    -8.9798	   -12.8403	
    -1.1749	    -5.0354	   -14.6027	    -9.9030	     2.1820	    -6.0425	    -7.3013	    -3.2730	    -9.5673	   -13.7634	
    -2.1820	    -5.0354	   -18.0435	    -8.8959	     0.8392	    -6.2943	    -8.9798	    -3.1891	   -10.5743	   -14.9384	
    -3.0212	    -5.0354	   -20.5612	    -8.3084	    -0.5035	    -6.8817	   -10.6583	    -3.6926	   -11.8332	   -16.1133	
    -3.3569	    -5.1193	   -22.0718	    -7.9727	    -1.5106	    -7.7209	   -12.1689	    -4.5319	   -13.2599	   -17.2882	
    -3.4409	    -5.2872	   -22.4075	    -7.8049	    -2.1820	    -8.7280	   -13.3438	    -5.5389	   -14.6027	   -18.3792	
    -3.1052	    -5.6229	   -21.6522	    -7.8049	    -2.2659	    -9.6512	   -14.0991	    -6.6299	   -15.6937	   -19.2184	
    -2.7695	    -6.0425	   -19.8898	    -7.7209	    -1.9302	   -10.4065	   -14.3509	    -7.6370	   -16.2811	   -19.7220	
    -2.6016	    -6.7139	   -17.3721	    -7.6370	    -1.0910	   -10.8261	   -14.2670	    -8.3084	   -16.3651	   -19.7220	
    -2.6855	    -7.6370	   -14.4348	    -7.5531	     0.0000	   -10.9940	   -13.7634	    -8.8120	   -15.8615	   -19.3024	
    -3.2730	    -8.7280	   -11.4975	    -7.5531	     1.2589	   -10.8261	   -13.0920	    -9.0637	   -14.8544	   -18.5471	
    -4.5319	   -10.1547	    -8.9798	    -7.8049	     2.4338	   -10.4065	   -12.3367	    -9.0637	   -13.5956	   -17.6239	
    -6.4621	   -11.7493	    -7.4692	    -8.4763	     3.3569	    -9.7351	   -11.7493	    -9.0637	   -12.1689	   -16.6168	
    -8.8959	   -13.4277	    -6.9656	    -9.4833	     4.0283	    -8.8120	   -11.3297	    -8.8959	   -10.9100	   -15.6937	
   -11.7493	   -15.1062	    -7.7209	   -10.9940	     4.3640	    -7.8049	   -11.0779	    -8.5602	    -9.9030	   -14.9384	
   -14.6027	   -16.5329	    -9.3994	   -12.7563	     4.5319	    -6.7139	   -10.9100	    -8.1406	    -9.4833	   -14.5187	
   -17.2043	   -17.7078	   -11.7493	   -14.5187	     4.3640	    -5.6229	   -10.9940	    -7.7209	    -9.6512	   -14.4348	
   -19.3863	   -18.4631	   -14.2670	   -16.1972	     4.0283	    -4.6997	   -11.1618	    -7.3853	   -10.4065	   -14.6866	
   -20.9808	   -19.0506	   -16.6168	   -17.3721	     3.5248	    -4.1122	   -11.4975	    -7.2174	   -11.8332	   -15.2740	
   -22.0718	   -19.4702	   -18.3792	   -18.1274	     2.8534	    -3.8605	   -11.9171	    -7.3013	   -13.6795	   -16.1972	
   -22.5754	   -19.8059	   -19.5541	   -18.5471	     2.0142	    -4.1122	   -12.4207	    -7.6370	   -15.7776	   -17.3721	
   -22.7432	   -19.9738	   -20.2255	   -18.5471	     1.0071	    -4.6158	   -13.0920	    -8.3084	   -17.9596	   -18.5471	
   -22.4075	   -19.9738	   -20.6451	   -18.5471	    -0.0839	    -5.4550	   -13.7634	    -9.2316	   -19.9738	   -19.8059	
   -21.6522	   -19.7220	   -21.1487	   -18.4631	    -1.4267	    -6.3782	   -14.5187	   -10.1547	   -21.5683	   -20.8130	
   -20.5612	   -19.1345	   -22.0718	   -18.4631	    -2.8534	    -7.3013	   -15.2740	   -10.9940	   -22.7432	   -21.4844	
   -19.2184	   -18.2953	   -23.5825	   -18.4631	    -4.5319	    -8.0566	   -16.0294	   -11.8332	   -23.2468	   -21.7361	
   -17.7917	   -17.2043	   -25.7645	   -18.3792	    -6.2103	    -8.7280	   -16.6168	   -12.4207	   -23.1628	   -21.5683	
   -16.2811	   -16.1133	   -28.3661	   -18.2114	    -7.8049	    -9.3994	   -17.0364	   -13.0081	   -22.5754	   -20.8969	
   -14.8544	   -14.8544	   -31.0516	   -17.7078	    -9.1476	   -10.0708	   -17.1204	   -13.2599	   -21.4844	   -19.8898	
   -13.3438	   -13.5956	   -33.2336	   -16.7007	   -10.0708	   -10.7422	   -16.8686	   -13.3438	   -20.2255	   -18.4631	
   -11.8332	   -12.2528	   -34.4925	   -15.2740	   -10.4904	   -11.4136	   -16.1972	   -13.2599	   -18.9667	   -16.8686	
   -10.1547	   -10.8261	   -34.4086	   -13.5956	   -10.3226	   -12.2528	   -15.1901	   -13.0081	   -17.7917	   -15.2740	
    -8.3923	    -9.3994	   -32.9819	   -11.9171	    -9.7351	   -13.2599	   -13.9313	   -12.8403	   -16.6168	   -13.8474	
    -6.6299	    -7.9727	   -30.5481	   -10.4065	    -8.8120	   -14.3509	   -12.7563	   -13.0081	   -15.6097	   -12.6724	
    -4.9515	    -6.5460	   -27.4429	    -9.2316	    -7.8049	   -15.5258	   -11.6653	   -13.5956	   -14.6027	   -12.0010	
    -3.6926	    -5.2872	   -24.0021	    -8.5602	    -6.7139	   -16.7847	   -10.9940	   -14.7705	   -13.5956	   -11.9171	
    -2.9373	    -4.4479	   -20.7291	    -8.2245	    -5.7068	   -18.0435	   -10.6583	   -16.5329	   -12.5885	   -12.5046	
    -2.8534	    -4.1122	   -17.8757	    -8.3084	    -4.9515	   -19.2184	   -10.8261	   -18.8828	   -11.6653	   -13.6795	
    -3.6926	    -4.3640	   -15.4419	    -8.6441	    -4.4479	   -20.0577	   -11.4975	   -21.4005	   -10.9940	   -15.3580	
    -5.2032	    -5.2872	   -13.4277	    -9.0637	    -3.9444	   -20.5612	   -12.4207	   -23.8342	   -10.6583	   -17.4561	
    -7.2174	    -6.7978	   -11.7493	    -9.3994	    -3.5248	   -20.5612	   -13.3438	   -25.7645	   -10.8261	   -19.8059	
    -9.4833	    -8.6441	   -10.4065	    -9.6512	    -3.0212	   -20.0577	   -14.2670	   -26.7715	   -11.5814	   -22.2397	
   -11.4136	   -10.6583	    -9.3994	    -9.7351	    -2.4338	   -18.9667	   -15.0223	   -26.7715	   -13.0081	   -24.5895	
   -12.8403	   -12.5046	    -8.7280	    -9.7351	    -1.8463	   -17.5400	   -15.4419	   -25.5127	   -15.1901	   -26.6037	
   -13.5117	   -14.0152	    -8.4763	    -9.4833	    -1.2589	   -15.8615	   -15.5258	   -23.3307	   -17.7078	   -28.0304	
   -13.4277	   -14.7705	    -8.7280	    -9.1476	    -0.8392	   -14.1830	   -15.2740	   -20.4773	   -20.3094	   -28.7018	
   -12.7563	   -14.8544	    -9.5673	    -8.8120	    -0.4196	   -12.6724	   -14.6027	   -17.4561	   -22.4915	   -28.6179	
   -11.8332	   -14.1830	   -11.0779	    -8.6441	    -0.1678	   -11.4136	   -13.7634	   -14.7705	   -24.0021	   -27.8625	
   -10.8261	   -13.0920	   -13.3438	    -8.6441	    -0.1678	   -10.6583	   -12.6724	   -12.8403	   -24.7574	   -26.6037	
   -10.0708	   -11.8332	   -16.5329	    -9.1476	    -0.2518	   -10.4065	   -11.6653	   -12.0010	   -25.0931	   -25.1770	
    -9.7351	   -10.7422	   -20.1416	   -10.0708	    -0.5875	   -10.7422	   -10.8261	   -12.3367	   -24.9252	   -23.6664	
    -9.6512	   -10.0708	   -23.7503	   -11.4136	    -1.0071	   -11.4975	   -10.1547	   -13.7634	   -24.5895	   -22.4915	
    -9.8190	    -9.9030	   -26.6037	   -12.9242	    -1.4267	   -12.5885	    -9.8190	   -15.9454	   -24.0860	   -21.4844	
   -10.0708	   -10.4065	   -28.1143	   -14.6027	    -1.7624	   -13.6795	    -9.7351	   -18.5471	   -23.4146	   -20.8969	
   -10.2386	   -11.4136	   -27.9465	   -16.1133	    -2.0142	   -14.6027	    -9.9869	   -21.2326	   -22.7432	   -20.6451	
   -10.3226	   -13.0081	   -26.2680	   -17.4561	    -2.1820	   -15.2740	   -10.4904	   -23.6664	   -21.9879	   -20.8130	
   -10.2386	   -15.1062	   -23.3307	   -18.4631	    -2.4338	   -15.5258	   -11.2457	   -25.5127	   -21.4005	   -21.4844	
   -10.0708	   -17.5400	   -19.5541	   -19.1345	    -2.6855	   -15.5258	   -12.0850	   -26.7715	   -20.8969	   -22.4915	
    -9.4833	   -19.8898	   -15.3580	   -19.3024	    -2.9373	   -15.0223	   -12.9242	   -27.1912	   -20.5612	   -23.9182	
    -8.5602	   -21.6522	   -10.9100	   -18.8828	    -3.1891	   -14.0991	   -13.7634	   -26.7715	   -20.3934	   -25.5127	
    -7.2174	   -22.4075	    -6.7978	   -17.7078	    -3.4409	   -12.8403	   -14.4348	   -25.5966	   -20.2255	   -27.0233	
    -5.3711	   -21.7361	    -3.3569	   -15.6937	    -3.7766	   -11.1618	   -14.8544	   -23.7503	   -20.0577	   -28.2822	
    -3.1052	   -19.6381	    -1.0071	   -13.0920	    -4.1122	    -9.3994	   -15.1062	   -21.4844	   -19.6381	   -29.1214	
    -0.5875	   -16.1133	    -0.0839	    -9.9869	    -4.4479	    -7.7209	   -15.1062	   -19.2184	   -19.0506	   -29.3732	
     1.9302	   -11.6653	    -0.9232	    -6.8817	    -4.8676	    -6.4621	   -15.0223	   -17.1204	   -18.0435	   -28.9536	
     4.3640	    -6.8817	    -3.4409	    -4.1122	    -5.2872	    -5.6229	   -14.7705	   -15.3580	   -16.8686	   -28.0304	
     6.7139	    -2.1820	    -7.0496	    -2.0981	    -5.5389	    -5.3711	   -14.5187	   -14.0152	   -15.6097	   -26.7715	
     8.9798	     1.8463	   -11.1618	    -1.0071	    -5.5389	    -5.7068	   -14.1830	   -13.0920	   -14.2670	   -25.1770	
    10.9100	     5.0354	   -15.1062	    -0.8392	    -5.1193	    -6.4621	   -13.7634	   -12.6724	   -12.9242	   -23.4985	
    12.5046	     7.2174	   -18.0435	    -1.5106	    -4.2801	    -7.4692	   -13.1760	   -12.6724	   -11.7493	   -21.8201	
    13.8474	     8.4763	   -19.5541	    -2.8534	    -2.9373	    -8.7280	   -12.4207	   -13.0920	   -10.9100	   -20.3934	
    14.8544	     8.9798	   -19.3863	    -4.4479	    -1.2589	    -9.9869	   -11.5814	   -13.8474	   -10.4065	   -19.1345	
    15.7776	     8.8120	   -17.6239	    -6.0425	     0.5875	   -11.2457	   -10.6583	   -14.8544	   -10.3226	   -18.2114	
    16.4490	     8.3084	   -14.6866	    -7.4692	     2.3499	   -12.4207	    -9.7351	   -15.8615	   -10.7422	   -17.7078	
    17.1204	     7.5531	   -11.1618	    -8.5602	     3.8605	   -13.3438	    -8.8959	   -16.9525	   -11.8332	   -17.6239	
    17.4561	     6.7139	    -7.8049	    -9.1476	     4.8676	   -14.0991	    -8.3084	   -17.9596	   -13.4277	   -18.0435	
    17.2043	     5.6229	    -5.4550	    -9.4833	     5.2032	   -14.6866	    -8.2245	   -18.7988	   -15.7776	   -19.0506	
    16.0294	     4.1122	    -4.9515	    -9.6512	     4.6158	   -15.1062	    -8.7280	   -19.5541	   -18.5471	   -20.6451	
    13.7634	     2.0142	    -6.7978	    -9.6512	     2.9373	   -15.4419	    -9.8190	   -20.0577	   -21.8201	   -22.7432	
    10.1547	    -1.0071	   -11.0779	    -9.5673	     0.5035	   -15.6097	   -11.5814	   -20.3094	   -25.1770	   -25.2609	
     5.3711	    -4.9515	   -17.6239	    -9.3994	    -2.6016	   -15.6097	   -13.8474	   -20.0577	   -28.5339	   -27.9465	
    -0.5035	    -9.6512	   -25.5127	    -9.1476	    -5.8746	   -15.4419	   -16.2811	   -19.5541	   -31.4713	   -30.6320	
    -6.8817	   -14.8544	   -33.9050	    -8.9798	    -9.0637	   -15.1062	   -18.7988	   -18.7988	   -33.9050	   -33.1497	
   -13.3438	   -20.3094	   -41.6260	    -8.8959	   -11.6653	   -14.6027	   -20.9808	   -17.8757	   -35.5835	   -35.2478	
   -19.3024	   -25.3448	   -48.0042	    -8.9798	   -13.6795	   -14.0152	   -22.8271	   -17.0364	   -36.3388	   -36.7584	
   -24.2538	   -29.5410	   -52.4521	    -9.2316	   -15.0223	   -13.5117	   -24.0860	   -16.1972	   -36.1710	   -37.5137	
   -27.8625	   -32.5623	   -54.7180	    -9.7351	   -15.6097	   -13.0081	   -24.5895	   -15.6937	   -35.0800	   -37.4298	
   -29.8767	   -34.1568	   -54.9698	   -10.4904	   -15.5258	   -12.7563	   -24.5056	   -15.4419	   -33.2336	   -36.5906	
   -30.3802	   -34.3246	   -53.4592	   -11.4975	   -14.7705	   -12.8403	   -23.7503	   -15.6937	   -30.9677	   -35.2478	
   -29.6249	   -33.1497	   -50.5219	   -12.7563	   -13.4277	   -13.3438	   -22.4915	   -16.3651	   -28.5339	   -33.5693	
   -27.8625	   -30.8838	   -46.4935	   -14.2670	   -11.6653	   -14.1830	   -20.7291	   -17.2882	   -26.1841	   -31.6391	
   -25.5966	   -27.9465	   -41.8777	   -15.8615	    -9.5673	   -15.3580	   -18.6310	   -18.4631	   -24.1699	   -29.5410	
   -23.2468	   -24.9252	   -37.1780	   -17.6239	    -7.4692	   -16.6168	   -16.4490	   -19.6381	   -22.4915	   -27.5269	
   -21.1487	   -22.2397	   -32.7301	   -19.4702	    -5.3711	   -17.9596	   -14.3509	   -20.7291	   -21.3165	   -25.5966	
   -19.7220	   -20.2255	   -28.9536	   -21.3165	    -3.6926	   -19.3863	   -12.5046	   -21.7361	   -20.6451	   -23.8342	
   -19.0506	   -19.0506	   -25.9323	   -23.1628	    -2.3499	   -20.7291	   -11.2457	   -22.5754	   -20.4773	   -22.4075	
   -19.1345	   -18.7988	   -23.8342	   -24.8413	    -1.5945	   -22.1558	   -10.4904	   -23.4985	   -20.7291	   -21.3165	
   -20.0577	   -19.4702	   -22.4915	   -26.4359	    -1.3428	   -23.3307	   -10.3226	   -24.5056	   -21.3165	   -20.7291	
   -21.5683	   -20.8969	   -21.8201	   -27.6947	    -1.5945	   -24.4217	   -10.7422	   -25.5966	   -22.1558	   -20.6451	
   -23.4146	   -22.8271	   -21.7361	   -28.4500	    -2.1820	   -25.1770	   -11.5814	   -26.7715	   -23.0789	   -20.9808	
   -25.3448	   -25.0092	   -21.7361	   -28.7857	    -3.0212	   -25.5127	   -12.6724	   -27.7786	   -23.8342	   -21.6522	
   -27.1072	   -27.1912	   -21.7361	   -28.6179	    -3.9444	   -25.5127	   -13.8474	   -28.6179	   -24.4217	   -22.4915	
   -28.4500	   -29.2892	   -21.4844	   -28.0304	    -4.8676	   -25.0931	   -14.9384	   -29.0375	   -24.7574	   -23.3307	
   -29.2892	   -30.9677	   -20.8130	   -27.1912	    -5.6229	   -24.4217	   -15.7776	   -29.1214	   -24.8413	   -24.0860	
   -29.7089	   -32.3105	   -19.8059	   -26.2680	    -6.1264	   -23.5825	   -16.3651	   -28.7857	   -24.6735	   -24.6735	
   -29.7089	   -33.1497	   -18.4631	   -25.4288	    -6.3782	   -22.7432	   -16.6168	   -28.1143	   -24.1699	   -25.0092	
   -29.2892	   -33.4854	   -16.8686	   -24.9252	    -6.3782	   -21.9879	   -16.4490	   -27.1072	   -23.4146	   -25.0092	
   -28.4500	   -33.3176	   -15.2740	   -24.7574	    -6.0425	   -21.2326	   -15.8615	   -25.8484	   -22.4075	   -24.7574	
   -27.4429	   -32.6462	   -13.8474	   -25.0092	    -5.5389	   -20.5612	   -15.0223	   -24.4217	   -21.1487	   -24.1699	
   -26.1002	   -31.5552	   -12.8403	   -25.5127	    -4.7836	   -19.8059	   -13.8474	   -22.9111	   -19.8059	   -23.4985	
   -24.5056	   -29.9606	   -12.3367	   -26.1841	    -4.0283	   -18.9667	   -12.5885	   -21.3165	   -18.5471	   -22.6593	
   -22.6593	   -28.0304	   -12.5046	   -26.6876	    -3.2730	   -17.9596	   -11.3297	   -19.7220	   -17.2882	   -21.7361	
   -20.4773	   -25.7645	   -13.4277	   -26.8555	    -2.6855	   -16.7007	   -10.1547	   -18.0435	   -16.1972	   -20.8130	
   -18.0435	   -23.2468	   -15.1062	   -26.5198	    -2.1820	   -15.3580	    -9.1476	   -16.4490	   -15.3580	   -20.0577	
   -15.4419	   -20.3934	   -17.4561	   -25.6805	    -1.8463	   -13.9313	    -8.4763	   -15.0223	   -14.6866	   -19.5541	
   -12.7563	   -17.4561	   -20.1416	   -24.3378	    -1.7624	   -12.7563	    -8.1406	   -13.8474	   -14.2670	   -19.3024	
   -10.0708	   -14.5187	   -22.8271	   -22.5754	    -1.7624	   -11.6653	    -8.0566	   -13.0081	   -14.0991	   -19.3024	
    -7.3853	   -11.4975	   -24.7574	   -20.7291	    -1.6785	   -10.8261	    -8.1406	   -12.4207	   -14.0991	   -19.3863	
    -4.8676	    -8.5602	   -25.4288	   -18.7988	    -1.4267	    -9.9869	    -8.1406	   -12.0010	   -14.0152	   -19.4702	
    -2.5177	    -5.7068	   -24.4217	   -17.2043	    -0.8392	    -9.1476	    -7.9727	   -11.6653	   -13.7634	   -19.4702	
    -0.3357	    -3.1052	   -22.0718	   -16.0294	     0.0839	    -8.1406	    -7.5531	   -11.4136	   -13.2599	   -19.3024	
     1.4267	    -0.9232	   -18.7149	   -15.4419	     1.2589	    -7.2174	    -6.8817	   -11.1618	   -12.5046	   -18.9667	
     2.7695	     0.7553	   -15.1062	   -15.5258	     2.6016	    -6.2943	    -6.0425	   -11.0779	   -11.5814	   -18.3792	
     3.7766	     1.8463	   -11.4975	   -16.0294	     3.8605	    -5.6229	    -5.0354	   -11.2457	   -10.6583	   -17.7078	
     4.6997	     2.4338	    -8.3923	   -17.0364	     5.1193	    -5.2872	    -4.0283	   -11.5814	    -9.7351	   -17.1204	
     5.7068	     2.6855	    -5.7907	   -18.2953	     6.3782	    -5.2872	    -2.8534	   -12.0010	    -9.0637	   -16.7007	
     7.0496	     2.7695	    -3.6087	   -19.3863	     7.6370	    -5.7907	    -1.6785	   -12.5885	    -8.8120	   -16.3651	
     8.5602	     2.9373	    -1.8463	   -20.0577	     8.9798	    -6.6299	    -0.3357	   -13.1760	    -8.8120	   -16.2811	
    10.1547	     3.2730	    -0.3357	   -20.2255	    10.4904	    -7.7209	     1.1749	   -13.7634	    -9.2316	   -16.3651	
    11.6653	     3.7766	     0.9232	   -19.8059	    11.9171	    -9.1476	     2.6855	   -14.3509	    -9.9030	   -16.5329	
    12.7563	     4.3640	     2.0981	   -18.9667	    13.2599	   -10.7422	     4.1122	   -15.1062	   -10.7422	   -16.7847	
    13.3438	     5.0354	     2.9373	   -17.8757	    14.3509	   -12.5046	     5.2872	   -16.0294	   -11.5814	   -17.1204	
[Epoch Header]
[Trial Type]	21
[Accept]	1
[Correct]	0
[RT]	 0.000
[Resp]	0
[Epoch Data]
    -3.1891	   -10.3226	    -3.8605	     4.0283	    -1.4267	    -1.0910	    -1.0910	     4.6997	    11.2457	     0.6714	
    -2.0142	    -8.9798	    -0.6714	     3.3569	    -0.4196	    -2.0142	     0.0839	     5.1193	    10.1547	     2.0981	
    -1.5945	    -8.3084	     1.5945	     2.0142	    -0.0839	    -3.4409	     0.7553	     5.1193	     8.4763	     2.6855	
    -2.0981	    -8.2245	     2.6855	     0.0839	    -0.5875	    -5.4550	     0.8392	     4.2801	     6.2943	     2.3499	
    -3.1052	    -8.5602	     2.5177	    -2.4338	    -1.7624	    -7.7209	     0.4196	     2.5177	     3.7766	     1.1749	
    -4.3640	    -9.0637	     1.0910	    -5.3711	    -3.3569	   -10.0708	    -0.5875	    -0.1678	     0.9232	    -0.9232	
    -5.7068	    -9.5673	    -1.4267	    -8.3923	    -5.2872	   -12.2528	    -1.8463	    -3.3569	    -2.1820	    -3.6087	
    -6.8817	    -9.8190	    -4.6997	   -11.4136	    -7.2174	   -14.0152	    -3.2730	    -6.7978	    -5.4550	    -6.8817	
    -7.7209	    -9.8190	    -8.2245	   -14.1830	    -8.8120	   -15.0223	    -4.5319	    -9.9030	    -8.3923	   -10.2386	
    -8.2245	    -9.4833	   -11.4136	   -16.4490	    -9.9030	   -15.2740	    -5.4550	   -12.4207	   -10.9940	   -13.5117	
    -8.3923	    -8.7280	   -13.8474	   -18.1274	   -10.2386	   -14.6866	    -5.9586	   -14.0991	   -12.7563	   -16.4490	
    -8.0566	    -7.6370	   -15.1062	   -19.0506	    -9.9869	   -13.2599	    -5.8746	   -14.8544	   -13.5956	   -18.7988	
    -7.4692	    -6.4621	   -15.3580	   -19.2184	    -8.9798	   -11.2457	    -5.2872	   -14.7705	   -13.5117	   -20.3094	
    -6.6299	    -5.2032	   -14.6866	   -18.7149	    -7.5531	    -8.8120	    -4.1962	   -13.8474	   -12.8403	   -20.9808	
    -5.7068	    -4.1122	   -13.5117	   -17.6239	    -5.9586	    -6.2103	    -2.8534	   -12.2528	   -11.6653	   -20.9808	
    -4.6997	    -3.2730	   -12.1689	   -16.1972	    -4.2801	    -3.8605	    -1.4267	    -9.8190	   -10.4065	   -20.2255	
    -3.8605	    -2.7695	   -11.0779	   -14.6027	    -2.7695	    -2.0142	    -0.0839	    -6.9656	    -9.2316	   -19.1345	
    -3.4409	    -2.9373	   -10.4065	   -13.0920	    -1.7624	    -0.9232	     1.0071	    -4.0283	    -8.3923	   -17.7917	
    -3.5248	    -3.6926	   -10.4904	   -11.9171	    -1.2589	    -0.8392	     1.7624	    -1.5106	    -8.0566	   -16.4490	
    -4.4479	    -5.2872	   -11.2457	   -11.3297	    -1.3428	    -1.9302	     2.0142	     0.0839	    -8.1406	   -15.2740	
    -6.2943	    -7.7209	   -12.8403	   -11.4975	    -2.0981	    -4.1122	     1.5945	     0.4196	    -8.6441	   -14.4348	
    -8.8120	   -10.9100	   -14.9384	   -12.4207	    -3.5248	    -7.3013	     0.5875	    -0.5035	    -9.4833	   -14.0152	
   -11.9171	   -14.6027	   -17.3721	   -14.0152	    -5.4550	   -11.1618	    -1.0071	    -2.7695	   -10.5743	   -14.0152	
   -14.9384	   -18.4631	   -19.8898	   -15.9454	    -7.8049	   -15.2740	    -3.0212	    -5.8746	   -11.7493	   -14.4348	
   -17.5400	   -22.0718	   -22.0718	   -17.8757	   -10.2386	   -19.3024	    -5.2872	    -9.3155	   -12.7563	   -15.1901	
   -19.1345	   -25.0092	   -23.6664	   -19.4702	   -12.7563	   -22.8271	    -7.6370	   -12.7563	   -13.2599	   -16.0294	
   -19.3863	   -26.9394	   -24.5895	   -20.6451	   -14.9384	   -25.5127	    -9.8190	   -15.6097	   -13.2599	   -17.0364	
   -18.2953	   -27.7786	   -24.8413	   -21.1487	   -16.8686	   -27.3590	   -11.7493	   -17.8757	   -12.5885	   -17.8757	
   -16.1133	   -27.4429	   -24.4217	   -21.0648	   -18.5471	   -28.3661	   -13.4277	   -19.4702	   -11.3297	   -18.6310	
   -12.8403	   -26.1841	   -23.4146	   -20.6451	   -19.8059	   -28.7018	   -14.8544	   -20.4773	    -9.6512	   -19.3024	
    -9.0637	   -24.1699	   -21.9879	   -19.9738	   -20.8969	   -28.3661	   -16.0294	   -20.9808	    -7.6370	   -19.6381	
    -4.8676	   -21.5683	   -20.3094	   -19.1345	   -21.6522	   -27.5269	   -17.0364	   -21.2326	    -5.5389	   -19.8059	
    -0.6714	   -18.6310	   -18.4631	   -18.2953	   -22.1558	   -26.4359	   -17.6239	   -21.2326	    -3.2730	   -19.7220	
     3.2730	   -15.6097	   -16.5329	   -17.3721	   -22.4075	   -25.1770	   -18.0435	   -20.9808	    -1.0071	   -19.3863	
     6.5460	   -12.6724	   -14.7705	   -16.6168	   -22.3236	   -23.9182	   -18.1274	   -20.7291	     1.0071	   -18.7988	
     8.8959	   -10.1547	   -13.1760	   -16.1133	   -21.9879	   -22.8271	   -17.9596	   -20.3934	     2.6855	   -18.1274	
    10.0708	    -8.2245	   -11.8332	   -15.9454	   -21.3165	   -21.9040	   -17.5400	   -20.0577	     3.6087	   -17.4561	
    10.1547	    -6.9656	   -10.7422	   -16.1133	   -20.4773	   -21.1487	   -16.9525	   -19.7220	     3.5248	   -16.8686	
     9.0637	    -6.2943	    -9.9030	   -16.6168	   -19.3863	   -20.4773	   -16.1972	   -19.2184	     2.1820	   -16.2811	
     7.0496	    -6.2943	    -9.3994	   -17.2882	   -18.1274	   -19.6381	   -15.3580	   -18.4631	    -0.5035	   -15.7776	
     4.1122	    -6.8817	    -9.2316	   -17.8757	   -16.7847	   -18.6310	   -14.5187	   -17.5400	    -4.2801	   -15.2740	
     0.5875	    -7.9727	    -9.4833	   -18.2953	   -15.6097	   -17.3721	   -13.7634	   -16.3651	    -8.5602	   -14.8544	
    -3.4409	    -9.6512	   -10.4065	   -18.5471	   -14.6866	   -15.7776	   -13.2599	   -14.8544	   -12.7563	   -14.6027	
    -7.8049	   -11.8332	   -12.0850	   -18.7149	   -14.2670	   -14.1830	   -13.0920	   -12.9242	   -16.2811	   -14.4348	
   -12.4207	   -14.4348	   -14.2670	   -18.7988	   -14.2670	   -12.5885	   -13.3438	   -10.7422	   -18.7149	   -14.4348	
   -17.0364	   -17.3721	   -16.9525	   -19.0506	   -14.7705	   -11.2457	   -13.9313	    -8.6441	   -20.0577	   -14.6866	
   -21.3165	   -20.3934	   -19.8898	   -19.3863	   -15.6937	   -10.4065	   -14.8544	    -7.2174	   -20.3934	   -15.2740	
   -25.0931	   -23.4146	   -22.8271	   -19.8059	   -16.8686	   -10.2386	   -16.0294	    -6.8817	   -20.3094	   -16.1133	
   -27.9465	   -26.1002	   -25.4288	   -20.3934	   -18.2114	   -10.7422	   -17.2882	    -8.0566	   -20.0577	   -17.3721	
   -29.7928	   -28.1982	   -27.4429	   -20.8130	   -19.5541	   -11.8332	   -18.5471	   -10.5743	   -19.8059	   -18.8828	
   -30.2963	   -29.5410	   -28.7857	   -20.9808	   -20.6451	   -13.5117	   -19.6381	   -14.0152	   -19.5541	   -20.5612	
   -29.5410	   -29.8767	   -29.2892	   -20.8969	   -21.4005	   -15.4419	   -20.3934	   -17.8757	   -19.1345	   -22.4075	
   -27.6947	   -29.2053	   -28.7857	   -20.4773	   -21.6522	   -17.3721	   -20.6451	   -21.3165	   -18.4631	   -24.0860	
   -25.1770	   -27.5269	   -27.3590	   -19.8059	   -21.3165	   -19.0506	   -20.3934	   -24.0021	   -17.5400	   -25.5127	
   -22.0718	   -24.9252	   -25.0092	   -18.8828	   -20.4773	   -20.0577	   -19.5541	   -25.5966	   -16.3651	   -26.5198	
   -18.8828	   -21.5683	   -21.9879	   -17.7078	   -19.1345	   -20.3094	   -18.1274	   -25.9323	   -15.0223	   -27.1912	
   -15.6937	   -17.8757	   -18.4631	   -16.2811	   -17.4561	   -19.9738	   -16.3651	   -25.0931	   -13.8474	   -27.5269	
   -12.6724	   -14.0991	   -14.7705	   -14.5187	   -15.6937	   -19.1345	   -14.4348	   -23.1628	   -12.8403	   -27.6108	
    -9.7351	   -10.5743	   -11.2457	   -12.5885	   -13.9313	   -17.7917	   -12.5046	   -20.3934	   -12.1689	   -27.4429	
    -6.9656	    -7.4692	    -7.8888	   -10.5743	   -12.3367	   -16.0294	   -10.5743	   -16.8686	   -11.9171	   -27.1072	
    -4.1962	    -4.8676	    -4.8676	    -8.7280	   -10.9100	   -14.0152	    -8.8120	   -12.7563	   -11.7493	   -26.6037	
    -1.4267	    -2.7695	    -2.0142	    -7.2174	    -9.5673	   -11.5814	    -7.0496	    -8.3084	   -11.6653	   -25.9323	
     1.0071	    -1.2589	     0.5875	    -6.2103	    -8.3923	    -8.9798	    -5.6229	    -4.0283	   -11.2457	   -25.0931	
     2.9373	    -0.4196	     2.8534	    -5.8746	    -7.4692	    -6.2943	    -4.3640	    -0.2518	   -10.4904	   -24.1699	
     3.8605	    -0.2518	     4.7836	    -6.2103	    -6.8817	    -3.7766	    -3.5248	     2.5177	    -9.3155	   -23.2468	
     3.5248	    -0.7553	     6.1264	    -7.3853	    -6.7139	    -1.5106	    -3.1891	     4.2801	    -7.8049	   -22.2397	
     2.0981	    -1.7624	     6.7139	    -9.0637	    -6.9656	     0.3357	    -3.2730	     5.0354	    -5.9586	   -21.4005	
    -0.2518	    -3.1891	     6.4621	   -11.1618	    -7.7209	     1.6785	    -3.7766	     4.9515	    -4.1122	   -20.4773	
    -2.9373	    -4.6997	     5.2872	   -13.2599	    -8.8120	     2.5177	    -4.5319	     4.2801	    -2.3499	   -19.6381	
    -5.3711	    -6.2943	     3.4409	   -15.1062	   -10.0708	     2.7695	    -5.3711	     3.1891	    -0.7553	   -18.7149	
    -6.9656	    -7.7209	     1.0071	   -16.1972	   -11.3297	     2.3499	    -6.1264	     1.8463	     0.4196	   -17.6239	
    -7.3853	    -8.8959	    -1.6785	   -16.2811	   -12.3367	     1.5106	    -6.7139	     0.5035	     1.2589	   -16.5329	
    -6.4621	    -9.5673	    -4.1122	   -15.2740	   -13.0081	     0.2518	    -6.7978	    -1.0071	     1.8463	   -15.1901	
    -4.1962	    -9.6512	    -6.0425	   -13.3438	   -13.1760	    -1.1749	    -6.4621	    -2.3499	     2.2659	   -13.6795	
    -0.8392	    -8.9798	    -7.3013	   -10.6583	   -12.6724	    -2.5177	    -5.6229	    -3.5248	     2.8534	   -12.0010	
     3.1891	    -7.6370	    -7.6370	    -7.6370	   -11.6653	    -3.4409	    -4.2801	    -4.4479	     3.7766	    -9.9869	
     7.3853	    -5.6229	    -7.3013	    -4.5319	    -9.9869	    -3.6926	    -2.5177	    -4.7836	     4.9515	    -7.8888	
    11.4136	    -3.1891	    -6.2103	    -1.5106	    -7.8888	    -3.0212	    -0.5035	    -4.5319	     6.5460	    -5.6229	
    14.9384	    -0.4196	    -4.5319	     1.2589	    -5.4550	    -1.3428	     1.5945	    -3.4409	     8.3084	    -3.3569	
    17.8757	     2.4338	    -2.5177	     4.0283	    -2.8534	     1.4267	     3.7766	    -1.5106	     9.9869	    -1.0910	
    20.3934	     5.2032	    -0.1678	     6.7139	    -0.2518	     5.0354	     5.9586	     1.3428	    11.5814	     1.1749	
    22.4075	     7.8049	     2.2659	     9.3155	     2.3499	     9.3155	     7.9727	     5.0354	    13.0081	     3.2730	
    24.0860	    10.1547	     4.6997	    12.0010	     4.7836	    13.8474	     9.7351	     9.3994	    14.1830	     5.2872	
    25.2609	    11.9171	     6.7978	    14.5187	     6.8817	    18.1274	    11.2457	    13.8474	    15.1062	     7.0496	
    25.8484	    13.1760	     8.4763	    16.8686	     8.4763	    21.9040	    12.3367	    18.0435	    15.8615	     8.4763	
    25.6805	    13.5956	     9.4833	    18.9667	     9.3994	    24.5895	    12.9242	    21.4005	    16.2811	     9.3994
[truncated: 3,635,182 more chars]
