# Supplementary material for: Task-related functional connectivity in autism spectrum conditions: an EEG study using wavelet transform coherence
Source: Mol Autism. 2013 Jan 12;4:1. doi: 10.1186/2040-2392-4-1 (PMC3558480; doi:10.1186/2040-2392-4-1)
Supplement: Additional file 3 — Raw EEG data for the face task (part 1). [file 2040-2392-4-1-S3.zip › ID15_faces_attending_faces.dat]

[Subject]	
[Date]	02/27/2009
[Time]	18:26:24
[Channels]	10
[Rate]	1000.000000
[Type]	Epoch
[Headers]	Yes
[Points]	401
[Xmin]	0.00000
[Sweeps]	83
[Accepted]	83
[Rejected]	0
[Domain]	Time
[Rows]	Points
[Electrode Labels]
[      P8]	[     TP8]	[      T8]	[      P7]	[     FT8]	[     TP7]	[      F8]	[      T7]	[     FT7]	[      F7]	
[Electrode XUnits]
[ Default]	[ Default]	[ Default]	[ Default]	[ Default]	[ Default]	[ Default]	[ Default]	[ Default]	[ Default]	
[Electrode YUnits]
[ Default]	[ Default]	[ Default]	[ Default]	[ Default]	[ Default]	[ Default]	[ Default]	[ Default]	[ Default]	
[Epoch Header]
[Trial Type]	21
[Accept]	1
[Correct]	0
[RT]	 0.000
[Resp]	0
[Epoch Data]
    58.4946	    42.8009	    69.1528	    32.3105	    54.2984	    36.3388	    60.2570	    45.9900	    58.0750	    56.7322	
    58.0750	    42.2134	    68.5654	    32.0587	    53.4592	    35.9192	    59.5016	    45.3186	    57.4875	    56.3126	
    57.8232	    41.8777	    68.2297	    31.9748	    53.1235	    35.6674	    59.0820	    45.0668	    57.2357	    56.2286	
    57.8232	    41.9617	    68.3136	    32.1426	    53.1235	    35.7513	    58.9981	    45.1508	    57.4036	    56.5643	
    58.0750	    42.3813	    68.5654	    32.6462	    53.4592	    36.0031	    59.3338	    45.4865	    57.7393	    57.0679	
    58.5785	    43.0527	    69.1528	    33.3176	    54.1306	    36.5906	    60.0052	    45.9061	    58.3267	    57.8232	
    59.3338	    44.0598	    69.9081	    34.2407	    55.0537	    37.2620	    60.7605	    46.5775	    58.9981	    58.6624	
    60.3409	    45.2347	    70.9152	    35.3317	    56.0608	    38.0173	    61.6837	    47.3328	    59.6695	    59.5016	
    61.4319	    46.5775	    71.9223	    36.5067	    57.0679	    38.8565	    62.6907	    48.1720	    60.5087	    60.3409	
    62.6907	    48.0042	    73.0972	    37.6816	    58.1589	    39.6957	    63.6139	    49.0112	    61.2640	    61.0962	
    64.0335	    49.5148	    74.3561	    38.8565	    59.1660	    40.5350	    64.5370	    49.9344	    62.1033	    61.7676	
    65.2924	    50.8575	    75.5310	    39.9475	    60.0891	    41.2064	    65.2924	    50.7736	    62.7747	    62.3550	
    66.5512	    52.1164	    76.7059	    40.8707	    60.9283	    41.8777	    65.9637	    51.5289	    63.3621	    62.7747	
    67.7261	    53.1235	    77.7130	    41.5421	    61.5158	    42.2974	    66.4673	    52.1164	    63.6978	    63.0264	
    68.4814	    53.7949	    78.3844	    41.8777	    61.8515	    42.4652	    66.7191	    52.3682	    63.7817	    63.1104	
    68.9011	    53.9627	    78.8040	    41.7099	    61.8515	    42.2974	    66.5512	    52.2842	    63.6139	    62.8586	
    68.9011	    53.6270	    78.7201	    41.0385	    61.5158	    41.7099	    66.1316	    51.7807	    63.0264	    62.4390	
    68.4814	    52.9556	    78.3005	    39.9475	    60.8444	    40.7867	    65.4602	    50.9415	    62.1872	    61.7676	
    67.6422	    51.8646	    77.4612	    38.4369	    59.9213	    39.6957	    64.5370	    49.8505	    61.0962	    61.0962	
    66.5512	    50.6897	    76.3702	    36.7584	    58.9981	    38.4369	    63.6139	    48.5916	    59.9213	    60.4248	
    65.2084	    49.2630	    75.1114	    34.9960	    57.9910	    37.1780	    62.7747	    47.4167	    58.8303	    59.8373	
    63.8657	    47.9202	    73.8525	    33.2336	    57.1518	    36.0031	    62.1033	    46.4935	    57.9910	    59.5856	
    62.4390	    46.5775	    72.5937	    31.6391	    56.5643	    34.9960	    61.6837	    45.8221	    57.4875	    59.5016	
    61.0962	    45.4025	    71.5027	    30.2963	    56.3126	    34.2407	    61.6837	    45.6543	    57.4875	    59.8373	
    60.0891	    44.4794	    70.5795	    29.2053	    56.5643	    33.7372	    62.0193	    45.7382	    57.9071	    60.3409	
    59.3338	    43.8080	    69.9921	    28.4500	    57.1518	    33.4854	    62.8586	    46.1578	    58.5785	    61.0962	
    58.8303	    43.4723	    69.7403	    28.0304	    58.0750	    33.3176	    64.0335	    46.5775	    59.3338	    61.9354	
    58.6624	    43.3044	    69.5724	    27.6947	    59.1660	    33.2336	    65.3763	    46.9971	    60.0891	    62.6068	
    58.4106	    43.1366	    69.5724	    27.5269	    60.2570	    33.0658	    66.5512	    46.9971	    60.5087	    62.9425	
    58.1589	    42.9688	    69.4046	    27.2751	    60.8444	    32.8140	    67.2226	    46.4935	    60.3409	    62.6907	
    57.7393	    42.4652	    68.9850	    26.7715	    60.8444	    32.3105	    67.1387	    45.4025	    59.5856	    61.7676	
    56.9000	    41.7099	    68.2297	    26.1002	    60.0052	    31.4713	    66.0477	    43.7241	    58.1589	    60.2570	
    55.6412	    40.4510	    66.8869	    25.0931	    58.1589	    30.3802	    63.9496	    41.6260	    56.0608	    58.0750	
    54.0466	    38.7726	    65.0406	    23.7503	    55.4733	    28.7857	    61.0123	    39.1083	    53.5431	    55.4733	
    52.0325	    36.7584	    62.8586	    22.0718	    52.2003	    26.9394	    57.5714	    36.4227	    50.7736	    52.5360	
    49.6826	    34.4086	    60.2570	    20.2255	    48.8434	    24.9252	    54.0466	    33.8211	    47.9202	    49.5148	
    47.2488	    32.0587	    57.6553	    18.2114	    45.5704	    22.7432	    50.7736	    31.2195	    45.1508	    46.5775	
    44.8151	    29.6249	    55.0537	    16.1133	    42.6331	    20.5612	    47.9202	    28.9536	    42.5491	    43.8080	
    42.3813	    27.2751	    52.7039	    13.9313	    40.1993	    18.3792	    45.4865	    26.8555	    40.2832	    41.3742	
    40.0314	    25.0931	    50.5219	    11.7493	    38.2690	    16.2811	    43.6401	    25.1770	    38.3530	    39.2761	
    37.8494	    23.0789	    48.7595	     9.6512	    36.8423	    14.3509	    42.2974	    23.7503	    36.8423	    37.4298	
    35.8353	    21.2326	    47.2488	     7.7209	    35.8353	    12.5885	    41.3742	    22.6593	    35.5835	    36.0870	
    33.9890	    19.5541	    46.0739	     6.0425	    35.1639	    11.1618	    40.7867	    21.9040	    34.6603	    34.9960	
    32.4783	    18.2114	    45.1508	     4.7836	    34.7443	     9.9869	    40.3671	    21.2326	    33.9890	    34.1568	
    31.2195	    17.0364	    44.4794	     3.7766	    34.3246	     9.0637	    40.1154	    20.7291	    33.3176	    33.4854	
    30.2963	    16.1972	    44.0598	     3.1052	    33.9890	     8.3923	    39.7797	    20.1416	    32.6462	    32.9819	
    29.5410	    15.6097	    43.8080	     2.6855	    33.4854	     7.8888	    39.3600	    19.5541	    31.8909	    32.3944	
    29.0375	    15.2740	    43.6401	     2.4338	    32.9819	     7.5531	    38.8565	    18.8828	    31.1356	    31.8069	
    28.7018	    15.1062	    43.6401	     2.1820	    32.4783	     7.3013	    38.4369	    18.1274	    30.2963	    31.2195	
    28.3661	    15.0223	    43.7241	     1.9302	    32.0587	     6.9656	    37.8494	    17.2882	    29.4571	    30.4642	
    28.1143	    14.9384	    43.7241	     1.6785	    31.5552	     6.5460	    37.2620	    16.4490	    28.6179	    29.6249	
    27.8625	    14.7705	    43.5562	     1.2589	    30.9677	     6.0425	    36.5906	    15.6937	    27.7786	    28.7018	
    27.6108	    14.6027	    43.2205	     0.8392	    30.2963	     5.4550	    35.6674	    14.8544	    27.0233	    27.6947	
    27.4429	    14.2670	    42.8009	     0.3357	    29.3732	     4.8676	    34.5764	    14.0991	    26.2680	    26.6876	
    27.2751	    13.8474	    42.2134	    -0.0839	    28.1982	     4.1962	    33.3176	    13.3438	    25.5127	    25.5966	
    27.1072	    13.3438	    41.4581	    -0.5875	    26.8555	     3.5248	    31.8069	    12.6724	    24.7574	    24.6735	
    26.8555	    12.7563	    40.5350	    -1.1749	    25.3448	     2.8534	    30.2124	    12.0010	    24.0021	    23.7503	
    26.5198	    12.0010	    39.5279	    -1.7624	    23.6664	     2.0981	    28.6179	    11.3297	    23.2468	    22.9111	
    26.1002	    11.0779	    38.2690	    -2.4338	    21.9040	     1.3428	    26.9394	    10.6583	    22.4075	    22.1558	
    25.6805	    10.0708	    37.0941	    -3.1891	    20.3094	     0.5875	    25.3448	     9.9030	    21.6522	    21.6522	
    25.1770	     9.0637	    35.8353	    -3.9444	    18.7988	    -0.1678	    24.0021	     8.9798	    20.8969	    21.4005	
    24.7574	     8.1406	    34.7443	    -4.6158	    17.5400	    -0.9232	    22.7432	     7.9727	    20.3094	    21.4005	
    24.2538	     7.3853	    33.7372	    -5.2032	    16.6168	    -1.5106	    21.9040	     6.9656	    19.7220	    21.6522	
    23.8342	     6.7139	    32.8979	    -5.7068	    15.8615	    -2.1820	    21.2326	     5.8746	    19.1345	    21.9040	
    23.4985	     6.1264	    32.2266	    -6.1264	    15.4419	    -2.7695	    20.8130	     4.8676	    18.6310	    22.3236	
    23.1628	     5.7068	    31.7230	    -6.5460	    15.1062	    -3.3569	    20.5612	     3.9444	    18.0435	    22.6593	
    22.8271	     5.4550	    31.3873	    -6.8817	    15.0223	    -4.0283	    20.4773	     3.1052	    17.4561	    23.0789	
    22.7432	     5.3711	    31.3034	    -7.1335	    15.1062	    -4.6997	    20.4773	     2.4338	    17.0364	    23.3307	
    22.7432	     5.4550	    31.3873	    -7.2174	    15.2740	    -5.2032	    20.6451	     1.9302	    16.7847	    23.5825	
    22.9111	     5.7068	    31.6391	    -7.2174	    15.6097	    -5.4550	    20.8969	     1.8463	    16.7007	    23.7503	
    23.1628	     6.0425	    31.9748	    -6.9656	    15.8615	    -5.5389	    21.2326	     2.0981	    16.8686	    23.9182	
    23.5825	     6.4621	    32.4783	    -6.6299	    16.1972	    -5.3711	    21.5683	     2.6016	    17.2882	    24.0860	
    24.2538	     7.0496	    33.1497	    -6.0425	    16.6168	    -4.9515	    21.9879	     3.4409	    17.9596	    24.2538	
    25.0092	     7.7209	    33.9050	    -5.2872	    17.2043	    -4.2801	    22.5754	     4.5319	    18.8828	    24.4217	
    26.1002	     8.6441	    34.9121	    -4.2801	    17.9596	    -3.2730	    23.4146	     5.7907	    20.0577	    24.8413	
    27.4429	     9.8190	    36.0870	    -3.0212	    19.0506	    -2.0142	    24.5056	     7.3853	    21.5683	    25.5127	
    29.0375	    11.2457	    37.6816	    -1.4267	    20.4773	    -0.5035	    25.9323	     9.2316	    23.3307	    26.6037	
    30.9677	    13.0081	    39.5279	     0.5035	    22.4075	     1.3428	    27.8625	    11.3297	    25.4288	    28.1143	
    33.1497	    15.1062	    41.8777	     2.7695	    24.6735	     3.6087	    30.1285	    13.6795	    27.7786	    30.2124	
    35.6674	    17.6239	    44.5633	     5.3711	    27.5269	     6.1264	    32.8979	    16.2811	    30.4642	    32.8140	
    38.4369	    20.3934	    47.5845	     8.3084	    30.7999	     8.9798	    36.0031	    19.0506	    33.4015	    35.9192	
    41.3742	    23.4146	    50.8575	    11.3297	    34.4086	    12.0010	    39.5279	    21.9879	    36.4227	    39.4440	
    44.3954	    26.6037	    54.2984	    14.3509	    38.4369	    15.1062	    43.3044	    24.8413	    39.4440	    43.0527	
    47.3328	    29.7928	    57.7393	    17.2043	    42.5491	    18.0435	    47.3328	    27.6947	    42.3813	    46.6614	
    50.0183	    32.7301	    61.0123	    19.8059	    46.5775	    20.6451	    51.2772	    30.2963	    45.0668	    50.0183	
    52.3682	    35.4996	    64.0335	    22.0718	    50.4379	    22.7432	    55.0537	    32.6462	    47.4167	    52.8717	
    54.2984	    37.7655	    66.6351	    23.8342	    53.8788	    24.4217	    58.4106	    34.4925	    49.2630	    55.1376	
    55.8090	    39.6118	    68.7332	    25.2609	    56.7322	    25.5966	    61.3480	    36.0031	    50.6058	    56.7322	
    56.9839	    41.0385	    70.3278	    26.1841	    58.9981	    26.2680	    63.6978	    37.0102	    51.4450	    57.6553	
    57.7393	    42.0456	    71.4188	    26.6876	    60.6766	    26.5198	    65.4602	    37.6816	    51.9485	    57.9910	
    58.1589	    42.7170	    72.1741	    26.7715	    61.6837	    26.2680	    66.6351	    38.0173	    52.0325	    57.9071	
    58.3267	    42.9688	    72.5098	    26.5198	    62.1872	    25.8484	    67.3065	    38.1012	    51.9485	    57.3196	
    58.2428	    43.0527	    72.5098	    25.9323	    62.2711	    25.1770	    67.4744	    37.9333	    51.5289	    56.3965	
    57.9910	    42.8009	    72.3419	    25.2609	    61.9354	    24.5056	    67.2226	    37.5977	    51.0254	    55.3055	
    57.5714	    42.4652	    72.0062	    24.5895	    61.4319	    23.9182	    66.7191	    37.0102	    50.3540	    54.0466	
    57.0679	    41.9617	    71.5866	    24.0860	    60.6766	    23.4985	    66.1316	    36.2549	    49.5987	    52.7039	
    56.5643	    41.4581	    71.1670	    23.7503	    59.9213	    23.4985	    65.4602	    35.4156	    48.7595	    51.3611	
    56.1447	    41.0385	    70.7474	    23.7503	    59.2499	    23.7503	    64.8727	    34.4925	    47.8363	    50.1022	
    55.8929	    40.7867	    70.4117	    24.1699	    58.6624	    24.3378	    64.3692	    33.6533	    47.0810	    49.0112	
    55.8090	    40.7867	    70.3278	    24.8413	    58.4106	    25.1770	    64.1174	    33.0658	    46.5775	    48.1720	
    56.1447	    41.1224	    70.4956	    25.8484	    58.4946	    26.2680	    64.2014	    32.8979	    46.4096	    47.6685	
    56.9000	    41.7938	    71.0831	    27.1072	    58.9981	    27.6947	    64.6210	    33.2336	    46.7453	    47.5845	
    57.9910	    42.8848	    72.0901	    28.7018	    59.9213	    29.2892	    65.4602	    34.1568	    47.5845	    47.9202	
    59.3338	    44.2276	    73.3490	    30.3802	    61.2640	    31.0516	    66.7191	    35.5835	    48.8434	    48.5916	
    60.9283	    45.7382	    74.8596	    32.1426	    62.7747	    32.8140	    68.1458	    37.3459	    50.3540	    49.5148	
    62.5229	    47.4167	    76.4542	    33.9050	    64.4531	    34.5764	    69.6564	    39.2761	    52.0325	    50.6058	
    64.0335	    49.0112	    78.1326	    35.4996	    66.1316	    36.1710	    71.1670	    41.2064	    53.7109	    51.6968	
    65.4602	    50.5219	    79.7272	    37.0102	    67.7261	    37.6816	    72.5937	    43.1366	    55.2216	    52.7039	
    66.7191	    51.9485	    81.1539	    38.3530	    69.0689	    39.0244	    73.7686	    44.9829	    56.4804	    53.6270	
    67.8101	    53.1235	    82.4127	    39.5279	    70.2438	    40.1154	    74.7757	    46.4935	    57.5714	    54.3823	
    68.7332	    54.1306	    83.5037	    40.6189	    71.0831	    41.1224	    75.4471	    47.8363	    58.3267	    54.9698	
    69.4046	    54.8859	    84.3430	    41.5421	    71.5027	    41.8777	    75.7828	    48.8434	    58.7463	    55.3894	
    69.9081	    55.3894	    84.8465	    42.2974	    71.6705	    42.3813	    75.7828	    49.5148	    58.9142	    55.6412	
    70.2438	    55.6412	    85.0983	    42.8848	    71.4188	    42.7170	    75.4471	    49.9344	    58.9142	    55.6412	
    70.3278	    55.5573	    85.0143	    43.1366	    70.9152	    42.8848	    74.8596	    50.1862	    58.6624	    55.6412	
    70.2438	    55.3055	    84.6786	    43.3044	    70.2438	    42.8848	    74.1043	    50.1862	    58.4946	    55.5573	
    70.0760	    54.8019	    84.0073	    43.3044	    69.4046	    42.8009	    73.2651	    50.1862	    58.3267	    55.4733	
    69.7403	    54.1306	    83.2520	    43.2205	    68.5654	    42.6331	    72.4258	    50.1022	    58.2428	    55.5573	
    69.4046	    53.4592	    82.4127	    43.1366	    67.7261	    42.3813	    71.6705	    50.0183	    58.1589	    55.7251	
    69.0689	    52.7039	    81.4896	    42.9688	    67.0547	    42.2134	    70.9991	    49.9344	    58.2428	    56.0608	
    68.6493	    51.9485	    80.5664	    42.8848	    66.3834	    42.1295	    70.4956	    49.9344	    58.3267	    56.4804	
    68.2297	    51.2772	    79.7272	    42.8009	    65.9637	    42.1295	    70.1599	    50.0183	    58.5785	    57.1518	
    67.8101	    50.6897	    79.0558	    42.9688	    65.7120	    42.2974	    70.0760	    50.2701	    59.0820	    57.9910	
    67.5583	    50.2701	    78.5522	    43.3884	    65.7120	    42.8009	    70.2438	    50.6897	    59.7534	    59.0820	
    67.5583	    50.1022	    78.3005	    44.2276	    66.0477	    43.7241	    70.7474	    51.3611	    60.7605	    60.5087	
    67.7261	    50.1862	    78.3005	    45.4865	    66.6351	    45.0668	    71.5866	    52.2003	    62.0193	    62.1872	
    68.1458	    50.4379	    78.6362	    47.1649	    67.5583	    46.8292	    72.5937	    53.2913	    63.3621	    63.9496	
    68.8171	    51.0254	    79.1397	    49.1791	    68.6493	    48.9273	    73.8525	    54.3823	    64.7049	    65.7120	
    69.6564	    51.6968	    79.8950	    51.5289	    69.9081	    51.2772	    75.0275	    55.6412	    66.0477	    67.3065	
    70.5795	    52.5360	    80.7343	    53.9627	    70.9991	    53.6270	    76.2024	    56.8161	    67.3065	    68.8171	
    71.6705	    53.3752	    81.5735	    56.3126	    72.0062	    55.8929	    77.1255	    57.9910	    68.3136	    70.0760	
    72.7615	    54.1306	    82.3288	    58.5785	    72.5937	    58.0750	    77.7130	    59.1660	    69.1528	    71.0831	
    73.8525	    54.8859	    82.9163	    60.5927	    72.9294	    59.8373	    77.8809	    60.0891	    69.7403	    71.7545	
    74.7757	    55.4733	    83.2520	    62.1872	    72.8455	    61.3480	    77.7130	    60.8444	    70.0760	    72.1741	
    75.6149	    55.9769	    83.5037	    63.4460	    72.5098	    62.4390	    77.2934	    61.5158	    70.3278	    72.3419	
    76.2863	    56.3965	    83.5876	    64.2014	    71.9223	    63.1943	    76.7899	    62.2711	    70.6635	    72.3419	
    76.8738	    56.7322	    83.5876	    64.6210	    71.4188	    63.6139	    76.2024	    62.9425	    70.9991	    72.1741	
    77.3773	    57.1518	    83.5876	    64.6210	    70.9152	    63.6978	    75.6989	    63.6139	    71.3348	    72.0062	
    77.7130	    57.5714	    83.6716	    64.2014	    70.5795	    63.3621	    75.2792	    64.1174	    71.6705	    71.6705	
    77.9648	    57.9071	    83.6716	    63.2782	    70.2438	    62.6907	    75.0275	    64.4531	    71.8384	    71.4188	
    78.0487	    58.1589	    83.5876	    62.0193	    70.0760	    61.5997	    74.8596	    64.6210	    72.0062	    71.0831	
    77.9648	    58.3267	    83.5037	    60.4248	    70.0760	    60.2570	    74.7757	    64.4531	    72.0062	    70.9152	
    77.7969	    58.4106	    83.3359	    58.5785	    70.1599	    58.7463	    74.8596	    64.0335	    71.8384	    70.6635	
    77.5452	    58.4106	    83.2520	    56.5643	    70.4117	    57.0679	    75.1114	    63.3621	    71.6705	    70.6635	
    77.2095	    58.4106	    83.0841	    54.5502	    70.8313	    55.3894	    75.5310	    62.3550	    71.4188	    70.6635	
    76.8738	    58.4106	    83.0841	    52.6199	    71.3348	    53.7949	    76.1185	    61.1801	    71.0831	    70.8313	
    76.7059	    58.4106	    83.3359	    50.8575	    72.0901	    52.3682	    76.8738	    59.9213	    70.7474	    71.2509	
    76.7059	    58.5785	    83.7555	    49.5987	    72.8455	    51.2772	    77.6291	    58.6624	    70.5795	    71.7545	
    76.9577	    59.0820	    84.4269	    48.6755	    73.7686	    50.6058	    78.5522	    57.6553	    70.5795	    72.5098	
    77.6291	    59.8373	    85.4340	    48.4238	    74.6918	    50.4379	    79.3915	    57.1518	    70.8313	    73.3490	
    78.6362	    61.0123	    86.6928	    48.7595	    75.6149	    50.7736	    80.3146	    57.1518	    71.4188	    74.5239	
    80.1468	    62.6068	    88.2874	    49.7665	    76.6220	    51.7807	    81.2378	    57.9071	    72.5098	    75.9506	
    82.1609	    64.4531	    90.0497	    51.3611	    77.6291	    53.4592	    82.2449	    59.4177	    74.0204	    77.7130	
    84.5947	    66.6351	    91.9800	    53.5431	    78.7201	    55.6412	    83.2520	    61.5997	    76.1185	    79.7272	
    87.2803	    69.0689	    93.9941	    56.2286	    79.8111	    58.1589	    84.2590	    64.2853	    78.4683	    81.9092	
    90.1337	    71.5027	    96.0922	    59.0820	    80.9860	    60.9283	    85.2661	    67.3065	    81.0699	    84.1751	
    92.8192	    73.6847	    97.9385	    61.8515	    81.9931	    63.6139	    86.1893	    70.2438	    83.5876	    86.1893	
    95.0012	    75.5310	    99.4492	    64.2853	    82.9163	    65.8798	    86.8607	    72.7615	    85.6018	    87.6999	
    96.4279	    76.7059	   100.4562	    66.0477	    83.4198	    67.3065	    87.3642	    74.5239	    87.0285	    88.3713	
    96.7636	    76.9577	   100.7919	    66.7191	    83.6716	    67.7261	    87.3642	    75.1953	    87.3642	    88.1195	
    95.9244	    76.2024	   100.2884	    66.2155	    83.3359	    66.8869	    87.0285	    74.6918	    86.6089	    86.7767	
    93.8263	    74.4400	    99.0295	    64.3692	    82.5806	    64.7888	    86.1893	    72.7615	    84.5947	    84.3430	
    90.4694	    71.5866	    97.0154	    61.4319	    81.2378	    61.5158	    84.8465	    69.6564	    81.4896	    80.9021	
    86.1893	    67.8940	    94.2459	    57.4036	    79.3915	    57.2357	    83.1680	    65.4602	    77.2934	    76.7059	
    80.9860	    63.5300	    90.9729	    52.5360	    77.2934	    52.1164	    81.0699	    60.5087	    72.3419	    71.7545	
    75.1953	    58.7463	    87.2803	    47.2488	    74.9435	    46.5775	    78.8879	    55.0537	    66.8030	    66.3834	
    69.2368	    53.7949	    83.4198	    41.6260	    72.5098	    40.9546	    76.6220	    49.4308	    60.9283	    60.6766	
    63.3621	    48.9273	    79.6432	    36.2549	    70.2438	    35.5835	    74.3561	    43.9758	    55.1376	    54.9698	
    57.9910	    44.5633	    76.2024	    31.5552	    68.0618	    30.9677	    72.3419	    38.9404	    49.6826	    49.5148	
    53.4592	    40.9546	    73.3490	    27.7786	    66.2994	    27.3590	    70.5795	    34.7443	    44.9829	    44.6472	
    50.1022	    38.2690	    71.3348	    25.1770	    65.0406	    25.0092	    69.3207	    31.5552	    41.2903	    40.5350	
    47.8363	    36.6745	    70.0760	    23.8342	    64.2014	    23.8342	    68.4814	    29.3732	    38.6887	    37.4298	
    46.6614	    35.9192	    69.4885	    23.5825	    63.6978	    23.7503	    68.0618	    28.1143	    36.9263	    35.2478	
    46.2418	    35.8353	    69.4046	    24.0860	    63.5300	    24.2538	    67.8101	    27.5269	    36.0031	    33.7372	
    46.2418	    36.0870	    69.5724	    25.0092	    63.3621	    25.1770	    67.6422	    27.3590	    35.5835	    32.8140	
    46.4096	    36.3388	    69.7403	    26.0162	    63.1943	    26.1002	    67.4744	    27.4429	    35.5835	    32.3944	
    46.5775	    36.5067	    69.7403	    26.9394	    62.9425	    26.9394	    67.2226	    27.6947	    35.8353	    32.3944	
    46.7453	    36.5067	    69.5724	    27.7786	    62.6907	    27.6108	    66.9708	    28.0304	    36.3388	    32.8140	
    46.6614	    36.3388	    69.2368	    28.2822	    62.3550	    27.9465	    66.6351	    28.3661	    37.0102	    33.6533	
    46.5775	    36.0870	    68.7332	    28.6179	    62.1033	    28.0304	    66.3834	    28.7018	    37.7655	    34.9121	
    46.4096	    35.7513	    68.2297	    28.7857	    61.9354	    28.0304	    66.2155	    29.1214	    38.7726	    36.5067	
    46.3257	    35.4996	    67.8101	    28.7857	    61.9354	    27.9465	    66.2994	    29.7089	    39.8636	    38.4369	
    46.3257	    35.3317	    67.4744	    28.8696	    62.1872	    27.9465	    66.5512	    30.4642	    41.1224	    40.6189	
    46.4096	    35.3317	    67.3904	    28.9536	    62.6068	    27.9465	    66.9708	    31.3873	    42.5491	    43.0527	
    46.7453	    35.5835	    67.3065	    29.1214	    63.1943	    28.1982	    67.6422	    32.4783	    44.0598	    45.5704	
    47.0810	    35.8353	    67.4744	    29.3732	    63.8657	    28.5339	    68.3136	    33.7372	    45.6543	    48.0881	
    47.5006	    36.2549	    67.6422	    29.7089	    64.5370	    29.1214	    69.0689	    34.9960	    47.2488	    50.4379	
    48.0042	    36.7584	    67.8940	    30.2124	    65.2084	    29.7089	    69.8242	    36.4227	    48.9273	    52.7039	
    48.5916	    37.2620	    68.2297	    30.8838	    65.7959	    30.5481	    70.4956	    37.9333	    50.5219	    54.7180	
    49.2630	    37.8494	    68.7332	    31.6391	    66.3834	    31.4713	    71.1670	    39.3600	    52.2003	    56.5643	
    50.1022	    38.6047	    69.3207	    32.5623	    66.8869	    32.4783	    71.8384	    40.7867	    53.7949	    57.9910	
    51.0254	    39.5279	    69.9921	    33.5693	    67.3065	    33.6533	    72.4258	    42.1295	    55.3055	    59.2499	
    52.0325	    40.4510	    70.8313	    34.6603	    67.8101	    34.8282	    73.0133	    43.3044	    56.7322	    60.2570	
    53.0396	    41.4581	    71.7545	    35.7513	    68.2297	    36.0870	    73.6008	    44.3115	    57.9071	    61.0123	
    54.0466	    42.4652	    72.7615	    36.8423	    68.6493	    37.2620	    74.1043	    44.9829	    58.9142	    61.5997	
    54.9698	    43.4723	    73.6847	    37.8494	    68.9850	    38.3530	    74.5239	    45.3186	    59.6695	    62.1033	
    55.8090	    44.3954	    74.6078	    38.8565	    69.3207	    39.3600	    74.8596	    45.4025	    60.0891	    62.5229	
    56.4804	    45.1508	    75.5310	    39.7797	    69.6564	    40.1993	    75.1953	    45.4025	    60.2570	    62.8586	
    57.1518	    45.8221	    76.2863	    40.6189	    69.9081	    40.9546	    75.3632	    45.2347	    60.2570	    63.1943	
    57.6553	    46.4096	    77.0416	    41.3742	    70.2438	    41.4581	    75.5310	    45.2347	    60.2570	    63.5300	
    58.0750	    46.9131	    77.7130	    41.9617	    70.4956	    41.7938	    75.6989	    45.3186	    60.2570	    63.9496	
    58.3267	    47.3328	    78.3005	    42.4652	    70.8313	    41.9617	    75.8667	    45.5704	    60.3409	    64.3692	
    58.5785	    47.7524	    78.8879	    42.8848	    71.0831	    41.9617	    75.9506	    46.0739	    60.5927	    64.8727	
    58.7463	    48.0042	    79.3076	    43.1366	    71.4188	    41.8777	    76.1185	    46.6614	    60.9283	    65.2084	
    58.8303	    48.2559	    79.7272	    43.3044	    71.6705	    41.7099	    76.2024	    47.2488	    61.2640	    65.5441	
    58.9142	    48.5077	    79.8950	    43.3044	    71.8384	    41.4581	    76.1185	    47.7524	    61.5997	    65.6281	
    58.8303	    48.5916	    79.9789	    43.2205	    71.9223	    41.1224	    76.0345	    48.0881	    61.6837	    65.4602	
    58.6624	    48.5077	    79.8111	    42.8848	    71.7545	    40.7028	    75.7828	    48.1720	    61.5997	    64.9567	
    58.3267	    48.3398	    79.3915	    42.3813	    71.5027	    40.1993	    75.2792	    47.9202	    61.2640	    64.1174	
    57.9910	    48.0881	    78.8879	    41.7938	    71.0831	    39.6118	    74.7757	    47.4167	    60.6766	    62.9425	
    57.6553	    47.8363	    78.3844	    41.2064	    70.5795	    39.0244	    74.1043	    46.7453	    60.0052	    61.5997	
    57.5714	    47.7524	    78.0487	    40.8707	    70.0760	    38.6887	    73.6008	    46.2418	    59.3338	    60.2570	
    57.7393	    47.9202	    77.7969	    40.7867	    69.7403	    38.6047	    73.2651	    45.8221	    58.8303	    59.0820	
    58.1589	    48.3398	    77.9648	    40.9546	    69.6564	    38.8565	    73.0972	    45.6543	    58.4946	    58.1589	
    58.9142	    49.0112	    78.3005	    41.4581	    69.8242	    39.2761	    73.2651	    45.7382	    58.2428	    57.5714	
    59.7534	    49.7665	    78.8040	    42.1295	    70.0760	    39.8636	    73.5168	    45.9061	    57.9910	    57.2357	
    60.6766	    50.6897	    79.4754	    42.8009	    70.4956	    40.4510	    73.9365	    46.0739	    57.8232	    57.0679	
    61.6837	    51.5289	    80.2307	    43.3884	    71.0831	    41.0385	    74.5239	    46.3257	    57.6553	    57.0679	
    62.6907	    52.4521	    81.0699	    43.9758	    71.6705	    41.5421	    75.1953	    46.7453	    57.6553	    57.3196	
    63.6139	    53.3752	    81.9092	    44.5633	    72.5098	    42.1295	    75.9506	    47.0810	    57.9071	    57.7393	
    64.5370	    54.2145	    82.6645	    45.1508	    73.4329	    42.7170	    76.8738	    47.5006	    58.2428	    58.2428	
    65.2924	    54.8859	    83.4198	    45.5704	    74.4400	    43.3044	    77.7969	    47.8363	    58.5785	    58.9142	
    65.7959	    55.3055	    83.8394	    45.9061	    75.2792	    43.7241	    78.6362	    47.8363	    58.7463	    59.4177	
    65.8798	    55.3894	    84.0073	    45.9900	    76.0345	    43.8919	    79.3076	    47.5006	    58.7463	    59.7534	
    65.6281	    55.1376	    83.7555	    45.8221	    76.4542	    43.8080	    79.7272	    46.9971	    58.4946	    59.8373	
    64.9567	    54.5502	    83.0841	    45.4025	    76.5381	    43.3884	    79.8111	    46.1578	    57.9071	    59.7534	
    64.1174	    53.5431	    82.0770	    44.8151	    76.3702	    42.7170	    79.5593	    45.1508	    57.2357	    59.4177	
    63.0264	    52.3682	    80.8182	    44.1437	    75.8667	    41.8777	    79.0558	    44.1437	    56.5643	    58.9142	
    61.9354	    51.0254	    79.5593	    43.4723	    75.1953	    41.0385	    78.3844	    43.1366	    55.8090	    58.4946	
    61.0123	    49.9344	    78.3005	    43.0527	    74.5239	    40.1993	    77.6291	    42.2974	    55.3055	    58.1589	
    60.4248	    49.0112	    77.2934	    42.8848	    73.9365	    39.6957	    77.0416	    41.7099	    55.0537	    57.9910	
    60.1730	    48.5077	    76.6220	    43.1366	    73.5168	    39.3600	    76.5381	    41.4581	    55.1376	    58.2428	
    60.2570	    48.3398	    76.2863	    43.5562	    73.2651	    39.3600	    76.2863	    41.6260	    55.5573	    58.6624	
    60.5927	    48.5077	    76.2024	    44.2276	    73.0133	    39.4440	    76.0345	    41.9617	    56.2286	    59.4177	
    61.0123	    48.7595	    76.1185	    44.8151	    72.7615	    39.6118	    75.7828	    42.5491	    56.9839	    60.2570	
    61.3480	    48.9273	    75.9506	    45.3186	    72.3419	    39.6957	    75.3632	    43.0527	    57.7393	    61.0962	
    61.5997	    49.0112	    75.5310	    45.7382	    71.7545	    39.6957	    74.8596	    43.6401	    58.4106	    61.9354	
    61.7676	    48.9273	    75.0275	    46.0739	    70.9991	    39.7797	    74.1882	    44.0598	    58.9981	    62.6907	
    61.7676	    48.8434	    74.3561	    46.4096	    70.2438	    39.7797	    73.4329	    44.3954	    59.4177	    63.3621	
    61.7676	    48.5916	    73.6008	    46.5775	    69.4046	    39.7797	    72.6776	    44.6472	    59.6695	    63.9496	
    61.5997	    48.3398	    72.8455	    46.8292	    68.6493	    39.7797	    72.0062	    44.8151	    59.9213	    64.4531	
    61.4319	    48.0881	    72.1741	    46.9971	    68.0618	    39.7797	    71.4188	    44.8151	    60.0052	    64.8727	
    61.1801	    47.8363	    71.6705	    47.1649	    67.5583	    39.7797	    71.0831	    44.8151	    60.0891	    65.2924	
    60.9283	    47.5845	    71.4188	    47.3328	    67.3065	    39.7797	    70.8313	    44.6472	    60.1730	    65.7120	
    60.5927	    47.4167	    71.4188	    47.4167	    67.2226	    39.7797	    70.8313	    44.4794	    60.3409	    66.2155	
    60.2570	    47.3328	    71.5027	    47.4167	    67.3065	    39.7797	    70.9152	    44.2276	    60.4248	    66.6351	
    59.9213	    47.2488	    71.8384	    47.2488	    67.4744	    39.6957	    71.1670	    43.9758	    60.5927	    66.9708	
    59.5856	    47.3328	    72.2580	    46.9971	    67.7261	    39.5279	    71.3348	    43.6401	    60.7605	    67.3065	
    59.3338	    47.4167	    72.7615	    46.7453	    68.0618	    39.2761	    71.5866	    43.3044	    60.8444	    67.3904	
    59.1660	    47.7524	    73.3490	    46.4096	    68.2297	    39.1083	    71.7545	    42.8848	    60.8444	    67.2226	
    59.1660	    48.0881	    73.9365	    46.1578	    68.4814	    38.7726	    71.8384	    42.4652	    60.7605	    66.7191	
    59.1660	    48.4238	    74.5239	    45.9900	    68.5654	    38.5208	    71.8384	    42.0456	    60.4248	    65.9637	
    59.4177	    48.8434	    75.1114	    45.9061	    68.4814	    38.1851	    71.7545	    41.4581	    59.8373	    64.9567	
    59.6695	    49.1791	    75.5310	    45.9061	    68.3975	    37.8494	    71.5866	    40.8707	    59.0820	    63.6978	
    60.0891	    49.5987	    76.0345	    46.0739	    68.2297	    37.5977	    71.3348	    40.1993	    58.2428	    62.3550	
    60.6766	    50.0183	    76.4542	    46.4935	    68.0618	    37.4298	    71.0831	    39.6118	    57.3196	    60.9283	
    61.3480	    50.4379	    76.7899	    46.9971	    67.9779	    37.3459	    70.9152	    39.0244	    56.4804	    59.5856	
    62.1872	    50.8575	    77.2095	    47.6685	    67.8101	    37.5137	    70.7474	    38.6047	    55.6412	    58.4106	
    63.0264	    51.2772	    77.5452	    48.4238	    67.8101	    37.7655	    70.6635	    38.2690	    54.9698	    57.4875	
    63.8657	    51.7807	    77.8809	    49.3469	    67.8940	    38.1012	    70.6635	    38.0173	    54.3823	    56.7322	
    64.7888	    52.2842	    78.1326	    50.1862	    68.0618	    38.6047	    70.8313	    37.9333	    53.9627	    56.2286	
    65.6281	    52.8717	    78.4683	    51.1093	    68.4814	    39.1083	    71.1670	    38.1012	    53.7949	    56.0608	
    66.6351	    53.5431	    78.8879	    52.0325	    69.1528	    39.7797	    71.8384	    38.4369	    53.9627	    56.2286	
    67.6422	    54.3823	    79.4754	    53.1235	    70.0760	    40.6189	    72.7615	    39.1083	    54.4662	    56.7322	
    68.8171	    55.3055	    80.1468	    54.2145	    71.3348	    41.5421	    73.9365	    40.0314	    55.3055	    57.6553	
    70.0760	    56.3965	    80.9021	    55.4733	    72.7615	    42.7170	    75.2792	    41.1224	    56.4804	    58.7463	
    71.4188	    57.7393	    81.9092	    56.9000	    74.3561	    44.0598	    76.8738	    42.4652	    57.8232	    60.0052	
    73.0133	    59.1660	    83.0841	    58.4946	    76.0345	    45.6543	    78.5522	    43.9758	    59.4177	    61.4319	
    74.6078	    60.6766	    84.3430	    60.2570	    77.7130	    47.3328	    80.2307	    45.6543	    61.1801	    62.7747	
    76.3702	    62.2711	    85.6018	    61.9354	    79.3915	    49.0952	    81.9092	    47.3328	    63.0264	    64.1174	
    78.0487	    63.8657	    86.8607	    63.6139	    80.8182	    50.7736	    83.4198	    49.0952	    64.7888	    65.3763	
    79.7272	    65.3763	    88.0356	    65.1245	    82.0770	    52.2842	    84.6786	    50.8575	    66.5512	    66.3834	
    81.3217	    66.7191	    89.1266	    66.3834	    83.1680	    53.7109	    85.7697	    52.5360	    68.1458	    67.2226	
    82.6645	    67.9779	    89.9658	    67.3904	    83.9233	    54.9698	    86.6089	    54.1306	    69.5724	    67.9779	
    83.9233	    68.9011	    90.6372	    68.3136	    84.4269	    56.1447	    87.1124	    55.6412	    70.8313	    68.4814	
    84.8465	    69.6564	    91.0568	    69.0689	    84.6786	    57.1518	    87.3642	    57.0679	    71.9223	    68.9011	
    85.6018	    70.0760	    91.2247	    69.8242	    84.5947	    58.0750	    87.4481	    58.4106	    72.7615	    69.1528	
    86.0214	    70.2438	    91.0568	    70.5795	    84.3430	    58.9142	    87.1964	    59.6695	    73.3490	    69.4046	
    86.2732	    70.2438	    90.8051	    71.3348	    83.8394	    59.5856	    86.7767	    60.7605	    73.6847	    69.4885	
    86.2732	    69.9081	    90.3854	    72.0062	    83.2520	    60.1730	    86.1893	    61.5997	    73.8525	    69.5724	
    86.0214	    69.4885	    89.7141	    72.6776	    82.4966	    60.5927	    85.5179	    62.3550	    73.7686	    69.6564	
    85.5179	    68.8171	    88.9587	    73.1812	    81.6574	    60.8444	    84.6786	    62.7747	    73.6008	    69.6564	
    84.8465	    67.9779	    88.0356	    73.5168	    80.8182	    61.0962	    83.7555	    63.0264	    73.2651	    69.7403	
    84.0073	    67.1387	    87.0285	    73.8525	    79.8111	    61.2640	    82.8323	    63.1943	    72.9294	    69.8242	
    83.0841	    66.2155	    86.1053	    74.0204	    78.8879	    61.4319	    81.8253	    63.1943	    72.5937	    69.9921	
    82.1609	    65.4602	    85.1822	    74.1882	    77.8809	    61.5997	    80.8182	    63.1943	    72.3419	    70.1599	
    81.4056	    64.8727	    84.3430	    74.2722	    76.9577	    61.7676	    79.8111	    63.1104	    72.0901	    70.3278	
    80.7343	    64.4531	    83.6716	    74.4400	    76.0345	    61.9354	    78.8040	    62.9425	    72.0062	    70.5795	
    80.3146	    64.2853	    83.2520	    74.5239	    75.1953	    62.1872	    77.7969	    62.6068	    71.9223	    70.6635	
    80.0629	    64.2853	    82.9163	    74.6078	    74.2722	    62.5229	    76.8738	    62.2711	    71.8384	    70.8313	
    80.0629	    64.3692	    82.7484	    74.7757	    73.4329	    62.7747	    75.8667	    61.7676	    71.8384	    70.8313	
    80.0629	    64.5370	    82.6645	    75.0275	    72.5937	    63.1104	    74.7757	    61.2640	    71.7545	    70.6635	
    80.1468	    64.6210	    82.4966	    75.2792	    71.5866	    63.3621	    73.6008	    60.6766	    71.5866	    70.4117	
    80.3146	    64.6210	    82.3288	    75.5310	    70.4956	    63.6139	    72.3419	    60.0891	    71.4188	    70.0760	
    80.3986	    64.5370	    82.1609	    75.6989	    69.4885	    63.7817	    71.1670	    59.5856	    71.1670	    69.6564	
    80.4825	    64.4531	    81.9092	    75.9506	    68.4814	    63.8657	    69.9921	    59.2499	    70.9991	    69.2368	
    80.6503	    64.2853	    81.8253	    76.1185	    67.6422	    63.8657	    68.9850	    58.9142	    70.9152	    68.9850	
    80.6503	    64.2014	    81.7413	    76.2024	    66.9708	    63.7817	    68.1458	    58.6624	    70.8313	    68.8171	
    80.6503	    64.0335	    81.6574	    76.2863	    66.3834	    63.6978	    67.5583	    58.5785	    70.7474	    68.8171	
    80.4825	    63.8657	    81.5735	    76.1185	    66.0477	    63.4460	    67.1387	    58.4106	    70.7474	    68.9011	
    80.1468	    63.6978	    81.4896	    75.8667	    65.8798	    63.1104	    66.8869	    58.3267	    70.7474	    68.9011	
    79.5593	    63.3621	    81.3217	    75.3632	    65.7959	    62.6068	    66.8030	    58.1589	    70.5795	    68.9011	
    78.8879	    62.9425	    81.1539	    74.6078	    65.8798	    61.9354	    66.9708	    57.9910	    70.4117	    68.9011	
    78.1326	    62.5229	    80.9860	    73.8525	    66.2155	    61.2640	    67.3065	    57.7393	    70.0760	    68.7332	
    77.3773	    62.1872	    80.9021	    73.0133	    66.8030	    60.5927	    67.9779	    57.4036	    69.7403	    68.5654	
    76.7899	    61.9354	    80.9021	    72.1741	    67.5583	    60.0052	    68.8171	    57.0679	    69.3207	    68.3975	
    76.2863	    61.8515	    81.0699	    71.4188	    68.4814	    59.5016	    69.8242	    56.7322	    68.8171	    68.2297	
    75.8667	    61.8515	    81.3217	    70.7474	    69.5724	    59.0820	    70.9991	    56.2286	    68.3136	    68.0618	
    75.6149	    61.9354	    81.6574	    70.0760	    70.6635	    58.6624	    72.0901	    55.6412	    67.6422	    67.7261	
    75.4471	    62.0193	    81.9092	    69.4046	    71.5027	    58.2428	    73.0972	    54.9698	    66.9708	    67.3065	
    75.3632	    62.1872	    82.0770	    68.6493	    72.2580	    57.7393	    73.9365	    54.2145	    66.2155	    66.8030	
    75.1953	    62.2711	    82.0770	    67.8940	    72.7615	    57.0679	    74.4400	    53.3752	    65.4602	    66.1316	
    75.1114	    62.2711	    81.9931	    67.0547	    72.9294	    56.3126	    74.7757	    52.4521	    64.6210	    65.3763	
    74.9435	    62.2711	    81.8253	    66.1316	    72.9294	    55.4733	    74.8596	    51.4450	    63.6978	    64.5370	
    74.6918	    62.1033	    81.4056	    65.1245	    72.6776	    54.4662	    74.6918	    50.3540	    62.6907	    63.6978	
    74.3561	    61.7676	    80.9021	    64.0335	    72.2580	    53.3752	    74.4400	    49.2630	    61.7676	    62.7747	
    73.8525	    61.2640	    80.1468	    62.8586	    71.7545	    52.2003	    74.0204	    48.1720	    60.8444	    62.0193	
    73.2651	    60.6766	    79.3915	    61.6837	    71.1670	    51.0254	    73.6008	    47.1649	    60.0052	    61.2640	
    72.5937	    60.0052	    78.5522	    60.5087	    70.5795	    49.9344	    73.0972	    46.2418	    59.3338	    60.6766	
    72.0901	    59.3338	    77.7130	    59.5856	    70.0760	    48.8434	    72.6776	    45.5704	    58.9142	    60.4248	
    71.6705	    58.8303	    77.1255	    58.9142	    69.7403	    48.0881	    72.5098	    45.1508	    58.8303	    60.4248	
    71.5866	    58.6624	    76.7899	    58.6624	    69.9081	    47.7524	    72.6776	    45.3186	    59.1660	    60.8444	
    71.9223	    58.9142	    77.0416	    58.9142	    70.4117	    47.9202	    73.2651	    45.9900	    60.0891	    61.9354	
    72.6776	    59.6695	    77.6291	    59.7534	    71.4188	    48.6755	    74.1882	    47.3328	    61.5158	    63.4460	
    73.8525	    60.8444	    78.6362	    61.0962	    72.7615	    49.8505	    75.4471	    49.1791	    63.3621	    65.5441	
    75.1953	    62.1872	    79.8950	    62.6907	    74.2722	    51.2772	    76.8738	    51.2772	    65.2924	    67.8101	
    76.6220	    63.6978	    81.2378	    64.2853	    75.6989	    52.7878	    78.1326	    53.3752	    67.1387	    70.0760	
    77.8809	    65.1245	    82.4966	    65.7959	    76.8738	    54.2145	    79.2236	    55.2216	    68.6493	    72.0901	
    78.9719	    66.3834	    83.5876	    67.1387	    77.7130	    55.3894	    79.9789	    56.6483	    69.7403	    73.6008	
    79.8111	    67.3904	    84.4269	    68.2297	    78.2166	    56.3965	    80.3146	    57.6553	    70.4117	    74.6078	
    80.3986	    68.1458	    85.0143	    69.1528	    78.3005	    57.1518	    80.2307	    58.1589	    70.7474	    75.1114	
    80.8182	    68.7332	    85.3500	    69.9081	    78.0487	    57.8232	    79.8111	    58.4106	    70.7474	    75.1114	
    81.1539	    69.0689	    85.6018	    70.5795	    77.5452	    58.4946	    79.1397	    58.4106	    70.5795	    74.6918	
    81.2378	    69.3207	    85.6018	    71.2509	    76.7059	    59.1660	    78.1326	    58.1589	    70.3278	    74.1043	
    81.3217	    69.4046	    85.4340	    71.9223	    75.6989	    59.8373	    76.9577	    57.9071	    69.9921	    73.2651	
    81.3217	    69.4046	    85.2661	    72.5098	    74.6078	    60.5087	    75.6989	    57.4875	    69.5724	    72.4258	
    81.4056	    69.3207	    85.0143	    73.0133	    73.5168	    61.2640	    74.5239	    57.1518	    69.2368	    71.6705	
    81.4896	    69.2368	    84.8465	    73.6008	    72.5937	    61.9354	    73.5168	    56.9000	    68.9850	    70.9991	
    81.7413	    69.4046	    84.7626	    74.1882	    72.0062	    62.6068	    72.7615	    56.9000	    68.9850	    70.5795	
    82.0770	    69.7403	    84.9304	    74.8596	    71.8384	    63.2782	    72.5098	    57.1518	    69.1528	    70.4117	
    82.6645	    70.3278	    85.4340	    75.5310	    72.0901	    63.9496	    72.5937	    57.7393	    69.6564	    70.4956	
    83.4198	    71.2509	    86.2732	    76.2863	    72.7615	    64.7049	    73.2651	    58.4946	    70.2438	    70.6635	
    84.2590	    72.3419	    87.2803	    77.1255	    73.9365	    65.3763	    74.3561	    59.4177	    70.9991	    71.0831	
    85.0983	    73.6847	    88.6230	    77.9648	    75.4471	    66.0477	    75.8667	    60.4248	    71.8384	    71.5866	
    86.0214	    75.1953	    90.0497	    78.8040	    77.2095	    66.8030	    77.6291	    61.5158	    72.7615	    72.1741	
    86.9446	    76.7899	    91.7282	    79.6432	    79.2236	    67.5583	    79.6432	    62.6907	    73.7686	    72.8455	
    87.7838	    78.3844	    93.3228	    80.5664	    81.3217	    68.3975	    81.7413	    63.7817	    74.7757	    73.6847	
    88.5391	    79.8950	    94.9173	    81.4896	    83.3359	    69.1528	    83.7555	    64.9567	    75.7828	    74.4400	
    89.2105	    81.1539	    96.2601	    82.2449	    85.1822	    69.8242	    85.6018	    66.0477	    76.7059	    75.1953	
    89.6301	    82.1609	    97.2672	    83.0002	    86.6089	    70.4117	    87.0285	    66.9708	    77.4612	    75.6989	
    89.8819	    82.8323	    98.0225	    83.5037	    87.6999	    70.9152	    88.1195	    67.7261	    78.0487	    76.0345	
    89.9658	    83.0841	    98.3582	    84.0073	    88.2874	    71.2509	    88.7070	    68.3136	    78.3005	    76.0345	
    89.9658	    83.0002	    98.3582	    84.2590	    88.5391	    71.5027	    88.9587	    68.6493	    78.3005	    75.6989	
    89.7980	    82.6645	    98.0225	    84.3430	    88.2874	    71.5866	    88.7070	    68.8171	    78.0487	    75.0275	
    89.5462	    81.9931	    97.3511	    84.3430	    87.6999	    71.5027	    88.2034	    68.6493	    77.5452	    74.1043	
    89.1266	    81.0699	    96.4279	    84.0912	    86.8607	    71.2509	    87.4481	    68.3975	    76.7899	    73.0133	
    88.6230	    80.0629	    95.3369	    83.7555	    85.8536	    70.9152	    86.5250	    67.9779	    75.8667	    71.8384	
    88.0356	    78.9719	    94.1620	    83.4198	    84.8465	    70.5795	    85.6018	    67.4744	    74.9435	    70.7474	
    87.4481	    77.8809	    92.9031	    83.0002	    83.8394	    70.1599	    84.7626	    66.9708	    74.1043	    69.8242	
    86.8607	    76.8738	    91.7282	    82.6645	    83.0002	    69.8242	    84.0073	    66.5512	    73.5168	    69.2368	
    86.4410	    75.9506	    90.6372	    82.3288	    82.3288	    69.6564	    83.5037	    66.3834	    73.1812	    69.0689	
    85.9375	    75.1953	    89.6301	    82.1609	    81.8253	    69.6564	    83.1680	    66.2994	    73.0133	    69.2368	
    85.5179	    74.4400	    88.7909	    82.0770	    81.4896	    69.6564	    82.9163	    66.2994	    73.0972	    69.7403	
    85.0983	    73.7686	    87.8677	    81.9092	    81.1539	    69.5724	    82.6645	    66.2155	    73.0972	    70.2438	
    84.4269	    72.9294	    86.9446	    81.6574	    80.7343	    69.3207	    82.3288	    65.9637	    73.0133	    70.8313	
    83.5876	    72.0062	    85.8536	    81.1539	    80.1468	    68.9011	    81.7413	    65.4602	    72.7615	    71.2509	
    82.4966	    70.8313	    84.5947	    80.4825	    79.1397	    68.2297	    80.8182	    64.7888	    72.2580	    71.4188	
    80.9860	    69.3207	    83.0002	    79.5593	    77.8809	    67.1387	    79.4754	    63.8657	    71.5027	    71.2509	
    79.2236	    67.5583	    81.0699	    78.1326	    76.1185	    65.7120	    77.6291	    62.6907	    70.5795	    70.5795	
    77.1255	    65.4602	    78.8879	    76.4542	    73.8525	    63.9496	    75.3632	    61.0962	    69.3207	    69.4046	
    74.7757	    63.1104	    76.4542	    74.5239	    71.3348	    61.8515	    72.6776	    59.1660	    67.8101	    67.8101	
    72.3419	    60.6766	    73.8525	    72.4258	    68.4814	    59.6695	    69.6564	    57.0679	    66.0477	    65.8798	
    69.9921	    58.2428	    71.3348	    70.3278	    65.4602	    57.4875	    66.6351	    54.9698	    64.1174	    63.6139	
    67.7261	    55.9769	    68.9011	    68.3136	    62.4390	    55.4733	    63.5300	    52.8717	    62.1033	    61.2640	
    65.6281	    53.8788	    66.6351	    66.4673	    59.6695	    53.7109	    60.5927	    50.8575	    60.0891	    58.9142	
    63.8657	    52.0325	    64.7888	    64.9567	    57.0679	    52.2842	    57.9910	    48.9273	    57.9910	    56.7322	
    62.2711	    50.5219	    63.2782	    63.6978	    54.8859	    51.1932	    55.8090	    46.9971	    56.0608	    54.7180	
    61.0962	    49.3469	    62.1872	    62.7747	    53.2074	    50.3540	    54.0466	    45.2347	    54.2984	    53.0396	
    60.1730	    48.5916	    61.5158	    62.1872	    52.0325	    49.7665	    52.8717	    43.6401	    52.8717	    51.7807	
    59.5016	    48.2559	    61.2640	    61.9354	    51.5289	    49.4308	    52.3682	    42.3813	    51.7807	    51.0254	
    59.1660	    48.3398	    61.4319	    61.9354	    51.5289	    49.3469	    52.3682	    41.5421	    51.1093	    50.6897	
    59.0820	    48.7595	    62.0193	    62.3550	    52.0325	    49.5148	    52.9556	    41.2903	    51.0254	    50.9415	
    59.3338	    49.5148	    62.9425	    63.0264	    53.1235	    49.9344	    54.0466	    41.5421	    51.3611	    51.5289	
    59.8373	    50.6058	    64.1174	    63.9496	    54.6341	    50.5219	    55.5573	    42.2134	    52.1164	    52.4521	
    60.5927	    51.9485	    65.5441	    65.2084	    56.4804	    51.3611	    57.4036	    43.1366	    53.0396	    53.5431	
    61.5997	    53.3752	    66.9708	    66.5512	    58.5785	    52.2003	    59.4177	    44.3115	    54.2145	    54.5502	
    62.7747	    54.8859	    68.3975	    67.9779	    60.5927	    53.1235	    61.3480	    45.5704	    55.2216	    55.3894	
    63.9496	    56.2286	    69.7403	    69.2368	    62.4390	    53.8788	    63.1943	    46.6614	    56.0608	    55.8090	
    64.9567	    57.4875	    70.8313	    70.3278	    64.0335	    54.3823	    64.7049	    47.4167	    56.6483	    55.8090	
    65.8798	    58.4106	    71.7545	    70.9991	    65.2924	    54.6341	    65.8798	    48.0042	    56.8161	    55.3894	
    66.5512	    59.0820	    72.5098	    71.4188	    66.0477	    54.6341	    66.5512	    48.1720	    56.6483	    54.4662	
    66.9708	    59.4177	    72.8455	    71.5027	    66.2994	    54.3823	    66.7191	    48.0881	    56.1447	    53.2913	
    66.9708	    59.3338	    72.8455	    71.2509	    66.0477	    53.9627	    66.4673	    47.7524	    55.4733	    51.8646	
    66.5512	    58.9142	    72.4258	    70.6635	    65.2924	    53.2913	    65.5441	    47.2488	    54.6341	    50.4379	
    65.7120	    58.1589	    71.6705	    69.9081	    64.0335	    52.5360	    64.2853	    46.4935	    53.7949	    49.0952	
    64.5370	    57.0679	    70.4956	    69.0689	    62.5229	    51.8646	    62.6068	    45.8221	    52.9556	    48.1720	
    63.2782	    55.8929	    69.2368	    68.3136	    60.7605	    51.3611	    60.8444	    45.2347	    52.3682	    47.6685	
    62.0193	    54.8019	    67.9779	    67.7261	    59.2499	    51.1093	    59.2499	    44.8990	    52.2003	    47.8363	
    61.0123	    53.9627	    67.0547	    67.4744	    57.9910	    51.3611	    57.9910	    45.0668	    52.6199	    48.6755	
    60.5087	    53.6270	    66.6351	    67.6422	    57.3196	    52.0325	    57.2357	    45.8221	    53.6270	    50.3540	
    60.6766	    53.9627	    66.8030	    68.4814	    57.4036	    53.2913	    57.3196	    47.3328	    55.3894	    52.7039	
[Epoch Header]
[Trial Type]	21
[Accept]	1
[Correct]	0
[RT]	 0.000
[Resp]	0
[Epoch Data]
     1.6785	     4.9515	     4.6997	     9.5673	     4.1122	     9.7351	     2.9373	     3.1891	     8.9798	     6.2103	
     1.5106	     5.0354	     4.9515	     9.9869	     4.1962	     9.9869	     3.1052	     3.8605	     9.4833	     6.4621	
     1.4267	     5.1193	     5.2032	    10.2386	     4.1962	    10.1547	     3.0212	     4.3640	     9.9030	     6.3782	
     1.3428	     5.2032	     5.2032	    10.2386	     3.8605	    10.2386	     2.7695	     4.6997	     9.9869	     6.2103	
     1.2589	     5.1193	     5.1193	    10.1547	     3.3569	    10.2386	     2.3499	     4.7836	     9.9869	     5.7907	
     1.1749	     4.9515	     4.9515	     9.9869	     2.6855	    10.1547	     1.6785	     4.6158	     9.7351	     5.1193	
     1.1749	     4.6997	     4.5319	     9.8190	     1.8463	    10.0708	     0.9232	     4.2801	     9.3994	     4.4479	
     1.0910	     4.3640	     4.1122	     9.5673	     1.0071	     9.9869	     0.1678	     3.9444	     8.9798	     3.6087	
     1.1749	     4.1122	     3.6926	     9.4833	     0.2518	     9.8190	    -0.5035	     3.5248	     8.5602	     2.8534	
     1.3428	     3.9444	     3.3569	     9.3994	    -0.3357	     9.8190	    -1.0910	     3.1052	     8.2245	     2.1820	
     1.5945	     3.8605	     3.1891	     9.3994	    -0.6714	     9.8190	    -1.4267	     2.9373	     8.0566	     1.6785	
     2.0981	     3.9444	     3.1891	     9.5673	    -0.6714	     9.9030	    -1.4267	     2.8534	     8.0566	     1.4267	
     2.6855	     4.1962	     3.3569	     9.9030	    -0.4196	    10.1547	    -1.1749	     2.9373	     8.2245	     1.4267	
     3.4409	     4.6997	     3.7766	    10.4065	     0.2518	    10.5743	    -0.5875	     3.2730	     8.4763	     1.6785	
     4.3640	     5.2872	     4.2801	    10.9940	     1.0910	    10.9940	     0.2518	     3.6087	     8.8120	     2.0981	
     5.3711	     5.9586	     4.8676	    11.6653	     2.0981	    11.4136	     1.1749	     4.1122	     9.1476	     2.6855	
     6.3782	     6.7139	     5.5389	    12.4207	     3.1052	    11.9171	     2.1820	     4.5319	     9.4833	     3.2730	
     7.3853	     7.5531	     6.1264	    13.1760	     4.1122	    12.3367	     3.1052	     4.8676	     9.7351	     3.8605	
     8.3084	     8.2245	     6.7139	    14.0152	     4.9515	    12.7563	     3.9444	     5.2032	     9.9869	     4.3640	
     9.1476	     8.9798	     7.2174	    14.8544	     5.7068	    13.1760	     4.6997	     5.4550	    10.2386	     4.7836	
     9.9869	     9.6512	     7.7209	    15.6937	     6.2943	    13.5956	     5.2032	     5.6229	    10.4065	     5.0354	
    10.7422	    10.2386	     8.1406	    16.5329	     6.6299	    14.0152	     5.5389	     5.7068	    10.5743	     5.2032	
    11.4136	    10.8261	     8.5602	    17.2882	     6.8817	    14.3509	     5.7068	     5.7907	    10.6583	     5.2872	
    12.0850	    11.3297	     8.8120	    18.0435	     6.8817	    14.7705	     5.7068	     5.7907	    10.8261	     5.2872	
    12.5885	    11.7493	     9.0637	    18.7988	     6.7139	    15.2740	     5.6229	     5.7907	    10.9940	     5.2872	
    13.0081	    12.0850	     9.3155	    19.5541	     6.5460	    15.7776	     5.4550	     5.8746	    11.2457	     5.1193	
    13.2599	    12.2528	     9.4833	    20.1416	     6.2943	    16.2811	     5.2032	     6.0425	    11.4136	     5.0354	
    13.4277	    12.4207	     9.5673	    20.7291	     6.1264	    16.7847	     5.0354	     6.2103	    11.5814	     4.8676	
    13.5117	    12.4207	     9.6512	    21.2326	     5.9586	    17.2882	     4.9515	     6.2943	    11.8332	     4.7836	
    13.4277	    12.3367	     9.6512	    21.5683	     5.8746	    17.6239	     4.8676	     6.4621	    12.0010	     4.7836	
    13.1760	    12.1689	     9.6512	    21.7361	     5.9586	    17.8757	     4.9515	     6.6299	    12.2528	     4.8676	
    12.9242	    11.8332	     9.5673	    21.8201	     6.2103	    17.9596	     5.2032	     6.7139	    12.5046	     5.2032	
    12.5885	    11.5814	     9.5673	    21.9040	     6.5460	    17.9596	     5.5389	     6.9656	    12.8403	     5.6229	
    12.0850	    11.1618	     9.4833	    21.8201	     7.0496	    17.9596	     6.0425	     7.1335	    13.1760	     6.2943	
    11.5814	    10.5743	     9.3155	    21.7361	     7.4692	    17.7917	     6.5460	     7.3853	    13.5117	     6.9656	
    10.9100	     9.9869	     8.9798	    21.5683	     7.8888	    17.5400	     7.0496	     7.6370	    13.8474	     7.6370	
    10.1547	     9.1476	     8.5602	    21.4005	     8.2245	    17.2043	     7.3853	     7.8888	    14.1830	     8.2245	
     9.3155	     8.3084	     7.8888	    21.1487	     8.3923	    16.8686	     7.6370	     8.1406	    14.5187	     8.7280	
     8.4763	     7.3013	     7.1335	    20.9808	     8.3084	    16.4490	     7.5531	     8.4763	    14.6866	     8.9798	
     7.4692	     6.2103	     6.2103	    20.7291	     7.9727	    16.1133	     7.3013	     8.6441	    14.7705	     8.9798	
     6.4621	     5.1193	     5.2032	    20.4773	     7.3853	    15.6937	     6.7978	     8.8120	    14.6866	     8.7280	
     5.4550	     3.9444	     4.1122	    20.2255	     6.5460	    15.3580	     5.9586	     8.8120	    14.3509	     8.1406	
     4.3640	     2.7695	     3.1052	    20.0577	     5.5389	    15.0223	     5.0354	     8.7280	    13.8474	     7.3013	
     3.3569	     1.7624	     2.0981	    19.8898	     4.4479	    14.7705	     3.9444	     8.5602	    13.1760	     6.2103	
     2.4338	     0.8392	     1.1749	    19.8059	     3.3569	    14.6027	     2.8534	     8.1406	    12.3367	     5.0354	
     1.6785	     0.0000	     0.4196	    19.7220	     2.2659	    14.5187	     1.8463	     7.7209	    11.4975	     3.6926	
     1.0071	    -0.5875	    -0.1678	    19.8059	     1.2589	    14.6027	     0.8392	     7.2174	    10.5743	     2.5177	
     0.5035	    -1.0910	    -0.7553	    19.8059	     0.4196	    14.6866	     0.0000	     6.5460	     9.7351	     1.4267	
     0.0839	    -1.4267	    -1.1749	    19.8898	    -0.2518	    14.8544	    -0.7553	     5.9586	     8.9798	     0.5875	
    -0.1678	    -1.5945	    -1.5106	    19.9738	    -0.7553	    15.0223	    -1.2589	     5.4550	     8.4763	     0.0000	
    -0.3357	    -1.5945	    -1.6785	    20.0577	    -1.0071	    15.2740	    -1.5106	     5.0354	     8.1406	    -0.2518	
    -0.4196	    -1.5106	    -1.5945	    20.3094	    -0.9232	    15.6097	    -1.5106	     4.7836	     8.0566	    -0.0839	
    -0.4196	    -1.1749	    -1.4267	    20.5612	    -0.5035	    16.0294	    -1.1749	     4.7836	     8.2245	     0.3357	
    -0.2518	    -0.7553	    -0.9232	    20.8130	     0.1678	    16.4490	    -0.5875	     4.9515	     8.5602	     1.0910	
    -0.1678	    -0.2518	    -0.4196	    20.8969	     1.0071	    16.7847	     0.1678	     5.2032	     8.9798	     2.0142	
     0.0000	     0.2518	     0.2518	    20.8969	     1.9302	    16.9525	     1.0910	     5.4550	     9.3994	     2.8534	
     0.0839	     0.7553	     0.7553	    20.7291	     2.7695	    17.0364	     2.0142	     5.7068	     9.7351	     3.6087	
     0.0000	     1.0910	     1.2589	    20.3094	     3.6087	    16.8686	     2.8534	     5.8746	     9.9030	     4.1962	
     0.0000	     1.3428	     1.5106	    19.6381	     4.1122	    16.5329	     3.4409	     5.9586	     9.9030	     4.6158	
    -0.1678	     1.4267	     1.6785	    18.8828	     4.4479	    16.0294	     3.8605	     5.9586	     9.9030	     4.7836	
    -0.2518	     1.5106	     1.6785	    18.0435	     4.6158	    15.5258	     4.0283	     5.9586	     9.8190	     4.8676	
    -0.3357	     1.4267	     1.5945	    17.1204	     4.3640	    14.9384	     3.9444	     5.9586	     9.6512	     4.7836	
    -0.3357	     1.2589	     1.3428	    16.1972	     3.9444	    14.4348	     3.5248	     5.9586	     9.5673	     4.6158	
    -0.2518	     1.0910	     0.9232	    15.4419	     3.3569	    13.9313	     2.9373	     5.8746	     9.4833	     4.2801	
    -0.0839	     0.9232	     0.5875	    14.6866	     2.5177	    13.5956	     2.0981	     5.7907	     9.3994	     3.8605	
     0.0839	     0.8392	     0.1678	    14.0991	     1.5945	    13.2599	     1.1749	     5.7907	     9.3994	     3.4409	
     0.4196	     0.8392	    -0.2518	    13.5117	     0.5875	    13.0081	     0.1678	     5.6229	     9.3155	     2.9373	
     0.8392	     0.8392	    -0.5875	    13.0081	    -0.3357	    12.7563	    -0.8392	     5.4550	     9.2316	     2.5177	
     1.3428	     1.0071	    -0.8392	    12.5046	    -1.0910	    12.4207	    -1.6785	     5.2032	     9.0637	     2.1820	
     1.8463	     1.2589	    -1.0071	    12.0010	    -1.7624	    12.0850	    -2.3499	     4.8676	     8.8959	     1.8463	
     2.4338	     1.5945	    -1.0910	    11.5814	    -2.1820	    11.6653	    -2.8534	     4.4479	     8.6441	     1.6785	
     3.1052	     2.0981	    -0.9232	    11.3297	    -2.3499	    11.3297	    -3.1052	     3.9444	     8.3923	     1.5945	
     3.9444	     2.7695	    -0.5875	    11.0779	    -2.1820	    11.0779	    -3.0212	     3.5248	     8.1406	     1.6785	
     4.7836	     3.5248	    -0.0839	    10.9940	    -1.8463	    10.7422	    -2.7695	     3.1891	     8.0566	     1.9302	
     5.7068	     4.4479	     0.5875	    11.0779	    -1.2589	    10.5743	    -2.1820	     3.0212	     8.1406	     2.3499	
     6.7139	     5.5389	     1.4267	    11.2457	    -0.4196	    10.4904	    -1.5106	     3.1052	     8.3923	     2.8534	
     7.7209	     6.7139	     2.4338	    11.5814	     0.5035	    10.5743	    -0.6714	     3.2730	     8.8959	     3.4409	
     8.7280	     7.8888	     3.5248	    12.0010	     1.5106	    10.7422	     0.2518	     3.6087	     9.4833	     4.0283	
     9.6512	     9.0637	     4.6158	    12.5885	     2.5177	    11.0779	     1.2589	     4.0283	    10.1547	     4.6158	
    10.4904	    10.1547	     5.7068	    13.2599	     3.4409	    11.5814	     2.0981	     4.5319	    10.7422	     5.1193	
    11.0779	    11.0779	     6.7139	    14.0152	     4.2801	    12.0850	     2.8534	     4.8676	    11.2457	     5.4550	
    11.5814	    11.7493	     7.4692	    14.9384	     4.8676	    12.7563	     3.3569	     5.2032	    11.4975	     5.6229	
    11.7493	    12.1689	     7.9727	    15.8615	     5.2872	    13.3438	     3.6926	     5.4550	    11.4975	     5.4550	
    11.7493	    12.3367	     8.3084	    16.7007	     5.3711	    13.9313	     3.7766	     5.5389	    11.3297	     5.2032	
    11.4975	    12.2528	     8.3084	    17.6239	     5.2872	    14.5187	     3.6926	     5.5389	    10.8261	     4.7836	
    11.0779	    12.0010	     8.2245	    18.4631	     5.0354	    15.1062	     3.5248	     5.5389	    10.2386	     4.1962	
    10.5743	    11.5814	     8.0566	    19.3863	     4.7836	    15.6937	     3.3569	     5.5389	     9.7351	     3.6926	
     9.9869	    11.0779	     7.8049	    20.3094	     4.4479	    16.2811	     3.1891	     5.7068	     9.1476	     3.2730	
     9.3994	    10.5743	     7.4692	    21.2326	     4.1962	    16.9525	     3.1052	     6.0425	     8.8120	     3.0212	
     8.8120	    10.0708	     7.2174	    22.1558	     4.0283	    17.7078	     3.1052	     6.4621	     8.6441	     3.0212	
     8.1406	     9.5673	     6.8817	    22.9950	     4.0283	    18.3792	     3.1891	     7.0496	     8.8120	     3.2730	
     7.5531	     9.0637	     6.6299	    23.8342	     4.0283	    19.1345	     3.3569	     7.8888	     9.1476	     3.8605	
     6.9656	     8.5602	     6.3782	    24.6735	     4.1122	    19.8898	     3.6926	     8.8120	     9.7351	     4.6158	
     6.4621	     8.0566	     6.1264	    25.4288	     4.3640	    20.7291	     3.9444	     9.9030	    10.5743	     5.6229	
     5.9586	     7.5531	     5.8746	    26.1841	     4.6158	    21.4844	     4.2801	    11.0779	    11.7493	     6.7978	
     5.5389	     7.0496	     5.6229	    26.8555	     4.8676	    22.2397	     4.6158	    12.4207	    13.0081	     7.9727	
     5.0354	     6.5460	     5.3711	    27.4429	     5.1193	    22.9111	     4.9515	    13.8474	    14.3509	     9.0637	
     4.6158	     5.9586	     5.0354	    27.8625	     5.2872	    23.4146	     5.1193	    15.1062	    15.6937	    10.0708	
     4.1122	     5.2872	     4.6997	    28.1982	     5.3711	    23.7503	     5.2032	    16.2811	    16.8686	    10.7422	
     3.6926	     4.6997	     4.4479	    28.3661	     5.2872	    24.0021	     5.1193	    17.2043	    17.7917	    11.0779	
     3.1891	     4.0283	     4.1122	    28.3661	     5.0354	    24.1699	     4.7836	    17.7078	    18.2953	    11.0779	
     2.7695	     3.4409	     3.8605	    28.4500	     4.6158	    24.3378	     4.3640	    17.9596	    18.4631	    10.7422	
     2.3499	     2.8534	     3.5248	    28.4500	     4.0283	    24.5056	     3.7766	    17.8757	    18.2953	    10.1547	
     2.0142	     2.4338	     3.1891	    28.5339	     3.3569	    24.7574	     3.1052	    17.5400	    17.7917	     9.4833	
     1.8463	     2.0981	     2.9373	    28.7018	     2.6016	    25.0092	     2.2659	    16.9525	    17.1204	     8.8120	
     1.7624	     1.9302	     2.6855	    28.7857	     1.9302	    25.2609	     1.5106	    16.1972	    16.4490	     8.2245	
     1.8463	     1.9302	     2.5177	    28.8696	     1.3428	    25.5127	     0.9232	    15.4419	    15.6937	     7.8049	
     2.0981	     2.0981	     2.6016	    28.9536	     0.9232	    25.5966	     0.4196	    14.6866	    15.1062	     7.5531	
     2.6016	     2.6016	     2.7695	    28.7857	     0.7553	    25.5966	     0.0839	    14.0152	    14.6866	     7.5531	
     3.1891	     3.2730	     3.1891	    28.5339	     0.8392	    25.5127	     0.0839	    13.5117	    14.4348	     7.7209	
     3.8605	     4.0283	     3.7766	    28.1143	     1.1749	    25.1770	     0.2518	    13.1760	    14.4348	     8.1406	
     4.6158	     4.9515	     4.4479	    27.6108	     1.5945	    24.6735	     0.6714	    13.0081	    14.6027	     8.7280	
     5.3711	     5.9586	     5.1193	    26.9394	     2.2659	    24.1699	     1.2589	    13.0081	    15.0223	     9.3994	
     6.0425	     6.8817	     5.9586	    26.2680	     3.0212	    23.6664	     2.0142	    13.0920	    15.6097	    10.3226	
     6.7139	     7.8888	     6.7139	    25.5966	     3.9444	    23.2468	     2.9373	    13.4277	    16.3651	    11.3297	
     7.3853	     8.9798	     7.5531	    25.1770	     4.8676	    22.9950	     3.9444	    13.8474	    17.2043	    12.4207	
     8.0566	    10.0708	     8.3923	    24.8413	     5.8746	    22.9111	     5.0354	    14.5187	    18.1274	    13.6795	
     8.7280	    11.1618	     9.3155	    24.7574	     6.9656	    23.1628	     6.1264	    15.4419	    19.2184	    14.9384	
     9.4833	    12.1689	    10.1547	    24.6735	     7.9727	    23.4146	     7.2174	    16.3651	    20.3934	    16.1133	
    10.1547	    13.0920	    10.9100	    24.6735	     8.9798	    23.8342	     8.3084	    17.2882	    21.4005	    17.2043	
    10.7422	    13.7634	    11.5814	    24.5895	     9.7351	    24.0860	     9.0637	    18.0435	    22.3236	    18.1274	
    11.1618	    14.1830	    12.1689	    24.4217	    10.2386	    24.2538	     9.7351	    18.5471	    22.9950	    18.6310	
    11.4136	    14.2670	    12.4207	    24.0860	    10.4904	    24.1699	    10.0708	    18.7988	    23.3307	    18.8828	
    11.3297	    14.1830	    12.5885	    23.5825	    10.4904	    23.8342	    10.0708	    18.6310	    23.2468	    18.7149	
    11.0779	    13.7634	    12.5046	    22.9111	    10.2386	    23.2468	     9.9030	    18.1274	    22.8271	    18.2114	
    10.5743	    13.2599	    12.3367	    22.1558	     9.8190	    22.4075	     9.4833	    17.3721	    22.1558	    17.3721	
     9.9030	    12.5046	    12.0010	    21.3165	     9.3155	    21.4844	     8.9798	    16.4490	    21.3165	    16.4490	
     9.0637	    11.7493	    11.6653	    20.4773	     8.7280	    20.3934	     8.3923	    15.4419	    20.3094	    15.2740	
     8.2245	    10.9100	    11.2457	    19.7220	     8.2245	    19.3024	     7.8049	    14.3509	    19.2184	    14.1830	
     7.2174	    10.1547	    10.8261	    18.9667	     7.8049	    18.2953	     7.3013	    13.2599	    18.2114	    13.1760	
     6.2943	     9.3994	    10.4065	    18.2953	     7.4692	    17.4561	     6.9656	    12.1689	    17.2043	    12.3367	
     5.4550	     8.7280	    10.0708	    17.7078	     7.3853	    16.7007	     6.7978	    11.0779	    16.2811	    11.7493	
     4.6158	     8.1406	     9.7351	    17.1204	     7.3853	    16.0294	     6.7139	     9.9869	    15.4419	    11.3297	
     3.7766	     7.6370	     9.4833	    16.6168	     7.5531	    15.4419	     6.8817	     8.8959	    14.6866	    10.9940	
     3.1052	     7.3013	     9.3155	    15.9454	     7.8888	    14.8544	     7.1335	     7.8888	    14.0152	    10.9100	
     2.4338	     7.0496	     9.1476	    15.2740	     8.2245	    14.2670	     7.4692	     7.1335	    13.5117	    10.9100	
     1.8463	     6.8817	     9.0637	    14.4348	     8.6441	    13.5117	     7.8888	     6.5460	    13.0920	    10.9940	
     1.3428	     6.7139	     9.0637	    13.4277	     9.0637	    12.7563	     8.2245	     6.1264	    12.9242	    11.1618	
     0.7553	     6.5460	     8.9798	    12.3367	     9.3994	    11.9171	     8.5602	     5.8746	    12.9242	    11.3297	
     0.2518	     6.2943	     8.8120	    11.1618	     9.6512	    11.0779	     8.8120	     5.7068	    12.9242	    11.4975	
    -0.1678	     6.0425	     8.6441	    10.0708	     9.6512	    10.2386	     8.8959	     5.5389	    12.9242	    11.4136	
    -0.5875	     5.7907	     8.3923	     9.0637	     9.5673	     9.3994	     8.8120	     5.2872	    12.8403	    11.2457	
    -0.8392	     5.5389	     8.1406	     8.2245	     9.3155	     8.8120	     8.5602	     5.0354	    12.6724	    10.8261	
    -1.0071	     5.2032	     7.8049	     7.6370	     8.8120	     8.3084	     8.1406	     4.6158	    12.4207	    10.2386	
    -1.1749	     4.9515	     7.3853	     7.2174	     8.2245	     7.9727	     7.5531	     4.1962	    12.1689	     9.4833	
    -1.1749	     4.6158	     6.8817	     7.0496	     7.4692	     7.8049	     6.8817	     3.6087	    11.7493	     8.7280	
    -1.2589	     4.2801	     6.3782	     7.0496	     6.7139	     7.7209	     6.1264	     3.1052	    11.4136	     7.8888	
    -1.3428	     3.9444	     5.8746	     7.1335	     5.8746	     7.8049	     5.3711	     2.7695	    11.1618	     7.2174	
    -1.3428	     3.6926	     5.4550	     7.4692	     5.1193	     8.0566	     4.6997	     2.5177	    10.9940	     6.6299	
    -1.3428	     3.5248	     5.2032	     7.9727	     4.6158	     8.3923	     4.1962	     2.6016	    10.9940	     6.2943	
    -1.2589	     3.4409	     5.0354	     8.7280	     4.1962	     8.9798	     3.7766	     2.9373	    11.3297	     6.2103	
    -1.1749	     3.4409	     5.0354	     9.5673	     4.1122	     9.6512	     3.6926	     3.6087	    11.8332	     6.2943	
    -1.0071	     3.4409	     5.2032	    10.6583	     4.1962	    10.5743	     3.7766	     4.5319	    12.5885	     6.6299	
    -0.8392	     3.6087	     5.5389	    11.8332	     4.6158	    11.5814	     4.0283	     5.7068	    13.4277	     7.1335	
    -0.6714	     3.8605	     5.9586	    13.2599	     5.2032	    12.9242	     4.5319	     6.9656	    14.3509	     7.8049	
    -0.4196	     4.2801	     6.5460	    14.7705	     5.8746	    14.3509	     5.1193	     8.3923	    15.2740	     8.4763	
    -0.0839	     4.7836	     7.3013	    16.3651	     6.7978	    15.8615	     5.8746	     9.8190	    16.1972	     9.3155	
     0.3357	     5.4550	     8.0566	    17.8757	     7.7209	    17.4561	     6.7139	    11.2457	    17.0364	    10.0708	
     0.8392	     6.2103	     8.8120	    19.3024	     8.5602	    18.9667	     7.4692	    12.5046	    17.7917	    10.7422	
     1.2589	     6.9656	     9.6512	    20.5612	     9.3994	    20.2255	     8.2245	    13.6795	    18.4631	    11.3297	
     1.6785	     7.7209	    10.3226	    21.6522	    10.0708	    21.4005	     8.8120	    14.6027	    18.9667	    11.7493	
     2.1820	     8.3923	    10.9940	    22.4915	    10.4904	    22.2397	     9.3155	    15.3580	    19.3863	    12.0010	
     2.6855	     9.0637	    11.4136	    23.0789	    10.7422	    22.8271	     9.5673	    16.0294	    19.6381	    12.0850	
     3.1891	     9.6512	    11.7493	    23.6664	    10.7422	    23.3307	     9.6512	    16.5329	    19.8898	    12.0010	
     3.7766	    10.2386	    12.0850	    24.1699	    10.7422	    23.5825	     9.6512	    16.9525	    20.0577	    11.9171	
     4.4479	    10.8261	    12.3367	    24.5895	    10.5743	    23.7503	     9.6512	    17.3721	    20.2255	    11.7493	
     5.2872	    11.4975	    12.5885	    25.0931	    10.4065	    23.8342	     9.6512	    17.7078	    20.4773	    11.5814	
     6.1264	    12.2528	    13.0081	    25.5127	    10.3226	    23.8342	     9.7351	    18.0435	    20.6451	    11.4975	
     6.9656	    12.9242	    13.4277	    25.8484	    10.3226	    23.7503	     9.8190	    18.2114	    20.8130	    11.4136	
     7.8049	    13.5117	    13.7634	    26.1002	    10.2386	    23.4146	     9.9030	    18.2953	    20.8130	    11.4136	
     8.3923	    13.9313	    13.9313	    26.1841	    10.1547	    22.9950	     9.9030	    18.1274	    20.7291	    11.2457	
     8.6441	    14.0991	    13.8474	    26.0162	     9.9030	    22.3236	     9.7351	    17.7078	    20.3934	    11.0779	
     8.7280	    14.0152	    13.5956	    25.6805	     9.5673	    21.4844	     9.4833	    17.1204	    19.9738	    10.9100	
     8.5602	    13.7634	    13.1760	    25.1770	     9.2316	    20.6451	     9.2316	    16.5329	    19.4702	    10.6583	
     8.2245	    13.3438	    12.5046	    24.7574	     8.8120	    19.7220	     8.8120	    15.8615	    18.8828	    10.4065	
     7.8888	    12.7563	    11.8332	    24.2538	     8.4763	    18.9667	     8.4763	    15.2740	    18.2953	    10.2386	
     7.4692	    12.2528	    11.1618	    23.9182	     8.1406	    18.2953	     8.0566	    14.6027	    17.7917	     9.9869	
     7.1335	    11.7493	    10.5743	    23.7503	     7.8888	    17.7917	     7.7209	    14.0152	    17.2043	     9.6512	
     6.9656	    11.3297	    10.0708	    23.6664	     7.6370	    17.4561	     7.4692	    13.4277	    16.6168	     9.3155	
     6.9656	    11.0779	     9.7351	    23.7503	     7.4692	    17.3721	     7.2174	    12.7563	    15.9454	     8.7280	
     7.2174	    11.0779	     9.6512	    24.0860	     7.3853	    17.3721	     7.1335	    12.0850	    15.2740	     8.1406	
     7.7209	    11.3297	     9.7351	    24.5895	     7.3013	    17.6239	     7.1335	    11.5814	    14.6027	     7.4692	
     8.6441	    11.8332	    10.0708	    25.3448	     7.4692	    18.1274	     7.2174	    11.3297	    14.1830	     6.8817	
     9.9030	    12.6724	    10.7422	    26.4359	     7.8888	    18.9667	     7.6370	    11.4136	    13.9313	     6.4621	
    11.7493	    14.0991	    11.8332	    27.8625	     8.5602	    20.0577	     8.3084	    12.0010	    14.1830	     6.4621	
    14.0991	    15.9454	    13.4277	    29.7089	     9.6512	    21.6522	     9.3994	    13.0920	    14.8544	     6.7978	
    17.0364	    18.4631	    15.6097	    32.0587	    11.1618	    23.7503	    10.9100	    14.8544	    16.1972	     7.7209	
    20.4773	    21.4844	    18.2953	    34.8282	    13.1760	    26.2680	    12.9242	    17.2882	    18.1274	     9.2316	
    24.2538	    24.9252	    21.4005	    38.0173	    15.6097	    29.1214	    15.2740	    20.2255	    20.6451	    11.4136	
    28.2822	    28.7018	    24.8413	    41.3742	    18.3792	    32.3105	    17.8757	    23.4985	    23.5825	    14.0152	
    32.3105	    32.4783	    28.3661	    44.7311	    21.2326	    35.4156	    20.5612	    26.9394	    26.8555	    16.8686	
    36.0031	    36.0031	    31.7230	    47.8363	    24.0021	    38.3530	    23.2468	    30.2963	    30.1285	    19.8059	
    39.1083	    39.0244	    34.5764	    50.3540	    26.5198	    40.7028	    25.5127	    33.1497	    33.0658	    22.4915	
    41.2903	    41.2064	    36.7584	    51.9485	    28.4500	    42.2974	    27.3590	    35.1639	    35.4156	    24.5895	
    42.2974	    42.2974	    38.0173	    52.4521	    29.7089	    42.7170	    28.3661	    36.0870	    36.8423	    25.8484	
    41.7938	    42.0456	    38.0173	    51.4450	    29.9606	    41.8777	    28.3661	    35.7513	    37.0102	    26.0162	
    39.7797	    40.3671	    36.6745	    49.0112	    29.0375	    39.6957	    27.3590	    33.8211	    35.8353	    24.8413	
    36.2549	    37.1780	    33.9890	    45.1508	    26.9394	    36.0870	    25.1770	    30.4642	    33.1497	    22.4075	
    31.4713	    32.6462	    30.1285	    40.0314	    23.7503	    31.3873	    22.0718	    25.7645	    29.1214	    18.7988	
    25.7645	    27.2751	    25.3448	    34.2407	    19.8059	    26.0162	    18.1274	    20.2255	    24.2538	    14.2670	
    19.6381	    21.4005	    20.0577	    28.1982	    15.2740	    20.3094	    13.7634	    14.3509	    18.8828	     9.2316	
    13.5956	    15.5258	    14.6027	    22.3236	    10.5743	    14.7705	     9.2316	     8.5602	    13.4277	     4.1122	
     7.8888	     9.8190	     9.3155	    16.9525	     5.9586	     9.6512	     4.7836	     3.2730	     8.3084	    -0.7553	
     2.7695	     4.6158	     4.3640	    12.1689	     1.4267	     5.2032	     0.5035	    -1.4267	     3.7766	    -5.1193	
    -1.8463	     0.0000	    -0.2518	     7.9727	    -2.7695	     1.3428	    -3.5248	    -5.4550	    -0.2518	    -8.8959	
    -5.7068	    -4.0283	    -4.2801	     4.5319	    -6.6299	    -1.7624	    -7.1335	    -8.8120	    -3.6087	   -12.0010	
    -8.8959	    -7.3853	    -7.6370	     1.7624	    -9.9869	    -4.1962	   -10.4065	   -11.5814	    -6.2943	   -14.3509	
   -11.3297	    -9.9869	   -10.4065	    -0.2518	   -12.8403	    -5.8746	   -13.1760	   -13.6795	    -8.2245	   -15.7776	
   -12.9242	   -11.7493	   -12.3367	    -1.5106	   -14.9384	    -6.7978	   -15.2740	   -15.0223	    -9.3994	   -16.4490	
   -13.8474	   -12.6724	   -13.4277	    -1.9302	   -16.2811	    -7.0496	   -16.6168	   -15.5258	    -9.8190	   -16.2811	
   -13.9313	   -12.8403	   -13.7634	    -1.5945	   -16.9525	    -6.5460	   -17.2882	   -15.3580	    -9.3994	   -15.4419	
   -13.4277	   -12.3367	   -13.3438	    -0.7553	   -16.8686	    -5.5389	   -17.2882	   -14.4348	    -8.4763	   -14.0991	
   -12.4207	   -11.2457	   -12.4207	     0.6714	   -16.1972	    -4.1122	   -16.7007	   -13.0081	    -6.9656	   -12.3367	
   -11.0779	    -9.7351	   -11.0779	     2.4338	   -15.0223	    -2.3499	   -15.6937	   -11.1618	    -5.0354	   -10.3226	
    -9.4833	    -7.9727	    -9.3994	     4.3640	   -13.5117	    -0.5035	   -14.2670	    -9.0637	    -2.9373	    -8.2245	
    -7.7209	    -5.9586	    -7.4692	     6.3782	   -11.7493	     1.5106	   -12.6724	    -6.7978	    -0.5875	    -6.1264	
    -5.8746	    -3.8605	    -5.5389	     8.4763	    -9.8190	     3.5248	   -10.9100	    -4.5319	     1.7624	    -4.1122	
    -3.9444	    -1.6785	    -3.4409	    10.4904	    -7.8888	     5.5389	    -9.0637	    -2.1820	     4.1962	    -2.0981	
    -2.0981	     0.4196	    -1.5106	    12.5046	    -6.0425	     7.3853	    -7.2174	     0.0000	     6.4621	    -0.2518	
    -0.2518	     2.4338	     0.4196	    14.4348	    -4.2801	     9.2316	    -5.5389	     2.1820	     8.7280	     1.4267	
     1.4267	     4.2801	     2.0981	    16.1133	    -2.7695	    10.9100	    -4.1122	     4.1962	    10.8261	     2.8534	
     2.9373	     5.8746	     3.5248	    17.6239	    -1.5106	    12.4207	    -2.8534	     6.1264	    12.6724	     4.1122	
     4.2801	     7.2174	     4.6997	    18.8828	    -0.5875	    13.6795	    -1.8463	     7.8888	    14.3509	     5.1193	
     5.3711	     8.2245	     5.6229	    19.8059	     0.0000	    14.7705	    -1.1749	     9.3994	    15.7776	     5.9586	
     6.2943	     8.9798	     6.2103	    20.5612	     0.2518	    15.6937	    -0.8392	    10.7422	    16.8686	     6.5460	
     6.9656	     9.4833	     6.6299	    21.0648	     0.3357	    16.3651	    -0.6714	    11.9171	    17.7078	     6.8817	
     7.4692	     9.7351	     6.8817	    21.4005	     0.2518	    16.9525	    -0.5875	    12.8403	    18.2953	     7.0496	
     7.8049	     9.9030	     7.0496	    21.7361	     0.1678	    17.3721	    -0.6714	    13.5117	    18.6310	     7.1335	
     8.0566	     9.9030	     7.2174	    21.9040	     0.0839	    17.7078	    -0.5875	    14.0991	    18.8828	     7.0496	
     8.2245	     9.8190	     7.3013	    21.9040	     0.0839	    18.0435	    -0.5875	    14.3509	    18.8828	     6.9656	
     8.1406	     9.5673	     7.3853	    21.9040	     0.1678	    18.1274	    -0.4196	    14.4348	    18.7988	     6.7978	
     7.9727	     9.2316	     7.3013	    21.6522	     0.4196	    18.0435	    -0.2518	    14.3509	    18.4631	     6.5460	
     7.6370	     8.8120	     7.0496	    21.2326	     0.6714	    17.7078	     0.0000	    13.8474	    18.0435	     6.2103	
     7.2174	     8.2245	     6.7978	    20.5612	     0.9232	    17.2043	     0.2518	    13.0920	    17.2882	     5.7907	
     6.6299	     7.6370	     6.3782	    19.6381	     1.1749	    16.4490	     0.5035	    12.0010	    16.3651	     5.1193	
     6.0425	     7.0496	     5.9586	    18.5471	     1.4267	    15.4419	     0.6714	    10.5743	    15.1901	     4.4479	
     5.4550	     6.4621	     5.5389	    17.2882	     1.5945	    14.3509	     0.8392	     8.8959	    13.8474	     3.6087	
     4.9515	     5.9586	     5.1193	    15.8615	     1.7624	    13.0920	     0.9232	     7.0496	    12.3367	     2.6855	
     4.5319	     5.6229	     4.7836	    14.5187	     1.8463	    11.8332	     0.9232	     5.3711	    10.9100	     1.8463	
     4.2801	     5.3711	     4.6158	    13.2599	     1.9302	    10.7422	     0.9232	     3.7766	     9.5673	     1.0071	
     4.2801	     5.3711	     4.6158	    12.1689	     1.9302	     9.7351	     0.9232	     2.6016	     8.4763	     0.3357	
     4.4479	     5.5389	     4.7836	    11.4136	     2.0142	     9.0637	     1.0071	     1.6785	     7.7209	    -0.2518	
     4.8676	     5.9586	     5.2032	    10.9940	     2.0981	     8.5602	     1.0071	     1.0910	     7.2174	    -0.5875	
     5.5389	     6.4621	     5.6229	    10.9100	     2.1820	     8.4763	     1.0910	     0.7553	     7.0496	    -0.8392	
     6.2943	     6.9656	     6.2103	    11.2457	     2.2659	     8.5602	     1.1749	     0.7553	     7.1335	    -0.8392	
     7.2174	     7.6370	     6.7978	    11.9171	     2.2659	     9.0637	     1.2589	     1.0071	     7.4692	    -0.6714	
     8.0566	     8.2245	     7.3013	    12.8403	     2.2659	     9.6512	     1.2589	     1.5106	     8.0566	    -0.2518	
     8.8959	     8.7280	     7.7209	    13.8474	     2.1820	    10.4065	     1.2589	     2.2659	     8.8120	     0.3357	
     9.5673	     9.1476	     7.9727	    15.0223	     2.0981	    11.3297	     1.2589	     3.1891	     9.7351	     1.0910	
     9.9869	     9.4833	     8.0566	    16.1972	     2.0142	    12.1689	     1.1749	     4.1962	    10.7422	     2.0142	
    10.3226	     9.6512	     8.0566	    17.3721	     1.9302	    13.0081	     1.1749	     5.3711	    11.9171	     3.0212	
    10.5743	     9.9030	     8.0566	    18.4631	     2.0142	    13.9313	     1.2589	     6.6299	    13.0081	     4.1962	
    10.8261	    10.0708	     8.0566	    19.7220	     2.1820	    14.7705	     1.4267	     7.8888	    14.1830	     5.3711	
    11.0779	    10.3226	     8.1406	    20.9808	     2.5177	    15.7776	     1.8463	     9.2316	    15.3580	     6.6299	
    11.4975	    10.7422	     8.3923	    22.4075	     3.0212	    16.7847	     2.3499	    10.5743	    16.5329	     7.9727	
    11.9171	    11.1618	     8.8120	    23.9182	     3.6087	    17.7917	     2.9373	    11.8332	    17.6239	     9.2316	
    12.4207	    11.7493	     9.2316	    25.5127	     4.1962	    18.9667	     3.6087	    13.0081	    18.6310	    10.3226	
    13.0081	    12.3367	     9.7351	    27.1912	     4.8676	    20.2255	     4.1962	    14.0991	    19.6381	    11.4136	
    13.6795	    13.0081	    10.2386	    28.9536	     5.4550	    21.4844	     4.8676	    15.1062	    20.4773	    12.2528	
    14.4348	    13.7634	    10.8261	    30.7159	     6.0425	    22.8271	     5.4550	    15.9454	    21.1487	    12.9242	
    15.2740	    14.6027	    11.4136	    32.5623	     6.5460	    24.1699	     5.9586	    16.7847	    21.8201	    13.3438	
    16.3651	    15.4419	    12.0850	    34.3246	     7.0496	    25.5127	     6.5460	    17.6239	    22.4075	    13.5117	
    17.5400	    16.4490	    12.8403	    36.1710	     7.5531	    26.8555	     7.0496	    18.3792	    22.9111	    13.5117	
    18.8828	    17.6239	    13.7634	    37.9333	     8.0566	    28.0304	     7.5531	    19.0506	    23.3307	    13.4277	
    20.3934	    18.8828	    14.7705	    39.5279	     8.6441	    29.2053	     8.0566	    19.8059	    23.7503	    13.1760	
    21.9879	    20.1416	    15.8615	    40.9546	     9.3155	    30.2124	     8.6441	    20.4773	    24.1699	    12.8403	
    23.4985	    21.4844	    17.0364	    42.0456	     9.9030	    31.0516	     9.1476	    21.0648	    24.5056	    12.5885	
    24.9252	    22.7432	    18.1274	    42.8848	    10.5743	    31.6391	     9.8190	    21.6522	    24.7574	    12.2528	
    26.1841	    23.9182	    19.2184	    43.3044	    11.2457	    31.9748	    10.4065	    22.1558	    25.0092	    11.9171	
    27.2751	    24.9252	    20.1416	    43.3884	    11.9171	    32.0587	    11.0779	    22.4075	    25.1770	    11.6653	
    28.0304	    25.7645	    20.9808	    43.1366	    12.5885	    31.9748	    11.7493	    22.4915	    25.0931	    11.4975	
    28.4500	    26.4359	    21.7361	    42.6331	    13.2599	    31.7230	    12.4207	    22.3236	    25.0092	    11.2457	
    28.6179	    26.7715	    22.2397	    41.9617	    13.9313	    31.3034	    13.1760	    22.0718	    24.8413	    11.0779	
    28.4500	    27.0233	    22.6593	    41.2064	    14.6866	    30.8838	    13.9313	    21.5683	    24.5895	    10.9940	
    28.0304	    26.9394	    22.9111	    40.2832	    15.3580	    30.4642	    14.5187	    21.0648	    24.3378	    10.9100	
    27.3590	    26.6876	    22.9950	    39.3600	    15.8615	    29.9606	    15.1062	    20.4773	    24.0860	    10.7422	
    26.5198	    26.2680	    22.8271	    38.3530	    16.1972	    29.3732	    15.4419	    19.8898	    23.7503	    10.6583	
    25.5127	    25.5966	    22.4915	    37.3459	    16.3651	    28.7857	    15.5258	    19.2184	    23.4146	    10.4904	
    24.5056	    24.8413	    21.9040	    36.4227	    16.2811	    28.1982	    15.4419	    18.5471	    22.9950	    10.2386	
    23.4985	    23.9182	    21.2326	    35.4996	    15.9454	    27.6108	    15.1062	    17.9596	    22.4915	     9.9030	
    22.5754	    22.9950	    20.3934	    34.6603	    15.3580	    27.1072	    14.6027	    17.2882	    21.8201	     9.3994	
    21.6522	    22.0718	    19.4702	    33.9050	    14.6866	    26.6876	    13.9313	    16.7007	    21.0648	     8.8120	
    20.8969	    21.1487	    18.4631	    33.3176	    13.8474	    26.3519	    13.0920	    16.1972	    20.2255	     8.0566	
    20.2255	    20.3094	    17.3721	    32.8140	    12.8403	    26.1002	    12.0850	    15.6937	    19.4702	     7.3013	
    19.5541	    19.3863	    16.2811	    32.3105	    11.6653	    25.8484	    10.9940	    15.3580	    18.6310	     6.2943	
    18.8828	    18.5471	    15.1062	    31.8909	    10.3226	    25.5966	     9.6512	    15.0223	    17.8757	     5.2872	
    18.1274	    17.6239	    13.9313	    31.4713	     8.9798	    25.3448	     8.3084	    14.6866	    17.0364	     4.1962	
    17.2882	    16.7007	    12.6724	    31.0516	     7.5531	    25.0092	     6.8817	    14.4348	    16.2811	     3.1052	
    16.5329	    15.7776	    11.5814	    30.6320	     6.2103	    24.7574	     5.5389	    14.1830	    15.6097	     2.0981	
    15.7776	    14.9384	    10.5743	    30.2963	     5.0354	    24.4217	     4.3640	    14.0991	    15.1062	     1.2589	
    15.0223	    14.2670	     9.8190	    30.0446	     4.0283	    24.2538	     3.3569	    14.0991	    14.7705	     0.7553	
    14.4348	    13.6795	     9.2316	    29.8767	     3.2730	    24.0860	     2.6016	    14.1830	    14.6866	     0.5035	
    13.8474	    13.2599	     8.8120	    29.7928	     2.8534	    23.9182	     2.1820	    14.3509	    14.7705	     0.5875	
    13.4277	    12.9242	     8.6441	    29.7089	     2.7695	    23.7503	     2.0142	    14.5187	    15.0223	     1.0071	
    13.0920	    12.7563	     8.6441	    29.6249	     2.9373	    23.6664	     2.1820	    14.6866	    15.4419	     1.5945	
    12.8403	    12.6724	     8.7280	    29.5410	     3.2730	    23.5825	     2.4338	    14.7705	    15.7776	     2.2659	
    12.7563	    12.7563	     9.0637	    29.4571	     3.7766	    23.4146	     2.9373	    14.8544	    16.1972	     3.0212	
    12.7563	    12.8403	     9.3994	    29.2892	     4.3640	    23.2468	     3.5248	    14.7705	    16.4490	     3.6926	
    12.7563	    13.0081	     9.7351	    29.1214	     4.8676	    23.0789	     4.0283	    14.6027	    16.6168	     4.1962	
    12.7563	    13.1760	    10.0708	    28.7857	     5.2872	    22.7432	     4.3640	    14.2670	    16.6168	     4.5319	
    12.6724	    13.2599	    10.2386	    28.4500	     5.4550	    22.3236	     4.5319	    13.6795	    16.2811	     4.4479	
    12.5885	    13.0920	    10.2386	    27.8625	     5.3711	    21.6522	     4.3640	    12.8403	    15.7776	     4.0283	
    12.3367	    12.8403	     9.9869	    27.1912	     5.0354	    20.8130	     3.8605	    11.7493	    14.9384	     3.3569	
    12.0010	    12.4207	     9.5673	    26.4359	     4.4479	    19.8059	     3.1891	    10.5743	    14.0152	     2.4338	
    11.6653	    11.9171	     9.0637	    25.5127	     3.6087	    18.5471	     2.2659	     9.3155	    13.0081	     1.2589	
    11.3297	    11.2457	     8.3923	    24.4217	     2.6855	    17.2882	     1.1749	     8.0566	    12.0010	     0.1678	
    10.9940	    10.6583	     7.6370	    23.3307	     1.7624	    15.9454	     0.1678	     6.8817	    11.0779	    -0.9232	
    10.7422	    10.0708	     6.9656	    22.2397	     0.8392	    14.7705	    -0.8392	     5.8746	    10.3226	    -1.7624	
    10.4065	     9.4833	     6.2943	    21.1487	     0.0000	    13.5956	    -1.6785	     4.9515	     9.7351	    -2.4338	
    10.1547	     8.9798	     5.7068	    20.1416	    -0.5875	    12.6724	    -2.3499	     4.1962	     9.3994	    -2.8534	
     9.8190	     8.5602	     5.2032	    19.2184	    -1.0910	    11.8332	    -2.7695	     3.6087	     9.2316	    -2.8534	
     9.3994	     8.1406	     4.8676	    18.3792	    -1.2589	    11.1618	    -3.0212	     3.1891	     9.1476	    -2.6855	
     9.0637	     7.8888	     4.6997	    17.6239	    -1.3428	    10.6583	    -3.0212	     2.8534	     9.3155	    -2.1820	
     8.5602	     7.6370	     4.6158	    16.9525	    -1.1749	    10.2386	    -2.8534	     2.7695	     9.5673	    -1.5106	
     8.1406	     7.4692	     4.5319	    16.3651	    -0.9232	     9.9030	    -2.6016	     2.6855	     9.9869	    -0.7553	
     7.8049	     7.4692	     4.6158	    15.8615	    -0.5875	     9.7351	    -2.1820	     2.6016	    10.3226	     0.0000	
     7.4692	     7.4692	     4.6997	    15.4419	    -0.1678	     9.7351	    -1.8463	     2.5177	    10.5743	     0.7553	
     7.2174	     7.4692	     4.7836	    15.1901	     0.1678	     9.7351	    -1.4267	     2.3499	    10.6583	     1.3428	
     7.1335	     7.5531	     4.8676	    15.1062	     0.5035	     9.9030	    -1.0910	     2.0981	    10.5743	     1.7624	
     7.1335	     7.7209	     4.8676	    15.0223	     0.7553	    10.0708	    -0.8392	     1.8463	    10.4065	     1.9302	
     7.2174	     7.8049	     4.8676	    15.0223	     0.8392	    10.2386	    -0.6714	     1.6785	    10.1547	     1.9302	
     7.3013	     7.9727	     4.8676	    15.0223	     0.8392	    10.4904	    -0.6714	     1.5106	     9.8190	     1.7624	
     7.3853	     7.9727	     4.6997	    15.0223	     0.5875	    10.6583	    -0.8392	     1.4267	     9.4833	     1.3428	
     7.5531	     7.9727	     4.6158	    15.0223	     0.2518	    10.8261	    -1.0910	     1.3428	     9.0637	     0.7553	
     7.5531	     7.9727	     4.4479	    15.0223	    -0.1678	    10.8261	    -1.5106	     1.3428	     8.7280	     0.0000	
     7.6370	     7.9727	     4.2801	    14.9384	    -0.5875	    10.9100	    -1.9302	     1.3428	     8.3084	    -0.7553	
     7.6370	     8.0566	     4.2801	    14.8544	    -1.0071	    10.9100	    -2.3499	     1.4267	     8.0566	    -1.5945	
     7.6370	     8.1406	     4.3640	    14.6866	    -1.2589	    10.9100	    -2.6016	     1.5106	     7.9727	    -2.2659	
     7.6370	     8.3084	     4.5319	    14.5187	    -1.4267	    10.9100	    -2.6855	     1.7624	     7.9727	    -2.7695	
     7.6370	     8.4763	     4.8676	    14.3509	    -1.2589	    10.8261	    -2.6016	     2.0142	     8.1406	    -3.1052	
     7.5531	     8.5602	     5.2032	    14.1830	    -0.9232	    10.8261	    -2.1820	     2.2659	     8.5602	    -3.1891	
     7.4692	     8.6441	     5.6229	    14.0152	    -0.4196	    10.8261	    -1.5945	     2.6855	     9.0637	    -3.0212	
     7.2174	     8.6441	     6.1264	    13.8474	     0.3357	    10.7422	    -0.8392	     3.1052	     9.7351	    -2.6016	
     6.8817	     8.4763	     6.4621	    13.5956	     1.1749	    10.6583	     0.0000	     3.5248	    10.4065	    -2.0981	
     6.4621	     8.2245	     6.7978	    13.2599	     2.0981	    10.5743	     1.0071	     3.9444	    11.0779	    -1.5106	
     6.0425	     7.9727	     7.0496	    13.0081	     3.0212	    10.4065	     1.9302	     4.2801	    11.6653	    -0.8392	
     5.6229	     7.8049	     7.3013	    12.6724	     3.8605	    10.1547	     2.8534	     4.5319	    12.1689	    -0.1678	
     5.2872	     7.6370	     7.5531	    12.4207	     4.6997	     9.9869	     3.6087	     4.7836	    12.5046	     0.4196	
     5.0354	     7.5531	     7.7209	    12.2528	     5.3711	     9.8190	     4.1962	     4.8676	    12.7563	     0.8392	
     4.9515	     7.6370	     7.8888	    12.0850	     5.7907	     9.6512	     4.6158	     4.8676	    12.7563	     1.1749	
     4.8676	     7.7209	     7.8888	    12.0010	     6.0425	     9.4833	     4.7836	     4.6997	    12.6724	     1.3428	
     4.8676	     7.8049	     7.8888	    12.0010	     6.0425	     9.3994	     4.6997	     4.5319	    12.5046	     1.3428	
     4.8676	     7.8049	     7.7209	    12.0850	     5.8746	     9.3994	     4.4479	     4.2801	    12.0850	     1.1749	
     4.8676	     7.8049	     7.3853	    12.1689	     5.4550	     9.3155	     3.9444	     3.9444	    11.5814	     0.6714	
     4.6997	     7.6370	     6.9656	    12.1689	     4.8676	     9.3155	     3.1891	     3.5248	    10.9100	     0.0000	
     4.4479	     7.3013	     6.3782	    12.1689	     4.0283	     9.1476	     2.3499	     3.1052	    10.1547	    -0.8392	
     4.1122	     6.8817	     5.7068	    12.0010	     3.0212	     8.9798	     1.3428	     2.6855	     9.3994	    -1.7624	
     3.6087	     6.3782	     4.9515	    11.8332	     2.0142	     8.7280	     0.3357	     2.2659	     8.7280	    -2.6855	
     3.1052	     5.7907	     4.1962	    11.5814	     1.0910	     8.3923	    -0.6714	     2.0142	     8.1406	    -3.3569	
     2.6016	     5.2872	     3.4409	    11.3297	     0.2518	     8.1406	    -1.5106	     1.9302	     7.8888	    -3.7766	
     2.1820	     4.7836	     2.8534	    11.1618	    -0.3357	     8.0566	    -2.0981	     2.0981	     7.8888	    -3.8605	
     1.7624	     4.4479	     2.4338	    11.1618	    -0.6714	     7.9727	    -2.4338	     2.4338	     8.1406	    -3.6087	
     1.5106	     4.1962	     2.1820	    11.1618	    -0.6714	     8.0566	    -2.4338	     3.1052	     8.8120	    -2.9373	
     1.4267	     4.1122	     2.1820	    11.3297	    -0.3357	     8.2245	    -2.1820	     3.9444	     9.6512	    -2.0142	
     1.4267	     4.1962	     2.4338	    11.4975	     0.2518	     8.5602	    -1.5945	     4.9515	    10.7422	    -0.8392	
     1.5106	     4.4479	     2.7695	    11.7493	     1.0910	     8.8959	    -0.8392	     5.9586	    11.8332	     0.5035	
     1.5945	     4.7836	     3.2730	    12.0850	     2.0981	     9.3155	     0.0839	     6.9656	    12.9242	     1.8463	
     1.7624	     5.2032	     3.8605	    12.3367	     3.1052	     9.7351	     1.0071	     7.8049	    13.8474	     3.1052	
     2.0142	     5.5389	     4.4479	    12.6724	     3.9444	     9.9869	     1.9302	     8.4763	    14.5187	     4.1122	
     2.1820	     5.9586	     4.9515	    12.8403	     4.6997	    10.1547	     2.7695	     8.8959	    15.0223	     4.7836	
     2.2659	     6.2103	     5.3711	    13.0920	     5.2032	    10.2386	     3.3569	     8.9798	    15.1901	     5.1193	
     2.3499	     6.3782	     5.6229	    13.1760	     5.3711	    10.0708	     3.6926	     8.6441	    15.0223	     4.9515	
     2.3499	     6.3782	     5.7907	    13.0920	     5.2032	     9.8190	     3.6926	     8.0566	    14.5187	     4.4479	
     2.2659	     6.2943	     5.7907	    13.0920	     4.6997	     9.4833	     3.3569	     7.1335	    13.8474	     3.6087	
     2.0981	     6.0425	     5.6229	    12.9242	     4.0283	     8.9798	     2.8534	     5.9586	    12.9242	     2.4338	
     2.0142	     5.7907	     5.3711	    12.8403	     3.2730	     8.5602	     2.1820	     4.6997	    11.9171	     1.0910	
     1.9302	     5.5389	     5.2032	    12.6724	     2.4338	     8.0566	     1.5106	     3.4409	    10.8261	    -0.3357	
     1.9302	     5.3711	     5.0354	    12.6724	     1.6785	     7.7209	     0.8392	     2.3499	     9.8190	    -1.5945	
     2.0142	     5.2872	     4.8676	    12.5885	     1.0071	     7.5531	     0.3357	     1.4267	     8.9798	    -2.7695	
     2.1820	     5.2872	     4.8676	    12.5885	     0.5875	     7.4692	     0.0000	     0.7553	     8.2245	    -3.6087	
     2.3499	     5.3711	     4.9515	    12.5885	     0.3357	     7.5531	    -0.2518	     0.4196	     7.8049	    -4.1962	
     2.5177	     5.6229	     5.0354	    12.4207	     0.3357	     7.6370	    -0.1678	     0.1678	     7.5531	    -4.3640	
     2.6016	     5.7907	     5.2032	    12.1689	     0.5035	     7.7209	     0.0000	     0.1678	     7.5531	    -4.2801	
     2.6855	     6.0425	     5.3711	    11.8332	     0.7553	     7.8049	     0.2518	     0.3357	     7.7209	    -3.9444	
     2.6855	     6.2103	     5.6229	    11.3297	     1.2589	     7.8888	     0.7553	     0.5875	     8.1406	    -3.3569	
     2.6855	     6.4621	     5.8746	    10.9100	     1.8463	     7.8888	     1.2589	     0.9232	     8.5602	    -2.6855	
     2.6016	     6.6299	     6.0425	    10.4904	     2.4338	     7.9727	     1.8463	     1.3428	     9.1476	    -1.9302	
     2.5177	     6.7139	     6.2943	    10.2386	     3.0212	     7.9727	     2.4338	     1.9302	     9.7351	    -1.2589	
     2.3499	     6.7978	     6.3782	     9.9869	     3.5248	     8.0566	     2.8534	     2.5177	    10.3226	    -0.6714	
     2.1820	     6.7139	     6.4621	     9.8190	     3.8605	     8.1406	     3.1052	     3.1052	    10.8261	    -0.1678	
     1.9302	     6.7139	     6.5460	     9.8190	     4.1122	     8.2245	     3.2730	     3.6087	    11.2457	     0.0839	
     1.5945	     6.6299	     6.4621	     9.9869	     4.1122	     8.3084	     3.1891	     4.1122	    11.4975	     0.2518	
     1.3428	     6.4621	     6.4621	    10.2386	     3.8605	     8.5602	     3.0212	     4.6158	    11.7493	     0.1678	
     0.9232	     6.2943	     6.2943	    10.5743	     3.5248	     8.8120	     2.6855	     4.9515	    11.8332	     0.0839	
     0.5035	     6.0425	     5.9586	    10.9940	     3.0212	     9.0637	     2.1820	     5.2032	    11.9171	    -0.1678	
     0.0000	     5.6229	     5.5389	    11.3297	     2.3499	     9.3155	     1.5945	     5.3711	    11.9171	    -0.5875	
    -0.5035	     5.1193	     4.8676	    11.6653	     1.5945	     9.4833	     0.8392	     5.3711	    11.8332	    -0.9232	
    -1.0071	     4.5319	     4.1122	    12.0010	     0.7553	     9.7351	     0.0839	     5.3711	    11.7493	    -1.2589	
    -1.5106	     3.8605	     3.2730	    12.4207	     0.0000	    10.0708	    -0.7553	     5.2872	    11.7493	    -1.5106	
    -1.7624	     3.1891	     2.5177	    12.7563	    -0.8392	    10.4065	    -1.5106	     5.2872	    11.8332	    -1.5106	
    -1.9302	     2.6016	     1.7624	    13.2599	    -1.4267	    10.8261	    -2.0981	     5.4550	    12.0850	    -1.3428	
    -1.9302	     2.1820	     1.1749	    13.6795	    -1.9302	    11.3297	    -2.5177	     5.8746	    12.5046	    -0.9232	
    -1.8463	     1.9302	     0.7553	    14.1830	    -2.1820	    11.8332	    -2.7695	     6.4621	    13.1760	    -0.2518	
    -1.5945	     1.8463	     0.5875	    14.6027	    -2.1820	    12.4207	    -2.8534	     7.2174	    13.9313	     0.5875	
    -1.2589	     1.9302	     0.5875	    15.0223	    -2.0981	    12.9242	    -2.6855	     8.1406	    14.7705	     1.5945	
    -0.9232	     2.0981	     0.7553	    15.3580	    -1.8463	    13.4277	    -2.5177	     9.0637	    15.6097	     2.6016	
    -0.5875	     2.3499	     0.9232	    15.6937	    -1.5106	    13.9313	    -2.2659	     9.9869	    16.3651	     3.5248	
    -0.2518	     2.6016	     1.2589	    16.1133	    -1.1749	    14.3509	    -1.9302	    10.8261	    17.0364	     4.3640	
     0.1678	     2.9373	     1.5945	    16.4490	    -0.9232	    14.7705	    -1.6785	    11.4136	    17.5400	     4.9515	
     0.6714	     3.2730	     1.9302	    16.8686	    -0.6714	    15.1062	    -1.5106	    11.7493	    17.7078	     5.2872	
     1.1749	     3.6926	     2.3499	    17.2043	    -0.5035	    15.3580	    -1.3428	    11.9171	    17.7078	     5.2032	
[Epoch Header]
[Trial Type]	21
[Accept]	1
[Correct]	0
[RT]	 0.000
[Resp]	0
[Epoch Data]
    -8.4763	    -7.2174	    -1.4267	   -14.0152	    -1.6785	   -19.0506	    -2.7695	   -18.1274	   -14.6866	   -17.8757	
    -8.9798	    -7.8888	    -1.8463	   -14.0152	    -2.0142	   -19.0506	    -3.1052	   -18.2114	   -14.7705	   -18.0435	
    -9.5673	    -8.4763	    -2.1820	   -14.0991	    -2.0981	   -19.0506	    -3.2730	   -18.3792	   -14.7705	   -18.0435	
   -10.1547	    -8.9798	    -2.4338	   -14.2670	    -2.0981	   -19.0506	    -3.1891	   -18.4631	   -14.6866	   -17.9596	
   -10.5743	    -9.2316	    -2.6016	   -14.4348	    -1.7624	   -19.0506	    -2.8534	   -18.5471	   -14.4348	   -17.6239	
   -10.9100	    -9.3155	    -2.5177	   -14.5187	    -1.1749	   -19.0506	    -2.2659	   -18.4631	   -14.1830	   -17.2043	
   -11.0779	    -9.0637	    -2.2659	   -14.5187	    -0.3357	   -18.8828	    -1.5106	   -18.3792	   -13.8474	   -16.6168	
   -11.0779	    -8.6441	    -1.7624	   -14.3509	     0.5875	   -18.5471	    -0.5035	   -18.0435	   -13.4277	   -15.9454	
   -10.9100	    -8.0566	    -1.2589	   -14.0991	     1.5945	   -18.1274	     0.4196	   -17.7078	   -12.8403	   -15.2740	
   -10.5743	    -7.3013	    -0.6714	   -13.7634	     2.5177	   -17.5400	     1.3428	   -17.2882	   -12.3367	   -14.5187	
   -10.1547	    -6.5460	    -0.0839	   -13.2599	     3.2730	   -16.8686	     2.0981	   -16.8686	   -11.8332	   -13.9313	
    -9.7351	    -5.8746	     0.3357	   -12.7563	     3.6926	   -16.1133	     2.6855	   -16.4490	   -11.4136	   -13.5117	
    -9.3155	    -5.2872	     0.5875	   -12.1689	     3.9444	   -15.3580	     2.8534	   -16.1133	   -10.9940	   -13.2599	
    -8.8120	    -4.8676	     0.6714	   -11.4975	     3.7766	   -14.6027	     2.7695	   -15.6937	   -10.6583	   -13.1760	
    -8.3923	    -4.6997	     0.5875	   -10.9100	     3.3569	   -13.7634	     2.3499	   -15.1901	   -10.4065	   -13.1760	
    -7.9727	    -4.5319	     0.3357	   -10.2386	     2.6016	   -12.9242	     1.6785	   -14.6866	   -10.0708	   -13.3438	
    -7.5531	    -4.5319	     0.0000	    -9.5673	     1.7624	   -12.1689	     0.8392	   -14.0152	    -9.7351	   -13.5956	
    -7.1335	    -4.6158	    -0.4196	    -8.9798	     0.7553	   -11.4136	    -0.1678	   -13.3438	    -9.3994	   -13.7634	
    -6.7139	    -4.7836	    -0.9232	    -8.4763	    -0.3357	   -10.7422	    -1.1749	   -12.6724	    -9.0637	   -13.9313	
    -6.2943	    -4.8676	    -1.4267	    -8.0566	    -1.2589	   -10.1547	    -2.0981	   -11.9171	    -8.7280	   -14.0152	
    -5.8746	    -5.0354	    -1.9302	    -7.8049	    -2.0981	    -9.7351	    -2.9373	   -11.2457	    -8.4763	   -14.0991	
    -5.4550	    -5.0354	    -2.3499	    -7.6370	    -2.8534	    -9.3994	    -3.6926	   -10.5743	    -8.2245	   -14.0991	
    -4.9515	    -4.9515	    -2.7695	    -7.6370	    -3.3569	    -9.1476	    -4.2801	   -10.0708	    -8.0566	   -14.0152	
    -4.4479	    -4.7836	    -3.0212	    -7.7209	    -3.6926	    -9.0637	    -4.6997	    -9.5673	    -7.9727	   -14.0152	
    -3.9444	    -4.4479	    -3.1052	    -7.9727	    -3.7766	    -9.1476	    -4.9515	    -9.2316	    -7.8888	   -13.9313	
    -3.3569	    -3.9444	    -3.0212	    -8.3084	    -3.6926	    -9.3994	    -4.9515	    -9.0637	    -7.8888	   -13.8474	
    -2.6855	    -3.2730	    -2.8534	    -8.8959	    -3.4409	    -9.8190	    -4.7836	    -9.0637	    -8.0566	   -13.7634	
    -2.0981	    -2.5177	    -2.4338	    -9.5673	    -3.1052	   -10.4904	    -4.4479	    -9.3155	    -8.2245	   -13.7634	
    -1.4267	    -1.7624	    -1.9302	   -10.3226	    -2.6855	   -11.2457	    -4.0283	    -9.7351	    -8.5602	   -13.7634	
    -0.9232	    -1.0071	    -1.4267	   -11.2457	    -2.2659	   -12.1689	    -3.6087	   -10.2386	    -8.9798	   -13.9313	
    -0.4196	    -0.4196	    -0.9232	   -12.0850	    -1.9302	   -13.1760	    -3.1891	   -10.8261	    -9.3994	   -14.0991	
     0.0000	     0.1678	    -0.5035	   -12.9242	    -1.6785	   -14.1830	    -2.8534	   -11.3297	    -9.7351	   -14.4348	
     0.3357	     0.5035	    -0.0839	   -13.6795	    -1.4267	   -15.0223	    -2.5177	   -11.9171	   -10.0708	   -14.8544	
     0.6714	     0.8392	     0.3357	   -14.2670	    -1.2589	   -15.6937	    -2.2659	   -12.3367	   -10.2386	   -15.2740	
     1.0071	     1.1749	     0.6714	   -14.6027	    -1.1749	   -16.1972	    -2.0981	   -12.6724	   -10.4065	   -15.6937	
     1.3428	     1.4267	     0.9232	   -14.7705	    -1.0071	   -16.5329	    -1.9302	   -12.9242	   -10.4904	   -16.1133	
     1.5945	     1.6785	     1.2589	   -14.7705	    -0.9232	   -16.7007	    -1.8463	   -13.1760	   -10.5743	   -16.5329	
     1.8463	     1.9302	     1.5945	   -14.6027	    -0.8392	   -16.6168	    -1.7624	   -13.4277	   -10.7422	   -16.7847	
     1.9302	     2.0981	     1.8463	   -14.2670	    -0.7553	   -16.5329	    -1.7624	   -13.7634	   -10.9100	   -17.1204	
     1.9302	     2.1820	     2.0981	   -14.0152	    -0.7553	   -16.3651	    -1.7624	   -14.2670	   -11.0779	   -17.2882	
     1.6785	     2.0981	     2.1820	   -13.7634	    -0.6714	   -16.1972	    -1.8463	   -14.6866	   -11.3297	   -17.3721	
     1.2589	     1.8463	     2.1820	   -13.5956	    -0.5875	   -16.1972	    -1.8463	   -15.2740	   -11.4975	   -17.3721	
     0.6714	     1.5106	     2.0981	   -13.5956	    -0.5875	   -16.1972	    -1.8463	   -15.7776	   -11.7493	   -17.3721	
    -0.0839	     1.0071	     1.8463	   -13.7634	    -0.4196	   -16.4490	    -1.7624	   -16.3651	   -11.9171	   -17.2043	
    -1.0071	     0.3357	     1.5945	   -14.0152	    -0.2518	   -16.7007	    -1.5945	   -16.8686	   -12.0850	   -16.8686	
    -1.9302	    -0.3357	     1.2589	   -14.2670	     0.0839	   -17.0364	    -1.3428	   -17.2882	   -12.2528	   -16.4490	
    -2.8534	    -0.9232	     0.9232	   -14.4348	     0.5035	   -17.3721	    -0.9232	   -17.7078	   -12.2528	   -15.8615	
    -3.6926	    -1.5106	     0.6714	   -14.6027	     1.0071	   -17.7078	    -0.3357	   -17.9596	   -12.1689	   -15.1901	
    -4.4479	    -1.9302	     0.5035	   -14.6027	     1.5945	   -17.9596	     0.3357	   -18.1274	   -12.0010	   -14.3509	
    -5.0354	    -2.2659	     0.3357	   -14.6027	     2.1820	   -18.2114	     1.0071	   -18.1274	   -11.7493	   -13.5956	
    -5.5389	    -2.4338	     0.3357	   -14.4348	     2.7695	   -18.3792	     1.7624	   -17.8757	   -11.3297	   -12.8403	
    -5.9586	    -2.6016	     0.3357	   -14.3509	     3.3569	   -18.5471	     2.3499	   -17.4561	   -10.7422	   -12.0850	
    -6.2943	    -2.6855	     0.4196	   -14.1830	     3.7766	   -18.7149	     2.9373	   -16.9525	   -10.1547	   -11.4975	
    -6.4621	    -2.7695	     0.5875	   -14.0152	     4.1122	   -18.7988	     3.2730	   -16.3651	    -9.5673	   -11.0779	
    -6.6299	    -2.8534	     0.6714	   -13.8474	     4.2801	   -18.8828	     3.5248	   -15.7776	    -8.9798	   -10.8261	
    -6.6299	    -2.9373	     0.7553	   -13.6795	     4.2801	   -18.9667	     3.6926	   -15.2740	    -8.5602	   -10.6583	
    -6.5460	    -3.0212	     0.7553	   -13.3438	     4.2801	   -18.8828	     3.6926	   -14.7705	    -8.2245	   -10.6583	
    -6.3782	    -2.9373	     0.8392	   -13.0920	     4.1122	   -18.7988	     3.6087	   -14.2670	    -7.8888	   -10.6583	
    -6.0425	    -2.9373	     0.8392	   -12.6724	     4.1122	   -18.5471	     3.6087	   -13.7634	    -7.6370	   -10.6583	
    -5.6229	    -2.7695	     0.9232	   -12.3367	     4.1122	   -18.2114	     3.6926	   -13.3438	    -7.3013	   -10.6583	
    -5.0354	    -2.4338	     1.0071	   -12.0010	     4.1962	   -17.8757	     3.8605	   -12.9242	    -6.9656	   -10.4065	
    -4.4479	    -2.0981	     1.2589	   -11.7493	     4.5319	   -17.4561	     4.1962	   -12.5046	    -6.6299	   -10.0708	
    -3.7766	    -1.5945	     1.5945	   -11.4975	     5.1193	   -17.0364	     4.7836	   -12.2528	    -6.2943	    -9.5673	
    -3.1052	    -1.0071	     2.0981	   -11.4136	     5.9586	   -16.6168	     5.6229	   -12.0850	    -6.0425	    -8.8959	
    -2.4338	    -0.3357	     2.6855	   -11.4975	     6.9656	   -16.3651	     6.7139	   -12.1689	    -5.9586	    -8.1406	
    -1.9302	     0.4196	     3.3569	   -11.7493	     8.1406	   -16.2811	     7.8888	   -12.4207	    -5.8746	    -7.3853	
    -1.4267	     1.0071	     4.1122	   -12.1689	     9.3994	   -16.4490	     9.0637	   -12.6724	    -5.8746	    -6.6299	
    -1.0910	     1.5945	     4.7836	   -12.8403	    10.6583	   -16.7007	    10.3226	   -13.0081	    -5.8746	    -5.8746	
    -0.8392	     2.0981	     5.4550	   -13.5956	    11.7493	   -17.2043	    11.3297	   -13.2599	    -5.7907	    -5.2032	
    -0.7553	     2.4338	     5.8746	   -14.4348	    12.5885	   -17.7078	    12.1689	   -13.4277	    -5.7068	    -4.6158	
    -0.6714	     2.7695	     6.2943	   -15.1901	    13.2599	   -18.3792	    12.8403	   -13.5117	    -5.5389	    -4.1962	
    -0.5875	     2.9373	     6.4621	   -15.8615	    13.6795	   -18.8828	    13.1760	   -13.5117	    -5.3711	    -3.9444	
    -0.4196	     3.1891	     6.6299	   -16.4490	    13.8474	   -19.3024	    13.2599	   -13.5117	    -5.2032	    -3.9444	
    -0.2518	     3.4409	     6.7139	   -16.7007	    13.7634	   -19.5541	    13.1760	   -13.4277	    -5.0354	    -4.0283	
     0.0000	     3.7766	     6.7978	   -16.7847	    13.5117	   -19.6381	    12.9242	   -13.3438	    -4.9515	    -4.2801	
     0.3357	     4.2801	     6.9656	   -16.7847	    13.1760	   -19.3863	    12.5046	   -13.2599	    -4.9515	    -4.7836	
     0.7553	     4.7836	     7.2174	   -16.5329	    12.8403	   -19.0506	    12.0850	   -13.1760	    -5.0354	    -5.2872	
     1.1749	     5.3711	     7.5531	   -16.2811	    12.5046	   -18.4631	    11.7493	   -13.1760	    -5.2032	    -5.8746	
     1.5945	     6.0425	     7.9727	   -16.0294	    12.2528	   -17.8757	    11.4136	   -13.0920	    -5.3711	    -6.4621	
     1.9302	     6.6299	     8.3923	   -15.8615	    12.0850	   -17.2882	    11.1618	   -13.0920	    -5.6229	    -6.9656	
     2.2659	     7.1335	     8.7280	   -15.7776	    11.9171	   -16.8686	    10.9100	   -13.0920	    -5.8746	    -7.3853	
     2.3499	     7.4692	     9.0637	   -15.8615	    11.7493	   -16.5329	    10.7422	   -13.1760	    -6.0425	    -7.7209	
     2.1820	     7.4692	     9.1476	   -16.0294	    11.5814	   -16.4490	    10.5743	   -13.2599	    -6.1264	    -7.9727	
     1.7624	     7.2174	     9.1476	   -16.4490	    11.4136	   -16.7007	    10.4065	   -13.4277	    -6.2943	    -8.1406	
     1.1749	     6.7139	     8.8959	   -17.0364	    11.3297	   -17.1204	    10.2386	   -13.5956	    -6.3782	    -8.2245	
     0.3357	     5.8746	     8.4763	   -17.7078	    11.2457	   -17.7078	    10.1547	   -13.8474	    -6.3782	    -8.2245	
    -0.6714	     4.8676	     7.8888	   -18.5471	    11.1618	   -18.5471	    10.0708	   -14.1830	    -6.3782	    -8.2245	
    -1.6785	     3.6926	     7.2174	   -19.3863	    10.9940	   -19.3863	     9.9869	   -14.6027	    -6.4621	    -8.1406	
    -2.7695	     2.5177	     6.4621	   -20.2255	    10.9100	   -20.2255	     9.9030	   -14.8544	    -6.4621	    -8.0566	
    -3.7766	     1.3428	     5.6229	   -20.9808	    10.7422	   -20.9808	     9.8190	   -15.1062	    -6.3782	    -8.0566	
    -4.6997	     0.3357	     4.8676	   -21.5683	    10.5743	   -21.5683	     9.6512	   -15.2740	    -6.2943	    -8.0566	
    -5.6229	    -0.5875	     4.0283	   -21.9879	    10.2386	   -22.0718	     9.4833	   -15.3580	    -6.2103	    -8.1406	
    -6.2943	    -1.4267	     3.3569	   -22.2397	     9.9030	   -22.3236	     9.2316	   -15.2740	    -6.1264	    -8.3084	
    -6.8817	    -2.0142	     2.7695	   -22.1558	     9.4833	   -22.3236	     8.8120	   -15.0223	    -5.9586	    -8.4763	
    -7.2174	    -2.4338	     2.3499	   -21.9040	     9.0637	   -22.1558	     8.4763	   -14.6866	    -5.8746	    -8.8120	
    -7.4692	    -2.6855	     2.0981	   -21.3165	     8.5602	   -21.8201	     7.9727	   -14.2670	    -5.8746	    -9.2316	
    -7.4692	    -2.7695	     2.0142	   -20.7291	     8.1406	   -21.3165	     7.4692	   -13.9313	    -6.0425	    -9.8190	
    -7.3853	    -2.7695	     2.0142	   -20.0577	     7.6370	   -20.8130	     6.9656	   -13.5956	    -6.2943	   -10.4065	
    -7.3013	    -2.7695	     2.0981	   -19.4702	     7.0496	   -20.4773	     6.3782	   -13.3438	    -6.7139	   -11.0779	
    -7.1335	    -2.6855	     2.1820	   -19.0506	     6.5460	   -20.2255	     5.7907	   -13.0920	    -7.1335	   -11.5814	
    -6.8817	    -2.6016	     2.2659	   -18.6310	     6.1264	   -20.1416	     5.2032	   -12.9242	    -7.5531	   -12.0010	
    -6.5460	    -2.3499	     2.4338	   -18.2953	     5.7907	   -20.0577	     4.6997	   -12.6724	    -7.7209	   -12.2528	
    -6.1264	    -2.0981	     2.6855	   -17.9596	     5.5389	   -19.8898	     4.4479	   -12.3367	    -7.8049	   -12.2528	
    -5.5389	    -1.6785	     2.9373	   -17.5400	     5.5389	   -19.8059	     4.2801	   -12.0010	    -7.7209	   -12.0850	
    -4.8676	    -1.1749	     3.1891	   -17.1204	     5.7068	   -19.5541	     4.3640	   -11.6653	    -7.5531	   -11.7493	
    -4.1122	    -0.5035	     3.4409	   -16.5329	     6.0425	   -19.2184	     4.6158	   -11.4136	    -7.3853	   -11.3297	
    -3.1891	     0.2518	     3.8605	   -15.9454	     6.6299	   -18.7149	     5.1193	   -11.2457	    -7.3013	   -10.8261	
    -2.0981	     1.1749	     4.3640	   -15.1901	     7.3013	   -18.1274	     5.7907	   -11.1618	    -7.1335	   -10.2386	
    -0.8392	     2.2659	     4.9515	   -14.3509	     8.1406	   -17.4561	     6.6299	   -11.0779	    -7.0496	    -9.7351	
     0.4196	     3.4409	     5.6229	   -13.5117	     8.9798	   -16.7007	     7.5531	   -10.9940	    -6.9656	    -9.1476	
     1.7624	     4.5319	     6.2943	   -12.6724	     9.8190	   -15.9454	     8.3923	   -10.9940	    -6.8817	    -8.8120	
     3.1891	     5.6229	     6.9656	   -12.0010	    10.4904	   -15.2740	     9.0637	   -10.9940	    -6.8817	    -8.5602	
     4.4479	     6.6299	     7.5531	   -11.4136	    10.9100	   -14.6866	     9.5673	   -11.0779	    -6.8817	    -8.3923	
     5.6229	     7.4692	     8.0566	   -10.9940	    11.0779	   -14.1830	     9.9030	   -11.1618	    -6.9656	    -8.4763	
     6.7139	     8.1406	     8.3923	   -10.7422	    10.9940	   -13.7634	     9.9030	   -11.2457	    -7.0496	    -8.6441	
     7.6370	     8.6441	     8.5602	   -10.5743	    10.6583	   -13.3438	     9.6512	   -11.3297	    -7.0496	    -8.8959	
     8.3084	     9.0637	     8.5602	   -10.4904	    10.0708	   -13.1760	     9.1476	   -11.4136	    -7.2174	    -9.2316	
     8.8120	     9.1476	     8.3084	   -10.6583	     9.1476	   -13.0081	     8.4763	   -11.4975	    -7.3013	    -9.6512	
     8.9798	     9.0637	     7.8888	   -10.8261	     8.1406	   -13.0920	     7.4692	   -11.5814	    -7.4692	   -10.0708	
     8.8959	     8.8120	     7.2174	   -11.1618	     6.9656	   -13.1760	     6.3782	   -11.5814	    -7.6370	   -10.4065	
     8.5602	     8.3084	     6.4621	   -11.4975	     5.7907	   -13.3438	     5.2032	   -11.4975	    -7.6370	   -10.5743	
     8.0566	     7.7209	     5.6229	   -11.8332	     4.6158	   -13.5117	     4.1122	   -11.1618	    -7.4692	   -10.4904	
     7.3853	     7.0496	     4.7836	   -12.0850	     3.6087	   -13.5117	     3.1052	   -10.5743	    -7.0496	   -10.1547	
     6.6299	     6.3782	     3.8605	   -12.2528	     2.7695	   -13.3438	     2.3499	    -9.9030	    -6.4621	    -9.4833	
     5.7907	     5.6229	     3.0212	   -12.3367	     2.0981	   -13.0081	     1.6785	    -9.0637	    -5.7068	    -8.6441	
     4.8676	     4.7836	     2.1820	   -12.4207	     1.6785	   -12.6724	     1.2589	    -8.2245	    -4.8676	    -7.5531	
     3.8605	     3.9444	     1.3428	   -12.4207	     1.3428	   -12.3367	     0.9232	    -7.3853	    -4.0283	    -6.4621	
     2.7695	     3.0212	     0.5035	   -12.5885	     1.0910	   -12.0010	     0.7553	    -6.7139	    -3.2730	    -5.4550	
     1.6785	     2.0981	    -0.3357	   -12.7563	     0.8392	   -11.7493	     0.5035	    -6.1264	    -2.5177	    -4.4479	
     0.6714	     1.0910	    -1.0071	   -12.8403	     0.5875	   -11.4975	     0.3357	    -5.6229	    -1.9302	    -3.6087	
    -0.4196	     0.1678	    -1.5945	   -12.9242	     0.4196	   -11.3297	     0.1678	    -5.2032	    -1.4267	    -2.9373	
    -1.3428	    -0.6714	    -2.0981	   -12.8403	     0.1678	   -11.0779	    -0.0839	    -4.7836	    -0.9232	    -2.5177	
    -2.2659	    -1.3428	    -2.4338	   -12.6724	    -0.1678	   -10.8261	    -0.3357	    -4.3640	    -0.5035	    -2.1820	
    -3.0212	    -2.0142	    -2.6855	   -12.4207	    -0.5875	   -10.5743	    -0.7553	    -3.9444	    -0.0839	    -2.0981	
    -3.7766	    -2.6016	    -2.9373	   -12.1689	    -1.0071	   -10.3226	    -1.2589	    -3.6087	     0.2518	    -2.0981	
    -4.5319	    -3.1891	    -3.1891	   -12.0010	    -1.5945	   -10.2386	    -1.8463	    -3.3569	     0.4196	    -2.4338	
    -5.2872	    -3.6926	    -3.4409	   -11.9171	    -2.2659	   -10.3226	    -2.6016	    -3.1891	     0.4196	    -2.8534	
    -6.1264	    -4.3640	    -3.6926	   -12.0010	    -3.0212	   -10.4065	    -3.3569	    -3.2730	     0.3357	    -3.5248	
    -6.9656	    -4.9515	    -4.1122	   -12.1689	    -3.6926	   -10.7422	    -4.0283	    -3.3569	     0.0000	    -4.3640	
    -7.8049	    -5.5389	    -4.4479	   -12.5046	    -4.3640	   -11.0779	    -4.6997	    -3.6926	    -0.4196	    -5.2872	
    -8.6441	    -6.1264	    -4.7836	   -12.9242	    -4.7836	   -11.5814	    -5.2032	    -4.1122	    -1.0071	    -6.2103	
    -9.3994	    -6.6299	    -5.0354	   -13.5117	    -5.0354	   -12.0850	    -5.3711	    -4.6158	    -1.5945	    -7.0496	
    -9.9869	    -6.9656	    -5.2032	   -14.0991	    -4.8676	   -12.6724	    -5.2872	    -5.2032	    -2.1820	    -7.6370	
   -10.5743	    -7.2174	    -5.1193	   -14.7705	    -4.4479	   -13.2599	    -4.8676	    -5.7907	    -2.6855	    -8.0566	
   -10.9100	    -7.2174	    -4.8676	   -15.3580	    -3.6926	   -13.7634	    -4.1122	    -6.2943	    -2.9373	    -8.0566	
   -11.2457	    -7.1335	    -4.4479	   -15.8615	    -2.6016	   -14.0991	    -3.0212	    -6.7978	    -3.0212	    -7.8888	
   -11.4975	    -6.7978	    -3.8605	   -16.2811	    -1.2589	   -14.3509	    -1.7624	    -7.0496	    -2.9373	    -7.3013	
   -11.6653	    -6.4621	    -3.2730	   -16.5329	     0.1678	   -14.4348	    -0.2518	    -7.3013	    -2.6016	    -6.6299	
   -11.8332	    -5.9586	    -2.5177	   -16.6168	     1.6785	   -14.4348	     1.3428	    -7.3853	    -2.1820	    -5.7907	
   -11.9171	    -5.5389	    -1.8463	   -16.6168	     3.1052	   -14.2670	     2.8534	    -7.4692	    -1.7624	    -4.9515	
   -12.0850	    -5.0354	    -1.0910	   -16.5329	     4.3640	   -14.0991	     4.2801	    -7.4692	    -1.4267	    -4.1962	
   -12.1689	    -4.5319	    -0.4196	   -16.4490	     5.4550	   -13.8474	     5.5389	    -7.5531	    -1.0910	    -3.5248	
   -12.1689	    -4.1122	     0.1678	   -16.3651	     6.3782	   -13.5956	     6.5460	    -7.5531	    -0.8392	    -3.0212	
   -12.0010	    -3.6087	     0.6714	   -16.3651	     6.9656	   -13.3438	     7.2174	    -7.5531	    -0.6714	    -2.6016	
   -11.6653	    -3.1891	     1.1749	   -16.3651	     7.3013	   -13.0920	     7.6370	    -7.6370	    -0.5875	    -2.3499	
   -11.0779	    -2.6855	     1.5945	   -16.3651	     7.4692	   -12.9242	     7.8049	    -7.6370	    -0.5875	    -2.0142	
   -10.4065	    -2.0981	     1.9302	   -16.4490	     7.4692	   -12.7563	     7.8049	    -7.6370	    -0.5875	    -1.6785	
    -9.4833	    -1.4267	     2.3499	   -16.4490	     7.3853	   -12.6724	     7.5531	    -7.6370	    -0.6714	    -1.3428	
    -8.4763	    -0.7553	     2.7695	   -16.4490	     7.3013	   -12.5046	     7.3013	    -7.5531	    -0.6714	    -0.8392	
    -7.3013	     0.0839	     3.2730	   -16.2811	     7.1335	   -12.4207	     6.9656	    -7.3013	    -0.6714	    -0.2518	
    -5.9586	     1.0910	     3.8605	   -15.9454	     7.1335	   -12.1689	     6.7139	    -6.9656	    -0.5875	     0.5035	
    -4.6158	     2.1820	     4.6158	   -15.4419	     7.2174	   -11.8332	     6.6299	    -6.4621	    -0.3357	     1.3428	
    -3.1052	     3.3569	     5.3711	   -14.6866	     7.3853	   -11.4975	     6.6299	    -5.8746	    -0.0839	     2.3499	
    -1.6785	     4.5319	     6.2103	   -13.9313	     7.7209	   -10.9940	     6.7978	    -5.2872	     0.3357	     3.3569	
    -0.3357	     5.7068	     7.0496	   -13.1760	     8.1406	   -10.5743	     7.0496	    -4.7836	     0.6714	     4.1962	
     1.0071	     6.7978	     7.8049	   -12.4207	     8.5602	   -10.1547	     7.3853	    -4.2801	     0.9232	     5.0354	
     2.1820	     7.8049	     8.4763	   -11.7493	     8.8959	    -9.8190	     7.7209	    -3.9444	     1.1749	     5.5389	
     3.2730	     8.6441	     9.0637	   -11.0779	     9.2316	    -9.4833	     7.9727	    -3.6087	     1.3428	     5.9586	
     4.2801	     9.3994	     9.5673	   -10.4904	     9.4833	    -9.1476	     8.2245	    -3.1891	     1.5106	     6.2103	
     5.3711	    10.0708	    10.0708	    -9.7351	     9.7351	    -8.6441	     8.3923	    -2.6855	     1.8463	     6.3782	
     6.4621	    10.8261	    10.5743	    -8.8959	     9.9030	    -8.1406	     8.5602	    -2.0142	     2.1820	     6.3782	
     7.6370	    11.5814	    11.1618	    -7.9727	    10.0708	    -7.3853	     8.7280	    -1.2589	     2.6016	     6.3782	
     8.8120	    12.2528	    11.6653	    -6.8817	    10.1547	    -6.6299	     8.8120	    -0.5035	     3.0212	     6.2103	
     9.9030	    12.7563	    12.0850	    -5.7907	    10.0708	    -5.9586	     8.8120	     0.2518	     3.3569	     5.8746	
    10.7422	    13.0081	    12.3367	    -4.9515	     9.8190	    -5.3711	     8.5602	     0.7553	     3.5248	     5.3711	
    11.3297	    13.0081	    12.2528	    -4.2801	     9.3155	    -5.1193	     8.1406	     1.0910	     3.5248	     4.5319	
    11.4975	    12.5885	    11.9171	    -4.0283	     8.6441	    -5.1193	     7.4692	     1.0910	     3.1891	     3.5248	
    11.3297	    11.8332	    11.1618	    -4.0283	     7.8049	    -5.3711	     6.6299	     0.6714	     2.6016	     2.3499	
    10.8261	    10.7422	    10.2386	    -4.3640	     6.7978	    -5.8746	     5.7068	     0.0839	     1.8463	     1.0071	
     9.9869	     9.3994	     9.0637	    -5.0354	     5.8746	    -6.6299	     4.6997	    -0.7553	     1.0071	    -0.2518	
     8.8959	     7.9727	     7.8049	    -5.7907	     4.9515	    -7.3853	     3.7766	    -1.5945	     0.1678	    -1.5106	
     7.7209	     6.4621	     6.5460	    -6.5460	     4.2801	    -8.0566	     3.1052	    -2.4338	    -0.4196	    -2.4338	
     6.4621	     5.0354	     5.3711	    -7.3853	     3.7766	    -8.7280	     2.6016	    -3.1052	    -0.8392	    -2.9373	
     5.2872	     3.7766	     4.4479	    -8.1406	     3.6087	    -9.1476	     2.4338	    -3.5248	    -0.8392	    -3.1052	
     4.1122	     2.6016	     3.6926	    -8.6441	     3.6926	    -9.3155	     2.5177	    -3.6926	    -0.5875	    -2.7695	
     3.1052	     1.7624	     3.2730	    -8.9798	     4.1962	    -9.2316	     2.9373	    -3.4409	     0.0839	    -2.0981	
     2.2659	     1.1749	     3.0212	    -8.9798	     4.8676	    -8.8120	     3.6087	    -3.0212	     0.9232	    -1.0071	
     1.5945	     0.7553	     3.0212	    -8.8120	     5.7068	    -8.1406	     4.4479	    -2.2659	     2.0142	     0.3357	
     1.0910	     0.5875	     3.1052	    -8.3084	     6.7139	    -7.2174	     5.4550	    -1.4267	     3.2730	     1.8463	
     0.6714	     0.5875	     3.3569	    -7.6370	     7.7209	    -6.1264	     6.4621	    -0.4196	     4.4479	     3.2730	
     0.4196	     0.5875	     3.6087	    -6.7978	     8.5602	    -4.8676	     7.3853	     0.5035	     5.5389	     4.6158	
     0.1678	     0.7553	     3.8605	    -5.9586	     9.3155	    -3.6087	     8.1406	     1.3428	     6.3782	     5.7907	
     0.0000	     0.8392	     4.1122	    -5.0354	     9.8190	    -2.4338	     8.7280	     2.0981	     7.1335	     6.6299	
     0.0000	     1.0910	     4.2801	    -4.1122	    10.1547	    -1.1749	     9.0637	     2.8534	     7.6370	     7.2174	
     0.1678	     1.4267	     4.5319	    -3.0212	    10.2386	     0.0000	     9.2316	     3.6087	     8.2245	     7.7209	
     0.5875	     1.9302	     4.8676	    -1.8463	    10.2386	     1.3428	     9.3994	     4.4479	     8.8120	     8.0566	
     1.4267	     2.6855	     5.3711	    -0.5035	    10.2386	     2.7695	     9.5673	     5.5389	     9.5673	     8.4763	
     2.6855	     3.7766	     6.1264	     1.0910	    10.4904	     4.4479	     9.8190	     6.9656	    10.6583	     9.2316	
     4.3640	     5.2872	     7.3013	     2.9373	    10.9100	     6.2103	    10.3226	     8.5602	    12.0850	    10.2386	
     6.4621	     7.1335	     8.8120	     4.8676	    11.5814	     8.0566	    11.0779	    10.4065	    13.8474	    11.4975	
     8.8120	     9.1476	    10.4904	     6.7978	    12.5046	     9.9030	    12.0850	    12.3367	    15.6937	    13.0081	
    11.1618	    11.2457	    12.3367	     8.5602	    13.5956	    11.4975	    13.1760	    14.1830	    17.4561	    14.4348	
    13.1760	    13.1760	    13.9313	     9.8190	    14.6027	    12.5885	    14.1830	    15.5258	    18.7988	    15.6097	
    14.5187	    14.5187	    15.1901	    10.3226	    15.2740	    12.9242	    14.9384	    16.1133	    19.4702	    16.2811	
    15.0223	    15.0223	    15.6097	     9.9030	    15.5258	    12.3367	    15.1901	    15.8615	    19.3024	    16.1133	
    14.2670	    14.5187	    15.1901	     8.3923	    15.1062	    10.4904	    14.7705	    14.4348	    17.9596	    15.0223	
    12.3367	    12.9242	    13.7634	     5.6229	    13.7634	     7.5531	    13.5117	    11.9171	    15.4419	    13.0081	
     9.3155	    10.1547	    11.3297	     1.8463	    11.6653	     3.5248	    11.4136	     8.3084	    11.9171	     9.9869	
     5.2872	     6.6299	     8.0566	    -2.6855	     8.8959	    -1.2589	     8.5602	     3.9444	     7.6370	     6.2103	
     0.7553	     2.5177	     4.2801	    -7.7209	     5.4550	    -6.5460	     5.1193	    -1.0071	     2.7695	     2.0142	
    -4.0283	    -1.8463	     0.2518	   -12.8403	     1.7624	   -11.8332	     1.4267	    -5.9586	    -2.0981	    -2.2659	
    -8.4763	    -5.9586	    -3.6926	   -17.5400	    -1.9302	   -16.7847	    -2.2659	   -10.6583	    -6.6299	    -6.4621	
   -12.4207	    -9.5673	    -7.1335	   -21.5683	    -5.3711	   -21.0648	    -5.7068	   -14.7705	   -10.5743	   -10.1547	
   -15.4419	   -12.5046	    -9.9869	   -24.7574	    -8.3923	   -24.4217	    -8.8120	   -18.0435	   -13.7634	   -13.2599	
   -17.5400	   -14.6027	   -12.1689	   -26.9394	   -10.8261	   -26.8555	   -11.2457	   -20.4773	   -15.9454	   -15.7776	
   -18.8828	   -15.9454	   -13.5956	   -28.3661	   -12.6724	   -28.5339	   -13.0920	   -22.0718	   -17.3721	   -17.5400	
   -19.4702	   -16.7007	   -14.4348	   -28.9536	   -13.9313	   -29.4571	   -14.4348	   -22.9950	   -18.2114	   -18.7988	
   -19.5541	   -16.9525	   -14.9384	   -29.0375	   -14.7705	   -29.7928	   -15.2740	   -23.4146	   -18.4631	   -19.5541	
   -19.2184	   -16.9525	   -15.0223	   -28.7018	   -15.1901	   -29.7089	   -15.6937	   -23.4146	   -18.2953	   -19.9738	
   -18.7149	   -16.7007	   -14.8544	   -28.0304	   -15.1901	   -29.2892	   -15.6937	   -23.0789	   -17.8757	   -19.9738	
   -17.9596	   -16.2811	   -14.4348	   -27.0233	   -14.7705	   -28.4500	   -15.3580	   -22.3236	   -17.1204	   -19.5541	
   -17.0364	   -15.6097	   -13.7634	   -25.6805	   -14.0152	   -27.2751	   -14.6027	   -21.1487	   -15.9454	   -18.7988	
   -15.8615	   -14.7705	   -12.8403	   -24.0860	   -12.7563	   -25.8484	   -13.4277	   -19.6381	   -14.5187	   -17.5400	
   -14.6027	   -13.8474	   -11.7493	   -22.4075	   -11.2457	   -24.1699	   -12.0010	   -17.8757	   -12.7563	   -16.0294	
   -13.2599	   -12.8403	   -10.5743	   -20.6451	    -9.5673	   -22.3236	   -10.2386	   -15.7776	   -10.8261	   -14.2670	
   -12.0850	   -11.8332	    -9.3994	   -18.8828	    -7.7209	   -20.5612	    -8.4763	   -13.6795	    -8.8120	   -12.5046	
   -11.0779	   -11.0779	    -8.3084	   -17.2882	    -5.9586	   -18.7988	    -6.6299	   -11.5814	    -6.9656	   -10.6583	
   -10.2386	   -10.4065	    -7.4692	   -15.8615	    -4.3640	   -17.2043	    -5.0354	    -9.7351	    -5.3711	    -9.0637	
    -9.6512	    -9.9869	    -6.7978	   -14.6027	    -3.1052	   -15.8615	    -3.6926	    -8.1406	    -4.0283	    -7.7209	
    -9.3155	    -9.8190	    -6.3782	   -13.5956	    -2.0981	   -14.6866	    -2.6855	    -6.7978	    -3.1052	    -6.6299	
    -9.1476	    -9.9030	    -6.2103	   -12.7563	    -1.5945	   -13.7634	    -2.0981	    -5.9586	    -2.5177	    -5.9586	
    -9.1476	   -10.0708	    -6.2103	   -12.2528	    -1.4267	   -13.0920	    -1.8463	    -5.4550	    -2.2659	    -5.5389	
    -9.2316	   -10.3226	    -6.4621	   -11.9171	    -1.5945	   -12.7563	    -1.8463	    -5.2872	    -2.2659	    -5.4550	
    -9.3155	   -10.7422	    -6.7978	   -11.8332	    -2.0142	   -12.5046	    -2.2659	    -5.4550	    -2.6855	    -5.7068	
    -9.3994	   -11.0779	    -7.1335	   -11.8332	    -2.6855	   -12.5046	    -2.8534	    -5.8746	    -3.2730	    -6.2103	
    -9.3994	   -11.4975	    -7.5531	   -11.9171	    -3.5248	   -12.5885	    -3.5248	    -6.4621	    -4.0283	    -6.8817	
    -9.3994	   -11.7493	    -7.8888	   -12.0850	    -4.2801	   -12.7563	    -4.3640	    -7.2174	    -4.9515	    -7.6370	
    -9.3155	   -12.0850	    -8.3084	   -12.3367	    -5.1193	   -13.0081	    -5.1193	    -7.9727	    -5.8746	    -8.4763	
    -9.1476	   -12.3367	    -8.6441	   -12.6724	    -5.8746	   -13.3438	    -5.8746	    -8.8120	    -6.7978	    -9.2316	
    -9.1476	   -12.6724	    -9.0637	   -13.0920	    -6.6299	   -13.7634	    -6.6299	    -9.6512	    -7.6370	    -9.9869	
    -9.1476	   -13.0920	    -9.6512	   -13.6795	    -7.3013	   -14.2670	    -7.3853	   -10.4065	    -8.3923	   -10.4904	
    -9.3155	   -13.5956	   -10.3226	   -14.2670	    -7.9727	   -14.7705	    -8.0566	   -11.2457	    -8.9798	   -10.9100	
    -9.5673	   -14.3509	   -11.2457	   -14.9384	    -8.5602	   -15.4419	    -8.8120	   -12.0010	    -9.4833	   -11.0779	
   -10.0708	   -15.1901	   -12.3367	   -15.6097	    -9.2316	   -16.0294	    -9.5673	   -12.7563	    -9.9030	   -11.0779	
   -10.7422	   -16.1133	   -13.5117	   -16.1972	    -9.8190	   -16.7007	   -10.2386	   -13.5117	   -10.1547	   -10.9940	
   -11.4136	   -17.2043	   -14.7705	   -16.7007	   -10.3226	   -17.2043	   -10.9100	   -14.0991	   -10.2386	   -10.6583	
   -12.1689	   -18.1274	   -15.8615	   -17.0364	   -10.7422	   -17.7078	   -11.4136	   -14.6027	   -10.1547	   -10.2386	
   -12.8403	   -18.9667	   -16.8686	   -17.1204	   -10.9100	   -17.9596	   -11.7493	   -14.9384	    -9.9869	    -9.7351	
   -13.4277	   -19.5541	   -17.5400	   -17.0364	   -10.9940	   -17.9596	   -11.8332	   -15.1901	    -9.6512	    -9.1476	
   -13.7634	   -19.9738	   -17.8757	   -16.7847	   -10.8261	   -17.9596	   -11.7493	   -15.2740	    -9.1476	    -8.5602	
   -13.9313	   -20.0577	   -17.8757	   -16.3651	   -10.5743	   -17.7078	   -11.5814	   -15.2740	    -8.6441	    -8.1406	
   -14.0152	   -19.9738	   -17.6239	   -15.8615	   -10.3226	   -17.5400	   -11.2457	   -15.1062	    -8.1406	    -7.8049	
   -13.8474	   -19.5541	   -17.2043	   -15.3580	    -9.9869	   -17.2882	   -10.9100	   -14.9384	    -7.7209	    -7.7209	
   -13.5956	   -19.0506	   -16.6168	   -14.7705	    -9.6512	   -17.0364	   -10.6583	   -14.6866	    -7.3853	    -7.8888	
   -13.2599	   -18.3792	   -15.8615	   -14.2670	    -9.3994	   -16.9525	   -10.4065	   -14.4348	    -7.2174	    -8.3084	
   -12.7563	   -17.5400	   -15.0223	   -13.8474	    -9.2316	   -16.8686	   -10.1547	   -14.1830	    -7.2174	    -8.9798	
   -12.2528	   -16.7847	   -14.1830	   -13.4277	    -9.0637	   -16.8686	    -9.9869	   -14.0152	    -7.3853	    -9.8190	
   -11.7493	   -15.9454	   -13.2599	   -13.1760	    -8.8120	   -16.9525	    -9.7351	   -13.8474	    -7.7209	   -10.8261	
   -11.0779	   -15.0223	   -12.3367	   -12.8403	    -8.4763	   -16.9525	    -9.4833	   -13.6795	    -8.1406	   -11.8332	
   -10.4065	   -14.1830	   -11.4136	   -12.5885	    -8.0566	   -16.9525	    -9.0637	   -13.5117	    -8.6441	   -12.7563	
    -9.5673	   -13.2599	   -10.4904	   -12.3367	    -7.4692	   -16.9525	    -8.4763	   -13.3438	    -9.1476	   -13.5956	
    -8.5602	   -12.2528	    -9.4833	   -12.0850	    -6.7978	   -16.8686	    -7.7209	   -13.0920	    -9.4833	   -14.0991	
    -7.4692	   -11.0779	    -8.3923	   -11.9171	    -5.8746	   -16.7007	    -6.8817	   -12.7563	    -9.6512	   -14.3509	
    -6.2943	    -9.8190	    -7.3013	   -11.6653	    -4.7836	   -16.4490	    -5.8746	   -12.3367	    -9.6512	   -14.3509	
    -5.0354	    -8.4763	    -6.2103	   -11.4136	    -3.6087	   -16.1972	    -4.7836	   -11.9171	    -9.4833	   -14.0991	
    -3.6926	    -7.0496	    -5.0354	   -11.0779	    -2.4338	   -15.8615	    -3.6087	   -11.4136	    -9.2316	   -13.6795	
    -2.4338	    -5.7068	    -3.9444	   -10.7422	    -1.2589	   -15.5258	    -2.4338	   -10.9100	    -8.9798	   -13.0920	
    -1.2589	    -4.3640	    -2.8534	   -10.4065	    -0.1678	   -15.1062	    -1.3428	   -10.4904	    -8.6441	   -12.5046	
    -0.1678	    -3.1052	    -1.9302	   -10.0708	     0.7553	   -14.7705	    -0.4196	   -10.1547	    -8.3084	   -11.9171	
     0.8392	    -1.9302	    -1.0910	    -9.7351	     1.5945	   -14.3509	     0.4196	    -9.9869	    -8.0566	   -11.4136	
     1.6785	    -0.9232	    -0.3357	    -9.3994	     2.2659	   -13.9313	     1.0910	    -9.8190	    -7.8888	   -10.9940	
     2.4338	     0.0000	     0.2518	    -8.9798	     2.6855	   -13.4277	     1.5945	    -9.7351	    -7.7209	   -10.7422	
     3.1052	     0.7553	     0.6714	    -8.4763	     2.8534	   -12.9242	     1.7624	    -9.6512	    -7.7209	   -10.6583	
     3.6926	     1.3428	     0.9232	    -8.0566	     2.8534	   -12.4207	     1.7624	    -9.4833	    -7.6370	   -10.6583	
     4.2801	     1.7624	     1.0071	    -7.5531	     2.6016	   -11.9171	     1.5945	    -9.3155	    -7.6370	   -10.9100	
     4.8676	     2.0981	     1.0071	    -7.0496	     2.0981	   -11.4136	     1.0910	    -9.0637	    -7.7209	   -11.1618	
     5.4550	     2.2659	     0.9232	    -6.7139	     1.5945	   -10.9100	     0.5875	    -8.8120	    -7.7209	   -11.4136	
     6.0425	     2.4338	     0.8392	    -6.3782	     0.9232	   -10.4904	    -0.0839	    -8.5602	    -7.8049	   -11.7493	
     6.4621	     2.5177	     0.5875	    -6.2103	     0.2518	   -10.1547	    -0.8392	    -8.3084	    -7.8888	   -12.0010	
     6.7978	     2.4338	     0.3357	    -6.2943	    -0.5035	   -10.0708	    -1.6785	    -8.2245	    -7.9727	   -12.2528	
     6.9656	     2.0981	    -0.0839	    -6.6299	    -1.2589	   -10.2386	    -2.5177	    -8.2245	    -8.1406	   -12.4207	
     6.7139	     1.6785	    -0.6714	    -7.3013	    -2.0142	   -10.5743	    -3.3569	    -8.3923	    -8.3084	   -12.5046	
     6.2103	     0.9232	    -1.3428	    -8.1406	    -2.9373	   -11.2457	    -4.1962	    -8.7280	    -8.4763	   -12.4207	
     5.3711	    -0.0839	    -2.2659	    -9.2316	    -3.7766	   -12.0850	    -5.1193	    -9.1476	    -8.6441	   -12.3367	
     4.1962	    -1.2589	    -3.2730	   -10.4904	    -4.6158	   -13.0081	    -5.9586	    -9.6512	    -8.8120	   -12.0850	
     2.7695	    -2.6016	    -4.3640	   -11.5814	    -5.3711	   -13.9313	    -6.6299	   -10.1547	    -8.8959	   -11.7493	
     1.3428	    -3.9444	    -5.3711	   -12.6724	    -5.9586	   -14.8544	    -7.2174	   -10.6583	    -8.8959	   -11.2457	
    -0.1678	    -5.2872	    -6.2103	   -13.5117	    -6.2943	   -15.6097	    -7.4692	   -10.9940	    -8.7280	   -10.6583	
    -1.5106	    -6.3782	    -6.9656	   -14.1830	    -6.4621	   -16.1972	    -7.6370	   -11.2457	    -8.4763	    -9.9869	
    -2.6855	    -7.3853	    -7.4692	   -14.6027	    -6.4621	   -16.6168	    -7.5531	   -11.3297	    -8.1406	    -9.3155	
    -3.7766	    -8.3084	    -7.7209	   -14.8544	    -6.3782	   -16.8686	    -7.3013	   -11.1618	    -7.6370	    -8.6441	
    -4.7836	    -8.9798	    -7.9727	   -14.8544	    -6.1264	   -16.9525	    -7.0496	   -10.9100	    -6.9656	    -8.0566	
    -5.5389	    -9.6512	    -8.0566	   -14.7705	    -5.9586	   -16.8686	    -6.7978	   -10.6583	    -6.3782	    -7.7209	
    -6.2943	   -10.2386	    -8.1406	   -14.5187	    -5.7907	   -16.7007	    -6.6299	   -10.3226	    -5.7907	    -7.4692	
    -6.8817	   -10.7422	    -8.2245	   -14.1830	    -5.7907	   -16.3651	    -6.5460	    -9.9869	    -5.3711	    -7.5531	
    -7.3853	   -11.3297	    -8.3084	   -13.7634	    -5.8746	   -16.0294	    -6.5460	    -9.8190	    -5.2032	    -7.8888	
    -7.8888	   -11.8332	    -8.4763	   -13.4277	    -6.0425	   -15.6097	    -6.7139	    -9.7351	    -5.2872	    -8.4763	
    -8.3923	   -12.4207	    -8.6441	   -13.0920	    -6.3782	   -15.3580	    -6.8817	    -9.8190	    -5.6229	    -9.3155	
    -8.8959	   -12.9242	    -8.8959	   -12.8403	    -6.6299	   -15.1062	    -7.1335	    -9.9869	    -6.1264	   -10.2386	
    -9.3994	   -13.4277	    -9.1476	   -12.6724	    -6.9656	   -14.8544	    -7.3853	   -10.2386	    -6.7139	   -11.2457	
    -9.7351	   -13.7634	    -9.3155	   -12.3367	    -7.1335	   -14.6027	    -7.4692	   -10.4065	    -7.2174	   -12.1689	
    -9.8190	   -13.9313	    -9.3994	   -12.0010	    -7.1335	   -14.2670	    -7.4692	   -10.4065	    -7.5531	   -12.8403	
    -9.7351	   -13.8474	    -9.3155	   -11.4975	    -6.7978	   -13.8474	    -7.1335	   -10.2386	    -7.8049	   -13.2599	
    -9.3994	   -13.5117	    -8.8959	   -10.8261	    -6.2943	   -13.3438	    -6.6299	    -9.9869	    -7.8888	   -13.4277	
    -8.7280	   -12.9242	    -8.3084	   -10.0708	    -5.4550	   -12.6724	    -5.8746	    -9.4833	    -7.7209	   -13.3438	
    -7.9727	   -12.1689	    -7.5531	    -9.1476	    -4.4479	   -12.0010	    -4.8676	    -8.8959	    -7.3853	   -12.9242	
    -6.9656	   -11.1618	    -6.5460	    -8.1406	    -3.2730	   -11.2457	    -3.6926	    -8.1406	    -6.8817	   -12.3367	
    -5.7907	    -9.9030	    -5.4550	    -6.9656	    -2.0142	   -10.3226	    -2.5177	    -7.3013	    -6.2943	   -11.6653	
    -4.5319	    -8.5602	    -4.2801	    -5.7068	    -0.6714	    -9.3994	    -1.2589	    -6.2943	    -5.6229	   -10.8261	
    -3.1052	    -7.1335	    -3.1052	    -4.3640	     0.5875	    -8.4763	    -0.0839	    -5.4550	    -4.8676	   -10.0708	
    -1.5945	    -5.7068	    -1.9302	    -3.1052	     1.7624	    -7.5531	     1.0071	    -4.6997	    -4.1962	    -9.4833	
    -0.0839	    -4.1962	    -0.8392	    -1.9302	     2.7695	    -6.7978	     1.9302	    -4.1122	    -3.7766	    -9.0637	
     1.4267	    -2.7695	     0.0839	    -1.0071	     3.5248	    -6.2103	     2.6016	    -3.6926	    -3.4409	    -8.8959	
     2.8534	    -1.4267	     0.8392	    -0.3357	     4.1122	    -5.8746	     2.9373	    -3.6087	    -3.4409	    -8.9798	
     4.2801	    -0.1678	     1.4267	     0.0000	     4.2801	    -5.7907	     3.1052	    -3.6926	    -3.6087	    -9.3994	
     5.6229	     0.9232	     1.8463	     0.0000	     4.2801	    -5.9586	     2.9373	    -4.0283	    -3.9444	    -9.9869	
     6.7978	     1.8463	     2.0142	    -0.1678	     3.9444	    -6.2103	     2.6016	    -4.4479	    -4.4479	   -10.7422	
     7.9727	     2.7695	     2.0981	    -0.5035	     3.5248	    -6.6299	     2.0981	    -4.8676	    -5.0354	   -11.4975	
     9.0637	     3.6087	     2.1820	    -0.7553	     3.1052	    -6.9656	     1.5945	    -5.2872	    -5.5389	   -12.1689	
    10.0708	     4.4479	     2.2659	    -1.0071	     2.6016	    -7.2174	     1.1749	    -5.5389	    -5.9586	   -12.6724	
    11.0779	     5.2032	     2.3499	    -1.1749	     2.1820	    -7.4692	     0.7553	    -5.7068	    -6.2943	   -13.0081	
    11.8332	     5.8746	     2.4338	    -1.2589	     1.9302	    -7.6370	     0.4196	    -5.7068	    -6.6299	   -13.1760	
    12.5046	     6.3782	     2.6016	    -1.3428	     1.6785	    -7.8049	     0.1678	    -5.7907	    -6.8817	   -13.2599	
    13.0081	     6.7978	     2.6855	    -1.5106	     1.5106	    -8.1406	     0.0000	    -5.7907	    -7.2174	   -13.2599	
    13.1760	     7.0496	     2.7695	    -1.8463	     1.4267	    -8.4763	    -0.0839	    -5.9586	    -7.6370	   -13.1760	
    13.2599	     7.2174	     2.8534	    -2.1820	     1.4267	    -8.8959	    -0.0839	    -6.2103	    -7.9727	   -13.0081	
    13.1760	     7.3013	     3.0212	    -2.6855	     1.5945	    -9.3994	     0.0839	    -6.4621	    -8.3084	   -12.7563	
    12.9242	     7.4692	     3.2730	    -3.2730	     1.8463	    -9.9030	     0.3357	    -6.7139	    -8.6441	   -12.4207	
    12.7563	     7.5531	     3.6087	    -3.9444	     2.2659	   -10.3226	     0.6714	    -6.8817	    -8.7280	   -12.0010	
    12.5885	     7.8049	     4.0283	    -4.5319	     2.6855	   -10.6583	     1.1749	    -6.9656	    -8.7280	   -11.5814	
    12.4207	     8.0566	     4.4479	    -5.2032	     3.1052	   -10.8261	     1.6785	    -6.7978	    -8.4763	   -11.1618	
    12.3367	     8.3923	     4.9515	    -5.7068	     3.6087	   -10.9100	     2.1820	    -6.4621	    -8.0566	   -10.7422	
    12.3367	     8.7280	     5.4550	    -6.1264	     3.9444	   -10.9100	     2.6016	    -6.0425	    -7.5531	   -10.4904	
    12.4207	     9.0637	     5.8746	    -6.5460	     4.1122	   -10.7422	     2.8534	    -5.5389	    -6.9656	   -10.2386	
    12.5885	     9.3994	     6.2103	    -6.7139	     4.1962	   -10.5743	     2.9373	    -5.1193	    -6.4621	   -10.1547	
    12.8403	     9.6512	     6.5460	    -6.7978	     4.1122	   -10.3226	     2.9373	    -4.6997	    -5.9586	   -10.0708	
    13.2599	     9.9869	     6.7139	    -6.7139	     4.0283	    -9.9030	     2.7695	    -4.3640	    -5.5389	   -10.0708	
    13.5956	    10.2386	     6.8817	    -6.4621	     3.8605	    -9.4833	     2.6016	    -4.1962	    -5.2032	   -10.1547	
    14.0991	    10.5743	     7.0496	    -6.1264	     3.7766	    -8.9798	     2.5177	    -4.1962	    -5.0354	   -10.1547	
    14.5187	    10.8261	     7.2174	    -5.7907	     3.7766	    -8.4763	     2.3499	    -4.1962	    -4.8676	   -10.2386	
    14.8544	    11.0779	     7.3013	    -5.3711	     3.8605	    -7.9727	     2.4338	    -4.2801	    -4.8676	   -10.3226	
    15.1901	    11.2457	     7.4692	    -5.0354	     4.1122	    -7.5531	     2.6016	    -4.2801	    -4.7836	   -10.2386	
    15.4419	    11.4136	     7.6370	    -4.8676	     4.5319	    -7.1335	     3.0212	    -4.1122	    -4.6158	   -10.0708	
    15.6937	    11.6653	     7.8888	    -4.6997	     5.1193	    -6.7978	     3.6087	    -3.8605	    -4.3640	    -9.8190	
    15.7776	    11.9171	     8.2245	    -4.5319	     5.9586	    -6.5460	     4.3640	    -3.4409	    -3.9444	    -9.3994	
    15.9454	    12.0850	     8.5602	    -4.5319	     6.8817	    -6.2943	     5.3711	    -2.9373	    -3.3569	    -8.8959	
    15.9454	    12.3367	     8.9798	    -4.4479	     7.8888	    -6.0425	     6.3782	    -2.4338	    -2.7695	    -8.2245	
    15.9454	    12.5046	     9.3155	    -4.3640	     8.8959	    -5.8746	     7.3853	    -1.9302	    -2.1820	    -7.6370	
    15.8615	    12.5885	     9.6512	    -4.2801	     9.8190	    -5.7907	     8.3084	    -1.4267	    -1.6785	    -7.0496	
    15.7776	    12.5885	     9.9030	    -4.1962	    10.5743	    -5.7068	     9.1476	    -1.0071	    -1.1749	    -6.5460	
    15.5258	    12.5885	    10.1547	    -4.1122	    11.1618	    -5.7068	     9.8190	    -0.6714	    -0.8392	    -6.2943	
    15.3580	    12.5046	    10.2386	    -3.9444	    11.4136	    -5.6229	    10.2386	    -0.4196	    -0.6714	    -6.1264	
    15.0223	    12.3367	    10.1547	    -3.6926	    11.4975	    -5.6229	    10.3226	    -0.2518	    -0.6714	    -6.2943	
    14.7705	    12.1689	    10.0708	    -3.4409	    11.2457	    -5.5389	    10.1547	    -0.3357	    -0.9232	    -6.6299	
    14.5187	    11.9171	     9.8190	    -3.1891	    10.6583	    -5.4550	     9.6512	    -0.4196	    -1.2589	    -7.1335	
    14.1830	    11.6653	     9.4833	    -2.9373	     9.9869	    -5.2872	     8.9798	    -0.6714	    -1.7624	    -7.7209	
    13.9313	    11.4136	     9.1476	    -2.6016	     9.1476	    -5.0354	     8.1406	    -1.0071	    -2.2659	    -8.4763	
    13.7634	    11.3297	     8.8959	    -2.1820	     8.3084	    -4.7836	     7.3013	    -1.2589	    -2.8534	    -9.1476	
    13.5956	    11.2457	     8.6441	    -1.7624	     7.5531	    -4.3640	     6.4621	    -1.4267	    -3.3569	    -9.7351	
    13.5956	    11.3297	     8.4763	    -1.3428	     6.9656	    -3.9444	     5.7907	    -1.5106	    -3.7766	   -10.2386	
    13.6795	    11.4975	     8.3923	    -1.0071	     6.4621	    -3.5248	     5.2032	    -1.5106	    -4.0283	   -10.5743	
    13.8474	    11.7493	     8.4763	    -0.6714	     6.2103	    -3.1052	     4.8676	    -1.3428	    -4.2801	   -10.6583	
    14.0152	    12.0850	     8.7280	    -0.4196	     6.2103	    -2.8534	     4.6997	    -1.0910	    -4.2801	   -10.5743	
    14.2670	    12.4207	     8.9798	    -0.1678	     6.2943	    -2.6016	     4.7836	    -0.6714	    -4.1962	   -10.3226	
    14.5187	    12.8403	     9.2316	    -0.0839	     6.6299	    -2.3499	     5.0354	    -0.1678	    -3.9444	    -9.9030	
    14.6866	    13.0920	     9.5673	     0.0839	     7.0496	    -2.1820	     5.3711	     0.4196	    -3.4409	    -9.2316	
    14.7705	    13.3438	     9.8190	     0.1678	     7.5531	    -2.0981	     5.7907	     1.0910	    -2.8534	    -8.3923	
    14.6866	    13.4277	     9.9869	     0.2518	     8.1406	    -2.0142	     6.2103	     1.8463	    -2.0981	    -7.3853	
    14.5187	    13.2599	    10.0708	     0.1678	     8.5602	    -1.9302	     6.5460	     2.4338	    -1.3428	    -6.4621	
    14.1830	    13.0081	     9.9030	     0.0839	     8.8959	    -2.0142	     6.7139	     3.0212	    -0.5875	    -5.6229	
    13.7634	    12.5885	     9.7351	    -0.0839	     9.0637	    -2.1820	     6.7978	     3.4409	     0.0839	    -4.9515	
    13.3438	    12.0850	     9.3994	    -0.3357	     8.9798	    -2.3499	     6.6299	     3.8605	     0.7553	    -4.4479	
    12.8403	    11.6653	     9.0637	    -0.5035	     8.7280	    -2.5177	     6.2943	     4.1122	     1.3428	    -4.1962	
    12.5046	    11.2457	     8.7280	    -0.5875	     8.2245	    -2.6855	     5.7907	     4.2801	     1.7624	    -4.1962	
    12.0850	    10.7422	     8.3923	    -0.6714	     7.5531	    -2.8534	     5.1193	     4.3640	     2.0142	    -4.2801	
    11.7493	    10.2386	     7.9727	    -0.7553	     6.7139	    -3.0212	     4.2801	     4.2801	     2.0981	    -4.6997	
    11.4136	     9.7351	     7.4692	    -0.7553	     5.7907	    -3.2730	     3.4409	     4.0283	     2.0142	    -5.1193	
    11.1618	     9.2316	     7.0496	    -0.7553	     4.7836	    -3.4409	     2.6016	     3.6926	     1.8463	    -5.6229	
    10.9100	     8.8120	     6.6299	    -0.6714	     3.8605	    -3.5248	     1.8463	     3.2730	     1.5106	    -6.1264	
    10.7422	     8.4763	     6.3782	    -0.5035	     3.1052	    -3.5248	     1.1749	     2.7695	     1.2589	    -6.5460	
    10.6583	     8.3084	     6.2103	    -0.3357	     2.5177	    -3.4409	     0.7553	     2.5177	     1.0071	    -6.7139	
    10.6583	     8.3084	     6.1264	    -0.0839	     2.1820	    -3.2730	     0.5035	     2.3499	     0.9232	    -6.7139	
    10.6583	     8.3084	     6.2103	     0.1678	     2.0981	    -3.0212	     0.5035	     2.2659	     1.0071	    -6.4621	
    10.6583	     8.3923	     6.3782	     0.5035	     2.1820	    -2.6855	     0.6714	     2.3499	     1.2589	    -5.9586	
    10.6583	     8.5602	     6.5460	     0.8392	     2.5177	    -2.3499	     1.0071	     2.4338	     1.5106	    -5.3711	
    10.5743	     8.5602	     6.7139	     1.0910	     2.9373	    -2.0142	     1.4267	     2.5177	     1.8463	    -4.7836	
    10.3226	     8.5602	     6.8817	     1.3428	     3.3569	    -1.7624	     1.8463	     2.5177	     2.1820	    -4.1122	
     9.9869	     8.3923	     6.8817	     1.4267	     3.7766	    -1.6785	     2.2659	     2.3499	     2.5177	    -3.5248	
     9.3994	     8.0566	     6.7139	     1.3428	     4.1122	    -1.6785	     2.5177	     2.0981	     2.6855	    -3.1052	
     8.7280	     7.4692	     6.2943	     1.0910	     4.1962	    -1.9302	     2.6016	     1.6785	     2.8534	    -2.9373	
     7.8888	     6.7139	     5.7907	     0.7553	     4.1122	    -2.2659	     2.4338	     1.1749	     2.8534	    -2.8534	
     7.0496	     5.8746	     5.1193	     0.1678	     3.7766	    -2.7695	     2.0981	     0.7553	     2.8534	    -3.0212	
     6.1264	     5.0354	     4.3640	    -0.4196	     3.2730	    -3.2730	     1.5945	     0.3357	     2.6855	    -3.3569	
     5.3711	     4.1962	     3.5248	    -1.0071	     2.6855	    -3.7766	     0.9232	     0.0000	     2.4338	    -3.6926	
     4.6997	     3.3569	     2.7695	    -1.5945	     1.9302	    -4.1962	     0.2518	    -0.1678	     2.1820	    -4.1122	
     4.1962	     2.6855	     2.0142	    -2.1820	     1.1749	    -4.5319	    -0.5035	    -0.1678	     1.9302	    -4.6158	
     3.8605	     2.0981	     1.4267	    -2.6016	     0.4196	    -4.6997	    -1.2589	    -0.1678	     1.6785	    -5.0354	
     3.7766	     1.7624	     1.0071	    -2.8534	    -0.1678	    -4.6997	    -1.8463	     0.0839	     1.4267	    -5.3711	
     3.9444	     1.5945	     0.8392	    -2.9373	    -0.5035	    -4.5319	    -2.1820	     0.3357	     1.1749	    -5.7068	
     4.3640	     1.6785	     0.8392	    -2.8534	    -0.6714	    -4.2801	    -2.2659	     0.6714	     1.0910	    -5.7907	
     4.9515	     1.9302	     1.1749	    -2.5177	    -0.4196	    -3.7766	    -2.0142	     1.0910	     1.0910	    -5.7068	
[Epoch Header]
[Trial Type]	21
[Accept]	1
[Correct]	0
[RT]	 0.000
[Resp]	0
[Epoch Data]
    -3.4409	    -6.0425	    -6.4621	     6.2103	    -7.0496	     5.9586	    -6.0425	    -2.5177	    -2.4338	   -17.8757	
    -3.0212	    -5.4550	    -5.8746	     6.1264	    -6.3782	     6.1264	    -5.5389	    -2.7695	    -2.7695	   -17.8757	
    -2.2659	    -4.6158	    -5.1193	     5.9586	    -5.5389	     6.2943	    -4.7836	    -2.9373	    -3.0212	   -17.7917	
    -1.2589	    -3.6926	    -4.1962	     5.7907	    -4.6158	     6.3782	    -3.9444	    -3.0212	    -3.1891	   -17.6239	
    -0.0839	    -2.5177	    -3.2730	     5.5389	    -3.6926	     6.3782	    -3.1052	    -3.0212	    -3.3569	   -17.4561	
     1.1749	    -1.4267	    -2.3499	     5.2032	    -2.8534	     6.2103	    -2.2659	    -3.0212	    -3.3569	   -17.2882	
     2.5177	    -0.2518	    -1.5106	     4.8676	    -2.0981	     6.0425	    -1.5106	    -3.0212	    -3.4409	   -17.2043	
     3.8605	     0.8392	    -0.9232	     4.5319	    -1.5945	     5.7907	    -0.9232	    -3.1052	    -3.5248	   -17.1204	
     5.1193	     1.7624	    -0.4196	     4.1962	    -1.1749	     5.4550	    -0.5035	    -3.2730	    -3.6087	   -17.2043	
     6.3782	     2.6016	    -0.1678	     3.9444	    -1.0071	     5.2032	    -0.1678	    -3.4409	    -3.7766	   -17.2882	
     7.6370	     3.3569	     0.0000	     3.6926	    -0.8392	     4.8676	     0.0839	    -3.6926	    -3.9444	   -17.5400	
     8.7280	     3.9444	     0.0000	     3.5248	    -0.7553	     4.6997	     0.3357	    -3.9444	    -4.1122	   -17.8757	
     9.7351	     4.5319	     0.0839	     3.2730	    -0.7553	     4.4479	     0.5035	    -4.1962	    -4.2801	   -18.2953	
    10.6583	     4.9515	     0.1678	     3.1052	    -0.6714	     4.2801	     0.5875	    -4.5319	    -4.4479	   -18.7149	
    11.4136	     5.4550	     0.3357	     2.9373	    -0.5035	     4.0283	     0.8392	    -4.9515	    -4.6997	   -19.2184	
    12.0850	     5.8746	     0.5035	     2.6855	    -0.2518	     3.7766	     1.0910	    -5.3711	    -4.9515	   -19.7220	
    12.6724	     6.3782	     0.8392	     2.4338	     0.0839	     3.4409	     1.4267	    -5.9586	    -5.2872	   -20.0577	
    13.3438	     6.8817	     1.3428	     2.0981	     0.6714	     3.0212	     2.0142	    -6.6299	    -5.7068	   -20.3094	
    13.9313	     7.4692	     1.9302	     1.6785	     1.4267	     2.4338	     2.6855	    -7.3853	    -6.0425	   -20.4773	
    14.5187	     8.1406	     2.6855	     1.0910	     2.3499	     1.5945	     3.6087	    -8.2245	    -6.3782	   -20.3934	
    15.1062	     8.8959	     3.5248	     0.3357	     3.4409	     0.5875	     4.6997	    -9.0637	    -6.6299	   -20.0577	
    15.6937	     9.7351	     4.3640	    -0.5035	     4.6997	    -0.5035	     5.9586	    -9.9030	    -6.8817	   -19.6381	
    16.2811	    10.4904	     5.2872	    -1.4267	     5.9586	    -1.7624	     7.2174	   -10.6583	    -6.9656	   -18.9667	
    16.7847	    11.2457	     6.1264	    -2.4338	     7.3013	    -2.9373	     8.5602	   -11.4136	    -6.9656	   -18.2953	
    17.2043	    11.9171	     6.9656	    -3.4409	     8.5602	    -4.1962	     9.8190	   -12.0010	    -6.9656	   -17.4561	
    17.5400	    12.4207	     7.6370	    -4.4479	     9.6512	    -5.3711	    10.9940	   -12.5046	    -6.8817	   -16.7007	
    17.6239	    12.8403	     8.2245	    -5.4550	    10.4904	    -6.4621	    11.8332	   -13.0081	    -6.7978	   -16.0294	
    17.6239	    13.0920	     8.6441	    -6.4621	    11.0779	    -7.5531	    12.5046	   -13.5117	    -6.7978	   -15.4419	
    17.4561	    13.0920	     8.9798	    -7.5531	    11.4136	    -8.5602	    12.8403	   -13.9313	    -6.7978	   -15.0223	
    17.2043	    13.0081	     9.0637	    -8.5602	    11.4136	    -9.5673	    12.8403	   -14.3509	    -6.8817	   -14.8544	
    16.7007	    12.7563	     9.0637	    -9.4833	    11.1618	   -10.4065	    12.5885	   -14.7705	    -7.0496	   -14.7705	
    16.1972	    12.4207	     8.8120	   -10.4065	    10.6583	   -11.1618	    12.0850	   -15.1901	    -7.3013	   -14.8544	
    15.6097	    12.0010	     8.5602	   -11.1618	     9.9869	   -11.7493	    11.4136	   -15.5258	    -7.5531	   -14.9384	
    15.1062	    11.5814	     8.2245	   -11.6653	     9.2316	   -12.1689	    10.5743	   -15.6097	    -7.7209	   -15.0223	
    14.6866	    11.3297	     7.9727	   -12.0010	     8.4763	   -12.2528	     9.7351	   -15.6097	    -7.8049	   -14.9384	
    14.4348	    11.1618	     7.7209	   -12.0850	     7.8049	   -12.0850	     8.9798	   -15.3580	    -7.7209	   -14.7705	
    14.2670	    11.0779	     7.6370	   -12.0010	     7.1335	   -11.7493	     8.3084	   -14.8544	    -7.5531	   -14.5187	
    14.0991	    11.0779	     7.6370	   -11.7493	     6.5460	   -11.1618	     7.6370	   -14.2670	    -7.3013	   -14.1830	
    14.0152	    11.1618	     7.6370	   -11.4136	     6.0425	   -10.4904	     6.9656	   -13.6795	    -7.0496	   -13.8474	
    13.8474	    11.1618	     7.6370	   -10.9100	     5.5389	    -9.6512	     6.3782	   -13.0920	    -6.8817	   -13.5117	
    13.6795	    11.3297	     7.6370	   -10.3226	     5.0354	    -8.6441	     5.7907	   -12.5885	    -6.7978	   -13.2599	
    13.5117	    11.4136	     7.7209	    -9.5673	     4.6997	    -7.6370	     5.2872	   -12.2528	    -6.8817	   -13.0920	
    13.5117	    11.6653	     7.8049	    -8.7280	     4.3640	    -6.4621	     4.8676	   -11.8332	    -6.9656	   -12.9242	
    13.6795	    12.0850	     7.9727	    -7.7209	     4.1962	    -5.2032	     4.5319	   -11.4975	    -6.9656	   -12.7563	
    14.0991	    12.6724	     8.2245	    -6.6299	     4.1962	    -3.8605	     4.3640	   -10.9100	    -6.8817	   -12.5046	
    14.7705	    13.4277	     8.6441	    -5.3711	     4.1962	    -2.5177	     4.2801	   -10.2386	    -6.6299	   -12.3367	
    15.6937	    14.3509	     9.2316	    -4.1122	     4.2801	    -1.1749	     4.2801	    -9.3155	    -6.2103	   -12.0850	
    16.8686	    15.4419	     9.8190	    -2.8534	     4.4479	     0.1678	     4.2801	    -8.2245	    -5.6229	   -11.9171	
    18.1274	    16.7007	    10.5743	    -1.5106	     4.5319	     1.5106	     4.3640	    -6.9656	    -4.8676	   -11.8332	
    19.4702	    17.8757	    11.3297	    -0.1678	     4.5319	     2.8534	     4.3640	    -5.7907	    -4.1962	   -11.9171	
    20.7291	    19.0506	    12.0010	     1.1749	     4.4479	     4.1122	     4.2801	    -4.6997	    -3.6087	   -12.0850	
    21.9879	    20.1416	    12.5885	     2.4338	     4.2801	     5.2032	     4.1122	    -3.6926	    -3.1891	   -12.4207	
    22.9950	    20.9808	    12.9242	     3.6926	     4.1122	     6.2103	     3.9444	    -2.8534	    -2.9373	   -12.8403	
    23.8342	    21.5683	    13.1760	     4.7836	     3.8605	     7.1335	     3.6926	    -2.1820	    -2.7695	   -13.3438	
    24.4217	    21.9879	    13.2599	     5.7907	     3.6926	     7.9727	     3.5248	    -1.5945	    -2.6855	   -13.8474	
    24.7574	    22.1558	    13.1760	     6.7139	     3.6087	     8.6441	     3.5248	    -1.0071	    -2.6016	   -14.2670	
    24.8413	    22.1558	    13.0920	     7.5531	     3.6926	     9.3155	     3.6926	    -0.4196	    -2.5177	   -14.4348	
    24.7574	    22.0718	    12.9242	     8.3923	     4.1122	     9.9030	     4.1122	     0.2518	    -2.1820	   -14.4348	
    24.5056	    21.9040	    12.7563	     9.1476	     4.6997	    10.4065	     4.7836	     1.0071	    -1.7624	   -14.0991	
    24.0860	    21.5683	    12.5885	     9.8190	     5.4550	    10.9100	     5.7068	     1.7624	    -1.1749	   -13.5956	
    23.5825	    21.1487	    12.5046	    10.4065	     6.4621	    11.1618	     6.7978	     2.5177	    -0.5875	   -12.8403	
    22.9111	    20.6451	    12.3367	    10.7422	     7.5531	    11.3297	     7.9727	     3.1891	     0.0839	   -12.0850	
    22.2397	    20.0577	    12.1689	    10.8261	     8.7280	    11.2457	     9.2316	     3.7766	     0.7553	   -11.2457	
    21.4844	    19.4702	    12.0010	    10.7422	     9.9030	    10.9940	    10.5743	     4.0283	     1.2589	   -10.5743	
    20.7291	    18.7988	    11.8332	    10.4065	    11.0779	    10.4065	    11.8332	     4.0283	     1.5106	    -9.9869	
    19.9738	    18.1274	    11.7493	     9.8190	    12.1689	     9.7351	    13.0081	     3.6926	     1.6785	    -9.6512	
    19.2184	    17.5400	    11.6653	     9.0637	    13.1760	     8.8120	    14.0152	     3.0212	     1.5106	    -9.4833	
    18.6310	    16.9525	    11.5814	     8.2245	    14.0152	     7.7209	    14.8544	     2.0981	     1.0910	    -9.6512	
    18.1274	    16.3651	    11.5814	     7.2174	    14.6866	     6.6299	    15.4419	     0.9232	     0.4196	    -9.9030	
    17.7917	    15.8615	    11.4975	     6.2103	    15.1062	     5.4550	    15.8615	    -0.4196	    -0.4196	   -10.4065	
    17.6239	    15.5258	    11.4975	     5.2032	    15.3580	     4.1962	    16.1133	    -1.8463	    -1.3428	   -10.9940	
    17.5400	    15.1901	    11.4136	     4.2801	    15.4419	     3.0212	    16.1972	    -3.2730	    -2.4338	   -11.5814	
    17.6239	    14.9384	    11.3297	     3.3569	    15.3580	     1.8463	    16.0294	    -4.6158	    -3.5248	   -12.2528	
    17.7078	    14.6866	    11.0779	     2.5177	    15.1062	     0.7553	    15.7776	    -5.9586	    -4.6997	   -12.8403	
    17.8757	    14.5187	    10.8261	     1.8463	    14.6866	    -0.2518	    15.4419	    -7.1335	    -5.7907	   -13.4277	
    18.1274	    14.3509	    10.4065	     1.3428	    14.1830	    -1.1749	    14.9384	    -8.1406	    -6.7978	   -13.9313	
    18.3792	    14.1830	     9.9030	     0.9232	    13.5956	    -1.8463	    14.4348	    -8.9798	    -7.7209	   -14.1830	
    18.6310	    14.0991	     9.4833	     0.7553	    13.0081	    -2.3499	    13.9313	    -9.6512	    -8.4763	   -14.3509	
    18.9667	    14.0991	     9.0637	     0.7553	    12.5046	    -2.6016	    13.4277	   -10.0708	    -8.8959	   -14.0991	
    19.3024	    14.1830	     8.7280	     0.8392	    12.0850	    -2.6855	    13.0081	   -10.3226	    -9.0637	   -13.6795	
    19.6381	    14.2670	     8.4763	     1.0071	    11.8332	    -2.6016	    12.6724	   -10.2386	    -8.9798	   -13.0081	
    19.9738	    14.5187	     8.3923	     1.3428	    11.6653	    -2.4338	    12.4207	   -10.0708	    -8.5602	   -12.1689	
    20.3094	    14.8544	     8.3923	     1.5945	    11.4975	    -2.1820	    12.1689	    -9.8190	    -8.0566	   -11.3297	
    20.4773	    15.0223	     8.3923	     1.7624	    11.4136	    -1.9302	    12.0010	    -9.4833	    -7.3853	   -10.5743	
    20.5612	    15.1901	     8.3084	     1.7624	    11.1618	    -1.7624	    11.6653	    -9.3155	    -6.8817	   -10.0708	
    20.4773	    15.1901	     8.0566	     1.6785	    10.6583	    -1.6785	    11.1618	    -9.2316	    -6.4621	    -9.7351	
    20.3094	    15.0223	     7.6370	     1.4267	     9.9030	    -1.6785	    10.4904	    -9.3155	    -6.2103	    -9.7351	
    19.9738	    14.6866	     7.0496	     1.0910	     8.8959	    -1.7624	     9.5673	    -9.4833	    -6.0425	   -10.0708	
    19.6381	    14.2670	     6.2943	     0.7553	     7.6370	    -1.8463	     8.3923	    -9.8190	    -6.1264	   -10.5743	
    19.3024	    13.7634	     5.5389	     0.4196	     6.2103	    -2.0142	     7.0496	   -10.2386	    -6.2943	   -11.3297	
    18.8828	    13.0920	     4.6997	     0.0000	     4.6997	    -2.1820	     5.5389	   -10.6583	    -6.5460	   -12.1689	
    18.4631	    12.5046	     3.7766	    -0.4196	     3.0212	    -2.4338	     3.9444	   -11.1618	    -6.9656	   -13.1760	
    17.9596	    11.8332	     3.0212	    -0.9232	     1.4267	    -2.7695	     2.3499	   -11.5814	    -7.4692	   -14.2670	
    17.4561	    11.1618	     2.3499	    -1.5106	    -0.0839	    -3.1891	     0.8392	   -12.0010	    -7.8888	   -15.2740	
    16.7847	    10.4904	     1.7624	    -2.0981	    -1.3428	    -3.5248	    -0.5035	   -12.2528	    -8.3923	   -16.1972	
    16.1133	     9.9869	     1.4267	    -2.6016	    -2.3499	    -3.7766	    -1.5106	   -12.3367	    -8.6441	   -16.9525	
    15.3580	     9.4833	     1.3428	    -3.0212	    -2.8534	    -3.9444	    -2.0981	   -12.3367	    -8.8959	   -17.3721	
    14.5187	     9.0637	     1.3428	    -3.5248	    -3.1052	    -4.1122	    -2.3499	   -12.0850	    -8.8959	   -17.5400	
    13.5956	     8.7280	     1.4267	    -3.9444	    -2.9373	    -4.1122	    -2.1820	   -11.7493	    -8.8120	   -17.5400	
    12.5885	     8.3084	     1.5945	    -4.4479	    -2.4338	    -4.1122	    -1.7624	   -11.3297	    -8.6441	   -17.2043	
    11.4136	     7.8888	     1.8463	    -4.8676	    -1.6785	    -4.1122	    -1.0910	   -10.8261	    -8.3084	   -16.7847	
    10.1547	     7.3853	     2.1820	    -5.2872	    -0.7553	    -4.1122	    -0.1678	   -10.3226	    -7.9727	   -16.2811	
     8.8959	     6.7978	     2.4338	    -5.7068	     0.3357	    -4.0283	     0.9232	    -9.7351	    -7.6370	   -15.6937	
     7.5531	     6.2103	     2.6855	    -6.1264	     1.4267	    -3.9444	     2.0142	    -9.1476	    -7.2174	   -15.0223	
     6.2103	     5.5389	     2.8534	    -6.4621	     2.6016	    -3.8605	     3.1052	    -8.6441	    -6.7978	   -14.4348	
     4.9515	     4.8676	     3.0212	    -6.6299	     3.6087	    -3.6926	     4.1962	    -8.1406	    -6.4621	   -13.9313	
     3.8605	     4.1962	     3.1052	    -6.7978	     4.5319	    -3.5248	     5.1193	    -7.7209	    -6.2103	   -13.5117	
     2.8534	     3.5248	     3.1052	    -6.7978	     5.2032	    -3.3569	     5.7907	    -7.5531	    -6.1264	   -13.3438	
     1.9302	     2.7695	     2.9373	    -6.7978	     5.6229	    -3.1052	     6.1264	    -7.4692	    -6.2103	   -13.4277	
     1.0910	     2.0142	     2.6855	    -6.6299	     5.7068	    -2.9373	     6.2103	    -7.6370	    -6.3782	   -13.6795	
     0.3357	     1.3428	     2.3499	    -6.4621	     5.5389	    -2.6855	     6.0425	    -7.8888	    -6.6299	   -14.2670	
    -0.2518	     0.6714	     1.9302	    -6.2943	     5.1193	    -2.5177	     5.5389	    -8.2245	    -6.9656	   -14.9384	
    -0.7553	     0.0839	     1.5106	    -6.0425	     4.4479	    -2.4338	     4.8676	    -8.6441	    -7.3013	   -15.6097	
    -1.1749	    -0.4196	     1.1749	    -5.7907	     3.6926	    -2.3499	     4.1122	    -8.9798	    -7.5531	   -16.3651	
    -1.4267	    -0.8392	     0.7553	    -5.5389	     2.9373	    -2.3499	     3.2730	    -9.3155	    -7.8049	   -17.0364	
    -1.6785	    -1.0910	     0.4196	    -5.3711	     2.0981	    -2.4338	     2.4338	    -9.7351	    -8.0566	   -17.6239	
    -1.8463	    -1.3428	     0.1678	    -5.2872	     1.3428	    -2.6016	     1.5945	   -10.1547	    -8.3923	   -18.1274	
    -1.9302	    -1.5106	    -0.1678	    -5.2872	     0.5035	    -2.9373	     0.8392	   -10.6583	    -8.6441	   -18.4631	
    -2.0981	    -1.5945	    -0.5035	    -5.3711	    -0.1678	    -3.3569	     0.0839	   -11.2457	    -8.9798	   -18.7988	
    -2.2659	    -1.6785	    -0.7553	    -5.6229	    -0.7553	    -3.8605	    -0.5035	   -12.0010	    -9.3994	   -18.9667	
    -2.4338	    -1.6785	    -1.0071	    -5.9586	    -1.1749	    -4.5319	    -0.9232	   -12.8403	    -9.9030	   -19.0506	
    -2.5177	    -1.5945	    -1.0910	    -6.3782	    -1.4267	    -5.2032	    -1.1749	   -13.6795	   -10.4065	   -18.9667	
    -2.4338	    -1.4267	    -1.0910	    -6.8817	    -1.3428	    -5.8746	    -1.1749	   -14.6027	   -10.8261	   -18.7149	
    -2.2659	    -1.1749	    -1.0071	    -7.3853	    -1.1749	    -6.5460	    -0.9232	   -15.4419	   -11.1618	   -18.3792	
    -1.9302	    -0.8392	    -0.7553	    -7.8049	    -0.6714	    -7.1335	    -0.5035	   -16.1972	   -11.4136	   -17.8757	
    -1.5106	    -0.3357	    -0.3357	    -8.2245	    -0.0839	    -7.7209	     0.0839	   -16.8686	   -11.5814	   -17.3721	
    -0.9232	     0.2518	     0.1678	    -8.7280	     0.5035	    -8.3084	     0.7553	   -17.3721	   -11.6653	   -16.7847	
    -0.3357	     0.9232	     0.6714	    -9.2316	     1.0910	    -8.8959	     1.4267	   -17.7917	   -11.7493	   -16.3651	
     0.0839	     1.5106	     1.0910	    -9.9869	     1.5945	    -9.6512	     1.9302	   -18.2953	   -11.9171	   -16.0294	
     0.2518	     1.9302	     1.4267	   -10.8261	     1.7624	   -10.5743	     2.1820	   -18.8828	   -12.1689	   -15.8615	
     0.1678	     2.1820	     1.4267	   -12.0010	     1.6785	   -11.6653	     2.1820	   -19.6381	   -12.5885	   -16.0294	
    -0.2518	     2.0981	     1.1749	   -13.3438	     1.2589	   -13.0081	     1.8463	   -20.4773	   -13.2599	   -16.4490	
    -0.9232	     1.8463	     0.6714	   -14.8544	     0.5035	   -14.5187	     1.2589	   -21.5683	   -14.0152	   -17.0364	
    -1.8463	     1.3428	     0.0000	   -16.5329	    -0.3357	   -16.1133	     0.5875	   -22.5754	   -14.8544	   -17.7078	
    -2.7695	     0.7553	    -0.8392	   -18.1274	    -1.2589	   -17.7078	    -0.1678	   -23.6664	   -15.6937	   -18.4631	
    -3.6926	     0.1678	    -1.5945	   -19.6381	    -2.0981	   -19.2184	    -0.8392	   -24.5056	   -16.5329	   -19.2184	
    -4.4479	    -0.4196	    -2.3499	   -20.9808	    -2.7695	   -20.4773	    -1.3428	   -25.2609	   -17.2043	   -19.7220	
    -5.0354	    -0.8392	    -3.0212	   -21.9879	    -3.1891	   -21.5683	    -1.5945	   -25.7645	   -17.7078	   -19.9738	
    -5.3711	    -1.0910	    -3.4409	   -22.7432	    -3.2730	   -22.3236	    -1.5106	   -26.0162	   -18.0435	   -20.0577	
    -5.3711	    -1.0910	    -3.6087	   -23.0789	    -3.0212	   -22.7432	    -1.1749	   -26.1002	   -18.1274	   -19.8059	
    -5.2032	    -0.8392	    -3.4409	   -23.1628	    -2.3499	   -22.8271	    -0.4196	   -25.9323	   -18.0435	   -19.3863	
    -4.8676	    -0.4196	    -3.1052	   -23.0789	    -1.5106	   -22.7432	     0.4196	   -25.7645	   -17.7917	   -18.7988	
    -4.4479	     0.0839	    -2.6016	   -22.8271	    -0.4196	   -22.4915	     1.5106	   -25.5966	   -17.5400	   -18.2114	
    -4.0283	     0.5035	    -2.0981	   -22.5754	     0.6714	   -22.1558	     2.5177	   -25.3448	   -17.2043	   -17.6239	
    -3.6926	     0.9232	    -1.6785	   -22.3236	     1.6785	   -21.9040	     3.3569	   -25.2609	   -17.0364	   -17.2043	
    -3.4409	     1.0071	    -1.4267	   -22.1558	     2.4338	   -21.5683	     3.9444	   -25.3448	   -16.8686	   -16.9525	
    -3.4409	     1.0071	    -1.3428	   -22.0718	     2.9373	   -21.4005	     4.1962	   -25.4288	   -16.9525	   -16.9525	
    -3.6087	     0.6714	    -1.5106	   -22.1558	     3.1052	   -21.3165	     4.1962	   -25.5966	   -17.0364	   -17.2043	
    -3.8605	     0.1678	    -1.9302	   -22.2397	     2.8534	   -21.2326	     3.7766	   -25.8484	   -17.2882	   -17.7917	
    -4.1962	    -0.4196	    -2.4338	   -22.3236	     2.3499	   -21.1487	     3.0212	   -26.0162	   -17.6239	   -18.5471	
    -4.5319	    -1.0910	    -3.0212	   -22.3236	     1.5106	   -20.9808	     2.0981	   -26.0162	   -17.8757	   -19.4702	
    -4.6997	    -1.7624	    -3.6926	   -22.0718	     0.5875	   -20.6451	     1.0071	   -25.8484	   -18.0435	   -20.3934	
    -4.7836	    -2.3499	    -4.1962	   -21.5683	    -0.3357	   -20.1416	    -0.0839	   -25.4288	   -17.9596	   -21.2326	
    -4.6158	    -2.7695	    -4.6997	   -20.7291	    -1.2589	   -19.4702	    -1.0071	   -24.7574	   -17.7078	   -21.8201	
    -4.3640	    -3.1052	    -5.0354	   -19.6381	    -2.0142	   -18.4631	    -1.8463	   -23.9182	   -17.2882	   -22.1558	
    -4.0283	    -3.2730	    -5.2032	   -18.2953	    -2.6855	   -17.2882	    -2.6016	   -22.8271	   -16.7007	   -22.1558	
    -3.6087	    -3.3569	    -5.2872	   -16.8686	    -3.1891	   -15.9454	    -3.1052	   -21.7361	   -15.9454	   -21.8201	
    -3.2730	    -3.4409	    -5.2872	   -15.3580	    -3.5248	   -14.5187	    -3.4409	   -20.6451	   -15.1901	   -21.2326	
    -2.8534	    -3.3569	    -5.1193	   -13.9313	    -3.6926	   -13.0081	    -3.6087	   -19.4702	   -14.2670	   -20.4773	
    -2.6016	    -3.2730	    -4.9515	   -12.5046	    -3.6926	   -11.4975	    -3.6087	   -18.2953	   -13.3438	   -19.3863	
    -2.2659	    -3.0212	    -4.6158	   -11.0779	    -3.5248	    -9.9869	    -3.2730	   -16.9525	   -12.2528	   -18.1274	
    -1.7624	    -2.6855	    -4.1122	    -9.6512	    -3.0212	    -8.3084	    -2.6855	   -15.4419	   -10.9100	   -16.7007	
    -1.1749	    -2.0981	    -3.3569	    -8.2245	    -2.2659	    -6.6299	    -1.7624	   -13.6795	    -9.3155	   -15.1062	
    -0.2518	    -1.1749	    -2.3499	    -6.6299	    -1.0910	    -4.7836	    -0.4196	   -11.6653	    -7.5531	   -13.2599	
     1.0910	     0.0839	    -0.9232	    -4.7836	     0.3357	    -2.6855	     1.1749	    -9.3155	    -5.4550	   -11.3297	
     2.7695	     1.8463	     0.9232	    -2.6016	     2.0981	    -0.3357	     3.1891	    -6.6299	    -3.0212	    -9.1476	
     5.0354	     3.9444	     3.1052	    -0.0839	     4.2801	     2.2659	     5.5389	    -3.6087	    -0.3357	    -6.7978	
     7.6370	     6.4621	     5.6229	     2.7695	     6.6299	     5.2032	     8.0566	    -0.3357	     2.6855	    -4.4479	
    10.4904	     9.2316	     8.4763	     5.9586	     9.1476	     8.3084	    10.6583	     3.0212	     5.7068	    -2.0981	
    13.5956	    12.0850	    11.3297	     9.3994	    11.6653	    11.4975	    13.1760	     6.3782	     8.7280	     0.2518	
    16.5329	    14.7705	    14.0152	    12.7563	    13.8474	    14.5187	    15.3580	     9.5673	    11.5814	     2.3499	
    19.0506	    17.1204	    16.1972	    15.8615	    15.4419	    17.2882	    16.9525	    12.2528	    14.0152	     4.1122	
    20.8969	    18.6310	    17.5400	    18.2953	    16.2811	    19.4702	    17.7078	    14.1830	    15.7776	     5.5389	
    21.6522	    19.1345	    17.8757	    19.8059	    16.1972	    20.7291	    17.5400	    15.1901	    16.7007	     6.2943	
    21.2326	    18.4631	    16.9525	    20.2255	    14.9384	    20.9808	    16.1972	    15.1062	    16.6168	     6.4621	
    19.4702	    16.5329	    14.6866	    19.3024	    12.5885	    20.1416	    13.7634	    13.9313	    15.4419	     5.8746	
    16.4490	    13.3438	    11.2457	    17.2043	     9.1476	    18.0435	    10.3226	    11.6653	    13.3438	     4.6158	
    12.3367	     9.1476	     6.7978	    13.9313	     4.9515	    14.9384	     6.0425	     8.4763	    10.4904	     2.7695	
     7.5531	     4.2801	     1.7624	     9.8190	     0.2518	    11.0779	     1.4267	     4.6158	     7.0496	     0.5035	
     2.3499	    -0.8392	    -3.5248	     5.1193	    -4.4479	     6.5460	    -3.2730	     0.3357	     3.1891	    -2.0142	
    -2.7695	    -5.7907	    -8.7280	     0.2518	    -8.8120	     1.8463	    -7.6370	    -4.1122	    -0.6714	    -4.6997	
    -7.4692	   -10.4065	   -13.3438	    -4.4479	   -12.5885	    -2.8534	   -11.4136	    -8.4763	    -4.3640	    -7.3013	
   -11.5814	   -14.2670	   -17.2043	    -8.7280	   -15.5258	    -7.3013	   -14.4348	   -12.5885	    -7.8888	    -9.9030	
   -14.9384	   -17.3721	   -20.3094	   -12.5046	   -17.7078	   -11.2457	   -16.5329	   -16.1972	   -10.9940	   -12.2528	
   -17.6239	   -19.7220	   -22.6593	   -15.7776	   -19.1345	   -14.7705	   -17.9596	   -19.4702	   -13.7634	   -14.5187	
   -19.4702	   -21.4005	   -24.2538	   -18.4631	   -19.9738	   -17.7917	   -18.7988	   -22.2397	   -16.2811	   -16.7007	
   -20.8130	   -22.4915	   -25.2609	   -20.5612	   -20.3094	   -20.3094	   -19.1345	   -24.5895	   -18.3792	   -18.7988	
   -21.4844	   -23.0789	   -25.8484	   -22.3236	   -20.3934	   -22.4075	   -19.1345	   -26.6876	   -20.3094	   -20.8969	
   -21.8201	   -23.3307	   -26.1841	   -23.5825	   -20.3934	   -24.1699	   -19.1345	   -28.4500	   -21.9879	   -22.9111	
   -21.9040	   -23.3307	   -26.2680	   -24.5895	   -20.4773	   -25.5966	   -19.1345	   -29.9606	   -23.4146	   -25.0092	
   -21.8201	   -23.2468	   -26.2680	   -25.3448	   -20.6451	   -26.6876	   -19.3024	   -31.2195	   -24.7574	   -27.0233	
   -21.5683	   -23.1628	   -26.2680	   -25.8484	   -20.9808	   -27.5269	   -19.5541	   -32.2266	   -25.9323	   -28.8696	
   -21.3165	   -22.9111	   -26.2680	   -26.1002	   -21.4005	   -28.1143	   -19.9738	   -32.9819	   -26.9394	   -30.5481	
   -21.0648	   -22.6593	   -26.1002	   -26.1841	   -21.8201	   -28.2822	   -20.3934	   -33.4854	   -27.6108	   -31.8909	
   -20.6451	   -22.2397	   -25.8484	   -26.0162	   -22.2397	   -28.1982	   -20.7291	   -33.6533	   -28.1143	   -32.8979	
   -20.2255	   -21.7361	   -25.5127	   -25.5127	   -22.4075	   -27.6947	   -20.9808	   -33.4854	   -28.2822	   -33.4854	
   -19.7220	   -21.1487	   -25.0092	   -24.8413	   -22.4075	   -26.9394	   -20.9808	   -33.0658	   -28.1143	   -33.5693	
   -19.1345	   -20.3934	   -24.4217	   -24.0860	   -22.2397	   -25.9323	   -20.8130	   -32.3944	   -27.7786	   -33.4015	
   -18.5471	   -19.7220	   -23.8342	   -23.1628	   -21.9040	   -24.8413	   -20.3934	   -31.6391	   -27.1912	   -32.8979	
   -17.9596	   -18.9667	   -23.1628	   -22.1558	   -21.4005	   -23.7503	   -19.8898	   -30.7159	   -26.6037	   -32.1426	
   -17.4561	   -18.2953	   -22.4915	   -21.3165	   -20.7291	   -22.6593	   -19.1345	   -29.7928	   -25.9323	   -31.2195	
   -16.9525	   -17.7078	   -21.8201	   -20.4773	   -19.8898	   -21.6522	   -18.2953	   -28.9536	   -25.2609	   -30.2963	
   -16.5329	   -17.1204	   -21.0648	   -19.8059	   -18.9667	   -20.7291	   -17.3721	   -28.1143	   -24.7574	   -29.3732	
   -16.1972	   -16.7007	   -20.3934	   -19.2184	   -18.0435	   -19.9738	   -16.4490	   -27.3590	   -24.2538	   -28.4500	
   -15.9454	   -16.2811	   -19.6381	   -18.7149	   -17.0364	   -19.3863	   -15.5258	   -26.6876	   -24.0021	   -27.7786	
   -15.6937	   -15.9454	   -18.9667	   -18.2953	   -16.0294	   -18.7988	   -14.6866	   -26.1841	   -23.7503	   -27.2751	
   -15.5258	   -15.6097	   -18.2114	   -17.8757	   -15.1062	   -18.3792	   -13.9313	   -25.6805	   -23.6664	   -27.0233	
   -15.2740	   -15.3580	   -17.5400	   -17.5400	   -14.3509	   -17.9596	   -13.2599	   -25.3448	   -23.6664	   -27.0233	
   -15.1062	   -15.1062	   -16.9525	   -17.1204	   -13.5956	   -17.6239	   -12.7563	   -25.1770	   -23.7503	   -27.2751	
   -14.7705	   -14.7705	   -16.2811	   -16.7847	   -13.0081	   -17.2882	   -12.4207	   -25.1770	   -23.9182	   -27.6947	
   -14.5187	   -14.5187	   -15.7776	   -16.3651	   -12.5046	   -17.0364	   -12.0850	   -25.2609	   -24.1699	   -28.2822	
   -14.0991	   -14.2670	   -15.2740	   -15.9454	   -12.1689	   -16.7007	   -11.9171	   -25.5127	   -24.4217	   -28.9536	
   -13.7634	   -14.0152	   -14.8544	   -15.6097	   -11.9171	   -16.4490	   -11.7493	   -25.7645	   -24.7574	   -29.7089	
   -13.2599	   -13.7634	   -14.4348	   -15.1901	   -11.5814	   -16.1972	   -11.4975	   -26.1002	   -25.0092	   -30.2963	
   -12.7563	   -13.4277	   -14.0152	   -14.8544	   -11.2457	   -15.8615	   -11.0779	   -26.2680	   -25.1770	   -30.7999	
   -12.1689	   -13.0920	   -13.5117	   -14.4348	   -10.7422	   -15.6097	   -10.5743	   -26.3519	   -25.1770	   -31.0516	
   -11.4136	   -12.5885	   -12.9242	   -14.0152	    -9.9869	   -15.1901	    -9.8190	   -26.2680	   -24.9252	   -30.9677	
   -10.6583	   -11.9171	   -12.2528	   -13.5117	    -9.1476	   -14.7705	    -8.8120	   -25.9323	   -24.3378	   -30.4642	
    -9.7351	   -11.1618	   -11.4975	   -13.0081	    -8.0566	   -14.1830	    -7.5531	   -25.3448	   -23.4985	   -29.5410	
    -8.8120	   -10.4065	   -10.6583	   -12.4207	    -6.7978	   -13.4277	    -6.2943	   -24.4217	   -22.3236	   -28.3661	
    -7.9727	    -9.6512	    -9.8190	   -11.8332	    -5.6229	   -12.6724	    -4.8676	   -23.3307	   -21.0648	   -26.9394	
    -7.1335	    -8.8959	    -9.0637	   -11.2457	    -4.4479	   -11.9171	    -3.6087	   -22.0718	   -19.6381	   -25.4288	
    -6.4621	    -8.3084	    -8.4763	   -10.6583	    -3.5248	   -11.0779	    -2.5177	   -20.7291	   -18.1274	   -23.7503	
    -6.0425	    -7.8888	    -8.1406	   -10.1547	    -2.7695	   -10.4065	    -1.7624	   -19.3863	   -16.7847	   -22.2397	
    -5.7907	    -7.7209	    -8.0566	    -9.7351	    -2.4338	    -9.9030	    -1.3428	   -18.2114	   -15.5258	   -20.9808	
    -5.7907	    -7.8049	    -8.2245	    -9.3994	    -2.5177	    -9.5673	    -1.3428	   -17.2043	   -14.5187	   -19.8898	
    -5.9586	    -8.0566	    -8.7280	    -9.2316	    -3.0212	    -9.4833	    -1.8463	   -16.4490	   -13.7634	   -19.1345	
    -6.2943	    -8.5602	    -9.5673	    -9.2316	    -3.9444	    -9.4833	    -2.7695	   -15.8615	   -13.2599	   -18.7988	
    -6.7139	    -9.2316	   -10.5743	    -9.3155	    -5.2872	    -9.6512	    -4.1122	   -15.4419	   -13.0081	   -18.7149	
    -7.1335	    -9.9869	   -11.8332	    -9.4833	    -6.9656	    -9.9869	    -5.8746	   -15.2740	   -12.9242	   -18.8828	
    -7.6370	   -10.9100	   -13.2599	    -9.8190	    -9.0637	   -10.4065	    -7.9727	   -15.2740	   -13.0920	   -19.2184	
    -8.1406	   -11.9171	   -14.9384	   -10.3226	   -11.4136	   -10.9100	   -10.4065	   -15.5258	   -13.4277	   -19.8059	
    -8.7280	   -13.0081	   -16.7007	   -10.9100	   -14.0152	   -11.4975	   -13.0081	   -15.8615	   -14.0152	   -20.5612	
    -9.1476	   -14.0991	   -18.5471	   -11.4975	   -16.6168	   -12.0850	   -15.6937	   -16.4490	   -14.7705	   -21.3165	
    -9.5673	   -15.1062	   -20.3934	   -12.0850	   -19.2184	   -12.6724	   -18.2953	   -17.2043	   -15.6937	   -22.1558	
    -9.8190	   -16.0294	   -21.9879	   -12.6724	   -21.5683	   -13.1760	   -20.7291	   -18.1274	   -16.7007	   -22.9111	
    -9.9030	   -16.7007	   -23.3307	   -13.0920	   -23.5825	   -13.5956	   -22.7432	   -19.1345	   -17.7078	   -23.5825	
    -9.8190	   -17.2043	   -24.2538	   -13.4277	   -25.2609	   -13.9313	   -24.4217	   -20.1416	   -18.7149	   -24.0860	
    -9.6512	   -17.4561	   -24.8413	   -13.6795	   -26.4359	   -14.1830	   -25.6805	   -21.1487	   -19.6381	   -24.3378	
    -9.4833	   -17.4561	   -25.0931	   -13.8474	   -27.2751	   -14.3509	   -26.5198	   -22.0718	   -20.3094	   -24.3378	
    -9.2316	   -17.3721	   -25.0931	   -14.0991	   -27.6947	   -14.6027	   -27.0233	   -22.8271	   -20.8130	   -24.2538	
    -9.0637	   -17.2043	   -24.7574	   -14.3509	   -27.8625	   -14.8544	   -27.1912	   -23.4146	   -21.1487	   -24.0021	
    -8.9798	   -16.9525	   -24.3378	   -14.6866	   -27.7786	   -15.1062	   -27.1072	   -23.8342	   -21.2326	   -23.7503	
    -8.8959	   -16.7007	   -23.8342	   -15.1062	   -27.6108	   -15.4419	   -26.9394	   -24.0860	   -21.2326	   -23.4985	
    -8.8959	   -16.4490	   -23.2468	   -15.6097	   -27.2751	   -15.7776	   -26.6876	   -24.3378	   -21.1487	   -23.4146	
    -8.8959	   -16.1133	   -22.7432	   -16.1972	   -26.9394	   -16.2811	   -26.3519	   -24.5895	   -21.0648	   -23.4146	
    -8.8959	   -15.8615	   -22.3236	   -16.8686	   -26.5198	   -16.7007	   -26.1002	   -24.8413	   -20.9808	   -23.7503	
    -8.8120	   -15.5258	   -21.8201	   -17.4561	   -26.1841	   -17.2043	   -25.8484	   -25.2609	   -21.0648	   -24.2538	
    -8.7280	   -15.1901	   -21.4005	   -18.0435	   -25.7645	   -17.7917	   -25.5966	   -25.6805	   -21.2326	   -25.0092	
    -8.5602	   -14.7705	   -21.0648	   -18.6310	   -25.4288	   -18.4631	   -25.4288	   -26.2680	   -21.5683	   -26.0162	
    -8.3923	   -14.4348	   -20.6451	   -19.2184	   -25.1770	   -19.1345	   -25.2609	   -26.9394	   -22.1558	   -27.1912	
    -8.1406	   -14.0991	   -20.2255	   -19.8059	   -24.8413	   -20.0577	   -25.0092	   -27.7786	   -22.9111	   -28.5339	
    -7.9727	   -13.7634	   -19.8059	   -20.3094	   -24.3378	   -20.8969	   -24.6735	   -28.6179	   -23.8342	   -29.9606	
    -7.7209	   -13.3438	   -19.3024	   -20.8969	   -23.8342	   -21.9040	   -24.1699	   -29.4571	   -24.7574	   -31.3873	
    -7.4692	   -13.0081	   -18.7149	   -21.3165	   -23.0789	   -22.8271	   -23.4985	   -30.2124	   -25.5966	   -32.6462	
    -7.2174	   -12.5885	   -18.1274	   -21.7361	   -22.1558	   -23.6664	   -22.5754	   -30.8838	   -26.4359	   -33.7372	
    -6.9656	   -12.1689	   -17.3721	   -21.9040	   -20.9808	   -24.4217	   -21.4005	   -31.3873	   -27.1072	   -34.5764	
    -6.5460	   -11.7493	   -16.5329	   -21.9879	   -19.6381	   -25.0092	   -19.9738	   -31.8069	   -27.6108	   -35.1639	
    -6.1264	   -11.1618	   -15.5258	   -21.9040	   -18.0435	   -25.3448	   -18.3792	   -32.0587	   -28.0304	   -35.4996	
    -5.6229	   -10.4904	   -14.4348	   -21.5683	   -16.3651	   -25.5127	   -16.5329	   -32.1426	   -28.1982	   -35.5835	
    -5.1193	    -9.7351	   -13.2599	   -21.0648	   -14.4348	   -25.4288	   -14.6027	   -32.0587	   -28.2822	   -35.4156	
    -4.5319	    -8.8959	   -12.0850	   -20.3934	   -12.5046	   -25.0931	   -12.5046	   -31.8069	   -28.1982	   -35.0800	
    -3.9444	    -7.9727	   -10.8261	   -19.5541	   -10.4904	   -24.6735	   -10.4904	   -31.3873	   -27.9465	   -34.6603	
    -3.3569	    -7.1335	    -9.6512	   -18.5471	    -8.5602	   -24.0021	    -8.4763	   -30.8838	   -27.6108	   -34.0729	
    -2.7695	    -6.2943	    -8.4763	   -17.4561	    -6.7978	   -23.1628	    -6.7139	   -30.2963	   -27.1912	   -33.4854	
    -2.2659	    -5.5389	    -7.5531	   -16.3651	    -5.2872	   -22.3236	    -5.1193	   -29.7089	   -26.8555	   -32.9819	
    -1.7624	    -4.9515	    -6.7139	   -15.1062	    -3.9444	   -21.3165	    -3.7766	   -29.1214	   -26.5198	   -32.5623	
    -1.1749	    -4.4479	    -6.0425	   -13.8474	    -2.9373	   -20.3094	    -2.6855	   -28.7018	   -26.2680	   -32.3105	
    -0.6714	    -4.1122	    -5.4550	   -12.5885	    -2.0981	   -19.2184	    -1.8463	   -28.2822	   -26.1002	   -32.1426	
    -0.2518	    -3.9444	    -5.1193	   -11.3297	    -1.6785	   -18.1274	    -1.3428	   -28.1143	   -26.1002	   -32.1426	
     0.0000	    -3.9444	    -4.8676	   -10.1547	    -1.5106	   -17.1204	    -1.1749	   -27.9465	   -26.1841	   -32.3105	
     0.0839	    -4.1122	    -4.8676	    -9.1476	    -1.6785	   -16.2811	    -1.3428	   -28.0304	   -26.4359	   -32.6462	
     0.0000	    -4.5319	    -5.1193	    -8.3084	    -2.2659	   -15.5258	    -1.9302	   -28.1143	   -26.6876	   -33.0658	
    -0.2518	    -5.2032	    -5.5389	    -7.7209	    -3.1052	   -14.9384	    -2.7695	   -28.1982	   -27.0233	   -33.4854	
    -0.6714	    -5.9586	    -6.2103	    -7.3013	    -4.1122	   -14.5187	    -3.8605	   -28.1982	   -27.1912	   -33.9050	
    -1.2589	    -6.7978	    -6.9656	    -7.0496	    -5.2872	   -14.2670	    -5.1193	   -28.1143	   -27.3590	   -34.1568	
    -1.7624	    -7.6370	    -7.7209	    -6.9656	    -6.4621	   -14.0152	    -6.2943	   -27.9465	   -27.4429	   -34.4086	
    -2.3499	    -8.4763	    -8.4763	    -6.8817	    -7.7209	   -13.8474	    -7.5531	   -27.6108	   -27.2751	   -34.4086	
    -2.7695	    -9.1476	    -9.1476	    -6.7139	    -8.8120	   -13.6795	    -8.6441	   -27.1912	   -27.1072	   -34.1568	
    -2.9373	    -9.6512	    -9.7351	    -6.3782	    -9.7351	   -13.2599	    -9.5673	   -26.5198	   -26.6876	   -33.7372	
    -2.9373	    -9.9030	   -10.0708	    -5.7907	   -10.5743	   -12.7563	   -10.4065	   -25.7645	   -26.1841	   -33.1497	
    -2.6855	    -9.9869	   -10.3226	    -5.0354	   -11.2457	   -12.0010	   -11.0779	   -24.9252	   -25.5966	   -32.3105	
    -2.2659	    -9.8190	   -10.4904	    -4.1122	   -11.7493	   -11.0779	   -11.5814	   -23.9182	   -24.9252	   -31.4713	
    -1.6785	    -9.6512	   -10.5743	    -3.1891	   -12.2528	   -10.0708	   -12.0850	   -22.9111	   -24.2538	   -30.6320	
    -0.9232	    -9.3155	   -10.7422	    -2.1820	   -12.7563	    -9.1476	   -12.5885	   -21.9040	   -23.6664	   -29.7928	
    -0.2518	    -8.9798	   -10.8261	    -1.3428	   -13.2599	    -8.2245	   -13.0920	   -20.9808	   -23.2468	   -29.2892	
     0.5035	    -8.7280	   -11.0779	    -0.6714	   -13.7634	    -7.4692	   -13.6795	   -20.2255	   -22.9950	   -28.9536	
     1.0910	    -8.4763	   -11.3297	    -0.0839	   -14.3509	    -6.8817	   -14.2670	   -19.7220	   -22.9111	   -28.8696	
     1.6785	    -8.3084	   -11.6653	     0.2518	   -15.0223	    -6.5460	   -14.9384	   -19.3863	   -23.0789	   -29.1214	
     2.2659	    -8.2245	   -12.0010	     0.4196	   -15.7776	    -6.2943	   -15.6937	   -19.3024	   -23.3307	   -29.5410	
     2.6855	    -8.2245	   -12.4207	     0.4196	   -16.5329	    -6.2943	   -16.4490	   -19.3024	   -23.6664	   -30.0446	
     3.0212	    -8.2245	   -12.8403	     0.2518	   -17.3721	    -6.3782	   -17.2882	   -19.3863	   -24.0860	   -30.7159	
     3.3569	    -8.2245	   -13.2599	     0.0839	   -18.2114	    -6.5460	   -18.0435	   -19.5541	   -24.3378	   -31.3873	
     3.5248	    -8.2245	   -13.6795	    -0.2518	   -18.8828	    -6.7978	   -18.7149	   -19.7220	   -24.5895	   -31.9748	
     3.7766	    -8.2245	   -14.0152	    -0.5035	   -19.4702	    -6.9656	   -19.2184	   -19.8059	   -24.7574	   -32.3944	
     3.9444	    -8.1406	   -14.1830	    -0.7553	   -19.8898	    -7.1335	   -19.6381	   -19.8898	   -24.6735	   -32.7301	
     4.1962	    -7.9727	   -14.3509	    -0.9232	   -20.1416	    -7.2174	   -19.8059	   -19.8898	   -24.5056	   -32.7301	
     4.4479	    -7.7209	   -14.2670	    -1.0071	   -20.0577	    -7.2174	   -19.7220	   -19.8059	   -24.1699	   -32.5623	
     4.6997	    -7.3853	   -14.1830	    -1.0071	   -19.8059	    -7.1335	   -19.3863	   -19.6381	   -23.6664	   -32.1426	
     4.8676	    -6.9656	   -14.0152	    -1.0910	   -19.3024	    -7.0496	   -18.7988	   -19.3863	   -22.9950	   -31.3873	
     5.0354	    -6.7139	   -13.8474	    -1.3428	   -18.7149	    -7.0496	   -18.1274	   -19.0506	   -22.3236	   -30.5481	
     5.0354	    -6.4621	   -13.7634	    -1.6785	   -17.9596	    -7.2174	   -17.3721	   -18.7988	   -21.5683	   -29.6249	
     4.8676	    -6.3782	   -13.6795	    -2.2659	   -17.2043	    -7.6370	   -16.6168	   -18.5471	   -20.8969	   -28.7018	
     4.5319	    -6.3782	   -13.7634	    -3.0212	   -16.5329	    -8.2245	   -15.8615	   -18.4631	   -20.3934	   -27.9465	
     4.1122	    -6.5460	   -13.8474	    -3.8605	   -15.8615	    -8.8959	   -15.1901	   -18.5471	   -19.9738	   -27.1912	
     3.6087	    -6.7978	   -14.0152	    -4.8676	   -15.2740	    -9.7351	   -14.6027	   -18.7149	   -19.6381	   -26.6037	
     3.1052	    -7.0496	   -14.2670	    -5.7907	   -14.7705	   -10.6583	   -14.0991	   -19.0506	   -19.4702	   -26.1002	
     2.6016	    -7.3013	   -14.4348	    -6.7978	   -14.3509	   -11.4975	   -13.7634	   -19.3024	   -19.3024	   -25.6805	
     2.1820	    -7.6370	   -14.6027	    -7.6370	   -14.1830	   -12.2528	   -13.5117	   -19.6381	   -19.1345	   -25.3448	
     1.7624	    -7.9727	   -14.7705	    -8.4763	   -14.0991	   -12.9242	   -13.5117	   -19.8898	   -19.0506	   -25.0092	
     1.2589	    -8.3923	   -15.1062	    -9.2316	   -14.3509	   -13.5956	   -13.6795	   -20.1416	   -18.8828	   -24.7574	
     0.7553	    -8.9798	   -15.5258	    -9.9869	   -14.7705	   -14.2670	   -14.0991	   -20.3934	   -18.8828	   -24.6735	
     0.1678	    -9.7351	   -16.1133	   -10.8261	   -15.6097	   -14.9384	   -14.7705	   -20.6451	   -18.9667	   -24.6735	
    -0.5875	   -10.4904	   -16.7847	   -11.6653	   -16.6168	   -15.6937	   -15.6937	   -20.9808	   -19.0506	   -24.8413	
    -1.2589	   -11.3297	   -17.5400	   -12.5046	   -17.7917	   -16.3651	   -16.7847	   -21.3165	   -19.1345	   -24.9252	
    -2.0142	   -12.1689	   -18.2114	   -13.2599	   -18.9667	   -17.0364	   -17.9596	   -21.4844	   -19.2184	   -25.0092	
    -2.6855	   -12.8403	   -18.8828	   -14.0152	   -20.1416	   -17.5400	   -19.0506	   -21.6522	   -19.2184	   -25.0092	
    -3.2730	   -13.3438	   -19.3863	   -14.6027	   -21.1487	   -17.9596	   -19.9738	   -21.6522	   -19.1345	   -24.8413	
    -3.7766	   -13.6795	   -19.7220	   -15.1901	   -21.9040	   -18.2953	   -20.7291	   -21.6522	   -18.8828	   -24.5056	
    -4.1962	   -13.8474	   -19.8898	   -15.6097	   -22.4915	   -18.5471	   -21.3165	   -21.4844	   -18.6310	   -24.0860	
    -4.6158	   -13.8474	   -19.8898	   -16.0294	   -22.7432	   -18.6310	   -21.6522	   -21.3165	   -18.2953	   -23.5825	
    -4.8676	   -13.6795	   -19.6381	   -16.3651	   -22.7432	   -18.6310	   -21.7361	   -21.1487	   -17.8757	   -22.9950	
    -5.0354	   -13.4277	   -19.2184	   -16.5329	   -22.4075	   -18.5471	   -21.5683	   -20.8969	   -17.4561	   -22.3236	
    -5.0354	   -13.0081	   -18.7149	   -16.4490	   -21.9040	   -18.2953	   -21.1487	   -20.6451	   -17.0364	   -21.6522	
    -4.9515	   -12.4207	   -17.9596	   -16.2811	   -21.1487	   -17.8757	   -20.5612	   -20.3934	   -16.6168	   -20.9808	
    -4.7836	   -11.8332	   -17.2043	   -15.8615	   -20.2255	   -17.2882	   -19.8898	   -20.0577	   -16.1972	   -20.3934	
    -4.4479	   -11.2457	   -16.4490	   -15.3580	   -19.3024	   -16.7007	   -19.0506	   -19.8059	   -15.8615	   -19.9738	
    -4.1122	   -10.6583	   -15.6937	   -14.6866	   -18.3792	   -16.0294	   -18.2114	   -19.4702	   -15.6937	   -19.6381	
    -3.6926	   -10.0708	   -14.9384	   -14.0152	   -17.5400	   -15.4419	   -17.4561	   -19.1345	   -15.5258	   -19.5541	
    -3.1891	    -9.4833	   -14.3509	   -13.3438	   -16.7007	   -14.7705	   -16.7007	   -18.8828	   -15.5258	   -19.7220	
    -2.6855	    -8.9798	   -13.6795	   -12.5885	   -15.9454	   -14.1830	   -16.0294	   -18.7149	   -15.7776	   -20.1416	
    -2.0981	    -8.5602	   -13.1760	   -12.0010	   -15.2740	   -13.6795	   -15.4419	   -18.7149	   -16.1133	   -20.7291	
    -1.5106	    -8.0566	   -12.5885	   -11.4975	   -14.6866	   -13.2599	   -14.9384	   -18.7988	   -16.5329	   -21.4844	
    -0.9232	    -7.6370	   -12.0850	   -11.1618	   -14.0991	   -12.9242	   -14.3509	   -19.0506	   -17.1204	   -22.4075	
    -0.3357	    -7.3013	   -11.5814	   -10.9100	   -13.5117	   -12.7563	   -13.8474	   -19.3024	   -17.7078	   -23.3307	
     0.0839	    -6.9656	   -11.0779	   -10.9100	   -13.0081	   -12.6724	   -13.2599	   -19.6381	   -18.2953	   -24.2538	
     0.4196	    -6.7139	   -10.6583	   -10.9940	   -12.5046	   -12.7563	   -12.6724	   -19.9738	   -18.7988	   -25.0931	
     0.5875	    -6.6299	   -10.2386	   -11.2457	   -11.9171	   -12.8403	   -12.0010	   -20.2255	   -19.1345	   -25.7645	
     0.6714	    -6.6299	    -9.9030	   -11.4975	   -11.3297	   -12.9242	   -11.2457	   -20.3094	   -19.3024	   -26.1841	
     0.5875	    -6.7139	    -9.5673	   -11.9171	   -10.6583	   -13.0081	   -10.4065	   -20.3094	   -19.3863	   -26.2680	
     0.4196	    -6.8817	    -9.3155	   -12.2528	    -9.9030	   -13.1760	    -9.5673	   -20.1416	   -19.2184	   -26.1841	
     0.0839	    -7.1335	    -9.1476	   -12.6724	    -9.1476	   -13.2599	    -8.6441	   -19.8898	   -18.9667	   -25.8484	
    -0.3357	    -7.4692	    -9.0637	   -13.0920	    -8.3923	   -13.4277	    -7.8888	   -19.6381	   -18.5471	   -25.3448	
    -0.8392	    -7.8049	    -8.9798	   -13.5117	    -7.7209	   -13.5117	    -7.1335	   -19.3863	   -18.2114	   -24.7574	
    -1.3428	    -8.1406	    -9.0637	   -13.8474	    -7.1335	   -13.5117	    -6.5460	   -19.0506	   -17.8757	   -24.2538	
    -1.8463	    -8.5602	    -9.2316	   -14.0152	    -6.6299	   -13.5956	    -6.0425	   -18.8828	   -17.6239	   -23.8342	
    -2.3499	    -8.8959	    -9.3994	   -14.1830	    -6.2943	   -13.5117	    -5.7907	   -18.7988	   -17.6239	   -23.7503	
    -2.8534	    -9.2316	    -9.6512	   -14.2670	    -6.1264	   -13.5117	    -5.7907	   -18.9667	   -17.7917	   -23.8342	
    -3.2730	    -9.6512	    -9.9869	   -14.2670	    -6.2103	   -13.5117	    -5.9586	   -19.3863	   -18.2953	   -24.2538	
    -3.6926	   -10.0708	   -10.3226	   -14.3509	    -6.4621	   -13.5117	    -6.2943	   -20.0577	   -18.9667	   -24.9252	
    -4.1122	   -10.5743	   -10.8261	   -14.4348	    -6.8817	   -13.6795	    -6.7978	   -20.8130	   -19.8898	   -25.7645	
    -4.5319	   -10.9940	   -11.2457	   -14.6027	    -7.4692	   -13.8474	    -7.3853	   -21.7361	   -20.8969	   -26.7715	
    -4.6997	   -11.3297	   -11.6653	   -14.7705	    -8.0566	   -14.0991	    -8.0566	   -22.6593	   -21.9879	   -27.8625	
    -4.7836	   -11.5814	   -11.9171	   -14.7705	    -8.5602	   -14.3509	    -8.5602	   -23.4985	   -22.9950	   -28.7857	
    -4.6997	   -11.6653	   -12.0850	   -14.7705	    -9.0637	   -14.5187	    -8.9798	   -24.0860	   -23.7503	   -29.5410	
    -4.3640	   -11.4975	   -12.0850	   -14.5187	    -9.3994	   -14.5187	    -9.3155	   -24.5056	   -24.3378	   -30.0446	
    -3.8605	   -11.0779	   -11.9171	   -14.0152	    -9.6512	   -14.4348	    -9.4833	   -24.5056	   -24.5895	   -30.2124	
    -3.0212	   -10.4904	   -11.5814	   -13.3438	    -9.6512	   -14.0152	    -9.3994	   -24.2538	   -24.5056	   -29.9606	
    -2.0142	    -9.5673	   -10.9940	   -12.5046	    -9.3994	   -13.5117	    -9.1476	   -23.5825	   -24.0021	   -29.3732	
    -0.8392	    -8.3923	   -10.2386	   -11.4136	    -8.9798	   -12.6724	    -8.6441	   -22.5754	   -23.1628	   -28.3661	
     0.5875	    -6.8817	    -9.1476	   -10.0708	    -8.3084	   -11.6653	    -7.9727	   -21.2326	   -21.9040	   -26.9394	
     2.1820	    -5.2032	    -7.8888	    -8.5602	    -7.3853	   -10.4065	    -7.0496	   -19.6381	   -20.3934	   -25.1770	
     3.9444	    -3.2730	    -6.3782	    -6.8817	    -6.2943	    -8.8959	    -5.9586	   -17.7078	   -18.4631	   -23.0789	
     5.8746	    -1.1749	    -4.6997	    -5.0354	    -5.0354	    -7.2174	    -4.6997	   -15.6097	   -16.4490	   -20.8130	
     7.8888	     1.0910	    -2.9373	    -3.0212	    -3.6926	    -5.3711	    -3.3569	   -13.4277	   -14.2670	   -18.3792	
    10.0708	     3.3569	    -1.1749	    -0.9232	    -2.2659	    -3.4409	    -2.0142	   -11.2457	   -12.1689	   -16.1133	
    12.0850	     5.5389	     0.5875	     1.0910	    -1.0071	    -1.5106	    -0.7553	    -9.3155	   -10.3226	   -14.0991	
    14.0152	     7.5531	     2.2659	     2.9373	     0.0839	     0.1678	     0.2518	    -7.7209	    -8.8120	   -12.5885	
    15.5258	     9.2316	     3.5248	     4.4479	     0.7553	     1.5945	     1.0071	    -6.6299	    -7.8888	   -11.8332	
    16.6168	    10.3226	     4.4479	     5.4550	     1.0910	     2.4338	     1.3428	    -6.2103	    -7.6370	   -11.8332	
    17.0364	    10.8261	     4.7836	     5.8746	     0.9232	     2.6855	     1.0910	    -6.3782	    -8.1406	   -12.6724	
    16.7847	    10.6583	     4.5319	     5.4550	     0.0839	     2.2659	     0.2518	    -7.3013	    -9.3155	   -14.3509	
    15.9454	     9.8190	     3.6087	     4.4479	    -1.1749	     1.0910	    -1.0910	    -8.8959	   -11.1618	   -16.7007	
    14.5187	     8.3084	     2.0981	     2.6855	    -2.9373	    -0.7553	    -2.8534	   -11.0779	   -13.5956	   -19.6381	
    12.5885	     6.2943	     0.0839	     0.4196	    -5.0354	    -3.1052	    -5.0354	   -13.7634	   -16.4490	   -22.9950	
    10.4065	     3.9444	    -2.2659	    -2.1820	    -7.3853	    -5.7907	    -7.3853	   -16.7847	   -19.4702	   -26.4359	
     8.1406	     1.5106	    -4.6997	    -4.9515	    -9.7351	    -8.5602	    -9.7351	   -19.8059	   -22.5754	   -29.7928	
     5.9586	    -0.7553	    -7.1335	    -7.7209	   -12.0010	   -11.3297	   -12.0010	   -22.6593	   -25.3448	   -32.8979	
     4.1122	    -2.6855	    -9.2316	   -10.2386	   -13.8474	   -13.7634	   -13.8474	   -25.1770	   -27.7786	   -35.4156	
     2.6855	    -4.1962	   -10.9100	   -12.5046	   -15.2740	   -15.7776	   -15.3580	   -27.1912	   -29.5410	   -37.3459	
     1.6785	    -5.2032	   -12.0010	   -14.2670	   -16.1972	   -17.3721	   -16.2811	   -28.6179	   -30.7159	   -38.5208	
     1.0910	    -5.6229	   -12.5885	   -15.6097	   -16.6168	   -18.3792	   -16.7007	   -29.4571	   -31.3034	   -39.0244	
     0.9232	    -5.6229	   -12.6724	   -16.3651	   -16.5329	   -18.7988	   -16.6168	   -29.7089	   -31.3034	   -38.9404	
     1.0910	    -5.2872	   -12.3367	   -16.7007	   -16.0294	   -18.7988	   -16.1133	   -29.4571	   -30.7999	   -38.2690	
     1.3428	    -4.6997	   -11.6653	   -16.5329	   -15.1901	   -18.3792	   -15.3580	   -28.8696	   -29.8767	   -37.1780	
     1.8463	    -3.9444	   -10.9100	   -15.8615	   -14.2670	   -17.6239	   -14.4348	   -28.0304	   -28.7857	   -35.9192	
     2.4338	    -3.1891	    -9.9030	   -14.9384	   -13.2599	   -16.6168	   -13.5117	   -26.9394	   -27.4429	   -34.5764	
     3.1052	    -2.4338	    -8.9798	   -13.5956	   -12.2528	   -15.4419	   -12.5885	   -25.7645	   -26.1002	   -33.1497	
     3.8605	    -1.6785	    -7.9727	   -12.0850	   -11.4136	   -14.0152	   -11.6653	   -24.4217	   -24.6735	   -31.8909	
     4.6158	    -1.0071	    -7.0496	   -10.4065	   -10.6583	   -12.5885	   -10.9940	   -23.0789	   -23.2468	   -30.7159	
     5.4550	    -0.4196	    -6.2103	    -8.7280	   -10.1547	   -11.1618	   -10.4904	   -21.7361	   -21.9879	   -29.7089	
     6.1264	     0.0839	    -5.4550	    -7.1335	    -9.8190	    -9.9030	   -10.1547	   -20.4773	   -20.8969	   -28.9536	
     6.7978	     0.5035	    -4.9515	    -5.6229	    -9.7351	    -8.7280	    -9.9869	   -19.3863	   -19.9738	   -28.4500	
     7.3853	     0.7553	    -4.5319	    -4.3640	    -9.7351	    -7.7209	    -9.9869	   -18.3792	   -19.2184	   -28.0304	
     7.8049	     1.0071	    -4.1962	    -3.3569	    -9.8190	    -6.8817	   -10.0708	   -17.4561	   -18.6310	   -27.6947	
     8.1406	     1.1749	    -3.9444	    -2.5177	    -9.9869	    -6.2943	   -10.0708	   -16.7007	   -18.1274	   -27.4429	
     8.3923	     1.2589	    -3.7766	    -1.9302	   -10.0708	    -5.9586	   -10.0708	   -16.0294	   -17.6239	   -27.1072	
     8.4763	     1.3428	    -3.6926	    -1.5106	   -10.1547	    -5.6229	   -10.0708	   -15.3580	   -17.1204	   -26.6037	
     8.4763	     1.3428	    -3.6926	    -1.2589	   -10.1547	    -5.5389	    -9.9030	   -14.6866	   -16.5329	   -25.9323	
     8.3923	     1.3428	    -3.6087	    -1.0910	   -10.0708	    -5.4550	    -9.6512	   -14.0152	   -15.8615	   -25.1770	
     8.2245	     1.3428	    -3.6087	    -1.0071	    -9.9030	    -5.4550	    -9.3155	   -13.4277	   -15.1062	   -24.1699	
[Epoch Header]
[Trial Type]	21
[Accept]	1
[Correct]	0
[RT]	 0.000
[Resp]	0
[Epoch Data]
    -9.9030	    -2.2659	    -2.0981	    -3.6087	     3.7766	     1.0910	     1.5106	     4.4479	     4.8676	    16.1133	
    -9.6512	    -1.9302	    -1.9302	    -2.9373	     3.6926	     1.6785	     1.4267	     4.7836	     5.2032	    16.5329	
    -9.3155	    -1.5945	    -1.7624	    -2.1820	     3.4409	     2.3499	     1.0910	     5.2032	     5.6229	    16.7847	
    -8.8120	    -1.0910	    -1.5106	    -1.3428	     3.1052	     3.0212	     0.7553	     5.7068	     6.0425	    16.8686	
    -8.1406	    -0.5035	    -1.2589	    -0.4196	     2.6016	     3.7766	     0.2518	     6.2943	     6.4621	    16.8686	
    -7.3853	     0.1678	    -1.0071	     0.5035	     2.0981	     4.6158	    -0.3357	     6.8817	     6.9656	    16.7847	
    -6.6299	     0.7553	    -0.8392	     1.4267	     1.5945	     5.3711	    -0.9232	     7.4692	     7.3013	    16.5329	
    -5.7907	     1.3428	    -0.6714	     2.4338	     1.0910	     6.1264	    -1.5106	     7.8888	     7.5531	    16.1133	
    -5.0354	     1.8463	    -0.5875	     3.3569	     0.6714	     6.7978	    -2.0142	     8.2245	     7.6370	    15.6937	
    -4.4479	     2.2659	    -0.5035	     4.1962	     0.3357	     7.3013	    -2.3499	     8.4763	     7.5531	    15.1901	
    -3.8605	     2.5177	    -0.4196	     4.7836	     0.0839	     7.6370	    -2.6855	     8.4763	     7.2174	    14.6866	
    -3.4409	     2.7695	    -0.3357	     5.1193	     0.0000	     7.6370	    -2.8534	     8.2245	     6.7139	    14.1830	
    -3.1052	     2.9373	    -0.2518	     5.2032	    -0.0839	     7.4692	    -2.9373	     7.8888	     6.1264	    13.6795	
    -2.9373	     3.1052	    -0.0839	     5.0354	     0.0839	     6.9656	    -2.8534	     7.3013	     5.2872	    13.2599	
    -2.6855	     3.3569	     0.1678	     4.6158	     0.4196	     6.3782	    -2.5177	     6.6299	     4.5319	    12.8403	
    -2.5177	     3.6087	     0.6714	     4.1122	     1.0071	     5.7068	    -1.9302	     5.8746	     3.6926	    12.5046	
    -2.0981	     4.1122	     1.2589	     3.5248	     1.8463	     5.0354	    -1.0071	     5.2032	     3.1052	    12.4207	
    -1.5945	     4.6997	     2.0142	     3.0212	     2.9373	     4.5319	     0.0839	     4.6158	     2.6016	    12.4207	
    -0.9232	     5.4550	     2.9373	     2.6016	     4.1962	     4.1122	     1.3428	     4.2801	     2.3499	    12.5885	
    -0.0839	     6.2943	     3.9444	     2.2659	     5.4550	     3.8605	     2.6855	     4.1122	     2.2659	    12.9242	
     0.8392	     7.1335	     4.8676	     2.0142	     6.7139	     3.6087	     4.0283	     4.1962	     2.4338	    13.3438	
     1.7624	     7.8888	     5.7068	     1.7624	     7.8049	     3.5248	     5.1193	     4.3640	     2.6855	    13.8474	
     2.6016	     8.5602	     6.2943	     1.5106	     8.6441	     3.4409	     5.9586	     4.6997	     2.9373	    14.1830	
     3.1891	     8.8959	     6.5460	     1.2589	     9.0637	     3.2730	     6.2943	     4.8676	     3.1891	    14.2670	
     3.5248	     8.8959	     6.4621	     0.9232	     8.9798	     3.1052	     6.2103	     4.9515	     3.1891	    14.2670	
     3.6087	     8.6441	     5.9586	     0.5035	     8.3923	     2.7695	     5.6229	     4.8676	     3.1052	    13.9313	
     3.4409	     7.9727	     5.1193	    -0.0839	     7.4692	     2.4338	     4.6158	     4.6158	     2.7695	    13.5117	
     3.1052	     7.1335	     4.0283	    -0.5875	     6.2103	     2.0981	     3.2730	     4.1962	     2.4338	    13.0081	
     2.6016	     6.2103	     2.8534	    -1.0910	     4.7836	     1.9302	     1.7624	     3.8605	     2.0981	    12.5046	
     2.0981	     5.2032	     1.6785	    -1.3428	     3.3569	     1.8463	     0.1678	     3.6087	     1.9302	    12.1689	
     1.7624	     4.3640	     0.5875	    -1.4267	     2.0142	     2.0142	    -1.3428	     3.6926	     1.9302	    12.0850	
     1.5106	     3.6926	    -0.2518	    -1.1749	     0.9232	     2.4338	    -2.6016	     4.0283	     2.2659	    12.2528	
     1.5106	     3.3569	    -0.7553	    -0.5875	     0.0839	     3.1891	    -3.4409	     4.6997	     2.7695	    12.7563	
     1.6785	     3.2730	    -1.0071	     0.3357	    -0.3357	     4.2801	    -3.9444	     5.7068	     3.6926	    13.5117	
     2.1820	     3.6087	    -0.8392	     1.5945	    -0.3357	     5.5389	    -4.0283	     6.9656	     4.8676	    14.5187	
     2.9373	     4.1962	    -0.2518	     3.1052	     0.1678	     7.1335	    -3.6926	     8.4763	     6.2103	    15.7776	
     3.8605	     5.0354	     0.5035	     4.8676	     0.9232	     8.8959	    -2.9373	    10.1547	     7.7209	    17.1204	
     4.7836	     6.1264	     1.5106	     6.7978	     1.9302	    10.7422	    -2.0142	    11.8332	     9.2316	    18.4631	
     5.7068	     7.2174	     2.6855	     8.8959	     3.0212	    12.5885	    -0.8392	    13.5117	    10.6583	    19.7220	
     6.6299	     8.3923	     3.8605	    10.9940	     4.1122	    14.4348	     0.2518	    14.9384	    12.0010	    20.8130	
     7.3853	     9.4833	     4.9515	    13.0920	     5.2032	    16.2811	     1.3428	    16.2811	    13.0920	    21.6522	
     8.0566	    10.4904	     6.0425	    15.1901	     6.2103	    18.0435	     2.3499	    17.3721	    13.9313	    22.2397	
     8.8120	    11.5814	     7.0496	    17.3721	     7.1335	    19.8059	     3.3569	    18.2953	    14.6027	    22.4915	
     9.6512	    12.5885	     8.0566	    19.5541	     7.9727	    21.4844	     4.2801	    19.0506	    15.1062	    22.5754	
    10.6583	    13.6795	     9.1476	    21.6522	     8.8120	    23.0789	     5.1193	    19.6381	    15.5258	    22.4915	
    11.7493	    14.8544	    10.2386	    23.7503	     9.6512	    24.5895	     6.0425	    20.2255	    15.8615	    22.3236	
    13.0081	    16.0294	    11.4136	    25.6805	    10.4904	    25.8484	     6.8817	    20.7291	    16.1972	    22.0718	
    14.3509	    17.2043	    12.5046	    27.2751	    11.2457	    26.8555	     7.8049	    21.1487	    16.3651	    21.7361	
    15.6097	    18.3792	    13.5956	    28.6179	    12.0010	    27.6108	     8.6441	    21.4844	    16.5329	    21.4005	
    16.7847	    19.3863	    14.6027	    29.7089	    12.8403	    28.1143	     9.4833	    21.6522	    16.5329	    20.8969	
    17.7917	    20.3094	    15.4419	    30.4642	    13.5956	    28.2822	    10.3226	    21.7361	    16.4490	    20.3094	
    18.6310	    21.0648	    16.1133	    30.8838	    14.2670	    28.1982	    11.1618	    21.7361	    16.2811	    19.8059	
    19.2184	    21.5683	    16.6168	    30.9677	    14.9384	    27.9465	    11.9171	    21.5683	    15.9454	    19.2184	
    19.5541	    21.9040	    16.9525	    30.7999	    15.5258	    27.4429	    12.6724	    21.4005	    15.6097	    18.7149	
    19.6381	    21.9879	    17.1204	    30.3802	    16.0294	    26.7715	    13.2599	    21.0648	    15.2740	    18.3792	
    19.3863	    21.9040	    17.1204	    29.7928	    16.3651	    25.8484	    13.7634	    20.6451	    14.8544	    18.1274	
    18.9667	    21.6522	    16.9525	    28.9536	    16.5329	    24.8413	    14.0152	    20.1416	    14.4348	    18.0435	
    18.2114	    21.1487	    16.7007	    27.9465	    16.6168	    23.6664	    14.1830	    19.5541	    14.0152	    18.0435	
    17.2882	    20.4773	    16.1972	    26.8555	    16.4490	    22.4075	    14.0991	    18.7988	    13.5117	    18.1274	
    16.3651	    19.6381	    15.6937	    25.6805	    16.1133	    21.0648	    13.7634	    18.0435	    12.8403	    18.1274	
    15.2740	    18.7149	    15.0223	    24.5056	    15.6097	    19.8059	    13.1760	    17.0364	    12.1689	    17.9596	
    14.2670	    17.7917	    14.2670	    23.1628	    14.9384	    18.4631	    12.4207	    15.9454	    11.2457	    17.6239	
    13.2599	    16.7847	    13.4277	    21.8201	    14.0991	    17.1204	    11.4975	    14.7705	    10.2386	    17.1204	
    12.3367	    15.8615	    12.5885	    20.4773	    13.0081	    15.7776	    10.2386	    13.3438	     9.0637	    16.3651	
    11.5814	    14.9384	    11.6653	    19.1345	    11.7493	    14.5187	     8.8959	    11.9171	     7.8049	    15.3580	
    10.9100	    14.0152	    10.8261	    17.7917	    10.4065	    13.2599	     7.3853	    10.3226	     6.4621	    14.2670	
    10.3226	    13.1760	     9.9030	    16.5329	     8.9798	    12.0010	     5.8746	     8.8120	     5.1193	    13.0081	
     9.9030	    12.4207	     9.0637	    15.1901	     7.4692	    10.9100	     4.2801	     7.2174	     3.6926	    11.7493	
     9.5673	    11.6653	     8.2245	    13.9313	     6.0425	     9.8190	     2.7695	     5.7068	     2.4338	    10.5743	
     9.3155	    11.0779	     7.4692	    12.6724	     4.6997	     8.7280	     1.3428	     4.3640	     1.2589	     9.4833	
     9.1476	    10.4065	     6.7139	    11.3297	     3.5248	     7.6370	     0.0000	     3.1052	     0.2518	     8.6441	
     8.9798	     9.8190	     5.9586	     9.9869	     2.4338	     6.6299	    -1.0910	     2.0142	    -0.6714	     7.9727	
     8.7280	     9.2316	     5.2032	     8.5602	     1.5106	     5.6229	    -2.0981	     1.0910	    -1.3428	     7.4692	
     8.4763	     8.7280	     4.4479	     7.2174	     0.7553	     4.6158	    -2.8534	     0.3357	    -1.9302	     7.2174	
     8.1406	     8.2245	     3.8605	     5.7907	     0.3357	     3.6087	    -3.3569	    -0.2518	    -2.2659	     7.1335	
     7.8049	     7.8888	     3.3569	     4.4479	     0.0839	     2.7695	    -3.6087	    -0.5875	    -2.4338	     7.2174	
     7.3853	     7.5531	     3.0212	     3.1052	     0.0839	     1.9302	    -3.6087	    -0.7553	    -2.3499	     7.4692	
     6.9656	     7.4692	     2.8534	     1.9302	     0.2518	     1.2589	    -3.3569	    -0.7553	    -2.1820	     7.8888	
     6.4621	     7.3853	     2.8534	     0.7553	     0.6714	     0.5875	    -2.9373	    -0.6714	    -1.8463	     8.3084	
     5.9586	     7.3013	     2.9373	    -0.3357	     1.0910	     0.0000	    -2.5177	    -0.4196	    -1.4267	     8.7280	
     5.2872	     7.2174	     3.0212	    -1.3428	     1.5945	    -0.5875	    -2.0142	    -0.1678	    -1.0071	     8.9798	
     4.5319	     7.0496	     3.0212	    -2.3499	     1.9302	    -1.0910	    -1.5945	     0.1678	    -0.5875	     9.1476	
     3.7766	     6.7978	     2.9373	    -3.1891	     2.0981	    -1.5106	    -1.3428	     0.5035	    -0.2518	     9.1476	
     2.8534	     6.2943	     2.6855	    -3.8605	     2.0142	    -1.8463	    -1.2589	     0.7553	     0.0839	     8.9798	
     1.9302	     5.7907	     2.3499	    -4.4479	     1.7624	    -2.0142	    -1.3428	     1.0071	     0.2518	     8.6441	
     0.9232	     5.1193	     1.8463	    -4.7836	     1.3428	    -2.0981	    -1.6785	     1.0910	     0.3357	     8.2245	
     0.0000	     4.3640	     1.3428	    -5.0354	     0.8392	    -2.0142	    -2.0142	     1.0910	     0.4196	     7.7209	
    -0.8392	     3.6087	     0.7553	    -5.0354	     0.2518	    -1.8463	    -2.5177	     1.0071	     0.3357	     7.1335	
    -1.5945	     2.8534	     0.2518	    -4.8676	    -0.3357	    -1.5106	    -2.9373	     0.7553	     0.1678	     6.5460	
    -2.2659	     2.2659	    -0.1678	    -4.6158	    -0.8392	    -1.0071	    -3.2730	     0.5035	    -0.0839	     6.0425	
    -2.8534	     1.6785	    -0.5035	    -4.1962	    -1.2589	    -0.5035	    -3.6087	     0.1678	    -0.2518	     5.7068	
    -3.2730	     1.1749	    -0.8392	    -3.8605	    -1.5106	     0.0000	    -3.8605	    -0.0839	    -0.4196	     5.4550	
    -3.6087	     0.7553	    -1.0071	    -3.4409	    -1.6785	     0.5035	    -4.0283	    -0.0839	    -0.5875	     5.3711	
    -3.8605	     0.4196	    -1.2589	    -3.0212	    -1.6785	     1.0071	    -4.1122	     0.0000	    -0.5035	     5.4550	
    -4.0283	     0.1678	    -1.3428	    -2.6855	    -1.5106	     1.4267	    -4.0283	     0.3357	    -0.2518	     5.8746	
    -4.1122	     0.1678	    -1.3428	    -2.2659	    -1.1749	     1.8463	    -3.7766	     1.0071	     0.1678	     6.5460	
    -4.0283	     0.2518	    -1.0910	    -1.8463	    -0.6714	     2.3499	    -3.2730	     1.7624	     0.9232	     7.6370	
    -3.9444	     0.5035	    -0.8392	    -1.3428	     0.0839	     2.9373	    -2.6016	     2.7695	     1.8463	     8.8959	
    -3.7766	     0.9232	    -0.3357	    -0.6714	     0.9232	     3.5248	    -1.7624	     3.9444	     2.9373	    10.4065	
    -3.6087	     1.3428	     0.1678	     0.0000	     1.8463	     4.2801	    -0.9232	     5.0354	     4.1962	    12.0850	
    -3.3569	     1.8463	     0.6714	     0.7553	     2.6855	     4.9515	    -0.1678	     6.2103	     5.3711	    13.5956	
    -3.2730	     2.3499	     1.1749	     1.5106	     3.3569	     5.6229	     0.5035	     7.2174	     6.4621	    15.0223	
    -3.1891	     2.6016	     1.5106	     2.1820	     3.7766	     6.2103	     0.9232	     8.0566	     7.4692	    16.1133	
    -3.1891	     2.7695	     1.5945	     2.6855	     3.9444	     6.7139	     1.0071	     8.6441	     8.1406	    16.8686	
    -3.2730	     2.7695	     1.5945	     2.9373	     3.6926	     6.9656	     0.8392	     8.9798	     8.6441	    17.2882	
    -3.4409	     2.5177	     1.2589	     3.1052	     3.1891	     7.0496	     0.2518	     9.1476	     8.8120	    17.3721	
    -3.6087	     2.1820	     0.8392	     3.1052	     2.4338	     7.0496	    -0.5035	     9.0637	     8.8120	    17.2043	
    -3.6926	     1.6785	     0.2518	     2.9373	     1.5106	     6.8817	    -1.4267	     8.8120	     8.6441	    16.7847	
    -3.8605	     1.1749	    -0.4196	     2.7695	     0.5035	     6.7139	    -2.3499	     8.5602	     8.4763	    16.1972	
    -3.9444	     0.7553	    -1.0071	     2.6016	    -0.5035	     6.4621	    -3.2730	     8.3923	     8.1406	    15.6937	
    -4.0283	     0.3357	    -1.5945	     2.4338	    -1.3428	     6.2943	    -4.1122	     8.1406	     7.9727	    15.1901	
    -4.0283	     0.1678	    -2.0142	     2.3499	    -2.0142	     6.2103	    -4.6997	     8.0566	     7.8049	    14.8544	
    -4.0283	     0.0000	    -2.2659	     2.3499	    -2.4338	     6.1264	    -5.0354	     7.9727	     7.7209	    14.6866	
    -3.8605	     0.0000	    -2.4338	     2.3499	    -2.6016	     6.0425	    -5.1193	     7.9727	     7.7209	    14.6027	
    -3.7766	     0.1678	    -2.3499	     2.4338	    -2.5177	     6.0425	    -5.0354	     7.9727	     7.7209	    14.6866	
    -3.6087	     0.3357	    -2.1820	     2.5177	    -2.2659	     5.9586	    -4.6158	     7.9727	     7.7209	    14.7705	
    -3.2730	     0.7553	    -1.7624	     2.6016	    -1.7624	     5.9586	    -4.1122	     7.9727	     7.8049	    14.9384	
    -2.8534	     1.2589	    -1.1749	     2.6855	    -1.0071	     5.9586	    -3.3569	     8.0566	     7.9727	    15.1901	
    -2.3499	     1.9302	    -0.5035	     2.7695	    -0.2518	     5.9586	    -2.5177	     8.1406	     8.1406	    15.4419	
    -1.5945	     2.7695	     0.4196	     2.9373	     0.6714	     6.0425	    -1.5945	     8.2245	     8.3923	    15.6937	
    -0.8392	     3.6926	     1.3428	     3.0212	     1.5106	     6.0425	    -0.7553	     8.3923	     8.6441	    16.0294	
     0.0839	     4.6997	     2.3499	     3.1891	     2.4338	     6.1264	     0.0839	     8.6441	     8.8959	    16.2811	
     0.9232	     5.7068	     3.2730	     3.3569	     3.1891	     6.2943	     0.7553	     8.8959	     9.2316	    16.4490	
     1.8463	     6.7139	     4.2801	     3.5248	     3.8605	     6.4621	     1.3428	     9.1476	     9.4833	    16.5329	
     2.7695	     7.6370	     5.1193	     3.6926	     4.3640	     6.7139	     1.7624	     9.3994	     9.7351	    16.5329	
     3.6087	     8.3923	     5.8746	     3.8605	     4.7836	     6.8817	     2.0981	     9.6512	     9.9030	    16.4490	
     4.2801	     9.0637	     6.5460	     4.0283	     5.0354	     7.1335	     2.3499	     9.9030	     9.9869	    16.2811	
     4.8676	     9.5673	     6.9656	     4.0283	     5.2032	     7.3013	     2.4338	    10.0708	     9.9869	    15.9454	
     5.2032	     9.8190	     7.2174	     3.8605	     5.2872	     7.3013	     2.4338	    10.0708	     9.9030	    15.6097	
     5.2872	     9.9030	     7.3853	     3.6087	     5.2872	     7.2174	     2.3499	     9.9869	     9.8190	    15.2740	
     5.2032	     9.8190	     7.3013	     3.1891	     5.2032	     6.9656	     2.2659	     9.8190	     9.5673	    14.7705	
     4.7836	     9.4833	     7.1335	     2.6016	     5.0354	     6.6299	     2.0981	     9.5673	     9.3155	    14.3509	
     4.1962	     9.0637	     6.7978	     1.9302	     4.8676	     6.2103	     2.0142	     9.1476	     9.0637	    14.0152	
     3.5248	     8.5602	     6.4621	     1.2589	     4.6997	     5.6229	     1.9302	     8.7280	     8.8120	    13.6795	
     2.6855	     8.0566	     6.1264	     0.4196	     4.6997	     5.0354	     1.9302	     8.3084	     8.5602	    13.5956	
     1.7624	     7.4692	     5.8746	    -0.3357	     4.6997	     4.4479	     2.0981	     7.9727	     8.3923	    13.5956	
     0.9232	     7.0496	     5.7068	    -1.0071	     4.8676	     3.9444	     2.3499	     7.6370	     8.3084	    13.7634	
     0.0839	     6.6299	     5.6229	    -1.6785	     5.2032	     3.4409	     2.6855	     7.3013	     8.3084	    14.0991	
    -0.6714	     6.3782	     5.7068	    -2.1820	     5.5389	     3.1891	     3.0212	     7.1335	     8.4763	    14.5187	
    -1.2589	     6.2103	     5.8746	    -2.5177	     5.9586	     3.1052	     3.4409	     7.1335	     8.7280	    15.1062	
    -1.7624	     6.1264	     6.1264	    -2.6855	     6.4621	     3.1891	     3.8605	     7.2174	     9.1476	    15.6937	
    -2.0142	     6.2943	     6.3782	    -2.6016	     6.8817	     3.4409	     4.2801	     7.5531	     9.6512	    16.3651	
    -2.0981	     6.4621	     6.7978	    -2.3499	     7.2174	     3.9444	     4.6158	     7.9727	    10.2386	    17.0364	
    -2.0142	     6.7139	     7.1335	    -1.8463	     7.4692	     4.5319	     4.8676	     8.4763	    10.7422	    17.6239	
    -1.7624	     6.9656	     7.3853	    -1.3428	     7.4692	     5.2032	     4.8676	     9.0637	    11.2457	    18.0435	
    -1.3428	     7.1335	     7.4692	    -0.6714	     7.3013	     5.8746	     4.6997	     9.6512	    11.6653	    18.3792	
    -0.9232	     7.3013	     7.4692	     0.0000	     6.9656	     6.5460	     4.3640	    10.2386	    12.0010	    18.4631	
    -0.4196	     7.3853	     7.3013	     0.6714	     6.5460	     7.1335	     3.8605	    10.8261	    12.2528	    18.4631	
     0.0000	     7.3853	     7.0496	     1.3428	     5.9586	     7.7209	     3.2730	    11.4136	    12.4207	    18.4631	
     0.4196	     7.3853	     6.7978	     2.0142	     5.4550	     8.3084	     2.6855	    12.0010	    12.5885	    18.2953	
     0.7553	     7.3853	     6.5460	     2.6855	     4.9515	     8.8959	     2.1820	    12.6724	    12.7563	    18.2114	
     1.0071	     7.3853	     6.2103	     3.3569	     4.6158	     9.5673	     1.7624	    13.3438	    12.9242	    18.1274	
     1.1749	     7.2174	     5.9586	     4.0283	     4.3640	    10.1547	     1.4267	    13.9313	    13.0081	    18.0435	
     1.2589	     7.0496	     5.7068	     4.6158	     4.1962	    10.6583	     1.1749	    14.4348	    13.0920	    17.9596	
     1.3428	     6.8817	     5.3711	     5.1193	     4.1122	    11.0779	     1.0910	    14.8544	    13.0920	    17.9596	
     1.3428	     6.7978	     5.2032	     5.6229	     4.1962	    11.4975	     1.0910	    15.1901	    13.0081	    18.1274	
     1.4267	     6.7978	     5.0354	     6.1264	     4.5319	    11.8332	     1.2589	    15.5258	    13.0081	    18.2953	
     1.6785	     6.8817	     5.0354	     6.6299	     4.9515	    12.1689	     1.5945	    15.7776	    13.0920	    18.7149	
     1.9302	     7.1335	     5.1193	     7.0496	     5.5389	    12.4207	     2.0981	    16.0294	    13.2599	    19.0506	
     2.2659	     7.4692	     5.3711	     7.4692	     6.1264	    12.5885	     2.6016	    16.1133	    13.2599	    19.4702	
     2.6016	     7.8049	     5.6229	     7.8049	     6.6299	    12.6724	     3.1052	    16.0294	    13.1760	    19.6381	
     2.9373	     8.1406	     5.8746	     7.9727	     7.1335	    12.6724	     3.6087	    15.6937	    13.0081	    19.5541	
     3.1891	     8.4763	     6.0425	     8.0566	     7.3853	    12.5885	     3.8605	    15.1901	    12.5046	    19.2184	
     3.3569	     8.8120	     6.2103	     8.1406	     7.4692	    12.5046	     4.0283	    14.5187	    11.9171	    18.5471	
     3.4409	     8.9798	     6.3782	     8.1406	     7.3853	    12.4207	     4.0283	    13.6795	    11.0779	    17.7078	
     3.4409	     9.1476	     6.4621	     8.1406	     7.0496	    12.2528	     3.7766	    12.7563	    10.1547	    16.6168	
     3.4409	     9.1476	     6.3782	     7.9727	     6.5460	    12.0010	     3.3569	    11.7493	     9.1476	    15.4419	
     3.4409	     9.1476	     6.2943	     7.7209	     5.9586	    11.7493	     2.7695	    10.8261	     8.1406	    14.1830	
     3.5248	     9.0637	     6.2103	     7.4692	     5.2032	    11.3297	     2.0981	     9.9030	     7.1335	    13.0081	
     3.6087	     8.9798	     6.1264	     7.1335	     4.4479	    10.9100	     1.4267	     9.0637	     6.2943	    11.9171	
     3.8605	     8.9798	     6.0425	     6.8817	     3.7766	    10.4904	     0.8392	     8.3923	     5.6229	    10.9940	
     4.1122	     9.1476	     6.0425	     6.6299	     3.2730	    10.0708	     0.3357	     7.8888	     5.0354	    10.1547	
     4.4479	     9.3155	     6.1264	     6.4621	     2.8534	     9.7351	    -0.0839	     7.4692	     4.6997	     9.5673	
     4.7836	     9.6512	     6.2943	     6.3782	     2.6855	     9.4833	    -0.2518	     7.2174	     4.5319	     9.2316	
     5.0354	     9.9869	     6.5460	     6.4621	     2.6855	     9.3994	    -0.2518	     7.1335	     4.5319	     9.0637	
     5.2032	    10.2386	     6.7978	     6.4621	     2.8534	     9.2316	    -0.1678	     7.1335	     4.6158	     9.1476	
     5.2872	    10.4904	     6.9656	     6.5460	     3.1891	     9.1476	     0.1678	     7.2174	     4.7836	     9.3994	
     5.1193	    10.5743	     7.1335	     6.5460	     3.6926	     8.9798	     0.5035	     7.3013	     4.9515	     9.8190	
     4.9515	    10.6583	     7.3853	     6.4621	     4.1962	     8.8120	     1.0071	     7.3013	     5.2032	    10.3226	
     4.6997	    10.5743	     7.4692	     6.3782	     4.7836	     8.6441	     1.5106	     7.3013	     5.3711	    10.8261	
     4.3640	    10.4904	     7.6370	     6.2103	     5.3711	     8.3084	     2.0981	     7.1335	     5.4550	    11.2457	
     4.0283	    10.4065	     7.7209	     5.8746	     5.8746	     7.8888	     2.6016	     6.8817	     5.3711	    11.4975	
     3.7766	    10.1547	     7.7209	     5.6229	     6.2943	     7.3853	     3.1052	     6.4621	     5.2032	    11.5814	
     3.5248	     9.9869	     7.7209	     5.3711	     6.5460	     6.8817	     3.4409	     5.9586	     4.8676	    11.4975	
     3.4409	     9.8190	     7.8049	     5.1193	     6.7978	     6.3782	     3.7766	     5.4550	     4.4479	    11.2457	
     3.3569	     9.7351	     7.8049	     4.9515	     6.8817	     5.9586	     3.9444	     4.9515	     3.9444	    10.8261	
     3.4409	     9.5673	     7.8049	     4.7836	     6.7978	     5.5389	     4.0283	     4.4479	     3.4409	    10.3226	
     3.4409	     9.3994	     7.7209	     4.5319	     6.6299	     5.1193	     4.0283	     3.9444	     2.9373	     9.6512	
     3.4409	     9.2316	     7.6370	     4.2801	     6.3782	     4.6997	     3.8605	     3.5248	     2.3499	     9.0637	
     3.4409	     8.9798	     7.3853	     4.0283	     6.1264	     4.2801	     3.6087	     3.2730	     1.8463	     8.4763	
     3.3569	     8.7280	     7.0496	     3.6087	     5.7907	     3.9444	     3.2730	     3.0212	     1.5106	     7.8888	
     3.1891	     8.3923	     6.7139	     3.2730	     5.4550	     3.6087	     3.0212	     2.8534	     1.2589	     7.4692	
     2.9373	     8.0566	     6.2943	     2.8534	     5.1193	     3.3569	     2.6855	     2.8534	     1.0910	     7.1335	
     2.6855	     7.6370	     5.8746	     2.3499	     4.8676	     3.1052	     2.4338	     2.8534	     1.0071	     6.9656	
     2.2659	     7.3013	     5.3711	     1.8463	     4.6997	     2.7695	     2.2659	     2.9373	     1.0910	     6.8817	
     1.8463	     6.8817	     4.8676	     1.2589	     4.6158	     2.4338	     2.2659	     3.0212	     1.2589	     6.9656	
     1.3428	     6.3782	     4.4479	     0.6714	     4.5319	     2.1820	     2.2659	     3.1052	     1.5106	     7.2174	
     0.8392	     5.9586	     3.9444	     0.1678	     4.6158	     1.8463	     2.2659	     3.1891	     1.9302	     7.4692	
     0.4196	     5.6229	     3.6087	    -0.1678	     4.7836	     1.7624	     2.4338	     3.4409	     2.4338	     7.9727	
     0.1678	     5.3711	     3.3569	    -0.3357	     4.9515	     1.7624	     2.5177	     3.8605	     3.1052	     8.5602	
     0.1678	     5.3711	     3.3569	    -0.2518	     5.2872	     2.0142	     2.7695	     4.5319	     3.9444	     9.2316	
     0.3357	     5.5389	     3.4409	     0.1678	     5.5389	     2.5177	     2.9373	     5.3711	     5.0354	     9.9869	
     0.7553	     5.9586	     3.6926	     0.8392	     5.8746	     3.3569	     3.1891	     6.4621	     6.1264	    10.8261	
     1.5106	     6.4621	     4.1122	     1.7624	     6.1264	     4.3640	     3.3569	     7.7209	     7.3853	    11.5814	
     2.3499	     7.1335	     4.6997	     2.9373	     6.2943	     5.7068	     3.4409	     9.1476	     8.7280	    12.3367	
     3.4409	     7.8888	     5.2872	     4.2801	     6.3782	     7.1335	     3.5248	    10.6583	    10.0708	    13.0920	
     4.6158	     8.6441	     5.9586	     5.8746	     6.3782	     8.8120	     3.5248	    12.3367	    11.4975	    13.7634	
     5.8746	     9.4833	     6.7139	     7.7209	     6.4621	    10.6583	     3.5248	    14.0152	    12.9242	    14.6027	
     7.2174	    10.4904	     7.5531	     9.7351	     6.4621	    12.5885	     3.5248	    15.8615	    14.4348	    15.5258	
     8.6441	    11.4136	     8.4763	    11.9171	     6.5460	    14.6866	     3.6926	    17.7917	    16.1133	    16.6168	
     9.9869	    12.4207	     9.3994	    14.0152	     6.7139	    16.7007	     3.8605	    19.7220	    17.7917	    17.8757	
    11.2457	    13.3438	    10.3226	    16.1133	     6.7978	    18.6310	     4.0283	    21.4844	    19.4702	    19.1345	
    12.2528	    14.0991	    10.9940	    17.8757	     6.8817	    20.2255	     4.1122	    22.9950	    20.8969	    20.3934	
    12.8403	    14.5187	    11.4136	    19.2184	     6.7978	    21.4005	     4.0283	    24.1699	    22.1558	    21.5683	
    12.9242	    14.5187	    11.4136	    19.9738	     6.4621	    21.9879	     3.6926	    24.7574	    22.9111	    22.4075	
    12.4207	    14.0152	    10.9100	    20.0577	     5.7907	    21.9879	     2.9373	    24.8413	    23.2468	    22.9950	
    11.3297	    12.9242	     9.8190	    19.3024	     4.6997	    21.1487	     1.9302	    24.2538	    22.9950	    23.1628	
     9.4833	    11.1618	     8.1406	    17.8757	     3.1891	    19.6381	     0.4196	    22.9950	    22.0718	    22.9111	
     7.1335	     8.8120	     5.8746	    15.6937	     1.2589	    17.4561	    -1.4267	    21.1487	    20.6451	    22.1558	
     4.1962	     5.9586	     3.0212	    12.8403	    -1.0071	    14.8544	    -3.7766	    18.7988	    18.5471	    20.8130	
     0.8392	     2.6016	    -0.2518	     9.5673	    -3.7766	    11.7493	    -6.3782	    15.8615	    15.9454	    19.0506	
    -2.7695	    -1.0910	    -3.8605	     6.0425	    -6.7139	     8.4763	    -9.3155	    12.5046	    13.0081	    16.7847	
    -6.4621	    -4.7836	    -7.6370	     2.4338	    -9.9030	     5.1193	   -12.3367	     8.9798	     9.6512	    14.1830	
   -10.0708	    -8.4763	   -11.2457	    -1.0910	   -13.0920	     1.9302	   -15.5258	     5.2872	     6.2943	    11.2457	
   -13.3438	   -11.8332	   -14.6027	    -4.3640	   -16.1972	    -1.0910	   -18.5471	     1.5945	     2.8534	     8.1406	
   -16.1133	   -14.7705	   -17.5400	    -7.2174	   -19.0506	    -3.6926	   -21.4005	    -1.7624	    -0.4196	     5.0354	
   -18.2114	   -17.2043	   -19.8898	    -9.3994	   -21.5683	    -5.8746	   -23.8342	    -4.6997	    -3.2730	     2.0981	
   -19.4702	   -18.7988	   -21.5683	   -10.9940	   -23.6664	    -7.3853	   -25.8484	    -7.0496	    -5.6229	    -0.5875	
   -19.8898	   -19.6381	   -22.5754	   -11.7493	   -25.0092	    -8.3084	   -27.2751	    -8.6441	    -7.3853	    -2.6855	
   -19.4702	   -19.6381	   -22.7432	   -11.9171	   -25.7645	    -8.5602	   -28.0304	    -9.5673	    -8.4763	    -4.3640	
   -18.2114	   -18.8828	   -22.1558	   -11.4136	   -25.7645	    -8.2245	   -28.1143	    -9.8190	    -8.9798	    -5.3711	
   -16.3651	   -17.4561	   -20.8969	   -10.3226	   -25.1770	    -7.4692	   -27.6108	    -9.4833	    -8.8959	    -5.7907	
   -14.0991	   -15.5258	   -19.3024	    -8.9798	   -24.0860	    -6.3782	   -26.6876	    -8.6441	    -8.3923	    -5.7907	
   -11.5814	   -13.4277	   -17.3721	    -7.4692	   -22.6593	    -5.1193	   -25.3448	    -7.5531	    -7.7209	    -5.3711	
    -9.1476	   -11.1618	   -15.2740	    -6.0425	   -20.9808	    -3.7766	   -23.7503	    -6.3782	    -6.7139	    -4.6158	
    -6.7978	    -8.8959	   -13.2599	    -4.6997	   -19.2184	    -2.6016	   -22.0718	    -5.2032	    -5.7068	    -3.6926	
    -4.7836	    -6.7978	   -11.3297	    -3.6087	   -17.4561	    -1.5106	   -20.3094	    -3.9444	    -4.6158	    -2.6016	
    -3.1052	    -4.8676	    -9.5673	    -2.6855	   -15.6097	    -0.5875	   -18.4631	    -2.7695	    -3.4409	    -1.4267	
    -1.6785	    -3.1052	    -7.9727	    -2.0142	   -13.8474	     0.2518	   -16.7847	    -1.6785	    -2.2659	    -0.2518	
    -0.5035	    -1.5945	    -6.4621	    -1.3428	   -12.2528	     0.9232	   -15.1901	    -0.5875	    -1.0910	     0.9232	
     0.4196	    -0.1678	    -5.1193	    -0.8392	   -10.7422	     1.5106	   -13.6795	     0.3357	     0.0000	     2.0142	
     1.2589	     1.0910	    -3.8605	    -0.3357	    -9.3994	     2.0142	   -12.4207	     1.2589	     1.0071	     2.9373	
     2.0981	     2.2659	    -2.6855	     0.1678	    -8.3084	     2.5177	   -11.2457	     2.1820	     1.8463	     3.7766	
     2.9373	     3.3569	    -1.5945	     0.6714	    -7.3013	     3.0212	   -10.2386	     3.0212	     2.6855	     4.5319	
     3.8605	     4.3640	    -0.5035	     1.2589	    -6.5460	     3.5248	    -9.4833	     3.9444	     3.3569	     5.1193	
     4.7836	     5.2872	     0.5035	     1.8463	    -5.9586	     4.0283	    -8.8959	     4.6997	     3.9444	     5.6229	
     5.7068	     6.0425	     1.3428	     2.4338	    -5.6229	     4.5319	    -8.5602	     5.3711	     4.3640	     5.9586	
     6.4621	     6.7139	     1.9302	     2.8534	    -5.5389	     4.7836	    -8.3923	     5.8746	     4.5319	     6.0425	
     6.9656	     7.1335	     2.4338	     3.1891	    -5.7068	     5.0354	    -8.4763	     6.1264	     4.6158	     6.0425	
     7.3013	     7.3853	     2.7695	     3.6087	    -5.8746	     5.1193	    -8.7280	     6.2943	     4.5319	     5.8746	
     7.4692	     7.5531	     3.0212	     4.0283	    -6.1264	     5.2032	    -8.9798	     6.3782	     4.3640	     5.7907	
     7.5531	     7.5531	     3.1891	     4.5319	    -6.2943	     5.3711	    -9.1476	     6.3782	     4.2801	     5.7068	
     7.4692	     7.5531	     3.3569	     5.0354	    -6.3782	     5.6229	    -9.1476	     6.4621	     4.2801	     5.7907	
     7.3013	     7.4692	     3.4409	     5.4550	    -6.2943	     5.7907	    -9.1476	     6.5460	     4.2801	     5.9586	
     6.8817	     7.2174	     3.5248	     5.7068	    -6.1264	     5.8746	    -9.0637	     6.6299	     4.4479	     6.2103	
     6.4621	     7.0496	     3.5248	     5.7907	    -5.7907	     5.8746	    -8.8959	     6.7978	     4.6158	     6.5460	
     5.9586	     6.7978	     3.5248	     5.7068	    -5.4550	     5.7068	    -8.6441	     6.9656	     4.8676	     6.9656	
     5.4550	     6.6299	     3.5248	     5.3711	    -4.9515	     5.5389	    -8.3084	     7.1335	     5.2872	     7.4692	
     5.0354	     6.5460	     3.5248	     4.9515	    -4.4479	     5.2872	    -7.8049	     7.3013	     5.7907	     8.0566	
     4.6997	     6.5460	     3.6087	     4.4479	    -3.8605	     4.9515	    -7.3013	     7.3853	     6.2103	     8.6441	
     4.5319	     6.6299	     3.6926	     3.9444	    -3.3569	     4.6158	    -6.7978	     7.3853	     6.5460	     9.0637	
     4.4479	     6.7139	     3.8605	     3.3569	    -2.8534	     4.2801	    -6.3782	     7.2174	     6.7139	     9.3155	
     4.5319	     6.9656	     4.0283	     2.6855	    -2.4338	     3.9444	    -5.8746	     6.8817	     6.6299	     9.3994	
     4.6997	     7.3013	     4.1962	     2.1820	    -2.0142	     3.5248	    -5.4550	     6.3782	     6.3782	     9.2316	
     5.2032	     7.6370	     4.6158	     1.7624	    -1.5945	     3.2730	    -5.0354	     5.7907	     5.9586	     8.8120	
     5.7907	     8.1406	     5.0354	     1.5106	    -1.1749	     3.1052	    -4.5319	     5.1193	     5.3711	     8.3084	
     6.5460	     8.7280	     5.5389	     1.5106	    -0.6714	     3.1052	    -3.9444	     4.4479	     4.6997	     7.8049	
     7.3853	     9.3994	     6.1264	     1.6785	    -0.1678	     3.2730	    -3.3569	     3.7766	     4.0283	     7.3013	
     8.2245	     9.9869	     6.7139	     2.0981	     0.4196	     3.6087	    -2.6855	     3.1891	     3.4409	     6.7978	
     9.0637	    10.5743	     7.3013	     2.7695	     1.0910	     4.1122	    -2.0142	     2.8534	     2.9373	     6.4621	
     9.8190	    11.1618	     7.8049	     3.4409	     1.7624	     4.6997	    -1.2589	     2.6855	     2.6855	     6.3782	
    10.4904	    11.5814	     8.2245	     4.1122	     2.5177	     5.3711	    -0.4196	     2.7695	     2.6016	     6.4621	
    10.9100	    11.9171	     8.5602	     4.7836	     3.2730	     5.9586	     0.4196	     3.0212	     2.7695	     6.7978	
    11.1618	    12.0010	     8.8120	     5.2032	     3.9444	     6.3782	     1.2589	     3.3569	     3.0212	     7.3013	
    11.0779	    12.0010	     8.8959	     5.3711	     4.6997	     6.4621	     2.0981	     3.6926	     3.2730	     7.8888	
    10.7422	    11.7493	     8.8120	     5.2032	     5.2872	     6.2943	     2.7695	     3.8605	     3.5248	     8.4763	
    10.1547	    11.4136	     8.6441	     4.6997	     5.7907	     5.7907	     3.2730	     3.8605	     3.7766	     9.0637	
     9.4833	    10.9940	     8.3923	     4.0283	     6.2103	     5.1193	     3.6926	     3.8605	     3.9444	     9.4833	
     8.7280	    10.5743	     8.1406	     3.3569	     6.5460	     4.2801	     4.0283	     3.7766	     4.0283	     9.8190	
     8.1406	    10.2386	     7.9727	     2.6855	     6.8817	     3.5248	     4.1962	     3.6926	     4.1962	    10.0708	
     7.6370	     9.9869	     7.8888	     2.1820	     7.1335	     2.8534	     4.3640	     3.6087	     4.2801	    10.2386	
     7.3853	     9.9030	     7.9727	     1.9302	     7.2174	     2.4338	     4.3640	     3.5248	     4.3640	    10.3226	
     7.3853	     9.9030	     8.0566	     2.0142	     7.2174	     2.1820	     4.2801	     3.5248	     4.3640	    10.2386	
     7.5531	    10.1547	     8.2245	     2.3499	     7.0496	     2.1820	     4.0283	     3.5248	     4.4479	    10.1547	
     7.9727	    10.4065	     8.4763	     2.9373	     6.7978	     2.3499	     3.6926	     3.6926	     4.4479	     9.9030	
     8.4763	    10.7422	     8.6441	     3.6087	     6.3782	     2.6855	     3.2730	     3.8605	     4.4479	     9.6512	
     9.0637	    11.0779	     8.7280	     4.2801	     5.7907	     3.0212	     2.7695	     3.9444	     4.4479	     9.2316	
     9.5673	    11.3297	     8.6441	     4.8676	     5.2032	     3.3569	     2.1820	     4.1122	     4.4479	     8.7280	
     9.9030	    11.4136	     8.4763	     5.3711	     4.4479	     3.6926	     1.4267	     4.1962	     4.2801	     8.1406	
     9.9869	    11.3297	     8.1406	     5.7068	     3.6087	     3.8605	     0.6714	     4.2801	     4.1962	     7.6370	
     9.9030	    11.0779	     7.6370	     5.8746	     2.7695	     3.9444	    -0.0839	     4.2801	     4.0283	     7.0496	
     9.6512	    10.6583	     7.0496	     5.9586	     2.0142	     3.9444	    -0.8392	     4.2801	     3.8605	     6.5460	
     9.1476	    10.2386	     6.3782	     6.0425	     1.4267	     3.8605	    -1.5106	     4.2801	     3.7766	     6.2103	
     8.4763	     9.7351	     5.8746	     6.0425	     0.9232	     3.8605	    -1.9302	     4.3640	     3.6926	     6.0425	
     7.8049	     9.3155	     5.4550	     6.0425	     0.7553	     3.8605	    -2.1820	     4.4479	     3.7766	     6.0425	
     7.2174	     9.1476	     5.3711	     6.2103	     1.0071	     3.9444	    -2.0981	     4.6158	     4.0283	     6.3782	
     6.7978	     9.1476	     5.5389	     6.4621	     1.5945	     4.2801	    -1.5945	     5.0354	     4.4479	     6.8817	
     6.6299	     9.3994	     5.9586	     6.9656	     2.5177	     4.7836	    -0.6714	     5.4550	     4.9515	     7.7209	
     6.7139	     9.8190	     6.6299	     7.5531	     3.6926	     5.3711	     0.4196	     5.8746	     5.5389	     8.5602	
     6.9656	    10.3226	     7.4692	     8.1406	     4.8676	     6.0425	     1.5945	     6.2943	     6.0425	     9.3994	
     7.3013	    10.9100	     8.2245	     8.6441	     6.0425	     6.6299	     2.7695	     6.4621	     6.3782	    10.0708	
     7.7209	    11.2457	     8.8959	     9.0637	     7.0496	     7.0496	     3.7766	     6.4621	     6.4621	    10.4904	
     8.1406	    11.5814	     9.4833	     9.3155	     7.8049	     7.3013	     4.6158	     6.2943	     6.3782	    10.5743	
     8.4763	    11.6653	     9.8190	     9.3994	     8.2245	     7.3853	     5.0354	     5.9586	     6.0425	    10.3226	
     8.7280	    11.5814	     9.9030	     9.3155	     8.2245	     7.2174	     5.2032	     5.4550	     5.5389	     9.7351	
     8.8120	    11.3297	     9.8190	     9.1476	     7.8888	     6.8817	     4.9515	     4.9515	     4.8676	     8.8959	
     8.7280	    10.9100	     9.4833	     8.8120	     7.3013	     6.4621	     4.4479	     4.3640	     4.1962	     7.8888	
     8.5602	    10.4065	     9.0637	     8.4763	     6.5460	     6.0425	     3.7766	     3.9444	     3.6087	     6.8817	
     8.3084	     9.9030	     8.4763	     8.2245	     5.7068	     5.7068	     3.0212	     3.6926	     3.2730	     6.1264	
     8.0566	     9.3155	     7.8888	     8.1406	     4.8676	     5.5389	     2.2659	     3.6926	     3.1891	     5.5389	
     7.8049	     8.8959	     7.3013	     8.2245	     4.1122	     5.5389	     1.5945	     3.8605	     3.3569	     5.2032	
     7.6370	     8.5602	     6.7978	     8.5602	     3.5248	     5.7068	     1.0910	     4.2801	     3.8605	     5.2872	
     7.7209	     8.5602	     6.5460	     9.0637	     3.2730	     6.2103	     0.8392	     4.9515	     4.5319	     5.7068	
     7.8888	     8.7280	     6.4621	     9.8190	     3.2730	     6.8817	     0.9232	     5.7907	     5.5389	     6.3782	
     8.3084	     9.1476	     6.6299	    10.8261	     3.6087	     7.7209	     1.2589	     6.7978	     6.6299	     7.3853	
     8.9798	     9.7351	     7.0496	    11.9171	     4.1962	     8.8120	     1.9302	     7.9727	     7.8049	     8.5602	
     9.8190	    10.5743	     7.6370	    13.0920	     5.0354	     9.9030	     2.7695	     9.2316	     9.0637	     9.8190	
    10.7422	    11.5814	     8.3923	    14.3509	     5.9586	    11.1618	     3.7766	    10.4904	    10.3226	    11.1618	
    11.7493	    12.5046	     9.1476	    15.5258	     6.8817	    12.3367	     4.6997	    11.7493	    11.4975	    12.3367	
    12.7563	    13.5117	     9.9030	    16.6168	     7.6370	    13.4277	     5.4550	    12.7563	    12.4207	    13.2599	
    13.6795	    14.2670	    10.4904	    17.6239	     8.3084	    14.3509	     6.1264	    13.5956	    13.0081	    13.9313	
    14.4348	    14.9384	    10.9100	    18.3792	     8.7280	    15.0223	     6.3782	    14.0991	    13.1760	    14.0991	
    14.9384	    15.2740	    11.0779	    18.9667	     8.8120	    15.4419	     6.3782	    14.2670	    13.0920	    13.9313	
    15.1901	    15.4419	    10.9940	    19.3024	     8.5602	    15.6097	     6.0425	    14.1830	    12.5885	    13.3438	
    15.2740	    15.2740	    10.6583	    19.5541	     7.9727	    15.5258	     5.3711	    13.7634	    11.8332	    12.4207	
    15.1901	    15.0223	    10.0708	    19.5541	     7.1335	    15.2740	     4.4479	    13.1760	    10.9100	    11.2457	
    15.0223	    14.5187	     9.3994	    19.4702	     6.1264	    14.9384	     3.2730	    12.4207	     9.8190	     9.9030	
    14.7705	    14.0152	     8.6441	    19.2184	     5.0354	    14.5187	     2.0981	    11.5814	     8.6441	     8.4763	
    14.4348	    13.5117	     7.8888	    18.8828	     3.8605	    14.0152	     0.8392	    10.7422	     7.4692	     7.0496	
    14.1830	    13.0081	     7.2174	    18.4631	     2.7695	    13.5956	    -0.2518	     9.9869	     6.3782	     5.7068	
    14.0152	    12.5046	     6.6299	    18.0435	     1.7624	    13.2599	    -1.2589	     9.2316	     5.3711	     4.6158	
    13.8474	    12.0010	     6.1264	    17.6239	     0.9232	    12.9242	    -2.0981	     8.6441	     4.5319	     3.6926	
    13.7634	    11.5814	     5.7068	    17.2882	     0.3357	    12.6724	    -2.7695	     8.1406	     3.7766	     3.0212	
    13.6795	    11.2457	     5.2872	    16.8686	    -0.1678	    12.5046	    -3.2730	     7.8049	     3.1891	     2.6016	
    13.5117	    10.8261	     5.0354	    16.4490	    -0.5035	    12.3367	    -3.5248	     7.5531	     2.7695	     2.4338	
    13.4277	    10.4904	     4.7836	    16.0294	    -0.7553	    12.1689	    -3.6926	     7.4692	     2.6016	     2.4338	
    13.2599	    10.2386	     4.6158	    15.5258	    -0.7553	    12.0010	    -3.6926	     7.5531	     2.5177	     2.6016	
    13.0920	     9.9869	     4.4479	    15.1062	    -0.7553	    11.9171	    -3.5248	     7.7209	     2.7695	     2.9373	
    12.9242	     9.8190	     4.4479	    14.6866	    -0.6714	    11.8332	    -3.3569	     8.0566	     3.1052	     3.4409	
    12.8403	     9.6512	     4.4479	    14.2670	    -0.5035	    11.7493	    -3.1052	     8.3923	     3.6087	     3.9444	
    12.5885	     9.5673	     4.4479	    13.7634	    -0.4196	    11.6653	    -2.7695	     8.7280	     4.1122	     4.3640	
    12.4207	     9.3994	     4.4479	    13.2599	    -0.3357	    11.4975	    -2.6016	     8.9798	     4.6158	     4.6997	
    12.0010	     9.2316	     4.4479	    12.7563	    -0.3357	    11.2457	    -2.4338	     9.0637	     4.8676	     4.7836	
    11.5814	     8.9798	     4.4479	    12.0850	    -0.4196	    10.9100	    -2.5177	     9.0637	     4.9515	     4.6158	
    11.1618	     8.7280	     4.3640	    11.4975	    -0.6714	    10.4065	    -2.6855	     8.7280	     4.8676	     4.1962	
    10.6583	     8.5602	     4.2801	    10.9100	    -1.0071	     9.9030	    -3.0212	     8.3084	     4.4479	     3.5248	
    10.1547	     8.3084	     4.1962	    10.4065	    -1.4267	     9.3994	    -3.5248	     7.7209	     3.8605	     2.6855	
     9.7351	     8.1406	     4.0283	     9.9869	    -1.9302	     8.8120	    -4.1122	     7.0496	     3.2730	     1.7624	
     9.3994	     8.0566	     3.9444	     9.5673	    -2.4338	     8.3084	    -4.6997	     6.3782	     2.5177	     0.8392	
     9.2316	     7.9727	     3.7766	     9.1476	    -2.9373	     7.8049	    -5.2872	     5.7907	     1.8463	     0.0000	
     8.9798	     7.9727	     3.6087	     8.7280	    -3.3569	     7.3013	    -5.8746	     5.2032	     1.2589	    -0.6714	
     8.8120	     7.8888	     3.5248	     8.3084	    -3.7766	     6.7978	    -6.3782	     4.7836	     0.7553	    -1.1749	
     8.6441	     7.8888	     3.3569	     7.7209	    -4.0283	     6.2943	    -6.7978	     4.4479	     0.4196	    -1.4267	
     8.4763	     7.9727	     3.2730	     7.2174	    -4.1962	     5.7907	    -7.0496	     4.1962	     0.1678	    -1.5945	
     8.3084	     8.0566	     3.1891	     6.7139	    -4.1962	     5.2872	    -7.1335	     4.1122	     0.0839	    -1.5106	
     8.1406	     8.3084	     3.2730	     6.2943	    -3.9444	     4.9515	    -6.9656	     4.0283	     0.1678	    -1.2589	
     8.1406	     8.6441	     3.4409	     6.0425	    -3.5248	     4.6158	    -6.5460	     4.0283	     0.3357	    -0.9232	
     8.1406	     9.0637	     3.7766	     5.9586	    -2.8534	     4.4479	    -5.9586	     4.0283	     0.5035	    -0.5035	
     8.3084	     9.4833	     4.2801	     5.9586	    -2.0981	     4.3640	    -5.1193	     4.0283	     0.5875	    -0.1678	
     8.4763	     9.9869	     4.7836	     6.0425	    -1.1749	     4.2801	    -4.1962	     3.9444	     0.6714	     0.2518	
     8.7280	    10.4904	     5.3711	     6.0425	    -0.2518	     4.2801	    -3.1891	     3.8605	     0.6714	     0.5035	
     8.9798	    10.8261	     5.9586	     5.8746	     0.5875	     4.1962	    -2.3499	     3.6087	     0.5035	     0.5035	
     9.1476	    11.0779	     6.4621	     5.5389	     1.2589	     4.0283	    -1.6785	     3.3569	     0.2518	     0.4196	
     9.3155	    11.3297	     6.9656	     5.1193	     1.7624	     3.7766	    -1.1749	     3.1052	    -0.0839	     0.0839	
     9.4833	    11.4136	     7.3853	     4.6158	     2.0142	     3.5248	    -0.8392	     2.9373	    -0.4196	    -0.3357	
     9.6512	    11.4975	     7.7209	     4.0283	     2.0981	     3.2730	    -0.7553	     2.7695	    -0.7553	    -0.7553	
     9.8190	    11.5814	     8.0566	     3.6087	     2.0142	     3.1052	    -0.8392	     2.7695	    -0.9232	    -1.1749	
     9.9869	    11.5814	     8.2245	     3.1891	     1.7624	     3.0212	    -1.0910	     2.8534	    -1.0071	    -1.4267	
     9.9869	    11.4136	     8.2245	     2.8534	     1.5106	     3.0212	    -1.4267	     3.1052	    -0.9232	    -1.6785	
     9.9030	    11.0779	     8.0566	     2.6016	     1.0910	     3.1052	    -1.8463	     3.3569	    -0.7553	    -1.6785	
     9.6512	    10.6583	     7.7209	     2.3499	     0.6714	     3.1052	    -2.2659	     3.6926	    -0.5035	    -1.6785	
     9.3155	    10.1547	     7.2174	     2.0981	     0.2518	     3.1052	    -2.6855	     3.9444	    -0.2518	    -1.5106	
     8.7280	     9.4833	     6.6299	     1.7624	    -0.1678	     2.9373	    -3.1052	     4.1122	     0.0000	    -1.3428	
     8.0566	     8.7280	     6.0425	     1.3428	    -0.5035	     2.6855	    -3.4409	     4.1962	     0.2518	    -1.0910	
     7.3013	     7.8888	     5.2872	     0.8392	    -0.7553	     2.3499	    -3.6926	     4.1962	     0.5035	    -0.7553	
     6.4621	     7.1335	     4.6158	     0.3357	    -0.9232	     1.9302	    -3.8605	     4.1122	     0.7553	    -0.3357	
     5.7907	     6.5460	     3.9444	    -0.1678	    -1.0071	     1.5106	    -3.8605	     3.9444	     1.0071	     0.0839	
     5.1193	     6.0425	     3.5248	    -0.5035	    -0.8392	     1.1749	    -3.6087	     3.9444	     1.3428	     0.5875	
     4.6997	     5.7068	     3.1891	    -0.8392	    -0.4196	     0.9232	    -3.1891	     3.9444	     1.6785	     1.1749	
     4.3640	     5.7068	     3.1891	    -1.0071	     0.0839	     0.7553	    -2.6016	     3.9444	     2.0142	     1.8463	
     4.1962	     5.7907	     3.2730	    -1.1749	     0.6714	     0.6714	    -2.0142	     4.0283	     2.3499	     2.3499	
     4.1962	     5.9586	     3.5248	    -1.4267	     1.3428	     0.5875	    -1.3428	     4.1122	     2.6016	     2.6855	
     4.1962	     6.1264	     3.8605	    -1.6785	     1.9302	     0.5035	    -0.8392	     4.0283	     2.6855	     2.7695	
     4.1122	     6.2943	     4.0283	    -1.9302	     2.2659	     0.2518	    -0.4196	     3.7766	     2.5177	     2.6016	
     4.1122	     6.2943	     4.0283	    -2.3499	     2.4338	    -0.0839	    -0.3357	     3.4409	     2.1820	     2.1820	
     4.0283	     6.1264	     3.8605	    -2.6855	     2.2659	    -0.4196	    -0.5035	     3.0212	     1.6785	     1.5945	
     3.8605	     5.7907	     3.5248	    -3.0212	     1.7624	    -0.8392	    -0.9232	     2.4338	     1.0071	     0.7553	
     3.6926	     5.2872	     3.0212	    -3.3569	     1.0910	    -1.2589	    -1.5945	     1.8463	     0.2518	    -0.0839	
     3.5248	     4.7836	     2.3499	    -3.5248	     0.1678	    -1.5945	    -2.5177	     1.1749	    -0.5875	    -0.9232	
     3.2730	     4.1122	     1.5945	    -3.5248	    -0.9232	    -1.9302	    -3.5248	     0.5875	    -1.3428	    -1.6785	
     3.0212	     3.5248	     0.8392	    -3.4409	    -2.0142	    -2.0981	    -4.5319	     0.0000	    -2.0142	    -2.2659	
     2.6855	     2.9373	     0.1678	    -3.1891	    -3.1052	    -2.0981	    -5.5389	    -0.4196	    -2.4338	    -2.5177	
     2.4338	     2.5177	    -0.3357	    -2.7695	    -3.9444	    -1.9302	    -6.3782	    -0.5875	    -2.6016	    -2.3499	
     2.2659	     2.2659	    -0.7553	    -2.2659	    -4.5319	    -1.6785	    -6.8817	    -0.5875	    -2.5177	    -1.8463	
     2.1820	     2.1820	    -0.9232	    -1.6785	    -4.8676	    -1.2589	    -7.1335	    -0.4196	    -2.0981	    -1.0071	
     2.0981	     2.3499	    -0.8392	    -1.0071	    -4.7836	    -0.7553	    -7.0496	    -0.0839	    -1.5106	     0.1678	
     2.1820	     2.7695	    -0.5875	    -0.5035	    -4.4479	    -0.3357	    -6.7139	     0.5035	    -0.6714	     1.4267	
     2.3499	     3.2730	    -0.1678	     0.0000	    -3.8605	     0.0839	    -6.0425	     1.0910	     0.1678	     2.7695	
     2.6855	     4.0283	     0.5035	     0.3357	    -3.0212	     0.4196	    -5.1193	     1.7624	     1.1749	     4.1122	
     3.1052	     4.8676	     1.2589	     0.5875	    -2.0981	     0.6714	    -4.1962	     2.5177	     2.0142	     5.2872	
     3.6087	     5.7907	     2.1820	     0.7553	    -1.0910	     0.8392	    -3.1891	     3.1891	     2.8534	     6.3782	
[Epoch Header]
[Trial Type]	21
[Accept]	1
[Correct]	0
[RT]	 0.000
[Resp]	0
[Epoch Data]
   -18.8828	   -21.9879	   -28.6179	    -8.5602	   -32.7301	   -11.0779	   -35.4996	   -12.7563	   -15.0223	   -26.7715	
   -19.6381	   -22.7432	   -29.5410	    -8.4763	   -33.7372	   -10.9100	   -36.5067	   -13.5956	   -15.8615	   -26.9394	
   -20.5612	   -23.5825	   -30.2963	    -8.7280	   -34.4086	   -10.9100	   -37.1780	   -14.3509	   -16.4490	   -26.9394	
   -21.4005	   -24.3378	   -31.0516	    -9.2316	   -34.8282	   -11.0779	   -37.5137	   -14.8544	   -16.8686	   -26.6037	
   -22.3236	   -24.9252	   -31.5552	    -9.8190	   -34.8282	   -11.2457	   -37.4298	   -15.1901	   -16.8686	   -26.0162	
   -23.2468	   -25.4288	   -31.8909	   -10.4065	   -34.6603	   -11.4136	   -37.0102	   -15.1062	   -16.5329	   -25.1770	
   -24.0860	   -25.9323	   -32.0587	   -10.9940	   -34.3246	   -11.4975	   -36.3388	   -14.7705	   -15.9454	   -24.0021	
   -24.9252	   -26.2680	   -32.2266	   -11.4975	   -33.9890	   -11.5814	   -35.7513	   -14.1830	   -15.1062	   -22.7432	
   -25.7645	   -26.6876	   -32.3944	   -11.9171	   -33.6533	   -11.5814	   -35.1639	   -13.5117	   -14.0991	   -21.4844	
   -26.5198	   -27.1072	   -32.5623	   -12.2528	   -33.4854	   -11.6653	   -34.8282	   -12.7563	   -13.1760	   -20.3094	
   -27.2751	   -27.6108	   -32.8140	   -12.4207	   -33.4854	   -11.7493	   -34.7443	   -12.0010	   -12.4207	   -19.3863	
   -27.8625	   -28.1143	   -33.1497	   -12.5885	   -33.7372	   -11.8332	   -34.9121	   -11.4136	   -11.7493	   -18.6310	
   -28.3661	   -28.7018	   -33.5693	   -12.7563	   -34.2407	   -12.0010	   -35.4156	   -11.0779	   -11.3297	   -18.2114	
   -28.7857	   -29.2892	   -33.9890	   -12.8403	   -34.9121	   -12.2528	   -36.0031	   -10.9100	   -11.0779	   -18.1274	
   -29.0375	   -29.8767	   -34.4925	   -13.0081	   -35.7513	   -12.5046	   -36.7584	   -10.9940	   -11.0779	   -18.2953	
   -29.1214	   -30.4642	   -34.9960	   -13.1760	   -36.5906	   -12.7563	   -37.5137	   -11.2457	   -11.2457	   -18.6310	
   -29.1214	   -30.8838	   -35.4996	   -13.5117	   -37.4298	   -13.0920	   -38.1851	   -11.6653	   -11.5814	   -19.1345	
   -29.0375	   -31.2195	   -35.9192	   -13.9313	   -38.1851	   -13.4277	   -38.8565	   -12.2528	   -12.0010	   -19.7220	
   -28.8696	   -31.4713	   -36.2549	   -14.3509	   -38.7726	   -13.7634	   -39.2761	   -12.8403	   -12.4207	   -20.3094	
   -28.5339	   -31.5552	   -36.5067	   -14.7705	   -39.1922	   -14.0991	   -39.6957	   -13.5117	   -12.8403	   -20.8969	
   -28.1982	   -31.5552	   -36.5067	   -15.2740	   -39.4440	   -14.3509	   -39.9475	   -14.0152	   -13.2599	   -21.4005	
   -27.8625	   -31.4713	   -36.5067	   -15.7776	   -39.5279	   -14.6866	   -40.0314	   -14.3509	   -13.5117	   -21.8201	
   -27.6108	   -31.3034	   -36.3388	   -16.2811	   -39.4440	   -15.0223	   -40.0314	   -14.6866	   -13.7634	   -22.1558	
   -27.3590	   -31.1356	   -36.1710	   -16.7847	   -39.2761	   -15.4419	   -39.9475	   -14.8544	   -13.8474	   -22.3236	
   -27.1072	   -30.9677	   -35.9192	   -17.3721	   -39.0244	   -15.7776	   -39.7797	   -14.9384	   -13.9313	   -22.4915	
   -26.9394	   -30.7159	   -35.6674	   -17.8757	   -38.6047	   -16.1133	   -39.4440	   -14.8544	   -13.8474	   -22.4915	
   -26.7715	   -30.5481	   -35.4996	   -18.3792	   -38.1851	   -16.4490	   -39.1083	   -14.7705	   -13.6795	   -22.4075	
   -26.6037	   -30.2124	   -35.2478	   -18.7149	   -37.5977	   -16.6168	   -38.6047	   -14.5187	   -13.3438	   -22.2397	
   -26.3519	   -29.7928	   -34.9960	   -18.8828	   -37.0941	   -16.7007	   -38.0173	   -14.0991	   -12.9242	   -21.9879	
   -25.9323	   -29.3732	   -34.7443	   -18.8828	   -36.5906	   -16.7007	   -37.5137	   -13.5956	   -12.4207	   -21.7361	
   -25.4288	   -28.8696	   -34.4925	   -18.7149	   -36.1710	   -16.4490	   -37.0102	   -13.0081	   -11.9171	   -21.5683	
   -24.8413	   -28.3661	   -34.2407	   -18.3792	   -35.9192	   -16.1972	   -36.6745	   -12.4207	   -11.3297	   -21.4005	
   -24.1699	   -27.8625	   -34.1568	   -17.8757	   -35.9192	   -15.7776	   -36.5906	   -11.9171	   -10.9100	   -21.3165	
   -23.4985	   -27.3590	   -34.0729	   -17.3721	   -36.1710	   -15.4419	   -36.7584	   -11.5814	   -10.5743	   -21.3165	
   -22.7432	   -27.0233	   -33.9890	   -16.8686	   -36.5906	   -15.0223	   -37.1780	   -11.4136	   -10.4065	   -21.3165	
   -21.9879	   -26.6876	   -33.9890	   -16.5329	   -37.1780	   -14.7705	   -37.7655	   -11.4136	   -10.4065	   -21.3165	
   -21.3165	   -26.4359	   -33.9890	   -16.1972	   -37.8494	   -14.6027	   -38.5208	   -11.6653	   -10.6583	   -21.4844	
   -20.6451	   -26.2680	   -33.9890	   -16.1133	   -38.6047	   -14.6027	   -39.2761	   -12.0850	   -11.0779	   -21.5683	
   -20.2255	   -26.1841	   -33.9050	   -16.1972	   -39.1922	   -14.6866	   -39.9475	   -12.6724	   -11.6653	   -21.6522	
   -19.8059	   -26.1841	   -33.9890	   -16.4490	   -39.7797	   -14.9384	   -40.5350	   -13.1760	   -12.2528	   -21.6522	
   -19.5541	   -26.1841	   -33.9890	   -16.8686	   -40.1154	   -15.2740	   -40.9546	   -13.6795	   -12.7563	   -21.5683	
   -19.3024	   -26.1841	   -33.9890	   -17.2882	   -40.2832	   -15.6097	   -41.1224	   -14.1830	   -13.1760	   -21.2326	
   -19.2184	   -26.1841	   -33.9890	   -17.6239	   -40.1993	   -15.8615	   -40.9546	   -14.5187	   -13.3438	   -20.7291	
   -19.0506	   -26.1841	   -33.9050	   -17.8757	   -39.7797	   -16.1133	   -40.5350	   -14.6866	   -13.3438	   -19.8898	
   -18.9667	   -26.1841	   -33.7372	   -18.0435	   -39.1083	   -16.2811	   -39.7797	   -14.7705	   -13.0920	   -18.8828	
   -18.8828	   -26.0162	   -33.4854	   -18.1274	   -38.2690	   -16.3651	   -38.7726	   -14.6027	   -12.5885	   -17.7917	
   -18.8828	   -25.9323	   -33.1497	   -18.1274	   -37.2620	   -16.4490	   -37.6816	   -14.2670	   -12.0010	   -16.7007	
   -18.9667	   -25.8484	   -32.8140	   -18.1274	   -36.2549	   -16.4490	   -36.5906	   -13.8474	   -11.3297	   -15.6937	
   -19.1345	   -25.6805	   -32.5623	   -18.1274	   -35.2478	   -16.4490	   -35.5835	   -13.3438	   -10.6583	   -14.7705	
   -19.3863	   -25.5966	   -32.2266	   -18.1274	   -34.4925	   -16.4490	   -34.8282	   -12.8403	   -10.0708	   -14.1830	
   -19.6381	   -25.5127	   -31.8909	   -18.2114	   -33.8211	   -16.4490	   -34.2407	   -12.4207	    -9.6512	   -13.9313	
   -19.8898	   -25.4288	   -31.6391	   -18.2953	   -33.4015	   -16.4490	   -33.9050	   -12.0850	    -9.4833	   -13.9313	
   -20.1416	   -25.2609	   -31.3034	   -18.3792	   -33.0658	   -16.4490	   -33.6533	   -11.8332	    -9.4833	   -14.3509	
   -20.3934	   -25.0931	   -31.0516	   -18.3792	   -32.8140	   -16.4490	   -33.5693	   -11.7493	    -9.6512	   -14.9384	
   -20.6451	   -24.9252	   -30.7159	   -18.3792	   -32.5623	   -16.4490	   -33.4854	   -11.8332	   -10.0708	   -15.8615	
   -20.8130	   -24.7574	   -30.2963	   -18.3792	   -32.3944	   -16.3651	   -33.4015	   -12.0010	   -10.5743	   -16.8686	
   -20.9808	   -24.5895	   -29.9606	   -18.2953	   -32.2266	   -16.2811	   -33.3176	   -12.1689	   -11.1618	   -17.9596	
   -21.1487	   -24.4217	   -29.5410	   -18.2114	   -31.9748	   -16.1972	   -33.1497	   -12.3367	   -11.7493	   -19.1345	
   -21.4005	   -24.3378	   -29.2053	   -17.9596	   -31.7230	   -16.1133	   -32.8979	   -12.5885	   -12.3367	   -20.1416	
   -21.6522	   -24.3378	   -28.9536	   -17.7917	   -31.4713	   -16.1133	   -32.6462	   -12.6724	   -12.7563	   -21.0648	
   -22.0718	   -24.4217	   -28.8696	   -17.6239	   -31.3034	   -16.0294	   -32.3944	   -12.8403	   -13.1760	   -21.7361	
   -22.6593	   -24.6735	   -28.8696	   -17.5400	   -31.1356	   -16.0294	   -32.1426	   -12.8403	   -13.5117	   -22.1558	
   -23.3307	   -25.0092	   -29.0375	   -17.4561	   -30.9677	   -16.0294	   -31.8909	   -12.9242	   -13.7634	   -22.3236	
   -24.0021	   -25.2609	   -29.2053	   -17.3721	   -30.7999	   -15.9454	   -31.5552	   -12.8403	   -13.9313	   -22.2397	
   -24.7574	   -25.5966	   -29.3732	   -17.2043	   -30.6320	   -15.7776	   -31.2195	   -12.6724	   -13.8474	   -21.9040	
   -25.4288	   -25.8484	   -29.5410	   -17.0364	   -30.3802	   -15.5258	   -30.7999	   -12.4207	   -13.7634	   -21.3165	
   -26.1002	   -26.0162	   -29.6249	   -16.7847	   -30.1285	   -15.2740	   -30.4642	   -12.1689	   -13.5117	   -20.5612	
   -26.5198	   -26.1002	   -29.6249	   -16.5329	   -29.8767	   -14.9384	   -30.2124	   -11.8332	   -13.2599	   -19.8059	
   -26.8555	   -26.1002	   -29.6249	   -16.1972	   -29.7089	   -14.6027	   -29.9606	   -11.4136	   -13.0081	   -19.0506	
   -27.0233	   -26.1002	   -29.6249	   -15.8615	   -29.6249	   -14.3509	   -29.9606	   -11.0779	   -12.7563	   -18.4631	
   -27.0233	   -25.9323	   -29.6249	   -15.6097	   -29.7089	   -14.0991	   -30.0446	   -10.7422	   -12.5885	   -17.9596	
   -26.9394	   -25.9323	   -29.7089	   -15.3580	   -30.0446	   -13.9313	   -30.4642	   -10.4904	   -12.4207	   -17.7078	
   -26.7715	   -25.9323	   -29.9606	   -15.1901	   -30.7159	   -13.8474	   -31.2195	   -10.2386	   -12.3367	   -17.7078	
   -26.6876	   -26.1002	   -30.2963	   -15.1062	   -31.6391	   -13.9313	   -32.2266	   -10.0708	   -12.2528	   -17.8757	
   -26.6037	   -26.3519	   -30.8838	   -15.1062	   -32.8140	   -14.0152	   -33.4854	   -10.0708	   -12.3367	   -18.2953	
   -26.6037	   -26.7715	   -31.6391	   -15.1901	   -34.1568	   -14.3509	   -34.9960	   -10.1547	   -12.5046	   -18.7988	
   -26.6037	   -27.2751	   -32.3944	   -15.4419	   -35.4996	   -14.6866	   -36.5067	   -10.3226	   -12.7563	   -19.3863	
   -26.6876	   -27.7786	   -33.1497	   -15.7776	   -36.9263	   -15.1062	   -37.9333	   -10.4904	   -12.9242	   -20.0577	
   -26.8555	   -28.1982	   -33.8211	   -16.1133	   -38.1012	   -15.5258	   -39.1922	   -10.7422	   -13.1760	   -20.5612	
   -26.9394	   -28.6179	   -34.3246	   -16.4490	   -39.1083	   -15.9454	   -40.2832	   -10.9100	   -13.2599	   -20.8969	
   -27.0233	   -28.8696	   -34.7443	   -16.7007	   -39.7797	   -16.2811	   -41.0385	   -11.0779	   -13.3438	   -21.0648	
   -27.0233	   -29.0375	   -35.0800	   -16.8686	   -40.1154	   -16.5329	   -41.3742	   -11.1618	   -13.3438	   -20.9808	
   -26.9394	   -28.9536	   -35.1639	   -16.9525	   -40.1154	   -16.6168	   -41.3742	   -11.2457	   -13.2599	   -20.6451	
   -26.6876	   -28.8696	   -35.1639	   -16.7847	   -39.7797	   -16.6168	   -41.0385	   -11.2457	   -13.0920	   -20.1416	
   -26.3519	   -28.5339	   -34.9960	   -16.6168	   -39.1922	   -16.5329	   -40.4510	   -11.1618	   -12.9242	   -19.5541	
   -26.0162	   -28.1143	   -34.7443	   -16.3651	   -38.3530	   -16.3651	   -39.6118	   -11.0779	   -12.6724	   -18.8828	
   -25.5127	   -27.6947	   -34.4086	   -16.1972	   -37.3459	   -16.1972	   -38.6047	   -10.9940	   -12.5046	   -18.2114	
   -25.0092	   -27.1912	   -33.9890	   -16.1972	   -36.3388	   -16.1133	   -37.5977	   -10.9940	   -12.4207	   -17.7078	
   -24.5056	   -26.6876	   -33.5693	   -16.1972	   -35.4156	   -16.0294	   -36.5067	   -11.1618	   -12.4207	   -17.2882	
   -23.9182	   -26.1841	   -33.0658	   -16.4490	   -34.4925	   -16.1133	   -35.4996	   -11.4136	   -12.5885	   -17.2043	
   -23.4146	   -25.7645	   -32.6462	   -16.7847	   -33.7372	   -16.1972	   -34.6603	   -11.9171	   -12.9242	   -17.2882	
   -22.9111	   -25.4288	   -32.1426	   -17.2882	   -33.1497	   -16.2811	   -33.9050	   -12.5046	   -13.3438	   -17.7078	
   -22.4075	   -25.0931	   -31.7230	   -17.8757	   -32.7301	   -16.5329	   -33.3176	   -13.2599	   -13.9313	   -18.3792	
   -21.9040	   -24.7574	   -31.3873	   -18.5471	   -32.4783	   -16.7847	   -32.9819	   -14.0152	   -14.6027	   -19.2184	
   -21.4005	   -24.5056	   -31.0516	   -19.1345	   -32.3105	   -17.0364	   -32.7301	   -14.7705	   -15.1901	   -20.1416	
   -20.8969	   -24.1699	   -30.7159	   -19.7220	   -32.3944	   -17.3721	   -32.7301	   -15.3580	   -15.6937	   -21.1487	
   -20.3094	   -23.8342	   -30.3802	   -20.1416	   -32.4783	   -17.6239	   -32.8140	   -15.7776	   -16.1133	   -22.0718	
   -19.6381	   -23.4146	   -30.1285	   -20.3934	   -32.6462	   -17.7917	   -32.9819	   -16.0294	   -16.4490	   -22.9111	
   -19.0506	   -22.9950	   -29.7089	   -20.4773	   -32.7301	   -17.7917	   -33.1497	   -16.0294	   -16.5329	   -23.4985	
   -18.3792	   -22.5754	   -29.3732	   -20.3934	   -32.8979	   -17.7078	   -33.2336	   -15.9454	   -16.5329	   -23.8342	
   -17.7917	   -22.0718	   -28.9536	   -20.2255	   -32.9819	   -17.5400	   -33.3176	   -15.6097	   -16.3651	   -23.9182	
   -17.2043	   -21.5683	   -28.5339	   -19.9738	   -32.9819	   -17.2882	   -33.3176	   -15.1901	   -16.0294	   -23.7503	
   -16.7007	   -21.0648	   -28.0304	   -19.6381	   -32.7301	   -17.0364	   -33.0658	   -14.6866	   -15.6097	   -23.3307	
   -16.3651	   -20.5612	   -27.5269	   -19.3024	   -32.3944	   -16.7007	   -32.5623	   -14.1830	   -15.1901	   -22.8271	
   -16.1133	   -20.1416	   -27.1072	   -19.0506	   -31.8909	   -16.4490	   -31.9748	   -13.6795	   -14.6866	   -22.1558	
   -16.0294	   -19.8059	   -26.6876	   -18.7988	   -31.3034	   -16.2811	   -31.3034	   -13.2599	   -14.3509	   -21.5683	
   -16.1133	   -19.6381	   -26.3519	   -18.5471	   -30.7999	   -16.1133	   -30.7159	   -13.0081	   -14.0991	   -21.0648	
   -16.2811	   -19.5541	   -26.1841	   -18.2114	   -30.2963	   -15.9454	   -30.2124	   -12.9242	   -13.9313	   -20.5612	
   -16.4490	   -19.5541	   -26.0162	   -17.7917	   -29.9606	   -15.6937	   -29.7928	   -12.9242	   -13.8474	   -20.2255	
   -16.5329	   -19.5541	   -25.8484	   -17.2043	   -29.7089	   -15.3580	   -29.4571	   -13.0081	   -13.8474	   -19.9738	
   -16.6168	   -19.5541	   -25.5966	   -16.4490	   -29.5410	   -15.0223	   -29.3732	   -13.0081	   -13.9313	   -19.8898	
   -16.5329	   -19.3863	   -25.2609	   -15.5258	   -29.4571	   -14.5187	   -29.2892	   -12.9242	   -14.0152	   -19.8898	
   -16.3651	   -19.2184	   -24.9252	   -14.5187	   -29.5410	   -14.0152	   -29.4571	   -12.9242	   -14.1830	   -20.0577	
   -16.1133	   -18.8828	   -24.5895	   -13.4277	   -29.6249	   -13.5956	   -29.6249	   -12.7563	   -14.3509	   -20.3094	
   -15.8615	   -18.5471	   -24.2538	   -12.4207	   -29.8767	   -13.1760	   -29.9606	   -12.6724	   -14.5187	   -20.7291	
   -15.6097	   -18.2114	   -23.9182	   -11.5814	   -30.2124	   -12.8403	   -30.3802	   -12.5885	   -14.8544	   -21.3165	
   -15.4419	   -17.9596	   -23.8342	   -10.9100	   -30.5481	   -12.6724	   -30.8838	   -12.4207	   -15.1062	   -21.9040	
   -15.3580	   -17.7917	   -23.7503	   -10.4904	   -30.9677	   -12.5885	   -31.3034	   -12.4207	   -15.4419	   -22.4915	
   -15.4419	   -17.7917	   -23.8342	   -10.3226	   -31.3034	   -12.5885	   -31.8069	   -12.3367	   -15.6937	   -22.9950	
   -15.6097	   -17.7917	   -24.0021	   -10.3226	   -31.5552	   -12.7563	   -32.2266	   -12.3367	   -15.9454	   -23.4985	
   -15.9454	   -17.9596	   -24.2538	   -10.5743	   -31.8069	   -13.0081	   -32.4783	   -12.2528	   -16.0294	   -23.7503	
   -16.3651	   -18.1274	   -24.5056	   -10.9100	   -31.8909	   -13.3438	   -32.6462	   -12.2528	   -16.0294	   -23.9182	
   -16.7847	   -18.3792	   -24.6735	   -11.4136	   -31.8069	   -13.7634	   -32.6462	   -12.0850	   -15.8615	   -23.9182	
   -17.2882	   -18.5471	   -24.7574	   -12.0010	   -31.4713	   -14.0991	   -32.3944	   -11.9171	   -15.6097	   -23.6664	
   -17.7078	   -18.6310	   -24.7574	   -12.5046	   -30.8838	   -14.3509	   -31.9748	   -11.5814	   -15.1062	   -23.1628	
   -18.0435	   -18.5471	   -24.4217	   -12.8403	   -30.1285	   -14.4348	   -31.2195	   -10.9940	   -14.5187	   -22.4075	
   -18.1274	   -18.2953	   -24.0021	   -13.0081	   -29.1214	   -14.1830	   -30.2963	   -10.4065	   -13.7634	   -21.5683	
   -18.0435	   -17.8757	   -23.3307	   -12.9242	   -28.0304	   -13.7634	   -29.2892	    -9.6512	   -13.0081	   -20.5612	
   -17.7078	   -17.2882	   -22.4915	   -12.5885	   -26.9394	   -13.0081	   -28.2822	    -8.8959	   -12.1689	   -19.6381	
   -17.2043	   -16.4490	   -21.6522	   -11.9171	   -25.9323	   -12.0850	   -27.2751	    -8.1406	   -11.4136	   -18.7988	
   -16.4490	   -15.6097	   -20.7291	   -10.9940	   -25.0092	   -10.9100	   -26.4359	    -7.4692	   -10.7422	   -18.0435	
   -15.5258	   -14.5187	   -19.8898	    -9.9030	   -24.3378	    -9.4833	   -25.6805	    -6.7978	   -10.1547	   -17.4561	
   -14.4348	   -13.3438	   -18.8828	    -8.4763	   -23.7503	    -7.8888	   -25.0931	    -6.1264	    -9.3994	   -16.9525	
   -13.0081	   -12.0010	   -17.8757	    -6.7978	   -23.3307	    -6.0425	   -24.5895	    -5.2032	    -8.5602	   -16.4490	
   -11.2457	   -10.4904	   -16.7007	    -4.8676	   -22.8271	    -4.0283	   -24.0021	    -4.0283	    -7.4692	   -15.8615	
    -9.2316	    -8.6441	   -15.2740	    -2.6016	   -22.3236	    -1.6785	   -23.3307	    -2.5177	    -5.9586	   -14.9384	
    -6.7978	    -6.5460	   -13.6795	    -0.0839	   -21.5683	     0.8392	   -22.4075	    -0.5875	    -4.2801	   -13.7634	
    -4.1122	    -4.1962	   -11.9171	     2.7695	   -20.4773	     3.6087	   -21.2326	     1.5945	    -2.1820	   -12.2528	
    -1.2589	    -1.6785	    -9.9030	     5.7068	   -19.2184	     6.4621	   -19.8059	     3.9444	     0.0000	   -10.5743	
     1.5945	     0.9232	    -7.8888	     8.6441	   -17.7917	     9.3155	   -18.2114	     6.4621	     2.1820	    -8.7280	
     4.1962	     3.2730	    -5.9586	    11.3297	   -16.3651	    11.8332	   -16.6168	     8.7280	     4.1962	    -6.9656	
     6.2943	     5.2032	    -4.2801	    13.5117	   -15.1062	    13.7634	   -15.1901	    10.5743	     5.7068	    -5.5389	
     7.6370	     6.3782	    -3.2730	    14.8544	   -14.1830	    14.9384	   -14.1830	    11.6653	     6.4621	    -4.6997	
     7.8888	     6.5460	    -3.1052	    15.1062	   -13.9313	    14.9384	   -13.7634	    11.8332	     6.4621	    -4.5319	
     6.7978	     5.5389	    -3.8605	    14.1830	   -14.3509	    13.7634	   -14.1830	    10.8261	     5.3711	    -5.2032	
     4.3640	     3.2730	    -5.7907	    11.9171	   -15.6097	    11.3297	   -15.4419	     8.6441	     3.2730	    -6.7978	
     0.6714	    -0.2518	    -8.7280	     8.3923	   -17.6239	     7.6370	   -17.5400	     5.2872	     0.2518	    -9.2316	
    -4.1122	    -4.6997	   -12.6724	     3.7766	   -20.4773	     3.1052	   -20.4773	     1.0910	    -3.5248	   -12.4207	
    -9.5673	    -9.8190	   -17.2043	    -1.4267	   -24.0021	    -2.0981	   -24.0860	    -3.7766	    -7.8049	   -16.1133	
   -15.3580	   -15.3580	   -22.1558	    -6.8817	   -27.9465	    -7.5531	   -28.0304	    -8.8959	   -12.3367	   -20.0577	
   -21.0648	   -20.8969	   -27.1072	   -12.3367	   -32.0587	   -12.8403	   -32.3105	   -13.9313	   -16.7007	   -24.0021	
   -26.3519	   -26.0162	   -31.8909	   -17.2882	   -36.3388	   -17.6239	   -36.5906	   -18.5471	   -20.6451	   -27.6947	
   -30.8838	   -30.6320	   -36.2549	   -21.6522	   -40.3671	   -21.8201	   -40.6189	   -22.6593	   -24.1699	   -31.0516	
   -34.6603	   -34.5764	   -40.0314	   -25.2609	   -44.1437	   -25.2609	   -44.3954	   -25.9323	   -26.9394	   -33.8211	
   -37.4298	   -37.6816	   -43.1366	   -27.9465	   -47.4167	   -27.8625	   -47.6685	   -28.4500	   -29.1214	   -36.0031	
   -39.3600	   -39.9475	   -45.4025	   -29.7928	   -50.1022	   -29.6249	   -50.4379	   -30.2124	   -30.5481	   -37.5977	
   -40.5350	   -41.3742	   -47.0810	   -30.8838	   -52.1164	   -30.7159	   -52.5360	   -31.2195	   -31.3873	   -38.6887	
   -40.9546	   -42.2134	   -48.0042	   -31.2195	   -53.5431	   -31.1356	   -54.0466	   -31.6391	   -31.6391	   -39.1922	
   -40.7867	   -42.3813	   -48.2559	   -30.9677	   -54.2984	   -30.9677	   -54.9698	   -31.3873	   -31.3873	   -39.1922	
   -40.1154	   -41.9617	   -47.9202	   -30.2124	   -54.3823	   -30.3802	   -55.2216	   -30.5481	   -30.6320	   -38.6047	
   -38.9404	   -41.1224	   -47.1649	   -28.9536	   -53.9627	   -29.3732	   -54.8859	   -29.3732	   -29.3732	   -37.5977	
   -37.5137	   -39.8636	   -45.9061	   -27.2751	   -52.8717	   -27.9465	   -53.9627	   -27.6947	   -27.7786	   -36.0870	
   -35.7513	   -38.3530	   -44.3115	   -25.3448	   -51.2772	   -26.2680	   -52.3682	   -25.7645	   -25.8484	   -34.1568	
   -33.8211	   -36.5906	   -42.4652	   -23.1628	   -49.2630	   -24.2538	   -50.2701	   -23.5825	   -23.6664	   -31.9748	
   -31.8069	   -34.7443	   -40.4510	   -20.8969	   -46.9971	   -22.1558	   -47.8363	   -21.3165	   -21.4005	   -29.7089	
   -29.7928	   -32.8140	   -38.4369	   -18.7149	   -44.4794	   -19.9738	   -45.1508	   -19.0506	   -19.3024	   -27.4429	
   -27.8625	   -30.8838	   -36.4227	   -16.7007	   -41.9617	   -17.9596	   -42.4652	   -17.0364	   -17.2882	   -25.3448	
   -26.1841	   -29.2053	   -34.4925	   -15.0223	   -39.6118	   -16.1972	   -39.8636	   -15.2740	   -15.6937	   -23.6664	
   -24.5895	   -27.6108	   -32.8140	   -13.6795	   -37.5137	   -14.7705	   -37.5977	   -13.9313	   -14.5187	   -22.3236	
   -23.2468	   -26.1841	   -31.3034	   -12.7563	   -35.6674	   -13.7634	   -35.6674	   -13.0081	   -13.7634	   -21.5683	
   -22.0718	   -25.0931	   -30.1285	   -12.2528	   -34.3246	   -13.0081	   -34.1568	   -12.5046	   -13.5117	   -21.3165	
   -21.1487	   -24.1699	   -29.2892	   -11.9171	   -33.3176	   -12.5885	   -33.1497	   -12.4207	   -13.7634	   -21.5683	
   -20.3934	   -23.4985	   -28.6179	   -11.9171	   -32.8140	   -12.4207	   -32.5623	   -12.7563	   -14.3509	   -22.4075	
   -19.8059	   -22.9950	   -28.2822	   -11.9171	   -32.6462	   -12.3367	   -32.3944	   -13.3438	   -15.2740	   -23.4985	
   -19.3024	   -22.7432	   -28.1143	   -12.0850	   -32.8140	   -12.4207	   -32.5623	   -14.0991	   -16.2811	   -24.8413	
   -18.7988	   -22.4915	   -28.1143	   -12.1689	   -33.2336	   -12.5885	   -32.8979	   -14.8544	   -17.2882	   -26.2680	
   -18.3792	   -22.4075	   -28.1982	   -12.2528	   -33.7372	   -12.7563	   -33.4854	   -15.6097	   -18.2953	   -27.6108	
   -18.0435	   -22.3236	   -28.3661	   -12.3367	   -34.4086	   -12.9242	   -34.1568	   -16.2811	   -19.1345	   -28.7018	
   -17.7078	   -22.2397	   -28.5339	   -12.3367	   -35.0800	   -13.0081	   -34.8282	   -16.7847	   -19.8059	   -29.6249	
   -17.3721	   -22.2397	   -28.8696	   -12.3367	   -35.6674	   -13.2599	   -35.4156	   -17.1204	   -20.3094	   -30.2963	
   -17.2043	   -22.3236	   -29.2053	   -12.4207	   -36.2549	   -13.5117	   -36.0870	   -17.4561	   -20.6451	   -30.6320	
   -17.2043	   -22.5754	   -29.7089	   -12.5885	   -36.8423	   -13.8474	   -36.7584	   -17.6239	   -20.8969	   -30.7159	
   -17.2882	   -22.9111	   -30.2963	   -13.0081	   -37.4298	   -14.3509	   -37.3459	   -17.7917	   -20.9808	   -30.5481	
   -17.4561	   -23.2468	   -30.9677	   -13.5956	   -37.8494	   -14.9384	   -37.8494	   -17.9596	   -21.0648	   -30.1285	
   -17.7078	   -23.7503	   -31.5552	   -14.3509	   -38.2690	   -15.6097	   -38.2690	   -18.0435	   -20.9808	   -29.5410	
   -17.9596	   -24.1699	   -32.2266	   -15.1901	   -38.6047	   -16.2811	   -38.6887	   -18.2114	   -20.8969	   -28.7857	
   -18.0435	   -24.5895	   -32.7301	   -16.1133	   -38.9404	   -16.9525	   -39.0244	   -18.4631	   -20.8130	   -28.0304	
   -18.1274	   -24.9252	   -33.1497	   -17.0364	   -39.1083	   -17.4561	   -39.3600	   -18.7149	   -20.8130	   -27.2751	
   -18.1274	   -25.0092	   -33.4015	   -17.8757	   -39.3600	   -17.9596	   -39.6957	   -19.2184	   -20.8969	   -26.6876	
   -18.0435	   -25.0931	   -33.5693	   -18.5471	   -39.6118	   -18.4631	   -40.1154	   -19.7220	   -21.1487	   -26.3519	
   -17.8757	   -25.0092	   -33.5693	   -19.0506	   -39.9475	   -18.7988	   -40.5350	   -20.3934	   -21.5683	   -26.3519	
   -17.7078	   -24.9252	   -33.6533	   -19.4702	   -40.3671	   -19.2184	   -40.9546	   -21.1487	   -22.0718	   -26.6037	
   -17.6239	   -24.9252	   -33.6533	   -19.8898	   -40.8707	   -19.6381	   -41.5421	   -21.9879	   -22.7432	   -27.1912	
   -17.5400	   -24.9252	   -33.7372	   -20.1416	   -41.4581	   -20.0577	   -42.1295	   -22.9111	   -23.4985	   -28.1143	
   -17.4561	   -25.0092	   -33.9050	   -20.4773	   -42.2134	   -20.5612	   -42.8009	   -23.7503	   -24.3378	   -29.1214	
   -17.4561	   -25.1770	   -34.0729	   -20.6451	   -42.8848	   -20.9808	   -43.4723	   -24.5056	   -25.0931	   -30.2963	
   -17.3721	   -25.2609	   -34.1568	   -20.7291	   -43.5562	   -21.3165	   -44.1437	   -25.0092	   -25.6805	   -31.3873	
   -17.2043	   -25.3448	   -34.1568	   -20.5612	   -44.0598	   -21.4005	   -44.5633	   -25.1770	   -26.0162	   -32.2266	
   -16.9525	   -25.1770	   -33.9890	   -20.0577	   -44.3115	   -21.2326	   -44.8151	   -24.9252	   -25.9323	   -32.8140	
   -16.4490	   -24.7574	   -33.5693	   -19.0506	   -44.3115	   -20.6451	   -44.7311	   -24.0860	   -25.5127	   -32.9819	
   -15.7776	   -24.2538	   -32.9819	   -17.7078	   -43.8919	   -19.6381	   -44.3954	   -22.8271	   -24.5895	   -32.7301	
   -14.8544	   -23.4985	   -32.1426	   -16.0294	   -43.3044	   -18.3792	   -43.8080	   -21.2326	   -23.4146	   -32.0587	
   -13.8474	   -22.5754	   -31.2195	   -14.0152	   -42.4652	   -16.7847	   -42.9688	   -19.3024	   -21.8201	   -30.9677	
   -12.6724	   -21.5683	   -30.1285	   -11.6653	   -41.4581	   -14.9384	   -41.9617	   -17.2882	   -20.1416	   -29.7089	
   -11.4975	   -20.5612	   -29.0375	    -9.2316	   -40.3671	   -12.9242	   -40.8707	   -15.1901	   -18.2953	   -28.1982	
   -10.2386	   -19.4702	   -27.9465	    -6.7139	   -39.1922	   -10.7422	   -39.6957	   -13.2599	   -16.5329	   -26.6037	
    -9.0637	   -18.3792	   -26.8555	    -4.1962	   -38.1012	    -8.6441	   -38.6047	   -11.4975	   -14.8544	   -24.9252	
    -7.9727	   -17.3721	   -25.9323	    -1.6785	   -37.0102	    -6.5460	   -37.5977	    -9.9030	   -13.3438	   -23.3307	
    -6.8817	   -16.4490	   -25.0092	     0.6714	   -36.0870	    -4.4479	   -36.6745	    -8.5602	   -12.0010	   -21.9040	
    -5.8746	   -15.5258	   -24.1699	     3.0212	   -35.2478	    -2.5177	   -35.8353	    -7.2174	   -10.6583	   -20.5612	
    -4.8676	   -14.6866	   -23.4985	     5.2872	   -34.4925	    -0.5875	   -35.1639	    -5.9586	    -9.4833	   -19.3863	
    -3.7766	   -13.7634	   -22.7432	     7.5531	   -33.8211	     1.3428	   -34.5764	    -4.6997	    -8.3084	   -18.3792	
    -2.6016	   -12.9242	   -22.0718	     9.6512	   -33.2336	     3.1891	   -34.0729	    -3.5248	    -7.2174	   -17.5400	
    -1.3428	   -12.0010	   -21.4844	    11.6653	   -32.8140	     4.8676	   -33.7372	    -2.4338	    -6.2943	   -16.8686	
    -0.0839	   -11.1618	   -20.9808	    13.3438	   -32.4783	     6.3782	   -33.4015	    -1.4267	    -5.6229	   -16.3651	
     1.0910	   -10.4904	   -20.5612	    14.7705	   -32.2266	     7.6370	   -33.1497	    -0.7553	    -5.1193	   -16.1133	
     2.0981	    -9.9030	   -20.3934	    15.6937	   -32.0587	     8.3923	   -32.8979	    -0.3357	    -4.9515	   -16.1133	
     2.8534	    -9.4833	   -20.3094	    16.1133	   -32.0587	     8.7280	   -32.7301	    -0.2518	    -5.0354	   -16.2811	
     3.3569	    -9.3994	   -20.4773	    15.9454	   -32.0587	     8.6441	   -32.4783	    -0.5875	    -5.4550	   -16.7007	
     3.4409	    -9.4833	   -20.7291	    15.3580	   -32.0587	     8.1406	   -32.2266	    -1.1749	    -6.0425	   -17.2043	
     3.2730	    -9.9030	   -21.1487	    14.3509	   -32.0587	     7.2174	   -31.9748	    -2.0142	    -6.7978	   -17.7078	
     2.7695	   -10.5743	   -21.5683	    13.0081	   -32.0587	     6.0425	   -31.6391	    -2.9373	    -7.6370	   -18.2114	
     2.0142	   -11.4136	   -22.0718	    11.4975	   -31.8909	     4.6997	   -31.3873	    -4.0283	    -8.4763	   -18.6310	
     1.0071	   -12.2528	   -22.4915	     9.8190	   -31.7230	     3.2730	   -31.0516	    -5.1193	    -9.2316	   -18.7988	
    -0.1678	   -13.0920	   -22.9111	     8.0566	   -31.5552	     1.7624	   -30.7999	    -6.1264	    -9.9030	   -18.8828	
    -1.3428	   -13.9313	   -23.2468	     6.3782	   -31.2195	     0.3357	   -30.5481	    -6.9656	   -10.3226	   -18.7149	
    -2.5177	   -14.6027	   -23.4985	     4.6997	   -30.9677	    -1.0910	   -30.2963	    -7.7209	   -10.5743	   -18.3792	
    -3.6926	   -15.1901	   -23.6664	     3.1891	   -30.7159	    -2.2659	   -30.0446	    -8.3084	   -10.7422	   -18.0435	
    -4.7836	   -15.6937	   -23.7503	     1.9302	   -30.4642	    -3.3569	   -29.9606	    -8.6441	   -10.7422	   -17.7078	
    -5.7907	   -16.1972	   -23.8342	     0.9232	   -30.3802	    -4.2801	   -29.9606	    -8.8959	   -10.7422	   -17.4561	
    -6.6299	   -16.5329	   -24.0021	     0.0000	   -30.4642	    -5.0354	   -30.1285	    -9.0637	   -10.8261	   -17.4561	
    -7.4692	   -17.0364	   -24.3378	    -0.6714	   -30.7999	    -5.7068	   -30.4642	    -9.3155	   -10.9940	   -17.7078	
    -8.2245	   -17.4561	   -24.7574	    -1.2589	   -31.3034	    -6.2943	   -31.1356	    -9.6512	   -11.4136	   -18.3792	
    -8.9798	   -18.0435	   -25.3448	    -1.7624	   -32.1426	    -6.8817	   -32.0587	   -10.1547	   -12.0850	   -19.3863	
    -9.7351	   -18.7149	   -26.1002	    -2.1820	   -33.1497	    -7.3853	   -33.2336	   -10.8261	   -12.9242	   -20.6451	
   -10.4065	   -19.4702	   -27.0233	    -2.5177	   -34.3246	    -7.8888	   -34.4925	   -11.6653	   -14.0152	   -22.1558	
   -11.0779	   -20.2255	   -27.9465	    -2.7695	   -35.6674	    -8.3084	   -35.9192	   -12.5046	   -15.1062	   -23.6664	
   -11.6653	   -20.8969	   -28.9536	    -3.0212	   -36.9263	    -8.8120	   -37.2620	   -13.3438	   -16.1133	   -25.0931	
   -12.1689	   -21.6522	   -29.8767	    -3.2730	   -38.1851	    -9.2316	   -38.5208	   -14.0991	   -17.1204	   -26.3519	
   -12.5885	   -22.3236	   -30.7159	    -3.6087	   -39.3600	    -9.7351	   -39.6118	   -14.7705	   -17.7917	   -27.3590	
   -13.0081	   -22.9111	   -31.3873	    -3.9444	   -40.2832	   -10.2386	   -40.4510	   -15.2740	   -18.3792	   -27.9465	
   -13.3438	   -23.4146	   -31.9748	    -4.2801	   -40.9546	   -10.7422	   -41.1224	   -15.6937	   -18.6310	   -28.1143	
   -13.5956	   -23.8342	   -32.3944	    -4.6158	   -41.4581	   -11.0779	   -41.5421	   -16.0294	   -18.7149	   -28.0304	
   -13.8474	   -24.1699	   -32.7301	    -4.8676	   -41.7099	   -11.3297	   -41.7099	   -16.1972	   -18.5471	   -27.6108	
   -13.9313	   -24.3378	   -32.8140	    -5.1193	   -41.6260	   -11.4975	   -41.7099	   -16.1972	   -18.2114	   -26.8555	
   -13.9313	   -24.4217	   -32.8140	    -5.1193	   -41.3742	   -11.4136	   -41.4581	   -15.9454	   -17.7078	   -25.9323	
   -13.7634	   -24.3378	   -32.6462	    -5.1193	   -40.9546	   -11.1618	   -41.0385	   -15.6097	   -17.0364	   -24.8413	
   -13.5956	   -24.2538	   -32.4783	    -4.8676	   -40.4510	   -10.7422	   -40.6189	   -15.0223	   -16.2811	   -23.6664	
   -13.2599	   -24.0021	   -32.2266	    -4.6158	   -39.9475	   -10.3226	   -40.1154	   -14.3509	   -15.5258	   -22.5754	
   -12.7563	   -23.7503	   -31.9748	    -4.1962	   -39.5279	    -9.8190	   -39.6957	   -13.6795	   -14.7705	   -21.6522	
   -12.3367	   -23.4146	   -31.7230	    -3.6926	   -39.1083	    -9.3155	   -39.2761	   -13.0081	   -14.1830	   -20.9808	
   -11.7493	   -23.1628	   -31.4713	    -3.1891	   -38.8565	    -8.8120	   -39.0244	   -12.3367	   -13.5956	   -20.5612	
   -11.2457	   -22.8271	   -31.2195	    -2.6855	   -38.6887	    -8.4763	   -38.9404	   -11.8332	   -13.2599	   -20.4773	
   -10.6583	   -22.5754	   -31.0516	    -2.2659	   -38.7726	    -8.1406	   -38.9404	   -11.5814	   -13.0081	   -20.7291	
   -10.1547	   -22.3236	   -30.8838	    -1.9302	   -38.9404	    -8.0566	   -39.0244	   -11.4136	   -13.0081	   -21.2326	
    -9.6512	   -22.0718	   -30.7159	    -1.6785	   -39.1922	    -7.9727	   -39.2761	   -11.5814	   -13.2599	   -21.9040	
    -9.2316	   -21.9040	   -30.6320	    -1.5106	   -39.5279	    -8.0566	   -39.5279	   -11.9171	   -13.5956	   -22.7432	
    -8.8959	   -21.6522	   -30.4642	    -1.5106	   -39.9475	    -8.2245	   -39.8636	   -12.4207	   -14.1830	   -23.6664	
    -8.5602	   -21.4844	   -30.3802	    -1.5945	   -40.1993	    -8.4763	   -40.1154	   -13.0920	   -14.7705	   -24.5895	
    -8.3923	   -21.4005	   -30.2963	    -1.7624	   -40.5350	    -8.7280	   -40.3671	   -13.7634	   -15.4419	   -25.4288	
    -8.2245	   -21.2326	   -30.1285	    -2.0981	   -40.7028	    -9.0637	   -40.5350	   -14.4348	   -16.1133	   -26.1841	
    -8.1406	   -21.2326	   -30.0446	    -2.4338	   -40.7867	    -9.3994	   -40.7028	   -15.0223	   -16.6168	   -26.6876	
    -8.1406	   -21.1487	   -29.8767	    -2.7695	   -40.7867	    -9.7351	   -40.7028	   -15.5258	   -17.0364	   -27.1072	
    -8.1406	   -21.1487	   -29.7928	    -3.0212	   -40.7867	    -9.9869	   -40.6189	   -15.9454	   -17.3721	   -27.2751	
    -8.2245	   -21.0648	   -29.6249	    -3.3569	   -40.6189	   -10.1547	   -40.4510	   -16.1972	   -17.4561	   -27.3590	
    -8.3084	   -21.0648	   -29.4571	    -3.5248	   -40.3671	   -10.3226	   -40.1154	   -16.2811	   -17.5400	   -27.2751	
    -8.3084	   -20.9808	   -29.2892	    -3.6926	   -40.1154	   -10.4065	   -39.7797	   -16.2811	   -17.4561	   -27.1072	
    -8.3084	   -20.8969	   -29.0375	    -3.8605	   -39.8636	   -10.4065	   -39.2761	   -16.2811	   -17.2882	   -26.9394	
    -8.2245	   -20.6451	   -28.7857	    -4.0283	   -39.6118	   -10.4065	   -38.8565	   -16.2811	   -17.2043	   -26.7715	
    -8.0566	   -20.3934	   -28.4500	    -4.1962	   -39.3600	   -10.4904	   -38.5208	   -16.3651	   -17.2043	   -26.7715	
    -7.8049	   -20.1416	   -28.0304	    -4.3640	   -39.1083	   -10.4904	   -38.1012	   -16.4490	   -17.2043	   -26.9394	
    -7.5531	   -19.7220	   -27.5269	    -4.6997	   -38.8565	   -10.5743	   -37.7655	   -16.6168	   -17.3721	   -27.1072	
    -7.1335	   -19.3024	   -26.9394	    -5.0354	   -38.6887	   -10.6583	   -37.5137	   -16.8686	   -17.5400	   -27.5269	
    -6.6299	   -18.7988	   -26.3519	    -5.4550	   -38.5208	   -10.8261	   -37.3459	   -17.0364	   -17.8757	   -27.8625	
    -6.1264	   -18.2953	   -25.7645	    -5.9586	   -38.3530	   -10.9940	   -37.1780	   -17.2043	   -18.2114	   -28.2822	
    -5.7068	   -17.8757	   -25.1770	    -6.5460	   -38.1851	   -11.2457	   -37.0941	   -17.3721	   -18.4631	   -28.7018	
    -5.2872	   -17.4561	   -24.6735	    -7.1335	   -38.0173	   -11.4136	   -37.0102	   -17.4561	   -18.7988	   -28.9536	
    -4.9515	   -17.1204	   -24.3378	    -7.7209	   -37.9333	   -11.6653	   -36.9263	   -17.4561	   -18.9667	   -29.2053	
    -4.8676	   -17.0364	   -24.1699	    -8.3084	   -37.8494	   -11.9171	   -36.9263	   -17.3721	   -19.1345	   -29.2053	
    -4.8676	   -17.0364	   -24.0860	    -8.8120	   -37.7655	   -12.0850	   -36.8423	   -17.2043	   -19.2184	   -29.2053	
    -5.1193	   -17.1204	   -24.2538	    -9.3155	   -37.6816	   -12.2528	   -36.7584	   -16.9525	   -19.1345	   -28.9536	
    -5.5389	   -17.3721	   -24.4217	    -9.7351	   -37.5137	   -12.4207	   -36.5906	   -16.7007	   -18.8828	   -28.5339	
    -6.2103	   -17.7078	   -24.6735	   -10.1547	   -37.2620	   -12.4207	   -36.3388	   -16.2811	   -18.5471	   -28.0304	
    -6.9656	   -18.1274	   -24.9252	   -10.4904	   -36.8423	   -12.3367	   -35.9192	   -16.0294	   -18.1274	   -27.3590	
    -7.8888	   -18.5471	   -25.1770	   -10.7422	   -36.4227	   -12.2528	   -35.4156	   -15.6937	   -17.6239	   -26.5198	
    -8.8959	   -19.0506	   -25.4288	   -10.9100	   -35.8353	   -11.9171	   -34.7443	   -15.4419	   -17.0364	   -25.6805	
    -9.8190	   -19.4702	   -25.5966	   -10.9940	   -35.1639	   -11.5814	   -34.0729	   -15.1901	   -16.4490	   -24.7574	
   -10.6583	   -19.8059	   -25.7645	   -10.9100	   -34.4086	   -11.0779	   -33.2336	   -15.0223	   -15.8615	   -23.8342	
   -11.4136	   -19.9738	   -25.7645	   -10.8261	   -33.5693	   -10.5743	   -32.3944	   -14.8544	   -15.2740	   -22.9111	
   -12.0850	   -20.0577	   -25.5966	   -10.5743	   -32.8140	   -10.0708	   -31.5552	   -14.6027	   -14.7705	   -22.1558	
   -12.5885	   -20.0577	   -25.4288	   -10.3226	   -32.0587	    -9.5673	   -30.7999	   -14.3509	   -14.2670	   -21.4844	
   -13.0081	   -19.9738	   -25.1770	    -9.9869	   -31.3873	    -9.1476	   -30.0446	   -14.1830	   -13.9313	   -21.0648	
   -13.4277	   -19.9738	   -25.0092	    -9.6512	   -30.9677	    -8.8959	   -29.5410	   -13.9313	   -13.5956	   -20.8130	
   -13.8474	   -19.9738	   -24.9252	    -9.3994	   -30.7159	    -8.6441	   -29.2053	   -13.7634	   -13.4277	   -20.8130	
   -14.4348	   -20.2255	   -24.9252	    -9.2316	   -30.6320	    -8.4763	   -29.1214	   -13.6795	   -13.5117	   -21.0648	
   -15.1062	   -20.6451	   -25.0931	    -9.2316	   -30.8838	    -8.5602	   -29.2053	   -13.7634	   -13.6795	   -21.4844	
   -16.0294	   -21.3165	   -25.5127	    -9.3994	   -31.2195	    -8.6441	   -29.5410	   -14.0152	   -14.0152	   -22.0718	
   -16.9525	   -22.1558	   -25.9323	    -9.8190	   -31.7230	    -8.9798	   -29.8767	   -14.2670	   -14.5187	   -22.6593	
   -18.0435	   -23.0789	   -26.5198	   -10.4065	   -32.2266	    -9.3994	   -30.3802	   -14.6866	   -15.1062	   -23.2468	
   -19.2184	   -24.0860	   -27.1072	   -11.0779	   -32.6462	    -9.9869	   -30.7159	   -15.1901	   -15.6097	   -23.6664	
   -20.3934	   -25.0931	   -27.6947	   -11.9171	   -33.0658	   -10.5743	   -31.1356	   -15.6937	   -16.1133	   -24.0860	
   -21.5683	   -26.0162	   -28.1982	   -12.7563	   -33.3176	   -11.2457	   -31.3873	   -16.2811	   -16.6168	   -24.2538	
   -22.7432	   -26.8555	   -28.6179	   -13.5117	   -33.4854	   -11.9171	   -31.4713	   -16.7847	   -17.1204	   -24.2538	
   -23.6664	   -27.6108	   -28.8696	   -14.2670	   -33.4015	   -12.5885	   -31.4713	   -17.2882	   -17.5400	   -24.1699	
   -24.5056	   -28.1143	   -29.0375	   -14.8544	   -33.1497	   -13.1760	   -31.2195	   -17.7078	   -17.8757	   -23.9182	
   -25.0931	   -28.4500	   -28.9536	   -15.3580	   -32.7301	   -13.7634	   -30.7999	   -18.1274	   -18.2114	   -23.5825	
   -25.4288	   -28.5339	   -28.7018	   -15.6937	   -32.2266	   -14.2670	   -30.2963	   -18.4631	   -18.3792	   -23.1628	
   -25.5127	   -28.3661	   -28.2822	   -15.9454	   -31.5552	   -14.6866	   -29.7089	   -18.7149	   -18.4631	   -22.6593	
   -25.3448	   -27.9465	   -27.6947	   -16.0294	   -30.7999	   -14.9384	   -29.0375	   -18.7988	   -18.5471	   -22.2397	
   -24.9252	   -27.3590	   -27.0233	   -15.9454	   -30.1285	   -15.1062	   -28.3661	   -18.7988	   -18.4631	   -21.9040	
   -24.2538	   -26.6037	   -26.1841	   -15.7776	   -29.5410	   -15.1062	   -27.8625	   -18.7149	   -18.2953	   -21.6522	
   -23.4146	   -25.7645	   -25.4288	   -15.4419	   -29.0375	   -15.0223	   -27.4429	   -18.4631	   -18.0435	   -21.4844	
   -22.4075	   -24.9252	   -24.6735	   -15.1062	   -28.8696	   -14.8544	   -27.3590	   -18.2114	   -17.7917	   -21.4005	
   -21.5683	   -24.2538	   -24.0860	   -14.6866	   -29.0375	   -14.6866	   -27.4429	   -17.8757	   -17.5400	   -21.4844	
   -20.7291	   -23.7503	   -23.8342	   -14.2670	   -29.4571	   -14.4348	   -27.9465	   -17.6239	   -17.3721	   -21.6522	
   -20.0577	   -23.4146	   -23.7503	   -13.8474	   -30.1285	   -14.1830	   -28.6179	   -17.2882	   -17.2043	   -21.8201	
   -19.5541	   -23.2468	   -23.9182	   -13.4277	   -31.0516	   -13.9313	   -29.5410	   -17.0364	   -17.1204	   -21.9879	
   -19.2184	   -23.3307	   -24.2538	   -13.0081	   -32.0587	   -13.5956	   -30.5481	   -16.7007	   -16.8686	   -22.0718	
   -18.7988	   -23.4146	   -24.7574	   -12.5046	   -32.9819	   -13.0920	   -31.5552	   -16.2811	   -16.6168	   -21.9879	
   -18.4631	   -23.4985	   -25.3448	   -11.8332	   -33.8211	   -12.5885	   -32.3944	   -15.7776	   -16.2811	   -21.6522	
   -17.9596	   -23.4985	   -25.7645	   -11.1618	   -34.4925	   -12.0010	   -33.0658	   -15.2740	   -15.7776	   -21.1487	
   -17.3721	   -23.4146	   -26.1002	   -10.3226	   -34.8282	   -11.3297	   -33.4854	   -14.6866	   -15.1901	   -20.3934	
   -16.7007	   -23.1628	   -26.2680	    -9.4833	   -34.9121	   -10.5743	   -33.4854	   -14.0991	   -14.6027	   -19.4702	
   -16.0294	   -22.8271	   -26.2680	    -8.7280	   -34.7443	    -9.8190	   -33.3176	   -13.5117	   -13.8474	   -18.3792	
   -15.2740	   -22.3236	   -26.0162	    -8.0566	   -34.2407	    -9.0637	   -32.8140	   -12.8403	   -13.0920	   -17.2043	
   -14.6027	   -21.7361	   -25.6805	    -7.4692	   -33.6533	    -8.3923	   -32.2266	   -12.2528	   -12.2528	   -16.1133	
   -14.0152	   -21.1487	   -25.2609	    -7.1335	   -32.8979	    -7.8888	   -31.4713	   -11.7493	   -11.5814	   -15.1062	
   -13.5117	   -20.5612	   -24.8413	    -7.0496	   -32.1426	    -7.5531	   -30.7999	   -11.3297	   -10.9940	   -14.2670	
   -13.0920	   -20.0577	   -24.4217	    -7.1335	   -31.4713	    -7.4692	   -30.1285	   -11.1618	   -10.6583	   -13.5956	
   -12.7563	   -19.5541	   -24.0860	    -7.3853	   -30.8838	    -7.4692	   -29.5410	   -11.1618	   -10.4904	   -13.2599	
   -12.5046	   -19.1345	   -23.8342	    -7.7209	   -30.4642	    -7.7209	   -29.2053	   -11.4136	   -10.5743	   -13.2599	
   -12.3367	   -18.7988	   -23.5825	    -8.1406	   -30.2124	    -7.9727	   -28.9536	   -11.8332	   -10.8261	   -13.4277	
   -12.1689	   -18.5471	   -23.4146	    -8.5602	   -30.0446	    -8.3084	   -28.8696	   -12.2528	   -11.1618	   -13.8474	
   -12.0850	   -18.4631	   -23.3307	    -8.8959	   -30.0446	    -8.6441	   -28.9536	   -12.7563	   -11.5814	   -14.4348	
   -12.0850	   -18.4631	   -23.3307	    -9.3155	   -30.1285	    -8.9798	   -29.1214	   -13.3438	   -12.0850	   -15.1901	
   -12.0850	   -18.6310	   -23.3307	    -9.7351	   -30.3802	    -9.2316	   -29.3732	   -13.8474	   -12.7563	   -16.1972	
   -12.2528	   -18.8828	   -23.4985	   -10.1547	   -30.6320	    -9.6512	   -29.6249	   -14.4348	   -13.4277	   -17.3721	
   -12.4207	   -19.1345	   -23.5825	   -10.5743	   -30.9677	    -9.9869	   -29.9606	   -14.9384	   -14.1830	   -18.5471	
   -12.6724	   -19.4702	   -23.7503	   -10.9100	   -31.3034	   -10.3226	   -30.1285	   -15.4419	   -14.8544	   -19.8059	
   -12.8403	   -19.8059	   -23.8342	   -11.2457	   -31.4713	   -10.6583	   -30.2963	   -15.7776	   -15.5258	   -20.8969	
   -12.9242	   -20.0577	   -23.8342	   -11.4975	   -31.5552	   -10.9100	   -30.2963	   -16.0294	   -16.0294	   -21.8201	
   -12.8403	   -20.1416	   -23.7503	   -11.5814	   -31.4713	   -11.0779	   -30.0446	   -16.1133	   -16.2811	   -22.4075	
   -12.6724	   -20.0577	   -23.4985	   -11.4136	   -31.2195	   -11.0779	   -29.6249	   -16.0294	   -16.3651	   -22.6593	
   -12.2528	   -19.8059	   -23.0789	   -11.0779	   -30.7159	   -10.9100	   -29.0375	   -15.7776	   -16.1972	   -22.5754	
   -11.7493	   -19.3863	   -22.6593	   -10.4904	   -30.1285	   -10.6583	   -28.2822	   -15.2740	   -15.7776	   -22.2397	
   -11.0779	   -18.9667	   -22.0718	    -9.7351	   -29.4571	   -10.2386	   -27.4429	   -14.6027	   -15.1901	   -21.6522	
   -10.4904	   -18.4631	   -21.6522	    -8.8959	   -28.7018	    -9.7351	   -26.6037	   -13.9313	   -14.5187	   -21.0648	
    -9.9030	   -18.0435	   -21.2326	    -8.0566	   -28.1143	    -9.1476	   -25.9323	   -13.1760	   -13.8474	   -20.3934	
    -9.3994	   -17.7078	   -20.9808	    -7.3013	   -27.7786	    -8.6441	   -25.5127	   -12.5885	   -13.2599	   -19.8059	
    -8.9798	   -17.5400	   -20.8130	    -6.7139	   -27.5269	    -8.2245	   -25.2609	   -12.0850	   -12.7563	   -19.3863	
    -8.7280	   -17.4561	   -20.8130	    -6.2103	   -27.6108	    -7.8049	   -25.3448	   -11.6653	   -12.4207	   -19.0506	
    -8.5602	   -17.5400	   -20.9808	    -5.7907	   -28.0304	    -7.3853	   -25.7645	   -11.4136	   -12.1689	   -18.8828	
    -8.5602	   -17.7078	   -21.2326	    -5.5389	   -28.7018	    -7.1335	   -26.5198	   -11.3297	   -12.1689	   -18.8828	
    -8.7280	   -18.0435	   -21.7361	    -5.3711	   -29.6249	    -6.8817	   -27.5269	   -11.4136	   -12.2528	   -19.0506	
    -8.9798	   -18.5471	   -22.3236	    -5.3711	   -30.7159	    -6.7139	   -28.7857	   -11.5814	   -12.4207	   -19.3863	
    -9.3155	   -18.9667	   -22.9111	    -5.2872	   -31.9748	    -6.6299	   -30.2124	   -11.9171	   -12.6724	   -19.7220	
    -9.6512	   -19.3863	   -23.4985	    -5.2032	   -33.1497	    -6.5460	   -31.5552	   -12.1689	   -12.8403	   -19.9738	
    -9.9030	   -19.7220	   -24.0021	    -5.1193	   -34.1568	    -6.5460	   -32.7301	   -12.3367	   -13.0081	   -20.2255	
   -10.0708	   -19.9738	   -24.4217	    -4.9515	   -34.9121	    -6.3782	   -33.5693	   -12.3367	   -13.0081	   -20.2255	
   -10.0708	   -20.1416	   -24.6735	    -4.6158	   -35.4156	    -6.2943	   -34.1568	   -12.2528	   -12.8403	   -20.0577	
   -10.1547	   -20.2255	   -24.7574	    -4.3640	   -35.6674	    -6.2103	   -34.3246	   -11.9171	   -12.5046	   -19.7220	
   -10.2386	   -20.2255	   -24.8413	    -4.1962	   -35.5835	    -6.1264	   -34.1568	   -11.5814	   -12.0850	   -19.2184	
   -10.3226	   -20.3094	   -24.8413	    -4.1122	   -35.2478	    -6.2103	   -33.6533	   -11.1618	   -11.5814	   -18.6310	
   -10.5743	   -20.3934	   -24.8413	    -4.1962	   -34.7443	    -6.3782	   -32.9819	   -10.8261	   -11.0779	   -17.9596	
   -10.8261	   -20.5612	   -24.8413	    -4.4479	   -34.1568	    -6.6299	   -32.1426	   -10.4904	   -10.5743	   -17.2043	
   -11.2457	   -20.7291	   -24.7574	    -4.9515	   -33.4854	    -7.0496	   -31.3873	   -10.4065	   -10.1547	   -16.4490	
   -11.7493	   -20.9808	   -24.7574	    -5.5389	   -32.9819	    -7.5531	   -30.6320	   -10.4904	    -9.9869	   -15.8615	
   -12.2528	   -21.3165	   -24.8413	    -6.2943	   -32.5623	    -8.0566	   -30.1285	   -10.7422	    -9.9030	   -15.3580	
   -12.9242	   -21.6522	   -24.9252	    -7.0496	   -32.3105	    -8.5602	   -29.8767	   -11.0779	   -10.0708	   -14.9384	
   -13.5117	   -22.0718	   -25.1770	    -7.8049	   -32.3105	    -8.9798	   -29.7089	   -11.5814	   -10.3226	   -14.7705	
   -14.1830	   -22.5754	   -25.5127	    -8.3923	   -32.3944	    -9.2316	   -29.8767	   -12.0850	   -10.6583	   -14.7705	
   -14.7705	   -23.1628	   -25.9323	    -8.8120	   -32.7301	    -9.3994	   -30.2124	   -12.5046	   -10.9940	   -14.9384	
   -15.4419	   -23.7503	   -26.4359	    -9.0637	   -33.2336	    -9.3994	   -30.7999	   -12.8403	   -11.4136	   -15.3580	
   -16.1133	   -24.4217	   -26.9394	    -9.2316	   -33.9050	    -9.3155	   -31.4713	   -13.2599	   -11.8332	   -15.8615	
   -16.8686	   -25.1770	   -27.6108	    -9.3155	   -34.5764	    -9.2316	   -32.3105	   -13.6795	   -12.3367	   -16.6168	
   -17.7078	   -26.0162	   -28.1982	    -9.4833	   -35.3317	    -9.1476	   -33.1497	   -14.1830	   -12.9242	   -17.5400	
   -18.6310	   -26.8555	   -28.8696	    -9.6512	   -36.0031	    -9.1476	   -33.9890	   -14.8544	   -13.5956	   -18.4631	
   -19.6381	   -27.6108	   -29.4571	    -9.8190	   -36.5906	    -9.2316	   -34.7443	   -15.5258	   -14.3509	   -19.4702	
   -20.6451	   -28.3661	   -29.9606	   -10.0708	   -37.0102	    -9.3155	   -35.2478	   -16.1972	   -15.1062	   -20.3934	
   -21.6522	   -29.1214	   -30.3802	   -10.1547	   -37.2620	    -9.3994	   -35.4996	   -16.7007	   -15.7776	   -21.1487	
   -22.5754	   -29.7089	   -30.6320	   -10.3226	   -37.1780	    -9.5673	   -35.5835	   -17.0364	   -16.2811	   -21.8201	
   -23.4985	   -30.2124	   -30.7999	   -10.4065	   -36.9263	    -9.7351	   -35.3317	   -17.2043	   -16.7007	   -22.1558	
   -24.4217	   -30.6320	   -30.7999	   -10.4904	   -36.4227	    -9.8190	   -34.9121	   -17.2043	   -16.8686	   -22.3236	
   -25.2609	   -30.9677	   -30.7159	   -10.4904	   -35.8353	    -9.9869	   -34.2407	   -17.1204	   -16.8686	   -22.2397	
   -26.0162	   -31.3034	   -30.6320	   -10.4904	   -34.9960	   -10.0708	   -33.4854	   -16.7847	   -16.7007	   -21.9040	
   -26.6037	   -31.4713	   -30.3802	   -10.4065	   -34.0729	   -10.0708	   -32.4783	   -16.2811	   -16.2811	   -21.4005	
   -27.0233	   -31.5552	   -30.0446	   -10.2386	   -33.0658	    -9.9869	   -31.4713	   -15.6097	   -15.6097	   -20.7291	
   -27.1072	   -31.4713	   -29.6249	    -9.9869	   -31.9748	    -9.7351	   -30.3802	   -14.8544	   -14.7705	   -19.9738	
   -27.0233	   -31.3034	   -29.1214	    -9.5673	   -30.8838	    -9.4833	   -29.2892	   -14.0152	   -13.8474	   -19.2184	
   -26.6037	   -30.9677	   -28.5339	    -9.0637	   -29.7928	    -8.9798	   -28.1982	   -13.0081	   -12.8403	   -18.4631	
   -25.9323	   -30.4642	   -27.9465	    -8.3084	   -28.7857	    -8.3923	   -27.1912	   -12.0010	   -11.7493	   -17.7078	
   -25.0092	   -29.7089	   -27.1912	    -7.3853	   -27.9465	    -7.6370	   -26.1841	   -10.9100	   -10.6583	   -17.0364	
   -23.8342	   -28.7857	   -26.4359	    -6.2943	   -27.1072	    -6.6299	   -25.2609	    -9.7351	    -9.4833	   -16.3651	
   -22.4915	   -27.6947	   -25.5966	    -5.0354	   -26.4359	    -5.4550	   -24.4217	    -8.5602	    -8.3923	   -15.7776	
   -21.0648	   -26.5198	   -24.7574	    -3.6087	   -25.8484	    -4.1962	   -23.7503	    -7.3013	    -7.3013	   -15.1901	
   -19.7220	   -25.3448	   -24.0021	    -2.1820	   -25.3448	    -2.8534	   -23.1628	    -6.1264	    -6.2103	   -14.6027	
   -18.5471	   -24.2538	   -23.4146	    -0.8392	   -25.0931	    -1.6785	   -22.7432	    -5.0354	    -5.2872	   -14.1830	
   -17.7078	   -23.4985	   -22.9950	     0.1678	   -25.0092	    -0.6714	   -22.6593	    -4.1962	    -4.5319	   -13.7634	
   -17.3721	   -22.9950	   -22.8271	     0.7553	   -25.2609	     0.0000	   -22.9111	    -3.7766	    -4.1122	   -13.5956	
   -17.4561	   -22.9950	   -23.1628	     0.7553	   -25.9323	     0.0839	   -23.5825	    -3.7766	    -4.0283	   -13.6795	
   -18.2114	   -23.5825	   -23.9182	    -0.0839	   -27.0233	    -0.4196	   -24.6735	    -4.2801	    -4.4479	   -14.0152	
[Epoch Header]
[Trial Type]	21
[Accept]	1
[Correct]	0
[RT]	 0.000
[Resp]	0
[Epoch Data]
   -21.3165	   -24.9252	   -20.0577	   -36.4227	   -21.1487	   -29.8767	   -19.2184	   -29.3732	   -18.8828	   -18.1274	
   -21.2326	   -24.8413	   -20.2255	   -36.5906	   -21.6522	   -30.2963	   -19.8059	   -30.2124	   -19.7220	   -18.7149	
   -20.9808	   -24.5895	   -20.2255	   -36.6745	   -22.0718	   -30.6320	   -20.3094	   -30.9677	   -20.3094	   -19.3024	
   -20.4773	   -24.1699	   -19.9738	   -36.5906	   -22.3236	   -30.8838	   -20.6451	   -31.3873	   -20.8130	   -19.8059	
   -19.6381	   -23.4985	   -19.3863	   -36.3388	   -22.2397	   -30.9677	   -20.6451	   -31.5552	   -20.9808	   -19.9738	
   -18.4631	   -22.4915	   -18.4631	   -35.7513	   -21.9040	   -30.7999	   -20.3934	   -31.3873	   -20.8969	   -19.9738	
   -16.9525	   -21.1487	   -17.2882	   -35.0800	   -21.0648	   -30.4642	   -19.7220	   -30.9677	   -20.4773	   -19.7220	
   -15.1901	   -19.5541	   -15.7776	   -34.1568	   -19.9738	   -29.8767	   -18.7149	   -30.3802	   -19.9738	   -19.1345	
   -13.2599	   -17.7078	   -14.0152	   -33.1497	   -18.5471	   -29.2053	   -17.3721	   -29.7089	   -19.3024	   -18.3792	
   -11.2457	   -15.6937	   -12.1689	   -32.1426	   -16.9525	   -28.4500	   -15.7776	   -28.9536	   -18.5471	   -17.4561	
    -9.2316	   -13.5956	   -10.3226	   -31.0516	   -15.1062	   -27.6947	   -14.0991	   -28.2822	   -17.8757	   -16.3651	
    -7.3013	   -11.5814	    -8.4763	   -30.0446	   -13.3438	   -26.9394	   -12.3367	   -27.6108	   -17.2043	   -15.3580	
    -5.6229	    -9.7351	    -6.7978	   -29.1214	   -11.6653	   -26.2680	   -10.5743	   -27.0233	   -16.7007	   -14.3509	
    -4.1122	    -8.0566	    -5.2872	   -28.3661	   -10.1547	   -25.6805	    -9.1476	   -26.5198	   -16.2811	   -13.5117	
    -2.8534	    -6.6299	    -4.1122	   -27.6947	    -8.8959	   -25.2609	    -7.8888	   -26.1841	   -16.0294	   -12.8403	
    -1.9302	    -5.5389	    -3.1052	   -27.2751	    -7.9727	   -24.8413	    -6.9656	   -25.8484	   -15.9454	   -12.4207	
    -1.1749	    -4.6997	    -2.2659	   -26.9394	    -7.3013	   -24.5895	    -6.2943	   -25.5966	   -15.9454	   -12.3367	
    -0.7553	    -4.1962	    -1.6785	   -26.6876	    -7.0496	   -24.5056	    -6.0425	   -25.4288	   -16.1133	   -12.5885	
    -0.5035	    -3.8605	    -1.3428	   -26.6037	    -7.0496	   -24.4217	    -6.0425	   -25.3448	   -16.3651	   -13.0920	
    -0.3357	    -3.7766	    -1.0071	   -26.6876	    -7.2174	   -24.4217	    -6.2943	   -25.3448	   -16.6168	   -13.7634	
    -0.3357	    -3.8605	    -0.9232	   -26.7715	    -7.6370	   -24.4217	    -6.7139	   -25.3448	   -16.9525	   -14.6866	
    -0.3357	    -4.1122	    -0.9232	   -26.8555	    -8.2245	   -24.5056	    -7.3013	   -25.2609	   -17.2882	   -15.7776	
    -0.4196	    -4.4479	    -1.0071	   -27.0233	    -8.8120	   -24.5056	    -7.8888	   -25.1770	   -17.6239	   -16.7847	
    -0.5035	    -4.7836	    -1.1749	   -27.0233	    -9.3994	   -24.4217	    -8.4763	   -25.0931	   -17.7917	   -17.7078	
    -0.6714	    -5.2872	    -1.4267	   -27.1072	    -9.9869	   -24.3378	    -9.0637	   -24.8413	   -17.7917	   -18.4631	
    -0.8392	    -5.7068	    -1.6785	   -27.0233	   -10.4904	   -24.0860	    -9.5673	   -24.5895	   -17.7078	   -18.9667	
    -1.0910	    -6.2943	    -2.0142	   -26.9394	   -10.9100	   -23.8342	    -9.9869	   -24.1699	   -17.4561	   -19.1345	
    -1.4267	    -6.7978	    -2.4338	   -26.8555	   -11.2457	   -23.5825	   -10.3226	   -23.6664	   -16.9525	   -19.0506	
    -1.9302	    -7.4692	    -2.9373	   -26.7715	   -11.4975	   -23.4146	   -10.5743	   -23.0789	   -16.4490	   -18.6310	
    -2.6016	    -8.2245	    -3.4409	   -26.6876	   -11.6653	   -23.1628	   -10.7422	   -22.4915	   -15.7776	   -18.0435	
    -3.4409	    -9.0637	    -4.1122	   -26.6037	   -11.7493	   -22.9950	   -10.9100	   -21.9879	   -15.0223	   -17.2882	
    -4.4479	    -9.9030	    -4.8676	   -26.5198	   -11.7493	   -22.7432	   -10.9940	   -21.5683	   -14.2670	   -16.4490	
    -5.5389	   -10.9100	    -5.6229	   -26.3519	   -11.8332	   -22.4915	   -11.0779	   -21.0648	   -13.5956	   -15.6097	
    -6.6299	   -11.8332	    -6.4621	   -26.0162	   -11.8332	   -22.0718	   -11.1618	   -20.6451	   -12.9242	   -14.7705	
    -7.5531	   -12.6724	    -7.2174	   -25.5127	   -11.8332	   -21.4844	   -11.1618	   -20.0577	   -12.1689	   -13.9313	
    -8.4763	   -13.4277	    -7.9727	   -24.7574	   -11.8332	   -20.8130	   -11.2457	   -19.4702	   -11.4975	   -13.1760	
    -9.2316	   -14.0991	    -8.6441	   -23.9182	   -12.0010	   -20.0577	   -11.3297	   -18.7988	   -10.8261	   -12.5885	
    -9.9869	   -14.7705	    -9.3994	   -23.0789	   -12.3367	   -19.3024	   -11.5814	   -18.1274	   -10.3226	   -12.1689	
   -10.7422	   -15.5258	   -10.2386	   -22.2397	   -12.8403	   -18.5471	   -12.0850	   -17.6239	    -9.9869	   -12.0850	
   -11.4136	   -16.2811	   -11.1618	   -21.4844	   -13.6795	   -18.0435	   -12.8403	   -17.2882	    -9.9030	   -12.2528	
   -12.2528	   -17.2043	   -12.1689	   -20.9808	   -14.8544	   -17.6239	   -13.8474	   -17.2882	   -10.1547	   -12.7563	
   -13.0920	   -18.2114	   -13.3438	   -20.7291	   -16.1972	   -17.3721	   -15.1062	   -17.5400	   -10.6583	   -13.4277	
   -14.0152	   -19.3024	   -14.6027	   -20.6451	   -17.7917	   -17.4561	   -16.4490	   -18.0435	   -11.3297	   -14.3509	
   -15.0223	   -20.4773	   -15.8615	   -20.7291	   -19.3024	   -17.6239	   -17.8757	   -18.6310	   -12.1689	   -15.1901	
   -16.0294	   -21.6522	   -17.1204	   -21.0648	   -20.8130	   -18.0435	   -19.3024	   -19.3024	   -13.0081	   -16.1133	
   -17.0364	   -22.7432	   -18.2114	   -21.4844	   -22.1558	   -18.5471	   -20.5612	   -19.9738	   -13.7634	   -16.8686	
   -18.0435	   -23.6664	   -19.1345	   -21.9879	   -23.2468	   -19.0506	   -21.6522	   -20.6451	   -14.5187	   -17.5400	
   -18.9667	   -24.5895	   -19.8898	   -22.6593	   -24.0860	   -19.6381	   -22.4075	   -21.3165	   -15.1062	   -18.0435	
   -19.8898	   -25.2609	   -20.5612	   -23.2468	   -24.5895	   -20.1416	   -22.9950	   -21.9040	   -15.6937	   -18.2953	
   -20.7291	   -25.9323	   -20.9808	   -24.0021	   -24.8413	   -20.7291	   -23.2468	   -22.4915	   -16.1133	   -18.5471	
   -21.4844	   -26.4359	   -21.3165	   -24.8413	   -24.8413	   -21.3165	   -23.2468	   -22.9950	   -16.4490	   -18.5471	
   -22.0718	   -26.7715	   -21.5683	   -25.5966	   -24.5895	   -21.8201	   -23.0789	   -23.4146	   -16.6168	   -18.4631	
   -22.5754	   -27.0233	   -21.5683	   -26.3519	   -24.2538	   -22.2397	   -22.8271	   -23.6664	   -16.7007	   -18.2953	
   -22.8271	   -27.2751	   -21.5683	   -26.9394	   -23.8342	   -22.5754	   -22.4075	   -23.8342	   -16.7007	   -18.1274	
   -22.9111	   -27.3590	   -21.4844	   -27.3590	   -23.3307	   -22.8271	   -21.9879	   -23.8342	   -16.7007	   -17.9596	
   -22.9111	   -27.4429	   -21.4005	   -27.6947	   -22.9111	   -23.0789	   -21.5683	   -23.9182	   -16.7007	   -17.7917	
   -22.6593	   -27.4429	   -21.2326	   -27.7786	   -22.4915	   -23.3307	   -21.3165	   -23.8342	   -16.6168	   -17.7078	
   -22.2397	   -27.4429	   -21.1487	   -27.6947	   -22.2397	   -23.4985	   -21.0648	   -23.7503	   -16.6168	   -17.6239	
   -21.7361	   -27.3590	   -20.9808	   -27.5269	   -22.0718	   -23.7503	   -20.8969	   -23.6664	   -16.5329	   -17.7078	
   -21.0648	   -27.1912	   -20.8130	   -27.2751	   -22.0718	   -23.9182	   -20.8969	   -23.4985	   -16.6168	   -17.8757	
   -20.3934	   -26.9394	   -20.6451	   -27.0233	   -22.0718	   -24.1699	   -20.9808	   -23.4146	   -16.6168	   -18.1274	
   -19.7220	   -26.5198	   -20.3934	   -26.7715	   -22.2397	   -24.3378	   -21.1487	   -23.4146	   -16.7007	   -18.4631	
   -18.9667	   -26.1841	   -20.0577	   -26.6037	   -22.4075	   -24.5895	   -21.2326	   -23.4146	   -16.8686	   -18.8828	
   -18.2953	   -25.7645	   -19.7220	   -26.5198	   -22.4915	   -24.9252	   -21.4005	   -23.5825	   -17.0364	   -19.3863	
   -17.7917	   -25.4288	   -19.3863	   -26.6037	   -22.6593	   -25.2609	   -21.5683	   -23.8342	   -17.3721	   -19.8898	
   -17.3721	   -25.0931	   -19.1345	   -26.7715	   -22.7432	   -25.6805	   -21.7361	   -24.2538	   -17.7917	   -20.3094	
   -16.9525	   -24.8413	   -18.7988	   -27.1072	   -22.7432	   -26.1002	   -21.7361	   -24.7574	   -18.2114	   -20.6451	
   -16.7007	   -24.5895	   -18.5471	   -27.5269	   -22.6593	   -26.5198	   -21.6522	   -25.3448	   -18.7149	   -20.8969	
   -16.5329	   -24.3378	   -18.2114	   -28.1143	   -22.4075	   -26.9394	   -21.4005	   -26.0162	   -19.1345	   -20.9808	
   -16.4490	   -24.1699	   -17.8757	   -28.8696	   -22.0718	   -27.3590	   -21.0648	   -26.6037	   -19.5541	   -20.8130	
   -16.2811	   -23.9182	   -17.4561	   -29.6249	   -21.4844	   -27.7786	   -20.5612	   -27.1912	   -19.8059	   -20.4773	
   -16.1972	   -23.5825	   -17.0364	   -30.5481	   -20.8969	   -28.1143	   -19.8898	   -27.5269	   -19.8898	   -19.9738	
   -16.0294	   -23.2468	   -16.6168	   -31.4713	   -20.1416	   -28.3661	   -19.2184	   -27.6947	   -19.7220	   -19.3024	
   -15.6937	   -22.8271	   -16.1133	   -32.2266	   -19.4702	   -28.5339	   -18.5471	   -27.6947	   -19.3863	   -18.5471	
   -15.4419	   -22.4075	   -15.6097	   -32.9819	   -18.7988	   -28.6179	   -17.8757	   -27.4429	   -18.8828	   -17.7917	
   -15.1062	   -21.9040	   -15.1901	   -33.4854	   -18.2953	   -28.6179	   -17.3721	   -27.1072	   -18.2953	   -17.1204	
   -14.7705	   -21.4005	   -14.7705	   -33.9050	   -17.9596	   -28.5339	   -17.0364	   -26.6037	   -17.6239	   -16.7007	
   -14.4348	   -20.8969	   -14.5187	   -33.9890	   -17.8757	   -28.2822	   -16.9525	   -26.1841	   -17.0364	   -16.4490	
   -14.0991	   -20.4773	   -14.2670	   -33.8211	   -17.9596	   -27.9465	   -17.0364	   -25.5966	   -16.4490	   -16.3651	
   -13.6795	   -19.9738	   -14.0991	   -33.3176	   -18.2953	   -27.4429	   -17.3721	   -25.0092	   -15.9454	   -16.5329	
   -13.2599	   -19.5541	   -14.0991	   -32.5623	   -18.7988	   -26.6876	   -17.8757	   -24.3378	   -15.4419	   -16.7847	
   -12.7563	   -19.3024	   -14.1830	   -31.4713	   -19.5541	   -25.8484	   -18.4631	   -23.5825	   -15.0223	   -17.0364	
   -12.2528	   -19.0506	   -14.4348	   -30.1285	   -20.4773	   -24.8413	   -19.3024	   -22.8271	   -14.6027	   -17.3721	
   -11.7493	   -18.9667	   -14.7705	   -28.5339	   -21.4005	   -23.6664	   -20.1416	   -22.0718	   -14.2670	   -17.5400	
   -11.1618	   -18.8828	   -15.2740	   -26.8555	   -22.4075	   -22.4075	   -20.9808	   -21.3165	   -13.9313	   -17.6239	
   -10.4904	   -18.7988	   -15.7776	   -25.0092	   -23.3307	   -20.9808	   -21.7361	   -20.4773	   -13.6795	   -17.4561	
    -9.9030	   -18.7149	   -16.1972	   -23.0789	   -24.0021	   -19.5541	   -22.3236	   -19.7220	   -13.3438	   -17.1204	
    -9.1476	   -18.6310	   -16.5329	   -21.3165	   -24.5056	   -18.1274	   -22.7432	   -18.8828	   -13.0081	   -16.6168	
    -8.5602	   -18.4631	   -16.7847	   -19.6381	   -24.6735	   -16.7847	   -22.9111	   -18.1274	   -12.6724	   -16.0294	
    -7.9727	   -18.2953	   -16.9525	   -18.1274	   -24.5895	   -15.6097	   -22.9111	   -17.3721	   -12.2528	   -15.2740	
    -7.4692	   -18.0435	   -16.8686	   -16.9525	   -24.2538	   -14.5187	   -22.6593	   -16.7007	   -11.8332	   -14.5187	
    -7.1335	   -17.7917	   -16.7847	   -15.9454	   -23.7503	   -13.6795	   -22.2397	   -16.0294	   -11.3297	   -13.6795	
    -6.8817	   -17.6239	   -16.6168	   -15.2740	   -23.1628	   -13.0081	   -21.6522	   -15.4419	   -10.8261	   -12.9242	
    -6.8817	   -17.5400	   -16.4490	   -14.8544	   -22.4915	   -12.5046	   -21.1487	   -15.1062	   -10.4904	   -12.3367	
    -7.1335	   -17.6239	   -16.3651	   -14.6866	   -21.9040	   -12.1689	   -20.6451	   -14.9384	   -10.2386	   -11.8332	
    -7.6370	   -17.8757	   -16.3651	   -14.8544	   -21.4844	   -12.1689	   -20.2255	   -15.0223	   -10.1547	   -11.6653	
    -8.3923	   -18.2953	   -16.5329	   -15.2740	   -21.3165	   -12.3367	   -20.0577	   -15.2740	   -10.2386	   -11.8332	
    -9.3155	   -18.8828	   -16.7847	   -15.8615	   -21.2326	   -12.7563	   -20.0577	   -15.7776	   -10.5743	   -12.2528	
   -10.2386	   -19.5541	   -17.1204	   -16.7007	   -21.4005	   -13.3438	   -20.2255	   -16.3651	   -11.0779	   -13.0081	
   -11.2457	   -20.2255	   -17.3721	   -17.4561	   -21.6522	   -14.0152	   -20.4773	   -17.0364	   -11.7493	   -13.8474	
   -12.2528	   -20.9808	   -17.7078	   -18.2114	   -22.0718	   -14.6866	   -20.8969	   -17.7078	   -12.4207	   -14.8544	
   -13.0920	   -21.6522	   -18.0435	   -18.8828	   -22.4075	   -15.3580	   -21.2326	   -18.3792	   -13.1760	   -15.9454	
   -13.9313	   -22.3236	   -18.2953	   -19.3024	   -22.8271	   -15.9454	   -21.5683	   -18.8828	   -13.8474	   -16.9525	
   -14.6866	   -22.8271	   -18.4631	   -19.6381	   -23.0789	   -16.4490	   -21.8201	   -19.3024	   -14.4348	   -17.7917	
   -15.2740	   -23.2468	   -18.4631	   -19.6381	   -23.2468	   -16.7847	   -21.9040	   -19.6381	   -14.9384	   -18.4631	
   -15.6937	   -23.5825	   -18.3792	   -19.4702	   -23.1628	   -16.9525	   -21.9040	   -19.7220	   -15.2740	   -18.8828	
   -16.0294	   -23.7503	   -18.2114	   -19.0506	   -22.9111	   -16.9525	   -21.5683	   -19.7220	   -15.3580	   -18.9667	
   -16.1133	   -23.7503	   -17.7917	   -18.4631	   -22.4075	   -16.7847	   -21.0648	   -19.5541	   -15.3580	   -18.6310	
   -16.1972	   -23.5825	   -17.2882	   -17.7078	   -21.6522	   -16.5329	   -20.3934	   -19.2184	   -15.1062	   -18.0435	
   -16.1133	   -23.3307	   -16.7007	   -16.9525	   -20.8130	   -16.1972	   -19.5541	   -18.8828	   -14.8544	   -17.2043	
   -16.0294	   -23.0789	   -16.1133	   -16.1972	   -19.8059	   -15.7776	   -18.5471	   -18.4631	   -14.4348	   -16.2811	
   -15.9454	   -22.7432	   -15.5258	   -15.5258	   -18.7988	   -15.4419	   -17.5400	   -18.0435	   -13.9313	   -15.1901	
   -15.7776	   -22.4075	   -15.0223	   -14.9384	   -17.7917	   -15.1062	   -16.5329	   -17.7078	   -13.5117	   -14.1830	
   -15.6937	   -22.1558	   -14.6866	   -14.4348	   -16.9525	   -14.9384	   -15.6937	   -17.3721	   -13.1760	   -13.4277	
   -15.6097	   -22.0718	   -14.5187	   -14.0991	   -16.2811	   -14.9384	   -15.1062	   -17.1204	   -12.9242	   -12.8403	
   -15.5258	   -21.9879	   -14.4348	   -13.8474	   -15.8615	   -15.0223	   -14.6027	   -17.0364	   -12.7563	   -12.5885	
   -15.5258	   -22.0718	   -14.6027	   -13.7634	   -15.6937	   -15.2740	   -14.4348	   -17.0364	   -12.8403	   -12.7563	
   -15.5258	   -22.2397	   -14.8544	   -13.7634	   -15.8615	   -15.6097	   -14.4348	   -17.1204	   -13.0081	   -13.1760	
   -15.6097	   -22.5754	   -15.2740	   -14.0152	   -16.1972	   -16.1133	   -14.6866	   -17.3721	   -13.3438	   -13.7634	
   -15.6937	   -22.9111	   -15.7776	   -14.4348	   -16.7847	   -16.7847	   -15.1901	   -17.7917	   -13.7634	   -14.6027	
   -15.6937	   -23.2468	   -16.2811	   -15.0223	   -17.4561	   -17.4561	   -15.7776	   -18.2953	   -14.2670	   -15.5258	
   -15.7776	   -23.5825	   -16.7847	   -15.8615	   -18.2953	   -18.2953	   -16.5329	   -18.9667	   -14.7705	   -16.4490	
   -15.8615	   -23.8342	   -17.2043	   -16.8686	   -19.1345	   -19.2184	   -17.3721	   -19.8059	   -15.4419	   -17.3721	
   -15.9454	   -24.0021	   -17.6239	   -18.1274	   -19.9738	   -20.1416	   -18.2114	   -20.6451	   -16.0294	   -18.2114	
   -16.1133	   -24.1699	   -17.9596	   -19.3863	   -20.8130	   -21.0648	   -18.9667	   -21.6522	   -16.7007	   -18.9667	
   -16.2811	   -24.1699	   -18.2953	   -20.5612	   -21.4005	   -21.9040	   -19.7220	   -22.6593	   -17.2882	   -19.6381	
   -16.4490	   -24.1699	   -18.4631	   -21.7361	   -21.9040	   -22.5754	   -20.2255	   -23.4985	   -17.7917	   -20.0577	
   -16.5329	   -24.0021	   -18.5471	   -22.7432	   -22.1558	   -23.1628	   -20.4773	   -24.1699	   -18.1274	   -20.3094	
   -16.5329	   -23.6664	   -18.5471	   -23.4146	   -22.1558	   -23.4985	   -20.4773	   -24.5056	   -18.2114	   -20.2255	
   -16.2811	   -23.1628	   -18.2114	   -23.8342	   -21.8201	   -23.6664	   -20.1416	   -24.5056	   -17.9596	   -19.8059	
   -15.8615	   -22.4075	   -17.7917	   -23.9182	   -21.1487	   -23.4985	   -19.4702	   -24.2538	   -17.4561	   -19.1345	
   -15.1901	   -21.4005	   -17.0364	   -23.6664	   -20.1416	   -23.1628	   -18.5471	   -23.5825	   -16.7007	   -18.2114	
   -14.2670	   -20.3094	   -16.1133	   -23.1628	   -18.8828	   -22.4075	   -17.2882	   -22.7432	   -15.7776	   -17.0364	
   -13.0920	   -18.9667	   -15.0223	   -22.3236	   -17.4561	   -21.5683	   -15.9454	   -21.7361	   -14.6027	   -15.6937	
   -11.8332	   -17.5400	   -13.7634	   -21.4005	   -16.0294	   -20.4773	   -14.5187	   -20.6451	   -13.3438	   -14.2670	
   -10.4904	   -16.1133	   -12.5046	   -20.3934	   -14.6866	   -19.3024	   -13.2599	   -19.4702	   -12.0850	   -12.8403	
    -9.3155	   -14.7705	   -11.3297	   -19.4702	   -13.5117	   -18.1274	   -12.2528	   -18.4631	   -10.9940	   -11.4975	
    -8.2245	   -13.5956	   -10.3226	   -18.7149	   -12.6724	   -17.1204	   -11.5814	   -17.6239	   -10.0708	   -10.4065	
    -7.4692	   -12.9242	    -9.6512	   -18.2114	   -12.4207	   -16.3651	   -11.4136	   -17.1204	    -9.4833	    -9.6512	
    -7.2174	   -12.6724	    -9.3994	   -18.0435	   -12.5885	   -15.8615	   -11.7493	   -16.9525	    -9.3155	    -9.1476	
    -7.3853	   -13.0081	    -9.7351	   -18.2953	   -13.5117	   -15.7776	   -12.7563	   -17.1204	    -9.4833	    -8.9798	
    -8.1406	   -13.9313	   -10.5743	   -18.8828	   -15.0223	   -16.1133	   -14.3509	   -17.7917	   -10.1547	    -9.1476	
    -9.4833	   -15.4419	   -12.0010	   -19.8898	   -17.0364	   -16.7847	   -16.4490	   -18.7149	   -11.0779	    -9.5673	
   -11.1618	   -17.2882	   -13.7634	   -21.1487	   -19.4702	   -17.7078	   -18.7988	   -19.8898	   -12.3367	   -10.2386	
   -13.1760	   -19.4702	   -15.7776	   -22.5754	   -21.9879	   -18.7988	   -21.3165	   -21.1487	   -13.6795	   -10.9100	
   -15.2740	   -21.7361	   -17.7917	   -23.9182	   -24.4217	   -19.8898	   -23.6664	   -22.4075	   -14.9384	   -11.6653	
   -17.2882	   -23.8342	   -19.6381	   -25.0931	   -26.5198	   -20.9808	   -25.7645	   -23.4985	   -16.1972	   -12.3367	
   -19.3024	   -25.7645	   -21.2326	   -26.1841	   -28.1982	   -21.8201	   -27.3590	   -24.5056	   -17.2043	   -12.9242	
   -21.0648	   -27.4429	   -22.5754	   -27.1072	   -29.3732	   -22.6593	   -28.4500	   -25.2609	   -18.0435	   -13.4277	
   -22.7432	   -28.8696	   -23.6664	   -28.0304	   -29.9606	   -23.4146	   -29.0375	   -25.9323	   -18.7149	   -13.9313	
   -24.3378	   -30.1285	   -24.4217	   -28.8696	   -30.2124	   -24.1699	   -29.2053	   -26.5198	   -19.3024	   -14.3509	
   -25.9323	   -31.1356	   -25.0931	   -29.7089	   -30.0446	   -24.9252	   -28.9536	   -26.9394	   -19.7220	   -14.7705	
   -27.3590	   -32.0587	   -25.5127	   -30.5481	   -29.5410	   -25.6805	   -28.4500	   -27.4429	   -20.1416	   -15.1901	
   -28.6179	   -32.8979	   -25.8484	   -31.4713	   -28.8696	   -26.5198	   -27.6947	   -27.7786	   -20.4773	   -15.6097	
   -29.7928	   -33.4854	   -26.0162	   -32.2266	   -28.1143	   -27.2751	   -26.7715	   -28.1143	   -20.8130	   -16.0294	
   -30.5481	   -33.8211	   -26.0162	   -32.8979	   -27.1912	   -27.8625	   -25.7645	   -28.2822	   -20.9808	   -16.2811	
   -30.9677	   -33.9050	   -25.7645	   -33.2336	   -26.1002	   -28.2822	   -24.5895	   -28.2822	   -20.8969	   -16.3651	
   -30.8838	   -33.6533	   -25.3448	   -33.3176	   -25.0092	   -28.4500	   -23.4146	   -28.1143	   -20.7291	   -16.2811	
   -30.4642	   -33.1497	   -24.7574	   -33.2336	   -23.9182	   -28.3661	   -22.3236	   -27.8625	   -20.3094	   -16.1133	
   -29.7089	   -32.4783	   -24.0021	   -32.8979	   -22.9111	   -28.0304	   -21.2326	   -27.3590	   -19.8059	   -15.7776	
   -28.7018	   -31.5552	   -23.1628	   -32.3944	   -21.9879	   -27.5269	   -20.3934	   -26.8555	   -19.1345	   -15.3580	
   -27.4429	   -30.6320	   -22.3236	   -31.8909	   -21.1487	   -26.9394	   -19.6381	   -26.1841	   -18.4631	   -14.8544	
   -26.1841	   -29.6249	   -21.5683	   -31.4713	   -20.5612	   -26.2680	   -19.0506	   -25.5127	   -17.7078	   -14.2670	
   -24.7574	   -28.6179	   -20.8130	   -31.0516	   -20.0577	   -25.6805	   -18.5471	   -24.7574	   -17.0364	   -13.6795	
   -23.4985	   -27.6947	   -20.1416	   -30.7159	   -19.6381	   -25.0931	   -18.1274	   -24.0860	   -16.3651	   -13.0081	
   -22.2397	   -26.8555	   -19.5541	   -30.4642	   -19.2184	   -24.5056	   -17.7078	   -23.4985	   -15.6937	   -12.2528	
   -21.0648	   -26.0162	   -18.9667	   -30.2963	   -18.7988	   -24.0860	   -17.2882	   -22.9111	   -15.1062	   -11.4136	
   -20.1416	   -25.3448	   -18.5471	   -30.0446	   -18.3792	   -23.5825	   -16.8686	   -22.4075	   -14.6027	   -10.5743	
   -19.3024	   -24.7574	   -18.2114	   -29.7928	   -17.7917	   -23.2468	   -16.3651	   -21.9040	   -14.0152	    -9.5673	
   -18.6310	   -24.1699	   -17.7917	   -29.6249	   -17.2043	   -22.8271	   -15.7776	   -21.4005	   -13.3438	    -8.4763	
   -18.1274	   -23.6664	   -17.5400	   -29.2892	   -16.5329	   -22.4915	   -15.1062	   -20.8130	   -12.5885	    -7.3013	
   -17.6239	   -23.1628	   -17.1204	   -28.9536	   -15.8615	   -21.9879	   -14.3509	   -20.0577	   -11.8332	    -6.0425	
   -17.2043	   -22.5754	   -16.7847	   -28.5339	   -15.0223	   -21.4844	   -13.5956	   -19.3863	   -10.9940	    -4.7836	
   -16.7847	   -21.9879	   -16.2811	   -28.0304	   -14.2670	   -20.8969	   -12.8403	   -18.6310	   -10.1547	    -3.5248	
   -16.2811	   -21.4005	   -15.8615	   -27.4429	   -13.5117	   -20.3094	   -12.1689	   -17.9596	    -9.3994	    -2.5177	
   -15.8615	   -20.7291	   -15.4419	   -26.8555	   -13.0081	   -19.6381	   -11.5814	   -17.4561	    -8.8959	    -1.7624	
   -15.3580	   -20.1416	   -15.0223	   -26.1841	   -12.5885	   -19.1345	   -11.2457	   -17.1204	    -8.5602	    -1.4267	
   -14.9384	   -19.6381	   -14.6027	   -25.5966	   -12.5046	   -18.6310	   -11.2457	   -16.8686	    -8.5602	    -1.4267	
   -14.3509	   -19.1345	   -14.2670	   -25.0092	   -12.6724	   -18.2114	   -11.4136	   -16.8686	    -8.7280	    -1.9302	
   -13.8474	   -18.7149	   -14.0152	   -24.5056	   -13.0920	   -17.8757	   -11.9171	   -17.0364	    -9.1476	    -2.6855	
   -13.1760	   -18.3792	   -13.7634	   -24.0021	   -13.7634	   -17.5400	   -12.5885	   -17.3721	    -9.7351	    -3.7766	
   -12.5046	   -18.0435	   -13.5956	   -23.5825	   -14.5187	   -17.2882	   -13.4277	   -17.7917	   -10.4904	    -4.9515	
   -11.7493	   -17.7917	   -13.4277	   -23.1628	   -15.4419	   -17.0364	   -14.3509	   -18.3792	   -11.3297	    -6.2943	
   -10.9100	   -17.5400	   -13.2599	   -22.8271	   -16.2811	   -16.8686	   -15.3580	   -18.8828	   -12.1689	    -7.6370	
   -10.0708	   -17.2882	   -13.0920	   -22.6593	   -17.2043	   -16.7007	   -16.2811	   -19.5541	   -13.0920	    -8.8959	
    -9.2316	   -16.8686	   -12.8403	   -22.6593	   -17.8757	   -16.7007	   -17.2043	   -20.1416	   -13.9313	    -9.9869	
    -8.4763	   -16.5329	   -12.5885	   -22.7432	   -18.5471	   -16.7847	   -17.8757	   -20.6451	   -14.6866	   -10.9940	
    -7.8049	   -16.0294	   -12.3367	   -22.9111	   -18.9667	   -16.9525	   -18.4631	   -21.1487	   -15.2740	   -11.6653	
    -7.2174	   -15.6097	   -12.0850	   -23.1628	   -19.2184	   -17.1204	   -18.8828	   -21.4005	   -15.6937	   -12.0010	
    -6.7978	   -15.2740	   -11.9171	   -23.3307	   -19.3863	   -17.2882	   -19.0506	   -21.4844	   -15.7776	   -12.0850	
    -6.4621	   -14.8544	   -11.7493	   -23.4146	   -19.3024	   -17.3721	   -19.0506	   -21.3165	   -15.6937	   -11.7493	
    -6.2103	   -14.5187	   -11.5814	   -23.3307	   -19.1345	   -17.3721	   -18.8828	   -20.9808	   -15.2740	   -11.1618	
    -6.0425	   -14.2670	   -11.4975	   -23.0789	   -18.7988	   -17.2043	   -18.6310	   -20.3934	   -14.6027	   -10.3226	
    -5.7907	   -13.8474	   -11.3297	   -22.6593	   -18.3792	   -16.8686	   -18.2114	   -19.6381	   -13.7634	    -9.3155	
    -5.4550	   -13.4277	   -11.1618	   -22.0718	   -17.8757	   -16.3651	   -17.7078	   -18.7149	   -12.7563	    -8.2245	
    -5.1193	   -12.9242	   -10.9940	   -21.3165	   -17.3721	   -15.6937	   -17.2043	   -17.7078	   -11.6653	    -7.0496	
    -4.6158	   -12.3367	   -10.6583	   -20.3934	   -16.8686	   -14.9384	   -16.7007	   -16.5329	   -10.4904	    -5.8746	
    -3.9444	   -11.6653	   -10.2386	   -19.3024	   -16.3651	   -13.9313	   -16.1972	   -15.4419	    -9.3994	    -4.8676	
    -3.1891	   -10.8261	    -9.7351	   -18.2114	   -15.9454	   -12.9242	   -15.7776	   -14.2670	    -8.3084	    -3.9444	
    -2.2659	    -9.9869	    -9.1476	   -17.0364	   -15.4419	   -11.9171	   -15.3580	   -13.2599	    -7.3853	    -3.1891	
    -1.3428	    -9.1476	    -8.5602	   -15.9454	   -15.0223	   -10.9100	   -15.0223	   -12.3367	    -6.6299	    -2.6016	
    -0.4196	    -8.3923	    -7.9727	   -15.1062	   -14.6866	   -10.1547	   -14.6866	   -11.6653	    -6.1264	    -2.3499	
     0.1678	    -7.9727	    -7.5531	   -14.6866	   -14.4348	    -9.6512	   -14.4348	   -11.3297	    -5.8746	    -2.4338	
     0.4196	    -7.8888	    -7.3853	   -14.6866	   -14.3509	    -9.7351	   -14.2670	   -11.4975	    -6.2103	    -2.9373	
     0.1678	    -8.2245	    -7.5531	   -15.2740	   -14.4348	   -10.3226	   -14.3509	   -12.1689	    -7.1335	    -4.0283	
    -0.7553	    -9.1476	    -8.0566	   -16.5329	   -14.7705	   -11.6653	   -14.5187	   -13.5956	    -8.5602	    -5.6229	
    -2.2659	   -10.7422	    -9.0637	   -18.4631	   -15.3580	   -13.5956	   -15.0223	   -15.6097	   -10.6583	    -7.8049	
    -4.3640	   -12.6724	   -10.3226	   -20.8969	   -16.1133	   -16.1133	   -15.6097	   -18.2114	   -13.2599	   -10.4065	
    -6.8817	   -15.0223	   -11.8332	   -23.7503	   -16.9525	   -18.9667	   -16.3651	   -21.2326	   -16.1972	   -13.3438	
    -9.4833	   -17.3721	   -13.3438	   -26.6876	   -17.7078	   -21.9879	   -17.0364	   -24.2538	   -19.1345	   -16.2811	
   -12.0850	   -19.6381	   -14.6866	   -29.4571	   -18.2953	   -24.8413	   -17.4561	   -27.1912	   -21.9879	   -19.0506	
   -14.2670	   -21.4005	   -15.7776	   -31.7230	   -18.6310	   -27.2751	   -17.7078	   -29.7089	   -24.5056	   -21.4844	
   -15.9454	   -22.7432	   -16.4490	   -33.3176	   -18.6310	   -29.0375	   -17.7917	   -31.7230	   -26.4359	   -23.4146	
   -17.2043	   -23.5825	   -16.7847	   -34.3246	   -18.5471	   -30.2124	   -17.7078	   -33.0658	   -27.9465	   -24.9252	
   -18.0435	   -24.0860	   -16.9525	   -34.6603	   -18.3792	   -30.8838	   -17.5400	   -33.8211	   -28.8696	   -25.9323	
   -18.5471	   -24.3378	   -17.0364	   -34.6603	   -18.3792	   -30.9677	   -17.5400	   -34.1568	   -29.3732	   -26.5198	
   -18.8828	   -24.4217	   -17.1204	   -34.2407	   -18.5471	   -30.7999	   -17.7917	   -34.2407	   -29.5410	   -26.9394	
   -19.1345	   -24.5895	   -17.3721	   -33.7372	   -19.0506	   -30.2963	   -18.2953	   -33.9890	   -29.3732	   -27.1072	
   -19.3024	   -24.7574	   -17.7078	   -32.9819	   -19.8898	   -29.5410	   -19.1345	   -33.5693	   -29.0375	   -27.1072	
   -19.3863	   -24.9252	   -18.2114	   -32.1426	   -20.8969	   -28.6179	   -20.0577	   -32.9819	   -28.5339	   -26.9394	
   -19.2184	   -25.0931	   -18.7149	   -31.0516	   -22.0718	   -27.5269	   -21.1487	   -32.2266	   -27.9465	   -26.6037	
   -18.9667	   -25.0931	   -19.0506	   -29.7928	   -23.1628	   -26.2680	   -22.2397	   -31.3034	   -27.1072	   -26.1841	
   -18.4631	   -25.0092	   -19.3024	   -28.3661	   -24.2538	   -24.8413	   -23.1628	   -30.3802	   -26.1841	   -25.6805	
   -17.7917	   -24.6735	   -19.3863	   -26.7715	   -25.0931	   -23.3307	   -23.9182	   -29.2892	   -25.1770	   -24.9252	
   -17.0364	   -24.2538	   -19.3024	   -25.0931	   -25.6805	   -21.7361	   -24.5056	   -28.1143	   -24.0860	   -24.1699	
   -16.1972	   -23.6664	   -18.9667	   -23.3307	   -26.1002	   -20.2255	   -24.7574	   -26.9394	   -22.9111	   -23.1628	
   -15.2740	   -22.9950	   -18.3792	   -21.5683	   -26.1841	   -18.7149	   -24.8413	   -25.6805	   -21.6522	   -22.0718	
   -14.3509	   -22.3236	   -17.7917	   -19.8898	   -26.0162	   -17.2882	   -24.5895	   -24.4217	   -20.3934	   -20.8969	
   -13.4277	   -21.4844	   -16.9525	   -18.2114	   -25.5127	   -15.9454	   -24.1699	   -23.1628	   -19.0506	   -19.5541	
   -12.5046	   -20.7291	   -16.1133	   -16.6168	   -24.8413	   -14.6866	   -23.4985	   -21.9040	   -17.7917	   -18.2114	
   -11.6653	   -20.0577	   -15.2740	   -15.1062	   -24.0021	   -13.4277	   -22.6593	   -20.7291	   -16.5329	   -16.7847	
   -10.9100	   -19.3863	   -14.3509	   -13.6795	   -23.0789	   -12.3367	   -21.7361	   -19.7220	   -15.4419	   -15.4419	
   -10.2386	   -18.7988	   -13.5956	   -12.5046	   -22.0718	   -11.2457	   -20.8969	   -18.7149	   -14.3509	   -14.1830	
    -9.7351	   -18.2953	   -13.0081	   -11.4136	   -21.3165	   -10.3226	   -20.1416	   -17.8757	   -13.4277	   -13.1760	
    -9.3994	   -18.0435	   -12.5885	   -10.4904	   -20.6451	    -9.4833	   -19.5541	   -17.0364	   -12.6724	   -12.3367	
    -9.3155	   -17.9596	   -12.4207	    -9.8190	   -20.3094	    -8.8959	   -19.2184	   -16.3651	   -12.0010	   -11.7493	
    -9.4833	   -18.0435	   -12.5885	    -9.3155	   -20.2255	    -8.3923	   -19.2184	   -15.7776	   -11.5814	   -11.4975	
    -9.8190	   -18.3792	   -12.9242	    -9.0637	   -20.4773	    -8.0566	   -19.6381	   -15.3580	   -11.3297	   -11.6653	
   -10.4065	   -18.8828	   -13.5117	    -8.8959	   -21.1487	    -7.9727	   -20.2255	   -15.1062	   -11.2457	   -12.0850	
   -10.9940	   -19.4702	   -14.2670	    -8.9798	   -21.9879	    -8.0566	   -21.1487	   -15.1062	   -11.4975	   -12.7563	
   -11.5814	   -20.2255	   -15.1062	    -9.2316	   -22.9950	    -8.3084	   -22.1558	   -15.1901	   -11.9171	   -13.7634	
   -12.2528	   -20.9808	   -15.9454	    -9.5673	   -24.0021	    -8.7280	   -23.2468	   -15.4419	   -12.5046	   -14.8544	
   -12.8403	   -21.5683	   -16.7847	   -10.0708	   -25.0931	    -9.3155	   -24.2538	   -15.8615	   -13.2599	   -16.0294	
   -13.2599	   -22.1558	   -17.4561	   -10.7422	   -25.9323	    -9.9869	   -25.1770	   -16.3651	   -14.0152	   -17.2043	
   -13.5956	   -22.4915	   -18.0435	   -11.4136	   -26.6037	   -10.8261	   -25.8484	   -16.9525	   -14.8544	   -18.2114	
   -13.8474	   -22.6593	   -18.3792	   -12.3367	   -27.0233	   -11.6653	   -26.2680	   -17.5400	   -15.5258	   -18.9667	
   -13.9313	   -22.6593	   -18.5471	   -13.3438	   -27.1072	   -12.7563	   -26.3519	   -18.0435	   -16.1972	   -19.5541	
   -13.9313	   -22.4915	   -18.4631	   -14.4348	   -26.9394	   -13.7634	   -26.1841	   -18.5471	   -16.7847	   -19.8898	
   -13.9313	   -22.2397	   -18.2953	   -15.6097	   -26.5198	   -14.9384	   -25.7645	   -19.0506	   -17.1204	   -19.8898	
   -13.7634	   -21.9040	   -17.8757	   -16.7007	   -25.8484	   -15.9454	   -25.0931	   -19.4702	   -17.3721	   -19.7220	
   -13.6795	   -21.4844	   -17.3721	   -17.7078	   -24.9252	   -16.7847	   -24.1699	   -19.8059	   -17.5400	   -19.3024	
   -13.4277	   -20.8969	   -16.6168	   -18.4631	   -23.7503	   -17.4561	   -23.0789	   -20.0577	   -17.5400	   -18.6310	
   -13.0920	   -20.3094	   -15.7776	   -18.9667	   -22.4915	   -17.8757	   -21.8201	   -20.3094	   -17.4561	   -17.8757	
   -12.7563	   -19.5541	   -14.9384	   -19.2184	   -21.1487	   -18.0435	   -20.4773	   -20.5612	   -17.3721	   -17.0364	
   -12.4207	   -18.8828	   -14.0152	   -19.3024	   -19.8059	   -18.0435	   -19.2184	   -20.8130	   -17.3721	   -16.2811	
   -12.0850	   -18.2953	   -13.2599	   -19.1345	   -18.6310	   -17.8757	   -17.9596	   -20.9808	   -17.3721	   -15.5258	
   -11.8332	   -17.7917	   -12.5885	   -18.9667	   -17.6239	   -17.6239	   -16.9525	   -21.0648	   -17.3721	   -15.0223	
   -11.5814	   -17.4561	   -12.0850	   -18.7149	   -16.7847	   -17.3721	   -16.1133	   -21.0648	   -17.2882	   -14.6027	
   -11.4136	   -17.2043	   -11.6653	   -18.5471	   -16.1972	   -17.1204	   -15.5258	   -20.8969	   -17.2043	   -14.4348	
   -11.3297	   -17.0364	   -11.4975	   -18.2953	   -15.8615	   -16.8686	   -15.2740	   -20.6451	   -17.1204	   -14.3509	
   -11.3297	   -16.8686	   -11.3297	   -18.1274	   -15.7776	   -16.7007	   -15.1062	   -20.3094	   -16.9525	   -14.3509	
   -11.4136	   -16.8686	   -11.2457	   -18.0435	   -15.7776	   -16.6168	   -15.1062	   -19.9738	   -16.8686	   -14.4348	
   -11.4975	   -16.7847	   -11.1618	   -17.9596	   -15.8615	   -16.6168	   -15.1901	   -19.5541	   -16.7847	   -14.6027	
   -11.4975	   -16.7007	   -10.9940	   -17.9596	   -16.0294	   -16.6168	   -15.2740	   -19.2184	   -16.7007	   -14.7705	
   -11.4975	   -16.6168	   -10.9100	   -17.9596	   -16.1133	   -16.7007	   -15.3580	   -18.8828	   -16.6168	   -14.9384	
   -11.3297	   -16.4490	   -10.7422	   -18.1274	   -16.1972	   -16.8686	   -15.3580	   -18.5471	   -16.5329	   -15.0223	
   -11.0779	   -16.1972	   -10.4904	   -18.2953	   -16.2811	   -17.1204	   -15.3580	   -18.2953	   -16.3651	   -14.9384	
   -10.7422	   -15.9454	   -10.2386	   -18.6310	   -16.1972	   -17.3721	   -15.3580	   -18.1274	   -16.1972	   -14.7705	
   -10.3226	   -15.6097	    -9.9869	   -19.0506	   -16.1133	   -17.7078	   -15.2740	   -18.0435	   -16.1133	   -14.4348	
    -9.9030	   -15.1901	    -9.7351	   -19.5541	   -15.8615	   -18.1274	   -15.0223	   -18.0435	   -16.0294	   -14.0991	
    -9.3994	   -14.8544	    -9.3155	   -20.0577	   -15.5258	   -18.4631	   -14.6866	   -18.1274	   -16.0294	   -13.6795	
    -8.8959	   -14.3509	    -8.9798	   -20.4773	   -14.9384	   -18.7149	   -14.2670	   -18.3792	   -16.0294	   -13.1760	
    -8.3923	   -13.9313	    -8.4763	   -20.8969	   -14.2670	   -18.9667	   -13.6795	   -18.5471	   -16.0294	   -12.6724	
    -7.8049	   -13.3438	    -7.8888	   -21.3165	   -13.5117	   -19.0506	   -12.9242	   -18.7149	   -15.9454	   -12.2528	
    -7.3013	   -12.7563	    -7.2174	   -21.6522	   -12.6724	   -19.1345	   -12.1689	   -18.7988	   -15.8615	   -11.8332	
    -6.7978	   -12.1689	    -6.5460	   -21.9040	   -11.8332	   -19.2184	   -11.4136	   -18.8828	   -15.7776	   -11.4975	
    -6.3782	   -11.6653	    -5.9586	   -22.2397	   -11.0779	   -19.1345	   -10.8261	   -18.9667	   -15.7776	   -11.4136	
    -6.1264	   -11.2457	    -5.4550	   -22.4915	   -10.5743	   -19.1345	   -10.4065	   -19.1345	   -15.7776	   -11.5814	
    -6.0425	   -11.0779	    -5.2872	   -22.6593	   -10.4065	   -19.1345	   -10.2386	   -19.3863	   -16.0294	   -11.9171	
    -6.1264	   -11.0779	    -5.2872	   -22.8271	   -10.5743	   -19.0506	   -10.4065	   -19.7220	   -16.3651	   -12.5046	
    -6.2943	   -11.2457	    -5.4550	   -22.8271	   -10.9940	   -18.9667	   -10.8261	   -20.1416	   -16.9525	   -13.3438	
    -6.6299	   -11.6653	    -5.8746	   -22.6593	   -11.5814	   -18.7988	   -11.3297	   -20.6451	   -17.5400	   -14.1830	
    -6.9656	   -12.0850	    -6.3782	   -22.4075	   -12.3367	   -18.5471	   -12.0010	   -20.9808	   -18.1274	   -15.1062	
    -7.3853	   -12.6724	    -6.8817	   -21.9879	   -13.0920	   -18.2114	   -12.6724	   -21.2326	   -18.6310	   -15.9454	
    -7.6370	   -13.2599	    -7.5531	   -21.4844	   -13.7634	   -17.7917	   -13.3438	   -21.1487	   -18.9667	   -16.6168	
    -7.8888	   -13.9313	    -8.1406	   -20.9808	   -14.4348	   -17.2882	   -13.9313	   -20.8969	   -19.0506	   -17.0364	
    -8.0566	   -14.5187	    -8.6441	   -20.3934	   -14.8544	   -16.7007	   -14.3509	   -20.3934	   -18.9667	   -17.1204	
    -8.1406	   -15.0223	    -9.1476	   -19.8059	   -15.1062	   -16.1972	   -14.6027	   -19.7220	   -18.5471	   -17.0364	
    -8.1406	   -15.4419	    -9.5673	   -19.3024	   -15.1901	   -15.5258	   -14.6866	   -18.9667	   -17.9596	   -16.6168	
    -7.9727	   -15.6937	    -9.7351	   -18.7988	   -15.0223	   -14.9384	   -14.6027	   -18.1274	   -17.2882	   -15.9454	
    -7.8049	   -15.6937	    -9.8190	   -18.3792	   -14.6866	   -14.3509	   -14.2670	   -17.2882	   -16.4490	   -15.1901	
    -7.5531	   -15.5258	    -9.7351	   -18.0435	   -14.2670	   -13.6795	   -13.8474	   -16.4490	   -15.6097	   -14.2670	
    -7.3013	   -15.2740	    -9.5673	   -17.6239	   -13.6795	   -13.0081	   -13.3438	   -15.5258	   -14.6866	   -13.3438	
    -7.0496	   -14.9384	    -9.4833	   -17.2043	   -13.1760	   -12.3367	   -12.8403	   -14.6866	   -13.8474	   -12.4207	
    -6.8817	   -14.6866	    -9.3155	   -16.8686	   -12.6724	   -11.7493	   -12.3367	   -13.7634	   -13.0081	   -11.6653	
    -6.7978	   -14.5187	    -9.3155	   -16.4490	   -12.4207	   -11.1618	   -12.0010	   -13.0081	   -12.2528	   -11.1618	
    -6.7978	   -14.4348	    -9.3155	   -16.0294	   -12.4207	   -10.6583	   -11.9171	   -12.3367	   -11.7493	   -10.9100	
    -6.8817	   -14.5187	    -9.4833	   -15.6937	   -12.5885	   -10.2386	   -12.0850	   -11.9171	   -11.4975	   -10.9940	
    -7.1335	   -14.7705	    -9.7351	   -15.4419	   -13.0920	    -9.9030	   -12.5885	   -11.7493	   -11.5814	   -11.4136	
    -7.4692	   -15.1062	   -10.0708	   -15.1901	   -13.8474	    -9.7351	   -13.2599	   -11.7493	   -11.8332	   -12.0850	
    -7.8049	   -15.4419	   -10.4065	   -15.0223	   -14.7705	    -9.6512	   -14.0991	   -11.9171	   -12.2528	   -12.9242	
    -8.1406	   -15.8615	   -10.7422	   -15.0223	   -15.6937	    -9.7351	   -15.0223	   -12.1689	   -12.7563	   -13.9313	
    -8.3923	   -16.1972	   -11.0779	   -15.0223	   -16.7007	    -9.9869	   -15.9454	   -12.5046	   -13.2599	   -14.9384	
    -8.5602	   -16.4490	   -11.4136	   -15.1901	   -17.6239	   -10.3226	   -16.7007	   -12.8403	   -13.6795	   -15.9454	
    -8.7280	   -16.6168	   -11.6653	   -15.4419	   -18.2953	   -10.6583	   -17.3721	   -13.1760	   -13.9313	   -16.7847	
    -8.7280	   -16.6168	   -11.7493	   -15.6937	   -18.7988	   -11.1618	   -17.7917	   -13.4277	   -14.1830	   -17.5400	
    -8.5602	   -16.4490	   -11.6653	   -15.8615	   -18.9667	   -11.4975	   -17.7917	   -13.5956	   -14.1830	   -18.1274	
    -8.3084	   -16.0294	   -11.2457	   -15.9454	   -18.7149	   -11.8332	   -17.4561	   -13.6795	   -14.0991	   -18.3792	
    -7.8049	   -15.3580	   -10.6583	   -15.8615	   -18.0435	   -12.0010	   -16.7847	   -13.6795	   -13.8474	   -18.3792	
    -7.0496	   -14.4348	    -9.7351	   -15.5258	   -16.9525	   -12.0010	   -15.6937	   -13.4277	   -13.3438	   -18.0435	
    -6.2103	   -13.2599	    -8.6441	   -14.9384	   -15.6097	   -11.8332	   -14.2670	   -13.0081	   -12.7563	   -17.3721	
    -5.2032	   -12.0010	    -7.3853	   -14.1830	   -14.0991	   -11.4975	   -12.6724	   -12.5046	   -12.0010	   -16.5329	
    -4.1962	   -10.8261	    -6.2103	   -13.4277	   -12.5046	   -11.0779	   -11.1618	   -12.0010	   -11.4136	   -15.6097	
    -3.2730	    -9.6512	    -5.0354	   -12.5885	   -11.0779	   -10.7422	    -9.6512	   -11.6653	   -10.8261	   -14.6866	
    -2.4338	    -8.6441	    -4.0283	   -11.8332	    -9.8190	   -10.4065	    -8.4763	   -11.4136	   -10.4065	   -13.8474	
    -1.6785	    -7.7209	    -3.1052	   -11.0779	    -8.8120	   -10.0708	    -7.4692	   -11.2457	   -10.1547	   -13.1760	
    -1.0071	    -6.9656	    -2.3499	   -10.4904	    -7.9727	    -9.9030	    -6.7139	   -11.1618	   -10.0708	   -12.6724	
    -0.4196	    -6.2943	    -1.5945	    -9.9030	    -7.3853	    -9.7351	    -6.2103	   -11.2457	   -10.0708	   -12.4207	
     0.0839	    -5.7907	    -1.0071	    -9.4833	    -7.0496	    -9.6512	    -5.9586	   -11.2457	   -10.2386	   -12.3367	
     0.5035	    -5.5389	    -0.5875	    -9.2316	    -6.9656	    -9.6512	    -6.0425	   -11.4136	   -10.4904	   -12.5885	
     0.7553	    -5.3711	    -0.3357	    -9.1476	    -7.1335	    -9.7351	    -6.2943	   -11.4975	   -10.8261	   -12.9242	
     0.9232	    -5.3711	    -0.2518	    -9.1476	    -7.4692	    -9.9030	    -6.6299	   -11.6653	   -11.1618	   -13.3438	
     0.9232	    -5.5389	    -0.3357	    -9.3155	    -7.8888	   -10.0708	    -7.1335	   -11.8332	   -11.4136	   -13.7634	
     0.9232	    -5.7907	    -0.5035	    -9.4833	    -8.3923	   -10.3226	    -7.6370	   -12.0850	   -11.5814	   -14.0152	
     0.8392	    -6.1264	    -0.7553	    -9.6512	    -8.8959	   -10.4904	    -8.0566	   -12.2528	   -11.6653	   -14.1830	
     0.6714	    -6.4621	    -1.0910	    -9.7351	    -9.3155	   -10.6583	    -8.4763	   -12.2528	   -11.4975	   -14.1830	
     0.5035	    -6.8817	    -1.4267	    -9.8190	    -9.6512	   -10.7422	    -8.7280	   -12.1689	   -11.1618	   -13.9313	
     0.3357	    -7.2174	    -1.7624	    -9.6512	    -9.9030	   -10.7422	    -8.8959	   -11.8332	   -10.5743	   -13.3438	
     0.2518	    -7.5531	    -1.9302	    -9.4833	    -9.9030	   -10.6583	    -8.8959	   -11.3297	    -9.8190	   -12.5885	
     0.2518	    -7.7209	    -2.0142	    -9.1476	    -9.6512	   -10.3226	    -8.7280	   -10.5743	    -8.8959	   -11.6653	
     0.3357	    -7.8049	    -2.0142	    -8.7280	    -9.3155	    -9.9869	    -8.3084	    -9.7351	    -7.8049	   -10.5743	
     0.3357	    -7.8049	    -1.9302	    -8.3084	    -8.7280	    -9.6512	    -7.7209	    -8.8959	    -6.7139	    -9.3994	
     0.3357	    -7.8888	    -1.8463	    -7.9727	    -8.1406	    -9.3155	    -7.2174	    -8.1406	    -5.7907	    -8.3923	
     0.2518	    -8.0566	    -1.8463	    -7.8049	    -7.6370	    -9.1476	    -6.6299	    -7.5531	    -4.9515	    -7.4692	
     0.0000	    -8.3923	    -2.0142	    -7.8888	    -7.2174	    -9.0637	    -6.2103	    -7.2174	    -4.3640	    -6.7978	
    -0.4196	    -8.8120	    -2.2659	    -8.0566	    -6.9656	    -9.2316	    -6.0425	    -7.0496	    -4.0283	    -6.3782	
    -0.8392	    -9.3155	    -2.6855	    -8.3923	    -6.9656	    -9.3994	    -5.9586	    -7.1335	    -3.8605	    -6.2943	
    -1.3428	    -9.9030	    -3.1891	    -8.7280	    -7.2174	    -9.7351	    -6.2103	    -7.2174	    -3.8605	    -6.5460	
    -1.8463	   -10.5743	    -3.8605	    -8.9798	    -7.7209	   -10.0708	    -6.7978	    -7.3853	    -4.1122	    -6.9656	
    -2.3499	   -11.2457	    -4.6158	    -9.3155	    -8.4763	   -10.4065	    -7.5531	    -7.5531	    -4.3640	    -7.7209	
    -2.7695	   -11.9171	    -5.3711	    -9.5673	    -9.4833	   -10.7422	    -8.4763	    -7.7209	    -4.8676	    -8.5602	
    -3.2730	   -12.6724	    -6.2103	    -9.8190	   -10.5743	   -10.9940	    -9.5673	    -7.9727	    -5.3711	    -9.5673	
    -3.7766	   -13.3438	    -6.9656	    -9.9869	   -11.7493	   -11.1618	   -10.7422	    -8.2245	    -5.9586	   -10.6583	
    -4.1122	   -13.9313	    -7.6370	   -10.1547	   -12.9242	   -11.2457	   -11.9171	    -8.4763	    -6.5460	   -11.5814	
    -4.4479	   -14.3509	    -8.2245	   -10.2386	   -13.9313	   -11.1618	   -13.0081	    -8.7280	    -7.1335	   -12.3367	
    -4.6997	   -14.6866	    -8.5602	   -10.2386	   -14.7705	   -10.9100	   -13.8474	    -8.9798	    -7.6370	   -12.8403	
    -4.8676	   -14.7705	    -8.8959	   -10.1547	   -15.3580	   -10.5743	   -14.4348	    -9.0637	    -8.0566	   -13.0920	
    -4.8676	   -14.6866	    -8.9798	   -10.1547	   -15.6937	   -10.2386	   -14.7705	    -9.1476	    -8.2245	   -12.9242	
    -4.8676	   -14.4348	    -8.9798	   -10.0708	   -15.7776	    -9.8190	   -14.8544	    -9.1476	    -8.3084	   -12.5046	
    -4.8676	   -14.1830	    -8.8120	   -10.0708	   -15.5258	    -9.3994	   -14.6027	    -8.9798	    -8.1406	   -11.8332	
    -4.7836	   -13.7634	    -8.4763	   -10.2386	   -15.0223	    -9.0637	   -14.0991	    -8.8120	    -7.8888	   -10.9940	
    -4.6997	   -13.3438	    -8.0566	   -10.4904	   -14.3509	    -8.7280	   -13.4277	    -8.4763	    -7.4692	    -9.9869	
    -4.4479	   -12.7563	    -7.4692	   -10.7422	   -13.4277	    -8.4763	   -12.5046	    -8.1406	    -6.9656	    -8.9798	
    -4.0283	   -12.0010	    -6.6299	   -10.9940	   -12.2528	    -8.2245	   -11.3297	    -7.8049	    -6.4621	    -7.9727	
    -3.5248	   -11.0779	    -5.6229	   -11.1618	   -10.9940	    -7.8888	   -10.0708	    -7.3013	    -5.8746	    -6.9656	
    -2.9373	    -9.9869	    -4.5319	   -11.2457	    -9.7351	    -7.5531	    -8.8120	    -6.7978	    -5.2872	    -6.1264	
    -2.3499	    -8.8959	    -3.3569	   -11.3297	    -8.4763	    -7.1335	    -7.4692	    -6.2943	    -4.6997	    -5.5389	
    -1.7624	    -7.8049	    -2.2659	   -11.2457	    -7.3853	    -6.7978	    -6.3782	    -5.8746	    -4.1962	    -5.1193	
    -1.4267	    -6.8817	    -1.2589	   -11.2457	    -6.4621	    -6.6299	    -5.4550	    -5.6229	    -3.9444	    -4.9515	
    -1.0910	    -6.2103	    -0.5035	   -11.3297	    -5.8746	    -6.5460	    -4.8676	    -5.4550	    -3.7766	    -5.0354	
    -1.0071	    -5.7068	     0.0000	   -11.4975	    -5.4550	    -6.6299	    -4.3640	    -5.4550	    -3.7766	    -5.3711	
    -1.0910	    -5.3711	     0.4196	   -11.7493	    -5.2872	    -6.9656	    -4.1122	    -5.6229	    -3.9444	    -5.7907	
    -1.1749	    -5.2872	     0.5875	   -12.1689	    -5.2032	    -7.3853	    -3.9444	    -6.0425	    -4.1962	    -6.3782	
    -1.4267	    -5.2872	     0.5875	   -12.7563	    -5.1193	    -8.0566	    -3.8605	    -6.4621	    -4.6158	    -6.8817	
    -1.7624	    -5.4550	     0.5035	   -13.3438	    -5.1193	    -8.8120	    -3.7766	    -7.0496	    -5.1193	    -7.4692	
    -2.1820	    -5.7907	     0.3357	   -14.0991	    -5.1193	    -9.6512	    -3.6926	    -7.7209	    -5.6229	    -7.9727	
    -2.6016	    -6.1264	     0.0000	   -14.9384	    -5.0354	   -10.4904	    -3.6087	    -8.3084	    -6.1264	    -8.3084	
    -3.1891	    -6.5460	    -0.4196	   -15.8615	    -4.9515	   -11.4136	    -3.4409	    -8.9798	    -6.4621	    -8.4763	
    -3.7766	    -7.0496	    -0.9232	   -16.7847	    -4.7836	   -12.3367	    -3.2730	    -9.5673	    -6.7978	    -8.4763	
    -4.4479	    -7.6370	    -1.4267	   -17.7917	    -4.6158	   -13.1760	    -3.1052	   -10.0708	    -6.9656	    -8.3084	
    -5.2032	    -8.1406	    -1.9302	   -18.7149	    -4.3640	   -14.0152	    -2.9373	   -10.4904	    -7.0496	    -8.0566	
    -6.0425	    -8.8120	    -2.5177	   -19.7220	    -4.1122	   -14.8544	    -2.7695	   -10.9100	    -7.1335	    -7.8049	
    -6.9656	    -9.3994	    -3.0212	   -20.6451	    -3.9444	   -15.6097	    -2.6855	   -11.3297	    -7.2174	    -7.5531	
    -7.8888	   -10.0708	    -3.6087	   -21.4844	    -3.8605	   -16.2811	    -2.6855	   -11.6653	    -7.3853	    -7.4692	
    -8.7280	   -10.7422	    -4.1122	   -22.1558	    -3.9444	   -16.8686	    -2.7695	   -12.0850	    -7.5531	    -7.3853	
    -9.3994	   -11.2457	    -4.5319	   -22.6593	    -4.0283	   -17.3721	    -2.8534	   -12.5046	    -7.7209	    -7.4692	
    -9.9030	   -11.7493	    -4.8676	   -22.9111	    -4.1962	   -17.6239	    -3.1052	   -12.8403	    -7.9727	    -7.6370	
   -10.1547	   -12.0850	    -5.1193	   -22.9111	    -4.5319	   -17.7078	    -3.3569	   -13.1760	    -8.3084	    -7.8888	
   -10.1547	   -12.2528	    -5.2032	   -22.5754	    -4.9515	   -17.5400	    -3.6926	   -13.4277	    -8.5602	    -8.2245	
    -9.9030	   -12.3367	    -5.2872	   -22.0718	    -5.3711	   -17.2043	    -4.1122	   -13.6795	    -8.9798	    -8.7280	
    -9.4833	   -12.3367	    -5.3711	   -21.4005	    -6.0425	   -16.7847	    -4.6158	   -13.9313	    -9.3994	    -9.3155	
    -8.9798	   -12.3367	    -5.4550	   -20.6451	    -6.7139	   -16.3651	    -5.2872	   -14.1830	    -9.9869	   -10.0708	
    -8.4763	   -12.4207	    -5.6229	   -19.9738	    -7.5531	   -15.9454	    -6.0425	   -14.5187	   -10.5743	   -10.8261	
    -8.1406	   -12.6724	    -5.7907	   -19.4702	    -8.4763	   -15.6937	    -6.9656	   -14.8544	   -11.2457	   -11.7493	
    -7.8888	   -12.9242	    -6.1264	   -19.0506	    -9.4833	   -15.5258	    -7.8888	   -15.2740	   -12.0010	   -12.5885	
    -7.8888	   -13.3438	    -6.5460	   -18.7988	   -10.4904	   -15.5258	    -8.8959	   -15.6937	   -12.7563	   -13.4277	
    -8.0566	   -13.8474	    -7.0496	   -18.7149	   -11.4975	   -15.5258	    -9.8190	   -16.1972	   -13.4277	   -14.1830	
    -8.3923	   -14.4348	    -7.5531	   -18.6310	   -12.3367	   -15.5258	   -10.7422	   -16.7007	   -14.0152	   -14.9384	
    -8.8120	   -15.0223	    -7.9727	   -18.6310	   -13.0081	   -15.6097	   -11.4975	   -17.1204	   -14.6027	   -15.5258	
    -9.3994	   -15.5258	    -8.4763	   -18.5471	   -13.5117	   -15.5258	   -12.0010	   -17.4561	   -15.0223	   -16.0294	
    -9.9869	   -15.9454	    -8.8120	   -18.3792	   -13.7634	   -15.4419	   -12.3367	   -17.7078	   -15.2740	   -16.3651	
   -10.5743	   -16.1972	    -9.0637	   -18.2114	   -13.7634	   -15.3580	   -12.4207	   -17.7917	   -15.3580	   -16.4490	
   -11.0779	   -16.3651	    -9.2316	   -17.9596	   -13.6795	   -15.1062	   -12.4207	   -17.7078	   -15.2740	   -16.5329	
   -11.4975	   -16.3651	    -9.3155	   -17.5400	   -13.4277	   -14.8544	   -12.2528	   -17.6239	   -15.1901	   -16.3651	
   -11.7493	   -16.2811	    -9.3155	   -17.2043	   -13.0920	   -14.5187	   -12.0010	   -17.3721	   -14.9384	   -16.1972	
   -11.9171	   -16.1972	    -9.2316	   -16.7847	   -12.7563	   -14.1830	   -11.6653	   -17.0364	   -14.6866	   -15.9454	
   -11.9171	   -15.9454	    -9.1476	   -16.3651	   -12.3367	   -13.8474	   -11.3297	   -16.7007	   -14.3509	   -15.8615	
   -11.8332	   -15.6097	    -8.8959	   -16.0294	   -12.0850	   -13.5117	   -11.0779	   -16.3651	   -14.1830	   -15.7776	
   -11.5814	   -15.1901	    -8.6441	   -15.7776	   -11.7493	   -13.2599	   -10.7422	   -16.0294	   -14.0152	   -15.8615	
   -11.1618	   -14.7705	    -8.1406	   -15.4419	   -11.4136	   -12.9242	   -10.3226	   -15.6097	   -13.7634	   -15.9454	
   -10.4065	   -14.0991	    -7.5531	   -15.1062	   -10.9100	   -12.5046	    -9.9030	   -15.1062	   -13.5956	   -16.1133	
[Epoch Header]
[Trial Type]	21
[Accept]	1
[Correct]	0
[RT]	 0.000
[Resp]	0
[Epoch Data]
    14.0152	     8.0566	    28.4500	     8.8120	    36.2549	    -5.3711	    33.9050	     9.5673	    28.5339	    47.4167	
    13.4277	     7.6370	    28.1143	     8.4763	    36.0031	    -5.7907	    33.6533	     8.7280	    27.6947	    46.4935	
    12.7563	     7.1335	    27.7786	     8.1406	    35.5835	    -6.1264	    33.3176	     7.8888	    26.7715	    45.4025	
    12.2528	     6.6299	    27.4429	     7.8049	    35.2478	    -6.3782	    32.9819	     7.1335	    25.7645	    44.1437	
    11.7493	     6.2103	    27.2751	     7.6370	    34.9960	    -6.6299	    32.8140	     6.3782	    24.8413	    42.8848	
    11.4136	     5.9586	    27.2751	     7.5531	    34.9121	    -6.7978	    32.7301	     5.7907	    24.0021	    41.7099	
    11.2457	     5.7907	    27.4429	     7.4692	    34.9960	    -6.8817	    32.7301	     5.4550	    23.3307	    40.7028	
    11.1618	     5.7907	    27.6947	     7.3853	    35.1639	    -6.9656	    32.9819	     5.2872	    22.8271	    40.0314	
    11.0779	     5.7907	    28.1143	     7.3013	    35.5835	    -6.9656	    33.3176	     5.2872	    22.5754	    39.6118	
    11.0779	     5.8746	    28.4500	     7.2174	    36.0031	    -6.9656	    33.6533	     5.4550	    22.4075	    39.5279	
    10.9940	     5.9586	    28.7857	     7.0496	    36.4227	    -7.0496	    34.0729	     5.7907	    22.4915	    39.7797	
    10.9100	     6.0425	    29.1214	     6.8817	    36.9263	    -7.0496	    34.4925	     6.1264	    22.7432	    40.2832	
    10.8261	     6.1264	    29.3732	     6.7139	    37.4298	    -6.9656	    34.9121	     6.6299	    23.0789	    40.9546	
    10.7422	     6.2943	    29.6249	     6.7139	    37.9333	    -6.7978	    35.4156	     7.1335	    23.4985	    41.8777	
    10.8261	     6.5460	    29.9606	     6.7978	    38.4369	    -6.3782	    35.9192	     7.8888	    24.0860	    42.9688	
    10.9100	     6.8817	    30.2963	     7.1335	    38.9404	    -5.8746	    36.4227	     8.7280	    24.9252	    44.2276	
    11.2457	     7.3013	    30.7159	     7.6370	    39.4440	    -5.2032	    36.9263	     9.6512	    25.7645	    45.4865	
    11.6653	     7.8049	    31.1356	     8.3923	    39.8636	    -4.3640	    37.3459	    10.7422	    26.7715	    46.7453	
    12.1689	     8.3923	    31.4713	     9.2316	    40.1154	    -3.5248	    37.7655	    11.8332	    27.7786	    47.9202	
    12.7563	     8.8959	    31.8909	    10.0708	    40.2832	    -2.6016	    37.9333	    13.0081	    28.8696	    48.8434	
    13.3438	     9.4833	    32.1426	    10.9940	    40.2832	    -1.6785	    38.0173	    14.0991	    29.8767	    49.5987	
    13.9313	     9.9869	    32.3105	    11.9171	    40.0314	    -0.9232	    37.9333	    15.1062	    30.7999	    50.0183	
    14.4348	    10.4904	    32.3944	    12.6724	    39.6118	    -0.1678	    37.5977	    16.1133	    31.7230	    50.2701	
    15.0223	    10.9100	    32.4783	    13.3438	    39.1083	     0.5035	    37.0941	    16.9525	    32.3944	    50.2701	
    15.6097	    11.4136	    32.3944	    14.0152	    38.5208	     1.0071	    36.5067	    17.7078	    33.0658	    50.1022	
    16.1133	    11.9171	    32.3944	    14.4348	    37.9333	     1.5106	    36.0031	    18.2953	    33.4854	    49.8505	
    16.7007	    12.3367	    32.3944	    14.8544	    37.4298	     1.9302	    35.4156	    18.7988	    33.8211	    49.4308	
    17.2043	    12.8403	    32.3944	    15.0223	    37.0102	     2.2659	    34.9960	    19.0506	    34.0729	    49.0112	
    17.6239	    13.1760	    32.3105	    15.0223	    36.5906	     2.3499	    34.5764	    19.2184	    34.1568	    48.5077	
    17.7917	    13.3438	    32.2266	    14.7705	    36.3388	     2.2659	    34.2407	    19.1345	    34.1568	    48.0042	
    17.7917	    13.3438	    31.8909	    14.2670	    36.0031	     1.9302	    33.8211	    18.9667	    34.0729	    47.5006	
    17.6239	    13.2599	    31.5552	    13.5117	    35.7513	     1.4267	    33.4854	    18.6310	    33.9050	    46.9971	
    17.2043	    13.0081	    31.1356	    12.6724	    35.4996	     0.7553	    33.1497	    18.2114	    33.6533	    46.6614	
    16.7007	    12.6724	    30.7159	    11.6653	    35.3317	     0.0839	    32.9819	    17.7078	    33.4015	    46.3257	
    16.1133	    12.4207	    30.2963	    10.6583	    35.3317	    -0.6714	    32.8140	    17.1204	    33.1497	    46.1578	
    15.6097	    12.1689	    30.0446	     9.6512	    35.3317	    -1.3428	    32.8140	    16.5329	    32.8979	    46.0739	
    15.1062	    12.0850	    29.8767	     8.7280	    35.4156	    -1.9302	    32.8979	    15.8615	    32.6462	    46.0739	
    14.7705	    12.0010	    29.8767	     7.8888	    35.5835	    -2.4338	    33.0658	    15.2740	    32.4783	    46.0739	
    14.5187	    12.0010	    29.9606	     7.3853	    35.8353	    -2.6855	    33.3176	    14.7705	    32.3944	    46.1578	
    14.4348	    12.1689	    30.2124	     6.9656	    36.0031	    -2.8534	    33.5693	    14.3509	    32.3105	    46.2418	
    14.5187	    12.4207	    30.5481	     6.7978	    36.1710	    -2.8534	    33.7372	    13.9313	    32.2266	    46.3257	
    14.7705	    12.6724	    30.8838	     6.8817	    36.2549	    -2.8534	    33.9050	    13.6795	    32.1426	    46.3257	
    15.0223	    12.9242	    31.2195	     6.9656	    36.2549	    -2.7695	    33.8211	    13.3438	    31.9748	    46.1578	
    15.1901	    13.0920	    31.4713	     7.2174	    36.0870	    -2.6016	    33.7372	    13.0920	    31.8069	    45.9061	
    15.3580	    13.1760	    31.6391	     7.4692	    35.8353	    -2.6016	    33.4854	    12.9242	    31.4713	    45.4865	
    15.3580	    13.1760	    31.7230	     7.7209	    35.5835	    -2.5177	    33.1497	    12.7563	    31.2195	    45.1508	
    15.3580	    13.0920	    31.8069	     8.0566	    35.3317	    -2.4338	    32.8979	    12.6724	    30.9677	    44.8151	
    15.3580	    13.0081	    31.8069	     8.4763	    35.1639	    -2.3499	    32.7301	    12.6724	    30.8838	    44.4794	
    15.2740	    12.9242	    31.9748	     8.8959	    35.1639	    -2.1820	    32.7301	    12.8403	    30.8838	    44.3954	
    15.2740	    13.0081	    32.1426	     9.3994	    35.4156	    -2.0142	    32.8979	    13.0920	    30.9677	    44.3115	
    15.2740	    13.0920	    32.4783	     9.8190	    35.8353	    -1.7624	    33.2336	    13.5117	    31.1356	    44.4794	
    15.2740	    13.2599	    32.8140	    10.1547	    36.3388	    -1.6785	    33.8211	    13.9313	    31.4713	    44.6472	
    15.1901	    13.4277	    33.2336	    10.4065	    37.0102	    -1.5945	    34.5764	    14.2670	    31.7230	    44.9829	
    15.0223	    13.5956	    33.5693	    10.5743	    37.6816	    -1.6785	    35.3317	    14.6866	    31.9748	    45.3186	
    14.8544	    13.6795	    33.9890	    10.4904	    38.4369	    -1.8463	    36.0870	    14.9384	    32.2266	    45.7382	
    14.6027	    13.7634	    34.2407	    10.3226	    39.0244	    -2.0981	    36.8423	    15.1062	    32.3944	    46.0739	
    14.2670	    13.7634	    34.3246	    10.0708	    39.4440	    -2.4338	    37.4298	    15.1062	    32.3944	    46.4096	
    13.9313	    13.6795	    34.2407	     9.6512	    39.6957	    -2.8534	    37.8494	    15.0223	    32.3105	    46.5775	
    13.5117	    13.3438	    33.9050	     9.0637	    39.7797	    -3.4409	    37.9333	    14.8544	    32.1426	    46.4935	
    13.0081	    12.9242	    33.4854	     8.5602	    39.5279	    -3.9444	    37.8494	    14.5187	    31.8069	    46.3257	
    12.5885	    12.4207	    32.8140	     7.9727	    39.0244	    -4.4479	    37.5137	    14.0991	    31.3873	    45.9900	
    12.1689	    11.8332	    32.0587	     7.5531	    38.4369	    -4.7836	    36.9263	    13.7634	    30.9677	    45.4865	
    11.7493	    11.1618	    31.1356	     7.2174	    37.5977	    -5.1193	    36.1710	    13.4277	    30.6320	    44.9829	
    11.3297	    10.4065	    30.2124	     6.9656	    36.6745	    -5.2032	    35.2478	    13.1760	    30.2124	    44.3115	
    10.8261	     9.5673	    29.2892	     6.7978	    35.8353	    -5.2872	    34.3246	    12.9242	    29.8767	    43.7241	
    10.2386	     8.7280	    28.3661	     6.6299	    34.9121	    -5.2032	    33.4015	    12.8403	    29.6249	    43.2205	
     9.6512	     7.8888	    27.5269	     6.6299	    34.1568	    -5.0354	    32.4783	    12.8403	    29.4571	    42.8009	
     9.0637	     7.0496	    26.6876	     6.6299	    33.4854	    -4.8676	    31.6391	    13.0081	    29.4571	    42.5491	
     8.5602	     6.2943	    26.0162	     6.7139	    33.0658	    -4.5319	    31.0516	    13.3438	    29.6249	    42.5491	
     8.2245	     5.7068	    25.5966	     6.9656	    32.8979	    -4.1962	    30.7159	    13.8474	    30.0446	    42.8848	
     8.0566	     5.3711	    25.3448	     7.2174	    33.0658	    -3.6926	    30.7159	    14.6866	    30.6320	    43.5562	
     8.1406	     5.2872	    25.3448	     7.6370	    33.4854	    -3.1891	    30.9677	    15.6097	    31.5552	    44.4794	
     8.3923	     5.5389	    25.6805	     8.0566	    34.2407	    -2.6855	    31.5552	    16.7007	    32.5623	    45.6543	
     8.9798	     6.1264	    26.1841	     8.7280	    35.1639	    -2.0142	    32.4783	    17.8757	    33.6533	    46.9971	
     9.6512	     6.8817	    26.9394	     9.3994	    36.2549	    -1.3428	    33.4854	    18.8828	    34.7443	    48.3398	
    10.4904	     7.8049	    27.8625	    10.2386	    37.4298	    -0.6714	    34.6603	    19.7220	    35.6674	    49.6826	
    11.4136	     8.8959	    28.8696	    11.0779	    38.6047	     0.0000	    35.8353	    20.3934	    36.3388	    50.7736	
    12.2528	     9.9869	    29.8767	    12.0010	    39.6957	     0.6714	    37.0102	    20.7291	    36.8423	    51.6129	
    13.0920	    11.0779	    30.7999	    12.9242	    40.7028	     1.2589	    38.1012	    20.8130	    37.0102	    52.1164	
    13.7634	    12.0010	    31.6391	    13.7634	    41.4581	     1.6785	    38.9404	    20.7291	    37.0102	    52.3682	
    14.2670	    12.7563	    32.3105	    14.3509	    41.9617	     1.9302	    39.5279	    20.3094	    36.6745	    52.2842	
    14.5187	    13.2599	    32.6462	    14.8544	    42.0456	     2.0142	    39.7797	    19.8059	    36.1710	    51.8646	
    14.6027	    13.4277	    32.7301	    15.0223	    41.7099	     1.7624	    39.5279	    18.9667	    35.4156	    51.1932	
    14.3509	    13.2599	    32.3944	    14.8544	    41.0385	     1.2589	    38.9404	    18.0435	    34.4086	    50.1862	
    13.7634	    12.6724	    31.8069	    14.5187	    39.9475	     0.5875	    38.0173	    16.8686	    33.3176	    49.0112	
    13.0081	    11.9171	    30.9677	    13.9313	    38.6887	    -0.2518	    36.8423	    15.6937	    32.2266	    47.8363	
    12.1689	    10.9940	    30.0446	    13.3438	    37.3459	    -1.0071	    35.4996	    14.6027	    31.2195	    46.8292	
    11.4136	    10.0708	    29.1214	    12.7563	    36.0870	    -1.6785	    34.3246	    13.6795	    30.4642	    45.9900	
    10.8261	     9.2316	    28.2822	    12.3367	    35.0800	    -2.1820	    33.2336	    13.0920	    29.9606	    45.5704	
    10.4065	     8.6441	    27.6947	    12.0010	    34.3246	    -2.5177	    32.3944	    12.7563	    29.7928	    45.5704	
    10.3226	     8.3084	    27.2751	    11.7493	    33.9050	    -2.6855	    31.8069	    12.7563	    29.8767	    45.9061	
    10.4065	     8.1406	    27.1072	    11.4975	    33.7372	    -2.7695	    31.5552	    12.9242	    30.2124	    46.4935	
    10.7422	     8.1406	    27.1072	    11.2457	    33.9050	    -2.8534	    31.5552	    13.2599	    30.7159	    47.3328	
    11.3297	     8.4763	    27.3590	    11.0779	    34.3246	    -2.7695	    31.8909	    13.7634	    31.3873	    48.3398	
    12.0850	     8.9798	    27.8625	    10.9100	    34.9960	    -2.6855	    32.4783	    14.2670	    32.1426	    49.5148	
    13.0920	     9.8190	    28.6179	    10.8261	    35.9192	    -2.5177	    33.4015	    14.8544	    32.9819	    50.7736	
    14.1830	    10.8261	    29.4571	    10.7422	    37.0102	    -2.2659	    34.4086	    15.5258	    33.8211	    51.9485	
    15.3580	    12.0010	    30.4642	    10.6583	    38.1012	    -2.0142	    35.5835	    16.1133	    34.6603	    53.1235	
    16.5329	    13.2599	    31.4713	    10.6583	    39.1922	    -1.6785	    36.6745	    16.7007	    35.4996	    54.0466	
    17.7078	    14.4348	    32.3944	    10.8261	    40.1154	    -1.3428	    37.6816	    17.2882	    36.2549	    54.8859	
    18.7988	    15.4419	    33.2336	    10.9940	    40.7867	    -0.9232	    38.5208	    17.7917	    36.8423	    55.3894	
    19.8059	    16.4490	    33.8211	    11.2457	    41.2903	    -0.5035	    39.1083	    18.2114	    37.3459	    55.5573	
    20.7291	    17.2043	    34.3246	    11.6653	    41.4581	    -0.0839	    39.3600	    18.6310	    37.5977	    55.4733	
    21.4005	    17.7917	    34.4925	    12.0850	    41.2903	     0.1678	    39.2761	    18.9667	    37.7655	    55.1376	
    21.9040	    18.1274	    34.5764	    12.5046	    40.9546	     0.5035	    39.0244	    19.2184	    37.7655	    54.6341	
    22.3236	    18.2953	    34.4086	    12.9242	    40.4510	     0.7553	    38.5208	    19.3863	    37.6816	    54.0466	
    22.4915	    18.3792	    34.2407	    13.4277	    39.8636	     1.0071	    37.8494	    19.6381	    37.5137	    53.4592	
    22.5754	    18.3792	    33.9050	    13.9313	    39.2761	     1.2589	    37.2620	    19.8898	    37.4298	    52.9556	
    22.4915	    18.2114	    33.5693	    14.4348	    38.6887	     1.5106	    36.5906	    20.1416	    37.3459	    52.5360	
    22.2397	    17.8757	    33.1497	    14.7705	    38.1851	     1.8463	    35.9192	    20.3934	    37.2620	    52.2842	
    21.8201	    17.4561	    32.5623	    15.0223	    37.5977	     2.0981	    35.3317	    20.6451	    37.2620	    52.2003	
    21.3165	    16.9525	    32.0587	    15.1062	    37.0941	     2.2659	    34.8282	    20.7291	    37.1780	    52.2003	
    20.7291	    16.3651	    31.4713	    15.0223	    36.7584	     2.3499	    34.4086	    20.8130	    37.1780	    52.2842	
    20.0577	    15.6937	    30.8838	    14.7705	    36.4227	     2.4338	    34.0729	    20.8130	    37.0941	    52.3682	
    19.3863	    15.0223	    30.4642	    14.5187	    36.2549	     2.3499	    33.9050	    20.7291	    37.0102	    52.6199	
    18.7988	    14.5187	    30.0446	    14.2670	    36.1710	     2.2659	    33.8211	    20.5612	    37.0102	    52.8717	
    18.2953	    14.0991	    29.7928	    14.0991	    36.2549	     2.1820	    33.9050	    20.3934	    37.0102	    53.1235	
    17.9596	    13.8474	    29.7089	    13.8474	    36.4227	     2.1820	    34.0729	    20.1416	    37.0102	    53.3752	
    17.7078	    13.6795	    29.7089	    13.7634	    36.5906	     2.0981	    34.3246	    19.8898	    37.0102	    53.6270	
    17.4561	    13.6795	    29.7089	    13.5956	    36.8423	     2.0981	    34.4925	    19.7220	    37.0941	    53.7949	
    17.2882	    13.6795	    29.7928	    13.4277	    36.9263	     2.0981	    34.5764	    19.4702	    37.0941	    53.8788	
    17.0364	    13.7634	    29.8767	    13.1760	    36.9263	     1.9302	    34.4925	    19.3024	    37.1780	    53.7949	
    16.7847	    13.6795	    29.7928	    12.8403	    36.6745	     1.6785	    34.2407	    19.1345	    37.0941	    53.6270	
    16.3651	    13.5117	    29.6249	    12.3367	    36.3388	     1.3428	    33.8211	    18.8828	    37.0941	    53.3752	
    15.9454	    13.3438	    29.4571	    11.7493	    35.9192	     0.8392	    33.4015	    18.6310	    36.9263	    53.1235	
    15.5258	    13.2599	    29.3732	    11.1618	    35.4996	     0.4196	    32.9819	    18.3792	    36.8423	    52.8717	
    15.1901	    13.3438	    29.4571	    10.5743	    35.2478	     0.0000	    32.7301	    18.2114	    36.8423	    52.7039	
    14.9384	    13.5117	    29.7089	    10.1547	    35.2478	    -0.3357	    32.6462	    18.1274	    36.8423	    52.7039	
    14.7705	    13.8474	    30.1285	     9.9030	    35.4156	    -0.5035	    32.7301	    18.2114	    36.9263	    52.8717	
    14.7705	    14.3509	    30.7159	     9.8190	    35.9192	    -0.4196	    33.2336	    18.4631	    37.2620	    53.2074	
    14.7705	    14.9384	    31.4713	     9.9869	    36.5906	    -0.1678	    33.9050	    18.9667	    37.6816	    53.7109	
    14.8544	    15.6097	    32.3105	    10.1547	    37.5977	     0.2518	    34.8282	    19.5541	    38.2690	    54.4662	
    14.9384	    16.3651	    33.1497	    10.4904	    38.7726	     0.7553	    35.9192	    20.3094	    38.9404	    55.3894	
    14.9384	    17.0364	    34.0729	    10.6583	    40.0314	     1.3428	    37.1780	    21.0648	    39.6118	    56.2286	
    14.8544	    17.6239	    34.9960	    10.7422	    41.3742	     1.6785	    38.5208	    21.7361	    40.1993	    57.1518	
    14.5187	    18.0435	    35.6674	    10.5743	    42.5491	     1.9302	    39.7797	    22.2397	    40.6189	    57.8232	
    14.0991	    18.2953	    36.2549	    10.1547	    43.5562	     1.9302	    40.8707	    22.5754	    40.8707	    58.2428	
    13.4277	    18.3792	    36.5906	     9.4833	    44.3115	     1.6785	    41.7099	    22.6593	    40.9546	    58.3267	
    12.6724	    18.2114	    36.6745	     8.7280	    44.8990	     1.3428	    42.3813	    22.5754	    40.8707	    58.1589	
    11.7493	    17.7917	    36.5906	     7.8049	    45.1508	     0.8392	    42.7170	    22.2397	    40.5350	    57.6553	
    10.9100	    17.2882	    36.2549	     6.8817	    45.1508	     0.3357	    42.7170	    21.8201	    40.1993	    56.9000	
    10.1547	    16.6168	    35.6674	     6.1264	    44.8151	    -0.1678	    42.5491	    21.3165	    39.6118	    55.9769	
     9.3994	    15.8615	    34.9960	     5.4550	    44.3954	    -0.5875	    42.0456	    20.7291	    39.0244	    54.8859	
     8.7280	    14.9384	    34.2407	     4.8676	    43.6401	    -0.9232	    41.3742	    20.0577	    38.2690	    53.7109	
     8.1406	    14.0152	    33.3176	     4.3640	    42.8009	    -1.2589	    40.5350	    19.3024	    37.4298	    52.4521	
     7.5531	    13.0920	    32.4783	     3.8605	    41.7938	    -1.5945	    39.5279	    18.3792	    36.5067	    51.1093	
     7.1335	    12.1689	    31.5552	     3.3569	    40.7867	    -1.8463	    38.5208	    17.4561	    35.4996	    49.8505	
     6.8817	    11.4136	    30.7159	     3.0212	    39.8636	    -2.0981	    37.5977	    16.5329	    34.5764	    48.6755	
     6.7139	    10.8261	    30.0446	     2.6855	    39.1083	    -2.1820	    36.7584	    15.7776	    33.7372	    47.7524	
     6.7139	    10.3226	    29.5410	     2.4338	    38.6047	    -2.2659	    36.2549	    15.1901	    33.1497	    47.1649	
     6.7978	    10.0708	    29.2892	     2.3499	    38.2690	    -2.2659	    35.9192	    14.8544	    32.8140	    46.8292	
     6.8817	     9.9030	    29.1214	     2.3499	    38.2690	    -2.1820	    35.8353	    14.7705	    32.7301	    46.8292	
     7.1335	     9.8190	    29.2053	     2.5177	    38.4369	    -1.9302	    36.0870	    15.0223	    32.9819	    47.0810	
     7.3853	     9.9030	    29.3732	     2.7695	    38.8565	    -1.6785	    36.4227	    15.5258	    33.4854	    47.6685	
     7.8049	    10.0708	    29.7089	     3.1052	    39.4440	    -1.2589	    37.0102	    16.1972	    34.1568	    48.4238	
     8.3084	    10.4065	    30.2124	     3.6926	    40.1154	    -0.7553	    37.7655	    17.0364	    35.0800	    49.3469	
     8.8959	    10.8261	    30.7159	     4.4479	    40.8707	    -0.1678	    38.5208	    17.9596	    35.9192	    50.2701	
     9.4833	    11.4136	    31.3873	     5.2872	    41.6260	     0.5035	    39.3600	    18.8828	    36.7584	    51.1093	
    10.1547	    12.0010	    31.9748	     6.2103	    42.2974	     1.2589	    40.0314	    19.5541	    37.4298	    51.8646	
    10.8261	    12.5885	    32.4783	     7.2174	    42.8009	     2.0142	    40.6189	    19.9738	    37.7655	    52.2842	
    11.5814	    13.2599	    32.9819	     8.1406	    43.2205	     2.6855	    41.0385	    20.0577	    37.8494	    52.3682	
    12.2528	    13.9313	    33.4015	     9.1476	    43.3884	     3.2730	    41.2064	    19.8059	    37.5137	    52.1164	
    13.0081	    14.5187	    33.7372	     9.9869	    43.3884	     3.8605	    41.2903	    19.3863	    36.9263	    51.6129	
    13.8474	    15.2740	    34.0729	    10.8261	    43.3044	     4.3640	    41.1224	    18.7988	    36.1710	    50.9415	
    14.8544	    16.0294	    34.4925	    11.6653	    43.1366	     4.7836	    40.9546	    18.2953	    35.4156	    50.1862	
    15.9454	    16.7847	    34.9121	    12.5885	    43.0527	     5.2872	    40.7867	    17.8757	    34.7443	    49.4308	
    17.1204	    17.7078	    35.4996	    13.5117	    43.0527	     5.7068	    40.7028	    17.6239	    34.2407	    48.7595	
    18.4631	    18.7988	    36.0870	    14.4348	    43.2205	     6.2943	    40.7867	    17.6239	    33.9050	    48.3398	
    19.8059	    19.8898	    36.8423	    15.5258	    43.5562	     6.9656	    41.0385	    17.8757	    33.9890	    48.1720	
    21.2326	    21.1487	    37.7655	    16.7007	    44.3115	     7.7209	    41.6260	    18.4631	    34.4086	    48.4238	
    22.7432	    22.5754	    38.7726	    17.9596	    45.3186	     8.6441	    42.5491	    19.3863	    35.0800	    49.0112	
    24.3378	    24.1699	    40.1154	    19.3863	    46.6614	     9.6512	    43.8080	    20.6451	    36.1710	    49.9344	
    25.9323	    25.8484	    41.5421	    21.0648	    48.2559	    10.9100	    45.3186	    22.2397	    37.5977	    51.1932	
    27.5269	    27.6108	    43.0527	    22.8271	    50.1862	    12.3367	    47.0810	    24.0860	    39.2761	    52.7039	
    29.0375	    29.2892	    44.6472	    24.6735	    52.0325	    13.7634	    48.8434	    26.1002	    41.1224	    54.4662	
    30.3802	    30.7999	    45.9900	    26.4359	    53.7949	    15.1901	    50.5219	    28.0304	    42.9688	    56.3126	
    31.3034	    31.8909	    46.9971	    27.8625	    55.2216	    16.3651	    51.8646	    29.7928	    44.5633	    58.0750	
    31.6391	    32.3105	    47.4167	    28.8696	    55.9769	    17.1204	    52.6199	    30.9677	    45.8221	    59.4177	
    31.1356	    31.9748	    47.0810	    29.0375	    56.0608	    17.2882	    52.6199	    31.5552	    46.4935	    60.4248	
    29.7928	    30.7159	    45.9061	    28.4500	    55.1376	    16.7007	    51.7807	    31.3873	    46.5775	    60.7605	
    27.6108	    28.6179	    43.8919	    27.0233	    53.2913	    15.4419	    50.0183	    30.3802	    45.8221	    60.5087	
    24.6735	    25.6805	    41.1224	    24.8413	    50.6897	    13.5117	    47.4167	    28.7018	    44.4794	    59.5856	
    21.0648	    22.1558	    37.6816	    21.9879	    47.3328	    10.9940	    44.1437	    26.3519	    42.4652	    58.1589	
    17.0364	    18.1274	    33.8211	    18.7149	    43.4723	     7.9727	    40.3671	    23.4985	    40.0314	    56.3126	
    12.8403	    13.8474	    29.7089	    15.1062	    39.3600	     4.6158	    36.3388	    20.3094	    37.2620	    54.2145	
     8.5602	     9.6512	    25.5966	    11.3297	    35.2478	     1.0071	    32.3105	    17.0364	    34.3246	    51.8646	
     4.6158	     5.7068	    21.6522	     7.5531	    31.3873	    -2.6855	    28.4500	    13.6795	    31.3034	    49.5148	
     1.1749	     2.1820	    18.2953	     4.0283	    28.0304	    -6.2943	    25.0092	    10.4065	    28.4500	    47.1649	
    -1.6785	    -0.6714	    15.4419	     0.8392	    25.2609	    -9.5673	    22.3236	     7.5531	    25.7645	    44.9829	
    -3.8605	    -2.7695	    13.4277	    -1.9302	    23.3307	   -12.4207	    20.3934	     4.9515	    23.3307	    42.9688	
    -5.2872	    -4.2801	    12.0850	    -4.1962	    22.2397	   -14.9384	    19.3024	     2.7695	    21.2326	    41.2064	
    -6.1264	    -5.0354	    11.4975	    -6.0425	    21.9040	   -16.9525	    19.0506	     0.9232	    19.5541	    39.7797	
    -6.3782	    -5.2872	    11.4975	    -7.4692	    22.3236	   -18.4631	    19.5541	    -0.5875	    18.1274	    38.6047	
    -6.2103	    -5.0354	    12.0010	    -8.3923	    23.2468	   -19.5541	    20.6451	    -1.7624	    16.9525	    37.7655	
    -5.7068	    -4.3640	    12.9242	    -9.0637	    24.6735	   -20.2255	    22.0718	    -2.6016	    16.1133	    37.2620	
    -4.9515	    -3.5248	    14.0152	    -9.3155	    26.1841	   -20.5612	    23.7503	    -3.1052	    15.6097	    36.8423	
    -4.1122	    -2.5177	    15.2740	    -9.3155	    27.8625	   -20.4773	    25.4288	    -3.3569	    15.2740	    36.7584	
    -3.1891	    -1.3428	    16.6168	    -8.9798	    29.4571	   -19.9738	    27.1072	    -3.2730	    15.3580	    36.7584	
    -2.0142	     0.0000	    18.0435	    -8.2245	    30.9677	   -19.1345	    28.7018	    -2.8534	    15.6937	    36.9263	
    -0.7553	     1.4267	    19.5541	    -7.1335	    32.3105	   -18.0435	    30.1285	    -2.0981	    16.2811	    37.1780	
     0.7553	     2.9373	    21.0648	    -5.7068	    33.4854	   -16.5329	    31.3873	    -1.0071	    17.2043	    37.5977	
     2.3499	     4.5319	    22.5754	    -4.0283	    34.4925	   -14.9384	    32.4783	     0.4196	    18.2953	    38.1012	
     4.0283	     6.1264	    24.0860	    -2.2659	    35.2478	   -13.1760	    33.2336	     1.9302	    19.4702	    38.6887	
     5.6229	     7.6370	    25.3448	    -0.4196	    35.9192	   -11.4136	    33.8211	     3.6087	    20.7291	    39.2761	
     7.2174	     8.9798	    26.5198	     1.3428	    36.3388	    -9.7351	    34.2407	     5.2032	    22.0718	    39.9475	
     8.6441	    10.2386	    27.4429	     3.1052	    36.5906	    -8.1406	    34.4925	     6.7978	    23.2468	    40.6189	
     9.8190	    11.3297	    28.1143	     4.6158	    36.7584	    -6.6299	    34.5764	     8.2245	    24.4217	    41.2903	
    10.8261	    12.1689	    28.5339	     6.0425	    36.8423	    -5.2872	    34.6603	     9.4833	    25.4288	    42.0456	
    11.4975	    12.8403	    28.7857	     7.2174	    36.8423	    -4.1122	    34.5764	    10.4904	    26.3519	    42.7170	
    11.9171	    13.2599	    28.8696	     8.1406	    36.8423	    -3.1052	    34.4925	    11.3297	    27.1072	    43.3044	
    12.0010	    13.4277	    28.7018	     8.8120	    36.7584	    -2.3499	    34.4086	    11.9171	    27.6947	    43.9758	
    11.9171	    13.4277	    28.4500	     9.2316	    36.6745	    -1.6785	    34.3246	    12.4207	    28.1982	    44.6472	
    11.5814	    13.2599	    28.1982	     9.4833	    36.5906	    -1.1749	    34.4086	    12.7563	    28.7018	    45.2347	
    11.0779	    13.0081	    27.8625	     9.6512	    36.6745	    -0.7553	    34.4925	    13.1760	    29.2892	    45.9061	
    10.5743	    12.6724	    27.6108	     9.7351	    36.8423	    -0.4196	    34.6603	    13.5956	    29.8767	    46.5775	
    10.0708	    12.3367	    27.4429	     9.8190	    37.0941	     0.0000	    34.9121	    14.0991	    30.4642	    47.2488	
     9.5673	    11.9171	    27.2751	     9.9030	    37.3459	     0.3357	    35.2478	    14.6027	    31.0516	    47.9202	
     9.0637	    11.4975	    27.0233	     9.9030	    37.5977	     0.5035	    35.4996	    15.0223	    31.4713	    48.3398	
     8.5602	    10.9100	    26.7715	     9.9030	    37.6816	     0.6714	    35.6674	    15.3580	    31.6391	    48.5077	
     8.0566	    10.2386	    26.3519	     9.8190	    37.5977	     0.5875	    35.5835	    15.4419	    31.6391	    48.3398	
     7.5531	     9.5673	    25.8484	     9.6512	    37.3459	     0.3357	    35.4156	    15.3580	    31.3034	    47.9202	
     7.1335	     8.8120	    25.3448	     9.3155	    36.9263	     0.0000	    34.9121	    15.0223	    30.6320	    47.2488	
     6.7139	     8.1406	    24.7574	     8.9798	    36.2549	    -0.5035	    34.3246	    14.4348	    29.8767	    46.4096	
     6.3782	     7.3853	    24.0860	     8.4763	    35.4996	    -1.0910	    33.5693	    13.6795	    28.8696	    45.4025	
     6.1264	     6.7978	    23.4146	     7.8888	    34.6603	    -1.7624	    32.7301	    12.8403	    27.8625	    44.3115	
     5.9586	     6.3782	    22.9111	     7.3013	    33.7372	    -2.4338	    31.8909	    12.0850	    26.9394	    43.3884	
     5.8746	     6.0425	    22.4915	     6.7139	    33.0658	    -3.1052	    31.1356	    11.3297	    26.1002	    42.5491	
     6.0425	     5.9586	    22.1558	     6.2103	    32.3944	    -3.5248	    30.5481	    10.7422	    25.5127	    41.8777	
     6.3782	     6.0425	    22.0718	     5.9586	    32.0587	    -3.8605	    30.1285	    10.4065	    25.0931	    41.4581	
     6.7978	     6.2943	    22.0718	     5.7907	    31.8909	    -4.1122	    29.8767	    10.1547	    24.9252	    41.2903	
     7.3853	     6.7139	    22.2397	     5.7068	    31.8909	    -4.1962	    29.8767	    10.1547	    24.9252	    41.3742	
     7.9727	     7.2174	    22.4915	     5.7907	    32.1426	    -4.1962	    30.0446	    10.2386	    25.0931	    41.7099	
     8.6441	     7.8888	    22.9111	     5.8746	    32.5623	    -4.1962	    30.3802	    10.4065	    25.4288	    42.2134	
     9.3994	     8.5602	    23.4985	     6.0425	    33.2336	    -4.1962	    30.8838	    10.6583	    25.8484	    42.8848	
    10.1547	     9.3994	    24.2538	     6.2943	    34.0729	    -4.1122	    31.6391	    10.9940	    26.3519	    43.6401	
    10.9100	    10.3226	    25.0931	     6.5460	    34.9960	    -3.9444	    32.3944	    11.3297	    26.8555	    44.4794	
    11.6653	    11.3297	    26.0162	     6.8817	    35.9192	    -3.8605	    33.1497	    11.6653	    27.3590	    45.3186	
    12.4207	    12.2528	    26.8555	     7.1335	    36.6745	    -3.8605	    33.8211	    11.9171	    27.6947	    45.9061	
    12.9242	    13.0081	    27.6108	     7.1335	    37.2620	    -4.0283	    34.2407	    11.9171	    27.8625	    46.2418	
    13.2599	    13.6795	    28.1143	     7.0496	    37.4298	    -4.3640	    34.4086	    11.6653	    27.8625	    46.3257	
    13.4277	    14.0152	    28.4500	     6.7139	    37.2620	    -4.8676	    34.1568	    11.2457	    27.5269	    46.0739	
    13.5117	    14.2670	    28.6179	     6.2103	    36.6745	    -5.4550	    33.5693	    10.7422	    27.1072	    45.5704	
    13.5117	    14.3509	    28.6179	     5.7907	    35.9192	    -6.0425	    32.8140	    10.1547	    26.5198	    44.8151	
    13.5117	    14.4348	    28.6179	     5.4550	    34.9960	    -6.5460	    31.8069	     9.7351	    26.0162	    43.9758	
    13.5956	    14.4348	    28.5339	     5.2032	    33.9890	    -6.8817	    30.7999	     9.4833	    25.5966	    43.2205	
    13.7634	    14.4348	    28.4500	     5.2032	    33.0658	    -7.0496	    29.7089	     9.4833	    25.3448	    42.5491	
    13.9313	    14.3509	    28.4500	     5.2872	    32.1426	    -7.0496	    28.7018	     9.6512	    25.1770	    41.9617	
    14.1830	    14.2670	    28.3661	     5.4550	    31.3873	    -6.7978	    27.8625	     9.9869	    25.1770	    41.5421	
    14.4348	    14.0991	    28.1982	     5.7907	    30.7999	    -6.5460	    27.1072	    10.4904	    25.1770	    41.2903	
    14.5187	    13.9313	    28.0304	     6.0425	    30.2963	    -6.2103	    26.5198	    10.9940	    25.2609	    41.2064	
    14.6027	    13.5956	    27.6947	     6.3782	    29.9606	    -5.8746	    26.1841	    11.4975	    25.2609	    41.2064	
    14.6027	    13.2599	    27.2751	     6.7139	    29.7928	    -5.4550	    26.0162	    12.0010	    25.4288	    41.2903	
    14.5187	    12.9242	    26.9394	     7.1335	    29.8767	    -5.1193	    26.1002	    12.5885	    25.6805	    41.7099	
    14.5187	    12.6724	    26.5198	     7.5531	    30.2124	    -4.6158	    26.4359	    13.2599	    26.0162	    42.3813	
    14.5187	    12.4207	    26.2680	     8.0566	    30.7159	    -4.0283	    27.0233	    13.9313	    26.6037	    43.2205	
    14.5187	    12.2528	    26.0162	     8.5602	    31.4713	    -3.3569	    27.7786	    14.6027	    27.2751	    44.2276	
    14.5187	    12.0850	    25.6805	     9.0637	    32.1426	    -2.7695	    28.5339	    15.1062	    27.8625	    45.2347	
    14.4348	    11.8332	    25.4288	     9.4833	    32.7301	    -2.1820	    29.2892	    15.4419	    28.3661	    46.0739	
    14.1830	    11.4136	    25.0092	     9.8190	    33.2336	    -1.7624	    29.8767	    15.4419	    28.7018	    46.6614	
    13.7634	    10.9100	    24.5895	     9.9869	    33.4854	    -1.5106	    30.2124	    15.1901	    28.8696	    46.9971	
    13.2599	    10.4065	    24.0860	     9.9869	    33.5693	    -1.3428	    30.3802	    14.7705	    28.7857	    47.0810	
    12.6724	     9.7351	    23.6664	     9.8190	    33.4854	    -1.4267	    30.2963	    14.1830	    28.6179	    46.8292	
    12.0010	     9.1476	    23.1628	     9.5673	    33.1497	    -1.6785	    30.0446	    13.5117	    28.2822	    46.4096	
    11.2457	     8.4763	    22.7432	     9.2316	    32.7301	    -2.1820	    29.6249	    12.7563	    27.7786	    45.7382	
    10.4904	     7.8049	    22.2397	     8.7280	    32.1426	    -2.8534	    29.1214	    11.9171	    27.1072	    44.8990	
     9.6512	     7.2174	    21.8201	     8.1406	    31.4713	    -3.6087	    28.3661	    10.9940	    26.3519	    44.0598	
     8.8120	     6.7139	    21.4844	     7.3853	    30.7999	    -4.5319	    27.6947	    10.1547	    25.5966	    43.1366	
     8.0566	     6.3782	    21.2326	     6.7139	    30.2124	    -5.3711	    27.0233	     9.3994	    24.9252	    42.3813	
     7.4692	     6.2103	    21.0648	     6.0425	    29.7089	    -6.2103	    26.5198	     8.8120	    24.4217	    41.8777	
     7.0496	     6.2103	    21.0648	     5.4550	    29.4571	    -6.8817	    26.2680	     8.4763	    24.1699	    41.6260	
     6.7139	     6.2943	    21.1487	     4.8676	    29.4571	    -7.3853	    26.2680	     8.3084	    24.1699	    41.6260	
     6.4621	     6.5460	    21.2326	     4.3640	    29.6249	    -7.8049	    26.4359	     8.3084	    24.4217	    41.9617	
     6.2943	     6.7978	    21.4005	     3.9444	    29.9606	    -8.1406	    26.7715	     8.3923	    24.7574	    42.4652	
     6.2103	     7.1335	    21.5683	     3.5248	    30.5481	    -8.3923	    27.2751	     8.5602	    25.2609	    43.1366	
     6.2103	     7.3853	    21.7361	     3.1052	    31.1356	    -8.4763	    27.9465	     8.7280	    25.7645	    43.8919	
     6.2103	     7.5531	    21.9040	     2.6855	    31.8069	    -8.6441	    28.6179	     8.8120	    26.1841	    44.5633	
     6.2943	     7.7209	    22.0718	     2.3499	    32.4783	    -8.7280	    29.2053	     8.8120	    26.5198	    45.1508	
     6.4621	     7.8888	    22.2397	     1.9302	    33.0658	    -8.8959	    29.7928	     8.6441	    26.6037	    45.5704	
     6.7978	     8.1406	    22.4915	     1.5106	    33.5693	    -9.1476	    30.2124	     8.3923	    26.5198	    45.7382	
     7.1335	     8.3923	    22.6593	     1.1749	    33.9050	    -9.3155	    30.4642	     8.0566	    26.2680	    45.6543	
     7.5531	     8.6441	    22.8271	     0.9232	    33.9890	    -9.5673	    30.5481	     7.7209	    25.9323	    45.4025	
     7.9727	     8.8959	    22.9950	     0.7553	    33.9890	    -9.7351	    30.4642	     7.3013	    25.5127	    44.9829	
     8.4763	     9.1476	    22.9950	     0.7553	    33.7372	    -9.9030	    30.2963	     6.7978	    25.0092	    44.3115	
     8.9798	     9.3155	    22.9111	     0.8392	    33.3176	    -9.9869	    29.8767	     6.3782	    24.4217	    43.5562	
     9.3155	     9.3994	    22.7432	     1.0071	    32.7301	   -10.0708	    29.4571	     5.9586	    23.9182	    42.8009	
     9.6512	     9.3155	    22.4075	     1.2589	    32.0587	   -10.0708	    28.8696	     5.5389	    23.4146	    42.0456	
     9.9030	     9.1476	    21.9879	     1.5945	    31.3873	   -10.0708	    28.3661	     5.1193	    22.9111	    41.3742	
     9.9869	     8.8959	    21.3165	     1.9302	    30.7159	   -10.0708	    27.7786	     4.8676	    22.5754	    40.8707	
     9.8190	     8.3923	    20.5612	     2.2659	    29.9606	   -10.0708	    27.1912	     4.6158	    22.3236	    40.6189	
     9.4833	     7.7209	    19.7220	     2.4338	    29.2892	   -10.1547	    26.6037	     4.4479	    22.1558	    40.5350	
     8.9798	     6.9656	    18.7988	     2.4338	    28.7018	   -10.3226	    26.1002	     4.2801	    22.0718	    40.5350	
     8.2245	     6.1264	    17.8757	     2.3499	    28.2822	   -10.5743	    25.7645	     4.1962	    22.0718	    40.7867	
     7.3853	     5.2032	    17.0364	     2.0981	    27.9465	   -10.8261	    25.5966	     4.1122	    22.0718	    41.1224	
     6.4621	     4.4479	    16.3651	     1.7624	    27.9465	   -11.0779	    25.5966	     4.1122	    22.1558	    41.5421	
     5.5389	     3.7766	    15.8615	     1.4267	    28.1143	   -11.4136	    25.7645	     4.1962	    22.2397	    42.0456	
     4.6997	     3.2730	    15.5258	     1.0910	    28.4500	   -11.6653	    26.1002	     4.2801	    22.3236	    42.4652	
     3.9444	     2.7695	    15.2740	     0.7553	    28.8696	   -11.9171	    26.6037	     4.2801	    22.4075	    42.8009	
     3.2730	     2.4338	    15.1901	     0.5035	    29.2053	   -12.2528	    27.0233	     4.3640	    22.3236	    43.0527	
     2.6855	     2.0981	    15.0223	     0.1678	    29.5410	   -12.5885	    27.3590	     4.3640	    22.3236	    43.0527	
     2.0981	     1.6785	    14.7705	    -0.0839	    29.7089	   -13.0081	    27.5269	     4.2801	    22.1558	    42.9688	
     1.5945	     1.3428	    14.5187	    -0.3357	    29.7089	   -13.3438	    27.4429	     4.1962	    22.0718	    42.8009	
     1.1749	     0.9232	    14.1830	    -0.5035	    29.4571	   -13.5956	    27.1912	     4.0283	    21.9040	    42.5491	
     0.7553	     0.5035	    13.7634	    -0.6714	    29.0375	   -13.7634	    26.7715	     3.7766	    21.7361	    42.1295	
     0.3357	     0.0839	    13.4277	    -0.8392	    28.4500	   -13.9313	    26.2680	     3.4409	    21.5683	    41.7938	
     0.0000	    -0.3357	    13.0081	    -1.0071	    27.8625	   -13.9313	    25.6805	     3.0212	    21.3165	    41.4581	
    -0.2518	    -0.6714	    12.7563	    -1.0910	    27.3590	   -13.8474	    25.0931	     2.5177	    21.0648	    41.1224	
    -0.3357	    -0.9232	    12.5885	    -1.1749	    26.9394	   -13.6795	    24.6735	     2.1820	    20.9808	    40.9546	
    -0.4196	    -1.0071	    12.5885	    -1.1749	    26.6876	   -13.4277	    24.5056	     1.9302	    20.9808	    40.9546	
    -0.2518	    -0.9232	    12.8403	    -1.1749	    26.7715	   -13.0920	    24.5056	     1.9302	    21.1487	    41.1224	
     0.0000	    -0.5875	    13.2599	    -1.0910	    27.1072	   -12.6724	    24.7574	     2.2659	    21.5683	    41.6260	
     0.3357	    -0.1678	    13.8474	    -0.9232	    27.6947	   -12.1689	    25.3448	     2.7695	    22.1558	    42.3813	
     0.7553	     0.4196	    14.6027	    -0.6714	    28.5339	   -11.6653	    26.1841	     3.6087	    22.9950	    43.2205	
     1.2589	     1.1749	    15.5258	    -0.4196	    29.5410	   -10.9940	    27.1912	     4.6997	    24.0021	    44.3115	
     1.6785	     1.9302	    16.5329	    -0.0839	    30.6320	   -10.3226	    28.3661	     5.8746	    25.1770	    45.4865	
     2.1820	     2.6855	    17.5400	     0.2518	    31.8909	    -9.5673	    29.5410	     7.1335	    26.4359	    46.6614	
     2.6855	     3.4409	    18.5471	     0.5035	    33.0658	    -8.8959	    30.7999	     8.3923	    27.6947	    47.8363	
     3.0212	     4.1122	    19.4702	     0.6714	    34.1568	    -8.2245	    31.8909	     9.6512	    28.8696	    48.9273	
     3.1891	     4.5319	    20.1416	     0.5875	    34.9960	    -7.8049	    32.8140	    10.6583	    29.9606	    49.8505	
     3.1891	     4.7836	    20.5612	     0.2518	    35.5835	    -7.6370	    33.4015	    11.4136	    30.8838	    50.4379	
     2.9373	     4.7836	    20.5612	    -0.1678	    35.7513	    -7.5531	    33.5693	    12.0010	    31.4713	    50.6897	
     2.4338	     4.6158	    20.3934	    -0.7553	    35.6674	    -7.5531	    33.4854	    12.3367	    31.8909	    50.7736	
     1.9302	     4.2801	    19.8898	    -1.2589	    35.3317	    -7.6370	    33.1497	    12.5885	    32.1426	    50.5219	
     1.4267	     3.9444	    19.3863	    -1.5945	    34.7443	    -7.6370	    32.5623	    12.7563	    32.2266	    50.1862	
     1.0910	     3.6087	    18.8828	    -1.6785	    34.1568	    -7.3853	    31.9748	    12.9242	    32.3105	    49.7665	
     0.8392	     3.4409	    18.3792	    -1.5106	    33.4854	    -7.0496	    31.3034	    13.0081	    32.2266	    49.2630	
     0.8392	     3.3569	    18.1274	    -1.0910	    32.9819	    -6.6299	    30.7159	    13.0081	    32.0587	    48.6755	
     0.9232	     3.4409	    17.9596	    -0.5875	    32.3944	    -6.0425	    30.1285	    13.0081	    31.8069	    48.2559	
     1.1749	     3.5248	    17.8757	     0.0000	    31.9748	    -5.5389	    29.6249	    12.8403	    31.5552	    47.7524	
     1.3428	     3.6926	    17.7917	     0.5035	    31.4713	    -5.1193	    29.0375	    12.5885	    31.1356	    47.3328	
     1.5106	     3.8605	    17.7917	     0.7553	    31.0516	    -4.9515	    28.4500	    12.3367	    30.6320	    46.9131	
     1.5945	     3.8605	    17.6239	     0.8392	    30.4642	    -5.0354	    27.7786	    11.9171	    30.1285	    46.4935	
     1.4267	     3.7766	    17.4561	     0.5875	    29.9606	    -5.3711	    27.1072	    11.4975	    29.5410	    46.0739	
     1.1749	     3.6926	    17.2043	     0.1678	    29.3732	    -5.8746	    26.3519	    10.9940	    28.9536	    45.6543	
     0.8392	     3.5248	    16.8686	    -0.5035	    28.7857	    -6.6299	    25.6805	    10.4065	    28.3661	    45.2347	
     0.5035	     3.3569	    16.6168	    -1.3428	    28.2822	    -7.3853	    25.0931	     9.9030	    27.7786	    44.8151	
     0.2518	     3.3569	    16.3651	    -2.1820	    27.9465	    -8.0566	    24.7574	     9.3994	    27.2751	    44.5633	
     0.1678	     3.4409	    16.2811	    -2.8534	    27.7786	    -8.7280	    24.5895	     9.0637	    26.9394	    44.4794	
     0.3357	     3.8605	    16.4490	    -3.4409	    27.8625	    -9.1476	    24.6735	     8.8120	    26.7715	    44.4794	
     0.9232	     4.4479	    16.7847	    -3.8605	    28.1143	    -9.3994	    25.0092	     8.7280	    26.7715	    44.7311	
     1.7624	     5.2872	    17.3721	    -3.9444	    28.6179	    -9.4833	    25.5966	     8.8120	    26.9394	    44.9829	
     2.8534	     6.2943	    18.2114	    -3.7766	    29.2892	    -9.2316	    26.2680	     9.2316	    27.3590	    45.4025	
     4.1122	     7.4692	    19.0506	    -3.3569	    29.9606	    -8.8959	    27.0233	     9.7351	    27.8625	    45.8221	
     5.4550	     8.6441	    19.8898	    -2.7695	    30.7159	    -8.3923	    27.7786	    10.3226	    28.3661	    46.1578	
     6.7978	     9.6512	    20.6451	    -2.1820	    31.3034	    -7.9727	    28.3661	    10.9100	    28.8696	    46.4096	
     7.9727	    10.5743	    21.2326	    -1.5945	    31.8069	    -7.5531	    28.8696	    11.4136	    29.2053	    46.4935	
     8.9798	    11.2457	    21.7361	    -1.1749	    32.1426	    -7.2174	    29.2053	    11.7493	    29.4571	    46.4096	
     9.9030	    11.7493	    21.9879	    -0.8392	    32.3944	    -6.9656	    29.5410	    12.0010	    29.5410	    46.2418	
    10.5743	    12.0010	    22.2397	    -0.5875	    32.5623	    -6.8817	    29.7928	    12.0010	    29.4571	    45.9900	
    11.0779	    12.1689	    22.4075	    -0.5875	    32.7301	    -6.9656	    30.0446	    12.0010	    29.3732	    45.6543	
    11.4136	    12.1689	    22.4915	    -0.6714	    32.9819	    -7.1335	    30.3802	    11.8332	    29.2053	    45.4025	
    11.6653	    12.1689	    22.5754	    -0.7553	    33.4015	    -7.3013	    30.7999	    11.7493	    29.1214	    45.1508	
    11.8332	    12.1689	    22.8271	    -0.8392	    33.9050	    -7.4692	    31.3873	    11.6653	    29.2053	    45.1508	
    12.0850	    12.2528	    23.1628	    -0.8392	    34.7443	    -7.3853	    32.1426	    11.8332	    29.5410	    45.3186	
    12.4207	    12.5885	    23.8342	    -0.5875	    35.7513	    -7.1335	    33.1497	    12.1689	    30.2124	    45.8221	
    12.9242	    13.0920	    24.5895	    -0.0839	    36.9263	    -6.6299	    34.3246	    12.6724	    30.9677	    46.4096	
    13.4277	    13.6795	    25.5127	     0.5875	    38.1851	    -5.8746	    35.5835	    13.3438	    31.8069	    47.1649	
    14.0152	    14.4348	    26.5198	     1.3428	    39.4440	    -5.0354	    36.7584	    14.0991	    32.7301	    47.8363	
    14.6866	    15.1062	    27.5269	     2.1820	    40.6189	    -4.0283	    37.9333	    14.7705	    33.4854	    48.5077	
    15.1901	    15.7776	    28.4500	     3.1052	    41.5421	    -3.0212	    38.8565	    15.4419	    34.1568	    48.9273	
    15.7776	    16.4490	    29.2053	     3.9444	    42.3813	    -1.9302	    39.5279	    16.0294	    34.5764	    49.2630	
    16.3651	    17.0364	    29.8767	     4.7836	    42.8848	    -1.0071	    40.0314	    16.4490	    34.8282	    49.3469	
    16.8686	    17.4561	    30.3802	     5.5389	    43.1366	    -0.0839	    40.2832	    16.7847	    34.9960	    49.1791	
    17.2882	    17.8757	    30.6320	     6.2943	    43.1366	     0.5875	    40.2832	    16.9525	    34.9121	    48.8434	
    17.7078	    18.0435	    30.7159	     6.7978	    42.9688	     1.0910	    40.0314	    17.0364	    34.7443	    48.3398	
    17.8757	    18.1274	    30.5481	     7.2174	    42.4652	     1.3428	    39.5279	    17.0364	    34.4086	    47.5845	
    17.9596	    18.1274	    30.2963	     7.3853	    41.8777	     1.4267	    38.9404	    16.9525	    33.9890	    46.7453	
    17.8757	    17.8757	    29.9606	     7.3853	    41.2064	     1.1749	    38.2690	    16.7847	    33.4854	    45.8221	
    17.7078	    17.7078	    29.6249	     7.2174	    40.4510	     0.8392	    37.5137	    16.5329	    32.9819	    44.8990	
    17.4561	    17.4561	    29.2892	     6.8817	    39.7797	     0.4196	    36.8423	    16.3651	    32.4783	    44.1437	
    17.1204	    17.2043	    28.9536	     6.4621	    39.1922	    -0.1678	    36.3388	    16.1972	    32.0587	    43.4723	
    16.8686	    17.0364	    28.7018	     6.0425	    38.7726	    -0.6714	    35.9192	    16.1133	    31.7230	    43.1366	
    16.7007	    16.9525	    28.4500	     5.6229	    38.5208	    -1.0910	    35.6674	    16.1133	    31.5552	    43.0527	
    16.5329	    16.8686	    28.3661	     5.3711	    38.3530	    -1.5106	    35.5835	    16.1972	    31.5552	    43.3044	
    16.5329	    16.8686	    28.2822	     5.2032	    38.2690	    -1.7624	    35.4996	    16.4490	    31.6391	    43.8080	
    16.6168	    16.9525	    28.1982	     5.2032	    38.1851	    -1.8463	    35.5835	    16.7007	    31.8909	    44.5633	
    16.8686	    17.1204	    28.1982	     5.3711	    38.1851	    -1.7624	    35.5835	    17.0364	    32.2266	    45.4865	
    17.2043	    17.3721	    28.2822	     5.7068	    38.1012	    -1.5106	    35.6674	    17.3721	    32.5623	    46.5775	
    17.7078	    17.7917	    28.3661	     6.2103	    38.1012	    -1.0910	    35.6674	    17.7917	    32.9819	    47.6685	
    18.3792	    18.2953	    28.6179	     6.8817	    38.0173	    -0.5875	    35.5835	    18.2114	    33.4015	    48.7595	
    19.1345	    18.8828	    28.8696	     7.5531	    37.9333	     0.0839	    35.5835	    18.6310	    33.9050	    49.7665	
    20.0577	    19.6381	    29.2892	     8.3923	    37.9333	     0.8392	    35.6674	    19.1345	    34.4086	    50.6897	
    21.0648	    20.4773	    29.7928	     9.2316	    38.0173	     1.6785	    35.7513	    19.6381	    34.9960	    51.4450	
    22.0718	    21.4005	    30.3802	     9.9869	    38.1851	     2.4338	    35.9192	    20.1416	    35.5835	    52.0325	
    22.9950	    22.3236	    31.0516	    10.6583	    38.4369	     3.1891	    36.2549	    20.6451	    36.1710	    52.4521	
    23.7503	    23.0789	    31.8069	    11.1618	    38.8565	     3.6926	    36.6745	    20.9808	    36.5067	    52.6199	
    24.2538	    23.6664	    32.5623	    11.3297	    39.3600	     3.8605	    37.1780	    21.1487	    36.6745	    52.4521	
    24.3378	    23.9182	    33.0658	    11.0779	    39.8636	     3.6926	    37.6816	    20.9808	    36.4227	    51.9485	
    24.0021	    23.7503	    33.4015	    10.4904	    40.3671	     3.0212	    38.1851	    20.3934	    35.7513	    51.0254	
    23.0789	    23.2468	    33.4854	     9.3994	    40.7867	     1.9302	    38.5208	    19.3863	    34.6603	    49.8505	
    21.6522	    22.2397	    33.2336	     7.9727	    41.1224	     0.4196	    38.8565	    18.0435	    33.3176	    48.5077	
    19.8898	    20.9808	    32.7301	     6.2943	    41.2903	    -1.3428	    39.1083	    16.5329	    31.8909	    46.9971	
    17.7917	    19.4702	    31.9748	     4.4479	    41.5421	    -3.1052	    39.2761	    15.0223	    30.5481	    45.7382	
    15.6937	    17.9596	    31.2195	     2.7695	    41.7099	    -4.8676	    39.5279	    13.5956	    29.3732	    44.6472	
    13.5117	    16.4490	    30.3802	     1.1749	    41.8777	    -6.4621	    39.6957	    12.4207	    28.5339	    43.8919	
    11.4975	    15.0223	    29.5410	    -0.0839	    42.0456	    -7.7209	    39.8636	    11.5814	    27.9465	    43.5562	
     9.5673	    13.7634	    28.6179	    -1.0071	    42.1295	    -8.7280	    40.0314	    10.8261	    27.6108	    43.4723	
     7.8049	    12.5046	    27.6947	    -1.6785	    42.1295	    -9.4833	    40.0314	    10.3226	    27.5269	    43.5562	
     6.2103	    11.2457	    26.6037	    -2.1820	    41.7938	   -10.0708	    39.7797	     9.9030	    27.5269	    43.8080	
     4.7836	     9.9030	    25.3448	    -2.4338	    41.2064	   -10.4904	    39.2761	     9.5673	    27.4429	    43.9758	
     3.4409	     8.6441	    24.0021	    -2.6016	    40.4510	   -10.8261	    38.5208	     9.2316	    27.3590	    43.9758	
     2.2659	     7.3013	    22.6593	    -2.6016	    39.3600	   -10.9940	    37.5977	     8.8959	    27.1912	    43.8919	
[Epoch Header]
[Trial Type]	21
[Accept]	1
[Correct]	0
[RT]	 0.000
[Resp]	0
[Epoch Data]
     5.2872	    13.3438	    11.5814	    22.3236	    24.9252	    18.1274	    22.4915	    22.5754	    26.6037	    34.8282	
     5.2872	    12.5885	    10.5743	    23.1628	    23.2468	    18.7988	    20.8969	    22.9950	    26.4359	    34.4086	
     5.3711	    12.0010	     9.6512	    24.0860	    21.7361	    19.6381	    19.5541	    23.5825	    26.4359	    34.0729	
     5.7068	    11.4975	     8.9798	    25.0092	    20.4773	    20.5612	    18.4631	    24.1699	    26.5198	    33.9890	
     6.2103	    11.3297	     8.6441	    26.0162	    19.5541	    21.5683	    17.7078	    25.0931	    26.8555	    34.2407	
     6.9656	    11.4136	     8.5602	    27.1912	    19.1345	    22.7432	    17.3721	    26.1002	    27.4429	    34.6603	
     7.9727	    11.8332	     8.8959	    28.3661	    19.1345	    24.0021	    17.4561	    27.3590	    28.2822	    35.4996	
     9.1476	    12.5885	     9.4833	    29.6249	    19.5541	    25.3448	    17.9596	    28.7018	    29.2892	    36.5067	
    10.3226	    13.5117	    10.3226	    30.7999	    20.3094	    26.6037	    18.7149	    30.1285	    30.3802	    37.5977	
    11.4975	    14.6027	    11.1618	    31.8909	    21.2326	    27.6947	    19.7220	    31.3873	    31.3873	    38.7726	
    12.4207	    15.5258	    12.0850	    32.7301	    22.1558	    28.5339	    20.6451	    32.3944	    32.2266	    39.7797	
    13.0081	    16.3651	    12.7563	    33.2336	    22.9111	    29.0375	    21.4844	    32.9819	    32.7301	    40.4510	
    13.2599	    16.8686	    13.2599	    33.4015	    23.4985	    29.2053	    22.0718	    33.1497	    32.7301	    40.7028	
    13.2599	    17.2043	    13.5117	    33.2336	    23.8342	    29.0375	    22.4075	    32.8140	    32.3944	    40.6189	
    12.9242	    17.2043	    13.5956	    32.7301	    24.0021	    28.6179	    22.5754	    32.1426	    31.6391	    40.1993	
    12.4207	    17.1204	    13.4277	    32.0587	    23.9182	    27.9465	    22.5754	    31.2195	    30.7159	    39.4440	
    11.8332	    16.7847	    13.2599	    31.3034	    23.7503	    27.2751	    22.4915	    30.1285	    29.5410	    38.4369	
    11.2457	    16.4490	    12.9242	    30.4642	    23.4985	    26.5198	    22.3236	    28.9536	    28.4500	    37.4298	
    10.5743	    16.0294	    12.6724	    29.5410	    23.3307	    25.8484	    22.0718	    27.8625	    27.4429	    36.4227	
     9.9869	    15.6097	    12.4207	    28.7018	    23.0789	    25.1770	    21.8201	    26.7715	    26.5198	    35.4996	
     9.4833	    15.2740	    12.2528	    27.8625	    22.9950	    24.4217	    21.7361	    25.8484	    25.8484	    34.7443	
     9.0637	    14.9384	    12.1689	    27.0233	    22.9111	    23.8342	    21.5683	    25.0092	    25.2609	    34.1568	
     8.6441	    14.6866	    12.2528	    26.2680	    22.9950	    23.1628	    21.5683	    24.2538	    24.8413	    33.7372	
     8.3084	    14.5187	    12.2528	    25.5966	    23.0789	    22.6593	    21.5683	    23.6664	    24.6735	    33.4854	
     8.0566	    14.4348	    12.4207	    25.0092	    23.3307	    22.1558	    21.7361	    23.2468	    24.6735	    33.5693	
     7.8888	    14.4348	    12.6724	    24.5056	    23.7503	    21.7361	    22.0718	    22.9950	    24.8413	    33.9050	
     7.7209	    14.4348	    12.9242	    24.0021	    24.3378	    21.4005	    22.4915	    22.8271	    25.0931	    34.4086	
     7.6370	    14.5187	    13.1760	    23.4985	    25.0092	    21.0648	    23.0789	    22.7432	    25.5127	    35.0800	
     7.4692	    14.5187	    13.2599	    22.8271	    25.5966	    20.5612	    23.6664	    22.6593	    25.8484	    35.8353	
     7.2174	    14.3509	    13.2599	    21.9040	    26.1002	    19.9738	    24.1699	    22.4075	    26.1002	    36.5906	
     6.7978	    13.9313	    12.9242	    20.7291	    26.2680	    19.1345	    24.3378	    21.9879	    26.2680	    37.2620	
     6.1264	    13.3438	    12.3367	    19.3024	    26.1841	    18.0435	    24.2538	    21.4005	    26.1841	    37.6816	
     5.3711	    12.5046	    11.4136	    17.7078	    25.5966	    16.7007	    23.8342	    20.5612	    25.8484	    37.8494	
     4.3640	    11.4136	    10.2386	    15.9454	    24.6735	    15.1901	    22.9950	    19.4702	    25.2609	    37.6816	
     3.3569	    10.2386	     8.8959	    14.1830	    23.4146	    13.5956	    21.8201	    18.1274	    24.4217	    37.1780	
     2.2659	     8.9798	     7.3853	    12.5046	    21.9040	    12.0010	    20.3934	    16.7847	    23.4146	    36.5067	
     1.2589	     7.8049	     5.8746	    10.9940	    20.2255	    10.4065	    18.7988	    15.3580	    22.3236	    35.4996	
     0.4196	     6.7139	     4.4479	     9.7351	    18.4631	     9.0637	    17.1204	    14.0991	    21.2326	    34.4925	
    -0.3357	     5.7907	     3.1891	     8.6441	    16.7847	     7.8888	    15.4419	    12.9242	    20.2255	    33.4015	
    -0.9232	     5.0354	     2.0142	     7.8049	    15.1062	     6.8817	    13.8474	    12.0010	    19.3024	    32.3105	
    -1.3428	     4.4479	     1.0071	     7.2174	    13.5956	     6.1264	    12.3367	    11.3297	    18.5471	    31.3873	
    -1.5945	     3.9444	     0.1678	     6.7978	    12.1689	     5.5389	    10.9100	    10.9100	    17.8757	    30.5481	
    -1.7624	     3.6087	    -0.5875	     6.5460	    10.8261	     5.1193	     9.6512	    10.5743	    17.3721	    29.7928	
    -1.8463	     3.2730	    -1.3428	     6.3782	     9.7351	     4.8676	     8.4763	    10.3226	    17.0364	    29.2892	
    -1.9302	     2.9373	    -1.9302	     6.3782	     8.6441	     4.6997	     7.4692	    10.1547	    16.7847	    28.9536	
    -1.9302	     2.6855	    -2.5177	     6.3782	     7.7209	     4.6158	     6.5460	    10.1547	    16.6168	    28.7857	
    -1.8463	     2.5177	    -3.1052	     6.4621	     6.9656	     4.5319	     5.7907	    10.1547	    16.6168	    28.9536	
    -1.8463	     2.3499	    -3.5248	     6.5460	     6.4621	     4.4479	     5.2032	    10.3226	    16.7847	    29.3732	
    -1.7624	     2.2659	    -3.9444	     6.6299	     5.9586	     4.4479	     4.6997	    10.4904	    17.1204	    29.8767	
    -1.7624	     2.2659	    -4.2801	     6.7139	     5.7068	     4.5319	     4.2801	    10.7422	    17.4561	    30.6320	
    -1.7624	     2.3499	    -4.6158	     6.8817	     5.5389	     4.6158	     4.0283	    11.0779	    17.9596	    31.3873	
    -1.6785	     2.5177	    -4.6997	     7.2174	     5.4550	     4.7836	     3.8605	    11.4136	    18.5471	    32.3105	
    -1.5106	     2.7695	    -4.6997	     7.6370	     5.4550	     5.0354	     3.6926	    12.0010	    19.2184	    33.1497	
    -1.2589	     3.1891	    -4.4479	     8.3084	     5.5389	     5.4550	     3.6926	    12.5885	    19.9738	    33.9890	
    -0.9232	     3.6087	    -4.1962	     9.0637	     5.5389	     6.0425	     3.6087	    13.2599	    20.6451	    34.6603	
    -0.5035	     4.0283	    -3.7766	     9.9869	     5.4550	     6.6299	     3.4409	    13.8474	    21.3165	    35.0800	
     0.0000	     4.5319	    -3.4409	    11.0779	     5.2872	     7.2174	     3.1891	    14.4348	    21.8201	    35.2478	
     0.6714	     4.9515	    -2.9373	    12.1689	     5.0354	     7.9727	     2.9373	    15.0223	    22.1558	    35.2478	
     1.5106	     5.4550	    -2.5177	    13.3438	     4.7836	     8.8120	     2.6855	    15.5258	    22.3236	    35.0800	
     2.3499	     5.9586	    -1.9302	    14.6866	     4.6997	     9.7351	     2.5177	    15.9454	    22.4075	    34.7443	
     3.3569	     6.6299	    -1.4267	    16.0294	     4.6158	    10.6583	     2.5177	    16.3651	    22.4075	    34.4086	
     4.3640	     7.2174	    -0.8392	    17.3721	     4.7836	    11.5814	     2.6855	    16.7847	    22.3236	    34.0729	
     5.2872	     7.8049	    -0.3357	    18.5471	     5.0354	    12.5046	     3.0212	    17.2043	    22.2397	    33.7372	
     6.0425	     8.3923	     0.0839	    19.6381	     5.5389	    13.3438	     3.5248	    17.6239	    22.1558	    33.4854	
     6.6299	     8.8959	     0.4196	    20.5612	     6.2103	    14.0152	     4.2801	    18.1274	    22.1558	    33.3176	
     7.1335	     9.3155	     0.7553	    21.3165	     7.1335	    14.6866	     5.2872	    18.6310	    22.3236	    33.4015	
     7.3853	     9.8190	     1.1749	    21.9879	     8.2245	    15.3580	     6.4621	    19.1345	    22.4915	    33.5693	
     7.4692	    10.1547	     1.5106	    22.4915	     9.5673	    15.8615	     7.8888	    19.7220	    22.8271	    33.8211	
     7.4692	    10.4904	     2.0142	    22.8271	    10.9940	    16.3651	     9.3994	    20.3094	    23.2468	    34.1568	
     7.3853	    10.8261	     2.5177	    23.1628	    12.5046	    16.7847	    10.9100	    20.8130	    23.6664	    34.4925	
     7.2174	    11.1618	     3.1052	    23.4985	    14.0152	    17.2043	    12.5885	    21.4005	    24.0860	    34.9121	
     7.0496	    11.4136	     3.8605	    23.7503	    15.5258	    17.6239	    14.1830	    21.9040	    24.5056	    35.3317	
     6.8817	    11.7493	     4.5319	    23.9182	    17.0364	    18.0435	    15.6937	    22.4915	    24.8413	    35.5835	
     6.7978	    12.0010	     5.2872	    24.0860	    18.3792	    18.4631	    17.0364	    22.9950	    25.1770	    35.7513	
     6.6299	    12.1689	     5.9586	    24.0860	    19.4702	    18.7988	    18.2114	    23.4146	    25.4288	    35.6674	
     6.4621	    12.3367	     6.4621	    24.0021	    20.3094	    18.9667	    19.0506	    23.7503	    25.4288	    35.4156	
     6.2943	    12.3367	     6.8817	    23.8342	    20.8130	    19.0506	    19.5541	    24.0021	    25.4288	    34.9121	
     6.2103	    12.3367	     7.2174	    23.4985	    20.9808	    19.0506	    19.8059	    24.0860	    25.2609	    34.3246	
     6.1264	    12.3367	     7.3853	    23.1628	    20.9808	    18.9667	    19.7220	    24.1699	    25.0931	    33.6533	
     6.1264	    12.1689	     7.4692	    22.7432	    20.6451	    18.7149	    19.5541	    24.0860	    24.8413	    33.0658	
     6.0425	    12.0850	     7.3853	    22.1558	    20.2255	    18.3792	    19.2184	    24.0021	    24.5895	    32.4783	
     5.9586	    11.9171	     7.3013	    21.4844	    19.7220	    17.9596	    18.7988	    23.8342	    24.3378	    32.1426	
     5.8746	    11.7493	     7.1335	    20.7291	    19.1345	    17.5400	    18.2953	    23.6664	    24.1699	    31.8909	
     5.7907	    11.4975	     7.0496	    19.9738	    18.6310	    16.9525	    17.8757	    23.4985	    24.0860	    31.9748	
     5.6229	    11.3297	     6.8817	    19.2184	    18.2953	    16.4490	    17.5400	    23.4146	    24.1699	    32.3105	
     5.4550	    11.1618	     6.7978	    18.4631	    18.0435	    16.0294	    17.3721	    23.4146	    24.4217	    32.9819
[truncated: 3,635,182 more chars]
