# Supplementary material for: Task-related functional connectivity in autism spectrum conditions: an EEG study using wavelet transform coherence
Source: Mol Autism. 2013 Jan 12;4:1. doi: 10.1186/2040-2392-4-1 (PMC3558480; doi:10.1186/2040-2392-4-1)
Supplement: Additional file 3 — Raw EEG data for the face task (part 1). [file 2040-2392-4-1-S3.zip › ID2_faces_attending_faces.dat]

[Subject]	
[Date]	02/03/2009
[Time]	16:37:57
[Channels]	10
[Rate]	1000.000000
[Type]	Epoch
[Headers]	Yes
[Points]	401
[Xmin]	0.00000
[Sweeps]	90
[Accepted]	90
[Rejected]	0
[Domain]	Time
[Rows]	Points
[Electrode Labels]
[      P8]	[     TP8]	[      T8]	[      P7]	[     FT8]	[     TP7]	[      F8]	[      T7]	[     FT7]	[      F7]	
[Electrode XUnits]
[ Default]	[ Default]	[ Default]	[ Default]	[ Default]	[ Default]	[ Default]	[ Default]	[ Default]	[ Default]	
[Electrode YUnits]
[ Default]	[ Default]	[ Default]	[ Default]	[ Default]	[ Default]	[ Default]	[ Default]	[ Default]	[ Default]	
[Epoch Header]
[Trial Type]	21
[Accept]	1
[Correct]	0
[RT]	 0.000
[Resp]	0
[Epoch Data]
    17.3721	    17.2882	    10.0708	     6.7978	    12.0010	     8.6441	     6.1264	     0.9232	     0.6714	     5.2032	
    18.9667	    18.7149	    11.4136	     8.2245	    13.5117	     9.8190	     7.3853	     2.3499	     1.8463	     6.2943	
    21.4005	    20.9808	    13.5117	    10.4065	    15.8615	    11.7493	     9.3155	     4.5319	     3.8605	     8.1406	
    24.5056	    23.9182	    16.2811	    13.1760	    18.7988	    14.1830	    11.9171	     7.3013	     6.3782	    10.4065	
    27.8625	    27.1912	    19.3863	    16.2811	    22.0718	    16.9525	    14.8544	    10.3226	     9.3155	    12.9242	
    31.3034	    30.4642	    22.4915	    19.3024	    25.5127	    19.7220	    17.9596	    13.3438	    12.1689	    15.5258	
    34.4925	    33.4854	    25.5127	    22.0718	    28.7857	    22.3236	    20.8969	    16.1133	    14.8544	    17.9596	
    37.0102	    35.8353	    27.9465	    24.1699	    31.5552	    24.2538	    23.4985	    18.2114	    16.9525	    19.8898	
    38.7726	    37.2620	    29.6249	    25.4288	    33.7372	    25.3448	    25.4288	    19.4702	    18.2953	    21.1487	
    39.4440	    37.6816	    30.4642	    25.5966	    34.9960	    25.5127	    26.6037	    19.8059	    18.7988	    21.5683	
    39.1083	    37.0102	    30.3802	    24.6735	    35.4156	    24.6735	    27.0233	    19.1345	    18.3792	    21.2326	
    37.7655	    35.4996	    29.3732	    22.9111	    34.9121	    22.9111	    26.6037	    17.6239	    17.2043	    20.0577	
    35.5835	    33.1497	    27.6108	    20.3094	    33.7372	    20.3934	    25.5127	    15.5258	    15.3580	    18.2953	
    32.6462	    30.1285	    25.3448	    17.0364	    31.9748	    17.2043	    23.9182	    12.9242	    13.0920	    16.1133	
    29.2053	    26.8555	    22.6593	    13.5117	    29.7928	    13.7634	    21.9040	    10.0708	    10.5743	    13.5956	
    25.4288	    23.4146	    19.7220	     9.7351	    27.4429	    10.1547	    19.7220	     7.3013	     8.0566	    11.0779	
    21.8201	    20.1416	    16.9525	     6.2103	    25.1770	     6.7978	    17.6239	     4.8676	     5.7068	     8.8120	
    18.5471	    17.3721	    14.5187	     3.1891	    23.1628	     3.8605	    15.9454	     3.1052	     3.8605	     6.8817	
    15.8615	    15.1901	    12.5885	     0.9232	    21.7361	     1.6785	    14.7705	     2.0981	     2.6855	     5.6229	
    14.0991	    13.8474	    11.4136	    -0.2518	    20.8969	     0.3357	    14.2670	     2.0981	     2.2659	     5.0354	
    13.1760	    13.3438	    10.9100	    -0.3357	    20.6451	     0.0000	    14.5187	     3.0212	     2.6855	     5.2032	
    13.2599	    13.7634	    11.0779	     0.6714	    20.8969	     0.6714	    15.3580	     4.9515	     3.8605	     6.1264	
    14.0991	    14.8544	    12.0010	     2.7695	    21.7361	     2.1820	    16.7007	     7.6370	     5.7068	     7.6370	
    15.6097	    16.5329	    13.3438	     5.7907	    22.9111	     4.5319	    18.4631	    10.9100	     8.0566	     9.7351	
    17.7917	    18.7149	    15.1901	     9.3994	    24.5056	     7.4692	    20.5612	    14.6027	    10.8261	    12.1689	
    20.2255	    21.1487	    17.2043	    13.3438	    26.1841	    10.7422	    22.7432	    18.3792	    13.7634	    14.7705	
    22.7432	    23.5825	    19.3863	    17.4561	    27.8625	    14.2670	    24.8413	    21.8201	    16.7007	    17.3721	
    25.0931	    25.7645	    21.3165	    21.3165	    29.4571	    17.7917	    26.6876	    24.6735	    19.2184	    19.7220	
    26.8555	    27.4429	    22.9111	    24.6735	    30.6320	    21.0648	    28.1982	    26.6037	    21.2326	    21.6522	
    27.9465	    28.4500	    24.0021	    27.2751	    31.3873	    23.7503	    29.1214	    27.3590	    22.5754	    23.0789	
    28.1982	    28.6179	    24.4217	    28.9536	    31.5552	    25.8484	    29.4571	    27.0233	    23.0789	    23.7503	
    27.5269	    28.0304	    24.0860	    29.6249	    31.2195	    27.1912	    29.2892	    25.5966	    22.7432	    23.6664	
    26.0162	    26.6876	    23.1628	    29.3732	    30.2124	    27.6947	    28.5339	    23.4985	    21.6522	    22.9111	
    23.6664	    24.7574	    21.6522	    28.2822	    28.7857	    27.3590	    27.2751	    20.8969	    19.9738	    21.5683	
    20.8130	    22.3236	    19.8059	    26.5198	    27.0233	    26.2680	    25.6805	    18.1274	    17.7078	    19.7220	
    17.6239	    19.7220	    17.7078	    24.3378	    25.1770	    24.6735	    24.0021	    15.6097	    15.1901	    17.5400	
    14.6027	    17.2882	    15.6937	    21.9879	    23.3307	    22.6593	    22.2397	    13.3438	    12.7563	    15.2740	
    12.0850	    15.3580	    14.0991	    19.9738	    21.9040	    20.7291	    20.8130	    11.6653	    10.5743	    13.1760	
    10.3226	    14.0991	    13.0920	    18.4631	    20.9808	    19.0506	    19.7220	    10.6583	     8.9798	    11.4975	
     9.5673	    13.8474	    12.8403	    17.8757	    20.8130	    17.8757	    19.3024	    10.4904	     8.0566	    10.4904	
     9.9030	    14.4348	    13.5117	    18.1274	    21.3165	    17.5400	    19.3024	    11.1618	     8.0566	    10.1547	
    11.1618	    15.9454	    14.8544	    19.3024	    22.4075	    17.8757	    19.8898	    12.5885	     8.8120	    10.5743	
    13.0920	    18.0435	    16.7007	    21.1487	    23.9182	    19.0506	    20.7291	    14.4348	    10.3226	    11.6653	
    15.5258	    20.3934	    18.7988	    23.4985	    25.6805	    20.7291	    21.8201	    16.7007	    12.4207	    13.4277	
    18.0435	    22.8271	    20.8969	    26.0162	    27.4429	    22.7432	    22.9111	    18.9667	    14.7705	    15.5258	
    20.3934	    24.8413	    22.6593	    28.3661	    28.9536	    24.9252	    23.9182	    21.0648	    17.2882	    17.7917	
    22.2397	    26.2680	    23.9182	    30.2124	    30.0446	    26.9394	    24.5895	    22.7432	    19.4702	    20.0577	
    23.3307	    26.9394	    24.5056	    31.2195	    30.5481	    28.4500	    24.7574	    23.9182	    21.3165	    21.9879	
    23.5825	    26.6037	    24.2538	    31.3873	    30.2963	    29.2053	    24.4217	    24.4217	    22.4915	    23.4146	
    22.9950	    25.4288	    23.1628	    30.5481	    29.2892	    29.2053	    23.4146	    24.2538	    22.9950	    24.0860	
    21.5683	    23.4146	    21.3165	    28.7857	    27.6108	    28.1982	    21.8201	    23.4146	    22.6593	    24.1699	
    19.5541	    20.8130	    18.9667	    26.3519	    25.3448	    26.5198	    19.7220	    21.9879	    21.8201	    23.5825	
    17.2043	    17.9596	    16.2811	    23.4146	    22.7432	    24.1699	    17.4561	    20.2255	    20.4773	    22.5754	
    14.6866	    15.0223	    13.5117	    20.3094	    20.0577	    21.5683	    14.9384	    18.2953	    18.8828	    21.1487	
    12.2528	    12.3367	    10.8261	    17.2043	    17.3721	    18.8828	    12.5885	    16.3651	    17.2043	    19.6381	
     9.9869	     9.9030	     8.3084	    14.3509	    15.0223	    16.2811	    10.3226	    14.6027	    15.5258	    18.1274	
     8.0566	     7.9727	     6.2943	    11.9171	    12.9242	    14.0152	     8.3923	    13.0920	    14.0991	    16.6168	
     6.6299	     6.4621	     4.6158	     9.9030	    11.3297	    12.1689	     6.7139	    11.8332	    12.9242	    15.3580	
     5.7907	     5.6229	     3.3569	     8.3923	    10.1547	    10.8261	     5.3711	    10.9940	    12.0010	    14.3509	
     5.5389	     5.3711	     2.6855	     7.6370	     9.4833	    10.1547	     4.5319	    10.4904	    11.5814	    13.6795	
     5.9586	     5.7907	     2.5177	     7.6370	     9.3155	    10.1547	     4.1122	    10.4065	    11.4975	    13.5117	
     7.1335	     6.7978	     2.9373	     8.3084	     9.6512	    10.8261	     4.1122	    10.8261	    11.9171	    13.8474	
     8.8120	     8.3923	     3.9444	     9.5673	    10.5743	    12.0850	     4.6997	    11.6653	    12.7563	    14.6866	
    10.9940	    10.4065	     5.3711	    11.4136	    11.8332	    13.7634	     5.6229	    12.8403	    13.9313	    15.9454	
    13.4277	    12.7563	     7.1335	    13.5956	    13.4277	    15.8615	     6.9656	    14.2670	    15.3580	    17.5400	
    15.9454	    15.2740	     9.2316	    15.9454	    15.1901	    18.0435	     8.4763	    15.7776	    16.7847	    19.3024	
    18.3792	    17.7917	    11.4136	    18.2114	    17.1204	    20.2255	    10.1547	    17.3721	    18.2114	    21.0648	
    20.5612	    20.0577	    13.4277	    20.1416	    18.8828	    22.1558	    11.7493	    18.7988	    19.3863	    22.5754	
    22.1558	    21.8201	    15.1062	    21.5683	    20.3934	    23.6664	    13.0920	    19.8898	    20.2255	    23.7503	
    23.0789	    22.9950	    16.2811	    22.2397	    21.4005	    24.3378	    14.0991	    20.5612	    20.4773	    24.3378	
    23.1628	    23.3307	    16.7847	    21.9879	    21.8201	    24.2538	    14.5187	    20.5612	    20.1416	    24.3378	
    22.4075	    22.8271	    16.5329	    20.8130	    21.6522	    23.1628	    14.4348	    19.9738	    19.2184	    23.5825	
    20.7291	    21.4844	    15.6097	    18.7149	    20.7291	    21.2326	    13.7634	    18.7988	    17.6239	    22.1558	
    18.4631	    19.4702	    14.0152	    15.8615	    19.3024	    18.5471	    12.5885	    17.1204	    15.6097	    20.2255	
    15.6097	    16.8686	    12.0010	    12.6724	    17.4561	    15.4419	    11.1618	    15.0223	    13.0920	    17.7917	
    12.6724	    14.0152	     9.6512	     9.2316	    15.2740	    12.0010	     9.4833	    12.7563	    10.4904	    15.1901	
     9.8190	    11.1618	     7.3853	     5.9586	    13.1760	     8.7280	     7.8049	    10.4904	     7.9727	    12.5885	
     7.3853	     8.7280	     5.4550	     3.2730	    11.3297	     5.9586	     6.3782	     8.3923	     5.7068	    10.3226	
     5.7907	     6.9656	     4.1962	     1.3428	     9.9869	     3.9444	     5.3711	     6.5460	     3.8605	     8.4763	
     5.1193	     6.1264	     3.6087	     0.4196	     9.3994	     2.9373	     4.9515	     5.0354	     2.6855	     7.3013	
     5.3711	     6.2103	     3.8605	     0.4196	     9.5673	     3.0212	     5.0354	     3.9444	     2.2659	     6.7978	
     6.6299	     7.2174	     4.9515	     1.4267	    10.4065	     4.1122	     5.6229	     3.2730	     2.4338	     6.9656	
     8.6441	     8.9798	     6.6299	     3.1891	    11.8332	     6.0425	     6.7139	     2.9373	     3.1052	     7.7209	
    11.1618	    11.2457	     8.8120	     5.5389	    13.5956	     8.4763	     8.0566	     3.1891	     4.1962	     8.8959	
    14.0152	    13.7634	    11.0779	     8.1406	    15.5258	    11.1618	     9.5673	     3.8605	     5.6229	    10.3226	
    16.8686	    16.2811	    13.4277	    10.9100	    17.3721	    13.8474	    11.0779	     5.1193	     7.2174	    11.8332	
    19.5541	    18.5471	    15.4419	    13.5117	    18.9667	    16.2811	    12.5885	     6.5460	     8.7280	    13.2599	
    21.9040	    20.4773	    17.0364	    15.9454	    20.1416	    18.2953	    13.8474	     8.1406	    10.1547	    14.4348	
    23.7503	    21.8201	    18.0435	    17.7917	    20.7291	    19.7220	    14.7705	     9.5673	    11.3297	    15.2740	
    24.9252	    22.4915	    18.4631	    19.1345	    20.8969	    20.4773	    15.2740	    10.6583	    12.0010	    15.6097	
    25.4288	    22.4915	    18.1274	    19.8898	    20.3934	    20.4773	    15.3580	    11.2457	    12.2528	    15.4419	
    25.1770	    21.6522	    17.2043	    19.8059	    19.3863	    19.8059	    14.9384	    11.1618	    11.8332	    14.6866	
    24.1699	    20.1416	    15.5258	    18.9667	    17.8757	    18.5471	    13.9313	    10.4904	    10.9100	    13.4277	
    22.4915	    18.0435	    13.2599	    17.5400	    15.7776	    16.6168	    12.4207	     9.2316	     9.3994	    11.6653	
    20.3094	    15.3580	    10.4904	    15.4419	    13.3438	    14.2670	    10.5743	     7.3013	     7.3853	     9.6512	
    17.7917	    12.5046	     7.3853	    13.0081	    10.6583	    11.5814	     8.3923	     5.1193	     5.0354	     7.3853	
    15.1901	     9.6512	     4.3640	    10.4904	     8.0566	     8.8959	     6.1264	     2.6855	     2.6016	     5.2032	
    12.9242	     7.2174	     1.5945	     8.2245	     5.7068	     6.5460	     4.1122	     0.3357	     0.3357	     3.1891	
    11.1618	     5.4550	    -0.5875	     6.5460	     3.8605	     4.7836	     2.5177	    -1.5106	    -1.5106	     1.6785	
    10.2386	     4.5319	    -1.9302	     5.6229	     2.7695	     3.7766	     1.5106	    -2.7695	    -2.6855	     0.8392	
    10.2386	     4.6158	    -2.3499	     5.7907	     2.4338	     3.7766	     1.2589	    -3.1052	    -2.9373	     0.6714	
    11.1618	     5.7907	    -1.7624	     6.9656	     3.0212	     4.6997	     1.7624	    -2.4338	    -2.4338	     1.3428	
    13.0081	     7.8049	    -0.3357	     9.2316	     4.3640	     6.5460	     3.0212	    -0.9232	    -1.0910	     2.6016	
    15.4419	    10.4065	     1.8463	    12.2528	     6.2943	     9.0637	     4.6997	     1.4267	     1.0071	     4.5319	
    18.3792	    13.4277	     4.4479	    15.7776	     8.5602	    12.0010	     6.6299	     4.2801	     3.5248	     6.7139	
    21.4005	    16.3651	     7.1335	    19.6381	    10.9100	    15.1062	     8.6441	     7.3853	     6.1264	     9.0637	
    24.1699	    19.0506	     9.6512	    23.3307	    13.0081	    18.0435	    10.4065	    10.4904	     8.6441	    11.1618	
    26.4359	    20.9808	    11.5814	    26.4359	    14.6866	    20.3934	    11.7493	    13.1760	    10.6583	    12.8403	
    27.8625	    22.0718	    12.8403	    28.7857	    15.7776	    21.9879	    12.4207	    15.1901	    12.0850	    13.9313	
    28.3661	    22.1558	    13.1760	    30.0446	    16.0294	    22.6593	    12.3367	    16.3651	    12.6724	    14.2670	
    27.9465	    21.3165	    12.5885	    30.1285	    15.5258	    22.3236	    11.5814	    16.6168	    12.4207	    13.8474	
    26.5198	    19.5541	    11.2457	    29.0375	    14.2670	    20.9808	    10.2386	    15.7776	    11.2457	    12.6724	
    24.3378	    17.2043	     9.2316	    26.9394	    12.5885	    18.9667	     8.3923	    14.0152	     9.4833	    10.9100	
    21.6522	    14.5187	     6.7978	    24.0860	    10.4904	    16.4490	     6.2943	    11.3297	     7.0496	     8.7280	
    18.7149	    11.4975	     4.1962	    20.8130	     8.2245	    13.7634	     4.1962	     8.0566	     4.3640	     6.3782	
    15.6937	     8.6441	     1.6785	    17.3721	     6.0425	    11.2457	     2.1820	     4.3640	     1.6785	     4.0283	
    12.9242	     5.9586	    -0.5875	    14.0991	     4.0283	     9.1476	     0.5035	     0.7553	    -0.6714	     1.9302	
    10.5743	     3.8605	    -2.2659	    11.3297	     2.3499	     7.7209	    -0.8392	    -2.4338	    -2.5177	     0.3357	
     8.8120	     2.3499	    -3.4409	     9.1476	     1.2589	     6.9656	    -1.5106	    -4.6997	    -3.6926	    -0.6714	
     7.8888	     1.6785	    -3.7766	     7.8049	     0.6714	     6.9656	    -1.6785	    -5.7907	    -3.9444	    -0.9232	
     7.6370	     1.7624	    -3.4409	     7.3853	     0.7553	     7.8049	    -1.1749	    -5.6229	    -3.2730	    -0.3357	
     8.2245	     2.7695	    -2.3499	     7.8049	     1.5106	     9.2316	    -0.1678	    -4.1122	    -1.7624	     0.8392	
     9.4833	     4.3640	    -0.6714	     9.0637	     2.7695	    11.1618	     1.2589	    -1.5945	     0.5035	     2.6855	
    11.1618	     6.6299	     1.5945	    10.9940	     4.6158	    13.5117	     3.0212	     1.6785	     3.3569	     4.9515	
    13.2599	     9.1476	     4.1962	    13.4277	     6.7978	    15.9454	     5.1193	     5.5389	     6.5460	     7.5531	
    15.5258	    11.9171	     7.0496	    16.2811	     9.2316	    18.5471	     7.2174	     9.7351	     9.9869	    10.3226	
    17.8757	    14.6866	     9.9030	    19.1345	    11.7493	    20.9808	     9.3155	    13.9313	    13.4277	    13.1760	
    20.1416	    17.2043	    12.6724	    21.9040	    14.0991	    23.1628	    11.3297	    17.9596	    16.7847	    15.9454	
    22.0718	    19.4702	    15.1062	    24.3378	    16.1972	    24.9252	    13.0081	    21.5683	    19.7220	    18.4631	
    23.5825	    21.2326	    17.1204	    26.2680	    17.7917	    26.1002	    14.2670	    24.5895	    22.2397	    20.6451	
    24.4217	    22.2397	    18.3792	    27.3590	    18.8828	    26.6876	    15.0223	    26.7715	    24.0860	    22.2397	
    24.5895	    22.6593	    18.8828	    27.6108	    19.2184	    26.5198	    15.3580	    28.0304	    25.0931	    23.2468	
    24.0021	    22.3236	    18.6310	    27.0233	    18.9667	    25.8484	    15.1901	    28.4500	    25.4288	    23.6664	
    22.7432	    21.3165	    17.7078	    25.5966	    18.2114	    24.5895	    14.6866	    28.0304	    25.0931	    23.4146	
    20.9808	    19.8898	    16.1972	    23.5825	    16.9525	    23.0789	    13.7634	    26.7715	    24.1699	    22.7432	
    18.7988	    18.0435	    14.2670	    21.1487	    15.3580	    21.5683	    12.5046	    25.0092	    22.8271	    21.7361	
    16.2811	    15.9454	    12.0850	    18.4631	    13.5956	    20.2255	    11.1618	    22.9111	    21.1487	    20.3934	
    13.7634	    13.8474	     9.8190	    15.7776	    11.7493	    19.0506	     9.6512	    20.6451	    19.3863	    19.0506	
    11.4136	    11.9171	     7.6370	    13.4277	     9.9869	    18.2953	     8.1406	    18.4631	    17.6239	    17.6239	
     9.3994	    10.2386	     5.7907	    11.4975	     8.5602	    17.9596	     6.7978	    16.6168	    16.1972	    16.4490	
     7.8888	     9.0637	     4.4479	    10.1547	     7.5531	    18.0435	     5.7068	    15.3580	    15.1062	    15.6097	
     7.2174	     8.5602	     3.6926	     9.6512	     7.1335	    18.4631	     5.1193	    14.8544	    14.6027	    15.1901	
     7.2174	     8.7280	     3.6087	    10.0708	     7.3013	    19.3863	     4.8676	    15.0223	    14.7705	    15.2740	
     8.0566	     9.5673	     4.1962	    11.1618	     7.9727	    20.6451	     5.1193	    15.9454	    15.6097	    15.9454	
     9.4833	    10.9100	     5.2872	    13.0081	     9.1476	    22.1558	     5.7068	    17.4561	    16.9525	    16.9525	
    11.2457	    12.6724	     6.7978	    15.1901	    10.6583	    23.8342	     6.5460	    19.3863	    18.6310	    18.2953	
    13.2599	    14.5187	     8.4763	    17.6239	    12.2528	    25.5966	     7.4692	    21.4844	    20.5612	    19.7220	
    15.1901	    16.2811	    10.0708	    19.8898	    13.7634	    27.1912	     8.3084	    23.5825	    22.4915	    21.0648	
    16.8686	    17.7078	    11.4975	    21.9879	    15.1062	    28.6179	     8.8959	    25.4288	    24.0860	    22.3236	
    18.1274	    18.7149	    12.5046	    23.5825	    15.9454	    29.7089	     9.2316	    26.8555	    25.4288	    23.1628	
    18.7988	    19.1345	    13.0081	    24.7574	    16.4490	    30.4642	     9.0637	    27.8625	    26.2680	    23.7503	
    18.7988	    18.9667	    13.0920	    25.4288	    16.4490	    30.8838	     8.5602	    28.1982	    26.6876	    23.9182	
    18.2953	    18.2953	    12.6724	    25.6805	    15.9454	    31.0516	     7.6370	    28.1143	    26.6037	    23.7503	
    17.3721	    17.1204	    11.8332	    25.5966	    15.1062	    31.1356	     6.4621	    27.5269	    26.1841	    23.3307	
    16.1133	    15.6937	    10.7422	    25.4288	    14.0152	    31.1356	     5.1193	    26.7715	    25.4288	    22.8271	
    14.7705	    14.2670	     9.5673	    25.1770	    12.8403	    31.1356	     3.7766	    26.0162	    24.6735	    22.3236	
    13.5117	    12.8403	     8.4763	    25.0931	    11.6653	    31.3873	     2.6855	    25.4288	    24.0021	    21.9040	
    12.5046	    11.8332	     7.7209	    25.2609	    10.8261	    31.8069	     2.0981	    25.1770	    23.5825	    21.7361	
    11.9171	    11.2457	     7.3013	    25.7645	    10.2386	    32.4783	     1.9302	    25.1770	    23.4146	    21.9040	
    11.6653	    10.9940	     7.2174	    26.4359	    10.0708	    33.2336	     2.3499	    25.5966	    23.5825	    22.3236	
    11.8332	    11.1618	     7.3853	    27.1912	    10.2386	    34.0729	     3.2730	    26.1841	    24.0021	    22.9111	
    12.0850	    11.4136	     7.6370	    27.8625	    10.6583	    34.6603	     4.5319	    26.7715	    24.5056	    23.5825	
    12.5046	    11.6653	     7.8888	    28.1143	    11.0779	    34.8282	     6.0425	    27.1912	    25.0092	    24.1699	
    12.7563	    11.8332	     7.9727	    27.8625	    11.5814	    34.4925	     7.4692	    27.3590	    25.1770	    24.5895	
    12.7563	    11.6653	     7.8888	    26.9394	    11.9171	    33.5693	     8.7280	    27.1912	    25.1770	    24.7574	
    12.4207	    11.2457	     7.4692	    25.5127	    12.0850	    32.1426	     9.8190	    26.6037	    24.8413	    24.5895	
    11.9171	    10.5743	     6.7978	    23.7503	    12.0850	    30.2124	    10.5743	    25.8484	    24.2538	    24.1699	
    11.0779	     9.6512	     5.9586	    21.8201	    11.9171	    28.1982	    11.0779	    24.9252	    23.4985	    23.4985	
     9.9869	     8.5602	     4.9515	    19.9738	    11.4975	    26.0162	    11.2457	    23.9182	    22.5754	    22.5754	
     8.8120	     7.3013	     3.9444	    18.4631	    10.9940	    23.9182	    11.1618	    22.9950	    21.4005	    21.4005	
     7.4692	     5.9586	     2.8534	    17.0364	    10.2386	    21.9879	    10.8261	    21.9040	    20.1416	    20.0577	
     5.8746	     4.5319	     1.6785	    15.7776	     9.3994	    20.0577	    10.2386	    20.6451	    18.7149	    18.4631	
     4.0283	     2.8534	     0.4196	    14.5187	     8.3923	    18.1274	     9.3994	    19.0506	    17.0364	    16.6168	
     1.8463	     1.0071	    -1.0910	    13.0920	     7.1335	    16.1972	     8.2245	    17.0364	    15.1062	    14.5187	
    -0.6714	    -1.0910	    -2.7695	    11.3297	     5.6229	    14.3509	     6.7978	    14.4348	    13.0081	    12.1689	
    -3.2730	    -3.2730	    -4.5319	     9.3994	     4.1122	    12.4207	     5.2872	    11.4975	    10.8261	     9.8190	
    -5.7907	    -5.3711	    -6.2943	     7.3853	     2.5177	    10.7422	     3.6926	     8.3923	     8.6441	     7.4692	
    -7.9727	    -7.2174	    -7.8049	     5.5389	     1.1749	     9.4833	     2.4338	     5.4550	     6.7139	     5.4550	
    -9.3994	    -8.3923	    -8.7280	     4.2801	     0.4196	     8.8120	     1.5106	     3.1052	     5.2872	     3.8605	
    -9.7351	    -8.6441	    -8.8959	     3.8605	     0.3357	     8.8959	     1.3428	     1.5945	     4.5319	     2.9373	
    -8.8959	    -7.8049	    -8.0566	     4.5319	     1.0910	     9.9869	     1.8463	     1.1749	     4.6158	     2.8534	
    -6.7139	    -5.8746	    -6.2103	     6.3782	     2.7695	    12.0010	     3.1891	     1.9302	     5.5389	     3.6087	
    -3.3569	    -2.8534	    -3.4409	     9.1476	     5.1193	    14.7705	     5.0354	     3.6926	     7.2174	     5.0354	
     0.8392	     0.9232	    -0.0839	    12.8403	     8.1406	    18.0435	     7.4692	     6.2943	     9.5673	     7.1335	
     5.5389	     5.2032	     3.6087	    16.8686	    11.4136	    21.5683	    10.0708	     9.4833	    12.2528	     9.4833	
    10.3226	     9.5673	     7.3853	    21.0648	    14.7705	    25.1770	    12.6724	    13.0081	    15.0223	    12.0850	
    14.6866	    13.5956	    10.9940	    25.0931	    17.8757	    28.4500	    15.1062	    16.4490	    17.7917	    14.5187	
    18.4631	    17.0364	    14.0152	    28.4500	    20.5612	    31.2195	    17.1204	    19.5541	    20.1416	    16.6168	
    21.3165	    19.6381	    16.2811	    30.9677	    22.5754	    33.1497	    18.6310	    21.9879	    21.9040	    18.2953	
    23.1628	    21.2326	    17.7078	    32.5623	    23.9182	    34.3246	    19.6381	    23.5825	    22.9950	    19.3863	
    23.8342	    21.7361	    18.2953	    33.0658	    24.5056	    34.4925	    19.9738	    24.3378	    23.4146	    19.8059	
    23.4146	    21.3165	    17.9596	    32.7301	    24.3378	    33.8211	    19.8059	    24.0860	    22.9950	    19.5541	
    22.0718	    19.9738	    16.9525	    31.4713	    23.5825	    32.3944	    19.1345	    22.9950	    21.9040	    18.6310	
    20.0577	    17.9596	    15.3580	    29.5410	    22.4075	    30.2963	    18.1274	    21.1487	    20.1416	    17.2043	
    17.4561	    15.5258	    13.3438	    27.0233	    20.8130	    27.7786	    16.9525	    18.7149	    17.8757	    15.2740	
    14.6027	    12.8403	    11.1618	    24.2538	    19.1345	    25.0092	    15.6097	    16.0294	    15.3580	    13.1760	
    11.7493	    10.2386	     8.9798	    21.4844	    17.5400	    22.4075	    14.3509	    13.3438	    12.8403	    11.0779	
     9.3155	     7.9727	     7.0496	    19.0506	    16.1972	    20.1416	    13.3438	    11.0779	    10.5743	     9.2316	
     7.4692	     6.2943	     5.5389	    17.3721	    15.1901	    18.5471	    12.7563	     9.4833	     8.8959	     7.8888	
     6.2943	     5.2872	     4.6158	    16.5329	    14.6866	    17.7917	    12.5885	     8.6441	     7.8049	     7.1335	
     5.8746	     5.0354	     4.1962	    16.6168	    14.6866	    17.7917	    12.8403	     8.6441	     7.4692	     6.9656	
     6.2103	     5.3711	     4.2801	    17.6239	    15.1062	    18.5471	    13.5117	     9.3155	     7.8049	     7.3013	
     7.2174	     6.3782	     4.8676	    19.3863	    15.9454	    19.8898	    14.5187	    10.4904	     8.6441	     8.0566	
     8.7280	     7.8888	     5.8746	    21.7361	    17.1204	    21.7361	    15.7776	    12.0850	     9.9030	     9.0637	
    10.8261	     9.9030	     7.2174	    24.5056	    18.5471	    23.8342	    17.2043	    13.9313	    11.4136	    10.3226	
    13.2599	    12.0850	     8.9798	    27.6108	    20.3094	    26.1841	    18.8828	    15.9454	    13.0920	    11.6653	
    15.9454	    14.5187	    10.9100	    30.7159	    22.1558	    28.5339	    20.6451	    17.9596	    14.8544	    13.1760	
    18.7149	    16.8686	    12.9242	    33.7372	    24.0860	    30.7999	    22.4075	    19.8898	    16.4490	    14.5187	
    21.1487	    18.8828	    14.7705	    36.2549	    25.8484	    32.5623	    24.0021	    21.5683	    17.8757	    15.7776	
    23.0789	    20.3934	    16.1972	    38.1012	    27.1912	    33.7372	    25.0931	    22.9111	    18.7988	    16.6168	
    24.2538	    21.1487	    17.0364	    39.0244	    27.9465	    34.0729	    25.6805	    23.7503	    19.2184	    17.0364	
    24.5056	    21.1487	    17.1204	    38.8565	    28.0304	    33.4854	    25.5127	    23.8342	    18.9667	    16.7847	
    23.7503	    20.3094	    16.4490	    37.5977	    27.3590	    31.8069	    24.7574	    23.3307	    17.9596	    15.9454	
    22.0718	    18.7149	    15.0223	    35.3317	    26.0162	    29.2892	    23.3307	    22.0718	    16.2811	    14.5187	
    19.7220	    16.5329	    13.0920	    32.3105	    24.0021	    26.1002	    21.3165	    20.3094	    14.0991	    12.6724	
    16.9525	    14.0152	    10.8261	    28.8696	    21.5683	    22.4915	    19.1345	    18.1274	    11.6653	    10.5743	
    14.1830	    11.4975	     8.4763	    25.4288	    19.0506	    18.9667	    16.8686	    15.8615	     9.2316	     8.4763	
    11.8332	     9.3994	     6.4621	    22.4075	    16.6168	    15.8615	    14.7705	    13.5956	     7.1335	     6.6299	
    10.2386	     8.0566	     5.0354	    20.2255	    14.6027	    13.7634	    13.0920	    11.7493	     5.6229	     5.2872	
     9.5673	     7.5531	     4.4479	    19.3024	    13.3438	    12.9242	    12.0850	    10.4904	     4.8676	     4.6158	
    10.0708	     8.2245	     4.6997	    19.6381	    12.9242	    13.5956	    11.6653	     9.7351	     5.1193	     4.6997	
    11.6653	     9.8190	     5.8746	    21.2326	    13.3438	    15.7776	    12.0010	     9.7351	     6.2103	     5.6229	
    14.1830	    12.2528	     7.7209	    23.8342	    14.6027	    19.1345	    12.9242	    10.4065	     8.0566	     7.1335	
    17.3721	    15.2740	    10.1547	    27.1912	    16.3651	    23.4146	    14.1830	    11.6653	    10.4904	     9.0637	
    20.9808	    18.6310	    12.9242	    30.8838	    18.5471	    28.0304	    15.6937	    13.5117	    13.2599	    11.3297	
    24.7574	    21.9879	    15.7776	    34.6603	    20.8130	    32.6462	    17.2882	    15.8615	    16.1133	    13.6795	
    28.3661	    25.1770	    18.4631	    38.0173	    23.0789	    36.8423	    18.7149	    18.5471	    18.9667	    16.0294	
    31.6391	    27.9465	    20.8969	    40.7867	    25.0931	    40.1993	    20.0577	    21.2326	    21.4844	    18.1274	
    34.3246	    30.2124	    22.9111	    42.7170	    26.6037	    42.5491	    20.9808	    23.6664	    23.4985	    19.8059	
    36.3388	    31.8069	    24.2538	    43.6401	    27.6108	    43.7241	    21.5683	    25.5127	    24.9252	    21.0648	
    37.4298	    32.4783	    24.8413	    43.5562	    27.9465	    43.8080	    21.7361	    26.5198	    25.5127	    21.5683	
    37.5137	    32.3105	    24.6735	    42.2974	    27.5269	    42.7170	    21.3165	    26.6037	    25.4288	    21.4005	
    36.6745	    31.1356	    23.6664	    40.0314	    26.2680	    40.6189	    20.3934	    25.8484	    24.4217	    20.4773	
    34.8282	    29.2053	    21.9040	    36.9263	    24.3378	    37.7655	    18.9667	    24.2538	    22.8271	    18.9667	
    32.3944	    26.6876	    19.5541	    33.2336	    21.9040	    34.4086	    17.2043	    21.9879	    20.6451	    17.0364	
    29.5410	    23.8342	    16.8686	    29.3732	    19.1345	    30.7999	    15.1901	    19.4702	    18.2953	    14.8544	
    26.6876	    20.8969	    14.0991	    25.6805	    16.3651	    27.3590	    13.0920	    16.9525	    15.9454	    12.6724	
    24.0021	    18.2953	    11.5814	    22.4075	    13.7634	    24.3378	    11.1618	    14.6866	    13.8474	    10.7422	
    21.9879	    16.1972	     9.4833	    19.8898	    11.5814	    21.9879	     9.4833	    12.9242	    12.2528	     9.2316	
    20.8130	    14.9384	     8.0566	    18.3792	    10.0708	    20.3934	     8.3084	    11.8332	    11.2457	     8.3084	
    20.6451	    14.6027	     7.4692	    17.8757	     9.3994	    19.8059	     7.7209	    11.5814	    11.0779	     8.0566	
    21.5683	    15.3580	     7.7209	    18.5471	     9.5673	    20.1416	     7.7209	    12.1689	    11.5814	     8.3923	
    23.4146	    17.0364	     8.8959	    20.1416	    10.4904	    21.4005	     8.4763	    13.5117	    12.7563	     9.3994	
    25.9323	    19.3863	    10.6583	    22.4915	    12.0010	    23.3307	     9.6512	    15.3580	    14.4348	    10.7422	
    28.8696	    22.1558	    12.8403	    25.1770	    13.9313	    25.5966	    11.0779	    17.5400	    16.3651	    12.2528	
    31.8069	    25.0092	    15.1062	    27.8625	    15.9454	    27.8625	    12.5885	    19.5541	    18.2114	    13.7634	
    34.4086	    27.6108	    17.2043	    30.2124	    17.8757	    29.8767	    14.0152	    21.3165	    19.7220	    14.9384	
    36.5067	    29.7089	    18.9667	    31.9748	    19.3024	    31.4713	    15.0223	    22.4075	    20.8130	    15.6937	
    37.7655	    31.1356	    20.1416	    33.0658	    20.3094	    32.4783	    15.5258	    22.9111	    21.2326	    15.9454	
    38.2690	    31.8909	    20.7291	    33.4015	    20.7291	    32.8140	    15.6097	    22.5754	    20.9808	    15.6097	
    37.9333	    31.8069	    20.7291	    32.9819	    20.6451	    32.5623	    15.1062	    21.5683	    20.0577	    14.6866	
    36.8423	    31.1356	    20.2255	    31.8909	    20.0577	    31.7230	    14.1830	    20.0577	    18.5471	    13.3438	
    35.1639	    29.8767	    19.2184	    30.2963	    18.9667	    30.4642	    12.9242	    18.0435	    16.7007	    11.6653	
    33.1497	    28.1982	    17.9596	    28.4500	    17.7078	    28.8696	    11.4136	    15.9454	    14.6866	     9.9869	
    30.8838	    26.4359	    16.5329	    26.4359	    16.3651	    27.1912	     9.9030	    13.9313	    12.5885	     8.2245	
    28.7857	    24.6735	    15.1062	    24.4217	    15.0223	    25.4288	     8.4763	    12.1689	    10.7422	     6.7978	
    26.8555	    23.0789	    13.8474	    22.5754	    13.9313	    23.9182	     7.3013	    10.8261	     9.3155	     5.7068	
    25.5127	    21.9879	    12.8403	    21.2326	    13.1760	    22.6593	     6.4621	     9.9869	     8.3923	     5.1193	
    24.6735	    21.3165	    12.2528	    20.3094	    12.9242	    21.9040	     6.0425	     9.8190	     8.0566	     5.0354	
    24.7574	    21.4005	    12.0850	    20.1416	    13.0920	    21.6522	     6.2103	    10.3226	     8.3923	     5.5389	
    25.5966	    22.0718	    12.5046	    20.6451	    13.8474	    22.0718	     6.8817	    11.4975	     9.3994	     6.6299	
    27.1912	    23.4146	    13.4277	    21.7361	    15.1062	    23.1628	     8.0566	    13.1760	    10.9100	     8.1406	
    29.5410	    25.3448	    14.7705	    23.4985	    16.7007	    24.7574	     9.5673	    15.1901	    12.8403	     9.9869	
    32.3944	    27.6108	    16.4490	    25.5127	    18.6310	    26.6876	    11.3297	    17.4561	    15.0223	    12.0010	
    35.4996	    29.9606	    18.2953	    27.7786	    20.5612	    28.7857	    13.2599	    19.7220	    17.2043	    14.0991	
    38.5208	    32.3105	    20.0577	    30.0446	    22.4915	    30.7999	    15.0223	    21.7361	    19.2184	    15.9454	
    41.2903	    34.3246	    21.7361	    31.9748	    24.1699	    32.6462	    16.6168	    23.4146	    20.8969	    17.6239	
    43.4723	    35.8353	    22.9950	    33.4854	    25.4288	    33.9890	    17.8757	    24.6735	    22.1558	    18.9667	
    44.8990	    36.7584	    23.7503	    34.3246	    26.0162	    34.7443	    18.6310	    25.2609	    22.8271	    19.7220	
    45.3186	    36.7584	    23.8342	    34.3246	    25.9323	    34.6603	    18.7988	    25.1770	    22.8271	    19.9738	
    44.6472	    35.8353	    23.0789	    33.4015	    25.0092	    33.7372	    18.2953	    24.2538	    22.1558	    19.5541	
    42.9688	    33.9890	    21.6522	    31.3873	    23.3307	    31.8909	    17.1204	    22.6593	    20.7291	    18.3792	
    40.2832	    31.3034	    19.3863	    28.3661	    20.8969	    29.2053	    15.3580	    20.2255	    18.7149	    16.6168	
    36.9263	    28.0304	    16.7007	    24.6735	    18.0435	    25.9323	    13.1760	    17.3721	    16.1972	    14.4348	
    33.3176	    24.5056	    13.7634	    20.4773	    14.9384	    22.2397	    10.8261	    14.2670	    13.4277	    11.9171	
    29.6249	    21.0648	    10.9100	    16.2811	    11.9171	    18.5471	     8.4763	    11.1618	    10.7422	     9.3155	
    26.3519	    18.0435	     8.3923	    12.2528	     9.3155	    15.1062	     6.4621	     8.3923	     8.3084	     6.9656	
    23.7503	    15.6937	     6.5460	     8.9798	     7.3853	    12.2528	     5.0354	     6.2103	     6.4621	     5.1193	
    22.1558	    14.4348	     5.4550	     6.7139	     6.2943	    10.2386	     4.1962	     4.7836	     5.2872	     3.8605	
    21.7361	    14.2670	     5.3711	     5.6229	     6.2103	     9.3155	     4.2801	     4.2801	     5.0354	     3.4409	
    22.5754	    15.4419	     6.3782	     5.8746	     7.1335	     9.3994	     5.2032	     4.6158	     5.6229	     3.8605	
    24.5895	    17.6239	     8.2245	     7.3853	     8.9798	    10.4904	     6.7978	     5.8746	     6.9656	     5.0354	
    27.4429	    20.6451	    10.8261	     9.9869	    11.4975	    12.4207	     8.9798	     7.7209	     8.9798	     6.7978	
    30.9677	    24.2538	    13.8474	    13.3438	    14.5187	    14.8544	    11.4975	    10.1547	    11.3297	     8.9798	
    34.7443	    28.1143	    17.0364	    17.2043	    17.7078	    17.5400	    14.0152	    12.8403	    13.8474	    11.3297	
    38.4369	    31.8909	    20.1416	    21.1487	    20.8130	    20.1416	    16.4490	    15.6937	    16.3651	    13.7634	
    41.7099	    35.2478	    22.9950	    24.9252	    23.5825	    22.4915	    18.5471	    18.4631	    18.6310	    16.0294	
    44.5633	    38.0173	    25.4288	    28.1982	    25.9323	    24.3378	    20.1416	    20.9808	    20.6451	    18.0435	
    46.6614	    40.0314	    27.1912	    30.9677	    27.6108	    25.6805	    21.2326	    23.1628	    22.1558	    19.6381	
    48.0042	    41.2064	    28.2822	    33.0658	    28.5339	    26.3519	    21.6522	    24.6735	    23.1628	    20.7291	
    48.3398	    41.2903	    28.6179	    34.2407	    28.7018	    26.5198	    21.4844	    25.5127	    23.5825	    21.2326	
    47.8363	    40.3671	    28.0304	    34.5764	    28.1143	    26.1841	    20.7291	    25.5127	    23.3307	    21.1487	
    46.4096	    38.4369	    26.6876	    33.9890	    26.6876	    25.5127	    19.3863	    24.5056	    22.4075	    20.3934	
    44.1437	    35.8353	    24.7574	    32.6462	    24.7574	    24.7574	    17.7078	    22.5754	    20.9808	    19.2184	
    41.4581	    32.6462	    22.2397	    30.7999	    22.2397	    23.9182	    15.6937	    19.9738	    19.1345	    17.6239	
    38.4369	    29.2892	    19.4702	    28.6179	    19.5541	    23.1628	    13.6795	    16.9525	    17.0364	    15.7776	
    35.4156	    26.0162	    16.7007	    26.4359	    16.8686	    22.7432	    11.7493	    13.9313	    15.1062	    14.0152	
    32.8979	    23.2468	    14.3509	    24.7574	    14.6027	    22.5754	    10.0708	    11.5814	    13.5956	    12.5046	
    31.1356	    21.4005	    12.5885	    23.7503	    12.9242	    22.9950	     8.9798	    10.1547	    12.6724	    11.5814	
    30.3802	    20.6451	    11.8332	    23.8342	    12.0850	    24.0021	     8.5602	     9.9030	    12.6724	    11.4136	
    30.7159	    20.9808	    12.0010	    25.0092	    12.1689	    25.5966	     8.8959	    10.9100	    13.5117	    11.9171	
    32.1426	    22.4915	    13.0920	    27.1912	    13.0920	    27.7786	     9.8190	    12.8403	    15.1901	    13.0920	
    34.4086	    24.8413	    14.9384	    30.1285	    14.7705	    30.4642	    11.4136	    15.3580	    17.3721	    14.7705	
    37.3459	    27.8625	    17.4561	    33.6533	    16.9525	    33.3176	    13.4277	    18.2953	    19.9738	    16.7007	
    40.6189	    31.3034	    20.3094	    37.2620	    19.5541	    36.1710	    15.6937	    21.2326	    22.5754	    18.7988	
    44.0598	    34.9121	    23.4146	    40.8707	    22.3236	    38.9404	    18.2114	    24.0860	    25.0092	    20.8969	
    47.3328	    38.4369	    26.4359	    44.1437	    25.1770	    41.4581	    20.7291	    26.6037	    27.1912	    22.6593	
    50.2701	    41.5421	    29.2892	    46.8292	    27.7786	    43.4723	    23.1628	    28.6179	    28.7857	    24.0860	
    52.5360	    44.1437	    31.8069	    48.7595	    29.9606	    44.8151	    25.1770	    30.0446	    29.7928	    25.0092	
    53.9627	    45.9061	    33.6533	    49.7665	    31.6391	    45.4025	    26.7715	    30.7999	    30.0446	    25.1770	
    54.5502	    46.8292	    34.7443	    49.8505	    32.6462	    45.1508	    27.7786	    30.7159	    29.6249	    24.7574	
    54.2145	    46.8292	    35.1639	    49.0112	    32.9819	    44.1437	    28.1982	    30.0446	    28.5339	    23.5825	
    53.0396	    46.0739	    34.9121	    47.4167	    32.8140	    42.3813	    28.1143	    28.7018	    26.8555	    21.9879	
    51.3611	    44.7311	    34.1568	    45.2347	    32.1426	    40.2832	    27.6108	    26.9394	    24.8413	    19.9738	
    49.3469	    42.9688	    32.9819	    42.8009	    31.2195	    37.9333	    26.6876	    25.0092	    22.6593	    17.7078	
    47.1649	    41.0385	    31.5552	    40.1993	    30.1285	    35.4996	    25.5966	    23.0789	    20.4773	    15.5258	
    45.1508	    39.1922	    30.2124	    37.7655	    29.0375	    33.3176	    24.4217	    21.2326	    18.5471	    13.4277	
    43.5562	    37.5977	    29.0375	    35.6674	    28.1143	    31.4713	    23.2468	    19.7220	    16.8686	    11.5814	
    42.3813	    36.5906	    28.1982	    34.0729	    27.4429	    30.1285	    22.4075	    18.5471	    15.6097	    10.2386	
    41.9617	    36.1710	    27.7786	    33.0658	    27.1072	    29.3732	    21.8201	    17.8757	    14.9384	     9.3994	
    42.2134	    36.4227	    27.9465	    32.7301	    27.2751	    29.2053	    21.6522	    17.6239	    14.8544	     9.1476	
    43.1366	    37.2620	    28.4500	    32.8979	    27.7786	    29.7089	    21.8201	    17.8757	    15.1901	     9.5673	
    44.5633	    38.6047	    29.3732	    33.5693	    28.5339	    30.5481	    22.2397	    18.5471	    16.0294	    10.4065	
    46.2418	    40.2832	    30.3802	    34.4086	    29.4571	    31.6391	    22.8271	    19.3863	    17.0364	    11.6653	
    48.0881	    41.9617	    31.3873	    35.2478	    30.2963	    32.7301	    23.4146	    20.2255	    18.1274	    13.0081	
    49.7665	    43.5562	    32.2266	    36.0031	    31.0516	    33.7372	    23.9182	    21.0648	    19.1345	    14.3509	
    51.1093	    44.8151	    32.8140	    36.5906	    31.5552	    34.4925	    24.3378	    21.7361	    19.8059	    15.4419	
    52.0325	    45.6543	    32.9819	    36.8423	    31.8069	    34.9121	    24.4217	    22.0718	    20.2255	    16.1972	
    52.2003	    45.8221	    32.7301	    36.6745	    31.5552	    34.8282	    24.2538	    22.0718	    20.1416	    16.4490	
    51.6129	    45.3186	    31.8909	    35.9192	    30.9677	    34.2407	    23.7503	    21.6522	    19.5541	    16.2811	
    50.1022	    43.8919	    30.5481	    34.5764	    29.7928	    32.9819	    22.7432	    20.8130	    18.5471	    15.5258	
    47.6685	    41.6260	    28.5339	    32.4783	    28.0304	    30.9677	    21.4005	    19.3024	    16.9525	    14.2670	
    44.3954	    38.6047	    25.9323	    29.6249	    25.6805	    28.4500	    19.6381	    17.2043	    14.8544	    12.5046	
    40.4510	    34.9960	    22.8271	    26.2680	    22.9111	    25.3448	    17.4561	    14.6866	    12.4207	    10.4065	
    36.0031	    30.9677	    19.3863	    22.4075	    19.8059	    21.9879	    15.0223	    11.7493	     9.6512	     8.0566	
    31.3034	    26.7715	    15.8615	    18.4631	    16.4490	    18.5471	    12.5046	     8.5602	     6.8817	     5.5389	
    26.8555	    22.6593	    12.5046	    14.6866	    13.1760	    15.2740	     9.9030	     5.4550	     4.1122	     3.1052	
    22.9111	    19.1345	     9.4833	    11.3297	    10.0708	    12.4207	     7.6370	     2.6016	     1.7624	     0.9232	
    19.7220	    16.2811	     7.0496	     8.8120	     7.5531	    10.4065	     5.7907	     0.4196	    -0.1678	    -0.7553	
    17.7917	    14.6027	     5.5389	     7.4692	     5.7907	     9.3155	     4.4479	    -0.9232	    -1.2589	    -1.7624	
    17.1204	    14.0152	     5.0354	     7.3013	     5.0354	     9.3155	     3.9444	    -1.1749	    -1.5106	    -1.9302	
    17.7917	    14.6866	     5.5389	     8.4763	     5.2032	    10.4065	     4.1962	    -0.3357	    -0.6714	    -1.1749	
    19.7220	    16.4490	     7.0496	    10.8261	     6.3782	    12.5885	     5.2032	     1.5106	     1.0910	     0.3357	
    22.5754	    19.1345	     9.3155	    14.1830	     8.3084	    15.6097	     6.7978	     4.2801	     3.6926	     2.6016	
    26.0162	    22.3236	    12.0850	    18.2953	    10.8261	    19.3024	     8.8959	     7.6370	     6.8817	     5.3711	
    29.7928	    25.8484	    15.1901	    22.7432	    13.6795	    23.3307	    11.1618	    11.4136	    10.3226	     8.3923	
    33.4015	    29.3732	    18.2114	    27.2751	    16.5329	    27.3590	    13.5117	    15.1901	    13.7634	    11.4136	
    36.5906	    32.3944	    20.8969	    31.3034	    19.2184	    30.9677	    15.6097	    18.7149	    17.0364	    14.1830	
    39.0244	    34.7443	    23.0789	    34.6603	    21.4005	    34.0729	    17.2043	    21.7361	    19.7220	    16.5329	
    40.6189	    36.2549	    24.5056	    37.0941	    22.8271	    36.3388	    18.2114	    24.0860	    21.7361	    18.2114	
    41.1224	    36.7584	    25.0092	    38.3530	    23.5825	    37.6816	    18.6310	    25.6805	    23.0789	    19.2184	
    40.7028	    36.3388	    24.8413	    38.5208	    23.4985	    38.1012	    18.2114	    26.3519	    23.6664	    19.4702	
    39.3600	    35.1639	    23.9182	    37.7655	    22.7432	    37.6816	    17.2882	    26.2680	    23.4985	    19.1345	
    37.4298	    33.3176	    22.4075	    36.0870	    21.4005	    36.5906	    15.7776	    25.5127	    22.7432	    18.1274	
    35.0800	    31.0516	    20.4773	    33.8211	    19.6381	    34.9960	    13.8474	    24.2538	    21.6522	    16.7847	
    32.5623	    28.7018	    18.4631	    31.2195	    17.6239	    33.0658	    11.7493	    22.7432	    20.2255	    15.1901	
    30.0446	    26.4359	    16.4490	    28.5339	    15.6097	    31.0516	     9.5673	    21.1487	    18.7149	    13.5117	
    27.9465	    24.5056	    14.6866	    26.2680	    13.7634	    29.2892	     7.4692	    19.6381	    17.4561	    12.0010	
    26.3519	    23.1628	    13.4277	    24.5056	    12.3367	    28.0304	     5.7068	    18.4631	    16.3651	    10.7422	
    25.5966	    22.6593	    12.8403	    23.6664	    11.4975	    27.3590	     4.4479	    17.7078	    15.7776	    10.0708	
    25.6805	    22.8271	    12.9242	    23.6664	    11.2457	    27.5269	     3.6926	    17.5400	    15.7776	     9.9030	
    26.6876	    23.9182	    13.7634	    24.6735	    11.6653	    28.4500	     3.6926	    18.0435	    16.2811	    10.3226	
    28.6179	    25.7645	    15.2740	    26.5198	    12.7563	    30.0446	     4.1962	    19.1345	    17.3721	    11.2457	
    31.1356	    28.1143	    17.2043	    29.1214	    14.2670	    32.3105	     5.3711	    20.7291	    18.8828	    12.7563	
    34.1568	    30.8838	    19.5541	    32.2266	    16.1972	    34.9960	     6.8817	    22.8271	    20.7291	    14.5187	
    37.3459	    33.7372	    21.9040	    35.6674	    18.2114	    37.7655	     8.7280	    25.0931	    22.8271	    16.5329	
    40.3671	    36.4227	    24.1699	    38.9404	    20.1416	    40.5350	    10.4904	    27.4429	    24.9252	    18.5471	
    42.8848	    38.6887	    26.0162	    41.8777	    21.7361	    42.8848	    12.1689	    29.5410	    26.7715	    20.3094	
    44.7311	    40.1993	    27.1912	    44.1437	    22.7432	    44.5633	    13.3438	    31.1356	    28.1143	    21.6522	
    45.4865	    40.8707	    27.6947	    45.3186	    22.9950	    45.4865	    14.0152	    31.9748	    28.8696	    22.4075	
    45.2347	    40.5350	    27.2751	    45.4025	    22.6593	    45.4025	    14.0991	    32.0587	    28.7857	    22.4915	
    43.8919	    39.2761	    26.0162	    44.3115	    21.4844	    44.3115	    13.5956	    31.2195	    27.9465	    21.8201	
    41.5421	    37.1780	    24.1699	    42.2134	    19.8059	    42.3813	    12.5885	    29.6249	    26.3519	    20.5612	
    38.4369	    34.5764	    21.7361	    39.1922	    17.7078	    39.6957	    11.1618	    27.4429	    24.1699	    18.7149	
    34.9121	    31.4713	    18.9667	    35.7513	    15.3580	    36.5067	     9.4833	    24.8413	    21.6522	    16.5329	
    31.2195	    28.3661	    16.1133	    32.0587	    13.0081	    33.1497	     7.7209	    22.1558	    18.9667	    14.3509	
    27.7786	    25.3448	    13.4277	    28.5339	    10.9940	    29.7928	     6.0425	    19.6381	    16.5329	    12.2528	
    24.8413	    22.8271	    11.2457	    25.5127	     9.3155	    26.6876	     4.7836	    17.5400	    14.4348	    10.5743	
    22.8271	    20.9808	     9.6512	    23.2468	     8.2245	    24.1699	     4.0283	    16.1133	    13.0081	     9.3994	
    21.7361	    19.8898	     8.8959	    21.8201	     7.8888	    22.2397	     3.8605	    15.4419	    12.1689	     8.8959	
    21.8201	    19.6381	     8.8959	    21.2326	     8.2245	    21.0648	     4.2801	    15.5258	    12.2528	     8.9798	
    22.9111	    20.3094	     9.7351	    21.6522	     9.2316	    20.6451	     5.4550	    16.3651	    13.0081	     9.8190	
    24.9252	    21.7361	    11.3297	    22.8271	    10.9940	    21.0648	     7.2174	    17.7917	    14.4348	    11.2457	
    27.6108	    23.8342	    13.4277	    24.6735	    13.1760	    22.1558	     9.3994	    19.5541	    16.3651	    13.0920	
    30.7159	    26.2680	    15.9454	    26.9394	    15.6937	    23.8342	    11.9171	    21.4844	    18.5471	    15.1901	
    33.7372	    28.8696	    18.4631	    29.2892	    18.2953	    25.9323	    14.4348	    23.2468	    20.6451	    17.2043	
    36.5067	    31.3034	    20.8969	    31.5552	    20.8130	    28.1982	    16.8686	    24.5056	    22.4915	    18.9667	
    38.7726	    33.4015	    22.9111	    33.2336	    22.9111	    30.2963	    18.9667	    25.2609	    23.8342	    20.3094	
    40.2832	    34.9121	    24.3378	    34.3246	    24.5056	    32.0587	    20.5612	    25.3448	    24.5895	    21.1487	
    40.8707	    35.7513	    25.2609	    34.5764	    25.5127	    33.2336	    21.6522	    24.6735	    24.5895	    21.3165	
    40.7028	    35.7513	    25.4288	    33.9890	    25.9323	    33.7372	    22.2397	    23.4146	    24.0021	    20.8969	
    39.6118	    35.0800	    25.0092	    32.6462	    25.5966	    33.4015	    22.1558	    21.4844	    22.6593	    19.8898	
    37.8494	    33.6533	    23.9182	    30.5481	    24.6735	    32.2266	    21.4844	    19.0506	    20.6451	    18.3792	
    35.3317	    31.6391	    22.2397	    27.8625	    23.1628	    30.2963	    20.3094	    16.1133	    18.2114	    16.3651	
    32.4783	    29.1214	    20.2255	    24.7574	    21.3165	    27.7786	    18.7988	    13.0081	    15.4419	    14.0991	
    29.3732	    26.4359	    17.9596	    21.4844	    19.2184	    24.8413	    16.9525	     9.9030	    12.5885	    11.8332	
    26.4359	    23.7503	    15.7776	    18.2953	    17.0364	    21.8201	    15.0223	     7.0496	     9.8190	     9.6512	
    23.8342	    21.4005	    13.8474	    15.4419	    15.1062	    18.9667	    13.1760	     4.6997	     7.5531	     7.8049	
    21.8201	    19.6381	    12.3367	    13.1760	    13.5117	    16.6168	    11.5814	     3.1052	     5.7907	     6.3782	
    20.5612	    18.4631	    11.4136	    11.8332	    12.5046	    14.8544	    10.4065	     2.4338	     4.8676	     5.6229	
    20.1416	    18.1274	    11.1618	    11.3297	    12.0010	    13.9313	     9.6512	     2.6855	     4.6997	     5.4550	
[Epoch Header]
[Trial Type]	21
[Accept]	1
[Correct]	0
[RT]	 0.000
[Resp]	0
[Epoch Data]
   -10.2386	   -12.5046	   -11.4975	   -10.4904	   -15.6097	   -11.0779	   -21.5683	   -10.5743	   -13.6795	   -13.5956	
    -7.1335	    -9.7351	    -8.9798	    -7.1335	   -13.1760	    -8.3084	   -19.3024	    -7.7209	   -11.0779	   -11.3297	
    -3.5248	    -6.5460	    -6.1264	    -3.4409	   -10.4065	    -5.1193	   -16.7007	    -4.5319	    -8.0566	    -8.7280	
     0.1678	    -3.2730	    -3.1891	     0.3357	    -7.5531	    -1.8463	   -14.0991	    -1.2589	    -4.9515	    -5.9586	
     3.6087	    -0.3357	    -0.5035	     3.9444	    -4.9515	     1.0910	   -11.7493	     1.7624	    -2.0142	    -3.4409	
     6.3782	     2.0142	     1.5945	     6.8817	    -2.8534	     3.6087	    -9.9030	     4.2801	     0.5035	    -1.2589	
     8.3084	     3.4409	     3.0212	     8.9798	    -1.5106	     5.3711	    -8.7280	     6.0425	     2.2659	     0.2518	
     9.0637	     3.7766	     3.4409	    10.1547	    -0.9232	     6.2943	    -8.3923	     6.8817	     3.1891	     1.0910	
     8.6441	     3.1052	     3.0212	    10.1547	    -1.1749	     6.3782	    -8.7280	     6.7139	     3.2730	     1.2589	
     7.1335	     1.4267	     1.5945	     9.2316	    -2.2659	     5.5389	    -9.8190	     5.7068	     2.5177	     0.5875	
     4.6158	    -1.1749	    -0.5035	     7.3853	    -4.0283	     3.9444	   -11.4975	     3.8605	     1.0071	    -0.5875	
     1.3428	    -4.3640	    -3.2730	     4.9515	    -6.2103	     1.7624	   -13.6795	     1.4267	    -1.0071	    -2.3499	
    -2.4338	    -7.9727	    -6.2943	     2.0981	    -8.8120	    -0.7553	   -16.1133	    -1.3428	    -3.2730	    -4.3640	
    -6.2943	   -11.6653	    -9.4833	    -0.7553	   -11.4136	    -3.2730	   -18.6310	    -4.1962	    -5.7068	    -6.4621	
   -10.0708	   -15.1062	   -12.5046	    -3.3569	   -13.9313	    -5.7068	   -21.0648	    -6.8817	    -7.9727	    -8.5602	
   -13.2599	   -18.0435	   -15.1901	    -5.4550	   -16.1133	    -7.7209	   -23.0789	    -9.0637	    -9.9030	   -10.3226	
   -15.8615	   -20.3094	   -17.2043	    -6.8817	   -17.7917	    -9.0637	   -24.6735	   -10.7422	   -11.2457	   -11.6653	
   -17.4561	   -21.6522	   -18.4631	    -7.3013	   -18.7149	    -9.7351	   -25.6805	   -11.5814	   -12.0010	   -12.4207	
   -17.9596	   -22.0718	   -18.8828	    -6.8817	   -18.8828	    -9.4833	   -26.0162	   -11.4975	   -12.0010	   -12.5046	
   -17.4561	   -21.4844	   -18.5471	    -5.4550	   -18.3792	    -8.3923	   -25.7645	   -10.7422	   -11.2457	   -12.0850	
   -16.1133	   -20.0577	   -17.4561	    -3.2730	   -17.2882	    -6.7139	   -24.9252	    -9.1476	    -9.9869	   -11.0779	
   -14.0152	   -18.0435	   -15.7776	    -0.5875	   -15.7776	    -4.5319	   -23.7503	    -7.0496	    -8.2245	    -9.7351	
   -11.3297	   -15.5258	   -13.8474	     2.4338	   -14.0152	    -2.0142	   -22.2397	    -4.6997	    -6.2103	    -8.0566	
    -8.4763	   -12.9242	   -11.6653	     5.4550	   -12.2528	     0.5035	   -20.7291	    -2.0981	    -4.1122	    -6.2943	
    -5.7068	   -10.4065	    -9.6512	     8.2245	   -10.7422	     2.9373	   -19.4702	     0.2518	    -2.1820	    -4.6997	
    -3.3569	    -8.3084	    -7.8888	    10.4065	    -9.6512	     4.8676	   -18.4631	     2.3499	    -0.5035	    -3.3569	
    -1.5945	    -6.7978	    -6.7978	    11.9171	    -9.1476	     6.1264	   -18.0435	     3.8605	     0.5875	    -2.4338	
    -0.6714	    -6.0425	    -6.4621	    12.5885	    -9.3155	     6.7978	   -18.2114	     4.6997	     1.1749	    -2.0142	
    -0.6714	    -6.2103	    -6.8817	    12.2528	   -10.1547	     6.6299	   -18.9667	     4.7836	     1.0071	    -2.1820	
    -1.5945	    -7.1335	    -7.9727	    11.0779	   -11.6653	     5.6229	   -20.3094	     4.1122	     0.1678	    -2.9373	
    -3.3569	    -8.8120	    -9.8190	     9.1476	   -13.7634	     4.0283	   -22.1558	     2.7695	    -1.2589	    -4.1962	
    -5.7907	   -10.9940	   -12.1689	     6.4621	   -16.1972	     1.7624	   -24.2538	     0.9232	    -3.2730	    -5.8746	
    -8.6441	   -13.5956	   -14.7705	     3.3569	   -18.8828	    -0.9232	   -26.6876	    -1.3428	    -5.5389	    -7.8888	
   -11.6653	   -16.1972	   -17.5400	     0.0839	   -21.6522	    -3.7766	   -29.0375	    -3.8605	    -8.0566	    -9.9869	
   -14.5187	   -18.7149	   -20.0577	    -3.0212	   -24.0860	    -6.5460	   -31.2195	    -6.2103	   -10.4065	   -12.0010	
   -16.8686	   -20.6451	   -22.0718	    -5.6229	   -26.0162	    -8.9798	   -32.9819	    -8.2245	   -12.5046	   -13.6795	
   -18.3792	   -21.8201	   -23.3307	    -7.3013	   -27.1912	   -10.8261	   -34.0729	    -9.6512	   -13.9313	   -14.8544	
   -18.7988	   -21.9879	   -23.6664	    -7.9727	   -27.4429	   -11.8332	   -34.4086	   -10.3226	   -14.6866	   -15.2740	
   -18.1274	   -21.2326	   -23.0789	    -7.6370	   -26.8555	   -12.0010	   -33.8211	   -10.2386	   -14.6027	   -15.0223	
   -16.3651	   -19.4702	   -21.5683	    -6.3782	   -25.3448	   -11.4136	   -32.4783	    -9.3994	   -13.7634	   -14.0152	
   -13.8474	   -17.0364	   -19.3024	    -4.3640	   -23.2468	   -10.0708	   -30.3802	    -7.9727	   -12.2528	   -12.5046	
   -10.5743	   -13.9313	   -16.5329	    -1.9302	   -20.5612	    -8.2245	   -27.6947	    -6.2103	   -10.2386	   -10.4904	
    -7.1335	   -10.6583	   -13.5956	     0.7553	   -17.7078	    -5.8746	   -24.6735	    -4.1962	    -8.0566	    -8.3084	
    -3.6926	    -7.3853	   -10.5743	     3.4409	   -14.7705	    -3.2730	   -21.6522	    -2.1820	    -5.7907	    -6.2103	
    -0.5035	    -4.3640	    -7.8888	     5.7907	   -12.1689	    -0.6714	   -18.7149	    -0.3357	    -3.7766	    -4.2801	
     2.0981	    -1.8463	    -5.6229	     7.7209	    -9.9030	     1.8463	   -16.1133	     1.0071	    -2.1820	    -2.8534	
     3.8605	    -0.0839	    -3.9444	     8.8959	    -8.3084	     3.8605	   -14.0991	     1.9302	    -1.1749	    -2.0142	
     4.6158	     0.7553	    -3.0212	     9.1476	    -7.3853	     5.0354	   -12.8403	     2.0981	    -0.9232	    -1.9302	
     4.3640	     0.6714	    -3.0212	     8.2245	    -7.3853	     5.2872	   -12.4207	     1.5106	    -1.5106	    -2.6016	
     2.9373	    -0.5035	    -3.8605	     6.2943	    -8.1406	     4.3640	   -12.7563	     0.0839	    -3.0212	    -4.1122	
     0.5875	    -2.6016	    -5.4550	     3.3569	    -9.5673	     2.3499	   -13.8474	    -2.1820	    -5.3711	    -6.2943	
    -2.5177	    -5.2872	    -7.7209	    -0.3357	   -11.5814	    -0.5875	   -15.6097	    -5.0354	    -8.3084	    -9.1476	
    -6.0425	    -8.3923	   -10.2386	    -4.3640	   -13.9313	    -4.0283	   -17.6239	    -8.2245	   -11.5814	   -12.2528	
    -9.5673	   -11.4975	   -12.8403	    -8.4763	   -16.2811	    -7.6370	   -19.6381	   -11.4975	   -14.9384	   -15.3580	
   -12.7563	   -14.3509	   -15.1901	   -12.1689	   -18.4631	   -11.0779	   -21.5683	   -14.5187	   -17.9596	   -18.2114	
   -15.3580	   -16.5329	   -17.1204	   -15.1901	   -20.1416	   -14.0152	   -22.9950	   -17.0364	   -20.5612	   -20.7291	
   -17.2043	   -18.0435	   -18.3792	   -17.3721	   -21.3165	   -16.1972	   -24.0021	   -18.7988	   -22.4915	   -22.5754	
   -18.0435	   -18.6310	   -18.8828	   -18.4631	   -21.8201	   -17.4561	   -24.3378	   -19.7220	   -23.6664	   -23.6664	
   -17.7917	   -18.3792	   -18.7149	   -18.4631	   -21.6522	   -17.7078	   -24.1699	   -19.8059	   -24.0021	   -24.0860	
   -16.6168	   -17.2043	   -17.7917	   -17.3721	   -20.8969	   -17.0364	   -23.3307	   -18.9667	   -23.4985	   -23.6664	
   -14.6027	   -15.2740	   -16.2811	   -15.2740	   -19.5541	   -15.5258	   -22.1558	   -17.4561	   -22.3236	   -22.6593	
   -11.8332	   -12.9242	   -14.4348	   -12.5046	   -17.8757	   -13.4277	   -20.6451	   -15.4419	   -20.5612	   -21.0648	
    -8.7280	   -10.3226	   -12.3367	    -9.2316	   -15.9454	   -10.9100	   -18.9667	   -13.1760	   -18.5471	   -19.3024	
    -5.5389	    -7.8049	   -10.2386	    -5.8746	   -14.0991	    -8.2245	   -17.4561	   -10.9100	   -16.3651	   -17.3721	
    -2.5177	    -5.4550	    -8.3923	    -2.6855	   -12.3367	    -5.8746	   -16.1133	    -8.8959	   -14.4348	   -15.5258	
     0.0839	    -3.6087	    -6.8817	    -0.0839	   -10.9100	    -3.8605	   -15.1901	    -7.3013	   -12.7563	   -14.0152	
     2.0981	    -2.4338	    -5.9586	     1.8463	    -9.9869	    -2.4338	   -14.6027	    -6.2103	   -11.4975	   -12.8403	
     3.2730	    -2.0142	    -5.7068	     2.7695	    -9.4833	    -1.9302	   -14.6866	    -5.8746	   -10.9100	   -12.2528	
     3.5248	    -2.4338	    -6.1264	     2.6016	    -9.6512	    -2.2659	   -15.2740	    -6.2943	   -10.9940	   -12.2528	
     2.8534	    -3.7766	    -7.2174	     1.3428	   -10.4065	    -3.4409	   -16.4490	    -7.4692	   -11.7493	   -12.8403	
     1.2589	    -5.8746	    -9.0637	    -0.9232	   -11.6653	    -5.4550	   -18.1274	    -9.3994	   -13.1760	   -14.0152	
    -1.0071	    -8.4763	   -11.2457	    -3.9444	   -13.4277	    -8.1406	   -20.2255	   -11.8332	   -15.0223	   -15.6097	
    -3.6926	   -11.4975	   -13.7634	    -7.4692	   -15.3580	   -11.1618	   -22.4915	   -14.5187	   -17.2043	   -17.5400	
    -6.5460	   -14.5187	   -16.3651	   -11.1618	   -17.3721	   -14.3509	   -24.6735	   -17.2882	   -19.4702	   -19.4702	
    -9.2316	   -17.2043	   -18.6310	   -14.6027	   -19.2184	   -17.2043	   -26.6876	   -19.8059	   -21.4005	   -21.2326	
   -11.4136	   -19.3863	   -20.3934	   -17.4561	   -20.7291	   -19.5541	   -28.1143	   -21.7361	   -22.9111	   -22.4915	
   -12.8403	   -20.8969	   -21.5683	   -19.3863	   -21.7361	   -21.0648	   -29.0375	   -22.9111	   -23.7503	   -23.2468	
   -13.5117	   -21.4844	   -21.9879	   -20.2255	   -22.2397	   -21.6522	   -29.3732	   -23.3307	   -23.9182	   -23.2468	
   -13.2599	   -21.2326	   -21.6522	   -19.9738	   -22.1558	   -21.3165	   -29.1214	   -22.9111	   -23.2468	   -22.5754	
   -12.2528	   -20.2255	   -20.6451	   -18.7149	   -21.4844	   -20.0577	   -28.2822	   -21.7361	   -21.9879	   -21.4005	
   -10.5743	   -18.5471	   -19.1345	   -16.5329	   -20.4773	   -18.1274	   -27.0233	   -19.9738	   -20.1416	   -19.6381	
    -8.3084	   -16.3651	   -17.2043	   -13.6795	   -19.0506	   -15.6097	   -25.5127	   -17.7078	   -17.9596	   -17.6239	
    -5.8746	   -13.9313	   -14.9384	   -10.4904	   -17.3721	   -12.9242	   -23.7503	   -15.2740	   -15.6097	   -15.4419	
    -3.3569	   -11.4975	   -12.7563	    -7.2174	   -15.6097	   -10.2386	   -21.9040	   -12.8403	   -13.3438	   -13.2599	
    -1.0910	    -9.1476	   -10.7422	    -4.1962	   -14.0152	    -7.8049	   -20.2255	   -10.7422	   -11.4136	   -11.3297	
     0.6714	    -7.3853	    -9.1476	    -1.8463	   -12.6724	    -5.9586	   -18.8828	    -9.1476	    -9.9869	    -9.9030	
     1.6785	    -6.2943	    -8.1406	    -0.2518	   -11.8332	    -4.8676	   -18.0435	    -8.2245	    -9.3155	    -9.1476	
     1.8463	    -6.0425	    -7.8888	     0.3357	   -11.4975	    -4.6997	   -17.7917	    -8.1406	    -9.3994	    -9.0637	
     1.0910	    -6.6299	    -8.3923	    -0.1678	   -11.8332	    -5.3711	   -18.1274	    -8.8120	   -10.3226	    -9.8190	
    -0.4196	    -8.0566	    -9.5673	    -1.4267	   -12.7563	    -6.8817	   -19.0506	   -10.2386	   -11.9171	   -11.2457	
    -2.6016	   -10.2386	   -11.3297	    -3.5248	   -14.1830	    -8.9798	   -20.3934	   -12.1689	   -14.0991	   -13.2599	
    -5.2872	   -12.8403	   -13.5117	    -6.1264	   -16.0294	   -11.4975	   -22.1558	   -14.6027	   -16.7007	   -15.6937	
    -8.2245	   -15.7776	   -15.9454	    -9.0637	   -18.0435	   -14.2670	   -24.1699	   -17.2882	   -19.5541	   -18.4631	
   -11.0779	   -18.7149	   -18.3792	   -11.9171	   -20.1416	   -17.1204	   -26.3519	   -19.8898	   -22.4075	   -21.2326	
   -13.5956	   -21.3165	   -20.5612	   -14.5187	   -22.0718	   -19.5541	   -28.3661	   -22.2397	   -25.0092	   -23.8342	
   -15.5258	   -23.3307	   -22.3236	   -16.4490	   -23.8342	   -21.5683	   -30.0446	   -24.1699	   -27.1912	   -26.1002	
   -16.7007	   -24.5056	   -23.4985	   -17.6239	   -25.0092	   -22.8271	   -31.3873	   -25.4288	   -28.7857	   -27.8625	
   -16.8686	   -24.7574	   -23.8342	   -17.7917	   -25.7645	   -23.2468	   -32.0587	   -25.8484	   -29.6249	   -28.8696	
   -16.1972	   -24.0021	   -23.4146	   -16.9525	   -25.8484	   -22.6593	   -32.1426	   -25.4288	   -29.5410	   -29.1214	
   -14.6027	   -22.4075	   -22.2397	   -15.0223	   -25.3448	   -21.2326	   -31.6391	   -24.0860	   -28.7857	   -28.6179	
   -12.2528	   -20.1416	   -20.4773	   -12.2528	   -24.2538	   -18.9667	   -30.5481	   -21.9879	   -27.1072	   -27.3590	
    -9.3994	   -17.3721	   -18.2114	    -8.8120	   -22.6593	   -16.1133	   -28.9536	   -19.2184	   -24.8413	   -25.4288	
    -6.3782	   -14.4348	   -15.6937	    -4.9515	   -20.8969	   -12.8403	   -27.1072	   -15.9454	   -22.1558	   -23.1628	
    -3.4409	   -11.5814	   -13.2599	    -1.1749	   -18.9667	    -9.4833	   -25.0931	   -12.6724	   -19.2184	   -20.6451	
    -0.7553	    -8.9798	   -11.0779	     2.3499	   -17.2882	    -6.3782	   -23.2468	    -9.4833	   -16.3651	   -18.1274	
     1.2589	    -7.0496	    -9.3994	     5.1193	   -16.0294	    -3.6926	   -21.7361	    -6.7978	   -13.9313	   -15.9454	
     2.3499	    -5.9586	    -8.4763	     6.8817	   -15.2740	    -1.8463	   -20.7291	    -4.7836	   -12.0850	   -14.2670	
     2.5177	    -5.8746	    -8.3084	     7.5531	   -15.2740	    -0.8392	   -20.3934	    -3.7766	   -11.0779	   -13.1760	
     1.6785	    -6.6299	    -8.9798	     7.1335	   -16.0294	    -0.7553	   -20.7291	    -3.6087	   -10.8261	   -12.8403	
    -0.2518	    -8.3923	   -10.4904	     5.7068	   -17.3721	    -1.5106	   -21.5683	    -4.4479	   -11.4975	   -13.0920	
    -2.8534	   -10.7422	   -12.5046	     3.3569	   -19.1345	    -3.0212	   -22.9111	    -5.9586	   -12.7563	   -13.8474	
    -6.1264	   -13.5117	   -14.7705	     0.5035	   -21.1487	    -4.9515	   -24.5895	    -7.8888	   -14.3509	   -14.9384	
    -9.5673	   -16.4490	   -17.2043	    -2.6016	   -23.1628	    -7.0496	   -26.2680	    -9.9869	   -16.1972	   -16.1972	
   -13.0081	   -19.1345	   -19.3863	    -5.7068	   -24.9252	    -9.0637	   -27.7786	   -12.0010	   -17.8757	   -17.4561	
   -16.1133	   -21.4844	   -21.1487	    -8.4763	   -26.1002	   -10.8261	   -28.8696	   -13.5956	   -19.2184	   -18.4631	
   -18.6310	   -23.0789	   -22.2397	   -10.7422	   -26.7715	   -12.0850	   -29.5410	   -14.6027	   -19.9738	   -18.9667	
   -20.2255	   -23.9182	   -22.5754	   -12.1689	   -26.6037	   -12.6724	   -29.6249	   -14.9384	   -20.1416	   -19.0506	
   -20.9808	   -23.7503	   -22.1558	   -12.7563	   -25.6805	   -12.5046	   -28.9536	   -14.4348	   -19.4702	   -18.5471	
   -20.6451	   -22.7432	   -20.9808	   -12.4207	   -24.1699	   -11.6653	   -27.6947	   -13.1760	   -18.2114	   -17.4561	
   -19.4702	   -20.9808	   -19.1345	   -11.3297	   -21.9879	   -10.2386	   -25.9323	   -11.3297	   -16.3651	   -15.7776	
   -17.6239	   -18.7149	   -16.8686	    -9.4833	   -19.5541	    -8.2245	   -23.8342	    -8.9798	   -14.0152	   -13.7634	
   -15.1901	   -16.0294	   -14.3509	    -7.1335	   -16.8686	    -6.0425	   -21.4844	    -6.2943	   -11.4136	   -11.5814	
   -12.6724	   -13.3438	   -11.6653	    -4.6158	   -14.1830	    -3.6926	   -19.0506	    -3.6087	    -8.7280	    -9.3155	
   -10.1547	   -10.7422	    -9.2316	    -2.0142	   -11.7493	    -1.5106	   -16.7007	    -0.9232	    -6.2103	    -7.1335	
    -7.9727	    -8.5602	    -7.0496	     0.3357	    -9.6512	     0.2518	   -14.6027	     1.4267	    -4.0283	    -5.2872	
    -6.2943	    -6.8817	    -5.3711	     2.0981	    -8.0566	     1.5945	   -12.8403	     3.3569	    -2.2659	    -3.8605	
    -5.3711	    -5.8746	    -4.2801	     3.2730	    -6.9656	     2.1820	   -11.6653	     4.6997	    -1.0910	    -2.8534	
    -5.2032	    -5.6229	    -3.8605	     3.5248	    -6.5460	     2.0981	   -10.9940	     5.2872	    -0.6714	    -2.5177	
    -5.9586	    -6.2103	    -4.1962	     2.8534	    -6.7139	     1.1749	   -10.9100	     5.0354	    -0.9232	    -2.8534	
    -7.5531	    -7.5531	    -5.2032	     1.3428	    -7.6370	    -0.4196	   -11.4136	     4.0283	    -1.9302	    -3.7766	
    -9.9030	    -9.6512	    -6.9656	    -0.8392	    -9.0637	    -2.5177	   -12.3367	     2.2659	    -3.6087	    -5.2872	
   -12.9242	   -12.2528	    -9.1476	    -3.4409	   -10.9100	    -4.7836	   -13.6795	    -0.0839	    -5.7068	    -7.1335	
   -16.3651	   -15.1901	   -11.5814	    -6.2943	   -13.0920	    -6.8817	   -15.2740	    -2.7695	    -8.1406	    -9.2316	
   -19.8898	   -18.2114	   -14.1830	    -8.9798	   -15.3580	    -8.7280	   -16.8686	    -5.6229	   -10.6583	   -11.4136	
   -23.2468	   -21.0648	   -16.7007	   -11.3297	   -17.4561	   -10.0708	   -18.4631	    -8.1406	   -12.9242	   -13.4277	
   -26.1841	   -23.4985	   -18.7988	   -13.0920	   -19.3024	   -10.7422	   -19.8059	   -10.3226	   -14.9384	   -15.1062	
   -28.3661	   -25.2609	   -20.3934	   -14.0152	   -20.5612	   -10.8261	   -20.8130	   -11.7493	   -16.2811	   -16.2811	
   -29.7928	   -26.1841	   -21.3165	   -14.0991	   -21.2326	   -10.2386	   -21.4005	   -12.3367	   -16.9525	   -16.7007	
   -30.1285	   -26.2680	   -21.5683	   -13.2599	   -21.2326	    -9.0637	   -21.4844	   -12.0850	   -16.7847	   -16.5329	
   -29.5410	   -25.5127	   -21.1487	   -11.6653	   -20.6451	    -7.3013	   -21.1487	   -10.9940	   -15.9454	   -15.5258	
   -28.1143	   -24.0021	   -20.1416	    -9.3994	   -19.4702	    -5.2872	   -20.4773	    -9.3155	   -14.4348	   -14.0152	
   -26.0162	   -22.0718	   -18.7149	    -6.7978	   -17.8757	    -3.1052	   -19.5541	    -7.2174	   -12.4207	   -12.0850	
   -23.4985	   -19.8898	   -17.1204	    -4.2801	   -16.1972	    -1.0071	   -18.6310	    -5.0354	   -10.3226	    -9.9030	
   -20.8969	   -17.7078	   -15.4419	    -1.9302	   -14.5187	     0.7553	   -17.6239	    -3.0212	    -8.1406	    -7.8049	
   -18.2953	   -15.7776	   -13.9313	     0.0000	   -12.9242	     2.1820	   -16.7847	    -1.2589	    -6.2103	    -5.8746	
   -16.1133	   -14.2670	   -12.6724	     1.3428	   -11.6653	     3.0212	   -16.1133	     0.0839	    -4.6997	    -4.2801	
   -14.3509	   -13.3438	   -11.7493	     1.8463	   -10.8261	     3.1891	   -15.6937	     0.8392	    -3.6926	    -3.1891	
   -13.3438	   -13.0081	   -11.3297	     1.5945	   -10.4904	     2.6855	   -15.6097	     1.0071	    -3.2730	    -2.6016	
   -13.1760	   -13.4277	   -11.4136	     0.2518	   -10.6583	     1.5106	   -15.7776	     0.4196	    -3.4409	    -2.6016	
   -13.9313	   -14.5187	   -12.1689	    -2.0142	   -11.3297	    -0.5035	   -16.2811	    -0.9232	    -4.3640	    -3.1891	
   -15.5258	   -16.2811	   -13.4277	    -5.2032	   -12.5046	    -3.1052	   -17.2043	    -2.8534	    -5.8746	    -4.3640	
   -17.9596	   -18.5471	   -15.1901	    -9.0637	   -14.1830	    -6.2943	   -18.4631	    -5.2872	    -7.9727	    -6.1264	
   -20.8969	   -21.3165	   -17.4561	   -13.3438	   -16.1133	    -9.8190	   -19.9738	    -8.2245	   -10.4904	    -8.3084	
   -24.1699	   -24.2538	   -19.8059	   -17.7917	   -18.2114	   -13.5117	   -21.5683	   -11.3297	   -13.1760	   -10.6583	
   -27.3590	   -27.0233	   -22.0718	   -21.9040	   -20.1416	   -17.1204	   -23.1628	   -14.2670	   -15.9454	   -13.0920	
   -30.1285	   -29.4571	   -24.0860	   -25.4288	   -21.8201	   -20.2255	   -24.5056	   -16.9525	   -18.3792	   -15.3580	
   -32.1426	   -31.0516	   -25.3448	   -28.0304	   -22.8271	   -22.5754	   -25.2609	   -18.9667	   -20.3094	   -17.1204	
   -33.0658	   -31.7230	   -25.7645	   -29.4571	   -22.9950	   -24.0021	   -25.4288	   -20.1416	   -21.4005	   -18.2953	
   -32.7301	   -31.3034	   -25.1770	   -29.6249	   -22.1558	   -24.4217	   -24.7574	   -20.3094	   -21.6522	   -18.6310	
   -31.1356	   -29.6249	   -23.4985	   -28.4500	   -20.4773	   -23.6664	   -23.2468	   -19.6381	   -21.0648	   -18.2114	
   -28.5339	   -27.0233	   -20.9808	   -26.1841	   -17.8757	   -22.0718	   -21.0648	   -18.2114	   -19.5541	   -17.0364	
   -25.0092	   -23.6664	   -17.7078	   -23.0789	   -14.6027	   -19.7220	   -18.3792	   -16.1133	   -17.5400	   -15.3580	
   -20.9808	   -19.7220	   -14.0152	   -19.3863	   -10.9940	   -17.0364	   -15.3580	   -13.7634	   -15.1062	   -13.2599	
   -16.8686	   -15.6937	   -10.3226	   -15.6097	    -7.3853	   -14.0991	   -12.3367	   -11.3297	   -12.5046	   -10.9940	
   -12.9242	   -11.9171	    -6.7978	   -12.0010	    -3.9444	   -11.4136	    -9.4833	    -9.1476	   -10.1547	    -8.8120	
    -9.5673	    -8.7280	    -3.8605	    -9.0637	    -1.0910	    -9.1476	    -7.1335	    -7.3853	    -8.2245	    -6.9656	
    -7.1335	    -6.4621	    -1.6785	    -7.0496	     1.0071	    -7.6370	    -5.4550	    -6.2103	    -6.9656	    -5.6229	
    -5.7068	    -5.2872	    -0.5875	    -6.1264	     2.2659	    -7.0496	    -4.4479	    -5.8746	    -6.4621	    -5.0354	
    -5.3711	    -5.2032	    -0.4196	    -6.4621	     2.5177	    -7.3013	    -4.3640	    -6.2943	    -6.7139	    -5.2032	
    -6.1264	    -6.2103	    -1.2589	    -7.8888	     1.9302	    -8.4763	    -4.9515	    -7.4692	    -7.7209	    -6.0425	
    -7.8049	    -8.0566	    -2.9373	   -10.2386	     0.5035	   -10.3226	    -6.2103	    -9.2316	    -9.3994	    -7.4692	
   -10.0708	   -10.4904	    -5.2032	   -13.1760	    -1.4267	   -12.6724	    -7.8888	   -11.4136	   -11.4975	    -9.3994	
   -12.7563	   -13.3438	    -7.8049	   -16.5329	    -3.7766	   -15.2740	   -10.0708	   -13.9313	   -14.0152	   -11.7493	
   -15.6937	   -16.3651	   -10.5743	   -19.8059	    -6.3782	   -17.9596	   -12.2528	   -16.4490	   -16.5329	   -14.0991	
   -18.4631	   -19.1345	   -13.1760	   -22.9111	    -8.9798	   -20.4773	   -14.5187	   -18.8828	   -18.8828	   -16.3651	
   -20.9808	   -21.4844	   -15.4419	   -25.5127	   -11.3297	   -22.4915	   -16.4490	   -20.8969	   -20.8130	   -18.2953	
   -22.8271	   -23.1628	   -17.2043	   -27.2751	   -13.2599	   -23.9182	   -18.0435	   -22.2397	   -22.2397	   -19.6381	
   -24.0021	   -24.1699	   -18.2114	   -28.2822	   -14.6027	   -24.5056	   -19.0506	   -22.9950	   -22.9950	   -20.3934	
   -24.3378	   -24.2538	   -18.4631	   -28.2822	   -15.1901	   -24.2538	   -19.5541	   -22.8271	   -22.8271	   -20.3094	
   -23.7503	   -23.4985	   -17.8757	   -27.2751	   -15.0223	   -23.1628	   -19.3863	   -21.9040	   -21.9040	   -19.5541	
   -22.3236	   -21.9879	   -16.6168	   -25.3448	   -14.1830	   -21.2326	   -18.6310	   -20.1416	   -20.1416	   -18.0435	
   -20.1416	   -19.8059	   -14.6866	   -22.6593	   -12.6724	   -18.7149	   -17.3721	   -17.7917	   -17.7917	   -16.0294	
   -17.4561	   -17.2043	   -12.3367	   -19.3024	   -10.6583	   -15.6937	   -15.7776	   -14.9384	   -15.0223	   -13.5117	
   -14.6027	   -14.3509	    -9.7351	   -15.6097	    -8.3084	   -12.4207	   -13.9313	   -11.8332	   -12.0850	   -10.9100	
   -11.6653	   -11.5814	    -7.1335	   -11.8332	    -5.9586	    -9.1476	   -12.0850	    -8.8120	    -9.1476	    -8.2245	
    -9.1476	    -9.0637	    -4.7836	    -8.4763	    -3.7766	    -6.2943	   -10.3226	    -6.0425	    -6.4621	    -5.8746	
    -7.1335	    -7.1335	    -2.8534	    -5.7068	    -1.9302	    -3.9444	    -8.8120	    -3.8605	    -4.2801	    -3.8605	
    -5.8746	    -5.8746	    -1.5945	    -3.8605	    -0.5875	    -2.4338	    -7.6370	    -2.3499	    -2.8534	    -2.5177	
    -5.4550	    -5.3711	    -1.0071	    -3.0212	     0.0839	    -1.6785	    -6.7978	    -1.5945	    -2.0142	    -1.7624	
    -5.7907	    -5.6229	    -1.0910	    -3.1891	     0.2518	    -1.8463	    -6.3782	    -1.5945	    -2.0142	    -1.5945	
    -6.8817	    -6.5460	    -1.7624	    -4.3640	    -0.1678	    -2.6855	    -6.2103	    -2.2659	    -2.6016	    -2.0981	
    -8.5602	    -7.9727	    -2.9373	    -6.2943	    -1.0910	    -4.1962	    -6.3782	    -3.6087	    -3.8605	    -3.1052	
   -10.6583	    -9.8190	    -4.4479	    -8.8120	    -2.3499	    -6.2103	    -6.7978	    -5.3711	    -5.5389	    -4.4479	
   -13.0081	   -11.8332	    -6.2103	   -11.5814	    -3.8605	    -8.3923	    -7.4692	    -7.3853	    -7.3853	    -6.1264	
   -15.1901	   -13.8474	    -7.8888	   -14.2670	    -5.4550	   -10.6583	    -8.2245	    -9.3994	    -9.3994	    -7.8049	
   -17.1204	   -15.4419	    -9.3994	   -16.6168	    -6.8817	   -12.5885	    -8.9798	   -11.1618	   -11.1618	    -9.3994	
   -18.3792	   -16.4490	   -10.3226	   -18.2953	    -7.8888	   -14.0152	    -9.5673	   -12.3367	   -12.5885	   -10.4904	
   -18.7988	   -16.7007	   -10.6583	   -19.0506	    -8.3923	   -14.6027	    -9.9030	   -12.8403	   -13.2599	   -11.0779	
   -18.2114	   -16.0294	   -10.2386	   -18.8828	    -8.1406	   -14.5187	    -9.6512	   -12.5046	   -13.2599	   -10.9940	
   -16.7007	   -14.5187	    -9.1476	   -17.7078	    -7.3013	   -13.5117	    -9.0637	   -11.3297	   -12.5046	   -10.1547	
   -14.4348	   -12.2528	    -7.3853	   -15.6937	    -5.7907	   -12.0010	    -7.9727	    -9.4833	   -11.1618	    -8.8120	
   -11.5814	    -9.5673	    -5.2032	   -13.1760	    -3.9444	    -9.9869	    -6.5460	    -7.1335	    -9.2316	    -7.1335	
    -8.4763	    -6.6299	    -2.8534	   -10.2386	    -1.8463	    -7.7209	    -4.9515	    -4.4479	    -7.0496	    -5.1193	
    -5.2872	    -3.7766	    -0.5875	    -7.2174	     0.3357	    -5.5389	    -3.1891	    -1.7624	    -4.6997	    -3.1052	
    -2.3499	    -1.2589	     1.5945	    -4.1962	     2.3499	    -3.5248	    -1.5945	     0.8392	    -2.4338	    -1.0910	
     0.1678	     0.8392	     3.2730	    -1.5945	     4.0283	    -1.8463	    -0.2518	     3.1891	    -0.3357	     0.5875	
     2.0981	     2.2659	     4.4479	     0.5875	     5.2032	    -0.6714	     0.7553	     5.0354	     1.2589	     1.9302	
     3.2730	     3.0212	     5.0354	     2.0981	     5.8746	    -0.1678	     1.3428	     6.2943	     2.4338	     2.8534	
     3.5248	     2.9373	     4.7836	     2.8534	     5.8746	    -0.3357	     1.3428	     6.7978	     2.8534	     3.1891	
     2.9373	     2.0981	     3.8605	     2.7695	     5.2032	    -1.1749	     0.7553	     6.4621	     2.6855	     2.8534	
     1.3428	     0.4196	     2.2659	     1.8463	     3.8605	    -2.5177	    -0.4196	     5.3711	     1.7624	     2.0142	
    -1.0071	    -2.0142	     0.0000	     0.2518	     1.9302	    -4.3640	    -2.1820	     3.6087	     0.3357	     0.6714	
    -3.9444	    -4.9515	    -2.6016	    -1.9302	    -0.4196	    -6.2943	    -4.2801	     1.3428	    -1.5945	    -1.0071	
    -7.2174	    -8.0566	    -5.4550	    -4.3640	    -3.0212	    -8.2245	    -6.6299	    -1.3428	    -3.6926	    -2.9373	
   -10.3226	   -10.9940	    -8.1406	    -6.7978	    -5.6229	    -9.8190	    -8.8959	    -3.9444	    -5.9586	    -4.9515	
   -13.0081	   -13.5956	   -10.4904	    -8.8959	    -8.0566	   -10.9940	   -11.0779	    -6.2943	    -7.8888	    -6.6299	
   -14.9384	   -15.4419	   -12.2528	   -10.4065	   -10.0708	   -11.5814	   -12.7563	    -8.1406	    -9.3994	    -7.9727	
   -16.0294	   -16.4490	   -13.2599	   -11.1618	   -11.4975	   -11.4975	   -13.9313	    -9.2316	   -10.4065	    -8.6441	
   -16.1972	   -16.4490	   -13.4277	   -10.9940	   -12.2528	   -10.8261	   -14.6027	    -9.4833	   -10.6583	    -8.6441	
   -15.4419	   -15.6937	   -12.9242	   -10.0708	   -12.3367	    -9.6512	   -14.6866	    -9.0637	   -10.3226	    -8.1406	
   -13.9313	   -14.1830	   -11.8332	    -8.3923	   -11.9171	    -8.1406	   -14.2670	    -8.0566	    -9.4833	    -7.0496	
   -11.9171	   -12.2528	   -10.3226	    -6.2103	   -10.9940	    -6.3782	   -13.5956	    -6.6299	    -8.3084	    -5.7068	
    -9.6512	    -9.9869	    -8.5602	    -3.7766	    -9.7351	    -4.6158	   -12.6724	    -5.0354	    -6.9656	    -4.1122	
    -7.1335	    -7.6370	    -6.7139	    -1.1749	    -8.3084	    -2.7695	   -11.5814	    -3.2730	    -5.5389	    -2.4338	
    -4.6997	    -5.3711	    -4.8676	     1.3428	    -6.7978	    -1.0910	   -10.4904	    -1.6785	    -4.1122	    -0.9232	
    -2.4338	    -3.3569	    -3.1052	     3.6926	    -5.3711	     0.3357	    -9.3994	    -0.1678	    -2.8534	     0.4196	
    -0.5035	    -1.6785	    -1.6785	     5.5389	    -4.1962	     1.5106	    -8.4763	     0.9232	    -1.9302	     1.5106	
     0.8392	    -0.5875	    -0.7553	     6.7978	    -3.3569	     2.0981	    -7.8049	     1.4267	    -1.5106	     2.0142	
     1.5106	    -0.1678	    -0.3357	     7.1335	    -2.9373	     2.0981	    -7.4692	     1.3428	    -1.6785	     2.0142	
     1.3428	    -0.5875	    -0.5875	     6.6299	    -3.1891	     1.4267	    -7.6370	     0.4196	    -2.5177	     1.3428	
     0.2518	    -1.7624	    -1.5106	     5.1193	    -4.0283	     0.0000	    -8.3084	    -1.1749	    -4.0283	     0.0000	
    -1.5945	    -3.6087	    -3.1052	     2.7695	    -5.3711	    -2.0142	    -9.4833	    -3.4409	    -6.1264	    -1.9302	
    -4.1122	    -6.0425	    -5.2872	    -0.1678	    -7.3013	    -4.6158	   -11.0779	    -6.1264	    -8.7280	    -4.1962	
    -7.0496	    -8.8120	    -7.6370	    -3.5248	    -9.3994	    -7.3853	   -12.9242	    -9.0637	   -11.4975	    -6.7139	
   -10.0708	   -11.4975	   -10.0708	    -6.8817	   -11.4975	   -10.1547	   -14.7705	   -11.8332	   -14.1830	    -9.0637	
   -12.7563	   -13.8474	   -12.1689	    -9.8190	   -13.4277	   -12.5885	   -16.4490	   -14.2670	   -16.5329	   -11.1618	
   -14.9384	   -15.6097	   -13.7634	   -12.2528	   -14.7705	   -14.4348	   -17.7917	   -16.0294	   -18.2114	   -12.7563	
   -16.2811	   -16.5329	   -14.6027	   -13.9313	   -15.5258	   -15.6097	   -18.5471	   -16.9525	   -19.3024	   -13.7634	
   -16.7847	   -16.6168	   -14.6027	   -14.6866	   -15.6097	   -16.0294	   -18.7149	   -17.2043	   -19.6381	   -14.0991	
   -16.4490	   -15.8615	   -13.8474	   -14.6027	   -14.9384	   -15.6937	   -18.2114	   -16.6168	   -19.2184	   -13.7634	
   -15.2740	   -14.4348	   -12.5046	   -13.8474	   -13.7634	   -14.6866	   -17.2882	   -15.4419	   -18.1274	   -12.9242	
   -13.5117	   -12.5046	   -10.5743	   -12.4207	   -12.0850	   -13.2599	   -16.0294	   -13.6795	   -16.7007	   -11.6653	
   -11.4136	   -10.3226	    -8.4763	   -10.5743	   -10.2386	   -11.5814	   -14.4348	   -11.6653	   -14.8544	   -10.1547	
    -9.2316	    -8.1406	    -6.2103	    -8.5602	    -8.2245	    -9.6512	   -12.7563	    -9.4833	   -12.9242	    -8.5602	
    -7.1335	    -6.0425	    -4.1122	    -6.4621	    -6.2943	    -7.8888	   -11.1618	    -7.3013	   -10.9940	    -6.8817	
    -5.2872	    -4.4479	    -2.2659	    -4.6997	    -4.5319	    -6.2943	    -9.7351	    -5.3711	    -9.2316	    -5.4550	
    -3.9444	    -3.2730	    -0.9232	    -3.3569	    -3.1891	    -5.2032	    -8.5602	    -3.7766	    -7.8049	    -4.2801	
    -3.2730	    -2.7695	    -0.1678	    -2.6855	    -2.2659	    -4.6997	    -7.8049	    -2.8534	    -6.8817	    -3.5248	
    -3.1891	    -2.8534	    -0.0839	    -2.8534	    -1.9302	    -4.8676	    -7.5531	    -2.5177	    -6.6299	    -3.3569	
    -3.9444	    -3.5248	    -0.6714	    -3.7766	    -2.0142	    -5.7907	    -7.7209	    -3.0212	    -6.9656	    -3.6926	
    -5.2872	    -4.7836	    -1.7624	    -5.5389	    -2.6855	    -7.3013	    -8.3923	    -4.1962	    -7.9727	    -4.5319	
    -7.1335	    -6.3782	    -3.3569	    -7.8049	    -3.6926	    -9.3994	    -9.4833	    -6.0425	    -9.5673	    -5.8746	
    -9.3994	    -8.3923	    -5.2032	   -10.4065	    -5.0354	   -11.7493	   -10.9100	    -8.3084	   -11.5814	    -7.5531	
   -11.8332	   -10.4065	    -7.2174	   -13.0920	    -6.4621	   -14.1830	   -12.4207	   -10.8261	   -13.6795	    -9.3994	
   -14.0991	   -12.3367	    -8.9798	   -15.5258	    -7.8049	   -16.1972	   -13.9313	   -13.1760	   -15.6937	   -11.0779	
   -15.8615	   -13.8474	   -10.3226	   -17.2882	    -8.7280	   -17.7078	   -15.0223	   -15.1062	   -17.2882	   -12.4207	
   -16.8686	   -14.6027	   -10.9940	   -18.2114	    -9.1476	   -18.2953	   -15.6097	   -16.3651	   -18.2114	   -13.1760	
   -16.9525	   -14.6027	   -10.9100	   -18.2114	    -8.9798	   -17.9596	   -15.5258	   -16.7007	   -18.3792	   -13.2599	
   -16.1133	   -13.6795	   -10.0708	   -17.2882	    -8.2245	   -16.7847	   -14.8544	   -16.1972	   -17.6239	   -12.5885	
   -14.4348	   -12.0850	    -8.5602	   -15.5258	    -7.0496	   -14.8544	   -13.5956	   -14.8544	   -16.1972	   -11.3297	
   -12.1689	    -9.8190	    -6.6299	   -13.0920	    -5.4550	   -12.4207	   -11.8332	   -12.9242	   -14.2670	    -9.4833	
    -9.3994	    -7.1335	    -4.1962	   -10.3226	    -3.6087	    -9.6512	    -9.7351	   -10.4904	   -11.8332	    -7.3013	
    -6.3782	    -4.1962	    -1.6785	    -7.3013	    -1.5945	    -6.7139	    -7.3853	    -7.8888	    -9.2316	    -4.8676	
    -3.3569	    -1.2589	     0.8392	    -4.2801	     0.4196	    -3.9444	    -5.0354	    -5.2032	    -6.5460	    -2.3499	
    -0.5875	     1.3428	     3.1891	    -1.5945	     2.2659	    -1.3428	    -2.7695	    -2.6855	    -4.0283	     0.0000	
     1.6785	     3.4409	     5.0354	     0.6714	     3.7766	     0.7553	    -0.9232	    -0.5035	    -1.8463	     2.0142	
     3.1052	     4.8676	     6.2943	     2.1820	     4.7836	     2.0981	     0.4196	     1.0071	    -0.2518	     3.5248	
     3.6926	     5.3711	     6.7978	     2.7695	     5.1193	     2.6855	     1.0071	     1.9302	     0.7553	     4.3640	
     3.2730	     4.9515	     6.4621	     2.4338	     4.6997	     2.4338	     0.8392	     2.0142	     0.9232	     4.5319	
     1.9302	     3.6087	     5.3711	     1.1749	     3.5248	     1.3428	     0.0000	     1.3428	     0.5035	     4.0283	
    -0.1678	     1.5106	     3.5248	    -0.8392	     1.7624	    -0.4196	    -1.5106	     0.0000	    -0.6714	     2.9373	
    -3.0212	    -1.1749	     1.1749	    -3.4409	    -0.5035	    -2.7695	    -3.5248	    -1.9302	    -2.5177	     1.1749	
    -6.2103	    -4.2801	    -1.5945	    -6.4621	    -3.1891	    -5.4550	    -5.9586	    -4.3640	    -4.7836	    -0.9232	
    -9.5673	    -7.4692	    -4.4479	    -9.5673	    -6.0425	    -8.3923	    -8.6441	    -7.0496	    -7.3013	    -3.3569	
   -12.6724	   -10.5743	    -7.3013	   -12.5046	    -8.8959	   -11.2457	   -11.2457	    -9.7351	    -9.9869	    -5.8746	
   -15.3580	   -13.1760	    -9.7351	   -15.0223	   -11.4136	   -13.8474	   -13.5956	   -12.1689	   -12.5046	    -8.1406	
   -17.2882	   -15.0223	   -11.5814	   -16.7007	   -13.4277	   -15.9454	   -15.5258	   -14.1830	   -14.6027	   -10.0708	
   -18.2114	   -16.0294	   -12.6724	   -17.5400	   -14.8544	   -17.2882	   -16.8686	   -15.4419	   -16.1133	   -11.5814	
   -18.1274	   -16.0294	   -12.9242	   -17.3721	   -15.4419	   -17.9596	   -17.5400	   -15.9454	   -16.9525	   -12.3367	
   -16.9525	   -15.1062	   -12.4207	   -16.2811	   -15.1901	   -17.8757	   -17.4561	   -15.6937	   -17.0364	   -12.5046	
   -14.7705	   -13.2599	   -11.1618	   -14.2670	   -14.3509	   -17.1204	   -16.8686	   -14.6866	   -16.4490	   -12.0010	
   -12.0010	   -10.8261	    -9.3994	   -11.6653	   -12.8403	   -15.6937	   -15.6937	   -13.1760	   -15.1901	   -10.9940	
    -8.7280	    -7.9727	    -7.3013	    -8.5602	   -10.9940	   -13.7634	   -14.0991	   -11.1618	   -13.5956	    -9.5673	
    -5.3711	    -5.0354	    -5.1193	    -5.4550	    -8.9798	   -11.4975	   -12.4207	    -9.0637	   -11.7493	    -7.8049	
    -2.2659	    -2.1820	    -3.0212	    -2.4338	    -6.9656	    -9.1476	   -10.6583	    -7.0496	    -9.8190	    -6.1264	
     0.3357	     0.1678	    -1.2589	     0.1678	    -5.2872	    -6.7978	    -9.1476	    -5.3711	    -8.1406	    -4.6158	
     2.1820	     1.7624	    -0.0839	     2.0142	    -4.0283	    -4.6997	    -8.0566	    -4.1962	    -6.8817	    -3.4409	
     3.1052	     2.6016	     0.4196	     3.1052	    -3.4409	    -3.1891	    -7.3853	    -3.5248	    -6.2103	    -2.8534	
     3.1052	     2.5177	     0.2518	     3.2730	    -3.4409	    -2.2659	    -7.2174	    -3.6087	    -6.1264	    -2.8534	
     2.0142	     1.5945	    -0.6714	     2.5177	    -4.1122	    -2.0981	    -7.6370	    -4.2801	    -6.7978	    -3.5248	
     0.1678	    -0.1678	    -2.1820	     0.9232	    -5.3711	    -2.6855	    -8.5602	    -5.5389	    -8.1406	    -4.7836	
    -2.5177	    -2.6016	    -4.1962	    -1.3428	    -7.0496	    -4.0283	    -9.9030	    -7.3853	    -9.9869	    -6.4621	
    -5.5389	    -5.3711	    -6.4621	    -4.0283	    -9.0637	    -5.9586	   -11.4975	    -9.5673	   -12.2528	    -8.5602	
    -8.6441	    -8.2245	    -8.8120	    -6.8817	   -11.1618	    -8.2245	   -13.1760	   -11.8332	   -14.6866	   -10.6583	
   -11.4975	   -10.8261	   -10.9940	    -9.5673	   -13.0081	   -10.4065	   -14.7705	   -14.0152	   -16.9525	   -12.7563	
   -13.8474	   -12.8403	   -12.6724	   -11.7493	   -14.4348	   -12.3367	   -15.8615	   -15.7776	   -18.7988	   -14.5187	
   -15.3580	   -14.0152	   -13.6795	   -13.2599	   -15.1901	   -13.5956	   -16.4490	   -16.9525	   -20.1416	   -15.7776	
   -15.8615	   -14.2670	   -13.8474	   -13.7634	   -15.2740	   -14.1830	   -16.4490	   -17.2882	   -20.7291	   -16.3651	
   -15.2740	   -13.4277	   -13.0920	   -13.2599	   -14.4348	   -13.7634	   -15.6937	   -16.7847	   -20.3934	   -16.1972	
   -13.6795	   -11.7493	   -11.5814	   -11.8332	   -12.9242	   -12.5885	   -14.2670	   -15.5258	   -19.3863	   -15.3580	
   -11.2457	    -9.3155	    -9.4833	    -9.6512	   -10.8261	   -10.6583	   -12.4207	   -13.5956	   -17.6239	   -14.0152	
    -8.2245	    -6.4621	    -6.9656	    -7.0496	    -8.3923	    -8.3084	   -10.3226	   -11.3297	   -15.5258	   -12.2528	
    -5.0354	    -3.4409	    -4.3640	    -4.2801	    -5.8746	    -5.7907	    -8.1406	    -8.9798	   -13.1760	   -10.3226	
    -1.8463	    -0.6714	    -1.9302	    -1.4267	    -3.6087	    -3.3569	    -6.2103	    -6.7139	   -10.9100	    -8.4763	
     0.8392	     1.6785	     0.0839	     1.0910	    -1.7624	    -1.1749	    -4.6997	    -4.7836	    -8.9798	    -6.7978	
     2.9373	     3.4409	     1.5945	     3.1891	    -0.5875	     0.5875	    -3.6926	    -3.2730	    -7.5531	    -5.5389	
     4.2801	     4.4479	     2.3499	     4.6997	    -0.0839	     1.8463	    -3.3569	    -2.4338	    -6.7139	    -4.7836	
     4.6997	     4.6997	     2.5177	     5.6229	    -0.3357	     2.4338	    -3.6087	    -2.1820	    -6.3782	    -4.4479	
     4.2801	     4.1122	     2.0142	     5.8746	    -1.2589	     2.4338	    -4.2801	    -2.5177	    -6.7139	    -4.6158	
     3.1052	     2.9373	     0.9232	     5.5389	    -2.6855	     1.9302	    -5.3711	    -3.4409	    -7.4692	    -5.2032	
     1.2589	     1.0910	    -0.5875	     4.5319	    -4.4479	     0.9232	    -6.7139	    -4.7836	    -8.7280	    -6.1264	
    -1.0910	    -1.0910	    -2.4338	     3.0212	    -6.4621	    -0.5035	    -8.1406	    -6.3782	   -10.1547	    -7.3013	
    -3.6087	    -3.4409	    -4.2801	     1.1749	    -8.3923	    -2.0981	    -9.5673	    -8.2245	   -11.8332	    -8.6441	
    -6.0425	    -5.7068	    -6.0425	    -0.8392	   -10.2386	    -3.8605	   -10.8261	    -9.9869	   -13.3438	    -9.9030	
    -8.2245	    -7.6370	    -7.3853	    -2.6855	   -11.5814	    -5.4550	   -11.8332	   -11.4975	   -14.6866	   -10.9940	
    -9.7351	    -8.9798	    -8.2245	    -4.1962	   -12.4207	    -6.7139	   -12.4207	   -12.5046	   -15.4419	   -11.6653	
   -10.4904	    -9.4833	    -8.4763	    -5.1193	   -12.5885	    -7.3853	   -12.5885	   -12.9242	   -15.6937	   -11.8332	
   -10.3226	    -9.0637	    -7.8888	    -5.3711	   -12.0010	    -7.4692	   -12.1689	   -12.6724	   -15.1901	   -11.4136	
    -9.2316	    -7.8888	    -6.6299	    -4.7836	   -10.6583	    -6.8817	   -11.2457	   -11.5814	   -13.9313	   -10.3226	
    -7.3013	    -6.0425	    -4.7836	    -3.5248	    -8.7280	    -5.6229	    -9.9030	    -9.9030	   -12.0850	    -8.8120	
    -4.7836	    -3.6926	    -2.4338	    -1.6785	    -6.3782	    -3.8605	    -8.3923	    -7.7209	    -9.7351	    -6.7978	
    -1.8463	    -1.0910	     0.0000	     0.5875	    -3.8605	    -1.7624	    -6.7978	    -5.2032	    -7.1335	    -4.5319	
     1.1749	     1.5106	     2.4338	     3.0212	    -1.3428	     0.5035	    -5.2872	    -2.6016	    -4.4479	    -2.2659	
     4.0283	     3.7766	     4.6158	     5.4550	     0.9232	     2.6855	    -3.9444	    -0.2518	    -1.9302	    -0.0839	
     6.3782	     5.6229	     6.2943	     7.4692	     2.8534	     4.5319	    -3.0212	     1.7624	     0.1678	     1.6785	
     8.0566	     6.7978	     7.3013	     8.9798	     4.1122	     5.7907	    -2.5177	     3.1891	     1.5945	     2.9373	
     8.8959	     7.2174	     7.5531	     9.7351	     4.6997	     6.3782	    -2.6855	     3.8605	     2.2659	     3.6087	
     8.7280	     6.7978	     7.0496	     9.4833	     4.5319	     6.1264	    -3.3569	     3.6087	     2.1820	     3.5248	
     7.6370	     5.5389	     5.7068	     8.3084	     3.6926	     4.9515	    -4.6158	     2.5177	     1.2589	     2.7695	
     5.6229	     3.5248	     3.6926	     6.2103	     2.1820	     3.0212	    -6.4621	     0.5875	    -0.5035	     1.3428	
     2.8534	     0.8392	     1.1749	     3.3569	     0.1678	     0.4196	    -8.5602	    -1.9302	    -2.7695	    -0.6714	
    -0.5035	    -2.2659	    -1.7624	    -0.0839	    -2.1820	    -2.7695	   -10.7422	    -4.9515	    -5.5389	    -3.0212	
    -4.0283	    -5.6229	    -4.7836	    -3.8605	    -4.6158	    -6.1264	   -12.9242	    -8.0566	    -8.4763	    -5.5389	
    -7.4692	    -8.8120	    -7.6370	    -7.6370	    -6.7978	    -9.3155	   -14.7705	   -11.1618	   -11.3297	    -8.0566	
   -10.4904	   -11.4975	   -10.0708	   -10.9940	    -8.5602	   -12.1689	   -16.0294	   -13.8474	   -13.8474	   -10.3226	
   -12.7563	   -13.5956	   -11.9171	   -13.7634	    -9.7351	   -14.3509	   -16.7007	   -15.8615	   -15.7776	   -12.0010	
   -14.0991	   -14.7705	   -12.8403	   -15.5258	   -10.0708	   -15.6097	   -16.4490	   -17.0364	   -16.9525	   -13.0920	
   -14.3509	   -15.0223	   -12.9242	   -16.2811	    -9.6512	   -15.9454	   -15.5258	   -17.2882	   -17.2882	   -13.3438	
   -13.5956	   -14.2670	   -12.0850	   -15.9454	    -8.4763	   -15.3580	   -13.7634	   -16.6168	   -16.6168	   -12.8403	
   -12.0010	   -12.6724	   -10.4904	   -14.6027	    -6.6299	   -13.9313	   -11.5814	   -15.1901	   -15.2740	   -11.5814	
    -9.6512	   -10.4904	    -8.3084	   -12.4207	    -4.3640	   -11.8332	    -8.9798	   -13.0081	   -13.2599	    -9.9030	
    -6.8817	    -7.8888	    -5.7907	    -9.8190	    -1.8463	    -9.3994	    -6.2103	   -10.4065	   -10.9100	    -7.8049	
    -3.9444	    -5.1193	    -3.1052	    -6.8817	     0.6714	    -6.9656	    -3.6087	    -7.7209	    -8.3084	    -5.5389	
    -1.0910	    -2.3499	    -0.5035	    -4.1122	     3.1052	    -4.6997	    -1.1749	    -5.0354	    -5.8746	    -3.3569	
     1.5106	     0.0839	     1.8463	    -1.7624	     5.2032	    -2.8534	     0.9232	    -2.6855	    -3.7766	    -1.4267	
     3.5248	     1.9302	     3.7766	     0.0000	     6.7978	    -1.7624	     2.4338	    -0.8392	    -2.0981	     0.0839	
     4.7836	     3.1891	     4.9515	     0.8392	     7.8049	    -1.5106	     3.3569	     0.2518	    -1.2589	     1.0910	
     5.2032	     3.6087	     5.4550	     0.7553	     8.0566	    -2.2659	     3.6087	     0.5035	    -1.0910	     1.3428	
     4.6158	     3.1052	     5.0354	    -0.5035	     7.6370	    -4.1122	     3.2730	    -0.0839	    -1.7624	     0.8392	
     3.1052	     1.8463	     3.8605	    -2.6855	     6.4621	    -6.7978	     2.2659	    -1.5945	    -3.2730	    -0.2518	
     0.7553	    -0.2518	     2.0142	    -5.6229	     4.6997	   -10.2386	     0.8392	    -3.7766	    -5.3711	    -2.0142	
    -2.1820	    -2.7695	    -0.3357	    -9.1476	     2.5177	   -14.0152	    -1.0071	    -6.4621	    -7.9727	    -4.1122	
    -5.5389	    -5.6229	    -2.9373	   -12.8403	     0.1678	   -17.8757	    -3.0212	    -9.4833	   -10.6583	    -6.4621	
    -8.8959	    -8.5602	    -5.6229	   -16.4490	    -2.3499	   -21.3165	    -5.1193	   -12.5046	   -13.4277	    -8.7280	
   -12.0850	   -11.2457	    -8.0566	   -19.4702	    -4.6158	   -24.0021	    -6.9656	   -15.2740	   -15.7776	   -10.7422	
   -14.6027	   -13.3438	   -10.0708	   -21.7361	    -6.4621	   -25.5966	    -8.5602	   -17.4561	   -17.5400	   -12.2528	
   -16.3651	   -14.6866	   -11.4136	   -22.9111	    -7.7209	   -26.0162	    -9.6512	   -18.7988	   -18.6310	   -13.0920	
   -17.0364	   -15.1901	   -11.9171	   -22.9111	    -8.2245	   -25.0931	   -10.2386	   -19.2184	   -18.7988	   -13.2599	
   -16.7007	   -14.7705	   -11.6653	   -21.6522	    -7.9727	   -23.0789	   -10.1547	   -18.7149	   -18.1274	   -12.7563	
   -15.3580	   -13.4277	   -10.6583	   -19.3863	    -7.1335	   -20.3094	    -9.6512	   -17.3721	   -16.6168	   -11.5814	
   -13.2599	   -11.4975	    -9.1476	   -16.4490	    -5.7907	   -17.0364	    -8.7280	   -15.4419	   -14.6866	   -10.0708	
   -10.5743	    -9.0637	    -7.3013	   -13.0081	    -4.0283	   -13.5956	    -7.5531	   -13.0920	   -12.2528	    -8.1406	
    -7.5531	    -6.4621	    -5.3711	    -9.3994	    -2.1820	   -10.3226	    -6.2103	   -10.5743	    -9.7351	    -6.1264	
    -4.6997	    -3.9444	    -3.5248	    -6.0425	    -0.3357	    -7.3013	    -4.8676	    -8.1406	    -7.2174	    -4.1122	
    -2.0981	    -1.7624	    -1.9302	    -3.1052	     1.1749	    -4.7836	    -3.7766	    -5.9586	    -4.9515	    -2.2659	
    -0.2518	    -0.2518	    -0.8392	    -0.8392	     2.2659	    -3.0212	    -2.9373	    -4.3640	    -3.1891	    -0.8392	
     0.7553	     0.5035	    -0.4196	     0.5035	     2.6855	    -2.0142	    -2.6016	    -3.4409	    -2.0981	     0.0000	
     0.7553	     0.4196	    -0.6714	     0.8392	     2.3499	    -1.9302	    -2.7695	    -3.3569	    -1.8463	     0.1678	
    -0.2518	    -0.5875	    -1.5945	     0.2518	     1.3428	    -2.6855	    -3.5248	    -4.1962	    -2.5177	    -0.2518	
    -2.0142	    -2.4338	    -3.0212	    -1.1749	    -0.2518	    -4.1122	    -4.6158	    -5.7068	    -3.8605	    -1.3428	
    -4.4479	    -4.7836	    -4.8676	    -3.1891	    -2.3499	    -6.1264	    -6.0425	    -7.8049	    -5.7907	    -2.9373	
    -7.3013	    -7.5531	    -7.1335	    -5.7907	    -4.6997	    -8.5602	    -7.8049	   -10.4065	    -8.2245	    -4.9515	
   -10.3226	   -10.4904	    -9.3994	    -8.7280	    -7.2174	   -11.1618	    -9.5673	   -13.1760	   -10.9100	    -7.1335	
   -13.2599	   -13.3438	   -11.7493	   -11.7493	    -9.5673	   -13.8474	   -11.4136	   -15.9454	   -13.6795	    -9.3994	
   -15.9454	   -15.9454	   -13.8474	   -14.6866	   -11.7493	   -16.3651	   -13.0081	   -18.5471	   -16.1972	   -11.6653	
   -18.2114	   -17.9596	   -15.6097	   -17.2043	   -13.4277	   -18.4631	   -14.2670	   -20.6451	   -18.3792	   -13.5956	
   -19.7220	   -19.3024	   -16.7007	   -19.1345	   -14.4348	   -19.9738	   -15.0223	   -22.0718	   -19.8898	   -15.0223	
   -20.3094	   -19.8898	   -17.1204	   -20.2255	   -14.6866	   -20.6451	   -15.1901	   -22.7432	   -20.6451	   -15.8615	
   -20.0577	   -19.4702	   -16.7007	   -20.2255	   -14.1830	   -20.4773	   -14.6027	   -22.4915	   -20.5612	   -16.0294	
   -18.7149	   -18.2114	   -15.5258	   -19.3024	   -12.9242	   -19.4702	   -13.3438	   -21.4005	   -19.6381	   -15.3580	
   -16.6168	   -16.1133	   -13.5956	   -17.4561	   -10.9100	   -17.6239	   -11.5814	   -19.4702	   -17.8757	   -14.0152	
   -13.7634	   -13.5117	   -11.1618	   -14.6866	    -8.4763	   -15.1901	    -9.3155	   -16.9525	   -15.5258	   -12.1689	
   -10.4904	   -10.4904	    -8.3923	   -11.4975	    -5.7068	   -12.3367	    -6.7978	   -14.0152	   -12.6724	    -9.8190	
    -7.0496	    -7.3853	    -5.6229	    -7.9727	    -2.8534	    -9.3155	    -4.3640	   -10.9100	    -9.6512	    -7.3013	
    -3.8605	    -4.6158	    -2.9373	    -4.6158	    -0.2518	    -6.3782	    -2.0142	    -7.8888	    -6.7139	    -4.7836	
    -1.0910	    -2.2659	    -0.7553	    -1.5945	     1.8463	    -3.8605	    -0.1678	    -5.2032	    -4.1122	    -2.6016	
     0.9232	    -0.6714	     0.7553	     0.6714	     3.2730	    -2.0142	     1.0910	    -3.1052	    -2.0142	    -0.8392	
     2.0142	     0.0000	     1.3428	     2.0981	     3.9444	    -0.9232	     1.6785	    -1.8463	    -0.7553	     0.2518	
     2.0142	    -0.4196	     1.0910	     2.5177	     3.6926	    -0.6714	     1.5106	    -1.3428	    -0.3357	     0.5875	
     0.9232	    -1.7624	    -0.1678	     1.8463	     2.6016	    -1.3428	     0.5035	    -1.7624	    -0.7553	     0.1678	
    -1.0910	    -3.9444	    -2.0981	     0.2518	     0.7553	    -2.8534	    -1.1749	    -3.0212	    -1.9302	    -0.9232	
    -3.8605	    -6.7978	    -4.6997	    -1.9302	    -1.5945	    -4.8676	    -3.2730	    -4.6997	    -3.6926	    -2.6016	
    -6.9656	    -9.9030	    -7.5531	    -4.4479	    -4.1962	    -7.1335	    -5.6229	    -6.7978	    -5.7068	    -4.4479	
   -10.0708	   -12.9242	   -10.4065	    -6.9656	    -6.7978	    -9.3994	    -7.9727	    -8.8120	    -7.7209	    -6.3782	
   -12.8403	   -15.5258	   -12.9242	    -9.1476	    -8.9798	   -11.3297	   -10.0708	   -10.5743	    -9.4833	    -8.0566	
   -15.0223	   -17.5400	   -14.8544	   -10.7422	   -10.7422	   -12.6724	   -11.7493	   -11.8332	   -10.8261	    -9.2316	
   -16.4490	   -18.7988	   -16.1972	   -11.4975	   -11.8332	   -13.2599	   -12.8403	   -12.4207	   -11.5814	    -9.9030	
   -16.9525	   -19.1345	   -16.7007	   -11.3297	   -12.1689	   -13.0920	   -13.4277	   -12.2528	   -11.5814	    -9.9030	
   -16.6168	   -18.6310	   -16.5329	   -10.2386	   -11.9171	   -12.0010	   -13.5956	   -11.3297	   -10.8261	    -9.2316	
   -15.4419	   -17.3721	   -15.6097	    -8.2245	   -11.0779	   -10.2386	   -13.2599	    -9.6512	    -9.4833	    -7.9727	
   -13.5117	   -15.5258	   -14.0991	    -5.5389	    -9.7351	    -7.8049	   -12.5046	    -7.3853	    -7.4692	    -6.1264	
[Epoch Header]
[Trial Type]	21
[Accept]	1
[Correct]	0
[RT]	 0.000
[Resp]	0
[Epoch Data]
    -3.8605	    -3.0212	     0.6714	     1.9302	     6.1264	     1.0071	     4.1122	    -1.8463	     0.7553	     7.4692	
    -5.7068	    -4.7836	    -0.8392	     0.6714	     5.1193	    -0.5875	     3.1052	    -3.7766	    -1.5945	     5.5389	
    -6.5460	    -5.5389	    -1.5106	     0.3357	     4.8676	    -1.4267	     2.6016	    -4.8676	    -3.1052	     4.1962	
    -6.2103	    -5.2872	    -1.2589	     0.9232	     5.2872	    -1.4267	     2.6016	    -5.1193	    -3.7766	     3.5248	
    -4.6997	    -4.1122	    -0.1678	     2.3499	     6.5460	    -0.5875	     3.1891	    -4.4479	    -3.6926	     3.5248	
    -2.3499	    -2.0142	     1.6785	     4.5319	     8.3084	     0.9232	     4.1122	    -3.0212	    -2.7695	     4.1962	
     0.7553	     0.5035	     4.0283	     7.2174	    10.4065	     2.8534	     5.3711	    -1.0910	    -1.3428	     5.2872	
     4.0283	     3.3569	     6.5460	     9.9869	    12.5885	     5.0354	     6.7978	     1.1749	     0.4196	     6.6299	
     7.3013	     6.0425	     8.9798	    12.7563	    14.6027	     7.1335	     8.2245	     3.4409	     2.2659	     8.0566	
    10.1547	     8.4763	    11.1618	    15.1062	    16.3651	     8.8959	     9.4833	     5.4550	     4.0283	     9.3155	
    12.5046	    10.3226	    12.7563	    16.8686	    17.5400	    10.0708	    10.6583	     7.1335	     5.3711	    10.3226	
    14.1830	    11.5814	    13.7634	    17.9596	    18.2114	    10.6583	    11.4975	     8.2245	     6.2943	    10.9940	
    14.9384	    12.0850	    14.0991	    18.2953	    18.2953	    10.4904	    12.0010	     8.6441	     6.7139	    11.1618	
    14.9384	    11.9171	    13.6795	    17.8757	    17.7078	     9.5673	    12.1689	     8.3084	     6.5460	    10.8261	
    14.1830	    10.9940	    12.6724	    16.5329	    16.6168	     7.8049	    11.9171	     7.3013	     5.7907	     9.9869	
    12.5885	     9.3155	    10.9100	    14.3509	    14.9384	     5.4550	    11.1618	     5.6229	     4.4479	     8.7280	
    10.3226	     7.1335	     8.7280	    11.5814	    12.9242	     2.6016	    10.1547	     3.4409	     2.7695	     7.1335	
     7.7209	     4.5319	     6.1264	     8.4763	    10.5743	    -0.4196	     8.8120	     0.8392	     0.7553	     5.2032	
     4.9515	     1.7624	     3.4409	     5.2032	     8.3084	    -3.2730	     7.3013	    -1.8463	    -1.2589	     3.3569	
     2.3499	    -0.9232	     0.9232	     2.2659	     6.1264	    -5.7068	     5.8746	    -4.4479	    -3.1891	     1.5945	
     0.0839	    -3.1052	    -1.2589	    -0.0839	     4.3640	    -7.3853	     4.6158	    -6.5460	    -4.6158	     0.2518	
    -1.4267	    -4.6158	    -2.7695	    -1.5945	     3.1052	    -8.0566	     3.7766	    -8.0566	    -5.5389	    -0.5035	
    -2.2659	    -5.3711	    -3.5248	    -2.1820	     2.6016	    -7.6370	     3.2730	    -8.6441	    -5.6229	    -0.5875	
    -2.1820	    -5.2032	    -3.5248	    -1.6785	     2.6855	    -6.2943	     3.2730	    -8.3923	    -4.9515	     0.0839	
    -1.2589	    -4.1962	    -2.6855	    -0.2518	     3.4409	    -4.1962	     3.7766	    -7.2174	    -3.5248	     1.4267	
     0.4196	    -2.5177	    -1.1749	     1.8463	     4.7836	    -1.5106	     4.6158	    -5.2872	    -1.4267	     3.3569	
     2.6016	    -0.2518	     0.9232	     4.4479	     6.5460	     1.3428	     5.8746	    -2.8534	     1.0910	     5.7907	
     5.1193	     2.2659	     3.1891	     7.1335	     8.5602	     4.1962	     7.2174	    -0.1678	     3.8605	     8.3923	
     7.7209	     4.8676	     5.6229	     9.7351	    10.6583	     6.8817	     8.6441	     2.6016	     6.7139	    11.0779	
    10.1547	     7.3013	     7.9727	    12.0850	    12.7563	     9.0637	    10.0708	     5.2032	     9.3994	    13.5117	
    12.2528	     9.3155	     9.9869	    13.7634	    14.5187	    10.7422	    11.2457	     7.3853	    11.6653	    15.6937	
    13.7634	    10.7422	    11.4136	    14.8544	    15.8615	    11.8332	    12.0850	     8.9798	    13.4277	    17.3721	
    14.4348	    11.4136	    12.2528	    15.1062	    16.5329	    12.0850	    12.5046	     9.9030	    14.6027	    18.4631	
    14.3509	    11.2457	    12.4207	    14.5187	    16.7007	    11.6653	    12.4207	    10.1547	    15.0223	    18.8828	
    13.3438	    10.4065	    11.8332	    13.0920	    16.1133	    10.5743	    11.7493	     9.7351	    14.8544	    18.6310	
    11.6653	     8.8120	    10.6583	    11.0779	    15.0223	     8.8959	    10.7422	     8.6441	    14.0152	    17.8757	
     9.3155	     6.7139	     8.8959	     8.5602	    13.4277	     6.7978	     9.3994	     6.9656	    12.6724	    16.6168	
     6.6299	     4.2801	     6.7978	     5.7068	    11.5814	     4.4479	     7.8888	     5.0354	    10.8261	    15.1062	
     3.8605	     1.7624	     4.5319	     2.6855	     9.4833	     2.0981	     6.2943	     2.7695	     8.8120	    13.3438	
     1.1749	    -0.5875	     2.3499	    -0.0839	     7.5531	    -0.0839	     4.7836	     0.5875	     6.7139	    11.5814	
    -1.0910	    -2.5177	     0.5035	    -2.6016	     5.9586	    -2.0142	     3.5248	    -1.3428	     4.8676	     9.9869	
    -2.6016	    -3.7766	    -0.7553	    -4.4479	     4.7836	    -3.3569	     2.6855	    -2.9373	     3.2730	     8.7280	
    -3.2730	    -4.2801	    -1.4267	    -5.6229	     4.1962	    -4.1122	     2.3499	    -3.9444	     2.2659	     7.8888	
    -3.0212	    -3.8605	    -1.2589	    -5.9586	     4.3640	    -4.1962	     2.5177	    -4.2801	     1.6785	     7.6370	
    -1.8463	    -2.6016	    -0.4196	    -5.5389	     5.1193	    -3.6087	     3.2730	    -4.0283	     1.6785	     7.8888	
     0.0839	    -0.7553	     1.0910	    -4.5319	     6.3782	    -2.5177	     4.3640	    -3.1891	     2.1820	     8.5602	
     2.6016	     1.6785	     3.1052	    -3.0212	     8.0566	    -1.0071	     5.7907	    -1.8463	     3.1052	     9.6512	
     5.5389	     4.4479	     5.4550	    -1.2589	     9.9869	     0.7553	     7.5531	    -0.2518	     4.2801	    10.9100	
     8.4763	     7.1335	     7.8049	     0.5035	    12.0010	     2.4338	     9.2316	     1.4267	     5.6229	    12.2528	
    11.2457	     9.6512	    10.0708	     1.9302	    13.9313	     3.7766	    10.8261	     2.9373	     6.7978	    13.4277	
    13.4277	    11.6653	    11.9171	     2.9373	    15.4419	     4.7836	    12.0850	     4.1122	     7.7209	    14.3509	
    14.9384	    12.9242	    13.2599	     3.2730	    16.4490	     5.1193	    12.9242	     4.7836	     8.3084	    14.8544	
    15.5258	    13.3438	    13.7634	     2.9373	    16.8686	     4.7836	    13.1760	     4.8676	     8.2245	    14.8544	
    15.1062	    12.9242	    13.5956	     1.9302	    16.5329	     3.9444	    12.8403	     4.2801	     7.6370	    14.3509	
    13.7634	    11.5814	    12.5885	     0.2518	    15.6097	     2.5177	    12.0010	     3.1052	     6.5460	    13.2599	
    11.6653	     9.5673	    10.9940	    -1.9302	    14.1830	     0.7553	    10.6583	     1.5106	     5.0354	    11.7493	
     8.9798	     6.9656	     8.9798	    -4.2801	    12.3367	    -1.2589	     9.0637	    -0.4196	     3.1052	     9.9869	
     5.9586	     4.1962	     6.6299	    -6.7978	    10.2386	    -3.2730	     7.3853	    -2.4338	     1.1749	     8.0566	
     3.0212	     1.4267	     4.2801	    -9.0637	     8.2245	    -5.2032	     5.7068	    -4.2801	    -0.7553	     6.1264	
     0.3357	    -1.0910	     2.0981	   -10.9940	     6.4621	    -6.7139	     4.1122	    -5.8746	    -2.5177	     4.3640	
    -1.9302	    -3.1891	     0.2518	   -12.3367	     5.0354	    -7.8888	     2.9373	    -7.1335	    -3.8605	     2.9373	
    -3.5248	    -4.6158	    -1.0910	   -12.9242	     3.9444	    -8.5602	     2.0142	    -7.8888	    -4.6997	     1.9302	
    -4.3640	    -5.4550	    -2.0142	   -12.8403	     3.4409	    -8.5602	     1.4267	    -8.0566	    -5.0354	     1.3428	
    -4.6158	    -5.6229	    -2.4338	   -11.9171	     3.3569	    -8.0566	     1.1749	    -7.7209	    -4.8676	     1.3428	
    -4.1122	    -5.1193	    -2.2659	   -10.3226	     3.6926	    -6.9656	     1.1749	    -6.7978	    -4.1962	     1.7624	
    -2.9373	    -4.0283	    -1.7624	    -8.0566	     4.4479	    -5.3711	     1.5106	    -5.3711	    -3.1052	     2.6855	
    -1.4267	    -2.4338	    -0.7553	    -5.2032	     5.5389	    -3.2730	     2.0142	    -3.5248	    -1.5945	     3.8605	
     0.5035	    -0.5875	     0.4196	    -2.0142	     6.8817	    -1.0071	     2.6855	    -1.3428	     0.1678	     5.3711	
     2.4338	     1.2589	     1.7624	     1.3428	     8.3923	     1.4267	     3.3569	     0.8392	     2.0142	     6.9656	
     4.1962	     2.9373	     2.9373	     4.6158	     9.7351	     3.7766	     4.0283	     2.8534	     3.7766	     8.4763	
     5.6229	     4.1962	     3.9444	     7.4692	    10.8261	     5.7907	     4.4479	     4.6997	     5.3711	     9.8190	
     6.6299	     4.9515	     4.4479	     9.7351	    11.5814	     7.3013	     4.6997	     6.0425	     6.6299	    10.9100	
     6.9656	     5.0354	     4.5319	    11.4136	    11.8332	     8.3923	     4.6997	     6.8817	     7.3853	    11.5814	
     6.7978	     4.3640	     4.0283	    12.3367	    11.6653	     8.7280	     4.4479	     7.1335	     7.5531	    11.8332	
     5.9586	     3.1052	     3.0212	    12.4207	    10.9940	     8.5602	     3.8605	     6.8817	     7.3013	    11.5814	
     4.7836	     1.4267	     1.5945	    11.8332	     9.9030	     7.7209	     3.1052	     6.0425	     6.5460	    10.9100	
     3.2730	    -0.5875	    -0.0839	    10.5743	     8.5602	     6.4621	     2.2659	     4.7836	     5.3711	     9.9869	
     1.6785	    -2.6016	    -1.8463	     8.8959	     7.1335	     4.7836	     1.3428	     3.3569	     3.9444	     8.7280	
     0.2518	    -4.3640	    -3.6087	     6.9656	     5.6229	     3.0212	     0.4196	     1.7624	     2.4338	     7.4692	
    -0.8392	    -5.7068	    -4.9515	     5.0354	     4.3640	     1.3428	    -0.3357	     0.2518	     1.0071	     6.2103	
    -1.5106	    -6.4621	    -5.9586	     3.4409	     3.2730	    -0.1678	    -0.8392	    -1.0910	    -0.1678	     5.1193	
    -1.5106	    -6.4621	    -6.3782	     2.3499	     2.6855	    -1.2589	    -1.0910	    -2.0142	    -1.0910	     4.2801	
    -0.8392	    -5.7068	    -6.1264	     2.0142	     2.4338	    -1.8463	    -1.0071	    -2.5177	    -1.5945	     3.8605	
     0.5875	    -4.2801	    -5.2872	     2.4338	     2.6855	    -1.9302	    -0.5875	    -2.5177	    -1.5945	     3.8605	
     2.6855	    -2.0981	    -3.8605	     3.6087	     3.2730	    -1.5106	     0.0839	    -2.0981	    -1.1749	     4.2801	
     5.2872	     0.4196	    -2.0142	     5.4550	     4.2801	    -0.6714	     1.0910	    -1.2589	    -0.5035	     4.9515	
     8.1406	     3.1891	     0.0000	     7.7209	     5.3711	     0.3357	     2.1820	    -0.2518	     0.3357	     5.7907	
    11.0779	     5.9586	     2.0142	    10.1547	     6.5460	     1.5106	     3.2730	     0.7553	     1.1749	     6.7139	
    13.7634	     8.3923	     3.9444	    12.5885	     7.6370	     2.6016	     4.3640	     1.7624	     1.9302	     7.4692	
    16.1133	    10.3226	     5.4550	    14.7705	     8.5602	     3.6087	     5.2872	     2.4338	     2.4338	     8.0566	
    17.9596	    11.6653	     6.4621	    16.4490	     9.1476	     4.2801	     5.7907	     2.6855	     2.6855	     8.3923	
    19.1345	    12.1689	     6.9656	    17.4561	     9.3155	     4.7836	     5.9586	     2.5177	     2.4338	     8.3084	
    19.4702	    11.9171	     6.7139	    17.7917	     8.9798	     4.8676	     5.6229	     1.6785	     1.6785	     7.7209	
    18.9667	    10.9100	     5.7907	    17.2882	     8.0566	     4.6158	     4.6997	     0.1678	     0.3357	     6.5460	
    17.6239	     9.1476	     4.2801	    15.9454	     6.6299	     4.0283	     3.3569	    -1.7624	    -1.5106	     4.9515	
    15.6097	     6.8817	     2.2659	    14.0152	     4.7836	     3.0212	     1.6785	    -4.1962	    -3.6926	     3.0212	
    13.0920	     4.3640	     0.0000	    11.5814	     2.7695	     1.6785	    -0.2518	    -6.7139	    -6.1264	     0.8392	
    10.4904	     1.8463	    -2.3499	     8.9798	     0.7553	     0.1678	    -2.1820	    -9.2316	    -8.6441	    -1.4267	
     7.8888	    -0.5875	    -4.5319	     6.5460	    -1.0071	    -1.4267	    -3.9444	   -11.4975	   -10.9100	    -3.4409	
     5.7068	    -2.5177	    -6.3782	     4.2801	    -2.5177	    -2.8534	    -5.2872	   -13.3438	   -12.9242	    -5.2872	
     4.0283	    -3.9444	    -7.6370	     2.5177	    -3.4409	    -3.9444	    -6.2943	   -14.6866	   -14.3509	    -6.6299	
     3.1052	    -4.6158	    -8.2245	     1.5106	    -3.6926	    -4.6158	    -6.7139	   -15.4419	   -15.1901	    -7.4692	
     3.0212	    -4.5319	    -8.1406	     1.1749	    -3.4409	    -4.7836	    -6.5460	   -15.4419	   -15.3580	    -7.6370	
     3.7766	    -3.6926	    -7.2174	     1.7624	    -2.4338	    -4.1962	    -5.7907	   -14.6866	   -14.6866	    -7.2174	
     5.3711	    -2.0981	    -5.7068	     3.2730	    -0.8392	    -2.8534	    -4.5319	   -13.1760	   -13.2599	    -6.1264	
     7.6370	     0.1678	    -3.5248	     5.4550	     1.2589	    -0.9232	    -2.7695	   -10.9940	   -11.2457	    -4.5319	
    10.3226	     2.7695	    -1.0910	     8.1406	     3.5248	     1.4267	    -0.6714	    -8.3923	    -8.7280	    -2.4338	
    13.0920	     5.4550	     1.5106	    11.0779	     5.9586	     4.0283	     1.5106	    -5.5389	    -5.8746	    -0.1678	
    15.6097	     7.9727	     3.9444	    14.0152	     8.2245	     6.7139	     3.6087	    -2.6016	    -3.1052	     2.0981	
    17.6239	     9.9869	     5.9586	    16.6168	    10.0708	     9.0637	     5.3711	     0.1678	    -0.5035	     4.2801	
    18.8828	    11.4136	     7.3853	    18.5471	    11.4136	    10.9940	     6.7139	     2.5177	     1.7624	     6.0425	
    19.2184	    12.0010	     8.1406	    19.6381	    12.1689	    12.2528	     7.5531	     4.2801	     3.4409	     7.3853	
    18.5471	    11.7493	     8.1406	    19.7220	    12.2528	    12.6724	     7.8888	     5.3711	     4.5319	     8.1406	
    16.9525	    10.5743	     7.3853	    18.8828	    11.7493	    12.3367	     7.6370	     5.7907	     4.8676	     8.3923	
    14.5187	     8.7280	     6.0425	    17.0364	    10.7422	    11.2457	     6.9656	     5.4550	     4.6158	     8.0566	
    11.4975	     6.4621	     4.3640	    14.5187	     9.3994	     9.4833	     6.0425	     4.5319	     3.8605	     7.3013	
     8.1406	     3.8605	     2.5177	    11.4975	     7.8888	     7.3853	     4.9515	     3.2730	     2.7695	     6.2943	
     4.7836	     1.2589	     0.6714	     8.3084	     6.2943	     5.0354	     3.8605	     1.8463	     1.5106	     5.2032	
     1.5106	    -1.0910	    -1.0071	     5.0354	     4.9515	     2.6855	     2.8534	     0.3357	     0.2518	     4.1122	
    -1.2589	    -3.0212	    -2.3499	     2.0981	     3.7766	     0.6714	     2.0981	    -0.9232	    -0.7553	     3.2730	
    -3.4409	    -4.4479	    -3.1891	    -0.4196	     3.1052	    -1.0071	     1.6785	    -1.8463	    -1.5106	     2.7695	
    -4.8676	    -5.0354	    -3.4409	    -2.0981	     2.9373	    -2.0981	     1.8463	    -2.3499	    -1.7624	     2.6855	
    -5.4550	    -4.8676	    -3.0212	    -3.0212	     3.4409	    -2.5177	     2.4338	    -2.1820	    -1.4267	     3.1052	
    -5.1193	    -4.0283	    -2.0142	    -2.9373	     4.3640	    -2.1820	     3.4409	    -1.5106	    -0.6714	     3.9444	
    -4.1122	    -2.5177	    -0.5035	    -2.0981	     5.8746	    -1.2589	     4.9515	    -0.2518	     0.5035	     5.2872	
    -2.4338	    -0.5875	     1.3428	    -0.4196	     7.7209	     0.1678	     6.6299	     1.3428	     2.0981	     6.8817	
    -0.4196	     1.5945	     3.3569	     1.6785	     9.8190	     1.9302	     8.5602	     3.1052	     3.7766	     8.6441	
     1.7624	     3.7766	     5.4550	     4.0283	    11.9171	     3.8605	    10.4065	     4.9515	     5.5389	    10.4065	
     3.8605	     5.7907	     7.3853	     6.2943	    13.9313	     5.7068	    12.0850	     6.6299	     7.0496	    12.0010	
     5.6229	     7.2174	     8.8120	     8.1406	    15.6097	     7.2174	    13.4277	     7.8888	     8.2245	    13.1760	
     6.6299	     8.0566	     9.7351	     9.3994	    16.7007	     8.3084	    14.2670	     8.5602	     8.8959	    13.9313	
     6.9656	     8.1406	     9.9030	     9.7351	    17.0364	     8.7280	    14.4348	     8.5602	     8.8959	    14.0991	
     6.2943	     7.3013	     9.2316	     9.2316	    16.7007	     8.3923	    14.0152	     7.8049	     8.2245	    13.5956	
     4.6997	     5.6229	     7.8049	     7.8049	    15.4419	     7.3013	    12.9242	     6.2103	     6.8817	    12.5885	
     2.1820	     3.1891	     5.6229	     5.5389	    13.5117	     5.4550	    11.2457	     4.0283	     5.0354	    10.9940	
    -1.0910	     0.0839	     2.9373	     2.6016	    10.9940	     3.1052	     9.2316	     1.1749	     2.7695	     9.1476	
    -4.8676	    -3.4409	    -0.2518	    -0.8392	     7.9727	     0.2518	     6.8817	    -1.9302	     0.1678	     6.9656	
    -8.8959	    -7.1335	    -3.6087	    -4.5319	     4.7836	    -2.7695	     4.3640	    -5.2032	    -2.6016	     4.6158	
   -12.8403	   -10.8261	    -6.9656	    -8.2245	     1.5945	    -5.7907	     2.0142	    -8.4763	    -5.2032	     2.3499	
   -16.2811	   -14.0152	    -9.9869	   -11.5814	    -1.2589	    -8.3923	    -0.0839	   -11.3297	    -7.6370	     0.3357	
   -18.9667	   -16.5329	   -12.4207	   -14.4348	    -3.5248	   -10.4904	    -1.7624	   -13.6795	    -9.4833	    -1.3428	
   -20.6451	   -18.1274	   -14.0152	   -16.4490	    -5.0354	   -11.9171	    -2.7695	   -15.2740	   -10.8261	    -2.4338	
   -21.0648	   -18.5471	   -14.6027	   -17.5400	    -5.7068	   -12.4207	    -3.0212	   -16.0294	   -11.4136	    -3.0212	
   -20.2255	   -17.7917	   -14.1830	   -17.5400	    -5.3711	   -12.0850	    -2.6016	   -15.9454	   -11.1618	    -2.9373	
   -18.2953	   -16.1133	   -12.8403	   -16.4490	    -4.2801	   -10.9940	    -1.5945	   -15.0223	   -10.2386	    -2.1820	
   -15.3580	   -13.5117	   -10.8261	   -14.5187	    -2.4338	    -9.2316	    -0.0839	   -13.3438	    -8.7280	    -0.9232	
   -11.8332	   -10.4904	    -8.2245	   -11.7493	    -0.1678	    -6.9656	     1.7624	   -11.2457	    -6.7978	     0.7553	
    -8.1406	    -7.2174	    -5.5389	    -8.6441	     2.1820	    -4.6158	     3.6087	    -8.8959	    -4.6997	     2.5177	
    -4.6158	    -4.1962	    -3.0212	    -5.6229	     4.4479	    -2.3499	     5.3711	    -6.6299	    -2.7695	     4.1122	
    -1.6785	    -1.6785	    -1.0071	    -2.9373	     6.2943	    -0.5875	     6.7139	    -4.6158	    -1.1749	     5.4550	
     0.3357	    -0.0839	     0.3357	    -1.0910	     7.4692	     0.5035	     7.6370	    -3.2730	    -0.1678	     6.2943	
     1.4267	     0.6714	     0.8392	    -0.0839	     7.9727	     0.6714	     7.8888	    -2.6016	     0.1678	     6.5460	
     1.3428	     0.3357	     0.5035	    -0.0839	     7.8049	    -0.0839	     7.6370	    -2.7695	    -0.1678	     6.2103	
     0.1678	    -0.9232	    -0.6714	    -1.0910	     6.7978	    -1.7624	     6.7978	    -3.6926	    -1.2589	     5.2872	
    -1.9302	    -3.1052	    -2.5177	    -3.1052	     5.2032	    -4.2801	     5.3711	    -5.3711	    -3.0212	     3.7766	
    -4.9515	    -6.0425	    -5.0354	    -5.9586	     3.0212	    -7.3853	     3.6087	    -7.7209	    -5.2872	     1.8463	
    -8.4763	    -9.4833	    -7.9727	    -9.3155	     0.4196	   -10.9940	     1.4267	   -10.5743	    -7.8888	    -0.3357	
   -12.2528	   -13.0920	   -10.9940	   -12.8403	    -2.2659	   -14.6027	    -0.8392	   -13.5117	   -10.4904	    -2.6016	
   -15.8615	   -16.4490	   -13.9313	   -16.1972	    -4.9515	   -17.7917	    -3.0212	   -16.2811	   -12.9242	    -4.6997	
   -18.8828	   -19.2184	   -16.4490	   -18.7988	    -7.2174	   -20.2255	    -4.8676	   -18.6310	   -14.8544	    -6.2943	
   -21.1487	   -21.2326	   -18.2953	   -20.5612	    -8.9798	   -21.4844	    -6.2943	   -20.2255	   -16.1133	    -7.3853	
   -22.4075	   -22.3236	   -19.3863	   -21.2326	   -10.0708	   -21.5683	    -7.1335	   -20.9808	   -16.5329	    -7.7209	
   -22.5754	   -22.4915	   -19.7220	   -20.6451	   -10.5743	   -20.3094	    -7.4692	   -20.8130	   -16.0294	    -7.3013	
   -21.8201	   -21.7361	   -19.3024	   -18.8828	   -10.4904	   -18.0435	    -7.3013	   -19.6381	   -14.8544	    -6.2943	
   -20.1416	   -20.2255	   -18.2114	   -16.2811	    -9.9869	   -14.9384	    -6.6299	   -17.7917	   -13.0081	    -4.7836	
   -17.6239	   -18.0435	   -16.7007	   -13.0081	    -8.9798	   -11.4136	    -5.6229	   -15.2740	   -10.6583	    -2.8534	
   -14.6027	   -15.4419	   -14.7705	    -9.2316	    -7.7209	    -7.7209	    -4.4479	   -12.4207	    -8.0566	    -0.6714	
   -11.2457	   -12.6724	   -12.7563	    -5.4550	    -6.2103	    -4.1122	    -3.1052	    -9.4833	    -5.3711	     1.5106	
    -7.8888	    -9.8190	   -10.7422	    -1.7624	    -4.7836	    -1.0071	    -1.8463	    -6.7139	    -2.9373	     3.6087	
    -4.8676	    -7.2174	    -8.8959	     1.4267	    -3.4409	     1.5945	    -0.6714	    -4.3640	    -0.9232	     5.3711	
    -2.3499	    -5.2032	    -7.4692	     3.8605	    -2.3499	     3.4409	     0.1678	    -2.6855	     0.5035	     6.6299	
    -0.7553	    -3.8605	    -6.7139	     5.4550	    -1.7624	     4.4479	     0.5035	    -1.7624	     1.1749	     7.2174	
    -0.2518	    -3.4409	    -6.6299	     5.8746	    -1.7624	     4.3640	     0.4196	    -1.7624	     0.9232	     7.1335	
    -0.8392	    -4.0283	    -7.4692	     5.2032	    -2.3499	     3.3569	    -0.2518	    -2.6855	    -0.1678	     6.3782	
    -2.6855	    -5.6229	    -9.0637	     3.4409	    -3.6087	     1.4267	    -1.5945	    -4.5319	    -2.0981	     4.7836	
    -5.4550	    -8.1406	   -11.3297	     0.7553	    -5.4550	    -1.3428	    -3.3569	    -7.2174	    -4.6997	     2.6855	
    -8.9798	   -11.2457	   -14.0991	    -2.5177	    -7.7209	    -4.6158	    -5.5389	   -10.4065	    -7.8888	     0.0000	
   -12.9242	   -14.7705	   -17.0364	    -6.2103	   -10.2386	    -8.2245	    -7.8888	   -13.8474	   -11.2457	    -2.8534	
   -16.7007	   -18.2114	   -19.8898	    -9.7351	   -12.6724	   -11.6653	   -10.1547	   -17.2043	   -14.5187	    -5.7068	
   -19.9738	   -21.2326	   -22.4075	   -12.7563	   -14.9384	   -14.6866	   -12.2528	   -20.1416	   -17.4561	    -8.3084	
   -22.4075	   -23.5825	   -24.2538	   -15.1062	   -16.6168	   -17.0364	   -13.7634	   -22.3236	   -19.8059	   -10.4904	
   -23.8342	   -25.0092	   -25.1770	   -16.3651	   -17.6239	   -18.4631	   -14.6866	   -23.7503	   -21.4005	   -12.0010	
   -24.0021	   -25.3448	   -25.2609	   -16.5329	   -17.7917	   -18.9667	   -14.9384	   -24.1699	   -22.0718	   -12.8403	
   -23.0789	   -24.5895	   -24.4217	   -15.5258	   -17.1204	   -18.4631	   -14.4348	   -23.6664	   -21.8201	   -12.9242	
   -21.0648	   -22.9111	   -22.7432	   -13.5956	   -15.6937	   -17.0364	   -13.3438	   -22.2397	   -20.7291	   -12.3367	
   -18.3792	   -20.4773	   -20.4773	   -10.9100	   -13.5956	   -15.0223	   -11.6653	   -20.2255	   -19.0506	   -11.1618	
   -15.2740	   -17.7078	   -17.8757	    -7.8049	   -11.2457	   -12.6724	    -9.8190	   -17.7917	   -16.9525	    -9.6512	
   -12.0850	   -14.8544	   -15.1901	    -4.5319	    -8.7280	   -10.2386	    -7.8049	   -15.2740	   -14.6866	    -7.9727	
    -9.2316	   -12.2528	   -12.7563	    -1.5106	    -6.2943	    -7.9727	    -5.9586	   -12.9242	   -12.5885	    -6.4621	
    -6.8817	   -10.0708	   -10.6583	     1.0071	    -4.2801	    -6.2103	    -4.2801	   -11.0779	   -10.9100	    -5.1193	
    -5.2872	    -8.4763	    -9.2316	     2.6855	    -2.6855	    -4.9515	    -3.0212	    -9.7351	    -9.6512	    -4.2801	
    -4.5319	    -7.7209	    -8.3084	     3.5248	    -1.6785	    -4.4479	    -2.0981	    -8.9798	    -8.9798	    -3.8605	
    -4.6158	    -7.6370	    -8.2245	     3.4409	    -1.1749	    -4.6158	    -1.5945	    -8.9798	    -8.8959	    -3.9444	
    -5.4550	    -8.3084	    -8.7280	     2.5177	    -1.3428	    -5.5389	    -1.5106	    -9.5673	    -9.4833	    -4.4479	
    -7.1335	    -9.6512	    -9.8190	     0.8392	    -2.0981	    -6.8817	    -1.8463	   -10.7422	   -10.5743	    -5.4550	
    -9.3994	   -11.5814	   -11.4975	    -1.4267	    -3.1891	    -8.8120	    -2.5177	   -12.4207	   -12.1689	    -6.7978	
   -12.0010	   -13.8474	   -13.4277	    -4.1122	    -4.6158	   -10.9100	    -3.3569	   -14.4348	   -14.0152	    -8.3923	
   -14.7705	   -16.2811	   -15.5258	    -6.7978	    -6.2103	   -13.0920	    -4.3640	   -16.5329	   -16.0294	   -10.1547	
   -17.2882	   -18.5471	   -17.5400	    -9.2316	    -7.6370	   -15.0223	    -5.2032	   -18.5471	   -17.8757	   -11.7493	
   -19.2184	   -20.3094	   -19.0506	   -11.2457	    -8.8120	   -16.6168	    -5.7907	   -20.3094	   -19.4702	   -13.1760	
   -20.3934	   -21.4844	   -20.0577	   -12.5046	    -9.4833	   -17.6239	    -6.0425	   -21.4844	   -20.5612	   -14.1830	
   -20.7291	   -21.8201	   -20.3934	   -12.9242	    -9.5673	   -17.8757	    -5.8746	   -22.0718	   -21.0648	   -14.6027	
   -20.0577	   -21.2326	   -19.8898	   -12.4207	    -8.8959	   -17.4561	    -5.2032	   -21.9879	   -20.8969	   -14.5187	
   -18.4631	   -19.8059	   -18.7149	   -10.9940	    -7.6370	   -16.2811	    -4.1122	   -21.2326	   -20.0577	   -13.9313	
   -16.0294	   -17.5400	   -16.7847	    -8.8120	    -5.7068	   -14.4348	    -2.6016	   -19.8059	   -18.7149	   -12.8403	
   -12.9242	   -14.6866	   -14.3509	    -5.9586	    -3.2730	   -12.0850	    -0.6714	   -17.8757	   -16.7847	   -11.2457	
    -9.3994	   -11.4975	   -11.6653	    -2.7695	    -0.5875	    -9.4833	     1.3428	   -15.6097	   -14.5187	    -9.3994	
    -5.7907	    -8.1406	    -8.8120	     0.6714	     2.2659	    -6.7139	     3.4409	   -13.0920	   -12.0010	    -7.3013	
    -2.3499	    -5.0354	    -6.1264	     3.8605	     5.0354	    -4.1962	     5.3711	   -10.7422	    -9.6512	    -5.2872	
     0.5875	    -2.4338	    -3.9444	     6.4621	     7.3013	    -2.1820	     6.8817	    -8.6441	    -7.6370	    -3.5248	
     2.6016	    -0.7553	    -2.4338	     8.3084	     8.9798	    -0.9232	     7.8049	    -7.3013	    -6.1264	    -2.1820	
     3.6087	     0.0000	    -1.8463	     9.0637	     9.7351	    -0.6714	     8.1406	    -6.7139	    -5.4550	    -1.4267	
     3.4409	    -0.4196	    -2.2659	     8.7280	     9.6512	    -1.4267	     7.7209	    -7.0496	    -5.5389	    -1.3428	
     2.1820	    -1.8463	    -3.5248	     7.2174	     8.6441	    -3.2730	     6.6299	    -8.3084	    -6.5460	    -2.0142	
    -0.0839	    -4.1122	    -5.7068	     4.6997	     6.7978	    -6.0425	     5.0354	   -10.4065	    -8.3923	    -3.4409	
    -3.1891	    -7.1335	    -8.3923	     1.3428	     4.3640	    -9.5673	     3.1052	   -13.2599	   -10.8261	    -5.2872	
    -6.7139	   -10.4904	   -11.4136	    -2.5177	     1.5945	   -13.5956	     1.0071	   -16.4490	   -13.6795	    -7.5531	
   -10.3226	   -13.7634	   -14.3509	    -6.5460	    -1.0910	   -17.6239	    -1.0910	   -19.8059	   -16.5329	    -9.9030	
   -13.5956	   -16.6168	   -16.9525	   -10.4065	    -3.5248	   -21.4844	    -2.7695	   -22.8271	   -19.1345	   -12.0010	
   -16.1972	   -18.8828	   -18.9667	   -13.6795	    -5.4550	   -24.6735	    -4.1122	   -25.4288	   -21.3165	   -13.6795	
   -17.9596	   -20.3094	   -20.1416	   -16.1133	    -6.6299	   -26.9394	    -4.9515	   -27.1912	   -22.8271	   -14.7705	
   -18.7149	   -20.6451	   -20.3934	   -17.6239	    -6.9656	   -28.0304	    -5.2032	   -28.1982	   -23.4985	   -15.1901	
   -18.2953	   -20.0577	   -19.8059	   -18.0435	    -6.5460	   -27.8625	    -4.9515	   -28.1982	   -23.3307	   -14.8544	
   -16.8686	   -18.4631	   -18.2953	   -17.2043	    -5.3711	   -26.3519	    -4.1962	   -27.2751	   -22.3236	   -13.9313	
   -14.5187	   -15.9454	   -16.0294	   -15.3580	    -3.5248	   -23.5825	    -3.1052	   -25.4288	   -20.5612	   -12.3367	
   -11.4975	   -12.8403	   -13.1760	   -12.5046	    -1.1749	   -19.9738	    -1.5945	   -22.9111	   -18.2114	   -10.2386	
    -8.0566	    -9.3155	    -9.9869	    -9.0637	     1.3428	   -15.6097	     0.0839	   -19.8898	   -15.4419	    -7.8888	
    -4.4479	    -5.6229	    -6.7139	    -5.3711	     4.0283	   -11.0779	     1.7624	   -16.6168	   -12.5046	    -5.3711	
    -0.9232	    -1.9302	    -3.5248	    -1.6785	     6.6299	    -6.7978	     3.5248	   -13.3438	    -9.7351	    -3.0212	
     2.2659	     1.3428	    -0.5875	     1.5945	     8.9798	    -2.8534	     5.1193	   -10.2386	    -7.1335	    -0.9232	
     5.0354	     4.1962	     1.9302	     4.3640	    10.9940	     0.2518	     6.4621	    -7.5531	    -4.9515	     0.7553	
     7.2174	     6.3782	     3.7766	     6.2103	    12.5046	     2.4338	     7.5531	    -5.5389	    -3.4409	     1.8463	
     8.6441	     7.7209	     5.0354	     7.0496	    13.5117	     3.6926	     8.2245	    -4.1962	    -2.5177	     2.4338	
     9.2316	     8.3084	     5.7068	     6.9656	    13.9313	     4.0283	     8.4763	    -3.6087	    -2.1820	     2.4338	
     9.1476	     8.0566	     5.6229	     5.9586	    13.7634	     3.5248	     8.3084	    -3.6926	    -2.5177	     1.9302	
     8.4763	     7.3013	     5.1193	     4.1962	    13.1760	     2.3499	     7.8049	    -4.2801	    -3.3569	     0.9232	
     7.3853	     6.0425	     4.1962	     2.0142	    12.2528	     0.7553	     6.9656	    -5.3711	    -4.4479	    -0.2518	
     6.1264	     4.6158	     3.1052	    -0.4196	    11.1618	    -1.0071	     5.9586	    -6.5460	    -5.7068	    -1.5945	
     4.8676	     3.1891	     2.0981	    -2.6855	     9.9869	    -2.7695	     4.9515	    -7.6370	    -6.8817	    -2.7695	
     3.8605	     2.0981	     1.1749	    -4.6158	     9.0637	    -4.1122	     4.0283	    -8.3923	    -7.8049	    -3.6926	
     3.1891	     1.5106	     0.6714	    -5.8746	     8.3923	    -5.0354	     3.4409	    -8.7280	    -8.2245	    -4.1962	
     3.1052	     1.4267	     0.5875	    -6.2943	     8.2245	    -5.2032	     3.1891	    -8.3084	    -7.9727	    -4.1122	
     3.6087	     2.0981	     1.0071	    -5.7907	     8.6441	    -4.6158	     3.5248	    -7.2174	    -7.0496	    -3.4409	
     4.7836	     3.3569	     2.0142	    -4.3640	     9.5673	    -3.2730	     4.1962	    -5.3711	    -5.4550	    -2.1820	
     6.4621	     5.2872	     3.4409	    -2.0981	    10.9100	    -1.3428	     5.3711	    -2.9373	    -3.2730	    -0.3357	
     8.5602	     7.7209	     5.2872	     0.7553	    12.6724	     1.0910	     6.7978	     0.0000	    -0.5875	     1.9302	
    10.9100	    10.4065	     7.3853	     4.0283	    14.4348	     3.8605	     8.3923	     3.1052	     2.3499	     4.5319	
    13.4277	    13.0920	     9.4833	     7.4692	    16.1972	     6.7978	     9.9869	     6.2943	     5.4550	     7.2174	
    15.7776	    15.6097	    11.4136	    10.7422	    17.7078	     9.4833	    11.4136	     9.3155	     8.3084	     9.8190	
    17.7917	    17.7078	    13.0920	    13.5956	    18.7988	    11.9171	    12.5885	    11.9171	    10.8261	    12.1689	
    19.3024	    19.1345	    14.2670	    15.8615	    19.3863	    13.6795	    13.2599	    13.8474	    12.7563	    14.0152	
    20.1416	    19.8059	    14.8544	    17.3721	    19.3863	    14.8544	    13.4277	    15.1901	    14.0152	    15.3580	
    20.3094	    19.6381	    14.7705	    18.0435	    18.7988	    15.2740	    13.0920	    15.6937	    14.6027	    16.1133	
    19.7220	    18.7149	    14.0152	    17.7078	    17.7917	    14.9384	    12.3367	    15.4419	    14.3509	    16.1972	
    18.4631	    17.1204	    12.7563	    16.5329	    16.2811	    13.8474	    11.1618	    14.4348	    13.5117	    15.6937	
    16.5329	    14.8544	    10.9100	    14.5187	    14.3509	    12.1689	     9.5673	    12.7563	    12.0010	    14.6866	
    14.2670	    12.3367	     8.8120	    11.9171	    12.1689	     9.9869	     7.7209	    10.6583	     9.9869	    13.1760	
    11.8332	     9.6512	     6.4621	     8.9798	     9.9030	     7.5531	     5.7068	     8.3923	     7.8049	    11.4136	
     9.3994	     7.1335	     4.1962	     5.9586	     7.6370	     5.2032	     3.6926	     6.0425	     5.7068	     9.6512	
     7.3853	     5.1193	     2.2659	     3.3569	     5.6229	     3.1891	     1.9302	     4.0283	     3.7766	     8.0566	
     6.0425	     3.6087	     0.7553	     1.4267	     4.1122	     1.6785	     0.4196	     2.5177	     2.3499	     6.8817	
     5.3711	     2.9373	    -0.0839	     0.3357	     3.1052	     0.9232	    -0.5875	     1.5945	     1.4267	     6.2103	
     5.6229	     3.0212	    -0.1678	     0.0839	     2.7695	     0.8392	    -1.1749	     1.4267	     1.2589	     6.0425	
     6.6299	     3.9444	     0.3357	     0.7553	     2.9373	     1.4267	    -1.2589	     1.8463	     1.6785	     6.4621	
     8.3923	     5.4550	     1.4267	     2.2659	     3.6926	     2.6855	    -0.8392	     2.8534	     2.6016	     7.3853	
    10.7422	     7.5531	     3.0212	     4.3640	     4.9515	     4.4479	     0.0839	     4.3640	     4.0283	     8.7280	
    13.5117	     9.9869	     4.9515	     7.0496	     6.5460	     6.5460	     1.3428	     6.1264	     5.7907	    10.3226	
    16.3651	    12.5046	     7.0496	     9.9030	     8.3923	     8.8959	     2.7695	     8.1406	     7.7209	    12.0010	
    19.1345	    14.9384	     8.9798	    12.8403	    10.1547	    11.1618	     4.3640	    10.0708	     9.4833	    13.6795	
    21.4005	    17.0364	    10.7422	    15.4419	    11.6653	    13.0920	     5.7907	    11.7493	    11.0779	    15.1062	
    23.0789	    18.5471	    12.0010	    17.5400	    12.8403	    14.5187	     6.9656	    13.0081	    12.2528	    16.1133	
    24.0021	    19.3863	    12.6724	    18.8828	    13.5117	    15.3580	     7.7209	    13.6795	    12.9242	    16.6168	
    24.0021	    19.4702	    12.7563	    19.4702	    13.6795	    15.6097	     7.9727	    13.7634	    13.0081	    16.6168	
    23.1628	    18.7149	    12.2528	    19.2184	    13.0920	    15.1062	     7.8049	    13.1760	    12.5885	    16.0294	
    21.5683	    17.3721	    11.1618	    18.2114	    12.0010	    14.0152	     7.1335	    12.0850	    11.5814	    14.9384	
    19.3024	    15.3580	     9.5673	    16.6168	    10.4904	    12.5046	     6.0425	    10.4904	    10.2386	    13.3438	
    16.7007	    12.9242	     7.6370	    14.6027	     8.5602	    10.5743	     4.6997	     8.5602	     8.4763	    11.4975	
    13.9313	    10.4065	     5.5389	    12.3367	     6.4621	     8.5602	     3.1891	     6.4621	     6.6299	     9.3994	
    11.3297	     7.8888	     3.5248	    10.0708	     4.5319	     6.6299	     1.6785	     4.4479	     4.7836	     7.4692	
     9.2316	     5.6229	     1.7624	     8.0566	     2.8534	     4.8676	     0.3357	     2.6016	     3.0212	     5.7068	
     7.7209	     3.9444	     0.4196	     6.4621	     1.7624	     3.6926	    -0.6714	     1.2589	     1.6785	     4.2801	
     7.0496	     3.0212	    -0.2518	     5.5389	     1.1749	     3.0212	    -1.2589	     0.4196	     0.7553	     3.3569	
     7.3013	     3.0212	    -0.2518	     5.2032	     1.4267	     3.0212	    -1.3428	     0.2518	     0.4196	     3.0212	
     8.4763	     3.8605	     0.5035	     5.7068	     2.2659	     3.6087	    -1.0071	     0.7553	     0.6714	     3.2730	
    10.4065	     5.5389	     1.8463	     6.8817	     3.7766	     4.9515	    -0.1678	     1.9302	     1.5945	     4.1962	
    12.9242	     7.8888	     3.7766	     8.5602	     5.7907	     6.7139	     1.0071	     3.6926	     3.0212	     5.5389	
    15.8615	    10.6583	     6.0425	    10.7422	     8.1406	     8.8120	     2.5177	     5.8746	     4.7836	     7.3013	
    18.7149	    13.5956	     8.3923	    13.0081	    10.4904	    10.9940	     4.1122	     8.2245	     6.7978	     9.2316	
    21.4005	    16.3651	    10.6583	    15.2740	    12.6724	    13.0081	     5.7907	    10.4904	     8.7280	    11.2457	
    23.6664	    18.8828	    12.6724	    17.2882	    14.5187	    14.7705	     7.3013	    12.5885	    10.4904	    13.0920	
    25.2609	    20.6451	    14.0152	    18.7149	    15.8615	    16.0294	     8.4763	    14.1830	    11.9171	    14.5187	
    26.0162	    21.6522	    14.7705	    19.4702	    16.5329	    16.5329	     9.1476	    15.1062	    12.7563	    15.4419	
    25.7645	    21.6522	    14.6027	    19.3863	    16.3651	    16.1972	     9.3155	    15.1901	    12.9242	    15.6097	
    24.5056	    20.5612	    13.5956	    18.1274	    15.4419	    14.9384	     8.7280	    14.3509	    12.2528	    15.0223	
    22.2397	    18.5471	    11.7493	    15.9454	    13.7634	    12.6724	     7.4692	    12.6724	    10.8261	    13.5117	
    19.1345	    15.6937	     9.1476	    12.7563	    11.4136	     9.5673	     5.5389	    10.1547	     8.6441	    11.3297	
    15.4419	    12.1689	     6.0425	     8.8959	     8.6441	     5.8746	     3.1052	     7.0496	     5.9586	     8.4763	
    11.4975	     8.4763	     2.6016	     4.6158	     5.6229	     1.7624	     0.3357	     3.6087	     2.9373	     5.4550	
     7.4692	     4.6997	    -0.7553	     0.4196	     2.7695	    -2.3499	    -2.4338	     0.0839	    -0.1678	     2.3499	
     3.8605	     1.4267	    -3.6926	    -3.3569	     0.1678	    -6.1264	    -4.9515	    -3.1052	    -3.0212	    -0.5035	
     0.9232	    -1.0910	    -5.9586	    -6.4621	    -1.8463	    -9.2316	    -7.0496	    -5.8746	    -5.3711	    -2.7695	
    -1.0910	    -2.6855	    -7.3853	    -8.4763	    -3.1052	   -11.4136	    -8.4763	    -7.8049	    -7.0496	    -4.3640	
    -2.0142	    -3.1891	    -7.7209	    -9.3155	    -3.5248	   -12.4207	    -9.1476	    -8.8959	    -7.7209	    -5.0354	
    -1.6785	    -2.5177	    -6.9656	    -8.8120	    -3.0212	   -12.1689	    -8.8959	    -8.9798	    -7.5531	    -4.8676	
    -0.2518	    -0.8392	    -5.2872	    -7.0496	    -1.7624	   -10.6583	    -7.8888	    -8.1406	    -6.5460	    -3.7766	
     2.0142	     1.6785	    -2.8534	    -4.2801	     0.2518	    -7.9727	    -6.1264	    -6.5460	    -4.6997	    -2.0142	
     5.0354	     4.6997	     0.1678	    -0.7553	     2.6855	    -4.3640	    -4.0283	    -4.1962	    -2.3499	     0.3357	
     8.3923	     8.0566	     3.3569	     3.2730	     5.4550	    -0.1678	    -1.5945	    -1.4267	     0.3357	     2.8534	
    11.6653	    11.2457	     6.4621	     7.3013	     8.1406	     4.2801	     0.7553	     1.5106	     3.0212	     5.4550	
    14.6027	    14.0991	     9.2316	    10.9100	    10.5743	     8.3923	     2.9373	     4.3640	     5.5389	     7.8049	
    16.9525	    16.1972	    11.4136	    13.9313	    12.5046	    11.8332	     4.6158	     6.8817	     7.5531	     9.7351	
    18.3792	    17.3721	    12.7563	    16.0294	    13.6795	    14.4348	     5.7907	     8.7280	     8.9798	    11.0779	
    18.8828	    17.6239	    13.0920	    17.0364	    14.1830	    15.8615	     6.3782	     9.8190	     9.5673	    11.7493	
    18.3792	    16.8686	    12.5885	    16.8686	    13.8474	    16.1133	     6.2943	    10.0708	     9.4833	    11.7493	
    16.7847	    15.1901	    11.2457	    15.6937	    12.7563	    15.2740	     5.6229	     9.3994	     8.6441	    11.1618	
    14.3509	    12.6724	     9.1476	    13.5956	    11.0779	    13.5956	     4.4479	     8.0566	     7.2174	     9.9869	
    11.2457	     9.5673	     6.5460	    10.7422	     8.9798	    11.1618	     2.8534	     6.1264	     5.3711	     8.3923	
     7.6370	     6.2103	     3.6087	     7.3853	     6.6299	     8.3084	     1.1749	     3.9444	     3.3569	     6.6299	
     3.9444	     2.8534	     0.7553	     3.9444	     4.3640	     5.3711	    -0.5035	     1.5945	     1.3428	     4.7836	
     0.5035	    -0.1678	    -1.8463	     0.8392	     2.4338	     2.6016	    -2.0142	    -0.5035	    -0.4196	     3.1052	
    -2.5177	    -2.6855	    -3.9444	    -1.7624	     0.9232	     0.3357	    -3.0212	    -2.1820	    -1.7624	     1.8463	
    -4.8676	    -4.5319	    -5.3711	    -3.6087	     0.0000	    -1.1749	    -3.6087	    -3.2730	    -2.4338	     1.0071	
    -6.2943	    -5.4550	    -6.2103	    -4.5319	    -0.1678	    -1.8463	    -3.6926	    -3.6926	    -2.5177	     0.7553	
    -6.9656	    -5.6229	    -6.2103	    -4.6158	     0.2518	    -1.6785	    -3.2730	    -3.3569	    -2.0142	     1.0071	
    -6.7978	    -5.1193	    -5.6229	    -3.9444	     1.2589	    -0.8392	    -2.4338	    -2.5177	    -0.9232	     1.6785	
    -5.9586	    -3.9444	    -4.5319	    -2.6855	     2.6855	     0.5035	    -1.1749	    -1.1749	     0.5875	     2.7695	
    -4.6158	    -2.4338	    -3.0212	    -1.2589	     4.3640	     2.1820	     0.3357	     0.5875	     2.3499	     4.1122	
    -3.0212	    -0.6714	    -1.3428	     0.3357	     6.2943	     3.9444	     1.8463	     2.4338	     4.2801	     5.5389	
    -1.3428	     1.0910	     0.5035	     1.8463	     8.0566	     5.5389	     3.3569	     4.1962	     6.0425	     7.0496	
     0.1678	     2.6016	     2.0142	     3.0212	     9.6512	     6.8817	     4.6158	     5.7068	     7.5531	     8.3084	
     1.3428	     3.6087	     3.2730	     3.6087	    10.9100	     7.6370	     5.5389	     6.7978	     8.6441	     9.3155	
     2.0142	     4.0283	     3.9444	     3.5248	    11.5814	     7.8049	     6.0425	     7.3013	     9.2316	     9.9030	
     1.9302	     3.7766	     4.0283	     2.7695	    11.5814	     7.1335	     5.9586	     7.2174	     9.1476	     9.9030	
     1.0910	     2.7695	     3.3569	     1.1749	    10.9940	     5.7907	     5.2872	     6.2943	     8.3084	     9.3155	
    -0.4196	     1.0910	     2.0981	    -1.1749	     9.8190	     3.7766	     4.2801	     4.8676	     6.9656	     8.2245	
    -2.6016	    -1.0910	     0.4196	    -3.9444	     8.2245	     1.2589	     2.8534	     2.8534	     5.1193	     6.6299	
    -5.1193	    -3.5248	    -1.6785	    -7.0496	     6.3782	    -1.5945	     1.2589	     0.5875	     2.9373	     4.7836	
    -7.6370	    -5.9586	    -3.6926	   -10.0708	     4.6158	    -4.4479	    -0.2518	    -1.7624	     0.7553	     2.8534	
    -9.9869	    -8.0566	    -5.4550	   -12.7563	     3.1052	    -6.9656	    -1.4267	    -3.8605	    -1.1749	     1.0071	
   -11.8332	    -9.5673	    -6.7139	   -14.8544	     2.1820	    -8.9798	    -2.1820	    -5.4550	    -2.6016	    -0.3357	
   -12.7563	   -10.3226	    -7.2174	   -16.0294	     1.9302	   -10.2386	    -2.2659	    -6.2943	    -3.3569	    -1.1749	
   -12.6724	    -9.9869	    -6.8817	   -16.2811	     2.4338	   -10.4904	    -1.6785	    -6.3782	    -3.3569	    -1.4267	
   -11.6653	    -8.8120	    -5.7068	   -15.4419	     3.7766	    -9.9869	    -0.4196	    -5.6229	    -2.5177	    -0.9232	
    -9.8190	    -6.7139	    -3.7766	   -13.6795	     5.7068	    -8.5602	     1.3428	    -4.1122	    -1.0910	     0.2518	
    -7.2174	    -3.9444	    -1.2589	   -11.1618	     8.1406	    -6.4621	     3.5248	    -2.0981	     0.9232	     2.0142	
    -4.1122	    -0.6714	     1.6785	    -8.0566	    10.8261	    -3.9444	     5.9586	     0.4196	     3.3569	     4.1962	
    -0.7553	     2.8534	     4.8676	    -4.7836	    13.5956	    -1.1749	     8.3923	     3.0212	     5.8746	     6.6299	
     2.5177	     6.2943	     7.9727	    -1.5106	    16.2811	     1.5945	    10.7422	     5.5389	     8.3084	     9.1476	
     5.3711	     9.3155	    10.6583	     1.2589	    18.5471	     3.9444	    12.7563	     7.6370	    10.4904	    11.3297	
     7.6370	    11.6653	    12.8403	     3.2730	    20.3094	     5.7907	    14.3509	     9.2316	    12.0010	    13.1760	
     8.9798	    13.1760	    14.1830	     4.2801	    21.4005	     6.7139	    15.2740	     9.9869	    12.8403	    14.4348	
     9.2316	    13.5956	    14.6027	     4.0283	    21.7361	     6.6299	    15.6097	     9.8190	    12.9242	    14.9384	
     8.3084	    13.0081	    14.0152	     2.5177	    21.2326	     5.4550	    15.1901	     8.7280	    12.0850	    14.6866	
     6.2943	    11.2457	    12.5046	    -0.2518	    19.9738	     3.1891	    14.0152	     6.6299	    10.4065	    13.5956	
     3.3569	     8.6441	    10.1547	    -4.0283	    17.9596	     0.0839	    12.1689	     3.7766	     7.9727	    11.8332	
    -0.4196	     5.2872	     7.0496	    -8.6441	    15.4419	    -3.6926	     9.7351	     0.2518	     5.0354	     9.4833	
    -4.6997	     1.4267	     3.6926	   -13.7634	    12.5046	    -7.8049	     6.9656	    -3.5248	     1.7624	     6.7978	
    -9.0637	    -2.4338	     0.0839	   -18.8828	     9.4833	   -12.0010	     4.0283	    -7.3853	    -1.5945	     4.0283	
   -13.0920	    -6.1264	    -3.1891	   -23.5825	     6.7139	   -15.8615	     1.3428	   -10.8261	    -4.5319	     1.5106	
   -16.4490	    -9.1476	    -5.9586	   -27.5269	     4.3640	   -18.9667	    -0.9232	   -13.6795	    -6.9656	    -0.5875	
   -18.8828	   -11.2457	    -7.9727	   -30.3802	     2.6855	   -21.2326	    -2.5177	   -15.5258	    -8.5602	    -1.9302	
   -20.2255	   -12.2528	    -8.9798	   -31.9748	     1.9302	   -22.4075	    -3.1891	   -16.3651	    -9.2316	    -2.5177	
   -20.3094	   -12.2528	    -8.9798	   -32.2266	     2.0981	   -22.4075	    -3.0212	   -16.1972	    -8.8959	    -2.1820	
   -19.3024	   -11.2457	    -8.0566	   -31.2195	     3.1891	   -21.4005	    -1.9302	   -14.9384	    -7.5531	    -1.0071	
   -17.3721	    -9.3994	    -6.2103	   -29.0375	     5.1193	   -19.4702	    -0.0839	   -12.8403	    -5.5389	     0.7553	
   -14.6027	    -6.9656	    -3.6926	   -26.0162	     7.6370	   -16.7847	     2.3499	   -10.1547	    -2.8534	     3.1891	
   -11.2457	    -4.0283	    -0.6714	   -22.3236	    10.5743	   -13.7634	     5.1193	    -6.9656	     0.1678	     5.8746	
    -7.7209	    -1.0071	     2.5177	   -18.3792	    13.6795	   -10.4904	     8.1406	    -3.6926	     3.2730	     8.6441	
    -4.1962	     1.9302	     5.6229	   -14.6027	    16.7007	    -7.4692	    11.0779	    -0.5035	     6.2943	    11.2457	
    -1.0910	     4.4479	     8.3923	   -11.1618	    19.4702	    -4.8676	    13.6795	     2.1820	     8.8120	    13.4277	
     1.4267	     6.5460	    10.6583	    -8.3084	    21.7361	    -2.8534	    15.8615	     4.2801	    10.8261	    15.1901	
     3.2730	     7.8888	    12.2528	    -6.2103	    23.4146	    -1.5945	    17.4561	     5.7907	    12.1689	    16.3651	
     4.3640	     8.6441	    13.2599	    -4.8676	    24.4217	    -1.0910	    18.4631	     6.4621	    12.8403	    16.9525	
     4.6997	     8.7280	    13.5117	    -4.3640	    24.8413	    -1.3428	    18.9667	     6.5460	    12.8403	    16.8686	
     4.3640	     8.2245	    13.1760	    -4.5319	    24.6735	    -2.1820	    18.8828	     5.9586	    12.2528	    16.2811	
     3.4409	     7.1335	    12.3367	    -5.2872	    24.0021	    -3.5248	    18.3792	     4.9515	    11.2457	    15.2740	
     2.0981	     5.7068	    11.1618	    -6.3782	    22.9950	    -4.9515	    17.5400	     3.5248	     9.8190	    13.9313	
     0.4196	     4.0283	     9.7351	    -7.5531	    21.7361	    -6.2943	    16.5329	     2.0142	     8.2245	    12.5046	
    -1.2589	     2.4338	     8.3084	    -8.6441	    20.4773	    -7.2174	    15.5258	     0.5035	     6.7978	    11.0779	
    -2.6855	     1.0071	     7.0496	    -9.2316	    19.3863	    -7.4692	    14.6027	    -0.6714	     5.6229	     9.9030	
    -3.5248	     0.1678	     6.1264	    -9.2316	    18.6310	    -6.8817	    13.9313	    -1.2589	     4.9515	     9.1476	
    -3.6087	     0.0839	     5.8746	    -8.3084	    18.4631	    -5.3711	    13.7634	    -1.0071	     5.0354	     8.9798	
    -2.8534	     0.7553	     6.3782	    -6.3782	    18.7988	    -3.0212	    14.1830	     0.0839	     5.8746	     9.5673	
    -1.0071	     2.4338	     7.5531	    -3.6087	    19.8898	     0.1678	    15.1062	     2.0981	     7.5531	    10.8261	
     1.7624	     4.8676	     9.4833	     0.0000	    21.4844	     3.9444	    16.5329	     4.7836	     9.8190	    12.7563	
     5.2032	     8.0566	    11.8332	     4.1122	    23.5825	     7.9727	    18.3792	     7.9727	    12.5885	    15.0223	
     9.1476	    11.5814	    14.6027	     8.5602	    25.8484	    12.0010	    20.4773	    11.4136	    15.6097	    17.5400	
    13.3438	    15.1901	    17.4561	    13.0081	    28.1982	    15.8615	    22.6593	    14.7705	    18.5471	    19.9738	
    17.2882	    18.7149	    20.1416	    17.2043	    30.4642	    19.3024	    24.7574	    17.9596	    21.2326	    22.3236	
    20.8969	    21.7361	    22.4915	    20.8130	    32.3944	    22.1558	    26.6037	    20.5612	    23.4985	    24.1699	
    23.7503	    24.1699	    24.2538	    23.5825	    33.8211	    24.1699	    28.1143	    22.5754	    25.0931	    25.5966	
    25.6805	    25.7645	    25.3448	    25.3448	    34.6603	    25.3448	    29.1214	    23.7503	    25.9323	    26.3519	
    26.6037	    26.3519	    25.6805	    25.9323	    34.8282	    25.5127	    29.5410	    24.0860	    26.0162	    26.4359	
    26.4359	    25.9323	    25.1770	    25.3448	    34.2407	    24.7574	    29.3732	    23.5825	    25.3448	    25.8484	
    25.2609	    24.5895	    23.8342	    23.6664	    33.0658	    23.0789	    28.7018	    22.2397	    23.8342	    24.5895	
    23.0789	    22.4915	    21.8201	    21.0648	    31.3034	    20.7291	    27.4429	    20.3094	    21.8201	    22.8271	
    20.2255	    19.8059	    19.3863	    17.7917	    29.2053	    17.7917	    25.7645	    17.7917	    19.3024	    20.6451	
    17.0364	    16.7847	    16.7007	    14.2670	    26.9394	    14.7705	    23.9182	    15.1062	    16.7007	    18.3792	
    13.8474	    13.7634	    14.1830	    10.9100	    24.8413	    11.9171	    22.0718	    12.5046	    14.2670	    16.1972	
    11.0779	    11.1618	    12.0010	     7.9727	    23.0789	     9.4833	    20.4773	    10.1547	    12.1689	    14.3509	
     9.0637	     9.3155	    10.5743	     5.8746	    21.9879	     7.8049	    19.3024	     8.3923	    10.6583	    13.0081	
[Epoch Header]
[Trial Type]	21
[Accept]	1
[Correct]	0
[RT]	 0.000
[Resp]	0
[Epoch Data]
     9.4833	    11.0779	    14.5187	    -3.3569	     8.8959	     2.9373	    11.9171	     5.7068	    10.4065	    10.8261	
    11.8332	    13.1760	    16.3651	    -0.2518	    10.7422	     5.6229	    13.4277	     8.0566	    12.8403	    13.1760	
    13.7634	    14.7705	    17.7078	     2.5177	    12.2528	     7.8888	    14.5187	     9.9869	    14.7705	    15.0223	
    15.0223	    15.6937	    18.3792	     4.5319	    13.1760	     9.4833	    15.1901	    11.3297	    16.1133	    16.2811	
    15.2740	    15.7776	    18.3792	     5.7907	    13.4277	    10.3226	    15.2740	    12.0010	    16.6168	    16.8686	
    14.6866	    14.9384	    17.5400	     6.1264	    13.0081	    10.3226	    14.8544	    11.8332	    16.3651	    16.7007	
    13.0920	    13.3438	    16.1133	     5.5389	    11.9171	     9.4833	    13.9313	    10.9940	    15.4419	    15.8615	
    10.7422	    11.0779	    14.0991	     4.1962	    10.2386	     8.0566	    12.5885	     9.4833	    13.8474	    14.4348	
     7.7209	     8.3084	    11.6653	     2.2659	     8.3084	     6.0425	    10.9100	     7.5531	    11.8332	    12.5046	
     4.2801	     5.2032	     9.0637	    -0.0839	     6.0425	     3.6926	     9.0637	     5.2032	     9.4833	    10.2386	
     0.6714	     2.0142	     6.3782	    -2.7695	     3.8605	     1.2589	     7.2174	     2.7695	     7.0496	     7.8888	
    -2.8534	    -1.0910	     3.8605	    -5.2872	     1.7624	    -1.0071	     5.4550	     0.4196	     4.7836	     5.6229	
    -5.8746	    -3.7766	     1.6785	    -7.4692	     0.0839	    -3.0212	     4.0283	    -1.5945	     2.7695	     3.6087	
    -8.2245	    -5.7907	     0.1678	    -9.0637	    -1.0910	    -4.4479	     3.1052	    -3.1891	     1.2589	     2.0981	
    -9.6512	    -6.9656	    -0.5875	    -9.8190	    -1.5106	    -5.1193	     2.7695	    -3.9444	     0.4196	     1.1749	
    -9.9869	    -7.2174	    -0.5035	    -9.6512	    -1.1749	    -5.0354	     3.1891	    -3.9444	     0.3357	     0.9232	
    -9.2316	    -6.4621	     0.4196	    -8.5602	    -0.1678	    -4.0283	     4.1962	    -3.1052	     0.9232	     1.4267	
    -7.6370	    -4.9515	     2.0981	    -6.6299	     1.5945	    -2.4338	     5.8746	    -1.5945	     2.2659	     2.4338	
    -5.2032	    -2.7695	     4.3640	    -4.1122	     3.7766	    -0.2518	     8.0566	     0.5875	     4.0283	     3.9444	
    -2.3499	    -0.0839	     6.8817	    -1.2589	     6.2943	     2.1820	    10.4065	     3.1052	     6.2103	     5.7907	
     0.6714	     2.8534	     9.6512	     1.7624	     8.8120	     4.7836	    12.9242	     5.7907	     8.5602	     7.7209	
     3.6087	     5.7068	    12.1689	     4.6158	    11.2457	     7.2174	    15.1901	     8.3923	    10.8261	     9.7351	
     6.2103	     8.1406	    14.4348	     7.1335	    13.2599	     9.3155	    17.1204	    10.7422	    12.9242	    11.4975	
     8.2245	    10.0708	    16.1133	     8.9798	    14.7705	    10.9100	    18.6310	    12.6724	    14.6027	    13.0081	
     9.5673	    11.2457	    17.1204	    10.0708	    15.6937	    11.8332	    19.3863	    14.0152	    15.6937	    14.1830	
     9.9869	    11.5814	    17.4561	    10.2386	    15.7776	    12.0850	    19.4702	    14.6027	    16.2811	    14.7705	
     9.4833	    10.9100	    16.9525	     9.5673	    15.1901	    11.5814	    18.7988	    14.4348	    16.1133	    14.7705	
     8.0566	     9.4833	    15.6937	     7.9727	    13.9313	    10.3226	    17.4561	    13.5117	    15.2740	    14.2670	
     5.9586	     7.3853	    13.8474	     5.7907	    12.1689	     8.5602	    15.6097	    12.0010	    13.9313	    13.2599	
     3.3569	     4.8676	    11.5814	     3.1891	    10.0708	     6.4621	    13.3438	     9.9030	    12.0850	    11.8332	
     0.5875	     2.0981	     9.1476	     0.3357	     7.7209	     4.1962	    10.7422	     7.6370	    10.0708	    10.1547	
    -2.1820	    -0.5875	     6.7139	    -2.3499	     5.5389	     1.8463	     8.2245	     5.2872	     8.0566	     8.3923	
    -4.6158	    -2.9373	     4.6158	    -4.7836	     3.5248	    -0.1678	     5.7907	     3.1891	     6.2103	     6.7978	
    -6.3782	    -4.6997	     3.0212	    -6.7139	     1.8463	    -1.7624	     3.7766	     1.5945	     4.8676	     5.6229	
    -7.3853	    -5.7068	     2.1820	    -7.8888	     0.7553	    -2.7695	     2.2659	     0.6714	     4.1122	     4.9515	
    -7.4692	    -5.7068	     2.0142	    -8.2245	     0.2518	    -3.1052	     1.4267	     0.5035	     4.1122	     4.9515	
    -6.7139	    -4.9515	     2.6016	    -7.6370	     0.3357	    -2.6855	     1.2589	     1.1749	     4.8676	     5.5389	
    -5.1193	    -3.3569	     3.8605	    -6.2943	     0.8392	    -1.6785	     1.7624	     2.5177	     6.2943	     6.7139	
    -2.9373	    -1.0910	     5.6229	    -4.3640	     1.8463	    -0.1678	     2.7695	     4.5319	     8.3084	     8.3923	
    -0.3357	     1.5106	     7.7209	    -1.9302	     3.1891	     1.5945	     4.1962	     6.9656	    10.6583	    10.3226	
     2.4338	     4.3640	     9.9869	     0.6714	     4.7836	     3.5248	     5.8746	     9.4833	    13.0081	    12.4207	
     5.2032	     7.1335	    12.2528	     3.1891	     6.4621	     5.2872	     7.7209	    11.9171	    15.3580	    14.4348	
     7.6370	     9.5673	    14.1830	     5.4550	     7.9727	     6.8817	     9.3994	    14.0152	    17.3721	    16.1133	
     9.5673	    11.4975	    15.6937	     7.1335	     9.1476	     8.1406	    10.7422	    15.5258	    18.8828	    17.4561	
    10.7422	    12.6724	    16.6168	     8.0566	     9.9030	     8.8959	    11.5814	    16.2811	    19.6381	    18.2114	
    10.9940	    12.9242	    16.7847	     8.0566	     9.9869	     9.1476	    11.8332	    16.1972	    19.7220	    18.2953	
    10.3226	    12.2528	    16.1972	     7.1335	     9.3994	     8.8959	    11.4975	    15.1901	    18.9667	    17.7078	
     8.7280	    10.8261	    14.9384	     5.3711	     8.2245	     8.2245	    10.4904	    13.5117	    17.6239	    16.5329	
     6.5460	     8.7280	    13.1760	     3.0212	     6.6299	     7.1335	     9.0637	    11.4136	    15.6937	    14.8544	
     3.9444	     6.2943	    11.1618	     0.3357	     4.7836	     5.7907	     7.3853	     9.1476	    13.5117	    13.0081	
     1.2589	     3.7766	     9.1476	    -2.4338	     2.9373	     4.3640	     5.7068	     6.7978	    11.3297	    10.9940	
    -1.1749	     1.5106	     7.3853	    -4.8676	     1.2589	     3.0212	     4.2801	     4.8676	     9.2316	     9.1476	
    -3.0212	    -0.2518	     5.9586	    -6.7978	     0.0839	     1.9302	     3.1891	     3.3569	     7.4692	     7.6370	
    -4.1122	    -1.3428	     5.2032	    -7.9727	    -0.5035	     1.3428	     2.6855	     2.4338	     6.2943	     6.4621	
    -4.1962	    -1.5106	     5.2032	    -8.0566	    -0.4196	     1.4267	     2.7695	     2.3499	     5.7907	     5.9586	
    -3.2730	    -0.6714	     5.9586	    -7.2174	     0.4196	     2.1820	     3.6087	     3.1052	     6.0425	     6.0425	
    -1.3428	     1.0071	     7.4692	    -5.3711	     2.0142	     3.6926	     4.9515	     4.5319	     6.9656	     6.7139	
     1.3428	     3.4409	     9.4833	    -2.6855	     4.1962	     5.7907	     6.7978	     6.7139	     8.4763	     7.9727	
     4.6997	     6.4621	    11.9171	     0.5875	     6.7139	     8.2245	     8.8959	     9.2316	    10.4904	     9.6512	
     8.3923	     9.7351	    14.6027	     4.1122	     9.4833	    10.9100	    11.1618	    12.0010	    12.7563	    11.5814	
    12.1689	    13.0920	    17.2882	     7.7209	    12.1689	    13.5956	    13.3438	    14.7705	    15.0223	    13.5117	
    15.7776	    16.2811	    19.8059	    11.0779	    14.6027	    16.1133	    15.3580	    17.3721	    17.2043	    15.4419	
    18.9667	    19.0506	    21.9879	    14.0991	    16.7007	    18.2114	    17.0364	    19.5541	    19.1345	    17.0364	
    21.4844	    21.2326	    23.6664	    16.4490	    18.3792	    19.8898	    18.3792	    21.2326	    20.6451	    18.3792	
    23.3307	    22.6593	    24.7574	    17.9596	    19.3024	    20.8130	    19.1345	    22.3236	    21.5683	    19.2184	
    24.1699	    23.3307	    25.1770	    18.6310	    19.5541	    21.0648	    19.3024	    22.6593	    21.9879	    19.4702	
    24.0860	    23.0789	    24.8413	    18.2114	    19.1345	    20.4773	    18.8828	    22.3236	    21.6522	    19.1345	
    22.9950	    21.9879	    23.7503	    16.7007	    18.0435	    19.0506	    17.9596	    21.1487	    20.7291	    18.2114	
    21.0648	    20.1416	    22.0718	    14.3509	    16.2811	    16.9525	    16.5329	    19.3863	    19.1345	    16.7007	
    18.4631	    17.6239	    19.8059	    11.2457	    14.0991	    14.2670	    14.7705	    16.9525	    17.1204	    14.7705	
    15.4419	    14.7705	    17.2043	     7.6370	    11.6653	    11.2457	    12.7563	    14.2670	    14.6866	    12.5046	
    12.3367	    11.7493	    14.5187	     4.0283	     9.2316	     8.1406	    10.8261	    11.4136	    12.1689	    10.1547	
     9.3994	     8.8959	    12.0010	     0.7553	     6.8817	     5.2872	     8.8959	     8.7280	     9.7351	     7.8888	
     6.9656	     6.4621	     9.9030	    -1.9302	     5.0354	     2.8534	     7.3853	     6.4621	     7.5531	     5.8746	
     5.2032	     4.6997	     8.3084	    -3.6926	     3.6926	     1.1749	     6.2943	     4.6997	     5.8746	     4.2801	
     4.3640	     3.7766	     7.5531	    -4.4479	     3.1052	     0.4196	     5.7907	     3.7766	     4.8676	     3.2730	
     4.5319	     3.8605	     7.7209	    -3.9444	     3.3569	     0.5875	     5.9586	     3.6087	     4.5319	     2.9373	
     5.7068	     4.9515	     8.6441	    -2.3499	     4.2801	     1.6785	     6.7978	     4.2801	     4.9515	     3.3569	
     7.7209	     6.8817	    10.3226	     0.1678	     5.7907	     3.5248	     8.1406	     5.7068	     6.0425	     4.2801	
    10.2386	     9.3155	    12.5046	     3.2730	     7.7209	     5.9586	     9.9030	     7.5531	     7.5531	     5.7068	
    13.0920	    12.1689	    15.0223	     6.7978	     9.7351	     8.6441	    11.7493	     9.5673	     9.3155	     7.3853	
    15.7776	    14.9384	    17.4561	    10.1547	    11.6653	    11.2457	    13.5956	    11.5814	    10.9940	     9.1476	
    18.0435	    17.5400	    19.6381	    13.1760	    13.3438	    13.5956	    15.1901	    13.3438	    12.5885	    10.6583	
    19.6381	    19.5541	    21.4005	    15.5258	    14.5187	    15.3580	    16.4490	    14.6027	    13.7634	    11.9171	
    20.3934	    20.8130	    22.5754	    17.0364	    15.2740	    16.4490	    17.2043	    15.3580	    14.5187	    12.6724	
    20.1416	    21.2326	    23.0789	    17.6239	    15.4419	    16.7847	    17.3721	    15.4419	    14.6866	    13.0081	
    18.9667	    20.6451	    22.7432	    17.2043	    14.9384	    16.2811	    16.9525	    14.8544	    14.1830	    12.7563	
    16.7847	    19.1345	    21.6522	    15.7776	    13.8474	    15.0223	    16.0294	    13.5956	    13.1760	    12.0010	
    13.8474	    16.7847	    19.8059	    13.6795	    12.2528	    13.0920	    14.5187	    11.8332	    11.5814	    10.6583	
    10.4065	    13.8474	    17.4561	    10.9940	    10.2386	    10.7422	    12.6724	     9.6512	     9.5673	     8.8959	
     6.7978	    10.4904	    14.8544	     7.9727	     8.0566	     8.0566	    10.5743	     7.2174	     7.3013	     6.8817	
     3.3569	     7.1335	    12.1689	     5.0354	     5.9586	     5.4550	     8.6441	     4.7836	     5.1193	     4.7836	
     0.2518	     4.1962	     9.8190	     2.4338	     4.1122	     3.1891	     6.9656	     2.6855	     3.1052	     2.9373	
    -2.0981	     1.7624	     7.9727	     0.3357	     2.8534	     1.3428	     5.7907	     1.0071	     1.5106	     1.3428	
    -3.6087	     0.1678	     6.7139	    -0.9232	     2.2659	     0.3357	     5.2032	     0.0839	     0.5035	     0.3357	
    -4.1122	    -0.5035	     6.2943	    -1.3428	     2.3499	     0.0000	     5.2872	    -0.2518	     0.1678	     0.0000	
    -3.7766	    -0.2518	     6.6299	    -0.7553	     3.1891	     0.5035	     6.0425	     0.2518	     0.5035	     0.2518	
    -2.5177	     0.7553	     7.6370	     0.6714	     4.6158	     1.6785	     7.3013	     1.3428	     1.5106	     1.1749	
    -0.5035	     2.4338	     9.1476	     2.7695	     6.5460	     3.4409	     8.9798	     3.0212	     3.0212	     2.5177	
     1.8463	     4.5319	    10.9940	     5.2872	     8.7280	     5.5389	    10.9100	     5.0354	     4.8676	     4.1962	
     4.4479	     6.7139	    12.9242	     7.9727	    10.9100	     7.7209	    12.9242	     7.1335	     6.7978	     5.9586	
     6.9656	     8.8120	    14.7705	    10.4065	    13.0081	     9.8190	    14.7705	     9.1476	     8.5602	     7.6370	
     9.0637	    10.5743	    16.2811	    12.4207	    14.7705	    11.4136	    16.2811	    10.7422	    10.0708	     8.9798	
    10.4904	    11.7493	    17.3721	    13.6795	    15.9454	    12.4207	    17.3721	    11.7493	    11.0779	     9.9030	
    11.0779	    12.2528	    17.8757	    14.0991	    16.6168	    12.6724	    17.8757	    12.1689	    11.4975	    10.3226	
    10.8261	    12.0010	    17.7917	    13.4277	    16.7007	    12.0010	    17.8757	    11.7493	    11.3297	    10.0708	
     9.5673	    10.9100	    16.9525	    11.8332	    16.1133	    10.4904	    17.2882	    10.4904	    10.4904	     9.3155	
     7.4692	     9.1476	    15.6097	     9.2316	    14.9384	     8.1406	    16.1972	     8.6441	     8.9798	     7.9727	
     4.6997	     6.7139	    13.6795	     5.7907	    13.2599	     5.0354	    14.6866	     6.1264	     7.0496	     6.2103	
     1.4267	     3.8605	    11.3297	     1.8463	    11.1618	     1.5106	    12.9242	     3.1891	     4.7836	     4.1962	
    -2.0142	     0.7553	     8.8959	    -2.2659	     8.8959	    -2.2659	    11.0779	     0.1678	     2.4338	     2.1820	
    -5.2872	    -2.1820	     6.4621	    -6.2103	     6.7139	    -5.9586	     9.3994	    -2.6855	     0.2518	     0.3357	
    -7.9727	    -4.6997	     4.3640	    -9.7351	     4.7836	    -9.2316	     8.0566	    -5.1193	    -1.5945	    -1.0910	
    -9.9869	    -6.5460	     2.7695	   -12.4207	     3.4409	   -11.8332	     7.3013	    -6.8817	    -2.7695	    -2.0142	
   -10.9940	    -7.5531	     1.9302	   -14.2670	     2.7695	   -13.5956	     7.2174	    -7.8049	    -3.1891	    -2.2659	
   -11.0779	    -7.7209	     1.8463	   -15.0223	     2.9373	   -14.3509	     7.8888	    -7.8049	    -2.7695	    -1.7624	
   -10.0708	    -6.7978	     2.6855	   -14.7705	     3.8605	   -14.0152	     9.2316	    -7.0496	    -1.5945	    -0.5875	
    -8.2245	    -5.1193	     4.2801	   -13.5117	     5.5389	   -12.5885	    11.1618	    -5.4550	     0.2518	     1.1749	
    -5.7907	    -2.6855	     6.4621	   -11.4136	     7.8049	   -10.1547	    13.5956	    -3.2730	     2.6855	     3.4409	
    -2.9373	     0.0839	     8.9798	    -8.7280	    10.4065	    -6.9656	    16.1972	    -0.6714	     5.5389	     5.9586	
     0.0000	     3.1052	    11.7493	    -5.7907	    13.1760	    -3.3569	    18.7988	     2.0981	     8.4763	     8.5602	
     2.6016	     5.8746	    14.2670	    -2.8534	    15.8615	     0.4196	    21.1487	     4.8676	    11.3297	    10.9940	
     4.7836	     8.3084	    16.4490	    -0.1678	    18.0435	     3.9444	    22.9950	     7.3853	    13.7634	    13.0920	
     6.1264	     9.9869	    18.0435	     2.0142	    19.5541	     6.7978	    24.3378	     9.4833	    15.6097	    14.6866	
     6.6299	    10.8261	    18.7988	     3.3569	    20.3094	     8.8959	    24.8413	    10.9940	    16.7847	    15.6937	
     6.2103	    10.7422	    18.7988	     4.0283	    20.1416	    10.0708	    24.6735	    11.6653	    17.2882	    16.0294	
     4.8676	     9.7351	    18.0435	     3.7766	    19.1345	    10.2386	    23.7503	    11.6653	    16.9525	    15.7776	
     2.6016	     7.9727	    16.5329	     2.7695	    17.4561	     9.5673	    22.1558	    10.9100	    16.0294	    14.9384	
    -0.2518	     5.5389	    14.4348	     1.0910	    15.1062	     8.2245	    20.2255	     9.4833	    14.5187	    13.6795	
    -3.6087	     2.6855	    12.0010	    -1.0910	    12.4207	     6.2943	    17.9596	     7.6370	    12.5885	    12.0850	
    -7.0496	    -0.3357	     9.3155	    -3.6087	     9.6512	     4.0283	    15.5258	     5.5389	    10.5743	    10.3226	
   -10.4904	    -3.3569	     6.7139	    -6.2943	     6.9656	     1.6785	    13.2599	     3.4409	     8.5602	     8.6441	
   -13.5117	    -6.0425	     4.4479	    -8.8959	     4.6158	    -0.5035	    11.2457	     1.5106	     6.7139	     7.1335	
   -15.9454	    -8.1406	     2.7695	   -10.9940	     2.9373	    -2.2659	     9.6512	     0.0839	     5.4550	     6.0425	
   -17.3721	    -9.3994	     1.7624	   -12.3367	     1.9302	    -3.3569	     8.7280	    -0.7553	     4.7836	     5.4550	
   -17.7917	    -9.7351	     1.6785	   -12.7563	     1.7624	    -3.6087	     8.4763	    -0.7553	     4.8676	     5.5389	
   -17.1204	    -9.1476	     2.4338	   -12.1689	     2.4338	    -3.1052	     8.8959	     0.0000	     5.7068	     6.2103	
   -15.5258	    -7.5531	     4.0283	   -10.5743	     3.7766	    -1.7624	     9.9030	     1.5106	     7.1335	     7.5531	
   -13.0081	    -5.2872	     6.2103	    -8.2245	     5.7068	     0.2518	    11.4975	     3.6087	     9.1476	     9.2316	
   -10.0708	    -2.5177	     8.8120	    -5.2872	     8.0566	     2.6855	    13.4277	     6.1264	    11.4975	    11.3297	
    -6.7978	     0.5035	    11.6653	    -2.1820	    10.6583	     5.3711	    15.5258	     8.8120	    13.9313	    13.5117	
    -3.6926	     3.4409	    14.4348	     0.8392	    13.0920	     7.9727	    17.6239	    11.4136	    16.2811	    15.6097	
    -1.0071	     5.9586	    16.7847	     3.4409	    15.3580	    10.2386	    19.4702	    13.6795	    18.2953	    17.4561	
     1.0071	     7.8888	    18.5471	     5.2872	    17.0364	    11.9171	    20.8969	    15.2740	    19.6381	    18.7149	
     2.0981	     8.8959	    19.5541	     6.1264	    18.0435	    12.6724	    21.8201	    16.0294	    20.3094	    19.3863	
     2.2659	     9.1476	    19.8059	     5.9586	    18.2953	    12.5885	    22.1558	    15.8615	    20.2255	    19.3863	
     1.5945	     8.4763	    19.2184	     4.7836	    17.9596	    11.5814	    21.9040	    14.8544	    19.3024	    18.7149	
     0.1678	     7.1335	    18.0435	     2.7695	    17.0364	     9.8190	    21.2326	    13.1760	    17.8757	    17.5400	
    -1.8463	     5.2032	    16.3651	     0.0000	    15.6937	     7.4692	    20.2255	    10.9100	    15.8615	    15.9454	
    -4.2801	     2.9373	    14.3509	    -3.2730	    14.1830	     4.6997	    19.0506	     8.3084	    13.5956	    14.0152	
    -6.8817	     0.5875	    12.3367	    -6.6299	    12.5885	     1.8463	    17.7917	     5.5389	    11.1618	    12.0010	
    -9.2316	    -1.5106	    10.4065	    -9.8190	    11.1618	    -0.8392	    16.7847	     2.8534	     8.9798	     9.9869	
   -11.1618	    -3.1891	     8.8959	   -12.6724	    10.0708	    -3.1891	    15.9454	     0.6714	     7.0496	     8.2245	
   -12.3367	    -4.1962	     8.0566	   -14.7705	     9.5673	    -4.8676	    15.5258	    -1.0910	     5.6229	     6.7978	
   -12.5885	    -4.2801	     7.8888	   -16.0294	     9.6512	    -5.8746	    15.6937	    -2.0142	     4.7836	     5.8746	
   -11.9171	    -3.5248	     8.5602	   -16.2811	    10.3226	    -5.9586	    16.2811	    -2.1820	     4.6158	     5.5389	
   -10.2386	    -1.8463	     9.9869	   -15.5258	    11.6653	    -5.2872	    17.4561	    -1.5106	     5.2032	     5.8746	
    -7.6370	     0.6714	    12.1689	   -13.8474	    13.5956	    -3.7766	    19.0506	    -0.0839	     6.4621	     6.7139	
    -4.4479	     3.7766	    14.8544	   -11.4136	    15.9454	    -1.6785	    21.0648	     2.0981	     8.3084	     8.0566	
    -0.8392	     7.3013	    17.9596	    -8.4763	    18.5471	     0.8392	    23.2468	     4.6997	    10.4904	     9.8190	
     2.8534	    10.9100	    21.0648	    -5.3711	    21.1487	     3.5248	    25.5966	     7.5531	    12.9242	    11.7493	
     6.2103	    14.3509	    24.0860	    -2.5177	    23.6664	     6.0425	    27.8625	    10.3226	    15.1901	    13.6795	
     8.9798	    17.2882	    26.6876	    -0.0839	    25.6805	     8.1406	    29.7928	    12.6724	    17.2043	    15.3580	
    10.9100	    19.4702	    28.6179	     1.5106	    27.1912	     9.5673	    31.2195	    14.5187	    18.6310	    16.5329	
    11.9171	    20.8130	    29.7928	     2.2659	    28.1143	    10.2386	    32.0587	    15.5258	    19.3863	    17.1204	
    11.8332	    21.2326	    30.1285	     2.1820	    28.1982	     9.9869	    32.3105	    15.6937	    19.3863	    17.0364	
    10.8261	    20.6451	    29.6249	     1.1749	    27.6947	     8.9798	    31.8909	    15.1062	    18.7149	    16.3651	
     8.9798	    19.2184	    28.3661	    -0.5035	    26.5198	     7.3013	    30.8838	    13.7634	    17.3721	    15.1901	
     6.4621	    16.9525	    26.5198	    -2.6855	    24.9252	     5.1193	    29.2892	    11.8332	    15.6097	    13.5956	
     3.6087	    14.2670	    24.1699	    -5.2032	    22.9950	     2.6855	    27.4429	     9.5673	    13.5117	    11.8332	
     0.5875	    11.2457	    21.7361	    -7.5531	    20.8969	     0.3357	    25.3448	     7.2174	    11.4136	     9.9869	
    -2.1820	     8.3923	    19.2184	    -9.6512	    18.8828	    -1.7624	    23.1628	     5.0354	     9.3994	     8.3923	
    -4.4479	     5.9586	    17.1204	   -11.1618	    17.1204	    -3.2730	    21.2326	     3.2730	     7.8888	     7.2174	
    -5.7907	     4.1962	    15.6097	   -11.7493	    15.7776	    -4.1122	    19.5541	     2.1820	     6.9656	     6.6299	
    -6.0425	     3.5248	    14.9384	   -11.4136	    15.1062	    -3.9444	    18.4631	     1.9302	     6.8817	     6.7139	
    -5.2032	     3.9444	    15.1062	    -9.9030	    15.1062	    -2.7695	    17.9596	     2.6016	     7.5531	     7.5531	
    -3.1891	     5.3711	    16.1972	    -7.3853	    15.7776	    -0.7553	    18.1274	     4.1122	     9.0637	     9.1476	
    -0.1678	     7.8049	    18.0435	    -4.0283	    17.0364	     2.0142	    18.8828	     6.3782	    11.2457	    11.2457	
     3.6087	    10.8261	    20.4773	    -0.0839	    18.7988	     5.3711	    20.1416	     9.2316	    13.9313	    13.7634	
     7.7209	    14.2670	    23.2468	     4.1122	    20.8969	     8.8959	    21.7361	    12.3367	    16.8686	    16.5329	
    12.0010	    17.8757	    26.1002	     8.3084	    23.0789	    12.2528	    23.6664	    15.4419	    19.8059	    19.3024	
    16.0294	    21.2326	    28.7018	    12.0850	    25.1770	    15.2740	    25.5966	    18.2953	    22.5754	    21.8201	
    19.4702	    24.0860	    30.8838	    15.2740	    26.9394	    17.6239	    27.3590	    20.6451	    24.8413	    24.0021	
    22.0718	    26.1841	    32.3944	    17.4561	    28.2822	    19.0506	    28.8696	    22.3236	    26.5198	    25.5966	
    23.6664	    27.5269	    33.3176	    18.6310	    29.0375	    19.5541	    29.9606	    23.0789	    27.4429	    26.6037	
    24.2538	    27.8625	    33.4015	    18.7149	    29.2892	    19.0506	    30.4642	    23.0789	    27.6947	    26.8555	
    23.9182	    27.3590	    32.8140	    17.7917	    28.9536	    17.6239	    30.5481	    22.2397	    27.1072	    26.5198	
    22.5754	    25.9323	    31.6391	    15.9454	    28.0304	    15.3580	    30.0446	    20.5612	    25.9323	    25.5127	
    20.4773	    23.9182	    29.7928	    13.3438	    26.6876	    12.3367	    29.0375	    18.2953	    24.1699	    23.9182	
    17.7917	    21.2326	    27.6108	    10.1547	    24.9252	     8.8959	    27.6947	    15.5258	    21.9040	    21.9879	
    14.6866	    18.3792	    25.1770	     6.7139	    22.9111	     5.2032	    26.1841	    12.5046	    19.3863	    19.8059	
    11.7493	    15.5258	    22.8271	     3.2730	    20.8969	     1.5945	    24.5895	     9.5673	    16.8686	    17.5400	
     9.0637	    13.0081	    20.6451	     0.2518	    19.1345	    -1.5106	    23.1628	     6.8817	    14.5187	    15.4419	
     7.0496	    11.0779	    18.8828	    -2.1820	    17.7078	    -3.9444	    22.1558	     4.6158	    12.6724	    13.7634	
     5.8746	     9.9030	    17.7917	    -3.7766	    16.8686	    -5.3711	    21.6522	     3.1052	    11.3297	    12.5885	
     5.7907	     9.6512	    17.4561	    -4.3640	    16.7007	    -5.6229	    21.6522	     2.3499	    10.7422	    12.0850	
     6.6299	    10.2386	    17.8757	    -3.9444	    17.2043	    -4.6997	    22.3236	     2.3499	    10.8261	    12.1689	
     8.4763	    11.7493	    18.9667	    -2.6016	    18.2953	    -2.7695	    23.3307	     3.1891	    11.5814	    12.9242	
    10.9940	    13.7634	    20.4773	    -0.3357	    19.8898	     0.0000	    24.8413	     4.7836	    12.8403	    14.0152	
    13.8474	    16.2811	    22.3236	     2.4338	    21.6522	     3.2730	    26.3519	     6.8817	    14.4348	    15.4419	
    16.8686	    18.7149	    24.2538	     5.5389	    23.4985	     6.7139	    27.9465	     9.1476	    16.1133	    16.7847	
    19.5541	    20.9808	    25.8484	     8.6441	    25.0931	     9.8190	    29.2053	    11.4136	    17.6239	    18.0435	
    21.6522	    22.7432	    27.1072	    11.4136	    26.2680	    12.4207	    30.1285	    13.3438	    18.7149	    18.9667	
    22.9950	    23.7503	    27.6108	    13.5956	    26.8555	    14.3509	    30.3802	    14.7705	    19.3863	    19.3863	
    23.3307	    23.9182	    27.4429	    14.8544	    26.7715	    15.3580	    30.0446	    15.4419	    19.3863	    19.3024	
    22.7432	    23.1628	    26.5198	    15.1901	    25.9323	    15.4419	    29.0375	    15.3580	    18.7988	    18.6310	
    21.2326	    21.6522	    24.8413	    14.6027	    24.4217	    14.7705	    27.3590	    14.5187	    17.5400	    17.4561	
    18.9667	    19.3863	    22.6593	    13.1760	    22.4075	    13.2599	    25.1770	    13.0081	    15.8615	    15.8615	
    16.0294	    16.6168	    19.9738	    11.0779	    20.0577	    11.3297	    22.7432	    11.0779	    13.8474	    14.0152	
    12.6724	    13.5117	    17.1204	     8.6441	    17.5400	     9.0637	    20.1416	     8.8120	    11.6653	    11.9171	
     9.3155	    10.3226	    14.2670	     6.0425	    15.0223	     6.7139	    17.5400	     6.6299	     9.4833	     9.9030	
     6.0425	     7.3853	    11.6653	     3.5248	    12.7563	     4.5319	    15.1062	     4.5319	     7.4692	     8.0566	
     3.1891	     4.7836	     9.4833	     1.3428	    10.7422	     2.7695	    13.0920	     2.8534	     5.7907	     6.5460	
     1.0910	     2.8534	     7.8888	    -0.1678	     9.2316	     1.5106	    11.5814	     1.7624	     4.6997	     5.5389	
    -0.2518	     1.7624	     7.1335	    -1.0071	     8.3084	     0.9232	    10.6583	     1.5106	     4.1962	     5.1193	
    -0.5875	     1.5945	     7.1335	    -0.9232	     8.0566	     1.2589	    10.4065	     2.0981	     4.6158	     5.4550	
     0.0000	     2.3499	     7.9727	     0.0839	     8.3923	     2.3499	    10.8261	     3.5248	     5.7068	     6.5460	
     1.2589	     3.8605	     9.4833	     2.0142	     9.3994	     4.1962	    11.8332	     5.7907	     7.5531	     8.3084	
     3.1891	     5.8746	    11.4975	     4.6158	    10.8261	     6.7139	    13.1760	     8.5602	     9.9869	    10.5743	
     5.4550	     8.3084	    13.7634	     7.7209	    12.5046	     9.6512	    14.6866	    11.7493	    12.8403	    13.1760	
     7.8049	    10.8261	    16.1972	    11.0779	    14.3509	    12.6724	    16.3651	    15.0223	    15.8615	    15.9454	
    10.0708	    13.2599	    18.6310	    14.4348	    16.1133	    15.7776	    17.8757	    18.2953	    18.7988	    18.6310	
    12.0010	    15.3580	    20.7291	    17.5400	    17.7078	    18.4631	    19.2184	    21.2326	    21.5683	    21.0648	
    13.4277	    16.8686	    22.3236	    20.0577	    18.7988	    20.7291	    20.1416	    23.5825	    23.9182	    23.0789	
    14.0991	    17.7078	    23.4146	    21.6522	    19.4702	    22.3236	    20.7291	    25.3448	    25.6805	    24.5895	
    14.0152	    17.8757	    23.8342	    22.4075	    19.4702	    23.0789	    20.8130	    26.4359	    26.7715	    25.4288	
    13.2599	    17.2043	    23.5825	    22.0718	    19.0506	    23.0789	    20.3934	    26.6876	    27.1912	    25.6805	
    11.6653	    16.0294	    22.8271	    20.8969	    18.0435	    22.3236	    19.6381	    26.1841	    26.8555	    25.2609	
     9.6512	    14.2670	    21.6522	    18.9667	    16.7007	    21.0648	    18.5471	    25.0931	    26.0162	    24.3378	
     7.2174	    12.2528	    20.1416	    16.3651	    15.1901	    19.2184	    17.2882	    23.4985	    24.7574	    22.9950	
     4.6158	    10.0708	    18.5471	    13.5956	    13.5117	    17.2043	    16.0294	    21.6522	    23.1628	    21.3165	
     2.1820	     7.9727	    17.0364	    10.8261	    12.0010	    15.1901	    14.8544	    19.8059	    21.4844	    19.5541	
     0.1678	     6.2103	    15.7776	     8.3084	    10.7422	    13.4277	    13.8474	    18.0435	    19.9738	    17.7917	
    -1.3428	     5.0354	    14.8544	     6.4621	     9.9869	    12.1689	    13.3438	    16.7847	    18.7149	    16.3651	
    -2.0981	     4.4479	    14.5187	     5.2872	     9.8190	    11.4975	    13.3438	    16.0294	    17.9596	    15.2740	
    -2.0981	     4.6158	    14.7705	     5.1193	    10.3226	    11.5814	    14.0152	    15.8615	    17.7917	    14.8544	
    -1.3428	     5.4550	    15.6097	     5.7068	    11.3297	    12.4207	    15.1901	    16.3651	    18.2114	    15.1062	
     0.0839	     6.7978	    16.8686	     7.0496	    12.9242	    13.7634	    16.8686	    17.4561	    19.1345	    15.8615	
     1.7624	     8.4763	    18.2953	     8.8959	    14.7705	    15.5258	    18.8828	    18.8828	    20.3094	    17.2043	
     3.4409	    10.1547	    19.8059	    10.9100	    16.7007	    17.3721	    20.8969	    20.4773	    21.6522	    18.7149	
     4.8676	    11.6653	    21.0648	    12.8403	    18.4631	    19.0506	    22.8271	    21.8201	    22.8271	    20.2255	
     5.7907	    12.6724	    21.9040	    14.2670	    19.8898	    20.2255	    24.4217	    22.9111	    23.5825	    21.5683	
     5.9586	    13.0920	    22.2397	    15.0223	    20.8130	    20.7291	    25.4288	    23.3307	    23.8342	    22.3236	
     5.2872	    12.7563	    21.9040	    14.8544	    21.1487	    20.3934	    25.7645	    22.9950	    23.4146	    22.4075	
     3.8605	    11.6653	    20.8130	    13.8474	    20.7291	    19.2184	    25.3448	    21.9879	    22.3236	    21.8201	
     1.5945	     9.8190	    19.3024	    11.9171	    19.8059	    17.3721	    24.4217	    20.2255	    20.5612	    20.5612	
    -1.1749	     7.3853	    17.2043	     9.3994	    18.2953	    14.7705	    22.9111	    17.9596	    18.2953	    18.6310	
    -4.2801	     4.6158	    14.9384	     6.3782	    16.5329	    11.8332	    21.0648	    15.3580	    15.6097	    16.2811	
    -7.5531	     1.5945	    12.4207	     3.1891	    14.5187	     8.7280	    18.9667	    12.5046	    12.8403	    13.6795	
   -10.7422	    -1.4267	     9.9869	    -0.0839	    12.4207	     5.6229	    16.8686	     9.6512	    10.0708	    10.9940	
   -13.5117	    -4.2801	     7.7209	    -3.0212	    10.4904	     2.8534	    14.7705	     6.9656	     7.5531	     8.4763	
   -15.6937	    -6.6299	     5.8746	    -5.4550	     8.8959	     0.5875	    12.9242	     4.7836	     5.4550	     6.3782	
   -17.0364	    -8.2245	     4.6158	    -7.0496	     7.8049	    -0.8392	    11.5814	     3.1891	     4.0283	     4.8676	
   -17.2882	    -8.8959	     4.1122	    -7.6370	     7.3013	    -1.2589	    10.8261	     2.3499	     3.3569	     4.0283	
   -16.4490	    -8.4763	     4.5319	    -7.1335	     7.6370	    -0.6714	    10.7422	     2.3499	     3.4409	     4.0283	
   -14.4348	    -6.9656	     5.7907	    -5.4550	     8.8120	     0.8392	    11.4975	     3.1891	     4.4479	     4.7836	
   -11.4975	    -4.4479	     7.8888	    -2.8534	    10.5743	     3.1891	    12.9242	     4.7836	     6.2943	     6.3782	
    -7.7209	    -1.0910	    10.6583	     0.5875	    13.0081	     6.2943	    15.0223	     7.1335	     8.7280	     8.6441	
    -3.3569	     2.8534	    13.9313	     4.6997	    15.9454	     9.9030	    17.5400	     9.9869	    11.8332	    11.4975	
     1.1749	     7.1335	    17.4561	     9.1476	    19.0506	    13.7634	    20.4773	    13.1760	    15.1901	    14.7705	
     5.6229	    11.4136	    21.0648	    13.5956	    22.1558	    17.5400	    23.4146	    16.4490	    18.7149	    18.1274	
     9.6512	    15.3580	    24.3378	    17.7078	    25.1770	    20.9808	    26.2680	    19.6381	    22.0718	    21.4005	
    13.0081	    18.7149	    27.1072	    21.2326	    27.6947	    23.7503	    28.7857	    22.4915	    25.0931	    24.4217	
    15.3580	    21.1487	    29.1214	    23.7503	    29.5410	    25.7645	    30.7159	    24.5895	    27.3590	    26.7715	
    16.6168	    22.4915	    30.2124	    25.1770	    30.6320	    26.6876	    31.8909	    25.9323	    28.9536	    28.4500	
    16.7007	    22.6593	    30.2963	    25.3448	    30.8838	    26.4359	    32.3105	    26.2680	    29.5410	    29.2892	
    15.6097	    21.6522	    29.4571	    24.2538	    30.2963	    25.0931	    31.8909	    25.6805	    29.2053	    29.2892	
    13.4277	    19.5541	    27.6947	    22.0718	    28.8696	    22.7432	    30.7999	    24.1699	    28.1143	    28.4500	
    10.3226	    16.7007	    25.2609	    18.9667	    26.7715	    19.5541	    29.0375	    21.9879	    26.2680	    26.9394	
     6.6299	    13.3438	    22.4075	    15.2740	    24.3378	    15.7776	    26.9394	    19.3863	    23.9182	    24.9252	
     2.7695	     9.6512	    19.3863	    11.2457	    21.5683	    11.7493	    24.6735	    16.4490	    21.4005	    22.7432	
    -1.0910	     6.2103	    16.4490	     7.3013	    18.8828	     7.8049	    22.4915	    13.5956	    18.9667	    20.5612	
    -4.3640	     3.1891	    13.9313	     3.7766	    16.5329	     4.4479	    20.5612	    11.0779	    16.8686	    18.7149	
    -6.9656	     0.9232	    12.0850	     1.1749	    14.6866	     1.9302	    19.0506	     9.1476	    15.3580	    17.2882	
    -8.5602	    -0.3357	    11.0779	    -0.3357	    13.5117	     0.5875	    18.2114	     8.0566	    14.5187	    16.5329	
    -9.2316	    -0.7553	    10.7422	    -0.6714	    13.0920	     0.5035	    17.9596	     7.8049	    14.5187	    16.3651	
    -8.8959	    -0.2518	    11.1618	     0.2518	    13.2599	     1.5945	    18.1274	     8.3084	    15.1062	    16.7847	
    -7.8888	     1.0071	    12.0850	     2.0981	    14.0152	     3.6926	    18.7988	     9.4833	    16.2811	    17.6239	
    -6.3782	     2.6855	    13.3438	     4.6997	    15.0223	     6.4621	    19.7220	    11.1618	    17.8757	    18.7988	
    -4.5319	     4.6158	    14.8544	     7.6370	    16.1972	     9.5673	    20.8130	    13.1760	    19.5541	    20.1416	
    -2.6016	     6.5460	    16.3651	    10.5743	    17.4561	    12.6724	    21.9879	    15.3580	    21.3165	    21.4005	
    -0.8392	     8.3923	    17.7078	    13.3438	    18.6310	    15.4419	    22.9111	    17.3721	    22.8271	    22.5754	
     0.5875	     9.7351	    18.7988	    15.5258	    19.4702	    17.6239	    23.6664	    18.9667	    24.0021	    23.4146	
     1.5106	    10.5743	    19.4702	    16.8686	    19.8898	    18.9667	    23.9182	    20.0577	    24.5895	    23.7503	
     1.7624	    10.6583	    19.5541	    17.3721	    19.8059	    19.4702	    23.7503	    20.3094	    24.5056	    23.5825	
     1.2589	     9.9869	    19.0506	    16.9525	    19.0506	    19.0506	    22.9111	    19.8059	    23.7503	    22.7432	
     0.1678	     8.7280	    17.8757	    15.6097	    17.7078	    17.7917	    21.5683	    18.4631	    22.2397	    21.4005	
    -1.5106	     6.7978	    16.1133	    13.5956	    15.8615	    15.7776	    19.7220	    16.4490	    20.0577	    19.4702	
    -3.7766	     4.3640	    13.9313	    10.9940	    13.5956	    13.1760	    17.4561	    13.8474	    17.3721	    17.0364	
    -6.2943	     1.6785	    11.4975	     7.9727	    11.0779	    10.3226	    15.0223	    10.8261	    14.2670	    14.3509	
    -8.8120	    -1.0071	     8.9798	     4.9515	     8.5602	     7.3013	    12.5885	     7.7209	    11.1618	    11.5814	
   -11.0779	    -3.4409	     6.7978	     2.1820	     6.2103	     4.6158	    10.4065	     4.8676	     8.3084	     8.9798	
   -12.7563	    -5.2032	     5.1193	     0.0000	     4.5319	     2.5177	     8.8120	     2.6016	     5.8746	     6.8817	
   -13.5117	    -6.0425	     4.2801	    -1.3428	     3.6087	     1.1749	     8.0566	     1.0910	     4.1962	     5.3711	
   -13.2599	    -5.8746	     4.3640	    -1.5945	     3.6087	     0.8392	     8.2245	     0.5875	     3.4409	     4.7836	
   -12.0010	    -4.6158	     5.4550	    -0.6714	     4.6158	     1.5945	     9.2316	     1.0071	     3.6926	     5.0354	
    -9.7351	    -2.3499	     7.4692	     1.3428	     6.5460	     3.2730	    11.0779	     2.4338	     4.7836	     6.1264	
    -6.7139	     0.6714	    10.2386	     4.1962	     9.1476	     5.7907	    13.6795	     4.6997	     6.7139	     7.9727	
    -3.1052	     4.1962	    13.4277	     7.7209	    12.3367	     8.8959	    16.6168	     7.5531	     9.2316	    10.3226	
     0.5875	     7.8888	    16.8686	    11.5814	    15.6097	    12.2528	    19.8059	    10.7422	    12.0010	    13.0081	
     4.1122	    11.4136	    20.0577	    15.3580	    18.9667	    15.4419	    22.8271	    13.9313	    14.7705	    15.6097	
     7.0496	    14.3509	    22.8271	    18.7988	    21.8201	    18.3792	    25.4288	    16.7847	    17.3721	    18.0435	
     9.3155	    16.5329	    25.0092	    21.5683	    24.1699	    20.7291	    27.4429	    19.2184	    19.3863	    19.9738	
    10.7422	    17.7078	    26.2680	    23.5825	    25.7645	    22.3236	    28.8696	    20.8969	    20.8130	    21.3165	
    11.1618	    17.9596	    26.6037	    24.6735	    26.5198	    23.0789	    29.4571	    21.8201	    21.4844	    21.9879	
    10.6583	    17.2043	    26.0162	    24.9252	    26.4359	    22.9950	    29.2892	    21.9040	    21.4005	    21.9040	
     9.3155	    15.5258	    24.6735	    24.2538	    25.5127	    22.1558	    28.3661	    21.2326	    20.5612	    21.2326	
     7.3013	    13.2599	    22.5754	    22.9111	    24.0021	    20.7291	    27.0233	    19.8898	    19.2184	    19.9738	
     4.6997	    10.4065	    20.1416	    20.8969	    21.9879	    18.7149	    25.2609	    18.1274	    17.4561	    18.3792	
     1.7624	     7.3013	    17.2882	    18.3792	    19.6381	    16.4490	    23.3307	    16.0294	    15.4419	    16.4490	
    -1.2589	     4.0283	    14.4348	    15.6097	    17.2882	    13.9313	    21.4005	    13.7634	    13.2599	    14.4348	
    -4.2801	     1.0071	    11.6653	    12.7563	    15.0223	    11.4975	    19.4702	    11.4975	    11.2457	    12.4207	
    -6.9656	    -1.6785	     9.2316	    10.2386	    13.0081	     9.3155	    17.7917	     9.4833	     9.4833	    10.5743	
    -9.0637	    -3.7766	     7.3013	     8.2245	    11.4975	     7.6370	    16.4490	     7.8888	     8.1406	     9.0637	
   -10.4065	    -5.1193	     6.0425	     6.9656	    10.6583	     6.7139	    15.5258	     6.8817	     7.4692	     8.1406	
   -10.7422	    -5.4550	     5.5389	     6.7139	    10.4904	     6.5460	    15.1062	     6.6299	     7.4692	     7.8888	
   -10.1547	    -4.8676	     5.7907	     7.4692	    10.9940	     7.3853	    15.1901	     7.2174	     8.3084	     8.3084	
    -8.6441	    -3.3569	     6.8817	     9.2316	    12.1689	     8.9798	    15.7776	     8.4763	     9.8190	     9.4833	
    -6.2943	    -1.0910	     8.4763	    11.6653	    13.8474	    11.2457	    16.6168	    10.4065	    11.8332	    11.2457	
    -3.3569	     1.6785	    10.5743	    14.6866	    15.7776	    13.9313	    17.7917	    12.7563	    14.2670	    13.4277	
    -0.1678	     4.6997	    12.7563	    17.8757	    17.7078	    16.7847	    18.9667	    15.2740	    16.8686	    15.8615	
     2.9373	     7.6370	    14.9384	    21.0648	    19.3863	    19.5541	    19.9738	    17.7078	    19.3024	    18.2114	
     5.7068	    10.1547	    16.7847	    23.8342	    20.5612	    21.9040	    20.8130	    19.8059	    21.4005	    20.2255	
     7.9727	    12.0010	    18.0435	    26.0162	    21.0648	    23.7503	    21.2326	    21.4005	    22.9950	    21.8201	
     9.4833	    13.0081	    18.6310	    27.4429	    20.8130	    24.7574	    21.1487	    22.4075	    23.8342	    22.8271	
    10.0708	    13.0081	    18.4631	    27.9465	    19.8898	    24.9252	    20.6451	    22.5754	    23.9182	    22.9950	
     9.9030	    12.1689	    17.5400	    27.6108	    18.2953	    24.3378	    19.7220	    21.9040	    23.2468	    22.4915	
     8.8959	    10.5743	    16.0294	    26.4359	    16.1972	    23.0789	    18.3792	    20.6451	    21.9040	    21.4005	
     7.3013	     8.3923	    14.0991	    24.7574	    13.7634	    21.2326	    16.7847	    18.7988	    19.9738	    19.7220	
     5.2872	     5.8746	    11.8332	    22.4915	    11.1618	    18.9667	    15.1062	    16.6168	    17.7078	    17.7078	
     3.1052	     3.3569	     9.4833	    20.0577	     8.6441	    16.6168	    13.3438	    14.2670	    15.2740	    15.5258	
     1.0910	     1.0910	     7.3853	    17.6239	     6.2943	    14.1830	    11.6653	    11.9171	    13.0081	    13.3438	
    -0.5875	    -0.5875	     5.6229	    15.3580	     4.3640	    12.0010	    10.2386	     9.8190	    10.9100	    11.4136	
    -1.5945	    -1.6785	     4.4479	    13.5117	     2.9373	    10.0708	     9.1476	     8.1406	     9.3155	     9.8190	
    -1.9302	    -1.8463	     3.8605	    12.0850	     2.0981	     8.6441	     8.4763	     6.9656	     8.2245	     8.7280	
    -1.4267	    -1.2589	     4.0283	    11.4136	     1.8463	     7.6370	     8.3084	     6.4621	     7.8049	     8.1406	
    -0.2518	     0.0839	     4.7836	    11.4136	     2.2659	     7.2174	     8.4763	     6.5460	     7.9727	     8.1406	
     1.6785	     2.0981	     6.2103	    12.0850	     3.1891	     7.1335	     9.1476	     7.2174	     8.7280	     8.7280	
     4.0283	     4.5319	     8.0566	    13.2599	     4.5319	     7.5531	     9.9869	     8.3084	     9.9030	     9.6512	
     6.7139	     7.3013	    10.2386	    14.6866	     6.2103	     8.1406	    11.0779	     9.6512	    11.4136	    10.8261	
     9.3994	    10.0708	    12.5046	    16.2811	     8.0566	     8.8959	    12.3367	    11.1618	    13.0081	    12.1689	
    11.9171	    12.5885	    14.6866	    17.7078	     9.9030	     9.7351	    13.5956	    12.5046	    14.5187	    13.4277	
    13.9313	    14.7705	    16.6168	    18.7988	    11.5814	    10.4904	    14.6866	    13.5956	    15.7776	    14.6027	
    15.2740	    16.2811	    18.0435	    19.3024	    12.9242	    10.9940	    15.6937	    14.0991	    16.6168	    15.3580	
    15.7776	    16.9525	    18.7988	    19.1345	    13.8474	    11.2457	    16.3651	    14.0152	    16.8686	    15.7776	
    15.3580	    16.7847	    18.7988	    18.0435	    14.1830	    11.0779	    16.7007	    13.0920	    16.3651	    15.5258	
    13.9313	    15.7776	    18.1274	    16.1133	    13.9313	    10.4065	    16.6168	    11.5814	    15.1901	    14.7705	
    11.7493	    13.9313	    16.7847	    13.4277	    13.1760	     9.2316	    16.1972	     9.3994	    13.4277	    13.5117	
     8.8120	    11.4136	    14.8544	    10.0708	    12.0010	     7.4692	    15.4419	     6.8817	    11.0779	    11.7493	
     5.3711	     8.4763	    12.5885	     6.3782	    10.5743	     5.3711	    14.4348	     4.0283	     8.3923	     9.6512	
     1.8463	     5.2872	    10.0708	     2.6016	     8.8959	     3.0212	    13.2599	     1.0910	     5.5389	     7.4692	
    -1.5945	     2.1820	     7.6370	    -0.8392	     7.3853	     0.7553	    12.1689	    -1.5945	     2.9373	     5.2872	
    -4.4479	    -0.5875	     5.5389	    -3.7766	     6.2103	    -1.2589	    11.3297	    -3.9444	     0.7553	     3.5248	
    -6.6299	    -2.6016	     3.9444	    -5.7907	     5.4550	    -2.6016	    10.7422	    -5.4550	    -0.6714	     2.2659	
    -7.8049	    -3.7766	     3.1891	    -6.7139	     5.3711	    -2.9373	    10.7422	    -6.1264	    -1.2589	     1.8463	
    -7.8888	    -3.8605	     3.2730	    -6.2943	     6.0425	    -2.2659	    11.3297	    -5.6229	    -0.7553	     2.2659	
    -6.8817	    -2.9373	     4.2801	    -4.6158	     7.3853	    -0.6714	    12.5885	    -4.1122	     0.7553	     3.6087	
    -4.9515	    -1.0910	     6.0425	    -1.7624	     9.2316	     1.9302	    14.2670	    -1.5945	     3.1052	     5.7068	
    -2.1820	     1.5945	     8.3923	     1.9302	    11.4975	     5.1193	    16.3651	     1.5945	     6.0425	     8.3923	
     1.0071	     4.6158	    11.1618	     6.2103	    13.9313	     8.7280	    18.6310	     5.2032	     9.3155	    11.4136	
     4.3640	     7.8049	    13.9313	    10.6583	    16.2811	    12.3367	    20.8969	     8.9798	    12.5885	    14.4348	
     7.5531	    10.8261	    16.5329	    14.7705	    18.3792	    15.6937	    22.9111	    12.5046	    15.6097	    17.2043	
    10.1547	    13.3438	    18.7149	    18.2953	    20.0577	    18.5471	    24.5056	    15.4419	    17.9596	    19.3863	
    12.0010	    15.1062	    20.1416	    20.8969	    21.1487	    20.4773	    25.5127	    17.6239	    19.5541	    20.8969	
    12.8403	    15.8615	    20.8130	    22.3236	    21.4844	    21.4844	    25.8484	    18.7988	    20.1416	    21.4844	
    12.5885	    15.6097	    20.5612	    22.4075	    21.0648	    21.4005	    25.3448	    18.8828	    19.6381	    21.0648	
    11.1618	    14.1830	    19.3863	    21.2326	    19.7220	    20.1416	    24.1699	    17.7917	    18.1274	    19.7220	
     8.6441	    11.8332	    17.3721	    18.8828	    17.6239	    17.9596	    22.3236	    15.7776	    15.6937	    17.4561	
     5.2032	     8.6441	    14.6866	    15.6097	    14.8544	    14.9384	    19.8898	    12.8403	    12.5046	    14.5187	
     1.2589	     4.9515	    11.5814	    11.6653	    11.7493	    11.3297	    17.1204	     9.3155	     8.8959	    10.9940	
    -2.8534	     1.1749	     8.3084	     7.5531	     8.4763	     7.5531	    14.2670	     5.5389	     5.0354	     7.3853	
    -6.7139	    -2.4338	     5.2032	     3.5248	     5.3711	     3.8605	    11.4136	     1.8463	     1.2589	     3.7766	
   -10.0708	    -5.4550	     2.5177	     0.0839	     2.6855	     0.6714	     8.9798	    -1.5106	    -2.0142	     0.5875	
   -12.5046	    -7.7209	     0.5035	    -2.5177	     0.5875	    -1.8463	     6.9656	    -4.2801	    -4.6997	    -2.0981	
   -13.8474	    -8.9798	    -0.8392	    -4.1962	    -0.8392	    -3.4409	     5.6229	    -6.2943	    -6.5460	    -4.0283	
   -14.1830	    -9.1476	    -1.2589	    -4.7836	    -1.3428	    -4.1962	     4.9515	    -7.3853	    -7.5531	    -5.2872	
   -13.3438	    -8.3923	    -0.8392	    -4.4479	    -1.1749	    -4.1122	     4.9515	    -7.6370	    -7.7209	    -5.7068	
   -11.5814	    -6.7139	     0.4196	    -3.1891	    -0.2518	    -3.2730	     5.5389	    -7.1335	    -7.1335	    -5.4550	
    -9.1476	    -4.3640	     2.2659	    -1.3428	     1.2589	    -1.7624	     6.7139	    -5.9586	    -5.8746	    -4.6997	
    -6.0425	    -1.4267	     4.6158	     0.9232	     3.1891	     0.0839	     8.2245	    -4.1962	    -4.1962	    -3.4409	
    -2.7695	     1.7624	     7.2174	     3.4409	     5.3711	     2.0142	     9.9869	    -2.2659	    -2.2659	    -1.9302	
     0.5035	     4.8676	     9.8190	     5.7907	     7.5531	     4.0283	    11.8332	    -0.2518	    -0.1678	    -0.3357	
     3.5248	     7.7209	    12.2528	     7.7209	     9.5673	     5.6229	    13.4277	     1.6785	     1.7624	     1.1749	
     5.9586	     9.9869	    14.2670	     9.1476	    11.2457	     6.7978	    14.7705	     3.1891	     3.3569	     2.5177	
     7.6370	    11.4975	    15.6097	     9.7351	    12.2528	     7.3013	    15.6097	     4.1122	     4.5319	     3.4409	
     8.3084	    12.0850	    16.2811	     9.3994	    12.6724	     6.9656	    15.8615	     4.3640	     5.1193	     3.8605	
     7.9727	    11.8332	    16.1972	     8.0566	    12.3367	     5.8746	    15.5258	     3.9444	     5.1193	     3.7766	
     6.7139	    10.6583	    15.3580	     5.8746	    11.4136	     4.0283	    14.6027	     2.7695	     4.3640	     3.1052	
     4.6997	     8.8959	    13.9313	     3.0212	     9.9869	     1.5106	    13.1760	     1.0071	     3.1052	     2.0142	
     2.0981	     6.5460	    12.0850	    -0.4196	     8.0566	    -1.4267	    11.4975	    -1.1749	     1.3428	     0.5035	
    -0.8392	     4.0283	     9.9869	    -4.0283	     6.0425	    -4.5319	     9.7351	    -3.5248	    -0.5875	    -1.1749	
    -3.8605	     1.5106	     7.9727	    -7.5531	     4.1122	    -7.5531	     8.1406	    -5.9586	    -2.5177	    -2.8534	
    -6.5460	    -0.6714	     6.1264	   -10.7422	     2.4338	   -10.1547	     6.7978	    -8.0566	    -4.1962	    -4.2801	
    -8.6441	    -2.4338	     4.6997	   -13.1760	     1.1749	   -12.1689	     5.9586	    -9.5673	    -5.4550	    -5.2032	
    -9.9030	    -3.4409	     3.8605	   -14.6866	     0.5875	   -13.3438	     5.7068	   -10.4065	    -6.0425	    -5.5389	
   -10.3226	    -3.6087	     3.7766	   -15.0223	     0.6714	   -13.5956	     6.1264	   -10.3226	    -5.7907	    -5.1193	
    -9.6512	    -3.1052	     4.3640	   -14.1830	     1.4267	   -12.8403	     7.1335	    -9.3994	    -4.8676	    -4.0283	
    -8.0566	    -1.7624	     5.6229	   -12.3367	     2.8534	   -11.2457	     8.6441	    -7.6370	    -3.1891	    -2.1820	
    -5.6229	     0.0839	     7.3853	    -9.5673	     4.6997	    -8.9798	    10.4904	    -5.2872	    -1.0071	     0.0839	
    -2.7695	     2.3499	     9.4833	    -6.1264	     6.9656	    -6.2943	    12.5046	    -2.6016	     1.5106	     2.6855	
     0.3357	     4.6997	    11.6653	    -2.3499	     9.2316	    -3.5248	    14.4348	     0.2518	     4.0283	     5.2872	
[Epoch Header]
[Trial Type]	21
[Accept]	1
[Correct]	0
[RT]	 0.000
[Resp]	0
[Epoch Data]
    -6.7139	     1.0071	    -0.2518	    -0.1678	     1.9302	     1.5945	    -3.2730	     0.2518	     2.1820	    -4.2801	
    -4.4479	     2.9373	     1.4267	     1.3428	     3.3569	     2.9373	    -2.0142	     1.6785	     3.7766	    -2.9373	
    -1.6785	     5.3711	     3.4409	     3.2730	     5.2872	     4.6997	    -0.4196	     3.5248	     5.6229	    -1.3428	
     1.3428	     7.9727	     5.7068	     5.2872	     7.3013	     6.6299	     1.3428	     5.4550	     7.6370	     0.4196	
     4.1962	    10.5743	     7.8888	     7.2174	     9.3155	     8.4763	     3.1052	     7.3853	     9.5673	     2.0981	
     6.7139	    12.9242	     9.8190	     8.8120	    11.1618	     9.9869	     4.6997	     8.8959	    11.0779	     3.5248	
     8.5602	    14.6866	    11.2457	     9.8190	    12.4207	    10.9100	     5.8746	     9.8190	    12.0850	     4.3640	
     9.4833	    15.6097	    11.9171	    10.1547	    13.0081	    11.2457	     6.3782	    10.1547	    12.4207	     4.6158	
     9.3994	    15.6937	    11.8332	     9.7351	    12.9242	    10.8261	     6.2943	     9.6512	    12.0010	     4.1962	
     8.2245	    14.7705	    10.9100	     8.4763	    11.9171	     9.6512	     5.4550	     8.3923	    10.8261	     3.1052	
     6.2103	    12.9242	     9.2316	     6.5460	    10.3226	     7.7209	     4.0283	     6.4621	     8.9798	     1.4267	
     3.3569	    10.3226	     6.8817	     3.8605	     8.0566	     5.2872	     2.0981	     3.9444	     6.6299	    -0.7553	
     0.0000	     7.3013	     4.1962	     0.7553	     5.4550	     2.5177	    -0.1678	     1.1749	     3.8605	    -3.1891	
    -3.6087	     4.0283	     1.1749	    -2.4338	     2.6855	    -0.4196	    -2.6016	    -1.7624	     1.0910	    -5.7068	
    -7.1335	     0.8392	    -1.6785	    -5.6229	    -0.0839	    -3.1891	    -4.9515	    -4.4479	    -1.5106	    -8.0566	
   -10.1547	    -1.9302	    -4.2801	    -8.3084	    -2.3499	    -5.5389	    -6.9656	    -6.7978	    -3.7766	    -9.9869	
   -12.4207	    -4.1122	    -6.2103	   -10.3226	    -4.1962	    -7.3013	    -8.5602	    -8.4763	    -5.3711	   -11.3297	
   -13.7634	    -5.3711	    -7.4692	   -11.3297	    -5.2032	    -8.3084	    -9.4833	    -9.3994	    -6.2103	   -12.0010	
   -13.9313	    -5.6229	    -7.8049	   -11.2457	    -5.4550	    -8.3084	    -9.7351	    -9.3994	    -6.2103	   -11.9171	
   -13.0081	    -4.9515	    -7.2174	   -10.0708	    -4.9515	    -7.3013	    -9.2316	    -8.3923	    -5.2872	   -10.9940	
   -11.0779	    -3.3569	    -5.8746	    -7.8888	    -3.6926	    -5.4550	    -8.1406	    -6.6299	    -3.5248	    -9.3155	
    -8.3084	    -1.0071	    -3.8605	    -4.7836	    -2.0142	    -2.9373	    -6.6299	    -4.0283	    -1.0071	    -7.0496	
    -5.0354	     1.6785	    -1.4267	    -1.1749	     0.0839	     0.1678	    -4.7836	    -1.0910	     1.8463	    -4.3640	
    -1.5945	     4.6158	     1.0910	     2.7695	     2.0981	     3.4409	    -2.9373	     2.0981	     4.8676	    -1.5945	
     1.6785	     7.3853	     3.5248	     6.5460	     4.1122	     6.5460	    -1.2589	     5.2032	     7.8049	     1.1749	
     4.4479	     9.8190	     5.6229	     9.9030	     5.7068	     9.3994	     0.0000	     7.9727	    10.4065	     3.5248	
     6.6299	    11.5814	     7.1335	    12.5885	     6.8817	    11.6653	     0.8392	    10.2386	    12.5885	     5.5389	
     7.8888	    12.6724	     7.9727	    14.4348	     7.4692	    13.2599	     1.0071	    11.9171	    14.1830	     6.8817	
     8.2245	    12.9242	     8.1406	    15.2740	     7.4692	    14.1830	     0.5875	    13.0081	    15.0223	     7.7209	
     7.6370	    12.3367	     7.6370	    15.1901	     6.7978	    14.4348	    -0.3357	    13.3438	    15.1901	     7.8888	
     6.2103	    11.0779	     6.4621	    14.2670	     5.7068	    13.9313	    -1.6785	    13.0920	    14.6866	     7.4692	
     4.0283	     9.2316	     4.7836	    12.5046	     4.1962	    12.8403	    -3.3569	    12.3367	    13.5956	     6.5460	
     1.2589	     7.0496	     2.7695	    10.1547	     2.3499	    11.2457	    -5.1193	    10.9940	    12.0850	     5.1193	
    -1.6785	     4.6158	     0.6714	     7.4692	     0.4196	     9.3994	    -6.7978	     9.3994	    10.2386	     3.4409	
    -4.5319	     2.3499	    -1.3428	     4.7836	    -1.3428	     7.4692	    -8.2245	     7.7209	     8.3923	     1.6785	
    -6.9656	     0.4196	    -3.0212	     2.3499	    -2.7695	     5.7068	    -9.1476	     6.1264	     6.7139	     0.0839	
    -8.7280	    -0.8392	    -4.0283	     0.5035	    -3.5248	     4.3640	    -9.4833	     5.0354	     5.5389	    -1.0910	
    -9.5673	    -1.3428	    -4.3640	    -0.5035	    -3.6926	     3.6926	    -9.1476	     4.4479	     4.8676	    -1.8463	
    -9.4833	    -1.0910	    -3.8605	    -0.6714	    -3.1052	     3.6926	    -8.1406	     4.5319	     4.8676	    -1.9302	
    -8.3084	    -0.1678	    -2.6855	     0.0000	    -1.9302	     4.3640	    -6.6299	     5.2872	     5.5389	    -1.4267	
    -6.2943	     1.5106	    -0.9232	     1.5106	    -0.0839	     5.7068	    -4.6997	     6.6299	     6.7978	    -0.4196	
    -3.4409	     3.7766	     1.2589	     3.7766	     2.0981	     7.4692	    -2.4338	     8.3923	     8.4763	     1.0910	
    -0.1678	     6.3782	     3.8605	     6.4621	     4.6158	     9.5673	    -0.0839	    10.4904	    10.4904	     3.0212	
     3.4409	     9.2316	     6.4621	     9.4833	     7.1335	    11.7493	     2.2659	    12.7563	    12.6724	     5.1193	
     6.8817	    12.0850	     8.9798	    12.4207	     9.5673	    13.6795	     4.3640	    14.8544	    14.7705	     7.1335	
     9.9030	    14.5187	    10.9940	    14.8544	    11.4975	    15.1901	     5.9586	    16.6168	    16.5329	     8.9798	
    12.0850	    16.2811	    12.4207	    16.7007	    12.7563	    16.0294	     6.8817	    17.7078	    17.7078	    10.3226	
    13.1760	    17.2043	    12.9242	    17.5400	    13.2599	    15.8615	     7.0496	    17.9596	    18.0435	    10.9100	
    13.1760	    17.1204	    12.5885	    17.4561	    12.7563	    14.8544	     6.3782	    17.3721	    17.5400	    10.7422	
    12.0850	    16.1133	    11.3297	    16.3651	    11.4975	    13.0081	     5.0354	    15.7776	    16.1972	     9.6512	
     9.9869	    14.1830	     9.3155	    14.3509	     9.3994	    10.4904	     2.9373	    13.4277	    13.9313	     7.8888	
     6.9656	    11.4136	     6.6299	    11.5814	     6.6299	     7.5531	     0.3357	    10.3226	    11.0779	     5.3711	
     3.3569	     8.1406	     3.5248	     8.3084	     3.4409	     4.4479	    -2.6016	     6.7978	     7.6370	     2.3499	
    -0.5035	     4.6158	     0.1678	     4.6997	     0.0839	     1.5106	    -5.7068	     3.1052	     4.1122	    -0.9232	
    -4.1962	     1.1749	    -2.9373	     1.1749	    -3.1052	    -1.0910	    -8.4763	    -0.3357	     0.8392	    -4.0283	
    -7.4692	    -1.8463	    -5.5389	    -1.8463	    -5.7907	    -3.1052	   -10.9100	    -3.2730	    -2.0142	    -6.7978	
    -9.9030	    -4.1962	    -7.4692	    -4.1962	    -7.7209	    -4.3640	   -12.5046	    -5.3711	    -4.1122	    -8.8120	
   -11.3297	    -5.4550	    -8.3923	    -5.6229	    -8.7280	    -4.6997	   -13.3438	    -6.4621	    -5.2872	    -9.9869	
   -11.5814	    -5.7907	    -8.3923	    -6.0425	    -8.7280	    -4.1962	   -13.1760	    -6.5460	    -5.4550	   -10.2386	
   -10.6583	    -5.1193	    -7.3853	    -5.2872	    -7.7209	    -2.9373	   -12.2528	    -5.5389	    -4.6158	    -9.5673	
    -8.7280	    -3.5248	    -5.5389	    -3.6926	    -6.0425	    -0.9232	   -10.5743	    -3.6926	    -2.8534	    -7.9727	
    -6.1264	    -1.2589	    -3.1891	    -1.3428	    -3.6926	     1.5945	    -8.3923	    -1.2589	    -0.5035	    -5.7907	
    -3.0212	     1.3428	    -0.5035	     1.4267	    -1.0071	     4.3640	    -5.8746	     1.6785	     2.2659	    -3.1052	
     0.0839	     4.1122	     2.3499	     4.3640	     1.7624	     7.3013	    -3.3569	     4.6997	     5.2872	    -0.2518	
     2.9373	     6.6299	     4.8676	     7.1335	     4.3640	     9.9869	    -0.9232	     7.4692	     8.1406	     2.5177	
     5.2032	     8.8120	     6.9656	     9.3994	     6.4621	    12.1689	     1.0071	     9.8190	    10.6583	     5.0354	
     6.7978	    10.2386	     8.3923	    10.9100	     7.9727	    13.5956	     2.4338	    11.4975	    12.5885	     6.9656	
     7.3853	    10.7422	     8.9798	    11.4975	     8.7280	    14.1830	     3.1052	    12.3367	    13.7634	     8.2245	
     6.9656	    10.4065	     8.7280	    11.0779	     8.7280	    13.8474	     3.1052	    12.2528	    14.0991	     8.6441	
     5.5389	     9.1476	     7.6370	     9.7351	     7.8888	    12.5885	     2.2659	    11.3297	    13.5956	     8.3084	
     3.3569	     7.1335	     5.7907	     7.6370	     6.4621	    10.4904	     0.8392	     9.6512	    12.3367	     7.3013	
     0.5035	     4.5319	     3.4409	     4.9515	     4.5319	     7.8888	    -1.0071	     7.3013	    10.4065	     5.7068	
    -2.6855	     1.5106	     0.7553	     2.0142	     2.4338	     4.9515	    -3.1052	     4.6158	     8.0566	     3.6926	
    -5.8746	    -1.5106	    -2.0142	    -1.0071	     0.2518	     2.0142	    -5.2872	     1.8463	     5.5389	     1.5106	
    -8.7280	    -4.3640	    -4.5319	    -3.8605	    -1.6785	    -0.7553	    -7.3013	    -0.9232	     2.9373	    -0.7553	
   -10.9940	    -6.6299	    -6.5460	    -6.1264	    -3.1891	    -3.0212	    -8.8959	    -3.2730	     0.5875	    -2.6855	
   -12.3367	    -8.1406	    -7.8888	    -7.5531	    -4.0283	    -4.5319	    -9.9869	    -5.0354	    -1.2589	    -4.2801	
   -12.5885	    -8.6441	    -8.3084	    -8.1406	    -4.1962	    -5.1193	   -10.3226	    -6.0425	    -2.3499	    -5.2032	
   -11.6653	    -7.9727	    -7.8049	    -7.7209	    -3.5248	    -4.8676	    -9.9869	    -6.1264	    -2.7695	    -5.4550	
    -9.6512	    -6.2103	    -6.3782	    -6.2103	    -2.0981	    -3.6087	    -8.9798	    -5.3711	    -2.3499	    -5.0354	
    -6.5460	    -3.4409	    -4.1122	    -3.9444	     0.0000	    -1.5945	    -7.3013	    -3.7766	    -1.0910	    -4.0283	
    -2.6855	     0.1678	    -1.1749	    -0.9232	     2.5177	     1.0910	    -5.2032	    -1.5945	     0.6714	    -2.4338	
     1.8463	     4.2801	     2.1820	     2.6016	     5.2872	     4.1962	    -2.7695	     1.0910	     2.9373	    -0.4196	
     6.5460	     8.5602	     5.7068	     6.3782	     8.0566	     7.3853	    -0.2518	     3.9444	     5.3711	     1.7624	
    11.1618	    12.7563	     9.1476	    10.1547	    10.7422	    10.4904	     2.2659	     6.7978	     7.7209	     3.9444	
    15.4419	    16.5329	    12.2528	    13.4277	    12.9242	    13.1760	     4.4479	     9.2316	     9.8190	     5.8746	
    18.9667	    19.5541	    14.6866	    16.1133	    14.6027	    15.1901	     6.0425	    11.0779	    11.4136	     7.3853	
    21.5683	    21.5683	    16.1972	    17.8757	    15.5258	    16.3651	     7.0496	    12.0850	    12.3367	     8.3084	
    22.9950	    22.4075	    16.8686	    18.6310	    15.6097	    16.6168	     7.3013	    12.3367	    12.4207	     8.4763	
    23.3307	    22.1558	    16.4490	    18.2114	    14.9384	    15.8615	     6.7978	    11.6653	    11.6653	     7.9727	
    22.6593	    20.8969	    15.2740	    16.8686	    13.4277	    14.3509	     5.6229	    10.1547	    10.1547	     6.7978	
    21.0648	    18.7988	    13.3438	    14.6866	    11.4975	    12.0850	     3.9444	     7.9727	     8.0566	     5.0354	
    18.8828	    16.1133	    10.9100	    11.9171	     9.0637	     9.3155	     1.9302	     5.3711	     5.4550	     2.7695	
    16.3651	    13.1760	     8.2245	     8.8120	     6.5460	     6.2943	    -0.4196	     2.5177	     2.6016	     0.3357	
    13.7634	    10.3226	     5.5389	     5.7907	     4.0283	     3.3569	    -2.6016	    -0.2518	    -0.1678	    -2.1820	
    11.4975	     7.8049	     3.1891	     3.0212	     1.8463	     0.6714	    -4.6158	    -2.7695	    -2.6855	    -4.4479	
     9.8190	     5.7907	     1.2589	     1.0071	     0.0839	    -1.3428	    -6.2103	    -4.6158	    -4.6158	    -6.2943	
     8.8120	     4.6158	     0.0839	    -0.1678	    -1.0071	    -2.6016	    -7.1335	    -5.7907	    -5.8746	    -7.5531	
     8.5602	     4.3640	    -0.3357	    -0.3357	    -1.4267	    -3.0212	    -7.4692	    -6.1264	    -6.2943	    -8.0566	
     9.1476	     4.8676	    -0.0839	     0.5035	    -1.1749	    -2.5177	    -7.0496	    -5.6229	    -5.9586	    -7.8049	
    10.4065	     6.1264	     0.9232	     2.1820	    -0.3357	    -1.2589	    -6.0425	    -4.3640	    -4.8676	    -6.9656	
    12.1689	     7.9727	     2.4338	     4.6997	     1.0910	     0.6714	    -4.4479	    -2.4338	    -3.1052	    -5.5389	
    14.4348	    10.3226	     4.4479	     7.8049	     2.8534	     3.0212	    -2.4338	    -0.0839	    -0.9232	    -3.6926	
    16.8686	    12.9242	     6.6299	    11.2457	     4.8676	     5.7068	    -0.2518	     2.6016	     1.4267	    -1.5945	
    19.1345	    15.4419	     8.8959	    14.6866	     6.9656	     8.3923	     2.0142	     5.2032	     3.8605	     0.5035	
    20.8969	    17.5400	    10.7422	    17.7078	     8.6441	    10.6583	     3.9444	     7.5531	     5.9586	     2.3499	
    21.9040	    19.0506	    12.0010	    19.9738	     9.9030	    12.4207	     5.2872	     9.2316	     7.5531	     3.8605	
    21.9879	    19.5541	    12.5046	    21.4005	    10.3226	    13.4277	     5.9586	    10.2386	     8.4763	     4.6158	
    20.8969	    19.0506	    12.1689	    21.6522	    10.0708	    13.5117	     5.8746	    10.3226	     8.6441	     4.7836	
    18.8828	    17.5400	    10.9940	    20.9808	     9.1476	    12.7563	     5.1193	     9.5673	     8.0566	     4.2801	
    15.9454	    15.1901	     9.2316	    19.3024	     7.6370	    11.3297	     3.7766	     8.1406	     6.8817	     3.1891	
    12.5046	    12.1689	     6.8817	    16.9525	     5.6229	     9.3994	     2.0142	     6.1264	     5.2872	     1.5945	
     8.7280	     8.8120	     4.2801	    14.1830	     3.4409	     7.1335	     0.0839	     3.9444	     3.3569	    -0.2518	
     4.9515	     5.3711	     1.6785	    11.0779	     1.1749	     4.7836	    -2.0142	     1.6785	     1.4267	    -2.1820	
     1.4267	     2.1820	    -0.7553	     8.0566	    -0.8392	     2.6016	    -3.8605	    -0.2518	    -0.3357	    -4.0283	
    -1.5106	    -0.5035	    -2.6855	     5.3711	    -2.4338	     0.6714	    -5.4550	    -1.8463	    -1.6785	    -5.3711	
    -3.6926	    -2.2659	    -4.0283	     3.2730	    -3.5248	    -0.5035	    -6.4621	    -2.6855	    -2.3499	    -6.2103	
    -4.9515	    -3.0212	    -4.4479	     1.9302	    -3.8605	    -1.0071	    -6.8817	    -2.6855	    -2.1820	    -6.3782	
    -5.0354	    -2.6855	    -4.0283	     1.5945	    -3.5248	    -0.6714	    -6.6299	    -1.7624	    -1.2589	    -5.7068	
    -4.1962	    -1.3428	    -2.6855	     2.1820	    -2.4338	     0.5035	    -5.6229	    -0.0839	     0.4196	    -4.1962	
    -2.5177	     0.9232	    -0.6714	     3.6926	    -0.8392	     2.4338	    -4.1122	     2.4338	     2.8534	    -2.0981	
    -0.2518	     3.6926	     1.8463	     5.8746	     1.2589	     4.8676	    -2.1820	     5.3711	     5.7068	     0.5035	
     2.3499	     6.7978	     4.6158	     8.5602	     3.5248	     7.5531	     0.0839	     8.4763	     8.8120	     3.4409	
     5.0354	     9.9030	     7.4692	    11.4975	     5.9586	    10.2386	     2.3499	    11.6653	    11.8332	     6.3782	
     7.4692	    12.7563	     9.9869	    14.3509	     8.1406	    12.7563	     4.4479	    14.6027	    14.6027	     9.1476	
     9.4833	    15.0223	    12.0010	    16.8686	    10.0708	    14.7705	     6.2103	    16.9525	    16.8686	    11.5814	
    10.7422	    16.4490	    13.3438	    18.7149	    11.4136	    16.1133	     7.5531	    18.7149	    18.5471	    13.4277	
    11.2457	    17.0364	    13.9313	    19.7220	    12.0850	    16.7847	     8.2245	    19.6381	    19.3863	    14.6027	
    10.7422	    16.4490	    13.5117	    19.8059	    12.0010	    16.5329	     8.2245	    19.6381	    19.4702	    15.0223	
     9.3155	    14.7705	    12.2528	    18.7988	    11.1618	    15.6097	     7.5531	    18.7149	    18.5471	    14.6027	
     6.9656	    12.2528	    10.1547	    16.7847	     9.5673	    13.9313	     6.1264	    16.7847	    16.8686	    13.4277	
     3.9444	     8.9798	     7.3013	    14.0152	     7.3013	    11.7493	     4.1122	    14.1830	    14.5187	    11.4975	
     0.4196	     5.2872	     4.1122	    10.5743	     4.6997	     9.3155	     1.7624	    11.1618	    11.6653	     9.1476	
    -3.2730	     1.4267	     0.7553	     6.7978	     1.9302	     6.7978	    -0.6714	     7.8888	     8.7280	     6.4621	
    -6.7978	    -2.0981	    -2.3499	     3.1891	    -0.6714	     4.3640	    -3.0212	     4.7836	     5.7907	     3.7766	
    -9.7351	    -5.0354	    -5.0354	     0.0839	    -2.9373	     2.3499	    -4.9515	     2.0981	     3.3569	     1.4267	
   -11.9171	    -7.1335	    -6.8817	    -2.2659	    -4.6158	     0.9232	    -6.3782	     0.1678	     1.4267	    -0.5035	
   -13.1760	    -8.3084	    -7.8888	    -3.6926	    -5.5389	     0.1678	    -7.0496	    -0.8392	     0.3357	    -1.6785	
   -13.2599	    -8.3084	    -7.8888	    -4.1122	    -5.6229	     0.1678	    -7.0496	    -1.0071	     0.0000	    -2.0981	
   -12.3367	    -7.3853	    -6.9656	    -3.6087	    -5.0354	     0.9232	    -6.2943	    -0.3357	     0.5875	    -1.7624	
   -10.4065	    -5.4550	    -5.2872	    -2.2659	    -3.6087	     2.3499	    -4.8676	     1.1749	     1.7624	    -0.7553	
    -7.7209	    -2.8534	    -2.9373	    -0.3357	    -1.6785	     4.2801	    -3.1052	     3.1891	     3.6087	     0.7553	
    -4.4479	     0.1678	    -0.1678	     1.9302	     0.5875	     6.3782	    -0.9232	     5.6229	     5.7068	     2.6016	
    -0.9232	     3.4409	     2.7695	     4.3640	     3.1891	     8.5602	     1.2589	     8.0566	     7.8888	     4.5319	
     2.6016	     6.6299	     5.6229	     6.7139	     5.6229	    10.5743	     3.2730	    10.4065	     9.9869	     6.3782	
     5.7068	     9.4833	     8.2245	     8.8120	     7.8888	    12.2528	     5.0354	    12.4207	    11.8332	     7.9727	
     8.3084	    11.8332	    10.2386	    10.3226	     9.6512	    13.3438	     6.3782	    13.9313	    13.0920	     9.0637	
    10.0708	    13.3438	    11.5814	    11.0779	    10.8261	    13.7634	     7.1335	    14.6866	    13.7634	     9.5673	
    10.7422	    14.0152	    12.0850	    10.9940	    11.2457	    13.4277	     7.2174	    14.5187	    13.7634	     9.3994	
    10.4065	    13.5956	    11.6653	     9.9030	    10.9100	    12.2528	     6.5460	    13.5117	    12.8403	     8.5602	
     8.9798	    12.3367	    10.4904	     7.9727	     9.8190	    10.2386	     5.2032	    11.5814	    11.2457	     6.9656	
     6.5460	    10.3226	     8.6441	     5.2032	     8.1406	     7.6370	     3.4409	     8.8959	     9.0637	     4.7836	
     3.5248	     7.7209	     6.2103	     2.0142	     6.0425	     4.6158	     1.2589	     5.7907	     6.4621	     2.2659	
     0.0000	     4.6997	     3.6087	    -1.5106	     3.6087	     1.4267	    -1.0071	     2.4338	     3.6087	    -0.3357	
    -3.6087	     1.6785	     0.9232	    -5.0354	     1.2589	    -1.6785	    -3.2730	    -0.9232	     0.8392	    -2.8534	
    -6.9656	    -1.0910	    -1.5106	    -8.1406	    -0.8392	    -4.3640	    -5.2032	    -3.8605	    -1.5945	    -5.0354	
    -9.7351	    -3.3569	    -3.4409	   -10.5743	    -2.5177	    -6.3782	    -6.7978	    -6.0425	    -3.4409	    -6.6299	
   -11.4975	    -4.7836	    -4.6997	   -11.9171	    -3.5248	    -7.5531	    -7.7209	    -7.3853	    -4.4479	    -7.4692	
   -12.1689	    -5.2032	    -4.9515	   -12.1689	    -3.6926	    -7.5531	    -7.8049	    -7.5531	    -4.4479	    -7.3853	
   -11.4975	    -4.4479	    -4.2801	   -11.0779	    -2.9373	    -6.5460	    -7.1335	    -6.6299	    -3.4409	    -6.2943	
    -9.6512	    -2.7695	    -2.7695	    -8.9798	    -1.3428	    -4.5319	    -5.7068	    -4.6158	    -1.4267	    -4.4479	
    -6.8817	    -0.1678	    -0.5875	    -6.0425	     0.8392	    -1.8463	    -3.6926	    -1.8463	     1.3428	    -1.8463	
    -3.5248	     2.8534	     2.0981	    -2.6016	     3.4409	     1.2589	    -1.4267	     1.3428	     4.5319	     1.0910	
     0.0839	     6.0425	     4.8676	     1.0071	     6.2103	     4.4479	     1.0071	     4.6158	     7.8049	     4.1962	
     3.5248	     9.0637	     7.4692	     4.4479	     8.8120	     7.3853	     3.1891	     7.8049	    10.9940	     7.0496	
     6.5460	    11.6653	     9.6512	     7.3013	    11.0779	     9.9030	     4.9515	    10.4065	    13.6795	     9.5673	
     8.7280	    13.4277	    11.1618	     9.4833	    12.6724	    11.6653	     6.1264	    12.4207	    15.6937	    11.4136	
     9.9869	    14.3509	    11.8332	    10.5743	    13.4277	    12.5885	     6.5460	    13.5956	    16.8686	    12.4207	
    10.1547	    14.0991	    11.4975	    10.6583	    13.2599	    12.4207	     6.1264	    13.7634	    17.0364	    12.5885	
     9.1476	    12.8403	    10.2386	     9.5673	    12.2528	    11.4136	     4.9515	    12.9242	    16.1972	    11.8332	
     7.2174	    10.7422	     8.2245	     7.5531	    10.5743	     9.4833	     3.3569	    11.3297	    14.6027	    10.3226	
     4.6158	     8.0566	     5.7068	     4.8676	     8.3084	     6.8817	     1.3428	     9.1476	    12.2528	     8.2245	
     1.5106	     4.9515	     2.8534	     1.6785	     5.8746	     3.9444	    -0.7553	     6.4621	     9.4833	     5.7907	
    -1.5945	     1.7624	     0.0000	    -1.6785	     3.4409	     0.9232	    -2.6016	     3.6926	     6.6299	     3.1891	
    -4.5319	    -1.0910	    -2.5177	    -4.6997	     1.4267	    -1.8463	    -4.1122	     1.0910	     3.7766	     0.7553	
    -6.9656	    -3.4409	    -4.4479	    -7.3013	    -0.1678	    -4.1962	    -5.0354	    -1.1749	     1.2589	    -1.4267	
    -8.6441	    -4.9515	    -5.7907	    -9.0637	    -1.0071	    -5.8746	    -5.2872	    -2.8534	    -0.6714	    -3.0212	
    -9.3994	    -5.6229	    -6.2103	    -9.8190	    -1.0071	    -6.7139	    -4.8676	    -3.7766	    -1.8463	    -4.0283	
    -9.2316	    -5.3711	    -5.7907	    -9.5673	    -0.2518	    -6.6299	    -3.6926	    -3.8605	    -2.1820	    -4.1962	
    -8.0566	    -4.1122	    -4.6158	    -8.2245	     1.2589	    -5.5389	    -2.0142	    -3.1891	    -1.7624	    -3.6087	
    -6.0425	    -2.0981	    -2.6855	    -5.7907	     3.3569	    -3.6926	     0.1678	    -1.8463	    -0.5875	    -2.4338	
    -3.2730	     0.5875	    -0.2518	    -2.6016	     5.7907	    -1.1749	     2.6016	     0.0000	     1.0910	    -0.6714	
    -0.0839	     3.5248	     2.3499	     1.0071	     8.3084	     1.7624	     5.1193	     2.1820	     3.1891	     1.3428	
     3.1891	     6.5460	     5.0354	     4.7836	    10.7422	     4.6997	     7.4692	     4.3640	     5.3711	     3.3569	
     6.2103	     9.2316	     7.3853	     8.3084	    12.6724	     7.3853	     9.3155	     6.3782	     7.3853	     5.2872	
     8.6441	    11.4136	     9.1476	    11.1618	    14.1830	     9.5673	    10.7422	     7.9727	     9.0637	     6.7978	
    10.4065	    12.8403	    10.3226	    13.1760	    14.9384	    11.0779	    11.4136	     8.9798	    10.2386	     7.8049	
    11.3297	    13.5117	    10.7422	    14.1830	    14.9384	    11.8332	    11.4975	     9.4833	    10.9100	     8.3923	
    11.4975	    13.3438	    10.4904	    14.3509	    14.3509	    11.9171	    10.9940	     9.4833	    10.9940	     8.3923	
    10.8261	    12.3367	     9.5673	    13.7634	    13.1760	    11.3297	     9.9030	     8.8959	    10.4904	     7.9727	
     9.5673	    10.6583	     8.1406	    12.4207	    11.5814	    10.1547	     8.3923	     7.9727	     9.6512	     7.1335	
     7.8049	     8.4763	     6.2103	    10.4904	     9.4833	     8.5602	     6.5460	     6.7139	     8.3923	     5.9586	
     5.6229	     5.8746	     3.9444	     8.2245	     7.3013	     6.6299	     4.4479	     5.2032	     6.8817	     4.6158	
     3.3569	     3.1891	     1.6785	     5.7068	     5.0354	     4.6158	     2.3499	     3.6087	     5.3711	     3.1891	
     1.2589	     0.7553	    -0.5035	     3.4409	     2.9373	     2.6855	     0.4196	     2.1820	     3.9444	     1.7624	
    -0.4196	    -1.1749	    -2.2659	     1.5106	     1.1749	     1.0071	    -1.0910	     1.1749	     2.8534	     0.6714	
    -1.5945	    -2.4338	    -3.4409	     0.2518	     0.0839	    -0.2518	    -2.1820	     0.5875	     2.2659	     0.0000	
    -1.9302	    -2.7695	    -3.9444	    -0.1678	    -0.4196	    -0.8392	    -2.6855	     0.6714	     2.2659	    -0.1678	
    -1.5106	    -2.2659	    -3.6087	     0.3357	    -0.1678	    -0.7553	    -2.6016	     1.4267	     2.7695	     0.1678	
    -0.1678	    -0.9232	    -2.5177	     1.6785	     0.7553	     0.0000	    -2.0142	     2.8534	     4.0283	     1.1749	
     1.8463	     1.2589	    -0.6714	     3.8605	     2.3499	     1.4267	    -0.8392	     4.8676	     5.7907	     2.6855	
     4.5319	     4.0283	     1.7624	     6.6299	     4.4479	     3.5248	     0.6714	     7.3853	     7.9727	     4.6158	
     7.7209	     7.2174	     4.6158	     9.9869	     6.8817	     6.1264	     2.5177	    10.2386	    10.5743	     6.8817	
    11.0779	    10.5743	     7.6370	    13.5956	     9.4833	     9.1476	     4.4479	    13.0920	    13.1760	     9.2316	
    14.3509	    13.9313	    10.5743	    17.0364	    12.0850	    12.2528	     6.3782	    15.8615	    15.6097	    11.4136	
    17.2882	    16.8686	    13.2599	    20.2255	    14.2670	    15.1901	     7.9727	    18.1274	    17.7917	    13.3438	
    19.6381	    19.2184	    15.3580	    22.6593	    16.1133	    17.8757	     9.3155	    19.8059	    19.3863	    14.8544	
    21.3165	    20.8130	    16.7847	    24.2538	    17.2043	    19.8898	    10.0708	    20.7291	    20.3934	    15.7776	
    21.9879	    21.6522	    17.4561	    24.8413	    17.7078	    20.9808	    10.3226	    20.8969	    20.5612	    16.0294	
    21.8201	    21.4844	    17.3721	    24.3378	    17.3721	    21.2326	     9.9030	    20.2255	    20.0577	    15.6097	
    20.7291	    20.5612	    16.5329	    22.7432	    16.4490	    20.3934	     8.9798	    18.7149	    18.7988	    14.6027	
    18.8828	    18.8828	    15.0223	    20.3094	    15.0223	    18.7149	     7.6370	    16.5329	    16.8686	    13.0081	
    16.4490	    16.7847	    13.0920	    17.1204	    13.1760	    16.2811	     6.0425	    13.8474	    14.6027	    11.0779	
    13.6795	    14.2670	    10.9940	    13.5956	    11.2457	    13.3438	     4.3640	    10.8261	    12.0010	     8.8120	
    10.9940	    11.8332	     8.8959	     9.9030	     9.3994	    10.3226	     2.8534	     7.8888	     9.4833	     6.6299	
     8.6441	     9.7351	     7.0496	     6.6299	     8.0566	     7.5531	     1.7624	     5.2872	     7.2174	     4.6997	
     6.8817	     8.1406	     5.7907	     4.0283	     7.1335	     5.2872	     1.1749	     3.2730	     5.4550	     3.1891	
     5.9586	     7.3013	     5.2032	     2.4338	     7.0496	     3.8605	     1.1749	     2.0142	     4.4479	     2.1820	
     5.9586	     7.3013	     5.3711	     1.9302	     7.6370	     3.3569	     1.8463	     1.6785	     4.1122	     1.8463	
     7.0496	     8.2245	     6.2943	     2.6855	     8.8959	     3.6926	     3.1891	     2.1820	     4.4479	     2.1820	
     8.9798	     9.9869	     7.9727	     4.4479	    10.8261	     5.0354	     5.0354	     3.5248	     5.5389	     3.1052	
    11.7493	    12.4207	    10.2386	     7.1335	    13.3438	     7.0496	     7.3013	     5.5389	     7.2174	     4.6158	
    15.1062	    15.4419	    12.8403	    10.4904	    16.1133	     9.6512	     9.8190	     8.1406	     9.3155	     6.4621	
    18.6310	    18.7149	    15.6937	    14.1830	    18.9667	    12.5885	    12.4207	    10.9100	    11.4975	     8.4763	
    21.9879	    21.8201	    18.3792	    17.8757	    21.6522	    15.4419	    14.8544	    13.6795	    13.5956	    10.4065	
    24.9252	    24.5895	    20.7291	    21.2326	    23.9182	    17.9596	    16.8686	    16.1133	    15.3580	    12.0850	
    27.1912	    26.6876	    22.4075	    23.8342	    25.5127	    19.9738	    18.2953	    17.8757	    16.5329	    13.1760	
    28.5339	    27.9465	    23.4146	    25.5966	    26.3519	    21.1487	    19.0506	    18.9667	    16.9525	    13.6795	
    28.9536	    28.2822	    23.6664	    26.2680	    26.3519	    21.4844	    19.0506	    19.1345	    16.6168	    13.5117	
    28.4500	    27.7786	    23.1628	    26.0162	    25.4288	    20.9808	    18.2953	    18.5471	    15.5258	    12.6724	
    27.1072	    26.4359	    21.9040	    24.5895	    23.6664	    19.6381	    16.8686	    17.2043	    13.7634	    11.1618	
    24.9252	    24.3378	    19.9738	    22.3236	    21.3165	    17.6239	    14.8544	    15.1062	    11.4136	     9.2316	
    22.2397	    21.7361	    17.7078	    19.3024	    18.3792	    15.1062	    12.3367	    12.5885	     8.6441	     6.9656	
    19.2184	    18.8828	    15.1062	    15.7776	    15.2740	    12.1689	     9.6512	     9.6512	     5.7907	     4.4479	
    16.1972	    16.1133	    12.5885	    12.1689	    12.2528	     9.2316	     6.9656	     6.7139	     2.9373	     2.0981	
    13.4277	    13.5117	    10.3226	     8.6441	     9.4833	     6.4621	     4.4479	     4.0283	     0.4196	    -0.0839	
    11.2457	    11.5814	     8.5602	     5.7068	     7.3853	     4.1962	     2.2659	     1.6785	    -1.5106	    -1.8463	
     9.7351	    10.3226	     7.3853	     3.5248	     5.8746	     2.6016	     0.5875	     0.0000	    -2.8534	    -3.0212	
     9.0637	     9.9030	     6.9656	     2.3499	     5.1193	     1.8463	    -0.5875	    -1.0071	    -3.3569	    -3.5248	
     9.2316	    10.2386	     7.3013	     2.2659	     5.1193	     2.0142	    -1.2589	    -1.0910	    -2.9373	    -3.2730	
    10.0708	    11.2457	     8.1406	     3.1891	     5.7907	     2.9373	    -1.3428	    -0.4196	    -1.7624	    -2.2659	
    11.4975	    12.7563	     9.5673	     4.8676	     6.9656	     4.6997	    -1.0071	     1.0071	     0.0839	    -0.6714	
    13.3438	    14.6027	    11.2457	     7.2174	     8.4763	     6.9656	    -0.3357	     2.9373	     2.5177	     1.3428	
    15.2740	    16.4490	    13.0081	     9.7351	    10.1547	     9.4833	     0.7553	     5.2872	     5.1193	     3.6087	
    17.1204	    18.2114	    14.6866	    12.1689	    11.8332	    11.9171	     1.9302	     7.6370	     7.7209	     5.8746	
    18.6310	    19.4702	    16.0294	    14.0991	    13.2599	    14.0152	     3.1052	     9.7351	    10.0708	     7.9727	
    19.4702	    20.1416	    16.8686	    15.4419	    14.2670	    15.4419	     4.1962	    11.4136	    11.9171	     9.7351	
    19.5541	    20.1416	    17.1204	    15.7776	    14.7705	    16.1133	     4.9515	    12.4207	    13.0920	    10.8261	
    18.7988	    19.3024	    16.6168	    15.1901	    14.6027	    15.7776	     5.2032	    12.5885	    13.5956	    11.2457	
    17.1204	    17.6239	    15.3580	    13.6795	    13.7634	    14.6866	     5.0354	    12.0850	    13.2599	    10.9940	
    14.6866	    15.2740	    13.4277	    11.3297	    12.3367	    12.7563	     4.1962	    10.7422	    12.1689	    10.0708	
    11.4136	    12.1689	    10.9100	     8.2245	    10.3226	    10.1547	     2.9373	     8.7280	    10.4065	     8.5602	
     7.6370	     8.6441	     7.8888	     4.6997	     7.8888	     7.1335	     1.2589	     6.2943	     8.3084	     6.5460	
     3.6087	     4.9515	     4.6997	     1.0910	     5.2872	     3.9444	    -0.6714	     3.6087	     5.8746	     4.3640	
    -0.4196	     1.3428	     1.5945	    -2.3499	     2.7695	     0.9232	    -2.6016	     1.0071	     3.5248	     2.2659	
    -4.0283	    -1.8463	    -1.1749	    -5.2032	     0.5875	    -1.6785	    -4.3640	    -1.2589	     1.5106	     0.3357	
    -6.9656	    -4.3640	    -3.3569	    -7.2174	    -1.0071	    -3.4409	    -5.7068	    -2.9373	     0.0000	    -1.0071	
    -8.8959	    -5.8746	    -4.6997	    -8.2245	    -1.8463	    -4.3640	    -6.3782	    -3.7766	    -0.7553	    -1.6785	
    -9.7351	    -6.2943	    -5.0354	    -8.0566	    -1.8463	    -4.1122	    -6.3782	    -3.6087	    -0.6714	    -1.5106	
    -9.2316	    -5.5389	    -4.4479	    -6.6299	    -0.9232	    -2.8534	    -5.5389	    -2.5177	     0.3357	    -0.5035	
    -7.7209	    -3.6926	    -2.9373	    -4.2801	     0.8392	    -0.6714	    -4.1122	    -0.5875	     2.1820	     1.2589	
    -5.2872	    -1.1749	    -0.7553	    -1.1749	     3.1891	     2.0142	    -2.1820	     1.9302	     4.6158	     3.5248	
    -2.3499	     1.8463	     1.7624	     2.1820	     5.7907	     4.9515	     0.0839	     4.6997	     7.2174	     6.0425	
     0.7553	     5.0354	     4.4479	     5.4550	     8.5602	     7.8049	     2.4338	     7.4692	     9.9030	     8.4763	
     3.6926	     8.0566	     7.0496	     8.4763	    11.0779	    10.3226	     4.6997	     9.9030	    12.3367	    10.7422	
     6.2103	    10.5743	     9.3155	    10.8261	    13.2599	    12.2528	     6.6299	    12.0010	    14.2670	    12.5885	
     7.9727	    12.3367	    10.9940	    12.4207	    14.9384	    13.4277	     8.0566	    13.3438	    15.6937	    13.8474	
     8.8959	    13.3438	    11.9171	    13.0920	    15.9454	    13.6795	     8.8959	    14.0991	    16.3651	    14.4348	
     8.8959	    13.2599	    12.0850	    12.7563	    16.1972	    13.0081	     9.1476	    14.0152	    16.2811	    14.4348	
     7.9727	    12.2528	    11.4136	    11.4975	    15.6937	    11.4975	     8.8120	    13.1760	    15.4419	    13.6795	
     6.1264	    10.3226	     9.9869	     9.3155	    14.6027	     9.0637	     7.8049	    11.6653	    13.9313	    12.2528	
     3.5248	     7.6370	     7.9727	     6.3782	    12.9242	     6.0425	     6.2943	     9.4833	    11.8332	    10.4065	
     0.5035	     4.4479	     5.4550	     3.0212	    10.8261	     2.5177	     4.4479	     6.8817	     9.3994	     8.0566	
    -2.7695	     1.1749	     2.8534	    -0.5035	     8.6441	    -1.1749	     2.3499	     4.0283	     6.7139	     5.5389	
    -5.7907	    -1.8463	     0.4196	    -3.7766	     6.4621	    -4.6997	     0.4196	     1.3428	     4.1122	     3.0212	
    -8.3084	    -4.2801	    -1.5945	    -6.5460	     4.6158	    -7.5531	    -1.2589	    -1.0910	     1.7624	     0.8392	
    -9.9869	    -5.7907	    -2.8534	    -8.3923	     3.2730	    -9.5673	    -2.3499	    -2.8534	     0.0839	    -0.8392	
   -10.5743	    -6.2103	    -3.1891	    -9.1476	     2.6855	   -10.4065	    -2.7695	    -3.8605	    -0.8392	    -1.7624	
   -10.0708	    -5.5389	    -2.6016	    -8.8120	     2.7695	    -9.9030	    -2.5177	    -3.8605	    -0.8392	    -2.0142	
    -8.4763	    -3.7766	    -1.0910	    -7.3013	     3.5248	    -8.1406	    -1.5106	    -3.0212	    -0.0839	    -1.5106	
    -5.7907	    -1.0071	     1.1749	    -4.8676	     5.0354	    -5.3711	     0.0000	    -1.2589	     1.5106	    -0.3357	
    -2.4338	     2.3499	     3.9444	    -1.6785	     7.0496	    -1.7624	     2.0142	     1.2589	     3.6926	     1.4267	
     1.4267	     6.1264	     7.0496	     2.0981	     9.4833	     2.3499	     4.1962	     4.1962	     6.2103	     3.4409	
     5.4550	     9.9869	    10.2386	     5.9586	    11.9171	     6.4621	     6.3782	     7.3013	     8.7280	     5.6229	
     9.1476	    13.5117	    13.1760	     9.5673	    14.1830	    10.2386	     8.3084	    10.1547	    11.0779	     7.5531	
    12.1689	    16.3651	    15.4419	    12.6724	    16.0294	    13.3438	     9.9030	    12.4207	    12.9242	     9.1476	
    14.1830	    18.2953	    16.9525	    14.7705	    17.2043	    15.5258	    10.8261	    13.9313	    14.0152	    10.0708	
    15.0223	    19.1345	    17.5400	    15.6937	    17.4561	    16.5329	    10.9940	    14.5187	    14.2670	    10.2386	
    14.5187	    18.6310	    17.0364	    15.4419	    16.9525	    16.4490	    10.4065	    14.0991	    13.6795	     9.7351	
    12.6724	    17.0364	    15.5258	    14.0152	    15.5258	    15.2740	     9.1476	    12.7563	    12.2528	     8.4763	
     9.7351	    14.3509	    13.1760	    11.5814	    13.4277	    13.1760	     7.3013	    10.7422	    10.2386	     6.7978	
     5.7068	    10.9100	    10.0708	     8.2245	    10.7422	    10.3226	     5.0354	     8.1406	     7.7209	     4.6997	
     1.0910	     6.8817	     6.5460	     4.2801	     7.7209	     7.0496	     2.4338	     5.2872	     5.0354	     2.5177	
    -3.8605	     2.5177	     2.8534	     0.0000	     4.5319	     3.5248	    -0.0839	     2.3499	     2.2659	     0.3357	
    -8.7280	    -1.7624	    -0.8392	    -4.0283	     1.5106	     0.1678	    -2.5177	    -0.5035	    -0.3357	    -1.5945	
   -13.1760	    -5.6229	    -4.1122	    -7.5531	    -1.0910	    -2.7695	    -4.4479	    -2.9373	    -2.4338	    -3.1891	
   -16.7847	    -8.6441	    -6.6299	   -10.0708	    -3.0212	    -4.8676	    -5.7907	    -4.6158	    -3.9444	    -4.1122	
   -19.1345	   -10.6583	    -8.1406	   -11.3297	    -4.1962	    -6.0425	    -6.2943	    -5.4550	    -4.6997	    -4.4479	
   -20.1416	   -11.4975	    -8.5602	   -11.3297	    -4.2801	    -6.1264	    -6.0425	    -5.3711	    -4.4479	    -3.9444	
   -19.7220	   -11.1618	    -7.9727	    -9.9869	    -3.5248	    -5.1193	    -4.9515	    -4.2801	    -3.3569	    -2.7695	
   -18.0435	    -9.7351	    -6.4621	    -7.5531	    -1.9302	    -3.1891	    -3.1891	    -2.3499	    -1.5106	    -0.9232	
   -15.3580	    -7.5531	    -4.1962	    -4.3640	     0.2518	    -0.6714	    -1.0071	     0.2518	     1.0071	     1.4267	
   -12.0850	    -4.7836	    -1.5106	    -0.6714	     2.7695	     2.3499	     1.3428	     3.1891	     3.7766	     4.0283	
    -8.4763	    -1.8463	     1.2589	     3.1052	     5.3711	     5.3711	     3.6087	     6.1264	     6.5460	     6.6299	
    -4.8676	     1.0071	     3.9444	     6.7139	     7.7209	     8.1406	     5.7068	     8.9798	     9.2316	     9.0637	
    -1.7624	     3.5248	     6.2103	     9.9030	     9.7351	    10.5743	     7.3853	    11.4136	    11.4975	    11.1618	
     0.8392	     5.4550	     8.0566	    12.4207	    11.3297	    12.5046	     8.6441	    13.3438	    13.3438	    12.8403	
     2.6016	     6.8817	     9.3155	    14.1830	    12.3367	    13.7634	     9.3155	    14.6866	    14.6027	    13.9313	
     3.6087	     7.5531	     9.9030	    15.1062	    12.7563	    14.3509	     9.3994	    15.4419	    15.2740	    14.4348	
     3.7766	     7.6370	     9.9869	    15.2740	    12.6724	    14.3509	     8.9798	    15.5258	    15.3580	    14.3509	
     3.1891	     6.9656	     9.4833	    14.7705	    12.0010	    13.7634	     7.9727	    15.0223	    14.9384	    13.7634	
     1.8463	     5.7068	     8.3923	    13.5117	    10.8261	    12.5885	     6.3782	    13.9313	    13.9313	    12.5885	
    -0.0839	     4.0283	     6.8817	    11.6653	     9.3155	    10.9940	     4.4479	    12.3367	    12.5046	    10.9940	
    -2.3499	     1.9302	     5.0354	     9.4833	     7.4692	     9.0637	     2.1820	    10.3226	    10.7422	     9.1476	
    -4.6997	    -0.1678	     3.0212	     7.2174	     5.4550	     7.0496	    -0.2518	     8.1406	     8.8120	     7.1335	
    -6.8817	    -2.0981	     1.1749	     5.0354	     3.6926	     5.2032	    -2.6016	     5.9586	     6.8817	     5.2032	
    -8.6441	    -3.6926	    -0.3357	     3.1891	     2.1820	     3.7766	    -4.6997	     4.1122	     5.2872	     3.5248	
    -9.6512	    -4.6158	    -1.3428	     1.9302	     1.1749	     2.7695	    -6.3782	     2.6855	     4.0283	     2.1820	
    -9.8190	    -4.7836	    -1.7624	     1.2589	     0.6714	     2.4338	    -7.4692	     1.8463	     3.1891	     1.3428	
    -9.2316	    -4.2801	    -1.5945	     1.3428	     0.6714	     2.6855	    -7.9727	     1.5945	     2.9373	     1.0071	
    -7.8049	    -3.0212	    -0.7553	     2.1820	     1.0910	     3.4409	    -7.8888	     2.0142	     3.1052	     1.1749	
    -5.6229	    -1.0910	     0.6714	     3.6926	     2.0142	     4.8676	    -7.2174	     3.0212	     3.8605	     1.8463	
    -2.8534	     1.3428	     2.5177	     5.7068	     3.3569	     6.6299	    -6.0425	     4.4479	     5.0354	     3.0212	
     0.4196	     4.1962	     4.7836	     8.1406	     5.0354	     8.8120	    -4.4479	     6.3782	     6.5460	     4.4479	
     3.7766	     7.3013	     7.2174	    10.7422	     6.9656	    10.9940	    -2.5177	     8.3923	     8.3084	     6.0425	
     7.0496	    10.2386	     9.5673	    13.1760	     8.8120	    13.0920	    -0.6714	    10.4065	     9.9869	     7.5531	
     9.7351	    12.6724	    11.5814	    15.1062	    10.4065	    14.6866	     1.0071	    12.0850	    11.4136	     8.8120	
    11.6653	    14.4348	    13.0920	    16.2811	    11.5814	    15.6097	     2.2659	    13.0920	    12.2528	     9.5673	
    12.5885	    15.1901	    13.6795	    16.4490	    12.0010	    15.6937	     2.7695	    13.3438	    12.3367	     9.6512	
    12.3367	    14.9384	    13.5117	    15.6097	    11.6653	    14.8544	     2.6016	    12.6724	    11.7493	     8.9798	
    11.0779	    13.7634	    12.5046	    13.8474	    10.6583	    13.1760	     1.7624	    11.2457	    10.4065	     7.7209	
     8.9798	    11.7493	    10.9100	    11.3297	     9.0637	    10.9100	     0.3357	     9.1476	     8.5602	     5.9586	
     6.2943	     9.1476	     8.8120	     8.3923	     7.1335	     8.3084	    -1.3428	     6.6299	     6.2943	     3.8605	
     3.4409	     6.4621	     6.6299	     5.2872	     5.1193	     5.6229	    -3.1052	     4.0283	     4.0283	     1.6785	
     0.7553	     3.9444	     4.6158	     2.3499	     3.1891	     3.1052	    -4.6997	     1.5106	     2.0142	    -0.2518	
    -1.4267	     2.0142	     3.0212	     0.0839	     1.7624	     1.2589	    -5.8746	    -0.4196	     0.3357	    -1.8463	
    -2.8534	     0.7553	     2.0981	    -1.4267	     0.9232	     0.0839	    -6.4621	    -1.6785	    -0.5875	    -2.7695	
    -3.2730	     0.5035	     1.9302	    -1.7624	     0.7553	    -0.0839	    -6.3782	    -2.0981	    -0.8392	    -3.0212	
    -2.6855	     1.2589	     2.5177	    -1.0910	     1.3428	     0.7553	    -5.7068	    -1.5106	    -0.2518	    -2.5177	
    -1.1749	     2.8534	     3.8605	     0.7553	     2.6016	     2.3499	    -4.4479	    -0.0839	     1.0071	    -1.2589	
     1.0071	     5.1193	     5.7907	     3.3569	     4.3640	     4.6997	    -2.7695	     2.0981	     2.9373	     0.5035	
     3.6926	     7.8049	     8.0566	     6.6299	     6.3782	     7.4692	    -0.9232	     4.6997	     5.2032	     2.7695	
     6.4621	    10.6583	    10.3226	    10.0708	     8.3923	    10.4065	     1.0071	     7.5531	     7.6370	     5.2032	
     9.1476	    13.4277	    12.4207	    13.4277	    10.3226	    13.1760	     2.8534	    10.2386	     9.9869	     7.5531	
    11.3297	    15.6937	    14.1830	    16.3651	    11.9171	    15.6097	     4.3640	    12.7563	    12.0850	     9.7351	
    13.0081	    17.4561	    15.4419	    18.7988	    13.0920	    17.5400	     5.5389	    14.8544	    13.7634	    11.5814	
    13.9313	    18.4631	    16.0294	    20.4773	    13.7634	    18.7988	     6.2943	    16.3651	    15.0223	    12.9242	
    14.0991	    18.6310	    16.0294	    21.4005	    13.8474	    19.3863	     6.4621	    17.2882	    15.6097	    13.6795	
    13.3438	    17.7917	    15.2740	    21.3165	    13.3438	    19.2184	     6.1264	    17.4561	    15.6097	    13.7634	
    11.7493	    16.1133	    13.8474	    20.3094	    12.2528	    18.1274	     5.2032	    16.8686	    14.8544	    13.1760	
     9.3994	    13.5117	    11.6653	    18.2114	    10.5743	    16.1972	     3.7766	    15.4419	    13.4277	    11.9171	
     6.2943	    10.2386	     9.0637	    15.2740	     8.3923	    13.5117	     1.9302	    13.3438	    11.4136	     9.9869	
     2.8534	     6.5460	     6.0425	    11.6653	     5.8746	    10.2386	    -0.3357	    10.6583	     8.8120	     7.5531	
    -0.8392	     2.6016	     2.9373	     7.6370	     3.1891	     6.5460	    -2.6016	     7.6370	     5.9586	     4.7836	
    -4.4479	    -1.0910	    -0.0839	     3.5248	     0.6714	     2.7695	    -4.8676	     4.4479	     3.0212	     1.9302	
    -7.7209	    -4.2801	    -2.7695	    -0.3357	    -1.5106	    -0.9232	    -6.7139	     1.5106	     0.2518	    -0.6714	
   -10.3226	    -6.7139	    -4.6997	    -3.6926	    -3.1052	    -4.1962	    -8.0566	    -1.0071	    -2.0981	    -2.9373	
   -12.0010	    -8.1406	    -5.8746	    -6.2103	    -3.9444	    -6.8817	    -8.7280	    -2.8534	    -3.7766	    -4.5319	
   -12.8403	    -8.5602	    -6.0425	    -7.6370	    -3.8605	    -8.7280	    -8.5602	    -3.9444	    -4.7836	    -5.4550	
   -12.5885	    -7.9727	    -5.2872	    -8.0566	    -2.9373	    -9.8190	    -7.7209	    -4.1962	    -4.8676	    -5.5389	
   -11.4136	    -6.4621	    -3.7766	    -7.4692	    -1.2589	   -10.0708	    -6.2103	    -3.6926	    -4.2801	    -5.0354	
    -9.5673	    -4.2801	    -1.6785	    -6.0425	     0.9232	    -9.5673	    -4.1962	    -2.6016	    -3.1052	    -3.8605	
    -7.2174	    -1.6785	     0.7553	    -3.9444	     3.5248	    -8.3923	    -1.9302	    -1.0910	    -1.5106	    -2.3499	
    -4.5319	     1.0910	     3.3569	    -1.5106	     6.2103	    -6.6299	     0.4196	     0.5875	     0.3357	    -0.5875	
    -1.8463	     3.6926	     5.7907	     1.0910	     8.8120	    -4.4479	     2.6016	     2.1820	     2.1820	     1.1749	
     0.4196	     5.8746	     7.7209	     3.3569	    10.9940	    -2.1820	     4.4479	     3.5248	     3.7766	     2.6855	
     2.0981	     7.3013	     9.0637	     4.9515	    12.5885	    -0.2518	     5.7068	     4.2801	     4.8676	     3.7766	
     2.8534	     7.7209	     9.3994	     5.6229	    13.3438	     1.0910	     6.2943	     4.1962	     5.1193	     4.1122	
     2.6016	     7.1335	     8.8120	     5.2872	    13.2599	     1.5106	     6.1264	     3.2730	     4.5319	     3.7766	
     1.4267	     5.7068	     7.3853	     3.7766	    12.2528	     1.0071	     5.2032	     1.4267	     3.1052	     2.5177	
    -0.5875	     3.5248	     5.2872	     1.5106	    10.6583	    -0.5035	     3.7766	    -1.1749	     0.9232	     0.6714	
    -3.1891	     0.9232	     2.7695	    -1.3428	     8.4763	    -2.7695	     1.9302	    -4.2801	    -1.7624	    -1.5945	
    -6.0425	    -1.9302	     0.0839	    -4.5319	     6.0425	    -5.4550	     0.0000	    -7.6370	    -4.7836	    -4.1122	
    -8.8959	    -4.6158	    -2.5177	    -7.7209	     3.6087	    -8.3084	    -1.8463	   -10.8261	    -7.7209	    -6.6299	
   -11.4975	    -6.9656	    -4.8676	   -10.6583	     1.2589	   -10.9940	    -3.5248	   -13.7634	   -10.4065	    -8.9798	
   -13.7634	    -8.9798	    -6.7139	   -13.0081	    -0.8392	   -13.3438	    -4.7836	   -16.2811	   -12.7563	   -10.9940	
   -15.3580	   -10.3226	    -8.0566	   -14.6866	    -2.4338	   -15.1901	    -5.6229	   -18.0435	   -14.5187	   -12.5046	
   -16.3651	   -10.9940	    -8.8120	   -15.6097	    -3.5248	   -16.2811	    -6.0425	   -19.1345	   -15.6937	   -13.5117	
   -16.6168	   -11.0779	    -8.9798	   -15.6097	    -4.0283	   -16.7007	    -6.0425	   -19.4702	   -16.1133	   -14.0152	
   -16.1133	   -10.4904	    -8.4763	   -14.8544	    -4.0283	   -16.2811	    -5.6229	   -19.1345	   -15.9454	   -14.0152	
   -14.9384	    -9.3155	    -7.4692	   -13.3438	    -3.4409	   -15.2740	    -4.8676	   -18.0435	   -15.1062	   -13.4277	
   -13.0920	    -7.6370	    -6.0425	   -11.0779	    -2.4338	   -13.5117	    -3.8605	   -16.4490	   -13.7634	   -12.3367	
   -10.7422	    -5.5389	    -4.1962	    -8.4763	    -1.0910	   -11.4136	    -2.6855	   -14.3509	   -12.0010	   -10.9940	
    -8.0566	    -3.3569	    -2.2659	    -5.5389	     0.3357	    -8.9798	    -1.5106	   -12.1689	   -10.0708	    -9.3994	
    -5.4550	    -1.1749	    -0.4196	    -2.7695	     1.7624	    -6.6299	    -0.5875	    -9.9869	    -8.1406	    -7.8888	
    -3.2730	     0.5875	     1.0910	    -0.4196	     2.8534	    -4.6158	     0.0839	    -8.1406	    -6.4621	    -6.5460	
    -1.5945	     1.7624	     2.0142	     1.3428	     3.4409	    -3.1891	     0.2518	    -6.7978	    -5.3711	    -5.6229	
    -0.8392	     2.1820	     2.1820	     2.0981	     3.3569	    -2.5177	    -0.2518	    -6.1264	    -4.9515	    -5.2032	
    -1.0071	     1.6785	     1.5945	     1.9302	     2.6855	    -2.6855	    -1.3428	    -6.2943	    -5.2032	    -5.4550	
    -2.0981	     0.3357	     0.2518	     0.8392	     1.3428	    -3.6087	    -2.9373	    -7.1335	    -6.1264	    -6.2103	
    -4.0283	    -1.6785	    -1.7624	    -1.0910	    -0.5035	    -5.2872	    -4.9515	    -8.5602	    -7.6370	    -7.3853	
    -6.4621	    -4.1962	    -4.1122	    -3.5248	    -2.6855	    -7.3853	    -7.1335	   -10.4065	    -9.4833	    -8.8959	
    -9.1476	    -6.8817	    -6.6299	    -6.3782	    -4.9515	    -9.8190	    -9.3155	   -12.5046	   -11.5814	   -10.5743	
   -11.8332	    -9.6512	    -9.2316	    -9.2316	    -7.2174	   -12.2528	   -11.3297	   -14.6027	   -13.6795	   -12.2528	
   -14.2670	   -12.0850	   -11.4975	   -11.9171	    -9.2316	   -14.5187	   -12.9242	   -16.5329	   -15.6097	   -13.7634	
   -16.1972	   -14.0152	   -13.3438	   -14.1830	   -10.8261	   -16.4490	   -14.1830	   -18.0435	   -17.2043	   -15.0223	
   -17.3721	   -15.2740	   -14.6027	   -15.6937	   -11.8332	   -17.7078	   -14.7705	   -18.9667	   -18.2114	   -15.7776	
   -17.6239	   -15.6097	   -15.0223	   -16.4490	   -12.1689	   -18.2953	   -14.6866	   -19.2184	   -18.6310	   -15.9454	
   -16.8686	   -14.9384	   -14.6866	   -16.1972	   -11.7493	   -18.0435	   -13.9313	   -18.7988	   -18.2953	   -15.5258	
   -15.1901	   -13.4277	   -13.4277	   -15.0223	   -10.4904	   -17.0364	   -12.6724	   -17.5400	   -17.2882	   -14.5187	
   -12.6724	   -11.0779	   -11.4975	   -13.0081	    -8.6441	   -15.1901	   -10.8261	   -15.6937	   -15.5258	   -12.9242	
[Epoch Header]
[Trial Type]	21
[Accept]	1
[Correct]	0
[RT]	 0.000
[Resp]	0
[Epoch Data]
    29.3732	    27.8625	    23.8342	    11.4975	    22.8271	    13.1760	    14.8544	    11.3297	    11.4975	    11.6653	
    26.3519	    25.1770	    21.3165	     9.2316	    20.4773	    11.1618	    13.3438	     9.6512	     9.5673	     9.9030	
    23.6664	    22.8271	    19.0506	     7.3853	    18.4631	     9.3994	    12.1689	     8.3084	     7.9727	     8.4763	
    21.4005	    20.9808	    17.2043	     6.0425	    16.7847	     8.0566	    11.1618	     7.5531	     6.8817	     7.4692	
    19.8898	    19.7220	    15.9454	     5.3711	    15.6937	     7.2174	    10.4065	     7.3853	     6.3782	     6.8817	
    18.9667	    19.1345	    15.1901	     5.3711	    15.1062	     6.9656	    10.0708	     7.8049	     6.5460	     6.8817	
    18.8828	    19.2184	    15.1062	     6.0425	    15.0223	     7.3013	    10.0708	     8.8120	     7.3013	     7.4692	
    19.4702	    19.9738	    15.5258	     7.3853	    15.4419	     8.1406	    10.4065	    10.3226	     8.6441	     8.5602	
    20.5612	    21.2326	    16.3651	     9.2316	    16.2811	     9.6512	    10.9100	    12.1689	    10.4904	     9.9869	
    22.0718	    22.8271	    17.5400	    11.3297	    17.2882	    11.5814	    11.6653	    14.1830	    12.5885	    11.8332	
    23.5825	    24.5056	    18.8828	    13.5956	    18.3792	    13.8474	    12.5046	    16.2811	    14.7705	    13.7634	
    24.9252	    26.0162	    20.0577	    15.6937	    19.4702	    16.2811	    13.1760	    18.2114	    16.9525	    15.6097	
    25.8484	    27.1072	    21.0648	    17.3721	    20.2255	    18.5471	    13.5956	    19.8059	    18.7149	    17.1204	
    26.1002	    27.6947	    21.5683	    18.4631	    20.5612	    20.3934	    13.6795	    20.9808	    20.0577	    18.2953	
    25.5127	    27.5269	    21.4844	    18.7149	    20.3934	    21.4844	    13.4277	    21.5683	    20.7291	    18.8828	
    24.1699	    26.6037	    20.8130	    18.1274	    19.7220	    21.6522	    12.6724	    21.4844	    20.7291	    18.7988	
    21.9879	    24.9252	    19.4702	    16.5329	    18.4631	    20.8130	    11.4975	    20.7291	    19.8898	    18.0435	
    19.0506	    22.5754	    17.5400	    14.0152	    16.7007	    18.8828	     9.9869	    19.3024	    18.2953	    16.6168	
    15.6097	    19.6381	    15.2740	    10.7422	    14.6027	    16.1972	     8.1406	    17.1204	    16.1972	    14.6866	
    11.7493	    16.2811	    12.6724	     7.0496	    12.2528	    12.9242	     6.1264	    14.5187	    13.6795	    12.3367	
     7.8888	    12.8403	     9.9869	     3.1052	     9.9869	     9.4833	     4.1962	    11.4975	    11.0779	     9.9869	
     4.2801	     9.5673	     7.5531	    -0.5035	     7.9727	     6.2103	     2.5177	     8.3084	     8.7280	     7.7209	
     1.3428	     6.8817	     5.5389	    -3.4409	     6.3782	     3.6087	     1.2589	     5.3711	     6.8817	     5.9586	
    -0.6714	     4.9515	     4.2801	    -5.5389	     5.5389	     1.9302	     0.6714	     3.0212	     5.7907	     4.8676	
    -1.5945	     4.1122	     3.8605	    -6.2943	     5.6229	     1.4267	     0.9232	     1.5945	     5.6229	     4.5319	
    -1.2589	     4.3640	     4.4479	    -5.7907	     6.5460	     2.0981	     1.9302	     1.2589	     6.4621	     5.2032	
     0.2518	     5.7907	     5.8746	    -4.0283	     8.3923	     3.9444	     3.6926	     2.1820	     8.2245	     6.6299	
     2.6855	     8.1406	     8.1406	    -1.1749	    10.8261	     6.6299	     5.9586	     4.1962	    10.6583	     8.8120	
     5.7907	    11.0779	    10.7422	     2.4338	    13.6795	     9.9869	     8.6441	     6.9656	    13.5117	    11.3297	
     9.1476	    14.3509	    13.6795	     6.5460	    16.7007	    13.5117	    11.4136	    10.1547	    16.5329	    13.9313	
    12.5046	    17.5400	    16.4490	    10.7422	    19.5541	    17.0364	    14.0991	    13.3438	    19.3863	    16.5329	
    15.5258	    20.3934	    18.8828	    14.5187	    21.9879	    20.0577	    16.3651	    16.2811	    21.7361	    18.7149	
    17.9596	    22.6593	    20.7291	    17.7078	    23.9182	    22.4915	    18.0435	    18.6310	    23.4985	    20.3934	
    19.4702	    24.1699	    21.9040	    19.8898	    25.0931	    23.8342	    19.1345	    20.2255	    24.5056	    21.4005	
    20.1416	    24.7574	    22.3236	    20.8969	    25.5127	    24.1699	    19.5541	    20.8130	    24.5895	    21.7361	
    19.7220	    24.4217	    21.9040	    20.6451	    25.1770	    23.4146	    19.2184	    20.5612	    23.9182	    21.3165	
    18.4631	    23.1628	    20.7291	    19.2184	    24.1699	    21.6522	    18.2114	    19.4702	    22.4075	    20.3094	
    16.2811	    21.2326	    18.9667	    16.8686	    22.5754	    19.2184	    16.7007	    17.6239	    20.3094	    18.7149	
    13.5956	    18.7988	    16.7847	    13.8474	    20.6451	    16.1972	    14.8544	    15.2740	    17.7917	    16.7007	
    10.5743	    16.0294	    14.3509	    10.4904	    18.5471	    12.9242	    12.8403	    12.6724	    15.1062	    14.5187	
     7.4692	    13.1760	    11.9171	     7.0496	    16.4490	     9.7351	    10.8261	     9.9869	    12.4207	    12.2528	
     4.6158	    10.5743	     9.7351	     3.8605	    14.4348	     6.7978	     8.9798	     7.3853	     9.9030	    10.1547	
     2.3499	     8.4763	     7.9727	     1.2589	    12.8403	     4.3640	     7.4692	     5.2872	     7.7209	     8.3084	
     0.8392	     7.1335	     6.7978	    -0.5035	    11.6653	     2.6855	     6.3782	     3.6926	     6.1264	     6.8817	
     0.3357	     6.6299	     6.3782	    -1.2589	    10.9940	     1.7624	     5.8746	     2.7695	     5.1193	     6.0425	
     0.7553	     6.9656	     6.6299	    -1.0071	    10.9100	     1.8463	     5.9586	     2.6016	     4.8676	     5.7907	
     2.2659	     8.2245	     7.6370	     0.2518	    11.3297	     2.6855	     6.3782	     3.1052	     5.3711	     6.2103	
     4.5319	    10.2386	     9.1476	     2.4338	    12.1689	     4.2801	     7.2174	     4.3640	     6.4621	     7.1335	
     7.5531	    12.7563	    11.1618	     5.2872	    13.4277	     6.5460	     8.3084	     6.2103	     8.1406	     8.5602	
    10.9100	    15.6937	    13.4277	     8.6441	    15.0223	     9.2316	     9.5673	     8.3923	    10.1547	    10.3226	
    14.5187	    18.7149	    15.6937	    12.1689	    16.6168	    12.1689	    10.7422	    10.9100	    12.4207	    12.3367	
    17.9596	    21.6522	    17.8757	    15.6937	    18.2114	    15.0223	    11.8332	    13.3438	    14.6027	    14.2670	
    20.9808	    24.2538	    19.6381	    18.7149	    19.5541	    17.6239	    12.7563	    15.6097	    16.6168	    16.1133	
    23.4146	    26.2680	    20.8969	    21.1487	    20.3934	    19.5541	    13.3438	    17.4561	    18.1274	    17.4561	
    24.8413	    27.5269	    21.4844	    22.6593	    20.7291	    20.8130	    13.5956	    18.5471	    19.0506	    18.2953	
    25.3448	    27.9465	    21.3165	    23.1628	    20.3094	    21.2326	    13.4277	    18.8828	    19.2184	    18.3792	
    24.8413	    27.5269	    20.3934	    22.5754	    19.3024	    20.7291	    12.8403	    18.4631	    18.7149	    17.7917	
    23.4985	    26.2680	    18.9667	    21.1487	    17.7917	    19.4702	    11.9171	    17.2043	    17.5400	    16.6168	
    21.4005	    24.3378	    17.0364	    18.9667	    15.9454	    17.6239	    10.7422	    15.4419	    15.8615	    14.8544	
    18.8828	    21.9879	    14.8544	    16.1972	    13.8474	    15.3580	     9.5673	    13.2599	    13.8474	    12.6724	
    16.2811	    19.5541	    12.8403	    13.1760	    11.8332	    12.9242	     8.3923	    10.9940	    11.7493	    10.3226	
    13.9313	    17.3721	    11.0779	    10.3226	    10.0708	    10.5743	     7.4692	     8.7280	     9.7351	     8.1406	
    12.2528	    15.6937	     9.9030	     7.8049	     8.8120	     8.6441	     7.0496	     6.9656	     8.1406	     6.2103	
    11.4136	    14.8544	     9.3994	     5.8746	     8.3084	     7.1335	     7.1335	     5.7068	     7.1335	     4.9515	
    11.4975	    14.8544	     9.8190	     4.6997	     8.5602	     6.2103	     7.7209	     5.2032	     6.7978	     4.3640	
    12.5046	    15.8615	    10.9940	     4.3640	     9.5673	     6.0425	     9.0637	     5.5389	     7.3013	     4.5319	
    14.5187	    17.7917	    12.9242	     4.9515	    11.3297	     6.5460	    10.9100	     6.6299	     8.4763	     5.4550	
    17.2043	    20.3934	    15.5258	     6.3782	    13.6795	     7.7209	    13.1760	     8.3084	    10.4065	     7.0496	
    20.4773	    23.5825	    18.4631	     8.4763	    16.5329	     9.4833	    15.7776	    10.4904	    12.7563	     9.2316	
    23.9182	    26.9394	    21.6522	    10.9940	    19.6381	    11.6653	    18.6310	    13.0081	    15.4419	    11.7493	
    27.3590	    30.2124	    24.7574	    13.8474	    22.7432	    14.1830	    21.4844	    15.6937	    18.2114	    14.3509	
    30.4642	    33.2336	    27.6108	    16.6168	    25.7645	    16.9525	    24.1699	    18.2953	    20.8130	    16.8686	
    32.8140	    35.5835	    29.8767	    18.9667	    28.3661	    19.5541	    26.4359	    20.5612	    23.1628	    19.2184	
    34.3246	    37.0102	    31.3873	    20.6451	    30.2963	    21.8201	    28.1143	    22.4075	    24.9252	    20.9808	
    34.6603	    37.4298	    31.9748	    21.4844	    31.3873	    23.4985	    28.9536	    23.7503	    25.9323	    22.0718	
    33.8211	    36.6745	    31.5552	    21.3165	    31.5552	    24.2538	    28.8696	    24.3378	    26.2680	    22.4915	
    31.8909	    34.9121	    30.1285	    20.1416	    30.7999	    24.1699	    28.0304	    24.2538	    25.7645	    22.0718	
    28.8696	    32.0587	    27.7786	    17.9596	    29.1214	    22.9950	    26.2680	    23.5825	    24.5056	    20.9808	
    25.1770	    28.5339	    24.8413	    14.9384	    26.7715	    20.8130	    23.9182	    22.2397	    22.5754	    19.2184	
    20.9808	    24.5056	    21.4005	    11.3297	    23.7503	    17.9596	    21.1487	    20.3934	    20.2255	    17.0364	
    16.7847	    20.3934	    17.7917	     7.3013	    20.5612	    14.6866	    18.1274	    18.2114	    17.6239	    14.6027	
    12.8403	    16.4490	    14.4348	     3.4409	    17.4561	    11.3297	    15.1901	    15.8615	    15.0223	    12.1689	
     9.5673	    13.1760	    11.4975	     0.1678	    14.6866	     8.3084	    12.5885	    13.6795	    12.6724	     9.9869	
     7.3013	    10.7422	     9.3155	    -2.2659	    12.5046	     6.0425	    10.5743	    11.7493	    10.8261	     8.3084	
     6.1264	     9.3994	     8.1406	    -3.4409	    11.2457	     4.7836	     9.3994	    10.3226	     9.8190	     7.3013	
     6.2103	     9.3155	     7.8888	    -3.2730	    10.9940	     4.6997	     9.0637	     9.3994	     9.6512	     7.0496	
     7.5531	    10.2386	     8.6441	    -1.7624	    11.5814	     5.8746	     9.5673	     9.2316	    10.3226	     7.8049	
     9.8190	    12.1689	    10.0708	     0.9232	    13.0081	     8.1406	    10.8261	     9.8190	    11.8332	     9.2316	
    12.7563	    14.6866	    12.0850	     4.3640	    14.8544	    11.1618	    12.5885	    11.0779	    13.9313	    11.2457	
    16.0294	    17.4561	    14.1830	     8.2245	    16.8686	    14.6027	    14.4348	    12.9242	    16.2811	    13.5117	
    19.2184	    20.1416	    16.1133	    12.0850	    18.7988	    18.0435	    16.2811	    15.0223	    18.6310	    15.7776	
    21.9879	    22.4075	    17.7078	    15.6097	    20.3094	    21.0648	    17.7917	    17.2882	    20.8130	    17.8757	
    24.1699	    24.0860	    18.7149	    18.6310	    21.3165	    23.5825	    18.7988	    19.2184	    22.4075	    19.4702	
    25.5127	    25.0092	    18.9667	    20.8130	    21.5683	    25.2609	    19.3024	    20.6451	    23.4146	    20.4773	
    25.8484	    25.0092	    18.4631	    22.1558	    20.9808	    25.9323	    19.1345	    21.2326	    23.5825	    20.7291	
    25.1770	    24.0860	    17.0364	    22.4075	    19.6381	    25.6805	    18.2114	    21.0648	    22.9950	    20.3934	
    23.4985	    22.1558	    14.7705	    21.7361	    17.4561	    24.5056	    16.7007	    19.8898	    21.4844	    19.2184	
    20.9808	    19.3863	    11.9171	    20.1416	    14.5187	    22.4915	    14.5187	    18.0435	    19.2184	    17.2882	
    17.9596	    16.0294	     8.4763	    17.8757	    11.1618	    19.8898	    11.9171	    15.5258	    16.3651	    14.9384	
    14.6866	    12.5046	     4.9515	    15.1901	     7.4692	    17.0364	     9.0637	    12.7563	    13.1760	    12.1689	
    11.5814	     9.0637	     1.5945	    12.5885	     4.0283	    14.1830	     6.2103	     9.9869	    10.0708	     9.3994	
     9.1476	     6.2943	    -1.3428	    10.4065	     0.9232	    11.7493	     3.6926	     7.5531	     7.2174	     6.8817	
     7.5531	     4.2801	    -3.5248	     8.8120	    -1.4267	     9.8190	     1.5945	     5.7068	     4.9515	     4.7836	
     7.0496	     3.3569	    -4.6997	     8.0566	    -3.0212	     8.8120	     0.1678	     4.5319	     3.3569	     3.2730	
     7.7209	     3.5248	    -4.9515	     8.3923	    -3.6087	     8.6441	    -0.5035	     4.1962	     2.6016	     2.5177	
     9.5673	     4.8676	    -4.1122	     9.5673	    -3.1891	     9.3994	    -0.5035	     4.6997	     2.7695	     2.5177	
    12.4207	     7.1335	    -2.3499	    11.7493	    -1.9302	    10.9940	     0.2518	     5.8746	     3.6087	     3.1891	
    15.9454	    10.2386	     0.1678	    14.5187	     0.0839	    13.1760	     1.6785	     7.6370	     5.2032	     4.4479	
    19.9738	    13.8474	     3.1891	    17.7917	     2.6855	    15.8615	     3.6087	     9.8190	     7.1335	     6.1264	
    24.0860	    17.6239	     6.5460	    21.1487	     5.5389	    18.6310	     5.7068	    12.0850	     9.3155	     7.9727	
    27.8625	    21.2326	     9.8190	    24.4217	     8.3923	    21.3165	     7.8888	    14.3509	    11.4975	     9.7351	
    31.0516	    24.3378	    12.7563	    27.1912	    10.9100	    23.5825	     9.7351	    16.2811	    13.3438	    11.2457	
    33.4015	    26.7715	    15.1062	    29.2892	    13.0081	    25.2609	    11.2457	    17.7917	    14.7705	    12.4207	
    34.6603	    28.3661	    16.7847	    30.7159	    14.4348	    26.2680	    12.1689	    18.7988	    15.6097	    13.0081	
    34.8282	    28.9536	    17.6239	    31.3034	    15.1901	    26.6037	    12.5046	    19.1345	    15.8615	    13.1760	
    33.8211	    28.5339	    17.6239	    31.0516	    15.1901	    26.1002	    12.1689	    18.8828	    15.5258	    12.7563	
    31.7230	    27.1072	    16.7007	    29.8767	    14.4348	    25.0092	    11.3297	    17.9596	    14.6027	    11.8332	
    28.4500	    24.6735	    14.9384	    28.0304	    12.9242	    23.1628	     9.9030	    16.5329	    13.2599	    10.4065	
    24.4217	    21.5683	    12.5046	    25.4288	    10.9940	    20.8969	     8.1406	    14.6027	    11.4136	     8.6441	
    19.8059	    17.8757	     9.5673	    22.4075	     8.7280	    18.3792	     6.2943	    12.5046	     9.4833	     6.7139	
    15.0223	    14.0991	     6.5460	    19.2184	     6.3782	    15.7776	     4.5319	    10.3226	     7.7209	     4.8676	
    10.4904	    10.4904	     3.6926	    16.1972	     4.3640	    13.4277	     3.1891	     8.4763	     6.2103	     3.3569	
     6.5460	     7.3853	     1.4267	    13.5117	     2.7695	    11.6653	     2.3499	     7.2174	     5.2872	     2.3499	
     3.5248	     5.2032	    -0.1678	    11.4975	     2.0142	    10.5743	     2.2659	     6.5460	     5.0354	     2.0142	
     1.6785	     3.9444	    -0.8392	    10.4065	     2.0142	    10.3226	     2.8534	     6.7978	     5.6229	     2.4338	
     1.0071	     3.7766	    -0.5875	    10.1547	     2.8534	    10.9100	     4.0283	     7.8888	     6.9656	     3.6926	
     1.4267	     4.6158	     0.5035	    10.9940	     4.3640	    12.2528	     5.7907	     9.8190	     9.0637	     5.6229	
     2.7695	     6.3782	     2.3499	    12.5885	     6.4621	    14.1830	     7.8888	    12.4207	    11.6653	     8.2245	
     4.8676	     8.6441	     4.6997	    14.8544	     8.8959	    16.4490	    10.2386	    15.5258	    14.6027	    11.1618	
     7.2174	    11.2457	     7.2174	    17.5400	    11.4136	    18.8828	    12.5046	    18.8828	    17.7917	    14.3509	
     9.6512	    13.9313	     9.9030	    20.3094	    13.9313	    21.1487	    14.6866	    22.2397	    20.8969	    17.4561	
    11.8332	    16.3651	    12.2528	    22.7432	    16.1972	    22.9950	    16.6168	    25.5127	    23.6664	    20.3934	
    13.5956	    18.2953	    14.2670	    24.6735	    18.0435	    24.2538	    18.1274	    28.3661	    26.1002	    22.9111	
    14.6866	    19.6381	    15.7776	    25.8484	    19.3863	    24.7574	    19.1345	    30.5481	    27.8625	    24.9252	
    14.9384	    20.1416	    16.6168	    26.1841	    20.0577	    24.5056	    19.6381	    31.9748	    28.9536	    26.2680	
    14.4348	    19.8059	    16.7007	    25.5127	    20.1416	    23.4985	    19.5541	    32.3944	    29.2892	    26.9394	
    13.0920	    18.6310	    16.0294	    24.0860	    19.4702	    21.9040	    18.8828	    31.8069	    28.8696	    26.8555	
    11.1618	    16.7007	    14.6866	    21.9879	    18.2114	    20.0577	    17.7078	    30.1285	    27.6947	    26.1002	
     8.6441	    14.1830	    12.8403	    19.3863	    16.4490	    17.9596	    16.0294	    27.4429	    25.9323	    24.7574	
     5.8746	    11.3297	    10.4904	    16.5329	    14.3509	    16.0294	    14.0152	    24.1699	    23.7503	    22.9950	
     3.0212	     8.3923	     8.0566	    13.5956	    12.0850	    14.3509	    11.8332	    20.5612	    21.4844	    20.9808	
     0.3357	     5.6229	     5.7068	    10.9940	     9.9869	    13.2599	     9.6512	    17.0364	    19.3024	    18.9667	
    -1.6785	     3.4409	     3.6087	     8.9798	     8.1406	    12.7563	     7.8049	    14.1830	    17.4561	    17.2882	
    -2.9373	     2.0981	     2.1820	     7.6370	     6.9656	    13.0081	     6.4621	    12.3367	    16.1972	    16.0294	
    -3.1052	     1.7624	     1.5106	     7.3853	     6.4621	    14.0152	     5.7907	    11.5814	    15.6097	    15.4419	
    -2.1820	     2.6016	     1.6785	     8.3084	     6.6299	    15.7776	     5.8746	    12.0010	    15.8615	    15.5258	
    -0.1678	     4.2801	     2.7695	    10.1547	     7.4692	    18.0435	     6.5460	    13.4277	    16.8686	    16.2811	
     2.6855	     6.8817	     4.4479	    12.7563	     8.8120	    20.5612	     7.8049	    15.5258	    18.3792	    17.6239	
     6.0425	     9.9869	     6.6299	    15.7776	    10.4904	    23.2468	     9.4833	    18.0435	    20.3094	    19.3024	
     9.7351	    13.3438	     9.0637	    18.9667	    12.2528	    25.8484	    11.2457	    20.7291	    22.4075	    21.3165	
    13.2599	    16.7007	    11.4975	    21.9879	    14.0991	    28.1143	    13.0920	    23.2468	    24.4217	    23.2468	
    16.2811	    19.6381	    13.7634	    24.4217	    15.6937	    29.8767	    14.6866	    25.5127	    26.2680	    25.0092	
    18.6310	    21.9040	    15.4419	    26.1002	    16.8686	    30.9677	    15.9454	    27.1912	    27.6108	    26.4359	
    19.8898	    23.2468	    16.3651	    26.8555	    17.4561	    31.3034	    16.5329	    28.0304	    28.2822	    27.2751	
    19.9738	    23.4146	    16.4490	    26.5198	    17.2043	    30.6320	    16.4490	    28.0304	    28.1982	    27.4429	
    18.7988	    22.4915	    15.5258	    25.0092	    16.1972	    29.1214	    15.5258	    27.1072	    27.2751	    26.8555	
    16.5329	    20.5612	    13.5956	    22.4915	    14.3509	    26.6876	    13.8474	    25.2609	    25.5966	    25.4288	
    13.1760	    17.5400	    10.9100	    19.0506	    11.8332	    23.4985	    11.4975	    22.7432	    23.0789	    23.2468	
     9.1476	    13.9313	     7.6370	    15.0223	     8.8959	    19.8898	     8.7280	    19.5541	    20.1416	    20.5612	
     4.6997	     9.7351	     4.0283	    10.6583	     5.7907	    15.9454	     5.7068	    16.1972	    16.9525	    17.5400	
     0.1678	     5.4550	     0.2518	     6.4621	     2.6855	    12.1689	     2.7695	    12.8403	    13.7634	    14.4348	
    -4.1122	     1.4267	    -3.1891	     2.6016	    -0.0839	     8.7280	     0.1678	     9.9030	    10.8261	    11.4975	
    -7.6370	    -2.1820	    -6.1264	    -0.4196	    -2.1820	     5.8746	    -1.9302	     7.6370	     8.6441	     9.0637	
   -10.2386	    -4.8676	    -8.2245	    -2.3499	    -3.5248	     4.0283	    -3.1052	     6.2943	     7.2174	     7.3853	
   -11.6653	    -6.4621	    -9.3155	    -3.1891	    -3.7766	     3.1052	    -3.4409	     5.9586	     6.7978	     6.5460	
   -11.9171	    -6.8817	    -9.3155	    -2.7695	    -2.9373	     3.2730	    -2.6855	     6.5460	     7.4692	     6.6299	
   -10.9100	    -6.1264	    -8.2245	    -1.3428	    -1.1749	     4.3640	    -1.0910	     8.1406	     9.0637	     7.5531	
    -8.8120	    -4.2801	    -6.2943	     1.0071	     1.4267	     6.2943	     1.2589	    10.4904	    11.4136	     9.2316	
    -5.9586	    -1.6785	    -3.5248	     4.0283	     4.6158	     8.8120	     4.1962	    13.2599	    14.2670	    11.4975	
    -2.5177	     1.5106	    -0.3357	     7.3853	     8.1406	    11.5814	     7.3853	    16.2811	    17.4561	    14.0991	
     1.1749	     5.0354	     3.0212	    10.8261	    11.6653	    14.6027	    10.5743	    19.1345	    20.6451	    16.7847	
     4.6997	     8.4763	     6.3782	    14.0991	    15.0223	    17.3721	    13.6795	    21.7361	    23.4985	    19.3863	
     7.8049	    11.4975	     9.3155	    16.8686	    17.8757	    19.8059	    16.1972	    23.7503	    25.8484	    21.5683	
    10.1547	    13.8474	    11.6653	    18.9667	    20.1416	    21.5683	    18.1274	    25.0092	    27.4429	    23.3307	
    11.5814	    15.3580	    13.0920	    20.2255	    21.4844	    22.6593	    19.3024	    25.4288	    28.1982	    24.3378	
    12.0010	    15.8615	    13.7634	    20.6451	    22.0718	    22.9950	    19.5541	    25.0931	    28.0304	    24.6735	
    11.4975	    15.4419	    13.4277	    20.2255	    21.7361	    22.5754	    18.9667	    23.9182	    27.0233	    24.2538	
    10.1547	    14.1830	    12.3367	    18.9667	    20.5612	    21.4844	    17.7078	    22.1558	    25.3448	    23.3307	
     8.2245	    12.1689	    10.6583	    17.2043	    18.8828	    19.8898	    15.8615	    19.8898	    23.0789	    21.7361	
     5.8746	     9.8190	     8.4763	    15.0223	    16.7847	    17.9596	    13.5956	    17.3721	    20.5612	    19.8898	
     3.3569	     7.3853	     6.2103	    12.7563	    14.4348	    15.8615	    11.2457	    14.9384	    17.9596	    17.8757	
     1.0910	     5.1193	     4.0283	    10.7422	    12.2528	    14.0152	     8.9798	    12.7563	    15.5258	    15.8615	
    -0.6714	     3.2730	     2.1820	     9.2316	    10.3226	    12.5046	     7.1335	    11.1618	    13.5956	    14.2670	
    -1.7624	     2.0981	     1.0071	     8.5602	     8.9798	    11.6653	     5.7907	    10.2386	    12.3367	    13.0920	
    -2.0142	     1.6785	     0.5035	     8.8120	     8.3084	    11.6653	     5.1193	    10.2386	    11.9171	    12.5885	
    -1.4267	     2.1820	     0.6714	    10.0708	     8.2245	    12.5046	     5.1193	    11.1618	    12.3367	    12.7563	
     0.0000	     3.3569	     1.5945	    12.2528	     8.8120	    14.1830	     5.7068	    12.8403	    13.5117	    13.5117	
     2.1820	     5.1193	     2.9373	    15.1901	     9.9869	    16.4490	     6.8817	    15.1901	    15.2740	    14.7705	
     4.6997	     7.3013	     4.6997	    18.6310	    11.4136	    19.1345	     8.3923	    17.9596	    17.4561	    16.4490	
     7.5531	     9.6512	     6.6299	    22.4075	    13.1760	    21.9879	    10.0708	    21.0648	    19.8898	    18.2953	
    10.4065	    12.0010	     8.5602	    26.1002	    14.9384	    24.8413	    11.8332	    24.1699	    22.2397	    20.1416	
    13.0081	    14.0991	    10.3226	    29.3732	    16.5329	    27.3590	    13.5117	    27.1072	    24.3378	    21.9040	
    15.1901	    15.8615	    11.6653	    32.0587	    17.8757	    29.2053	    14.7705	    29.6249	    26.0162	    23.2468	
    16.7847	    17.0364	    12.5046	    33.7372	    18.6310	    30.2963	    15.6937	    31.5552	    27.1912	    24.0860	
    17.7078	    17.6239	    12.9242	    34.2407	    18.8828	    30.4642	    16.0294	    32.7301	    27.6108	    24.4217	
    17.8757	    17.5400	    12.6724	    33.6533	    18.5471	    29.6249	    15.9454	    32.9819	    27.3590	    24.0860	
    17.4561	    16.8686	    12.0010	    31.8909	    17.6239	    27.8625	    15.2740	    32.2266	    26.3519	    23.1628	
    16.3651	    15.6937	    10.9940	    29.2892	    16.1972	    25.4288	    14.1830	    30.3802	    24.7574	    21.7361	
    14.8544	    14.1830	     9.6512	    25.9323	    14.4348	    22.4075	    12.8403	    27.6947	    22.4915	    19.8898	
    13.0920	    12.4207	     8.1406	    22.3236	    12.5046	    19.2184	    11.2457	    24.1699	    19.9738	    17.7078	
    11.2457	    10.6583	     6.5460	    18.7149	    10.4904	    16.0294	     9.5673	    20.2255	    17.2043	    15.4419	
     9.5673	     9.0637	     5.2032	    15.4419	     8.7280	    13.1760	     8.0566	    16.2811	    14.6027	    13.1760	
     8.3084	     7.9727	     4.2801	    13.0081	     7.3013	    10.9940	     6.7978	    12.7563	    12.4207	    11.3297	
     7.8888	     7.4692	     3.8605	    11.4136	     6.4621	     9.7351	     6.1264	    10.1547	    10.9100	     9.9869	
     8.2245	     7.8049	     4.1122	    10.9940	     6.3782	     9.5673	     6.0425	     8.7280	    10.2386	     9.3994	
     9.4833	     9.0637	     5.2032	    11.7493	     7.0496	    10.4904	     6.6299	     8.5602	    10.5743	     9.5673	
    11.5814	    11.0779	     6.8817	    13.5956	     8.3923	    12.5046	     7.8888	     9.5673	    11.8332	    10.5743	
    14.4348	    13.7634	     9.2316	    16.5329	    10.4904	    15.4419	     9.7351	    11.6653	    13.9313	    12.3367	
    17.7917	    17.0364	    12.0850	    20.1416	    12.9242	    19.1345	    11.9171	    14.6027	    16.7007	    14.6866	
    21.4005	    20.4773	    15.0223	    24.2538	    15.6937	    23.0789	    14.4348	    18.0435	    19.8898	    17.4561	
    24.9252	    23.9182	    18.0435	    28.5339	    18.4631	    27.0233	    16.8686	    21.7361	    23.1628	    20.3934	
    28.0304	    26.9394	    20.6451	    32.4783	    20.8969	    30.5481	    19.0506	    25.1770	    26.2680	    23.0789	
    30.2963	    29.2053	    22.6593	    35.6674	    22.7432	    33.2336	    20.6451	    28.0304	    28.8696	    25.4288	
    31.6391	    30.5481	    23.7503	    37.9333	    23.7503	    34.9960	    21.5683	    29.9606	    30.6320	    27.1072	
    31.7230	    30.6320	    23.8342	    39.0244	    23.8342	    35.5835	    21.5683	    30.8838	    31.4713	    27.9465	
    30.6320	    29.4571	    22.9111	    38.7726	    22.8271	    34.9960	    20.6451	    30.6320	    31.2195	    27.9465	
    28.4500	    27.1912	    20.9808	    37.3459	    21.0648	    33.4015	    18.8828	    29.3732	    30.0446	    27.0233	
    25.4288	    24.0860	    18.2953	    34.9960	    18.5471	    30.9677	    16.5329	    27.2751	    28.1143	    25.5127	
    21.8201	    20.3934	    15.1062	    31.8909	    15.6937	    28.0304	    13.7634	    24.5895	    25.5127	    23.4985	
    17.8757	    16.3651	    11.6653	    28.5339	    12.5046	    24.8413	    10.7422	    21.5683	    22.6593	    21.1487	
    14.0991	    12.5046	     8.2245	    25.0931	     9.3994	    21.6522	     7.8049	    18.5471	    19.6381	    18.7149	
    10.7422	     8.8959	     5.0354	    21.9879	     6.6299	    18.8828	     5.1193	    15.6937	    16.8686	    16.5329	
     8.0566	     6.0425	     2.3499	    19.6381	     4.3640	    16.7847	     2.9373	    13.3438	    14.5187	    14.7705	
     6.4621	     4.2801	     0.5035	    18.2114	     2.8534	    15.5258	     1.4267	    11.8332	    12.8403	    13.5956	
     6.1264	     3.6087	    -0.4196	    17.9596	     2.1820	    15.3580	     0.7553	    11.2457	    12.0010	    13.2599	
     6.9656	     4.2801	    -0.3357	    18.8828	     2.5177	    16.3651	     0.9232	    11.7493	    12.2528	    13.6795	
     8.8959	     6.0425	     0.7553	    20.9808	     3.6926	    18.4631	     1.9302	    13.2599	    13.4277	    14.9384	
    11.7493	     8.8120	     2.6016	    24.0860	     5.6229	    21.4005	     3.6926	    15.6937	    15.5258	    16.8686	
    15.1901	    12.1689	     5.0354	    27.6947	     8.0566	    24.8413	     5.8746	    18.7149	    18.1274	    19.2184	
    18.8828	    15.8615	     7.8888	    31.5552	    10.7422	    28.5339	     8.3923	    22.1558	    21.1487	    21.7361	
    22.3236	    19.5541	    10.7422	    35.3317	    13.5117	    31.9748	    10.9940	    25.5127	    24.1699	    24.1699	
    25.4288	    22.7432	    13.4277	    38.5208	    16.0294	    34.8282	    13.3438	    28.5339	    26.9394	    26.3519	
    27.7786	    25.3448	    15.6937	    40.8707	    18.1274	    36.9263	    15.2740	    30.9677	    29.1214	    27.8625	
    29.1214	    27.0233	    17.2882	    42.1295	    19.4702	    38.0173	    16.6168	    32.6462	    30.4642	    28.7018	
    29.4571	    27.6947	    18.0435	    42.1295	    19.9738	    37.8494	    17.2043	    33.2336	    30.8838	    28.6179	
    28.7857	    27.3590	    17.9596	    40.9546	    19.7220	    36.6745	    16.9525	    32.8979	    30.2963	    27.6947	
    27.0233	    25.9323	    16.9525	    38.6047	    18.5471	    34.3246	    16.0294	    31.6391	    28.7857	    26.0162	
    24.5056	    23.6664	    15.2740	    35.3317	    16.8686	    31.2195	    14.4348	    29.5410	    26.6037	    23.7503	
    21.4005	    20.8969	    13.0920	    31.3873	    14.6866	    27.5269	    12.5046	    27.0233	    23.9182	    21.1487	
    18.1274	    17.7078	    10.6583	    27.1912	    12.5046	    23.6664	    10.4065	    24.2538	    20.9808	    18.3792	
    14.9384	    14.6027	     8.2245	    23.0789	    10.4065	    19.9738	     8.4763	    21.4844	    18.2114	    15.7776	
    12.2528	    11.8332	     6.1264	    19.3024	     8.7280	    16.7007	     6.7978	    18.9667	    15.6097	    13.5117	
    10.1547	     9.8190	     4.4479	    16.1972	     7.7209	    14.0152	     5.6229	    16.9525	    13.5956	    11.6653	
     9.0637	     8.5602	     3.5248	    14.0152	     7.3853	    12.3367	     5.0354	    15.4419	    12.2528	    10.4904	
     8.9798	     8.3923	     3.5248	    13.0081	     7.8049	    11.6653	     5.1193	    14.6866	    11.7493	    10.0708	
    10.0708	     9.3994	     4.3640	    13.2599	     9.0637	    12.1689	     5.9586	    14.5187	    12.0010	    10.3226	
    12.2528	    11.4136	     6.1264	    14.6027	    11.0779	    13.8474	     7.3013	    14.9384	    13.0920	    11.3297	
    15.3580	    14.3509	     8.6441	    17.1204	    13.5117	    16.4490	     9.1476	    15.8615	    14.8544	    12.9242	
    19.1345	    17.8757	    11.6653	    20.3934	    16.3651	    19.7220	    11.3297	    17.2043	    17.0364	    14.8544	
    23.2468	    21.7361	    14.9384	    24.0860	    19.2184	    23.4146	    13.5956	    18.8828	    19.4702	    17.0364	
    27.1912	    25.5127	    18.1274	    27.7786	    21.9040	    27.1072	    15.7776	    20.7291	    21.8201	    19.2184	
    30.7999	    28.7857	    21.0648	    31.1356	    24.2538	    30.4642	    17.7078	    22.4915	    23.8342	    21.0648	
    33.5693	    31.3873	    23.2468	    33.7372	    26.0162	    33.0658	    19.1345	    24.0021	    25.3448	    22.5754	
    35.2478	    32.9819	    24.6735	    35.3317	    27.1072	    34.7443	    19.9738	    25.0092	    26.1841	    23.4985	
    35.6674	    33.4854	    25.1770	    35.5835	    27.4429	    35.3317	    20.3934	    25.0931	    26.1002	    23.6664	
    34.9121	    32.8140	    24.6735	    34.4925	    26.9394	    34.6603	    20.1416	    24.3378	    25.0931	    23.1628	
    32.9819	    31.1356	    23.4146	    32.1426	    25.7645	    32.8140	    19.5541	    22.6593	    23.3307	    21.9879	
    30.2124	    28.6179	    21.4005	    28.6179	    24.0860	    30.0446	    18.6310	    20.2255	    20.8969	    20.2255	
    26.6876	    25.5966	    18.8828	    24.3378	    21.9879	    26.4359	    17.5400	    17.2043	    17.9596	    18.0435	
    22.8271	    22.2397	    16.2811	    19.5541	    19.7220	    22.4075	    16.4490	    13.9313	    14.8544	    15.6097	
    18.8828	    18.8828	    13.5956	    14.6866	    17.6239	    18.2953	    15.4419	    10.6583	    11.7493	    13.1760	
    15.2740	    15.7776	    11.2457	    10.2386	    15.7776	    14.3509	    14.6866	     7.6370	     8.9798	    10.9100	
    12.0850	    13.0920	     9.2316	     6.4621	    14.3509	    10.8261	    14.2670	     5.0354	     6.6299	     8.9798	
     9.5673	    11.1618	     7.8888	     3.5248	    13.4277	     7.8888	    14.1830	     3.0212	     4.9515	     7.5531	
     7.8888	     9.9030	     7.1335	     1.5945	    13.1760	     5.7068	    14.4348	     1.8463	     3.9444	     6.7139	
     7.1335	     9.3994	     7.0496	     0.7553	    13.4277	     4.3640	    15.0223	     1.4267	     3.7766	     6.4621	
     7.2174	     9.7351	     7.5531	     0.9232	    14.2670	     3.8605	    15.9454	     1.7624	     4.3640	     6.8817	
     8.0566	    10.6583	     8.6441	     2.0142	    15.5258	     4.0283	    17.0364	     2.9373	     5.5389	     7.8888	
     9.4833	    12.0850	    10.0708	     3.6926	    17.0364	     4.7836	    18.2953	     4.6158	     7.3013	     9.3155	
    11.3297	    13.8474	    11.7493	     5.9586	    18.8828	     6.1264	    19.6381	     6.7139	     9.3994	    11.1618	
    13.4277	    15.8615	    13.5956	     8.3923	    20.7291	     7.8049	    20.9808	     8.9798	    11.7493	    13.1760	
    15.5258	    17.8757	    15.3580	    10.8261	    22.4915	     9.6512	    22.2397	    11.3297	    14.0991	    15.2740	
    17.2882	    19.5541	    16.7847	    12.9242	    24.0021	    11.6653	    23.1628	    13.5117	    16.2811	    17.2882	
    18.5471	    20.8130	    17.8757	    14.4348	    25.0931	    13.5956	    23.8342	    15.1901	    18.1274	    18.9667	
    19.1345	    21.3165	    18.2953	    15.2740	    25.5966	    15.1901	    24.0021	    16.3651	    19.3863	    20.2255	
    18.8828	    21.1487	    18.0435	    15.2740	    25.5966	    16.3651	    23.5825	    16.9525	    20.0577	    20.8969	
    17.7917	    20.1416	    17.1204	    14.5187	    24.8413	    17.0364	    22.7432	    17.0364	    20.1416	    21.0648	
    16.0294	    18.4631	    15.5258	    13.1760	    23.5825	    17.0364	    21.4005	    16.5329	    19.5541	    20.5612	
    13.5956	    16.1972	    13.4277	    11.3297	    21.9040	    16.5329	    19.6381	    15.6097	    18.4631	    19.6381	
    10.8261	    13.5956	    10.9940	     9.1476	    19.8059	    15.5258	    17.7078	    14.3509	    17.1204	    18.3792	
     7.8888	    10.9100	     8.4763	     6.8817	    17.6239	    14.1830	    15.6097	    12.9242	    15.5258	    16.8686	
     5.1193	     8.3084	     6.1264	     4.8676	    15.5258	    12.9242	    13.6795	    11.6653	    14.0152	    15.4419	
     2.7695	     6.2103	     4.1962	     3.3569	    13.7634	    11.8332	    11.9171	    10.7422	    12.8403	    14.2670	
     1.2589	     4.8676	     2.9373	     2.6016	    12.5885	    11.4136	    10.6583	    10.4065	    12.2528	    13.5956	
     0.7553	     4.4479	     2.4338	     2.7695	    11.9171	    11.6653	     9.9869	    10.8261	    12.3367	    13.5117	
     1.1749	     4.9515	     2.7695	     4.0283	    12.0010	    12.6724	     9.8190	    12.0010	    13.1760	    14.1830	
     2.6016	     6.2943	     3.7766	     6.1264	    12.6724	    14.4348	    10.2386	    13.9313	    14.6866	    15.3580	
     4.7836	     8.3923	     5.3711	     9.0637	    13.7634	    16.7847	    10.9940	    16.3651	    16.7007	    17.0364	
     7.4692	    10.9100	     7.3013	    12.3367	    15.2740	    19.4702	    12.0850	    19.1345	    19.0506	    18.9667	
    10.3226	    13.6795	     9.3994	    15.8615	    16.8686	    22.1558	    13.3438	    21.9879	    21.4844	    20.9808	
    13.0920	    16.3651	    11.4975	    19.3024	    18.4631	    24.7574	    14.6027	    24.7574	    23.7503	    22.9111	
    15.6097	    18.6310	    13.2599	    22.3236	    19.8898	    26.9394	    15.6097	    27.1912	    25.7645	    24.4217	
    17.4561	    20.3934	    14.6866	    24.7574	    20.8130	    28.5339	    16.3651	    29.0375	    27.1912	    25.5966	
    18.7149	    21.4005	    15.5258	    26.5198	    21.2326	    29.5410	    16.7007	    30.2963	    28.1143	    26.1841	
    19.0506	    21.5683	    15.7776	    27.4429	    21.1487	    29.7928	    16.6168	    30.8838	    28.3661	    26.2680	
    18.7149	    21.0648	    15.4419	    27.5269	    20.3934	    29.3732	    16.1133	    30.7999	    27.9465	    25.6805	
    17.5400	    19.7220	    14.5187	    26.8555	    19.1345	    28.2822	    15.1901	    30.0446	    26.8555	    24.5895	
    15.8615	    17.8757	    13.1760	    25.4288	    17.3721	    26.6876	    13.9313	    28.7857	    25.2609	    22.9950	
    13.5956	    15.5258	    11.4136	    23.4985	    15.3580	    24.5895	    12.4207	    27.0233	    23.2468	    20.9808	
    11.2457	    13.0920	     9.5673	    21.2326	    13.2599	    22.2397	    10.7422	    24.9252	    20.8969	    18.7149	
     8.9798	    10.6583	     7.7209	    18.9667	    11.1618	    19.9738	     9.2316	    22.7432	    18.5471	    16.4490	
     7.0496	     8.5602	     6.1264	    16.8686	     9.4833	    18.0435	     8.0566	    20.4773	    16.4490	    14.3509	
     5.7907	     7.1335	     5.1193	    15.1901	     8.2245	    16.7007	     7.3013	    18.4631	    14.8544	    12.6724	
     5.2872	     6.4621	     4.6997	    14.3509	     7.6370	    16.1133	     7.0496	    16.7847	    13.8474	    11.5814	
     5.7068	     6.7139	     4.8676	    14.2670	     7.8049	    16.4490	     7.3853	    15.7776	    13.6795	    11.1618	
     6.8817	     7.8049	     5.7907	    15.1901	     8.5602	    17.6239	     8.3084	    15.4419	    14.2670	    11.4975	
     8.8959	     9.7351	     7.3013	    16.8686	    10.0708	    19.6381	     9.6512	    15.9454	    15.6097	    12.5046	
    11.4136	    12.1689	     9.2316	    19.3863	    12.0010	    22.2397	    11.3297	    17.2043	    17.4561	    14.0991	
    14.3509	    15.0223	    11.4136	    22.3236	    14.2670	    25.0931	    13.2599	    19.2184	    19.7220	    16.1133	
    17.2882	    17.9596	    13.6795	    25.4288	    16.7007	    27.9465	    15.1901	    21.6522	    22.1558	    18.2953	
    20.0577	    20.5612	    15.6937	    28.3661	    18.9667	    30.5481	    17.0364	    24.1699	    24.4217	    20.4773	
    22.3236	    22.6593	    17.2882	    30.8838	    20.8969	    32.6462	    18.4631	    26.4359	    26.4359	    22.4075	
    23.9182	    23.9182	    18.3792	    32.7301	    22.3236	    33.9890	    19.5541	    28.1982	    27.8625	    23.8342	
    24.6735	    24.3378	    18.7149	    33.6533	    23.2468	    34.5764	    20.0577	    29.2892	    28.6179	    24.7574	
    24.5056	    23.7503	    18.3792	    33.6533	    23.4985	    34.2407	    20.0577	    29.6249	    28.7018	    25.0931	
    23.4146	    22.3236	    17.3721	    32.5623	    23.1628	    33.1497	    19.5541	    29.2053	    28.1143	    24.8413	
    21.5683	    20.2255	    15.7776	    30.7159	    22.3236	    31.3873	    18.6310	    28.1143	    26.9394	    24.0021	
    19.0506	    17.6239	    13.7634	    28.0304	    21.0648	    29.0375	    17.5400	    26.3519	    25.3448	    22.7432	
    16.1133	    14.7705	    11.4975	    24.8413	    19.5541	    26.3519	    16.2811	    24.1699	    23.3307	    21.2326	
    12.9242	    11.7493	     9.0637	    21.4844	    17.9596	    23.4146	    15.1062	    21.8201	    21.2326	    19.5541	
     9.6512	     8.8120	     6.7139	    18.0435	    16.2811	    20.5612	    14.0991	    19.3024	    19.1345	    17.7917	
     6.5460	     6.1264	     4.5319	    14.8544	    14.7705	    17.9596	    13.2599	    16.9525	    17.1204	    16.1972	
     3.8605	     3.8605	     2.6855	    12.2528	    13.5956	    15.8615	    12.7563	    15.0223	    15.4419	    14.7705	
     1.8463	     2.2659	     1.4267	    10.4065	    12.8403	    14.2670	    12.7563	    13.5956	    14.2670	    13.8474	
     0.6714	     1.5106	     0.8392	     9.3994	    12.7563	    13.4277	    13.1760	    12.9242	    13.7634	    13.4277	
     0.4196	     1.5945	     1.0071	     9.3155	    13.2599	    13.2599	    14.0152	    12.9242	    13.8474	    13.6795	
     1.0910	     2.6016	     1.9302	    10.1547	    14.3509	    13.6795	    15.3580	    13.7634	    14.6866	    14.4348	
     2.6016	     4.3640	     3.4409	    11.6653	    16.0294	    14.5187	    17.0364	    15.1062	    16.1133	    15.6097	
     4.6997	     6.7139	     5.4550	    13.6795	    18.0435	    15.6937	    18.8828	    16.8686	    17.9596	    17.2882	
     7.2174	     9.3994	     7.7209	    16.0294	    20.3094	    16.9525	    20.7291	    18.9667	    20.0577	    19.0506	
     9.9869	    12.3367	    10.0708	    18.4631	    22.4915	    18.3792	    22.5754	    21.1487	    22.3236	    21.0648	
    12.6724	    15.1062	    12.3367	    20.8969	    24.5895	    19.8898	    24.2538	    23.2468	    24.5895	    22.9111	
    15.0223	    17.6239	    14.3509	    23.0789	    26.3519	    21.2326	    25.5127	    25.0931	    26.6037	    24.5895	
    16.9525	    19.5541	    15.9454	    24.7574	    27.5269	    22.4075	    26.3519	    26.4359	    28.1982	    26.0162	
    18.1274	    20.8130	    16.9525	    25.7645	    27.9465	    23.3307	    26.6037	    27.1072	    29.2053	    26.8555	
    18.5471	    21.3165	    17.2043	    26.0162	    27.6947	    23.9182	    26.2680	    27.1072	    29.5410	    27.1072	
    18.1274	    20.9808	    16.7847	    25.4288	    26.6037	    23.9182	    25.2609	    26.3519	    29.2053	    26.6037	
    16.8686	    19.8059	    15.6937	    24.0021	    24.8413	    23.4146	    23.6664	    24.8413	    28.1143	    25.5966	
    15.0223	    18.0435	    14.0152	    21.9040	    22.5754	    22.4075	    21.5683	    22.8271	    26.4359	    23.9182	
    12.6724	    15.8615	    11.9171	    19.3863	    19.9738	    20.8969	    19.3024	    20.3934	    24.3378	    21.9879	
    10.1547	    13.5117	     9.8190	    16.6168	    17.3721	    19.0506	    16.8686	    17.7917	    21.9879	    19.8059	
     7.8049	    11.3297	     7.8049	    13.9313	    15.0223	    17.2043	    14.6866	    15.2740	    19.7220	    17.7078	
     5.8746	     9.5673	     6.2103	    11.6653	    13.0920	    15.6097	    12.9242	    13.1760	    17.7917	    15.8615	
     4.7836	     8.6441	     5.3711	    10.0708	    11.9171	    14.4348	    11.8332	    11.6653	    16.4490	    14.6027	
     4.6158	     8.5602	     5.2872	     9.5673	    11.5814	    14.0152	    11.4136	    10.9940	    15.7776	    14.0991	
     5.4550	     9.4833	     6.1264	    10.0708	    12.0850	    14.4348	    11.8332	    11.1618	    15.8615	    14.1830	
     7.2174	    11.3297	     7.6370	    11.6653	    13.2599	    15.6097	    12.8403	    12.2528	    16.7007	    15.0223	
     9.8190	    13.7634	     9.6512	    14.0991	    14.9384	    17.3721	    14.3509	    14.0991	    18.0435	    16.3651	
    12.7563	    16.5329	    12.0010	    17.1204	    16.8686	    19.5541	    16.1972	    16.3651	    19.7220	    17.9596	
    15.8615	    19.4702	    14.4348	    20.2255	    18.8828	    21.7361	    18.0435	    18.7988	    21.5683	    19.6381	
    18.7149	    22.1558	    16.5329	    23.2468	    20.7291	    23.7503	    19.7220	    21.2326	    23.3307	    21.2326	
    21.0648	    24.3378	    18.2114	    25.6805	    22.1558	    25.1770	    20.9808	    23.4146	    24.6735	    22.4915	
    22.5754	    25.6805	    19.1345	    27.2751	    22.9950	    25.9323	    21.6522	    25.0092	    25.4288	    23.1628	
    22.9950	    26.0162	    19.2184	    27.7786	    22.9950	    25.6805	    21.6522	    25.7645	    25.5127	    23.2468	
    22.4075	    25.3448	    18.4631	    27.0233	    22.2397	    24.5056	    20.8130	    25.5966	    24.8413	    22.5754	
    20.5612	    23.5825	    16.7847	    25.0931	    20.7291	    22.3236	    19.3863	    24.4217	    23.2468	    21.1487	
    17.7917	    20.9808	    14.4348	    21.9879	    18.4631	    19.3024	    17.3721	    22.3236	    20.8969	    19.0506	
    14.2670	    17.5400	    11.4975	    18.0435	    15.7776	    15.6097	    14.9384	    19.1345	    17.9596	    16.3651	
    10.1547	    13.7634	     8.1406	    13.4277	    12.8403	    11.5814	    12.3367	    15.2740	    14.5187	    13.3438	
     5.9586	     9.8190	     4.8676	     8.6441	     9.9030	     7.5531	     9.9030	    10.8261	    10.9940	    10.1547	
     1.9302	     6.1264	     1.8463	     4.1122	     7.2174	     3.8605	     7.7209	     6.2103	     7.6370	     7.2174	
    -1.5945	     3.0212	    -0.6714	     0.2518	     5.1193	     0.9232	     6.1264	     1.8463	     4.6997	     4.6997	
    -4.3640	     0.6714	    -2.4338	    -2.7695	     3.6926	    -1.0910	     5.2032	    -1.8463	     2.4338	     2.8534	
    -6.0425	    -0.6714	    -3.3569	    -4.6158	     3.1052	    -2.0981	     5.0354	    -4.4479	     1.0910	     1.7624	
    -6.7139	    -0.9232	    -3.2730	    -5.2872	     3.4409	    -2.0142	     5.6229	    -5.7907	     0.5875	     1.5106	
    -6.2103	    -0.2518	    -2.3499	    -4.9515	     4.6997	    -1.0910	     6.8817	    -5.8746	     1.0910	     2.0981	
    -4.7836	     1.5106	    -0.5035	    -3.6087	     6.7139	     0.6714	     8.7280	    -4.6997	     2.5177	     3.5248	
    -2.4338	     4.0283	     2.0142	    -1.4267	     9.3155	     3.0212	    11.0779	    -2.6855	     4.6997	     5.6229	
     0.5875	     7.0496	     4.9515	     1.3428	    12.4207	     5.8746	    13.7634	     0.1678	     7.4692	     8.2245	
     3.8605	    10.4065	     8.0566	     4.4479	    15.6097	     8.8120	    16.6168	     3.5248	    10.6583	    11.1618	
     7.0496	    13.6795	    11.0779	     7.6370	    18.7149	    11.8332	    19.3024	     6.9656	    13.9313	    14.1830	
     9.8190	    16.5329	    13.7634	    10.4904	    21.4844	    14.4348	    21.6522	    10.2386	    17.0364	    16.9525	
    11.9171	    18.7149	    15.7776	    12.8403	    23.7503	    16.5329	    23.5825	    13.0920	    19.6381	    19.2184	
    13.0920	    19.9738	    17.0364	    14.3509	    25.1770	    17.9596	    24.8413	    15.2740	    21.5683	    20.8969	
    13.3438	    20.2255	    17.4561	    15.1062	    25.9323	    18.5471	    25.4288	    16.7007	    22.7432	    21.8201	
    12.5885	    19.4702	    16.9525	    14.8544	    25.7645	    18.2953	    25.2609	    17.2043	    23.0789	    21.9040	
    10.9940	    17.7078	    15.6097	    13.7634	    24.9252	    17.2043	    24.3378	    16.8686	    22.5754	    21.2326	
     8.5602	    15.1901	    13.5956	    11.9171	    23.3307	    15.4419	    22.6593	    15.6097	    21.4005	    19.8059	
     5.6229	    12.0850	    10.9100	     9.3994	    21.0648	    13.0920	    20.4773	    13.7634	    19.4702	    17.8757	
     2.4338	     8.6441	     7.8888	     6.4621	    18.4631	    10.3226	    17.7917	    11.3297	    17.2043	    15.4419	
    -0.9232	     5.0354	     4.6997	     3.3569	    15.6097	     7.4692	    15.0223	     8.7280	    14.6866	    12.9242	
    -3.9444	     1.7624	     1.6785	     0.4196	    12.8403	     4.7836	    12.3367	     6.2103	    12.3367	    10.4904	
    -6.4621	    -0.9232	    -1.0071	    -2.0142	    10.4065	     2.5177	     9.9869	     4.0283	    10.2386	     8.3923	
    -8.0566	    -2.7695	    -2.9373	    -3.6926	     8.6441	     0.9232	     8.2245	     2.3499	     8.6441	     6.7139	
    -8.7280	    -3.6926	    -4.1122	    -4.4479	     7.4692	     0.1678	     7.2174	     1.5106	     7.8049	     5.7907	
    -8.3084	    -3.5248	    -4.2801	    -4.1122	     7.2174	     0.2518	     6.9656	     1.4267	     7.7209	     5.5389	
    -6.7978	    -2.2659	    -3.6087	    -2.8534	     7.6370	     1.2589	     7.4692	     2.1820	     8.3084	     5.9586	
    -4.3640	    -0.2518	    -2.1820	    -0.6714	     8.7280	     2.9373	     8.6441	     3.6087	     9.4833	     6.9656	
    -1.2589	     2.5177	    -0.1678	     2.0981	    10.3226	     5.0354	    10.1547	     5.6229	    11.1618	     8.4763	
     2.2659	     5.7907	     2.3499	     5.2032	    12.2528	     7.4692	    12.0850	     7.8888	    13.0920	    10.2386	
     5.8746	     9.1476	     5.0354	     8.3923	    14.3509	     9.9030	    14.0152	    10.3226	    15.1062	    12.1689	
     9.3155	    12.4207	     7.7209	    11.4136	    16.2811	    12.0850	    15.8615	    12.6724	    17.0364	    14.0152	
    12.4207	    15.3580	    10.1547	    14.0991	    18.0435	    13.8474	    17.4561	    14.7705	    18.7988	    15.6937	
    14.7705	    17.7078	    12.0850	    16.1133	    19.2184	    15.0223	    18.6310	    16.3651	    20.0577	    16.8686	
    16.3651	    19.1345	    13.3438	    17.2882	    19.8898	    15.5258	    19.3024	    17.3721	    20.7291	    17.6239	
    16.9525	    19.7220	    13.8474	    17.5400	    19.7220	    15.2740	    19.3024	    17.6239	    20.7291	    17.7078	
    16.6168	    19.2184	    13.5117	    16.8686	    18.8828	    14.3509	    18.7149	    17.1204	    20.0577	    17.2043	
    15.4419	    17.7917	    12.3367	    15.4419	    17.3721	    12.8403	    17.5400	    15.7776	    18.7988	    16.1133	
    13.5956	    15.6937	    10.5743	    13.4277	    15.2740	    10.9940	    15.9454	    13.9313	    17.0364	    14.6866	
    11.3297	    13.0920	     8.3084	    11.0779	    12.9242	     9.0637	    14.0991	    11.5814	    15.0223	    12.9242	
     8.8120	    10.2386	     5.8746	     8.4763	    10.4065	     7.3013	    12.1689	     9.1476	    12.8403	    11.1618	
[Epoch Header]
[Trial Type]	21
[Accept]	1
[Correct]	0
[RT]	 0.000
[Resp]	0
[Epoch Data]
    18.1274	    12.8403	     4.0283	    18.1274	     5.9586	    13.1760	    -3.2730	     9.0637	     6.8817	     2.9373	
    21.1487	    15.6937	     6.7978	    21.3165	     8.6441	    16.4490	    -1.0910	    13.3438	    10.4065	     5.8746	
    23.3307	    17.8757	     8.8959	    23.8342	    10.8261	    19.0506	     0.5875	    16.7847	    13.1760	     8.3084	
    24.5895	    19.2184	    10.2386	    25.5127	    12.2528	    20.8969	     1.5106	    19.2184	    15.1901	     9.9869	
    24.8413	    19.6381	    10.6583	    26.1841	    12.9242	    21.9040	     1.6785	    20.4773	    16.1972	    10.8261	
    24.0860	    19.1345	    10.3226	    26.0162	    12.8403	    22.0718	     1.2589	    20.4773	    16.3651	    10.9940	
    22.4075	    17.7917	     9.1476	    24.9252	    12.1689	    21.4844	     0.1678	    19.3024	    15.7776	    10.4904	
    20.0577	    15.9454	     7.4692	    23.1628	    10.9940	    20.3934	    -1.3428	    17.2043	    14.5187	     9.3994	
    17.1204	    13.5117	     5.3711	    20.8969	     9.3994	    18.8828	    -3.2730	    14.4348	    12.8403	     7.8888	
    14.0152	    10.9100	     3.0212	    18.2114	     7.5531	    17.1204	    -5.3711	    11.4136	    10.9100	     6.2943	
    10.9100	     8.3084	     0.6714	    15.4419	     5.7068	    15.2740	    -7.4692	     8.5602	     8.9798	     4.5319	
     8.0566	     5.8746	    -1.5106	    12.9242	     3.8605	    13.4277	    -9.4833	     6.2103	     7.2174	     3.0212	
     5.7068	     3.9444	    -3.2730	    10.7422	     2.2659	    11.8332	   -11.2457	     4.5319	     5.7907	     1.7624	
     4.0283	     2.6855	    -4.5319	     9.2316	     1.0071	    10.5743	   -12.5046	     3.6087	     4.8676	     0.9232	
     3.2730	     2.0981	    -5.1193	     8.5602	     0.1678	     9.9030	   -13.2599	     3.3569	     4.6158	     0.7553	
     3.4409	     2.2659	    -4.9515	     8.8120	     0.0000	     9.9030	   -13.4277	     4.0283	     5.0354	     1.1749	
     4.5319	     3.1891	    -4.1122	     9.9869	     0.3357	    10.6583	   -12.9242	     5.3711	     6.2103	     2.2659	
     6.6299	     4.8676	    -2.5177	    12.0850	     1.4267	    12.1689	   -11.7493	     7.3853	     8.0566	     4.0283	
     9.3994	     7.1335	    -0.4196	    14.8544	     2.9373	    14.5187	    -9.9869	     9.9869	    10.4904	     6.3782	
    12.6724	     9.7351	     2.0142	    18.1274	     4.8676	    17.4561	    -7.8888	    12.9242	    13.3438	     9.0637	
    16.1133	    12.5046	     4.5319	    21.4005	     6.9656	    20.7291	    -5.4550	    15.8615	    16.2811	    11.8332	
    19.2184	    15.1062	     6.7978	    24.5056	     8.8959	    24.1699	    -3.1891	    18.7149	    19.0506	    14.4348	
    21.8201	    17.2043	     8.6441	    27.0233	    10.4904	    27.1912	    -1.0910	    21.0648	    21.4005	    16.6168	
    23.4146	    18.4631	     9.7351	    28.7857	    11.4975	    29.5410	     0.4196	    22.7432	    23.1628	    18.2953	
    24.0860	    18.8828	    10.0708	    29.4571	    11.7493	    30.9677	     1.3428	    23.6664	    24.0860	    19.2184	
    23.4985	    18.2114	     9.5673	    28.9536	    11.3297	    31.2195	     1.5106	    23.7503	    24.1699	    19.3024	
    21.9040	    16.6168	     8.1406	    27.3590	    10.1547	    30.3802	     1.0071	    22.8271	    23.4146	    18.6310	
    19.3024	    14.0991	     6.0425	    24.6735	     8.2245	    28.3661	    -0.2518	    21.0648	    21.9040	    17.2882	
    15.9454	    10.9940	     3.2730	    21.1487	     5.8746	    25.5127	    -2.0142	    18.5471	    19.7220	    15.3580	
    12.0850	     7.3853	     0.1678	    17.1204	     3.1052	    21.9879	    -4.1962	    15.6097	    17.0364	    12.9242	
     8.2245	     3.7766	    -3.0212	    12.8403	     0.1678	    18.2114	    -6.6299	    12.4207	    14.1830	    10.3226	
     4.5319	     0.3357	    -6.1264	     8.8120	    -2.6855	    14.4348	    -9.0637	     9.3155	    11.3297	     7.6370	
     1.4267	    -2.4338	    -8.6441	     5.2032	    -5.1193	    11.0779	   -11.2457	     6.4621	     8.7280	     5.2032	
    -0.7553	    -4.4479	   -10.5743	     2.5177	    -6.8817	     8.3084	   -12.9242	     4.1962	     6.5460	     3.1891	
    -1.9302	    -5.3711	   -11.6653	     0.8392	    -7.9727	     6.3782	   -13.9313	     2.6855	     5.0354	     1.7624	
    -1.8463	    -5.3711	   -11.7493	     0.3357	    -8.1406	     5.4550	   -14.1830	     1.9302	     4.2801	     1.0071	
    -0.7553	    -4.2801	   -11.0779	     1.0071	    -7.5531	     5.3711	   -13.8474	     1.9302	     4.1962	     0.9232	
     1.1749	    -2.4338	    -9.7351	     2.6016	    -6.2103	     6.1264	   -12.8403	     2.6855	     4.7836	     1.4267	
     3.7766	    -0.0839	    -7.8888	     4.9515	    -4.5319	     7.5531	   -11.4136	     3.9444	     5.8746	     2.4338	
     6.6299	     2.5177	    -5.9586	     7.6370	    -2.5177	     9.2316	    -9.7351	     5.5389	     7.2174	     3.6087	
     9.5673	     5.0354	    -4.0283	    10.3226	    -0.4196	    10.9940	    -8.0566	     7.1335	     8.6441	     4.8676	
    12.0850	     7.3013	    -2.3499	    12.6724	     1.4267	    12.5046	    -6.4621	     8.5602	     9.8190	     5.8746	
    14.0152	     8.8959	    -1.2589	    14.4348	     2.8534	    13.5956	    -5.2872	     9.5673	    10.4904	     6.4621	
    15.1901	     9.7351	    -0.7553	    15.2740	     3.6087	    14.0152	    -4.6997	     9.8190	    10.5743	     6.5460	
    15.3580	     9.7351	    -1.0071	    15.0223	     3.7766	    13.5117	    -4.6158	     9.3155	     9.9030	     5.8746	
    14.6027	     8.8120	    -2.0142	    13.7634	     3.1891	    12.1689	    -5.2032	     8.0566	     8.5602	     4.5319	
    12.9242	     7.0496	    -3.6087	    11.4136	     1.9302	     9.9869	    -6.3782	     6.0425	     6.4621	     2.5177	
    10.4904	     4.6997	    -5.6229	     8.1406	     0.1678	     7.3013	    -7.9727	     3.6087	     3.9444	     0.0839	
     7.6370	     1.8463	    -7.8888	     4.4479	    -1.9302	     4.1122	    -9.8190	     0.7553	     1.0910	    -2.6016	
     4.6158	    -1.0071	   -10.2386	     0.5035	    -4.1962	     0.9232	   -11.8332	    -2.0981	    -1.7624	    -5.2872	
     1.6785	    -3.6926	   -12.4207	    -3.2730	    -6.3782	    -2.0981	   -13.6795	    -4.6997	    -4.4479	    -7.7209	
    -0.8392	    -5.9586	   -14.0991	    -6.2943	    -8.3084	    -4.5319	   -15.2740	    -6.9656	    -6.6299	    -9.7351	
    -2.6016	    -7.4692	   -15.2740	    -8.4763	    -9.7351	    -6.2943	   -16.5329	    -8.5602	    -8.1406	   -11.2457	
    -3.5248	    -8.1406	   -15.7776	    -9.3994	   -10.5743	    -7.1335	   -17.2882	    -9.3994	    -8.8959	   -12.0010	
    -3.3569	    -7.8049	   -15.5258	    -9.1476	   -10.7422	    -6.8817	   -17.4561	    -9.4833	    -8.8959	   -12.0850	
    -2.1820	    -6.4621	   -14.4348	    -7.5531	   -10.1547	    -5.7068	   -17.0364	    -8.7280	    -7.9727	   -11.3297	
     0.0839	    -4.1962	   -12.5885	    -4.8676	    -8.8120	    -3.6926	   -16.0294	    -7.2174	    -6.2943	    -9.9869	
     3.0212	    -1.1749	   -10.2386	    -1.3428	    -6.9656	    -0.9232	   -14.5187	    -5.1193	    -4.1122	    -8.0566	
     6.5460	     2.3499	    -7.5531	     2.7695	    -4.7836	     2.2659	   -12.7563	    -2.5177	    -1.4267	    -5.7068	
    10.3226	     6.0425	    -4.6158	     7.1335	    -2.3499	     5.7068	   -10.8261	     0.3357	     1.4267	    -3.1891	
    14.0152	     9.5673	    -1.8463	    11.4136	     0.0000	     8.9798	    -8.9798	     3.1891	     4.1962	    -0.7553	
    17.2882	    12.5885	     0.5035	    15.2740	     2.0142	    11.9171	    -7.3853	     5.7907	     6.7139	     1.5106	
    19.8059	    15.0223	     2.3499	    18.2953	     3.5248	    14.2670	    -6.2103	     7.8049	     8.6441	     3.2730	
    21.4844	    16.5329	     3.4409	    20.3934	     4.4479	    15.6937	    -5.5389	     9.1476	     9.9869	     4.4479	
    22.1558	    17.0364	     3.7766	    21.3165	     4.6158	    16.1972	    -5.5389	     9.6512	    10.4904	     4.8676	
    21.8201	    16.5329	     3.2730	    21.1487	     4.1122	    15.7776	    -6.0425	     9.2316	    10.1547	     4.5319	
    20.5612	    15.1901	     2.0142	    19.9738	     3.0212	    14.4348	    -7.1335	     7.9727	     9.0637	     3.5248	
    18.5471	    13.0920	     0.1678	    18.0435	     1.3428	    12.4207	    -8.5602	     6.0425	     7.3013	     1.8463	
    16.0294	    10.4904	    -2.0981	    15.5258	    -0.5035	     9.9869	   -10.2386	     3.6087	     5.1193	    -0.0839	
    13.2599	     7.6370	    -4.4479	    12.8403	    -2.6016	     7.2174	   -12.0010	     0.8392	     2.6016	    -2.2659	
    10.4904	     4.7836	    -6.7978	    10.1547	    -4.5319	     4.6158	   -13.6795	    -2.0981	     0.0839	    -4.4479	
     8.0566	     2.1820	    -8.8959	     7.8888	    -6.2103	     2.2659	   -15.1062	    -4.7836	    -2.2659	    -6.3782	
     6.2103	     0.2518	   -10.5743	     6.1264	    -7.4692	     0.3357	   -16.2811	    -7.0496	    -4.2801	    -7.8888	
     5.2032	    -1.0071	   -11.5814	     5.0354	    -8.1406	    -0.8392	   -17.0364	    -8.7280	    -5.7068	    -8.8120	
     4.9515	    -1.3428	   -12.0010	     4.7836	    -8.1406	    -1.4267	   -17.3721	    -9.7351	    -6.5460	    -9.2316	
     5.5389	    -0.8392	   -11.7493	     5.2872	    -7.6370	    -1.3428	   -17.2882	    -9.9869	    -6.6299	    -8.9798	
     6.9656	     0.4196	   -10.8261	     6.6299	    -6.5460	    -0.6714	   -16.9525	    -9.4833	    -6.2103	    -8.3084	
     9.0637	     2.3499	    -9.3994	     8.4763	    -5.1193	     0.4196	   -16.1972	    -8.3923	    -5.2872	    -7.2174	
    11.6653	     4.7836	    -7.4692	    10.8261	    -3.4409	     1.7624	   -15.2740	    -6.7978	    -4.0283	    -5.7907	
    14.4348	     7.5531	    -5.3711	    13.3438	    -1.6785	     3.1891	   -14.1830	    -4.9515	    -2.5177	    -4.2801	
    17.2043	    10.3226	    -3.1891	    15.8615	     0.0000	     4.5319	   -13.0081	    -2.9373	    -1.0071	    -2.8534	
    19.7220	    12.8403	    -1.2589	    18.0435	     1.2589	     5.4550	   -11.8332	    -0.9232	     0.2518	    -1.5945	
    21.6522	    14.8544	     0.3357	    19.6381	     2.0981	     5.8746	   -10.9940	     0.6714	     1.1749	    -0.7553	
    22.8271	    15.9454	     1.2589	    20.4773	     2.2659	     5.6229	   -10.4065	     1.8463	     1.5945	    -0.4196	
    22.9111	    16.1972	     1.5106	    20.3094	     1.7624	     4.6997	   -10.4065	     2.3499	     1.2589	    -0.7553	
    22.1558	    15.2740	     0.9232	    19.1345	     0.6714	     3.1891	   -10.8261	     2.0981	     0.3357	    -1.5945	
    20.3934	    13.5117	    -0.3357	    17.1204	    -1.0071	     1.3428	   -11.7493	     1.0910	    -1.2589	    -3.1052	
    17.8757	    10.9940	    -2.1820	    14.6027	    -3.1052	    -0.5875	   -13.0081	    -0.5875	    -3.1891	    -4.9515	
    14.8544	     7.8888	    -4.5319	    11.8332	    -5.4550	    -2.3499	   -14.6027	    -2.7695	    -5.4550	    -7.1335	
    11.5814	     4.6158	    -6.9656	     9.1476	    -7.8049	    -3.6926	   -16.1972	    -5.2872	    -7.7209	    -9.3994	
     8.3923	     1.5106	    -9.3994	     6.8817	    -9.9869	    -4.4479	   -17.7078	    -7.8049	    -9.7351	   -11.4975	
     5.6229	    -1.1749	   -11.4975	     5.1193	   -11.7493	    -4.5319	   -18.9667	    -9.9869	   -11.2457	   -13.2599	
     3.4409	    -3.1052	   -13.0081	     4.2801	   -13.0081	    -3.8605	   -19.8059	   -11.5814	   -12.1689	   -14.4348	
     2.2659	    -4.1122	   -13.7634	     4.2801	   -13.5117	    -2.4338	   -19.9738	   -12.3367	   -12.3367	   -15.0223	
     2.0981	    -4.0283	   -13.7634	     5.2872	   -13.2599	    -0.4196	   -19.6381	   -12.0850	   -11.5814	   -14.9384	
     3.0212	    -2.7695	   -12.7563	     7.2174	   -12.1689	     2.2659	   -18.5471	   -10.7422	   -10.0708	   -14.0991	
     5.1193	    -0.5035	   -10.9100	    10.1547	   -10.3226	     5.5389	   -16.8686	    -8.3923	    -7.7209	   -12.5885	
     8.2245	     2.6855	    -8.2245	    13.9313	    -7.8049	     9.3994	   -14.5187	    -5.1193	    -4.6997	   -10.4065	
    12.0850	     6.6299	    -4.9515	    18.2953	    -4.6997	    13.5117	   -11.7493	    -1.1749	    -1.1749	    -7.7209	
    16.5329	    10.9100	    -1.3428	    22.9950	    -1.2589	    17.8757	    -8.7280	     3.0212	     2.6016	    -4.6997	
    20.9808	    15.1901	     2.2659	    27.6108	     2.1820	    22.0718	    -5.7907	     7.3013	     6.3782	    -1.6785	
    25.0092	    19.1345	     5.5389	    31.8069	     5.2872	    25.7645	    -3.1052	    11.2457	     9.7351	     1.1749	
    28.4500	    22.4075	     8.1406	    35.1639	     7.8888	    28.7018	    -1.0071	    14.5187	    12.5046	     3.5248	
    30.8838	    24.7574	     9.9030	    37.5977	     9.7351	    30.7999	     0.4196	    16.9525	    14.5187	     5.2032	
    32.1426	    26.1002	    10.8261	    38.9404	    10.7422	    31.8909	     1.0910	    18.5471	    15.6097	     6.2103	
    32.3105	    26.2680	    10.9100	    39.1083	    10.9100	    31.9748	     1.0910	    19.1345	    15.8615	     6.3782	
    31.3034	    25.5127	    10.0708	    38.3530	    10.2386	    31.1356	     0.4196	    18.7988	    15.2740	     5.8746	
    29.2892	    23.7503	     8.6441	    36.5906	     8.9798	    29.5410	    -0.6714	    17.7078	    14.0152	     4.6158	
    26.5198	    21.3165	     6.6299	    34.1568	     7.1335	    27.3590	    -2.2659	    15.9454	    12.1689	     2.8534	
    23.1628	    18.2953	     4.2801	    31.3034	     4.9515	    24.8413	    -4.1122	    13.8474	     9.9030	     0.7553	
    19.5541	    15.1062	     1.7624	    28.1982	     2.5177	    22.0718	    -6.0425	    11.4136	     7.4692	    -1.5106	
    15.9454	    11.9171	    -0.7553	    25.0931	     0.0839	    19.4702	    -7.9727	     9.1476	     5.1193	    -3.6926	
    12.7563	     9.0637	    -2.9373	    22.4915	    -2.0142	    17.2043	    -9.6512	     7.0496	     3.1052	    -5.5389	
    10.3226	     6.9656	    -4.6158	    20.4773	    -3.6087	    15.6097	   -10.9100	     5.6229	     1.5945	    -6.8817	
     8.8120	     5.7068	    -5.5389	    19.3024	    -4.5319	    14.6866	   -11.6653	     4.8676	     0.8392	    -7.3853	
     8.4763	     5.5389	    -5.6229	    19.2184	    -4.6997	    14.6866	   -11.7493	     4.9515	     1.0071	    -7.0496	
     9.3155	     6.4621	    -4.6997	    20.1416	    -3.9444	    15.6097	   -11.1618	     5.9586	     2.0981	    -5.8746	
    11.1618	     8.3923	    -3.0212	    21.9879	    -2.5177	    17.3721	    -9.9869	     7.7209	     4.0283	    -3.7766	
    13.7634	    11.0779	    -0.6714	    24.5056	    -0.4196	    19.7220	    -8.3084	    10.1547	     6.6299	    -1.1749	
    16.8686	    14.1830	     2.0142	    27.2751	     1.9302	    22.3236	    -6.3782	    12.8403	     9.5673	     1.8463	
    19.8898	    17.2043	     4.7836	    29.9606	     4.2801	    24.7574	    -4.4479	    15.4419	    12.5885	     4.8676	
    22.5754	    19.8898	     7.1335	    32.1426	     6.3782	    26.7715	    -2.8534	    17.7078	    15.2740	     7.5531	
    24.5056	    21.9040	     8.9798	    33.4854	     7.9727	    28.1143	    -1.6785	    19.3024	    17.4561	     9.8190	
    25.5127	    22.9950	     9.9869	    33.6533	     8.8120	    28.4500	    -1.0910	    20.1416	    18.9667	    11.3297	
    25.4288	    23.0789	    10.1547	    32.6462	     8.9798	    27.8625	    -1.1749	    19.9738	    19.6381	    12.1689	
    24.3378	    22.1558	     9.4833	    30.4642	     8.3923	    26.2680	    -1.8463	    19.0506	    19.5541	    12.3367	
    22.3236	    20.3094	     7.9727	    27.3590	     7.1335	    23.9182	    -3.1052	    17.2882	    18.8828	    11.9171	
    19.4702	    17.6239	     5.8746	    23.4985	     5.3711	    20.9808	    -4.7836	    14.9384	    17.5400	    10.9940	
    16.0294	    14.3509	     3.2730	    19.0506	     3.1891	    17.5400	    -6.7139	    12.1689	    15.6937	     9.6512	
    12.2528	    10.7422	     0.2518	    14.4348	     0.6714	    13.9313	    -8.8120	     9.0637	    13.6795	     8.0566	
     8.4763	     6.9656	    -2.7695	     9.9030	    -1.7624	    10.3226	   -10.8261	     6.0425	    11.4975	     6.4621	
     4.9515	     3.4409	    -5.6229	     5.8746	    -3.9444	     7.0496	   -12.5046	     3.1891	     9.5673	     4.9515	
     2.0142	     0.5875	    -7.9727	     2.6016	    -5.6229	     4.4479	   -13.7634	     0.9232	     8.0566	     3.8605	
     0.0000	    -1.5106	    -9.6512	     0.4196	    -6.6299	     2.6016	   -14.3509	    -0.6714	     7.1335	     3.1891	
    -1.0910	    -2.6016	   -10.4065	    -0.6714	    -6.7139	     1.6785	   -14.2670	    -1.3428	     6.8817	     3.1891	
    -1.0910	    -2.6016	   -10.3226	    -0.6714	    -5.9586	     1.6785	   -13.3438	    -1.1749	     7.3853	     3.7766	
    -0.1678	    -1.6785	    -9.3994	     0.4196	    -4.3640	     2.3499	   -11.8332	    -0.0839	     8.5602	     4.9515	
     1.5945	     0.1678	    -7.6370	     2.3499	    -2.0142	     3.6926	    -9.7351	     1.6785	    10.4065	     6.6299	
     3.9444	     2.5177	    -5.3711	     4.9515	     0.7553	     5.4550	    -7.1335	     4.0283	    12.5885	     8.6441	
     6.7139	     5.2872	    -2.6855	     7.7209	     3.7766	     7.3853	    -4.3640	     6.7139	    14.9384	    10.8261	
     9.3994	     8.1406	     0.0839	    10.4065	     6.7978	     9.0637	    -1.5945	     9.4833	    17.2882	    12.9242	
    11.8332	    10.6583	     2.6016	    12.7563	     9.4833	    10.4065	     1.0071	    12.0010	    19.3024	    14.8544	
    13.7634	    12.6724	     4.6997	    14.3509	    11.5814	    11.0779	     3.0212	    13.9313	    20.7291	    16.1972	
    14.7705	    13.8474	     6.1264	    14.9384	    12.8403	    10.8261	     4.4479	    14.9384	    21.3165	    16.8686	
    14.7705	    14.0152	     6.6299	    14.4348	    13.2599	     9.5673	     5.0354	    14.9384	    21.0648	    16.7847	
    13.7634	    13.1760	     6.2943	    12.7563	    12.7563	     7.3853	     4.7836	    13.6795	    19.8898	    15.8615	
    11.7493	    11.4136	     4.9515	    10.1547	    11.4136	     4.3640	     3.7766	    11.1618	    17.8757	    14.0991	
     8.8959	     8.7280	     2.9373	     6.7139	     9.3994	     0.7553	     2.0981	     7.5531	    15.1062	    11.7493	
     5.4550	     5.5389	     0.2518	     2.7695	     6.8817	    -3.2730	    -0.0839	     3.0212	    11.8332	     8.8959	
     1.6785	     2.0142	    -2.8534	    -1.4267	     4.0283	    -7.3013	    -2.5177	    -2.0142	     8.2245	     5.7907	
    -2.0981	    -1.6785	    -6.0425	    -5.4550	     1.1749	   -10.9940	    -4.9515	    -7.0496	     4.5319	     2.6016	
    -5.7068	    -5.1193	    -9.0637	    -8.9798	    -1.4267	   -14.2670	    -7.1335	   -11.8332	     1.0071	    -0.3357	
    -8.7280	    -7.9727	   -11.7493	   -11.9171	    -3.6087	   -16.7007	    -8.8120	   -15.7776	    -2.0981	    -3.0212	
   -10.9940	   -10.1547	   -13.8474	   -13.9313	    -5.2872	   -18.2114	    -9.9869	   -18.8828	    -4.6158	    -5.0354	
   -12.3367	   -11.4136	   -15.2740	   -14.9384	    -6.1264	   -18.7988	   -10.3226	   -20.9808	    -6.5460	    -6.5460	
   -12.8403	   -11.7493	   -15.7776	   -15.0223	    -6.2943	   -18.3792	    -9.9869	   -21.9879	    -7.5531	    -7.2174	
   -12.5046	   -11.2457	   -15.5258	   -14.0991	    -5.6229	   -17.1204	    -8.8959	   -22.0718	    -7.8888	    -7.3013	
   -11.4136	    -9.9869	   -14.5187	   -12.5046	    -4.3640	   -15.2740	    -7.2174	   -21.4005	    -7.5531	    -6.7978	
    -9.8190	    -8.2245	   -13.0081	   -10.2386	    -2.6016	   -13.0920	    -5.2032	   -20.0577	    -6.6299	    -5.7068	
    -7.8888	    -6.1264	   -11.0779	    -7.7209	    -0.5035	   -10.8261	    -2.8534	   -18.3792	    -5.2872	    -4.2801	
    -6.0425	    -3.9444	    -9.0637	    -5.2032	     1.5945	    -8.7280	    -0.5875	   -16.6168	    -3.8605	    -2.6855	
    -4.2801	    -2.0981	    -7.1335	    -2.9373	     3.6087	    -6.9656	     1.4267	   -15.0223	    -2.4338	    -1.1749	
    -2.9373	    -0.6714	    -5.6229	    -1.1749	     5.2032	    -5.7907	     3.0212	   -13.7634	    -1.2589	     0.1678	
    -2.1820	     0.1678	    -4.6158	    -0.0839	     6.2943	    -5.2872	     4.1122	   -13.0920	    -0.5875	     1.1749	
    -1.9302	     0.2518	    -4.1962	     0.0839	     6.7139	    -5.3711	     4.6158	   -13.0081	    -0.4196	     1.6785	
    -2.4338	    -0.4196	    -4.4479	    -0.5875	     6.6299	    -6.2943	     4.5319	   -13.6795	    -0.9232	     1.5945	
    -3.5248	    -1.7624	    -5.3711	    -2.1820	     5.7907	    -7.9727	     3.8605	   -15.1062	    -2.0981	     1.0071	
    -5.2872	    -3.7766	    -6.8817	    -4.5319	     4.4479	   -10.2386	     2.6016	   -17.1204	    -3.8605	    -0.2518	
    -7.4692	    -6.2103	    -8.8959	    -7.5531	     2.6016	   -13.0920	     0.8392	   -19.7220	    -6.1264	    -1.9302	
    -9.9869	    -8.8959	   -11.2457	   -10.9100	     0.3357	   -16.2811	    -1.2589	   -22.6593	    -8.7280	    -4.1122	
   -12.5885	   -11.6653	   -13.7634	   -14.4348	    -2.1820	   -19.5541	    -3.6087	   -25.6805	   -11.4975	    -6.3782	
   -15.1062	   -14.2670	   -16.2811	   -17.7078	    -4.6997	   -22.6593	    -5.9586	   -28.5339	   -14.1830	    -8.8120	
   -17.2882	   -16.3651	   -18.4631	   -20.3934	    -6.9656	   -25.2609	    -8.1406	   -31.0516	   -16.6168	   -10.9100	
   -18.8828	   -17.8757	   -20.2255	   -22.2397	    -8.8959	   -27.1912	    -9.9030	   -32.8979	   -18.4631	   -12.6724	
   -19.7220	   -18.5471	   -21.3165	   -22.9950	   -10.2386	   -28.1982	   -11.1618	   -33.9050	   -19.6381	   -13.8474	
   -19.6381	   -18.2953	   -21.5683	   -22.6593	   -10.9100	   -28.2822	   -11.8332	   -33.9890	   -19.9738	   -14.4348	
   -18.6310	   -17.1204	   -21.0648	   -21.1487	   -10.8261	   -27.4429	   -11.8332	   -33.2336	   -19.4702	   -14.3509	
   -16.9525	   -15.2740	   -19.8898	   -18.8828	   -10.1547	   -25.9323	   -11.3297	   -31.7230	   -18.3792	   -13.6795	
   -14.7705	   -13.0081	   -18.3792	   -16.0294	    -8.9798	   -23.9182	   -10.4904	   -29.7089	   -16.8686	   -12.6724	
   -12.3367	   -10.5743	   -16.5329	   -13.0081	    -7.7209	   -21.7361	    -9.4833	   -27.5269	   -15.1062	   -11.4136	
    -9.9030	    -8.3084	   -14.7705	   -10.1547	    -6.4621	   -19.6381	    -8.5602	   -25.2609	   -13.4277	   -10.2386	
    -7.8049	    -6.3782	   -13.3438	    -7.7209	    -5.4550	   -17.8757	    -7.8888	   -23.3307	   -12.0010	    -9.1476	
    -6.1264	    -4.9515	   -12.2528	    -5.7907	    -4.8676	   -16.4490	    -7.6370	   -21.8201	   -10.9100	    -8.4763	
    -5.0354	    -4.1962	   -11.6653	    -4.6158	    -4.9515	   -15.6097	    -7.8888	   -20.8969	   -10.4904	    -8.2245	
    -4.6158	    -4.1962	   -11.7493	    -4.1962	    -5.5389	   -15.3580	    -8.6441	   -20.6451	   -10.6583	    -8.3923	
    -4.7836	    -4.7836	   -12.4207	    -4.4479	    -6.7139	   -15.7776	    -9.8190	   -20.9808	   -11.4975	    -9.2316	
    -5.7068	    -5.9586	   -13.5956	    -5.3711	    -8.3084	   -16.7007	   -11.4975	   -22.0718	   -13.0081	   -10.5743	
    -7.1335	    -7.5531	   -15.2740	    -6.8817	   -10.3226	   -18.1274	   -13.4277	   -23.6664	   -15.1062	   -12.4207	
    -9.0637	    -9.5673	   -17.2043	    -8.9798	   -12.5885	   -19.9738	   -15.5258	   -25.7645	   -17.6239	   -14.6866	
   -11.2457	   -11.5814	   -19.3024	   -11.4975	   -14.8544	   -22.0718	   -17.6239	   -28.1143	   -20.3934	   -17.1204	
   -13.5117	   -13.5956	   -21.3165	   -14.0152	   -17.0364	   -24.2538	   -19.5541	   -30.4642	   -23.1628	   -19.5541	
   -15.4419	   -15.1901	   -22.9950	   -16.2811	   -18.7988	   -26.0162	   -21.1487	   -32.3944	   -25.5966	   -21.6522	
   -16.8686	   -16.1972	   -24.0860	   -18.0435	   -19.9738	   -27.3590	   -22.2397	   -33.7372	   -27.4429	   -23.3307	
   -17.4561	   -16.3651	   -24.4217	   -18.9667	   -20.3934	   -27.8625	   -22.5754	   -34.3246	   -28.5339	   -24.2538	
   -17.2043	   -15.6937	   -23.9182	   -18.7988	   -19.9738	   -27.6108	   -22.1558	   -33.9050	   -28.7857	   -24.5056	
   -15.8615	   -14.0991	   -22.4915	   -17.7078	   -18.7149	   -26.5198	   -21.1487	   -32.4783	   -28.1982	   -24.0021	
   -13.5117	   -11.6653	   -20.3934	   -15.4419	   -16.7847	   -24.5895	   -19.3863	   -30.2963	   -26.7715	   -22.9111	
   -10.3226	    -8.4763	   -17.5400	   -12.3367	   -14.1830	   -22.0718	   -17.1204	   -27.3590	   -24.6735	   -21.3165	
    -6.4621	    -4.7836	   -14.2670	    -8.5602	   -11.0779	   -19.0506	   -14.4348	   -24.0860	   -22.0718	   -19.2184	
    -2.0981	    -0.8392	   -10.7422	    -4.3640	    -7.8049	   -15.6937	   -11.5814	   -20.7291	   -19.1345	   -17.0364	
     2.1820	     3.1052	    -7.2174	    -0.1678	    -4.6158	   -12.3367	    -8.7280	   -17.7917	   -16.1972	   -14.8544	
     6.2103	     6.7139	    -4.0283	     3.7766	    -1.5945	    -9.1476	    -6.1264	   -15.3580	   -13.5117	   -12.8403	
     9.6512	     9.6512	    -1.4267	     7.0496	     0.8392	    -6.4621	    -3.9444	   -13.7634	   -11.2457	   -11.2457	
    12.1689	    11.7493	     0.4196	     9.3994	     2.6855	    -4.4479	    -2.3499	   -12.9242	    -9.6512	   -10.1547	
    13.6795	    12.8403	     1.4267	    10.7422	     3.6926	    -3.2730	    -1.5106	   -12.8403	    -8.7280	    -9.7351	
    14.0991	    12.9242	     1.4267	    10.9100	     3.9444	    -3.1052	    -1.3428	   -13.3438	    -8.6441	    -9.9030	
    13.3438	    12.0010	     0.5875	     9.9869	     3.4409	    -3.7766	    -1.8463	   -14.4348	    -9.2316	   -10.6583	
    11.6653	    10.2386	    -1.0071	     8.0566	     2.2659	    -5.4550	    -2.9373	   -16.0294	   -10.4904	   -12.0010	
     9.1476	     7.7209	    -3.1891	     5.2032	     0.5035	    -7.8049	    -4.5319	   -17.9596	   -12.3367	   -13.7634	
     6.0425	     4.7836	    -5.7068	     1.7624	    -1.5945	   -10.5743	    -6.3782	   -20.3094	   -14.5187	   -15.7776	
     2.6855	     1.5945	    -8.3923	    -2.0142	    -3.8605	   -13.5117	    -8.3923	   -22.8271	   -16.8686	   -17.9596	
    -0.5875	    -1.3428	   -10.9940	    -5.6229	    -6.0425	   -16.1972	   -10.2386	   -25.1770	   -19.1345	   -20.0577	
    -3.4409	    -3.9444	   -13.2599	    -8.8120	    -7.8049	   -18.3792	   -11.8332	   -27.1912	   -20.8969	   -21.7361	
    -5.6229	    -5.8746	   -14.7705	   -11.1618	    -9.0637	   -19.5541	   -12.9242	   -28.4500	   -22.0718	   -22.9111	
    -6.8817	    -6.8817	   -15.5258	   -12.5046	    -9.6512	   -19.8898	   -13.3438	   -28.9536	   -22.4915	   -23.4146	
    -7.1335	    -6.8817	   -15.5258	   -12.7563	    -9.3155	   -19.1345	   -13.1760	   -28.3661	   -21.9040	   -23.0789	
    -6.3782	    -5.9586	   -14.6027	   -11.8332	    -8.3084	   -17.6239	   -12.2528	   -26.9394	   -20.5612	   -21.9040	
    -4.7836	    -4.2801	   -13.0081	    -9.9869	    -6.6299	   -15.4419	   -10.9100	   -24.6735	   -18.4631	   -20.1416	
    -2.6016	    -2.0142	   -10.9100	    -7.5531	    -4.4479	   -12.8403	    -9.1476	   -21.9040	   -15.8615	   -17.7917	
     0.0000	     0.5035	    -8.5602	    -4.6158	    -2.0981	   -10.0708	    -7.3013	   -18.8828	   -13.0920	   -15.1062	
     2.6016	     2.9373	    -6.2103	    -1.7624	     0.2518	    -7.3853	    -5.4550	   -15.8615	   -10.2386	   -12.3367	
     4.9515	     5.2032	    -4.0283	     0.8392	     2.4338	    -5.0354	    -3.8605	   -13.0920	    -7.5531	    -9.6512	
     6.8817	     6.8817	    -2.2659	     2.9373	     4.1962	    -3.1891	    -2.5177	   -10.8261	    -5.3711	    -7.3013	
     8.1406	     8.0566	    -1.0071	     4.3640	     5.5389	    -2.0142	    -1.5945	    -9.1476	    -3.6926	    -5.4550	
     8.7280	     8.3923	    -0.3357	     4.8676	     6.3782	    -1.4267	    -1.0910	    -8.1406	    -2.6016	    -4.0283	
     8.4763	     8.0566	    -0.2518	     4.5319	     6.5460	    -1.5945	    -0.9232	    -7.8049	    -2.1820	    -3.1891	
     7.4692	     7.0496	    -0.8392	     3.2730	     6.2103	    -2.4338	    -1.1749	    -8.1406	    -2.2659	    -2.9373	
     5.7068	     5.3711	    -1.9302	     1.2589	     5.3711	    -3.8605	    -1.7624	    -8.9798	    -2.8534	    -3.1052	
     3.3569	     3.1891	    -3.5248	    -1.3428	     4.0283	    -5.7907	    -2.6855	   -10.3226	    -3.9444	    -3.7766	
     0.5035	     0.5875	    -5.4550	    -4.2801	     2.3499	    -7.8888	    -3.8605	   -12.0010	    -5.2032	    -4.7836	
    -2.5177	    -2.0981	    -7.5531	    -7.2174	     0.5035	   -10.0708	    -5.1193	   -13.7634	    -6.5460	    -5.8746	
    -5.2032	    -4.5319	    -9.3994	    -9.7351	    -1.1749	   -11.9171	    -6.2943	   -15.2740	    -7.7209	    -6.8817	
    -7.4692	    -6.5460	   -10.9940	   -11.6653	    -2.6016	   -13.0920	    -7.2174	   -16.2811	    -8.3923	    -7.5531	
    -8.8959	    -7.8049	   -11.8332	   -12.6724	    -3.4409	   -13.5117	    -7.7209	   -16.7007	    -8.4763	    -7.7209	
    -9.3155	    -8.1406	   -12.0850	   -12.6724	    -3.6926	   -13.0081	    -7.7209	   -16.2811	    -7.8049	    -7.3013	
    -8.6441	    -7.5531	   -11.4136	   -11.5814	    -3.3569	   -11.5814	    -7.2174	   -15.0223	    -6.4621	    -6.2943	
    -7.0496	    -6.0425	   -10.0708	    -9.3994	    -2.3499	    -9.4833	    -6.2103	   -12.9242	    -4.4479	    -4.6158	
    -4.6158	    -3.6926	    -7.9727	    -6.4621	    -0.7553	    -6.7139	    -4.6997	   -10.2386	    -1.8463	    -2.3499	
    -1.5106	    -0.6714	    -5.3711	    -2.8534	     1.2589	    -3.5248	    -2.7695	    -6.9656	     1.1749	     0.2518	
     2.0142	     2.6016	    -2.4338	     1.1749	     3.6926	    -0.1678	    -0.5875	    -3.5248	     4.4479	     3.1052	
     5.7068	     6.1264	     0.5875	     5.2872	     6.2103	     3.1891	     1.7624	     0.0000	     7.6370	     6.0425	
     9.2316	     9.3155	     3.5248	     9.1476	     8.8120	     6.2103	     4.1122	     3.2730	    10.4904	     8.7280	
    12.3367	    12.1689	     6.1264	    12.5046	    11.0779	     8.6441	     6.1264	     5.9586	    12.9242	    10.9100	
    14.9384	    14.2670	     8.2245	    15.1901	    12.9242	    10.4065	     7.7209	     7.8888	    14.5187	    12.5046	
    16.6168	    15.6097	     9.4833	    16.8686	    14.0991	    11.2457	     8.8120	     8.9798	    15.2740	    13.3438	
    17.4561	    15.9454	     9.9869	    17.4561	    14.6027	    11.0779	     9.1476	     9.0637	    15.1062	    13.2599	
    17.2043	    15.2740	     9.4833	    16.8686	    14.3509	     9.8190	     8.8120	     8.1406	    13.8474	    12.3367	
    15.8615	    13.6795	     8.1406	    15.1062	    13.2599	     7.5531	     7.7209	     6.2943	    11.7493	    10.4904	
    13.7634	    11.3297	     6.0425	    12.2528	    11.4975	     4.3640	     5.9586	     3.6087	     8.8120	     7.9727	
    10.9100	     8.3923	     3.4409	     8.7280	     9.1476	     0.5035	     3.6926	     0.4196	     5.3711	     4.9515	
     7.8049	     5.2032	     0.5035	     4.8676	     6.6299	    -3.5248	     1.2589	    -2.9373	     1.7624	     1.5945	
     4.6997	     2.0142	    -2.4338	     1.0071	     4.1962	    -7.6370	    -1.1749	    -6.3782	    -1.9302	    -1.6785	
     1.9302	    -0.8392	    -5.1193	    -2.6016	     2.0142	   -11.4136	    -3.2730	    -9.4833	    -5.2872	    -4.7836	
    -0.2518	    -3.1052	    -7.2174	    -5.5389	     0.3357	   -14.6027	    -4.8676	   -12.2528	    -8.1406	    -7.4692	
    -1.5945	    -4.6158	    -8.7280	    -7.8049	    -0.6714	   -16.9525	    -5.8746	   -14.5187	   -10.3226	    -9.4833	
    -2.0142	    -5.2872	    -9.3994	    -9.0637	    -0.8392	   -18.4631	    -6.1264	   -16.1972	   -11.6653	   -10.7422	
    -1.3428	    -5.1193	    -9.2316	    -9.3994	    -0.3357	   -18.8828	    -5.5389	   -17.2882	   -12.0010	   -11.1618	
     0.2518	    -4.0283	    -8.2245	    -8.8120	     1.0071	   -18.3792	    -4.2801	   -17.9596	   -11.4975	   -10.8261	
     2.6855	    -2.1820	    -6.5460	    -7.3013	     2.8534	   -16.8686	    -2.3499	   -18.0435	   -10.2386	    -9.7351	
     5.7068	     0.1678	    -4.4479	    -5.2032	     5.1193	   -14.7705	    -0.0839	   -17.6239	    -8.4763	    -8.1406	
     8.9798	     2.8534	    -2.0981	    -2.6855	     7.6370	   -12.3367	     2.5177	   -16.8686	    -6.4621	    -6.2943	
    12.2528	     5.5389	     0.2518	    -0.1678	     9.9869	    -9.9030	     5.0354	   -15.9454	    -4.5319	    -4.5319	
    15.1062	     8.0566	     2.3499	     2.0981	    12.0010	    -7.8888	     7.3013	   -15.0223	    -2.9373	    -3.1052	
    17.2882	     9.9030	     3.8605	     3.8605	    13.5117	    -6.6299	     9.0637	   -14.4348	    -2.0981	    -2.0981	
    18.5471	    11.0779	     4.6997	     4.6997	    14.3509	    -6.2943	    10.3226	   -14.4348	    -2.0142	    -1.8463	
    18.7988	    11.3297	     4.6997	     4.6158	    14.3509	    -7.1335	    10.9100	   -15.1062	    -2.8534	    -2.3499	
    17.8757	    10.7422	     3.8605	     3.5248	    13.6795	    -8.9798	    10.7422	   -16.6168	    -4.5319	    -3.5248	
    16.0294	     9.2316	     2.4338	     1.5106	    12.4207	   -11.7493	    10.0708	   -18.7988	    -6.9656	    -5.3711	
    13.3438	     7.1335	     0.4196	    -1.0910	    10.6583	   -15.1062	     8.8959	   -21.5683	    -9.9869	    -7.8049	
    10.1547	     4.5319	    -1.9302	    -4.1962	     8.7280	   -18.8828	     7.3853	   -24.5895	   -13.3438	   -10.4904	
     6.8817	     1.9302	    -4.2801	    -7.3853	     6.7139	   -22.5754	     5.8746	   -27.6947	   -16.7007	   -13.1760	
     3.8605	    -0.4196	    -6.2943	   -10.3226	     4.9515	   -25.9323	     4.4479	   -30.7159	   -19.8898	   -15.7776	
     1.3428	    -2.2659	    -7.8049	   -12.6724	     3.6926	   -28.4500	     3.4409	   -33.2336	   -22.4915	   -17.9596	
    -0.1678	    -3.1891	    -8.5602	   -14.0991	     3.0212	   -29.9606	     2.8534	   -35.1639	   -24.4217	   -19.6381	
    -0.5875	    -3.1052	    -8.3923	   -14.4348	     3.2730	   -30.1285	     3.0212	   -36.2549	   -25.5127	   -20.5612	
     0.1678	    -1.8463	    -7.1335	   -13.5956	     4.1962	   -29.1214	     3.8605	   -36.3388	   -25.7645	   -20.7291	
     2.0142	     0.3357	    -5.0354	   -11.6653	     5.8746	   -27.0233	     5.2032	   -35.4996	   -25.0931	   -20.2255	
     4.7836	     3.3569	    -2.3499	    -9.0637	     7.9727	   -24.2538	     6.8817	   -33.9050	   -23.7503	   -19.1345	
     8.1406	     6.8817	     0.8392	    -5.8746	    10.3226	   -21.0648	     8.7280	   -31.7230	   -21.9879	   -17.7078	
    11.6653	    10.5743	     4.1122	    -2.6016	    12.7563	   -17.8757	    10.5743	   -29.2892	   -20.0577	   -16.1972	
    15.2740	    14.0991	     7.2174	     0.5035	    15.0223	   -14.9384	    12.1689	   -26.9394	   -18.2114	   -14.6866	
    18.4631	    17.2882	     9.9869	     3.1891	    17.0364	   -12.5885	    13.4277	   -24.9252	   -16.6168	   -13.4277	
    21.1487	    19.7220	    12.2528	     5.1193	    18.4631	   -10.9940	    14.2670	   -23.4146	   -15.5258	   -12.5885	
    22.9111	    21.2326	    13.6795	     6.2103	    19.3863	   -10.2386	    14.4348	   -22.5754	   -15.1062	   -12.3367	
    23.8342	    21.7361	    14.4348	     6.3782	    19.5541	   -10.4065	    14.0991	   -22.5754	   -15.5258	   -12.6724	
    23.6664	    21.3165	    14.1830	     5.5389	    19.0506	   -11.4975	    13.0920	   -23.4985	   -16.7007	   -13.8474	
    22.5754	    19.8898	    13.1760	     3.8605	    17.7078	   -13.3438	    11.7493	   -25.1770	   -18.7149	   -15.6097	
    20.5612	    17.7078	    11.4975	     1.5106	    15.8615	   -15.9454	     9.9869	   -27.5269	   -21.2326	   -17.9596	
    17.8757	    15.0223	     9.2316	    -1.3428	    13.5956	   -18.8828	     7.9727	   -30.2963	   -24.2538	   -20.7291	
    14.8544	    12.0850	     6.6299	    -4.5319	    11.0779	   -22.0718	     5.9586	   -33.2336	   -27.3590	   -23.6664	
    11.6653	     9.0637	     3.9444	    -7.7209	     8.6441	   -25.1770	     4.0283	   -36.0870	   -30.3802	   -26.4359	
     8.7280	     6.3782	     1.4267	   -10.5743	     6.2943	   -27.9465	     2.2659	   -38.5208	   -32.9819	   -28.8696	
     6.2103	     4.1962	    -0.7553	   -12.9242	     4.4479	   -30.0446	     0.9232	   -40.3671	   -35.0800	   -30.7999	
     4.4479	     2.6855	    -2.2659	   -14.4348	     3.1891	   -31.3873	    -0.0839	   -41.3742	   -36.3388	   -32.0587	
     3.6087	     2.0981	    -3.1891	   -15.0223	     2.5177	   -31.8069	    -0.5875	   -41.5421	   -36.8423	   -32.6462	
     3.6087	     2.2659	    -3.2730	   -14.6027	     2.4338	   -31.3034	    -0.6714	   -40.8707	   -36.5906	   -32.4783	
     4.5319	     3.2730	    -2.6855	   -13.2599	     3.0212	   -29.8767	    -0.3357	   -39.3600	   -35.5835	   -31.7230	
     6.2943	     5.0354	    -1.5106	   -11.0779	     4.0283	   -27.7786	     0.4196	   -37.2620	   -34.0729	   -30.4642	
     8.5602	     7.2174	     0.1678	    -8.3084	     5.4550	   -25.1770	     1.3428	   -34.7443	   -32.0587	   -28.7857	
    11.3297	     9.8190	     2.1820	    -5.1193	     7.1335	   -22.1558	     2.5177	   -32.0587	   -29.9606	   -26.9394	
    14.1830	    12.5046	     4.2801	    -1.8463	     8.8959	   -19.0506	     3.6926	   -29.3732	   -27.7786	   -25.0931	
    16.9525	    15.0223	     6.3782	     1.2589	    10.5743	   -15.9454	     4.8676	   -26.8555	   -25.7645	   -23.4146	
    19.3863	    17.2043	     8.2245	     4.0283	    12.0850	   -13.2599	     5.8746	   -24.7574	   -24.1699	   -21.9040	
    21.3165	    18.9667	     9.7351	     6.2103	    13.1760	   -10.9940	     6.6299	   -23.1628	   -22.9950	   -20.8130	
    22.4915	    20.0577	    10.7422	     7.6370	    13.8474	    -9.3155	     6.9656	   -22.1558	   -22.4075	   -20.1416	
    22.8271	    20.3094	    11.0779	     8.2245	    13.9313	    -8.3084	     6.9656	   -21.7361	   -22.4075	   -20.0577	
    22.1558	    19.8059	    10.8261	     7.9727	    13.5117	    -8.0566	     6.6299	   -21.9040	   -22.9950	   -20.3934	
    20.5612	    18.5471	     9.9030	     6.9656	    12.5046	    -8.4763	     5.7907	   -22.5754	   -24.0860	   -21.2326	
    18.0435	    16.5329	     8.4763	     5.2872	    11.0779	    -9.4833	     4.6997	   -23.6664	   -25.6805	   -22.4915	
    14.9384	    14.0152	     6.4621	     3.1891	     9.2316	   -10.9940	     3.2730	   -25.0092	   -27.5269	   -24.0021	
    11.2457	    10.9940	     4.1962	     0.7553	     7.1335	   -12.7563	     1.6785	   -26.4359	   -29.5410	   -25.6805	
     7.4692	     7.8888	     1.7624	    -1.5945	     5.0354	   -14.6866	     0.0839	   -27.9465	   -31.4713	   -27.4429	
     3.8605	     4.8676	    -0.5875	    -3.7766	     3.0212	   -16.5329	    -1.4267	   -29.1214	   -33.2336	   -29.1214	
     0.7553	     2.2659	    -2.6855	    -5.4550	     1.3428	   -17.8757	    -2.6855	   -29.8767	   -34.5764	   -30.3802	
    -1.5106	     0.3357	    -4.1962	    -6.2943	     0.1678	   -18.6310	    -3.5248	   -29.9606	   -35.2478	   -31.2195	
    -2.6855	    -0.6714	    -4.8676	    -6.2103	    -0.3357	   -18.5471	    -3.8605	   -29.2053	   -35.0800	   -31.3873	
    -2.7695	    -0.6714	    -4.7836	    -5.1193	     0.0000	   -17.3721	    -3.6087	   -27.6947	   -34.0729	   -30.8838	
    -1.7624	     0.3357	    -3.8605	    -2.9373	     0.9232	   -15.3580	    -2.7695	   -25.5966	   -32.3105	   -29.7089	
     0.1678	     2.1820	    -2.2659	     0.0839	     2.3499	   -12.4207	    -1.4267	   -23.0789	   -29.9606	   -28.0304	
     2.6855	     4.5319	    -0.3357	     3.6087	     4.1962	    -8.9798	     0.0839	   -20.3934	   -27.1912	   -26.0162	
     5.4550	     7.1335	     1.7624	     7.3853	     6.0425	    -5.1193	     1.6785	   -17.9596	   -24.3378	   -23.9182	
     8.0566	     9.4833	     3.6926	    10.9100	     7.7209	    -1.3428	     3.1052	   -15.6937	   -21.4844	   -21.9040	
    10.3226	    11.3297	     5.2032	    13.9313	     9.0637	     2.0142	     4.1962	   -13.8474	   -18.9667	   -20.1416	
    11.7493	    12.4207	     6.0425	    16.1133	     9.7351	     4.7836	     4.7836	   -12.4207	   -17.0364	   -18.8828	
    12.3367	    12.5046	     6.0425	    17.1204	     9.6512	     6.4621	     4.7836	   -11.5814	   -15.7776	   -18.1274	
    11.8332	    11.5814	     5.1193	    16.8686	     8.7280	     7.1335	     3.9444	   -11.3297	   -15.3580	   -18.1274	
    10.2386	     9.4833	     3.2730	    15.2740	     7.0496	     6.4621	     2.4338	   -11.9171	   -15.8615	   -18.8828	
     7.5531	     6.5460	     0.5875	    12.5046	     4.6158	     4.6997	     0.2518	   -13.1760	   -17.2043	   -20.3094	
     4.1122	     2.8534	    -2.6855	     8.9798	     1.5945	     2.1820	    -2.4338	   -15.0223	   -19.2184	   -22.3236	
     0.2518	    -1.0910	    -6.2943	     5.0354	    -1.5945	    -0.9232	    -5.3711	   -17.2043	   -21.4844	   -24.4217	
    -3.7766	    -5.1193	    -9.9030	     1.2589	    -4.6997	    -4.1122	    -8.3084	   -19.3863	   -23.7503	   -26.4359	
    -7.4692	    -8.6441	   -13.1760	    -2.0142	    -7.4692	    -6.9656	   -10.7422	   -21.2326	   -25.6805	   -28.0304	
   -10.4904	   -11.4975	   -15.7776	    -4.4479	    -9.6512	    -9.1476	   -12.6724	   -22.3236	   -26.7715	   -28.8696	
   -12.5885	   -13.5117	   -17.4561	    -5.9586	   -10.9940	   -10.5743	   -13.7634	   -22.5754	   -27.0233	   -28.8696	
   -13.5956	   -14.3509	   -18.2953	    -6.3782	   -11.5814	   -11.0779	   -14.0152	   -21.9040	   -26.3519	   -28.0304	
   -13.5117	   -14.1830	   -18.1274	    -5.7068	   -11.2457	   -10.7422	   -13.5117	   -20.3094	   -24.5895	   -26.1841	
   -12.2528	   -13.0081	   -17.1204	    -4.1962	   -10.3226	    -9.6512	   -12.2528	   -17.8757	   -21.9879	   -23.5825	
   -10.0708	   -11.0779	   -15.4419	    -2.0142	    -8.7280	    -7.9727	   -10.4904	   -14.7705	   -18.6310	   -20.2255	
    -7.2174	    -8.6441	   -13.3438	     0.5875	    -6.8817	    -5.9586	    -8.3923	   -11.2457	   -14.8544	   -16.5329	
    -3.9444	    -5.9586	   -11.0779	     3.2730	    -4.8676	    -3.7766	    -6.2943	    -7.5531	   -10.8261	   -12.5046	
    -0.7553	    -3.3569	    -8.8959	     5.8746	    -2.8534	    -1.5945	    -4.3640	    -4.0283	    -6.8817	    -8.6441	
     2.1820	    -1.0910	    -7.1335	     8.1406	    -1.1749	     0.4196	    -2.6855	    -0.8392	    -3.1891	    -4.9515	
     4.4479	     0.6714	    -5.8746	     9.9030	     0.0839	     2.1820	    -1.5106	     1.6785	    -0.1678	    -1.7624	
     6.0425	     1.6785	    -5.2032	    10.9100	     0.6714	     3.5248	    -0.9232	     3.5248	     2.2659	     0.7553	
     6.7139	     2.0142	    -5.2872	    11.1618	     0.7553	     4.5319	    -0.9232	     4.6158	     3.9444	     2.6855	
     6.5460	     1.5106	    -5.9586	    10.6583	     0.2518	     5.1193	    -1.5106	     4.8676	     4.8676	     3.8605	
     5.5389	     0.3357	    -7.2174	     9.4833	    -0.8392	     5.2872	    -2.6016	     4.4479	     5.1193	     4.2801	
     3.6926	    -1.3428	    -8.9798	     7.6370	    -2.3499	     5.0354	    -4.1122	     3.4409	     4.6997	     4.1962	
     1.2589	    -3.6087	   -11.0779	     5.2872	    -4.1122	     4.2801	    -6.0425	     1.9302	     3.7766	     3.5248	
    -1.5106	    -6.1264	   -13.3438	     2.6016	    -6.0425	     3.1891	    -8.1406	     0.1678	     2.5177	     2.4338	
    -4.5319	    -8.6441	   -15.6097	    -0.1678	    -8.0566	     1.7624	   -10.4065	    -1.8463	     0.9232	     1.1749	
    -7.3013	   -10.9940	   -17.6239	    -2.7695	    -9.9030	     0.3357	   -12.5046	    -3.6926	    -0.5875	    -0.0839	
    -9.6512	   -12.9242	   -19.1345	    -4.8676	   -11.3297	    -1.0071	   -14.3509	    -5.2872	    -1.9302	    -1.1749	
   -11.3297	   -14.2670	   -20.1416	    -6.4621	   -12.3367	    -1.9302	   -15.8615	    -6.3782	    -2.7695	    -1.9302	
   -12.0850	   -14.7705	   -20.4773	    -7.1335	   -12.7563	    -2.3499	   -16.9525	    -6.7978	    -3.1891	    -2.1820	
   -11.9171	   -14.4348	   -20.1416	    -6.9656	   -12.6724	    -2.1820	   -17.4561	    -6.5460	    -2.9373	    -2.0142	
   -10.7422	   -13.4277	   -19.2184	    -5.7907	   -12.0850	    -1.3428	   -17.4561	    -5.5389	    -2.0981	    -1.2589	
    -8.8120	   -11.6653	   -17.6239	    -3.8605	   -10.9100	     0.1678	   -16.8686	    -3.8605	    -0.7553	    -0.0839	
    -6.1264	    -9.3155	   -15.6937	    -1.2589	    -9.3994	     2.1820	   -15.7776	    -1.5945	     1.1749	     1.5106	
    -2.8534	    -6.5460	   -13.4277	     1.9302	    -7.6370	     4.6158	   -14.1830	     1.0910	     3.3569	     3.3569	
     0.5035	    -3.5248	   -10.9940	     5.2032	    -5.6229	     7.2174	   -12.3367	     3.9444	     5.7068	     5.2872	
     3.8605	    -0.6714	    -8.6441	     8.4763	    -3.6926	     9.7351	   -10.3226	     6.7139	     7.9727	     7.0496	
     6.7978	     1.9302	    -6.5460	    11.3297	    -2.0981	    11.9171	    -8.4763	     9.1476	     9.8190	     8.5602	
     9.0637	     3.8605	    -5.1193	    13.4277	    -0.9232	    13.5117	    -6.8817	    10.9100	    11.1618	     9.4833	
    10.3226	     4.9515	    -4.3640	    14.6027	    -0.3357	    14.2670	    -5.7068	    11.7493	    11.6653	     9.7351	
    10.4904	     5.0354	    -4.3640	    14.6027	    -0.5035	    14.1830	    -5.2032	    11.7493	    11.3297	     9.1476	
     9.6512	     4.2801	    -5.2032	    13.5956	    -1.3428	    13.2599	    -5.3711	    10.9100	    10.1547	     7.8888	
     7.9727	     2.6855	    -6.6299	    11.6653	    -2.6855	    11.5814	    -6.0425	     9.3155	     8.3923	     6.1264	
     5.5389	     0.5035	    -8.5602	     9.1476	    -4.4479	     9.3994	    -7.2174	     7.2174	     6.1264	     3.8605	
     2.7695	    -2.0142	   -10.6583	     6.2103	    -6.3782	     6.9656	    -8.7280	     4.9515	     3.6087	     1.4267	
    -0.2518	    -4.6158	   -12.9242	     3.0212	    -8.3923	     4.3640	   -10.4065	     2.5177	     1.0071	    -1.0910	
    -3.1891	    -7.1335	   -15.0223	     0.0000	   -10.2386	     1.8463	   -12.0850	     0.3357	    -1.5106	    -3.4409	
    -5.7907	    -9.2316	   -16.7847	    -2.8534	   -11.7493	    -0.4196	   -13.6795	    -1.5945	    -3.6087	    -5.5389	
    -7.7209	   -10.5743	   -17.9596	    -5.1193	   -12.6724	    -2.0981	   -14.7705	    -3.0212	    -5.2032	    -7.0496	
    -8.7280	   -11.0779	   -18.2953	    -6.5460	   -12.9242	    -3.1891	   -15.3580	    -3.6926	    -6.0425	    -7.8888	
    -8.6441	   -10.4904	   -17.7078	    -7.0496	   -12.2528	    -3.3569	   -15.1062	    -3.5248	    -6.0425	    -7.9727	
    -7.3853	    -8.7280	   -16.1133	    -6.4621	   -10.7422	    -2.6016	   -14.1830	    -2.4338	    -5.2032	    -7.3013	
    -4.9515	    -5.9586	   -13.6795	    -4.6997	    -8.3923	    -1.0071	   -12.5885	    -0.5035	    -3.6926	    -5.8746	
    -1.7624	    -2.4338	   -10.5743	    -2.0981	    -5.5389	     1.2589	   -10.3226	     2.0981	    -1.5106	    -3.9444	
     2.0981	     1.5945	    -7.0496	     1.1749	    -2.2659	     3.9444	    -7.8049	     5.1193	     1.0071	    -1.5945	
     6.1264	     5.7068	    -3.3569	     4.8676	     1.1749	     6.7978	    -5.1193	     8.2245	     3.6087	     0.8392	
    10.0708	     9.5673	     0.1678	     8.6441	     4.3640	     9.5673	    -2.6016	    11.0779	     6.0425	     3.1891	
    13.5117	    12.9242	     3.1052	    12.0010	     7.1335	    11.9171	    -0.5035	    13.4277	     7.9727	     5.1193	
    16.1133	    15.2740	     5.3711	    14.6027	     9.2316	    13.5117	     1.0910	    14.8544	     9.2316	     6.4621	
    17.7078	    16.7007	     6.7139	    16.3651	    10.6583	    14.2670	     2.1820	    15.1901	     9.5673	     7.0496	
    18.2953	    17.1204	     7.2174	    17.0364	    11.4136	    14.0991	     2.6016	    14.3509	     9.1476	     6.8817	
    17.9596	    16.5329	     6.9656	    16.6168	    11.4975	    13.1760	     2.6016	    12.2528	     7.8049	     6.0425	
    16.7007	    15.3580	     6.1264	    15.3580	    10.9940	    11.5814	     2.2659	     9.2316	     5.8746	     4.5319	
    14.7705	    13.5956	     4.7836	    13.3438	    10.0708	     9.5673	     1.5106	     5.3711	     3.4409	     2.6016	
    12.4207	    11.4975	     3.2730	    10.8261	     8.8120	     7.2174	     0.6714	     1.1749	     0.6714	     0.3357	
     9.8190	     9.3994	     1.5945	     8.0566	     7.3013	     4.8676	    -0.4196	    -3.0212	    -2.0981	    -2.0142	
     7.3013	     7.3013	     0.1678	     5.2032	     5.7907	     2.5177	    -1.3428	    -6.7978	    -4.6997	    -4.1962	
     5.0354	     5.5389	    -1.0910	     2.5177	     4.4479	     0.5035	    -2.2659	    -9.8190	    -6.9656	    -6.0425	
     3.4409	     4.2801	    -1.8463	     0.4196	     3.4409	    -1.1749	    -2.8534	   -12.0010	    -8.6441	    -7.3853	
     2.5177	     3.6087	    -1.9302	    -0.9232	     2.9373	    -2.1820	    -3.0212	   -13.2599	    -9.6512	    -8.1406	
     2.6016	     3.7766	    -1.5106	    -1.3428	     3.1891	    -2.5177	    -2.7695	   -13.5117	    -9.9869	    -8.2245	
     3.6926	     4.7836	    -0.3357	    -0.7553	     4.0283	    -2.0981	    -2.0981	   -12.8403	    -9.5673	    -7.7209	
     5.6229	     6.4621	     1.3428	     0.7553	     5.6229	    -0.9232	    -0.9232	   -11.4975	    -8.4763	    -6.7139	
     8.3084	     8.8120	     3.5248	     3.1052	     7.6370	     0.7553	     0.5035	    -9.5673	    -6.8817	    -5.2872	
    11.5814	    11.6653	     6.0425	     5.9586	    10.1547	     2.8534	     2.2659	    -7.1335	    -4.9515	    -3.5248	
    15.1901	    14.8544	     8.8120	     9.1476	    12.8403	     5.2032	     4.2801	    -4.5319	    -2.8534	    -1.5945	
[Epoch Header]
[Trial Type]	21
[Accept]	1
[Correct]	0
[RT]	 0.000
[Resp]	0
[Epoch Data]
   -26.1002	   -21.3165	   -20.7291	   -17.5400	   -23.8342	   -18.0435	   -18.7149	   -18.2953	   -26.6037	   -23.3307	
   -26.6876	   -21.8201	   -21.0648	   -16.4490	   -24.0021	   -17.4561	   -18.8828	   -19.4702	   -27.1912	   -23.4985	
   -26.5198	   -21.5683	   -20.8130	   -14.5187	   -23.8342	   -15.9454	   -18.6310	   -20.1416	   -27.1072	   -23.1628	
   -25.5966	   -20.8130	   -20.0577	   -11.9171	   -23.1628	   -13.6795	   -17.7917	   -20.0577	   -26.5198	   -22.3236	
   -24.3378	   -19.6381	   -19.0506	    -8.7280	   -22.3236	   -10.9940	   -16.7007	   -19.2184	   -25.4288	   -21.2326	
   -22.9111	   -18.2953	   -17.8757	    -5.3711	   -21.4005	    -8.0566	   -15.4419	   -17.7917	   -24.0021	   -19.8059	
   -21.6522	   -17.2043	   -16.7847	    -2.0981	   -20.4773	    -5.1193	   -14.1830	   -15.9454	   -22.4915	   -18.3792	
   -20.7291	   -16.4490	   -16.1133	     0.9232	   -19.8059	    -2.4338	   -13.0081	   -13.9313	   -20.9808	   -17.1204	
   -20.5612	   -16.2811	   -16.0294	     3.2730	   -19.4702	    -0.2518	   -12.1689	   -12.0850	   -19.7220	   -16.0294	
   -21.2326	   -17.0364	   -16.5329	     4.9515	   -19.7220	     1.1749	   -11.7493	   -10.5743	   -18.7988	   -15.2740	
   -22.8271	   -18.5471	   -17.8757	     5.7068	   -20.4773	     1.8463	   -11.8332	    -9.7351	   -18.4631	   -15.0223	
   -25.2609	   -20.8969	   -19.8059	     5.5389	   -21.7361	     1.7624	   -12.4207	    -9.3994	   -18.5471	   -15.2740	
   -28.3661	   -23.8342	   -22.4075	     4.6997	   -23.4146	     0.9232	   -13.4277	    -9.7351	   -19.1345	   -15.9454	
   -31.8069	   -27.1072	   -25.2609	     3.1891	   -25.3448	    -0.3357	   -14.6866	   -10.4065	   -20.0577	   -17.0364	
   -35.4996	   -30.6320	   -28.3661	     1.3428	   -27.4429	    -1.9302	   -16.1972	   -11.3297	   -21.2326	   -18.2114	
   -39.0244	   -33.9890	   -31.3034	    -0.5875	   -29.4571	    -3.6087	   -17.7917	   -12.4207	   -22.4915	   -19.3863	
   -42.2134	   -37.0941	   -33.9890	    -2.5177	   -31.3873	    -5.2032	   -19.4702	   -13.3438	   -23.5825	   -20.5612	
   -44.8151	   -39.6118	   -36.1710	    -4.1122	   -32.9819	    -6.3782	   -20.8969	   -14.0152	   -24.3378	   -21.4005	
   -46.5775	   -41.4581	   -37.7655	    -5.2032	   -34.0729	    -7.0496	   -22.0718	   -14.2670	   -24.7574	   -21.9040	
   -47.4167	   -42.4652	   -38.5208	    -5.4550	   -34.5764	    -7.1335	   -22.8271	   -13.8474	   -24.5056	   -21.9040	
   -47.1649	   -42.4652	   -38.5208	    -4.9515	   -34.4086	    -6.4621	   -23.0789	   -12.8403	   -23.6664	   -21.3165	
   -45.6543	   -41.4581	   -37.5977	    -3.5248	   -33.4854	    -4.9515	   -22.6593	   -10.9940	   -22.0718	   -20.1416	
   -43.1366	   -39.4440	   -35.8353	    -1.1749	   -31.8069	    -2.7695	   -21.6522	    -8.5602	   -19.8898	   -18.3792	
   -39.7797	   -36.6745	   -33.4015	     1.7624	   -29.6249	    -0.0839	   -20.1416	    -5.6229	   -17.1204	   -16.1972	
   -35.7513	   -33.3176	   -30.4642	     5.1193	   -26.8555	     2.9373	   -18.2114	    -2.2659	   -13.9313	   -13.5956	
   -31.4713	   -29.6249	   -27.3590	     8.4763	   -24.0021	     5.9586	   -16.0294	     1.0910	   -10.6583	   -10.8261	
   -27.1912	   -26.0162	   -24.1699	    11.7493	   -21.0648	     8.8959	   -13.8474	     4.3640	    -7.5531	    -8.2245	
   -23.4146	   -22.6593	   -21.3165	    14.4348	   -18.3792	    11.3297	   -11.8332	     7.1335	    -4.6997	    -5.7907	
   -20.2255	   -19.9738	   -18.9667	    16.4490	   -16.1972	    13.1760	   -10.1547	     9.3155	    -2.5177	    -3.8605	
   -17.9596	   -18.0435	   -17.2043	    17.6239	   -14.6866	    14.2670	    -8.8959	    10.6583	    -0.9232	    -2.5177	
   -16.7007	   -16.9525	   -16.2811	    17.7917	   -13.8474	    14.5187	    -8.2245	    11.0779	    -0.2518	    -1.8463	
   -16.4490	   -16.8686	   -16.1972	    17.0364	   -13.7634	    14.0152	    -8.0566	    10.7422	    -0.3357	    -1.8463	
   -17.2043	   -17.5400	   -16.7847	    15.4419	   -14.4348	    12.8403	    -8.3923	     9.4833	    -1.1749	    -2.5177	
   -18.7988	   -19.0506	   -18.0435	    13.0081	   -15.6937	    10.9100	    -9.2316	     7.5531	    -2.7695	    -3.7766	
   -20.9808	   -21.0648	   -19.8059	     9.9030	   -17.5400	     8.3923	   -10.4904	     5.0354	    -5.0354	    -5.5389	
   -23.4985	   -23.4985	   -21.9040	     6.4621	   -19.6381	     5.5389	   -12.1689	     2.0981	    -7.7209	    -7.8049	
   -26.1002	   -25.9323	   -24.0860	     2.9373	   -21.8201	     2.4338	   -14.0152	    -1.0071	   -10.7422	   -10.2386	
   -28.4500	   -28.1143	   -26.0162	    -0.4196	   -23.9182	    -0.5875	   -15.8615	    -4.1122	   -13.6795	   -12.6724	
   -30.2124	   -29.7928	   -27.6108	    -3.3569	   -25.5966	    -3.2730	   -17.3721	    -6.7139	   -16.3651	   -14.7705	
   -31.1356	   -30.6320	   -28.4500	    -5.4550	   -26.6037	    -5.4550	   -18.4631	    -8.8120	   -18.4631	   -16.3651	
   -31.2195	   -30.5481	   -28.5339	    -6.6299	   -26.8555	    -6.9656	   -18.9667	   -10.0708	   -19.8059	   -17.2882	
   -30.2124	   -29.5410	   -27.7786	    -6.8817	   -26.4359	    -7.7209	   -18.7988	   -10.4065	   -20.2255	   -17.3721	
   -28.3661	   -27.6947	   -26.3519	    -6.2943	   -25.3448	    -7.6370	   -18.0435	   -10.0708	   -19.9738	   -16.8686	
   -25.8484	   -25.2609	   -24.4217	    -4.9515	   -23.7503	    -6.8817	   -16.7847	    -9.0637	   -18.9667	   -15.6937	
   -22.8271	   -22.4915	   -22.0718	    -3.0212	   -21.8201	    -5.6229	   -15.1901	    -7.6370	   -17.4561	   -14.1830	
   -19.6381	   -19.5541	   -19.6381	    -0.8392	   -19.7220	    -3.8605	   -13.4277	    -6.0425	   -15.6937	   -12.4207	
   -16.3651	   -16.6168	   -17.2043	     1.2589	   -17.7078	    -1.8463	   -11.5814	    -4.3640	   -13.8474	   -10.6583	
   -13.3438	   -13.9313	   -14.8544	     3.1891	   -16.0294	     0.2518	    -9.9869	    -2.9373	   -12.0850	    -9.0637	
   -10.6583	   -11.6653	   -12.9242	     4.6158	   -14.6866	     2.0981	    -8.6441	    -1.7624	   -10.7422	    -7.8049	
    -8.5602	    -9.9030	   -11.4136	     5.2872	   -13.9313	     3.5248	    -7.7209	    -1.1749	    -9.8190	    -6.9656	
    -7.1335	    -8.6441	   -10.4065	     5.1193	   -13.8474	     4.1962	    -7.3013	    -1.0910	    -9.4833	    -6.7139	
    -6.4621	    -8.1406	    -9.9869	     4.1122	   -14.2670	     4.1962	    -7.4692	    -1.5945	    -9.7351	    -7.0496	
    -6.4621	    -8.2245	   -10.1547	     2.2659	   -15.1901	     3.2730	    -8.1406	    -2.6016	   -10.6583	    -7.8049	
    -7.2174	    -8.8959	   -10.7422	    -0.1678	   -16.6168	     1.6785	    -9.1476	    -4.1962	   -12.0850	    -9.1476	
    -8.3923	    -9.9869	   -11.6653	    -3.1052	   -18.2114	    -0.5035	   -10.5743	    -6.2103	   -13.8474	   -10.7422	
    -9.9030	   -11.3297	   -12.7563	    -6.2943	   -19.9738	    -2.9373	   -12.1689	    -8.3084	   -15.8615	   -12.5046	
   -11.4975	   -12.6724	   -13.9313	    -9.3155	   -21.5683	    -5.5389	   -13.7634	   -10.4065	   -17.8757	   -14.3509	
   -12.9242	   -13.9313	   -14.9384	   -12.0850	   -22.9950	    -7.9727	   -15.1901	   -12.1689	   -19.6381	   -16.0294	
   -14.0152	   -14.7705	   -15.6097	   -14.3509	   -23.9182	    -9.9869	   -16.2811	   -13.5117	   -21.0648	   -17.3721	
   -14.5187	   -15.0223	   -15.8615	   -15.7776	   -24.3378	   -11.4136	   -16.9525	   -14.0991	   -21.8201	   -18.2114	
   -14.1830	   -14.5187	   -15.4419	   -16.4490	   -24.0860	   -12.2528	   -17.0364	   -14.0152	   -21.9040	   -18.4631	
   -13.1760	   -13.3438	   -14.5187	   -16.1972	   -23.2468	   -12.3367	   -16.5329	   -13.0920	   -21.3165	   -18.1274	
   -11.3297	   -11.4975	   -13.0081	   -15.1901	   -21.8201	   -11.9171	   -15.3580	   -11.4975	   -20.0577	   -17.2043	
    -8.9798	    -9.1476	   -11.1618	   -13.5956	   -19.9738	   -10.9940	   -13.8474	    -9.3155	   -18.2953	   -15.8615	
    -6.2103	    -6.4621	    -9.0637	   -11.6653	   -17.8757	    -9.7351	   -11.9171	    -6.8817	   -16.1972	   -14.1830	
    -3.3569	    -3.6926	    -6.9656	    -9.4833	   -15.6097	    -8.3923	    -9.9030	    -4.4479	   -14.0152	   -12.4207	
    -0.6714	    -1.1749	    -5.0354	    -7.5531	   -13.5956	    -7.2174	    -7.8888	    -2.3499	   -11.8332	   -10.7422	
     1.5945	     1.0071	    -3.5248	    -5.8746	   -11.7493	    -6.2103	    -6.1264	    -0.8392	    -9.9869	    -9.2316	
     3.2730	     2.5177	    -2.5177	    -4.9515	   -10.4904	    -5.7068	    -4.7836	    -0.2518	    -8.7280	    -8.2245	
     4.0283	     3.1052	    -2.2659	    -4.7836	    -9.7351	    -5.7907	    -4.0283	    -0.7553	    -8.2245	    -7.7209	
     3.8605	     2.6855	    -2.8534	    -5.6229	    -9.8190	    -6.5460	    -3.9444	    -2.3499	    -8.5602	    -8.0566	
     2.6855	     1.3428	    -4.1122	    -7.3013	   -10.4904	    -7.8049	    -4.5319	    -4.8676	    -9.8190	    -8.9798	
     0.8392	    -0.6714	    -5.9586	    -9.6512	   -11.7493	    -9.6512	    -5.5389	    -7.9727	   -11.7493	   -10.5743	
    -1.5945	    -3.1891	    -8.1406	   -12.4207	   -13.2599	   -11.6653	    -6.7978	   -11.2457	   -14.0991	   -12.5046	
    -4.1122	    -5.7907	   -10.4065	   -15.2740	   -14.9384	   -13.8474	    -8.2245	   -14.4348	   -16.6168	   -14.5187	
    -6.7139	    -8.3923	   -12.5046	   -18.0435	   -16.5329	   -15.8615	    -9.5673	   -17.2043	   -19.1345	   -16.4490	
    -8.9798	   -10.6583	   -14.4348	   -20.3934	   -17.8757	   -17.7078	   -10.6583	   -19.5541	   -21.3165	   -18.2114	
   -10.9100	   -12.5046	   -15.8615	   -22.3236	   -18.8828	   -19.2184	   -11.4975	   -21.3165	   -23.1628	   -19.5541	
   -12.2528	   -13.8474	   -16.7847	   -23.4985	   -19.3863	   -20.1416	   -12.0010	   -22.4915	   -24.3378	   -20.3934	
   -12.9242	   -14.4348	   -17.1204	   -24.0021	   -19.4702	   -20.5612	   -12.0850	   -22.8271	   -24.8413	   -20.5612	
   -12.8403	   -14.3509	   -16.8686	   -23.6664	   -18.8828	   -20.2255	   -11.6653	   -22.4915	   -24.5895	   -20.1416	
   -12.0010	   -13.5956	   -16.0294	   -22.5754	   -17.8757	   -19.1345	   -10.9940	   -21.4844	   -23.6664	   -19.1345	
   -10.5743	   -12.1689	   -14.6027	   -20.7291	   -16.4490	   -17.5400	    -9.9030	   -19.8059	   -22.0718	   -17.5400	
    -8.6441	   -10.3226	   -12.8403	   -18.3792	   -14.6866	   -15.3580	    -8.6441	   -17.7917	   -19.9738	   -15.5258	
    -6.5460	    -8.2245	   -10.9940	   -15.6937	   -12.7563	   -12.9242	    -7.3013	   -15.4419	   -17.7078	   -13.4277	
    -4.3640	    -6.0425	    -9.0637	   -12.9242	   -10.9100	   -10.4904	    -5.9586	   -13.0920	   -15.4419	   -11.3297	
    -2.4338	    -4.1122	    -7.3853	   -10.2386	    -9.2316	    -8.2245	    -4.8676	   -10.9940	   -13.3438	    -9.4833	
    -0.9232	    -2.6016	    -6.0425	    -7.8888	    -7.8888	    -6.2943	    -4.1122	    -9.2316	   -11.6653	    -7.9727	
    -0.0839	    -1.6785	    -5.2872	    -5.9586	    -7.0496	    -4.9515	    -3.6926	    -7.9727	   -10.4904	    -6.9656	
     0.0000	    -1.4267	    -5.1193	    -4.7836	    -6.8817	    -4.2801	    -3.8605	    -7.4692	   -10.0708	    -6.6299	
    -0.6714	    -1.9302	    -5.5389	    -4.2801	    -7.3013	    -4.3640	    -4.4479	    -7.5531	   -10.2386	    -6.8817	
    -2.2659	    -3.1891	    -6.6299	    -4.5319	    -8.3923	    -5.1193	    -5.6229	    -8.3923	   -11.1618	    -7.8049	
    -4.4479	    -5.1193	    -8.3084	    -5.3711	   -10.0708	    -6.4621	    -7.2174	    -9.8190	   -12.6724	    -9.2316	
    -7.2174	    -7.4692	   -10.3226	    -6.7139	   -12.1689	    -8.3084	    -8.9798	   -11.7493	   -14.6027	   -11.0779	
   -10.3226	   -10.1547	   -12.5885	    -8.3084	   -14.4348	   -10.4065	   -10.8261	   -13.9313	   -16.8686	   -13.1760	
   -13.4277	   -12.8403	   -14.8544	    -9.8190	   -16.7847	   -12.5046	   -12.5046	   -16.1133	   -19.0506	   -15.2740	
   -16.4490	   -15.4419	   -17.1204	   -11.2457	   -18.8828	   -14.3509	   -13.9313	   -18.1274	   -21.1487	   -17.2882	
   -19.1345	   -17.7078	   -19.0506	   -12.1689	   -20.6451	   -15.7776	   -14.9384	   -19.7220	   -22.8271	   -18.8828	
   -21.3165	   -19.4702	   -20.6451	   -12.5046	   -21.9879	   -16.7007	   -15.5258	   -20.8130	   -24.0021	   -20.0577	
   -22.9111	   -20.6451	   -21.8201	   -12.2528	   -22.8271	   -16.9525	   -15.6937	   -21.3165	   -24.5895	   -20.7291	
   -23.6664	   -21.1487	   -22.4075	   -11.1618	   -23.0789	   -16.5329	   -15.3580	   -20.9808	   -24.5056	   -20.8130	
   -23.6664	   -20.9808	   -22.4075	    -9.3155	   -22.8271	   -15.4419	   -14.6027	   -19.8898	   -23.7503	   -20.3094	
   -22.9111	   -20.2255	   -21.9879	    -6.7978	   -22.0718	   -13.7634	   -13.5117	   -18.2114	   -22.4075	   -19.3024	
   -21.4005	   -18.8828	   -21.0648	    -3.6926	   -21.0648	   -11.7493	   -12.2528	   -15.9454	   -20.5612	   -17.8757	
   -19.3024	   -17.2882	   -19.8059	    -0.3357	   -19.8059	    -9.4833	   -10.9100	   -13.4277	   -18.4631	   -16.2811	
   -17.0364	   -15.5258	   -18.4631	     3.1891	   -18.5471	    -7.3013	    -9.6512	   -10.7422	   -16.2811	   -14.6027	
   -14.6866	   -13.8474	   -17.1204	     6.4621	   -17.3721	    -5.2872	    -8.6441	    -8.2245	   -14.2670	   -13.0920	
   -12.6724	   -12.4207	   -16.0294	     9.3155	   -16.6168	    -3.6926	    -8.0566	    -5.9586	   -12.5885	   -11.7493	
   -11.0779	   -11.5814	   -15.2740	    11.5814	   -16.1972	    -2.6016	    -7.8049	    -4.1962	   -11.2457	   -10.8261	
   -10.3226	   -11.4136	   -15.1062	    13.0920	   -16.1972	    -2.0981	    -7.9727	    -2.9373	   -10.4065	   -10.2386	
   -10.3226	   -11.9171	   -15.4419	    13.7634	   -16.7847	    -2.0142	    -8.7280	    -2.2659	   -10.0708	   -10.0708	
   -11.1618	   -13.0920	   -16.3651	    13.5117	   -17.8757	    -2.4338	    -9.8190	    -2.0981	   -10.1547	   -10.3226	
   -12.8403	   -15.0223	   -17.7917	    12.4207	   -19.3863	    -3.1891	   -11.2457	    -2.4338	   -10.8261	   -10.9100	
   -15.1901	   -17.3721	   -19.7220	    10.4904	   -21.3165	    -4.1122	   -13.0081	    -3.2730	   -11.8332	   -11.8332	
   -17.8757	   -20.0577	   -21.9879	     8.0566	   -23.4146	    -5.2032	   -14.9384	    -4.3640	   -13.1760	   -12.9242	
   -20.8969	   -22.8271	   -24.3378	     5.2872	   -25.5966	    -6.2943	   -16.8686	    -5.5389	   -14.6027	   -14.1830	
   -23.7503	   -25.5127	   -26.6876	     2.4338	   -27.6947	    -7.3013	   -18.6310	    -6.7139	   -16.1133	   -15.2740	
   -26.2680	   -27.7786	   -28.7018	    -0.0839	   -29.5410	    -8.0566	   -20.1416	    -7.7209	   -17.2882	   -16.1972	
   -28.1982	   -29.4571	   -30.2963	    -2.0981	   -30.7159	    -8.4763	   -21.1487	    -8.3923	   -18.1274	   -16.7007	
   -29.1214	   -30.2963	   -31.0516	    -3.3569	   -31.2195	    -8.3084	   -21.4005	    -8.7280	   -18.2953	   -16.7007	
   -29.1214	   -30.1285	   -30.9677	    -3.7766	   -30.7999	    -7.4692	   -20.8969	    -8.7280	   -17.7917	   -16.0294	
   -27.9465	   -28.9536	   -29.9606	    -3.1891	   -29.4571	    -5.8746	   -19.6381	    -8.2245	   -16.5329	   -14.7705	
   -25.9323	   -26.8555	   -28.1143	    -1.7624	   -27.2751	    -3.6926	   -17.5400	    -7.2174	   -14.6027	   -12.9242	
   -23.1628	   -24.1699	   -25.5966	     0.3357	   -24.5056	    -0.9232	   -15.0223	    -5.7907	   -12.1689	   -10.7422	
   -19.9738	   -20.8969	   -22.5754	     2.8534	   -21.1487	     2.1820	   -12.0850	    -3.9444	    -9.4833	    -8.3923	
   -16.7007	   -17.5400	   -19.3863	     5.6229	   -17.7078	     5.3711	    -8.9798	    -1.6785	    -6.7139	    -6.0425	
   -13.5117	   -14.1830	   -16.2811	     8.2245	   -14.1830	     8.3084	    -5.9586	     0.7553	    -4.0283	    -3.7766	
   -10.6583	   -11.2457	   -13.3438	    10.4904	   -11.0779	    10.8261	    -3.1052	     3.0212	    -1.7624	    -1.9302	
    -8.4763	    -8.8959	   -10.9940	    12.2528	    -8.3923	    12.6724	    -0.7553	     5.0354	    -0.0839	    -0.4196	
    -7.2174	    -7.3013	    -9.3155	    13.1760	    -6.3782	    13.7634	     1.1749	     6.3782	     1.0071	     0.5035	
    -6.7978	    -6.7139	    -8.3084	    13.3438	    -5.2032	    13.9313	     2.3499	     7.0496	     1.4267	     0.8392	
    -7.4692	    -6.9656	    -8.1406	    12.5885	    -4.7836	    13.3438	     2.9373	     6.8817	     1.0910	     0.5875	
    -8.9798	    -8.0566	    -8.6441	    11.0779	    -4.9515	    12.0010	     3.0212	     5.9586	     0.1678	    -0.3357	
   -11.2457	    -9.9030	    -9.8190	     8.8959	    -5.7907	    10.0708	     2.5177	     4.3640	    -1.4267	    -1.7624	
   -14.0152	   -12.1689	   -11.3297	     6.2103	    -6.9656	     7.7209	     1.7624	     2.3499	    -3.4409	    -3.5248	
   -16.9525	   -14.6027	   -13.0920	     3.2730	    -8.3923	     5.2032	     0.7553	     0.0000	    -5.7907	    -5.6229	
   -19.8059	   -16.9525	   -14.7705	     0.4196	    -9.7351	     2.6016	    -0.1678	    -2.4338	    -8.1406	    -7.8049	
   -22.2397	   -18.8828	   -16.3651	    -2.2659	   -10.8261	     0.1678	    -1.0071	    -4.6997	   -10.4065	    -9.8190	
   -23.9182	   -20.3094	   -17.4561	    -4.3640	   -11.4975	    -1.7624	    -1.4267	    -6.6299	   -12.3367	   -11.5814	
   -24.9252	   -20.8969	   -17.9596	    -5.8746	   -11.5814	    -3.2730	    -1.5106	    -7.9727	   -13.7634	   -13.0081	
   -24.9252	   -20.7291	   -17.8757	    -6.7139	   -11.1618	    -4.1122	    -1.0910	    -8.7280	   -14.6027	   -13.9313	
   -24.0860	   -19.7220	   -17.1204	    -6.7139	   -10.0708	    -4.3640	    -0.1678	    -8.8120	   -14.7705	   -14.3509	
   -22.4075	   -18.0435	   -15.7776	    -6.1264	    -8.3923	    -3.9444	     1.1749	    -8.3084	   -14.4348	   -14.2670	
   -19.9738	   -15.6097	   -13.9313	    -4.9515	    -6.2943	    -3.1052	     2.9373	    -7.3013	   -13.5117	   -13.5956	
   -17.0364	   -12.7563	   -11.5814	    -3.2730	    -3.6926	    -1.8463	     5.0354	    -5.7907	   -12.0850	   -12.5046	
   -13.7634	    -9.5673	    -8.8959	    -1.1749	    -0.9232	    -0.2518	     7.2174	    -3.9444	   -10.3226	   -11.1618	
   -10.4065	    -6.2943	    -6.1264	     1.0071	     1.7624	     1.4267	     9.4833	    -2.0142	    -8.4763	    -9.6512	
    -7.2174	    -3.1891	    -3.5248	     3.1052	     4.2801	     3.0212	    11.4975	    -0.1678	    -6.6299	    -8.2245	
    -4.5319	    -0.6714	    -1.2589	     4.8676	     6.2103	     4.3640	    13.0920	     1.4267	    -5.2032	    -7.0496	
    -2.6016	     1.0910	     0.3357	     6.0425	     7.3013	     5.1193	    14.0152	     2.3499	    -4.2801	    -6.3782	
    -1.5945	     2.0142	     1.1749	     6.3782	     7.5531	     5.2032	    14.2670	     2.6016	    -4.1122	    -6.2943	
    -1.5945	     1.9302	     1.1749	     5.8746	     6.8817	     4.5319	    13.6795	     2.0142	    -4.6158	    -6.7978	
    -2.4338	     1.0071	     0.4196	     4.5319	     5.3711	     3.1891	    12.5046	     0.7553	    -5.7907	    -7.8049	
    -4.1122	    -0.6714	    -0.9232	     2.4338	     3.3569	     1.3428	    10.7422	    -1.0910	    -7.4692	    -9.3155	
    -6.2103	    -2.7695	    -2.7695	     0.0000	     0.9232	    -0.8392	     8.5602	    -3.2730	    -9.5673	   -10.9940	
    -8.6441	    -5.2032	    -4.7836	    -2.6855	    -1.7624	    -3.1891	     6.2103	    -5.7068	   -11.7493	   -12.7563	
   -11.1618	    -7.4692	    -6.9656	    -5.2872	    -4.3640	    -5.3711	     3.7766	    -7.8888	   -13.8474	   -14.5187	
   -13.3438	    -9.4833	    -8.8959	    -7.4692	    -6.7139	    -7.2174	     1.4267	    -9.8190	   -15.6097	   -15.9454	
   -15.0223	   -10.9940	   -10.4065	    -9.1476	    -8.7280	    -8.4763	    -0.5875	   -11.2457	   -16.9525	   -17.0364	
   -16.1133	   -11.6653	   -11.4975	    -9.9869	   -10.0708	    -9.1476	    -2.0981	   -12.0010	   -17.6239	   -17.6239	
   -16.2811	   -11.6653	   -11.9171	    -9.9030	   -10.9100	    -8.9798	    -3.1052	   -12.0850	   -17.6239	   -17.5400	
   -15.6937	   -10.8261	   -11.6653	    -9.0637	   -11.0779	    -8.1406	    -3.5248	   -11.3297	   -16.9525	   -16.9525	
   -14.3509	    -9.3994	   -10.9100	    -7.4692	   -10.6583	    -6.7978	    -3.4409	    -9.9869	   -15.6937	   -15.7776	
   -12.4207	    -7.4692	    -9.7351	    -5.4550	    -9.8190	    -4.9515	    -2.8534	    -8.0566	   -13.8474	   -14.1830	
   -10.0708	    -5.3711	    -8.2245	    -3.1052	    -8.7280	    -3.0212	    -2.0142	    -5.8746	   -11.7493	   -12.4207	
    -7.5531	    -3.1052	    -6.7139	    -0.6714	    -7.5531	    -1.0071	    -1.0910	    -3.5248	    -9.5673	   -10.4904	
    -4.9515	    -1.0910	    -5.1193	     1.6785	    -6.2943	     0.7553	    -0.1678	    -1.2589	    -7.3853	    -8.6441	
    -2.6016	     0.6714	    -3.7766	     3.6926	    -5.2872	     2.2659	     0.6714	     0.7553	    -5.4550	    -7.0496	
    -0.5035	     2.0981	    -2.6855	     5.3711	    -4.4479	     3.1891	     1.2589	     2.4338	    -3.9444	    -5.7068	
     1.0910	     3.1052	    -1.9302	     6.5460	    -4.0283	     3.6926	     1.5106	     3.6087	    -2.8534	    -4.7836	
     2.0981	     3.6926	    -1.5106	     7.2174	    -3.8605	     3.6926	     1.5945	     4.2801	    -2.2659	    -4.1962	
     2.6016	     3.7766	    -1.5106	     7.2174	    -4.0283	     3.1891	     1.3428	     4.4479	    -2.2659	    -4.1122	
     2.3499	     3.4409	    -1.9302	     6.7139	    -4.5319	     2.1820	     0.8392	     4.0283	    -2.6855	    -4.3640	
     1.4267	     2.6016	    -2.6855	     5.7068	    -5.2872	     0.8392	     0.0839	     3.1052	    -3.7766	    -5.1193	
    -0.0839	     1.3428	    -3.7766	     4.1122	    -6.3782	    -0.8392	    -0.9232	     1.6785	    -5.2032	    -6.2943	
    -2.0981	    -0.3357	    -5.2032	     2.0981	    -7.6370	    -2.6855	    -2.1820	    -0.1678	    -7.0496	    -7.8049	
    -4.3640	    -2.1820	    -6.7978	    -0.0839	    -8.9798	    -4.3640	    -3.5248	    -2.3499	    -9.0637	    -9.4833	
    -6.6299	    -4.1962	    -8.3923	    -2.2659	   -10.3226	    -5.8746	    -4.9515	    -4.6158	   -11.0779	   -11.3297	
    -8.5602	    -5.9586	    -9.8190	    -4.0283	   -11.4136	    -6.7139	    -6.2103	    -6.7139	   -13.0081	   -13.1760	
    -9.9869	    -7.2174	   -10.8261	    -5.2032	   -12.1689	    -6.9656	    -7.1335	    -8.3923	   -14.4348	   -14.6866	
   -10.5743	    -7.8888	   -11.2457	    -5.6229	   -12.4207	    -6.5460	    -7.5531	    -9.3994	   -15.3580	   -15.7776	
   -10.2386	    -7.6370	   -10.9100	    -5.2032	   -12.1689	    -5.3711	    -7.3853	    -9.7351	   -15.6937	   -16.2811	
    -8.9798	    -6.5460	    -9.9030	    -3.9444	   -11.2457	    -3.6926	    -6.6299	    -9.2316	   -15.1901	   -16.2811	
    -6.7978	    -4.5319	    -8.1406	    -1.8463	    -9.8190	    -1.5106	    -5.3711	    -7.9727	   -14.0991	   -15.6097	
    -3.8605	    -1.8463	    -5.7907	     0.7553	    -7.8888	     1.0071	    -3.5248	    -6.1264	   -12.5046	   -14.3509	
    -0.5035	     1.1749	    -3.0212	     3.7766	    -5.6229	     3.6087	    -1.4267	    -3.9444	   -10.4904	   -12.8403	
     2.9373	     4.3640	    -0.1678	     6.8817	    -3.2730	     6.1264	     0.6714	    -1.7624	    -8.3084	   -11.0779	
     6.1264	     7.3853	     2.5177	     9.6512	    -1.0071	     8.3084	     2.7695	     0.3357	    -6.2943	    -9.3155	
     8.8120	     9.9030	     4.7836	    12.0010	     0.9232	     9.9030	     4.5319	     2.0142	    -4.5319	    -7.7209	
    10.8261	    11.6653	     6.5460	    13.5956	     2.4338	    10.9100	     5.8746	     3.1891	    -3.2730	    -6.3782	
    11.9171	    12.5885	     7.6370	    14.2670	     3.3569	    11.1618	     6.7139	     3.6926	    -2.6016	    -5.5389	
    12.0850	    12.5885	     7.8888	    14.0152	     3.6087	    10.6583	     6.9656	     3.4409	    -2.5177	    -5.2872	
    11.1618	    11.6653	     7.2174	    12.6724	     3.1891	     9.3155	     6.5460	     2.5177	    -3.2730	    -5.5389	
     9.3155	     9.8190	     5.7907	    10.4904	     2.0981	     7.2174	     5.5389	     0.9232	    -4.5319	    -6.3782	
     6.6299	     7.2174	     3.6926	     7.6370	     0.4196	     4.6158	     4.1122	    -1.2589	    -6.3782	    -7.6370	
     3.5248	     4.1122	     1.1749	     4.2801	    -1.5945	     1.5945	     2.3499	    -3.6926	    -8.5602	    -9.2316	
     0.2518	     0.9232	    -1.5106	     0.8392	    -3.7766	    -1.4267	     0.5035	    -6.1264	   -10.7422	   -10.9940	
    -2.7695	    -2.0142	    -4.0283	    -2.2659	    -5.7907	    -4.1122	    -1.1749	    -8.1406	   -12.6724	   -12.5046	
    -5.1193	    -4.2801	    -6.1264	    -4.6997	    -7.3013	    -6.2943	    -2.4338	    -9.5673	   -13.9313	   -13.5117	
    -6.5460	    -5.7068	    -7.3853	    -6.0425	    -8.2245	    -7.4692	    -3.0212	    -9.9030	   -14.4348	   -13.8474	
    -6.9656	    -6.1264	    -7.8888	    -6.1264	    -8.3923	    -7.6370	    -2.9373	    -9.2316	   -13.9313	   -13.3438	
    -6.2943	    -5.5389	    -7.4692	    -4.9515	    -7.7209	    -6.7978	    -2.0981	    -7.3853	   -12.4207	   -12.0850	
    -4.7836	    -4.0283	    -6.2103	    -2.6855	    -6.3782	    -4.9515	    -0.6714	    -4.6997	   -10.0708	    -9.9869	
    -2.6016	    -1.8463	    -4.3640	     0.5875	    -4.6158	    -2.3499	     1.1749	    -1.2589	    -7.0496	    -7.3853	
     0.0000	     0.7553	    -2.1820	     4.5319	    -2.4338	     0.7553	     3.2730	     2.5177	    -3.6926	    -4.4479	
     2.8534	     3.6087	     0.2518	     8.8120	    -0.1678	     4.1962	     5.4550	     6.3782	    -0.1678	    -1.4267	
     5.6229	     6.3782	     2.6855	    13.0920	     2.0981	     7.6370	     7.6370	     9.9030	     3.3569	     1.5945	
     8.1406	     8.8959	     4.9515	    17.0364	     4.1962	    10.9100	     9.6512	    12.9242	     6.5460	     4.4479	
    10.3226	    10.9940	     6.8817	    20.3934	     6.0425	    13.9313	    11.4136	    15.1062	     9.3155	     6.8817	
    11.9171	    12.5046	     8.3084	    22.9950	     7.4692	    16.3651	    12.7563	    16.4490	    11.4975	     8.8959	
    12.7563	    13.2599	     9.1476	    24.5056	     8.3923	    18.1274	    13.5956	    16.8686	    13.0081	    10.3226	
    12.8403	    13.0920	     9.3155	    25.0931	     8.5602	    19.1345	    13.8474	    16.4490	    13.7634	    10.9940	
    12.0010	    12.0850	     8.6441	    24.5895	     8.0566	    19.2184	    13.3438	    15.4419	    13.6795	    10.9940	
    10.4904	    10.2386	     7.1335	    23.1628	     6.8817	    18.5471	    12.1689	    13.8474	    12.8403	    10.2386	
     8.2245	     7.7209	     5.0354	    21.2326	     5.1193	    17.2043	    10.4065	    12.0010	    11.3297	     8.8959	
     5.7068	     4.8676	     2.6016	    18.8828	     2.8534	    15.4419	     8.2245	     9.9030	     9.4833	     7.1335	
     3.1891	     1.9302	    -0.0839	    16.6168	     0.5035	    13.4277	     5.8746	     7.8049	     7.4692	     5.2032	
     1.0910	    -0.7553	    -2.5177	    14.6866	    -1.7624	    11.5814	     3.6087	     5.8746	     5.4550	     3.3569	
    -0.5035	    -2.7695	    -4.4479	    13.2599	    -3.6926	    10.0708	     1.5945	     4.2801	     3.7766	     1.6785	
    -1.1749	    -3.9444	    -5.7907	    12.5046	    -5.0354	     9.0637	    -0.0839	     3.1891	     2.4338	     0.3357	
    -1.0071	    -4.2801	    -6.3782	    12.5046	    -5.8746	     8.5602	    -1.0910	     2.6855	     1.5106	    -0.6714	
     0.0839	    -3.6926	    -6.2103	    13.1760	    -5.9586	     8.7280	    -1.5106	     2.6016	     1.0910	    -1.2589	
     1.8463	    -2.3499	    -5.2872	    14.4348	    -5.3711	     9.3155	    -1.2589	     3.0212	     1.0910	    -1.5945	
     4.1122	    -0.2518	    -3.7766	    16.1133	    -4.2801	    10.3226	    -0.4196	     3.8605	     1.3428	    -1.5106	
     6.7978	     2.2659	    -1.8463	    18.0435	    -2.6016	    11.6653	     1.0071	     4.8676	     1.9302	    -1.1749	
     9.6512	     5.2032	     0.4196	    20.1416	    -0.7553	    13.0920	     2.6855	     6.0425	     2.6855	    -0.7553	
    12.3367	     8.0566	     2.8534	    22.0718	     1.3428	    14.5187	     4.6158	     7.1335	     3.3569	    -0.2518	
    14.7705	    10.7422	     5.0354	    23.6664	     3.2730	    15.6937	     6.5460	     7.9727	     3.9444	     0.1678	
    16.5329	    13.0081	     6.8817	    24.8413	     4.8676	    16.4490	     8.1406	     8.3923	     4.1122	     0.2518	
    17.5400	    14.5187	     8.2245	    25.1770	     5.9586	    16.5329	     9.3155	     8.3084	     3.8605	     0.0000	
    17.6239	    15.2740	     8.8120	    24.5895	     6.2943	    15.8615	     9.9030	     7.4692	     2.9373	    -0.7553	
    16.7847	    15.1062	     8.5602	    22.9950	     5.9586	    14.3509	     9.8190	     5.7907	     1.3428	    -2.0142	
    14.9384	    14.0991	     7.6370	    20.4773	     4.8676	    11.9171	     9.1476	     3.5248	    -0.8392	    -3.8605	
    12.2528	    12.3367	     6.0425	    17.0364	     3.2730	     8.7280	     7.9727	     0.5875	    -3.4409	    -5.9586	
     8.8959	     9.9869	     4.0283	    12.8403	     1.1749	     5.0354	     6.2943	    -2.6855	    -6.4621	    -8.3923	
     5.0354	     7.1335	     1.5945	     8.1406	    -1.0910	     0.8392	     4.4479	    -6.2943	    -9.6512	   -10.9100	
     1.0071	     4.0283	    -1.0071	     3.1891	    -3.3569	    -3.6087	     2.5177	    -9.9030	   -12.8403	   -13.4277	
    -2.9373	     0.9232	    -3.5248	    -1.7624	    -5.5389	    -8.0566	     0.6714	   -13.3438	   -15.8615	   -15.7776	
    -6.4621	    -1.9302	    -5.7907	    -6.3782	    -7.3013	   -12.1689	    -0.9232	   -16.4490	   -18.3792	   -17.7917	
    -9.3155	    -4.3640	    -7.5531	   -10.2386	    -8.4763	   -15.7776	    -2.0981	   -18.9667	   -20.3934	   -19.3024	
   -11.1618	    -6.1264	    -8.5602	   -13.1760	    -8.9798	   -18.4631	    -2.6855	   -20.7291	   -21.6522	   -20.1416	
   -11.8332	    -7.0496	    -8.8120	   -15.0223	    -8.7280	   -20.1416	    -2.6855	   -21.5683	   -22.1558	   -20.3934	
   -11.4975	    -7.0496	    -8.2245	   -15.6937	    -7.8049	   -20.6451	    -2.1820	   -21.5683	   -21.7361	   -19.9738	
   -10.3226	    -6.2943	    -6.9656	   -15.3580	    -6.2103	   -20.0577	    -1.0910	   -20.7291	   -20.6451	   -18.8828	
    -8.3923	    -4.7836	    -5.2032	   -14.3509	    -4.1962	   -18.4631	     0.3357	   -19.3024	   -18.9667	   -17.4561	
    -6.1264	    -2.9373	    -3.1891	   -12.8403	    -2.0142	   -16.1972	     2.0142	   -17.4561	   -16.8686	   -15.6097	
    -3.8605	    -0.9232	    -1.0910	   -11.1618	     0.1678	   -13.5956	     3.7766	   -15.4419	   -14.6866	   -13.6795	
    -1.8463	     1.0071	     0.8392	    -9.6512	     2.1820	   -10.9940	     5.5389	   -13.4277	   -12.4207	   -11.7493	
    -0.5035	     2.4338	     2.3499	    -8.5602	     3.7766	    -8.8120	     6.9656	   -11.5814	   -10.4904	   -10.0708	
     0.0839	     3.1891	     3.1891	    -8.0566	     4.6997	    -7.1335	     8.0566	   -10.3226	    -8.9798	    -8.6441	
    -0.2518	     3.1052	     3.4409	    -8.3084	     5.0354	    -6.2103	     8.6441	    -9.4833	    -7.9727	    -7.6370	
    -1.5945	     2.0981	     2.8534	    -9.2316	     4.6158	    -6.0425	     8.7280	    -9.3994	    -7.6370	    -7.1335	
    -3.8605	     0.3357	     1.5106	   -10.8261	     3.6087	    -6.7139	     8.2245	    -9.8190	    -7.8888	    -7.0496	
    -6.7139	    -2.0981	    -0.4196	   -12.8403	     2.0142	    -7.8888	     7.1335	   -10.8261	    -8.6441	    -7.5531	
    -9.9869	    -4.9515	    -2.8534	   -15.1901	     0.0000	    -9.4833	     5.7068	   -12.0850	    -9.7351	    -8.3084	
   -13.4277	    -7.9727	    -5.5389	   -17.5400	    -2.2659	   -11.3297	     4.0283	   -13.5117	   -11.0779	    -9.2316	
   -16.6168	   -10.9100	    -8.2245	   -19.6381	    -4.5319	   -12.9242	     2.2659	   -14.7705	   -12.2528	   -10.1547	
   -19.2184	   -13.3438	   -10.4904	   -21.1487	    -6.4621	   -14.1830	     0.6714	   -15.6097	   -13.1760	   -10.9100	
   -20.9808	   -15.0223	   -12.3367	   -21.9040	    -7.9727	   -14.7705	    -0.6714	   -15.9454	   -13.5956	   -11.3297	
   -21.7361	   -15.7776	   -13.4277	   -21.5683	    -8.8120	   -14.6027	    -1.5106	   -15.5258	   -13.4277	   -11.2457	
   -21.4005	   -15.6097	   -13.6795	   -20.2255	    -9.0637	   -13.5117	    -1.9302	   -14.3509	   -12.5885	   -10.7422	
   -19.9738	   -14.4348	   -13.2599	   -17.8757	    -8.6441	   -11.6653	    -1.8463	   -12.4207	   -11.1618	    -9.7351	
   -17.6239	   -12.4207	   -12.0850	   -14.5187	    -7.6370	    -8.9798	    -1.2589	    -9.8190	    -9.1476	    -8.3084	
   -14.5187	    -9.6512	   -10.3226	   -10.4904	    -6.2103	    -5.7907	    -0.4196	    -6.7139	    -6.7139	    -6.6299	
   -10.9940	    -6.5460	    -8.1406	    -5.8746	    -4.5319	    -2.2659	     0.7553	    -3.3569	    -4.1122	    -4.6997	
    -7.2174	    -3.2730	    -5.8746	    -1.1749	    -2.7695	     1.4267	     1.9302	     0.0000	    -1.5106	    -2.8534	
    -3.6087	    -0.0839	    -3.6087	     3.3569	    -1.0910	     4.8676	     3.0212	     3.1891	     0.9232	    -1.1749	
    -0.4196	     2.6016	    -1.6785	     7.3013	     0.1678	     7.8049	     3.9444	     5.8746	     2.9373	     0.1678	
     1.9302	     4.5319	    -0.2518	    10.4065	     1.0071	     9.9869	     4.5319	     7.8049	     4.2801	     1.0071	
     3.4409	     5.4550	     0.5035	    12.4207	     1.1749	    11.2457	     4.6158	     8.9798	     4.7836	     1.2589	
     3.8605	     5.4550	     0.5035	    13.2599	     0.6714	    11.4975	     4.1962	     9.1476	     4.5319	     0.8392	
     3.3569	     4.5319	    -0.2518	    12.8403	    -0.3357	    10.8261	     3.2730	     8.5602	     3.4409	    -0.1678	
     2.0981	     2.9373	    -1.5106	    11.4975	    -1.9302	     9.3155	     1.9302	     7.2174	     1.6785	    -1.7624	
     0.3357	     0.8392	    -3.1891	     9.4833	    -3.7766	     7.1335	     0.3357	     5.4550	    -0.5035	    -3.6926	
    -1.7624	    -1.4267	    -5.0354	     7.0496	    -5.7068	     4.6997	    -1.4267	     3.4409	    -3.0212	    -5.8746	
    -3.9444	    -3.6087	    -6.8817	     4.4479	    -7.5531	     2.0981	    -3.1891	     1.4267	    -5.7068	    -8.1406	
    -5.9586	    -5.5389	    -8.5602	     2.0142	    -9.2316	    -0.3357	    -4.7836	    -0.5035	    -8.2245	   -10.3226	
    -7.6370	    -7.1335	   -10.0708	    -0.2518	   -10.5743	    -2.5177	    -6.2103	    -2.1820	   -10.5743	   -12.2528	
    -8.8959	    -8.2245	   -11.1618	    -2.0142	   -11.4975	    -4.2801	    -7.3853	    -3.6087	   -12.5046	   -14.0152	
    -9.4833	    -8.6441	   -11.7493	    -3.1891	   -11.9171	    -5.4550	    -8.1406	    -4.6997	   -13.9313	   -15.2740	
    -9.3994	    -8.4763	   -11.7493	    -3.6926	   -11.7493	    -5.8746	    -8.3923	    -5.4550	   -14.6866	   -16.0294	
    -8.3923	    -7.4692	   -11.0779	    -3.4409	   -11.0779	    -5.4550	    -7.9727	    -5.7907	   -14.6866	   -16.1133	
    -6.6299	    -5.7907	    -9.8190	    -2.3499	    -9.8190	    -4.1122	    -6.8817	    -5.6229	   -13.7634	   -15.4419	
    -4.2801	    -3.5248	    -8.0566	    -0.5035	    -8.1406	    -1.9302	    -5.2032	    -4.9515	   -12.0010	   -13.9313	
    -1.5106	    -0.9232	    -6.0425	     1.7624	    -6.2943	     0.7553	    -3.1891	    -3.8605	    -9.5673	   -11.8332	
     1.2589	     1.5945	    -4.0283	     4.2801	    -4.5319	     3.7766	    -1.0071	    -2.5177	    -6.7139	    -9.2316	
     3.6926	     3.6926	    -2.2659	     6.6299	    -3.0212	     6.7139	     1.0071	    -0.9232	    -3.6087	    -6.3782	
     5.4550	     5.2032	    -1.1749	     8.4763	    -1.9302	     9.1476	     2.6855	     0.6714	    -0.7553	    -3.6087	
     6.2943	     5.8746	    -0.7553	     9.6512	    -1.4267	    10.9100	     3.9444	     2.0142	     1.6785	    -1.1749	
     6.1264	     5.7068	    -1.0910	     9.9869	    -1.4267	    11.8332	     4.6158	     2.9373	     3.5248	     0.8392	
     5.2032	     4.6158	    -2.1820	     9.4833	    -1.9302	    11.9171	     4.6997	     3.2730	     4.6158	     2.2659	
     3.3569	     2.7695	    -3.7766	     8.1406	    -2.9373	    11.1618	     4.2801	     2.9373	     4.9515	     2.9373	
     0.9232	     0.3357	    -5.8746	     6.1264	    -4.1962	     9.6512	     3.4409	     2.0142	     4.6158	     3.0212	
    -1.9302	    -2.4338	    -8.2245	     3.6087	    -5.6229	     7.6370	     2.2659	     0.5875	     3.6087	     2.5177	
    -5.1193	    -5.5389	   -10.6583	     0.7553	    -7.3013	     5.2032	     0.9232	    -1.1749	     2.2659	     1.5945	
    -8.3923	    -8.6441	   -13.0920	    -2.1820	    -8.8959	     2.6016	    -0.5035	    -3.1052	     0.5875	     0.3357	
   -11.5814	   -11.6653	   -15.4419	    -5.0354	   -10.3226	     0.0000	    -1.9302	    -5.0354	    -1.0910	    -0.9232	
   -14.5187	   -14.3509	   -17.4561	    -7.5531	   -11.5814	    -2.3499	    -3.1052	    -6.7978	    -2.6855	    -2.1820	
   -16.8686	   -16.5329	   -19.0506	    -9.5673	   -12.4207	    -4.2801	    -3.9444	    -8.2245	    -3.8605	    -3.1052	
   -18.4631	   -17.9596	   -19.9738	   -10.9100	   -12.6724	    -5.6229	    -4.2801	    -8.9798	    -4.4479	    -3.5248	
   -19.1345	   -18.6310	   -20.1416	   -11.3297	   -12.3367	    -6.2943	    -4.0283	    -9.1476	    -4.4479	    -3.4409	
   -18.7988	   -18.2953	   -19.6381	   -10.9100	   -11.3297	    -6.2943	    -3.1891	    -8.4763	    -3.6926	    -2.6855	
   -17.4561	   -17.0364	   -18.2953	    -9.5673	    -9.7351	    -5.4550	    -1.8463	    -7.1335	    -2.2659	    -1.3428	
   -15.3580	   -15.0223	   -16.3651	    -7.5531	    -7.6370	    -4.1122	     0.0000	    -5.1193	    -0.3357	     0.5035	
   -12.5046	   -12.4207	   -13.9313	    -4.9515	    -5.2032	    -2.3499	     2.0981	    -2.5177	     2.0981	     2.6855	
    -9.3155	    -9.4833	   -11.1618	    -2.0142	    -2.6016	    -0.4196	     4.3640	     0.2518	     4.6997	     5.1193	
    -5.9586	    -6.5460	    -8.3923	     1.0071	     0.0000	     1.5106	     6.5460	     3.1891	     7.3013	     7.4692	
    -2.7695	    -3.8605	    -5.8746	     3.7766	     2.3499	     3.1891	     8.4763	     5.8746	     9.6512	     9.6512	
     0.0839	    -1.6785	    -3.8605	     6.2103	     4.2801	     4.3640	    10.0708	     8.1406	    11.5814	    11.4136	
     2.2659	    -0.1678	    -2.3499	     7.9727	     5.6229	     5.1193	    11.0779	     9.6512	    12.7563	    12.5885	
     3.6926	     0.5875	    -1.5945	     8.9798	     6.3782	     5.2032	    11.5814	    10.4065	    13.1760	    13.0081	
     4.3640	     0.6714	    -1.4267	     9.3155	     6.3782	     4.8676	    11.4975	    10.2386	    12.6724	    12.5885	
     4.1962	     0.0839	    -2.0142	     8.8959	     5.7907	     4.0283	    10.9100	     9.2316	    11.3297	    11.4136	
     3.3569	    -1.0910	    -3.1052	     7.7209	     4.6997	     2.9373	     9.7351	     7.3853	     9.2316	     9.5673	
     1.7624	    -2.7695	    -4.7836	     6.1264	     2.9373	     1.5945	     8.1406	     4.8676	     6.4621	     6.9656	
    -0.2518	    -4.6997	    -6.7978	     4.0283	     0.9232	     0.0839	     6.2103	     1.8463	     3.1052	     3.9444	
    -2.6016	    -6.7978	    -9.0637	     1.8463	    -1.4267	    -1.4267	     4.0283	    -1.2589	    -0.4196	     0.5875	
    -4.8676	    -8.8120	   -11.1618	    -0.1678	    -3.6087	    -2.7695	     1.9302	    -4.3640	    -3.8605	    -2.6855	
    -6.7978	   -10.3226	   -12.9242	    -1.6785	    -5.6229	    -3.8605	     0.0839	    -6.9656	    -6.8817	    -5.7068	
    -8.1406	   -11.2457	   -14.1830	    -2.5177	    -6.9656	    -4.3640	    -1.4267	    -8.8959	    -9.3155	    -8.1406	
    -8.6441	   -11.3297	   -14.6027	    -2.4338	    -7.7209	    -4.2801	    -2.3499	    -9.9869	   -10.9100	    -9.9869	
    -8.2245	   -10.5743	   -14.3509	    -1.4267	    -7.7209	    -3.3569	    -2.6016	   -10.1547	   -11.4975	   -10.9100	
    -6.7978	    -8.8959	   -13.1760	     0.5035	    -6.9656	    -1.7624	    -2.3499	    -9.3994	   -11.2457	   -11.0779	
    -4.4479	    -6.4621	   -11.3297	     3.1891	    -5.5389	     0.5035	    -1.4267	    -7.8888	   -10.2386	   -10.4904	
    -1.3428	    -3.4409	    -8.8959	     6.5460	    -3.6087	     3.3569	    -0.0839	    -5.7068	    -8.4763	    -9.3155	
     2.1820	    -0.0839	    -6.0425	    10.2386	    -1.3428	     6.4621	     1.5106	    -3.1052	    -6.3782	    -7.7209	
     5.8746	     3.4409	    -3.1891	    13.9313	     0.9232	     9.4833	     3.1891	    -0.5035	    -4.1962	    -5.9586	
     9.3994	     6.7139	    -0.4196	    17.2882	     2.9373	    12.1689	     4.6158	     1.8463	    -2.0981	    -4.2801	
    12.2528	     9.4833	     1.8463	    19.8898	     4.5319	    14.1830	     5.7068	     3.7766	    -0.5035	    -2.9373	
    14.3509	    11.4136	     3.4409	    21.5683	     5.3711	    15.3580	     6.2103	     5.0354	     0.5035	    -2.0981	
    15.2740	    12.4207	     4.2801	    22.1558	     5.4550	    15.6097	     6.0425	     5.4550	     0.9232	    -1.6785	
    15.1901	    12.5046	     4.2801	    21.6522	     4.6997	    14.9384	     5.2872	     5.1193	     0.5875	    -1.8463	
    13.9313	    11.5814	     3.5248	    20.1416	     3.2730	    13.3438	     3.9444	     4.0283	    -0.3357	    -2.4338	
    11.7493	     9.8190	     2.0142	    17.7078	     1.1749	    11.0779	     2.0981	     2.3499	    -1.7624	    -3.5248	
     8.7280	     7.3013	    -0.0839	    14.5187	    -1.3428	     8.1406	    -0.1678	     0.1678	    -3.6087	    -4.8676	
     5.2872	     4.3640	    -2.6016	    10.9100	    -4.1122	     4.9515	    -2.6855	    -2.2659	    -5.6229	    -6.3782	
     1.5945	     1.1749	    -5.2032	     7.1335	    -6.7978	     1.6785	    -5.1193	    -4.7836	    -7.7209	    -7.8888	
    -1.9302	    -1.7624	    -7.7209	     3.5248	    -9.3155	    -1.4267	    -7.3853	    -7.1335	    -9.4833	    -9.2316	
    -4.7836	    -4.2801	    -9.7351	     0.5035	   -11.1618	    -3.9444	    -9.1476	    -8.8959	   -10.7422	   -10.1547	
    -6.7978	    -5.9586	   -10.9940	    -1.7624	   -12.2528	    -5.7068	   -10.1547	    -9.9030	   -11.2457	   -10.4065	
    -7.7209	    -6.5460	   -11.3297	    -2.8534	   -12.4207	    -6.4621	   -10.4065	    -9.9869	   -10.9940	   -10.0708	
    -7.3853	    -6.1264	   -10.6583	    -2.7695	   -11.4975	    -6.2103	    -9.8190	    -9.0637	    -9.8190	    -8.8959	
    -6.0425	    -4.6997	    -9.2316	    -1.5106	    -9.7351	    -5.0354	    -8.3923	    -7.2174	    -7.8049	    -7.0496	
    -3.7766	    -2.4338	    -6.9656	     0.6714	    -7.3013	    -3.0212	    -6.4621	    -4.6158	    -5.2032	    -4.6997	
    -0.9232	     0.3357	    -4.2801	     3.5248	    -4.2801	    -0.5035	    -4.0283	    -1.5106	    -2.0981	    -2.0142	
     2.2659	     3.3569	    -1.3428	     6.7978	    -1.0910	     2.2659	    -1.4267	     1.7624	     1.0910	     0.9232	
     5.3711	     6.2943	     1.5106	     9.9869	     2.0142	     4.9515	     1.1749	     5.0354	     4.1122	     3.6087	
     8.2245	     8.9798	     4.0283	    12.7563	     4.8676	     7.2174	     3.6087	     7.9727	     6.8817	     6.0425	
    10.4065	    10.9940	     6.1264	    14.7705	     7.2174	     8.8120	     5.6229	    10.4065	     9.0637	     7.9727	
    11.7493	    12.2528	     7.5531	    15.8615	     8.8959	     9.5673	     7.2174	    12.0010	    10.5743	     9.3155	
    12.1689	    12.6724	     8.1406	    15.8615	     9.8190	     9.4833	     8.3084	    12.7563	    11.3297	     9.9869	
    11.6653	    12.1689	     7.8888	    14.8544	     9.9869	     8.5602	     8.8120	    12.5885	    11.4136	     9.9869	
    10.3226	    10.9100	     6.8817	    12.9242	     9.4833	     6.8817	     8.7280	    11.4136	    10.7422	     9.3155	
     8.1406	     8.8959	     5.2032	    10.2386	     8.3923	     4.8676	     8.3084	     9.3994	     9.4833	     8.2245	
     5.4550	     6.3782	     3.1052	     7.1335	     6.7978	     2.6016	     7.4692	     6.6299	     7.8888	     6.7978	
     2.4338	     3.6087	     0.7553	     3.8605	     5.0354	     0.3357	     6.4621	     3.3569	     6.1264	     5.2032	
    -0.4196	     0.9232	    -1.6785	     0.6714	     3.2730	    -1.5945	     5.4550	     0.0839	     4.3640	     3.6087	
    -3.0212	    -1.4267	    -3.9444	    -2.0981	     1.6785	    -3.1052	     4.5319	    -2.8534	     2.7695	     2.2659	
    -5.0354	    -3.2730	    -5.7907	    -4.1962	     0.3357	    -3.9444	     3.7766	    -5.0354	     1.6785	     1.2589	
    -6.2943	    -4.4479	    -7.1335	    -5.3711	    -0.5035	    -4.1122	     3.3569	    -6.2103	     1.0910	     0.6714	
    -6.6299	    -4.8676	    -7.7209	    -5.5389	    -0.8392	    -3.5248	     3.2730	    -6.3782	     1.1749	     0.5035	
    -6.1264	    -4.4479	    -7.7209	    -4.7836	    -0.6714	    -2.3499	     3.4409	    -5.5389	     1.7624	     0.9232	
    -4.8676	    -3.3569	    -7.0496	    -3.1052	     0.0839	    -0.5875	     4.0283	    -3.8605	     2.9373	     1.7624	
    -2.8534	    -1.6785	    -5.7068	    -0.7553	     1.2589	     1.5945	     4.8676	    -1.5945	     4.3640	     2.9373	
    -0.4196	     0.5035	    -3.9444	     2.1820	     2.7695	     4.0283	     5.8746	     1.0071	     6.0425	     4.3640	
     2.2659	     3.0212	    -1.9302	     5.4550	     4.4479	     6.4621	     7.0496	     3.6926	     7.7209	     5.7068	
     4.9515	     5.4550	     0.2518	     8.7280	     6.1264	     8.7280	     8.0566	     6.2103	     9.1476	     6.9656	
     7.3853	     7.6370	     2.2659	    11.8332	     7.6370	    10.5743	     8.9798	     8.3923	    10.1547	     7.8888	
     9.3155	     9.3155	     3.8605	    14.4348	     8.7280	    11.8332	     9.5673	     9.9869	    10.6583	     8.3084	
    10.4904	    10.3226	     4.7836	    16.2811	     9.3155	    12.3367	     9.6512	    10.8261	    10.4904	     8.1406	
    10.7422	    10.3226	     5.0354	    17.1204	     9.3155	    12.0010	     9.1476	    10.8261	     9.5673	     7.3013	
     9.9869	     9.3155	     4.4479	    17.0364	     8.6441	    10.9100	     8.1406	     9.9030	     7.9727	     5.7907	
     8.3923	     7.3013	     3.0212	    15.8615	     7.2174	     9.0637	     6.7139	     8.2245	     5.7068	     3.6926	
     5.9586	     4.4479	     0.9232	    13.9313	     5.3711	     6.8817	     4.8676	     5.7907	     3.0212	     1.0910	
     3.0212	     1.0071	    -1.6785	    11.2457	     3.0212	     4.4479	     2.7695	     2.8534	    -0.0839	    -1.7624	
    -0.0839	    -2.6855	    -4.6158	     8.2245	     0.5035	     2.0981	     0.5875	    -0.2518	    -3.2730	    -4.7836	
    -3.2730	    -6.3782	    -7.6370	     5.2032	    -2.1820	     0.0839	    -1.5945	    -3.2730	    -6.2943	    -7.6370	
    -5.9586	    -9.7351	   -10.4904	     2.4338	    -4.6997	    -1.5106	    -3.4409	    -5.9586	    -8.9798	   -10.1547	
    -8.1406	   -12.5046	   -12.9242	     0.2518	    -6.9656	    -2.5177	    -4.9515	    -7.9727	   -11.0779	   -12.1689	
    -9.3994	   -14.3509	   -14.6027	    -1.0071	    -8.7280	    -2.8534	    -5.8746	    -9.2316	   -12.4207	   -13.5117	
    -9.6512	   -15.1062	   -15.6097	    -1.3428	    -9.8190	    -2.4338	    -6.2103	    -9.6512	   -13.0081	   -14.1830	
    -8.9798	   -15.0223	   -15.7776	    -0.6714	   -10.2386	    -1.4267	    -6.0425	    -9.3155	   -12.8403	   -14.0152	
    -7.3853	   -13.9313	   -15.1901	     1.0071	    -9.9869	     0.1678	    -5.2872	    -8.2245	   -11.9171	   -13.2599	
    -5.2032	   -12.3367	   -14.0152	     3.4409	    -9.2316	     2.1820	    -4.1122	    -6.4621	   -10.4065	   -11.9171	
    -2.4338	   -10.1547	   -12.4207	     6.3782	    -7.9727	     4.4479	    -2.7695	    -4.3640	    -8.4763	   -10.2386	
     0.4196	    -7.8888	   -10.5743	     9.7351	    -6.3782	     6.8817	    -1.2589	    -2.0142	    -6.2103	    -8.3084	
     3.2730	    -5.6229	    -8.7280	    13.0920	    -4.7836	     9.2316	     0.2518	     0.4196	    -4.0283	    -6.3782	
     5.7907	    -3.6087	    -6.9656	    16.1133	    -3.1891	    11.2457	     1.5106	     2.6855	    -1.9302	    -4.5319	
     7.7209	    -2.0142	    -5.6229	    18.7149	    -1.8463	    12.8403	     2.5177	     4.6158	    -0.0839	    -2.9373	
     8.8959	    -1.0071	    -4.6997	    20.4773	    -0.9232	    13.8474	     3.1052	     6.0425	     1.2589	    -1.8463	
     9.3155	    -0.6714	    -4.3640	    21.3165	    -0.4196	    14.0991	     3.2730	     6.7978	     2.0981	    -1.0910	
     8.8120	    -1.0910	    -4.5319	    21.0648	    -0.5035	    13.5956	     3.0212	     6.8817	     2.2659	    -0.9232	
     7.4692	    -2.0981	    -5.2032	    19.8059	    -1.0910	    12.3367	     2.4338	     6.2943	     1.9302	    -1.2589	
     5.3711	    -3.7766	    -6.3782	    17.5400	    -2.0981	    10.4065	     1.4267	     5.0354	     1.0071	    -1.9302	
     2.6016	    -5.8746	    -7.9727	    14.5187	    -3.5248	     7.9727	     0.0839	     3.1891	    -0.4196	    -3.0212	
    -0.4196	    -8.2245	    -9.7351	    10.9100	    -5.1193	     5.1193	    -1.3428	     0.9232	    -2.1820	    -4.2801	
    -3.5248	   -10.5743	   -11.4136	     7.2174	    -6.7978	     2.0981	    -2.8534	    -1.4267	    -4.0283	    -5.5389	
    -6.2943	   -12.5885	   -12.9242	     3.6087	    -8.2245	    -0.6714	    -4.1962	    -3.6926	    -5.7907	    -6.7139	
    -8.5602	   -14.0991	   -13.9313	     0.6714	    -9.3155	    -3.1052	    -5.2872	    -5.5389	    -7.1335	    -7.6370	
    -9.9869	   -14.7705	   -14.2670	    -1.5945	    -9.7351	    -4.7836	    -5.9586	    -6.7978	    -7.8888	    -8.0566	
   -10.4904	   -14.6027	   -13.9313	    -2.9373	    -9.6512	    -5.7907	    -6.2103	    -7.3013	    -8.0566	    -8.0566	
[Epoch Header]
[Trial Type]	21
[Accept]	1
[Correct]	0
[RT]	 0.000
[Resp]	0
[Epoch Data]
    -3.3569	    -5.9586	    -5.1193	    -2.9373	    -6.9656	   -12.6724	    -6.1264	    -6.5460	    -6.6299	   -10.5743	
    -6.7139	    -8.9798	    -7.4692	    -6.3782	    -9.2316	   -15.3580	    -7.8888	    -8.6441	    -7.9727	   -11.6653	
    -9.4833	   -11.4136	    -9.2316	    -9.0637	   -10.9100	   -17.2043	    -9.2316	   -10.1547	    -8.8959	   -12.3367	
   -11.3297	   -12.8403	   -10.2386	   -10.8261	   -12.0010	   -17.9596	    -9.9869	   -10.9940	    -9.1476	   -12.3367	
   -12.1689	   -13.2599	   -10.4065	   -11.4136	   -12.1689	   -17.5400	   -10.0708	   -10.9100	    -8.5602	   -11.7493	
   -11.8332	   -12.6724	    -9.6512	   -10.9940	   -11.5814	   -16.1133	    -9.4833	    -9.9869	    -7.3013	   -10.4065	
   -10.6583	   -11.1618	    -8.2245	    -9.7351	   -10.3226	   -13.9313	    -8.3084	    -8.3084	    -5.3711	    -8.5602	
    -8.7280	    -9.0637	    -6.2943	    -7.8049	    -8.5602	   -11.2457	    -6.7139	    -5.9586	    -2.9373	    -6.2103	
    -6.2943	    -6.6299	    -4.0283	    -5.6229	    -6.4621	    -8.3923	    -4.8676	    -3.3569	    -0.3357	    -3.6087	
    -3.7766	    -4.0283	    -1.6785	    -3.3569	    -4.1962	    -5.7068	    -2.9373	    -0.6714	     2.2659	    -1.0071	
    -1.3428	    -1.5945	     0.5035	    -1.5106	    -2.0981	    -3.3569	    -1.0071	     1.6785	     4.6158	     1.4267	
     0.5875	     0.3357	     2.2659	    -0.3357	    -0.2518	    -1.6785	     0.6714	     3.4409	     6.4621	     3.3569	
     1.8463	     1.6785	     3.5248	     0.0000	     1.0071	    -0.8392	     1.9302	     4.5319	     7.6370	     4.7836	
     2.1820	     2.2659	     3.9444	    -0.7553	     1.7624	    -0.8392	     2.6855	     4.6997	     7.8888	     5.4550	
     1.5106	     1.9302	     3.6926	    -2.4338	     1.7624	    -1.8463	     2.8534	     4.0283	     7.3853	     5.3711	
    -0.1678	     0.7553	     2.6016	    -4.9515	     1.0910	    -3.6087	     2.5177	     2.6016	     6.2103	     4.5319	
    -2.6016	    -1.0910	     0.8392	    -8.2245	    -0.1678	    -6.0425	     1.6785	     0.5035	     4.3640	     3.1891	
    -5.7907	    -3.6087	    -1.3428	   -11.9171	    -1.9302	    -8.8959	     0.4196	    -1.8463	     2.0981	     1.5106	
    -9.3994	    -6.4621	    -3.9444	   -15.9454	    -4.0283	   -12.0850	    -1.0910	    -4.4479	    -0.3357	    -0.4196	
   -13.2599	    -9.5673	    -6.7139	   -19.9738	    -6.2943	   -15.2740	    -2.8534	    -6.8817	    -2.7695	    -2.3499	
   -17.0364	   -12.5885	    -9.3155	   -23.8342	    -8.4763	   -18.2114	    -4.5319	    -8.9798	    -4.8676	    -4.0283	
   -20.3934	   -15.3580	   -11.6653	   -27.1912	   -10.4065	   -20.8130	    -6.1264	   -10.4904	    -6.6299	    -5.2872	
   -23.2468	   -17.6239	   -13.5117	   -29.8767	   -12.0010	   -22.8271	    -7.3853	   -11.4136	    -7.7209	    -6.0425	
   -25.2609	   -19.2184	   -14.7705	   -31.7230	   -13.0920	   -24.0860	    -8.3084	   -11.6653	    -8.0566	    -6.2103	
   -26.5198	   -20.1416	   -15.5258	   -32.6462	   -13.5117	   -24.6735	    -8.8959	   -11.2457	    -7.8049	    -5.7907	
   -26.9394	   -20.3934	   -15.6097	   -32.6462	   -13.4277	   -24.4217	    -8.9798	   -10.4065	    -6.8817	    -4.7836	
   -26.6037	   -19.9738	   -15.1901	   -31.8909	   -12.7563	   -23.4985	    -8.8120	    -9.2316	    -5.3711	    -3.2730	
   -25.5966	   -19.0506	   -14.2670	   -30.3802	   -11.6653	   -21.9879	    -8.2245	    -7.9727	    -3.4409	    -1.3428	
   -23.9182	   -17.5400	   -12.9242	   -28.3661	   -10.1547	   -19.8898	    -7.4692	    -6.6299	    -1.1749	     0.9232	
   -21.9879	   -15.6937	   -11.2457	   -26.0162	    -8.3923	   -17.4561	    -6.4621	    -5.3711	     1.2589	     3.2730	
   -19.8059	   -13.6795	    -9.3155	   -23.5825	    -6.4621	   -14.8544	    -5.4550	    -4.1122	     3.6087	     5.6229	
   -17.7078	   -11.7493	    -7.5531	   -21.2326	    -4.5319	   -12.3367	    -4.3640	    -3.0212	     5.7907	     7.6370	
   -16.0294	   -10.0708	    -5.9586	   -19.3024	    -2.9373	   -10.1547	    -3.6087	    -2.0142	     7.4692	     9.2316	
   -14.9384	    -8.9798	    -4.7836	   -18.1274	    -1.9302	    -8.7280	    -3.1891	    -1.4267	     8.5602	    10.1547	
   -14.6027	    -8.5602	    -4.3640	   -17.7917	    -1.5945	    -8.1406	    -3.1891	    -1.2589	     8.8120	    10.2386	
   -15.1062	    -8.9798	    -4.5319	   -18.4631	    -1.9302	    -8.4763	    -3.6926	    -1.7624	     8.2245	     9.6512	
   -16.4490	   -10.0708	    -5.2872	   -20.0577	    -3.0212	    -9.7351	    -4.6158	    -2.8534	     6.8817	     8.3084	
   -18.3792	   -11.8332	    -6.6299	   -22.3236	    -4.5319	   -11.7493	    -5.7907	    -4.5319	     4.9515	     6.4621	
   -20.8969	   -14.0152	    -8.3923	   -25.0931	    -6.5460	   -14.2670	    -7.0496	    -6.6299	     2.6016	     4.1962	
   -23.6664	   -16.4490	   -10.3226	   -28.0304	    -8.6441	   -17.1204	    -8.3923	    -8.9798	     0.0000	     1.7624	
   -26.4359	   -18.8828	   -12.3367	   -30.9677	   -10.8261	   -19.9738	    -9.6512	   -11.4136	    -2.6016	    -0.7553	
   -28.9536	   -21.0648	   -14.0991	   -33.4854	   -12.6724	   -22.6593	   -10.5743	   -13.5956	    -5.0354	    -3.0212	
   -30.8838	   -22.7432	   -15.4419	   -35.4156	   -14.0152	   -24.8413	   -11.2457	   -15.5258	    -7.1335	    -4.9515	
   -31.9748	   -23.6664	   -16.2811	   -36.5067	   -14.7705	   -26.3519	   -11.4136	   -16.8686	    -8.6441	    -6.3782	
   -32.1426	   -23.8342	   -16.3651	   -36.5906	   -14.8544	   -27.1072	   -11.1618	   -17.5400	    -9.3994	    -7.2174	
   -31.3034	   -23.1628	   -15.6937	   -35.5835	   -14.2670	   -26.9394	   -10.4065	   -17.5400	    -9.5673	    -7.4692	
   -29.4571	   -21.6522	   -14.3509	   -33.7372	   -12.9242	   -26.0162	    -9.2316	   -16.7847	    -8.8959	    -7.1335	
   -26.6876	   -19.4702	   -12.4207	   -30.9677	   -11.0779	   -24.4217	    -7.8049	   -15.3580	    -7.6370	    -6.1264	
   -23.2468	   -16.7007	    -9.9030	   -27.6108	    -8.8959	   -22.1558	    -6.0425	   -13.4277	    -5.8746	    -4.6997	
   -19.3024	   -13.5956	    -7.1335	   -23.8342	    -6.3782	   -19.4702	    -4.1962	   -11.0779	    -3.6926	    -2.9373	
   -15.1901	   -10.4065	    -4.2801	   -19.8898	    -3.9444	   -16.4490	    -2.4338	    -8.5602	    -1.4267	    -1.0910	
   -11.1618	    -7.3013	    -1.5106	   -15.9454	    -1.5945	   -13.5117	    -0.7553	    -6.1264	     0.7553	     0.6714	
    -7.5531	    -4.5319	     0.9232	   -12.4207	     0.3357	   -10.7422	     0.5875	    -3.9444	     2.6016	     2.1820	
    -4.5319	    -2.3499	     2.8534	    -9.4833	     1.7624	    -8.3923	     1.5106	    -2.2659	     3.8605	     3.2730	
    -2.2659	    -0.9232	     4.1962	    -7.3013	     2.6855	    -6.7139	     2.0142	    -1.1749	     4.5319	     3.7766	
    -0.9232	    -0.1678	     4.8676	    -6.0425	     2.9373	    -5.8746	     2.0142	    -0.8392	     4.3640	     3.6087	
    -0.4196	    -0.1678	     4.8676	    -5.7907	     2.6016	    -5.9586	     1.5106	    -1.1749	     3.5248	     2.8534	
    -0.9232	    -0.9232	     4.1962	    -6.4621	     1.6785	    -6.8817	     0.5035	    -2.2659	     2.0142	     1.4267	
    -2.1820	    -2.3499	     3.0212	    -7.8049	     0.2518	    -8.5602	    -0.9232	    -3.8605	     0.0000	    -0.4196	
    -3.9444	    -4.0283	     1.4267	    -9.6512	    -1.4267	   -10.7422	    -2.5177	    -5.8746	    -2.2659	    -2.5177	
    -5.8746	    -5.9586	    -0.2518	   -11.5814	    -3.2730	   -13.0920	    -4.1962	    -7.8888	    -4.6158	    -4.6997	
    -7.8049	    -7.7209	    -1.7624	   -13.1760	    -5.0354	   -15.1901	    -5.7068	    -9.8190	    -6.7978	    -6.6299	
    -9.3994	    -9.0637	    -3.0212	   -14.2670	    -6.4621	   -16.8686	    -6.9656	   -11.3297	    -8.4763	    -8.2245	
   -10.3226	    -9.8190	    -3.7766	   -14.4348	    -7.4692	   -17.7078	    -7.7209	   -12.3367	    -9.5673	    -9.3155	
   -10.4904	    -9.9869	    -3.9444	   -13.6795	    -7.8888	   -17.5400	    -8.0566	   -12.7563	    -9.9869	    -9.7351	
    -9.8190	    -9.3155	    -3.5248	   -11.9171	    -7.7209	   -16.2811	    -7.8888	   -12.4207	    -9.6512	    -9.4833	
    -8.3084	    -7.9727	    -2.4338	    -9.3994	    -6.9656	   -14.0152	    -7.2174	   -11.4975	    -8.6441	    -8.7280	
    -6.0425	    -6.1264	    -0.9232	    -6.1264	    -5.7068	   -10.9940	    -6.1264	    -9.9869	    -7.0496	    -7.4692	
    -3.2730	    -3.7766	     1.0910	    -2.5177	    -4.0283	    -7.3853	    -4.6997	    -8.0566	    -5.1193	    -5.8746	
    -0.1678	    -1.1749	     3.1891	     1.1749	    -2.1820	    -3.6926	    -3.1052	    -5.7907	    -3.0212	    -4.0283	
     3.0212	     1.4267	     5.3711	     4.6158	    -0.1678	    -0.0839	    -1.4267	    -3.5248	    -0.9232	    -2.2659	
     5.9586	     3.8605	     7.3853	     7.5531	     1.6785	     2.9373	     0.1678	    -1.4267	     0.8392	    -0.6714	
     8.3923	     5.7907	     8.8959	     9.7351	     3.1891	     5.1193	     1.5106	     0.1678	     2.1820	     0.5875	
    10.0708	     7.0496	     9.8190	    10.9100	     4.1962	     6.2943	     2.4338	     1.0910	     2.8534	     1.1749	
    10.7422	     7.5531	    10.0708	    10.9940	     4.5319	     6.3782	     2.8534	     1.2589	     2.8534	     1.2589	
    10.4065	     7.0496	     9.4833	     9.9869	     4.2801	     5.4550	     2.6855	     0.5035	     2.0142	     0.5875	
     9.2316	     5.6229	     8.1406	     7.9727	     3.3569	     3.6087	     2.0981	    -0.8392	     0.5035	    -0.5875	
     7.2174	     3.5248	     6.2943	     5.2872	     2.0142	     1.1749	     1.0071	    -2.8534	    -1.5106	    -2.2659	
     4.6997	     0.8392	     4.0283	     2.1820	     0.2518	    -1.6785	    -0.3357	    -5.1193	    -3.9444	    -4.2801	
     1.9302	    -2.1820	     1.5106	    -1.0910	    -1.6785	    -4.6997	    -1.9302	    -7.6370	    -6.4621	    -6.4621	
    -0.8392	    -5.1193	    -0.9232	    -4.1962	    -3.5248	    -7.5531	    -3.5248	    -9.9869	    -9.0637	    -8.6441	
    -3.2730	    -7.8049	    -3.1891	    -7.0496	    -5.2872	   -10.0708	    -5.0354	   -12.0850	   -11.3297	   -10.7422	
    -5.2032	    -9.9030	    -5.0354	    -9.3994	    -6.6299	   -12.1689	    -6.2103	   -13.8474	   -13.2599	   -12.4207	
    -6.4621	   -11.3297	    -6.3782	   -11.0779	    -7.5531	   -13.7634	    -7.1335	   -15.0223	   -14.6866	   -13.7634	
    -6.8817	   -11.9171	    -7.1335	   -12.1689	    -7.8049	   -14.6866	    -7.5531	   -15.5258	   -15.5258	   -14.5187	
    -6.3782	   -11.6653	    -7.2174	   -12.5046	    -7.4692	   -14.9384	    -7.4692	   -15.3580	   -15.6097	   -14.6866
[truncated: 3,975,445 more chars]
