# Supplementary material for: Task-related functional connectivity in autism spectrum conditions: an EEG study using wavelet transform coherence
Source: Mol Autism. 2013 Jan 12;4:1. doi: 10.1186/2040-2392-4-1 (PMC3558480; doi:10.1186/2040-2392-4-1)
Supplement: Additional file 3 — Raw EEG data for the face task (part 1). [file 2040-2392-4-1-S3.zip › ID3_faces_attending_faces.dat]

[Subject]	
[Date]	02/05/2009
[Time]	17:22:38
[Channels]	10
[Rate]	1000.000000
[Type]	Epoch
[Headers]	Yes
[Points]	401
[Xmin]	0.00000
[Sweeps]	77
[Accepted]	77
[Rejected]	0
[Domain]	Time
[Rows]	Points
[Electrode Labels]
[      P8]	[     TP8]	[      T8]	[      P7]	[     FT8]	[     TP7]	[      F8]	[      T7]	[     FT7]	[      F7]	
[Electrode XUnits]
[ Default]	[ Default]	[ Default]	[ Default]	[ Default]	[ Default]	[ Default]	[ Default]	[ Default]	[ Default]	
[Electrode YUnits]
[ Default]	[ Default]	[ Default]	[ Default]	[ Default]	[ Default]	[ Default]	[ Default]	[ Default]	[ Default]	
[Epoch Header]
[Trial Type]	21
[Accept]	1
[Correct]	0
[RT]	 0.000
[Resp]	0
[Epoch Data]
   -19.5541	   -20.0577	   -20.1416	    -8.6441	   -19.7220	    -7.3013	   -22.5754	    -7.7209	    -7.9727	    -6.2103	
   -21.4005	   -21.2326	   -20.7291	   -10.2386	   -19.8059	    -8.3923	   -22.2397	    -8.3084	    -8.3084	    -6.2943	
   -22.9950	   -22.1558	   -21.1487	   -11.4975	   -19.8059	    -9.2316	   -21.7361	    -8.8120	    -8.5602	    -6.3782	
   -24.1699	   -22.8271	   -21.3165	   -12.4207	   -19.6381	    -9.7351	   -21.2326	    -9.1476	    -8.7280	    -6.4621	
   -24.9252	   -23.0789	   -21.1487	   -12.7563	   -19.3024	    -9.9030	   -20.6451	    -9.1476	    -8.6441	    -6.3782	
   -25.2609	   -22.9950	   -20.8130	   -12.6724	   -18.8828	    -9.7351	   -19.9738	    -8.9798	    -8.4763	    -6.2943	
   -25.2609	   -22.6593	   -20.3094	   -12.1689	   -18.3792	    -9.2316	   -19.3863	    -8.5602	    -8.1406	    -6.1264	
   -25.0092	   -22.0718	   -19.7220	   -11.4136	   -17.8757	    -8.4763	   -18.8828	    -8.0566	    -7.7209	    -5.8746	
   -24.5056	   -21.4005	   -19.0506	   -10.4065	   -17.3721	    -7.6370	   -18.4631	    -7.3853	    -7.3013	    -5.6229	
   -23.9182	   -20.7291	   -18.2953	    -9.3155	   -16.9525	    -6.7978	   -18.1274	    -6.7978	    -6.8817	    -5.3711	
   -23.2468	   -19.9738	   -17.6239	    -8.3084	   -16.4490	    -6.0425	   -17.8757	    -6.2103	    -6.4621	    -5.2032	
   -22.6593	   -19.3863	   -16.9525	    -7.3013	   -16.0294	    -5.3711	   -17.7078	    -5.7068	    -6.2103	    -5.0354	
   -22.1558	   -18.8828	   -16.4490	    -6.6299	   -15.6097	    -4.9515	   -17.6239	    -5.4550	    -6.0425	    -5.1193	
   -21.8201	   -18.6310	   -16.1133	    -6.3782	   -15.4419	    -4.7836	   -17.7078	    -5.3711	    -6.1264	    -5.2872	
   -21.8201	   -18.7149	   -16.1133	    -6.5460	   -15.4419	    -5.0354	   -17.8757	    -5.7068	    -6.5460	    -5.6229	
   -22.2397	   -19.0506	   -16.3651	    -7.1335	   -15.5258	    -5.6229	   -18.2114	    -6.2943	    -7.1335	    -6.2103	
   -22.9111	   -19.6381	   -16.7847	    -8.2245	   -15.8615	    -6.5460	   -18.5471	    -7.1335	    -7.8888	    -6.8817	
   -23.8342	   -20.4773	   -17.4561	    -9.4833	   -16.1972	    -7.6370	   -18.8828	    -8.1406	    -8.8120	    -7.5531	
   -25.0092	   -21.5683	   -18.2114	   -11.0779	   -16.5329	    -8.8959	   -19.1345	    -9.3155	    -9.7351	    -8.2245	
   -26.3519	   -22.6593	   -19.0506	   -12.7563	   -16.9525	   -10.2386	   -19.3863	   -10.4904	   -10.6583	    -8.8120	
   -27.7786	   -23.8342	   -19.9738	   -14.5187	   -17.3721	   -11.5814	   -19.5541	   -11.6653	   -11.5814	    -9.3994	
   -29.1214	   -25.0092	   -20.8130	   -16.3651	   -17.7917	   -12.9242	   -19.7220	   -12.8403	   -12.4207	    -9.9030	
   -30.3802	   -25.9323	   -21.5683	   -18.0435	   -18.1274	   -14.1830	   -19.8059	   -13.8474	   -13.0920	   -10.3226	
   -31.3034	   -26.6876	   -22.1558	   -19.3863	   -18.4631	   -15.1901	   -19.8059	   -14.6027	   -13.5956	   -10.5743	
   -31.8909	   -27.0233	   -22.4075	   -20.2255	   -18.5471	   -15.7776	   -19.7220	   -15.0223	   -13.8474	   -10.6583	
   -32.0587	   -27.0233	   -22.4075	   -20.5612	   -18.5471	   -15.9454	   -19.5541	   -15.1062	   -13.7634	   -10.4904	
   -31.7230	   -26.6037	   -22.1558	   -20.3094	   -18.4631	   -15.7776	   -19.3024	   -14.7705	   -13.4277	   -10.2386	
   -30.9677	   -25.9323	   -21.6522	   -19.7220	   -18.1274	   -15.1901	   -18.9667	   -14.1830	   -12.8403	    -9.8190	
   -29.9606	   -25.0931	   -20.9808	   -18.7149	   -17.7917	   -14.4348	   -18.6310	   -13.3438	   -12.0850	    -9.2316	
   -28.7018	   -24.0860	   -20.2255	   -17.6239	   -17.3721	   -13.5117	   -18.2953	   -12.5046	   -11.3297	    -8.6441	
   -27.2751	   -22.9950	   -19.3863	   -16.4490	   -16.7847	   -12.5885	   -17.9596	   -11.5814	   -10.4904	    -7.9727	
   -25.9323	   -21.9879	   -18.5471	   -15.3580	   -16.1972	   -11.7493	   -17.4561	   -10.6583	    -9.5673	    -7.3013	
   -24.5895	   -21.1487	   -17.7917	   -14.5187	   -15.5258	   -11.0779	   -16.9525	    -9.9030	    -8.7280	    -6.5460	
   -23.4985	   -20.4773	   -17.2882	   -13.8474	   -15.0223	   -10.6583	   -16.3651	    -9.3155	    -8.0566	    -5.8746	
   -22.7432	   -20.1416	   -16.9525	   -13.6795	   -14.5187	   -10.4904	   -15.8615	    -8.9798	    -7.4692	    -5.2032	
   -22.3236	   -20.1416	   -16.9525	   -13.8474	   -14.2670	   -10.7422	   -15.4419	    -8.9798	    -7.2174	    -4.6997	
   -22.4915	   -20.5612	   -17.2043	   -14.4348	   -14.2670	   -11.4136	   -15.1062	    -9.3994	    -7.2174	    -4.4479	
   -23.0789	   -21.3165	   -17.8757	   -15.5258	   -14.5187	   -12.4207	   -14.9384	   -10.1547	    -7.5531	    -4.4479	
   -24.0860	   -22.3236	   -18.7988	   -16.8686	   -14.9384	   -13.8474	   -14.9384	   -11.2457	    -8.3084	    -4.8676	
   -25.3448	   -23.5825	   -19.8898	   -18.4631	   -15.6097	   -15.4419	   -15.1901	   -12.5885	    -9.3155	    -5.4550	
   -26.6876	   -24.8413	   -21.1487	   -20.1416	   -16.3651	   -17.1204	   -15.6097	   -14.1830	   -10.5743	    -6.3782	
   -27.9465	   -26.0162	   -22.2397	   -21.5683	   -17.2043	   -18.7149	   -16.0294	   -15.6937	   -11.8332	    -7.3853	
   -28.9536	   -27.0233	   -23.2468	   -22.7432	   -17.9596	   -20.0577	   -16.6168	   -17.0364	   -13.0081	    -8.4763	
   -29.6249	   -27.6108	   -23.9182	   -23.4985	   -18.5471	   -21.0648	   -17.0364	   -18.1274	   -14.0991	    -9.4833	
   -29.7928	   -27.8625	   -24.3378	   -23.6664	   -18.9667	   -21.5683	   -17.4561	   -18.7988	   -14.8544	   -10.3226	
   -29.4571	   -27.6947	   -24.3378	   -23.4146	   -19.1345	   -21.7361	   -17.7078	   -19.2184	   -15.3580	   -10.9940	
   -28.7018	   -27.1072	   -24.0860	   -22.6593	   -19.1345	   -21.4005	   -17.9596	   -19.2184	   -15.6097	   -11.4136	
   -27.4429	   -26.2680	   -23.4985	   -21.4844	   -18.8828	   -20.7291	   -17.9596	   -18.9667	   -15.6097	   -11.5814	
   -25.9323	   -25.0931	   -22.7432	   -19.9738	   -18.5471	   -19.8059	   -17.9596	   -18.4631	   -15.3580	   -11.5814	
   -24.0021	   -23.7503	   -21.6522	   -18.2953	   -17.9596	   -18.5471	   -17.7078	   -17.7078	   -14.8544	   -11.2457	
   -21.9879	   -22.2397	   -20.5612	   -16.4490	   -17.2882	   -17.2882	   -17.3721	   -16.7847	   -14.2670	   -10.7422	
   -20.0577	   -20.7291	   -19.3863	   -14.6866	   -16.6168	   -16.0294	   -17.0364	   -15.8615	   -13.5956	   -10.1547	
   -18.2953	   -19.4702	   -18.3792	   -13.1760	   -16.0294	   -14.9384	   -16.6168	   -15.0223	   -13.0081	    -9.5673	
   -16.9525	   -18.6310	   -17.7078	   -12.0850	   -15.6097	   -14.1830	   -16.4490	   -14.5187	   -12.5885	    -9.0637	
   -16.1972	   -18.2114	   -17.4561	   -11.4975	   -15.5258	   -13.8474	   -16.3651	   -14.3509	   -12.4207	    -8.8959	
   -16.0294	   -18.3792	   -17.7078	   -11.4975	   -15.7776	   -14.0152	   -16.5329	   -14.5187	   -12.6724	    -8.8959	
   -16.5329	   -19.0506	   -18.3792	   -12.0010	   -16.4490	   -14.6027	   -17.0364	   -15.0223	   -13.1760	    -9.2316	
   -17.4561	   -20.2255	   -19.4702	   -13.0081	   -17.3721	   -15.6097	   -17.7078	   -15.9454	   -14.0991	    -9.9030	
   -18.8828	   -21.7361	   -20.8130	   -14.4348	   -18.5471	   -16.9525	   -18.5471	   -17.1204	   -15.1901	   -10.7422	
   -20.4773	   -23.3307	   -22.3236	   -15.9454	   -19.8898	   -18.3792	   -19.5541	   -18.4631	   -16.3651	   -11.7493	
   -22.0718	   -25.0092	   -23.8342	   -17.5400	   -21.1487	   -19.8059	   -20.4773	   -19.7220	   -17.5400	   -12.6724	
   -23.4146	   -26.4359	   -25.2609	   -18.8828	   -22.4075	   -21.0648	   -21.4005	   -20.8130	   -18.5471	   -13.5117	
   -24.3378	   -27.4429	   -26.2680	   -19.8898	   -23.3307	   -21.9040	   -22.1558	   -21.6522	   -19.2184	   -14.1830	
   -24.7574	   -28.0304	   -26.8555	   -20.5612	   -24.0021	   -22.4075	   -22.6593	   -22.0718	   -19.6381	   -14.5187	
   -24.5895	   -28.0304	   -27.0233	   -20.8130	   -24.2538	   -22.4915	   -22.9950	   -22.0718	   -19.6381	   -14.6027	
   -23.7503	   -27.5269	   -26.6876	   -20.5612	   -24.1699	   -22.1558	   -22.9950	   -21.7361	   -19.3863	   -14.3509	
   -22.4075	   -26.5198	   -25.9323	   -19.9738	   -23.7503	   -21.4844	   -22.9111	   -21.0648	   -18.7988	   -13.9313	
   -20.5612	   -25.0931	   -24.8413	   -19.0506	   -23.0789	   -20.4773	   -22.5754	   -20.1416	   -18.0435	   -13.2599	
   -18.3792	   -23.2468	   -23.3307	   -17.7917	   -22.2397	   -19.3024	   -22.1558	   -18.9667	   -17.0364	   -12.4207	
   -16.0294	   -21.1487	   -21.7361	   -16.2811	   -21.1487	   -17.8757	   -21.5683	   -17.7078	   -15.9454	   -11.4136	
   -13.5117	   -18.9667	   -19.9738	   -14.6027	   -19.8898	   -16.2811	   -20.8130	   -16.2811	   -14.7705	   -10.3226	
   -10.9940	   -16.7007	   -18.1274	   -12.8403	   -18.5471	   -14.6866	   -19.8898	   -14.7705	   -13.5117	    -9.2316	
    -8.7280	   -14.6027	   -16.3651	   -11.0779	   -17.2043	   -13.1760	   -18.9667	   -13.4277	   -12.4207	    -8.2245	
    -6.8817	   -12.7563	   -14.8544	    -9.6512	   -15.9454	   -11.8332	   -17.9596	   -12.1689	   -11.4136	    -7.2174	
    -5.4550	   -11.3297	   -13.5956	    -8.5602	   -14.8544	   -10.8261	   -16.9525	   -11.2457	   -10.6583	    -6.5460	
    -4.6997	   -10.3226	   -12.6724	    -7.9727	   -13.9313	   -10.2386	   -16.0294	   -10.7422	   -10.2386	    -6.1264	
    -4.6158	    -9.9030	   -12.0850	    -7.8888	   -13.3438	   -10.1547	   -15.1901	   -10.5743	   -10.1547	    -6.0425	
    -5.2032	   -10.0708	   -12.0010	    -8.3923	   -13.0081	   -10.4065	   -14.5187	   -10.9100	   -10.4065	    -6.2943	
    -6.2943	   -10.5743	   -12.1689	    -9.3155	   -12.8403	   -11.0779	   -14.0152	   -11.4975	   -10.9100	    -6.7978	
    -7.8888	   -11.4975	   -12.6724	   -10.5743	   -13.0081	   -12.0850	   -13.7634	   -12.3367	   -11.7493	    -7.4692	
    -9.8190	   -12.6724	   -13.3438	   -12.0850	   -13.3438	   -13.1760	   -13.6795	   -13.3438	   -12.6724	    -8.3923	
   -11.7493	   -13.8474	   -14.0991	   -13.5117	   -13.7634	   -14.3509	   -13.8474	   -14.4348	   -13.6795	    -9.3994	
   -13.5956	   -15.0223	   -14.8544	   -14.8544	   -14.2670	   -15.4419	   -14.2670	   -15.4419	   -14.6866	   -10.4065	
   -15.1062	   -15.9454	   -15.5258	   -15.9454	   -14.7705	   -16.2811	   -14.8544	   -16.2811	   -15.5258	   -11.2457	
   -16.1972	   -16.5329	   -15.9454	   -16.6168	   -15.1901	   -16.7847	   -15.6097	   -16.8686	   -16.1972	   -12.0010	
   -16.6168	   -16.7847	   -16.1133	   -16.7007	   -15.4419	   -16.7847	   -16.3651	   -17.0364	   -16.5329	   -12.4207	
   -16.4490	   -16.5329	   -16.0294	   -16.3651	   -15.5258	   -16.3651	   -17.0364	   -16.7847	   -16.4490	   -12.5885	
   -15.6937	   -15.8615	   -15.6097	   -15.4419	   -15.4419	   -15.5258	   -17.5400	   -16.1972	   -16.0294	   -12.3367	
   -14.5187	   -14.8544	   -14.9384	   -14.1830	   -15.1062	   -14.3509	   -17.8757	   -15.2740	   -15.2740	   -11.9171	
   -12.9242	   -13.5956	   -14.1830	   -12.6724	   -14.6866	   -12.9242	   -18.0435	   -14.0991	   -14.3509	   -11.3297	
   -11.0779	   -12.2528	   -13.3438	   -10.9940	   -14.1830	   -11.4136	   -18.1274	   -12.8403	   -13.3438	   -10.6583	
    -9.2316	   -10.9100	   -12.5046	    -9.4833	   -13.6795	    -9.9869	   -18.2114	   -11.5814	   -12.3367	    -9.9030	
    -7.3013	    -9.5673	   -11.7493	    -8.0566	   -13.1760	    -8.6441	   -18.2114	   -10.4904	   -11.3297	    -9.2316	
    -5.7068	    -8.4763	   -11.1618	    -6.9656	   -12.7563	    -7.5531	   -18.2114	    -9.4833	   -10.4904	    -8.5602	
    -4.3640	    -7.7209	   -10.7422	    -6.2943	   -12.5046	    -6.7978	   -18.2114	    -8.8120	    -9.8190	    -7.9727	
    -3.4409	    -7.3013	   -10.6583	    -6.0425	   -12.4207	    -6.4621	   -18.3792	    -8.3923	    -9.3155	    -7.4692	
    -3.1052	    -7.3853	   -10.8261	    -6.2103	   -12.5046	    -6.4621	   -18.4631	    -8.3084	    -9.0637	    -7.0496	
    -3.3569	    -7.9727	   -11.3297	    -6.7978	   -12.9242	    -6.7978	   -18.7149	    -8.4763	    -9.0637	    -6.7978	
    -4.1962	    -8.9798	   -12.1689	    -7.5531	   -13.5117	    -7.4692	   -19.0506	    -8.8120	    -9.2316	    -6.7139	
    -5.5389	   -10.4065	   -13.2599	    -8.6441	   -14.1830	    -8.3084	   -19.3024	    -9.3155	    -9.4833	    -6.6299	
    -7.2174	   -12.0010	   -14.4348	    -9.7351	   -14.9384	    -9.2316	   -19.6381	    -9.9030	    -9.9030	    -6.6299	
    -9.1476	   -13.7634	   -15.6097	   -10.9100	   -15.7776	   -10.2386	   -19.8059	   -10.4904	   -10.2386	    -6.5460	
   -11.1618	   -15.3580	   -16.7007	   -11.9171	   -16.3651	   -10.9940	   -19.8898	   -10.9100	   -10.4904	    -6.4621	
   -13.0920	   -16.7847	   -17.6239	   -12.5885	   -16.8686	   -11.5814	   -19.8059	   -11.1618	   -10.6583	    -6.2943	
   -14.7705	   -17.8757	   -18.2953	   -13.0081	   -17.2043	   -11.8332	   -19.6381	   -11.0779	   -10.5743	    -6.0425	
   -16.1133	   -18.6310	   -18.7149	   -13.0081	   -17.2882	   -11.8332	   -19.4702	   -10.6583	   -10.3226	    -5.6229	
   -17.2043	   -19.1345	   -18.8828	   -12.7563	   -17.2882	   -11.4975	   -19.2184	    -9.9869	    -9.9869	    -5.2032	
   -18.0435	   -19.4702	   -18.9667	   -12.4207	   -17.2882	   -11.1618	   -19.0506	    -9.2316	    -9.6512	    -4.8676	
   -18.6310	   -19.5541	   -18.9667	   -11.9171	   -17.2043	   -10.6583	   -19.0506	    -8.3084	    -9.3155	    -4.5319	
   -18.9667	   -19.5541	   -18.7988	   -11.4136	   -17.1204	   -10.1547	   -19.0506	    -7.4692	    -8.8959	    -4.2801	
   -19.0506	   -19.3863	   -18.4631	   -10.9100	   -16.9525	    -9.6512	   -19.0506	    -6.7139	    -8.5602	    -4.1122	
   -18.9667	   -19.0506	   -18.0435	   -10.4065	   -16.7007	    -9.2316	   -18.9667	    -6.1264	    -8.1406	    -3.8605	
   -18.7149	   -18.6310	   -17.6239	    -9.9869	   -16.3651	    -8.8959	   -18.7988	    -5.7907	    -7.6370	    -3.5248	
   -18.4631	   -18.2114	   -17.1204	    -9.7351	   -15.9454	    -8.6441	   -18.5471	    -5.7907	    -7.1335	    -3.1891	
   -18.2953	   -17.9596	   -16.6168	    -9.7351	   -15.6097	    -8.6441	   -18.1274	    -6.1264	    -6.7978	    -2.8534	
   -18.3792	   -17.7917	   -16.3651	    -9.9869	   -15.2740	    -8.8959	   -17.7078	    -6.6299	    -6.4621	    -2.6016	
   -18.7149	   -17.8757	   -16.1972	   -10.5743	   -15.0223	    -9.3994	   -17.2043	    -7.3853	    -6.3782	    -2.4338	
   -19.3863	   -18.2114	   -16.1972	   -11.4975	   -14.8544	   -10.1547	   -16.7007	    -8.2245	    -6.4621	    -2.5177	
   -20.3934	   -18.7149	   -16.3651	   -12.7563	   -14.7705	   -11.1618	   -16.1972	    -9.2316	    -6.7978	    -2.6855	
   -21.6522	   -19.4702	   -16.7007	   -14.3509	   -14.8544	   -12.4207	   -15.7776	   -10.4065	    -7.3853	    -3.1891	
   -23.0789	   -20.3934	   -17.2043	   -16.0294	   -15.0223	   -13.7634	   -15.5258	   -11.5814	    -8.2245	    -3.8605	
   -24.5895	   -21.3165	   -17.7917	   -17.8757	   -15.3580	   -15.1901	   -15.3580	   -12.9242	    -9.2316	    -4.6997	
   -25.9323	   -22.1558	   -18.3792	   -19.5541	   -15.6097	   -16.6168	   -15.3580	   -14.0991	   -10.2386	    -5.6229	
   -27.0233	   -22.7432	   -18.7149	   -21.0648	   -15.7776	   -17.8757	   -15.4419	   -15.1901	   -11.2457	    -6.5460	
   -27.6108	   -22.9950	   -18.8828	   -22.1558	   -15.8615	   -18.7149	   -15.5258	   -16.0294	   -12.0010	    -7.3853	
   -27.7786	   -22.8271	   -18.7149	   -22.7432	   -15.7776	   -19.2184	   -15.6097	   -16.5329	   -12.5885	    -7.9727	
   -27.3590	   -22.2397	   -18.2953	   -22.8271	   -15.5258	   -19.3863	   -15.6937	   -16.6168	   -12.8403	    -8.3923	
   -26.4359	   -21.3165	   -17.6239	   -22.4915	   -15.1901	   -19.1345	   -15.8615	   -16.3651	   -12.9242	    -8.5602	
   -25.1770	   -20.2255	   -16.7847	   -21.8201	   -14.8544	   -18.6310	   -15.9454	   -15.8615	   -12.7563	    -8.5602	
   -23.7503	   -18.9667	   -15.8615	   -20.8969	   -14.4348	   -17.9596	   -16.1133	   -15.2740	   -12.5046	    -8.3923	
   -22.1558	   -17.6239	   -14.8544	   -19.8059	   -14.0152	   -17.2043	   -16.3651	   -14.6027	   -12.1689	    -8.3084	
   -20.6451	   -16.3651	   -14.0152	   -18.8828	   -13.6795	   -16.5329	   -16.6168	   -13.9313	   -11.8332	    -8.1406	
   -19.3024	   -15.3580	   -13.1760	   -18.0435	   -13.3438	   -16.0294	   -16.9525	   -13.4277	   -11.6653	    -7.9727	
   -18.2114	   -14.5187	   -12.5885	   -17.4561	   -13.1760	   -15.6937	   -17.2043	   -13.1760	   -11.5814	    -7.9727	
   -17.5400	   -14.0152	   -12.2528	   -17.2043	   -13.0920	   -15.6937	   -17.5400	   -13.0920	   -11.6653	    -8.0566	
   -17.2043	   -13.8474	   -12.0850	   -17.2882	   -13.0920	   -16.0294	   -17.8757	   -13.3438	   -11.9171	    -8.2245	
   -17.2043	   -13.9313	   -12.1689	   -17.6239	   -13.1760	   -16.5329	   -18.1274	   -13.7634	   -12.2528	    -8.3923	
   -17.4561	   -14.2670	   -12.2528	   -18.2953	   -13.2599	   -17.2043	   -18.2114	   -14.2670	   -12.6724	    -8.5602	
   -17.8757	   -14.6027	   -12.5046	   -19.0506	   -13.2599	   -17.9596	   -18.0435	   -14.7705	   -13.0081	    -8.6441	
   -18.3792	   -14.9384	   -12.5885	   -19.8059	   -13.1760	   -18.6310	   -17.6239	   -15.2740	   -13.2599	    -8.5602	
   -18.7988	   -15.1901	   -12.6724	   -20.5612	   -12.9242	   -19.2184	   -16.9525	   -15.6937	   -13.4277	    -8.3084	
   -19.1345	   -15.3580	   -12.6724	   -21.0648	   -12.5885	   -19.6381	   -16.1133	   -15.9454	   -13.4277	    -8.0566	
   -19.3024	   -15.3580	   -12.5046	   -21.4844	   -12.1689	   -19.8898	   -15.1062	   -16.1133	   -13.4277	    -7.7209	
   -19.3863	   -15.1901	   -12.2528	   -21.4844	   -11.6653	   -19.8898	   -14.0152	   -16.1133	   -13.2599	    -7.4692	
   -19.1345	   -14.8544	   -11.9171	   -21.2326	   -11.1618	   -19.5541	   -12.9242	   -16.0294	   -13.0920	    -7.2174	
   -18.7149	   -14.4348	   -11.4975	   -20.5612	   -10.5743	   -18.9667	   -11.9171	   -15.7776	   -12.8403	    -6.9656	
   -18.1274	   -13.9313	   -10.9940	   -19.6381	   -10.0708	   -18.2114	   -11.0779	   -15.4419	   -12.5046	    -6.7978	
   -17.3721	   -13.2599	   -10.4904	   -18.4631	    -9.5673	   -17.2882	   -10.4065	   -14.9384	   -12.1689	    -6.5460	
   -16.4490	   -12.6724	    -9.9869	   -17.0364	    -9.0637	   -16.1972	   -10.0708	   -14.2670	   -11.6653	    -6.3782	
   -15.6937	   -12.1689	    -9.5673	   -15.6097	    -8.6441	   -15.1062	    -9.9030	   -13.5956	   -11.2457	    -6.1264	
   -14.9384	   -11.6653	    -9.1476	   -14.2670	    -8.2245	   -14.0152	   -10.0708	   -12.9242	   -10.8261	    -5.9586	
   -14.4348	   -11.4136	    -8.8959	   -13.0081	    -8.0566	   -13.0081	   -10.4065	   -12.2528	   -10.4065	    -5.7907	
   -14.2670	   -11.4136	    -8.8959	   -12.0010	    -7.9727	   -12.2528	   -10.9940	   -11.7493	   -10.1547	    -5.7068	
   -14.3509	   -11.6653	    -9.0637	   -11.2457	    -8.0566	   -11.7493	   -11.7493	   -11.4136	   -10.0708	    -5.7068	
   -14.8544	   -12.2528	    -9.5673	   -10.9100	    -8.3923	   -11.5814	   -12.5885	   -11.2457	   -10.0708	    -5.7068	
   -15.6937	   -13.1760	   -10.3226	   -10.8261	    -8.9798	   -11.6653	   -13.4277	   -11.3297	   -10.3226	    -5.8746	
   -16.7847	   -14.3509	   -11.2457	   -11.1618	    -9.6512	   -12.0010	   -14.2670	   -11.5814	   -10.6583	    -6.1264	
   -18.0435	   -15.6097	   -12.2528	   -11.6653	   -10.4065	   -12.5046	   -15.0223	   -11.9171	   -11.0779	    -6.4621	
   -19.3024	   -16.9525	   -13.3438	   -12.3367	   -11.1618	   -13.0920	   -15.6097	   -12.3367	   -11.4975	    -6.7978	
   -20.5612	   -18.2114	   -14.3509	   -13.0920	   -11.8332	   -13.6795	   -15.9454	   -12.7563	   -11.9171	    -7.0496	
   -21.5683	   -19.2184	   -15.1062	   -13.6795	   -12.3367	   -14.1830	   -16.0294	   -13.0920	   -12.1689	    -7.2174	
   -22.2397	   -19.9738	   -15.6937	   -14.0991	   -12.5885	   -14.5187	   -15.9454	   -13.1760	   -12.2528	    -7.2174	
   -22.5754	   -20.2255	   -15.9454	   -14.2670	   -12.6724	   -14.5187	   -15.6097	   -13.0081	   -12.1689	    -7.1335	
   -22.4915	   -20.1416	   -15.8615	   -14.0991	   -12.5046	   -14.2670	   -15.1062	   -12.6724	   -11.8332	    -6.7978	
   -22.0718	   -19.7220	   -15.6097	   -13.6795	   -12.0850	   -13.6795	   -14.5187	   -12.0010	   -11.2457	    -6.3782	
   -21.3165	   -19.0506	   -15.1062	   -12.9242	   -11.6653	   -12.9242	   -14.0152	   -11.1618	   -10.5743	    -5.8746	
   -20.4773	   -18.2114	   -14.6027	   -12.0850	   -11.0779	   -11.9171	   -13.5117	   -10.1547	    -9.8190	    -5.3711	
   -19.4702	   -17.2882	   -14.0152	   -10.9940	   -10.5743	   -10.9100	   -13.0920	    -9.1476	    -8.9798	    -4.8676	
   -18.4631	   -16.4490	   -13.4277	    -9.9030	   -10.0708	    -9.7351	   -12.8403	    -8.1406	    -8.2245	    -4.4479	
   -17.5400	   -15.6097	   -12.9242	    -8.7280	    -9.6512	    -8.6441	   -12.6724	    -7.1335	    -7.4692	    -4.1122	
   -16.7847	   -14.9384	   -12.3367	    -7.6370	    -9.2316	    -7.5531	   -12.5885	    -6.2103	    -6.7978	    -3.8605	
   -16.0294	   -14.1830	   -11.8332	    -6.5460	    -8.8120	    -6.5460	   -12.3367	    -5.2032	    -6.1264	    -3.4409	
   -15.2740	   -13.5956	   -11.3297	    -5.4550	    -8.3923	    -5.5389	   -12.0850	    -4.2801	    -5.3711	    -3.0212	
   -14.6027	   -12.9242	   -10.7422	    -4.5319	    -7.8888	    -4.6158	   -11.6653	    -3.2730	    -4.5319	    -2.4338	
   -13.9313	   -12.3367	   -10.0708	    -3.6087	    -7.3853	    -3.7766	   -11.0779	    -2.3499	    -3.6926	    -1.7624	
   -13.3438	   -11.8332	    -9.4833	    -2.9373	    -6.7978	    -3.0212	   -10.4065	    -1.5106	    -2.8534	    -1.0071	
   -13.0081	   -11.4136	    -8.9798	    -2.4338	    -6.3782	    -2.3499	    -9.6512	    -0.7553	    -2.0981	    -0.2518	
   -12.6724	   -11.1618	    -8.6441	    -2.2659	    -6.0425	    -1.9302	    -8.9798	    -0.2518	    -1.4267	     0.5035	
   -12.5885	   -11.0779	    -8.3923	    -2.3499	    -5.7907	    -1.7624	    -8.3923	     0.0839	    -0.9232	     1.1749	
   -12.5885	   -11.1618	    -8.3923	    -2.6016	    -5.6229	    -1.6785	    -7.8888	     0.2518	    -0.5875	     1.6785	
   -12.6724	   -11.3297	    -8.5602	    -3.1052	    -5.7068	    -1.7624	    -7.5531	     0.1678	    -0.4196	     2.0142	
   -12.8403	   -11.6653	    -8.8959	    -3.7766	    -5.9586	    -2.0981	    -7.4692	     0.0000	    -0.4196	     2.0981	
   -12.9242	   -11.9171	    -9.3155	    -4.4479	    -6.2943	    -2.4338	    -7.5531	    -0.4196	    -0.6714	     2.0142	
   -13.0081	   -12.2528	    -9.7351	    -4.9515	    -6.7139	    -2.7695	    -7.8049	    -0.7553	    -0.9232	     1.7624	
   -12.9242	   -12.3367	   -10.1547	    -5.3711	    -7.0496	    -3.0212	    -8.0566	    -1.1749	    -1.2589	     1.4267	
   -12.6724	   -12.2528	   -10.3226	    -5.4550	    -7.3853	    -3.1891	    -8.3084	    -1.5106	    -1.5945	     0.9232	
   -12.0850	   -12.0010	   -10.4065	    -5.3711	    -7.5531	    -3.1891	    -8.6441	    -1.7624	    -1.8463	     0.5035	
   -11.4136	   -11.5814	   -10.4065	    -5.2032	    -7.7209	    -3.1891	    -8.8959	    -2.0142	    -2.1820	    -0.0839	
   -10.6583	   -10.9940	   -10.2386	    -4.9515	    -7.8049	    -3.1891	    -9.2316	    -2.1820	    -2.5177	    -0.6714	
    -9.8190	   -10.4904	   -10.0708	    -4.6997	    -7.8888	    -3.2730	    -9.6512	    -2.4338	    -2.9373	    -1.2589	
    -9.1476	   -10.0708	    -9.9030	    -4.6997	    -8.0566	    -3.3569	   -10.1547	    -2.7695	    -3.4409	    -1.9302	
    -8.5602	    -9.6512	    -9.8190	    -4.7836	    -8.2245	    -3.6926	   -10.5743	    -3.1052	    -3.9444	    -2.5177	
    -8.2245	    -9.4833	    -9.7351	    -5.0354	    -8.3923	    -4.0283	   -10.9940	    -3.5248	    -4.4479	    -3.0212	
    -8.0566	    -9.3994	    -9.7351	    -5.4550	    -8.5602	    -4.5319	   -11.3297	    -4.0283	    -4.9515	    -3.5248	
    -8.2245	    -9.6512	    -9.9030	    -6.2103	    -8.8120	    -5.1193	   -11.4975	    -4.5319	    -5.3711	    -3.8605	
    -8.8120	   -10.2386	   -10.2386	    -7.2174	    -9.1476	    -5.9586	   -11.6653	    -5.2032	    -5.9586	    -4.1122	
    -9.7351	   -11.1618	   -10.8261	    -8.5602	    -9.5673	    -7.0496	   -11.8332	    -6.1264	    -6.5460	    -4.4479	
   -11.0779	   -12.4207	   -11.6653	   -10.2386	   -10.0708	    -8.3923	   -12.0010	    -7.1335	    -7.3013	    -4.8676	
   -12.7563	   -13.9313	   -12.6724	   -12.1689	   -10.8261	    -9.9869	   -12.2528	    -8.3923	    -8.2245	    -5.3711	
   -14.6866	   -15.6937	   -13.8474	   -14.3509	   -11.5814	   -11.7493	   -12.5046	    -9.8190	    -9.2316	    -6.0425	
   -16.7007	   -17.5400	   -15.1062	   -16.5329	   -12.4207	   -13.5117	   -12.7563	   -11.2457	   -10.2386	    -6.7139	
   -18.5471	   -19.2184	   -16.2811	   -18.5471	   -13.2599	   -15.2740	   -13.0081	   -12.6724	   -11.2457	    -7.3013	
   -20.2255	   -20.7291	   -17.3721	   -20.3934	   -13.9313	   -16.7847	   -13.2599	   -13.9313	   -12.0850	    -7.9727	
   -21.5683	   -21.9040	   -18.2114	   -21.8201	   -14.5187	   -18.0435	   -13.4277	   -15.1062	   -12.8403	    -8.4763	
   -22.4915	   -22.6593	   -18.7988	   -22.8271	   -14.9384	   -18.9667	   -13.6795	   -15.9454	   -13.4277	    -8.9798	
   -22.9950	   -23.1628	   -19.1345	   -23.4985	   -15.1901	   -19.5541	   -13.8474	   -16.6168	   -13.9313	    -9.3155	
   -23.0789	   -23.2468	   -19.3024	   -23.6664	   -15.3580	   -19.8898	   -14.0152	   -17.0364	   -14.1830	    -9.6512	
   -22.7432	   -23.0789	   -19.3024	   -23.4985	   -15.3580	   -19.8898	   -14.1830	   -17.2043	   -14.3509	    -9.8190	
   -22.0718	   -22.6593	   -19.0506	   -23.1628	   -15.2740	   -19.6381	   -14.3509	   -17.2043	   -14.3509	    -9.9030	
   -21.1487	   -22.0718	   -18.6310	   -22.5754	   -15.0223	   -19.3024	   -14.3509	   -17.0364	   -14.1830	    -9.9030	
   -20.1416	   -21.3165	   -18.0435	   -21.9879	   -14.6027	   -18.7988	   -14.2670	   -16.7847	   -13.8474	    -9.7351	
   -19.0506	   -20.5612	   -17.4561	   -21.4005	   -14.1830	   -18.2953	   -14.0991	   -16.4490	   -13.5956	    -9.5673	
   -17.9596	   -19.8059	   -16.8686	   -20.9808	   -13.6795	   -17.8757	   -13.8474	   -16.1133	   -13.2599	    -9.3994	
   -17.0364	   -19.1345	   -16.2811	   -20.8130	   -13.1760	   -17.6239	   -13.4277	   -15.9454	   -13.0081	    -9.3155	
   -16.2811	   -18.5471	   -15.6097	   -20.7291	   -12.5885	   -17.5400	   -13.0081	   -15.8615	   -12.9242	    -9.3155	
   -15.6937	   -18.0435	   -15.1062	   -20.8969	   -12.0010	   -17.6239	   -12.4207	   -15.8615	   -12.9242	    -9.3155	
   -15.2740	   -17.7078	   -14.5187	   -21.0648	   -11.4136	   -17.7917	   -11.8332	   -15.9454	   -13.0920	    -9.3994	
   -15.0223	   -17.3721	   -14.0152	   -21.4005	   -10.8261	   -18.0435	   -11.2457	   -16.1133	   -13.2599	    -9.4833	
   -15.0223	   -17.1204	   -13.5956	   -21.7361	   -10.3226	   -18.4631	   -10.6583	   -16.4490	   -13.5117	    -9.4833	
   -15.2740	   -17.1204	   -13.3438	   -22.2397	    -9.9030	   -18.8828	   -10.2386	   -16.8686	   -13.8474	    -9.5673	
   -15.9454	   -17.2882	   -13.3438	   -22.7432	    -9.7351	   -19.5541	    -9.9869	   -17.4561	   -14.3509	    -9.4833	
   -16.8686	   -17.7917	   -13.6795	   -23.4985	    -9.9030	   -20.3094	   -10.0708	   -18.2114	   -14.8544	    -9.4833	
   -18.2114	   -18.6310	   -14.4348	   -24.3378	   -10.4904	   -21.3165	   -10.6583	   -19.2184	   -15.6097	    -9.5673	
   -19.8059	   -19.8059	   -15.5258	   -25.3448	   -11.5814	   -22.4915	   -11.5814	   -20.3934	   -16.5329	    -9.7351	
   -21.5683	   -21.3165	   -17.0364	   -26.5198	   -13.0081	   -23.9182	   -12.9242	   -21.9040	   -17.6239	    -9.9869	
   -23.4146	   -22.9111	   -18.7988	   -27.7786	   -14.7705	   -25.4288	   -14.6027	   -23.4985	   -18.8828	   -10.4065	
   -25.1770	   -24.6735	   -20.6451	   -29.1214	   -16.7847	   -26.9394	   -16.5329	   -25.1770	   -20.3094	   -11.0779	
   -26.8555	   -26.2680	   -22.5754	   -30.3802	   -18.8828	   -28.5339	   -18.6310	   -26.9394	   -21.8201	   -11.9171	
   -28.1143	   -27.7786	   -24.4217	   -31.4713	   -20.8969	   -29.9606	   -20.7291	   -28.6179	   -23.3307	   -12.9242	
   -29.0375	   -28.9536	   -25.9323	   -32.3105	   -22.6593	   -31.2195	   -22.6593	   -30.0446	   -24.7574	   -14.0152	
   -29.3732	   -29.6249	   -27.0233	   -32.8140	   -24.0860	   -32.0587	   -24.3378	   -31.2195	   -26.0162	   -15.1062	
   -29.2892	   -29.9606	   -27.6947	   -32.8140	   -25.0931	   -32.6462	   -25.6805	   -31.9748	   -27.0233	   -16.1972	
   -28.7018	   -29.9606	   -27.9465	   -32.5623	   -25.6805	   -32.8140	   -26.6037	   -32.3944	   -27.7786	   -17.1204	
   -27.9465	   -29.6249	   -27.8625	   -31.9748	   -25.8484	   -32.7301	   -27.1912	   -32.4783	   -28.1982	   -17.7917	
   -26.9394	   -29.1214	   -27.5269	   -31.2195	   -25.6805	   -32.3944	   -27.4429	   -32.3944	   -28.3661	   -18.1274	
   -26.0162	   -28.5339	   -27.1072	   -30.2963	   -25.3448	   -31.9748	   -27.4429	   -31.9748	   -28.1982	   -18.2114	
   -25.1770	   -27.9465	   -26.6037	   -29.4571	   -24.9252	   -31.3873	   -27.1912	   -31.4713	   -27.9465	   -18.0435	
   -24.5895	   -27.4429	   -26.1841	   -28.7018	   -24.3378	   -30.8838	   -26.8555	   -30.9677	   -27.4429	   -17.7078	
   -24.1699	   -27.1072	   -25.8484	   -28.0304	   -23.9182	   -30.3802	   -26.4359	   -30.3802	   -26.9394	   -17.2043	
   -24.0860	   -26.8555	   -25.5966	   -27.5269	   -23.5825	   -29.8767	   -26.1002	   -29.7928	   -26.3519	   -16.6168	
   -24.0860	   -26.7715	   -25.4288	   -26.9394	   -23.3307	   -29.4571	   -25.7645	   -29.2053	   -25.8484	   -16.0294	
   -24.0021	   -26.6876	   -25.3448	   -26.3519	   -23.1628	   -28.9536	   -25.5127	   -28.6179	   -25.2609	   -15.4419	
   -23.9182	   -26.5198	   -25.2609	   -25.7645	   -23.0789	   -28.3661	   -25.3448	   -28.0304	   -24.6735	   -14.8544	
   -23.5825	   -26.1841	   -25.0092	   -24.9252	   -22.9111	   -27.6947	   -25.1770	   -27.3590	   -24.0860	   -14.4348	
   -23.0789	   -25.6805	   -24.7574	   -24.0021	   -22.8271	   -26.9394	   -25.1770	   -26.6037	   -23.5825	   -14.0991	
   -22.2397	   -25.0092	   -24.2538	   -22.9111	   -22.5754	   -26.0162	   -25.1770	   -25.7645	   -22.9950	   -13.8474	
   -21.1487	   -24.0860	   -23.6664	   -21.7361	   -22.3236	   -25.0092	   -25.2609	   -24.9252	   -22.4075	   -13.6795	
   -19.8898	   -22.9111	   -22.9950	   -20.4773	   -22.0718	   -23.9182	   -25.4288	   -24.0860	   -21.8201	   -13.5956	
   -18.4631	   -21.7361	   -22.2397	   -19.3863	   -21.8201	   -22.9111	   -25.6805	   -23.2468	   -21.3165	   -13.5117	
   -17.0364	   -20.4773	   -21.4844	   -18.3792	   -21.5683	   -22.0718	   -25.9323	   -22.5754	   -20.8130	   -13.4277	
   -15.6097	   -19.3024	   -20.8130	   -17.5400	   -21.3165	   -21.2326	   -26.2680	   -21.9879	   -20.4773	   -13.3438	
   -14.3509	   -18.1274	   -20.1416	   -16.9525	   -21.1487	   -20.6451	   -26.5198	   -21.5683	   -20.1416	   -13.3438	
   -13.1760	   -17.1204	   -19.5541	   -16.5329	   -20.9808	   -20.1416	   -26.7715	   -21.1487	   -19.8898	   -13.2599	
   -12.2528	   -16.2811	   -19.0506	   -16.1133	   -20.7291	   -19.8059	   -26.8555	   -20.8130	   -19.7220	   -13.2599	
   -11.4136	   -15.4419	   -18.5471	   -15.8615	   -20.4773	   -19.4702	   -26.6876	   -20.4773	   -19.4702	   -13.0920	
   -10.8261	   -14.8544	   -18.1274	   -15.6097	   -20.1416	   -19.1345	   -26.3519	   -20.0577	   -19.1345	   -12.8403	
   -10.5743	   -14.3509	   -17.7917	   -15.3580	   -19.7220	   -18.9667	   -25.8484	   -19.8059	   -18.8828	   -12.5885	
   -10.5743	   -14.0152	   -17.4561	   -15.2740	   -19.3863	   -18.8828	   -25.2609	   -19.5541	   -18.6310	   -12.3367	
   -10.8261	   -13.9313	   -17.2882	   -15.3580	   -19.0506	   -18.8828	   -24.5895	   -19.4702	   -18.4631	   -12.0850	
   -11.4136	   -14.0991	   -17.2882	   -15.5258	   -18.7988	   -18.9667	   -24.0021	   -19.4702	   -18.4631	   -11.9171	
   -12.1689	   -14.5187	   -17.3721	   -15.7776	   -18.7149	   -19.2184	   -23.4985	   -19.6381	   -18.4631	   -11.9171	
   -13.0081	   -14.9384	   -17.5400	   -15.9454	   -18.6310	   -19.3863	   -23.1628	   -19.7220	   -18.5471	   -11.9171	
   -13.6795	   -15.1901	   -17.7078	   -15.9454	   -18.6310	   -19.3024	   -22.7432	   -19.8059	   -18.4631	   -11.8332	
   -14.0991	   -15.2740	   -17.6239	   -15.5258	   -18.5471	   -18.9667	   -22.4075	   -19.5541	   -18.2953	   -11.5814	
   -14.0991	   -15.0223	   -17.2882	   -14.7705	   -18.2953	   -18.2953	   -22.0718	   -19.0506	   -17.7917	   -11.2457	
   -13.5117	   -14.4348	   -16.7007	   -13.4277	   -17.8757	   -17.2043	   -21.6522	   -18.2953	   -17.0364	   -10.6583	
   -12.5885	   -13.5117	   -15.9454	   -11.8332	   -17.2882	   -15.8615	   -21.4005	   -17.2043	   -16.1133	   -10.0708	
   -11.4136	   -12.3367	   -15.1062	   -10.0708	   -16.7847	   -14.3509	   -21.2326	   -16.1133	   -15.1901	    -9.3994	
    -9.9869	   -11.1618	   -14.2670	    -8.3923	   -16.1972	   -12.9242	   -21.2326	   -15.0223	   -14.3509	    -8.8959	
    -8.6441	   -10.0708	   -13.5117	    -6.8817	   -15.8615	   -11.6653	   -21.5683	   -14.1830	   -13.6795	    -8.5602	
    -7.4692	    -9.1476	   -13.0081	    -5.7907	   -15.6097	   -10.6583	   -21.9879	   -13.4277	   -13.1760	    -8.3923	
    -6.6299	    -8.5602	   -12.6724	    -5.1193	   -15.6097	   -10.0708	   -22.6593	   -13.0081	   -13.0081	    -8.3923	
    -6.1264	    -8.3923	   -12.6724	    -5.0354	   -15.8615	    -9.8190	   -23.4985	   -12.9242	   -13.0081	    -8.6441	
    -6.2103	    -8.5602	   -12.9242	    -5.3711	   -16.2811	    -9.9869	   -24.2538	   -13.0081	   -13.1760	    -8.9798	
    -6.6299	    -9.1476	   -13.5117	    -6.2103	   -16.9525	   -10.4065	   -25.0092	   -13.3438	   -13.5956	    -9.3155	
    -7.5531	   -10.0708	   -14.3509	    -7.3013	   -17.7078	   -11.0779	   -25.7645	   -13.7634	   -14.0152	    -9.7351	
    -8.8959	   -11.3297	   -15.3580	    -8.7280	   -18.4631	   -12.0010	   -26.3519	   -14.3509	   -14.4348	   -10.0708	
   -10.4065	   -12.7563	   -16.4490	   -10.3226	   -19.3024	   -13.0081	   -26.7715	   -15.0223	   -14.9384	   -10.3226	
   -12.1689	   -14.2670	   -17.5400	   -12.0010	   -20.1416	   -14.0152	   -27.1912	   -15.7776	   -15.4419	   -10.5743	
   -14.0152	   -15.8615	   -18.7149	   -13.7634	   -20.9808	   -15.1062	   -27.5269	   -16.4490	   -16.0294	   -10.8261	
   -15.7776	   -17.3721	   -19.8898	   -15.4419	   -21.7361	   -16.1972	   -27.8625	   -17.2043	   -16.5329	   -11.0779	
   -17.4561	   -18.7988	   -21.0648	   -17.0364	   -22.5754	   -17.2043	   -28.1982	   -17.9596	   -17.0364	   -11.3297	
   -18.9667	   -19.9738	   -22.0718	   -18.2953	   -23.3307	   -18.0435	   -28.6179	   -18.5471	   -17.4561	   -11.4975	
   -20.1416	   -20.9808	   -22.9111	   -19.3024	   -24.0860	   -18.6310	   -29.1214	   -19.0506	   -17.7917	   -11.6653	
   -20.9808	   -21.7361	   -23.5825	   -19.7220	   -24.6735	   -18.9667	   -29.5410	   -19.3863	   -17.9596	   -11.7493	
   -21.3165	   -22.0718	   -24.0021	   -19.7220	   -25.1770	   -18.7988	   -30.0446	   -19.3024	   -17.7917	   -11.6653	
   -21.3165	   -22.1558	   -24.1699	   -19.2184	   -25.5966	   -18.3792	   -30.3802	   -18.8828	   -17.3721	   -11.4136	
   -20.8969	   -21.8201	   -24.0860	   -18.1274	   -25.7645	   -17.4561	   -30.7159	   -18.1274	   -16.6168	   -10.9100	
   -20.2255	   -21.3165	   -23.6664	   -16.7007	   -25.6805	   -16.1972	   -30.8838	   -16.9525	   -15.6097	   -10.1547	
   -19.4702	   -20.7291	   -23.1628	   -14.8544	   -25.5127	   -14.6027	   -30.9677	   -15.4419	   -14.3509	    -9.3155	
   -18.7149	   -20.0577	   -22.4915	   -12.9242	   -25.1770	   -12.9242	   -30.9677	   -13.6795	   -13.0081	    -8.2245	
   -18.1274	   -19.5541	   -21.9879	   -11.1618	   -24.8413	   -11.2457	   -30.9677	   -11.7493	   -11.5814	    -7.2174	
   -17.8757	   -19.3863	   -21.5683	    -9.6512	   -24.5895	    -9.7351	   -30.9677	    -9.9869	   -10.3226	    -6.2103	
   -18.1274	   -19.6381	   -21.4844	    -8.7280	   -24.5056	    -8.6441	   -31.0516	    -8.3923	    -9.3155	    -5.2872	
   -18.7149	   -20.3094	   -21.8201	    -8.3923	   -24.5895	    -8.0566	   -31.3034	    -7.1335	    -8.5602	    -4.6997	
   -19.8898	   -21.5683	   -22.4915	    -8.6441	   -25.0092	    -7.9727	   -31.7230	    -6.4621	    -8.2245	    -4.3640	
   -21.4844	   -23.2468	   -23.5825	    -9.6512	   -25.6805	    -8.4763	   -32.3944	    -6.2103	    -8.3084	    -4.2801	
   -23.4146	   -25.2609	   -25.0092	   -11.0779	   -26.5198	    -9.3994	   -33.0658	    -6.6299	    -8.5602	    -4.4479	
   -25.6805	   -27.5269	   -26.6037	   -12.8403	   -27.5269	   -10.5743	   -33.9050	    -7.5531	    -9.0637	    -4.6997	
   -27.9465	   -29.7928	   -28.3661	   -14.7705	   -28.6179	   -12.0010	   -34.7443	    -8.7280	    -9.5673	    -5.0354	
   -30.1285	   -31.9748	   -30.1285	   -16.7007	   -29.7928	   -13.3438	   -35.4996	   -10.1547	    -9.9869	    -5.2032	
   -32.0587	   -33.9890	   -31.6391	   -18.4631	   -30.7999	   -14.6027	   -36.2549	   -11.4136	   -10.2386	    -5.3711	
   -33.6533	   -35.5835	   -33.0658	   -19.9738	   -31.8069	   -15.6097	   -36.9263	   -12.5046	   -10.4065	    -5.4550	
   -34.7443	   -36.7584	   -34.1568	   -20.9808	   -32.6462	   -16.1972	   -37.5137	   -13.1760	   -10.3226	    -5.3711	
   -35.4156	   -37.5137	   -34.9121	   -21.4005	   -33.2336	   -16.4490	   -38.1012	   -13.4277	   -10.0708	    -5.2032	
   -35.5835	   -37.7655	   -35.3317	   -21.1487	   -33.7372	   -16.1133	   -38.5208	   -13.2599	    -9.6512	    -4.8676	
   -35.2478	   -37.6816	   -35.4996	   -20.3094	   -33.9890	   -15.3580	   -38.9404	   -12.6724	    -8.9798	    -4.6158	
   -34.4925	   -37.0941	   -35.3317	   -18.7149	   -34.0729	   -14.0991	   -39.2761	   -11.7493	    -8.2245	    -4.1962	
   -33.2336	   -36.0870	   -34.7443	   -16.6168	   -33.9050	   -12.4207	   -39.5279	   -10.4065	    -7.2174	    -3.7766	
   -31.4713	   -34.7443	   -33.9050	   -13.8474	   -33.5693	   -10.4904	   -39.6118	    -8.8959	    -6.1264	    -3.3569	
   -29.3732	   -32.9819	   -32.7301	   -10.7422	   -32.8979	    -8.1406	   -39.6118	    -7.0496	    -4.7836	    -2.7695	
   -26.6876	   -30.7999	   -31.1356	    -7.1335	   -31.9748	    -5.6229	   -39.1922	    -4.9515	    -3.3569	    -2.0142	
   -23.7503	   -28.3661	   -29.2892	    -3.1891	   -30.6320	    -2.7695	   -38.5208	    -2.6016	    -1.6785	    -1.1749	
   -20.3934	   -25.5966	   -27.1072	     0.9232	   -29.1214	     0.1678	   -37.5137	    -0.1678	     0.0839	    -0.0839	
   -16.9525	   -22.6593	   -24.7574	     5.0354	   -27.2751	     3.1891	   -36.0870	     2.4338	     2.0142	     1.0910	
   -13.4277	   -19.6381	   -22.3236	     9.0637	   -25.2609	     6.0425	   -34.4086	     4.8676	     3.7766	     2.2659	
    -9.9869	   -16.7007	   -19.9738	    12.6724	   -23.1628	     8.7280	   -32.5623	     7.2174	     5.4550	     3.4409	
    -6.8817	   -13.9313	   -17.7078	    15.8615	   -21.1487	    10.9100	   -30.7159	     9.1476	     6.8817	     4.4479	
    -4.1122	   -11.4136	   -15.6937	    18.3792	   -19.3863	    12.5885	   -29.0375	    10.6583	     7.8049	     5.1193	
    -1.7624	    -9.2316	   -14.0152	    20.2255	   -17.7917	    13.7634	   -27.5269	    11.6653	     8.3923	     5.3711	
     0.1678	    -7.3853	   -12.5046	    21.4005	   -16.4490	    14.3509	   -26.2680	    12.2528	     8.3923	     5.2872	
     1.7624	    -5.7068	   -11.1618	    22.0718	   -15.4419	    14.5187	   -25.2609	    12.3367	     8.0566	     4.7836	
     3.1052	    -4.1962	    -9.9869	    22.1558	   -14.5187	    14.2670	   -24.4217	    12.0010	     7.4692	     4.0283	
     4.3640	    -2.6855	    -8.8120	    21.9879	   -13.6795	    13.7634	   -23.7503	    11.4136	     6.5460	     3.0212	
     5.5389	    -1.2589	    -7.6370	    21.4844	   -13.0081	    13.0920	   -23.2468	    10.6583	     5.4550	     1.7624	
     6.7139	     0.2518	    -6.4621	    20.8130	   -12.3367	    12.2528	   -22.7432	     9.6512	     4.1962	     0.4196	
     7.9727	     1.6785	    -5.2032	    19.9738	   -11.7493	    11.3297	   -22.4075	     8.5602	     2.8534	    -1.0910	
     9.2316	     3.1891	    -4.0283	    18.9667	   -11.2457	    10.3226	   -21.9879	     7.3853	     1.4267	    -2.6855	
    10.4904	     4.6997	    -2.6855	    17.7917	   -10.7422	     9.2316	   -21.6522	     6.1264	    -0.0839	    -4.2801	
    11.8332	     6.2943	    -1.3428	    16.7007	   -10.3226	     8.1406	   -21.2326	     4.8676	    -1.6785	    -5.9586	
    13.1760	     7.8888	     0.0000	    15.5258	    -9.9030	     7.1335	   -20.8130	     3.6087	    -3.1052	    -7.5531	
    14.4348	     9.3994	     1.4267	    14.3509	    -9.5673	     6.0425	   -20.3094	     2.3499	    -4.6158	    -9.0637	
    15.6097	    10.8261	     2.6855	    13.1760	    -9.3155	     4.9515	   -19.8059	     1.0910	    -6.1264	   -10.4904	
    16.5329	    12.0010	     3.8605	    11.9171	    -9.2316	     3.8605	   -19.3863	    -0.1678	    -7.5531	   -11.9171	
    17.2043	    12.9242	     4.8676	    10.6583	    -9.3155	     2.6855	   -19.0506	    -1.4267	    -9.0637	   -13.3438	
    17.4561	    13.4277	     5.6229	     9.4833	    -9.5673	     1.5106	   -18.8828	    -2.7695	   -10.4904	   -14.6027	
    17.5400	    13.7634	     6.2103	     8.3084	    -9.7351	     0.4196	   -18.7149	    -4.1122	   -11.9171	   -15.8615	
    17.3721	    13.8474	     6.5460	     7.3013	    -9.8190	    -0.6714	   -18.7149	    -5.3711	   -13.2599	   -16.9525	
    17.0364	    13.7634	     6.8817	     6.3782	    -9.6512	    -1.6785	   -18.6310	    -6.5460	   -14.5187	   -17.8757	
    16.7007	    13.7634	     7.2174	     5.7068	    -9.1476	    -2.4338	   -18.5471	    -7.4692	   -15.5258	   -18.6310	
    16.4490	    13.7634	     7.5531	     5.2872	    -8.3084	    -2.9373	   -18.2114	    -8.2245	   -16.2811	   -19.1345	
    16.3651	    13.9313	     8.0566	     5.2032	    -7.1335	    -3.2730	   -17.7917	    -8.8120	   -16.7847	   -19.3863	
    16.4490	    14.2670	     8.5602	     5.3711	    -5.7907	    -3.2730	   -17.2043	    -9.0637	   -17.0364	   -19.4702	
    16.6168	    14.6027	     9.1476	     5.7907	    -4.4479	    -3.0212	   -16.6168	    -9.1476	   -17.0364	   -19.3863	
    16.8686	    15.0223	     9.6512	     6.3782	    -3.1891	    -2.6855	   -16.1133	    -9.1476	   -17.0364	   -19.3024	
    17.1204	    15.4419	    10.1547	     7.0496	    -2.0981	    -2.1820	   -15.6937	    -9.0637	   -16.8686	   -19.0506	
    17.3721	    15.7776	    10.4904	     7.8888	    -1.2589	    -1.6785	   -15.4419	    -8.8959	   -16.6168	   -18.7988	
    17.6239	    16.1133	    10.8261	     8.6441	    -0.5875	    -1.0071	   -15.4419	    -8.5602	   -16.1972	   -18.5471	
    17.9596	    16.3651	    11.0779	     9.5673	    -0.0839	    -0.2518	   -15.4419	    -8.1406	   -15.7776	   -18.2114	
    18.2953	    16.7007	    11.3297	    10.4904	     0.2518	     0.5035	   -15.6097	    -7.6370	   -15.1062	   -17.7078	
    18.6310	    16.9525	    11.4975	    11.4136	     0.5875	     1.4267	   -15.6937	    -6.9656	   -14.2670	   -17.0364	
    18.9667	    17.1204	    11.7493	    12.2528	     0.8392	     2.2659	   -15.6937	    -6.2103	   -13.3438	   -16.1972	
    19.0506	    17.2043	    11.8332	    13.0920	     1.0910	     3.1052	   -15.6097	    -5.3711	   -12.2528	   -15.2740	
    18.8828	    17.1204	    11.9171	    13.6795	     1.2589	     3.8605	   -15.5258	    -4.6158	   -11.1618	   -14.2670	
    18.4631	    16.7847	    11.8332	    14.0152	     1.4267	     4.3640	   -15.2740	    -3.8605	   -10.0708	   -13.2599	
    17.7917	    16.3651	    11.6653	    14.0991	     1.5106	     4.6158	   -15.0223	    -3.2730	    -8.9798	   -12.3367	
    17.0364	    15.7776	    11.4136	    13.9313	     1.5945	     4.6997	   -14.6027	    -2.7695	    -8.0566	   -11.4136	
    16.0294	    15.1062	    11.2457	    13.5117	     1.7624	     4.5319	   -14.0152	    -2.4338	    -7.1335	   -10.5743	
    15.0223	    14.4348	    11.0779	    13.0081	     2.0142	     4.3640	   -13.2599	    -2.1820	    -6.2943	    -9.8190	
    14.0152	    13.7634	    10.9100	    12.3367	     2.3499	     4.0283	   -12.5046	    -2.0142	    -5.5389	    -9.0637	
    13.0081	    13.0920	    10.7422	    11.5814	     2.6855	     3.6926	   -11.6653	    -1.8463	    -4.9515	    -8.3923	
    12.0010	    12.4207	    10.5743	    10.7422	     2.9373	     3.3569	   -10.9940	    -1.8463	    -4.6158	    -7.8049	
    10.9940	    11.7493	    10.3226	    10.0708	     3.1052	     3.1052	   -10.4904	    -1.8463	    -4.3640	    -7.3013	
    10.1547	    11.1618	    10.0708	     9.3994	     3.1891	     2.9373	   -10.1547	    -1.7624	    -4.2801	    -6.9656	
     9.3994	    10.6583	     9.8190	     8.9798	     3.2730	     2.8534	    -9.9030	    -1.5945	    -4.1962	    -6.5460	
     8.8120	    10.2386	     9.5673	     8.6441	     3.2730	     3.0212	    -9.9030	    -1.3428	    -4.0283	    -6.2103	
     8.3923	     9.9030	     9.3994	     8.4763	     3.1891	     3.2730	    -9.9030	    -1.0071	    -3.8605	    -5.9586	
     8.0566	     9.6512	     9.2316	     8.3084	     3.1052	     3.6087	   -10.0708	    -0.5875	    -3.6087	    -5.6229	
     7.8049	     9.4833	     9.0637	     8.2245	     2.9373	     3.9444	   -10.3226	    -0.1678	    -3.3569	    -5.3711	
     7.5531	     9.2316	     8.8120	     8.1406	     2.6855	     4.2801	   -10.6583	     0.2518	    -3.0212	    -5.2032	
     7.3013	     8.9798	     8.5602	     7.9727	     2.4338	     4.6158	   -10.9940	     0.6714	    -2.6855	    -5.1193	
     6.9656	     8.6441	     8.3084	     7.8049	     2.0981	     4.8676	   -11.4136	     1.0071	    -2.4338	    -5.0354	
     6.4621	     8.1406	     7.8049	     7.5531	     1.6785	     4.9515	   -11.9171	     1.2589	    -2.2659	    -5.0354	
     5.7907	     7.3853	     7.2174	     7.0496	     1.1749	     4.9515	   -12.5046	     1.3428	    -2.1820	    -5.2032	
     4.8676	     6.5460	     6.5460	     6.3782	     0.5875	     4.7836	   -13.0081	     1.3428	    -2.2659	    -5.3711	
     3.9444	     5.5389	     5.7068	     5.5389	     0.0000	     4.4479	   -13.5117	     1.1749	    -2.4338	    -5.5389	
     3.0212	     4.6158	     4.9515	     4.6158	    -0.5035	     4.1122	   -13.7634	     1.0071	    -2.6855	    -5.7907	
     2.2659	     3.7766	     4.2801	     3.6087	    -0.8392	     3.6087	   -13.8474	     0.7553	    -2.9373	    -5.8746	
     1.5945	     3.0212	     3.6926	     2.6016	    -1.0910	     3.1052	   -13.7634	     0.5875	    -3.1891	    -6.0425	
     1.0910	     2.4338	     3.1052	     1.6785	    -1.2589	     2.5177	   -13.5956	     0.3357	    -3.4409	    -6.1264	
     0.7553	     1.7624	     2.5177	     0.7553	    -1.5106	     1.9302	   -13.4277	     0.0000	    -3.8605	    -6.2943	
     0.4196	     1.1749	     1.8463	     0.0000	    -1.9302	     1.1749	   -13.4277	    -0.4196	    -4.2801	    -6.4621	
     0.1678	     0.5035	     1.0910	    -0.6714	    -2.4338	     0.4196	   -13.5956	    -0.9232	    -4.7836	    -6.7978	
    -0.0839	    -0.1678	     0.1678	    -1.0910	    -3.0212	    -0.2518	   -13.9313	    -1.4267	    -5.3711	    -7.2174	
    -0.1678	    -0.8392	    -0.6714	    -1.3428	    -3.8605	    -0.9232	   -14.5187	    -1.9302	    -5.9586	    -7.7209	
    -0.1678	    -1.4267	    -1.5945	    -1.2589	    -4.6158	    -1.4267	   -15.2740	    -2.4338	    -6.5460	    -8.3923	
     0.0839	    -1.8463	    -2.2659	    -0.8392	    -5.3711	    -1.6785	   -15.9454	    -2.7695	    -7.0496	    -8.9798	
     0.5875	    -1.9302	    -2.7695	    -0.0839	    -5.9586	    -1.5945	   -16.6168	    -2.8534	    -7.3853	    -9.5673	
     1.4267	    -1.8463	    -3.1052	     1.0071	    -6.3782	    -1.2589	   -17.2043	    -2.7695	    -7.4692	   -10.0708	
     2.4338	    -1.5106	    -3.1891	     2.4338	    -6.6299	    -0.6714	   -17.6239	    -2.4338	    -7.4692	   -10.4065	
     3.6926	    -1.0071	    -3.0212	     4.0283	    -6.7139	     0.0839	   -17.8757	    -1.9302	    -7.2174	   -10.6583	
     4.9515	    -0.4196	    -2.8534	     5.7068	    -6.6299	     1.0910	   -18.0435	    -1.3428	    -6.8817	   -10.6583	
     6.2103	     0.2518	    -2.5177	     7.4692	    -6.4621	     2.1820	   -18.0435	    -0.5875	    -6.4621	   -10.5743	
     7.5531	     1.0071	    -2.0981	     9.1476	    -6.2103	     3.2730	   -17.8757	     0.2518	    -5.8746	   -10.2386	
     8.8120	     1.6785	    -1.5945	    10.7422	    -5.7907	     4.4479	   -17.5400	     1.2589	    -5.2032	    -9.8190	
     9.9869	     2.4338	    -1.0071	    12.1689	    -5.2872	     5.6229	   -16.9525	     2.2659	    -4.3640	    -9.1476	
    10.9940	     3.1891	    -0.5035	    13.5117	    -4.6997	     6.7978	   -16.2811	     3.3569	    -3.5248	    -8.4763	
    11.7493	     3.8605	     0.0839	    14.6027	    -4.1122	     7.8888	   -15.4419	     4.3640	    -2.6016	    -7.7209	
    12.3367	     4.3640	     0.5035	    15.5258	    -3.4409	     8.9798	   -14.6027	     5.4550	    -1.7624	    -6.9656	
    12.5885	     4.7836	     0.9232	    16.3651	    -2.9373	     9.9030	   -13.8474	     6.5460	    -1.0071	    -6.2943	
    12.5046	     5.0354	     1.1749	    17.1204	    -2.5177	    10.8261	   -13.1760	     7.6370	    -0.3357	    -5.7907	
[Epoch Header]
[Trial Type]	21
[Accept]	1
[Correct]	0
[RT]	 0.000
[Resp]	0
[Epoch Data]
    -5.2872	    -3.7766	    -1.8463	    -8.0566	    -1.2589	    -3.7766	    -7.9727	    -3.9444	    -4.8676	    -7.6370	
    -3.9444	    -2.6855	    -1.0910	    -6.1264	    -0.5875	    -2.3499	    -7.6370	    -3.0212	    -4.2801	    -7.1335	
    -2.4338	    -1.3428	    -0.1678	    -3.8605	     0.1678	    -0.6714	    -7.3013	    -1.8463	    -3.3569	    -6.4621	
    -0.7553	     0.0839	     0.8392	    -1.5106	     0.9232	     1.0910	    -6.8817	    -0.5035	    -2.3499	    -5.6229	
     0.9232	     1.5106	     1.9302	     0.7553	     1.6785	     2.8534	    -6.5460	     0.9232	    -1.2589	    -4.7836	
     2.4338	     2.8534	     2.8534	     2.9373	     2.3499	     4.5319	    -6.2943	     2.2659	    -0.2518	    -3.9444	
     3.6087	     3.8605	     3.6087	     4.6997	     2.8534	     5.7907	    -6.2103	     3.4409	     0.6714	    -3.3569	
     4.3640	     4.5319	     4.0283	     5.9586	     3.0212	     6.7978	    -6.2103	     4.3640	     1.4267	    -2.8534	
     4.6158	     4.6997	     4.1962	     6.7978	     3.0212	     7.3013	    -6.2943	     4.9515	     1.9302	    -2.6016	
     4.3640	     4.4479	     3.9444	     7.0496	     2.7695	     7.4692	    -6.5460	     5.2872	     2.3499	    -2.4338	
     3.7766	     3.9444	     3.4409	     6.8817	     2.4338	     7.3013	    -6.7139	     5.4550	     2.6016	    -2.4338	
     2.8534	     3.1891	     2.8534	     6.4621	     2.0142	     6.9656	    -6.7978	     5.4550	     2.7695	    -2.3499	
     1.8463	     2.3499	     2.2659	     5.7907	     1.6785	     6.4621	    -6.7978	     5.4550	     3.0212	    -2.1820	
     0.8392	     1.4267	     1.6785	     4.9515	     1.3428	     5.9586	    -6.6299	     5.3711	     3.2730	    -2.0142	
    -0.0839	     0.6714	     1.0910	     4.0283	     1.0071	     5.3711	    -6.4621	     5.2872	     3.6087	    -1.7624	
    -0.8392	     0.0839	     0.6714	     3.0212	     0.7553	     4.7836	    -6.2943	     5.2032	     3.8605	    -1.5945	
    -1.2589	    -0.3357	     0.4196	     2.0981	     0.5875	     4.1962	    -6.1264	     5.1193	     4.1122	    -1.4267	
    -1.4267	    -0.4196	     0.3357	     1.3428	     0.5875	     3.7766	    -6.0425	     5.1193	     4.3640	    -1.2589	
    -1.0910	    -0.0839	     0.6714	     0.8392	     0.7553	     3.5248	    -5.8746	     5.2872	     4.6997	    -1.1749	
    -0.3357	     0.5875	     1.1749	     0.6714	     1.0071	     3.4409	    -5.7907	     5.7068	     5.1193	    -0.9232	
     0.8392	     1.5106	     1.9302	     0.7553	     1.4267	     3.6926	    -5.6229	     6.2103	     5.6229	    -0.7553	
     2.1820	     2.6855	     2.8534	     1.0910	     1.8463	     4.0283	    -5.5389	     6.9656	     6.0425	    -0.5875	
     3.6087	     3.8605	     3.6926	     1.5945	     2.1820	     4.5319	    -5.6229	     7.7209	     6.2943	    -0.5035	
     5.1193	     5.0354	     4.5319	     2.1820	     2.5177	     4.9515	    -5.7068	     8.3923	     6.2943	    -0.5035	
     6.3782	     6.0425	     5.2032	     2.6855	     2.6016	     5.3711	    -6.0425	     9.0637	     6.0425	    -0.6714	
     7.5531	     6.8817	     5.7068	     3.1052	     2.6016	     5.7068	    -6.4621	     9.4833	     5.4550	    -1.0071	
     8.5602	     7.5531	     5.9586	     3.4409	     2.5177	     5.9586	    -7.0496	     9.8190	     4.7836	    -1.4267	
     9.3994	     8.1406	     6.2103	     3.6087	     2.3499	     6.0425	    -7.6370	     9.9869	     3.9444	    -1.7624	
    10.0708	     8.4763	     6.2943	     3.6926	     2.1820	     6.0425	    -8.1406	     9.9030	     3.1052	    -2.1820	
    10.7422	     8.8959	     6.4621	     3.6087	     2.1820	     5.9586	    -8.5602	     9.5673	     2.4338	    -2.4338	
    11.2457	     9.3155	     6.7139	     3.5248	     2.2659	     5.9586	    -8.6441	     9.0637	     2.0142	    -2.6016	
    11.7493	     9.7351	     6.9656	     3.3569	     2.6016	     5.8746	    -8.4763	     8.4763	     1.7624	    -2.6855	
    12.1689	    10.2386	     7.3853	     3.2730	     3.0212	     5.9586	    -8.0566	     7.8888	     1.6785	    -2.5177	
    12.5046	    10.6583	     7.8049	     3.1891	     3.6087	     6.0425	    -7.4692	     7.3853	     1.7624	    -2.4338	
    12.6724	    11.0779	     8.2245	     3.1891	     4.1122	     6.2103	    -6.7139	     7.0496	     1.8463	    -2.2659	
    12.8403	    11.4136	     8.6441	     3.3569	     4.6997	     6.3782	    -6.0425	     6.7978	     1.9302	    -2.2659	
    12.9242	    11.8332	     9.0637	     3.6087	     5.2032	     6.6299	    -5.2872	     6.7139	     2.0142	    -2.3499	
    13.1760	    12.3367	     9.4833	     4.1962	     5.7907	     7.0496	    -4.5319	     6.6299	     2.0142	    -2.5177	
    13.6795	    12.9242	    10.0708	     5.0354	     6.3782	     7.6370	    -3.7766	     6.7978	     2.0142	    -2.6855	
    14.4348	    13.7634	    10.7422	     6.2103	     6.9656	     8.4763	    -3.0212	     7.2174	     2.0981	    -2.9373	
    15.5258	    14.8544	    11.5814	     7.6370	     7.7209	     9.5673	    -2.2659	     7.7209	     2.1820	    -3.1891	
    16.7847	    16.0294	    12.5046	     9.3994	     8.3923	    10.7422	    -1.5945	     8.3084	     2.2659	    -3.5248	
    18.2114	    17.2043	    13.3438	    11.2457	     8.9798	    12.0850	    -1.0071	     8.9798	     2.3499	    -3.7766	
    19.7220	    18.3792	    14.2670	    13.0920	     9.5673	    13.3438	    -0.6714	     9.6512	     2.4338	    -4.1122	
    21.0648	    19.4702	    15.0223	    14.8544	     9.9869	    14.6027	    -0.5035	    10.2386	     2.4338	    -4.5319	
    22.3236	    20.3934	    15.6097	    16.5329	    10.2386	    15.7776	    -0.5035	    10.6583	     2.3499	    -4.9515	
    23.2468	    21.0648	    16.0294	    17.8757	    10.4065	    16.7007	    -0.6714	    10.9940	     2.2659	    -5.2872	
    23.9182	    21.4844	    16.2811	    18.8828	    10.4065	    17.3721	    -0.9232	    11.0779	     2.0142	    -5.7068	
    24.2538	    21.5683	    16.3651	    19.4702	    10.2386	    17.7078	    -1.3428	    10.9940	     1.6785	    -6.0425	
    24.1699	    21.3165	    16.1133	    19.6381	     9.9869	    17.6239	    -1.7624	    10.6583	     1.2589	    -6.4621	
    23.5825	    20.7291	    15.6097	    19.3863	     9.5673	    17.2882	    -2.1820	    10.1547	     0.6714	    -6.8817	
    22.6593	    19.7220	    14.8544	    18.6310	     8.9798	    16.5329	    -2.6855	     9.3155	    -0.0839	    -7.3853	
    21.2326	    18.4631	    13.8474	    17.4561	     8.2245	    15.4419	    -3.2730	     8.2245	    -1.0071	    -8.0566	
    19.4702	    16.8686	    12.5885	    15.8615	     7.3013	    14.0152	    -3.9444	     6.9656	    -2.0981	    -8.8120	
    17.3721	    15.0223	    11.0779	    14.0991	     6.2103	    12.3367	    -4.6997	     5.4550	    -3.3569	    -9.8190	
    15.1901	    13.0081	     9.3994	    12.2528	     5.0354	    10.5743	    -5.5389	     3.8605	    -4.6158	   -10.9100	
    13.0920	    11.0779	     7.8049	    10.5743	     3.8605	     8.9798	    -6.3782	     2.3499	    -5.8746	   -12.0010	
    11.2457	     9.3994	     6.3782	     9.1476	     2.7695	     7.5531	    -7.2174	     1.0071	    -6.9656	   -12.9242	
     9.9030	     8.0566	     5.2032	     8.2245	     1.9302	     6.4621	    -7.8888	     0.0000	    -7.8049	   -13.7634	
     9.0637	     7.2174	     4.3640	     7.8049	     1.2589	     5.8746	    -8.4763	    -0.6714	    -8.3923	   -14.3509	
     8.8120	     6.7978	     3.9444	     7.8888	     0.9232	     5.7068	    -8.8120	    -0.9232	    -8.5602	   -14.6027	
     9.1476	     6.7978	     3.7766	     8.3923	     0.7553	     5.9586	    -9.0637	    -0.9232	    -8.4763	   -14.6866	
     9.7351	     7.0496	     3.8605	     9.2316	     0.7553	     6.4621	    -9.0637	    -0.5875	    -8.1406	   -14.5187	
    10.5743	     7.5531	     4.1122	    10.2386	     0.8392	     7.0496	    -9.0637	    -0.1678	    -7.7209	   -14.1830	
    11.3297	     7.9727	     4.3640	    11.2457	     0.9232	     7.6370	    -9.0637	     0.2518	    -7.2174	   -13.8474	
    12.0010	     8.3923	     4.5319	    12.0010	     0.9232	     8.1406	    -9.0637	     0.6714	    -6.7978	   -13.5117	
    12.3367	     8.5602	     4.5319	    12.4207	     0.8392	     8.3084	    -9.1476	     0.8392	    -6.5460	   -13.2599	
    12.4207	     8.4763	     4.3640	    12.5885	     0.5875	     8.2245	    -9.3155	     0.7553	    -6.3782	   -13.0081	
    12.1689	     8.1406	     3.9444	    12.3367	     0.1678	     7.8049	    -9.4833	     0.5035	    -6.4621	   -12.9242	
    11.5814	     7.6370	     3.3569	    11.6653	    -0.3357	     7.1335	    -9.8190	     0.0000	    -6.6299	   -12.8403	
    10.7422	     6.7978	     2.6016	    10.7422	    -1.0071	     6.2103	   -10.1547	    -0.6714	    -6.9656	   -12.9242	
     9.6512	     5.7907	     1.6785	     9.4833	    -1.6785	     5.0354	   -10.4904	    -1.5106	    -7.3853	   -13.0081	
     8.2245	     4.6158	     0.5875	     7.8888	    -2.3499	     3.6926	   -10.8261	    -2.6016	    -8.0566	   -13.2599	
     6.6299	     3.2730	    -0.5875	     6.1264	    -3.1891	     2.1820	   -11.1618	    -3.7766	    -8.7280	   -13.5956	
     4.9515	     1.7624	    -1.7624	     4.2801	    -3.9444	     0.5875	   -11.5814	    -5.0354	    -9.4833	   -14.0152	
     3.1891	     0.2518	    -2.9373	     2.5177	    -4.6158	    -1.0071	   -11.8332	    -6.2103	   -10.2386	   -14.4348	
     1.4267	    -1.0910	    -4.0283	     0.9232	    -5.2032	    -2.4338	   -12.0850	    -7.3013	   -10.9100	   -14.7705	
    -0.0839	    -2.3499	    -4.8676	    -0.5035	    -5.6229	    -3.6926	   -12.1689	    -8.3084	   -11.4975	   -15.1062	
    -1.4267	    -3.5248	    -5.6229	    -1.5945	    -5.9586	    -4.7836	   -12.3367	    -9.0637	   -11.9171	   -15.2740	
    -2.5177	    -4.4479	    -6.1264	    -2.4338	    -6.1264	    -5.5389	   -12.3367	    -9.7351	   -12.1689	   -15.4419	
    -3.4409	    -5.1193	    -6.4621	    -3.0212	    -6.2103	    -6.2103	   -12.3367	   -10.2386	   -12.3367	   -15.5258	
    -4.1122	    -5.7068	    -6.6299	    -3.3569	    -6.1264	    -6.6299	   -12.2528	   -10.5743	   -12.4207	   -15.5258	
    -4.6158	    -6.0425	    -6.6299	    -3.6087	    -6.0425	    -6.9656	   -12.1689	   -10.7422	   -12.4207	   -15.4419	
    -4.9515	    -6.2943	    -6.5460	    -3.6926	    -5.8746	    -7.2174	   -12.0850	   -10.9100	   -12.3367	   -15.2740	
    -5.1193	    -6.3782	    -6.3782	    -3.6926	    -5.6229	    -7.3853	   -11.8332	   -10.9100	   -12.2528	   -15.1062	
    -5.2872	    -6.4621	    -6.2103	    -3.6926	    -5.3711	    -7.4692	   -11.4975	   -10.9940	   -12.0010	   -14.7705	
    -5.3711	    -6.5460	    -6.0425	    -3.6926	    -5.1193	    -7.5531	   -11.0779	   -10.9100	   -11.7493	   -14.4348	
    -5.6229	    -6.6299	    -5.9586	    -3.9444	    -4.8676	    -7.8049	   -10.6583	   -10.9940	   -11.5814	   -14.0991	
    -5.9586	    -6.9656	    -5.9586	    -4.2801	    -4.7836	    -8.1406	   -10.1547	   -11.0779	   -11.4136	   -13.6795	
    -6.6299	    -7.4692	    -6.2103	    -5.0354	    -4.6997	    -8.7280	    -9.7351	   -11.3297	   -11.4136	   -13.4277	
    -7.4692	    -8.1406	    -6.6299	    -5.9586	    -4.7836	    -9.4833	    -9.3155	   -11.7493	   -11.4975	   -13.2599	
    -8.6441	    -9.0637	    -7.2174	    -7.2174	    -4.9515	   -10.4904	    -8.8959	   -12.3367	   -11.8332	   -13.1760	
    -9.9030	   -10.0708	    -7.8888	    -8.6441	    -5.2872	   -11.6653	    -8.5602	   -13.0920	   -12.2528	   -13.2599	
   -11.3297	   -11.0779	    -8.6441	   -10.2386	    -5.6229	   -12.9242	    -8.3084	   -14.0152	   -12.9242	   -13.5117	
   -12.7563	   -12.2528	    -9.4833	   -11.9171	    -6.1264	   -14.2670	    -8.0566	   -15.0223	   -13.7634	   -14.0152	
   -14.0991	   -13.3438	   -10.3226	   -13.5956	    -6.7139	   -15.6937	    -7.9727	   -16.1133	   -14.7705	   -14.7705	
   -15.3580	   -14.2670	   -11.0779	   -15.1901	    -7.3853	   -17.0364	    -8.0566	   -17.2043	   -15.9454	   -15.6097	
   -16.2811	   -14.9384	   -11.7493	   -16.4490	    -7.9727	   -18.1274	    -8.1406	   -18.2114	   -17.0364	   -16.5329	
   -16.7847	   -15.2740	   -12.0850	   -17.3721	    -8.3084	   -18.9667	    -8.2245	   -19.0506	   -18.0435	   -17.3721	
   -16.7847	   -15.1901	   -12.0010	   -17.7917	    -8.5602	   -19.3024	    -8.3923	   -19.4702	   -18.7988	   -18.1274	
   -16.3651	   -14.6027	   -11.5814	   -17.7078	    -8.3923	   -19.3024	    -8.4763	   -19.5541	   -19.3024	   -18.7149	
   -15.4419	   -13.5956	   -10.7422	   -17.1204	    -7.9727	   -18.8828	    -8.4763	   -19.3024	   -19.4702	   -19.0506	
   -13.9313	   -12.0850	    -9.4833	   -16.2811	    -7.2174	   -18.0435	    -8.4763	   -18.7988	   -19.3024	   -19.1345	
   -12.1689	   -10.2386	    -7.8888	   -15.1901	    -6.1264	   -17.1204	    -8.2245	   -17.9596	   -18.9667	   -19.1345	
   -10.0708	    -8.3084	    -6.1264	   -14.0991	    -4.8676	   -16.0294	    -7.9727	   -17.1204	   -18.4631	   -19.0506	
    -7.9727	    -6.2103	    -4.3640	   -13.1760	    -3.6087	   -15.0223	    -7.6370	   -16.1972	   -17.9596	   -18.8828	
    -6.0425	    -4.3640	    -2.7695	   -12.4207	    -2.3499	   -14.1830	    -7.3013	   -15.4419	   -17.6239	   -18.7988	
    -4.3640	    -2.9373	    -1.5106	   -12.0850	    -1.2589	   -13.5956	    -6.9656	   -14.7705	   -17.3721	   -18.8828	
    -3.1891	    -1.8463	    -0.5875	   -12.0850	    -0.4196	   -13.3438	    -6.7978	   -14.4348	   -17.2882	   -19.0506	
    -2.6016	    -1.3428	    -0.0839	   -12.5046	     0.0839	   -13.3438	    -6.6299	   -14.3509	   -17.5400	   -19.4702	
    -2.6855	    -1.3428	    -0.0839	   -13.2599	     0.2518	   -13.6795	    -6.6299	   -14.5187	   -17.9596	   -20.0577	
    -3.1891	    -1.7624	    -0.3357	   -14.2670	     0.2518	   -14.1830	    -6.5460	   -14.9384	   -18.6310	   -20.6451	
    -4.1122	    -2.5177	    -0.8392	   -15.4419	     0.0839	   -14.9384	    -6.5460	   -15.5258	   -19.3863	   -21.4005	
    -5.2032	    -3.3569	    -1.4267	   -16.6168	    -0.0839	   -15.6097	    -6.4621	   -16.1972	   -20.1416	   -22.0718	
    -6.2943	    -4.2801	    -2.0981	   -17.7078	    -0.3357	   -16.2811	    -6.2943	   -16.7847	   -20.8130	   -22.6593	
    -7.3853	    -5.0354	    -2.6855	   -18.5471	    -0.5035	   -16.7847	    -6.0425	   -17.2882	   -21.4005	   -23.0789	
    -8.3923	    -5.7907	    -3.1891	   -18.9667	    -0.7553	   -17.0364	    -5.8746	   -17.6239	   -21.8201	   -23.4146	
    -9.1476	    -6.2943	    -3.6087	   -19.0506	    -0.9232	   -16.9525	    -5.7068	   -17.7078	   -21.9879	   -23.6664	
    -9.6512	    -6.6299	    -3.8605	   -18.7149	    -1.0910	   -16.6168	    -5.6229	   -17.5400	   -21.9879	   -23.6664	
    -9.9030	    -6.7978	    -4.0283	   -17.8757	    -1.1749	   -15.9454	    -5.5389	   -17.1204	   -21.7361	   -23.5825	
    -9.9030	    -6.7139	    -3.9444	   -16.6168	    -1.2589	   -14.9384	    -5.5389	   -16.3651	   -21.2326	   -23.3307	
    -9.7351	    -6.5460	    -3.7766	   -15.1901	    -1.2589	   -13.6795	    -5.6229	   -15.4419	   -20.5612	   -22.9111	
    -9.3994	    -6.2943	    -3.6087	   -13.5956	    -1.3428	   -12.4207	    -5.7907	   -14.4348	   -19.8059	   -22.4915	
    -9.1476	    -6.0425	    -3.4409	   -12.0850	    -1.4267	   -11.2457	    -6.1264	   -13.4277	   -18.9667	   -22.0718	
    -8.9798	    -5.9586	    -3.4409	   -10.9100	    -1.7624	   -10.1547	    -6.6299	   -12.5046	   -18.2114	   -21.7361	
    -9.0637	    -6.0425	    -3.6087	    -9.9030	    -2.1820	    -9.3155	    -7.3013	   -11.6653	   -17.4561	   -21.3165	
    -9.2316	    -6.2943	    -3.8605	    -9.3155	    -2.6855	    -8.5602	    -7.9727	   -10.8261	   -16.7007	   -20.8969	
    -9.6512	    -6.7139	    -4.1962	    -9.0637	    -3.1891	    -8.0566	    -8.5602	   -10.0708	   -15.8615	   -20.3094	
   -10.2386	    -7.1335	    -4.6158	    -9.1476	    -3.6926	    -7.6370	    -9.0637	    -9.2316	   -15.0223	   -19.4702	
   -10.8261	    -7.6370	    -5.0354	    -9.3994	    -4.1122	    -7.3853	    -9.4833	    -8.3923	   -14.0152	   -18.4631	
   -11.5814	    -8.1406	    -5.4550	    -9.9030	    -4.4479	    -7.1335	    -9.6512	    -7.3853	   -12.8403	   -17.2882	
   -12.2528	    -8.5602	    -5.7068	   -10.5743	    -4.6997	    -6.8817	    -9.5673	    -6.2943	   -11.6653	   -15.9454	
   -12.9242	    -8.8959	    -5.8746	   -11.1618	    -4.7836	    -6.6299	    -9.3155	    -5.1193	   -10.4065	   -14.5187	
   -13.5956	    -9.2316	    -5.9586	   -11.6653	    -4.6997	    -6.2943	    -8.8120	    -3.7766	    -9.0637	   -13.0920	
   -14.0991	    -9.3994	    -5.8746	   -12.0850	    -4.5319	    -5.8746	    -8.2245	    -2.4338	    -7.8049	   -11.7493	
   -14.4348	    -9.3994	    -5.7907	   -12.2528	    -4.2801	    -5.4550	    -7.5531	    -1.0910	    -6.6299	   -10.4904	
   -14.6027	    -9.3155	    -5.5389	   -12.2528	    -4.0283	    -4.8676	    -6.9656	     0.0839	    -5.4550	    -9.3155	
   -14.6866	    -9.1476	    -5.2872	   -12.1689	    -3.6926	    -4.2801	    -6.4621	     1.0910	    -4.4479	    -8.3923	
   -14.5187	    -8.8120	    -4.9515	   -11.8332	    -3.3569	    -3.6926	    -6.2103	     1.7624	    -3.5248	    -7.6370	
   -14.1830	    -8.3923	    -4.6158	   -11.3297	    -3.1052	    -3.0212	    -6.1264	     2.1820	    -2.6855	    -7.0496	
   -13.5956	    -7.9727	    -4.2801	   -10.7422	    -2.9373	    -2.4338	    -6.2103	     2.1820	    -2.0142	    -6.7139	
   -12.9242	    -7.4692	    -3.9444	    -9.9869	    -2.9373	    -1.8463	    -6.6299	     2.0142	    -1.3428	    -6.4621	
   -12.1689	    -7.0496	    -3.6926	    -9.2316	    -2.9373	    -1.2589	    -7.1335	     1.7624	    -0.8392	    -6.3782	
   -11.4136	    -6.6299	    -3.5248	    -8.4763	    -3.1052	    -0.7553	    -7.8049	     1.5106	    -0.5875	    -6.3782	
   -10.8261	    -6.4621	    -3.5248	    -7.8888	    -3.4409	    -0.4196	    -8.5602	     1.1749	    -0.4196	    -6.4621	
   -10.4065	    -6.4621	    -3.6926	    -7.3853	    -3.7766	    -0.1678	    -9.3994	     0.8392	    -0.5875	    -6.5460	
   -10.0708	    -6.7139	    -4.0283	    -7.0496	    -4.3640	    -0.0839	   -10.2386	     0.5035	    -0.9232	    -6.7139	
    -9.9869	    -7.0496	    -4.5319	    -6.9656	    -4.8676	    -0.1678	   -10.9940	     0.0839	    -1.4267	    -6.7978	
   -10.0708	    -7.5531	    -5.1193	    -6.9656	    -5.4550	    -0.3357	   -11.6653	    -0.2518	    -2.0981	    -6.7978	
   -10.3226	    -8.1406	    -5.7907	    -7.1335	    -6.0425	    -0.6714	   -12.2528	    -0.6714	    -2.7695	    -6.7978	
   -10.6583	    -8.8120	    -6.5460	    -7.4692	    -6.6299	    -1.0910	   -12.6724	    -1.0071	    -3.4409	    -6.7978	
   -11.1618	    -9.4833	    -7.3853	    -7.8888	    -7.1335	    -1.5106	   -13.0081	    -1.4267	    -4.1122	    -6.7978	
   -11.6653	   -10.2386	    -8.0566	    -8.3084	    -7.6370	    -2.0142	   -13.1760	    -1.8463	    -4.6997	    -6.7139	
   -12.2528	   -10.8261	    -8.7280	    -8.7280	    -7.9727	    -2.6016	   -13.1760	    -2.3499	    -5.1193	    -6.7978	
   -12.7563	   -11.3297	    -9.3155	    -9.1476	    -8.3084	    -3.1052	   -13.0920	    -2.7695	    -5.4550	    -6.7978	
   -13.0920	   -11.7493	    -9.7351	    -9.3994	    -8.6441	    -3.6926	   -13.0081	    -3.1891	    -5.7068	    -6.9656	
   -13.2599	   -12.0010	   -10.0708	    -9.5673	    -8.8959	    -4.1962	   -12.9242	    -3.6926	    -6.0425	    -7.1335	
   -13.2599	   -12.0850	   -10.4065	    -9.6512	    -9.1476	    -4.6158	   -13.0920	    -4.1962	    -6.2943	    -7.3853	
   -13.0081	   -12.0850	   -10.6583	    -9.4833	    -9.5673	    -5.0354	   -13.3438	    -4.6997	    -6.6299	    -7.8049	
   -12.5046	   -12.0010	   -10.9100	    -9.1476	    -9.9869	    -5.3711	   -13.8474	    -5.2032	    -7.0496	    -8.2245	
   -11.7493	   -11.6653	   -11.0779	    -8.4763	   -10.3226	    -5.4550	   -14.4348	    -5.7068	    -7.3853	    -8.6441	
   -10.8261	   -11.2457	   -11.0779	    -7.5531	   -10.6583	    -5.4550	   -15.1901	    -6.0425	    -7.6370	    -9.0637	
    -9.6512	   -10.6583	   -10.9940	    -6.3782	   -10.9100	    -5.2032	   -15.8615	    -6.2103	    -7.8049	    -9.3155	
    -8.3923	    -9.9030	   -10.8261	    -5.0354	   -11.0779	    -4.7836	   -16.6168	    -6.3782	    -7.8888	    -9.4833	
    -7.0496	    -9.2316	   -10.4904	    -3.5248	   -11.1618	    -4.2801	   -17.2043	    -6.3782	    -7.8049	    -9.5673	
    -5.7907	    -8.4763	   -10.2386	    -2.0981	   -11.2457	    -3.7766	   -17.7917	    -6.4621	    -7.8049	    -9.6512	
    -4.8676	    -7.9727	    -9.9869	    -0.8392	   -11.3297	    -3.4409	   -18.2953	    -6.5460	    -7.8049	    -9.7351	
    -4.1962	    -7.7209	    -9.9030	     0.1678	   -11.4136	    -3.2730	   -18.7988	    -6.7978	    -7.8888	    -9.9030	
    -3.9444	    -7.7209	    -9.9869	     0.7553	   -11.7493	    -3.3569	   -19.3024	    -7.2174	    -8.1406	   -10.2386	
    -4.1122	    -8.1406	   -10.4065	     1.0071	   -12.1689	    -3.7766	   -19.7220	    -7.8888	    -8.6441	   -10.6583	
    -4.7836	    -8.8959	   -10.9940	     0.8392	   -12.7563	    -4.3640	   -20.2255	    -8.6441	    -9.3155	   -11.2457	
    -5.7068	    -9.8190	   -11.7493	     0.4196	   -13.3438	    -5.1193	   -20.5612	    -9.5673	   -10.0708	   -11.9171	
    -6.8817	   -10.9100	   -12.5046	    -0.2518	   -13.9313	    -6.0425	   -20.8969	   -10.5743	   -10.9100	   -12.5885	
    -8.1406	   -12.0010	   -13.3438	    -1.0071	   -14.5187	    -6.9656	   -21.1487	   -11.5814	   -11.7493	   -13.3438	
    -9.3994	   -13.0920	   -14.0991	    -1.7624	   -15.0223	    -7.7209	   -21.3165	   -12.4207	   -12.5885	   -13.9313	
   -10.4065	   -13.9313	   -14.7705	    -2.3499	   -15.4419	    -8.3923	   -21.4005	   -13.1760	   -13.2599	   -14.5187	
   -11.0779	   -14.5187	   -15.1901	    -2.6016	   -15.6097	    -8.7280	   -21.4005	   -13.6795	   -13.7634	   -15.0223	
   -11.4136	   -14.6866	   -15.4419	    -2.4338	   -15.6937	    -8.8120	   -21.3165	   -13.8474	   -14.0991	   -15.2740	
   -11.2457	   -14.5187	   -15.3580	    -1.8463	   -15.5258	    -8.3923	   -21.1487	   -13.7634	   -14.0991	   -15.5258	
   -10.5743	   -14.0152	   -15.0223	    -0.7553	   -15.1062	    -7.5531	   -20.8130	   -13.2599	   -13.9313	   -15.5258	
    -9.4833	   -13.0920	   -14.3509	     0.8392	   -14.5187	    -6.3782	   -20.3934	   -12.4207	   -13.4277	   -15.3580	
    -7.9727	   -11.8332	   -13.4277	     2.8534	   -13.7634	    -4.7836	   -19.8898	   -11.3297	   -12.6724	   -15.1062	
    -6.2103	   -10.3226	   -12.3367	     5.0354	   -12.8403	    -3.0212	   -19.3024	    -9.9869	   -11.8332	   -14.6027	
    -4.1962	    -8.6441	   -11.0779	     7.4692	   -11.7493	    -1.0071	   -18.7149	    -8.4763	   -10.8261	   -14.0991	
    -2.1820	    -7.0496	    -9.7351	     9.7351	   -10.6583	     1.0071	   -18.1274	    -6.8817	    -9.7351	   -13.5117	
    -0.3357	    -5.5389	    -8.4763	    11.9171	    -9.5673	     2.9373	   -17.6239	    -5.4550	    -8.7280	   -13.0081	
     1.2589	    -4.2801	    -7.4692	    13.5956	    -8.7280	     4.5319	   -17.2043	    -4.1122	    -7.8888	   -12.5046	
     2.3499	    -3.4409	    -6.7978	    14.7705	    -8.1406	     5.7068	   -17.0364	    -3.1052	    -7.3013	   -12.2528	
     2.8534	    -3.1052	    -6.4621	    15.1901	    -7.8049	     6.3782	   -17.0364	    -2.4338	    -6.9656	   -12.2528	
     2.8534	    -3.2730	    -6.5460	    14.9384	    -7.8888	     6.5460	   -17.2882	    -2.1820	    -6.8817	   -12.4207	
     2.2659	    -3.8605	    -7.0496	    14.0152	    -8.2245	     6.2103	   -17.6239	    -2.3499	    -7.1335	   -12.8403	
     1.3428	    -4.7836	    -7.7209	    12.5885	    -8.8120	     5.4550	   -17.9596	    -2.6855	    -7.5531	   -13.3438	
     0.1678	    -5.7907	    -8.5602	    10.9100	    -9.3994	     4.5319	   -18.2953	    -3.1891	    -8.0566	   -14.0152	
    -1.0910	    -6.8817	    -9.4833	     9.2316	   -10.0708	     3.5248	   -18.6310	    -3.6926	    -8.5602	   -14.6866	
    -2.2659	    -7.8888	   -10.2386	     7.6370	   -10.6583	     2.6016	   -18.7988	    -4.1962	    -8.9798	   -15.3580	
    -3.1891	    -8.7280	   -10.9100	     6.2943	   -11.0779	     1.8463	   -18.9667	    -4.5319	    -9.3994	   -15.9454	
    -3.7766	    -9.2316	   -11.2457	     5.2032	   -11.4136	     1.3428	   -19.0506	    -4.6997	    -9.6512	   -16.3651	
    -3.9444	    -9.3994	   -11.4136	     4.6158	   -11.4136	     1.0910	   -18.9667	    -4.6158	    -9.8190	   -16.6168	
    -3.6087	    -9.0637	   -11.1618	     4.4479	   -11.2457	     1.1749	   -18.7988	    -4.2801	    -9.8190	   -16.6168	
    -2.7695	    -8.2245	   -10.4904	     4.6997	   -10.7422	     1.6785	   -18.4631	    -3.6926	    -9.7351	   -16.2811	
    -1.4267	    -6.9656	    -9.5673	     5.4550	    -9.9869	     2.4338	   -17.9596	    -2.7695	    -9.3994	   -15.7776	
     0.0839	    -5.5389	    -8.3084	     6.3782	    -9.1476	     3.3569	   -17.4561	    -1.7624	    -8.9798	   -15.1062	
     1.6785	    -3.9444	    -7.0496	     7.3853	    -8.2245	     4.3640	   -17.0364	    -0.7553	    -8.5602	   -14.4348	
     3.1052	    -2.5177	    -5.8746	     8.2245	    -7.3853	     5.1193	   -16.7007	     0.0839	    -8.2245	   -13.8474	
     4.1962	    -1.3428	    -4.9515	     8.8120	    -6.7978	     5.6229	   -16.7007	     0.6714	    -8.0566	   -13.5117	
     4.8676	    -0.5035	    -4.2801	     8.9798	    -6.4621	     5.7907	   -16.8686	     0.9232	    -8.0566	   -13.5117	
     5.0354	     0.0000	    -3.9444	     8.6441	    -6.4621	     5.6229	   -17.2043	     0.8392	    -8.1406	   -13.7634	
     4.7836	     0.0839	    -3.9444	     8.0566	    -6.5460	     5.1193	   -17.7078	     0.4196	    -8.4763	   -14.1830	
     4.1962	    -0.0839	    -4.0283	     7.1335	    -6.7978	     4.3640	   -18.2114	    -0.0839	    -8.7280	   -14.6866	
     3.4409	    -0.3357	    -4.2801	     6.0425	    -7.0496	     3.5248	   -18.6310	    -0.7553	    -9.0637	   -15.0223	
     2.6016	    -0.7553	    -4.5319	     4.9515	    -7.3013	     2.6855	   -18.7988	    -1.4267	    -9.3155	   -15.3580	
     1.6785	    -1.2589	    -4.7836	     3.7766	    -7.3853	     1.7624	   -18.7988	    -2.0981	    -9.4833	   -15.6097	
     0.8392	    -1.6785	    -4.9515	     2.7695	    -7.3853	     0.9232	   -18.4631	    -2.7695	    -9.5673	   -15.6937	
     0.0839	    -2.0981	    -4.9515	     1.9302	    -7.2174	     0.2518	   -17.9596	    -3.2730	    -9.5673	   -15.6097	
    -0.4196	    -2.3499	    -4.8676	     1.3428	    -6.7978	    -0.2518	   -17.2882	    -3.7766	    -9.4833	   -15.4419	
    -0.6714	    -2.3499	    -4.5319	     1.0071	    -6.2943	    -0.5875	   -16.4490	    -4.0283	    -9.3994	   -15.1901	
    -0.6714	    -2.1820	    -4.1122	     1.0071	    -5.7068	    -0.7553	   -15.5258	    -4.2801	    -9.2316	   -15.0223	
    -0.4196	    -1.7624	    -3.5248	     1.1749	    -5.0354	    -0.8392	   -14.6027	    -4.3640	    -9.1476	   -14.7705	
     0.0000	    -1.1749	    -2.9373	     1.5945	    -4.2801	    -0.6714	   -13.7634	    -4.4479	    -8.9798	   -14.6866	
     0.5875	    -0.4196	    -2.1820	     2.1820	    -3.5248	    -0.5035	   -13.0081	    -4.3640	    -8.8959	   -14.6027	
     1.4267	     0.5035	    -1.3428	     2.9373	    -2.6855	    -0.1678	   -12.3367	    -4.1122	    -8.8120	   -14.6027	
     2.4338	     1.5945	    -0.3357	     3.8605	    -1.8463	     0.3357	   -11.6653	    -3.6926	    -8.5602	   -14.4348	
     3.5248	     2.8534	     0.7553	     4.8676	    -1.0071	     0.8392	   -10.9940	    -3.0212	    -8.2245	   -14.1830	
     4.7836	     4.1962	     1.8463	     5.8746	    -0.0839	     1.5106	   -10.3226	    -2.2659	    -7.8049	   -13.7634	
     5.9586	     5.4550	     2.9373	     6.7139	     0.7553	     2.0981	    -9.6512	    -1.4267	    -7.3853	   -13.2599	
     6.9656	     6.5460	     3.7766	     7.3853	     1.4267	     2.5177	    -9.1476	    -0.6714	    -6.9656	   -12.7563	
     7.5531	     7.2174	     4.3640	     7.6370	     1.8463	     2.6855	    -8.8959	    -0.1678	    -6.7139	   -12.2528	
     7.8049	     7.4692	     4.5319	     7.5531	     1.9302	     2.6855	    -8.8959	     0.0000	    -6.5460	   -11.9171	
     7.4692	     7.2174	     4.2801	     7.1335	     1.5945	     2.3499	    -9.1476	    -0.1678	    -6.5460	   -11.6653	
     6.7139	     6.5460	     3.6087	     6.4621	     1.0071	     1.6785	    -9.7351	    -0.8392	    -6.7978	   -11.4975	
     5.5389	     5.3711	     2.6855	     5.4550	     0.0839	     0.9232	   -10.4065	    -1.8463	    -7.0496	   -11.4975	
     4.0283	     3.9444	     1.3428	     4.1962	    -1.0071	    -0.0839	   -11.2457	    -3.2730	    -7.4692	   -11.5814	
     2.3499	     2.2659	     0.0000	     2.9373	    -2.1820	    -1.0910	   -12.0850	    -4.7836	    -7.8888	   -11.7493	
     0.5875	     0.5875	    -1.5106	     1.6785	    -3.3569	    -2.0981	   -12.9242	    -6.1264	    -8.3084	   -11.7493	
    -1.0910	    -1.0071	    -2.8534	     0.6714	    -4.4479	    -2.8534	   -13.6795	    -7.3013	    -8.5602	   -11.7493	
    -2.5177	    -2.3499	    -4.0283	     0.0000	    -5.3711	    -3.3569	   -14.2670	    -8.0566	    -8.7280	   -11.5814	
    -3.6087	    -3.4409	    -4.9515	    -0.2518	    -6.0425	    -3.5248	   -14.8544	    -8.3923	    -8.5602	   -11.1618	
    -4.3640	    -4.1122	    -5.6229	    -0.1678	    -6.5460	    -3.4409	   -15.1901	    -8.3923	    -8.2245	   -10.6583	
    -4.6997	    -4.4479	    -5.9586	     0.2518	    -6.8817	    -3.0212	   -15.5258	    -8.0566	    -7.8049	   -10.0708	
    -4.7836	    -4.5319	    -6.0425	     1.0071	    -6.9656	    -2.3499	   -15.7776	    -7.4692	    -7.1335	    -9.3155	
    -4.6158	    -4.3640	    -5.9586	     1.8463	    -7.0496	    -1.5106	   -16.0294	    -6.7139	    -6.3782	    -8.5602	
    -4.1122	    -3.9444	    -5.7068	     2.9373	    -6.9656	    -0.4196	   -16.1972	    -5.7068	    -5.4550	    -7.7209	
    -3.4409	    -3.3569	    -5.2032	     4.1962	    -6.7978	     0.7553	   -16.1972	    -4.5319	    -4.3640	    -6.7139	
    -2.6016	    -2.6855	    -4.6997	     5.3711	    -6.6299	     1.9302	   -16.1972	    -3.2730	    -3.1891	    -5.7068	
    -1.6785	    -1.9302	    -4.1122	     6.6299	    -6.4621	     3.1052	   -16.0294	    -2.0142	    -2.0142	    -4.6997	
    -0.9232	    -1.1749	    -3.6087	     7.6370	    -6.3782	     4.1122	   -15.9454	    -0.7553	    -0.9232	    -3.6926	
    -0.2518	    -0.6714	    -3.2730	     8.3084	    -6.4621	     4.8676	   -15.7776	     0.2518	     0.1678	    -2.6855	
     0.0000	    -0.5035	    -3.1052	     8.5602	    -6.7978	     5.2872	   -15.6937	     1.0910	     0.9232	    -1.9302	
    -0.1678	    -0.7553	    -3.2730	     8.3084	    -7.4692	     5.2872	   -15.7776	     1.5106	     1.4267	    -1.4267	
    -0.7553	    -1.3428	    -3.7766	     7.4692	    -8.3923	     4.8676	   -15.9454	     1.5945	     1.6785	    -1.0910	
    -1.8463	    -2.4338	    -4.6158	     6.1264	    -9.6512	     3.9444	   -16.1972	     1.2589	     1.5106	    -1.0910	
    -3.3569	    -3.8605	    -5.7068	     4.2801	   -11.0779	     2.6855	   -16.6168	     0.5875	     1.0910	    -1.3428	
    -5.0354	    -5.4550	    -6.9656	     2.2659	   -12.6724	     1.2589	   -17.0364	    -0.2518	     0.5035	    -1.7624	
    -6.7978	    -7.1335	    -8.2245	     0.1678	   -14.0152	    -0.3357	   -17.4561	    -1.2589	    -0.1678	    -2.2659	
    -8.3084	    -8.5602	    -9.3155	    -1.8463	   -15.1062	    -1.7624	   -17.7078	    -2.0981	    -0.8392	    -2.7695	
    -9.4833	    -9.7351	   -10.2386	    -3.5248	   -15.7776	    -2.8534	   -17.8757	    -2.8534	    -1.3428	    -3.1891	
   -10.1547	   -10.4904	   -10.8261	    -4.6997	   -15.8615	    -3.6087	   -17.7917	    -3.1891	    -1.6785	    -3.4409	
   -10.3226	   -10.7422	   -11.1618	    -5.3711	   -15.4419	    -4.0283	   -17.4561	    -3.2730	    -1.6785	    -3.5248	
    -9.9030	   -10.4904	   -11.0779	    -5.6229	   -14.6866	    -3.9444	   -17.0364	    -3.0212	    -1.5106	    -3.4409	
    -9.0637	    -9.9030	   -10.7422	    -5.3711	   -13.7634	    -3.5248	   -16.3651	    -2.5177	    -1.0910	    -3.1891	
    -7.8888	    -9.0637	   -10.2386	    -4.9515	   -12.7563	    -2.9373	   -15.6937	    -1.9302	    -0.5875	    -2.8534	
    -6.3782	    -8.0566	    -9.7351	    -4.2801	   -11.7493	    -2.1820	   -14.9384	    -1.1749	    -0.0839	    -2.6016	
    -4.7836	    -6.8817	    -9.0637	    -3.5248	   -10.8261	    -1.4267	   -14.2670	    -0.4196	     0.3357	    -2.3499	
    -3.1891	    -5.7907	    -8.4763	    -2.7695	   -10.0708	    -0.6714	   -13.5956	     0.1678	     0.6714	    -2.1820	
    -1.6785	    -4.6997	    -7.8888	    -2.0981	    -9.3994	     0.0000	   -13.0081	     0.7553	     0.9232	    -2.0981	
    -0.2518	    -3.6926	    -7.3013	    -1.4267	    -8.8120	     0.5875	   -12.4207	     1.1749	     1.0910	    -2.0142	
     0.9232	    -2.8534	    -6.7978	    -0.8392	    -8.3084	     1.0071	   -11.8332	     1.5106	     1.2589	    -1.9302	
     1.7624	    -2.1820	    -6.3782	    -0.4196	    -7.9727	     1.2589	   -11.4136	     1.7624	     1.3428	    -1.7624	
     2.1820	    -1.8463	    -6.1264	    -0.3357	    -7.6370	     1.2589	   -10.9940	     1.8463	     1.3428	    -1.6785	
     2.1820	    -1.7624	    -6.0425	    -0.5035	    -7.3853	     1.0071	   -10.8261	     1.5945	     1.2589	    -1.5106	
     1.6785	    -2.0142	    -6.1264	    -1.1749	    -7.2174	     0.3357	   -10.7422	     1.1749	     1.0071	    -1.4267	
     0.7553	    -2.6016	    -6.4621	    -2.2659	    -7.2174	    -0.6714	   -10.7422	     0.3357	     0.5875	    -1.5106	
    -0.4196	    -3.5248	    -6.8817	    -3.7766	    -7.3853	    -2.0142	   -10.9940	    -0.6714	    -0.0839	    -1.6785	
    -1.6785	    -4.6158	    -7.5531	    -5.5389	    -7.5531	    -3.5248	   -11.1618	    -1.9302	    -0.7553	    -2.0142	
    -3.0212	    -5.7068	    -8.1406	    -7.3853	    -7.7209	    -5.2032	   -11.4136	    -3.2730	    -1.5945	    -2.3499	
    -4.2801	    -6.7139	    -8.6441	    -9.1476	    -7.7209	    -6.7978	   -11.5814	    -4.5319	    -2.2659	    -2.7695	
    -5.2032	    -7.5531	    -8.9798	   -10.7422	    -7.7209	    -8.2245	   -11.5814	    -5.7068	    -2.9373	    -3.1052	
    -5.9586	    -8.1406	    -9.1476	   -12.0850	    -7.4692	    -9.3994	   -11.5814	    -6.6299	    -3.3569	    -3.4409	
    -6.2943	    -8.3084	    -8.9798	   -13.0920	    -7.1335	   -10.2386	   -11.4975	    -7.3853	    -3.6926	    -3.6087	
    -6.2943	    -8.3084	    -8.6441	   -13.6795	    -6.7139	   -10.8261	   -11.4136	    -7.9727	    -3.8605	    -3.7766	
    -6.1264	    -7.9727	    -8.1406	   -14.0152	    -6.2943	   -11.1618	   -11.3297	    -8.3084	    -3.9444	    -3.9444	
    -5.7068	    -7.5531	    -7.7209	   -14.0991	    -5.8746	   -11.4136	   -11.3297	    -8.6441	    -3.9444	    -4.1122	
    -5.3711	    -7.2174	    -7.3013	   -14.1830	    -5.7907	   -11.6653	   -11.4975	    -8.9798	    -4.1962	    -4.3640	
    -5.1193	    -6.9656	    -7.2174	   -14.3509	    -5.8746	   -12.0850	   -11.8332	    -9.5673	    -4.5319	    -4.7836	
    -5.2032	    -7.0496	    -7.3853	   -14.6027	    -6.2943	   -12.6724	   -12.3367	   -10.3226	    -5.1193	    -5.3711	
    -5.4550	    -7.4692	    -7.8049	   -15.1901	    -6.9656	   -13.5117	   -13.0081	   -11.2457	    -5.9586	    -6.2103	
    -6.0425	    -8.1406	    -8.5602	   -15.8615	    -7.8049	   -14.5187	   -13.7634	   -12.4207	    -6.9656	    -7.2174	
    -6.7978	    -8.9798	    -9.4833	   -16.7847	    -8.8120	   -15.6937	   -14.6027	   -13.6795	    -8.0566	    -8.2245	
    -7.7209	    -9.9869	   -10.4904	   -17.7917	    -9.8190	   -16.9525	   -15.4419	   -14.9384	    -9.2316	    -9.3994	
    -8.6441	   -11.0779	   -11.5814	   -18.8828	   -10.8261	   -18.2953	   -16.1133	   -16.2811	   -10.4065	   -10.4904	
    -9.5673	   -12.0850	   -12.4207	   -19.8898	   -11.5814	   -19.5541	   -16.6168	   -17.4561	   -11.4975	   -11.4975	
   -10.4065	   -13.0081	   -13.1760	   -20.8130	   -12.1689	   -20.6451	   -16.9525	   -18.4631	   -12.4207	   -12.4207	
   -11.0779	   -13.6795	   -13.6795	   -21.5683	   -12.5046	   -21.4844	   -16.9525	   -19.3024	   -13.3438	   -13.2599	
   -11.4136	   -14.0152	   -13.9313	   -22.0718	   -12.5885	   -22.1558	   -16.7007	   -19.9738	   -14.1830	   -13.9313	
   -11.4975	   -14.0991	   -13.8474	   -22.3236	   -12.3367	   -22.4915	   -16.1133	   -20.3934	   -14.9384	   -14.5187	
   -11.2457	   -13.7634	   -13.4277	   -22.4075	   -11.8332	   -22.6593	   -15.3580	   -20.5612	   -15.6097	   -15.0223	
   -10.5743	   -13.0081	   -12.6724	   -22.0718	   -10.9940	   -22.4075	   -14.4348	   -20.4773	   -16.1972	   -15.3580	
    -9.5673	   -11.8332	   -11.5814	   -21.3165	    -9.9869	   -21.7361	   -13.3438	   -20.1416	   -16.6168	   -15.6937	
    -8.0566	   -10.1547	   -10.0708	   -20.0577	    -8.7280	   -20.6451	   -12.1689	   -19.3863	   -16.7007	   -15.8615	
    -6.2103	    -8.1406	    -8.3084	   -18.2953	    -7.2174	   -19.0506	   -10.9100	   -18.2953	   -16.5329	   -15.8615	
    -3.9444	    -5.7068	    -6.1264	   -16.0294	    -5.5389	   -17.0364	    -9.6512	   -16.7007	   -15.8615	   -15.6937	
    -1.5106	    -3.0212	    -3.8605	   -13.3438	    -3.7766	   -14.6027	    -8.4763	   -14.8544	   -14.8544	   -15.3580	
     1.0071	    -0.2518	    -1.4267	   -10.3226	    -2.0981	   -11.9171	    -7.3853	   -12.8403	   -13.5956	   -14.8544	
     3.4409	     2.3499	     0.9232	    -7.3853	    -0.5035	    -9.3155	    -6.5460	   -10.7422	   -12.1689	   -14.2670	
     5.5389	     4.6997	     2.8534	    -4.6997	     0.7553	    -6.8817	    -6.0425	    -8.8120	   -10.8261	   -13.7634	
     7.2174	     6.4621	     4.3640	    -2.5177	     1.6785	    -4.9515	    -5.7907	    -7.3013	    -9.7351	   -13.2599	
     8.2245	     7.4692	     5.2032	    -1.1749	     2.0142	    -3.6926	    -5.9586	    -6.2943	    -8.9798	   -12.9242	
     8.3923	     7.7209	     5.3711	    -0.7553	     1.8463	    -3.2730	    -6.4621	    -5.9586	    -8.6441	   -12.7563	
     7.8049	     7.2174	     4.8676	    -1.3428	     1.3428	    -3.6087	    -7.1335	    -6.1264	    -8.7280	   -12.5885	
     6.6299	     6.1264	     3.8605	    -2.7695	     0.4196	    -4.6158	    -7.8888	    -6.9656	    -9.3155	   -12.5885	
     4.8676	     4.4479	     2.5177	    -4.9515	    -0.6714	    -6.2103	    -8.7280	    -8.1406	   -10.0708	   -12.7563	
     2.7695	     2.6016	     1.0071	    -7.5531	    -1.8463	    -8.2245	    -9.3994	    -9.6512	   -11.1618	   -12.9242	
     0.6714	     0.5875	    -0.5035	   -10.4904	    -2.9373	   -10.4065	    -9.9030	   -11.3297	   -12.4207	   -13.3438	
    -1.3428	    -1.2589	    -1.9302	   -13.2599	    -3.9444	   -12.5885	   -10.3226	   -13.0081	   -13.6795	   -13.8474	
    -3.1052	    -2.8534	    -3.0212	   -15.7776	    -4.6158	   -14.4348	   -10.6583	   -14.5187	   -14.9384	   -14.4348	
    -4.3640	    -3.9444	    -3.7766	   -17.7078	    -5.0354	   -15.8615	   -10.7422	   -15.6937	   -16.0294	   -15.1062	
    -4.9515	    -4.5319	    -4.1122	   -18.7149	    -5.2032	   -16.7007	   -10.6583	   -16.5329	   -16.8686	   -15.6937	
    -4.9515	    -4.4479	    -3.8605	   -18.8828	    -4.9515	   -16.7007	   -10.4904	   -16.7847	   -17.2882	   -16.1133	
    -4.1962	    -3.7766	    -3.2730	   -17.9596	    -4.3640	   -16.0294	   -10.1547	   -16.4490	   -17.2882	   -16.3651	
    -2.8534	    -2.5177	    -2.1820	   -16.1972	    -3.5248	   -14.5187	    -9.7351	   -15.5258	   -16.8686	   -16.3651	
    -1.0071	    -0.9232	    -0.9232	   -13.5956	    -2.5177	   -12.5046	    -9.3994	   -14.1830	   -16.1133	   -16.1133	
     1.0910	     0.9232	     0.4196	   -10.5743	    -1.5106	   -10.0708	    -9.0637	   -12.4207	   -15.0223	   -15.6097	
     3.1891	     2.7695	     1.7624	    -7.3013	    -0.5875	    -7.3853	    -8.8959	   -10.5743	   -13.7634	   -15.0223	
     5.0354	     4.4479	     2.9373	    -3.9444	     0.1678	    -4.7836	    -8.9798	    -8.7280	   -12.5046	   -14.4348	
     6.3782	     5.7068	     3.7766	    -0.9232	     0.6714	    -2.3499	    -9.2316	    -6.9656	   -11.3297	   -13.8474	
     7.1335	     6.4621	     4.1962	     1.6785	     0.8392	    -0.3357	    -9.7351	    -5.4550	   -10.3226	   -13.3438	
     7.3013	     6.7978	     4.3640	     3.7766	     0.6714	     1.3428	   -10.4065	    -4.2801	    -9.3994	   -12.8403	
     6.8817	     6.6299	     4.1962	     5.2872	     0.3357	     2.6016	   -11.1618	    -3.3569	    -8.6441	   -12.4207	
     6.0425	     6.1264	     3.6926	     6.2943	    -0.2518	     3.5248	   -11.9171	    -2.6016	    -8.0566	   -12.0010	
     4.8676	     5.3711	     3.1052	     6.8817	    -0.9232	     4.0283	   -12.5885	    -2.1820	    -7.5531	   -11.5814	
     3.6087	     4.3640	     2.3499	     7.0496	    -1.5945	     4.3640	   -13.1760	    -1.7624	    -7.0496	   -11.1618	
     2.3499	     3.3569	     1.5106	     6.9656	    -2.1820	     4.4479	   -13.5956	    -1.5106	    -6.6299	   -10.7422	
     1.0910	     2.2659	     0.7553	     6.7139	    -2.8534	     4.3640	   -13.8474	    -1.3428	    -6.2943	   -10.2386	
     0.0000	     1.3428	    -0.0839	     6.3782	    -3.4409	     4.2801	   -14.0991	    -1.1749	    -5.9586	    -9.9030	
    -0.9232	     0.3357	    -0.8392	     5.9586	    -3.9444	     4.1122	   -14.2670	    -0.9232	    -5.6229	    -9.5673	
    -1.5945	    -0.4196	    -1.5945	     5.6229	    -4.5319	     4.0283	   -14.4348	    -0.6714	    -5.3711	    -9.3155	
    -2.1820	    -1.0910	    -2.2659	     5.5389	    -5.0354	     4.1122	   -14.7705	    -0.2518	    -5.1193	    -8.9798	
    -2.3499	    -1.5106	    -2.8534	     5.7068	    -5.4550	     4.3640	   -15.1062	     0.3357	    -4.6997	    -8.6441	
    -2.2659	    -1.6785	    -3.1891	     6.1264	    -5.8746	     4.9515	   -15.5258	     1.1749	    -4.2801	    -8.2245	
    -1.8463	    -1.5945	    -3.4409	     6.9656	    -6.2103	     5.7068	   -16.0294	     2.2659	    -3.6926	    -7.6370	
    -1.0910	    -1.1749	    -3.4409	     7.9727	    -6.4621	     6.7139	   -16.6168	     3.5248	    -3.0212	    -6.9656	
    -0.2518	    -0.6714	    -3.4409	     9.2316	    -6.7978	     7.8049	   -17.2882	     4.7836	    -2.3499	    -6.2943	
     0.6714	    -0.0839	    -3.4409	    10.4904	    -7.1335	     8.8959	   -18.1274	     5.9586	    -1.7624	    -5.6229	
     1.5945	     0.4196	    -3.4409	    11.6653	    -7.4692	     9.9030	   -18.9667	     6.8817	    -1.1749	    -5.1193	
     2.3499	     0.8392	    -3.5248	    12.6724	    -7.8888	    10.7422	   -19.8059	     7.4692	    -0.6714	    -4.6158	
     3.0212	     1.0910	    -3.6087	    13.5117	    -8.3084	    11.3297	   -20.6451	     7.6370	    -0.2518	    -4.1962	
     3.3569	     1.0910	    -3.8605	    14.0991	    -8.7280	    11.6653	   -21.3165	     7.4692	     0.0000	    -3.7766	
     3.4409	     0.8392	    -4.1122	    14.2670	    -9.1476	    11.6653	   -21.8201	     7.0496	     0.2518	    -3.4409	
     3.1891	     0.3357	    -4.5319	    14.1830	    -9.4833	    11.4975	   -22.1558	     6.4621	     0.4196	    -3.1891	
     2.6016	    -0.4196	    -4.9515	    13.6795	    -9.7351	    11.0779	   -22.3236	     5.7907	     0.5035	    -2.9373	
     1.7624	    -1.3428	    -5.5389	    12.8403	    -9.9869	    10.3226	   -22.2397	     5.1193	     0.5035	    -2.7695	
     0.6714	    -2.4338	    -6.0425	    11.6653	   -10.1547	     9.4833	   -21.9040	     4.4479	     0.4196	    -2.6016	
    -0.6714	    -3.5248	    -6.6299	    10.2386	   -10.3226	     8.3923	   -21.4844	     3.6926	     0.3357	    -2.5177	
    -2.0981	    -4.6158	    -7.2174	     8.5602	   -10.4065	     7.2174	   -20.9808	     2.9373	     0.1678	    -2.4338	
    -3.5248	    -5.7068	    -7.8049	     6.8817	   -10.4065	     6.0425	   -20.4773	     2.0981	     0.0000	    -2.5177	
    -4.9515	    -6.6299	    -8.3084	     5.2872	   -10.4904	     4.8676	   -20.0577	     1.3428	    -0.1678	    -2.6016	
    -6.1264	    -7.4692	    -8.7280	     3.9444	   -10.4904	     3.9444	   -19.7220	     0.7553	    -0.3357	    -2.6855	
    -6.9656	    -7.9727	    -8.8959	     3.0212	   -10.4904	     3.2730	   -19.3863	     0.3357	    -0.4196	    -2.7695	
    -7.5531	    -8.1406	    -8.9798	     2.4338	   -10.4065	     2.8534	   -19.2184	     0.1678	    -0.3357	    -2.8534	
    -7.7209	    -8.0566	    -8.8120	     2.2659	   -10.1547	     2.7695	   -19.0506	     0.1678	    -0.1678	    -2.9373	
    -7.6370	    -7.8049	    -8.5602	     2.3499	    -9.9869	     2.8534	   -19.0506	     0.3357	     0.0000	    -3.0212	
    -7.3853	    -7.3853	    -8.2245	     2.5177	    -9.7351	     2.9373	   -19.0506	     0.5875	     0.0839	    -3.1891	
    -7.1335	    -7.0496	    -7.8888	     2.6855	    -9.5673	     3.0212	   -19.2184	     0.7553	     0.0839	    -3.4409	
    -6.7978	    -6.7139	    -7.6370	     2.7695	    -9.3994	     3.0212	   -19.4702	     0.8392	    -0.0839	    -3.8605	
    -6.6299	    -6.4621	    -7.4692	     2.6855	    -9.3155	     2.9373	   -19.7220	     0.7553	    -0.4196	    -4.4479	
    -6.5460	    -6.3782	    -7.3853	     2.4338	    -9.3994	     2.6016	   -19.9738	     0.5875	    -0.8392	    -5.0354	
    -6.6299	    -6.5460	    -7.5531	     1.9302	    -9.4833	     2.1820	   -20.2255	     0.2518	    -1.4267	    -5.7907	
    -6.9656	    -6.9656	    -7.8049	     1.1749	    -9.6512	     1.5106	   -20.3934	    -0.2518	    -2.1820	    -6.5460	
    -7.4692	    -7.6370	    -8.3084	     0.1678	    -9.9030	     0.5875	   -20.4773	    -0.9232	    -3.0212	    -7.3853	
    -8.2245	    -8.4763	    -8.8959	    -1.0910	   -10.1547	    -0.5035	   -20.4773	    -1.7624	    -3.8605	    -8.2245	
    -9.1476	    -9.3994	    -9.5673	    -2.5177	   -10.4904	    -1.6785	   -20.3094	    -2.6855	    -4.8676	    -9.0637	
   -10.2386	   -10.4065	   -10.3226	    -4.1122	   -10.9100	    -2.9373	   -20.0577	    -3.6926	    -5.8746	    -9.8190	
   -11.3297	   -11.4975	   -11.0779	    -5.7068	   -11.2457	    -4.2801	   -19.7220	    -4.7836	    -6.8817	   -10.6583	
   -12.5046	   -12.5885	   -11.8332	    -7.3853	   -11.5814	    -5.6229	   -19.3024	    -5.8746	    -7.8888	   -11.5814	
   -13.6795	   -13.5956	   -12.5885	    -8.9798	   -12.0010	    -6.9656	   -18.9667	    -7.0496	    -8.9798	   -12.4207	
   -14.7705	   -14.5187	   -13.2599	   -10.4065	   -12.3367	    -8.0566	   -18.5471	    -8.1406	    -9.9869	   -13.3438	
   -15.5258	   -15.1062	   -13.7634	   -11.4975	   -12.5046	    -8.9798	   -18.2114	    -8.9798	   -10.9100	   -14.2670	
   -15.7776	   -15.3580	   -13.9313	   -12.0850	   -12.5046	    -9.4833	   -17.9596	    -9.6512	   -11.5814	   -15.0223	
   -15.6097	   -15.1062	   -13.5956	   -12.0010	   -12.1689	    -9.5673	   -17.6239	    -9.8190	   -11.9171	   -15.5258	
   -14.7705	   -14.2670	   -12.8403	   -11.2457	   -11.4975	    -8.9798	   -17.2043	    -9.5673	   -12.0010	   -15.7776	
   -13.4277	   -12.8403	   -11.6653	    -9.9030	   -10.5743	    -7.9727	   -16.7847	    -8.8959	   -11.5814	   -15.7776	
   -11.4975	   -10.9940	   -10.0708	    -7.9727	    -9.2316	    -6.4621	   -16.2811	    -7.7209	   -10.9100	   -15.4419	
    -9.2316	    -8.8120	    -8.1406	    -5.6229	    -7.7209	    -4.6997	   -15.6937	    -6.2943	    -9.9030	   -14.7705	
    -6.7139	    -6.3782	    -6.0425	    -3.1891	    -6.1264	    -2.6855	   -14.9384	    -4.6158	    -8.6441	   -14.0152	
    -4.0283	    -3.8605	    -3.8605	    -0.6714	    -4.3640	    -0.5875	   -14.0152	    -2.8534	    -7.3013	   -13.0081	
    -1.3428	    -1.4267	    -1.7624	     1.6785	    -2.6855	     1.4267	   -13.0081	    -1.0910	    -5.8746	   -12.0010	
     1.0910	     0.7553	     0.1678	     3.6926	    -1.0910	     3.1891	   -12.0010	     0.5035	    -4.6158	   -10.9940	
     3.1891	     2.6855	     1.8463	     5.2872	     0.1678	     4.6158	   -10.9940	     1.8463	    -3.5248	   -10.1547	
     4.8676	     4.0283	     2.9373	     6.3782	     1.1749	     5.5389	   -10.1547	     2.7695	    -2.6855	    -9.5673	
     5.7907	     4.8676	     3.6087	     6.7978	     1.5945	     5.8746	    -9.5673	     3.1891	    -2.3499	    -9.2316	
     6.2103	     5.1193	     3.6926	     6.6299	     1.6785	     5.7907	    -9.2316	     3.1891	    -2.2659	    -9.2316	
     6.2103	     4.8676	     3.4409	     6.0425	     1.4267	     5.2872	    -9.1476	     2.7695	    -2.6016	    -9.3994	
     5.7907	     4.3640	     2.9373	     5.2032	     1.0071	     4.5319	    -9.2316	     2.1820	    -3.1052	    -9.7351	
     5.2032	     3.7766	     2.1820	     4.3640	     0.4196	     3.6926	    -9.4833	     1.5106	    -3.6087	   -10.0708	
     4.5319	     3.1052	     1.5106	     3.5248	    -0.1678	     2.8534	    -9.7351	     0.7553	    -4.1962	   -10.4065	
     4.0283	     2.5177	     0.7553	     2.9373	    -0.7553	     2.1820	    -9.9869	     0.1678	    -4.6158	   -10.6583	
     3.6087	     2.0142	     0.1678	     2.6855	    -1.1749	     1.8463	   -10.4065	    -0.2518	    -4.9515	   -10.8261	
     3.4409	     1.7624	    -0.2518	     2.7695	    -1.5945	     1.7624	   -10.8261	    -0.5035	    -5.1193	   -10.9100	
     3.4409	     1.6785	    -0.5035	     3.2730	    -1.9302	     1.9302	   -11.2457	    -0.5035	    -5.1193	   -10.9100	
     3.7766	     1.8463	    -0.5875	     4.1962	    -2.0981	     2.5177	   -11.6653	    -0.2518	    -4.9515	   -10.9100	
     4.2801	     2.1820	    -0.5875	     5.4550	    -2.2659	     3.2730	   -12.0850	     0.1678	    -4.6997	   -10.7422	
[Epoch Header]
[Trial Type]	21
[Accept]	1
[Correct]	0
[RT]	 0.000
[Resp]	0
[Epoch Data]
   -12.0010	   -10.2386	    -7.5531	     2.8534	    -6.6299	     1.7624	    -5.2872	     1.3428	     0.3357	    -0.5035	
   -13.5117	   -11.4136	    -8.3923	     2.2659	    -7.2174	     1.2589	    -5.7907	     0.5875	    -0.5035	    -1.1749	
   -14.6027	   -12.3367	    -9.0637	     2.0981	    -7.7209	     1.0071	    -6.2943	     0.0839	    -1.2589	    -1.9302	
   -15.3580	   -12.8403	    -9.4833	     2.2659	    -8.0566	     1.0910	    -6.8817	    -0.2518	    -1.8463	    -2.5177	
   -15.6937	   -13.0920	    -9.6512	     2.7695	    -8.2245	     1.3428	    -7.3853	    -0.4196	    -2.3499	    -3.1052	
   -15.6937	   -12.9242	    -9.6512	     3.5248	    -8.3923	     1.7624	    -7.8888	    -0.3357	    -2.6016	    -3.5248	
   -15.3580	   -12.5885	    -9.4833	     4.4479	    -8.3084	     2.3499	    -8.3084	    -0.1678	    -2.8534	    -3.9444	
   -14.8544	   -12.0010	    -9.1476	     5.3711	    -8.0566	     2.9373	    -8.5602	     0.1678	    -2.9373	    -4.1962	
   -14.2670	   -11.3297	    -8.6441	     6.2943	    -7.7209	     3.4409	    -8.5602	     0.4196	    -2.9373	    -4.3640	
   -13.5956	   -10.6583	    -8.1406	     6.8817	    -7.3013	     3.8605	    -8.3923	     0.7553	    -2.8534	    -4.5319	
   -13.0081	   -10.0708	    -7.7209	     7.2174	    -6.8817	     4.0283	    -8.1406	     0.9232	    -2.8534	    -4.6158	
   -12.7563	    -9.7351	    -7.3853	     6.9656	    -6.5460	     3.8605	    -7.8049	     0.8392	    -2.9373	    -4.7836	
   -12.9242	    -9.8190	    -7.3853	     6.2103	    -6.3782	     3.3569	    -7.4692	     0.5035	    -3.1891	    -5.0354	
   -13.5117	   -10.2386	    -7.6370	     4.9515	    -6.3782	     2.4338	    -7.2174	    -0.0839	    -3.6087	    -5.3711	
   -14.5187	   -11.0779	    -8.1406	     3.3569	    -6.6299	     1.1749	    -7.0496	    -0.9232	    -4.1122	    -5.7907	
   -15.9454	   -12.2528	    -8.8120	     1.3428	    -6.9656	    -0.2518	    -6.9656	    -1.9302	    -4.8676	    -6.2943	
   -17.6239	   -13.5956	    -9.7351	    -0.9232	    -7.4692	    -1.8463	    -6.8817	    -3.1052	    -5.6229	    -6.7978	
   -19.5541	   -15.1062	   -10.7422	    -3.2730	    -7.9727	    -3.6087	    -6.9656	    -4.4479	    -6.5460	    -7.3853	
   -21.4844	   -16.6168	   -11.7493	    -5.6229	    -8.5602	    -5.2872	    -7.0496	    -5.7068	    -7.3853	    -7.9727	
   -23.3307	   -17.9596	   -12.7563	    -7.8888	    -9.0637	    -6.8817	    -7.1335	    -6.9656	    -8.2245	    -8.4763	
   -24.9252	   -19.0506	   -13.4277	    -9.8190	    -9.4833	    -8.2245	    -7.0496	    -8.0566	    -8.8959	    -8.8959	
   -26.1002	   -19.6381	   -13.8474	   -11.3297	    -9.5673	    -9.1476	    -6.8817	    -8.7280	    -9.2316	    -8.9798	
   -26.7715	   -19.8059	   -13.7634	   -12.2528	    -9.3155	    -9.5673	    -6.5460	    -9.0637	    -9.2316	    -8.8959	
   -26.9394	   -19.4702	   -13.3438	   -12.5885	    -8.8120	    -9.5673	    -6.0425	    -8.8959	    -8.8120	    -8.3923	
   -26.6876	   -18.7149	   -12.5885	   -12.4207	    -8.0566	    -9.1476	    -5.3711	    -8.3923	    -8.1406	    -7.6370	
   -26.1002	   -17.7078	   -11.6653	   -11.9171	    -7.2174	    -8.3923	    -4.6997	    -7.6370	    -7.1335	    -6.6299	
   -25.5127	   -16.7847	   -10.7422	   -11.1618	    -6.3782	    -7.4692	    -4.1122	    -6.6299	    -6.0425	    -5.5389	
   -24.9252	   -15.8615	    -9.9030	   -10.4904	    -5.7068	    -6.5460	    -3.6926	    -5.6229	    -4.9515	    -4.4479	
   -24.6735	   -15.2740	    -9.3155	    -9.9869	    -5.2872	    -5.7907	    -3.4409	    -4.6158	    -3.9444	    -3.3569	
   -24.6735	   -15.1062	    -9.0637	    -9.8190	    -5.1193	    -5.2032	    -3.4409	    -3.8605	    -3.1052	    -2.4338	
   -25.1770	   -15.3580	    -9.2316	   -10.0708	    -5.2872	    -5.0354	    -3.6926	    -3.3569	    -2.3499	    -1.6785	
   -26.1841	   -16.1972	    -9.7351	   -10.9100	    -5.7068	    -5.3711	    -4.1122	    -3.1052	    -2.0142	    -1.1749	
   -27.7786	   -17.5400	   -10.7422	   -12.5046	    -6.5460	    -6.2103	    -4.7836	    -3.4409	    -1.9302	    -1.0071	
   -29.8767	   -19.3863	   -12.2528	   -14.6866	    -7.7209	    -7.5531	    -5.7068	    -4.1122	    -2.3499	    -1.1749	
   -32.4783	   -21.7361	   -14.0991	   -17.4561	    -9.1476	    -9.4833	    -6.7978	    -5.3711	    -3.1052	    -1.7624	
   -35.3317	   -24.3378	   -16.1972	   -20.7291	   -10.6583	   -11.8332	    -7.8888	    -6.9656	    -4.1122	    -2.5177	
   -38.4369	   -27.0233	   -18.2953	   -24.1699	   -12.3367	   -14.4348	    -9.0637	    -8.8120	    -5.4550	    -3.5248	
   -41.4581	   -29.6249	   -20.3934	   -27.6947	   -13.8474	   -17.0364	   -10.0708	   -10.7422	    -6.7978	    -4.6158	
   -44.1437	   -31.9748	   -22.2397	   -30.9677	   -15.1901	   -19.4702	   -10.9940	   -12.5046	    -8.2245	    -5.7068	
   -46.4096	   -33.7372	   -23.5825	   -33.7372	   -16.1972	   -21.6522	   -11.5814	   -14.0991	    -9.3994	    -6.6299	
   -48.0042	   -34.9121	   -24.4217	   -35.8353	   -16.7847	   -23.2468	   -11.8332	   -15.2740	   -10.2386	    -7.3013	
   -48.6755	   -35.3317	   -24.5895	   -37.0941	   -16.8686	   -24.0860	   -11.7493	   -15.9454	   -10.7422	    -7.7209	
   -48.5077	   -34.9121	   -24.0860	   -37.3459	   -16.3651	   -24.2538	   -11.2457	   -16.0294	   -10.6583	    -7.6370	
   -47.3328	   -33.7372	   -22.8271	   -36.5906	   -15.2740	   -23.6664	   -10.3226	   -15.5258	   -10.1547	    -7.2174	
   -45.4025	   -31.8069	   -21.0648	   -35.0800	   -13.8474	   -22.3236	    -9.1476	   -14.5187	    -9.1476	    -6.4621	
   -42.8009	   -29.3732	   -18.8828	   -32.8979	   -12.0010	   -20.5612	    -7.8049	   -13.0920	    -7.8888	    -5.4550	
   -39.8636	   -26.7715	   -16.4490	   -30.2963	   -10.0708	   -18.5471	    -6.2943	   -11.4136	    -6.3782	    -4.3640	
   -36.8423	   -24.0021	   -14.0152	   -27.6108	    -8.1406	   -16.3651	    -4.9515	    -9.7351	    -4.8676	    -3.1891	
   -33.8211	   -21.4005	   -11.6653	   -25.0931	    -6.3782	   -14.3509	    -3.6087	    -8.1406	    -3.4409	    -2.0981	
   -31.2195	   -19.1345	    -9.5673	   -22.9950	    -4.8676	   -12.7563	    -2.6016	    -6.8817	    -2.2659	    -1.1749	
   -29.1214	   -17.2882	    -7.9727	   -21.4844	    -3.6926	   -11.5814	    -1.9302	    -5.8746	    -1.4267	    -0.5035	
   -27.6947	   -16.1133	    -6.9656	   -20.7291	    -2.9373	   -10.9940	    -1.5106	    -5.4550	    -1.0071	    -0.2518	
   -26.8555	   -15.5258	    -6.4621	   -20.8130	    -2.6855	   -11.0779	    -1.4267	    -5.6229	    -1.0071	    -0.3357	
   -26.7715	   -15.5258	    -6.4621	   -21.6522	    -2.7695	   -11.7493	    -1.5945	    -6.2103	    -1.5106	    -0.7553	
   -27.1912	   -16.0294	    -6.8817	   -23.0789	    -3.1052	   -12.8403	    -2.0142	    -7.2174	    -2.2659	    -1.4267	
   -27.9465	   -16.7847	    -7.7209	   -25.0092	    -3.7766	   -14.3509	    -2.5177	    -8.5602	    -3.2730	    -2.2659	
   -29.0375	   -17.8757	    -8.6441	   -27.0233	    -4.5319	   -15.9454	    -3.1052	    -9.9030	    -4.4479	    -3.1891	
   -30.1285	   -18.9667	    -9.7351	   -28.9536	    -5.2872	   -17.4561	    -3.6087	   -11.2457	    -5.5389	    -4.0283	
   -31.1356	   -19.9738	   -10.7422	   -30.6320	    -6.0425	   -18.7988	    -4.1122	   -12.4207	    -6.5460	    -4.8676	
   -31.8069	   -20.7291	   -11.4975	   -31.8909	    -6.6299	   -19.8898	    -4.4479	   -13.4277	    -7.3013	    -5.5389	
   -32.1426	   -21.1487	   -12.0850	   -32.6462	    -6.9656	   -20.4773	    -4.6158	   -14.0991	    -7.9727	    -5.9586	
   -31.9748	   -21.1487	   -12.2528	   -32.9819	    -7.0496	   -20.8130	    -4.5319	   -14.4348	    -8.3084	    -6.2943	
   -31.3034	   -20.7291	   -12.0850	   -32.7301	    -6.9656	   -20.7291	    -4.2801	   -14.5187	    -8.5602	    -6.5460	
   -30.1285	   -19.8898	   -11.6653	   -32.0587	    -6.5460	   -20.2255	    -3.9444	   -14.3509	    -8.4763	    -6.5460	
   -28.5339	   -18.7149	   -10.9100	   -31.0516	    -6.0425	   -19.5541	    -3.4409	   -14.0152	    -8.3923	    -6.5460	
   -26.5198	   -17.2043	    -9.9030	   -29.6249	    -5.3711	   -18.5471	    -2.9373	   -13.3438	    -8.0566	    -6.4621	
   -24.2538	   -15.6097	    -8.8959	   -27.9465	    -4.6997	   -17.4561	    -2.3499	   -12.6724	    -7.7209	    -6.3782	
   -21.9879	   -13.9313	    -7.7209	   -26.1841	    -4.0283	   -16.2811	    -1.7624	   -11.8332	    -7.3013	    -6.2103	
   -19.8059	   -12.2528	    -6.7139	   -24.3378	    -3.3569	   -15.1901	    -1.3428	   -10.9100	    -6.8817	    -6.1264	
   -17.7917	   -10.8261	    -5.7907	   -22.5754	    -2.9373	   -14.0991	    -0.9232	   -10.0708	    -6.5460	    -6.0425	
   -16.1972	    -9.7351	    -5.0354	   -20.8969	    -2.6016	   -13.1760	    -0.6714	    -9.3155	    -6.1264	    -5.9586	
   -14.9384	    -8.8959	    -4.5319	   -19.3863	    -2.4338	   -12.3367	    -0.5875	    -8.5602	    -5.7907	    -5.8746	
   -14.0152	    -8.3084	    -4.1962	   -18.1274	    -2.3499	   -11.6653	    -0.5035	    -7.9727	    -5.4550	    -5.7907	
   -13.5956	    -8.0566	    -3.9444	   -16.9525	    -2.3499	   -11.1618	    -0.5035	    -7.3853	    -5.2032	    -5.6229	
   -13.4277	    -7.9727	    -3.8605	   -16.1133	    -2.4338	   -10.6583	    -0.4196	    -6.8817	    -4.8676	    -5.4550	
   -13.5117	    -8.1406	    -3.8605	   -15.2740	    -2.4338	   -10.2386	    -0.3357	    -6.4621	    -4.6158	    -5.2872	
   -13.9313	    -8.3923	    -4.0283	   -14.6866	    -2.4338	    -9.9030	    -0.3357	    -6.0425	    -4.3640	    -5.1193	
   -14.5187	    -8.8959	    -4.2801	   -14.0991	    -2.5177	    -9.5673	    -0.3357	    -5.7907	    -4.1962	    -4.9515	
   -15.2740	    -9.4833	    -4.6158	   -13.5117	    -2.7695	    -9.3155	    -0.4196	    -5.6229	    -4.1122	    -4.9515	
   -16.1133	   -10.0708	    -5.1193	   -12.9242	    -3.1052	    -8.9798	    -0.7553	    -5.4550	    -4.1122	    -4.9515	
   -16.8686	   -10.6583	    -5.7068	   -12.0010	    -3.4409	    -8.5602	    -1.0910	    -5.3711	    -4.1122	    -5.1193	
   -17.3721	   -11.0779	    -6.1264	   -10.8261	    -3.8605	    -7.9727	    -1.5106	    -5.2032	    -4.1962	    -5.2872	
   -17.4561	   -11.1618	    -6.3782	    -9.2316	    -4.1122	    -7.0496	    -1.9302	    -4.7836	    -4.1122	    -5.3711	
   -17.0364	   -10.8261	    -6.2943	    -7.0496	    -4.1962	    -5.7907	    -2.1820	    -4.1962	    -3.8605	    -5.2872	
   -16.1133	   -10.0708	    -5.8746	    -4.3640	    -4.1122	    -4.1122	    -2.3499	    -3.1891	    -3.2730	    -4.9515	
   -14.6027	    -8.8959	    -5.1193	    -1.1749	    -3.6926	    -2.0142	    -2.2659	    -1.8463	    -2.4338	    -4.4479	
   -12.6724	    -7.3853	    -4.1122	     2.3499	    -3.1052	     0.3357	    -2.0142	    -0.2518	    -1.3428	    -3.6087	
   -10.5743	    -5.7068	    -2.9373	     5.9586	    -2.4338	     2.7695	    -1.7624	     1.4267	    -0.2518	    -2.7695	
    -8.4763	    -4.1122	    -1.8463	     9.5673	    -1.7624	     5.2032	    -1.5106	     3.1052	     0.9232	    -1.9302	
    -6.6299	    -2.7695	    -0.9232	    12.7563	    -1.3428	     7.3013	    -1.3428	     4.5319	     1.8463	    -1.2589	
    -5.2032	    -1.8463	    -0.4196	    15.3580	    -1.0910	     8.9798	    -1.3428	     5.6229	     2.4338	    -0.7553	
    -4.1962	    -1.4267	    -0.2518	    17.3721	    -1.2589	    10.1547	    -1.5945	     6.2103	     2.6855	    -0.6714	
    -3.7766	    -1.3428	    -0.4196	    18.6310	    -1.5945	    10.7422	    -2.0142	     6.4621	     2.6016	    -0.7553	
    -3.7766	    -1.7624	    -1.0071	    19.3024	    -2.1820	    10.8261	    -2.4338	     6.2943	     2.1820	    -1.0910	
    -4.1122	    -2.3499	    -1.6785	    19.4702	    -2.8534	    10.6583	    -2.8534	     5.9586	     1.6785	    -1.5106	
    -4.7836	    -3.1891	    -2.6016	    19.2184	    -3.5248	    10.1547	    -3.2730	     5.4550	     1.1749	    -1.9302	
    -5.6229	    -4.1122	    -3.5248	    18.6310	    -4.2801	     9.5673	    -3.6087	     4.9515	     0.5035	    -2.3499	
    -6.4621	    -5.0354	    -4.3640	    17.8757	    -4.9515	     8.8959	    -3.9444	     4.2801	    -0.0839	    -2.6855	
    -7.3013	    -5.8746	    -5.2032	    17.0364	    -5.5389	     8.1406	    -4.1122	     3.6926	    -0.5875	    -3.0212	
    -7.8888	    -6.5460	    -5.8746	    16.1133	    -6.0425	     7.4692	    -4.2801	     3.1891	    -1.0910	    -3.1891	
    -8.2245	    -6.8817	    -6.2943	    15.3580	    -6.3782	     7.0496	    -4.4479	     2.8534	    -1.4267	    -3.3569	
    -8.2245	    -6.8817	    -6.3782	    14.8544	    -6.4621	     6.7978	    -4.4479	     2.6855	    -1.5945	    -3.4409	
    -7.8049	    -6.5460	    -6.2943	    14.6866	    -6.3782	     6.7978	    -4.3640	     2.6855	    -1.5945	    -3.4409	
    -7.0496	    -5.8746	    -5.8746	    14.6866	    -6.2103	     6.9656	    -4.2801	     2.8534	    -1.5106	    -3.3569	
    -5.8746	    -4.8676	    -5.3711	    14.9384	    -5.8746	     7.3013	    -4.1962	     3.1052	    -1.2589	    -3.1891	
    -4.4479	    -3.6926	    -4.6158	    15.3580	    -5.5389	     7.7209	    -4.1122	     3.4409	    -0.9232	    -3.1052	
    -2.7695	    -2.3499	    -3.7766	    15.9454	    -5.0354	     8.3084	    -4.0283	     3.9444	    -0.5035	    -2.8534	
    -0.9232	    -0.9232	    -2.8534	    16.5329	    -4.4479	     8.8120	    -3.8605	     4.4479	     0.0000	    -2.5177	
     1.0071	     0.6714	    -1.7624	    17.0364	    -3.7766	     9.3994	    -3.6926	     4.9515	     0.5875	    -2.0981	
     2.9373	     2.1820	    -0.7553	    17.5400	    -3.1052	     9.8190	    -3.3569	     5.4550	     1.1749	    -1.6785	
     4.6997	     3.5248	     0.2518	    17.7917	    -2.4338	    10.0708	    -3.0212	     5.8746	     1.7624	    -1.0910	
     6.1264	     4.6997	     1.0910	    17.7078	    -1.7624	    10.1547	    -2.5177	     6.1264	     2.2659	    -0.5875	
     7.2174	     5.5389	     1.6785	    17.1204	    -1.1749	     9.8190	    -1.9302	     6.1264	     2.5177	    -0.2518	
     7.7209	     5.9586	     2.0981	    16.1133	    -0.6714	     9.2316	    -1.3428	     5.8746	     2.6016	     0.0839	
     7.6370	     5.9586	     2.2659	    14.6866	    -0.2518	     8.2245	    -0.6714	     5.3711	     2.5177	     0.2518	
     7.1335	     5.7068	     2.2659	    13.0081	     0.0839	     7.1335	     0.0839	     4.6997	     2.3499	     0.4196	
     6.2943	     5.1193	     2.2659	    11.1618	     0.5035	     5.8746	     0.8392	     4.0283	     2.0981	     0.5875	
     5.2032	     4.3640	     2.0981	     9.2316	     0.9232	     4.6158	     1.5945	     3.2730	     1.9302	     0.7553	
     3.8605	     3.5248	     2.0142	     7.3013	     1.2589	     3.4409	     2.2659	     2.6016	     1.6785	     0.8392	
     2.5177	     2.6016	     1.7624	     5.4550	     1.5945	     2.2659	     2.7695	     1.8463	     1.3428	     0.8392	
     1.0071	     1.5106	     1.5106	     3.6926	     1.7624	     1.0910	     2.9373	     1.0071	     0.9232	     0.6714	
    -0.5035	     0.5035	     1.1749	     2.0142	     1.7624	    -0.0839	     2.8534	     0.1678	     0.4196	     0.2518	
    -1.8463	    -0.5035	     0.8392	     0.4196	     1.6785	    -1.0910	     2.5177	    -0.7553	    -0.2518	    -0.2518	
    -3.1052	    -1.3428	     0.4196	    -0.8392	     1.5106	    -2.0981	     2.0981	    -1.5945	    -0.8392	    -0.8392	
    -4.1122	    -2.0981	     0.1678	    -1.8463	     1.3428	    -2.7695	     1.5106	    -2.3499	    -1.3428	    -1.4267	
    -4.7836	    -2.5177	     0.0000	    -2.4338	     1.2589	    -3.1891	     1.1749	    -2.8534	    -1.6785	    -1.7624	
    -5.0354	    -2.6016	     0.0839	    -2.6016	     1.3428	    -3.2730	     0.9232	    -3.0212	    -1.7624	    -1.8463	
    -4.9515	    -2.4338	     0.4196	    -2.4338	     1.6785	    -3.0212	     1.0071	    -2.8534	    -1.5106	    -1.5945	
    -4.6158	    -2.0142	     1.0071	    -1.9302	     2.2659	    -2.5177	     1.4267	    -2.4338	    -0.9232	    -1.0071	
    -4.1962	    -1.5106	     1.5945	    -1.2589	     2.9373	    -1.9302	     1.9302	    -1.8463	    -0.1678	    -0.2518	
    -3.8605	    -1.0910	     2.0142	    -0.6714	     3.5248	    -1.3428	     2.5177	    -1.2589	     0.5035	     0.6714	
    -3.6926	    -1.0071	     2.2659	    -0.2518	     3.8605	    -1.0071	     3.0212	    -0.7553	     1.1749	     1.5106	
    -3.9444	    -1.2589	     2.0981	    -0.1678	     3.9444	    -0.9232	     3.3569	    -0.5035	     1.5106	     2.1820	
    -4.6997	    -2.0142	     1.5106	    -0.5035	     3.7766	    -1.1749	     3.5248	    -0.5035	     1.6785	     2.6016	
    -5.7907	    -3.1891	     0.5875	    -1.2589	     3.1891	    -1.7624	     3.4409	    -0.6714	     1.5106	     2.7695	
    -7.2174	    -4.6997	    -0.6714	    -2.3499	     2.4338	    -2.6855	     3.1891	    -1.1749	     1.0910	     2.7695	
    -8.8959	    -6.3782	    -2.1820	    -3.8605	     1.5106	    -3.7766	     2.7695	    -1.6785	     0.5035	     2.6016	
   -10.6583	    -8.1406	    -3.6926	    -5.4550	     0.4196	    -5.0354	     2.3499	    -2.2659	    -0.0839	     2.4338	
   -12.3367	    -9.9030	    -5.2032	    -7.2174	    -0.6714	    -6.2943	     1.9302	    -2.6855	    -0.7553	     2.1820	
   -13.7634	   -11.4136	    -6.5460	    -8.8959	    -1.5945	    -7.4692	     1.5106	    -3.0212	    -1.3428	     1.9302	
   -15.0223	   -12.7563	    -7.6370	   -10.4065	    -2.4338	    -8.4763	     1.1749	    -3.2730	    -1.7624	     1.7624	
   -15.8615	   -13.6795	    -8.4763	   -11.5814	    -3.1891	    -9.3155	     1.0071	    -3.4409	    -2.0981	     1.5945	
   -16.3651	   -14.3509	    -9.0637	   -12.5885	    -3.6926	    -9.9030	     0.8392	    -3.5248	    -2.3499	     1.5106	
   -16.6168	   -14.8544	    -9.4833	   -13.3438	    -4.1122	   -10.3226	     0.7553	    -3.7766	    -2.4338	     1.4267	
   -16.7007	   -15.1062	    -9.7351	   -13.8474	    -4.5319	   -10.5743	     0.5875	    -4.1962	    -2.5177	     1.3428	
   -16.7007	   -15.3580	    -9.9869	   -14.2670	    -4.9515	   -10.9100	     0.3357	    -4.8676	    -2.5177	     1.1749	
   -16.8686	   -15.6937	   -10.3226	   -14.6866	    -5.5389	   -11.2457	    -0.1678	    -5.7068	    -2.6016	     0.9232	
   -17.1204	   -16.1133	   -10.8261	   -15.1062	    -6.2103	   -11.5814	    -0.7553	    -6.6299	    -2.7695	     0.5875	
   -17.6239	   -16.7007	   -11.4975	   -15.6097	    -7.0496	   -12.0850	    -1.5945	    -7.6370	    -3.0212	     0.1678	
   -18.2953	   -17.5400	   -12.4207	   -16.1133	    -8.0566	   -12.5885	    -2.5177	    -8.6441	    -3.4409	    -0.3357	
   -19.2184	   -18.4631	   -13.4277	   -16.7007	    -9.0637	   -13.2599	    -3.5248	    -9.6512	    -3.8605	    -0.9232	
   -20.3094	   -19.6381	   -14.5187	   -17.3721	   -10.2386	   -13.9313	    -4.5319	   -10.6583	    -4.3640	    -1.5945	
   -21.5683	   -20.8130	   -15.7776	   -18.2114	   -11.3297	   -14.7705	    -5.5389	   -11.5814	    -5.0354	    -2.2659	
   -22.8271	   -22.0718	   -16.9525	   -19.1345	   -12.4207	   -15.6937	    -6.4621	   -12.5885	    -5.7068	    -3.0212	
   -24.2538	   -23.3307	   -18.2114	   -20.2255	   -13.3438	   -16.7007	    -7.1335	   -13.5117	    -6.3782	    -3.6926	
   -25.5127	   -24.5056	   -19.2184	   -21.2326	   -14.0991	   -17.6239	    -7.5531	   -14.2670	    -6.9656	    -4.2801	
   -26.7715	   -25.5966	   -20.1416	   -22.2397	   -14.6027	   -18.5471	    -7.8049	   -14.9384	    -7.5531	    -4.6997	
   -27.8625	   -26.5198	   -20.8969	   -23.2468	   -14.9384	   -19.3863	    -7.7209	   -15.5258	    -7.9727	    -5.0354	
   -28.8696	   -27.2751	   -21.4005	   -24.0860	   -15.1062	   -20.0577	    -7.5531	   -15.9454	    -8.3923	    -5.2872	
   -29.6249	   -27.8625	   -21.8201	   -24.8413	   -15.1062	   -20.6451	    -7.2174	   -16.2811	    -8.6441	    -5.4550	
   -30.1285	   -28.1982	   -21.9040	   -25.4288	   -14.9384	   -21.0648	    -6.7978	   -16.5329	    -8.8959	    -5.4550	
   -30.3802	   -28.1982	   -21.7361	   -25.6805	   -14.6866	   -21.2326	    -6.2943	   -16.5329	    -8.8959	    -5.2872	
   -30.2963	   -27.7786	   -21.3165	   -25.5127	   -14.0991	   -21.0648	    -5.7068	   -16.2811	    -8.7280	    -4.9515	
   -29.7089	   -27.1072	   -20.5612	   -25.0092	   -13.4277	   -20.4773	    -5.0354	   -15.7776	    -8.3084	    -4.3640	
   -28.8696	   -26.0162	   -19.4702	   -24.1699	   -12.5046	   -19.7220	    -4.2801	   -14.9384	    -7.7209	    -3.6926	
   -27.6947	   -24.6735	   -18.2953	   -22.9950	   -11.4975	   -18.6310	    -3.6087	   -14.0152	    -6.9656	    -2.9373	
   -26.4359	   -23.2468	   -16.9525	   -21.6522	   -10.4065	   -17.4561	    -2.9373	   -12.9242	    -6.2103	    -2.0981	
   -25.1770	   -21.8201	   -15.7776	   -20.2255	    -9.4833	   -16.2811	    -2.3499	   -11.9171	    -5.4550	    -1.3428	
   -24.0860	   -20.6451	   -14.6866	   -18.9667	    -8.7280	   -15.1901	    -2.0142	   -10.9940	    -4.7836	    -0.8392	
   -23.2468	   -19.7220	   -13.9313	   -17.9596	    -8.2245	   -14.2670	    -1.8463	   -10.3226	    -4.3640	    -0.5035	
   -22.7432	   -19.2184	   -13.4277	   -17.2043	    -7.9727	   -13.6795	    -2.0142	    -9.9030	    -4.2801	    -0.4196	
   -22.5754	   -19.1345	   -13.2599	   -16.7847	    -7.9727	   -13.3438	    -2.2659	    -9.7351	    -4.3640	    -0.5875	
   -22.8271	   -19.3024	   -13.3438	   -16.7847	    -8.1406	   -13.3438	    -2.6855	    -9.8190	    -4.6997	    -1.0910	
   -23.3307	   -19.8059	   -13.6795	   -17.0364	    -8.5602	   -13.6795	    -3.1891	   -10.2386	    -5.3711	    -1.7624	
   -24.0860	   -20.4773	   -14.1830	   -17.5400	    -9.0637	   -14.1830	    -3.6087	   -10.8261	    -6.1264	    -2.6016	
   -25.0092	   -21.2326	   -14.7705	   -18.3792	    -9.6512	   -14.8544	    -4.1122	   -11.4975	    -6.9656	    -3.6087	
   -25.9323	   -21.9879	   -15.4419	   -19.3024	   -10.2386	   -15.6937	    -4.5319	   -12.3367	    -7.9727	    -4.6997	
   -26.8555	   -22.6593	   -16.0294	   -20.2255	   -10.9100	   -16.5329	    -4.8676	   -13.1760	    -8.8959	    -5.7068	
   -27.6108	   -23.1628	   -16.6168	   -21.0648	   -11.4136	   -17.2882	    -5.2032	   -13.9313	    -9.8190	    -6.6299	
   -27.9465	   -23.3307	   -16.9525	   -21.6522	   -11.8332	   -17.7917	    -5.3711	   -14.5187	   -10.4904	    -7.3853	
   -27.8625	   -23.1628	   -17.0364	   -21.8201	   -12.0010	   -17.9596	    -5.4550	   -14.8544	   -10.9940	    -7.9727	
   -27.1912	   -22.4915	   -16.7007	   -21.5683	   -11.9171	   -17.7917	    -5.4550	   -14.8544	   -11.1618	    -8.3923	
   -26.0162	   -21.4005	   -16.0294	   -20.7291	   -11.5814	   -17.1204	    -5.2872	   -14.5187	   -11.0779	    -8.5602	
   -24.3378	   -19.8898	   -15.0223	   -19.5541	   -11.0779	   -16.1972	    -5.0354	   -13.8474	   -10.8261	    -8.6441	
   -22.2397	   -18.0435	   -13.7634	   -17.8757	   -10.3226	   -14.9384	    -4.7836	   -12.9242	   -10.3226	    -8.5602	
   -19.7220	   -15.8615	   -12.2528	   -15.9454	    -9.4833	   -13.3438	    -4.5319	   -11.8332	    -9.6512	    -8.3084	
   -16.9525	   -13.5117	   -10.5743	   -13.8474	    -8.3923	   -11.6653	    -4.1122	   -10.5743	    -8.8959	    -7.9727	
   -14.0152	   -10.9100	    -8.7280	   -11.5814	    -7.2174	    -9.9030	    -3.6926	    -9.1476	    -7.9727	    -7.5531	
   -11.0779	    -8.3923	    -6.7978	    -9.3994	    -5.9586	    -8.0566	    -3.1891	    -7.7209	    -6.9656	    -6.9656	
    -8.1406	    -5.8746	    -4.8676	    -7.3013	    -4.6997	    -6.3782	    -2.5177	    -6.2943	    -6.0425	    -6.3782	
    -5.4550	    -3.5248	    -3.1052	    -5.5389	    -3.4409	    -4.8676	    -1.8463	    -5.0354	    -5.1193	    -5.7068	
    -3.2730	    -1.6785	    -1.5945	    -4.1962	    -2.3499	    -3.7766	    -1.1749	    -4.0283	    -4.3640	    -5.2032	
    -1.5945	    -0.2518	    -0.5035	    -3.3569	    -1.5945	    -3.1052	    -0.5875	    -3.4409	    -3.9444	    -4.8676	
    -0.4196	     0.6714	     0.2518	    -3.0212	    -1.0071	    -2.8534	    -0.0839	    -3.1052	    -3.6926	    -4.6158	
     0.1678	     1.1749	     0.5875	    -3.1891	    -0.5875	    -2.9373	     0.4196	    -3.1891	    -3.6926	    -4.5319	
     0.3357	     1.3428	     0.7553	    -3.6087	    -0.2518	    -3.3569	     0.9232	    -3.4409	    -3.9444	    -4.5319	
     0.3357	     1.3428	     0.7553	    -4.1962	     0.0000	    -3.8605	     1.5106	    -3.7766	    -4.1962	    -4.4479	
     0.2518	     1.3428	     0.7553	    -4.7836	     0.3357	    -4.2801	     2.1820	    -4.1962	    -4.3640	    -4.4479	
     0.1678	     1.4267	     0.9232	    -5.1193	     0.8392	    -4.6158	     2.9373	    -4.4479	    -4.5319	    -4.2801	
     0.4196	     1.7624	     1.2589	    -5.1193	     1.4267	    -4.7836	     3.8605	    -4.5319	    -4.5319	    -4.1122	
     0.8392	     2.3499	     1.7624	    -4.7836	     2.1820	    -4.6158	     4.8676	    -4.4479	    -4.4479	    -3.8605	
     1.6785	     3.1052	     2.5177	    -4.1962	     3.1052	    -4.1962	     5.7907	    -4.1962	    -4.1962	    -3.5248	
     2.6855	     4.1122	     3.4409	    -3.2730	     4.0283	    -3.6926	     6.6299	    -3.8605	    -3.9444	    -3.3569	
     4.0283	     5.2872	     4.4479	    -2.2659	     4.9515	    -3.0212	     7.3013	    -3.5248	    -3.6087	    -3.1052	
     5.4550	     6.3782	     5.5389	    -1.2589	     5.7907	    -2.4338	     7.8049	    -3.1891	    -3.3569	    -3.0212	
     6.9656	     7.5531	     6.4621	    -0.4196	     6.5460	    -1.8463	     8.0566	    -2.9373	    -3.2730	    -3.1052	
     8.3084	     8.5602	     7.3853	     0.2518	     7.1335	    -1.5106	     8.0566	    -2.7695	    -3.1891	    -3.2730	
     9.5673	     9.3155	     8.0566	     0.5875	     7.5531	    -1.2589	     7.9727	    -2.6855	    -3.2730	    -3.4409	
    10.4904	     9.9869	     8.5602	     0.6714	     7.8888	    -1.2589	     7.7209	    -2.7695	    -3.4409	    -3.7766	
    11.2457	    10.3226	     8.8959	     0.4196	     7.9727	    -1.5106	     7.3853	    -3.0212	    -3.6087	    -4.0283	
    11.7493	    10.4065	     8.9798	    -0.1678	     7.8888	    -1.9302	     7.0496	    -3.2730	    -3.9444	    -4.2801	
    12.0010	    10.3226	     8.8120	    -0.8392	     7.7209	    -2.4338	     6.7139	    -3.6087	    -4.1962	    -4.5319	
    12.0010	     9.9869	     8.5602	    -1.5945	     7.4692	    -3.0212	     6.3782	    -3.8605	    -4.4479	    -4.6158	
    11.9171	     9.5673	     8.3084	    -2.2659	     7.2174	    -3.5248	     6.2943	    -4.0283	    -4.6158	    -4.6158	
    11.8332	     9.3155	     8.0566	    -2.7695	     7.1335	    -3.7766	     6.3782	    -4.0283	    -4.4479	    -4.2801	
    11.9171	     9.1476	     7.8888	    -2.9373	     7.1335	    -3.8605	     6.7139	    -3.6926	    -4.1122	    -3.7766	
    12.1689	     9.2316	     8.0566	    -2.7695	     7.4692	    -3.6087	     7.3853	    -3.1052	    -3.4409	    -2.9373	
    12.5885	     9.6512	     8.3923	    -2.2659	     7.9727	    -3.0212	     8.2245	    -2.3499	    -2.6016	    -1.9302	
    13.3438	    10.1547	     8.8120	    -1.5106	     8.5602	    -2.2659	     9.2316	    -1.4267	    -1.5945	    -0.8392	
    14.2670	    10.9100	     9.3994	    -0.5035	     9.2316	    -1.4267	    10.1547	    -0.4196	    -0.6714	     0.2518	
    15.3580	    11.7493	     9.9030	     0.6714	     9.8190	    -0.3357	    10.9940	     0.5035	     0.2518	     1.1749	
    16.5329	    12.5885	    10.4904	     2.0142	    10.2386	     0.7553	    11.5814	     1.4267	     1.0910	     1.9302	
    17.7917	    13.5117	    10.9940	     3.6087	    10.5743	     2.0142	    11.9171	     2.3499	     1.8463	     2.6016	
    19.2184	    14.5187	    11.4136	     5.4550	    10.8261	     3.4409	    12.0010	     3.3569	     2.6855	     3.1891	
    20.8130	    15.5258	    11.9171	     7.5531	    10.9940	     4.9515	    12.0010	     4.4479	     3.5248	     3.8605	
    22.3236	    16.4490	    12.3367	     9.6512	    11.0779	     6.5460	    11.7493	     5.5389	     4.4479	     4.5319	
    23.6664	    17.2043	    12.5885	    11.7493	    10.9940	     8.1406	    11.4136	     6.7139	     5.3711	     5.2032	
    24.8413	    17.7917	    12.6724	    13.5956	    10.6583	     9.5673	    10.8261	     7.6370	     6.1264	     5.7907	
    25.5966	    17.9596	    12.4207	    15.0223	    10.1547	    10.5743	     9.9869	     8.3084	     6.7139	     6.2103	
    25.7645	    17.6239	    11.8332	    15.8615	     9.3155	    11.1618	     8.9798	     8.6441	     6.9656	     6.3782	
    25.3448	    16.7007	    10.7422	    15.9454	     8.0566	    11.0779	     7.7209	     8.4763	     6.8817	     6.2103	
    24.1699	    15.2740	     9.2316	    15.1901	     6.4621	    10.4065	     6.1264	     7.7209	     6.2943	     5.6229	
    22.3236	    13.1760	     7.2174	    13.5956	     4.5319	     8.9798	     4.3640	     6.5460	     5.2032	     4.6997	
    19.8059	    10.6583	     4.7836	    11.2457	     2.2659	     6.9656	     2.4338	     4.6997	     3.7766	     3.4409	
    16.8686	     7.6370	     2.0981	     8.2245	    -0.0839	     4.3640	     0.4196	     2.5177	     2.0142	     1.9302	
    13.5117	     4.4479	    -0.8392	     4.7836	    -2.6016	     1.5106	    -1.5945	     0.0000	     0.0000	     0.1678	
    10.0708	     1.0910	    -3.7766	     1.2589	    -5.0354	    -1.5106	    -3.5248	    -2.6855	    -2.0981	    -1.5945	
     6.7139	    -2.0981	    -6.5460	    -2.1820	    -7.2174	    -4.4479	    -5.2872	    -5.2032	    -4.1122	    -3.2730	
     3.6087	    -4.9515	    -8.9798	    -5.1193	    -9.0637	    -6.9656	    -6.6299	    -7.3853	    -5.8746	    -4.6158	
     1.1749	    -7.2174	   -10.8261	    -7.3013	   -10.4065	    -8.8959	    -7.5531	    -9.0637	    -7.1335	    -5.7068	
    -0.4196	    -8.7280	   -12.0010	    -8.4763	   -11.0779	    -9.9869	    -7.9727	   -10.0708	    -7.8888	    -6.2103	
    -1.0910	    -9.2316	   -12.4207	    -8.5602	   -11.0779	   -10.2386	    -7.8049	   -10.4065	    -7.9727	    -6.2103	
    -0.7553	    -8.8959	   -12.0010	    -7.5531	   -10.4904	    -9.5673	    -7.0496	    -9.9030	    -7.4692	    -5.7068	
     0.4196	    -7.8049	   -10.9100	    -5.5389	    -9.3155	    -8.0566	    -5.9586	    -8.7280	    -6.4621	    -4.7836	
     2.4338	    -5.9586	    -9.2316	    -2.7695	    -7.6370	    -5.8746	    -4.4479	    -7.0496	    -5.0354	    -3.6087	
     4.9515	    -3.6926	    -7.2174	     0.5875	    -5.8746	    -3.2730	    -2.9373	    -4.9515	    -3.3569	    -2.2659	
     7.7209	    -1.2589	    -5.1193	     4.2801	    -4.0283	    -0.4196	    -1.4267	    -2.6855	    -1.5945	    -1.0071	
    10.5743	     1.2589	    -2.9373	     7.9727	    -2.1820	     2.4338	    -0.1678	    -0.3357	     0.0839	     0.1678	
    13.3438	     3.6926	    -0.8392	    11.6653	    -0.5875	     5.2872	     1.0071	     1.9302	     1.7624	     1.1749	
    15.9454	     6.0425	     1.0910	    15.1062	     0.9232	     7.9727	     2.0981	     4.1962	     3.4409	     2.1820	
    18.2114	     8.0566	     2.7695	    18.1274	     2.1820	    10.3226	     2.9373	     6.2103	     4.9515	     2.9373	
    19.9738	     9.7351	     4.1122	    20.5612	     3.1891	    12.2528	     3.6087	     7.9727	     6.2943	     3.6926	
    21.0648	    10.7422	     5.0354	    22.2397	     3.7766	    13.5956	     4.1122	     9.2316	     7.3013	     4.3640	
    21.4005	    11.2457	     5.3711	    22.9950	     4.0283	    14.3509	     4.2801	    10.1547	     8.0566	     4.7836	
    21.0648	    11.0779	     5.2032	    22.8271	     3.8605	    14.3509	     4.2801	    10.4904	     8.5602	     5.2032	
    20.0577	    10.2386	     4.6158	    21.9040	     3.3569	    13.7634	     4.1122	    10.3226	     8.6441	     5.6229	
    18.4631	     8.9798	     3.6926	    20.1416	     2.6855	    12.5885	     3.7766	     9.7351	     8.5602	     6.0425	
    16.3651	     7.3013	     2.4338	    17.8757	     1.7624	    10.9100	     3.2730	     8.8120	     8.3084	     6.3782	
    13.9313	     5.2872	     0.9232	    15.2740	     0.7553	     9.0637	     2.6855	     7.6370	     7.8049	     6.7978	
    11.4136	     3.2730	    -0.6714	    12.4207	    -0.4196	     6.9656	     2.0142	     6.2943	     7.2174	     7.0496	
     8.9798	     1.3428	    -2.2659	     9.6512	    -1.5106	     4.9515	     1.2589	     4.8676	     6.4621	     7.2174	
     6.7139	    -0.4196	    -3.6926	     7.1335	    -2.6016	     3.1052	     0.5035	     3.5248	     5.7907	     7.2174	
     4.9515	    -1.6785	    -4.7836	     5.0354	    -3.5248	     1.5945	    -0.3357	     2.3499	     5.0354	     7.1335	
     3.6926	    -2.6016	    -5.6229	     3.5248	    -4.1962	     0.4196	    -1.1749	     1.3428	     4.4479	     6.9656	
     2.8534	    -3.0212	    -6.0425	     2.4338	    -4.6997	    -0.5035	    -1.9302	     0.5875	     3.9444	     6.7139	
     2.5177	    -3.1052	    -6.2943	     1.7624	    -5.1193	    -1.0071	    -2.7695	     0.0000	     3.5248	     6.3782	
     2.3499	    -3.0212	    -6.3782	     1.4267	    -5.4550	    -1.4267	    -3.5248	    -0.4196	     3.1052	     5.9586	
     2.2659	    -2.8534	    -6.3782	     1.1749	    -5.7907	    -1.7624	    -4.2801	    -0.9232	     2.6016	     5.4550	
     2.2659	    -2.7695	    -6.4621	     0.9232	    -6.1264	    -2.0981	    -5.0354	    -1.4267	     2.1820	     4.8676	
     2.0981	    -2.7695	    -6.6299	     0.5875	    -6.5460	    -2.4338	    -5.7907	    -2.0142	     1.5945	     4.1962	
     1.7624	    -3.0212	    -6.7978	     0.0839	    -7.0496	    -2.9373	    -6.5460	    -2.6016	     1.0910	     3.6087	
     1.2589	    -3.2730	    -7.1335	    -0.5875	    -7.5531	    -3.5248	    -7.1335	    -3.2730	     0.5875	     3.0212	
     0.7553	    -3.6926	    -7.3853	    -1.2589	    -7.9727	    -4.0283	    -7.6370	    -3.7766	     0.0839	     2.6016	
     0.1678	    -4.0283	    -7.6370	    -2.0142	    -8.3084	    -4.6158	    -7.8049	    -4.1122	    -0.1678	     2.3499	
    -0.4196	    -4.2801	    -7.7209	    -2.6855	    -8.3923	    -5.0354	    -7.8049	    -4.3640	    -0.2518	     2.2659	
    -0.9232	    -4.5319	    -7.6370	    -3.2730	    -8.3923	    -5.2872	    -7.4692	    -4.4479	    -0.1678	     2.4338	
    -1.3428	    -4.6158	    -7.4692	    -3.7766	    -8.1406	    -5.5389	    -6.9656	    -4.3640	     0.0000	     2.6855	
    -1.7624	    -4.5319	    -7.1335	    -4.1962	    -7.8049	    -5.5389	    -6.2943	    -4.1962	     0.2518	     3.0212	
    -1.9302	    -4.3640	    -6.7139	    -4.3640	    -7.3013	    -5.5389	    -5.4550	    -3.8605	     0.5875	     3.2730	
    -2.0142	    -3.9444	    -6.1264	    -4.3640	    -6.7139	    -5.3711	    -4.6158	    -3.5248	     0.9232	     3.6087	
    -1.9302	    -3.3569	    -5.3711	    -4.1962	    -6.0425	    -5.0354	    -3.7766	    -3.1891	     1.1749	     3.7766	
    -1.7624	    -2.6016	    -4.5319	    -3.8605	    -5.3711	    -4.6158	    -3.0212	    -2.7695	     1.4267	     3.7766	
    -1.3428	    -1.7624	    -3.6926	    -3.2730	    -4.6997	    -4.0283	    -2.2659	    -2.3499	     1.5106	     3.6926	
    -0.7553	    -0.7553	    -2.7695	    -2.5177	    -3.9444	    -3.4409	    -1.6785	    -2.0142	     1.5106	     3.5248	
     0.0000	     0.4196	    -1.6785	    -1.6785	    -3.2730	    -2.7695	    -1.1749	    -1.5945	     1.5106	     3.2730	
     0.9232	     1.6785	    -0.5875	    -0.5875	    -2.4338	    -1.9302	    -0.7553	    -1.1749	     1.5106	     3.0212	
     2.0981	     3.1052	     0.6714	     0.5875	    -1.5945	    -1.0910	    -0.3357	    -0.6714	     1.5945	     2.9373	
     3.2730	     4.5319	     1.9302	     1.6785	    -0.6714	    -0.2518	     0.1678	    -0.0839	     1.7624	     2.8534	
     4.5319	     5.8746	     3.1891	     2.6855	     0.2518	     0.5035	     0.6714	     0.4196	     1.9302	     3.0212	
     5.6229	     7.0496	     4.2801	     3.4409	     1.0910	     1.0910	     1.0910	     0.9232	     2.0981	     3.1052	
     6.3782	     7.8049	     5.0354	     3.8605	     1.5945	     1.3428	     1.4267	     1.1749	     2.0981	     3.1891	
     6.6299	     8.1406	     5.2872	     3.6926	     1.8463	     1.0910	     1.5106	     1.0071	     1.9302	     3.0212	
     6.3782	     7.8888	     5.1193	     3.0212	     1.6785	     0.5035	     1.2589	     0.5875	     1.3428	     2.6855	
     5.6229	     7.1335	     4.5319	     1.9302	     1.1749	    -0.6714	     0.7553	    -0.3357	     0.5875	     2.0142	
     4.4479	     6.0425	     3.5248	     0.3357	     0.3357	    -2.0981	    -0.0839	    -1.5106	    -0.5035	     1.1749	
     2.9373	     4.5319	     2.1820	    -1.4267	    -0.6714	    -3.8605	    -1.0071	    -2.9373	    -1.7624	     0.1678	
     1.4267	     2.9373	     0.7553	    -3.1052	    -1.7624	    -5.5389	    -2.1820	    -4.3640	    -3.0212	    -0.9232	
    -0.0839	     1.3428	    -0.6714	    -4.6997	    -2.9373	    -7.1335	    -3.2730	    -5.7907	    -4.1962	    -2.0142	
    -1.3428	     0.0000	    -1.9302	    -5.7907	    -3.9444	    -8.4763	    -4.3640	    -6.9656	    -5.2032	    -2.9373	
    -2.2659	    -1.1749	    -3.0212	    -6.4621	    -4.8676	    -9.3155	    -5.3711	    -7.8049	    -5.9586	    -3.7766	
    -2.8534	    -1.9302	    -3.7766	    -6.6299	    -5.6229	    -9.7351	    -6.2103	    -8.3923	    -6.3782	    -4.2801	
    -2.9373	    -2.2659	    -4.1962	    -6.2943	    -6.1264	    -9.7351	    -6.9656	    -8.4763	    -6.5460	    -4.5319	
    -2.5177	    -2.2659	    -4.1962	    -5.4550	    -6.3782	    -9.2316	    -7.4692	    -8.3084	    -6.2943	    -4.5319	
    -1.5945	    -1.7624	    -3.9444	    -4.1962	    -6.4621	    -8.3084	    -7.8888	    -7.7209	    -5.7907	    -4.2801	
    -0.4196	    -0.9232	    -3.3569	    -2.6016	    -6.2943	    -7.1335	    -8.2245	    -6.7978	    -5.0354	    -3.7766	
     1.0910	     0.0839	    -2.6016	    -0.7553	    -6.0425	    -5.6229	    -8.3923	    -5.7907	    -4.1122	    -3.1052	
     2.7695	     1.2589	    -1.8463	     1.0910	    -5.7068	    -4.1122	    -8.5602	    -4.6158	    -3.1052	    -2.3499	
     4.4479	     2.4338	    -1.0071	     3.0212	    -5.3711	    -2.5177	    -8.6441	    -3.3569	    -2.0142	    -1.5106	
     6.0425	     3.4409	    -0.2518	     4.7836	    -5.0354	    -1.0071	    -8.7280	    -2.1820	    -1.0071	    -0.7553	
     7.3853	     4.3640	     0.4196	     6.3782	    -4.7836	     0.4196	    -8.8120	    -1.0910	    -0.0839	     0.0000	
     8.3084	     4.8676	     0.7553	     7.6370	    -4.6158	     1.5106	    -8.8959	    -0.1678	     0.6714	     0.6714	
     8.8120	     5.0354	     0.8392	     8.4763	    -4.6158	     2.2659	    -9.1476	     0.4196	     1.0910	     1.1749	
     8.8959	     4.8676	     0.5875	     8.8959	    -4.8676	     2.6016	    -9.3994	     0.6714	     1.2589	     1.4267	
     8.3923	     4.2801	    -0.0839	     8.7280	    -5.2872	     2.4338	    -9.8190	     0.5035	     1.0910	     1.4267	
     7.6370	     3.3569	    -0.9232	     8.0566	    -5.8746	     1.9302	   -10.3226	     0.0000	     0.5875	     1.2589	
     6.5460	     2.1820	    -1.9302	     7.1335	    -6.6299	     1.0910	   -10.8261	    -0.6714	    -0.0839	     0.9232	
     5.3711	     1.0071	    -3.0212	     6.0425	    -7.3853	     0.1678	   -11.3297	    -1.5106	    -0.7553	     0.5035	
     4.2801	    -0.1678	    -4.1122	     5.0354	    -8.1406	    -0.7553	   -11.8332	    -2.2659	    -1.5106	     0.0839	
     3.2730	    -1.0910	    -4.9515	     4.1962	    -8.7280	    -1.5106	   -12.1689	    -2.9373	    -2.0981	    -0.2518	
     2.6016	    -1.7624	    -5.6229	     3.6926	    -9.2316	    -2.0142	   -12.4207	    -3.4409	    -2.6016	    -0.5875	
     2.3499	    -2.0142	    -5.9586	     3.6926	    -9.4833	    -2.0981	   -12.5046	    -3.6087	    -2.8534	    -0.8392	
     2.6016	    -1.8463	    -5.8746	     4.1122	    -9.4833	    -1.9302	   -12.4207	    -3.6087	    -2.9373	    -1.0071	
     3.3569	    -1.0910	    -5.3711	     5.0354	    -9.1476	    -1.2589	   -12.0850	    -3.1891	    -2.7695	    -1.0071	
     4.5319	     0.0000	    -4.4479	     6.3782	    -8.5602	    -0.3357	   -11.5814	    -2.6016	    -2.4338	    -0.9232	
     6.0425	     1.4267	    -3.3569	     8.1406	    -7.7209	     0.9232	   -10.9940	    -1.7624	    -1.9302	    -0.7553	
     7.8049	     3.1052	    -2.0142	    10.0708	    -6.7139	     2.3499	   -10.2386	    -0.7553	    -1.2589	    -0.5035	
     9.6512	     4.7836	    -0.6714	    12.0010	    -5.7068	     3.7766	    -9.5673	     0.2518	    -0.5875	    -0.1678	
    11.3297	     6.2943	     0.5875	    13.8474	    -4.7836	     5.1193	    -8.8959	     1.1749	     0.0000	     0.0839	
    12.7563	     7.4692	     1.5945	    15.3580	    -4.1122	     6.2103	    -8.3923	     1.9302	     0.4196	     0.1678	
    13.7634	     8.2245	     2.1820	    16.4490	    -3.6926	     6.8817	    -8.2245	     2.4338	     0.5875	     0.0839	
    14.1830	     8.4763	     2.4338	    17.0364	    -3.6087	     7.2174	    -8.2245	     2.6016	     0.5035	    -0.1678	
    14.1830	     8.2245	     2.2659	    17.1204	    -3.7766	     7.1335	    -8.4763	     2.4338	     0.1678	    -0.5035	
    13.7634	     7.6370	     1.8463	    16.8686	    -4.1122	     6.7978	    -8.8120	     2.0981	    -0.2518	    -1.0071	
    13.0920	     6.7978	     1.2589	    16.3651	    -4.4479	     6.2943	    -9.1476	     1.6785	    -0.7553	    -1.4267	
    12.3367	     5.8746	     0.7553	    15.7776	    -4.6997	     5.8746	    -9.2316	     1.4267	    -1.0910	    -1.7624	
    11.5814	     5.0354	     0.3357	    15.1901	    -4.6997	     5.6229	    -9.1476	     1.1749	    -1.2589	    -1.8463	
    10.9100	     4.3640	     0.1678	    14.7705	    -4.6158	     5.4550	    -8.8120	     1.1749	    -1.2589	    -1.7624	
    10.4904	     3.9444	     0.0839	    14.5187	    -4.3640	     5.4550	    -8.2245	     1.3428	    -1.0910	    -1.5945	
    10.1547	     3.6926	     0.0839	    14.4348	    -3.9444	     5.7068	    -7.5531	     1.6785	    -0.8392	    -1.2589	
    10.1547	     3.6926	     0.3357	    14.7705	    -3.3569	     6.2103	    -6.7139	     2.1820	    -0.4196	    -0.8392	
    10.5743	     4.0283	     0.8392	    15.4419	    -2.6016	     7.0496	    -5.8746	     2.9373	     0.2518	    -0.2518	
    11.3297	     4.7836	     1.5945	    16.6168	    -1.6785	     8.2245	    -4.7836	     3.9444	     1.0910	     0.4196	
    12.5885	     5.9586	     2.6855	    18.2114	    -0.5875	     9.7351	    -3.6926	     5.2872	     2.0981	     1.2589	
    14.0991	     7.4692	     3.9444	    20.2255	     0.6714	    11.4975	    -2.6016	     6.7978	     3.3569	     2.1820	
    15.8615	     9.1476	     5.3711	    22.4075	     1.9302	    13.4277	    -1.5945	     8.4763	     4.6158	     3.1052	
    17.6239	    10.8261	     6.6299	    24.5895	     3.0212	    15.2740	    -0.9232	    10.1547	     5.7068	     3.8605	
    19.3024	    12.3367	     7.7209	    26.5198	     3.8605	    16.8686	    -0.5875	    11.5814	     6.4621	     4.2801	
    20.6451	    13.5956	     8.4763	    28.1143	     4.2801	    18.1274	    -0.7553	    12.7563	     6.9656	     4.3640	
    21.6522	    14.3509	     8.8120	    29.2892	     4.4479	    18.9667	    -1.2589	    13.5956	     7.0496	     4.1122	
    22.1558	    14.7705	     8.8120	    29.8767	     4.2801	    19.3024	    -2.0142	    14.0991	     6.7139	     3.6087	
    22.3236	    14.7705	     8.5602	    30.1285	     3.8605	    19.3024	    -2.9373	    14.3509	     6.2103	     2.8534	
    22.1558	    14.4348	     8.0566	    29.9606	     3.3569	    19.0506	    -3.8605	    14.3509	     5.5389	     2.0981	
    21.7361	    13.9313	     7.5531	    29.5410	     2.8534	    18.5471	    -4.6158	    14.2670	     4.7836	     1.4267	
    21.1487	    13.4277	     7.0496	    28.9536	     2.4338	    17.9596	    -5.0354	    14.0991	     4.1122	     0.9232	
    20.4773	    12.8403	     6.6299	    28.1982	     2.1820	    17.2882	    -5.1193	    13.7634	     3.6087	     0.5035	
    19.8898	    12.3367	     6.2943	    27.4429	     2.0981	    16.6168	    -4.9515	    13.1760	     3.1891	     0.3357	
    19.2184	    11.9171	     6.1264	    26.8555	     2.2659	    16.1133	    -4.5319	    12.5046	     2.9373	     0.2518	
    18.7149	    11.6653	     6.1264	    26.3519	     2.5177	    15.6097	    -3.8605	    11.7493	     2.8534	     0.2518	
    18.3792	    11.4975	     6.2103	    26.0162	     2.9373	    15.3580	    -3.1052	    11.1618	     2.9373	     0.4196	
    18.2114	    11.6653	     6.6299	    26.0162	     3.5248	    15.3580	    -2.1820	    10.6583	     3.1052	     0.5875	
    18.3792	    12.1689	     7.2174	    26.3519	     4.2801	    15.6937	    -1.0910	    10.5743	     3.6087	     0.9232	
    18.9667	    13.0081	     8.2245	    27.0233	     5.2872	    16.3651	     0.0839	    10.9100	     4.2801	     1.5106	
    19.8059	    14.1830	     9.3994	    28.1143	     6.4621	    17.4561	     1.4267	    11.5814	     5.2032	     2.1820	
    20.9808	    15.6937	    10.9100	    29.4571	     7.8049	    18.7149	     2.7695	    12.6724	     6.2943	     3.1052	
    22.4075	    17.2882	    12.5046	    31.0516	     9.1476	    20.2255	     4.1962	    14.0152	     7.6370	     4.1122	
    23.9182	    19.0506	    14.1830	    32.5623	    10.4904	    21.6522	     5.4550	    15.3580	     8.9798	     5.2032	
    25.3448	    20.6451	    15.6097	    33.9890	    11.5814	    23.0789	     6.6299	    16.7007	    10.1547	     6.2103	
    26.5198	    21.9879	    16.8686	    35.1639	    12.5046	    24.1699	     7.4692	    17.7917	    11.2457	     6.9656	
    27.3590	    22.9111	    17.7078	    35.9192	    13.0081	    25.0092	     8.1406	    18.6310	    12.0010	     7.5531	
    27.7786	    23.4985	    18.2114	    36.1710	    13.2599	    25.3448	     8.4763	    19.1345	    12.4207	     7.7209	
    27.7786	    23.6664	    18.2953	    35.9192	    13.1760	    25.2609	     8.4763	    19.2184	    12.4207	     7.5531	
    27.2751	    23.3307	    17.9596	    35.0800	    12.6724	    24.6735	     8.2245	    18.7988	    12.0010	     7.1335	
    26.4359	    22.6593	    17.2882	    33.8211	    12.0010	    23.6664	     7.6370	    18.0435	    11.2457	     6.2943	
    25.0931	    21.6522	    16.2811	    31.9748	    11.1618	    22.2397	     6.8817	    16.8686	    10.2386	     5.2032	
    23.5825	    20.3934	    15.1901	    29.8767	    10.1547	    20.5612	     5.9586	    15.5258	     8.9798	     4.0283	
    21.9040	    18.9667	    13.9313	    27.5269	     9.1476	    18.7149	     4.8676	    13.9313	     7.6370	     2.7695	
    20.2255	    17.6239	    12.7563	    25.0092	     8.2245	    16.7847	     3.6926	    12.2528	     6.2103	     1.5106	
    18.6310	    16.2811	    11.6653	    22.6593	     7.3013	    14.8544	     2.6016	    10.6583	     4.9515	     0.4196	
    17.2882	    15.1901	    10.8261	    20.5612	     6.5460	    13.0920	     1.6785	     9.1476	     3.7766	    -0.5035	
    16.3651	    14.5187	    10.3226	    18.8828	     6.1264	    11.7493	     0.9232	     7.9727	     2.9373	    -1.1749	
    16.0294	    14.3509	    10.2386	    17.7917	     6.1264	    10.8261	     0.5875	     7.2174	     2.3499	    -1.5945	
    16.3651	    14.8544	    10.6583	    17.2882	     6.5460	    10.4904	     0.6714	     6.7978	     2.2659	    -1.6785	
    17.2882	    15.8615	    11.5814	    17.4561	     7.4692	    10.6583	     1.0910	     6.8817	     2.5177	    -1.5106	
    18.7149	    17.3721	    12.9242	    17.9596	     8.6441	    11.1618	     1.7624	     7.2174	     3.0212	    -1.0910	
    20.4773	    19.1345	    14.4348	    18.7149	     9.9869	    11.9171	     2.6016	     7.8049	     3.6087	    -0.6714	
    22.3236	    20.8969	    16.0294	    19.5541	    11.2457	    12.5885	     3.5248	     8.3923	     4.1962	    -0.2518	
    24.0021	    22.4915	    17.3721	    20.2255	    12.4207	    13.1760	     4.2801	     8.8959	     4.6158	     0.0000	
    25.4288	    23.7503	    18.5471	    20.6451	    13.4277	    13.5117	     4.9515	     9.1476	     4.8676	     0.0839	
    26.5198	    24.7574	    19.3863	    20.8969	    14.0991	    13.5117	     5.4550	     9.2316	     4.8676	     0.0000	
    27.2751	    25.4288	    19.9738	    20.8130	    14.6027	    13.3438	     5.8746	     9.0637	     4.6997	    -0.1678	
    27.6947	    25.6805	    20.2255	    20.4773	    14.9384	    12.8403	     6.1264	     8.7280	     4.3640	    -0.4196	
    27.7786	    25.6805	    20.3094	    19.8898	    15.1062	    12.1689	     6.4621	     8.2245	     3.9444	    -0.6714	
    27.4429	    25.3448	    20.2255	    18.9667	    15.1062	    11.3297	     6.6299	     7.6370	     3.5248	    -0.9232	
    26.7715	    24.7574	    19.8898	    17.7917	    15.0223	    10.3226	     6.7978	     6.8817	     3.0212	    -1.0910	
    25.8484	    23.9182	    19.3863	    16.4490	    14.7705	     9.2316	     6.9656	     6.1264	     2.5177	    -1.2589	
    24.6735	    22.9950	    18.8828	    15.0223	    14.5187	     8.0566	     7.0496	     5.3711	     2.0981	    -1.2589	
    23.4985	    21.9040	    18.2953	    13.5956	    14.1830	     7.0496	     7.2174	     4.7836	     1.8463	    -1.1749	
    22.2397	    20.9808	    17.7917	    12.3367	    14.0152	     6.2103	     7.3853	     4.2801	     1.7624	    -0.9232	
    21.2326	    20.1416	    17.3721	    11.4136	    13.7634	     5.7068	     7.6370	     4.0283	     1.8463	    -0.5035	
    20.4773	    19.6381	    17.2043	    10.8261	    13.7634	     5.4550	     7.8888	     4.0283	     2.0981	     0.0000	
    20.0577	    19.3863	    17.1204	    10.6583	    13.7634	     5.5389	     8.2245	     4.1962	     2.6016	     0.6714	
[Epoch Header]
[Trial Type]	21
[Accept]	1
[Correct]	0
[RT]	 0.000
[Resp]	0
[Epoch Data]
    -3.3569	    -0.5875	    -1.5945	     4.1122	    -0.0839	     4.6158	    -9.1476	     7.7209	     4.8676	     1.1749	
    -2.3499	     0.1678	    -1.0071	     5.0354	     0.0839	     5.3711	    -9.2316	     8.2245	     4.9515	     0.8392	
    -1.5945	     0.6714	    -0.6714	     5.4550	     0.1678	     5.7068	    -9.5673	     8.1406	     4.6997	     0.2518	
    -1.2589	     0.9232	    -0.5875	     5.4550	     0.0000	     5.6229	    -9.9869	     7.4692	     4.2801	    -0.4196	
    -1.1749	     0.8392	    -0.6714	     5.0354	    -0.2518	     5.2032	   -10.4065	     6.4621	     3.6926	    -1.1749	
    -1.4267	     0.5035	    -1.0071	     4.2801	    -0.5875	     4.5319	   -10.8261	     5.2032	     3.0212	    -1.9302	
    -2.0142	    -0.0839	    -1.5106	     3.1891	    -1.0071	     3.6087	   -11.1618	     3.9444	     2.3499	    -2.6855	
    -2.8534	    -0.8392	    -2.0981	     1.7624	    -1.4267	     2.4338	   -11.4975	     2.6016	     1.5945	    -3.3569	
    -3.8605	    -1.7624	    -2.7695	     0.0839	    -1.8463	     1.1749	   -11.6653	     1.3428	     0.8392	    -3.9444	
    -5.1193	    -2.7695	    -3.5248	    -1.8463	    -2.3499	    -0.2518	   -11.8332	     0.1678	     0.0839	    -4.3640	
    -6.3782	    -3.8605	    -4.3640	    -3.8605	    -2.8534	    -1.6785	   -12.0010	    -1.0071	    -0.5875	    -4.7836	
    -7.6370	    -4.9515	    -5.1193	    -5.7907	    -3.3569	    -3.1891	   -12.0850	    -2.1820	    -1.3428	    -5.2032	
    -8.8959	    -5.8746	    -5.9586	    -7.6370	    -3.9444	    -4.5319	   -12.2528	    -3.1891	    -2.0142	    -5.4550	
    -9.8190	    -6.7139	    -6.6299	    -9.3155	    -4.4479	    -5.7068	   -12.4207	    -4.0283	    -2.6855	    -5.7907	
   -10.5743	    -7.3853	    -7.2174	   -10.5743	    -4.9515	    -6.7139	   -12.6724	    -4.7836	    -3.1891	    -6.0425	
   -10.9940	    -7.8049	    -7.6370	   -11.5814	    -5.4550	    -7.4692	   -13.0081	    -5.3711	    -3.6087	    -6.2103	
   -11.1618	    -8.0566	    -7.9727	   -12.2528	    -5.8746	    -8.0566	   -13.3438	    -5.7907	    -3.9444	    -6.3782	
   -11.0779	    -8.1406	    -8.1406	   -12.5885	    -6.2103	    -8.3923	   -13.7634	    -5.9586	    -4.1962	    -6.4621	
   -10.6583	    -7.9727	    -8.2245	   -12.6724	    -6.5460	    -8.4763	   -14.0991	    -6.0425	    -4.1962	    -6.4621	
   -10.0708	    -7.7209	    -8.2245	   -12.5046	    -6.7139	    -8.3923	   -14.5187	    -5.8746	    -4.1122	    -6.3782	
    -9.3155	    -7.3013	    -7.9727	   -12.0850	    -6.7978	    -8.2245	   -14.6866	    -5.5389	    -3.8605	    -6.0425	
    -8.3923	    -6.7978	    -7.6370	   -11.5814	    -6.7139	    -7.8049	   -14.7705	    -5.0354	    -3.3569	    -5.6229	
    -7.4692	    -6.2103	    -7.2174	   -11.0779	    -6.5460	    -7.3853	   -14.6866	    -4.5319	    -2.8534	    -4.9515	
    -6.7978	    -5.7907	    -6.7139	   -10.6583	    -6.2103	    -6.9656	   -14.5187	    -3.9444	    -2.2659	    -4.1962	
    -6.2943	    -5.5389	    -6.3782	   -10.4904	    -5.9586	    -6.7139	   -14.2670	    -3.5248	    -1.6785	    -3.4409	
    -6.2943	    -5.6229	    -6.2943	   -10.6583	    -5.7907	    -6.7139	   -14.0152	    -3.3569	    -1.3428	    -2.7695	
    -6.7978	    -6.1264	    -6.5460	   -11.3297	    -5.7907	    -7.0496	   -13.8474	    -3.4409	    -1.1749	    -2.2659	
    -7.8888	    -7.0496	    -7.1335	   -12.4207	    -5.9586	    -7.8049	   -13.7634	    -3.9444	    -1.4267	    -2.0142	
    -9.3994	    -8.4763	    -7.9727	   -13.9313	    -6.3782	    -8.8120	   -13.9313	    -4.7836	    -1.8463	    -2.0142	
   -11.3297	   -10.0708	    -9.1476	   -15.6097	    -6.9656	   -10.1547	   -14.0991	    -5.8746	    -2.5177	    -2.2659	
   -13.3438	   -11.9171	   -10.4065	   -17.4561	    -7.6370	   -11.4975	   -14.4348	    -7.0496	    -3.3569	    -2.6016	
   -15.4419	   -13.5956	   -11.5814	   -19.0506	    -8.2245	   -12.8403	   -14.7705	    -8.2245	    -4.1122	    -3.0212	
   -17.2043	   -15.1062	   -12.6724	   -20.4773	    -8.7280	   -13.9313	   -15.0223	    -9.1476	    -4.8676	    -3.3569	
   -18.7149	   -16.2811	   -13.5117	   -21.4844	    -9.0637	   -14.6866	   -15.1901	    -9.9869	    -5.4550	    -3.6087	
   -19.8059	   -17.1204	   -14.0991	   -22.1558	    -9.3155	   -15.1901	   -15.2740	   -10.4904	    -5.8746	    -3.8605	
   -20.4773	   -17.6239	   -14.4348	   -22.4075	    -9.4833	   -15.4419	   -15.4419	   -10.9100	    -6.2103	    -4.0283	
   -20.8969	   -17.9596	   -14.6866	   -22.4075	    -9.6512	   -15.5258	   -15.5258	   -11.0779	    -6.4621	    -4.2801	
   -21.0648	   -18.1274	   -14.8544	   -22.3236	    -9.8190	   -15.5258	   -15.7776	   -11.3297	    -6.7139	    -4.6158	
   -21.1487	   -18.2953	   -15.0223	   -22.0718	   -10.0708	   -15.4419	   -16.1133	   -11.4975	    -7.0496	    -5.0354	
   -21.1487	   -18.3792	   -15.1901	   -21.9040	   -10.4904	   -15.4419	   -16.5329	   -11.6653	    -7.3853	    -5.6229	
   -21.2326	   -18.5471	   -15.5258	   -21.7361	   -10.9940	   -15.5258	   -16.9525	   -11.9171	    -7.7209	    -6.1264	
   -21.2326	   -18.7149	   -15.7776	   -21.7361	   -11.4975	   -15.6097	   -17.3721	   -12.2528	    -8.1406	    -6.7139	
   -21.4005	   -18.9667	   -16.1133	   -21.7361	   -11.9171	   -15.7776	   -17.7078	   -12.5046	    -8.4763	    -7.3013	
   -21.5683	   -19.2184	   -16.3651	   -21.8201	   -12.3367	   -16.1133	   -17.8757	   -12.8403	    -8.8120	    -7.7209	
   -21.8201	   -19.4702	   -16.6168	   -21.9879	   -12.6724	   -16.3651	   -17.7078	   -13.1760	    -9.1476	    -8.1406	
   -22.1558	   -19.8059	   -16.8686	   -22.1558	   -12.8403	   -16.7007	   -17.3721	   -13.4277	    -9.3155	    -8.3923	
   -22.5754	   -20.1416	   -17.0364	   -22.4075	   -12.9242	   -17.1204	   -16.7847	   -13.7634	    -9.5673	    -8.4763	
   -23.2468	   -20.5612	   -17.2882	   -22.6593	   -12.9242	   -17.6239	   -16.1133	   -14.1830	    -9.7351	    -8.6441	
   -24.0021	   -21.1487	   -17.5400	   -23.0789	   -12.9242	   -18.2114	   -15.4419	   -14.6027	   -10.0708	    -8.8120	
   -24.9252	   -21.7361	   -17.9596	   -23.5825	   -13.0081	   -18.8828	   -14.8544	   -15.1901	   -10.4065	    -9.0637	
   -25.9323	   -22.3236	   -18.3792	   -24.0021	   -13.0920	   -19.4702	   -14.3509	   -15.7776	   -10.8261	    -9.3155	
   -26.7715	   -22.9111	   -18.7988	   -24.3378	   -13.0920	   -20.0577	   -14.0991	   -16.3651	   -11.2457	    -9.6512	
   -27.4429	   -23.1628	   -18.9667	   -24.3378	   -13.0081	   -20.3934	   -13.8474	   -16.7847	   -11.5814	    -9.8190	
   -27.6108	   -23.1628	   -18.8828	   -23.9182	   -12.6724	   -20.4773	   -13.7634	   -17.0364	   -11.6653	    -9.9869	
   -27.4429	   -22.7432	   -18.4631	   -22.9950	   -12.2528	   -20.1416	   -13.5956	   -16.9525	   -11.5814	    -9.9030	
   -26.7715	   -21.9879	   -17.7917	   -21.7361	   -11.5814	   -19.4702	   -13.5956	   -16.6168	   -11.3297	    -9.8190	
   -25.8484	   -21.0648	   -16.9525	   -20.2255	   -10.9940	   -18.6310	   -13.5956	   -16.1972	   -11.0779	    -9.7351	
   -24.7574	   -20.0577	   -16.1133	   -18.6310	   -10.4065	   -17.6239	   -13.6795	   -15.6937	   -10.7422	    -9.7351	
   -23.6664	   -19.1345	   -15.3580	   -17.1204	    -9.9869	   -16.7847	   -13.9313	   -15.2740	   -10.5743	    -9.7351	
   -22.5754	   -18.2953	   -14.7705	   -15.8615	    -9.8190	   -16.0294	   -14.3509	   -15.0223	   -10.5743	    -9.9030	
   -21.6522	   -17.6239	   -14.3509	   -14.8544	    -9.8190	   -15.4419	   -14.9384	   -14.8544	   -10.6583	   -10.1547	
   -21.0648	   -17.2043	   -14.2670	   -14.1830	    -9.9869	   -15.1901	   -15.6097	   -14.9384	   -10.8261	   -10.4904	
   -20.7291	   -17.1204	   -14.3509	   -13.8474	   -10.4065	   -15.1062	   -16.4490	   -15.1901	   -11.2457	   -10.9100	
   -20.6451	   -17.2043	   -14.6866	   -13.9313	   -10.9940	   -15.3580	   -17.2882	   -15.5258	   -11.6653	   -11.3297	
   -20.8969	   -17.5400	   -15.1901	   -14.2670	   -11.6653	   -15.7776	   -18.0435	   -15.9454	   -12.0850	   -11.7493	
   -21.3165	   -18.0435	   -15.8615	   -14.8544	   -12.3367	   -16.2811	   -18.7149	   -16.4490	   -12.5885	   -12.0850	
   -21.9040	   -18.5471	   -16.4490	   -15.5258	   -12.9242	   -16.9525	   -19.2184	   -16.9525	   -13.0081	   -12.4207	
   -22.5754	   -19.0506	   -17.0364	   -16.3651	   -13.3438	   -17.5400	   -19.4702	   -17.4561	   -13.3438	   -12.6724	
   -23.2468	   -19.5541	   -17.4561	   -17.2043	   -13.5117	   -18.2114	   -19.3863	   -17.9596	   -13.5956	   -12.7563	
   -23.8342	   -19.9738	   -17.7078	   -18.0435	   -13.5956	   -18.7988	   -19.1345	   -18.2953	   -13.7634	   -12.8403	
   -24.3378	   -20.2255	   -17.7917	   -18.7149	   -13.4277	   -19.2184	   -18.6310	   -18.6310	   -13.9313	   -12.7563	
   -24.5056	   -20.2255	   -17.6239	   -19.3024	   -13.0081	   -19.5541	   -17.8757	   -18.8828	   -13.9313	   -12.5885	
   -24.3378	   -20.0577	   -17.2043	   -19.6381	   -12.4207	   -19.8059	   -17.0364	   -18.9667	   -13.9313	   -12.4207	
   -23.8342	   -19.4702	   -16.6168	   -19.7220	   -11.6653	   -19.8059	   -16.1133	   -18.9667	   -13.9313	   -12.2528	
   -22.9950	   -18.7149	   -15.7776	   -19.5541	   -10.9100	   -19.7220	   -15.1901	   -18.9667	   -13.8474	   -12.0850	
   -21.8201	   -17.7078	   -14.8544	   -19.0506	   -10.0708	   -19.4702	   -14.3509	   -18.8828	   -13.8474	   -12.0010	
   -20.3094	   -16.4490	   -13.8474	   -18.3792	    -9.3155	   -18.9667	   -13.5956	   -18.7149	   -13.9313	   -12.0010	
   -18.6310	   -15.1062	   -12.7563	   -17.2882	    -8.5602	   -18.3792	   -13.0081	   -18.4631	   -13.9313	   -12.0010	
   -16.8686	   -13.6795	   -11.6653	   -16.0294	    -7.8888	   -17.5400	   -12.5885	   -18.1274	   -14.0152	   -12.0850	
   -14.9384	   -12.2528	   -10.5743	   -14.4348	    -7.2174	   -16.5329	   -12.3367	   -17.6239	   -14.0152	   -12.1689	
   -13.1760	   -10.9100	    -9.6512	   -12.6724	    -6.7139	   -15.4419	   -12.0850	   -17.2043	   -14.0152	   -12.3367	
   -11.4136	    -9.6512	    -8.8120	   -10.9100	    -6.2103	   -14.3509	   -12.0010	   -16.7007	   -14.0152	   -12.5885	
    -9.9869	    -8.7280	    -8.1406	    -9.3155	    -5.7907	   -13.4277	   -11.9171	   -16.3651	   -14.1830	   -12.8403	
    -8.8120	    -8.0566	    -7.7209	    -7.9727	    -5.6229	   -12.7563	   -11.8332	   -16.1972	   -14.4348	   -13.1760	
    -8.0566	    -7.8049	    -7.6370	    -7.1335	    -5.5389	   -12.4207	   -11.8332	   -16.2811	   -14.7705	   -13.6795	
    -7.6370	    -7.8888	    -7.8049	    -6.8817	    -5.7068	   -12.5046	   -11.9171	   -16.6168	   -15.4419	   -14.3509	
    -7.7209	    -8.3923	    -8.3923	    -7.1335	    -6.1264	   -13.0081	   -12.0850	   -17.2882	   -16.2811	   -15.1062	
    -8.1406	    -9.2316	    -9.1476	    -7.8888	    -6.7139	   -13.9313	   -12.4207	   -18.2114	   -17.2882	   -16.0294	
    -8.7280	   -10.2386	   -10.1547	    -8.9798	    -7.4692	   -15.1062	   -12.7563	   -19.3024	   -18.3792	   -17.0364	
    -9.4833	   -11.3297	   -11.2457	   -10.2386	    -8.2245	   -16.3651	   -13.1760	   -20.4773	   -19.5541	   -18.0435	
   -10.0708	   -12.3367	   -12.2528	   -11.4136	    -8.9798	   -17.5400	   -13.5117	   -21.4844	   -20.4773	   -18.7988	
   -10.4904	   -13.0920	   -13.0920	   -12.3367	    -9.5673	   -18.4631	   -13.8474	   -22.3236	   -21.1487	   -19.3863	
   -10.6583	   -13.5117	   -13.6795	   -12.9242	    -9.9869	   -19.0506	   -14.0991	   -22.7432	   -21.5683	   -19.7220	
   -10.4904	   -13.6795	   -14.0991	   -13.0920	   -10.3226	   -19.2184	   -14.2670	   -22.9111	   -21.7361	   -19.8059	
   -10.0708	   -13.5956	   -14.2670	   -12.7563	   -10.4065	   -19.0506	   -14.4348	   -22.6593	   -21.5683	   -19.6381	
    -9.3994	   -13.2599	   -14.3509	   -12.0010	   -10.4904	   -18.6310	   -14.6027	   -22.1558	   -21.2326	   -19.3863	
    -8.5602	   -12.7563	   -14.2670	   -10.9940	   -10.5743	   -17.8757	   -14.8544	   -21.4005	   -20.6451	   -18.9667	
    -7.6370	   -12.0850	   -14.0991	    -9.7351	   -10.5743	   -16.9525	   -15.1901	   -20.4773	   -20.0577	   -18.4631	
    -6.6299	   -11.4975	   -13.9313	    -8.3923	   -10.6583	   -15.9454	   -15.5258	   -19.3024	   -19.3863	   -17.8757	
    -5.6229	   -10.8261	   -13.7634	    -6.9656	   -10.6583	   -14.9384	   -15.8615	   -18.0435	   -18.6310	   -17.2882	
    -4.6997	   -10.2386	   -13.5117	    -5.6229	   -10.6583	   -13.8474	   -16.1133	   -16.7007	   -17.8757	   -16.7007	
    -3.7766	    -9.7351	   -13.2599	    -4.4479	   -10.6583	   -12.8403	   -16.2811	   -15.3580	   -16.9525	   -16.0294	
    -3.0212	    -9.3155	   -13.0081	    -3.5248	   -10.5743	   -12.0010	   -16.1972	   -14.0991	   -16.1133	   -15.2740	
    -2.5177	    -9.0637	   -12.8403	    -3.0212	   -10.4904	   -11.4136	   -16.1133	   -13.0920	   -15.2740	   -14.6027	
    -2.2659	    -9.1476	   -12.7563	    -3.1052	   -10.4904	   -11.1618	   -15.8615	   -12.4207	   -14.6027	   -13.9313	
    -2.5177	    -9.4833	   -12.9242	    -3.8605	   -10.6583	   -11.3297	   -15.6937	   -12.3367	   -14.0991	   -13.3438	
    -3.1052	   -10.1547	   -13.4277	    -5.1193	   -10.9940	   -12.0010	   -15.4419	   -12.8403	   -13.7634	   -12.9242	
    -4.2801	   -11.1618	   -14.0991	    -6.9656	   -11.4136	   -13.0920	   -15.3580	   -13.7634	   -13.6795	   -12.6724	
    -5.7068	   -12.5046	   -15.0223	    -9.2316	   -12.0850	   -14.4348	   -15.2740	   -15.0223	   -13.6795	   -12.4207	
    -7.4692	   -14.0152	   -16.0294	   -11.6653	   -12.7563	   -15.9454	   -15.3580	   -16.2811	   -13.8474	   -12.3367	
    -9.4833	   -15.6097	   -17.2043	   -14.1830	   -13.5956	   -17.5400	   -15.4419	   -17.5400	   -14.0991	   -12.2528	
   -11.4975	   -17.2043	   -18.4631	   -16.6168	   -14.3509	   -19.0506	   -15.6937	   -18.6310	   -14.4348	   -12.2528	
   -13.5117	   -18.7988	   -19.6381	   -18.8828	   -15.1901	   -20.3934	   -15.9454	   -19.6381	   -14.8544	   -12.4207	
   -15.3580	   -20.2255	   -20.7291	   -20.7291	   -15.9454	   -21.5683	   -16.3651	   -20.3094	   -15.2740	   -12.5885	
   -16.8686	   -21.4005	   -21.5683	   -22.1558	   -16.5329	   -22.3236	   -16.7007	   -20.8130	   -15.6097	   -12.7563	
   -18.0435	   -22.1558	   -22.1558	   -22.9111	   -16.8686	   -22.6593	   -17.0364	   -20.9808	   -15.8615	   -12.8403	
   -18.7149	   -22.4915	   -22.4075	   -23.0789	   -16.9525	   -22.5754	   -17.2043	   -20.8130	   -15.8615	   -12.8403	
   -18.8828	   -22.4075	   -22.3236	   -22.5754	   -16.8686	   -21.9879	   -17.2882	   -20.3094	   -15.6097	   -12.6724	
   -18.7149	   -21.9879	   -21.8201	   -21.5683	   -16.3651	   -21.0648	   -17.0364	   -19.5541	   -15.1901	   -12.4207	
   -18.1274	   -21.1487	   -21.0648	   -20.1416	   -15.6937	   -19.8898	   -16.7007	   -18.5471	   -14.6027	   -12.0010	
   -17.2882	   -20.0577	   -20.1416	   -18.4631	   -14.8544	   -18.4631	   -16.1972	   -17.3721	   -13.8474	   -11.4975	
   -16.3651	   -18.8828	   -19.0506	   -16.7007	   -13.9313	   -16.9525	   -15.6097	   -16.1133	   -13.0920	   -10.9100	
   -15.5258	   -17.7917	   -17.8757	   -15.1062	   -12.9242	   -15.6097	   -14.9384	   -14.9384	   -12.3367	   -10.3226	
   -14.7705	   -16.7847	   -16.8686	   -13.6795	   -11.9171	   -14.3509	   -14.2670	   -13.8474	   -11.5814	    -9.8190	
   -14.3509	   -15.9454	   -16.0294	   -12.7563	   -11.0779	   -13.4277	   -13.5956	   -13.0081	   -10.9940	    -9.3155	
   -14.1830	   -15.4419	   -15.2740	   -12.1689	   -10.3226	   -12.7563	   -13.0081	   -12.2528	   -10.4065	    -8.8959	
   -14.1830	   -15.1062	   -14.7705	   -12.0010	    -9.6512	   -12.3367	   -12.3367	   -11.7493	    -9.9030	    -8.4763	
   -14.3509	   -14.8544	   -14.1830	   -12.0850	    -8.9798	   -12.0010	   -11.6653	   -11.2457	    -9.3994	    -8.0566	
   -14.5187	   -14.6866	   -13.6795	   -12.4207	    -8.2245	   -11.8332	   -10.8261	   -10.7422	    -8.8959	    -7.4692	
   -14.7705	   -14.5187	   -13.0081	   -12.8403	    -7.3853	   -11.6653	    -9.9030	   -10.3226	    -8.2245	    -6.8817	
   -14.9384	   -14.3509	   -12.4207	   -13.3438	    -6.6299	   -11.4975	    -8.9798	    -9.8190	    -7.6370	    -6.2103	
   -15.1062	   -14.0991	   -11.8332	   -13.8474	    -5.7907	   -11.3297	    -8.0566	    -9.3155	    -6.9656	    -5.6229	
   -15.1901	   -13.8474	   -11.2457	   -14.4348	    -5.1193	   -11.2457	    -7.3013	    -8.8959	    -6.3782	    -5.0354	
   -15.2740	   -13.5117	   -10.7422	   -14.8544	    -4.4479	   -10.9940	    -6.7139	    -8.4763	    -5.7907	    -4.5319	
   -15.1062	   -13.0920	   -10.1547	   -15.1062	    -3.8605	   -10.7422	    -6.2103	    -7.9727	    -5.2032	    -4.1122	
   -14.6866	   -12.3367	    -9.3994	   -15.0223	    -3.1891	   -10.1547	    -5.7907	    -7.3013	    -4.4479	    -3.5248	
   -14.0991	   -11.4975	    -8.5602	   -14.6866	    -2.5177	    -9.4833	    -5.4550	    -6.3782	    -3.6926	    -2.9373	
   -13.2599	   -10.3226	    -7.5531	   -14.0991	    -1.7624	    -8.5602	    -5.0354	    -5.4550	    -2.7695	    -2.2659	
   -12.1689	    -9.0637	    -6.3782	   -13.3438	    -0.9232	    -7.4692	    -4.6997	    -4.2801	    -1.7624	    -1.5106	
   -10.9940	    -7.6370	    -5.2032	   -12.3367	    -0.0839	    -6.3782	    -4.3640	    -3.1052	    -0.6714	    -0.6714	
    -9.8190	    -6.2103	    -3.8605	   -11.3297	     0.8392	    -5.2032	    -4.0283	    -1.9302	     0.3357	     0.1678	
    -8.5602	    -4.8676	    -2.6855	   -10.3226	     1.6785	    -4.1122	    -3.6926	    -0.8392	     1.3428	     1.0071	
    -7.5531	    -3.6926	    -1.5945	    -9.5673	     2.4338	    -3.1891	    -3.3569	     0.1678	     2.2659	     1.6785	
    -6.7139	    -2.7695	    -0.7553	    -8.9798	     3.0212	    -2.5177	    -3.1052	     0.9232	     2.9373	     2.2659	
    -6.2103	    -2.2659	    -0.2518	    -8.8959	     3.3569	    -2.2659	    -3.0212	     1.2589	     3.3569	     2.6016	
    -6.2103	    -2.2659	    -0.2518	    -9.3155	     3.2730	    -2.4338	    -3.1052	     1.2589	     3.3569	     2.6855	
    -6.6299	    -2.6855	    -0.5875	   -10.2386	     2.8534	    -3.1052	    -3.5248	     0.8392	     3.0212	     2.4338	
    -7.5531	    -3.5248	    -1.3428	   -11.6653	     2.1820	    -4.2801	    -4.1122	     0.0000	     2.2659	     1.8463	
    -8.7280	    -4.6997	    -2.5177	   -13.4277	     1.1749	    -5.7068	    -4.9515	    -1.0910	     1.3428	     1.0910	
   -10.1547	    -6.0425	    -3.7766	   -15.4419	     0.0000	    -7.3013	    -5.9586	    -2.4338	     0.2518	     0.1678	
   -11.5814	    -7.4692	    -5.2032	   -17.4561	    -1.2589	    -8.8959	    -6.9656	    -3.7766	    -0.8392	    -0.6714	
   -12.7563	    -8.6441	    -6.4621	   -19.3863	    -2.4338	   -10.4065	    -7.9727	    -5.0354	    -1.8463	    -1.4267	
   -13.5956	    -9.6512	    -7.5531	   -20.8969	    -3.3569	   -11.5814	    -8.8120	    -6.0425	    -2.5177	    -2.0142	
   -14.0152	   -10.1547	    -8.3084	   -21.9040	    -4.0283	   -12.2528	    -9.4833	    -6.7139	    -3.0212	    -2.3499	
   -13.7634	   -10.1547	    -8.6441	   -22.3236	    -4.3640	   -12.5046	    -9.9030	    -6.9656	    -3.1052	    -2.4338	
   -13.0920	    -9.7351	    -8.5602	   -22.1558	    -4.4479	   -12.3367	   -10.1547	    -6.8817	    -2.8534	    -2.2659	
   -11.8332	    -8.8959	    -8.1406	   -21.5683	    -4.1962	   -11.7493	   -10.1547	    -6.5460	    -2.4338	    -2.0142	
   -10.4065	    -7.8049	    -7.4692	   -20.4773	    -3.8605	   -10.9100	   -10.0708	    -5.8746	    -1.8463	    -1.7624	
    -8.8959	    -6.6299	    -6.7978	   -19.3024	    -3.4409	    -9.9030	    -9.9030	    -5.2872	    -1.2589	    -1.5106	
    -7.4692	    -5.5389	    -6.1264	   -18.0435	    -3.1052	    -8.9798	    -9.9030	    -4.6997	    -0.7553	    -1.3428	
    -6.3782	    -4.7836	    -5.6229	   -16.8686	    -3.0212	    -8.1406	    -9.9030	    -4.2801	    -0.4196	    -1.5106	
    -5.7068	    -4.2801	    -5.4550	   -16.0294	    -3.0212	    -7.5531	   -10.0708	    -4.1122	    -0.3357	    -1.7624	
    -5.5389	    -4.2801	    -5.5389	   -15.4419	    -3.3569	    -7.3013	   -10.3226	    -4.1122	    -0.4196	    -2.3499	
    -5.7907	    -4.6158	    -5.9586	   -15.1901	    -3.8605	    -7.3013	   -10.7422	    -4.4479	    -0.8392	    -3.0212	
    -6.4621	    -5.3711	    -6.6299	   -15.3580	    -4.5319	    -7.6370	   -11.0779	    -4.9515	    -1.3428	    -3.7766	
    -7.4692	    -6.3782	    -7.4692	   -15.7776	    -5.3711	    -8.2245	   -11.4136	    -5.6229	    -2.0142	    -4.4479	
    -8.7280	    -7.4692	    -8.3923	   -16.4490	    -6.1264	    -8.8959	   -11.5814	    -6.2943	    -2.7695	    -5.1193	
   -10.0708	    -8.5602	    -9.3155	   -17.2043	    -6.9656	    -9.6512	   -11.5814	    -6.9656	    -3.5248	    -5.5389	
   -11.4136	    -9.7351	   -10.1547	   -18.0435	    -7.6370	   -10.4065	   -11.4975	    -7.6370	    -4.2801	    -5.7907	
   -12.6724	   -10.7422	   -10.9940	   -18.7988	    -8.1406	   -11.0779	   -11.3297	    -8.2245	    -5.0354	    -5.8746	
   -13.8474	   -11.7493	   -11.6653	   -19.3863	    -8.6441	   -11.5814	   -11.1618	    -8.6441	    -5.5389	    -5.7907	
   -14.9384	   -12.5046	   -12.2528	   -19.6381	    -8.9798	   -11.8332	   -11.0779	    -8.8959	    -5.9586	    -5.6229	
   -15.7776	   -13.2599	   -12.7563	   -19.6381	    -9.3155	   -11.8332	   -11.1618	    -8.8959	    -6.1264	    -5.4550	
   -16.4490	   -13.7634	   -13.0920	   -19.3024	    -9.6512	   -11.5814	   -11.4136	    -8.8120	    -6.2103	    -5.1193	
   -16.9525	   -14.1830	   -13.4277	   -18.5471	    -9.9030	   -11.0779	   -11.9171	    -8.4763	    -6.0425	    -4.8676	
   -17.2043	   -14.4348	   -13.5956	   -17.5400	   -10.1547	   -10.3226	   -12.5885	    -7.9727	    -5.7068	    -4.6158	
   -17.2882	   -14.6866	   -13.8474	   -16.1972	   -10.5743	    -9.4833	   -13.4277	    -7.3853	    -5.3711	    -4.3640	
   -17.2882	   -14.7705	   -14.0152	   -14.7705	   -10.9100	    -8.5602	   -14.4348	    -6.7978	    -4.9515	    -4.1962	
   -17.2043	   -14.9384	   -14.2670	   -13.2599	   -11.4136	    -7.5531	   -15.5258	    -6.1264	    -4.5319	    -4.1122	
   -17.1204	   -15.1062	   -14.6027	   -11.9171	   -12.0010	    -6.7139	   -16.7847	    -5.5389	    -4.2801	    -4.1962	
   -17.1204	   -15.3580	   -15.0223	   -10.7422	   -12.5885	    -6.0425	   -18.1274	    -5.1193	    -4.1122	    -4.3640	
   -17.1204	   -15.6937	   -15.5258	    -9.7351	   -13.3438	    -5.4550	   -19.4702	    -4.7836	    -4.1122	    -4.5319	
   -17.3721	   -16.2811	   -16.1972	    -8.9798	   -14.0991	    -5.1193	   -20.7291	    -4.5319	    -4.1962	    -4.8676	
   -17.7917	   -16.9525	   -17.0364	    -8.4763	   -14.8544	    -4.9515	   -21.9040	    -4.3640	    -4.3640	    -5.1193	
   -18.4631	   -17.8757	   -17.9596	    -8.1406	   -15.6097	    -4.8676	   -22.9111	    -4.2801	    -4.5319	    -5.2872	
   -19.3024	   -18.8828	   -18.8828	    -8.0566	   -16.3651	    -4.9515	   -23.6664	    -4.1962	    -4.6997	    -5.4550	
   -20.2255	   -19.9738	   -19.8898	    -8.2245	   -17.0364	    -5.1193	   -24.1699	    -4.1122	    -4.9515	    -5.6229	
   -21.4005	   -21.1487	   -20.8969	    -8.5602	   -17.7078	    -5.4550	   -24.4217	    -4.0283	    -5.1193	    -5.7068	
   -22.6593	   -22.4075	   -21.9879	    -9.1476	   -18.3792	    -5.8746	   -24.6735	    -4.0283	    -5.4550	    -5.7907	
   -24.0021	   -23.7503	   -22.9950	    -9.8190	   -19.0506	    -6.3782	   -24.7574	    -4.0283	    -5.7068	    -5.9586	
   -25.1770	   -24.9252	   -24.0021	   -10.4065	   -19.7220	    -6.8817	   -24.9252	    -4.0283	    -5.9586	    -6.0425	
   -26.1841	   -25.8484	   -24.7574	   -10.9100	   -20.3094	    -7.1335	   -24.9252	    -4.0283	    -6.0425	    -6.0425	
   -26.8555	   -26.5198	   -25.3448	   -11.1618	   -20.7291	    -7.3013	   -25.0092	    -4.0283	    -5.9586	    -5.9586	
   -27.1072	   -26.8555	   -25.5966	   -11.0779	   -20.9808	    -7.1335	   -24.9252	    -4.0283	    -5.7068	    -5.7907	
   -26.9394	   -26.7715	   -25.5966	   -10.5743	   -21.0648	    -6.7139	   -24.7574	    -4.0283	    -5.2032	    -5.3711	
   -26.2680	   -26.1841	   -25.1770	    -9.6512	   -20.8130	    -5.9586	   -24.5056	    -3.8605	    -4.4479	    -4.7836	
   -25.0931	   -25.3448	   -24.5056	    -8.2245	   -20.3934	    -4.9515	   -24.0860	    -3.4409	    -3.4409	    -4.0283	
   -23.5825	   -24.1699	   -23.5825	    -6.3782	   -19.7220	    -3.6087	   -23.6664	    -2.6855	    -2.4338	    -3.2730	
   -21.9040	   -22.9111	   -22.5754	    -4.2801	   -18.9667	    -2.0142	   -23.1628	    -1.7624	    -1.2589	    -2.4338	
   -20.0577	   -21.5683	   -21.4844	    -2.0981	   -18.1274	    -0.5035	   -22.8271	    -0.6714	    -0.2518	    -1.6785	
   -18.3792	   -20.3934	   -20.5612	     0.0839	   -17.4561	     0.9232	   -22.4915	     0.2518	     0.5035	    -1.1749	
   -16.9525	   -19.4702	   -19.8059	     1.9302	   -16.9525	     2.0981	   -22.4075	     1.0071	     1.0071	    -0.8392	
   -15.9454	   -18.8828	   -19.3024	     3.4409	   -16.6168	     2.9373	   -22.4915	     1.4267	     1.2589	    -0.8392	
   -15.2740	   -18.7149	   -19.2184	     4.4479	   -16.5329	     3.2730	   -22.7432	     1.5945	     1.0910	    -1.1749	
   -15.1062	   -18.9667	   -19.3024	     4.7836	   -16.6168	     3.1891	   -23.0789	     1.2589	     0.6714	    -1.6785	
   -15.4419	   -19.6381	   -19.7220	     4.5319	   -16.9525	     2.5177	   -23.4146	     0.5875	    -0.0839	    -2.5177	
   -16.2811	   -20.5612	   -20.3934	     3.5248	   -17.3721	     1.3428	   -23.8342	    -0.5035	    -1.1749	    -3.5248	
   -17.4561	   -21.9040	   -21.3165	     1.9302	   -17.9596	    -0.2518	   -24.2538	    -1.9302	    -2.5177	    -4.7836	
   -18.9667	   -23.3307	   -22.3236	    -0.2518	   -18.5471	    -2.2659	   -24.5895	    -3.6087	    -3.9444	    -6.0425	
   -20.4773	   -24.7574	   -23.3307	    -2.6855	   -19.0506	    -4.4479	   -24.7574	    -5.4550	    -5.4550	    -7.3013	
   -21.9040	   -25.9323	   -24.1699	    -5.2872	   -19.3863	    -6.5460	   -24.6735	    -7.2174	    -6.7978	    -8.3084	
   -22.9950	   -26.8555	   -24.6735	    -7.6370	   -19.4702	    -8.3923	   -24.3378	    -8.7280	    -7.8049	    -8.9798	
   -23.5825	   -27.1912	   -24.6735	    -9.5673	   -19.1345	    -9.9030	   -23.5825	    -9.8190	    -8.4763	    -9.2316	
   -23.5825	   -27.0233	   -24.3378	   -10.8261	   -18.4631	   -10.9100	   -22.4915	   -10.5743	    -8.7280	    -9.1476	
   -22.9950	   -26.3519	   -23.4985	   -11.4975	   -17.4561	   -11.4136	   -21.2326	   -10.8261	    -8.6441	    -8.6441	
   -21.9879	   -25.2609	   -22.4075	   -11.5814	   -16.2811	   -11.4136	   -19.8898	   -10.8261	    -8.3084	    -7.8888	
   -20.6451	   -23.8342	   -21.1487	   -11.2457	   -15.0223	   -11.1618	   -18.5471	   -10.4904	    -7.8049	    -7.0496	
   -19.2184	   -22.4075	   -19.8059	   -10.5743	   -13.8474	   -10.6583	   -17.5400	   -10.0708	    -7.2174	    -6.2103	
   -17.8757	   -21.0648	   -18.6310	    -9.8190	   -12.8403	   -10.2386	   -16.7007	    -9.7351	    -6.7978	    -5.4550	
   -16.7007	   -19.9738	   -17.7078	    -9.1476	   -12.1689	    -9.9030	   -16.2811	    -9.4833	    -6.4621	    -5.0354	
   -15.9454	   -19.2184	   -17.1204	    -8.7280	   -11.8332	    -9.8190	   -16.1972	    -9.4833	    -6.4621	    -4.8676	
   -15.6097	   -18.8828	   -16.8686	    -8.6441	   -11.8332	    -9.9869	   -16.3651	    -9.6512	    -6.6299	    -4.9515	
   -15.6937	   -18.8828	   -16.8686	    -8.8120	   -12.0850	   -10.4065	   -16.8686	   -10.0708	    -7.1335	    -5.2872	
   -16.0294	   -19.2184	   -17.1204	    -9.3155	   -12.5885	   -11.0779	   -17.4561	   -10.6583	    -7.8049	    -5.8746	
   -16.7007	   -19.7220	   -17.5400	    -9.9030	   -13.1760	   -11.7493	   -18.1274	   -11.3297	    -8.5602	    -6.5460	
   -17.3721	   -20.3934	   -18.0435	   -10.4904	   -13.8474	   -12.4207	   -18.7988	   -12.0850	    -9.3155	    -7.3013	
   -18.1274	   -20.9808	   -18.4631	   -11.0779	   -14.4348	   -12.9242	   -19.3863	   -12.6724	   -10.0708	    -8.0566	
   -18.6310	   -21.4005	   -18.7149	   -11.4136	   -14.8544	   -13.2599	   -19.7220	   -13.0081	   -10.5743	    -8.7280	
   -18.9667	   -21.4844	   -18.7149	   -11.4136	   -14.9384	   -13.1760	   -19.8898	   -13.1760	   -10.9100	    -9.2316	
   -18.9667	   -21.3165	   -18.4631	   -11.0779	   -14.8544	   -12.7563	   -19.6381	   -12.9242	   -10.8261	    -9.3994	
   -18.6310	   -20.8130	   -17.8757	   -10.4065	   -14.4348	   -12.0010	   -19.2184	   -12.3367	   -10.4904	    -9.3155	
   -18.0435	   -19.9738	   -17.1204	    -9.3994	   -13.7634	   -10.9100	   -18.5471	   -11.4136	    -9.7351	    -8.9798	
   -17.2043	   -18.9667	   -16.1972	    -8.2245	   -13.0081	    -9.6512	   -17.7917	   -10.2386	    -8.8959	    -8.3084	
   -16.3651	   -17.9596	   -15.3580	    -6.8817	   -12.2528	    -8.2245	   -17.0364	    -9.0637	    -7.8049	    -7.5531	
   -15.6097	   -17.0364	   -14.6027	    -5.7068	   -11.6653	    -6.9656	   -16.4490	    -7.8888	    -6.7978	    -6.7139	
   -15.0223	   -16.3651	   -14.1830	    -4.6158	   -11.3297	    -5.7907	   -16.1133	    -6.8817	    -5.9586	    -5.8746	
   -14.7705	   -16.1133	   -14.0991	    -3.9444	   -11.4136	    -4.9515	   -16.1972	    -6.1264	    -5.2872	    -5.2032	
   -14.8544	   -16.1133	   -14.3509	    -3.4409	   -11.7493	    -4.4479	   -16.5329	    -5.7068	    -4.9515	    -4.6997	
   -15.2740	   -16.6168	   -14.9384	    -3.3569	   -12.5046	    -4.2801	   -17.2043	    -5.6229	    -4.8676	    -4.4479	
   -15.9454	   -17.3721	   -15.8615	    -3.4409	   -13.4277	    -4.2801	   -18.1274	    -5.7068	    -5.0354	    -4.3640	
   -16.8686	   -18.3792	   -16.9525	    -3.6926	   -14.5187	    -4.4479	   -19.1345	    -5.9586	    -5.2872	    -4.4479	
   -18.1274	   -19.6381	   -18.2114	    -4.0283	   -15.6937	    -4.6997	   -20.2255	    -6.3782	    -5.7907	    -4.6997	
   -19.4702	   -20.9808	   -19.5541	    -4.5319	   -16.7847	    -5.1193	   -21.2326	    -6.8817	    -6.2943	    -5.0354	
   -20.8969	   -22.3236	   -20.7291	    -5.0354	   -17.7917	    -5.4550	   -22.1558	    -7.3853	    -6.7978	    -5.4550	
   -22.2397	   -23.6664	   -21.8201	    -5.5389	   -18.6310	    -5.8746	   -22.9111	    -7.8049	    -7.3013	    -5.7907	
   -23.4985	   -24.7574	   -22.6593	    -5.9586	   -19.2184	    -6.1264	   -23.4146	    -8.1406	    -7.6370	    -6.1264	
   -24.5895	   -25.5966	   -23.1628	    -6.2943	   -19.4702	    -6.2943	   -23.5825	    -8.3923	    -7.8888	    -6.2943	
   -25.5127	   -26.1841	   -23.4146	    -6.4621	   -19.5541	    -6.3782	   -23.4985	    -8.3923	    -7.8888	    -6.2943	
   -26.1002	   -26.5198	   -23.4146	    -6.5460	   -19.3024	    -6.2103	   -23.1628	    -8.2245	    -7.7209	    -6.1264	
   -26.5198	   -26.6876	   -23.2468	    -6.4621	   -18.9667	    -5.9586	   -22.7432	    -7.8888	    -7.4692	    -5.7907	
   -26.6876	   -26.6037	   -22.9111	    -6.2943	   -18.4631	    -5.6229	   -22.1558	    -7.4692	    -7.0496	    -5.2872	
   -26.6037	   -26.3519	   -22.5754	    -5.9586	   -17.9596	    -5.1193	   -21.6522	    -6.8817	    -6.4621	    -4.6997	
   -26.1002	   -25.8484	   -21.9879	    -5.3711	   -17.3721	    -4.3640	   -20.9808	    -6.0425	    -5.7068	    -4.0283	
   -25.2609	   -25.0092	   -21.3165	    -4.5319	   -16.7847	    -3.4409	   -20.3094	    -5.1193	    -4.7836	    -3.1891	
   -24.0860	   -23.9182	   -20.4773	    -3.3569	   -15.9454	    -2.2659	   -19.6381	    -3.9444	    -3.6926	    -2.2659	
   -22.4915	   -22.4915	   -19.4702	    -2.0142	   -15.1062	    -0.7553	   -18.9667	    -2.5177	    -2.4338	    -1.2589	
   -20.5612	   -20.8130	   -18.2953	    -0.3357	   -14.1830	     0.7553	   -18.2953	    -1.0071	    -1.0910	    -0.2518	
   -18.5471	   -19.0506	   -17.0364	     1.4267	   -13.3438	     2.4338	   -17.6239	     0.5875	     0.2518	     0.7553	
   -16.4490	   -17.2043	   -15.8615	     3.1891	   -12.5046	     4.0283	   -17.1204	     2.0981	     1.5106	     1.6785	
   -14.6027	   -15.6097	   -14.7705	     4.7836	   -11.8332	     5.4550	   -16.8686	     3.4409	     2.6855	     2.4338	
   -13.0081	   -14.1830	   -14.0152	     6.0425	   -11.3297	     6.6299	   -16.8686	     4.6158	     3.5248	     3.0212	
   -11.8332	   -13.1760	   -13.4277	     7.0496	   -11.1618	     7.4692	   -17.0364	     5.3711	     4.1962	     3.2730	
   -11.0779	   -12.5046	   -13.2599	     7.5531	   -11.2457	     7.8049	   -17.4561	     5.7907	     4.5319	     3.3569	
   -10.8261	   -12.3367	   -13.4277	     7.5531	   -11.4975	     7.8049	   -18.0435	     5.8746	     4.6158	     3.2730	
   -11.0779	   -12.5885	   -13.8474	     7.1335	   -12.0010	     7.3013	   -18.7149	     5.5389	     4.3640	     2.9373	
   -11.8332	   -13.2599	   -14.6027	     6.1264	   -12.6724	     6.4621	   -19.4702	     4.8676	     3.8605	     2.4338	
   -12.9242	   -14.2670	   -15.4419	     4.7836	   -13.5117	     5.2032	   -20.2255	     3.7766	     3.1052	     1.6785	
   -14.2670	   -15.3580	   -16.3651	     3.1052	   -14.2670	     3.7766	   -20.8130	     2.5177	     2.1820	     0.9232	
   -15.6937	   -16.4490	   -17.2043	     1.3428	   -14.9384	     2.2659	   -21.2326	     1.2589	     1.2589	     0.1678	
   -16.8686	   -17.3721	   -17.8757	    -0.3357	   -15.3580	     0.7553	   -21.3165	     0.0839	     0.4196	    -0.5035	
   -17.7078	   -17.9596	   -18.0435	    -1.6785	   -15.4419	    -0.4196	   -21.1487	    -0.9232	    -0.2518	    -0.9232	
   -18.0435	   -18.0435	   -17.8757	    -2.5177	   -15.1901	    -1.1749	   -20.5612	    -1.4267	    -0.5035	    -1.0910	
   -17.7917	   -17.5400	   -17.1204	    -2.7695	   -14.5187	    -1.3428	   -19.5541	    -1.5106	    -0.3357	    -0.9232	
   -16.8686	   -16.3651	   -15.8615	    -2.3499	   -13.3438	    -0.9232	   -18.2114	    -1.0910	     0.2518	    -0.4196	
   -15.2740	   -14.6027	   -14.0991	    -1.1749	   -11.8332	     0.0839	   -16.5329	    -0.0839	     1.1749	     0.5035	
   -13.0920	   -12.4207	   -12.0010	     0.5035	   -10.0708	     1.5106	   -14.7705	     1.2589	     2.5177	     1.5945	
   -10.6583	    -9.9869	    -9.7351	     2.6016	    -8.1406	     3.3569	   -12.9242	     2.9373	     4.0283	     2.8534	
    -7.9727	    -7.3853	    -7.3853	     4.8676	    -6.2943	     5.2872	   -11.2457	     4.6997	     5.6229	     4.1122	
    -5.2872	    -4.8676	    -5.2032	     7.0496	    -4.5319	     7.2174	    -9.8190	     6.3782	     7.0496	     5.2032	
    -2.9373	    -2.6855	    -3.1891	     8.9798	    -3.1052	     8.8120	    -8.7280	     7.8049	     8.3084	     6.2103	
    -0.9232	    -0.8392	    -1.6785	    10.4065	    -2.0142	    10.0708	    -8.1406	     8.9798	     9.1476	     6.7978	
     0.5875	     0.5035	    -0.5875	    11.1618	    -1.3428	    10.7422	    -8.0566	     9.6512	     9.4833	     7.0496	
     1.4267	     1.2589	     0.0000	    11.3297	    -1.1749	    10.9100	    -8.3923	     9.8190	     9.4833	     6.8817	
     1.5945	     1.3428	     0.0000	    10.7422	    -1.5106	    10.4904	    -9.1476	     9.4833	     8.9798	     6.3782	
     1.0910	     0.9232	    -0.5035	     9.5673	    -2.1820	     9.5673	   -10.2386	     8.8120	     8.1406	     5.6229	
     0.1678	     0.0000	    -1.4267	     7.8888	    -3.1052	     8.2245	   -11.4975	     7.8049	     7.1335	     4.6997	
    -1.1749	    -1.1749	    -2.5177	     5.8746	    -4.2801	     6.6299	   -12.8403	     6.6299	     5.8746	     3.6926	
    -2.7695	    -2.5177	    -3.6926	     3.7766	    -5.3711	     4.9515	   -14.0152	     5.2872	     4.6997	     2.6016	
    -4.3640	    -3.9444	    -4.9515	     1.5945	    -6.5460	     3.1891	   -15.1901	     3.9444	     3.4409	     1.6785	
    -6.0425	    -5.2872	    -6.1264	    -0.4196	    -7.5531	     1.5106	   -16.1133	     2.6855	     2.3499	     0.8392	
    -7.5531	    -6.5460	    -7.2174	    -2.1820	    -8.3923	     0.0839	   -16.8686	     1.5106	     1.3428	     0.0839	
    -8.8120	    -7.5531	    -8.0566	    -3.6087	    -9.1476	    -1.1749	   -17.5400	     0.5875	     0.5875	    -0.5035	
    -9.8190	    -8.3084	    -8.7280	    -4.6158	    -9.6512	    -2.1820	   -18.0435	    -0.2518	     0.0000	    -0.9232	
   -10.4065	    -8.7280	    -9.0637	    -5.2872	   -10.0708	    -2.8534	   -18.4631	    -0.8392	    -0.5035	    -1.2589	
   -10.6583	    -8.8959	    -9.2316	    -5.5389	   -10.2386	    -3.1891	   -18.7988	    -1.2589	    -0.7553	    -1.5106	
   -10.4065	    -8.6441	    -9.0637	    -5.4550	   -10.3226	    -3.2730	   -19.0506	    -1.4267	    -0.7553	    -1.5945	
    -9.6512	    -7.9727	    -8.5602	    -4.9515	   -10.0708	    -3.0212	   -19.1345	    -1.2589	    -0.5875	    -1.5106	
    -8.3923	    -6.9656	    -7.7209	    -4.0283	    -9.6512	    -2.3499	   -19.1345	    -0.8392	    -0.2518	    -1.2589	
    -6.7139	    -5.5389	    -6.5460	    -2.9373	    -8.8959	    -1.5106	   -18.7988	    -0.0839	     0.3357	    -0.7553	
    -4.6158	    -3.7766	    -5.1193	    -1.5945	    -7.8049	    -0.4196	   -18.2114	     0.8392	     1.1749	    -0.1678	
    -2.2659	    -1.7624	    -3.4409	    -0.2518	    -6.5460	     0.7553	   -17.3721	     1.8463	     2.0142	     0.5875	
     0.1678	     0.3357	    -1.6785	     1.0071	    -5.1193	     1.8463	   -16.3651	     2.8534	     2.8534	     1.3428	
     2.4338	     2.3499	     0.0839	     2.0981	    -3.6926	     2.8534	   -15.1901	     3.7766	     3.6926	     2.0142	
     4.4479	     4.1962	     1.6785	     2.9373	    -2.3499	     3.6087	   -14.0152	     4.6158	     4.3640	     2.6855	
     6.0425	     5.6229	     3.0212	     3.4409	    -1.1749	     4.1122	   -12.7563	     5.2872	     4.8676	     3.1891	
     7.1335	     6.7139	     4.0283	     3.6087	    -0.1678	     4.3640	   -11.6653	     5.7068	     5.0354	     3.5248	
     7.7209	     7.3853	     4.7836	     3.4409	     0.5875	     4.2801	   -10.6583	     5.9586	     5.1193	     3.6926	
     7.8049	     7.5531	     5.0354	     2.9373	     1.0071	     3.9444	    -9.8190	     6.0425	     4.8676	     3.6926	
     7.3853	     7.3853	     4.9515	     2.0981	     1.1749	     3.2730	    -9.2316	     5.8746	     4.4479	     3.6087	
     6.6299	     6.7139	     4.5319	     1.0071	     1.0071	     2.3499	    -8.8959	     5.5389	     3.7766	     3.2730	
     5.5389	     5.7907	     3.7766	    -0.3357	     0.5875	     1.2589	    -8.7280	     5.0354	     3.0212	     2.7695	
     4.3640	     4.7836	     2.8534	    -1.7624	    -0.0839	     0.0839	    -8.8120	     4.4479	     2.0142	     2.0981	
     3.1891	     3.6087	     1.8463	    -3.1052	    -0.7553	    -1.0071	    -9.0637	     3.6087	     1.0910	     1.3428	
     2.0981	     2.6016	     0.8392	    -4.2801	    -1.5106	    -2.0142	    -9.3994	     2.6855	     0.1678	     0.5875	
     1.3428	     1.8463	     0.0839	    -5.2032	    -2.1820	    -2.8534	    -9.8190	     1.6785	    -0.6714	    -0.1678	
     0.9232	     1.3428	    -0.5035	    -5.7068	    -2.6855	    -3.5248	   -10.3226	     0.5035	    -1.2589	    -0.8392	
     0.7553	     1.0071	    -0.9232	    -5.9586	    -3.1891	    -3.8605	   -10.9940	    -0.5875	    -1.7624	    -1.4267	
     0.9232	     0.9232	    -1.1749	    -5.7907	    -3.5248	    -4.0283	   -11.6653	    -1.5945	    -2.0981	    -1.9302	
     1.2589	     1.0071	    -1.3428	    -5.4550	    -3.8605	    -4.0283	   -12.3367	    -2.3499	    -2.2659	    -2.1820	
     1.6785	     1.1749	    -1.4267	    -4.9515	    -4.1122	    -3.7766	   -13.0920	    -2.7695	    -2.2659	    -2.4338	
     2.0981	     1.2589	    -1.5106	    -4.3640	    -4.2801	    -3.4409	   -13.7634	    -3.0212	    -2.1820	    -2.5177	
     2.5177	     1.2589	    -1.6785	    -3.7766	    -4.6158	    -3.1052	   -14.3509	    -3.0212	    -1.9302	    -2.4338	
     2.7695	     1.0910	    -1.9302	    -3.3569	    -4.8676	    -2.7695	   -14.9384	    -2.9373	    -1.6785	    -2.2659	
     2.8534	     0.7553	    -2.2659	    -3.1052	    -5.2032	    -2.5177	   -15.3580	    -2.7695	    -1.3428	    -2.0142	
     2.7695	     0.2518	    -2.6855	    -3.0212	    -5.5389	    -2.4338	   -15.6097	    -2.5177	    -1.0910	    -1.6785	
     2.6855	    -0.2518	    -3.1891	    -3.0212	    -5.7907	    -2.3499	   -15.7776	    -2.3499	    -0.7553	    -1.2589	
     2.4338	    -0.7553	    -3.6087	    -3.1052	    -5.9586	    -2.2659	   -15.6937	    -2.1820	    -0.4196	    -0.7553	
     2.1820	    -1.2589	    -3.9444	    -3.2730	    -5.9586	    -2.2659	   -15.5258	    -2.0142	    -0.1678	    -0.3357	
     1.8463	    -1.7624	    -4.3640	    -3.3569	    -5.9586	    -2.2659	   -15.1062	    -1.8463	     0.0839	     0.1678	
     1.4267	    -2.2659	    -4.6997	    -3.5248	    -5.9586	    -2.3499	   -14.6027	    -1.7624	     0.2518	     0.5875	
     1.0910	    -2.7695	    -5.1193	    -3.6087	    -5.8746	    -2.4338	   -14.0991	    -1.7624	     0.4196	     0.9232	
     0.7553	    -3.1052	    -5.4550	    -3.6087	    -5.8746	    -2.4338	   -13.5956	    -1.7624	     0.4196	     1.1749	
     0.5875	    -3.4409	    -5.7907	    -3.5248	    -5.9586	    -2.5177	   -13.2599	    -1.8463	     0.5035	     1.2589	
     0.5875	    -3.6087	    -6.1264	    -3.3569	    -6.0425	    -2.4338	   -13.0081	    -1.9302	     0.4196	     1.2589	
     0.7553	    -3.6087	    -6.3782	    -3.0212	    -6.2943	    -2.2659	   -12.9242	    -1.8463	     0.4196	     1.0910	
     1.0910	    -3.4409	    -6.5460	    -2.5177	    -6.4621	    -2.0142	   -13.0920	    -1.7624	     0.3357	     0.9232	
     1.7624	    -3.1052	    -6.5460	    -1.7624	    -6.6299	    -1.5106	   -13.2599	    -1.5106	     0.4196	     0.6714	
     2.6016	    -2.5177	    -6.3782	    -0.7553	    -6.7139	    -0.8392	   -13.5117	    -1.0910	     0.5875	     0.5875	
     3.6087	    -1.8463	    -5.9586	     0.4196	    -6.7978	     0.0000	   -13.7634	    -0.5035	     0.8392	     0.5875	
     4.6158	    -1.0910	    -5.5389	     1.5945	    -6.7139	     0.9232	   -14.0152	     0.1678	     1.1749	     0.5875	
     5.5389	    -0.4196	    -5.0354	     2.6855	    -6.6299	     1.7624	   -14.3509	     0.7553	     1.4267	     0.7553	
     6.2103	     0.1678	    -4.6997	     3.5248	    -6.5460	     2.5177	   -14.6866	     1.2589	     1.6785	     0.7553	
     6.4621	     0.4196	    -4.5319	     4.0283	    -6.6299	     2.8534	   -15.1062	     1.5945	     1.6785	     0.7553	
     6.2103	     0.1678	    -4.6158	     4.0283	    -6.8817	     2.8534	   -15.6937	     1.5106	     1.5106	     0.5035	
     5.4550	    -0.4196	    -5.1193	     3.5248	    -7.3853	     2.3499	   -16.3651	     1.1749	     1.0071	     0.0839	
     4.1962	    -1.4267	    -5.9586	     2.5177	    -8.0566	     1.5106	   -17.2043	     0.3357	     0.1678	    -0.5875	
     2.5177	    -2.8534	    -6.9656	     1.0071	    -8.9798	     0.2518	   -18.0435	    -0.6714	    -0.8392	    -1.3428	
     0.6714	    -4.3640	    -8.1406	    -0.7553	    -9.9030	    -1.1749	   -18.8828	    -1.9302	    -1.9302	    -2.1820	
    -1.1749	    -5.8746	    -9.2316	    -2.6855	   -10.7422	    -2.6855	   -19.6381	    -3.2730	    -3.0212	    -3.0212	
    -2.8534	    -7.3013	   -10.2386	    -4.5319	   -11.4975	    -4.1122	   -20.0577	    -4.5319	    -4.0283	    -3.7766	
    -4.1962	    -8.3084	   -10.9100	    -6.0425	   -11.9171	    -5.3711	   -20.3934	    -5.5389	    -4.7836	    -4.3640	
    -5.1193	    -8.8959	   -11.2457	    -7.2174	   -12.0850	    -6.2103	   -20.3934	    -6.2943	    -5.2872	    -4.7836	
    -5.4550	    -8.8959	   -11.1618	    -7.8049	   -11.9171	    -6.5460	   -20.1416	    -6.6299	    -5.4550	    -4.9515	
    -5.2032	    -8.3923	   -10.6583	    -7.7209	   -11.4136	    -6.3782	   -19.7220	    -6.5460	    -5.2032	    -4.8676	
    -4.3640	    -7.3853	    -9.7351	    -6.9656	   -10.6583	    -5.7907	   -19.2184	    -6.0425	    -4.6158	    -4.6158	
    -3.0212	    -5.8746	    -8.4763	    -5.6229	    -9.7351	    -4.6997	   -18.7149	    -5.1193	    -3.7766	    -4.1962	
    -1.3428	    -4.1962	    -6.9656	    -3.8605	    -8.6441	    -3.2730	   -18.1274	    -4.0283	    -2.6855	    -3.7766	
     0.5875	    -2.2659	    -5.3711	    -1.7624	    -7.5531	    -1.6785	   -17.7078	    -2.7695	    -1.5106	    -3.2730	
     2.5177	    -0.5035	    -3.9444	     0.4196	    -6.6299	     0.0000	   -17.4561	    -1.4267	    -0.3357	    -2.8534	
     4.2801	     1.1749	    -2.6016	     2.5177	    -5.8746	     1.5945	   -17.3721	    -0.0839	     0.7553	    -2.5177	
     5.7907	     2.4338	    -1.5945	     4.3640	    -5.3711	     3.0212	   -17.4561	     1.0071	     1.7624	    -2.2659	
     6.8817	     3.2730	    -1.0071	     5.8746	    -5.2032	     4.1962	   -17.7917	     1.9302	     2.4338	    -2.2659	
     7.5531	     3.6926	    -0.6714	     6.8817	    -5.2872	     4.9515	   -18.3792	     2.6016	     2.8534	    -2.2659	
     7.7209	     3.6926	    -0.7553	     7.3013	    -5.6229	     5.3711	   -19.0506	     2.8534	     2.9373	    -2.5177	
     7.3853	     3.1891	    -1.2589	     7.3013	    -6.2103	     5.3711	   -19.8059	     2.8534	     2.6016	    -2.8534	
     6.6299	     2.2659	    -1.9302	     6.7978	    -7.0496	     5.0354	   -20.6451	     2.6016	     1.9302	    -3.2730	
     5.5389	     1.0910	    -2.9373	     5.9586	    -7.8888	     4.3640	   -21.4005	     2.0981	     1.0071	    -3.8605	
     4.1122	    -0.1678	    -4.0283	     4.9515	    -8.8120	     3.6926	   -22.1558	     1.3428	    -0.0839	    -4.4479	
     2.6855	    -1.5106	    -5.0354	     3.8605	    -9.5673	     2.9373	   -22.6593	     0.6714	    -1.0910	    -5.0354	
     1.3428	    -2.7695	    -5.9586	     3.0212	   -10.1547	     2.2659	   -22.9950	     0.0839	    -2.0142	    -5.5389	
     0.1678	    -3.6087	    -6.5460	     2.5177	   -10.4904	     2.0142	   -22.9950	    -0.2518	    -2.6016	    -5.7907	
    -0.5035	    -4.1122	    -6.7978	     2.5177	   -10.4065	     2.0981	   -22.7432	    -0.3357	    -2.8534	    -5.8746	
    -0.6714	    -4.0283	    -6.5460	     3.1052	    -9.9030	     2.6855	   -22.0718	     0.0839	    -2.6855	    -5.7068	
    -0.2518	    -3.3569	    -5.7907	     4.5319	    -9.0637	     3.8605	   -21.2326	     0.9232	    -2.0981	    -5.2872	
     0.9232	    -2.0981	    -4.4479	     6.5460	    -7.7209	     5.5389	   -20.0577	     2.1820	    -1.0910	    -4.6158	
     2.7695	    -0.1678	    -2.6855	     9.3155	    -6.1264	     7.7209	   -18.7149	     3.9444	     0.2518	    -3.6926	
     5.0354	     2.0981	    -0.5875	    12.5046	    -4.3640	    10.2386	   -17.3721	     5.9586	     1.7624	    -2.6855	
     7.7209	     4.6158	     1.6785	    16.0294	    -2.5177	    13.0081	   -16.0294	     8.1406	     3.3569	    -1.5106	
    10.4904	     7.1335	     3.8605	    19.6381	    -0.7553	    15.7776	   -14.8544	    10.3226	     5.0354	    -0.5035	
    13.0920	     9.5673	     5.8746	    23.0789	     0.7553	    18.3792	   -13.8474	    12.4207	     6.4621	     0.4196	
    15.4419	    11.6653	     7.6370	    26.2680	     1.9302	    20.7291	   -13.0920	    14.2670	     7.8049	     1.1749	
    17.3721	    13.3438	     8.9798	    29.0375	     2.8534	    22.7432	   -12.5885	    15.7776	     8.7280	     1.5945	
    18.7149	    14.5187	     9.8190	    31.3034	     3.3569	    24.2538	   -12.3367	    16.8686	     9.3155	     1.7624	
    19.4702	    15.1901	    10.2386	    32.8979	     3.4409	    25.2609	   -12.2528	    17.5400	     9.5673	     1.5945	
    19.5541	    15.2740	    10.1547	    33.8211	     3.2730	    25.6805	   -12.4207	    17.7078	     9.3155	     1.0910	
    19.0506	    14.8544	     9.6512	    34.1568	     2.7695	    25.5966	   -12.6724	    17.4561	     8.7280	     0.3357	
    18.1274	    14.0152	     8.8120	    33.9050	     2.0142	    25.0931	   -13.0920	    16.7007	     7.7209	    -0.6714	
    16.7847	    12.8403	     7.8049	    33.2336	     1.2589	    24.2538	   -13.5117	    15.7776	     6.5460	    -1.9302	
    15.1901	    11.5814	     6.7139	    32.2266	     0.4196	    23.1628	   -13.9313	    14.6027	     5.2032	    -3.1891	
    13.5956	    10.3226	     5.6229	    31.1356	    -0.2518	    21.9879	   -14.3509	    13.4277	     3.9444	    -4.4479	
    12.1689	     9.2316	     4.7836	    30.0446	    -0.7553	    20.9808	   -14.5187	    12.3367	     2.7695	    -5.5389	
    11.0779	     8.3923	     4.1962	    29.1214	    -1.0071	    20.1416	   -14.5187	    11.5814	     1.9302	    -6.3782	
    10.4904	     8.0566	     4.1122	    28.5339	    -0.8392	    19.7220	   -14.2670	    11.1618	     1.4267	    -6.8817	
    10.4065	     8.1406	     4.4479	    28.2822	    -0.3357	    19.7220	   -13.6795	    11.0779	     1.2589	    -7.0496	
    10.8261	     8.6441	     5.2032	    28.4500	     0.5035	    20.0577	   -12.8403	    11.3297	     1.5106	    -6.8817	
    11.7493	     9.5673	     6.3782	    28.8696	     1.5945	    20.7291	   -11.8332	    11.9171	     2.0142	    -6.5460	
    13.0081	    10.7422	     7.6370	    29.5410	     2.7695	    21.5683	   -10.7422	    12.6724	     2.7695	    -6.0425	
    14.5187	    12.0010	     8.9798	    30.3802	     3.9444	    22.4075	    -9.6512	    13.5117	     3.4409	    -5.5389	
    16.0294	    13.1760	    10.1547	    31.2195	     5.0354	    23.3307	    -8.7280	    14.2670	     4.1962	    -5.1193	
    17.4561	    14.2670	    11.2457	    31.9748	     5.8746	    24.0860	    -7.8888	    14.9384	     4.6997	    -4.6997	
    18.7149	    15.1901	    12.0850	    32.7301	     6.6299	    24.6735	    -7.2174	    15.5258	     5.2032	    -4.4479	
[Epoch Header]
[Trial Type]	21
[Accept]	1
[Correct]	0
[RT]	 0.000
[Resp]	0
[Epoch Data]
   -20.7291	   -15.2740	    -9.4833	   -14.8544	    -6.3782	    -4.4479	    -5.8746	     3.5248	     8.8120	     4.0283	
   -22.7432	   -16.8686	   -10.4904	   -17.2043	    -6.8817	    -6.0425	    -5.7907	     2.6855	     8.5602	     4.1122	
   -24.8413	   -18.5471	   -11.6653	   -19.9738	    -7.4692	    -7.9727	    -5.7907	     1.5945	     7.9727	     3.9444	
   -27.0233	   -20.2255	   -12.8403	   -22.8271	    -8.1406	   -10.0708	    -5.8746	     0.3357	     7.2174	     3.5248	
   -28.9536	   -21.8201	   -13.8474	   -25.5966	    -8.7280	   -12.0850	    -6.0425	    -1.0071	     6.3782	     3.0212	
   -30.5481	   -23.0789	   -14.6866	   -28.1982	    -9.2316	   -13.9313	    -6.2103	    -2.2659	     5.5389	     2.5177	
   -31.6391	   -24.0021	   -15.1901	   -30.3802	    -9.5673	   -15.5258	    -6.3782	    -3.3569	     4.8676	     2.0142	
   -32.1426	   -24.5056	   -15.3580	   -32.0587	    -9.6512	   -16.7847	    -6.5460	    -4.1962	     4.2801	     1.5945	
   -32.1426	   -24.5056	   -15.2740	   -33.2336	    -9.5673	   -17.7078	    -6.7139	    -4.8676	     3.8605	     1.2589	
   -31.7230	   -24.2538	   -14.8544	   -34.0729	    -9.3155	   -18.2953	    -6.8817	    -5.2872	     3.6087	     1.0071	
   -30.8838	   -23.6664	   -14.3509	   -34.5764	    -8.9798	   -18.6310	    -7.0496	    -5.6229	     3.3569	     0.8392	
   -29.6249	   -22.8271	   -13.6795	   -34.8282	    -8.5602	   -18.8828	    -7.3013	    -5.7907	     3.1891	     0.6714	
   -28.1982	   -21.8201	   -12.9242	   -34.8282	    -8.0566	   -18.8828	    -7.4692	    -5.7907	     3.1891	     0.6714	
   -26.6037	   -20.7291	   -12.0850	   -34.6603	    -7.4692	   -18.6310	    -7.5531	    -5.6229	     3.2730	     0.7553	
   -24.9252	   -19.3863	   -11.1618	   -34.2407	    -6.7978	   -18.2953	    -7.4692	    -5.2872	     3.5248	     1.0910	
   -23.1628	   -18.0435	   -10.1547	   -33.7372	    -5.9586	   -17.7078	    -7.1335	    -4.6997	     3.9444	     1.5106	
   -21.4844	   -16.7007	    -9.0637	   -33.2336	    -5.1193	   -17.1204	    -6.5460	    -4.0283	     4.4479	     2.1820	
   -19.9738	   -15.5258	    -8.0566	   -32.9819	    -4.2801	   -16.6168	    -5.9586	    -3.4409	     5.0354	     2.8534	
   -18.7988	   -14.6027	    -7.3013	   -32.9819	    -3.5248	   -16.2811	    -5.2872	    -2.8534	     5.5389	     3.4409	
   -17.9596	   -13.9313	    -6.7978	   -33.4854	    -3.0212	   -16.2811	    -4.6997	    -2.5177	     5.8746	     3.9444	
   -17.5400	   -13.6795	    -6.5460	   -34.3246	    -2.7695	   -16.5329	    -4.2801	    -2.5177	     5.9586	     4.1962	
   -17.4561	   -13.5956	    -6.5460	   -35.4996	    -2.6855	   -17.1204	    -3.9444	    -2.6855	     5.8746	     4.2801	
   -17.5400	   -13.6795	    -6.7139	   -36.9263	    -2.6855	   -17.7917	    -3.6087	    -2.9373	     5.7068	     4.2801	
   -17.7078	   -13.8474	    -6.9656	   -38.4369	    -2.8534	   -18.6310	    -3.3569	    -3.3569	     5.3711	     4.1122	
   -17.8757	   -14.0152	    -7.2174	   -39.8636	    -3.0212	   -19.3863	    -3.1891	    -3.7766	     5.0354	     3.8605	
   -18.0435	   -14.0991	    -7.5531	   -41.1224	    -3.3569	   -20.0577	    -3.1052	    -4.2801	     4.6158	     3.5248	
   -18.0435	   -14.0991	    -7.8049	   -42.2134	    -3.6087	   -20.6451	    -3.1891	    -4.6997	     4.1962	     3.1052	
   -17.7917	   -13.9313	    -7.9727	   -42.9688	    -3.9444	   -20.9808	    -3.3569	    -5.0354	     3.8605	     2.6855	
   -17.2882	   -13.5956	    -8.0566	   -43.3884	    -4.2801	   -21.0648	    -3.6926	    -5.2032	     3.5248	     2.2659	
   -16.5329	   -13.0920	    -8.0566	   -43.3044	    -4.5319	   -20.8969	    -4.1122	    -5.2032	     3.3569	     1.8463	
   -15.6097	   -12.5046	    -7.9727	   -42.7170	    -4.8676	   -20.3094	    -4.6158	    -4.9515	     3.2730	     1.5106	
   -14.4348	   -11.7493	    -7.8049	   -41.6260	    -5.1193	   -19.3863	    -5.2032	    -4.5319	     3.3569	     1.3428	
   -13.0081	   -10.8261	    -7.5531	   -40.1154	    -5.2872	   -18.0435	    -5.7907	    -3.7766	     3.6926	     1.3428	
   -11.4136	    -9.7351	    -7.0496	   -38.0173	    -5.3711	   -16.3651	    -6.2943	    -2.6855	     4.2801	     1.5106	
    -9.6512	    -8.5602	    -6.4621	   -35.5835	    -5.2032	   -14.3509	    -6.6299	    -1.3428	     5.1193	     1.9302	
    -7.8049	    -7.2174	    -5.7068	   -32.8140	    -4.9515	   -12.0010	    -6.7978	     0.2518	     6.2103	     2.6016	
    -5.8746	    -5.8746	    -4.8676	   -29.8767	    -4.5319	    -9.5673	    -6.8817	     2.0142	     7.4692	     3.5248	
    -4.0283	    -4.5319	    -4.0283	   -26.7715	    -3.9444	    -7.0496	    -6.7139	     3.9444	     8.8120	     4.6997	
    -2.2659	    -3.2730	    -3.1052	   -23.7503	    -3.3569	    -4.5319	    -6.3782	     5.8746	    10.3226	     5.9586	
    -0.7553	    -2.1820	    -2.2659	   -20.8969	    -2.6855	    -2.0981	    -5.9586	     7.7209	    11.7493	     7.2174	
     0.5875	    -1.1749	    -1.5945	   -18.2114	    -2.0981	     0.0839	    -5.5389	     9.4833	    13.0081	     8.3923	
     1.5945	    -0.5035	    -1.1749	   -15.8615	    -1.6785	     2.0142	    -5.2872	    10.9100	    14.1830	     9.3994	
     2.1820	    -0.0839	    -0.9232	   -13.9313	    -1.4267	     3.6087	    -5.1193	    12.0850	    14.9384	    10.1547	
     2.5177	     0.0839	    -0.9232	   -12.2528	    -1.4267	     4.9515	    -5.2872	    12.9242	    15.5258	    10.5743	
     2.6855	     0.0839	    -1.0910	   -10.7422	    -1.6785	     5.9586	    -5.6229	    13.4277	    15.7776	    10.7422	
     2.7695	     0.0000	    -1.4267	    -9.3994	    -2.0142	     6.8817	    -6.1264	    13.8474	    15.8615	    10.6583	
     2.8534	    -0.0839	    -1.7624	    -7.8888	    -2.5177	     7.8049	    -6.8817	    14.0991	    15.6937	    10.4904	
     3.1052	    -0.0839	    -2.1820	    -6.2943	    -3.1052	     8.7280	    -7.7209	    14.3509	    15.5258	    10.1547	
     3.5248	     0.0000	    -2.5177	    -4.4479	    -3.7766	     9.8190	    -8.6441	    14.6027	    15.3580	     9.7351	
     4.1122	     0.2518	    -2.7695	    -2.3499	    -4.3640	    10.9940	    -9.5673	    15.0223	    15.1901	     9.3994	
     4.8676	     0.6714	    -2.9373	     0.0000	    -5.0354	    12.5046	   -10.4904	    15.6097	    15.1901	     9.1476	
     5.8746	     1.1749	    -2.9373	     2.6016	    -5.5389	    14.0991	   -11.4136	    16.2811	    15.1901	     8.9798	
     7.0496	     1.8463	    -2.9373	     5.3711	    -6.1264	    15.7776	   -12.2528	    17.0364	    15.3580	     8.8959	
     8.1406	     2.5177	    -2.7695	     8.0566	    -6.5460	    17.4561	   -13.0920	    17.7917	    15.5258	     8.8120	
     9.0637	     3.1052	    -2.6855	    10.6583	    -7.0496	    18.9667	   -13.8474	    18.4631	    15.6097	     8.7280	
     9.7351	     3.4409	    -2.6855	    13.0081	    -7.4692	    20.3094	   -14.5187	    19.0506	    15.7776	     8.6441	
    10.1547	     3.6087	    -2.6855	    15.0223	    -7.9727	    21.4005	   -15.1062	    19.5541	    15.7776	     8.5602	
    10.1547	     3.4409	    -2.9373	    16.7007	    -8.3923	    22.2397	   -15.6097	    19.8059	    15.7776	     8.4763	
     9.8190	     3.1052	    -3.2730	    17.9596	    -8.9798	    22.7432	   -16.1133	    19.9738	    15.6097	     8.3084	
     9.1476	     2.4338	    -3.6926	    18.7988	    -9.5673	    22.9111	   -16.5329	    19.8898	    15.3580	     8.1406	
     8.2245	     1.5945	    -4.3640	    19.2184	   -10.1547	    22.8271	   -16.8686	    19.5541	    14.8544	     7.8049	
     7.1335	     0.6714	    -5.0354	    19.2184	   -10.7422	    22.4915	   -17.2043	    19.1345	    14.3509	     7.4692	
     5.9586	    -0.3357	    -5.7068	    19.0506	   -11.3297	    21.9040	   -17.4561	    18.5471	    13.6795	     6.9656	
     4.8676	    -1.2589	    -6.3782	    18.7149	   -11.7493	    21.3165	   -17.7078	    17.9596	    13.0920	     6.4621	
     3.8605	    -2.0142	    -6.8817	    18.2953	   -12.0850	    20.6451	   -17.7917	    17.3721	    12.4207	     5.9586	
     3.0212	    -2.6016	    -7.2174	    17.8757	   -12.2528	    19.9738	   -17.7917	    16.7847	    11.9171	     5.4550	
     2.5177	    -2.9373	    -7.3013	    17.6239	   -12.2528	    19.4702	   -17.6239	    16.2811	    11.4136	     4.9515	
     2.2659	    -2.9373	    -7.2174	    17.4561	   -12.0850	    19.1345	   -17.3721	    15.9454	    11.0779	     4.5319	
     2.2659	    -2.6016	    -6.7978	    17.4561	   -11.7493	    18.8828	   -17.0364	    15.6937	    10.8261	     4.1122	
     2.6016	    -2.0981	    -6.2943	    17.6239	   -11.2457	    18.8828	   -16.7007	    15.6097	    10.6583	     3.6926	
     3.1052	    -1.4267	    -5.7068	    17.8757	   -10.6583	    18.8828	   -16.3651	    15.6937	    10.6583	     3.4409	
     3.6087	    -0.6714	    -4.9515	    18.2114	   -10.0708	    19.0506	   -16.0294	    15.7776	    10.6583	     3.2730	
     4.1962	     0.1678	    -4.2801	    18.5471	    -9.3994	    19.2184	   -15.6937	    15.9454	    10.8261	     3.1891	
     4.6997	     0.9232	    -3.5248	    18.7988	    -8.8120	    19.3863	   -15.3580	    16.0294	    10.9940	     3.2730	
     5.0354	     1.5945	    -2.8534	    19.0506	    -8.2245	    19.4702	   -15.0223	    16.1972	    11.1618	     3.3569	
     5.1193	     2.0981	    -2.2659	    19.1345	    -7.7209	    19.5541	   -14.6866	    16.2811	    11.4975	     3.6087	
     5.0354	     2.3499	    -1.8463	    19.1345	    -7.3013	    19.4702	   -14.3509	    16.2811	    11.7493	     3.9444	
     4.5319	     2.2659	    -1.5945	    18.8828	    -7.0496	    19.2184	   -14.0991	    16.1133	    11.9171	     4.1962	
     3.6926	     1.8463	    -1.5945	    18.3792	    -7.0496	    18.7149	   -13.8474	    15.7776	    11.8332	     4.3640	
     2.5177	     1.0071	    -1.9302	    17.6239	    -7.1335	    17.9596	   -13.7634	    15.1901	    11.6653	     4.2801	
     0.9232	    -0.0839	    -2.4338	    16.6168	    -7.4692	    16.9525	   -13.8474	    14.3509	    11.2457	     4.1122	
    -0.9232	    -1.5106	    -3.1891	    15.3580	    -7.9727	    15.7776	   -13.9313	    13.3438	    10.5743	     3.6926	
    -3.0212	    -3.0212	    -4.0283	    13.9313	    -8.4763	    14.4348	   -14.0991	    12.2528	     9.9030	     3.2730	
    -5.1193	    -4.6158	    -4.9515	    12.4207	    -9.0637	    13.0920	   -14.2670	    11.1618	     9.2316	     2.7695	
    -7.1335	    -6.1264	    -5.8746	    11.0779	    -9.5673	    11.9171	   -14.4348	    10.1547	     8.5602	     2.3499	
    -9.1476	    -7.5531	    -6.7978	     9.8190	   -10.0708	    10.9100	   -14.6866	     9.2316	     7.9727	     1.9302	
   -10.9100	    -8.8959	    -7.6370	     8.8959	   -10.5743	    10.0708	   -15.0223	     8.5602	     7.4692	     1.4267	
   -12.5046	   -10.0708	    -8.3923	     8.2245	   -11.0779	     9.4833	   -15.4419	     8.0566	     7.0496	     1.0071	
   -13.8474	   -11.1618	    -9.1476	     7.9727	   -11.5814	     9.1476	   -16.1133	     7.6370	     6.7139	     0.5875	
   -14.9384	   -12.0010	    -9.7351	     7.9727	   -12.1689	     9.0637	   -16.9525	     7.4692	     6.4621	     0.1678	
   -15.6937	   -12.5885	   -10.2386	     8.3084	   -12.6724	     9.2316	   -17.9596	     7.4692	     6.2943	    -0.2518	
   -16.1972	   -13.0081	   -10.5743	     8.8959	   -13.0920	     9.4833	   -19.0506	     7.6370	     6.2103	    -0.5035	
   -16.4490	   -13.1760	   -10.7422	     9.6512	   -13.4277	     9.9030	   -20.1416	     7.8888	     6.2103	    -0.7553	
   -16.4490	   -13.1760	   -10.7422	    10.4904	   -13.6795	    10.3226	   -21.1487	     8.3084	     6.3782	    -0.7553	
   -16.3651	   -13.0920	   -10.5743	    11.1618	   -13.6795	    10.8261	   -21.9040	     8.7280	     6.6299	    -0.7553	
   -16.2811	   -12.9242	   -10.4065	    11.7493	   -13.5117	    11.0779	   -22.4075	     9.0637	     6.8817	    -0.5875	
   -16.2811	   -12.8403	   -10.1547	    12.0010	   -13.2599	    11.2457	   -22.6593	     9.3155	     7.0496	    -0.4196	
   -16.5329	   -12.9242	    -9.9869	    11.8332	   -12.9242	    11.0779	   -22.5754	     9.3994	     7.1335	    -0.3357	
   -16.9525	   -13.1760	    -9.9030	    11.3297	   -12.5885	    10.6583	   -22.2397	     9.1476	     7.0496	    -0.2518	
   -17.5400	   -13.5117	    -9.9869	    10.3226	   -12.2528	     9.9030	   -21.7361	     8.6441	     6.7978	    -0.3357	
   -18.2114	   -14.0152	   -10.1547	     8.9798	   -11.9171	     8.8120	   -20.9808	     7.8888	     6.3782	    -0.4196	
   -18.9667	   -14.5187	   -10.2386	     7.3013	   -11.4975	     7.5531	   -20.0577	     7.0496	     5.8746	    -0.6714	
   -19.5541	   -14.8544	   -10.3226	     5.7068	   -11.0779	     6.2943	   -19.0506	     6.0425	     5.2872	    -0.9232	
   -19.8059	   -15.0223	   -10.2386	     4.1122	   -10.4904	     5.0354	   -17.9596	     5.1193	     4.6997	    -1.0910	
   -19.7220	   -14.7705	    -9.9030	     2.7695	    -9.7351	     4.0283	   -16.8686	     4.4479	     4.3640	    -1.1749	
   -19.0506	   -14.0991	    -9.3155	     1.8463	    -8.8120	     3.3569	   -15.6937	     3.9444	     4.1122	    -1.0910	
   -17.7917	   -13.0081	    -8.3084	     1.3428	    -7.7209	     3.0212	   -14.5187	     3.6926	     4.1122	    -0.9232	
   -16.1972	   -11.5814	    -7.2174	     1.0910	    -6.6299	     2.9373	   -13.5117	     3.6926	     4.1962	    -0.6714	
   -14.1830	    -9.9869	    -5.9586	     1.0910	    -5.6229	     3.1052	   -12.6724	     3.7766	     4.2801	    -0.4196	
   -12.0010	    -8.3084	    -4.6997	     1.3428	    -4.6997	     3.3569	   -12.0850	     3.9444	     4.4479	    -0.3357	
    -9.8190	    -6.6299	    -3.5248	     1.6785	    -3.9444	     3.6926	   -11.7493	     4.1122	     4.4479	    -0.2518	
    -7.4692	    -4.9515	    -2.4338	     2.1820	    -3.3569	     4.1122	   -11.5814	     4.2801	     4.4479	    -0.3357	
    -5.1193	    -3.2730	    -1.3428	     2.6855	    -2.8534	     4.5319	   -11.4975	     4.5319	     4.4479	    -0.4196	
    -2.8534	    -1.5945	    -0.3357	     3.1891	    -2.3499	     5.0354	   -11.4136	     4.7836	     4.4479	    -0.5035	
    -0.7553	    -0.0839	     0.5875	     3.6087	    -1.9302	     5.3711	   -11.4136	     5.0354	     4.5319	    -0.5875	
     1.1749	     1.2589	     1.4267	     3.8605	    -1.5106	     5.6229	   -11.4136	     5.2872	     4.4479	    -0.7553	
     2.7695	     2.4338	     2.0981	     3.8605	    -1.3428	     5.7068	   -11.4136	     5.2872	     4.2801	    -1.0071	
     3.9444	     3.1891	     2.4338	     3.4409	    -1.2589	     5.4550	   -11.4136	     5.1193	     3.9444	    -1.4267	
     4.6158	     3.6926	     2.6016	     2.6855	    -1.2589	     4.9515	   -11.4975	     4.7836	     3.4409	    -1.9302	
     4.9515	     3.8605	     2.6016	     1.5945	    -1.4267	     4.2801	   -11.4975	     4.2801	     2.8534	    -2.5177	
     5.0354	     3.8605	     2.5177	     0.3357	    -1.5945	     3.4409	   -11.4136	     3.6926	     2.1820	    -3.1891	
     4.8676	     3.7766	     2.3499	    -1.0910	    -1.6785	     2.5177	   -11.1618	     3.0212	     1.5106	    -3.8605	
     4.6158	     3.6926	     2.2659	    -2.4338	    -1.6785	     1.5945	   -10.8261	     2.5177	     0.9232	    -4.5319	
     4.3640	     3.6087	     2.2659	    -3.6926	    -1.5945	     0.8392	   -10.4065	     2.0142	     0.4196	    -5.1193	
     4.2801	     3.6926	     2.3499	    -4.7836	    -1.4267	     0.2518	    -9.9030	     1.6785	     0.0000	    -5.6229	
     4.3640	     4.0283	     2.5177	    -5.4550	    -1.1749	    -0.0839	    -9.3994	     1.5945	    -0.2518	    -6.0425	
     4.6997	     4.5319	     2.9373	    -5.7068	    -0.7553	     0.0000	    -8.8120	     1.6785	    -0.2518	    -6.2943	
     5.4550	     5.3711	     3.6087	    -5.4550	    -0.1678	     0.4196	    -8.2245	     2.0142	     0.0000	    -6.4621	
     6.4621	     6.4621	     4.4479	    -4.6158	     0.5035	     1.2589	    -7.6370	     2.6855	     0.5035	    -6.2943	
     7.8049	     7.8049	     5.4550	    -3.2730	     1.3428	     2.4338	    -6.9656	     3.6087	     1.2589	    -5.9586	
     9.3994	     9.3155	     6.7139	    -1.5945	     2.2659	     4.0283	    -6.2943	     4.8676	     2.3499	    -5.4550	
    11.1618	    10.9100	     7.9727	     0.4196	     3.2730	     5.7068	    -5.6229	     6.2103	     3.5248	    -4.7836	
    13.0081	    12.5046	     9.3155	     2.6016	     4.1962	     7.5531	    -4.9515	     7.6370	     4.6997	    -3.9444	
    14.6027	    13.9313	    10.4904	     4.6158	     4.9515	     9.2316	    -4.4479	     9.0637	     5.8746	    -3.1891	
    16.0294	    15.1062	    11.4136	     6.2943	     5.6229	    10.7422	    -3.9444	    10.1547	     6.8817	    -2.5177	
    17.1204	    15.9454	    12.1689	     7.6370	     6.1264	    11.8332	    -3.6926	    11.0779	     7.7209	    -1.9302	
    17.7917	    16.5329	    12.6724	     8.4763	     6.4621	    12.5046	    -3.4409	    11.6653	     8.2245	    -1.4267	
    18.2114	    16.7847	    13.0081	     8.8959	     6.7139	    12.8403	    -3.1891	    12.0010	     8.6441	    -1.0071	
    18.3792	    16.7847	    13.1760	     8.8120	     6.9656	    12.7563	    -2.9373	    12.1689	     8.8120	    -0.5875	
    18.2953	    16.6168	    13.2599	     8.4763	     7.1335	    12.5046	    -2.6016	    12.1689	     8.9798	    -0.2518	
    17.9596	    16.2811	    13.2599	     7.8049	     7.3853	    12.0010	    -2.0981	    12.0010	     8.9798	     0.0000	
    17.3721	    15.7776	    13.0081	     6.8817	     7.6370	    11.3297	    -1.6785	    11.7493	     8.8959	     0.1678	
    16.5329	    14.9384	    12.6724	     5.7068	     7.7209	    10.4065	    -1.2589	    11.4136	     8.5602	     0.1678	
    15.5258	    13.9313	    12.0850	     4.3640	     7.5531	     9.3155	    -1.0071	    10.9100	     8.0566	    -0.0839	
    14.3509	    12.7563	    11.2457	     2.9373	     7.3013	     8.1406	    -0.9232	    10.3226	     7.4692	    -0.5035	
    13.1760	    11.5814	    10.4065	     1.5945	     6.9656	     7.0496	    -0.9232	     9.7351	     6.7978	    -1.0910	
    12.1689	    10.5743	     9.6512	     0.5035	     6.5460	     6.1264	    -0.9232	     9.3155	     6.2943	    -1.5945	
    11.4975	     9.8190	     9.0637	    -0.0839	     6.2943	     5.4550	    -0.8392	     9.1476	     5.8746	    -2.1820	
    11.1618	     9.3994	     8.6441	    -0.2518	     6.1264	     5.2872	    -0.7553	     9.2316	     5.7907	    -2.5177	
    11.2457	     9.3994	     8.5602	     0.1678	     6.1264	     5.5389	    -0.5875	     9.4833	     5.9586	    -2.6855	
    11.6653	     9.6512	     8.6441	     1.0071	     6.2103	     6.1264	    -0.4196	     9.9030	     6.3782	    -2.6016	
    12.2528	    10.1547	     8.8959	     2.2659	     6.3782	     7.0496	    -0.2518	    10.2386	     6.9656	    -2.4338	
    13.0081	    10.7422	     9.3155	     3.6926	     6.6299	     8.0566	    -0.1678	    10.4904	     7.4692	    -2.0981	
    13.7634	    11.3297	     9.7351	     5.2872	     6.8817	     9.1476	    -0.1678	    10.6583	     7.9727	    -1.5945	
    14.3509	    11.8332	    10.0708	     6.7139	     7.0496	    10.1547	    -0.2518	    10.8261	     8.3084	    -1.1749	
    14.7705	    12.1689	    10.2386	     7.9727	     7.1335	    10.9940	    -0.4196	    10.9100	     8.3084	    -0.7553	
    14.8544	    12.1689	    10.2386	     8.8959	     7.1335	    11.4975	    -0.6714	    10.7422	     8.1406	    -0.4196	
    14.5187	    11.8332	     9.9869	     9.3994	     6.7978	    11.6653	    -1.0071	    10.4904	     7.7209	    -0.2518	
    13.7634	    11.0779	     9.3994	     9.3994	     6.3782	    11.4975	    -1.4267	     9.9869	     7.1335	    -0.3357	
    12.7563	    10.0708	     8.5602	     9.1476	     5.7068	    10.9940	    -1.8463	     9.3155	     6.3782	    -0.5875	
    11.4975	     8.8959	     7.5531	     8.5602	     5.0354	    10.3226	    -2.1820	     8.5602	     5.7068	    -0.9232	
    10.2386	     7.7209	     6.5460	     8.0566	     4.3640	     9.6512	    -2.3499	     7.9727	     5.1193	    -1.1749	
     9.0637	     6.6299	     5.7068	     7.5531	     3.8605	     9.1476	    -2.3499	     7.4692	     4.7836	    -1.2589	
     8.0566	     5.7068	     4.9515	     7.3013	     3.5248	     8.8120	    -2.1820	     7.3013	     4.6997	    -1.2589	
     7.1335	     4.7836	     4.2801	     7.1335	     3.1891	     8.7280	    -2.0981	     7.2174	     4.7836	    -1.1749	
     6.3782	     3.9444	     3.6087	     7.2174	     2.9373	     8.7280	    -2.1820	     7.3013	     4.9515	    -1.0910	
     5.5389	     3.1052	     2.8534	     7.3853	     2.4338	     8.8120	    -2.5177	     7.3013	     5.0354	    -1.0910	
     4.6997	     2.1820	     2.0981	     7.6370	     1.9302	     8.8959	    -3.1052	     7.3853	     5.0354	    -1.1749	
     3.9444	     1.1749	     1.2589	     7.8888	     1.1749	     9.0637	    -3.8605	     7.3853	     4.9515	    -1.3428	
     3.2730	     0.3357	     0.4196	     8.2245	     0.4196	     9.3155	    -4.8676	     7.3853	     4.8676	    -1.5106	
     2.6855	    -0.5035	    -0.3357	     8.7280	    -0.3357	     9.6512	    -5.7907	     7.4692	     4.7836	    -1.6785	
     2.3499	    -1.0910	    -0.9232	     9.3994	    -1.0071	    10.1547	    -6.6299	     7.7209	     4.8676	    -1.6785	
     2.1820	    -1.4267	    -1.2589	    10.4065	    -1.4267	    10.9100	    -7.2174	     8.2245	     5.2032	    -1.5106	
     2.2659	    -1.5106	    -1.3428	    11.6653	    -1.5945	    12.0010	    -7.4692	     9.0637	     5.7907	    -1.0071	
     2.4338	    -1.4267	    -1.2589	    12.9242	    -1.5945	    13.1760	    -7.5531	     9.9869	     6.6299	    -0.3357	
     2.6016	    -1.4267	    -1.2589	    14.1830	    -1.5106	    14.2670	    -7.3853	    10.9940	     7.4692	     0.4196	
     2.3499	    -1.5945	    -1.3428	    15.1062	    -1.5106	    15.1901	    -7.2174	    11.8332	     8.2245	     1.0071	
     1.6785	    -2.2659	    -1.6785	    15.6097	    -1.7624	    15.6097	    -7.1335	    12.3367	     8.7280	     1.4267	
     0.5035	    -3.2730	    -2.4338	    15.5258	    -2.1820	    15.6937	    -7.2174	    12.4207	     8.8959	     1.5945	
    -1.1749	    -4.7836	    -3.5248	    15.0223	    -2.9373	    15.2740	    -7.4692	    12.1689	     8.7280	     1.5106	
    -3.2730	    -6.6299	    -4.9515	    14.0991	    -3.8605	    14.5187	    -7.8049	    11.5814	     8.3084	     1.1749	
    -5.6229	    -8.8120	    -6.6299	    12.9242	    -5.0354	    13.5956	    -8.2245	    10.8261	     7.7209	     0.6714	
    -8.1406	   -11.0779	    -8.3923	    11.6653	    -6.2103	    12.5046	    -8.8120	     9.9030	     6.9656	     0.0000	
   -10.6583	   -13.3438	   -10.1547	    10.3226	    -7.5531	    11.4136	    -9.4833	     8.8959	     6.2103	    -0.7553	
   -13.0081	   -15.4419	   -11.8332	     9.1476	    -8.7280	    10.4065	   -10.0708	     7.9727	     5.5389	    -1.4267	
   -15.1901	   -17.3721	   -13.3438	     8.3084	    -9.9030	     9.5673	   -10.7422	     7.1335	     4.9515	    -2.0142	
   -16.8686	   -18.7988	   -14.6027	     7.8049	   -10.8261	     9.0637	   -11.3297	     6.5460	     4.5319	    -2.5177	
   -18.0435	   -19.8059	   -15.5258	     7.7209	   -11.5814	     8.8959	   -11.7493	     6.2943	     4.3640	    -2.8534	
   -18.7149	   -20.3094	   -15.9454	     7.9727	   -12.0010	     9.0637	   -12.0010	     6.2943	     4.3640	    -2.9373	
   -18.7988	   -20.3934	   -16.1133	     8.6441	   -12.2528	     9.4833	   -12.0850	     6.5460	     4.6997	    -2.8534	
   -18.4631	   -20.0577	   -15.9454	     9.4833	   -12.1689	    10.0708	   -12.0850	     7.0496	     5.1193	    -2.6016	
   -17.7917	   -19.3863	   -15.5258	    10.4065	   -12.0010	    10.9100	   -11.8332	     7.6370	     5.6229	    -2.2659	
   -16.9525	   -18.5471	   -14.9384	    11.3297	   -11.6653	    11.6653	   -11.5814	     8.3084	     6.2103	    -1.8463	
   -15.9454	   -17.6239	   -14.2670	    12.1689	   -11.1618	    12.4207	   -11.1618	     8.9798	     6.7978	    -1.4267	
   -14.9384	   -16.7007	   -13.5117	    12.8403	   -10.5743	    13.0920	   -10.7422	     9.5673	     7.3853	    -1.0071	
   -14.0152	   -15.6937	   -12.7563	    13.1760	    -9.9869	    13.5117	   -10.2386	    10.1547	     7.8049	    -0.5875	
   -13.2599	   -14.9384	   -12.0850	    13.1760	    -9.3994	    13.7634	    -9.7351	    10.4904	     8.2245	    -0.2518	
   -12.6724	   -14.3509	   -11.4136	    12.7563	    -8.8120	    13.5956	    -9.2316	    10.6583	     8.4763	     0.0000	
   -12.4207	   -13.9313	   -10.9940	    11.8332	    -8.3923	    13.0920	    -8.8959	    10.5743	     8.3923	     0.0839	
   -12.5046	   -13.8474	   -10.7422	    10.4904	    -8.1406	    12.2528	    -8.6441	    10.0708	     8.1406	    -0.0839	
   -12.9242	   -14.0152	   -10.7422	     8.8120	    -8.0566	    10.9940	    -8.4763	     9.3155	     7.5531	    -0.4196	
   -13.4277	   -14.3509	   -10.9100	     6.8817	    -8.1406	     9.4833	    -8.4763	     8.3084	     6.7978	    -1.0071	
   -14.0152	   -14.6866	   -11.1618	     4.7836	    -8.3084	     7.8888	    -8.4763	     7.1335	     5.8746	    -1.6785	
   -14.5187	   -15.0223	   -11.4136	     2.8534	    -8.4763	     6.2943	    -8.4763	     5.9586	     4.9515	    -2.3499	
   -14.8544	   -15.1901	   -11.5814	     1.0910	    -8.6441	     4.8676	    -8.4763	     4.8676	     4.1122	    -3.0212	
   -14.7705	   -15.1062	   -11.5814	    -0.2518	    -8.7280	     3.6926	    -8.3923	     3.9444	     3.3569	    -3.6087	
   -14.2670	   -14.6866	   -11.3297	    -1.1749	    -8.6441	     2.8534	    -8.3923	     3.3569	     2.8534	    -4.1122	
   -13.3438	   -13.7634	   -10.8261	    -1.4267	    -8.3923	     2.5177	    -8.2245	     3.0212	     2.5177	    -4.3640	
   -11.8332	   -12.4207	    -9.9869	    -1.1749	    -7.9727	     2.5177	    -8.0566	     3.0212	     2.4338	    -4.4479	
    -9.9030	   -10.7422	    -8.7280	    -0.4196	    -7.3853	     2.9373	    -7.8049	     3.3569	     2.6855	    -4.2801	
    -7.4692	    -8.5602	    -7.1335	     0.8392	    -6.4621	     3.6926	    -7.5531	     4.0283	     3.2730	    -3.8605	
    -4.7836	    -6.1264	    -5.3711	     2.4338	    -5.3711	     4.7836	    -7.1335	     5.0354	     4.1122	    -3.2730	
    -1.8463	    -3.5248	    -3.3569	     4.3640	    -4.1122	     6.1264	    -6.7139	     6.2943	     5.1193	    -2.4338	
     1.0071	    -0.9232	    -1.2589	     6.3782	    -2.7695	     7.5531	    -6.2103	     7.6370	     6.3782	    -1.4267	
     3.7766	     1.6785	     0.7553	     8.3084	    -1.4267	     8.9798	    -5.7068	     8.9798	     7.6370	    -0.4196	
     6.2943	     4.0283	     2.6855	    10.2386	    -0.1678	    10.3226	    -5.2032	    10.3226	     8.8959	     0.5875	
     8.3923	     6.0425	     4.2801	    11.8332	     1.0071	    11.4136	    -4.7836	    11.4136	    10.0708	     1.5945	
     9.9869	     7.6370	     5.6229	    13.0081	     2.0142	    12.2528	    -4.2801	    12.3367	    11.0779	     2.5177	
    10.9940	     8.6441	     6.5460	    13.5956	     2.6855	    12.6724	    -4.0283	    12.9242	    11.7493	     3.2730	
    11.1618	     9.0637	     6.8817	    13.5117	     2.9373	    12.5885	    -3.8605	    12.9242	    12.0010	     3.6926	
    10.5743	     8.6441	     6.6299	    12.5885	     2.6855	    11.7493	    -4.0283	    12.3367	    11.8332	     3.7766	
     9.2316	     7.5531	     5.7068	    10.9100	     2.0142	    10.3226	    -4.5319	    11.0779	    10.9940	     3.4409	
     7.0496	     5.7068	     4.1962	     8.4763	     0.7553	     8.3084	    -5.3711	     9.2316	     9.6512	     2.6016	
     4.3640	     3.3569	     2.0981	     5.5389	    -0.9232	     5.7907	    -6.5460	     6.8817	     7.8049	     1.3428	
     1.4267	     0.6714	    -0.2518	     2.2659	    -2.9373	     2.9373	    -7.9727	     4.1962	     5.7068	    -0.1678	
    -1.5945	    -2.0142	    -2.7695	    -0.8392	    -5.0354	     0.0839	    -9.4833	     1.5106	     3.3569	    -1.9302	
    -4.2801	    -4.4479	    -5.0354	    -3.6926	    -7.0496	    -2.4338	   -10.9940	    -1.0910	     1.1749	    -3.6087	
    -6.2943	    -6.2943	    -6.8817	    -5.7907	    -8.8120	    -4.4479	   -12.3367	    -3.1891	    -0.6714	    -5.0354	
    -7.4692	    -7.5531	    -8.1406	    -7.0496	   -10.0708	    -5.7068	   -13.3438	    -4.6997	    -2.0981	    -6.1264	
    -7.8888	    -8.0566	    -8.8120	    -7.3853	   -10.9100	    -6.2103	   -14.0152	    -5.4550	    -2.9373	    -6.8817	
    -7.5531	    -7.9727	    -8.9798	    -6.7978	   -11.2457	    -6.1264	   -14.4348	    -5.6229	    -3.3569	    -7.2174	
    -6.6299	    -7.3853	    -8.7280	    -5.6229	   -11.2457	    -5.4550	   -14.6027	    -5.3711	    -3.2730	    -7.3013	
    -5.2872	    -6.4621	    -8.1406	    -4.0283	   -11.0779	    -4.3640	   -14.6866	    -4.6997	    -3.0212	    -7.2174	
    -3.7766	    -5.4550	    -7.3853	    -2.2659	   -10.7422	    -3.1052	   -14.7705	    -3.8605	    -2.5177	    -6.9656	
    -2.3499	    -4.4479	    -6.6299	    -0.5035	   -10.4065	    -1.9302	   -14.8544	    -3.0212	    -2.0981	    -6.7978	
    -1.0910	    -3.6087	    -6.0425	     1.0910	   -10.1547	    -0.9232	   -14.9384	    -2.3499	    -1.7624	    -6.6299	
    -0.3357	    -3.1891	    -5.7907	     2.2659	   -10.1547	    -0.1678	   -15.2740	    -1.8463	    -1.5945	    -6.6299	
     0.0839	    -3.1052	    -5.7907	     2.9373	   -10.3226	     0.1678	   -15.6937	    -1.6785	    -1.7624	    -6.7978	
     0.0000	    -3.4409	    -6.0425	     3.1891	   -10.7422	     0.1678	   -16.1972	    -1.8463	    -2.0981	    -7.2174	
    -0.5875	    -4.1122	    -6.5460	     3.0212	   -11.2457	    -0.1678	   -16.7007	    -2.2659	    -2.6016	    -7.8049	
    -1.3428	    -4.9515	    -7.2174	     2.5177	   -11.8332	    -0.7553	   -17.1204	    -2.8534	    -3.2730	    -8.3923	
    -2.3499	    -5.9586	    -7.9727	     1.8463	   -12.4207	    -1.4267	   -17.5400	    -3.4409	    -3.9444	    -9.0637	
    -3.4409	    -6.8817	    -8.6441	     1.1749	   -12.9242	    -2.0142	   -17.7917	    -3.9444	    -4.5319	    -9.6512	
    -4.3640	    -7.7209	    -9.2316	     0.6714	   -13.1760	    -2.5177	   -17.8757	    -4.3640	    -4.9515	    -9.9869	
    -5.0354	    -8.3084	    -9.4833	     0.4196	   -13.2599	    -2.6855	   -17.7917	    -4.4479	    -5.1193	   -10.1547	
    -5.2872	    -8.4763	    -9.5673	     0.5875	   -13.1760	    -2.4338	   -17.5400	    -4.2801	    -4.9515	    -9.9869	
    -5.1193	    -8.2245	    -9.3155	     1.0910	   -12.8403	    -1.8463	   -17.2043	    -3.7766	    -4.4479	    -9.5673	
    -4.4479	    -7.5531	    -8.8120	     2.1820	   -12.2528	    -0.7553	   -16.7847	    -2.9373	    -3.6926	    -8.8120	
    -3.2730	    -6.4621	    -7.9727	     3.6926	   -11.4975	     0.6714	   -16.3651	    -1.7624	    -2.6016	    -7.8888	
    -1.6785	    -5.0354	    -6.7978	     5.6229	   -10.5743	     2.4338	   -15.7776	    -0.2518	    -1.2589	    -6.7139	
     0.4196	    -3.1891	    -5.4550	     7.8888	    -9.5673	     4.5319	   -15.1901	     1.5106	     0.2518	    -5.4550	
     2.8534	    -1.1749	    -3.8605	    10.4065	    -8.3923	     6.8817	   -14.6027	     3.3569	     1.9302	    -4.1122	
     5.4550	     1.0910	    -2.1820	    13.0920	    -7.0496	     9.2316	   -13.8474	     5.3711	     3.6926	    -2.6855	
     7.9727	     3.2730	    -0.5035	    15.6097	    -5.7907	    11.4975	   -13.1760	     7.3013	     5.3711	    -1.3428	
    10.3226	     5.2032	     0.9232	    17.9596	    -4.6997	    13.5117	   -12.5885	     8.9798	     6.8817	    -0.1678	
    12.1689	     6.6299	     2.0142	    19.7220	    -3.8605	    15.0223	   -12.1689	    10.2386	     7.9727	     0.6714	
    13.3438	     7.4692	     2.6016	    20.8130	    -3.5248	    15.8615	   -12.0850	    10.9940	     8.5602	     1.1749	
    13.7634	     7.6370	     2.6016	    21.1487	    -3.6087	    15.9454	   -12.3367	    11.0779	     8.5602	     1.1749	
    13.3438	     7.2174	     2.0142	    20.7291	    -4.1122	    15.4419	   -12.8403	    10.4904	     8.0566	     0.7553	
    12.4207	     6.2943	     1.0910	    19.8059	    -4.8676	    14.4348	   -13.5117	     9.5673	     7.2174	     0.0839	
    10.9940	     5.0354	    -0.0839	    18.5471	    -5.7907	    13.0920	   -14.1830	     8.3084	     6.1264	    -0.7553	
     9.3994	     3.6926	    -1.2589	    17.1204	    -6.7139	    11.6653	   -14.7705	     6.9656	     5.0354	    -1.6785	
     7.8049	     2.4338	    -2.3499	    15.7776	    -7.5531	    10.3226	   -15.2740	     5.6229	     3.9444	    -2.4338	
     6.2943	     1.2589	    -3.2730	    14.4348	    -8.2245	     9.0637	   -15.6097	     4.4479	     2.9373	    -3.1891	
     5.0354	     0.2518	    -4.1122	    13.3438	    -8.7280	     7.9727	   -15.8615	     3.3569	     2.0981	    -3.8605	
     3.9444	    -0.5035	    -4.6997	    12.4207	    -9.2316	     7.1335	   -16.0294	     2.5177	     1.3428	    -4.4479	
     3.1891	    -1.0071	    -5.1193	    11.7493	    -9.4833	     6.5460	   -16.1972	     1.9302	     0.8392	    -4.8676	
     2.9373	    -1.0910	    -5.1193	    11.4975	    -9.5673	     6.3782	   -16.1972	     1.6785	     0.5875	    -5.1193	
     3.2730	    -0.6714	    -4.7836	    11.7493	    -9.3155	     6.6299	   -16.0294	     1.8463	     0.6714	    -5.0354	
     4.1962	     0.2518	    -3.9444	    12.4207	    -8.7280	     7.3013	   -15.6097	     2.5177	     1.1749	    -4.6158	
     5.6229	     1.6785	    -2.7695	    13.5117	    -7.7209	     8.3923	   -15.0223	     3.4409	     2.0981	    -3.8605	
     7.4692	     3.4409	    -1.2589	    14.7705	    -6.5460	     9.6512	   -14.2670	     4.6997	     3.1891	    -2.9373	
     9.4833	     5.2872	     0.3357	    16.0294	    -5.2032	    10.9940	   -13.5956	     6.0425	     4.3640	    -2.0142	
    11.4975	     7.1335	     1.9302	    17.2043	    -3.9444	    12.2528	   -13.0081	     7.2174	     5.4550	    -1.0071	
    13.2599	     8.7280	     3.2730	    18.2114	    -2.7695	    13.2599	   -12.5046	     8.3084	     6.4621	    -0.2518	
    14.6866	    10.0708	     4.3640	    18.8828	    -1.8463	    13.9313	   -12.2528	     9.1476	     7.2174	     0.3357	
    15.6097	    10.9100	     5.0354	    19.2184	    -1.1749	    14.3509	   -12.0010	     9.6512	     7.7209	     0.7553	
    16.1133	    11.3297	     5.3711	    19.3024	    -0.8392	    14.5187	   -11.9171	     9.9869	     7.8888	     0.9232	
    16.1133	    11.3297	     5.3711	    19.0506	    -0.7553	    14.3509	   -11.8332	     9.9869	     7.8888	     0.9232	
    15.6937	    10.9100	     5.0354	    18.5471	    -0.8392	    13.9313	   -11.7493	     9.7351	     7.7209	     0.7553	
    14.9384	    10.3226	     4.6158	    17.7917	    -1.0910	    13.4277	   -11.5814	     9.4833	     7.3853	     0.5035	
    14.0991	     9.6512	     4.1122	    17.0364	    -1.3428	    12.8403	   -11.3297	     9.0637	     7.0496	     0.2518	
    13.1760	     9.0637	     3.6087	    16.2811	    -1.5106	    12.2528	   -10.9100	     8.7280	     6.7139	     0.0839	
    12.4207	     8.5602	     3.2730	    15.5258	    -1.5106	    11.7493	   -10.4065	     8.3923	     6.3782	    -0.1678	
    11.9171	     8.2245	     3.1891	    14.9384	    -1.4267	    11.3297	    -9.8190	     8.1406	     6.1264	    -0.3357	
    11.6653	     8.2245	     3.2730	    14.5187	    -1.2589	    11.0779	    -9.3155	     7.9727	     5.8746	    -0.5035	
    11.8332	     8.4763	     3.5248	    14.2670	    -0.9232	    10.9100	    -8.8120	     7.8888	     5.6229	    -0.7553	
    12.4207	     9.0637	     4.0283	    14.1830	    -0.5035	    10.8261	    -8.3084	     7.8888	     5.4550	    -1.0071	
    13.3438	     9.9030	     4.7836	    14.3509	     0.0839	    10.9940	    -7.8888	     7.9727	     5.3711	    -1.1749	
    14.6866	    10.9940	     5.6229	    14.6027	     0.5875	    11.2457	    -7.5531	     8.1406	     5.3711	    -1.3428	
    16.1972	    12.1689	     6.5460	    14.9384	     1.0910	    11.4975	    -7.3853	     8.3084	     5.2872	    -1.5945	
    17.7078	    13.3438	     7.3013	    15.1901	     1.4267	    11.8332	    -7.3013	     8.4763	     5.2872	    -1.8463	
    19.1345	    14.4348	     7.9727	    15.4419	     1.6785	    12.0010	    -7.3853	     8.5602	     5.1193	    -2.1820	
    20.3094	    15.1901	     8.4763	    15.5258	     1.7624	    12.0850	    -7.5531	     8.5602	     4.8676	    -2.6855	
    21.0648	    15.6937	     8.6441	    15.3580	     1.6785	    12.0010	    -7.8888	     8.3084	     4.4479	    -3.1891	
    21.4844	    15.8615	     8.6441	    14.8544	     1.5106	    11.5814	    -8.2245	     7.8888	     3.8605	    -3.8605	
    21.4844	    15.6097	     8.3084	    14.0152	     1.1749	    10.9100	    -8.6441	     7.2174	     3.1052	    -4.6158	
    20.9808	    15.1062	     7.8049	    12.7563	     0.7553	     9.9030	    -9.1476	     6.3782	     2.0981	    -5.5389	
    20.1416	    14.2670	     7.1335	    11.1618	     0.2518	     8.7280	    -9.5673	     5.3711	     1.0910	    -6.4621	
    18.8828	    13.1760	     6.2103	     9.3155	    -0.3357	     7.2174	    -9.9869	     4.1122	    -0.0839	    -7.3853	
    17.2882	    11.8332	     5.2872	     7.3013	    -0.9232	     5.6229	   -10.4065	     2.8534	    -1.2589	    -8.3084	
    15.6097	    10.4065	     4.2801	     5.2872	    -1.5106	     4.0283	   -10.8261	     1.5945	    -2.3499	    -9.0637	
    13.8474	     8.9798	     3.3569	     3.4409	    -2.0142	     2.6016	   -10.9940	     0.5035	    -3.2730	    -9.7351	
    12.1689	     7.7209	     2.6016	     2.0142	    -2.3499	     1.4267	   -10.9940	    -0.4196	    -3.9444	   -10.1547	
    10.9100	     6.7978	     2.1820	     1.0910	    -2.4338	     0.6714	   -10.7422	    -0.9232	    -4.2801	   -10.2386	
     9.9869	     6.2943	     2.0981	     0.8392	    -2.1820	     0.5035	   -10.1547	    -1.0071	    -4.1962	   -10.0708	
     9.5673	     6.2943	     2.3499	     1.2589	    -1.6785	     0.8392	    -9.3155	    -0.6714	    -3.6926	    -9.5673	
     9.5673	     6.6299	     3.0212	     2.3499	    -0.8392	     1.8463	    -8.3084	     0.1678	    -2.9373	    -8.8959	
    10.0708	     7.3853	     3.9444	     4.1122	     0.0839	     3.2730	    -7.2174	     1.2589	    -1.8463	    -8.0566	
    10.8261	     8.3084	     4.9515	     6.2103	     1.1749	     5.1193	    -6.1264	     2.6855	    -0.5875	    -7.0496	
    11.8332	     9.4833	     6.2103	     8.6441	     2.2659	     7.1335	    -5.1193	     4.2801	     0.8392	    -6.0425	
    13.0081	    10.7422	     7.4692	    11.2457	     3.3569	     9.3155	    -4.1962	     5.8746	     2.2659	    -5.0354	
    14.2670	    11.9171	     8.7280	    13.8474	     4.4479	    11.4975	    -3.2730	     7.5531	     3.6926	    -3.9444	
    15.3580	    13.0920	     9.9030	    16.2811	     5.4550	    13.5117	    -2.4338	     9.1476	     5.1193	    -2.9373	
    16.1972	    13.9313	    10.9100	    18.3792	     6.2103	    15.2740	    -1.6785	    10.5743	     6.3782	    -2.0142	
    16.7007	    14.5187	    11.5814	    19.9738	     6.7978	    16.6168	    -1.0071	    11.6653	     7.3853	    -1.2589	
    16.7007	    14.6027	    11.8332	    20.9808	     7.1335	    17.5400	    -0.5875	    12.3367	     8.1406	    -0.6714	
    16.2811	    14.1830	    11.8332	    21.4005	     7.1335	    17.8757	    -0.2518	    12.6724	     8.6441	    -0.3357	
    15.3580	    13.4277	    11.4136	    21.3165	     6.8817	    17.7917	    -0.0839	    12.5885	     8.8959	    -0.2518	
    14.0991	    12.3367	    10.7422	    20.6451	     6.4621	    17.2882	    -0.0839	    12.1689	     8.8120	    -0.4196	
    12.4207	    10.9100	     9.7351	    19.5541	     5.7907	    16.3651	    -0.2518	    11.4136	     8.4763	    -0.8392	
    10.4065	     9.1476	     8.4763	    18.0435	     4.8676	    15.1062	    -0.7553	    10.4065	     7.8888	    -1.4267	
     8.2245	     7.2174	     6.9656	    16.2811	     3.7766	    13.5956	    -1.5945	     9.2316	     7.0496	    -2.0981	
     5.9586	     5.2032	     5.3711	    14.3509	     2.6016	    12.0010	    -2.6016	     7.8888	     6.0425	    -2.8534	
     3.8605	     3.2730	     3.8605	    12.5046	     1.3428	    10.4065	    -3.8605	     6.6299	     4.9515	    -3.5248	
     2.0142	     1.6785	     2.4338	    10.8261	     0.1678	     9.0637	    -5.1193	     5.4550	     3.8605	    -4.1122	
     0.6714	     0.4196	     1.3428	     9.5673	    -0.7553	     7.9727	    -6.2943	     4.5319	     2.8534	    -4.5319	
    -0.0839	    -0.3357	     0.5875	     8.8959	    -1.5106	     7.3013	    -7.3013	     3.8605	     2.0142	    -4.6997	
    -0.1678	    -0.5875	     0.2518	     8.7280	    -2.0142	     7.0496	    -8.1406	     3.6087	     1.5106	    -4.6997	
     0.2518	    -0.4196	     0.1678	     9.0637	    -2.3499	     7.2174	    -8.8120	     3.5248	     1.1749	    -4.6158	
     1.0071	     0.0839	     0.4196	     9.8190	    -2.5177	     7.7209	    -9.3994	     3.6926	     1.0910	    -4.4479	
     2.1820	     0.8392	     0.7553	    10.8261	    -2.6855	     8.3084	    -9.9869	     3.9444	     1.1749	    -4.3640	
     3.3569	     1.6785	     1.1749	    11.9171	    -2.6855	     8.9798	   -10.4904	     4.2801	     1.2589	    -4.3640	
     4.6158	     2.4338	     1.5945	    13.0920	    -2.6016	     9.6512	   -10.9940	     4.6997	     1.5106	    -4.4479	
     5.7068	     3.1891	     2.0142	    14.1830	    -2.5177	    10.3226	   -11.4136	     5.0354	     1.7624	    -4.5319	
     6.6299	     3.8605	     2.4338	    15.1901	    -2.3499	    10.9100	   -11.8332	     5.3711	     2.0142	    -4.6158	
     7.3853	     4.4479	     2.8534	    15.9454	    -2.0981	    11.3297	   -12.0850	     5.7068	     2.3499	    -4.6997	
     7.8049	     4.7836	     3.1052	    16.5329	    -1.8463	    11.6653	   -12.1689	     6.0425	     2.6016	    -4.6158	
     7.9727	     4.9515	     3.3569	    16.9525	    -1.5945	    11.9171	   -12.1689	     6.4621	     2.9373	    -4.4479	
     7.8888	     5.0354	     3.5248	    17.1204	    -1.2589	    12.0010	   -12.0010	     6.7978	     3.2730	    -4.1962	
     7.4692	     4.9515	     3.6087	    17.2043	    -0.9232	    12.0850	   -11.5814	     7.3013	     3.6087	    -3.7766	
     6.9656	     4.7836	     3.6926	    17.1204	    -0.5035	    12.1689	   -10.9940	     7.8049	     4.0283	    -3.2730	
     6.2943	     4.5319	     3.6926	    17.0364	    -0.1678	    12.1689	   -10.4065	     8.3923	     4.3640	    -2.7695	
     5.5389	     4.1962	     3.6926	    16.9525	     0.1678	    12.1689	    -9.7351	     9.0637	     4.6997	    -2.2659	
     4.7836	     3.8605	     3.6087	    16.9525	     0.4196	    12.2528	    -9.0637	     9.8190	     5.0354	    -1.8463	
     4.1122	     3.5248	     3.4409	    16.9525	     0.5875	    12.3367	    -8.5602	    10.4904	     5.2872	    -1.5106	
     3.6087	     3.1891	     3.2730	    17.1204	     0.6714	    12.4207	    -8.2245	    11.2457	     5.4550	    -1.3428	
     3.2730	     2.9373	     3.1052	    17.3721	     0.5875	    12.5885	    -7.9727	    11.8332	     5.6229	    -1.1749	
     3.1052	     2.7695	     2.9373	    17.7917	     0.5035	    12.9242	    -7.8888	    12.3367	     5.7907	    -1.1749	
     3.1891	     2.7695	     2.8534	    18.3792	     0.3357	    13.2599	    -7.9727	    12.6724	     6.0425	    -1.0071	
     3.4409	     2.8534	     2.7695	    18.9667	     0.1678	    13.6795	    -8.0566	    12.7563	     6.3782	    -0.8392	
     3.7766	     3.0212	     2.7695	    19.4702	     0.0000	    14.0152	    -8.2245	    12.5885	     6.7978	    -0.5875	
     4.1962	     3.1891	     2.8534	    19.9738	    -0.1678	    14.3509	    -8.3084	    12.4207	     7.3013	    -0.2518	
     4.6158	     3.3569	     2.9373	    20.2255	    -0.3357	    14.6027	    -8.3084	    12.1689	     7.8049	     0.2518	
     4.9515	     3.6087	     3.0212	    20.3094	    -0.4196	    14.7705	    -8.3084	    11.9171	     8.3923	     0.7553	
     5.2872	     3.6926	     3.1052	    20.2255	    -0.4196	    14.8544	    -8.1406	    11.7493	     8.8120	     1.3428	
     5.3711	     3.6926	     3.0212	    19.8898	    -0.4196	    14.6866	    -7.9727	    11.4975	     9.1476	     1.8463	
     5.2032	     3.4409	     2.8534	    19.2184	    -0.5035	    14.4348	    -7.7209	    11.2457	     9.3155	     2.2659	
     4.6997	     2.9373	     2.5177	    18.3792	    -0.7553	    13.8474	    -7.5531	    10.7422	     9.2316	     2.5177	
     3.8605	     2.0981	     1.8463	    17.2043	    -1.0910	    13.0081	    -7.4692	    10.0708	     8.8120	     2.5177	
     2.6855	     0.9232	     0.9232	    15.8615	    -1.5945	    11.9171	    -7.4692	     9.1476	     8.1406	     2.3499	
     1.2589	    -0.4196	    -0.2518	    14.1830	    -2.2659	    10.6583	    -7.5531	     7.9727	     7.3013	     1.8463	
    -0.3357	    -1.8463	    -1.5106	    12.5046	    -2.9373	     9.2316	    -7.7209	     6.7139	     6.2103	     1.2589	
    -1.9302	    -3.3569	    -2.7695	    10.9100	    -3.6926	     7.8049	    -7.8049	     5.4550	     5.1193	     0.5875	
    -3.2730	    -4.6158	    -3.8605	     9.5673	    -4.3640	     6.5460	    -7.8888	     4.2801	     4.1122	    -0.1678	
    -4.3640	    -5.6229	    -4.7836	     8.5602	    -4.7836	     5.6229	    -7.8888	     3.3569	     3.1891	    -0.9232	
    -4.9515	    -6.2103	    -5.3711	     8.0566	    -5.0354	     5.0354	    -7.6370	     2.6855	     2.5177	    -1.5945	
    -4.9515	    -6.2103	    -5.5389	     8.0566	    -5.0354	     4.8676	    -7.3853	     2.4338	     2.1820	    -2.0142	
    -4.4479	    -5.7907	    -5.3711	     8.7280	    -4.8676	     5.2872	    -6.9656	     2.5177	     2.0981	    -2.3499	
    -3.4409	    -5.0354	    -4.7836	     9.8190	    -4.4479	     6.0425	    -6.4621	     2.9373	     2.2659	    -2.5177	
    -2.0981	    -3.8605	    -4.1122	    11.3297	    -3.9444	     7.0496	    -6.1264	     3.6087	     2.6016	    -2.6016	
    -0.5875	    -2.6016	    -3.2730	    13.0920	    -3.4409	     8.3923	    -5.7907	     4.5319	     3.1052	    -2.5177	
     1.0071	    -1.3428	    -2.4338	    15.0223	    -2.9373	     9.7351	    -5.5389	     5.5389	     3.6926	    -2.3499	
     2.6016	    -0.0839	    -1.5945	    16.9525	    -2.5177	    11.1618	    -5.3711	     6.5460	     4.3640	    -2.0981	
     4.0283	     1.0910	    -0.7553	    18.7988	    -2.0142	    12.5885	    -5.2872	     7.6370	     5.1193	    -1.7624	
     5.2872	     2.0981	     0.0000	    20.4773	    -1.5106	    13.9313	    -5.1193	     8.7280	     5.8746	    -1.2589	
     6.2943	     2.9373	     0.6714	    21.9040	    -1.0071	    15.1062	    -4.9515	     9.6512	     6.6299	    -0.7553	
     6.9656	     3.4409	     1.2589	    22.9111	    -0.5035	    16.0294	    -4.6158	    10.4065	     7.3013	    -0.1678	
     7.3013	     3.6926	     1.5945	    23.4985	    -0.0839	    16.5329	    -4.2801	    10.9100	     7.8049	     0.3357	
     7.1335	     3.5248	     1.7624	    23.4985	     0.2518	    16.7007	    -3.9444	    10.9940	     8.0566	     0.7553	
     6.5460	     3.0212	     1.5945	    22.9950	     0.4196	    16.3651	    -3.6926	    10.7422	     7.9727	     0.8392	
     5.5389	     2.1820	     1.0910	    21.9040	     0.2518	    15.6097	    -3.6087	    10.0708	     7.5531	     0.7553	
     4.1962	     1.0910	     0.4196	    20.4773	     0.0000	    14.5187	    -3.6087	     9.0637	     6.8817	     0.3357	
     2.7695	    -0.0839	    -0.5035	    18.7988	    -0.4196	    13.1760	    -3.7766	     7.8888	     5.9586	    -0.2518	
     1.4267	    -1.1749	    -1.3428	    17.0364	    -0.9232	    11.8332	    -3.9444	     6.6299	     4.8676	    -0.9232	
     0.3357	    -2.0981	    -2.0981	    15.3580	    -1.3428	    10.4904	    -4.1122	     5.3711	     3.8605	    -1.6785	
    -0.4196	    -2.6855	    -2.6016	    13.8474	    -1.5945	     9.3155	    -4.1962	     4.3640	     3.0212	    -2.3499	
    -0.7553	    -2.8534	    -2.8534	    12.7563	    -1.5945	     8.4763	    -4.1962	     3.6087	     2.2659	    -2.8534	
    -0.5875	    -2.6016	    -2.6855	    12.0010	    -1.4267	     8.0566	    -4.1122	     3.1891	     1.8463	    -3.2730	
     0.0839	    -2.0142	    -2.1820	    11.6653	    -1.0071	     7.8888	    -3.9444	     3.1052	     1.6785	    -3.4409	
     1.0071	    -1.1749	    -1.5106	    11.5814	    -0.5875	     7.9727	    -3.7766	     3.1891	     1.6785	    -3.6087	
     2.0981	    -0.2518	    -0.8392	    11.6653	    -0.1678	     8.1406	    -3.6087	     3.3569	     1.7624	    -3.6087	
     3.1052	     0.5875	    -0.1678	    11.8332	     0.1678	     8.2245	    -3.6087	     3.5248	     1.8463	    -3.6926	
     3.9444	     1.1749	     0.3357	    11.7493	     0.3357	     8.2245	    -3.8605	     3.6087	     1.9302	    -3.7766	
     4.3640	     1.4267	     0.5035	    11.4136	     0.1678	     7.8888	    -4.2801	     3.4409	     1.7624	    -4.0283	
     4.2801	     1.2589	     0.2518	    10.7422	    -0.3357	     7.3013	    -4.8676	     3.0212	     1.4267	    -4.4479	
     3.7766	     0.5875	    -0.3357	     9.7351	    -1.0910	     6.4621	    -5.7068	     2.3499	     0.9232	    -4.8676	
     2.8534	    -0.3357	    -1.2589	     8.5602	    -2.0981	     5.3711	    -6.6299	     1.5945	     0.3357	    -5.3711	
     1.6785	    -1.5106	    -2.2659	     7.2174	    -3.0212	     4.1962	    -7.3853	     0.7553	    -0.2518	    -5.7068	
     0.4196	    -2.6855	    -3.1891	     5.8746	    -3.9444	     3.1052	    -7.9727	     0.0839	    -0.6714	    -5.9586	
    -0.7553	    -3.7766	    -4.1122	     4.6158	    -4.6158	     2.1820	    -8.3084	    -0.5035	    -0.9232	    -5.9586	
[Epoch Header]
[Trial Type]	21
[Accept]	1
[Correct]	0
[RT]	 0.000
[Resp]	0
[Epoch Data]
    -0.4196	     2.4338	     3.6087	    15.5258	     2.8534	    14.0152	    -2.2659	    12.0010	     7.0496	    -1.0910	
    -0.6714	     2.5177	     4.1962	    14.9384	     3.8605	    13.8474	    -1.1749	    12.2528	     7.6370	    -0.4196	
    -0.7553	     2.7695	     4.9515	    14.5187	     4.8676	    13.6795	    -0.1678	    12.4207	     8.0566	     0.0839	
    -0.7553	     3.0212	     5.6229	    14.2670	     5.7907	    13.5117	     0.7553	    12.5046	     8.3923	     0.5035	
    -0.6714	     3.3569	     6.2103	    14.0991	     6.5460	    13.3438	     1.5106	    12.5046	     8.4763	     0.6714	
    -0.5035	     3.7766	     6.7139	    14.0152	     7.0496	    13.1760	     1.8463	    12.3367	     8.3084	     0.5875	
    -0.1678	     4.1122	     7.1335	    14.0991	     7.3013	    13.0081	     1.9302	    12.0850	     7.9727	     0.2518	
     0.1678	     4.4479	     7.3853	    14.2670	     7.2174	    12.8403	     1.5106	    11.6653	     7.5531	    -0.2518	
     0.5875	     4.6997	     7.3853	    14.4348	     6.8817	    12.5885	     0.6714	    11.2457	     6.9656	    -0.9232	
     1.0910	     4.9515	     7.3013	    14.6027	     6.3782	    12.3367	    -0.4196	    10.7422	     6.3782	    -1.5945	
     1.6785	     5.1193	     7.2174	    14.7705	     5.7907	    12.0850	    -1.6785	    10.1547	     5.7068	    -2.3499	
     2.2659	     5.3711	     6.9656	    15.0223	     5.0354	    11.8332	    -3.0212	     9.6512	     5.1193	    -3.0212	
     2.9373	     5.5389	     6.7978	    15.1901	     4.4479	    11.6653	    -4.2801	     9.2316	     4.6997	    -3.6087	
     3.6926	     5.7907	     6.6299	    15.2740	     3.8605	    11.4136	    -5.3711	     8.8959	     4.2801	    -4.1122	
     4.3640	     5.9586	     6.5460	    15.1901	     3.3569	    11.1618	    -6.2943	     8.4763	     3.9444	    -4.4479	
     4.9515	     6.1264	     6.3782	    14.8544	     2.8534	    10.7422	    -6.9656	     8.1406	     3.6087	    -4.7836	
     5.4550	     6.1264	     6.2103	    14.1830	     2.5177	    10.2386	    -7.3853	     7.6370	     3.1891	    -4.9515	
     5.8746	     6.1264	     6.0425	    13.1760	     2.1820	     9.4833	    -7.6370	     7.0496	     2.8534	    -5.1193	
     6.0425	     6.0425	     5.7907	    11.8332	     1.9302	     8.5602	    -7.7209	     6.3782	     2.3499	    -5.2872	
     6.1264	     5.9586	     5.5389	    10.2386	     1.7624	     7.4692	    -7.7209	     5.7068	     1.8463	    -5.3711	
     6.1264	     5.7907	     5.3711	     8.3923	     1.5945	     6.2103	    -7.5531	     4.8676	     1.1749	    -5.5389	
     6.0425	     5.6229	     5.1193	     6.4621	     1.5106	     5.0354	    -7.3013	     4.0283	     0.5875	    -5.7907	
     5.9586	     5.4550	     4.9515	     4.6158	     1.4267	     3.8605	    -7.0496	     3.1891	    -0.0839	    -6.0425	
     5.9586	     5.4550	     4.9515	     3.0212	     1.4267	     2.8534	    -6.7978	     2.5177	    -0.5875	    -6.3782	
     6.0425	     5.6229	     4.9515	     1.8463	     1.5106	     2.0981	    -6.5460	     2.0142	    -1.0910	    -6.7139	
     6.2943	     5.9586	     5.1193	     1.1749	     1.5945	     1.7624	    -6.3782	     1.6785	    -1.4267	    -7.0496	
     6.7139	     6.4621	     5.3711	     1.0071	     1.6785	     1.6785	    -6.2943	     1.5106	    -1.5945	    -7.3853	
     7.3013	     6.9656	     5.6229	     1.1749	     1.6785	     1.9302	    -6.2103	     1.5106	    -1.7624	    -7.8049	
     7.9727	     7.6370	     5.8746	     1.6785	     1.6785	     2.2659	    -6.3782	     1.5106	    -1.9302	    -8.3084	
     8.7280	     8.3084	     6.1264	     2.2659	     1.5106	     2.6855	    -6.6299	     1.5945	    -2.1820	    -8.8120	
     9.4833	     8.8959	     6.3782	     3.0212	     1.4267	     3.1891	    -7.0496	     1.6785	    -2.3499	    -9.3994	
    10.3226	     9.5673	     6.5460	     3.6926	     1.2589	     3.6087	    -7.4692	     1.7624	    -2.6855	    -9.9030	
    11.1618	    10.0708	     6.7978	     4.4479	     1.0910	     4.0283	    -7.8888	     1.7624	    -2.8534	   -10.4065	
    12.0010	    10.5743	     6.9656	     5.0354	     1.0071	     4.4479	    -8.2245	     1.8463	    -3.1052	   -10.8261	
    12.7563	    10.9940	     7.1335	     5.4550	     1.0071	     4.6997	    -8.4763	     1.9302	    -3.1891	   -11.0779	
    13.1760	    11.1618	     7.3013	     5.7907	     1.0071	     4.8676	    -8.5602	     2.0142	    -3.2730	   -11.1618	
    13.3438	    11.1618	     7.2174	     5.8746	     1.0071	     4.8676	    -8.6441	     2.0981	    -3.3569	   -11.2457	
    13.1760	    10.8261	     7.0496	     5.7068	     0.9232	     4.6997	    -8.6441	     2.0142	    -3.4409	   -11.2457	
    12.4207	    10.0708	     6.5460	     5.2872	     0.6714	     4.1962	    -8.8120	     1.6785	    -3.6926	   -11.3297	
    11.2457	     9.0637	     5.7068	     4.4479	     0.2518	     3.4409	    -8.9798	     1.1749	    -4.1122	   -11.4975	
     9.7351	     7.7209	     4.6997	     3.4409	    -0.4196	     2.5177	    -9.2316	     0.4196	    -4.6158	   -11.8332	
     7.9727	     6.2103	     3.4409	     2.2659	    -1.2589	     1.4267	    -9.5673	    -0.4196	    -5.2032	   -12.1689	
     6.0425	     4.6158	     2.1820	     1.0910	    -2.0981	     0.2518	    -9.9869	    -1.3428	    -5.8746	   -12.5885	
     4.2801	     3.0212	     0.8392	     0.1678	    -3.0212	    -0.6714	   -10.4065	    -2.0981	    -6.4621	   -12.9242	
     2.6855	     1.6785	    -0.2518	    -0.5035	    -3.8605	    -1.4267	   -10.9100	    -2.7695	    -6.8817	   -13.1760	
     1.4267	     0.5875	    -1.2589	    -0.6714	    -4.6997	    -1.7624	   -11.3297	    -3.1052	    -7.0496	   -13.2599	
     0.6714	    -0.0839	    -1.9302	    -0.4196	    -5.2872	    -1.7624	   -11.7493	    -3.1891	    -7.0496	   -13.1760	
     0.2518	    -0.5035	    -2.3499	     0.4196	    -5.7907	    -1.4267	   -12.1689	    -2.9373	    -6.7978	   -12.8403	
     0.4196	    -0.5035	    -2.4338	     1.6785	    -6.0425	    -0.5875	   -12.5046	    -2.2659	    -6.2103	   -12.3367	
     0.9232	    -0.1678	    -2.3499	     3.3569	    -6.1264	     0.5035	   -12.6724	    -1.4267	    -5.4550	   -11.6653	
     1.8463	     0.4196	    -1.9302	     5.2872	    -6.0425	     1.9302	   -12.6724	    -0.2518	    -4.4479	   -10.7422	
     2.9373	     1.1749	    -1.3428	     7.3853	    -5.7068	     3.5248	   -12.5046	     1.0071	    -3.1891	    -9.5673	
     4.1962	     2.0981	    -0.5875	     9.5673	    -5.2032	     5.1193	   -12.0010	     2.3499	    -1.9302	    -8.3923	
     5.3711	     3.0212	     0.1678	    11.4975	    -4.5319	     6.6299	   -11.4136	     3.6926	    -0.6714	    -7.1335	
     6.2943	     3.6926	     0.8392	    13.1760	    -3.8605	     7.8888	   -10.6583	     4.7836	     0.4196	    -5.8746	
     6.8817	     4.1122	     1.3428	    14.2670	    -3.2730	     8.7280	    -9.8190	     5.6229	     1.3428	    -4.8676	
     6.9656	     4.1962	     1.5106	    14.7705	    -2.8534	     9.0637	    -9.0637	     5.9586	     1.8463	    -4.1122	
     6.5460	     3.6926	     1.3428	    14.6027	    -2.6016	     8.8959	    -8.4763	     5.8746	     1.9302	    -3.6926	
     5.6229	     2.8534	     0.7553	    13.7634	    -2.6855	     8.1406	    -8.1406	     5.2872	     1.5945	    -3.5248	
     4.1962	     1.5945	    -0.0839	    12.4207	    -3.0212	     6.9656	    -7.9727	     4.2801	     1.0071	    -3.7766	
     2.4338	     0.1678	    -1.1749	    10.6583	    -3.6926	     5.4550	    -8.0566	     3.0212	     0.0839	    -4.2801	
     0.5875	    -1.5106	    -2.5177	     8.8120	    -4.5319	     3.7766	    -8.3923	     1.5945	    -1.0071	    -5.0354	
    -1.3428	    -3.2730	    -3.9444	     6.8817	    -5.5389	     2.1820	    -8.8959	     0.0839	    -2.1820	    -5.9586	
    -3.1052	    -4.9515	    -5.3711	     5.1193	    -6.6299	     0.6714	    -9.6512	    -1.4267	    -3.4409	    -7.0496	
    -4.6158	    -6.2943	    -6.7139	     3.7766	    -7.6370	    -0.5875	   -10.4065	    -2.7695	    -4.5319	    -8.0566	
    -5.6229	    -7.3853	    -7.7209	     3.0212	    -8.4763	    -1.3428	   -11.0779	    -3.6926	    -5.4550	    -8.9798	
    -6.1264	    -7.8888	    -8.3084	     2.9373	    -8.9798	    -1.5945	   -11.5814	    -4.1962	    -6.0425	    -9.6512	
    -5.9586	    -7.9727	    -8.4763	     3.4409	    -9.2316	    -1.2589	   -12.0010	    -4.2801	    -6.2103	   -10.0708	
    -5.3711	    -7.5531	    -8.2245	     4.6158	    -9.1476	    -0.5035	   -12.0850	    -3.9444	    -6.1264	   -10.1547	
    -4.4479	    -6.8817	    -7.7209	     6.1264	    -8.8120	     0.5875	   -12.1689	    -3.2730	    -5.7907	   -10.0708	
    -3.3569	    -6.0425	    -7.1335	     7.8049	    -8.4763	     1.8463	   -12.1689	    -2.4338	    -5.2872	    -9.8190	
    -2.3499	    -5.2872	    -6.4621	     9.3994	    -8.0566	     3.0212	   -12.1689	    -1.5945	    -4.6997	    -9.4833	
    -1.5106	    -4.6158	    -5.9586	    10.6583	    -7.8049	     4.0283	   -12.3367	    -0.8392	    -4.2801	    -9.2316	
    -0.9232	    -4.1962	    -5.6229	    11.5814	    -7.7209	     4.6997	   -12.5046	    -0.3357	    -3.8605	    -9.0637	
    -0.6714	    -4.0283	    -5.5389	    12.0010	    -7.7209	     4.9515	   -12.7563	    -0.0839	    -3.6926	    -8.9798	
    -0.7553	    -4.1122	    -5.6229	    11.9171	    -7.8049	     4.8676	   -13.0920	    -0.0839	    -3.6926	    -8.8959	
    -1.0910	    -4.3640	    -5.7907	    11.4975	    -7.8888	     4.5319	   -13.1760	    -0.1678	    -3.6926	    -8.8120	
    -1.5106	    -4.6158	    -5.9586	    10.7422	    -7.8888	     4.0283	   -13.1760	    -0.4196	    -3.6926	    -8.7280	
    -2.0142	    -4.9515	    -6.0425	     9.8190	    -7.8049	     3.4409	   -12.9242	    -0.6714	    -3.6926	    -8.3923	
    -2.5177	    -5.1193	    -6.0425	     8.8959	    -7.5531	     2.7695	   -12.4207	    -0.9232	    -3.6087	    -8.0566	
    -2.9373	    -5.3711	    -5.9586	     7.8888	    -7.2174	     2.1820	   -11.8332	    -1.1749	    -3.4409	    -7.5531	
    -3.4409	    -5.5389	    -5.9586	     6.8817	    -6.8817	     1.5106	   -11.1618	    -1.4267	    -3.2730	    -7.1335	
    -3.8605	    -5.7068	    -5.8746	     5.8746	    -6.6299	     0.9232	   -10.5743	    -1.6785	    -3.1891	    -6.7139	
    -4.3640	    -5.8746	    -5.7907	     4.9515	    -6.3782	     0.2518	    -9.9869	    -1.9302	    -3.1891	    -6.4621	
    -4.6997	    -6.0425	    -5.7907	     4.0283	    -6.2103	    -0.3357	    -9.4833	    -2.2659	    -3.2730	    -6.3782	
    -4.9515	    -6.0425	    -5.7068	     3.2730	    -6.0425	    -0.7553	    -9.1476	    -2.6016	    -3.4409	    -6.2943	
    -5.1193	    -5.9586	    -5.5389	     2.6855	    -5.9586	    -1.0910	    -8.8120	    -2.8534	    -3.6087	    -6.3782	
    -5.0354	    -5.6229	    -5.2872	     2.3499	    -5.7907	    -1.3428	    -8.5602	    -3.0212	    -3.6926	    -6.3782	
    -4.7836	    -5.2872	    -5.0354	     2.1820	    -5.7068	    -1.3428	    -8.3923	    -3.1052	    -3.7766	    -6.4621	
    -4.3640	    -4.7836	    -4.6997	     2.0981	    -5.6229	    -1.4267	    -8.2245	    -3.1891	    -3.8605	    -6.4621	
    -4.0283	    -4.3640	    -4.4479	     2.0981	    -5.6229	    -1.4267	    -8.2245	    -3.2730	    -3.9444	    -6.6299	
    -3.8605	    -4.0283	    -4.2801	     1.9302	    -5.6229	    -1.6785	    -8.3084	    -3.4409	    -4.1122	    -6.7978	
    -3.8605	    -3.9444	    -4.1962	     1.5945	    -5.7907	    -2.0142	    -8.5602	    -3.6926	    -4.4479	    -7.0496	
    -4.1122	    -4.1122	    -4.4479	     1.0071	    -6.1264	    -2.6855	    -8.9798	    -4.2801	    -4.9515	    -7.5531	
    -4.6997	    -4.6158	    -4.8676	     0.0839	    -6.6299	    -3.6087	    -9.5673	    -4.9515	    -5.5389	    -8.0566	
    -5.7068	    -5.3711	    -5.5389	    -1.2589	    -7.1335	    -4.7836	   -10.2386	    -5.8746	    -6.3782	    -8.7280	
    -6.9656	    -6.4621	    -6.3782	    -2.9373	    -7.8049	    -6.2103	   -10.8261	    -6.8817	    -7.3013	    -9.3994	
    -8.6441	    -7.7209	    -7.3853	    -4.9515	    -8.4763	    -7.8888	   -11.4975	    -7.9727	    -8.3084	   -10.0708	
   -10.4904	    -9.1476	    -8.3923	    -7.1335	    -9.1476	    -9.7351	   -11.9171	    -9.1476	    -9.3994	   -10.7422	
   -12.5046	   -10.7422	    -9.4833	    -9.5673	    -9.7351	   -11.6653	   -12.2528	   -10.3226	   -10.4904	   -11.4136	
   -14.6027	   -12.3367	   -10.4904	   -11.9171	   -10.2386	   -13.5117	   -12.4207	   -11.3297	   -11.4975	   -11.9171	
   -16.5329	   -13.7634	   -11.4136	   -14.1830	   -10.6583	   -15.2740	   -12.3367	   -12.0850	   -12.4207	   -12.3367	
   -18.2953	   -15.0223	   -12.0850	   -16.1972	   -10.8261	   -16.7007	   -12.0010	   -12.6724	   -13.0920	   -12.5885	
   -19.7220	   -15.8615	   -12.4207	   -17.6239	   -10.8261	   -17.7917	   -11.3297	   -12.9242	   -13.5117	   -12.5885	
   -20.5612	   -16.2811	   -12.4207	   -18.6310	   -10.4904	   -18.3792	   -10.4065	   -12.8403	   -13.5117	   -12.4207	
   -20.8969	   -16.1972	   -12.0010	   -18.9667	    -9.8190	   -18.4631	    -9.1476	   -12.5885	   -13.1760	   -11.9171	
   -20.7291	   -15.6097	   -11.2457	   -18.7988	    -8.8959	   -18.1274	    -7.6370	   -12.0850	   -12.5046	   -11.1618	
   -19.9738	   -14.6027	   -10.1547	   -18.2114	    -7.6370	   -17.4561	    -5.9586	   -11.5814	   -11.4975	   -10.2386	
   -18.8828	   -13.3438	    -8.8959	   -17.2882	    -6.3782	   -16.6168	    -4.3640	   -11.1618	   -10.4065	    -9.2316	
   -17.6239	   -12.0850	    -7.6370	   -16.3651	    -5.1193	   -15.7776	    -2.9373	   -10.7422	    -9.3994	    -8.3923	
   -16.3651	   -10.9100	    -6.4621	   -15.4419	    -4.0283	   -15.0223	    -1.8463	   -10.4904	    -8.5602	    -7.8049	
   -15.2740	    -9.9030	    -5.6229	   -14.8544	    -3.1891	   -14.4348	    -1.1749	   -10.4065	    -8.0566	    -7.5531	
   -14.4348	    -9.2316	    -4.9515	   -14.4348	    -2.5177	   -14.1830	    -0.9232	   -10.5743	    -7.8049	    -7.5531	
   -13.7634	    -8.7280	    -4.5319	   -14.3509	    -2.0981	   -14.2670	    -1.0071	   -10.8261	    -7.8049	    -7.7209	
   -13.4277	    -8.5602	    -4.2801	   -14.6027	    -1.7624	   -14.5187	    -1.2589	   -11.2457	    -7.9727	    -8.0566	
   -13.3438	    -8.4763	    -4.1962	   -15.1062	    -1.5945	   -15.0223	    -1.5945	   -11.7493	    -8.3923	    -8.5602	
   -13.4277	    -8.6441	    -4.1962	   -15.8615	    -1.3428	   -15.6937	    -1.8463	   -12.4207	    -8.8120	    -8.9798	
   -13.8474	    -8.9798	    -4.3640	   -16.8686	    -1.2589	   -16.5329	    -2.0142	   -13.0920	    -9.3155	    -9.4833	
   -14.5187	    -9.4833	    -4.6997	   -18.1274	    -1.2589	   -17.4561	    -2.0981	   -13.9313	    -9.9869	    -9.9869	
   -15.3580	   -10.2386	    -5.1193	   -19.5541	    -1.3428	   -18.6310	    -2.0981	   -14.8544	   -10.7422	   -10.5743	
   -16.5329	   -11.2457	    -5.8746	   -21.2326	    -1.6785	   -19.8059	    -2.0981	   -15.8615	   -11.5814	   -11.2457	
   -17.7917	   -12.3367	    -6.7139	   -22.9950	    -2.2659	   -21.1487	    -2.2659	   -17.0364	   -12.6724	   -12.0850	
   -19.2184	   -13.5956	    -7.7209	   -24.6735	    -3.0212	   -22.5754	    -2.5177	   -18.2953	   -13.7634	   -13.0081	
   -20.4773	   -14.7705	    -8.7280	   -26.2680	    -3.9444	   -23.7503	    -2.9373	   -19.4702	   -14.9384	   -14.0152	
   -21.4844	   -15.8615	    -9.6512	   -27.6108	    -4.8676	   -24.8413	    -3.4409	   -20.4773	   -15.9454	   -14.8544	
   -22.0718	   -16.5329	   -10.4065	   -28.4500	    -5.6229	   -25.4288	    -3.9444	   -21.1487	   -16.7007	   -15.6097	
   -22.1558	   -16.7847	   -10.7422	   -28.7857	    -6.2103	   -25.6805	    -4.5319	   -21.4844	   -17.2043	   -16.1133	
   -21.6522	   -16.5329	   -10.6583	   -28.3661	    -6.5460	   -25.3448	    -4.9515	   -21.4005	   -17.2043	   -16.2811	
   -20.5612	   -15.7776	   -10.1547	   -27.3590	    -6.4621	   -24.4217	    -5.2872	   -20.7291	   -16.7847	   -16.0294	
   -18.9667	   -14.5187	    -9.3155	   -25.7645	    -6.0425	   -22.9111	    -5.3711	   -19.6381	   -15.8615	   -15.3580	
   -16.9525	   -12.9242	    -8.0566	   -23.5825	    -5.2872	   -21.0648	    -5.2872	   -18.0435	   -14.6027	   -14.3509	
   -14.8544	   -11.1618	    -6.7139	   -21.1487	    -4.3640	   -18.9667	    -5.0354	   -16.2811	   -13.0920	   -13.1760	
   -12.8403	    -9.3994	    -5.2872	   -18.6310	    -3.3569	   -16.7847	    -4.6997	   -14.5187	   -11.5814	   -11.9171	
   -10.9940	    -7.8888	    -4.0283	   -16.3651	    -2.5177	   -14.8544	    -4.4479	   -12.9242	   -10.2386	   -10.7422	
    -9.7351	    -6.7978	    -3.1891	   -14.5187	    -1.9302	   -13.3438	    -4.3640	   -11.6653	    -9.2316	    -9.9030	
    -9.1476	    -6.2103	    -2.7695	   -13.2599	    -1.6785	   -12.3367	    -4.3640	   -10.8261	    -8.6441	    -9.4833	
    -9.1476	    -6.2943	    -2.8534	   -12.7563	    -1.9302	   -12.0010	    -4.6997	   -10.6583	    -8.5602	    -9.3994	
    -9.8190	    -6.7978	    -3.4409	   -12.9242	    -2.4338	   -12.2528	    -5.1193	   -10.9100	    -8.9798	    -9.6512	
   -10.9100	    -7.8049	    -4.3640	   -13.6795	    -3.2730	   -12.9242	    -5.6229	   -11.5814	    -9.7351	   -10.2386	
   -12.3367	    -9.0637	    -5.4550	   -14.6866	    -4.2801	   -13.9313	    -6.2103	   -12.5046	   -10.6583	   -10.9940	
   -13.9313	   -10.4904	    -6.6299	   -15.9454	    -5.2872	   -15.1062	    -6.7978	   -13.4277	   -11.6653	   -11.8332	
   -15.4419	   -11.8332	    -7.8049	   -17.2043	    -6.2943	   -16.1972	    -7.3853	   -14.4348	   -12.5046	   -12.5885	
   -16.7847	   -13.0920	    -8.8959	   -18.2114	    -7.1335	   -17.0364	    -7.7209	   -15.1901	   -13.2599	   -13.1760	
   -17.8757	   -14.0152	    -9.7351	   -18.9667	    -7.8049	   -17.7078	    -8.0566	   -15.6937	   -13.8474	   -13.5956	
   -18.6310	   -14.6866	   -10.3226	   -19.3863	    -8.2245	   -18.0435	    -8.1406	   -16.0294	   -14.0991	   -13.8474	
   -19.0506	   -15.0223	   -10.5743	   -19.3863	    -8.4763	   -18.1274	    -8.1406	   -16.0294	   -14.0991	   -14.0152	
   -19.1345	   -15.1062	   -10.7422	   -19.1345	    -8.5602	   -17.9596	    -8.0566	   -15.9454	   -14.0152	   -14.0991	
   -18.8828	   -14.8544	   -10.6583	   -18.6310	    -8.6441	   -17.6239	    -7.9727	   -15.7776	   -13.8474	   -14.0991	
   -18.4631	   -14.6027	   -10.5743	   -18.1274	    -8.6441	   -17.3721	    -8.0566	   -15.6097	   -13.5956	   -14.1830	
   -17.9596	   -14.2670	   -10.4904	   -17.5400	    -8.8120	   -17.1204	    -8.2245	   -15.5258	   -13.5117	   -14.3509	
   -17.3721	   -13.9313	   -10.4904	   -17.2043	    -8.9798	   -16.9525	    -8.6441	   -15.6097	   -13.5117	   -14.6027	
   -16.9525	   -13.6795	   -10.5743	   -16.9525	    -9.3155	   -16.9525	    -9.1476	   -15.7776	   -13.6795	   -14.9384	
   -16.6168	   -13.5956	   -10.7422	   -16.9525	    -9.7351	   -17.2043	    -9.8190	   -16.1972	   -14.0152	   -15.3580	
   -16.4490	   -13.7634	   -10.9940	   -17.2043	   -10.2386	   -17.5400	   -10.6583	   -16.6168	   -14.4348	   -15.7776	
   -16.5329	   -14.0152	   -11.4136	   -17.5400	   -10.8261	   -18.1274	   -11.4136	   -17.2043	   -14.8544	   -16.1972	
   -16.7847	   -14.4348	   -11.9171	   -17.9596	   -11.4136	   -18.7149	   -12.1689	   -17.7917	   -15.3580	   -16.6168	
   -17.2043	   -15.0223	   -12.5046	   -18.4631	   -12.0010	   -19.3024	   -12.8403	   -18.3792	   -15.7776	   -16.8686	
   -17.7917	   -15.6937	   -13.0920	   -18.8828	   -12.5046	   -19.8059	   -13.1760	   -18.8828	   -16.0294	   -16.9525	
   -18.3792	   -16.3651	   -13.5956	   -19.2184	   -12.9242	   -20.2255	   -13.2599	   -19.2184	   -16.1972	   -16.8686	
   -19.1345	   -16.9525	   -14.0152	   -19.4702	   -13.2599	   -20.5612	   -13.1760	   -19.3863	   -16.1972	   -16.6168	
   -19.7220	   -17.5400	   -14.3509	   -19.6381	   -13.3438	   -20.6451	   -12.7563	   -19.4702	   -16.0294	   -16.1972	
   -20.3094	   -17.9596	   -14.5187	   -19.5541	   -13.3438	   -20.6451	   -12.1689	   -19.3863	   -15.6937	   -15.6937	
   -20.7291	   -18.2953	   -14.6866	   -19.3863	   -13.2599	   -20.3934	   -11.4975	   -19.1345	   -15.2740	   -15.1062	
   -20.9808	   -18.4631	   -14.6866	   -18.9667	   -13.0920	   -20.0577	   -10.8261	   -18.7149	   -14.6866	   -14.5187	
   -20.9808	   -18.4631	   -14.6027	   -18.2953	   -12.9242	   -19.4702	   -10.2386	   -18.2114	   -14.0991	   -14.0152	
   -20.8130	   -18.2114	   -14.4348	   -17.4561	   -12.6724	   -18.6310	    -9.8190	   -17.5400	   -13.4277	   -13.4277	
   -20.3934	   -17.8757	   -14.1830	   -16.4490	   -12.4207	   -17.7078	    -9.3994	   -16.7007	   -12.6724	   -12.9242	
   -19.7220	   -17.2882	   -13.8474	   -15.2740	   -12.0850	   -16.7007	    -9.1476	   -15.8615	   -11.9171	   -12.4207	
   -18.7988	   -16.5329	   -13.4277	   -13.9313	   -11.7493	   -15.5258	    -8.9798	   -14.8544	   -11.1618	   -12.0010	
   -17.7917	   -15.7776	   -12.9242	   -12.6724	   -11.3297	   -14.3509	    -8.8959	   -13.8474	   -10.3226	   -11.5814	
   -16.7847	   -14.7705	   -12.2528	   -11.3297	   -10.8261	   -13.2599	    -8.8959	   -12.8403	    -9.5673	   -11.1618	
   -15.6937	   -13.7634	   -11.5814	   -10.1547	   -10.3226	   -12.1689	    -8.8959	   -11.7493	    -8.8120	   -10.6583	
   -14.6866	   -12.8403	   -10.9100	    -9.0637	    -9.7351	   -11.1618	    -8.8959	   -10.8261	    -8.0566	   -10.2386	
   -13.7634	   -11.9171	   -10.3226	    -8.3084	    -9.1476	   -10.4065	    -8.9798	    -9.9869	    -7.4692	    -9.8190	
   -13.1760	   -11.2457	    -9.8190	    -8.0566	    -8.7280	    -9.9869	    -9.0637	    -9.4833	    -7.0496	    -9.4833	
   -12.9242	   -10.9100	    -9.5673	    -8.2245	    -8.5602	    -9.9869	    -9.1476	    -9.2316	    -6.8817	    -9.3155	
   -13.0920	   -10.9100	    -9.5673	    -8.8959	    -8.4763	   -10.3226	    -9.3994	    -9.3155	    -7.0496	    -9.3994	
   -13.5117	   -11.2457	    -9.7351	    -9.9869	    -8.6441	   -11.0779	    -9.5673	    -9.7351	    -7.3853	    -9.5673	
   -14.1830	   -11.7493	   -10.0708	   -11.3297	    -8.8959	   -12.0010	    -9.7351	   -10.3226	    -7.9727	    -9.8190	
   -15.0223	   -12.4207	   -10.4904	   -12.7563	    -9.2316	   -13.0081	    -9.8190	   -10.9940	    -8.6441	   -10.1547	
   -15.9454	   -13.0920	   -10.9100	   -14.1830	    -9.4833	   -14.0152	    -9.8190	   -11.7493	    -9.3994	   -10.5743	
   -16.8686	   -13.7634	   -11.4136	   -15.4419	    -9.8190	   -15.0223	    -9.8190	   -12.5885	   -10.1547	   -11.0779	
   -17.7078	   -14.3509	   -11.9171	   -16.6168	   -10.1547	   -16.0294	    -9.8190	   -13.4277	   -10.9940	   -11.6653	
   -18.5471	   -15.0223	   -12.4207	   -17.6239	   -10.5743	   -16.8686	    -9.9030	   -14.3509	   -11.8332	   -12.4207	
   -19.1345	   -15.5258	   -12.9242	   -18.2953	   -11.0779	   -17.6239	   -10.1547	   -15.1901	   -12.7563	   -13.3438	
   -19.4702	   -15.7776	   -13.1760	   -18.7149	   -11.4975	   -18.1274	   -10.4065	   -16.0294	   -13.5956	   -14.1830	
   -19.3863	   -15.6097	   -13.1760	   -18.5471	   -11.6653	   -18.2114	   -10.6583	   -16.5329	   -14.0991	   -14.8544	
   -18.6310	   -15.0223	   -12.7563	   -17.8757	   -11.5814	   -17.8757	   -10.6583	   -16.5329	   -14.2670	   -15.1901	
   -17.3721	   -13.8474	   -11.8332	   -16.6168	   -10.9940	   -16.9525	   -10.3226	   -16.0294	   -13.8474	   -15.0223	
   -15.4419	   -12.0850	   -10.4904	   -14.7705	    -9.9869	   -15.5258	    -9.7351	   -15.0223	   -13.0081	   -14.4348	
   -13.0920	    -9.9869	    -8.8120	   -12.5046	    -8.7280	   -13.6795	    -8.9798	   -13.5956	   -11.6653	   -13.3438	
   -10.5743	    -7.7209	    -6.8817	    -9.9869	    -7.2174	   -11.6653	    -7.9727	   -11.9171	   -10.1547	   -12.0010	
    -7.8888	    -5.4550	    -4.9515	    -7.5531	    -5.7068	    -9.5673	    -6.9656	   -10.0708	    -8.5602	   -10.4904	
    -5.4550	    -3.2730	    -3.1891	    -5.2872	    -4.2801	    -7.5531	    -6.0425	    -8.3084	    -6.9656	    -8.8959	
    -3.1891	    -1.5106	    -1.6785	    -3.3569	    -3.0212	    -5.8746	    -5.1193	    -6.7139	    -5.4550	    -7.3853	
    -1.4267	    -0.0839	    -0.5035	    -2.0142	    -2.0981	    -4.5319	    -4.5319	    -5.3711	    -4.2801	    -6.1264	
    -0.1678	     0.7553	     0.1678	    -1.2589	    -1.5106	    -3.6926	    -4.1122	    -4.5319	    -3.5248	    -5.2032	
     0.4196	     1.0071	     0.4196	    -1.2589	    -1.4267	    -3.5248	    -3.9444	    -4.1122	    -3.1052	    -4.6997	
     0.5035	     0.6714	     0.0000	    -2.0142	    -1.8463	    -3.9444	    -4.1962	    -4.3640	    -3.2730	    -4.6997	
     0.0000	    -0.1678	    -0.8392	    -3.3569	    -2.6855	    -4.9515	    -4.6997	    -5.1193	    -3.8605	    -5.2032	
    -0.9232	    -1.3428	    -2.0981	    -5.2032	    -3.7766	    -6.3782	    -5.4550	    -6.2943	    -4.7836	    -6.0425	
    -2.0142	    -2.6855	    -3.4409	    -7.3853	    -5.1193	    -8.0566	    -6.3782	    -7.7209	    -5.9586	    -7.2174	
    -3.0212	    -4.0283	    -4.8676	    -9.4833	    -6.3782	    -9.8190	    -7.2174	    -9.3155	    -7.2174	    -8.4763	
    -3.8605	    -5.1193	    -6.0425	   -11.4136	    -7.4692	   -11.4975	    -7.9727	   -10.7422	    -8.3923	    -9.8190	
    -4.3640	    -5.7907	    -6.8817	   -12.9242	    -8.3084	   -12.8403	    -8.4763	   -12.0010	    -9.4833	   -10.9940	
    -4.3640	    -6.0425	    -7.4692	   -13.8474	    -8.8959	   -13.7634	    -8.8959	   -12.9242	   -10.2386	   -12.0010	
    -4.0283	    -5.9586	    -7.6370	   -14.0991	    -9.1476	   -14.1830	    -9.1476	   -13.4277	   -10.9100	   -12.7563	
    -3.2730	    -5.4550	    -7.4692	   -13.7634	    -9.2316	   -14.1830	    -9.3155	   -13.5956	   -11.3297	   -13.2599	
    -2.2659	    -4.7836	    -7.2174	   -12.9242	    -9.2316	   -13.7634	    -9.3994	   -13.4277	   -11.5814	   -13.5117	
    -1.0910	    -3.8605	    -6.7139	   -11.6653	    -9.0637	   -13.0081	    -9.5673	   -13.0081	   -11.7493	   -13.5117	
     0.0839	    -2.9373	    -6.2943	   -10.2386	    -8.9798	   -12.0850	    -9.6512	   -12.4207	   -11.8332	   -13.5117	
     1.2589	    -2.0981	    -5.7907	    -8.6441	    -8.8120	   -11.0779	    -9.8190	   -11.8332	   -11.8332	   -13.3438	
     2.2659	    -1.3428	    -5.3711	    -7.3013	    -8.7280	   -10.0708	   -10.0708	   -11.1618	   -11.7493	   -13.2599	
     3.0212	    -0.7553	    -5.0354	    -6.1264	    -8.7280	    -9.2316	   -10.4065	   -10.6583	   -11.6653	   -13.0920	
     3.5248	    -0.4196	    -4.8676	    -5.3711	    -8.7280	    -8.6441	   -10.8261	   -10.2386	   -11.4975	   -13.0081	
     3.6926	    -0.4196	    -4.8676	    -5.1193	    -8.8120	    -8.3084	   -11.3297	    -9.9869	   -11.4136	   -12.9242	
     3.5248	    -0.5875	    -4.9515	    -5.2872	    -8.9798	    -8.3084	   -11.9171	    -9.9030	   -11.3297	   -12.8403	
     3.1052	    -1.0071	    -5.2032	    -5.7907	    -9.0637	    -8.5602	   -12.5885	    -9.9869	   -11.2457	   -12.8403	
     2.6016	    -1.4267	    -5.4550	    -6.6299	    -9.1476	    -8.9798	   -13.0920	   -10.1547	   -11.1618	   -12.6724	
     1.9302	    -1.8463	    -5.5389	    -7.6370	    -9.1476	    -9.4833	   -13.3438	   -10.3226	   -10.9940	   -12.4207	
     1.3428	    -2.2659	    -5.6229	    -8.6441	    -8.9798	    -9.9869	   -13.4277	   -10.4065	   -10.6583	   -12.0010	
     0.7553	    -2.6016	    -5.7068	    -9.6512	    -8.7280	   -10.4904	   -13.3438	   -10.4904	   -10.3226	   -11.4975	
     0.2518	    -2.8534	    -5.7068	   -10.4904	    -8.4763	   -10.9100	   -13.0920	   -10.5743	    -9.9869	   -10.9100	
    -0.2518	    -3.0212	    -5.7068	   -11.2457	    -8.2245	   -11.2457	   -12.7563	   -10.6583	    -9.6512	   -10.4065	
    -0.7553	    -3.1891	    -5.7068	   -11.8332	    -8.0566	   -11.5814	   -12.5046	   -10.7422	    -9.4833	    -9.9869	
    -1.0071	    -3.2730	    -5.7907	   -12.1689	    -7.8888	   -11.8332	   -12.3367	   -10.8261	    -9.3155	    -9.7351	
    -1.1749	    -3.2730	    -5.7907	   -12.2528	    -7.8049	   -11.9171	   -12.1689	   -10.9100	    -9.2316	    -9.6512	
    -1.0910	    -3.1891	    -5.6229	   -12.0850	    -7.6370	   -11.8332	   -12.1689	   -10.9940	    -9.1476	    -9.6512	
    -0.7553	    -2.8534	    -5.3711	   -11.5814	    -7.4692	   -11.5814	   -12.0850	   -10.9100	    -8.9798	    -9.5673	
    -0.2518	    -2.2659	    -4.9515	   -10.8261	    -7.1335	   -11.1618	   -12.0010	   -10.6583	    -8.7280	    -9.4833	
     0.5035	    -1.5945	    -4.2801	    -9.7351	    -6.6299	   -10.4904	   -11.8332	   -10.1547	    -8.3923	    -9.3155	
     1.4267	    -0.6714	    -3.4409	    -8.4763	    -6.0425	    -9.5673	   -11.4975	    -9.6512	    -7.8888	    -8.9798	
     2.4338	     0.2518	    -2.6016	    -7.2174	    -5.3711	    -8.6441	   -11.0779	    -8.9798	    -7.3013	    -8.5602	
     3.2730	     1.0071	    -1.7624	    -6.0425	    -4.6997	    -7.8049	   -10.6583	    -8.3923	    -6.7139	    -8.1406	
     3.9444	     1.5945	    -1.0910	    -5.1193	    -4.1962	    -7.1335	   -10.2386	    -7.8888	    -6.2943	    -7.8049	
     4.1962	     1.8463	    -0.7553	    -4.5319	    -3.8605	    -6.7978	    -9.9030	    -7.6370	    -6.0425	    -7.5531	
     4.1962	     1.7624	    -0.5875	    -4.3640	    -3.7766	    -6.7139	    -9.6512	    -7.6370	    -5.9586	    -7.3853	
     3.7766	     1.4267	    -0.7553	    -4.4479	    -3.8605	    -6.8817	    -9.3155	    -7.8049	    -5.9586	    -7.3853	
     3.0212	     0.7553	    -1.0071	    -4.9515	    -3.9444	    -7.2174	    -8.9798	    -8.0566	    -6.0425	    -7.3013	
     2.1820	     0.0000	    -1.4267	    -5.5389	    -4.1122	    -7.7209	    -8.6441	    -8.3923	    -6.2103	    -7.2174	
     1.1749	    -0.8392	    -1.8463	    -6.2943	    -4.1962	    -8.2245	    -8.1406	    -8.7280	    -6.3782	    -7.1335	
     0.0839	    -1.7624	    -2.1820	    -7.0496	    -4.2801	    -8.8120	    -7.5531	    -9.1476	    -6.5460	    -7.0496	
    -0.9232	    -2.6016	    -2.6016	    -7.7209	    -4.3640	    -9.3994	    -7.0496	    -9.5673	    -6.7139	    -6.9656	
    -2.0142	    -3.4409	    -3.0212	    -8.3084	    -4.4479	    -9.9030	    -6.6299	    -9.9869	    -6.9656	    -7.1335	
    -2.9373	    -4.2801	    -3.4409	    -8.7280	    -4.5319	   -10.3226	    -6.3782	   -10.4065	    -7.3853	    -7.3853	
    -3.8605	    -4.9515	    -3.8605	    -8.9798	    -4.6997	   -10.6583	    -6.2943	   -10.9100	    -7.8049	    -7.7209	
    -4.6997	    -5.6229	    -4.2801	    -8.9798	    -4.9515	   -10.9100	    -6.4621	   -11.2457	    -8.3084	    -8.2245	
    -5.4550	    -6.1264	    -4.6997	    -8.7280	    -5.2032	   -10.9940	    -6.7139	   -11.5814	    -8.8120	    -8.8120	
    -6.0425	    -6.5460	    -5.0354	    -8.1406	    -5.5389	   -10.8261	    -7.2174	   -11.7493	    -9.2316	    -9.3155	
    -6.3782	    -6.7978	    -5.2872	    -7.3013	    -5.7907	   -10.4904	    -7.7209	   -11.6653	    -9.5673	    -9.6512	
    -6.6299	    -6.9656	    -5.3711	    -6.2103	    -5.9586	    -9.9030	    -8.2245	   -11.4136	    -9.6512	    -9.8190	
    -6.7978	    -6.9656	    -5.4550	    -5.0354	    -6.1264	    -9.2316	    -8.6441	   -10.9940	    -9.4833	    -9.7351	
    -6.9656	    -7.0496	    -5.5389	    -3.7766	    -6.2103	    -8.4763	    -8.9798	   -10.4065	    -9.1476	    -9.3994	
    -7.2174	    -7.1335	    -5.7068	    -2.7695	    -6.2943	    -7.7209	    -9.3155	    -9.7351	    -8.7280	    -8.9798	
    -7.6370	    -7.4692	    -5.9586	    -2.0981	    -6.6299	    -7.3013	    -9.5673	    -9.2316	    -8.2245	    -8.5602	
    -8.3923	    -8.0566	    -6.4621	    -1.8463	    -7.0496	    -7.1335	    -9.9030	    -8.8959	    -7.8888	    -8.1406	
    -9.4833	    -8.8959	    -7.2174	    -2.0981	    -7.6370	    -7.3013	   -10.3226	    -8.8120	    -7.7209	    -7.8888	
   -10.8261	    -9.9030	    -8.1406	    -2.6855	    -8.3923	    -7.8049	   -10.6583	    -8.9798	    -7.7209	    -7.8049	
   -12.3367	   -11.0779	    -9.2316	    -3.7766	    -9.1476	    -8.5602	   -11.0779	    -9.3155	    -7.8888	    -7.8888	
   -14.0152	   -12.3367	   -10.2386	    -5.1193	    -9.9030	    -9.4833	   -11.3297	    -9.9030	    -8.2245	    -8.0566	
   -15.6097	   -13.5117	   -11.2457	    -6.6299	   -10.5743	   -10.6583	   -11.4975	   -10.5743	    -8.5602	    -8.3084	
   -17.0364	   -14.5187	   -12.0010	    -8.2245	   -11.0779	   -11.7493	   -11.4975	   -11.2457	    -8.8959	    -8.5602	
   -18.1274	   -15.1901	   -12.5046	    -9.6512	   -11.2457	   -12.6724	   -11.2457	   -11.7493	    -9.1476	    -8.7280	
   -18.7149	   -15.5258	   -12.6724	   -10.9100	   -11.0779	   -13.4277	   -10.8261	   -12.0850	    -9.2316	    -8.7280	
   -18.7988	   -15.3580	   -12.4207	   -11.6653	   -10.5743	   -13.7634	   -10.2386	   -12.1689	    -9.0637	    -8.4763	
   -18.2953	   -14.6866	   -11.7493	   -12.0010	    -9.8190	   -13.6795	    -9.3994	   -11.9171	    -8.7280	    -8.1406	
   -17.3721	   -13.6795	   -10.8261	   -11.8332	    -8.8959	   -13.1760	    -8.5602	   -11.4136	    -8.1406	    -7.6370	
   -16.0294	   -12.4207	    -9.6512	   -11.2457	    -7.8888	   -12.4207	    -7.8049	   -10.7422	    -7.4692	    -7.1335	
   -14.4348	   -10.9100	    -8.4763	   -10.2386	    -6.8817	   -11.4975	    -7.0496	    -9.8190	    -6.7139	    -6.5460	
   -12.6724	    -9.3994	    -7.1335	    -9.0637	    -5.9586	   -10.3226	    -6.5460	    -8.8959	    -5.9586	    -5.9586	
   -10.8261	    -7.8049	    -5.9586	    -7.7209	    -5.1193	    -9.0637	    -6.1264	    -7.8888	    -5.1193	    -5.4550	
    -9.2316	    -6.4621	    -4.8676	    -6.2103	    -4.4479	    -7.8049	    -5.9586	    -6.7978	    -4.3640	    -5.0354	
    -7.7209	    -5.2032	    -3.9444	    -4.8676	    -4.0283	    -6.6299	    -5.8746	    -5.8746	    -3.6926	    -4.6997	
    -6.7139	    -4.3640	    -3.3569	    -3.7766	    -3.6926	    -5.7068	    -5.9586	    -5.2032	    -3.1891	    -4.5319	
    -6.0425	    -3.7766	    -3.0212	    -3.1052	    -3.6087	    -5.1193	    -6.1264	    -4.6997	    -2.8534	    -4.5319	
    -5.8746	    -3.6926	    -3.1052	    -2.8534	    -3.7766	    -4.9515	    -6.3782	    -4.5319	    -2.7695	    -4.6997	
    -6.2103	    -3.9444	    -3.4409	    -3.1891	    -4.1122	    -5.1193	    -6.6299	    -4.6158	    -2.8534	    -5.0354	
    -6.9656	    -4.6158	    -4.0283	    -3.9444	    -4.6158	    -5.7068	    -6.8817	    -5.0354	    -3.1891	    -5.4550	
    -7.9727	    -5.5389	    -4.8676	    -5.0354	    -5.1193	    -6.5460	    -7.0496	    -5.7068	    -3.6926	    -5.9586	
    -9.2316	    -6.6299	    -5.7068	    -6.3782	    -5.7068	    -7.6370	    -7.2174	    -6.5460	    -4.3640	    -6.4621	
   -10.4904	    -7.7209	    -6.6299	    -7.8888	    -6.2103	    -8.7280	    -7.2174	    -7.3853	    -5.0354	    -6.8817	
   -11.7493	    -8.8959	    -7.4692	    -9.2316	    -6.7139	    -9.9030	    -7.1335	    -8.3084	    -5.7907	    -7.3853	
   -12.8403	    -9.8190	    -8.1406	   -10.3226	    -7.2174	   -10.8261	    -7.0496	    -9.0637	    -6.3782	    -7.7209	
   -13.5956	   -10.4904	    -8.6441	   -11.0779	    -7.4692	   -11.4975	    -6.7978	    -9.6512	    -6.8817	    -8.0566	
   -14.0152	   -10.8261	    -8.8120	   -11.4136	    -7.6370	   -11.8332	    -6.5460	    -9.9030	    -7.1335	    -8.3084	
   -13.9313	   -10.8261	    -8.7280	   -11.2457	    -7.6370	   -11.7493	    -6.2103	    -9.9030	    -7.2174	    -8.3923	
   -13.4277	   -10.4065	    -8.3923	   -10.6583	    -7.4692	   -11.3297	    -5.7907	    -9.5673	    -7.0496	    -8.3084	
   -12.5046	    -9.6512	    -7.7209	    -9.7351	    -7.1335	   -10.4904	    -5.3711	    -8.9798	    -6.6299	    -8.1406	
   -11.3297	    -8.6441	    -6.8817	    -8.4763	    -6.7139	    -9.4833	    -4.9515	    -8.1406	    -6.1264	    -7.8888	
    -9.9030	    -7.4692	    -6.0425	    -7.1335	    -6.1264	    -8.3084	    -4.6158	    -7.2174	    -5.4550	    -7.5531	
    -8.3923	    -6.2943	    -5.1193	    -5.7907	    -5.5389	    -7.1335	    -4.3640	    -6.2943	    -4.7836	    -7.2174	
    -6.9656	    -5.1193	    -4.2801	    -4.5319	    -5.0354	    -6.0425	    -4.2801	    -5.4550	    -4.1962	    -6.8817	
    -5.7068	    -4.0283	    -3.5248	    -3.6087	    -4.6158	    -5.1193	    -4.2801	    -4.6997	    -3.6087	    -6.5460	
    -4.6997	    -3.1891	    -3.0212	    -2.9373	    -4.2801	    -4.5319	    -4.3640	    -4.1122	    -3.1891	    -6.2943	
    -4.0283	    -2.6016	    -2.6016	    -2.6855	    -4.0283	    -4.1122	    -4.5319	    -3.7766	    -2.7695	    -6.0425	
    -3.6087	    -2.1820	    -2.3499	    -2.6016	    -3.7766	    -3.9444	    -4.6158	    -3.5248	    -2.5177	    -5.7907	
    -3.4409	    -2.0142	    -2.2659	    -2.8534	    -3.6087	    -4.0283	    -4.6158	    -3.3569	    -2.3499	    -5.5389	
    -3.5248	    -1.9302	    -2.0981	    -3.3569	    -3.2730	    -4.1962	    -4.3640	    -3.3569	    -2.1820	    -5.2032	
    -3.7766	    -2.0142	    -2.0142	    -3.9444	    -2.9373	    -4.4479	    -3.9444	    -3.3569	    -2.0981	    -4.9515	
    -4.1122	    -2.0981	    -1.9302	    -4.6997	    -2.5177	    -4.8676	    -3.3569	    -3.4409	    -2.0142	    -4.6158	
    -4.5319	    -2.3499	    -1.7624	    -5.4550	    -2.0142	    -5.2032	    -2.6016	    -3.5248	    -1.9302	    -4.3640	
    -5.0354	    -2.6016	    -1.7624	    -6.2103	    -1.5106	    -5.6229	    -1.8463	    -3.6087	    -1.9302	    -4.1122	
    -5.4550	    -2.8534	    -1.6785	    -6.9656	    -1.1749	    -6.0425	    -1.0910	    -3.6926	    -1.9302	    -3.9444	
    -5.8746	    -3.1052	    -1.5945	    -7.3853	    -0.7553	    -6.2103	    -0.4196	    -3.6926	    -1.9302	    -3.7766	
    -6.0425	    -3.1052	    -1.4267	    -7.4692	    -0.4196	    -6.2103	     0.2518	    -3.6087	    -1.7624	    -3.5248	
    -5.8746	    -2.9373	    -1.1749	    -7.1335	     0.0000	    -5.7907	     0.8392	    -3.1891	    -1.5106	    -3.2730	
    -5.4550	    -2.5177	    -0.8392	    -6.3782	     0.3357	    -5.1193	     1.3428	    -2.6855	    -1.0910	    -2.9373	
    -4.6997	    -1.9302	    -0.3357	    -5.3711	     0.6714	    -4.2801	     1.7624	    -2.0981	    -0.6714	    -2.6855	
    -3.7766	    -1.2589	     0.1678	    -4.1962	     0.9232	    -3.2730	     1.9302	    -1.4267	    -0.1678	    -2.4338	
    -2.6855	    -0.5035	     0.6714	    -2.9373	     1.0910	    -2.3499	     1.8463	    -0.8392	     0.1678	    -2.2659	
    -1.5945	     0.2518	     1.1749	    -1.8463	     1.1749	    -1.5945	     1.5945	    -0.3357	     0.4196	    -2.3499	
    -0.5035	     0.9232	     1.5106	    -1.0071	     1.1749	    -1.0071	     1.1749	    -0.0839	     0.4196	    -2.5177	
     0.4196	     1.5106	     1.7624	    -0.4196	     0.9232	    -0.6714	     0.5035	    -0.0839	     0.2518	    -2.8534	
     1.0910	     1.7624	     1.8463	    -0.2518	     0.5875	    -0.6714	    -0.3357	    -0.2518	    -0.0839	    -3.4409	
     1.4267	     1.7624	     1.6785	    -0.5035	     0.0000	    -1.0910	    -1.4267	    -0.7553	    -0.7553	    -4.1962	
     1.4267	     1.3428	     1.1749	    -1.1749	    -0.7553	    -1.7624	    -2.6855	    -1.5106	    -1.5945	    -5.0354	
     1.0910	     0.6714	     0.4196	    -2.2659	    -1.6785	    -2.7695	    -3.9444	    -2.4338	    -2.5177	    -5.9586	
     0.4196	    -0.2518	    -0.5875	    -3.6926	    -2.6855	    -4.0283	    -5.2872	    -3.3569	    -3.4409	    -6.7978	
    -0.4196	    -1.2589	    -1.5945	    -5.2032	    -3.7766	    -5.2872	    -6.5460	    -4.3640	    -4.4479	    -7.6370	
    -1.3428	    -2.4338	    -2.7695	    -6.7978	    -4.8676	    -6.5460	    -7.6370	    -5.3711	    -5.2872	    -8.3084	
    -2.3499	    -3.6087	    -3.8605	    -8.3923	    -5.8746	    -7.8049	    -8.5602	    -6.2943	    -6.0425	    -8.8959	
    -3.2730	    -4.6997	    -4.9515	    -9.9030	    -6.7978	    -8.9798	    -9.3994	    -7.1335	    -6.7139	    -9.3994	
    -4.1962	    -5.7907	    -6.1264	   -11.3297	    -7.8049	   -10.0708	   -10.0708	    -7.8888	    -7.3013	    -9.7351	
    -5.0354	    -6.7978	    -7.1335	   -12.5046	    -8.6441	   -10.9100	   -10.6583	    -8.4763	    -7.8049	    -9.9869	
    -5.6229	    -7.5531	    -7.9727	   -13.4277	    -9.3994	   -11.5814	   -11.0779	    -8.9798	    -8.1406	   -10.1547	
    -5.9586	    -8.0566	    -8.6441	   -14.0152	    -9.9869	   -11.9171	   -11.4136	    -9.2316	    -8.3084	   -10.2386	
    -5.8746	    -8.1406	    -8.8959	   -14.0991	   -10.2386	   -11.8332	   -11.4975	    -9.2316	    -8.2245	   -10.0708	
    -5.3711	    -7.8049	    -8.8120	   -13.6795	   -10.2386	   -11.4136	   -11.2457	    -8.8959	    -7.8888	    -9.7351	
    -4.5319	    -7.0496	    -8.3084	   -12.8403	    -9.9030	   -10.5743	   -10.8261	    -8.2245	    -7.3013	    -9.2316	
    -3.3569	    -5.9586	    -7.5531	   -11.5814	    -9.3155	    -9.5673	   -10.2386	    -7.3853	    -6.4621	    -8.5602	
    -2.0142	    -4.7836	    -6.6299	   -10.1547	    -8.6441	    -8.3923	    -9.5673	    -6.3782	    -5.6229	    -7.8888	
    -0.7553	    -3.6087	    -5.7068	    -8.7280	    -7.8888	    -7.2174	    -8.8959	    -5.4550	    -4.8676	    -7.3013	
     0.4196	    -2.5177	    -4.8676	    -7.3853	    -7.2174	    -6.2943	    -8.3084	    -4.5319	    -4.1122	    -6.7139	
     1.3428	    -1.6785	    -4.1962	    -6.2103	    -6.6299	    -5.4550	    -7.8049	    -3.8605	    -3.5248	    -6.2103	
     2.0142	    -1.0910	    -3.6926	    -5.2032	    -6.1264	    -4.7836	    -7.2174	    -3.3569	    -3.0212	    -5.7907	
     2.5177	    -0.6714	    -3.2730	    -4.3640	    -5.6229	    -4.2801	    -6.7139	    -2.9373	    -2.6016	    -5.3711	
     2.6855	    -0.4196	    -2.9373	    -3.7766	    -5.1193	    -3.8605	    -6.0425	    -2.6855	    -2.2659	    -4.9515	
     2.6855	    -0.3357	    -2.6855	    -3.2730	    -4.6158	    -3.6087	    -5.2872	    -2.5177	    -2.0142	    -4.5319	
     2.4338	    -0.4196	    -2.4338	    -3.0212	    -4.1122	    -3.5248	    -4.5319	    -2.6016	    -1.8463	    -4.1122	
     1.8463	    -0.6714	    -2.3499	    -2.9373	    -3.6087	    -3.6087	    -3.8605	    -2.7695	    -1.8463	    -3.8605	
     1.0071	    -1.1749	    -2.5177	    -3.1052	    -3.2730	    -3.9444	    -3.3569	    -3.2730	    -2.0981	    -3.7766	
     0.0000	    -1.8463	    -2.7695	    -3.4409	    -3.1891	    -4.4479	    -3.1891	    -3.9444	    -2.6016	    -3.9444	
    -1.0071	    -2.6855	    -3.1891	    -3.9444	    -3.1891	    -5.2032	    -3.1891	    -4.7836	    -3.3569	    -4.3640	
    -2.0142	    -3.4409	    -3.6087	    -4.3640	    -3.4409	    -5.8746	    -3.5248	    -5.7907	    -4.1962	    -4.9515	
    -2.7695	    -4.0283	    -4.0283	    -4.6158	    -3.6926	    -6.4621	    -3.9444	    -6.7139	    -5.0354	    -5.6229	
    -3.1891	    -4.4479	    -4.3640	    -4.6158	    -3.9444	    -6.8817	    -4.4479	    -7.4692	    -5.8746	    -6.3782	
    -3.3569	    -4.6158	    -4.5319	    -4.2801	    -4.1962	    -7.1335	    -5.0354	    -8.0566	    -6.5460	    -7.0496	
    -3.1891	    -4.5319	    -4.5319	    -3.6926	    -4.4479	    -7.0496	    -5.6229	    -8.3923	    -6.9656	    -7.6370	
    -2.7695	    -4.1962	    -4.5319	    -2.8534	    -4.6997	    -6.7978	    -6.2943	    -8.5602	    -7.3013	    -8.0566	
    -2.1820	    -3.8605	    -4.4479	    -1.8463	    -4.9515	    -6.3782	    -6.8817	    -8.5602	    -7.4692	    -8.2245	
    -1.5945	    -3.3569	    -4.3640	    -0.8392	    -5.2032	    -5.8746	    -7.4692	    -8.3084	    -7.4692	    -8.3084	
    -1.0071	    -2.9373	    -4.2801	     0.0839	    -5.5389	    -5.3711	    -7.8888	    -8.0566	    -7.3013	    -8.2245	
    -0.5035	    -2.6016	    -4.2801	     0.9232	    -5.8746	    -4.8676	    -8.3923	    -7.7209	    -7.1335	    -7.9727	
    -0.2518	    -2.5177	    -4.4479	     1.5106	    -6.2943	    -4.5319	    -8.8120	    -7.4692	    -6.8817	    -7.7209	
    -0.2518	    -2.6016	    -4.7836	     1.8463	    -6.7978	    -4.3640	    -9.2316	    -7.3013	    -6.7139	    -7.5531	
    -0.5875	    -2.9373	    -5.2872	     1.8463	    -7.3853	    -4.4479	    -9.6512	    -7.1335	    -6.5460	    -7.3853	
    -1.1749	    -3.4409	    -5.8746	     1.5945	    -8.0566	    -4.6158	    -9.9869	    -7.1335	    -6.4621	    -7.3013	
    -1.9302	    -4.1122	    -6.5460	     1.0910	    -8.8120	    -4.8676	   -10.3226	    -7.1335	    -6.4621	    -7.2174	
    -2.9373	    -4.8676	    -7.2174	     0.5035	    -9.4833	    -5.2032	   -10.5743	    -7.2174	    -6.3782	    -7.2174	
    -4.0283	    -5.7068	    -7.9727	    -0.2518	   -10.0708	    -5.6229	   -10.8261	    -7.3853	    -6.4621	    -7.2174	
    -5.2872	    -6.6299	    -8.7280	    -1.0910	   -10.6583	    -6.2103	   -10.9940	    -7.6370	    -6.5460	    -7.3853	
    -6.6299	    -7.5531	    -9.5673	    -2.0981	   -11.3297	    -6.7978	   -11.2457	    -8.0566	    -6.7139	    -7.7209	
    -8.0566	    -8.5602	   -10.4065	    -3.1052	   -11.9171	    -7.3853	   -11.5814	    -8.5602	    -7.0496	    -8.1406	
    -9.4833	    -9.4833	   -11.2457	    -4.0283	   -12.5885	    -7.9727	   -12.0010	    -9.0637	    -7.4692	    -8.7280	
   -10.6583	   -10.3226	   -12.0010	    -4.7836	   -13.0920	    -8.4763	   -12.5046	    -9.4833	    -7.8888	    -9.3994	
   -11.4136	   -10.8261	   -12.5046	    -5.2032	   -13.5117	    -8.6441	   -12.9242	    -9.7351	    -8.1406	    -9.9030	
   -11.7493	   -10.9100	   -12.5885	    -5.1193	   -13.5956	    -8.3923	   -13.2599	    -9.6512	    -8.1406	   -10.3226	
   -11.3297	   -10.4065	   -12.2528	    -4.4479	   -13.2599	    -7.6370	   -13.2599	    -8.9798	    -7.8888	   -10.3226	
   -10.3226	    -9.3994	   -11.4136	    -3.1891	   -12.5046	    -6.3782	   -13.0081	    -7.8049	    -7.1335	    -9.9030	
    -8.6441	    -7.8888	   -10.0708	    -1.2589	   -11.3297	    -4.5319	   -12.5046	    -6.0425	    -6.0425	    -9.1476	
    -6.4621	    -5.9586	    -8.3923	     1.0910	    -9.9030	    -2.3499	   -11.6653	    -3.7766	    -4.7836	    -7.9727	
    -4.1122	    -3.8605	    -6.4621	     3.6926	    -8.2245	     0.0839	   -10.5743	    -1.2589	    -3.2730	    -6.4621	
    -1.6785	    -1.7624	    -4.4479	     6.2103	    -6.5460	     2.4338	    -9.4833	     1.4267	    -1.8463	    -4.9515	
     0.4196	     0.0839	    -2.6855	     8.5602	    -5.0354	     4.5319	    -8.3923	     3.8605	    -0.5875	    -3.5248	
     2.0981	     1.5106	    -1.2589	    10.3226	    -3.7766	     6.2103	    -7.4692	     5.9586	     0.3357	    -2.2659	
     3.1052	     2.3499	    -0.3357	    11.3297	    -3.0212	     7.2174	    -6.8817	     7.4692	     0.9232	    -1.4267	
     3.5248	     2.5177	     0.0839	    11.6653	    -2.7695	     7.5531	    -6.4621	     8.1406	     1.0910	    -1.0071	
     3.1891	     2.1820	    -0.0839	    11.2457	    -2.8534	     7.3013	    -6.3782	     8.1406	     1.0071	    -0.9232	
     2.3499	     1.4267	    -0.5875	    10.2386	    -3.1891	     6.5460	    -6.4621	     7.4692	     0.6714	    -1.1749	
     1.0910	     0.3357	    -1.2589	     8.7280	    -3.7766	     5.3711	    -6.7139	     6.2943	     0.1678	    -1.5945	
    -0.3357	    -0.9232	    -2.1820	     7.0496	    -4.3640	     4.0283	    -6.9656	     4.8676	    -0.2518	    -2.1820	
    -1.7624	    -2.0981	    -3.0212	     5.2872	    -4.9515	     2.6855	    -7.1335	     3.5248	    -0.7553	    -2.6855	
    -3.1052	    -3.1052	    -3.6926	     3.6087	    -5.4550	     1.5106	    -7.3853	     2.2659	    -1.0910	    -3.2730	
    -4.2801	    -3.8605	    -4.2801	     2.2659	    -5.7907	     0.5035	    -7.5531	     1.2589	    -1.3428	    -3.7766	
    -5.1193	    -4.3640	    -4.5319	     1.2589	    -5.9586	    -0.1678	    -7.6370	     0.5875	    -1.5106	    -4.1962	
    -5.5389	    -4.5319	    -4.6158	     0.7553	    -5.9586	    -0.5035	    -7.8049	     0.1678	    -1.5106	    -4.4479	
    -5.5389	    -4.2801	    -4.4479	     0.7553	    -5.7907	    -0.4196	    -7.8049	     0.0839	    -1.4267	    -4.6997	
    -5.2032	    -3.8605	    -4.0283	     1.1749	    -5.6229	    -0.0839	    -7.8888	     0.1678	    -1.1749	    -4.7836	
    -4.4479	    -3.1052	    -3.4409	     2.0142	    -5.2872	     0.5875	    -7.8888	     0.5875	    -0.8392	    -4.8676	
    -3.4409	    -2.0981	    -2.6855	     3.1052	    -4.9515	     1.4267	    -7.8888	     1.1749	    -0.3357	    -4.7836	
    -2.1820	    -0.9232	    -1.7624	     4.4479	    -4.3640	     2.4338	    -7.7209	     1.9302	     0.1678	    -4.6158	
    -0.5875	     0.4196	    -0.5875	     5.8746	    -3.6926	     3.5248	    -7.4692	     2.7695	     0.8392	    -4.2801	
     1.0071	     1.8463	     0.5875	     7.2174	    -2.9373	     4.5319	    -7.1335	     3.6926	     1.5106	    -3.8605	
     2.6855	     3.2730	     1.8463	     8.3923	    -2.0142	     5.4550	    -6.5460	     4.5319	     2.2659	    -3.3569	
     4.1962	     4.6158	     3.0212	     9.2316	    -1.0910	     6.1264	    -5.9586	     5.2032	     2.8534	    -2.8534	
     5.3711	     5.6229	     4.1122	     9.6512	    -0.1678	     6.4621	    -5.2872	     5.7068	     3.3569	    -2.3499	
     6.2943	     6.4621	     5.0354	     9.6512	     0.7553	     6.4621	    -4.6158	     5.8746	     3.6926	    -1.9302	
     6.8817	     7.0496	     5.7907	     9.3155	     1.5945	     6.2103	    -3.7766	     5.8746	     3.8605	    -1.5106	
     7.2174	     7.4692	     6.4621	     8.7280	     2.4338	     5.7907	    -2.9373	     5.7068	     3.8605	    -1.2589	
     7.2174	     7.6370	     6.9656	     7.9727	     3.1891	     5.2032	    -2.0981	     5.3711	     3.7766	    -0.9232	
     7.0496	     7.8049	     7.3013	     7.1335	     3.7766	     4.5319	    -1.1749	     5.0354	     3.6926	    -0.6714	
[Epoch Header]
[Trial Type]	21
[Accept]	1
[Correct]	0
[RT]	 0.000
[Resp]	0
[Epoch Data]
   -19.2184	   -20.0577	   -24.6735	   -31.7230	   -28.2822	   -33.8211	   -36.2549	   -38.5208	   -38.1012	   -41.4581	
   -20.8130	   -21.2326	   -25.7645	   -33.5693	   -29.2053	   -34.9960	   -36.9263	   -39.1922	   -38.9404	   -42.0456	
   -22.8271	   -23.0789	   -27.2751	   -35.8353	   -30.5481	   -36.5067	   -37.8494	   -40.1993	   -40.1154	   -42.8848	
   -25.0931	   -25.1770	   -29.0375	   -38.1851	   -32.0587	   -38.1851	   -38.7726	   -41.3742	   -41.3742	   -43.8080	
   -27.1912	   -27.5269	   -30.9677	   -40.5350	   -33.5693	   -39.8636	   -39.6118	   -42.5491	   -42.6331	   -44.8151	
   -28.9536	   -29.7928	   -32.7301	   -42.8009	   -34.9960	   -41.4581	   -40.2832	   -43.8080	   -43.7241	   -45.7382	
   -30.2963	   -31.7230	   -34.2407	   -44.8151	   -36.1710	   -42.8848	   -40.6189	   -44.9829	   -44.7311	   -46.4935	
   -31.0516	   -33.2336	   -35.4156	   -46.4935	   -37.0941	   -44.0598	   -40.7867	   -45.9061	   -45.4865	   -46.9971	
   -31.2195	   -34.2407	   -36.1710	   -47.6685	   -37.6816	   -44.9829	   -40.7028	   -46.5775	   -45.8221	   -47.2488	
   -30.9677	   -34.5764	   -36.5906	   -48.4238	   -38.0173	   -45.4865	   -40.5350	   -46.9131	   -45.9061	   -47.2488	
   -30.2963	   -34.4925	   -36.5906	   -48.6755	   -38.1012	   -45.6543	   -40.2832	   -46.9131	   -45.6543	   -47.0810	
   -29.2053	   -33.9890	   -36.3388	   -48.3398	   -38.0173	   -45.4865	   -40.1154	   -46.6614	   -45.1508	   -46.6614	
   -27.8625	   -33.2336	   -35.8353	   -47.5845	   -37.7655	   -44.9829	   -40.0314	   -46.0739	   -44.3954	   -45.9900	
   -26.4359	   -32.3105	   -35.2478	   -46.4096	   -37.3459	   -44.1437	   -39.9475	   -45.3186	   -43.3044	   -45.1508	
   -24.9252	   -31.3034	   -34.4925	   -44.8151	   -36.7584	   -42.9688	   -39.9475	   -44.2276	   -42.1295	   -44.1437	
   -23.6664	   -30.2963	   -33.6533	   -42.9688	   -36.0870	   -41.5421	   -40.0314	   -42.8848	   -40.7028	   -42.9688	
   -22.6593	   -29.4571	   -32.8140	   -41.0385	   -35.3317	   -39.8636	   -40.1154	   -41.4581	   -39.2761	   -41.7099	
   -22.0718	   -28.7857	   -32.1426	   -39.0244	   -34.4925	   -38.2690	   -40.1154	   -40.0314	   -37.7655	   -40.4510	
   -21.7361	   -28.1982	   -31.3873	   -37.1780	   -33.7372	   -36.5906	   -40.0314	   -38.6047	   -36.3388	   -39.1922	
   -21.5683	   -27.7786	   -30.7159	   -35.3317	   -32.8140	   -35.0800	   -39.6957	   -37.1780	   -34.9121	   -37.9333	
   -21.5683	   -27.3590	   -29.8767	   -33.7372	   -31.7230	   -33.6533	   -38.9404	   -35.7513	   -33.4015	   -36.5906	
   -21.4005	   -26.7715	   -28.9536	   -32.2266	   -30.4642	   -32.3105	   -37.7655	   -34.4086	   -31.8909	   -35.1639	
   -21.0648	   -26.0162	   -27.7786	   -30.7999	   -29.0375	   -31.0516	   -36.2549	   -32.9819	   -30.3802	   -33.6533	
   -20.5612	   -25.1770	   -26.6037	   -29.5410	   -27.5269	   -29.8767	   -34.5764	   -31.6391	   -28.7857	   -32.1426	
   -19.8059	   -24.2538	   -25.4288	   -28.3661	   -26.1002	   -28.8696	   -32.7301	   -30.3802	   -27.4429	   -30.6320	
   -19.0506	   -23.3307	   -24.4217	   -27.4429	   -24.8413	   -28.0304	   -31.0516	   -29.2892	   -26.2680	   -29.3732	
   -18.3792	   -22.6593	   -23.7503	   -26.8555	   -24.0021	   -27.4429	   -29.7928	   -28.5339	   -25.4288	   -28.4500	
   -17.9596	   -22.3236	   -23.4985	   -26.5198	   -23.7503	   -27.1912	   -29.0375	   -28.1143	   -25.0931	   -27.9465	
   -17.8757	   -22.4075	   -23.7503	   -26.6037	   -24.0021	   -27.2751	   -28.8696	   -28.1143	   -25.1770	   -28.0304	
   -18.0435	   -22.8271	   -24.5056	   -26.9394	   -24.8413	   -27.6108	   -29.3732	   -28.3661	   -25.7645	   -28.5339	
   -18.5471	   -23.5825	   -25.5966	   -27.4429	   -26.1841	   -28.1143	   -30.3802	   -28.8696	   -26.6876	   -29.4571	
   -19.1345	   -24.5056	   -26.9394	   -28.0304	   -27.7786	   -28.7018	   -31.7230	   -29.5410	   -27.9465	   -30.7159	
   -19.8059	   -25.5127	   -28.4500	   -28.5339	   -29.6249	   -29.2892	   -33.4015	   -30.1285	   -29.2053	   -32.2266	
   -20.4773	   -26.5198	   -29.8767	   -29.0375	   -31.4713	   -29.7928	   -35.1639	   -30.6320	   -30.5481	   -33.7372	
   -21.1487	   -27.5269	   -31.3034	   -29.2053	   -33.2336	   -30.0446	   -36.9263	   -30.9677	   -31.8069	   -35.3317	
   -21.6522	   -28.4500	   -32.6462	   -29.2053	   -34.9121	   -30.2124	   -38.6887	   -31.2195	   -32.9819	   -36.8423	
   -22.2397	   -29.3732	   -33.9050	   -28.9536	   -36.5067	   -30.2124	   -40.3671	   -31.3873	   -34.1568	   -38.2690	
   -22.9950	   -30.4642	   -35.1639	   -28.7018	   -38.0173	   -30.2124	   -42.0456	   -31.6391	   -35.4156	   -39.7797	
   -24.0021	   -31.7230	   -36.5067	   -28.7018	   -39.4440	   -30.3802	   -43.7241	   -32.1426	   -36.6745	   -41.4581	
   -25.2609	   -33.1497	   -37.9333	   -29.0375	   -40.8707	   -30.9677	   -45.4025	   -33.2336	   -38.1851	   -43.3044	
   -26.8555	   -34.8282	   -39.4440	   -29.9606	   -42.2974	   -32.0587	   -47.0810	   -34.9121	   -39.9475	   -45.2347	
   -28.7857	   -36.5906	   -41.0385	   -31.3034	   -43.7241	   -33.4854	   -48.6755	   -37.0941	   -41.9617	   -47.4167	
   -30.7159	   -38.3530	   -42.5491	   -33.1497	   -44.9829	   -35.3317	   -50.2701	   -39.6118	   -43.9758	   -49.6826	
   -32.5623	   -39.9475	   -43.8080	   -35.0800	   -46.0739	   -37.1780	   -51.5289	   -42.1295	   -45.9900	   -51.7807	
   -33.9050	   -41.0385	   -44.7311	   -36.9263	   -46.6614	   -38.9404	   -52.3682	   -44.3115	   -47.7524	   -53.5431	
   -34.5764	   -41.3742	   -44.8990	   -38.3530	   -46.7453	   -40.1993	   -52.6199	   -45.8221	   -48.8434	   -54.7180	
   -34.1568	   -40.7028	   -44.1437	   -38.8565	   -45.9061	   -40.7028	   -52.0325	   -46.4096	   -49.1791	   -55.0537	
   -32.4783	   -38.7726	   -42.2134	   -38.2690	   -44.0598	   -40.1993	   -50.5219	   -45.7382	   -48.3398	   -54.2984	
   -29.3732	   -35.4996	   -39.1083	   -36.3388	   -41.0385	   -38.4369	   -47.8363	   -43.7241	   -46.2418	   -52.2842	
   -25.0092	   -30.8838	   -34.7443	   -33.1497	   -37.0102	   -35.3317	   -44.0598	   -40.3671	   -42.9688	   -49.0952	
   -19.6381	   -25.2609	   -29.4571	   -28.7857	   -32.1426	   -31.1356	   -39.6118	   -35.8353	   -38.6047	   -44.8990	
   -13.6795	   -19.2184	   -23.8342	   -23.6664	   -26.9394	   -26.2680	   -34.8282	   -30.6320	   -33.7372	   -40.2832	
    -7.8888	   -13.2599	   -18.3792	   -18.6310	   -22.0718	   -21.1487	   -30.3802	   -25.5127	   -28.8696	   -35.6674	
    -2.7695	    -8.0566	   -13.7634	   -14.0152	   -17.9596	   -16.6168	   -26.7715	   -20.9808	   -24.6735	   -31.8069	
     1.1749	    -4.1122	   -10.3226	   -10.4065	   -15.0223	   -13.0081	   -24.3378	   -17.5400	   -21.5683	   -29.0375	
     3.6926	    -1.5945	    -8.2245	    -7.9727	   -13.4277	   -10.6583	   -23.0789	   -15.3580	   -19.7220	   -27.5269	
     4.8676	    -0.4196	    -7.5531	    -6.8817	   -13.0081	    -9.5673	   -22.9950	   -14.4348	   -19.0506	   -27.1072	
     4.8676	    -0.4196	    -7.8888	    -7.0496	   -13.5956	    -9.5673	   -23.8342	   -14.6027	   -19.3863	   -27.7786	
     3.8605	    -1.3428	    -8.9798	    -8.1406	   -14.9384	   -10.6583	   -25.2609	   -15.6097	   -20.5612	   -29.0375	
     2.1820	    -2.9373	   -10.7422	   -10.0708	   -16.7007	   -12.5046	   -27.0233	   -17.2043	   -22.1558	   -30.7999	
     0.1678	    -4.9515	   -12.6724	   -12.5885	   -18.6310	   -14.7705	   -28.7857	   -19.1345	   -24.0860	   -32.8140	
    -2.0981	    -6.9656	   -14.6027	   -15.4419	   -20.5612	   -17.3721	   -30.5481	   -21.2326	   -25.9323	   -34.8282	
    -4.1962	    -8.9798	   -16.4490	   -18.2953	   -22.2397	   -19.8898	   -32.0587	   -23.1628	   -27.7786	   -36.6745	
    -6.0425	   -10.6583	   -17.8757	   -20.8130	   -23.4985	   -22.1558	   -33.1497	   -24.8413	   -29.2053	   -38.1012	
    -7.3013	   -11.7493	   -18.8828	   -22.9111	   -24.3378	   -23.9182	   -33.8211	   -25.9323	   -30.1285	   -39.1083	
    -7.9727	   -12.3367	   -19.2184	   -24.2538	   -24.5056	   -25.0092	   -33.8211	   -26.5198	   -30.5481	   -39.5279	
    -7.8049	   -12.1689	   -18.8828	   -24.7574	   -24.0860	   -25.2609	   -33.3176	   -26.3519	   -30.2963	   -39.2761	
    -7.0496	   -11.3297	   -17.8757	   -24.2538	   -23.0789	   -24.5895	   -32.3105	   -25.5966	   -29.4571	   -38.5208	
    -5.6229	    -9.9030	   -16.3651	   -22.7432	   -21.6522	   -23.2468	   -30.8838	   -24.1699	   -28.1143	   -37.3459	
    -3.8605	    -8.1406	   -14.5187	   -20.5612	   -19.8898	   -21.2326	   -29.2892	   -22.4075	   -26.5198	   -36.0031	
    -1.9302	    -6.1264	   -12.4207	   -17.8757	   -18.0435	   -18.8828	   -27.7786	   -20.3934	   -24.8413	   -34.5764	
    -0.0839	    -4.1122	   -10.4904	   -14.8544	   -16.3651	   -16.4490	   -26.3519	   -18.3792	   -23.1628	   -33.3176	
     1.4267	    -2.4338	    -8.7280	   -11.9171	   -14.9384	   -14.0991	   -25.2609	   -16.5329	   -21.7361	   -32.3105	
     2.5177	    -1.0071	    -7.3013	    -9.2316	   -13.8474	   -12.0010	   -24.5895	   -15.0223	   -20.5612	   -31.6391	
     3.3569	     0.0000	    -6.2103	    -6.9656	   -13.1760	   -10.3226	   -24.2538	   -13.9313	   -19.7220	   -31.3873	
     3.9444	     0.7553	    -5.5389	    -5.1193	   -12.8403	    -8.9798	   -24.2538	   -13.0920	   -19.2184	   -31.3034	
     4.4479	     1.2589	    -5.1193	    -3.4409	   -12.6724	    -7.8049	   -24.4217	   -12.5046	   -18.7988	   -31.3873	
     5.0354	     1.5945	    -4.8676	    -2.0142	   -12.5885	    -6.7139	   -24.6735	   -12.0850	   -18.4631	   -31.4713	
     5.5389	     1.9302	    -4.7836	    -0.5875	   -12.6724	    -5.7068	   -24.9252	   -11.5814	   -18.1274	   -31.5552	
     5.9586	     2.0142	    -4.8676	     0.7553	   -12.8403	    -4.7836	   -25.1770	   -11.2457	   -17.8757	   -31.5552	
     6.1264	     1.8463	    -5.2872	     1.7624	   -13.0920	    -3.9444	   -25.5127	   -10.9940	   -17.6239	   -31.7230	
     5.9586	     1.3428	    -5.8746	     2.4338	   -13.5956	    -3.4409	   -25.9323	   -10.9940	   -17.6239	   -31.8909	
     5.4550	     0.5035	    -6.7978	     2.6855	   -14.3509	    -3.1052	   -26.4359	   -11.0779	   -17.7917	   -32.2266	
     4.5319	    -0.6714	    -7.8888	     2.7695	   -15.1901	    -3.1052	   -27.1072	   -11.3297	   -18.1274	   -32.5623	
     3.4409	    -1.9302	    -9.1476	     2.6016	   -16.1133	    -3.2730	   -27.8625	   -11.5814	   -18.5471	   -33.0658	
     2.2659	    -3.2730	   -10.3226	     2.4338	   -17.0364	    -3.4409	   -28.5339	   -11.8332	   -18.9667	   -33.4854	
     1.1749	    -4.4479	   -11.4136	     2.2659	   -17.8757	    -3.6926	   -29.2892	   -12.1689	   -19.4702	   -33.8211	
     0.4196	    -5.4550	   -12.4207	     2.0981	   -18.7149	    -3.9444	   -29.9606	   -12.4207	   -19.8059	   -34.0729	
    -0.0839	    -6.2103	   -13.1760	     1.8463	   -19.4702	    -4.2801	   -30.6320	   -12.7563	   -20.1416	   -34.3246	
    -0.2518	    -6.6299	   -13.7634	     1.5106	   -20.0577	    -4.5319	   -31.3034	   -13.0920	   -20.4773	   -34.4925	
     0.0839	    -6.7139	   -14.1830	     1.1749	   -20.6451	    -4.7836	   -31.8909	   -13.3438	   -20.6451	   -34.5764	
     0.8392	    -6.4621	   -14.3509	     1.0071	   -21.0648	    -5.0354	   -32.3944	   -13.5117	   -20.6451	   -34.4925	
     2.0981	    -5.8746	   -14.2670	     1.0071	   -21.3165	    -5.2032	   -32.8140	   -13.5117	   -20.4773	   -34.2407	
     3.7766	    -4.9515	   -13.9313	     1.1749	   -21.3165	    -5.2872	   -33.0658	   -13.4277	   -20.1416	   -33.7372	
     5.7068	    -3.9444	   -13.5117	     1.6785	   -21.2326	    -5.2872	   -33.1497	   -13.2599	   -19.7220	   -33.1497	
     7.7209	    -2.9373	   -12.9242	     2.2659	   -21.0648	    -5.3711	   -33.2336	   -13.1760	   -19.3024	   -32.5623	
     9.4833	    -2.0981	   -12.5046	     2.9373	   -20.8969	    -5.6229	   -33.3176	   -13.2599	   -18.9667	   -32.0587	
    10.6583	    -1.6785	   -12.3367	     3.5248	   -20.8969	    -6.0425	   -33.4854	   -13.5956	   -18.8828	   -31.7230	
    11.0779	    -1.7624	   -12.5046	     3.8605	   -21.0648	    -6.7978	   -33.7372	   -14.1830	   -19.0506	   -31.6391	
    10.5743	    -2.5177	   -13.0081	     3.8605	   -21.5683	    -7.7209	   -34.1568	   -15.0223	   -19.4702	   -31.7230	
     9.1476	    -3.6926	   -13.9313	     3.6926	   -22.2397	    -8.7280	   -34.4925	   -15.9454	   -19.9738	   -31.8909	
     6.8817	    -5.2872	   -15.0223	     3.2730	   -22.9111	    -9.5673	   -34.7443	   -16.8686	   -20.4773	   -32.1426	
     4.1122	    -7.0496	   -16.1133	     2.9373	   -23.4146	   -10.2386	   -34.6603	   -17.6239	   -20.7291	   -32.1426	
     1.2589	    -8.7280	   -17.0364	     2.6855	   -23.7503	   -10.4904	   -34.1568	   -17.9596	   -20.8130	   -31.9748	
    -1.4267	   -10.0708	   -17.6239	     2.6016	   -23.7503	   -10.3226	   -33.3176	   -18.0435	   -20.5612	   -31.4713	
    -3.5248	   -11.0779	   -17.9596	     2.5177	   -23.4985	    -9.8190	   -32.1426	   -17.8757	   -20.1416	   -30.8838	
    -5.0354	   -11.6653	   -17.9596	     2.2659	   -23.1628	    -9.2316	   -30.9677	   -17.5400	   -19.6381	   -30.2124	
    -6.0425	   -11.9171	   -17.8757	     1.9302	   -22.6593	    -8.5602	   -29.7928	   -17.2043	   -19.1345	   -29.5410	
    -6.5460	   -12.0010	   -17.6239	     1.3428	   -22.2397	    -7.9727	   -28.7857	   -16.9525	   -18.6310	   -29.1214	
    -6.7139	   -11.8332	   -17.2882	     0.6714	   -21.7361	    -7.4692	   -28.0304	   -16.6168	   -18.2114	   -28.7018	
    -6.5460	   -11.5814	   -16.8686	     0.0000	   -21.3165	    -6.8817	   -27.5269	   -16.2811	   -17.7078	   -28.4500	
    -6.2943	   -11.2457	   -16.3651	    -0.5035	   -20.8969	    -6.2943	   -27.2751	   -15.8615	   -17.2882	   -28.1982	
    -5.8746	   -10.7422	   -15.8615	    -0.9232	   -20.3934	    -5.5389	   -27.1912	   -15.2740	   -16.7007	   -27.9465	
    -5.4550	   -10.1547	   -15.2740	    -1.0071	   -19.8898	    -4.7836	   -27.2751	   -14.6866	   -16.0294	   -27.6947	
    -4.9515	    -9.5673	   -14.6027	    -0.9232	   -19.3863	    -3.9444	   -27.4429	   -13.9313	   -15.3580	   -27.2751	
    -4.4479	    -8.9798	   -14.0152	    -0.5035	   -18.7149	    -3.2730	   -27.6108	   -13.0920	   -14.6866	   -26.8555	
    -3.9444	    -8.3084	   -13.3438	     0.0839	   -18.1274	    -2.7695	   -27.5269	   -12.4207	   -14.0991	   -26.2680	
    -3.4409	    -7.7209	   -12.6724	     0.8392	   -17.4561	    -2.6016	   -27.3590	   -11.8332	   -13.5956	   -25.6805	
    -3.0212	    -7.1335	   -12.0850	     1.5106	   -16.7847	    -2.7695	   -26.9394	   -11.4136	   -13.3438	   -24.9252	
    -2.7695	    -6.7139	   -11.6653	     2.0981	   -16.1133	    -3.2730	   -26.2680	   -11.1618	   -13.2599	   -24.2538	
    -2.6016	    -6.3782	   -11.1618	     2.4338	   -15.4419	    -3.9444	   -25.4288	   -10.9940	   -13.1760	   -23.4146	
    -2.5177	    -6.1264	   -10.8261	     2.5177	   -14.6866	    -4.6997	   -24.3378	   -10.9100	   -13.1760	   -22.6593	
    -2.5177	    -5.9586	   -10.4904	     2.1820	   -14.0152	    -5.4550	   -23.0789	   -10.7422	   -13.1760	   -21.8201	
    -2.6855	    -5.8746	   -10.1547	     1.4267	   -13.3438	    -6.2943	   -21.8201	   -10.5743	   -13.1760	   -21.1487	
    -2.9373	    -5.9586	    -9.9869	     0.2518	   -12.8403	    -7.1335	   -20.6451	   -10.4904	   -13.1760	   -20.7291	
    -3.1891	    -5.9586	    -9.9030	    -1.0910	   -12.4207	    -7.8888	   -19.7220	   -10.3226	   -13.3438	   -20.4773	
    -3.3569	    -5.9586	    -9.7351	    -2.4338	   -12.0010	    -8.4763	   -18.8828	   -10.0708	   -13.4277	   -20.4773	
    -3.3569	    -5.7907	    -9.4833	    -3.6926	   -11.6653	    -8.8120	   -18.2114	    -9.6512	   -13.4277	   -20.5612	
    -3.1052	    -5.2872	    -9.0637	    -4.6158	   -11.1618	    -8.7280	   -17.6239	    -8.9798	   -13.3438	   -20.6451	
    -2.5177	    -4.4479	    -8.3923	    -5.1193	   -10.4904	    -8.2245	   -17.0364	    -7.9727	   -13.0081	   -20.5612	
    -1.5106	    -3.2730	    -7.4692	    -5.1193	    -9.6512	    -7.3013	   -16.3651	    -6.6299	   -12.3367	   -20.3934	
    -0.1678	    -1.7624	    -6.2943	    -4.6158	    -8.6441	    -5.8746	   -15.6937	    -5.1193	   -11.4975	   -19.9738	
     1.4267	     0.0839	    -4.9515	    -3.6926	    -7.4692	    -4.1122	   -15.0223	    -3.6087	   -10.3226	   -19.3024	
     3.1891	     1.9302	    -3.5248	    -2.2659	    -6.2103	    -2.1820	   -14.2670	    -2.0981	    -8.9798	   -18.4631	
     4.9515	     3.8605	    -2.0142	    -0.7553	    -4.9515	    -0.1678	   -13.5956	    -0.7553	    -7.6370	   -17.5400	
     6.4621	     5.4550	    -0.7553	     0.8392	    -3.8605	     1.5945	   -12.9242	     0.2518	    -6.3782	   -16.7007	
     7.4692	     6.6299	     0.2518	     2.0981	    -3.1052	     2.9373	   -12.5046	     0.8392	    -5.3711	   -16.0294	
     7.8049	     7.2174	     0.8392	     3.0212	    -2.6016	     3.7766	   -12.3367	     1.1749	    -4.6997	   -15.6937	
     7.5531	     7.1335	     1.0071	     3.5248	    -2.4338	     4.1122	   -12.3367	     1.2589	    -4.4479	   -15.6097	
     6.7978	     6.4621	     0.7553	     3.6926	    -2.5177	     4.1122	   -12.5046	     1.0910	    -4.3640	   -15.6937	
     5.6229	     5.3711	     0.3357	     3.6087	    -2.7695	     3.9444	   -12.5885	     0.9232	    -4.4479	   -15.8615	
     4.1962	     3.8605	    -0.3357	     3.1052	    -3.1052	     3.6087	   -12.7563	     0.5875	    -4.6997	   -16.0294	
     2.5177	     2.1820	    -1.0910	     2.2659	    -3.6087	     3.0212	   -12.8403	     0.1678	    -5.0354	   -16.2811	
     0.8392	     0.5875	    -2.0142	     1.1749	    -4.1122	     2.3499	   -12.9242	    -0.3357	    -5.4550	   -16.6168	
    -0.8392	    -1.0071	    -2.9373	    -0.1678	    -4.6158	     1.5945	   -13.0920	    -0.8392	    -5.9586	   -17.0364	
    -2.2659	    -2.2659	    -3.6926	    -1.3428	    -5.1193	     0.8392	   -13.1760	    -1.4267	    -6.5460	   -17.5400	
    -3.2730	    -3.1052	    -4.3640	    -2.3499	    -5.5389	     0.1678	   -13.1760	    -1.8463	    -6.9656	   -17.9596	
    -3.6926	    -3.5248	    -4.6997	    -2.8534	    -5.7068	    -0.1678	   -13.0920	    -2.0981	    -7.2174	   -18.2114	
    -3.3569	    -3.1891	    -4.5319	    -2.7695	    -5.5389	    -0.1678	   -12.8403	    -1.9302	    -7.2174	   -18.2953	
    -2.1820	    -2.1820	    -3.8605	    -1.9302	    -4.8676	     0.4196	   -12.2528	    -1.2589	    -6.7139	   -18.0435	
    -0.1678	    -0.5035	    -2.6016	    -0.4196	    -3.7766	     1.5106	   -11.4136	    -0.1678	    -5.7907	   -17.3721	
     2.6016	     1.7624	    -0.8392	     1.7624	    -2.2659	     3.1891	   -10.3226	     1.4267	    -4.4479	   -16.4490	
     5.7907	     4.3640	     1.3428	     4.3640	    -0.5035	     5.2032	    -8.9798	     3.2730	    -2.8534	   -15.2740	
     8.9798	     6.9656	     3.5248	     7.0496	     1.3428	     7.3853	    -7.6370	     5.2032	    -1.1749	   -14.1830	
    12.0010	     9.3994	     5.5389	     9.3994	     2.9373	     9.3155	    -6.4621	     6.8817	     0.2518	   -13.1760	
    14.4348	    11.3297	     7.2174	    11.1618	     4.2801	    10.8261	    -5.6229	     8.0566	     1.3428	   -12.5046	
    16.0294	    12.5885	     8.3084	    12.1689	     5.1193	    11.6653	    -5.1193	     8.7280	     1.8463	   -12.3367	
    16.7007	    13.0920	     8.7280	    12.1689	     5.3711	    11.7493	    -5.0354	     8.7280	     1.8463	   -12.5046	
    16.3651	    12.7563	     8.5602	    11.3297	     5.2032	    11.0779	    -5.3711	     8.1406	     1.2589	   -13.1760	
    15.1901	    11.8332	     7.8888	     9.6512	     4.5319	     9.7351	    -6.0425	     6.8817	     0.1678	   -14.1830	
    13.3438	    10.4065	     6.7139	     7.3013	     3.5248	     7.8049	    -6.8817	     5.2032	    -1.3428	   -15.4419	
    10.9940	     8.6441	     5.3711	     4.6997	     2.4338	     5.4550	    -7.7209	     3.1891	    -3.0212	   -16.7847	
     8.5602	     6.7978	     3.8605	     1.8463	     1.2589	     2.9373	    -8.4763	     1.0071	    -4.8676	   -18.2114	
     6.1264	     5.0354	     2.5177	    -0.8392	     0.2518	     0.4196	    -9.0637	    -1.2589	    -6.7139	   -19.4702	
     3.9444	     3.5248	     1.3428	    -3.3569	    -0.5875	    -1.9302	    -9.3155	    -3.3569	    -8.3923	   -20.7291	
     2.2659	     2.3499	     0.5035	    -5.6229	    -1.1749	    -4.1122	    -9.3155	    -5.2872	    -9.9869	   -21.7361	
     1.0071	     1.5945	     0.0000	    -7.5531	    -1.4267	    -5.9586	    -9.0637	    -7.0496	   -11.2457	   -22.5754	
     0.3357	     1.2589	    -0.2518	    -9.2316	    -1.4267	    -7.5531	    -8.4763	    -8.5602	   -12.3367	   -23.1628	
     0.1678	     1.3428	    -0.1678	   -10.6583	    -1.1749	    -8.8959	    -7.7209	    -9.8190	   -13.1760	   -23.4985	
     0.4196	     1.7624	     0.1678	   -11.8332	    -0.7553	    -9.9869	    -6.9656	   -10.9940	   -13.7634	   -23.7503	
     0.9232	     2.3499	     0.5875	   -12.8403	    -0.3357	   -10.8261	    -6.2943	   -11.8332	   -14.1830	   -23.7503	
     1.7624	     3.0212	     1.0071	   -13.5956	     0.1678	   -11.4975	    -5.6229	   -12.5885	   -14.5187	   -23.6664	
     2.6855	     3.7766	     1.5106	   -14.0991	     0.5875	   -11.9171	    -5.1193	   -13.0920	   -14.6027	   -23.4146	
     3.7766	     4.5319	     2.0142	   -14.3509	     1.0071	   -12.0850	    -4.6997	   -13.3438	   -14.5187	   -22.9950	
     4.7836	     5.2032	     2.4338	   -14.1830	     1.3428	   -12.0010	    -4.3640	   -13.3438	   -14.3509	   -22.4915	
     5.7907	     5.6229	     2.7695	   -13.8474	     1.5945	   -11.7493	    -4.1962	   -13.0920	   -14.0152	   -21.9040	
     6.4621	     5.7907	     2.7695	   -13.3438	     1.5945	   -11.4975	    -4.1122	   -12.6724	   -13.6795	   -21.2326	
     6.7139	     5.5389	     2.4338	   -12.9242	     1.3428	   -11.3297	    -4.3640	   -12.3367	   -13.4277	   -20.6451	
     6.2943	     4.6158	     1.5945	   -12.9242	     0.5875	   -11.4975	    -4.9515	   -12.3367	   -13.5117	   -20.3094	
     5.1193	     3.1052	     0.2518	   -13.2599	    -0.6714	   -12.0850	    -5.7907	   -12.6724	   -13.9313	   -20.3094	
     3.2730	     1.0071	    -1.5945	   -14.0991	    -2.3499	   -13.0920	    -7.0496	   -13.5117	   -14.6027	   -20.6451	
     1.0071	    -1.4267	    -3.7766	   -15.2740	    -4.1962	   -14.5187	    -8.3923	   -14.6866	   -15.6097	   -21.1487	
    -1.6785	    -4.1122	    -6.1264	   -16.7007	    -6.2103	   -16.1133	    -9.8190	   -16.1972	   -16.7007	   -21.9040	
    -4.2801	    -6.6299	    -8.3923	   -18.2114	    -8.1406	   -17.7917	   -11.0779	   -17.7917	   -17.7917	   -22.7432	
    -6.7139	    -8.9798	   -10.4904	   -19.8059	    -9.9030	   -19.4702	   -12.0850	   -19.3863	   -18.8828	   -23.5825	
    -8.7280	   -10.9100	   -12.1689	   -21.3165	   -11.2457	   -20.9808	   -12.7563	   -20.8969	   -19.8059	   -24.3378	
   -10.2386	   -12.3367	   -13.3438	   -22.6593	   -12.1689	   -22.2397	   -13.1760	   -22.0718	   -20.4773	   -24.9252	
   -10.9100	   -13.0081	   -13.9313	   -23.6664	   -12.5885	   -22.9950	   -13.0920	   -22.9111	   -20.7291	   -25.0931	
   -10.9940	   -13.0920	   -13.9313	   -24.0860	   -12.5046	   -23.1628	   -12.8403	   -23.2468	   -20.6451	   -24.9252	
   -10.4065	   -12.5046	   -13.3438	   -23.7503	   -11.8332	   -22.6593	   -12.2528	   -22.9950	   -20.0577	   -24.3378	
    -9.1476	   -11.3297	   -12.2528	   -22.6593	   -10.8261	   -21.3165	   -11.4975	   -21.9879	   -18.9667	   -23.2468	
    -7.4692	    -9.5673	   -10.5743	   -20.7291	    -9.2316	   -19.1345	   -10.4904	   -20.3094	   -17.2882	   -21.6522	
    -5.2872	    -7.3013	    -8.4763	   -17.9596	    -7.3013	   -16.1972	    -9.2316	   -17.9596	   -15.1901	   -19.5541	
    -2.8534	    -4.6997	    -5.9586	   -14.7705	    -4.9515	   -12.7563	    -7.7209	   -15.1062	   -12.6724	   -17.1204	
    -0.2518	    -1.9302	    -3.2730	   -11.2457	    -2.5177	    -9.1476	    -6.0425	   -12.0010	    -9.9869	   -14.6027	
     2.1820	     0.6714	    -0.7553	    -7.8888	    -0.1678	    -5.6229	    -4.3640	    -8.9798	    -7.4692	   -12.1689	
     4.3640	     2.8534	     1.3428	    -5.0354	     1.8463	    -2.7695	    -3.1052	    -6.5460	    -5.4550	   -10.1547	
     6.0425	     4.3640	     2.7695	    -3.1052	     3.1052	    -0.9232	    -2.1820	    -4.7836	    -4.1122	    -8.8959	
     7.0496	     5.2032	     3.5248	    -2.1820	     3.6926	    -0.0839	    -1.9302	    -4.0283	    -3.6087	    -8.3923	
     7.4692	     5.3711	     3.5248	    -2.4338	     3.6926	    -0.3357	    -2.1820	    -4.1122	    -3.9444	    -8.6441	
     7.3853	     4.9515	     2.9373	    -3.8605	     3.0212	    -1.5945	    -2.8534	    -5.1193	    -4.9515	    -9.6512	
     6.7978	     4.1122	     1.9302	    -6.0425	     1.9302	    -3.5248	    -3.8605	    -6.7139	    -6.5460	   -11.1618	
     5.8746	     2.8534	     0.5875	    -8.7280	     0.5875	    -5.9586	    -5.0354	    -8.6441	    -8.4763	   -12.9242	
     4.6997	     1.4267	    -0.9232	   -11.4136	    -0.9232	    -8.5602	    -6.4621	   -10.8261	   -10.5743	   -14.9384	
     3.1891	    -0.0839	    -2.5177	   -13.8474	    -2.6016	   -11.0779	    -7.8049	   -13.0081	   -12.7563	   -16.9525	
     1.5945	    -1.7624	    -4.1962	   -15.8615	    -4.3640	   -13.4277	    -9.3155	   -15.0223	   -14.7705	   -18.9667	
    -0.0839	    -3.4409	    -5.8746	   -17.6239	    -6.1264	   -15.3580	   -10.8261	   -16.9525	   -16.7847	   -20.9808	
    -1.9302	    -5.1193	    -7.5531	   -19.3024	    -7.9727	   -17.0364	   -12.4207	   -18.7149	   -18.6310	   -22.9950	
    -3.7766	    -6.7139	    -9.2316	   -20.8130	    -9.8190	   -18.4631	   -14.0991	   -20.3094	   -20.4773	   -25.0092	
    -5.4550	    -8.2245	   -10.8261	   -22.1558	   -11.5814	   -19.5541	   -15.8615	   -21.6522	   -22.1558	   -27.0233	
    -6.8817	    -9.4833	   -12.1689	   -23.3307	   -13.2599	   -20.3094	   -17.5400	   -22.9111	   -23.6664	   -28.8696	
    -7.8049	   -10.4065	   -13.2599	   -24.1699	   -14.6866	   -20.7291	   -19.1345	   -23.8342	   -25.0092	   -30.6320	
    -8.3084	   -10.9940	   -14.0991	   -24.5056	   -15.7776	   -20.9808	   -20.4773	   -24.5895	   -26.1002	   -32.1426	
    -8.3923	   -11.1618	   -14.4348	   -24.3378	   -16.4490	   -20.8969	   -21.5683	   -25.0092	   -26.8555	   -33.3176	
    -7.9727	   -10.9100	   -14.4348	   -23.7503	   -16.7007	   -20.7291	   -22.0718	   -25.1770	   -27.3590	   -34.1568	
    -7.2174	   -10.3226	   -13.9313	   -22.7432	   -16.4490	   -20.4773	   -22.0718	   -25.0931	   -27.4429	   -34.4925	
    -6.1264	    -9.2316	   -13.0920	   -21.4844	   -15.6937	   -20.0577	   -21.4844	   -24.6735	   -27.1072	   -34.3246	
    -4.6997	    -7.8888	   -11.7493	   -19.8059	   -14.4348	   -19.3863	   -20.3094	   -23.8342	   -26.2680	   -33.5693	
    -3.1891	    -6.2943	   -10.0708	   -17.9596	   -12.7563	   -18.4631	   -18.5471	   -22.5754	   -24.9252	   -32.3105	
    -1.7624	    -4.6158	    -8.2245	   -16.0294	   -10.7422	   -17.2882	   -16.3651	   -21.1487	   -23.3307	   -30.6320	
    -0.5035	    -3.1891	    -6.3782	   -14.2670	    -8.8120	   -16.0294	   -14.1830	   -19.6381	   -21.7361	   -28.8696	
     0.1678	    -2.0981	    -4.8676	   -12.9242	    -7.0496	   -15.1062	   -12.0850	   -18.4631	   -20.3094	   -27.2751	
     0.1678	    -1.5945	    -3.9444	   -12.3367	    -5.7907	   -14.6866	   -10.4065	   -17.8757	   -19.3024	   -26.1002	
    -0.5875	    -1.8463	    -3.6926	   -12.5046	    -5.2032	   -15.0223	    -9.3155	   -17.9596	   -19.0506	   -25.5127	
    -2.0142	    -2.8534	    -4.1122	   -13.4277	    -5.2872	   -15.9454	    -8.8959	   -18.7149	   -19.3863	   -25.5966	
    -4.1122	    -4.4479	    -5.2872	   -14.9384	    -5.9586	   -17.4561	    -9.2316	   -20.0577	   -20.3934	   -26.1841	
    -6.6299	    -6.5460	    -6.9656	   -16.7847	    -7.2174	   -19.3024	   -10.0708	   -21.8201	   -21.8201	   -27.2751	
    -9.4833	    -8.8959	    -8.9798	   -18.7149	    -8.8120	   -21.1487	   -11.2457	   -23.6664	   -23.4985	   -28.6179	
   -12.3367	   -11.4136	   -11.0779	   -20.3934	   -10.5743	   -22.7432	   -12.6724	   -25.3448	   -25.1770	   -29.9606	
   -14.9384	   -13.7634	   -13.1760	   -21.6522	   -12.2528	   -23.9182	   -14.0991	   -26.6876	   -26.6037	   -31.3034	
   -17.2043	   -15.7776	   -14.9384	   -22.3236	   -13.6795	   -24.5895	   -15.3580	   -27.3590	   -27.6947	   -32.3105	
   -18.7988	   -17.2882	   -16.3651	   -22.3236	   -14.8544	   -24.5895	   -16.3651	   -27.4429	   -28.3661	   -32.9819	
   -19.8898	   -18.4631	   -17.3721	   -21.6522	   -15.7776	   -24.0860	   -17.1204	   -27.0233	   -28.5339	   -33.4015	
   -20.5612	   -19.2184	   -18.1274	   -20.4773	   -16.3651	   -23.1628	   -17.7078	   -26.1002	   -28.4500	   -33.4854	
   -20.8130	   -19.8059	   -18.7149	   -19.1345	   -16.9525	   -22.0718	   -18.1274	   -24.9252	   -28.1143	   -33.5693	
   -21.0648	   -20.3094	   -19.2184	   -17.7917	   -17.4561	   -20.9808	   -18.5471	   -23.8342	   -27.6108	   -33.4854	
   -21.2326	   -20.7291	   -19.7220	   -16.7847	   -17.9596	   -19.9738	   -18.9667	   -22.8271	   -27.1912	   -33.4854	
   -21.4844	   -21.2326	   -20.3094	   -16.2811	   -18.5471	   -19.2184	   -19.3024	   -22.1558	   -26.7715	   -33.4854	
   -21.7361	   -21.7361	   -20.8130	   -16.2811	   -19.0506	   -18.7988	   -19.5541	   -21.8201	   -26.3519	   -33.3176	
   -21.9040	   -22.0718	   -21.1487	   -16.6168	   -19.3024	   -18.5471	   -19.6381	   -21.7361	   -25.7645	   -32.9819	
   -21.9879	   -22.2397	   -21.3165	   -17.2043	   -19.3863	   -18.4631	   -19.3863	   -21.8201	   -25.1770	   -32.4783	
   -21.8201	   -22.1558	   -21.3165	   -18.0435	   -19.2184	   -18.6310	   -18.7988	   -22.0718	   -24.6735	   -31.7230	
   -21.5683	   -21.9879	   -21.1487	   -18.9667	   -18.8828	   -18.9667	   -18.1274	   -22.3236	   -24.1699	   -30.9677	
   -21.2326	   -21.7361	   -20.9808	   -20.2255	   -18.5471	   -19.7220	   -17.3721	   -22.8271	   -24.0860	   -30.2963	
   -20.9808	   -21.4844	   -20.8969	   -21.8201	   -18.2114	   -20.8130	   -16.7847	   -23.4985	   -24.2538	   -29.7928	
   -20.5612	   -21.3165	   -20.8969	   -23.5825	   -18.1274	   -22.1558	   -16.2811	   -24.3378	   -24.6735	   -29.6249	
   -20.0577	   -20.9808	   -20.8969	   -25.5127	   -18.0435	   -23.5825	   -16.0294	   -25.2609	   -25.3448	   -29.5410	
   -19.2184	   -20.5612	   -20.8130	   -27.1072	   -18.0435	   -25.0092	   -15.8615	   -26.2680	   -26.0162	   -29.7089	
   -18.1274	   -19.8059	   -20.5612	   -28.1982	   -17.9596	   -26.0162	   -15.7776	   -27.0233	   -26.6037	   -29.9606	
   -16.8686	   -18.8828	   -20.2255	   -28.7018	   -17.8757	   -26.5198	   -15.8615	   -27.5269	   -27.0233	   -30.1285	
   -15.3580	   -17.7078	   -19.6381	   -28.6179	   -17.7917	   -26.5198	   -16.0294	   -27.6947	   -27.1072	   -30.3802	
   -13.7634	   -16.4490	   -18.9667	   -27.9465	   -17.7078	   -25.8484	   -16.1972	   -27.3590	   -27.0233	   -30.4642	
   -12.2528	   -15.1062	   -18.1274	   -26.8555	   -17.4561	   -24.5056	   -16.3651	   -26.6876	   -26.5198	   -30.3802	
   -10.8261	   -13.6795	   -17.2043	   -25.4288	   -17.2043	   -22.7432	   -16.4490	   -25.5966	   -25.8484	   -30.2124	
    -9.3994	   -12.3367	   -16.0294	   -23.8342	   -16.6168	   -20.4773	   -16.3651	   -24.1699	   -24.9252	   -29.7928	
    -7.9727	   -10.9100	   -14.6866	   -21.9879	   -15.9454	   -17.9596	   -16.0294	   -22.4915	   -23.7503	   -29.1214	
    -6.5460	    -9.3994	   -13.2599	   -20.0577	   -14.9384	   -15.2740	   -15.3580	   -20.6451	   -22.4915	   -28.2822	
    -5.2032	    -7.9727	   -11.7493	   -18.1274	   -13.8474	   -12.7563	   -14.4348	   -18.7988	   -21.1487	   -27.2751	
    -3.9444	    -6.6299	   -10.3226	   -16.1972	   -12.5885	   -10.6583	   -13.3438	   -17.2043	   -19.8898	   -26.3519	
    -2.8534	    -5.4550	    -9.0637	   -14.6866	   -11.4975	    -9.2316	   -12.2528	   -15.9454	   -19.0506	   -25.5127	
    -2.0142	    -4.4479	    -8.0566	   -13.5956	   -10.5743	    -8.5602	   -11.2457	   -15.3580	   -18.4631	   -25.0092	
    -1.5106	    -3.8605	    -7.4692	   -13.0920	    -9.9869	    -8.8120	   -10.5743	   -15.3580	   -18.4631	   -24.8413	
    -1.5106	    -3.6087	    -7.3013	   -13.3438	    -9.7351	    -9.8190	   -10.1547	   -15.9454	   -18.9667	   -25.0931	
    -2.0981	    -3.8605	    -7.6370	   -14.1830	    -9.8190	   -11.5814	   -10.2386	   -17.1204	   -19.8898	   -25.6805	
    -3.3569	    -4.6997	    -8.3084	   -15.5258	   -10.2386	   -13.5956	   -10.7422	   -18.7149	   -21.0648	   -26.5198	
    -5.2872	    -6.0425	    -9.3994	   -17.0364	   -10.9940	   -15.7776	   -11.4975	   -20.3934	   -22.3236	   -27.5269	
    -7.7209	    -7.7209	   -10.5743	   -18.3792	   -11.8332	   -17.5400	   -12.4207	   -21.8201	   -23.3307	   -28.4500	
   -10.3226	    -9.5673	   -11.8332	   -19.3024	   -12.5885	   -18.7988	   -13.2599	   -22.7432	   -23.8342	   -29.2053	
   -12.8403	   -11.3297	   -12.8403	   -19.4702	   -13.1760	   -19.3024	   -13.9313	   -23.0789	   -23.8342	   -29.7089	
   -14.9384	   -12.7563	   -13.5117	   -19.0506	   -13.5117	   -19.0506	   -14.4348	   -22.7432	   -23.2468	   -29.9606	
   -16.1972	   -13.5117	   -13.8474	   -18.0435	   -13.5956	   -18.2953	   -14.8544	   -21.9040	   -22.3236	   -29.8767	
   -16.6168	   -13.6795	   -13.6795	   -16.5329	   -13.4277	   -17.1204	   -15.1062	   -20.6451	   -21.2326	   -29.7089	
   -16.1133	   -13.1760	   -13.0920	   -14.6027	   -13.0081	   -15.6097	   -15.1901	   -19.1345	   -20.0577	   -29.2892	
   -14.7705	   -12.0850	   -12.1689	   -12.4207	   -12.3367	   -13.8474	   -15.1901	   -17.4561	   -18.8828	   -28.7018	
   -13.0081	   -10.6583	   -10.9940	   -10.0708	   -11.5814	   -12.0010	   -15.1062	   -15.8615	   -17.7917	   -27.8625	
   -10.9940	    -9.1476	    -9.8190	    -7.9727	   -10.7422	   -10.3226	   -14.9384	   -14.4348	   -16.7847	   -27.1072	
    -9.3155	    -7.8888	    -8.7280	    -6.3782	   -10.1547	    -9.0637	   -14.8544	   -13.4277	   -16.1133	   -26.3519	
    -8.2245	    -7.1335	    -8.1406	    -5.4550	    -9.9030	    -8.4763	   -15.0223	   -12.9242	   -15.8615	   -25.9323	
    -7.9727	    -7.0496	    -8.0566	    -5.4550	   -10.0708	    -8.5602	   -15.4419	   -13.1760	   -16.1972	   -25.9323	
    -8.5602	    -7.7209	    -8.6441	    -6.5460	   -10.7422	    -9.5673	   -16.1972	   -14.1830	   -17.0364	   -26.2680	
   -10.2386	    -9.2316	    -9.9030	    -8.4763	   -11.9171	   -11.3297	   -17.2043	   -15.7776	   -18.3792	   -27.1072	
   -12.6724	   -11.4136	   -11.6653	   -11.2457	   -13.5117	   -13.6795	   -18.4631	   -17.7917	   -20.0577	   -28.1982	
   -15.6097	   -14.0991	   -13.9313	   -14.5187	   -15.4419	   -16.4490	   -19.9738	   -20.2255	   -22.0718	   -29.6249	
   -18.7988	   -16.9525	   -16.3651	   -17.9596	   -17.5400	   -19.3024	   -21.4844	   -22.7432	   -24.0860	   -31.1356	
   -21.8201	   -19.7220	   -18.7988	   -21.2326	   -19.6381	   -22.0718	   -22.9950	   -25.1770	   -26.1002	   -32.5623	
   -24.4217	   -22.1558	   -21.0648	   -24.1699	   -21.4844	   -24.4217	   -24.2538	   -27.3590	   -27.7786	   -33.9890	
   -26.2680	   -24.0021	   -22.7432	   -26.6037	   -22.9950	   -26.3519	   -25.2609	   -29.0375	   -29.2053	   -35.0800	
   -27.3590	   -25.0931	   -23.9182	   -28.4500	   -24.0021	   -27.5269	   -25.9323	   -30.1285	   -30.0446	   -35.7513	
   -27.6108	   -25.4288	   -24.5056	   -29.8767	   -24.4217	   -28.1143	   -26.1002	   -30.6320	   -30.4642	   -36.0870	
   -26.9394	   -25.0092	   -24.3378	   -30.6320	   -24.3378	   -27.9465	   -25.9323	   -30.5481	   -30.2963	   -35.9192	
   -25.7645	   -24.0860	   -23.7503	   -30.7999	   -23.7503	   -27.2751	   -25.4288	   -29.9606	   -29.7928	   -35.4996	
   -24.0021	   -22.6593	   -22.8271	   -30.3802	   -22.9950	   -26.2680	   -24.6735	   -29.0375	   -29.0375	   -34.7443	
   -22.0718	   -21.0648	   -21.5683	   -29.4571	   -21.9879	   -25.0931	   -23.9182	   -27.9465	   -28.0304	   -33.9890	
   -20.0577	   -19.3863	   -20.2255	   -28.1143	   -20.8130	   -23.7503	   -22.9950	   -26.6876	   -27.0233	   -33.1497	
   -18.0435	   -17.6239	   -18.7149	   -26.3519	   -19.4702	   -22.3236	   -21.9040	   -25.3448	   -25.9323	   -32.3105	
   -16.1133	   -15.8615	   -17.1204	   -24.5056	   -18.0435	   -20.9808	   -20.8130	   -24.0021	   -24.7574	   -31.4713	
   -14.4348	   -14.2670	   -15.5258	   -22.4915	   -16.6168	   -19.6381	   -19.5541	   -22.5754	   -23.5825	   -30.6320	
   -13.0920	   -12.8403	   -14.0152	   -20.5612	   -15.1062	   -18.3792	   -18.2953	   -21.2326	   -22.4075	   -29.7928	
   -12.0850	   -11.8332	   -12.7563	   -18.9667	   -13.8474	   -17.3721	   -17.2043	   -20.0577	   -21.3165	   -29.0375	
   -11.6653	   -11.2457	   -11.9171	   -17.7078	   -12.9242	   -16.7007	   -16.2811	   -19.1345	   -20.4773	   -28.3661	
   -11.7493	   -11.2457	   -11.5814	   -16.9525	   -12.4207	   -16.5329	   -15.7776	   -18.6310	   -19.9738	   -27.7786	
   -12.5046	   -11.8332	   -11.8332	   -16.9525	   -12.5046	   -16.9525	   -15.7776	   -18.6310	   -19.8059	   -27.5269	
   -13.8474	   -13.0920	   -12.9242	   -17.7917	   -13.2599	   -18.0435	   -16.2811	   -19.3024	   -20.2255	   -27.5269	
   -15.7776	   -14.9384	   -14.6027	   -19.3863	   -14.6027	   -19.8898	   -17.3721	   -20.7291	   -21.1487	   -27.9465	
   -18.2114	   -17.2882	   -16.8686	   -21.6522	   -16.6168	   -22.2397	   -18.9667	   -22.6593	   -22.5754	   -28.7018	
   -20.9808	   -19.8059	   -19.5541	   -24.4217	   -18.8828	   -25.0092	   -20.8130	   -25.0092	   -24.3378	   -29.7089	
   -23.6664	   -22.3236	   -22.1558	   -27.1912	   -21.2326	   -27.7786	   -22.7432	   -27.4429	   -26.1002	   -30.7999	
   -26.1841	   -24.5895	   -24.5895	   -29.6249	   -23.3307	   -30.2124	   -24.5056	   -29.6249	   -27.6947	   -31.8909	
   -28.0304	   -26.1841	   -26.4359	   -31.3034	   -24.9252	   -31.8909	   -25.9323	   -31.3034	   -28.9536	   -32.7301	
   -29.1214	   -27.1072	   -27.5269	   -32.0587	   -25.9323	   -32.7301	   -26.7715	   -32.2266	   -29.6249	   -33.3176	
   -29.2053	   -27.1912	   -27.7786	   -31.8069	   -26.1002	   -32.6462	   -27.1912	   -32.3105	   -29.7089	   -33.4854	
   -28.3661	   -26.6876	   -27.3590	   -30.7159	   -25.6805	   -31.6391	   -27.1072	   -31.6391	   -29.1214	   -33.2336	
   -26.7715	   -25.5966	   -26.2680	   -28.8696	   -24.7574	   -29.7928	   -26.6876	   -30.2963	   -28.1143	   -32.6462	
   -24.5895	   -24.0860	   -24.7574	   -26.5198	   -23.4985	   -27.4429	   -26.0162	   -28.4500	   -26.7715	   -31.8909	
   -22.1558	   -22.4915	   -23.1628	   -23.9182	   -22.1558	   -24.5895	   -25.2609	   -26.2680	   -25.1770	   -30.9677	
   -19.7220	   -20.9808	   -21.7361	   -21.2326	   -20.9808	   -21.5683	   -24.7574	   -24.0021	   -23.5825	   -30.0446	
   -17.5400	   -19.7220	   -20.5612	   -18.4631	   -20.2255	   -18.5471	   -24.4217	   -21.7361	   -22.0718	   -29.2053	
   -15.6937	   -18.8828	   -19.8898	   -16.1133	   -19.8059	   -15.6097	   -24.5056	   -19.7220	   -20.7291	   -28.4500	
   -14.1830	   -18.4631	   -19.7220	   -14.0991	   -19.9738	   -13.0920	   -24.9252	   -18.0435	   -19.7220	   -27.9465	
   -13.0920	   -18.5471	   -19.9738	   -12.7563	   -20.4773	   -10.9940	   -25.6805	   -16.6168	   -18.8828	   -27.5269	
   -12.1689	   -18.7988	   -20.5612	   -11.8332	   -21.2326	    -9.3994	   -26.5198	   -15.5258	   -18.2114	   -27.1912	
   -11.4136	   -19.2184	   -21.2326	   -11.4975	   -22.0718	    -8.3084	   -27.4429	   -14.7705	   -17.7078	   -26.9394	
   -10.9940	   -19.7220	   -22.0718	   -11.5814	   -22.9111	    -7.6370	   -28.3661	   -14.1830	   -17.2882	   -26.6876	
   -10.9940	   -20.4773	   -22.9950	   -12.1689	   -23.9182	    -7.5531	   -29.2892	   -14.0152	   -17.1204	   -26.6037	
   -11.7493	   -21.4844	   -24.1699	   -13.3438	   -25.0931	    -7.9727	   -30.2963	   -14.2670	   -17.2043	   -26.6876	
   -13.3438	   -22.9950	   -25.5966	   -14.8544	   -26.5198	    -8.9798	   -31.5552	   -14.9384	   -17.6239	   -27.0233	
   -15.6097	   -24.9252	   -27.3590	   -16.4490	   -28.1143	   -10.3226	   -32.9819	   -15.8615	   -18.2114	   -27.6108	
   -18.3792	   -26.9394	   -29.1214	   -17.8757	   -29.7928	   -11.6653	   -34.4925	   -16.7847	   -18.8828	   -28.1982	
   -21.0648	   -28.7018	   -30.6320	   -18.7149	   -31.2195	   -12.6724	   -35.7513	   -17.3721	   -19.2184	   -28.5339	
   -23.2468	   -30.0446	   -31.6391	   -18.7988	   -32.2266	   -13.0920	   -36.6745	   -17.2882	   -19.1345	   -28.5339	
   -24.5895	   -30.5481	   -31.8909	   -17.7917	   -32.5623	   -12.6724	   -37.0941	   -16.4490	   -18.4631	   -27.8625	
   -25.0092	   -30.1285	   -31.3873	   -15.8615	   -32.1426	   -11.3297	   -36.7584	   -14.7705	   -17.0364	   -26.6037	
   -24.4217	   -28.9536	   -30.1285	   -13.1760	   -31.2195	    -9.3155	   -36.0031	   -12.2528	   -15.0223	   -24.7574	
   -23.0789	   -27.2751	   -28.5339	   -10.0708	   -29.8767	    -6.7139	   -34.8282	    -9.3155	   -12.6724	   -22.4915	
   -21.1487	   -25.3448	   -26.7715	    -6.8817	   -28.4500	    -4.0283	   -33.6533	    -6.2103	   -10.2386	   -20.1416	
   -19.0506	   -23.4985	   -25.1770	    -4.0283	   -27.0233	    -1.4267	   -32.5623	    -3.2730	    -7.9727	   -17.9596	
   -16.8686	   -21.8201	   -23.7503	    -1.5945	   -25.8484	     0.9232	   -31.7230	    -0.7553	    -5.9586	   -15.9454	
   -14.6027	   -20.2255	   -22.4915	     0.2518	   -24.9252	     2.7695	   -31.0516	     1.1749	    -4.2801	   -14.2670	
   -12.5885	   -18.8828	   -21.4844	     1.6785	   -24.0860	     4.1122	   -30.6320	     2.4338	    -2.9373	   -12.8403	
   -10.7422	   -17.7078	   -20.6451	     2.6855	   -23.4146	     4.8676	   -30.2963	     3.0212	    -2.0142	   -11.9171	
    -9.3155	   -16.7007	   -19.9738	     3.2730	   -22.9111	     5.1193	   -30.1285	     2.8534	    -1.5945	   -11.4975	
    -8.5602	   -15.9454	   -19.5541	     3.4409	   -22.5754	     4.6997	   -30.2124	     2.0142	    -1.7624	   -11.5814	
    -8.4763	   -15.6937	   -19.4702	     2.9373	   -22.5754	     3.6926	   -30.3802	     0.6714	    -2.5177	   -12.3367	
    -9.2316	   -15.8615	   -19.7220	     1.7624	   -22.7432	     2.1820	   -30.8838	    -1.1749	    -3.7766	   -13.6795	
   -10.8261	   -16.5329	   -20.3934	     0.0000	   -23.3307	     0.1678	   -31.5552	    -3.3569	    -5.5389	   -15.5258	
   -13.0081	   -17.6239	   -21.2326	    -2.1820	   -24.0860	    -2.0142	   -32.3105	    -5.7907	    -7.6370	   -17.7917	
   -15.2740	   -18.9667	   -22.2397	    -4.3640	   -25.0092	    -4.1962	   -33.1497	    -8.2245	    -9.9030	   -20.3094	
   -17.4561	   -20.1416	   -23.1628	    -6.3782	   -25.8484	    -6.2103	   -33.9890	   -10.5743	   -12.1689	   -22.8271	
   -19.0506	   -20.9808	   -23.8342	    -7.8888	   -26.6037	    -7.8049	   -34.5764	   -12.5885	   -14.1830	   -25.1770	
   -19.8059	   -21.3165	   -24.1699	    -8.9798	   -27.1072	    -8.9798	   -34.9960	   -14.1830	   -15.8615	   -27.1912	
   -19.7220	   -21.0648	   -23.9182	    -9.3994	   -27.2751	    -9.5673	   -35.1639	   -15.2740	   -17.1204	   -28.7018	
   -18.7149	   -20.0577	   -23.2468	    -9.2316	   -27.1072	    -9.7351	   -34.9121	   -15.8615	   -17.9596	   -29.7928	
   -16.9525	   -18.4631	   -22.0718	    -8.6441	   -26.4359	    -9.3155	   -34.4086	   -15.8615	   -18.3792	   -30.2124	
   -14.4348	   -16.3651	   -20.3934	    -7.8049	   -25.3448	    -8.6441	   -33.5693	   -15.5258	   -18.4631	   -30.2124	
   -11.5814	   -13.9313	   -18.4631	    -6.7978	   -24.0021	    -7.7209	   -32.3944	   -14.9384	   -18.2953	   -29.7928	
    -8.4763	   -11.2457	   -16.1972	    -5.7907	   -22.3236	    -6.8817	   -31.1356	   -14.1830	   -17.9596	   -29.0375	
    -5.5389	    -8.7280	   -14.0152	    -4.9515	   -20.5612	    -5.9586	   -29.7928	   -13.3438	   -17.3721	   -28.0304	
    -2.9373	    -6.4621	   -12.0010	    -4.2801	   -18.8828	    -5.2872	   -28.5339	   -12.5885	   -16.7847	   -26.9394	
    -1.1749	    -4.9515	   -10.4065	    -3.8605	   -17.5400	    -4.8676	   -27.4429	   -12.0010	   -16.2811	   -25.9323	
    -0.3357	    -4.2801	    -9.5673	    -4.0283	   -16.6168	    -4.9515	   -26.6876	   -11.7493	   -16.0294	   -25.2609	
    -0.7553	    -4.5319	    -9.4833	    -4.7836	   -16.3651	    -5.6229	   -26.3519	   -12.0010	   -16.1133	   -25.0931	
    -2.2659	    -5.7907	   -10.2386	    -6.1264	   -16.7847	    -6.8817	   -26.5198	   -12.7563	   -16.7007	   -25.4288	
    -4.6158	    -7.8888	   -11.6653	    -7.8888	   -17.7917	    -8.4763	   -27.0233	   -13.8474	   -17.5400	   -26.1841	
    -7.6370	   -10.4904	   -13.5117	    -9.9030	   -19.1345	   -10.4065	   -27.7786	   -15.1901	   -18.7149	   -27.3590	
   -10.9940	   -13.3438	   -15.6097	   -12.0010	   -20.6451	   -12.3367	   -28.7018	   -16.7007	   -20.0577	   -28.7018	
   -14.4348	   -16.1972	   -17.7917	   -13.9313	   -22.3236	   -14.3509	   -29.7928	   -18.2953	   -21.5683	   -30.2963	
   -17.7078	   -19.0506	   -20.0577	   -15.8615	   -24.0021	   -16.1972	   -30.9677	   -19.9738	   -23.0789	   -31.8909	
   -20.6451	   -21.6522	   -22.1558	   -17.5400	   -25.6805	   -17.9596	   -32.1426	   -21.6522	   -24.7574	   -33.7372	
   -23.1628	   -23.9182	   -24.0021	   -19.0506	   -27.2751	   -19.5541	   -33.4854	   -23.3307	   -26.4359	   -35.5835	
   -24.9252	   -25.6805	   -25.5966	   -20.2255	   -28.6179	   -20.8969	   -34.6603	   -24.9252	   -27.9465	   -37.3459	
   -25.8484	   -26.7715	   -26.6037	   -20.8969	   -29.4571	   -21.7361	   -35.5835	   -26.1002	   -29.2053	   -38.7726	
   -25.7645	   -27.0233	   -26.9394	   -21.0648	   -29.8767	   -22.0718	   -36.0870	   -26.8555	   -29.9606	   -39.7797	
   -24.8413	   -26.3519	   -26.6037	   -20.6451	   -29.7089	   -21.9040	   -36.0870	   -27.0233	   -30.2124	   -40.1993	
   -23.0789	   -25.0092	   -25.6805	   -19.8898	   -28.8696	   -21.3165	   -35.5835	   -26.6876	   -29.9606	   -40.1154	
   -20.7291	   -23.1628	   -24.1699	   -18.8828	   -27.6108	   -20.3934	   -34.5764	   -25.9323	   -29.2892	   -39.6118	
   -18.0435	   -20.8969	   -22.3236	   -17.7078	   -26.0162	   -19.3024	   -33.3176	   -25.0092	   -28.3661	   -38.6887	
   -15.1901	   -18.6310	   -20.4773	   -16.6168	   -24.3378	   -18.2114	   -31.8909	   -23.9182	   -27.2751	   -37.6816	
   -12.5046	   -16.6168	   -18.7988	   -15.6097	   -22.6593	   -17.1204	   -30.3802	   -22.8271	   -26.2680	   -36.5906	
   -10.1547	   -15.0223	   -17.3721	   -14.7705	   -21.2326	   -16.2811	   -29.0375	   -21.9040	   -25.3448	   -35.5835	
    -8.2245	   -13.9313	   -16.4490	   -14.0991	   -20.1416	   -15.6097	   -27.8625	   -21.2326	   -24.6735	   -34.7443	
    -6.8817	   -13.3438	   -15.9454	   -13.6795	   -19.3024	   -15.1062	   -26.8555	   -20.7291	   -24.1699	   -34.0729	
    -6.2103	   -13.4277	   -15.7776	   -13.4277	   -18.7988	   -14.8544	   -26.1002	   -20.3934	   -23.7503	   -33.4854	
    -6.3782	   -14.0991	   -16.1133	   -13.4277	   -18.6310	   -14.7705	   -25.5127	   -20.2255	   -23.4985	   -32.9819	
    -7.3013	   -15.2740	   -16.7007	   -13.5956	   -18.6310	   -14.7705	   -25.1770	   -20.1416	   -23.2468	   -32.5623	
    -9.0637	   -16.7847	   -17.6239	   -13.8474	   -18.8828	   -14.8544	   -25.0092	   -20.1416	   -23.0789	   -32.3105	
   -11.3297	   -18.6310	   -18.7149	   -14.1830	   -19.3863	   -14.8544	   -25.0931	   -20.1416	   -22.9950	   -32.0587	
   -13.9313	   -20.3934	   -19.8059	   -14.4348	   -19.8898	   -14.8544	   -25.4288	   -20.1416	   -22.8271	   -31.8909	
   -16.4490	   -22.0718	   -20.8130	   -14.6027	   -20.5612	   -14.7705	   -25.8484	   -20.1416	   -22.6593	   -31.8069	
   -18.6310	   -23.4146	   -21.8201	   -14.8544	   -21.2326	   -14.6866	   -26.5198	   -20.0577	   -22.4915	   -31.8069	
   -20.4773	   -24.4217	   -22.6593	   -15.1901	   -21.9879	   -14.6027	   -27.2751	   -20.0577	   -22.4075	   -31.8909	
   -21.9040	   -25.2609	   -23.4146	   -15.5258	   -22.8271	   -14.6027	   -28.2822	   -20.0577	   -22.4075	   -32.0587	
   -22.9111	   -25.7645	   -24.0860	   -15.8615	   -23.6664	   -14.6027	   -29.3732	   -20.1416	   -22.4075	   -32.3105	
   -23.5825	   -26.1841	   -24.7574	   -16.0294	   -24.6735	   -14.6866	   -30.5481	   -20.1416	   -22.4915	   -32.5623	
   -23.7503	   -26.2680	   -25.1770	   -15.7776	   -25.5127	   -14.6027	   -31.7230	   -20.0577	   -22.4915	   -32.8140	
   -23.4985	   -26.1002	   -25.4288	   -15.0223	   -26.2680	   -14.4348	   -32.7301	   -19.8059	   -22.4075	   -32.9819	
   -22.9111	   -25.6805	   -25.5127	   -13.9313	   -26.9394	   -14.0152	   -33.5693	   -19.3024	   -22.2397	   -32.9819	
   -21.9040	   -25.0092	   -25.3448	   -12.5885	   -27.3590	   -13.4277	   -34.0729	   -18.6310	   -21.9040	   -32.8140	
   -20.7291	   -24.1699	   -25.0931	   -11.0779	   -27.5269	   -12.7563	   -34.3246	   -17.8757	   -21.5683	   -32.3944	
   -19.5541	   -23.4146	   -24.7574	    -9.6512	   -27.6947	   -12.0850	   -34.3246	   -17.0364	   -21.1487	   -31.9748	
   -18.5471	   -22.7432	   -24.4217	    -8.5602	   -27.7786	   -11.4136	   -34.2407	   -16.3651	   -20.8130	   -31.4713	
   -17.7917	   -22.3236	   -24.3378	    -7.8049	   -27.9465	   -10.9940	   -34.0729	   -15.7776	   -20.7291	   -31.0516	
[Epoch Header]
[Trial Type]	21
[Accept]	1
[Correct]	0
[RT]	 0.000
[Resp]	0
[Epoch Data]
   -22.0718	   -22.4075	   -20.2255	   -10.3226	   -22.1558	   -11.2457	   -32.7301	    -9.5673	    -9.1476	    -8.2245	
   -20.5612	   -21.4005	   -19.7220	    -9.4833	   -22.0718	   -10.5743	   -32.8140	    -9.1476	    -9.0637	    -8.2245	
   -18.8828	   -20.3934	   -19.2184	    -8.7280	   -21.9040	    -9.9869	   -32.8979	    -8.8120	    -8.8959	    -8.1406	
   -17.2882	   -19.4702	   -18.7149	    -8.2245	   -21.7361	    -9.6512	   -32.9819	    -8.5602	    -8.8120	    -8.1406	
   -15.8615	   -18.5471	   -18.2953	    -8.1406	   -21.7361	    -9.5673	   -33.1497	    -8.4763	    -8.8120	    -8.0566	
   -14.6027	   -17.8757	   -17.9596	    -8.2245	   -21.7361	    -9.6512	   -33.3176	    -8.4763	    -8.8120	    -7.9727	
   -13.7634	   -17.3721	   -17.7917	    -8.6441	   -21.7361	    -9.9030	   -33.4015	    -8.6441	    -8.8120	    -7.8049	
   -13.1760	   -17.1204	   -17.7078	    -9.1476	   -21.8201	   -10.4065	   -33.4015	    -8.8959	    -8.8959	    -7.7209	
   -12.8403	   -17.0364	   -17.6239	    -9.8190	   -21.9040	   -10.9100	   -33.1497	    -9.2316	    -8.9798	    -7.4692	
   -12.9242	   -17.1204	   -17.7078	   -10.5743	   -21.9879	   -11.4975	   -32.8140	    -9.6512	    -9.1476	    -7.3013	
   -13.2599	   -17.3721	   -17.8757	   -11.4136	   -21.9879	   -12.1689	   -32.3944	   -10.0708	    -9.3155	    -7.2174	
   -13.8474	   -17.7917	   -18.1274	   -12.1689	   -21.9879	   -12.9242	   -31.8069	   -10.5743	    -9.5673	    -7.1335	
   -14.4348	   -18.1274	   -18.2953	   -13.0081	   -21.9040	   -13.5956	   -31.1356	   -11.0779	    -9.8190	    -7.1335	
   -14.9384	   -18.3792	   -18.3792	   -13.6795	   -21.6522	   -14.2670	   -30.2963	   -11.4975	    -9.9869	    -7.2174	
   -15.3580	   -18.5471	   -18.2953	   -14.1830	   -21.3165	   -14.7705	   -29.4571	   -11.8332	   -10.0708	    -7.3013	
   -15.6097	   -18.5471	   -18.1274	   -14.4348	   -20.9808	   -15.1062	   -28.6179	   -12.0850	   -10.1547	    -7.3853	
   -15.4419	   -18.2953	   -17.7917	   -14.5187	   -20.4773	   -15.1901	   -27.7786	   -12.0850	    -9.9869	    -7.3853	
   -15.0223	   -17.7917	   -17.2882	   -14.1830	   -19.8898	   -14.9384	   -26.9394	   -11.8332	    -9.6512	    -7.3853	
   -14.1830	   -16.9525	   -16.6168	   -13.3438	   -19.2184	   -14.2670	   -26.1841	   -11.3297	    -9.1476	    -7.3013	
   -13.0081	   -15.8615	   -15.8615	   -12.0010	   -18.5471	   -13.2599	   -25.5127	   -10.4904	    -8.3923	    -7.0496	
   -11.5814	   -14.6866	   -14.9384	   -10.3226	   -17.9596	   -11.9171	   -25.0092	    -9.4833	    -7.5531	    -6.6299	
   -10.0708	   -13.4277	   -14.1830	    -8.3923	   -17.4561	   -10.4065	   -24.7574	    -8.3084	    -6.7139	    -6.2943	
    -8.5602	   -12.2528	   -13.5117	    -6.3782	   -17.2043	    -8.8959	   -24.7574	    -7.2174	    -6.0425	    -5.9586	
    -7.2174	   -11.3297	   -13.0081	    -4.4479	   -17.1204	    -7.4692	   -25.0092	    -6.2943	    -5.5389	    -5.6229	
    -6.1264	   -10.5743	   -12.7563	    -2.8534	   -17.2043	    -6.2103	   -25.4288	    -5.4550	    -5.3711	    -5.4550	
    -5.3711	   -10.2386	   -12.7563	    -1.6785	   -17.4561	    -5.3711	   -25.9323	    -5.0354	    -5.5389	    -5.3711	
    -4.9515	   -10.1547	   -12.9242	    -1.0071	   -17.7917	    -4.8676	   -26.6037	    -4.7836	    -5.9586	    -5.3711	
    -4.9515	   -10.4065	   -13.3438	    -0.9232	   -18.2114	    -4.7836	   -27.1912	    -4.8676	    -6.5460	    -5.5389	
    -5.2872	   -10.9100	   -13.9313	    -1.3428	   -18.6310	    -5.0354	   -27.6108	    -5.1193	    -7.2174	    -5.8746	
    -5.9586	   -11.6653	   -14.6027	    -2.0142	   -19.0506	    -5.5389	   -27.9465	    -5.5389	    -7.8049	    -6.2103	
    -6.9656	   -12.5885	   -15.4419	    -2.9373	   -19.4702	    -6.1264	   -28.1143	    -5.9586	    -8.2245	    -6.5460	
    -8.2245	   -13.7634	   -16.2811	    -4.0283	   -19.9738	    -6.7978	   -28.1982	    -6.4621	    -8.5602	    -6.8817	
    -9.7351	   -14.9384	   -17.2043	    -5.0354	   -20.3934	    -7.4692	   -28.1143	    -6.8817	    -8.8120	    -7.2174	
   -11.2457	   -16.1133	   -18.2114	    -6.0425	   -20.8969	    -8.1406	   -28.1143	    -7.3013	    -8.8959	    -7.5531	
   -12.6724	   -17.2882	   -19.1345	    -6.9656	   -21.4844	    -8.8120	   -28.1982	    -7.7209	    -8.9798	    -7.8888	
   -14.0152	   -18.2953	   -20.0577	    -7.6370	   -22.0718	    -9.3155	   -28.4500	    -8.2245	    -9.1476	    -8.3084	
   -15.1062	   -19.2184	   -20.8969	    -8.0566	   -22.7432	    -9.8190	   -28.8696	    -8.5602	    -9.3994	    -8.7280	
   -15.9454	   -19.8898	   -21.6522	    -8.3084	   -23.4146	   -10.1547	   -29.4571	    -8.9798	    -9.5673	    -9.2316	
   -16.5329	   -20.3934	   -22.2397	    -8.3084	   -24.0860	   -10.2386	   -30.1285	    -9.1476	    -9.8190	    -9.6512	
   -16.7847	   -20.6451	   -22.6593	    -7.8888	   -24.6735	   -10.0708	   -30.8838	    -9.2316	    -9.9030	    -9.9869	
   -16.6168	   -20.5612	   -22.7432	    -7.1335	   -25.0931	    -9.5673	   -31.4713	    -8.9798	    -9.8190	   -10.1547	
   -16.1133	   -20.1416	   -22.5754	    -5.9586	   -25.1770	    -8.7280	   -31.9748	    -8.4763	    -9.5673	   -10.0708	
   -15.2740	   -19.3863	   -21.9879	    -4.4479	   -25.0092	    -7.5531	   -32.1426	    -7.6370	    -8.9798	    -9.7351	
   -14.1830	   -18.3792	   -21.2326	    -2.7695	   -24.5056	    -6.2103	   -31.9748	    -6.6299	    -8.3084	    -9.2316	
   -13.0920	   -17.3721	   -20.3094	    -1.2589	   -23.9182	    -4.9515	   -31.7230	    -5.6229	    -7.5531	    -8.4763	
   -12.2528	   -16.4490	   -19.4702	     0.0000	   -23.2468	    -3.8605	   -31.2195	    -4.6997	    -6.8817	    -7.8049	
   -11.6653	   -15.7776	   -18.7149	     0.7553	   -22.7432	    -3.1891	   -30.7999	    -4.1122	    -6.3782	    -7.1335	
   -11.5814	   -15.5258	   -18.2953	     0.9232	   -22.2397	    -2.9373	   -30.3802	    -3.8605	    -6.0425	    -6.7139	
   -11.8332	   -15.6097	   -18.1274	     0.5875	   -22.0718	    -3.1052	   -29.9606	    -3.9444	    -6.0425	    -6.3782	
   -12.5046	   -16.0294	   -18.2114	    -0.2518	   -21.9879	    -3.7766	   -29.7089	    -4.4479	    -6.2943	    -6.2943	
   -13.5956	   -16.7007	   -18.5471	    -1.5945	   -22.1558	    -4.7836	   -29.5410	    -5.2872	    -6.7978	    -6.4621	
   -14.8544	   -17.6239	   -19.1345	    -3.2730	   -22.4075	    -6.1264	   -29.4571	    -6.3782	    -7.4692	    -6.8817	
   -16.3651	   -18.7149	   -19.8059	    -5.2032	   -22.8271	    -7.6370	   -29.4571	    -7.6370	    -8.3084	    -7.3853	
   -17.7917	   -19.7220	   -20.3934	    -7.1335	   -23.1628	    -9.1476	   -29.3732	    -8.8959	    -9.1476	    -8.0566	
   -19.0506	   -20.5612	   -20.8969	    -8.8959	   -23.3307	   -10.5743	   -29.2053	   -10.0708	    -9.9869	    -8.5602	
   -19.8898	   -21.0648	   -21.0648	   -10.2386	   -23.3307	   -11.7493	   -28.8696	   -10.9100	   -10.5743	    -9.0637	
   -20.2255	   -21.1487	   -20.8130	   -11.0779	   -22.9950	   -12.5046	   -28.4500	   -11.4975	   -11.0779	    -9.3994	
   -20.0577	   -20.7291	   -20.3094	   -11.4975	   -22.4075	   -12.9242	   -27.8625	   -11.7493	   -11.3297	    -9.5673	
   -19.2184	   -19.9738	   -19.4702	   -11.4975	   -21.6522	   -13.0081	   -27.2751	   -11.6653	   -11.5814	    -9.8190	
   -17.8757	   -18.8828	   -18.5471	   -11.2457	   -20.8130	   -13.0081	   -26.7715	   -11.4975	   -11.7493	   -10.0708	
   -16.2811	   -17.7917	   -17.5400	   -10.9100	   -20.0577	   -12.8403	   -26.3519	   -11.2457	   -12.0010	   -10.4065	
   -14.6027	   -16.7007	   -16.7007	   -10.5743	   -19.4702	   -12.8403	   -26.1841	   -10.9940	   -12.4207	   -10.9100	
   -13.0081	   -15.6937	   -16.0294	   -10.4904	   -19.0506	   -12.9242	   -26.2680	   -10.9100	   -12.9242	   -11.4975	
   -11.7493	   -15.0223	   -15.6937	   -10.6583	   -18.8828	   -13.0920	   -26.4359	   -10.9940	   -13.5117	   -12.1689	
   -10.7422	   -14.6866	   -15.5258	   -11.0779	   -18.8828	   -13.5117	   -26.8555	   -11.3297	   -14.1830	   -12.9242	
   -10.2386	   -14.6027	   -15.6937	   -11.7493	   -19.0506	   -14.0991	   -27.2751	   -11.9171	   -14.8544	   -13.5956	
   -10.2386	   -14.8544	   -16.0294	   -12.7563	   -19.3863	   -14.8544	   -27.6947	   -12.8403	   -15.4419	   -14.2670	
   -10.6583	   -15.4419	   -16.6168	   -13.8474	   -19.8898	   -15.6937	   -28.1143	   -13.9313	   -16.0294	   -14.7705	
   -11.5814	   -16.1972	   -17.2882	   -14.9384	   -20.3934	   -16.6168	   -28.5339	   -15.1062	   -16.6168	   -15.2740	
   -12.8403	   -17.2043	   -18.1274	   -16.1133	   -20.8969	   -17.4561	   -28.8696	   -16.1972	   -17.1204	   -15.6937	
   -14.3509	   -18.2114	   -19.0506	   -17.1204	   -21.4844	   -18.2953	   -29.1214	   -17.2043	   -17.5400	   -16.1133	
   -15.9454	   -19.3024	   -19.8898	   -18.1274	   -21.9879	   -19.1345	   -29.2053	   -18.1274	   -18.0435	   -16.5329	
   -17.3721	   -20.3094	   -20.7291	   -19.0506	   -22.4075	   -19.8898	   -29.2892	   -18.9667	   -18.5471	   -16.9525	
   -18.7149	   -21.1487	   -21.3165	   -19.8898	   -22.7432	   -20.6451	   -29.2053	   -19.7220	   -19.0506	   -17.3721	
   -19.7220	   -21.7361	   -21.8201	   -20.6451	   -22.9111	   -21.3165	   -29.0375	   -20.3934	   -19.5541	   -17.7917	
   -20.4773	   -22.1558	   -21.9879	   -21.1487	   -22.9111	   -21.9040	   -28.7018	   -20.8969	   -19.8898	   -18.0435	
   -20.8969	   -22.2397	   -21.9879	   -21.2326	   -22.7432	   -22.1558	   -28.1982	   -21.1487	   -20.0577	   -18.1274	
   -20.9808	   -22.1558	   -21.7361	   -20.9808	   -22.3236	   -22.1558	   -27.6947	   -21.2326	   -19.9738	   -17.9596	
   -20.8969	   -21.9879	   -21.3165	   -20.3934	   -21.9040	   -21.9879	   -27.1912	   -21.0648	   -19.8059	   -17.7078	
   -20.5612	   -21.6522	   -20.9808	   -19.4702	   -21.5683	   -21.4844	   -26.8555	   -20.7291	   -19.4702	   -17.2882	
   -20.1416	   -21.4005	   -20.5612	   -18.4631	   -21.2326	   -20.9808	   -26.7715	   -20.3934	   -19.0506	   -16.7847	
   -19.6381	   -21.0648	   -20.3094	   -17.3721	   -21.0648	   -20.3934	   -26.7715	   -19.8898	   -18.5471	   -16.2811	
   -19.0506	   -20.8130	   -20.0577	   -16.3651	   -20.8969	   -19.7220	   -26.9394	   -19.3863	   -18.0435	   -15.7776	
   -18.5471	   -20.6451	   -19.9738	   -15.5258	   -20.8969	   -19.1345	   -27.2751	   -18.8828	   -17.5400	   -15.1901	
   -18.1274	   -20.6451	   -20.0577	   -14.8544	   -21.0648	   -18.7149	   -27.6947	   -18.5471	   -17.0364	   -14.7705	
   -18.0435	   -20.8130	   -20.3934	   -14.6027	   -21.4005	   -18.4631	   -28.3661	   -18.2114	   -16.7007	   -14.3509	
   -18.2953	   -21.4005	   -20.9808	   -14.6866	   -21.9879	   -18.4631	   -29.0375	   -18.1274	   -16.5329	   -14.0991	
   -18.8828	   -22.3236	   -21.8201	   -15.1062	   -22.7432	   -18.7988	   -29.8767	   -18.2114	   -16.4490	   -13.9313	
   -19.8898	   -23.4985	   -22.9950	   -15.9454	   -23.6664	   -19.3863	   -30.6320	   -18.4631	   -16.6168	   -13.8474	
   -21.1487	   -24.9252	   -24.2538	   -17.0364	   -24.7574	   -20.1416	   -31.3034	   -18.8828	   -16.7847	   -13.9313	
   -22.4915	   -26.3519	   -25.5966	   -18.5471	   -25.8484	   -21.0648	   -31.8909	   -19.3863	   -17.1204	   -14.0152	
   -23.9182	   -27.7786	   -26.9394	   -20.2255	   -26.9394	   -22.0718	   -32.3105	   -19.9738	   -17.5400	   -14.1830	
   -25.3448	   -29.2053	   -28.2822	   -21.9040	   -28.0304	   -23.1628	   -32.6462	   -20.6451	   -17.8757	   -14.3509	
   -26.7715	   -30.6320	   -29.5410	   -23.5825	   -29.1214	   -24.1699	   -32.8979	   -21.3165	   -18.2953	   -14.6027	
   -28.1143	   -31.8909	   -30.7999	   -25.0092	   -30.1285	   -25.0092	   -33.1497	   -21.9879	   -18.7149	   -14.7705	
   -29.3732	   -33.0658	   -31.9748	   -25.9323	   -31.1356	   -25.5966	   -33.5693	   -22.4915	   -19.0506	   -15.0223	
   -30.3802	   -33.9890	   -32.8979	   -26.4359	   -32.0587	   -25.8484	   -33.9890	   -22.7432	   -19.2184	   -15.1901	
   -31.0516	   -34.4925	   -33.4854	   -26.2680	   -32.6462	   -25.5127	   -34.3246	   -22.6593	   -19.1345	   -15.1901	
   -31.3034	   -34.6603	   -33.7372	   -25.3448	   -32.8979	   -24.6735	   -34.6603	   -22.1558	   -18.7988	   -14.9384	
   -31.0516	   -34.3246	   -33.4015	   -23.8342	   -32.8140	   -23.2468	   -34.7443	   -21.1487	   -18.0435	   -14.4348	
   -30.2124	   -33.4854	   -32.6462	   -21.6522	   -32.3105	   -21.4005	   -34.5764	   -19.7220	   -16.9525	   -13.5956	
   -29.0375	   -32.3105	   -31.5552	   -19.0506	   -31.3873	   -19.1345	   -34.1568	   -18.0435	   -15.5258	   -12.5046	
   -27.6108	   -30.9677	   -30.2124	   -16.1972	   -30.2963	   -16.6168	   -33.4854	   -16.0294	   -14.0152	   -11.3297	
   -26.0162	   -29.4571	   -28.7857	   -13.3438	   -29.0375	   -14.1830	   -32.7301	   -13.9313	   -12.3367	    -9.9869	
   -24.4217	   -28.0304	   -27.4429	   -10.6583	   -27.7786	   -11.7493	   -31.8069	   -11.9171	   -10.7422	    -8.6441	
   -23.0789	   -26.9394	   -26.2680	    -8.3923	   -26.7715	    -9.7351	   -31.0516	   -10.1547	    -9.3994	    -7.4692	
   -22.1558	   -26.2680	   -25.5966	    -6.5460	   -26.0162	    -8.2245	   -30.4642	    -8.7280	    -8.3084	    -6.5460	
   -21.7361	   -26.1002	   -25.3448	    -5.2032	   -25.6805	    -7.2174	   -30.1285	    -7.7209	    -7.5531	    -5.9586	
   -21.9040	   -26.5198	   -25.6805	    -4.4479	   -25.8484	    -6.8817	   -30.1285	    -7.3013	    -7.3853	    -5.7907	
   -22.5754	   -27.2751	   -26.3519	    -4.2801	   -26.3519	    -7.1335	   -30.2963	    -7.3853	    -7.4692	    -6.0425	
   -23.6664	   -28.4500	   -27.3590	    -4.5319	   -27.1072	    -7.8888	   -30.6320	    -7.8888	    -7.9727	    -6.5460	
   -25.0931	   -29.7089	   -28.5339	    -5.2872	   -28.0304	    -8.9798	   -31.0516	    -8.7280	    -8.7280	    -7.3013	
   -26.6037	   -31.0516	   -29.7089	    -6.3782	   -28.9536	   -10.3226	   -31.3873	    -9.7351	    -9.5673	    -8.1406	
   -28.1143	   -32.3105	   -30.7159	    -7.7209	   -29.7089	   -11.6653	   -31.5552	   -10.8261	   -10.3226	    -8.9798	
   -29.4571	   -33.3176	   -31.5552	    -9.0637	   -30.1285	   -12.9242	   -31.5552	   -11.6653	   -10.9940	    -9.5673	
   -30.7159	   -33.9890	   -31.9748	   -10.2386	   -30.2963	   -13.8474	   -31.3873	   -12.3367	   -11.3297	    -9.9030	
   -31.8069	   -34.3246	   -32.0587	   -11.2457	   -30.2124	   -14.4348	   -31.0516	   -12.7563	   -11.3297	    -9.9869	
   -32.5623	   -34.4925	   -31.9748	   -11.9171	   -29.8767	   -14.6866	   -30.6320	   -12.8403	   -11.1618	    -9.9030	
   -33.1497	   -34.4925	   -31.7230	   -12.3367	   -29.4571	   -14.6866	   -30.2963	   -12.7563	   -10.8261	    -9.6512	
   -33.4854	   -34.2407	   -31.3034	   -12.6724	   -29.0375	   -14.6027	   -30.0446	   -12.6724	   -10.5743	    -9.4833	
   -33.5693	   -33.9890	   -30.8838	   -12.9242	   -28.7018	   -14.3509	   -30.0446	   -12.5885	   -10.4904	    -9.3994	
   -33.4854	   -33.5693	   -30.5481	   -13.0920	   -28.3661	   -14.2670	   -30.1285	   -12.6724	   -10.6583	    -9.5673	
   -33.1497	   -33.1497	   -30.1285	   -13.3438	   -28.1982	   -14.1830	   -30.3802	   -12.9242	   -11.1618	    -9.8190	
   -32.7301	   -32.6462	   -29.7928	   -13.5956	   -28.0304	   -14.2670	   -30.7159	   -13.2599	   -11.8332	   -10.3226	
   -32.1426	   -32.1426	   -29.3732	   -13.7634	   -27.8625	   -14.5187	   -30.9677	   -13.7634	   -12.6724	   -10.7422	
   -31.4713	   -31.5552	   -28.7857	   -13.9313	   -27.5269	   -14.6866	   -30.9677	   -14.1830	   -13.4277	   -11.1618	
   -30.7999	   -30.9677	   -28.1143	   -14.1830	   -27.1072	   -15.0223	   -30.6320	   -14.5187	   -14.0152	   -11.3297	
   -30.1285	   -30.2963	   -27.3590	   -14.5187	   -26.4359	   -15.2740	   -30.0446	   -14.7705	   -14.4348	   -11.3297	
   -29.5410	   -29.6249	   -26.6037	   -14.9384	   -25.6805	   -15.6937	   -29.1214	   -14.9384	   -14.6027	   -11.2457	
   -29.1214	   -29.1214	   -25.7645	   -15.6937	   -24.8413	   -16.1972	   -28.0304	   -15.1901	   -14.7705	   -10.9940	
   -28.9536	   -28.7018	   -25.0931	   -16.7847	   -24.0860	   -16.9525	   -26.8555	   -15.4419	   -14.9384	   -10.8261	
   -29.1214	   -28.6179	   -24.6735	   -18.2114	   -23.4146	   -17.9596	   -25.7645	   -15.9454	   -15.1901	   -10.7422	
   -29.5410	   -28.7018	   -24.4217	   -19.9738	   -22.9950	   -19.1345	   -24.8413	   -16.4490	   -15.5258	   -10.9100	
   -30.2124	   -29.0375	   -24.4217	   -21.9040	   -22.6593	   -20.5612	   -24.1699	   -17.1204	   -16.1133	   -11.2457	
   -31.1356	   -29.4571	   -24.5895	   -23.7503	   -22.5754	   -21.9040	   -23.7503	   -17.7917	   -16.7847	   -11.8332	
   -31.9748	   -29.9606	   -24.9252	   -25.3448	   -22.6593	   -23.1628	   -23.5825	   -18.3792	   -17.6239	   -12.5046	
   -32.6462	   -30.3802	   -25.1770	   -26.6876	   -22.8271	   -24.1699	   -23.5825	   -18.7988	   -18.4631	   -13.3438	
   -33.0658	   -30.5481	   -25.4288	   -27.4429	   -22.9111	   -24.7574	   -23.7503	   -18.9667	   -19.2184	   -14.1830	
   -33.1497	   -30.4642	   -25.5127	   -27.6108	   -22.9950	   -24.7574	   -23.9182	   -18.8828	   -19.7220	   -14.8544	
   -32.8140	   -30.1285	   -25.4288	   -27.0233	   -22.9950	   -24.3378	   -24.1699	   -18.5471	   -19.9738	   -15.3580	
   -32.0587	   -29.4571	   -25.0931	   -25.7645	   -22.9111	   -23.3307	   -24.2538	   -17.8757	   -19.8898	   -15.6097	
   -30.9677	   -28.4500	   -24.5056	   -23.7503	   -22.5754	   -21.7361	   -24.3378	   -17.1204	   -19.4702	   -15.5258	
   -29.5410	   -27.2751	   -23.7503	   -21.1487	   -22.1558	   -19.7220	   -24.3378	   -16.2811	   -18.7149	   -15.1901	
   -27.9465	   -25.9323	   -22.8271	   -18.1274	   -21.5683	   -17.3721	   -24.1699	   -15.2740	   -17.7078	   -14.6027	
   -26.3519	   -24.5895	   -21.9040	   -14.9384	   -20.9808	   -15.0223	   -24.0021	   -14.2670	   -16.5329	   -13.9313	
   -24.8413	   -23.4146	   -21.0648	   -12.0850	   -20.5612	   -12.7563	   -23.8342	   -13.2599	   -15.4419	   -13.1760	
   -23.7503	   -22.6593	   -20.4773	    -9.9030	   -20.2255	   -10.9940	   -23.9182	   -12.5885	   -14.5187	   -12.6724	
   -23.2468	   -22.4915	   -20.3934	    -8.4763	   -20.3094	    -9.9030	   -24.1699	   -12.1689	   -13.8474	   -12.3367	
   -23.4985	   -22.9111	   -20.7291	    -8.0566	   -20.7291	    -9.4833	   -24.6735	   -12.1689	   -13.5956	   -12.2528	
   -24.3378	   -23.9182	   -21.4844	    -8.3923	   -21.5683	    -9.6512	   -25.4288	   -12.5885	   -13.6795	   -12.5046	
   -25.7645	   -25.3448	   -22.7432	    -9.4833	   -22.6593	   -10.4904	   -26.4359	   -13.2599	   -14.0152	   -12.9242	
   -27.6108	   -27.1912	   -24.1699	   -10.9940	   -23.9182	   -11.6653	   -27.4429	   -14.1830	   -14.6027	   -13.3438	
   -29.5410	   -29.1214	   -25.6805	   -12.6724	   -25.1770	   -13.0081	   -28.4500	   -15.0223	   -15.1062	   -13.7634	
   -31.4713	   -30.8838	   -27.1912	   -14.1830	   -26.2680	   -14.2670	   -29.2053	   -15.6937	   -15.5258	   -14.0152	
   -33.0658	   -32.3944	   -28.3661	   -15.4419	   -27.1072	   -15.1901	   -29.7928	   -16.1133	   -15.6097	   -13.9313	
   -34.2407	   -33.4015	   -29.1214	   -16.0294	   -27.6108	   -15.6097	   -30.0446	   -16.0294	   -15.3580	   -13.5117	
   -34.7443	   -33.8211	   -29.3732	   -15.9454	   -27.7786	   -15.4419	   -30.0446	   -15.5258	   -14.6866	   -12.5885	
   -34.5764	   -33.4854	   -29.1214	   -15.0223	   -27.4429	   -14.6027	   -29.7928	   -14.3509	   -13.5956	   -11.4136	
   -33.4854	   -32.4783	   -28.2822	   -13.2599	   -26.6876	   -13.0081	   -29.2053	   -12.5885	   -12.0010	    -9.7351	
   -31.6391	   -30.7159	   -26.8555	   -10.7422	   -25.5127	   -10.6583	   -28.4500	   -10.3226	    -9.9869	    -7.8049	
   -29.0375	   -28.3661	   -25.0092	    -7.4692	   -24.0021	    -7.8888	   -27.5269	    -7.6370	    -7.7209	    -5.7068	
   -26.0162	   -25.6805	   -22.9111	    -3.9444	   -22.4075	    -4.9515	   -26.5198	    -4.8676	    -5.3711	    -3.6087	
   -22.9111	   -22.9950	   -20.8969	    -0.4196	   -20.9808	    -2.0981	   -25.6805	    -2.3499	    -3.3569	    -1.7624	
   -20.1416	   -20.6451	   -19.3024	     2.6016	   -19.9738	     0.2518	   -25.1770	    -0.2518	    -1.6785	    -0.3357	
   -17.8757	   -18.9667	   -18.3792	     4.9515	   -19.3863	     1.9302	   -25.1770	     1.1749	    -0.6714	     0.4196	
   -16.4490	   -17.9596	   -18.0435	     6.3782	   -19.4702	     2.8534	   -25.5966	     1.8463	    -0.2518	     0.5875	
   -15.7776	   -17.7917	   -18.4631	     7.0496	   -20.1416	     2.9373	   -26.4359	     1.8463	    -0.4196	     0.1678	
   -15.7776	   -18.2953	   -19.3863	     6.7978	   -21.2326	     2.3499	   -27.5269	     1.2589	    -1.0910	    -0.5875	
   -16.5329	   -19.3863	   -20.7291	     5.8746	   -22.5754	     1.1749	   -28.7857	     0.0839	    -2.1820	    -1.7624	
   -17.7917	   -20.9808	   -22.4075	     4.3640	   -24.0860	    -0.4196	   -30.0446	    -1.3428	    -3.4409	    -3.0212	
   -19.3863	   -22.7432	   -24.1699	     2.2659	   -25.5966	    -2.2659	   -31.2195	    -3.0212	    -4.7836	    -4.3640	
   -21.1487	   -24.5895	   -25.9323	    -0.1678	   -27.0233	    -4.2801	   -32.0587	    -4.7836	    -6.1264	    -5.5389	
   -22.8271	   -26.3519	   -27.3590	    -2.6855	   -28.1143	    -6.2943	   -32.5623	    -6.3782	    -7.3013	    -6.4621	
   -24.3378	   -27.6947	   -28.5339	    -5.2872	   -28.9536	    -8.0566	   -32.6462	    -7.7209	    -8.1406	    -7.0496	
   -25.3448	   -28.7018	   -29.2892	    -7.6370	   -29.3732	    -9.5673	   -32.3944	    -8.8120	    -8.6441	    -7.3013	
   -26.0162	   -29.2892	   -29.7089	    -9.5673	   -29.4571	   -10.7422	   -31.8909	    -9.4833	    -8.8120	    -7.2174	
   -26.1841	   -29.3732	   -29.7089	   -10.9940	   -29.2892	   -11.4136	   -31.1356	    -9.8190	    -8.7280	    -6.8817	
   -26.0162	   -29.1214	   -29.4571	   -11.9171	   -29.0375	   -11.6653	   -30.4642	    -9.9030	    -8.3923	    -6.3782	
   -25.4288	   -28.6179	   -28.9536	   -12.4207	   -28.6179	   -11.7493	   -29.8767	    -9.7351	    -7.8888	    -5.8746	
   -24.5895	   -27.8625	   -28.3661	   -12.5885	   -28.2822	   -11.5814	   -29.5410	    -9.3994	    -7.3853	    -5.3711	
   -23.5825	   -26.9394	   -27.6108	   -12.7563	   -27.8625	   -11.4975	   -29.5410	    -9.1476	    -6.9656	    -4.9515	
   -22.4075	   -25.9323	   -26.8555	   -12.9242	   -27.5269	   -11.3297	   -29.7089	    -8.8120	    -6.5460	    -4.6158	
   -21.0648	   -24.9252	   -26.0162	   -13.1760	   -27.1072	   -11.3297	   -30.1285	    -8.6441	    -6.2943	    -4.2801	
   -19.8059	   -23.8342	   -25.2609	   -13.5117	   -26.7715	   -11.4136	   -30.7159	    -8.4763	    -6.0425	    -4.1122	
   -18.5471	   -22.9111	   -24.5056	   -14.0152	   -26.4359	   -11.5814	   -31.3873	    -8.3923	    -5.7907	    -3.8605	
   -17.3721	   -22.0718	   -23.9182	   -14.6027	   -26.1841	   -11.8332	   -32.0587	    -8.3923	    -5.7068	    -3.6926	
   -16.4490	   -21.4005	   -23.4985	   -15.2740	   -26.0162	   -12.1689	   -32.8140	    -8.4763	    -5.6229	    -3.5248	
   -15.7776	   -20.9808	   -23.1628	   -16.0294	   -25.9323	   -12.6724	   -33.4854	    -8.6441	    -5.6229	    -3.3569	
   -15.2740	   -20.7291	   -23.0789	   -16.9525	   -25.9323	   -13.1760	   -33.9890	    -8.8959	    -5.6229	    -3.2730	
   -15.1062	   -20.7291	   -23.0789	   -17.9596	   -26.1002	   -13.8474	   -34.4925	    -9.3994	    -5.7907	    -3.1891	
   -15.1062	   -20.8130	   -23.3307	   -19.1345	   -26.3519	   -14.6866	   -34.9960	    -9.9869	    -6.0425	    -3.3569	
   -15.4419	   -21.1487	   -23.6664	   -20.3934	   -26.6876	   -15.5258	   -35.4156	   -10.7422	    -6.4621	    -3.6087	
   -15.8615	   -21.4844	   -24.1699	   -21.5683	   -27.1912	   -16.4490	   -35.9192	   -11.6653	    -7.0496	    -4.0283	
   -16.3651	   -21.8201	   -24.5895	   -22.5754	   -27.6947	   -17.3721	   -36.3388	   -12.5885	    -7.6370	    -4.6158	
   -16.6168	   -22.0718	   -24.8413	   -23.1628	   -28.1143	   -17.9596	   -36.7584	   -13.3438	    -8.2245	    -5.2032	
   -16.6168	   -21.8201	   -24.8413	   -23.2468	   -28.3661	   -18.2114	   -36.9263	   -13.9313	    -8.6441	    -5.7907	
   -16.1972	   -21.2326	   -24.4217	   -22.6593	   -28.2822	   -18.0435	   -36.9263	   -14.0152	    -8.8959	    -6.1264	
   -15.1901	   -20.0577	   -23.5825	   -21.4005	   -27.9465	   -17.3721	   -36.6745	   -13.7634	    -8.8959	    -6.2943	
   -13.7634	   -18.4631	   -22.4075	   -19.5541	   -27.3590	   -16.2811	   -36.3388	   -13.0920	    -8.6441	    -6.2943	
   -11.9171	   -16.6168	   -20.8969	   -17.2882	   -26.5198	   -14.9384	   -35.9192	   -12.0850	    -8.3923	    -6.0425	
    -9.9030	   -14.5187	   -19.3863	   -15.0223	   -25.5966	   -13.5956	   -35.5835	   -11.0779	    -8.0566	    -5.7068	
    -7.8888	   -12.5046	   -17.9596	   -12.7563	   -24.8413	   -12.2528	   -35.4996	    -9.9869	    -7.7209	    -5.2872	
    -5.9586	   -10.7422	   -16.7007	   -10.7422	   -24.1699	   -10.9940	   -35.6674	    -9.0637	    -7.4692	    -5.0354	
    -4.2801	    -9.1476	   -15.6097	    -8.9798	   -23.7503	    -9.9869	   -35.9192	    -8.3923	    -7.3013	    -4.7836	
    -2.9373	    -7.9727	   -14.8544	    -7.4692	   -23.4985	    -9.2316	   -36.3388	    -7.8049	    -7.0496	    -4.6158	
    -2.0142	    -7.1335	   -14.4348	    -6.2943	   -23.4985	    -8.6441	   -36.7584	    -7.3853	    -6.9656	    -4.5319	
    -1.5106	    -6.7139	   -14.1830	    -5.3711	   -23.5825	    -8.2245	   -37.1780	    -7.1335	    -6.8817	    -4.4479	
    -1.4267	    -6.6299	   -14.1830	    -4.6997	   -23.7503	    -8.0566	   -37.5137	    -7.1335	    -6.7978	    -4.4479	
    -1.6785	    -6.7139	   -14.3509	    -4.4479	   -24.0860	    -8.1406	   -37.6816	    -7.3013	    -6.8817	    -4.4479	
    -2.0981	    -7.0496	   -14.6866	    -4.6997	   -24.3378	    -8.4763	   -37.7655	    -7.5531	    -7.0496	    -4.6158	
    -2.6855	    -7.5531	   -15.0223	    -5.2872	   -24.5895	    -8.9798	   -37.6816	    -8.1406	    -7.3013	    -4.8676	
    -3.4409	    -8.0566	   -15.4419	    -6.2103	   -24.8413	    -9.7351	   -37.5137	    -8.8120	    -7.7209	    -5.2032	
    -4.1962	    -8.6441	   -15.9454	    -7.4692	   -25.0931	   -10.6583	   -37.4298	    -9.5673	    -8.3084	    -5.6229	
    -4.9515	    -9.3155	   -16.5329	    -8.8120	   -25.5127	   -11.6653	   -37.4298	   -10.4904	    -9.0637	    -6.2103	
    -5.7068	    -9.9869	   -17.2043	   -10.1547	   -25.9323	   -12.6724	   -37.5977	   -11.4975	    -9.8190	    -6.9656	
    -6.2943	   -10.5743	   -17.8757	   -11.3297	   -26.5198	   -13.5956	   -37.9333	   -12.5046	   -10.6583	    -7.8049	
    -6.7139	   -11.0779	   -18.5471	   -12.1689	   -27.1912	   -14.2670	   -38.4369	   -13.3438	   -11.4975	    -8.6441	
    -6.7978	   -11.3297	   -18.9667	   -12.6724	   -27.6947	   -14.6866	   -39.0244	   -13.9313	   -12.1689	    -9.4833	
    -6.4621	   -11.1618	   -19.1345	   -12.5885	   -28.0304	   -14.6866	   -39.4440	   -14.2670	   -12.5885	   -10.0708	
    -5.4550	   -10.4904	   -18.8828	   -12.0010	   -28.0304	   -14.1830	   -39.6957	   -14.0991	   -12.5046	   -10.3226	
    -3.8605	    -9.2316	   -18.1274	   -10.9100	   -27.6108	   -13.1760	   -39.5279	   -13.4277	   -12.0850	   -10.1547	
    -1.8463	    -7.6370	   -17.0364	    -9.3155	   -26.9394	   -11.7493	   -39.1083	   -12.3367	   -11.2457	    -9.7351	
     0.4196	    -5.8746	   -15.7776	    -7.3853	   -26.0162	   -10.0708	   -38.5208	   -10.9100	   -10.1547	    -8.9798	
     2.6855	    -4.1122	   -14.5187	    -5.2872	   -25.0931	    -8.2245	   -37.8494	    -9.3994	    -8.9798	    -8.1406	
     4.6158	    -2.7695	   -13.5117	    -3.1891	   -24.3378	    -6.5460	   -37.1780	    -7.8888	    -7.8888	    -7.3013	
     6.0425	    -1.8463	   -12.9242	    -1.3428	   -23.9182	    -5.0354	   -36.7584	    -6.6299	    -7.0496	    -6.6299	
     6.7139	    -1.5945	   -12.7563	     0.1678	   -23.8342	    -3.9444	   -36.5906	    -5.7068	    -6.4621	    -6.1264	
     6.7978	    -1.9302	   -13.1760	     1.1749	   -24.0860	    -3.1891	   -36.5906	    -5.0354	    -6.1264	    -5.8746	
     6.2103	    -2.7695	   -13.9313	     1.6785	   -24.5895	    -2.8534	   -36.6745	    -4.6997	    -6.1264	    -5.8746	
     5.2032	    -3.9444	   -14.9384	     1.8463	   -25.2609	    -2.8534	   -36.8423	    -4.6158	    -6.3782	    -5.9586	
     3.7766	    -5.3711	   -16.1972	     1.5945	   -25.9323	    -3.1052	   -36.9263	    -4.6997	    -6.7978	    -6.2103	
     2.1820	    -6.9656	   -17.4561	     1.1749	   -26.6876	    -3.5248	   -37.0102	    -4.9515	    -7.3853	    -6.5460	
     0.5035	    -8.4763	   -18.7149	     0.5035	   -27.2751	    -4.0283	   -37.0102	    -5.2872	    -8.1406	    -7.1335	
    -1.2589	    -9.9869	   -19.9738	    -0.1678	   -27.7786	    -4.6158	   -37.0102	    -5.6229	    -9.0637	    -7.8049	
    -2.9373	   -11.4136	   -21.0648	    -0.7553	   -28.1982	    -5.2032	   -36.9263	    -5.9586	   -10.0708	    -8.6441	
    -4.5319	   -12.7563	   -22.0718	    -1.0071	   -28.5339	    -5.5389	   -36.9263	    -6.2103	   -10.9940	    -9.4833	
    -5.8746	   -13.8474	   -22.8271	    -0.8392	   -28.7018	    -5.5389	   -36.7584	    -6.2943	   -11.8332	   -10.2386	
    -6.9656	   -14.6866	   -23.4146	    -0.2518	   -28.7857	    -5.3711	   -36.6745	    -6.2943	   -12.5885	   -10.9940	
    -7.6370	   -15.2740	   -23.7503	     0.6714	   -28.7018	    -4.9515	   -36.5067	    -6.2103	   -13.0920	   -11.6653	
    -8.0566	   -15.6097	   -23.8342	     1.7624	   -28.6179	    -4.4479	   -36.4227	    -6.2103	   -13.4277	   -12.2528	
    -8.1406	   -15.6937	   -23.7503	     2.8534	   -28.3661	    -3.9444	   -36.1710	    -6.3782	   -13.6795	   -12.7563	
    -7.9727	   -15.6097	   -23.4985	     3.7766	   -28.0304	    -3.6926	   -36.0031	    -6.7978	   -13.7634	   -13.1760	
    -7.6370	   -15.3580	   -23.0789	     4.4479	   -27.6108	    -3.5248	   -35.6674	    -7.3853	   -13.6795	   -13.5956	
    -7.2174	   -15.0223	   -22.4915	     4.7836	   -27.0233	    -3.6087	   -35.2478	    -7.8888	   -13.5956	   -13.9313	
    -6.8817	   -14.5187	   -21.8201	     4.8676	   -26.3519	    -3.8605	   -34.7443	    -8.4763	   -13.3438	   -14.1830	
    -6.5460	   -14.0991	   -21.1487	     4.4479	   -25.6805	    -4.2801	   -34.0729	    -8.9798	   -13.0920	   -14.3509	
    -6.5460	   -13.8474	   -20.5612	     3.4409	   -25.0931	    -5.1193	   -33.3176	    -9.5673	   -13.0081	   -14.6027	
    -6.7139	   -13.8474	   -20.2255	     1.8463	   -24.5895	    -6.2103	   -32.5623	   -10.3226	   -13.0920	   -14.9384	
    -7.2174	   -14.0152	   -19.9738	    -0.2518	   -24.1699	    -7.6370	   -31.8069	   -11.2457	   -13.2599	   -15.3580	
    -7.8888	   -14.3509	   -19.9738	    -2.6855	   -23.7503	    -9.2316	   -30.9677	   -12.2528	   -13.6795	   -15.7776	
    -8.7280	   -14.6866	   -19.8898	    -5.1193	   -23.4146	   -10.8261	   -30.0446	   -13.2599	   -14.0991	   -16.0294	
    -9.4833	   -15.1062	   -19.8898	    -7.3013	   -22.9111	   -12.0850	   -28.9536	   -14.0991	   -14.5187	   -16.1972	
   -10.2386	   -15.3580	   -19.6381	    -8.9798	   -22.3236	   -13.1760	   -27.7786	   -14.7705	   -14.7705	   -16.1133	
   -10.8261	   -15.4419	   -19.3024	   -10.2386	   -21.6522	   -13.9313	   -26.6037	   -15.1901	   -15.1062	   -15.9454	
   -11.1618	   -15.4419	   -18.8828	   -10.9100	   -20.9808	   -14.4348	   -25.5127	   -15.6097	   -15.6097	   -15.7776	
   -11.4136	   -15.2740	   -18.4631	   -11.2457	   -20.3934	   -14.7705	   -24.6735	   -16.0294	   -16.1972	   -15.6937	
   -11.4136	   -15.0223	   -18.0435	   -11.1618	   -19.8898	   -15.1062	   -24.2538	   -16.4490	   -16.8686	   -15.7776	
   -11.1618	   -14.6027	   -17.4561	   -10.6583	   -19.4702	   -15.1901	   -24.0021	   -16.8686	   -17.6239	   -16.0294	
   -10.4904	   -13.8474	   -16.7007	    -9.8190	   -19.0506	   -14.9384	   -24.0021	   -17.0364	   -18.2114	   -16.1972	
    -9.3155	   -12.6724	   -15.6937	    -8.4763	   -18.2953	   -14.3509	   -23.9182	   -16.7847	   -18.2953	   -16.1972	
    -7.6370	   -11.0779	   -14.1830	    -6.6299	   -17.2882	   -13.2599	   -23.4985	   -16.1133	   -17.8757	   -15.9454	
    -5.4550	    -8.8959	   -12.2528	    -4.4479	   -15.7776	   -11.7493	   -22.7432	   -14.9384	   -16.8686	   -15.1901	
    -2.9373	    -6.4621	    -9.9869	    -2.0981	   -13.9313	    -9.9030	   -21.5683	   -13.2599	   -15.2740	   -14.0991	
    -0.2518	    -3.7766	    -7.3853	     0.3357	   -11.7493	    -7.7209	   -20.0577	   -11.3297	   -13.3438	   -12.7563	
     2.5177	    -1.0071	    -4.7836	     2.7695	    -9.3994	    -5.5389	   -18.1274	    -9.1476	   -11.2457	   -11.1618	
     5.0354	     1.5945	    -2.2659	     5.0354	    -6.9656	    -3.3569	   -16.0294	    -6.9656	    -9.0637	    -9.6512	
     7.3013	     3.8605	     0.0839	     6.9656	    -4.6997	    -1.3428	   -13.9313	    -4.9515	    -6.9656	    -8.1406	
     9.0637	     5.7907	     2.0981	     8.6441	    -2.6855	     0.2518	   -11.8332	    -3.2730	    -5.2872	    -6.8817	
    10.4904	     7.3013	     3.6926	     9.7351	    -0.9232	     1.5106	   -10.0708	    -1.9302	    -3.8605	    -5.8746	
    11.4136	     8.2245	     4.7836	    10.4065	     0.4196	     2.2659	    -8.6441	    -1.0910	    -3.0212	    -5.2032	
    11.8332	     8.6441	     5.3711	    10.4065	     1.2589	     2.4338	    -7.6370	    -0.7553	    -2.6016	    -4.9515	
    11.6653	     8.3923	     5.2872	     9.7351	     1.5106	     2.0142	    -7.3853	    -1.0071	    -2.7695	    -5.0354	
    10.8261	     7.3853	     4.4479	     8.3923	     1.0071	     0.9232	    -7.8049	    -1.8463	    -3.4409	    -5.6229	
     9.2316	     5.7068	     2.8534	     6.3782	    -0.2518	    -0.7553	    -9.1476	    -3.3569	    -4.6997	    -6.6299	
     6.8817	     3.2730	     0.5875	     3.7766	    -2.1820	    -2.9373	   -11.1618	    -5.2872	    -6.3782	    -8.0566	
     3.8605	     0.2518	    -2.1820	     0.9232	    -4.6997	    -5.4550	   -13.6795	    -7.5531	    -8.3084	    -9.6512	
     0.6714	    -2.8534	    -5.2032	    -1.7624	    -7.4692	    -7.8049	   -16.4490	    -9.7351	   -10.1547	   -11.1618	
    -2.3499	    -5.7907	    -7.8888	    -4.1122	    -9.9869	    -9.7351	   -18.9667	   -11.5814	   -11.6653	   -12.3367	
    -4.7836	    -8.1406	   -10.0708	    -5.6229	   -12.0010	   -10.9100	   -20.9808	   -12.5885	   -12.5046	   -12.9242	
    -6.2103	    -9.5673	   -11.3297	    -6.0425	   -13.2599	   -11.0779	   -22.3236	   -12.7563	   -12.5046	   -12.7563	
    -6.6299	   -10.0708	   -11.6653	    -5.4550	   -13.5956	   -10.2386	   -22.7432	   -11.8332	   -11.7493	   -12.0010	
    -6.0425	    -9.4833	   -11.0779	    -3.8605	   -13.1760	    -8.3923	   -22.4075	   -10.0708	   -10.2386	   -10.6583	
    -4.5319	    -8.2245	    -9.7351	    -1.6785	   -12.0850	    -5.9586	   -21.5683	    -7.7209	    -8.2245	    -8.8959	
    -2.6016	    -6.4621	    -8.0566	     1.0071	   -10.6583	    -3.1891	   -20.3094	    -5.0354	    -6.0425	    -7.0496	
    -0.4196	    -4.6158	    -6.2943	     3.6926	    -9.0637	    -0.4196	   -19.0506	    -2.4338	    -3.9444	    -5.3711	
     1.6785	    -2.8534	    -4.6158	     6.0425	    -7.6370	     2.0981	   -17.7917	    -0.0839	    -2.0981	    -3.9444	
     3.3569	    -1.4267	    -3.3569	     7.8049	    -6.4621	     4.0283	   -16.8686	     1.8463	    -0.6714	    -2.9373	
     4.6158	    -0.4196	    -2.5177	     8.8120	    -5.7068	     5.2872	   -16.1972	     3.1052	     0.1678	    -2.4338	
     5.2032	    -0.0839	    -2.0981	     8.9798	    -5.4550	     5.7907	   -15.9454	     3.6087	     0.4196	    -2.4338	
     5.2032	    -0.1678	    -2.2659	     8.3923	    -5.5389	     5.6229	   -15.9454	     3.5248	     0.0839	    -3.0212	
     4.6158	    -0.7553	    -2.7695	     6.9656	    -5.9586	     4.6997	   -16.2811	     2.9373	    -0.6714	    -3.9444	
     3.6087	    -1.7624	    -3.5248	     4.9515	    -6.6299	     3.3569	   -16.7007	     1.8463	    -1.8463	    -5.2032	
     2.2659	    -2.9373	    -4.5319	     2.5177	    -7.3013	     1.5945	   -17.1204	     0.4196	    -3.2730	    -6.6299	
     0.5875	    -4.2801	    -5.5389	    -0.2518	    -8.1406	    -0.3357	   -17.6239	    -1.1749	    -4.7836	    -8.1406	
    -1.2589	    -5.6229	    -6.4621	    -2.8534	    -8.8120	    -2.2659	   -18.1274	    -2.6855	    -6.3782	    -9.6512	
    -3.0212	    -6.8817	    -7.3853	    -5.2872	    -9.5673	    -4.0283	   -18.5471	    -4.1962	    -7.9727	   -11.1618	
    -4.6997	    -7.9727	    -8.1406	    -7.2174	   -10.0708	    -5.3711	   -18.9667	    -5.3711	    -9.3155	   -12.4207	
    -5.9586	    -8.6441	    -8.5602	    -8.3084	   -10.4065	    -6.1264	   -19.1345	    -6.0425	   -10.2386	   -13.5117	
    -6.6299	    -8.8120	    -8.5602	    -8.6441	   -10.4065	    -6.2943	   -19.1345	    -6.2943	   -10.7422	   -14.0991	
    -6.6299	    -8.3923	    -8.2245	    -8.1406	   -10.0708	    -5.7907	   -18.7988	    -5.8746	   -10.7422	   -14.3509	
    -6.0425	    -7.5531	    -7.4692	    -7.0496	    -9.4833	    -4.8676	   -18.2953	    -5.1193	   -10.3226	   -14.2670	
    -5.1193	    -6.4621	    -6.5460	    -5.7068	    -8.7280	    -3.7766	   -17.6239	    -4.1122	    -9.6512	   -14.0152	
    -3.9444	    -5.2872	    -5.5389	    -4.4479	    -7.9727	    -2.6855	   -17.1204	    -3.1052	    -8.9798	   -13.6795	
    -2.7695	    -4.1962	    -4.7836	    -3.4409	    -7.3853	    -1.7624	   -16.7847	    -2.3499	    -8.4763	   -13.5117	
    -1.8463	    -3.4409	    -4.1962	    -2.8534	    -7.1335	    -1.2589	   -16.7007	    -1.8463	    -8.1406	   -13.5117	
    -1.2589	    -3.0212	    -3.9444	    -2.6016	    -7.0496	    -1.0910	   -16.7847	    -1.6785	    -7.9727	   -13.7634	
    -0.9232	    -2.8534	    -3.8605	    -2.6016	    -7.1335	    -1.0910	   -17.0364	    -1.6785	    -8.0566	   -14.0152	
    -0.9232	    -2.9373	    -3.9444	    -2.7695	    -7.3013	    -1.3428	   -17.2882	    -1.8463	    -8.2245	   -14.3509	
    -1.0910	    -3.1891	    -4.1122	    -3.0212	    -7.4692	    -1.5945	   -17.4561	    -2.0981	    -8.3923	   -14.6866	
    -1.4267	    -3.6087	    -4.3640	    -3.1891	    -7.7209	    -1.7624	   -17.5400	    -2.2659	    -8.5602	   -14.9384	
    -2.0142	    -4.1122	    -4.6997	    -3.3569	    -7.8888	    -2.0142	   -17.6239	    -2.5177	    -8.7280	   -15.1062	
    -2.7695	    -4.6997	    -5.0354	    -3.4409	    -8.0566	    -2.1820	   -17.7078	    -2.6855	    -8.8959	   -15.2740	
    -3.6087	    -5.2872	    -5.3711	    -3.3569	    -8.2245	    -2.2659	   -17.7078	    -2.8534	    -9.0637	   -15.4419	
    -4.3640	    -5.7907	    -5.7068	    -3.1052	    -8.3084	    -2.1820	   -17.6239	    -2.8534	    -9.0637	   -15.4419	
    -4.9515	    -6.1264	    -5.7907	    -2.6016	    -8.2245	    -1.8463	   -17.4561	    -2.6016	    -8.8959	   -15.2740	
    -5.1193	    -6.1264	    -5.7907	    -1.6785	    -7.9727	    -1.1749	   -17.0364	    -2.0981	    -8.5602	   -14.8544	
    -4.9515	    -5.8746	    -5.4550	    -0.5035	    -7.4692	    -0.1678	   -16.4490	    -1.2589	    -7.8888	   -14.1830	
    -4.4479	    -5.2032	    -4.8676	     1.0910	    -6.7978	     1.1749	   -15.6937	    -0.0839	    -6.9656	   -13.3438	
    -3.5248	    -4.3640	    -4.1962	     2.7695	    -6.1264	     2.6855	   -14.9384	     1.1749	    -5.8746	   -12.4207	
    -2.5177	    -3.4409	    -3.5248	     4.6158	    -5.4550	     4.1962	   -14.2670	     2.5177	    -4.7836	   -11.4975	
    -1.3428	    -2.6016	    -3.0212	     6.2103	    -4.9515	     5.7068	   -13.8474	     3.7766	    -3.8605	   -10.6583	
    -0.2518	    -1.8463	    -2.6016	     7.7209	    -4.7836	     6.9656	   -13.6795	     4.7836	    -3.1052	   -10.0708	
     0.5875	    -1.4267	    -2.5177	     8.8120	    -4.7836	     7.9727	   -13.7634	     5.6229	    -2.5177	    -9.7351	
     1.0910	    -1.2589	    -2.6016	     9.6512	    -5.1193	     8.6441	   -14.1830	     6.1264	    -2.1820	    -9.6512	
     1.2589	    -1.5945	    -3.1052	    10.1547	    -5.7068	     9.0637	   -14.8544	     6.3782	    -2.0981	    -9.7351	
     0.9232	    -2.2659	    -3.9444	    10.1547	    -6.7139	     8.9798	   -15.6937	     6.2943	    -2.2659	    -9.9869	
    -0.0839	    -3.5248	    -5.2032	     9.4833	    -7.9727	     8.4763	   -16.8686	     5.7907	    -2.6855	   -10.4904	
    -1.7624	    -5.3711	    -6.8817	     8.2245	    -9.6512	     7.3853	   -18.2114	     4.7836	    -3.5248	   -11.3297	
    -4.0283	    -7.7209	    -8.9798	     6.2103	   -11.4975	     5.7068	   -19.7220	     3.2730	    -4.6997	   -12.4207	
    -6.7978	   -10.4904	   -11.3297	     3.7766	   -13.5956	     3.5248	   -21.3165	     1.4267	    -6.2103	   -13.6795	
    -9.9030	   -13.4277	   -13.8474	     1.0910	   -15.7776	     1.0910	   -22.8271	    -0.7553	    -7.8888	   -15.1062	
   -13.0081	   -16.3651	   -16.3651	    -1.7624	   -17.9596	    -1.4267	   -24.3378	    -3.0212	    -9.6512	   -16.5329	
   -16.0294	   -19.2184	   -18.7988	    -4.4479	   -19.9738	    -4.0283	   -25.7645	    -5.2872	   -11.4975	   -18.0435	
   -18.7149	   -21.8201	   -21.0648	    -6.9656	   -21.8201	    -6.4621	   -27.1072	    -7.5531	   -13.2599	   -19.3863	
   -20.8969	   -23.9182	   -22.9111	    -9.1476	   -23.3307	    -8.6441	   -28.2822	    -9.5673	   -14.9384	   -20.6451	
   -22.3236	   -25.3448	   -24.1699	   -10.7422	   -24.4217	   -10.4065	   -29.1214	   -11.2457	   -16.1972	   -21.5683	
   -22.8271	   -25.8484	   -24.7574	   -11.5814	   -25.0092	   -11.4136	   -29.5410	   -12.1689	   -16.9525	   -22.0718	
   -22.2397	   -25.4288	   -24.5056	   -11.4975	   -24.8413	   -11.6653	   -29.4571	   -12.4207	   -17.1204	   -21.9040	
   -20.4773	   -24.0021	   -23.4146	   -10.4065	   -23.9182	   -11.0779	   -28.7857	   -11.7493	   -16.5329	   -21.1487	
   -17.9596	   -21.8201	   -21.6522	    -8.4763	   -22.4075	    -9.7351	   -27.6108	   -10.4904	   -15.4419	   -19.8898	
   -14.7705	   -19.0506	   -19.3863	    -6.1264	   -20.6451	    -8.0566	   -26.2680	    -8.7280	   -13.9313	   -18.3792	
   -11.4136	   -16.1133	   -17.0364	    -3.6926	   -18.7149	    -6.2943	   -24.9252	    -6.9656	   -12.4207	   -16.8686	
    -8.1406	   -13.2599	   -14.6866	    -1.5945	   -16.8686	    -4.6997	   -23.7503	    -5.3711	   -11.0779	   -15.4419	
    -5.1193	   -10.5743	   -12.5885	     0.0839	   -15.2740	    -3.5248	   -22.8271	    -4.0283	    -9.9030	   -14.1830	
    -2.5177	    -8.2245	   -10.6583	     1.2589	   -13.8474	    -2.7695	   -21.9879	    -3.1052	    -8.9798	   -13.1760	
    -0.3357	    -6.2103	    -9.0637	     1.8463	   -12.5885	    -2.4338	   -21.3165	    -2.6855	    -8.3084	   -12.2528	
     1.3428	    -4.6997	    -7.8049	     1.9302	   -11.5814	    -2.4338	   -20.7291	    -2.6855	    -7.7209	   -11.4136	
     2.3499	    -3.5248	    -6.8817	     1.6785	   -10.8261	    -2.7695	   -20.1416	    -3.1891	    -7.3013	   -10.6583	
     2.8534	    -2.8534	    -6.2103	     1.0910	   -10.2386	    -3.4409	   -19.6381	    -3.9444	    -7.0496	    -9.9869	
     2.7695	    -2.6016	    -5.8746	     0.2518	    -9.8190	    -4.2801	   -19.1345	    -5.0354	    -6.8817	    -9.3155	
     2.0981	    -2.7695	    -5.8746	    -0.8392	    -9.7351	    -5.3711	   -18.7988	    -6.2103	    -6.9656	    -8.8120	
     1.0071	    -3.3569	    -6.2103	    -2.1820	    -9.9030	    -6.6299	   -18.6310	    -7.4692	    -7.2174	    -8.5602	
    -0.5875	    -4.3640	    -6.8817	    -3.7766	   -10.3226	    -8.2245	   -18.7149	    -8.8959	    -7.8049	    -8.4763	
    -2.3499	    -5.5389	    -7.8888	    -5.6229	   -11.1618	   -10.0708	   -19.1345	   -10.4904	    -8.6441	    -8.7280	
    -4.1962	    -6.9656	    -9.0637	    -7.6370	   -12.1689	   -12.0010	   -19.8898	   -12.1689	    -9.8190	    -9.3155	
    -5.8746	    -8.3923	   -10.3226	    -9.5673	   -13.4277	   -13.9313	   -20.8969	   -13.8474	   -11.0779	   -10.0708	
    -7.3013	    -9.5673	   -11.5814	   -11.4975	   -14.6866	   -15.8615	   -21.9879	   -15.4419	   -12.3367	   -10.9100	
    -8.3084	   -10.4904	   -12.5885	   -13.2599	   -15.7776	   -17.4561	   -23.0789	   -16.8686	   -13.4277	   -11.8332	
    -8.8120	   -11.0779	   -13.4277	   -14.6866	   -16.7847	   -18.7988	   -24.1699	   -17.9596	   -14.2670	   -12.7563	
    -8.8120	   -11.2457	   -13.8474	   -15.6937	   -17.4561	   -19.7220	   -25.0931	   -18.7988	   -14.8544	   -13.5117	
    -8.3084	   -10.9940	   -14.0152	   -16.2811	   -17.9596	   -20.3094	   -25.8484	   -19.2184	   -15.1901	   -14.0991	
    -7.4692	   -10.4065	   -13.8474	   -16.4490	   -18.1274	   -20.3934	   -26.3519	   -19.3863	   -15.3580	   -14.5187	
    -6.4621	    -9.5673	   -13.5117	   -16.1133	   -18.0435	   -20.2255	   -26.6876	   -19.2184	   -15.1901	   -14.6027	
    -5.2872	    -8.7280	   -13.0081	   -15.5258	   -17.8757	   -19.7220	   -26.8555	   -18.7988	   -14.8544	   -14.6027	
    -4.1962	    -7.8888	   -12.5046	   -14.6866	   -17.5400	   -19.0506	   -26.8555	   -18.2114	   -14.4348	   -14.5187	
    -3.4409	    -7.3013	   -12.0850	   -13.9313	   -17.2882	   -18.2953	   -26.9394	   -17.6239	   -14.0152	   -14.3509	
    -3.1052	    -7.0496	   -11.9171	   -13.2599	   -17.2043	   -17.7078	   -26.9394	   -17.0364	   -13.5956	   -14.1830	
    -3.2730	    -7.3013	   -12.0010	   -12.9242	   -17.2882	   -17.3721	   -27.1072	   -16.6168	   -13.4277	   -14.1830	
    -4.1962	    -7.9727	   -12.5046	   -13.0081	   -17.6239	   -17.2882	   -27.4429	   -16.4490	   -13.4277	   -14.3509	
    -5.6229	    -9.0637	   -13.1760	   -13.3438	   -18.1274	   -17.4561	   -27.6947	   -16.4490	   -13.6795	   -14.6027	
    -7.4692	   -10.4065	   -14.0152	   -13.9313	   -18.6310	   -17.7078	   -27.9465	   -16.5329	   -13.9313	   -14.7705	
    -9.3994	   -11.7493	   -14.8544	   -14.5187	   -18.9667	   -17.9596	   -28.0304	   -16.5329	   -14.0991	   -14.8544	
   -11.0779	   -12.8403	   -15.4419	   -14.9384	   -19.1345	   -17.9596	   -27.8625	   -16.4490	   -14.0152	   -14.7705	
   -12.2528	   -13.5117	   -15.6097	   -14.8544	   -18.9667	   -17.6239	   -27.4429	   -16.0294	   -13.7634	   -14.4348	
   -12.7563	   -13.6795	   -15.4419	   -14.3509	   -18.5471	   -16.9525	   -26.7715	   -15.2740	   -13.2599	   -13.8474	
   -12.5046	   -13.3438	   -14.9384	   -13.3438	   -17.8757	   -15.7776	   -26.1002	   -14.2670	   -12.5046	   -13.0920	
   -11.8332	   -12.6724	   -14.1830	   -11.8332	   -17.1204	   -14.3509	   -25.3448	   -13.0920	   -11.5814	   -12.3367	
   -10.7422	   -11.6653	   -13.3438	    -9.9869	   -16.3651	   -12.6724	   -24.7574	   -11.7493	   -10.5743	   -11.4975	
    -9.4833	   -10.7422	   -12.5046	    -7.9727	   -15.6937	   -10.8261	   -24.3378	   -10.3226	    -9.5673	   -10.7422	
    -8.3084	    -9.8190	   -11.8332	    -5.8746	   -15.3580	    -9.0637	   -24.0860	    -8.9798	    -8.7280	   -10.2386	
    -7.3013	    -9.0637	   -11.4136	    -3.9444	   -15.1901	    -7.4692	   -24.1699	    -7.8049	    -7.9727	    -9.8190	
    -6.6299	    -8.6441	   -11.2457	    -2.0981	   -15.3580	    -6.0425	   -24.5895	    -6.8817	    -7.4692	    -9.6512	
    -6.1264	    -8.3923	   -11.3297	    -0.4196	   -15.7776	    -4.8676	   -25.1770	    -6.2103	    -7.3013	    -9.7351	
    -5.9586	    -8.4763	   -11.5814	     1.0910	   -16.4490	    -3.9444	   -26.0162	    -5.6229	    -7.2174	    -9.9869	
    -5.9586	    -8.6441	   -12.0010	     2.4338	   -17.1204	    -3.1052	   -26.8555	    -5.2032	    -7.2174	   -10.2386	
    -5.9586	    -8.7280	   -12.3367	     3.6926	   -17.7078	    -2.4338	   -27.5269	    -4.7836	    -7.2174	   -10.3226	
    -5.9586	    -8.8120	   -12.4207	     4.7836	   -18.0435	    -1.7624	   -27.9465	    -4.2801	    -7.1335	   -10.2386	
    -5.9586	    -8.8120	   -12.5046	     5.6229	   -18.1274	    -1.1749	   -28.1143	    -3.8605	    -6.8817	    -9.9869	
    -5.9586	    -8.8120	   -12.3367	     6.0425	   -18.0435	    -0.8392	   -27.9465	    -3.4409	    -6.6299	    -9.6512	
    -6.2103	    -8.8959	   -12.1689	     6.1264	   -17.7917	    -0.6714	   -27.6108	    -3.1891	    -6.4621	    -9.2316	
    -6.5460	    -8.9798	   -12.0850	     5.7068	   -17.4561	    -0.8392	   -27.1912	    -3.1891	    -6.3782	    -8.8959	
    -7.0496	    -9.3155	   -12.1689	     4.7836	   -17.2882	    -1.3428	   -26.7715	    -3.4409	    -6.4621	    -8.6441	
    -7.8049	    -9.8190	   -12.4207	     3.5248	   -17.2882	    -2.1820	   -26.6037	    -4.1122	    -6.7978	    -8.7280	
    -8.5602	   -10.4065	   -12.9242	     2.0142	   -17.6239	    -3.1891	   -26.7715	    -4.9515	    -7.4692	    -9.1476	
    -9.3155	   -11.0779	   -13.5956	     0.6714	   -18.1274	    -4.3640	   -27.1912	    -5.8746	    -8.2245	    -9.6512	
    -9.7351	   -11.4975	   -14.1830	    -0.4196	   -18.7149	    -5.2032	   -27.7786	    -6.7978	    -8.9798	   -10.2386	
    -9.7351	   -11.5814	   -14.6027	    -0.9232	   -19.2184	    -5.7907	   -28.3661	    -7.3853	    -9.4833	   -10.6583	
    -9.0637	   -11.1618	   -14.6866	    -0.7553	   -19.5541	    -5.7068	   -28.7857	    -7.5531	    -9.7351	   -10.9100	
    -7.8049	   -10.2386	   -14.3509	     0.1678	   -19.5541	    -5.0354	   -29.0375	    -7.1335	    -9.5673	   -10.9100	
    -5.8746	    -8.7280	   -13.5956	     1.7624	   -19.3024	    -3.8605	   -28.9536	    -6.2943	    -8.9798	   -10.4904	
    -3.5248	    -6.8817	   -12.4207	     4.0283	   -18.7988	    -2.1820	   -28.6179	    -4.9515	    -8.0566	    -9.8190	
[Epoch Header]
[Trial Type]	21
[Accept]	1
[Correct]	0
[RT]	 0.000
[Resp]	0
[Epoch Data]
    -9.5673	   -12.9242	   -13.5117	   -12.1689	   -13.0081	   -16.1972	   -12.0010	   -18.2953	   -17.2043	   -19.7220	
   -10.2386	   -13.5117	   -14.0991	   -13.0081	   -13.3438	   -16.7007	   -12.3367	   -18.8828	   -17.7078	   -19.8059	
   -10.6583	   -13.8474	   -14.3509	   -13.3438	   -13.5956	   -16.9525	   -12.5885	   -19.2184	   -18.2114	   -19.7220	
   -10.7422	   -13.8474	   -14.4348	   -13.3438	   -13.6795	   -16.8686	   -12.6724	   -19.3863	   -18.4631	   -19.4702	
   -10.4904	   -13.5956	   -14.2670	   -12.9242	   -13.6795	   -16.5329	   -12.8403	   -19.2184	   -18.5471	   -19.0506	
    -9.9869	   -13.0920	   -13.9313	   -12.1689	   -13.5117	   -15.9454	   -12.9242	   -18.8828	   -18.4631	   -18.5471	
    -9.3155	   -12.5046	   -13.5117	   -11.2457	   -13.2599	   -15.1901	   -13.0081	   -18.4631	   -18.2114	   -18.0435	
    -8.5602	   -11.9171	   -13.0081	   -10.0708	   -13.0920	   -14.3509	   -13.1760	   -17.9596	   -17.7917	   -17.5400	
    -7.8049	   -11.2457	   -12.5885	    -9.0637	   -12.8403	   -13.5956	   -13.4277	   -17.3721	   -17.4561	   -17.1204	
    -7.3013	   -10.7422	   -12.3367	    -8.2245	   -12.7563	   -12.9242	   -13.6795	   -16.9525	   -17.0364	   -16.8686	
    -6.8817	   -10.4065	   -12.0850	    -7.7209	   -12.6724	   -12.5046	   -13.9313	   -16.6168	   -16.7847	   -16.7847	
    -6.6299	   -10.2386	   -12.0010	    -7.5531	   -12.6724	   -12.3367	   -14.1830	   -16.3651	   -16.5329	   -16.7007	
    -6.5460	   -10.0708	   -11.8332	    -7.5531	   -12.5046	   -12.1689	   -14.2670	   -16.1972	   -16.3651	   -16.7847	
    -6.5460	    -9.9030	   -11.6653	    -7.5531	   -12.3367	   -12.0850	   -14.2670	   -16.0294	   -16.1972	   -16.7847	
    -6.4621	    -9.7351	   -11.4975	    -7.5531	   -12.0010	   -11.9171	   -14.0991	   -15.7776	   -15.9454	   -16.8686	
    -6.3782	    -9.5673	   -11.2457	    -7.6370	   -11.4975	   -11.7493	   -13.8474	   -15.4419	   -15.6937	   -16.9525	
    -6.4621	    -9.4833	   -10.9100	    -7.7209	   -11.0779	   -11.6653	   -13.5956	   -15.1901	   -15.4419	   -17.0364	
    -6.5460	    -9.3994	   -10.7422	    -7.9727	   -10.7422	   -11.6653	   -13.2599	   -15.0223	   -15.2740	   -17.2043	
    -6.7978	    -9.3994	   -10.5743	    -8.5602	   -10.4904	   -11.9171	   -13.0920	   -14.9384	   -15.1901	   -17.3721	
    -7.1335	    -9.5673	   -10.6583	    -9.3994	   -10.4065	   -12.3367	   -13.0920	   -15.0223	   -15.1901	   -17.6239	
    -7.7209	    -9.9030	   -10.8261	   -10.5743	   -10.5743	   -13.0081	   -13.1760	   -15.2740	   -15.2740	   -17.7917	
    -8.4763	   -10.4904	   -11.2457	   -12.1689	   -10.9100	   -13.9313	   -13.4277	   -15.7776	   -15.4419	   -17.8757	
    -9.4833	   -11.3297	   -11.9171	   -14.1830	   -11.5814	   -15.1901	   -13.8474	   -16.5329	   -15.6937	   -17.9596	
   -10.8261	   -12.5046	   -12.9242	   -16.5329	   -12.5046	   -16.7847	   -14.6027	   -17.5400	   -16.1972	   -17.9596	
   -12.5885	   -14.0152	   -14.2670	   -19.1345	   -13.7634	   -18.6310	   -15.5258	   -18.7988	   -16.7007	   -17.8757	
   -14.6866	   -15.8615	   -15.9454	   -21.9040	   -15.3580	   -20.5612	   -16.7007	   -20.2255	   -17.3721	   -17.7917	
   -17.1204	   -17.9596	   -17.8757	   -24.5895	   -17.1204	   -22.4915	   -18.0435	   -21.7361	   -18.0435	   -17.6239	
   -19.7220	   -20.1416	   -19.9738	   -27.0233	   -18.8828	   -24.3378	   -19.4702	   -23.2468	   -18.7149	   -17.5400	
   -22.2397	   -22.2397	   -21.9040	   -29.1214	   -20.6451	   -25.9323	   -20.8130	   -24.6735	   -19.3024	   -17.3721	
   -24.5056	   -24.1699	   -23.6664	   -30.7999	   -22.2397	   -27.2751	   -21.9879	   -25.7645	   -19.8059	   -17.2043	
   -26.4359	   -25.6805	   -25.0931	   -31.9748	   -23.4146	   -28.2822	   -22.9111	   -26.6876	   -20.2255	   -16.9525	
   -27.9465	   -26.7715	   -26.1002	   -32.8140	   -24.2538	   -28.9536	   -23.5825	   -27.2751	   -20.4773	   -16.8686	
   -29.0375	   -27.5269	   -26.7715	   -33.4854	   -24.7574	   -29.4571	   -23.9182	   -27.6947	   -20.6451	   -16.7847	
   -29.7089	   -27.8625	   -27.0233	   -33.9890	   -24.9252	   -29.7928	   -23.9182	   -27.9465	   -20.8130	   -16.8686	
   -30.0446	   -27.9465	   -27.0233	   -34.4086	   -24.6735	   -30.0446	   -23.6664	   -28.0304	   -20.9808	   -16.9525	
   -30.1285	   -27.7786	   -26.7715	   -34.7443	   -24.2538	   -30.2124	   -23.1628	   -28.1143	   -21.0648	   -17.2043	
   -29.9606	   -27.4429	   -26.2680	   -34.9960	   -23.5825	   -30.2963	   -22.4075	   -27.9465	   -21.1487	   -17.4561	
   -29.5410	   -26.8555	   -25.5966	   -34.9121	   -22.7432	   -30.2124	   -21.6522	   -27.7786	   -21.0648	   -17.7078	
   -28.8696	   -26.1841	   -24.8413	   -34.5764	   -21.8201	   -29.7928	   -20.7291	   -27.3590	   -20.9808	   -17.7917	
   -28.1143	   -25.4288	   -23.9182	   -33.8211	   -20.8130	   -29.2053	   -19.8059	   -26.7715	   -20.6451	   -17.8757	
   -27.1912	   -24.5056	   -22.9950	   -32.8140	   -19.8898	   -28.3661	   -18.9667	   -25.9323	   -20.3094	   -17.7917	
   -26.1841	   -23.5825	   -22.0718	   -31.4713	   -18.9667	   -27.2751	   -18.2114	   -25.0931	   -19.7220	   -17.5400	
   -25.0931	   -22.5754	   -21.0648	   -29.9606	   -18.1274	   -25.9323	   -17.6239	   -24.0021	   -19.1345	   -17.2882	
   -23.9182	   -21.5683	   -20.1416	   -28.1143	   -17.4561	   -24.5056	   -17.2043	   -22.8271	   -18.3792	   -16.8686	
   -22.6593	   -20.4773	   -19.2184	   -26.0162	   -16.7847	   -22.7432	   -16.8686	   -21.4005	   -17.4561	   -16.2811	
   -21.2326	   -19.3024	   -18.2953	   -23.5825	   -16.1972	   -20.8130	   -16.7007	   -19.8898	   -16.4490	   -15.6097	
   -19.7220	   -18.0435	   -17.3721	   -20.8969	   -15.6097	   -18.7149	   -16.6168	   -18.2114	   -15.2740	   -14.9384	
   -18.0435	   -16.7847	   -16.3651	   -17.9596	   -15.0223	   -16.3651	   -16.5329	   -16.3651	   -14.0152	   -14.0991	
   -16.2811	   -15.3580	   -15.3580	   -14.9384	   -14.4348	   -14.0152	   -16.5329	   -14.5187	   -12.7563	   -13.2599	
   -14.4348	   -13.9313	   -14.4348	   -12.0010	   -13.9313	   -11.7493	   -16.4490	   -12.6724	   -11.4975	   -12.5046	
   -12.6724	   -12.5885	   -13.5117	    -9.3994	   -13.4277	    -9.6512	   -16.3651	   -10.9940	   -10.3226	   -11.7493	
   -10.9940	   -11.4136	   -12.6724	    -7.2174	   -12.9242	    -7.9727	   -16.1972	    -9.5673	    -9.3994	   -11.1618	
    -9.5673	   -10.3226	   -11.9171	    -5.7068	   -12.5046	    -6.7139	   -16.1133	    -8.4763	    -8.7280	   -10.8261	
    -8.3923	    -9.5673	   -11.3297	    -5.0354	   -12.1689	    -6.0425	   -15.9454	    -7.8049	    -8.3923	   -10.5743	
    -7.6370	    -9.0637	   -10.9940	    -5.0354	   -12.0010	    -5.9586	   -15.8615	    -7.5531	    -8.3084	   -10.5743	
    -7.2174	    -8.8959	   -10.9100	    -5.7068	   -11.9171	    -6.3782	   -15.7776	    -7.7209	    -8.5602	   -10.7422	
    -7.3013	    -9.0637	   -10.9100	    -6.7978	   -11.9171	    -7.2174	   -15.7776	    -8.3084	    -8.9798	   -10.9940	
    -7.7209	    -9.4833	   -11.1618	    -8.2245	   -11.9171	    -8.3923	   -15.7776	    -9.0637	    -9.5673	   -11.3297	
    -8.4763	   -10.1547	   -11.4975	    -9.8190	   -12.0850	    -9.6512	   -15.8615	    -9.9869	   -10.2386	   -11.7493	
    -9.3994	   -10.9100	   -12.0010	   -11.4136	   -12.2528	   -11.0779	   -15.8615	   -11.0779	   -10.9940	   -12.1689	
   -10.5743	   -11.7493	   -12.4207	   -12.9242	   -12.5046	   -12.4207	   -15.8615	   -12.2528	   -11.7493	   -12.5885	
   -11.6653	   -12.5885	   -12.9242	   -14.2670	   -12.6724	   -13.6795	   -15.8615	   -13.3438	   -12.5046	   -13.0081	
   -12.5885	   -13.1760	   -13.4277	   -15.3580	   -12.9242	   -14.7705	   -15.8615	   -14.4348	   -13.2599	   -13.4277	
   -13.2599	   -13.6795	   -13.7634	   -16.1133	   -13.1760	   -15.6097	   -15.7776	   -15.3580	   -13.8474	   -13.9313	
   -13.6795	   -13.9313	   -13.9313	   -16.6168	   -13.3438	   -16.1972	   -15.6937	   -16.0294	   -14.2670	   -14.2670	
   -13.7634	   -14.0152	   -14.0991	   -16.8686	   -13.4277	   -16.6168	   -15.6097	   -16.6168	   -14.6866	   -14.6027	
   -13.5956	   -13.8474	   -14.0991	   -17.0364	   -13.5117	   -16.8686	   -15.5258	   -17.0364	   -14.9384	   -14.8544	
   -13.1760	   -13.5956	   -14.0152	   -17.0364	   -13.5956	   -17.0364	   -15.4419	   -17.3721	   -15.1062	   -15.0223	
   -12.6724	   -13.4277	   -13.9313	   -17.0364	   -13.7634	   -17.1204	   -15.4419	   -17.6239	   -15.1901	   -15.1901	
   -12.3367	   -13.2599	   -14.0152	   -17.2043	   -13.8474	   -17.2882	   -15.6097	   -17.7917	   -15.3580	   -15.2740	
   -12.2528	   -13.3438	   -14.1830	   -17.3721	   -14.0991	   -17.5400	   -15.8615	   -18.0435	   -15.4419	   -15.4419	
   -12.4207	   -13.7634	   -14.5187	   -17.7917	   -14.5187	   -17.9596	   -16.2811	   -18.3792	   -15.6097	   -15.6097	
   -13.0081	   -14.5187	   -15.1062	   -18.3792	   -14.9384	   -18.4631	   -16.9525	   -18.7988	   -15.9454	   -15.8615	
   -13.9313	   -15.5258	   -15.9454	   -19.1345	   -15.6097	   -19.1345	   -17.7078	   -19.3024	   -16.2811	   -16.1972	
   -15.1901	   -16.7007	   -16.9525	   -20.0577	   -16.3651	   -19.9738	   -18.5471	   -19.8059	   -16.7847	   -16.5329	
   -16.6168	   -18.1274	   -18.1274	   -21.0648	   -17.1204	   -20.7291	   -19.3863	   -20.4773	   -17.2882	   -17.0364	
   -18.1274	   -19.5541	   -19.2184	   -21.9040	   -17.8757	   -21.4844	   -20.0577	   -21.0648	   -17.7917	   -17.4561	
   -19.6381	   -20.8969	   -20.3934	   -22.4915	   -18.6310	   -22.0718	   -20.6451	   -21.5683	   -18.2114	   -17.9596	
   -20.9808	   -22.2397	   -21.4844	   -22.8271	   -19.2184	   -22.4075	   -20.9808	   -21.9879	   -18.7149	   -18.4631	
   -22.1558	   -23.3307	   -22.4075	   -22.8271	   -19.7220	   -22.5754	   -21.2326	   -22.4075	   -19.1345	   -18.8828	
   -23.0789	   -24.2538	   -23.2468	   -22.6593	   -20.1416	   -22.5754	   -21.3165	   -22.6593	   -19.4702	   -19.3863	
   -23.6664	   -24.9252	   -23.9182	   -22.1558	   -20.5612	   -22.3236	   -21.4005	   -22.8271	   -19.8059	   -19.8059	
   -24.0021	   -25.4288	   -24.5056	   -21.3165	   -20.8130	   -21.9040	   -21.4844	   -22.9111	   -20.0577	   -20.2255	
   -24.0021	   -25.5127	   -24.7574	   -20.1416	   -21.0648	   -21.0648	   -21.5683	   -22.6593	   -20.2255	   -20.5612	
   -23.5825	   -25.3448	   -24.9252	   -18.5471	   -21.1487	   -20.0577	   -21.6522	   -22.2397	   -20.1416	   -20.8130	
   -22.9111	   -25.0092	   -24.8413	   -16.7007	   -21.2326	   -18.7149	   -21.8201	   -21.4844	   -19.8898	   -20.8130
[truncated: 3,343,528 more chars]
