# Supplementary material for: Task-related functional connectivity in autism spectrum conditions: an EEG study using wavelet transform coherence
Source: Mol Autism. 2013 Jan 12;4:1. doi: 10.1186/2040-2392-4-1 (PMC3558480; doi:10.1186/2040-2392-4-1)
Supplement: Additional file 3 — Raw EEG data for the face task (part 1). [file 2040-2392-4-1-S3.zip › ID4_faces_attending_faces.dat]

[Subject]	
[Date]	02/06/2009
[Time]	17:52:49
[Channels]	10
[Rate]	1000.000000
[Type]	Epoch
[Headers]	Yes
[Points]	401
[Xmin]	0.00000
[Sweeps]	82
[Accepted]	82
[Rejected]	0
[Domain]	Time
[Rows]	Points
[Electrode Labels]
[      P8]	[     TP8]	[      T8]	[      P7]	[     FT8]	[     TP7]	[      F8]	[      T7]	[     FT7]	[      F7]	
[Electrode XUnits]
[ Default]	[ Default]	[ Default]	[ Default]	[ Default]	[ Default]	[ Default]	[ Default]	[ Default]	[ Default]	
[Electrode YUnits]
[ Default]	[ Default]	[ Default]	[ Default]	[ Default]	[ Default]	[ Default]	[ Default]	[ Default]	[ Default]	
[Epoch Header]
[Trial Type]	11
[Accept]	1
[Correct]	0
[RT]	 0.000
[Resp]	0
[Epoch Data]
   -35.0800	   -38.6887	   -37.8494	   -21.6522	   -70.6635	   -29.2892	   -37.3459	   -36.1710	   -59.0820	   -57.3196	
   -36.6745	   -40.8707	   -40.8707	   -23.6664	   -72.0901	   -30.7999	   -39.6118	   -38.5208	   -61.6837	   -60.3409	
   -37.2620	   -41.9617	   -42.5491	   -25.0092	   -71.6705	   -31.6391	   -40.1154	   -40.4510	   -63.3621	   -62.4390	
   -36.8423	   -41.7938	   -42.8848	   -25.5127	   -69.5724	   -31.5552	   -38.8565	   -41.6260	   -63.9496	   -63.2782	
   -35.2478	   -40.3671	   -41.7938	   -24.9252	   -66.2994	   -30.4642	   -36.3388	   -41.9617	   -63.5300	   -62.8586	
   -32.6462	   -37.7655	   -39.6118	   -23.2468	   -62.1872	   -28.3661	   -32.8979	   -41.3742	   -61.9354	   -61.0962	
   -29.2053	   -34.1568	   -36.5067	   -20.6451	   -57.5714	   -25.5127	   -28.9536	   -39.7797	   -59.4177	   -58.0750	
   -25.3448	   -30.0446	   -32.6462	   -17.3721	   -52.6199	   -22.1558	   -24.7574	   -37.5137	   -55.9769	   -54.0466	
   -21.3165	   -25.5966	   -28.4500	   -13.5956	   -47.5006	   -18.3792	   -20.3094	   -34.4925	   -51.9485	   -49.0952	
   -17.3721	   -21.3165	   -24.1699	    -9.5673	   -42.3813	   -14.6027	   -15.9454	   -31.0516	   -47.4167	   -43.6401	
   -13.8474	   -17.4561	   -20.2255	    -5.5389	   -37.5137	   -11.0779	   -11.8332	   -27.3590	   -42.8009	   -37.9333	
   -10.9940	   -14.2670	   -16.9525	    -1.7624	   -33.2336	    -7.9727	    -8.1406	   -23.6664	   -38.1851	   -32.4783	
    -8.8959	   -12.0010	   -14.5187	     1.5945	   -29.7089	    -5.3711	    -5.0354	   -20.2255	   -34.0729	   -27.7786	
    -7.7209	   -10.6583	   -12.9242	     4.3640	   -27.0233	    -3.4409	    -2.9373	   -17.2043	   -30.7999	   -24.1699	
    -7.3853	   -10.4065	   -12.4207	     6.2943	   -25.5127	    -2.2659	    -2.1820	   -14.8544	   -28.7857	   -22.4075	
    -8.0566	   -11.2457	   -12.9242	     7.3013	   -25.4288	    -1.9302	    -3.0212	   -13.3438	   -28.2822	   -22.6593	
    -9.9030	   -13.1760	   -14.7705	     7.3013	   -26.8555	    -2.5177	    -5.7907	   -12.9242	   -29.5410	   -25.2609	
   -12.7563	   -16.2811	   -17.8757	     6.2943	   -30.0446	    -4.1122	   -10.4065	   -13.5117	   -32.3944	   -29.7089	
   -16.6168	   -20.2255	   -21.9879	     4.2801	   -34.8282	    -6.3782	   -16.2811	   -15.0223	   -36.3388	   -35.4156	
   -20.9808	   -24.5895	   -26.7715	     1.6785	   -40.7028	    -9.1476	   -22.7432	   -17.0364	   -40.8707	   -41.6260	
   -25.5966	   -29.1214	   -31.5552	    -1.1749	   -47.2488	   -11.9171	   -29.3732	   -19.3024	   -45.2347	   -47.2488	
   -29.7928	   -33.1497	   -35.8353	    -3.9444	   -53.7949	   -14.3509	   -35.5835	   -21.3165	   -49.0112	   -51.6968	
   -33.3176	   -36.3388	   -39.0244	    -6.1264	   -59.8373	   -16.0294	   -41.2064	   -22.9950	   -51.6129	   -54.6341	
   -35.6674	   -38.2690	   -40.8707	    -7.5531	   -64.4531	   -16.7847	   -45.5704	   -24.0021	   -52.9556	   -56.0608	
   -36.6745	   -38.8565	   -40.9546	    -8.1406	   -67.2226	   -16.4490	   -48.5077	   -24.4217	   -53.1235	   -56.0608	
   -36.5067	   -37.9333	   -39.6118	    -7.8049	   -67.7261	   -15.1901	   -49.5148	   -24.2538	   -52.2842	   -55.0537	
   -35.2478	   -36.0031	   -37.0102	    -6.6299	   -66.1316	   -13.1760	   -48.7595	   -23.5825	   -50.6058	   -53.2074	
   -33.1497	   -33.3176	   -33.5693	    -4.9515	   -62.8586	   -10.6583	   -46.4096	   -22.4915	   -48.4238	   -51.0254	
   -30.4642	   -30.2124	   -29.6249	    -2.8534	   -58.1589	    -7.9727	   -42.6331	   -21.2326	   -46.0739	   -48.7595	
   -27.4429	   -26.9394	   -25.3448	    -0.2518	   -52.6199	    -5.2032	   -37.6816	   -19.7220	   -43.7241	   -46.5775	
   -24.1699	   -23.4985	   -20.8969	     2.5177	   -46.5775	    -2.6016	   -31.9748	   -18.1274	   -41.3742	   -44.4794	
   -20.7291	   -20.1416	   -16.3651	     5.3711	   -40.2832	    -0.3357	   -26.1841	   -16.6168	   -39.2761	   -42.5491	
   -17.4561	   -16.9525	   -11.9171	     8.1406	   -34.1568	     1.5945	   -20.8969	   -15.1901	   -37.3459	   -40.7867	
   -14.5187	   -14.1830	    -7.6370	    10.4904	   -28.6179	     2.9373	   -16.6168	   -14.0991	   -35.8353	   -39.1922	
   -12.1689	   -12.0010	    -3.8605	    12.1689	   -23.9182	     3.5248	   -13.5956	   -13.3438	   -34.6603	   -37.8494	
   -10.4904	   -10.4065	    -0.7553	    13.1760	   -20.3934	     3.5248	   -11.7493	   -12.9242	   -33.8211	   -36.6745	
    -9.5673	    -9.5673	     1.7624	    13.3438	   -18.3792	     2.7695	   -11.0779	   -12.8403	   -33.3176	   -35.6674	
    -9.4833	    -9.3155	     3.5248	    12.6724	   -17.8757	     1.5945	   -11.4136	   -12.9242	   -32.9819	   -34.8282	
    -9.9869	    -9.6512	     4.4479	    11.4136	   -19.0506	     0.0000	   -12.7563	   -13.0920	   -32.8979	   -34.1568	
   -10.9940	   -10.4904	     4.5319	     9.5673	   -21.7361	    -1.7624	   -14.9384	   -13.1760	   -32.8979	   -33.6533	
   -12.2528	   -11.6653	     3.6087	     7.6370	   -25.5127	    -3.3569	   -17.3721	   -13.2599	   -33.0658	   -33.2336	
   -13.3438	   -12.9242	     2.0981	     5.7907	   -29.8767	    -4.4479	   -19.7220	   -13.2599	   -33.2336	   -32.8140	
   -14.0991	   -14.0152	     0.0839	     4.4479	   -34.1568	    -5.0354	   -21.4005	   -13.0081	   -33.4854	   -32.4783	
   -14.1830	   -14.7705	    -2.1820	     3.8605	   -37.7655	    -4.9515	   -22.1558	   -12.6724	   -33.6533	   -32.0587	
   -13.6795	   -14.9384	    -4.3640	     3.7766	   -40.4510	    -4.4479	   -21.9040	   -12.0850	   -33.8211	   -31.6391	
   -12.5046	   -14.6027	    -6.3782	     4.2801	   -42.2134	    -3.5248	   -20.9808	   -11.4975	   -33.9890	   -31.3873	
   -10.8261	   -13.8474	    -8.2245	     5.1193	   -43.1366	    -2.5177	   -19.7220	   -10.9100	   -34.1568	   -31.3034	
    -8.8120	   -12.7563	    -9.7351	     6.2103	   -43.5562	    -1.5106	   -18.4631	   -10.2386	   -34.3246	   -31.3034	
    -6.4621	   -11.3297	   -10.9100	     7.4692	   -43.6401	    -0.4196	   -17.3721	    -9.5673	   -34.3246	   -31.3873	
    -4.1122	    -9.7351	   -11.5814	     8.8959	   -43.3884	     0.7553	   -16.7007	    -9.1476	   -34.4925	   -31.5552	
    -1.9302	    -8.1406	   -11.8332	    10.2386	   -42.8848	     1.7624	   -16.2811	    -9.0637	   -34.7443	   -31.8909	
    -0.0839	    -6.5460	   -11.5814	    11.4975	   -42.2134	     2.6016	   -16.1972	    -9.4833	   -35.2478	   -32.3944	
     1.5106	    -5.1193	   -10.9940	    12.5885	   -41.3742	     3.2730	   -16.1972	   -10.3226	   -35.9192	   -33.0658	
     2.6855	    -3.8605	   -10.0708	    13.3438	   -40.6189	     3.7766	   -16.2811	   -11.4136	   -36.6745	   -33.7372	
     3.5248	    -2.7695	    -9.0637	    14.0152	   -40.1154	     4.1122	   -16.6168	   -12.5885	   -37.4298	   -34.4925	
     4.1122	    -2.0142	    -8.1406	    14.3509	   -39.7797	     4.1962	   -17.2043	   -13.6795	   -38.1012	   -35.3317	
     4.1122	    -1.7624	    -7.5531	    14.2670	   -39.7797	     3.9444	   -18.0435	   -14.6027	   -38.6887	   -36.1710	
     3.5248	    -2.1820	    -7.3853	    13.5117	   -40.1154	     3.1052	   -19.1345	   -15.5258	   -39.2761	   -37.0102	
     1.9302	    -3.4409	    -7.8888	    11.9171	   -40.7028	     1.5945	   -20.2255	   -16.7007	   -39.8636	   -37.8494	
    -0.5875	    -5.6229	    -9.1476	     9.2316	   -41.4581	    -0.6714	   -21.3165	   -18.0435	   -40.6189	   -38.6887	
    -3.9444	    -8.3923	   -11.1618	     5.7068	   -42.3813	    -3.6926	   -22.3236	   -19.7220	   -41.3742	   -39.4440	
    -7.5531	   -11.5814	   -13.5956	     1.6785	   -43.3044	    -7.1335	   -23.1628	   -21.4005	   -42.1295	   -39.9475	
   -11.0779	   -14.6027	   -16.0294	    -2.3499	   -43.8919	   -10.4904	   -23.5825	   -22.9111	   -42.5491	   -39.8636	
   -13.8474	   -16.8686	   -17.9596	    -5.7068	   -43.8919	   -13.3438	   -23.4985	   -23.7503	   -42.2974	   -39.0244	
   -15.3580	   -18.1274	   -19.1345	    -8.0566	   -43.3044	   -15.3580	   -22.9111	   -23.9182	   -41.2903	   -37.3459	
   -15.5258	   -18.1274	   -19.3024	    -8.9798	   -42.0456	   -16.4490	   -21.9040	   -23.0789	   -39.5279	   -34.9121	
   -14.0991	   -16.7847	   -18.2953	    -8.4763	   -40.2832	   -16.2811	   -20.6451	   -21.4005	   -37.0102	   -31.8069	
   -11.1618	   -14.1830	   -16.1133	    -6.5460	   -38.2690	   -14.9384	   -19.2184	   -18.7988	   -33.8211	   -28.4500	
    -6.8817	   -10.4065	   -12.9242	    -3.1052	   -36.2549	   -12.4207	   -17.7078	   -15.4419	   -30.0446	   -24.9252	
    -1.4267	    -5.7907	    -9.0637	     1.5106	   -34.1568	    -8.8120	   -16.1972	   -11.6653	   -26.1841	   -21.7361	
     4.6158	    -0.6714	    -4.7836	     6.8817	   -32.1426	    -4.3640	   -14.6866	    -7.6370	   -22.5754	   -19.3863	
    10.8261	     4.6158	    -0.4196	    12.6724	   -30.2124	     0.5875	   -13.2599	    -3.6926	   -19.5541	   -17.9596	
    16.8686	     9.6512	     3.7766	    18.6310	   -28.2822	     5.7907	   -11.9171	    -0.0839	   -17.2043	   -17.3721	
    22.5754	    14.2670	     7.4692	    24.4217	   -26.2680	    10.9940	   -10.5743	     3.1891	   -15.6097	   -17.3721	
    27.5269	    18.2953	    10.5743	    29.7928	   -24.1699	    15.8615	    -8.9798	     5.8746	   -14.5187	   -17.4561	
    31.5552	    21.6522	    13.0081	    34.4086	   -21.9040	    20.2255	    -6.7978	     8.0566	   -13.7634	   -17.4561	
    34.5764	    24.1699	    14.6866	    38.1012	   -19.5541	    23.7503	    -3.8605	     9.5673	   -13.4277	   -17.3721	
    36.4227	    25.7645	    15.5258	    40.8707	   -17.2043	    26.2680	     0.0839	    10.1547	   -13.5956	   -17.3721	
    37.0941	    26.6037	    15.6937	    42.5491	   -15.0223	    27.9465	     4.5319	     9.8190	   -14.4348	   -17.7917	
    36.7584	    26.7715	    15.1901	    43.3884	   -13.0920	    28.6179	     8.8959	     8.6441	   -15.9454	   -18.7149	
    35.4156	    26.2680	    14.0152	    43.3884	   -11.5814	    28.3661	    12.5046	     6.7139	   -17.9596	   -20.1416	
    33.4015	    25.1770	    12.5046	    42.6331	   -10.4904	    27.2751	    14.9384	     4.3640	   -20.2255	   -21.9040	
    30.7999	    23.7503	    10.7422	    41.2903	    -9.7351	    25.5966	    16.2811	     1.8463	   -22.5754	   -23.7503	
    27.9465	    22.0718	     9.1476	    39.6957	    -9.0637	    23.4985	    16.7007	    -0.4196	   -24.6735	   -25.3448	
    25.2609	    20.3094	     7.8888	    37.9333	    -8.3923	    21.4005	    16.5329	    -2.1820	   -26.4359	   -26.4359	
    22.9111	    18.7988	     7.3013	    36.4227	    -7.6370	    19.5541	    15.6937	    -3.2730	   -27.5269	   -27.0233	
    21.2326	    17.6239	     7.5531	    35.3317	    -6.8817	    18.2953	    14.3509	    -3.6087	   -27.9465	   -26.8555	
    20.2255	    16.7847	     8.6441	    34.6603	    -6.0425	    17.7078	    12.5885	    -3.4409	   -27.7786	   -25.9323	
    19.8898	    16.2811	    10.4065	    34.3246	    -5.2032	    17.7078	    10.5743	    -3.0212	   -27.1072	   -24.4217	
    20.0577	    16.0294	    12.5885	    34.2407	    -4.2801	    18.0435	     8.6441	    -2.4338	   -25.9323	   -22.4075	
    20.3934	    15.8615	    14.8544	    34.1568	    -3.3569	    18.4631	     7.0496	    -2.0142	   -24.6735	   -20.2255	
    20.7291	    15.7776	    16.9525	    33.9050	    -2.3499	    18.7988	     6.0425	    -1.6785	   -23.3307	   -18.1274	
    20.8130	    15.5258	    18.5471	    33.4015	    -1.5945	    18.7149	     5.6229	    -1.5106	   -22.3236	   -16.4490	
    20.5612	    15.1062	    19.6381	    32.3944	    -1.3428	    18.1274	     5.6229	    -1.5945	   -21.7361	   -15.2740	
    19.8059	    14.6027	    20.0577	    30.8838	    -1.8463	    16.9525	     5.8746	    -1.8463	   -21.5683	   -14.9384	
    18.7988	    13.9313	    19.8059	    29.1214	    -3.2730	    15.2740	     6.3782	    -2.3499	   -21.9040	   -15.2740	
    17.7917	    13.3438	    19.1345	    27.1072	    -5.4550	    13.1760	     6.8817	    -3.0212	   -22.5754	   -16.1972	
    16.7847	    12.9242	    18.2114	    25.1770	    -8.2245	    10.9100	     7.4692	    -3.6926	   -23.4985	   -17.5400	
    16.0294	    12.8403	    17.2882	    23.3307	   -11.1618	     8.5602	     8.1406	    -4.4479	   -24.2538	   -18.7988	
    15.6097	    13.0920	    16.6168	    21.9879	   -13.9313	     6.5460	     9.0637	    -5.0354	   -24.7574	   -19.4702	
    15.6097	    13.6795	    16.3651	    21.1487	   -15.9454	     4.8676	    10.3226	    -5.2872	   -24.5895	   -19.3024	
    15.8615	    14.5187	    16.4490	    20.8969	   -17.1204	     4.0283	    11.7493	    -4.9515	   -23.6664	   -18.0435	
    16.2811	    15.5258	    16.6168	    21.4005	   -17.4561	     4.0283	    13.1760	    -3.9444	   -21.9040	   -15.7776	
    16.7847	    16.1972	    16.5329	    22.4075	   -17.3721	     4.8676	    13.9313	    -2.2659	   -19.5541	   -12.7563	
    17.1204	    16.5329	    15.8615	    23.7503	   -17.2043	     6.4621	    13.5956	    -0.3357	   -16.9525	    -9.3994	
    17.1204	    16.2811	    14.4348	    25.3448	   -17.2043	     8.3923	    12.0850	     1.6785	   -14.4348	    -6.3782	
    16.8686	    15.4419	    12.2528	    26.8555	   -17.5400	    10.4904	     9.3994	     3.4409	   -12.5046	    -4.0283	
    16.3651	    14.1830	     9.6512	    28.1143	   -18.1274	    12.5885	     5.8746	     4.6158	   -11.3297	    -2.9373	
    15.5258	    12.5046	     6.8817	    29.0375	   -18.9667	    14.2670	     1.8463	     5.1193	   -11.3297	    -3.4409	
    14.6027	    10.5743	     3.9444	    29.4571	   -20.2255	    15.6097	    -2.6855	     4.7836	   -12.5885	    -5.8746	
    13.5117	     8.5602	     1.2589	    29.3732	   -21.9879	    16.3651	    -7.6370	     3.7766	   -15.2740	   -10.1547	
    12.4207	     6.6299	    -1.0071	    28.8696	   -24.0021	    16.6168	   -12.6724	     2.3499	   -18.8828	   -15.6097	
    11.4975	     4.9515	    -2.5177	    28.1143	   -26.1841	    16.4490	   -17.2043	     1.0071	   -22.9950	   -21.4005	
    10.9940	     3.8605	    -3.0212	    27.2751	   -28.1143	    16.1972	   -20.7291	    -0.0839	   -26.6876	   -26.7715	
    10.9940	     3.3569	    -2.4338	    26.6876	   -29.4571	    15.8615	   -22.9950	    -0.6714	   -29.7089	   -31.0516	
    11.2457	     3.3569	    -1.0071	    26.4359	   -30.1285	    15.5258	   -23.5825	    -0.7553	   -31.8069	   -33.9890	
    11.8332	     3.8605	     1.0071	    26.5198	   -30.1285	    15.2740	   -22.6593	    -0.5035	   -32.8979	   -35.5835	
    12.5885	     4.6158	     3.2730	    26.9394	   -29.4571	    15.1901	   -20.3094	     0.0000	   -33.2336	   -36.0870	
    13.3438	     5.4550	     5.3711	    27.7786	   -28.2822	    15.1901	   -16.9525	     0.5875	   -32.9819	   -35.4996	
    14.1830	     6.4621	     7.1335	    28.8696	   -26.6876	    15.2740	   -13.1760	     1.0910	   -32.2266	   -34.1568	
    14.9384	     7.3853	     8.6441	    30.0446	   -24.7574	    15.5258	    -9.4833	     1.6785	   -31.0516	   -32.2266	
    15.6937	     8.3923	     9.9869	    31.3034	   -22.6593	    15.8615	    -6.2103	     2.1820	   -29.6249	   -29.9606	
    16.5329	     9.3994	    11.1618	    32.5623	   -20.4773	    16.3651	    -3.4409	     2.6855	   -28.0304	   -27.5269	
    17.4561	    10.5743	    12.4207	    33.7372	   -18.2114	    17.1204	    -1.2589	     3.1891	   -26.1841	   -25.0931	
    18.5471	    11.9171	    13.9313	    34.9960	   -15.9454	    18.3792	     0.4196	     3.8605	   -24.0860	   -22.5754	
    19.9738	    13.5956	    15.9454	    36.4227	   -13.5956	    20.0577	     1.6785	     4.6997	   -21.7361	   -20.0577	
    21.4844	    15.4419	    18.3792	    38.0173	   -11.2457	    22.2397	     2.6855	     5.7068	   -19.3024	   -17.7078	
    22.9950	    17.2882	    21.0648	    39.6118	    -9.1476	    24.5895	     3.2730	     6.7139	   -16.9525	   -15.5258	
    24.2538	    18.8828	    23.7503	    41.0385	    -7.4692	    26.9394	     3.3569	     7.3853	   -14.9384	   -14.0152	
    24.8413	    19.8059	    25.6805	    41.8777	    -6.7139	    28.7018	     2.7695	     7.3013	   -13.7634	   -13.2599	
    24.5895	    19.7220	    26.5198	    41.8777	    -7.1335	    29.5410	     1.2589	     6.2943	   -13.5117	   -13.5956	
    23.2468	    18.6310	    25.7645	    40.7867	    -8.8120	    29.2892	    -1.3428	     4.0283	   -14.4348	   -14.7705	
    20.8969	    16.3651	    23.3307	    38.5208	   -11.6653	    27.8625	    -4.9515	     0.6714	   -16.3651	   -16.7847	
    17.7078	    13.0920	    19.2184	    35.1639	   -15.4419	    25.3448	    -9.3155	    -3.6087	   -19.2184	   -19.3024	
    13.7634	     9.1476	    13.6795	    30.7999	   -19.6381	    21.8201	   -14.1830	    -8.2245	   -22.5754	   -22.0718	
     9.3994	     4.7836	     7.1335	    25.7645	   -24.0860	    17.6239	   -18.8828	   -12.7563	   -26.1841	   -24.9252	
     4.6997	     0.2518	     0.0839	    20.3934	   -28.2822	    13.0920	   -22.9950	   -16.7007	   -29.8767	   -27.6947	
     0.1678	    -4.1122	    -6.7139	    15.1901	   -32.0587	     8.4763	   -25.9323	   -19.6381	   -33.3176	   -30.2124	
    -4.1962	    -8.0566	   -13.0081	    10.3226	   -35.1639	     4.2801	   -27.3590	   -21.4844	   -36.2549	   -32.2266	
    -7.8888	   -11.2457	   -18.1274	     6.3782	   -37.5137	     0.6714	   -27.1912	   -22.1558	   -38.5208	   -33.7372	
   -10.9100	   -13.6795	   -22.0718	     3.4409	   -39.0244	    -2.0142	   -25.5966	   -21.7361	   -39.9475	   -34.4925	
   -12.9242	   -15.2740	   -24.6735	     1.5945	   -39.8636	    -3.6926	   -23.1628	   -20.4773	   -40.3671	   -34.5764	
   -13.9313	   -15.8615	   -26.0162	     1.0071	   -40.0314	    -4.3640	   -20.4773	   -18.6310	   -39.9475	   -33.8211	
   -13.9313	   -15.6937	   -26.1841	     1.3428	   -39.5279	    -4.1962	   -18.0435	   -16.2811	   -38.6887	   -32.6462	
   -12.9242	   -14.7705	   -25.4288	     2.6016	   -38.5208	    -3.3569	   -15.9454	   -13.5956	   -36.9263	   -30.9677	
   -11.2457	   -13.2599	   -23.9182	     4.4479	   -37.1780	    -1.9302	   -14.4348	   -10.7422	   -34.8282	   -29.2053	
    -8.9798	   -11.4975	   -21.9040	     6.5460	   -35.4996	    -0.2518	   -13.2599	    -7.7209	   -32.6462	   -27.5269	
    -6.2943	    -9.4833	   -19.3863	     8.7280	   -33.4854	     1.5106	   -12.5046	    -4.6997	   -30.4642	   -25.8484	
    -3.5248	    -7.3013	   -16.6168	    10.9100	   -31.2195	     3.2730	   -11.8332	    -1.7624	   -28.2822	   -24.1699	
    -0.5875	    -4.9515	   -13.3438	    12.9242	   -28.4500	     5.0354	   -11.0779	     1.0910	   -26.1002	   -22.5754	
     2.3499	    -2.5177	    -9.8190	    14.8544	   -25.2609	     6.7139	   -10.3226	     3.7766	   -23.9182	   -20.8969	
     5.1193	     0.0000	    -6.0425	    16.6168	   -21.6522	     8.0566	    -9.3994	     6.1264	   -21.8201	   -19.2184	
     7.6370	     2.4338	    -2.1820	    18.0435	   -17.8757	     9.1476	    -8.4763	     7.9727	   -19.8898	   -17.7078	
     9.6512	     4.6158	     1.5106	    19.2184	   -14.0991	     9.8190	    -7.4692	     9.3155	   -18.3792	   -16.3651	
    11.2457	     6.4621	     4.8676	    20.1416	   -10.5743	     9.9869	    -6.4621	    10.1547	   -17.1204	   -15.4419	
    12.3367	     8.0566	     7.7209	    20.7291	    -7.3853	     9.8190	    -5.6229	    10.4904	   -16.3651	   -14.8544	
    13.0081	     9.1476	     9.9869	    21.0648	    -4.9515	     9.3155	    -4.9515	    10.4065	   -16.0294	   -14.6027	
    13.1760	     9.8190	    11.4975	    21.2326	    -3.3569	     8.8120	    -4.5319	    10.0708	   -15.9454	   -14.7705	
    13.0081	    10.2386	    12.4207	    21.2326	    -2.8534	     8.3084	    -4.2801	     9.3994	   -16.1133	   -15.1901	
    12.6724	    10.3226	    12.6724	    21.1487	    -3.4409	     7.8888	    -4.3640	     8.5602	   -16.5329	   -15.6937	
    12.0010	    10.1547	    12.4207	    21.0648	    -5.1193	     7.7209	    -4.7836	     7.3013	   -17.1204	   -16.3651	
    11.3297	     9.7351	    11.6653	    20.7291	    -7.7209	     7.6370	    -5.4550	     5.5389	   -17.8757	   -17.1204	
    10.6583	     9.1476	    10.5743	    20.3934	   -10.9940	     7.7209	    -6.2943	     3.2730	   -18.7988	   -17.8757	
    10.1547	     8.6441	     9.2316	    19.9738	   -14.6027	     7.8049	    -7.2174	     0.4196	   -19.8898	   -18.6310	
     9.9869	     8.3084	     7.8888	    19.7220	   -18.2114	     7.9727	    -8.0566	    -2.6016	   -20.9808	   -19.3863	
    10.2386	     8.3923	     6.7139	    19.8059	   -21.1487	     8.3923	    -8.7280	    -5.4550	   -21.9040	   -19.8898	
    11.0779	     9.0637	     6.0425	    20.5612	   -23.3307	     9.2316	    -8.8959	    -7.7209	   -22.4075	   -19.9738	
    12.5046	    10.3226	     6.0425	    21.9040	   -24.4217	    10.4065	    -8.5602	    -8.9798	   -22.4075	   -19.7220	
    14.5187	    12.0850	     6.6299	    23.9182	   -24.3378	    12.0010	    -7.6370	    -9.3155	   -21.8201	   -19.0506	
    16.8686	    14.1830	     7.7209	    26.3519	   -23.4985	    13.8474	    -6.4621	    -8.6441	   -20.7291	   -18.0435	
    19.3863	    16.3651	     9.3155	    29.1214	   -22.0718	    15.9454	    -5.0354	    -7.3013	   -19.3863	   -16.8686	
    21.9879	    18.5471	    11.2457	    31.8909	   -20.3094	    18.0435	    -3.6087	    -5.4550	   -17.7917	   -15.6097	
    24.5056	    20.6451	    13.4277	    34.6603	   -18.5471	    20.0577	    -2.4338	    -3.2730	   -16.2811	   -14.4348	
    26.7715	    22.5754	    15.6097	    37.0102	   -17.1204	    21.8201	    -1.5945	    -1.0910	   -14.8544	   -13.3438	
    28.5339	    24.1699	    17.7917	    38.7726	   -16.1133	    23.1628	    -1.2589	     0.8392	   -13.8474	   -12.5885	
    29.7089	    25.0931	    19.8059	    39.7797	   -15.7776	    23.8342	    -1.7624	     2.2659	   -13.3438	   -12.1689	
    30.0446	    25.3448	    21.3165	    39.8636	   -16.1133	    23.7503	    -2.9373	     3.1891	   -13.6795	   -12.3367	
    29.4571	    24.7574	    22.3236	    38.9404	   -17.1204	    22.8271	    -4.8676	     3.3569	   -14.6866	   -13.0081	
    27.8625	    23.2468	    22.3236	    37.0102	   -18.6310	    21.0648	    -7.4692	     2.9373	   -16.2811	   -14.0991	
    25.3448	    20.8969	    21.4005	    34.2407	   -20.3094	    18.5471	   -10.1547	     2.0142	   -18.2953	   -15.5258	
    22.1558	    17.8757	    19.3024	    30.7159	   -21.9879	    15.5258	   -12.6724	     0.6714	   -20.6451	   -17.2043	
    18.6310	    14.6027	    16.2811	    26.8555	   -23.2468	    12.0850	   -14.6866	    -0.7553	   -22.9950	   -18.9667	
    15.1901	    11.4136	    12.7563	    22.9950	   -23.9182	     8.6441	   -15.8615	    -2.1820	   -25.0931	   -20.7291	
    12.2528	     8.6441	     8.9798	    19.5541	   -24.1699	     5.4550	   -16.3651	    -3.3569	   -26.9394	   -22.2397	
    10.1547	     6.6299	     5.2872	    16.7847	   -24.0860	     2.6855	   -16.3651	    -4.1122	   -28.3661	   -23.5825	
     8.9798	     5.4550	     2.0981	    14.9384	   -23.6664	     0.8392	   -16.3651	    -4.3640	   -29.2053	   -24.5056	
     8.8120	     5.2032	    -0.4196	    14.2670	   -22.9950	    -0.1678	   -16.4490	    -4.0283	   -29.4571	   -25.0092	
     9.6512	     5.7068	    -2.0142	    14.6866	   -22.0718	    -0.2518	   -16.7007	    -3.1891	   -29.0375	   -25.0092	
    11.2457	     6.8817	    -2.5177	    16.1133	   -20.7291	     0.7553	   -16.7007	    -2.0142	   -27.9465	   -24.3378	
    13.5956	     8.7280	    -1.9302	    18.4631	   -18.9667	     2.6855	   -16.1972	    -0.6714	   -26.1841	   -23.0789	
    16.4490	    11.0779	    -0.2518	    21.4844	   -16.7007	     5.2872	   -14.6866	     0.8392	   -23.8342	   -21.3165	
    19.5541	    13.6795	     2.1820	    24.8413	   -14.2670	     8.3923	   -12.2528	     2.3499	   -21.1487	   -19.1345	
    22.6593	    16.2811	     5.0354	    28.1982	   -11.9171	    11.4975	    -9.0637	     3.6926	   -18.3792	   -16.9525	
    25.3448	    18.5471	     7.9727	    31.2195	    -9.9869	    14.2670	    -5.5389	     4.7836	   -15.8615	   -15.0223	
    27.3590	    20.2255	    10.4065	    33.4015	    -8.8959	    16.2811	    -2.4338	     5.6229	   -13.9313	   -13.4277	
    28.3661	    21.0648	    12.3367	    34.5764	    -8.8120	    17.3721	    -0.4196	     6.2943	   -12.5046	   -12.4207	
    28.3661	    21.1487	    13.5956	    34.5764	    -9.5673	    17.3721	     0.3357	     6.7139	   -11.8332	   -12.0010	
    27.4429	    20.4773	    14.2670	    33.4015	   -10.9940	    16.3651	    -0.1678	     6.9656	   -11.7493	   -12.0850	
    25.6805	    19.2184	    14.5187	    31.3873	   -12.8403	    14.5187	    -1.5106	     6.7978	   -12.0850	   -12.6724	
    23.4146	    17.6239	    14.4348	    28.7018	   -14.7705	    12.0850	    -3.3569	     6.3782	   -12.8403	   -13.5117	
    20.9808	    16.0294	    14.2670	    25.7645	   -16.5329	     9.3994	    -5.3711	     5.7907	   -13.7634	   -14.5187	
    18.5471	    14.5187	    14.0152	    23.0789	   -17.7917	     6.7978	    -7.3013	     5.1193	   -14.6027	   -15.4419	
    16.6168	    13.2599	    13.9313	    20.7291	   -18.4631	     4.6997	    -8.8959	     4.6158	   -15.3580	   -16.1133	
    15.1062	    12.4207	    13.8474	    19.1345	   -18.2114	     3.3569	   -10.0708	     4.5319	   -15.7776	   -16.4490	
    14.3509	    12.0010	    13.9313	    18.2114	   -16.9525	     2.7695	   -10.7422	     4.9515	   -15.9454	   -16.5329	
    14.2670	    12.0010	    14.0152	    18.1274	   -14.8544	     3.0212	   -10.9100	     5.8746	   -15.7776	   -16.1972	
    14.8544	    12.3367	    14.0991	    18.7988	   -12.0850	     3.9444	   -10.5743	     7.1335	   -15.2740	   -15.5258	
    15.9454	    12.8403	    14.1830	    19.9738	    -8.9798	     5.2872	    -9.9869	     8.3084	   -14.6866	   -14.6866	
    17.5400	    13.3438	    14.0991	    21.6522	    -5.8746	     6.8817	    -9.3155	     9.1476	   -13.9313	   -13.8474	
    19.3024	    13.8474	    14.0152	    23.5825	    -3.2730	     8.3084	    -8.7280	     9.3155	   -13.2599	   -12.9242	
    21.1487	    14.2670	    13.7634	    25.5966	    -1.5106	     9.4833	    -8.3923	     8.5602	   -12.5885	   -12.2528	
    22.9111	    14.5187	    13.5956	    27.5269	    -0.8392	    10.2386	    -8.4763	     6.9656	   -12.0010	   -11.5814	
    24.4217	    14.6027	    13.3438	    29.3732	    -1.2589	    10.6583	    -8.8959	     4.6158	   -11.5814	   -11.1618	
    25.5966	    14.5187	    13.0081	    30.7159	    -2.6855	    10.6583	    -9.7351	     1.5945	   -11.3297	   -10.8261	
    26.2680	    14.0991	    12.5885	    31.6391	    -5.0354	    10.4065	   -10.7422	    -1.7624	   -11.3297	   -10.8261	
    26.2680	    13.3438	    12.0010	    31.8069	    -7.8888	     9.8190	   -12.0010	    -5.0354	   -11.6653	   -10.9940	
    25.4288	    12.0850	    11.2457	    31.2195	   -11.0779	     8.8959	   -13.3438	    -7.8888	   -12.5046	   -11.4136	
    23.8342	    10.4904	    10.0708	    29.7928	   -14.4348	     7.8888	   -14.6866	    -9.9869	   -13.6795	   -12.1689	
    21.5683	     8.3923	     8.6441	    27.7786	   -17.6239	     6.7139	   -15.9454	   -11.1618	   -15.2740	   -13.2599	
    18.8828	     6.0425	     6.9656	    25.4288	   -20.3934	     5.7907	   -17.1204	   -11.3297	   -16.9525	   -14.3509	
    16.0294	     3.6087	     5.2032	    23.0789	   -22.6593	     5.2032	   -17.9596	   -10.6583	   -18.7149	   -15.5258	
    13.4277	     1.3428	     3.4409	    20.9808	   -24.3378	     5.1193	   -18.4631	    -9.3155	   -20.1416	   -16.5329	
    11.2457	    -0.5035	     2.0142	    19.3863	   -25.4288	     5.7068	   -18.6310	    -7.5531	   -21.2326	   -17.2043	
     9.8190	    -1.9302	     0.7553	    18.4631	   -25.9323	     6.7139	   -18.4631	    -5.5389	   -21.9040	   -17.7078	
     9.1476	    -2.7695	    -0.1678	    18.1274	   -26.1841	     8.0566	   -18.1274	    -3.4409	   -22.0718	   -17.8757	
     9.3155	    -3.0212	    -1.0071	    18.3792	   -26.2680	     9.6512	   -17.7917	    -1.5106	   -21.9040	   -17.7917	
    10.3226	    -2.6855	    -1.7624	    19.0506	   -26.3519	    11.2457	   -17.3721	     0.1678	   -21.4005	   -17.5400	
    12.0850	    -1.8463	    -2.4338	    20.0577	   -26.2680	    12.9242	   -17.0364	     1.5945	   -20.6451	   -17.0364	
    14.2670	    -0.5875	    -3.1891	    21.4005	   -26.1841	    14.5187	   -16.7847	     3.0212	   -19.5541	   -16.1972	
    16.7847	     0.9232	    -4.0283	    22.9111	   -26.1002	    16.1133	   -16.3651	     4.3640	   -18.2114	   -15.2740	
    19.3863	     2.6855	    -4.8676	    24.5056	   -25.9323	    17.6239	   -15.9454	     5.8746	   -16.8686	   -14.1830	
    21.6522	     4.3640	    -5.6229	    26.1002	   -25.6805	    18.9667	   -15.4419	     7.3853	   -15.3580	   -13.0081	
    23.4985	     5.7907	    -6.2943	    27.5269	   -25.3448	    20.1416	   -14.8544	     8.8959	   -13.9313	   -12.0010	
    24.6735	     6.9656	    -6.8817	    28.6179	   -24.9252	    20.8969	   -14.0991	     9.9869	   -12.7563	   -11.0779	
    24.9252	     7.7209	    -7.3853	    29.2892	   -24.5056	    21.2326	   -13.4277	    10.6583	   -11.8332	   -10.4904	
    24.3378	     7.8888	    -7.7209	    29.2892	   -24.0860	    21.0648	   -12.7563	    10.5743	   -11.3297	   -10.2386	
    22.8271	     7.5531	    -7.8888	    28.7857	   -23.5825	    20.3094	   -12.1689	     9.9869	   -11.2457	   -10.2386	
    20.7291	     6.7139	    -7.8049	    27.7786	   -22.9950	    19.0506	   -11.5814	     9.0637	   -11.4975	   -10.5743	
    18.1274	     5.7907	    -7.3013	    26.4359	   -22.1558	    17.6239	   -10.9100	     8.0566	   -11.9171	   -10.9940	
    15.6097	     4.7836	    -6.4621	    24.9252	   -21.0648	    16.1133	   -10.2386	     7.1335	   -12.3367	   -11.3297	
    13.1760	     4.0283	    -5.0354	    23.5825	   -19.7220	    14.7705	    -9.3994	     6.6299	   -12.6724	   -11.5814	
    11.3297	     3.6087	    -3.3569	    22.4075	   -18.1274	    13.5956	    -8.5602	     6.5460	   -12.7563	   -11.6653	
     9.9869	     3.5248	    -1.3428	    21.4844	   -16.3651	    12.6724	    -7.7209	     6.7978	   -12.6724	   -11.5814	
     9.2316	     3.9444	     0.7553	    20.7291	   -14.6027	    12.0850	    -7.0496	     7.2174	   -12.2528	   -11.4136	
     9.2316	     4.7836	     2.6855	    20.0577	   -12.9242	    11.5814	    -6.7139	     7.6370	   -11.7493	   -11.2457	
     9.7351	     5.8746	     4.4479	    19.3863	   -11.5814	    11.1618	    -6.7978	     7.9727	   -11.2457	   -11.0779	
    10.6583	     7.1335	     5.7068	    18.7149	   -10.7422	    10.7422	    -7.3013	     8.0566	   -10.8261	   -11.0779	
    12.0010	     8.5602	     6.5460	    18.0435	   -10.3226	    10.4065	    -8.2245	     7.8888	   -10.5743	   -11.0779	
    13.5956	    10.0708	     6.9656	    17.4561	   -10.3226	     9.9869	    -9.3155	     7.6370	   -10.4904	   -11.2457	
    15.3580	    11.6653	     7.3013	    17.1204	   -10.3226	     9.7351	   -10.1547	     7.3013	   -10.5743	   -11.4136	
    17.3721	    13.3438	     7.8049	    17.0364	    -9.9869	     9.5673	   -10.2386	     7.2174	   -10.6583	   -11.4975	
    19.3863	    15.1062	     8.5602	    17.3721	    -9.1476	     9.7351	    -9.0637	     7.1335	   -10.8261	   -11.4975	
    21.4005	    16.8686	     9.9030	    17.9596	    -7.3853	     9.9869	    -6.2943	     7.0496	   -11.0779	   -11.4975	
    23.1628	    18.5471	    11.6653	    18.5471	    -4.8676	    10.3226	    -2.0142	     6.7978	   -11.2457	   -11.4136	
    24.4217	    19.7220	    13.5956	    19.0506	    -1.7624	    10.4904	     3.0212	     6.1264	   -11.6653	   -11.4136	
    24.9252	    20.3934	    15.4419	    19.1345	     1.5945	    10.3226	     7.9727	     4.7836	   -12.1689	   -11.5814	
    24.5056	    20.2255	    16.8686	    18.5471	     4.7836	     9.7351	    12.0010	     2.8534	   -13.0081	   -12.0010	
    23.1628	    19.2184	    17.7078	    17.3721	     7.4692	     8.5602	    14.5187	     0.3357	   -14.0991	   -12.7563	
    20.9808	    17.5400	    17.7917	    15.6937	     9.2316	     6.8817	    15.4419	    -2.5177	   -15.3580	   -13.6795	
    18.2953	    15.1901	    17.1204	    13.4277	     9.9869	     4.8676	    15.1062	    -5.3711	   -16.8686	   -14.8544	
    15.1062	    12.5885	    15.6937	    10.9940	     9.4833	     2.5177	    13.6795	    -8.0566	   -18.4631	   -16.1133	
    11.9171	     9.8190	    13.6795	     8.3084	     7.8049	     0.0839	    11.4975	   -10.3226	   -20.0577	   -17.4561	
     8.8120	     7.1335	    11.2457	     5.7907	     5.0354	    -2.3499	     8.8959	   -12.0010	   -21.6522	   -18.7149	
     6.2103	     4.7836	     8.6441	     3.4409	     1.5106	    -4.5319	     6.0425	   -13.0081	   -22.9950	   -19.8059	
     4.1122	     3.0212	     6.2103	     1.4267	    -2.3499	    -6.4621	     3.1891	   -13.4277	   -24.0021	   -20.6451	
     2.6855	     1.9302	     4.0283	     0.0839	    -6.2103	    -7.8888	     0.6714	   -13.2599	   -24.5895	   -21.1487	
     2.0142	     1.4267	     2.2659	    -0.7553	    -9.7351	    -8.8120	    -1.5945	   -12.6724	   -24.8413	   -21.3165	
     1.9302	     1.5106	     1.0071	    -1.0910	   -12.6724	    -9.3155	    -3.3569	   -11.5814	   -24.7574	   -21.2326	
     2.2659	     1.9302	     0.2518	    -0.8392	   -14.9384	    -9.3994	    -4.6997	   -10.1547	   -24.3378	   -20.9808	
     2.9373	     2.6855	     0.0839	    -0.2518	   -16.4490	    -9.2316	    -5.7068	    -8.6441	   -23.7503	   -20.6451	
     3.6926	     3.5248	     0.2518	     0.5875	   -17.1204	    -8.8959	    -6.2943	    -7.0496	   -22.9950	   -20.3094	
     4.4479	     4.3640	     0.9232	     1.6785	   -17.0364	    -8.3084	    -6.6299	    -5.7907	   -22.1558	   -19.9738	
     5.0354	     5.0354	     1.9302	     2.7695	   -16.3651	    -7.7209	    -6.6299	    -5.0354	   -21.3165	   -19.8059	
     5.4550	     5.6229	     3.1891	     3.7766	   -15.1901	    -6.9656	    -6.3782	    -5.0354	   -20.5612	   -19.7220	
     5.6229	     6.0425	     4.7836	     4.6997	   -13.5956	    -6.2103	    -5.8746	    -5.7907	   -19.9738	   -19.8059	
     5.5389	     6.2943	     6.5460	     5.3711	   -11.7493	    -5.2872	    -5.2032	    -7.3013	   -19.5541	   -19.8898	
     5.2872	     6.3782	     8.7280	     5.8746	    -9.8190	    -4.4479	    -4.1962	    -9.3994	   -19.3024	   -19.9738	
     4.8676	     6.4621	    11.0779	     6.0425	    -7.7209	    -3.6926	    -2.9373	   -11.7493	   -19.2184	   -19.9738	
     4.1962	     6.3782	    13.5956	     5.8746	    -5.7068	    -3.0212	    -1.3428	   -14.0152	   -19.3863	   -19.9738	
     3.4409	     6.2103	    16.0294	     5.4550	    -3.8605	    -2.7695	     0.2518	   -15.9454	   -19.6381	   -20.0577	
     2.2659	     5.7907	    18.1274	     4.6158	    -2.4338	    -3.0212	     1.8463	   -17.2882	   -20.2255	   -20.2255	
     0.8392	     5.0354	    19.5541	     3.3569	    -1.6785	    -3.9444	     3.1052	   -18.0435	   -21.0648	   -20.5612	
    -0.9232	     3.8605	    20.0577	     1.6785	    -1.5945	    -5.4550	     3.9444	   -18.0435	   -22.0718	   -21.1487	
    -2.7695	     2.3499	    19.5541	    -0.2518	    -2.3499	    -7.4692	     4.1962	   -17.4561	   -23.3307	   -21.8201	
    -4.6158	     0.6714	    18.0435	    -2.2659	    -3.7766	    -9.7351	     3.7766	   -16.5329	   -24.5056	   -22.5754	
    -6.2103	    -1.1749	    15.6097	    -4.1962	    -5.7907	   -11.9171	     2.6016	   -15.2740	   -25.5127	   -23.1628	
    -7.2174	    -2.8534	    12.3367	    -5.6229	    -8.1406	   -13.8474	     0.8392	   -13.8474	   -26.2680	   -23.5825	
    -7.6370	    -4.1962	     8.6441	    -6.4621	   -10.5743	   -15.1062	    -1.2589	   -12.3367	   -26.4359	   -23.5825	
    -7.2174	    -5.1193	     4.8676	    -6.3782	   -12.7563	   -15.5258	    -3.7766	   -10.7422	   -26.1841	   -23.2468	
    -6.2103	    -5.5389	     1.1749	    -5.4550	   -14.8544	   -15.0223	    -6.6299	    -9.1476	   -25.3448	   -22.5754	
    -4.6158	    -5.5389	    -2.1820	    -3.6926	   -16.7847	   -13.7634	    -9.9869	    -7.5531	   -24.2538	   -21.5683	
    -2.9373	    -5.2872	    -5.1193	    -1.5106	   -18.7149	   -12.0850	   -13.9313	    -6.0425	   -22.9111	   -20.4773	
    -1.2589	    -4.8676	    -7.7209	     0.7553	   -20.8130	   -10.2386	   -18.1274	    -4.6997	   -21.7361	   -19.4702	
    -0.1678	    -4.6158	    -9.9869	     2.6855	   -22.9950	    -8.6441	   -22.4075	    -3.6926	   -20.8969	   -18.7149	
     0.2518	    -4.6158	   -12.0010	     3.9444	   -25.2609	    -7.4692	   -26.0162	    -3.0212	   -20.3934	   -18.3792	
    -0.0839	    -5.0354	   -13.9313	     4.2801	   -27.4429	    -6.8817	   -28.4500	    -2.8534	   -20.4773	   -18.3792	
    -1.4267	    -5.8746	   -15.7776	     3.7766	   -29.5410	    -6.9656	   -29.6249	    -3.3569	   -21.0648	   -18.7149	
    -3.5248	    -7.3013	   -17.5400	     2.4338	   -31.4713	    -7.5531	   -29.4571	    -4.6158	   -21.9879	   -19.4702	
    -6.2943	    -9.2316	   -19.3024	     0.4196	   -33.1497	    -8.5602	   -28.5339	    -6.5460	   -23.2468	   -20.3934	
    -9.4833	   -11.5814	   -20.8130	    -1.8463	   -34.6603	    -9.9030	   -27.3590	    -8.8120	   -24.5895	   -21.4844	
   -12.7563	   -14.1830	   -22.1558	    -4.1962	   -35.7513	   -11.3297	   -26.3519	   -11.1618	   -25.9323	   -22.5754	
   -15.9454	   -16.7847	   -23.0789	    -6.2103	   -36.4227	   -12.5046	   -25.5966	   -12.8403	   -26.8555	   -23.3307	
   -18.5471	   -19.1345	   -23.5825	    -7.4692	   -36.3388	   -13.2599	   -25.0092	   -13.4277	   -27.1912	   -23.8342	
   -20.3094	   -20.8969	   -23.4985	    -7.9727	   -35.4996	   -13.3438	   -24.3378	   -12.5885	   -26.8555	   -23.7503	
   -21.0648	   -21.9879	   -22.9111	    -7.3853	   -33.8211	   -12.5885	   -23.3307	   -10.4065	   -25.6805	   -23.0789	
   -20.6451	   -22.3236	   -21.6522	    -5.7068	   -31.1356	   -10.8261	   -21.9879	    -7.1335	   -23.7503	   -21.8201	
   -19.2184	   -21.7361	   -19.8898	    -3.1891	   -27.5269	    -8.2245	   -20.0577	    -3.1052	   -21.1487	   -20.0577	
   -16.7847	   -20.3094	   -17.6239	     0.2518	   -23.1628	    -4.8676	   -17.7078	     1.1749	   -18.1274	   -17.9596	
   -13.5956	   -18.2953	   -15.1062	     4.1122	   -18.3792	    -1.0071	   -15.1901	     5.2872	   -14.9384	   -15.6937	
   -10.0708	   -15.9454	   -12.5046	     8.2245	   -13.5956	     3.1052	   -12.5885	     8.8120	   -11.9171	   -13.4277	
    -6.5460	   -13.4277	   -10.1547	    12.0850	    -9.2316	     6.9656	   -10.4065	    11.4975	    -9.3155	   -11.4136	
    -3.1891	   -10.9940	    -8.2245	    15.6937	    -5.9586	    10.4904	    -8.7280	    13.3438	    -7.2174	    -9.7351	
    -0.2518	    -8.8959	    -6.7978	    18.7149	    -4.1122	    13.3438	    -7.8049	    14.2670	    -5.6229	    -8.3923	
     2.1820	    -7.1335	    -6.0425	    21.3165	    -3.7766	    15.4419	    -7.7209	    14.5187	    -4.6158	    -7.4692	
     4.1122	    -5.7907	    -5.9586	    23.2468	    -4.9515	    16.7007	    -8.3923	    13.9313	    -4.0283	    -6.7978	
     5.4550	    -4.9515	    -6.4621	    24.5895	    -7.4692	    17.1204	    -9.6512	    12.8403	    -3.9444	    -6.3782	
     6.2103	    -4.4479	    -7.3013	    25.4288	   -10.8261	    16.8686	   -11.4136	    11.1618	    -4.1122	    -6.2943	
     6.4621	    -4.3640	    -8.2245	    25.6805	   -14.5187	    15.8615	   -13.2599	     9.1476	    -4.4479	    -6.2943	
     6.4621	    -4.5319	    -8.9798	    25.5966	   -18.0435	    14.5187	   -14.8544	     7.0496	    -4.9515	    -6.4621	
     6.2103	    -4.7836	    -9.4833	    25.1770	   -20.9808	    12.8403	   -15.9454	     5.2032	    -5.2872	    -6.6299	
     5.7907	    -4.9515	    -9.5673	    24.5056	   -22.9950	    11.0779	   -16.1972	     3.6926	    -5.6229	    -6.7139	
     5.5389	    -5.0354	    -9.2316	    23.9182	   -23.8342	     9.3155	   -15.5258	     2.6855	    -5.7907	    -6.7139	
     5.3711	    -4.7836	    -8.3084	    23.3307	   -23.7503	     7.7209	   -14.1830	     1.9302	    -5.8746	    -6.6299	
     5.4550	    -4.2801	    -7.0496	    23.0789	   -22.8271	     6.4621	   -12.3367	     1.6785	    -5.7068	    -6.3782	
     5.7907	    -3.3569	    -5.4550	    23.1628	   -21.3165	     5.6229	   -10.3226	     1.5945	    -5.3711	    -5.8746	
     6.3782	    -2.1820	    -3.7766	    23.7503	   -19.5541	     5.2872	    -8.4763	     1.7624	    -4.9515	    -5.2032	
     7.3013	    -0.8392	    -2.0981	    24.7574	   -17.6239	     5.5389	    -6.7978	     2.2659	    -4.3640	    -4.3640	
     8.3923	     0.6714	    -0.6714	    26.1002	   -15.9454	     6.4621	    -5.3711	     3.1052	    -3.7766	    -3.4409	
     9.6512	     2.0981	     0.5875	    27.7786	   -14.5187	     7.9727	    -4.1962	     4.2801	    -3.1891	    -2.4338	
    11.0779	     3.5248	     1.5106	    29.5410	   -13.2599	    10.2386	    -3.2730	     5.9586	    -2.6016	    -1.4267	
    12.4207	     4.8676	     2.2659	    31.4713	   -12.3367	    13.0920	    -2.6016	     8.0566	    -1.9302	    -0.5035	
    13.7634	     6.0425	     2.8534	    33.2336	   -11.4975	    16.2811	    -2.0981	    10.4904	    -1.1749	     0.4196	
    14.8544	     7.1335	     3.3569	    34.7443	   -10.9100	    19.6381	    -1.7624	    12.9242	    -0.5035	     1.1749	
    15.5258	     7.8888	     3.6926	    35.8353	   -10.4065	    22.6593	    -1.5945	    15.0223	     0.0000	     1.5945	
    15.5258	     8.1406	     3.6926	    36.1710	   -10.2386	    24.9252	    -1.7624	    16.4490	     0.2518	     1.6785	
    14.6866	     7.7209	     3.3569	    35.5835	   -10.4065	    26.1841	    -2.2659	    16.7847	     0.0839	     1.3428	
    12.9242	     6.7139	     2.6016	    33.9890	   -10.9100	    26.1002	    -3.1052	    16.1972	    -0.5875	     0.5035	
    10.3226	     5.1193	     1.5945	    31.3873	   -11.7493	    24.7574	    -4.1962	    14.6866	    -1.6785	    -0.7553	
     7.1335	     3.1052	     0.5035	    28.0304	   -12.6724	    22.3236	    -5.4550	    12.5885	    -3.1052	    -2.3499	
     3.8605	     1.0071	    -0.5875	    24.1699	   -13.6795	    19.1345	    -6.6299	    10.3226	    -4.6997	    -4.0283	
     0.7553	    -0.8392	    -1.3428	    20.3934	   -14.3509	    15.7776	    -7.6370	     8.3084	    -6.2103	    -5.5389	
    -1.7624	    -2.1820	    -1.6785	    17.0364	   -14.6027	    12.5885	    -8.3084	     6.7978	    -7.4692	    -6.7978	
    -3.3569	    -2.7695	    -1.4267	    14.4348	   -14.2670	     9.9869	    -8.4763	     6.1264	    -8.3084	    -7.6370	
    -4.0283	    -2.5177	    -0.5875	    12.9242	   -13.4277	     8.2245	    -8.1406	     6.2103	    -8.4763	    -7.8049	
    -3.6926	    -1.5106	     0.8392	    12.5885	   -11.9171	     7.4692	    -7.2174	     7.1335	    -8.0566	    -7.4692	
    -2.4338	     0.1678	     2.6016	    13.2599	    -9.9869	     7.7209	    -5.7907	     8.6441	    -7.0496	    -6.5460	
    -0.4196	     2.2659	     4.6997	    14.8544	    -7.6370	     8.7280	    -4.1122	    10.7422	    -5.4550	    -5.1193	
     2.0981	     4.5319	     6.8817	    17.1204	    -5.2032	    10.4065	    -2.0981	    13.2599	    -3.5248	    -3.4409	
     4.9515	     6.7978	     8.9798	    19.8898	    -2.8534	    12.3367	    -0.1678	    16.0294	    -1.3428	    -1.5106	
     7.8049	     8.8959	    10.7422	    22.7432	    -0.6714	    14.3509	     1.6785	    18.8828	     0.7553	     0.2518	
    10.4904	    10.5743	    12.0850	    25.4288	     1.1749	    16.0294	     3.2730	    21.4844	     2.6855	     1.7624	
    12.7563	    11.7493	    12.7563	    27.6108	     2.5177	    17.2882	     4.3640	    23.7503	     4.1962	     2.8534	
    14.3509	    12.3367	    12.6724	    28.9536	     3.2730	    17.9596	     4.9515	    25.4288	     5.2032	     3.4409	
    15.1901	    12.1689	    11.7493	    29.4571	     3.2730	    17.7078	     4.9515	    26.2680	     5.5389	     3.3569	
    15.1062	    11.3297	    10.1547	    28.7857	     2.5177	    16.6168	     4.2801	    26.1002	     5.0354	     2.6855	
    14.0152	     9.6512	     7.8888	    27.1072	     1.0910	    14.6027	     3.1052	    24.8413	     3.8605	     1.4267	
    12.1689	     7.4692	     5.1193	    24.5056	    -1.0071	    11.9171	     1.5945	    22.5754	     2.0981	    -0.2518	
     9.4833	     4.6997	     2.2659	    21.2326	    -3.4409	     8.7280	     0.0839	    19.4702	    -0.1678	    -2.2659	
     6.3782	     1.6785	    -0.5875	    17.6239	    -6.2103	     5.2032	    -1.2589	    15.7776	    -2.7695	    -4.3640	
     2.7695	    -1.4267	    -3.3569	    13.7634	    -9.0637	     1.6785	    -2.2659	    11.7493	    -5.3711	    -6.3782	
    -0.9232	    -4.6158	    -5.8746	    10.0708	   -11.8332	    -1.8463	    -3.1891	     7.7209	    -8.0566	    -8.3084	
    -4.6158	    -7.6370	    -8.0566	     6.5460	   -14.3509	    -5.0354	    -4.0283	     3.8605	   -10.6583	   -10.0708	
    -8.0566	   -10.3226	    -9.6512	     3.4409	   -16.5329	    -7.6370	    -5.1193	     0.3357	   -13.0081	   -11.6653	
   -10.9100	   -12.4207	   -10.6583	     1.0071	   -18.0435	    -9.6512	    -6.1264	    -2.5177	   -15.0223	   -13.0081	
   -12.8403	   -13.6795	   -10.8261	    -0.6714	   -18.7988	   -10.7422	    -7.1335	    -4.6997	   -16.5329	   -13.9313	
   -13.6795	   -14.0991	   -10.2386	    -1.3428	   -18.6310	   -10.9100	    -7.8049	    -6.0425	   -17.5400	   -14.5187	
   -13.5117	   -13.5956	    -8.8959	    -1.1749	   -17.6239	   -10.3226	    -8.1406	    -6.5460	   -17.9596	   -14.7705	
   -12.2528	   -12.3367	    -7.0496	    -0.0839	   -15.9454	    -8.8959	    -8.2245	    -6.3782	   -17.8757	   -14.6027	
   -10.2386	   -10.5743	    -4.8676	     1.5945	   -13.7634	    -6.9656	    -8.0566	    -5.5389	   -17.2882	   -14.0991	
    -7.4692	    -8.3084	    -2.6855	     3.8605	   -11.4975	    -4.6997	    -7.7209	    -4.2801	   -16.3651	   -13.3438	
    -4.4479	    -5.9586	    -0.5875	     6.3782	    -9.2316	    -2.2659	    -7.3853	    -2.6016	   -15.1901	   -12.4207	
    -1.1749	    -3.5248	     1.2589	     8.9798	    -7.3013	     0.1678	    -6.9656	    -0.6714	   -13.9313	   -11.3297	
     1.8463	    -1.2589	     2.6855	    11.4136	    -5.9586	     2.2659	    -6.6299	     1.1749	   -12.6724	   -10.3226	
     4.4479	     0.5875	     3.4409	    13.3438	    -5.4550	     4.0283	    -6.5460	     2.7695	   -11.5814	    -9.3994	
     6.3782	     1.9302	     3.6087	    14.6027	    -5.8746	     5.0354	    -6.6299	     3.9444	   -10.9100	    -8.7280	
     7.4692	     2.5177	     3.1052	    14.9384	    -7.0496	     5.2872	    -6.9656	     4.4479	   -10.6583	    -8.4763	
     7.7209	     2.6016	     2.0142	    14.4348	    -8.7280	     4.7836	    -7.2174	     4.2801	   -10.9100	    -8.4763	
     7.1335	     2.0142	     0.7553	    13.1760	   -10.4904	     3.6087	    -7.3013	     3.5248	   -11.4975	    -8.8120	
     5.8746	     1.1749	    -0.3357	    11.3297	   -12.0010	     1.8463	    -7.2174	     2.4338	   -12.4207	    -9.3155	
     4.1122	     0.0000	    -1.2589	     9.2316	   -13.0920	    -0.2518	    -6.8817	     1.3428	   -13.5117	    -9.9869	
     2.0142	    -1.3428	    -1.7624	     7.0496	   -13.5117	    -2.5177	    -6.4621	     0.3357	   -14.5187	   -10.6583	
    -0.1678	    -2.6016	    -2.0142	     4.9515	   -13.4277	    -4.6997	    -6.2103	    -0.2518	   -15.4419	   -11.3297	
    -2.1820	    -3.6926	    -1.8463	     3.1891	   -12.8403	    -6.6299	    -6.1264	    -0.5035	   -16.0294	   -11.7493	
    -3.7766	    -4.5319	    -1.4267	     1.9302	   -11.6653	    -7.9727	    -6.0425	    -0.5035	   -16.1972	   -11.9171	
    -4.7836	    -4.8676	    -0.6714	     1.3428	   -10.0708	    -8.7280	    -5.8746	    -0.1678	   -15.8615	   -11.8332	
    -5.1193	    -4.6997	     0.3357	     1.4267	    -8.0566	    -8.6441	    -5.6229	     0.1678	   -15.1901	   -11.3297	
    -4.7836	    -4.1962	     1.5945	     2.1820	    -5.6229	    -7.8888	    -5.1193	     0.5875	   -14.0991	   -10.6583	
    -3.8605	    -3.2730	     2.9373	     3.4409	    -2.9373	    -6.7139	    -4.3640	     0.8392	   -12.9242	    -9.8190	
    -2.5177	    -2.2659	     4.2801	     4.9515	    -0.0839	    -5.2032	    -3.4409	     0.8392	   -11.6653	    -8.8959	
    -0.9232	    -1.1749	     5.5389	     6.6299	     2.8534	    -3.6087	    -2.4338	     0.7553	   -10.5743	    -8.0566	
     0.7553	    -0.0839	     6.5460	     8.2245	     5.4550	    -2.2659	    -1.3428	     0.4196	    -9.6512	    -7.2174	
     2.4338	     0.8392	     7.3013	     9.6512	     7.4692	    -1.1749	    -0.3357	     0.1678	    -8.8959	    -6.6299	
     3.8605	     1.5106	     7.6370	    10.8261	     8.6441	    -0.5035	     0.2518	    -0.0839	    -8.4763	    -6.2103	
     4.9515	     1.8463	     7.4692	    11.4136	     8.6441	    -0.5035	     0.5035	    -0.2518	    -8.3084	    -5.9586	
     5.6229	     1.8463	     6.7978	    11.4975	     7.4692	    -0.9232	     0.1678	    -0.4196	    -8.3923	    -5.9586	
     5.7907	     1.5945	     5.6229	    11.1618	     5.2872	    -1.6785	    -0.5875	    -0.5875	    -8.6441	    -5.9586	
     5.7068	     1.0910	     4.1962	    10.4904	     2.3499	    -2.6855	    -1.5106	    -0.7553	    -8.8959	    -5.9586	
     5.3711	     0.5035	     2.5177	     9.7351	    -1.0910	    -3.5248	    -2.5177	    -0.9232	    -9.1476	    -5.8746	
     4.8676	    -0.0839	     0.8392	     9.0637	    -4.5319	    -4.1122	    -3.3569	    -0.9232	    -9.1476	    -5.4550	
     4.3640	    -0.5875	    -0.8392	     8.5602	    -7.6370	    -4.3640	    -3.9444	    -0.7553	    -8.8959	    -4.9515	
     3.8605	    -1.0071	    -2.2659	     8.3084	   -10.2386	    -4.1962	    -4.2801	    -0.2518	    -8.3923	    -4.1962	
[Epoch Header]
[Trial Type]	11
[Accept]	1
[Correct]	0
[RT]	 0.000
[Resp]	0
[Epoch Data]
    81.5735	    78.3005	    82.5806	    87.6160	    87.8677	    78.5522	    70.9152	    93.9941	    90.6372	    79.6432	
    81.3217	    78.3844	    83.4198	    86.9446	    88.0356	    77.7969	    71.2509	    93.3228	    89.8819	    78.5522	
    81.6574	    79.0558	    84.7626	    86.9446	    88.7070	    77.7130	    72.0062	    92.7353	    89.2944	    77.7969	
    82.4127	    80.2307	    86.6928	    87.6160	    89.7141	    78.3005	    73.0133	    92.2318	    88.8748	    77.6291	
    83.6716	    81.6574	    88.7070	    88.9587	    90.9729	    79.5593	    74.2722	    92.0639	    88.5391	    77.7130	
    85.0983	    83.1680	    90.7211	    90.6372	    92.3157	    81.1539	    75.4471	    92.1478	    88.2034	    77.9648	
    86.5250	    84.5108	    92.2318	    92.4835	    93.4906	    82.9163	    76.4542	    92.6514	    87.8677	    78.3005	
    87.9517	    85.6857	    93.1549	    94.3298	    94.4977	    84.6786	    77.2095	    93.4067	    87.5320	    78.5522	
    89.2944	    86.5250	    93.3228	    96.1761	    95.3369	    86.3571	    77.6291	    94.4138	    87.3642	    78.8040	
    90.4694	    87.1964	    92.9031	    97.7707	    96.1761	    87.8677	    77.9648	    95.5048	    87.3642	    78.9719	
    91.6443	    87.6999	    91.9800	    99.1974	    97.0993	    89.1266	    78.3005	    96.7636	    87.6999	    79.2236	
    92.6514	    88.1195	    90.5533	   100.4562	    98.2742	    90.2176	    78.7201	    98.0225	    88.2874	    79.5593	
    93.4906	    88.3713	    88.7909	   101.4633	    99.7849	    90.9729	    79.3915	    99.4492	    89.0427	    79.8950	
    94.0781	    88.6230	    86.8607	   102.1347	   101.4633	    91.5604	    80.2307	   100.8759	    89.8819	    80.2307	
    94.3298	    88.6230	    84.8465	   102.4704	   103.0579	    91.7282	    81.1539	   102.3026	    90.7211	    80.4825	
    94.1620	    88.3713	    82.5806	   102.2186	   104.3167	    91.3925	    81.9931	   103.6453	    91.3925	    80.4825	
    93.4067	    87.8677	    80.3146	   101.4633	   104.8203	    90.6372	    82.4127	   104.6524	    91.8961	    80.0629	
    92.1478	    87.0285	    77.9648	   100.1205	   104.3167	    89.3784	    82.4127	   105.3238	    91.9800	    79.3076	
    90.6372	    85.9375	    75.6989	    98.3582	   102.8900	    87.8677	    81.8253	   105.5756	    91.8121	    78.0487	
    89.1266	    84.9304	    73.6847	    96.4279	   100.5402	    86.1893	    80.9860	   105.5756	    91.4764	    76.6220	
    87.8677	    84.1751	    72.2580	    94.7495	    97.7707	    84.6786	    79.9789	   105.4916	    91.1407	    75.1953	
    87.1964	    84.0073	    71.5027	    93.5745	    95.0012	    83.5876	    79.0558	   105.2399	    90.9729	    74.1043	
    87.3642	    84.4269	    71.6705	    93.2388	    92.5674	    83.0002	    78.4683	   104.9881	    91.1407	    73.7686	
    88.2874	    85.6018	    72.5937	    93.7424	    90.8051	    83.1680	    78.3005	   104.4846	    91.7282	    74.1882	
    89.9658	    87.3642	    74.2722	    95.0012	    89.7980	    84.0073	    78.6362	   103.7292	    92.6514	    75.3632	
    92.1478	    89.3784	    76.2863	    96.8475	    89.5462	    85.4340	    79.2236	   102.4704	    93.8263	    77.0416	
    94.4977	    91.4764	    78.5522	    99.0295	    89.8819	    87.1124	    79.9789	   100.6241	    95.0851	    78.8040	
    96.7636	    93.3228	    80.6503	   101.2115	    90.5533	    88.9587	    80.6503	    98.2742	    96.0922	    80.3986	
    98.7778	    94.8334	    82.4966	   103.0579	    91.3086	    90.8051	    81.2378	    95.5048	    96.7636	    81.5735	
   100.2045	    95.7565	    83.8394	   104.4006	    92.0639	    92.3996	    81.4896	    92.5674	    96.9315	    82.1609	
   101.1276	    96.0083	    84.6786	   105.0720	    92.4835	    93.6584	    81.4056	    89.7141	    96.5118	    82.3288	
   101.2955	    95.5887	    85.0143	   105.0720	    92.6514	    94.4138	    80.9021	    87.1124	    95.5048	    81.9931	
   100.7919	    94.4977	    84.6786	   104.4006	    92.3996	    94.5816	    79.9789	    84.7626	    93.9941	    81.3217	
    99.5331	    92.8192	    84.0073	   103.1418	    91.8121	    94.2459	    78.8040	    82.9163	    92.0639	    80.3986	
    97.6868	    90.7211	    82.9163	   101.3794	    90.9729	    93.3228	    77.3773	    81.4896	    89.8819	    79.1397	
    95.2530	    88.2874	    81.5735	    99.1135	    89.9658	    91.8121	    75.9506	    80.7343	    87.4481	    77.7130	
    92.3996	    85.7697	    80.2307	    96.5958	    88.9587	    89.8819	    74.4400	    80.5664	    85.0143	    76.0345	
    89.3784	    83.3359	    78.9719	    93.9941	    87.9517	    87.6999	    73.0972	    81.0699	    82.8323	    74.3561	
    86.3571	    81.1539	    77.9648	    91.5604	    87.1124	    85.6018	    72.0062	    82.2449	    81.0699	    72.7615	
    83.6716	    79.4754	    77.3773	    89.5462	    86.5250	    83.7555	    71.2509	    84.0912	    79.8950	    71.3348	
    81.4896	    78.3844	    77.3773	    88.2034	    86.1053	    82.5806	    70.8313	    86.3571	    79.4754	    70.2438	
    80.1468	    78.0487	    77.8809	    87.6160	    86.0214	    82.2449	    70.8313	    89.0427	    79.8111	    69.7403	
    79.6432	    78.4683	    78.9719	    87.9517	    86.2732	    82.9163	    71.0831	    91.9800	    80.9860	    69.6564	
    79.9789	    79.6432	    80.5664	    89.0427	    86.6928	    84.5947	    71.7545	    95.0012	    82.8323	    69.9921	
    81.2378	    81.3217	    82.5806	    90.8890	    87.4481	    86.9446	    72.5098	    97.8546	    85.0983	    70.7474	
    83.0002	    83.4198	    84.7626	    93.1549	    88.2874	    89.7980	    73.5168	   100.2045	    87.5320	    71.7545	
    85.1822	    85.6857	    87.0285	    95.5887	    89.2944	    92.7353	    74.5239	   101.7990	    89.7980	    72.9294	
    87.5320	    87.7838	    89.0427	    98.1064	    90.3015	    95.2530	    75.5310	   102.5543	    91.6443	    74.1043	
    89.6301	    89.4623	    90.5533	   100.4562	    91.1407	    97.1832	    76.3702	   102.3865	    92.9031	    75.1114	
    91.2247	    90.5533	    91.3925	   102.4704	    91.7282	    98.1903	    76.9577	   101.2955	    93.4067	    75.8667	
    92.2318	    90.8051	    91.3925	   103.8971	    91.8961	    98.1903	    77.2095	    99.6170	    93.3228	    76.2024	
    92.3996	    90.1337	    90.4694	   104.6524	    91.7282	    97.0993	    77.0416	    97.3511	    92.6514	    76.0345	
    91.8121	    88.7070	    88.6230	   104.7363	    90.9729	    95.1691	    76.5381	    95.0851	    91.6443	    75.4471	
    90.4694	    86.6928	    86.1053	   104.1489	    89.9658	    92.3996	    75.6989	    92.9871	    90.4694	    74.5239	
    88.7909	    84.2590	    83.0002	   102.8900	    88.7070	    89.2105	    74.6918	    91.4764	    89.2105	    73.3490	
    86.7767	    81.8253	    79.8111	   101.1276	    87.4481	    85.9375	    73.7686	    90.7211	    87.9517	    72.2580	
    84.8465	    79.4754	    76.7899	    99.1135	    86.5250	    82.7484	    72.9294	    90.6372	    86.8607	    71.2509	
    83.1680	    77.5452	    74.2722	    96.9315	    85.9375	    80.0629	    72.5098	    91.1407	    85.8536	    70.4956	
    81.7413	    76.1185	    72.5098	    94.7495	    86.0214	    77.9648	    72.4258	    92.0639	    85.0143	    69.9921	
    80.6503	    75.1953	    71.5866	    92.7353	    86.8607	    76.5381	    72.7615	    93.0710	    84.2590	    69.8242	
    80.0629	    74.7757	    71.5866	    91.0568	    88.3713	    75.7828	    73.6008	    94.4138	    83.6716	    69.9081	
    79.9789	    74.9435	    72.4258	    89.8819	    90.7211	    75.8667	    74.8596	    95.9244	    83.4198	    70.4117	
    80.3986	    75.6149	    74.1043	    89.4623	    93.7424	    76.8738	    76.4542	    97.8546	    83.5876	    71.3348	
    81.4896	    76.8738	    76.3702	    89.8819	    97.1832	    78.7201	    78.3844	    99.9527	    84.3430	    72.6776	
    83.1680	    78.5522	    79.1397	    91.2247	   100.9598	    81.3217	    80.5664	   102.2186	    85.8536	    74.2722	
    85.4340	    80.7343	    82.0770	    93.5745	   104.6524	    84.5947	    82.8323	   104.4006	    87.9517	    76.2024	
    88.0356	    83.2520	    85.0143	    96.6797	   107.7576	    88.4552	    85.0143	   106.0791	    90.5533	    78.3005	
    90.8051	    85.9375	    87.6160	   100.4562	   109.9396	    92.5674	    86.8607	   107.0862	    93.4906	    80.4825	
    93.6584	    88.6230	    89.7980	   104.4006	   111.0306	    96.7636	    88.2034	   107.3380	    96.3440	    82.5806	
    96.2601	    91.1407	    91.4764	   108.2611	   110.8627	   100.6241	    89.0427	   106.7505	    98.7778	    84.3430	
    98.4421	    93.3228	    92.4835	   111.4502	   109.4360	   103.9810	    89.1266	   105.4916	   100.6241	    85.7697	
   100.2045	    94.9173	    92.8192	   113.9679	   107.0862	   106.4987	    88.7070	   103.8132	   101.7151	    86.7767	
   101.3794	    96.0083	    92.6514	   115.5624	   104.0649	   108.2611	    87.8677	   101.9669	   101.9669	    87.4481	
   102.0508	    96.5958	    91.8961	   116.4017	   100.7919	   109.1843	    86.8607	   100.3723	   101.5472	    87.6999	
   102.3026	    96.8475	    90.8051	   116.6534	    97.6868	   109.5200	    85.8536	    99.1974	   100.7919	    87.7838	
   102.2186	    96.6797	    89.3784	   116.2338	    94.9173	   109.3521	    85.0143	    98.6099	    99.7009	    87.6999	
   101.6312	    96.2601	    87.7838	   115.3946	    92.6514	   108.6807	    84.2590	    98.4421	    98.6099	    87.3642	
   100.7919	    95.5048	    86.0214	   113.9679	    90.8890	   107.5058	    83.5876	    98.5260	    97.3511	    86.6928	
    99.5331	    94.4977	    84.1751	   112.0377	    89.4623	   105.8273	    82.8323	    98.5260	    96.0083	    85.6857	
    98.0225	    93.3228	    82.2449	   109.6039	    88.3713	   103.8971	    82.1609	    98.4421	    94.7495	    84.3430	
    96.5118	    92.0639	    80.5664	   107.0023	    87.5320	   101.7151	    81.4056	    98.1064	    93.4067	    82.7484	
    95.0851	    90.8890	    79.1397	   104.4846	    87.1124	    99.6170	    80.7343	    97.7707	    92.2318	    81.0699	
    94.0781	    90.0497	    78.2166	   102.3026	    87.1124	    97.8546	    80.2307	    97.4350	    91.3086	    79.4754	
    93.6584	    89.6301	    77.9648	   100.7080	    87.5320	    96.5958	    79.9789	    97.1832	    90.6372	    78.0487	
    93.8263	    89.7141	    78.3844	    99.8688	    88.3713	    95.9244	    79.9789	    97.1832	    90.3854	    76.9577	
    94.6655	    90.3015	    79.2236	    99.7009	    89.5462	    95.6726	    80.2307	    97.3511	    90.3015	    76.1185	
    95.9244	    91.1407	    80.5664	   100.1205	    90.9729	    95.7565	    80.6503	    97.5189	    90.4694	    75.6989	
    97.6028	    92.3157	    82.2449	   100.8759	    92.5674	    95.9244	    81.1539	    97.8546	    90.8051	    75.6149	
    99.4492	    93.5745	    84.0912	   101.8829	    94.2459	    96.2601	    81.8253	    98.1903	    91.2247	    75.7828	
   101.3794	    95.0012	    86.1053	   102.9739	    96.0083	    96.5118	    82.5806	    98.6099	    91.8121	    76.2863	
   103.2257	    96.4279	    88.1195	   104.1489	    97.8546	    96.7636	    83.4198	    99.1135	    92.3996	    77.0416	
   104.9042	    97.6868	    90.0497	   105.0720	    99.5331	    96.8475	    84.3430	    99.7849	    92.9031	    77.8809	
   106.1630	    98.6938	    91.7282	   105.5756	   100.9598	    96.7636	    85.0983	   100.3723	    93.3228	    78.8040	
   106.8344	    99.3652	    92.9871	   105.6595	   102.1347	    96.2601	    85.7697	   100.9598	    93.4067	    79.4754	
   106.8344	    99.5331	    93.7424	   105.0720	   102.7222	    95.4208	    86.0214	   101.2955	    93.1549	    79.7272	
   105.9952	    99.0295	    93.8263	   103.8132	   102.6382	    94.1620	    85.7697	   101.2955	    92.3996	    79.5593	
   104.4006	    97.9385	    93.2388	   101.8829	   101.9669	    92.4835	    85.0983	   100.9598	    91.3086	    78.8879	
   102.3865	    96.4279	    92.2318	    99.4492	   100.7080	    90.5533	    84.0073	   100.3723	    89.8819	    77.7130	
   100.1205	    94.8334	    91.0568	    96.9315	    99.2813	    88.4552	    82.6645	    99.4492	    88.4552	    76.2863	
    98.0225	    93.2388	    89.9658	    94.3298	    97.7707	    86.5250	    81.4056	    98.4421	    87.1964	    74.6918	
    96.3440	    91.9800	    89.2105	    92.1478	    96.4279	    84.9304	    80.3146	    97.2672	    86.1893	    73.3490	
    95.3369	    91.2247	    89.0427	    90.4694	    95.5048	    83.6716	    79.3915	    96.0083	    85.7697	    72.1741	
    94.9173	    90.9729	    89.5462	    89.5462	    95.0012	    82.9163	    78.8040	    94.5816	    85.7697	    71.5027	
    95.3369	    91.3086	    90.5533	    89.3784	    95.0851	    82.6645	    78.4683	    93.3228	    86.2732	    71.4188	
    96.3440	    91.9800	    92.1478	    90.0497	    95.5048	    82.9163	    78.3844	    92.0639	    87.2803	    71.8384	
    97.8546	    92.9871	    93.9102	    91.3086	    96.1761	    83.4198	    78.4683	    91.2247	    88.5391	    72.7615	
    99.4492	    93.9102	    95.6726	    92.9871	    96.9315	    84.0912	    78.4683	    90.6372	    89.9658	    73.9365	
   100.9598	    94.6655	    97.0993	    94.7495	    97.4350	    84.8465	    78.3844	    90.5533	    91.2247	    75.1953	
   102.1347	    95.0012	    98.1064	    96.5118	    97.7707	    85.4340	    78.0487	    90.9729	    92.2318	    76.4542	
   102.7222	    95.0012	    98.4421	    98.0225	    97.6028	    85.7697	    77.5452	    91.8121	    92.9031	    77.5452	
   102.8900	    94.4977	    98.1064	    99.2813	    97.0993	    85.8536	    76.8738	    92.9031	    93.2388	    78.3005	
   102.4704	    93.5745	    97.0993	   100.1205	    96.1761	    85.6018	    76.1185	    94.2459	    93.3228	    78.8040	
   101.5472	    92.3996	    95.5048	   100.4562	    95.0012	    85.0143	    75.2792	    95.5048	    93.2388	    79.0558	
   100.2045	    90.9729	    93.4906	   100.4562	    93.5745	    84.1751	    74.3561	    96.4279	    92.9871	    78.8879	
    98.5260	    89.3784	    91.1407	    99.8688	    91.9800	    83.2520	    73.5168	    96.8475	    92.6514	    78.4683	
    96.5118	    87.6999	    88.6230	    98.7778	    90.3854	    82.2449	    72.7615	    96.5118	    92.2318	    77.7969	
    94.3298	    86.1053	    86.0214	    97.2672	    88.8748	    81.3217	    72.1741	    95.3369	    91.6443	    76.9577	
    92.3157	    84.6786	    83.5037	    95.4208	    87.4481	    80.9021	    71.6705	    93.4067	    90.8890	    76.0345	
    90.5533	    83.5037	    81.2378	    93.4906	    86.3571	    80.9860	    71.4188	    91.0568	    90.0497	    75.1953	
    89.3784	    82.8323	    79.3076	    91.8961	    85.6018	    81.9931	    71.5027	    88.7070	    89.2944	    74.6078	
    89.0427	    82.7484	    77.7130	    90.9729	    85.4340	    84.0073	    71.9223	    86.7767	    88.7070	    74.4400	
    89.5462	    83.4198	    76.6220	    90.8890	    85.9375	    86.8607	    72.7615	    85.6018	    88.3713	    74.6918	
    90.8890	    84.6786	    75.9506	    91.8121	    86.9446	    90.3015	    73.9365	    85.2661	    88.2034	    75.4471	
    92.9031	    86.2732	    75.6989	    93.4906	    88.3713	    93.9941	    75.3632	    86.0214	    88.2874	    76.4542	
    95.2530	    88.1195	    75.7828	    95.7565	    90.0497	    97.6868	    76.8738	    87.5320	    88.3713	    77.7130	
    97.6028	    89.9658	    76.2024	    98.3582	    91.8961	   100.8759	    78.4683	    89.7141	    88.5391	    78.9719	
    99.8688	    91.6443	    76.7899	   100.8759	    93.8263	   103.4775	    79.8950	    92.3157	    88.7070	    80.1468	
   101.7151	    92.9031	    77.6291	   103.0579	    95.6726	   105.4077	    81.1539	    95.2530	    88.7909	    81.2378	
   103.0579	    93.8263	    78.4683	   104.7363	    97.4350	   106.5826	    82.1609	    98.1903	    88.8748	    81.9931	
   103.8132	    94.1620	    79.3076	   105.7434	    99.1974	   107.0023	    82.9163	   100.9598	    89.0427	    82.4127	
   103.8132	    93.9941	    80.0629	   105.9113	   100.7080	   106.6666	    83.5037	   103.3936	    89.2105	    82.4127	
   103.1418	    93.3228	    80.6503	   105.4077	   102.2186	   105.6595	    83.7555	   105.3238	    89.6301	    81.9092	
   101.7990	    92.2318	    81.0699	   104.0649	   103.4775	   103.9810	    83.7555	   106.6666	    90.1337	    80.9021	
    99.9527	    90.7211	    81.4896	   102.2186	   104.5685	   101.7151	    83.6716	   107.3380	    90.7211	    79.6432	
    97.6028	    89.0427	    81.7413	    99.9527	   105.1559	    99.0295	    83.2520	   107.3380	    91.3086	    78.1326	
    95.0851	    87.2803	    81.9092	    97.2672	   105.2399	    96.0083	    82.6645	   106.7505	    91.8121	    76.7059	
    92.2318	    85.4340	    82.0770	    94.4977	   104.4846	    92.5674	    81.9092	   105.5756	    91.9800	    75.3632	
    89.3784	    83.6716	    82.0770	    91.5604	   103.0579	    89.0427	    80.8182	   104.1489	    91.8961	    74.1882	
    86.5250	    82.1609	    82.1609	    88.7909	   100.9598	    85.4340	    79.6432	   102.6382	    91.5604	    73.1812	
    83.9233	    80.8182	    82.3288	    86.2732	    98.4421	    82.1609	    78.3005	   101.1276	    91.0568	    72.4258	
    81.6574	    79.8111	    82.5806	    84.0912	    95.6726	    79.3076	    77.1255	    99.8688	    90.3854	    71.9223	
    79.8950	    79.1397	    83.1680	    82.4966	    92.9871	    77.1255	    76.1185	    98.5260	    89.5462	    71.5027	
    78.7201	    78.8040	    83.9233	    81.4056	    90.4694	    75.6989	    75.3632	    97.1832	    88.6230	    71.2509	
    78.0487	    78.7201	    84.8465	    80.8182	    88.4552	    75.1114	    74.7757	    95.5887	    87.6999	    71.0831	
    77.9648	    78.8879	    85.8536	    80.7343	    86.9446	    75.3632	    74.5239	    93.6584	    86.8607	    71.0831	
    78.4683	    79.3076	    86.6928	    81.1539	    85.9375	    76.5381	    74.5239	    91.7282	    86.2732	    71.2509	
    79.4754	    79.8950	    87.2803	    81.9931	    85.4340	    78.5522	    74.8596	    89.8819	    86.1893	    71.5866	
    81.0699	    80.7343	    87.4481	    83.3359	    85.4340	    81.2378	    75.5310	    88.6230	    86.5250	    72.2580	
    83.0002	    81.8253	    87.2803	    85.1822	    85.8536	    84.4269	    76.6220	    88.1195	    87.5320	    73.3490	
    85.1822	    83.0002	    86.6089	    87.3642	    86.6089	    87.7838	    77.9648	    88.2034	    88.7909	    74.7757	
    87.2803	    84.0912	    85.3500	    89.6301	    87.3642	    90.8890	    79.3076	    88.9587	    90.3854	    76.3702	
    89.1266	    84.9304	    83.5037	    91.8961	    88.0356	    93.3228	    80.5664	    89.8819	    91.8961	    78.0487	
    90.4694	    85.4340	    81.1539	    93.8263	    88.4552	    94.9173	    81.5735	    90.8051	    93.3228	    79.6432	
    91.2247	    85.4340	    78.5522	    95.2530	    88.5391	    95.5048	    82.2449	    91.5604	    94.4138	    80.9021	
    91.3086	    84.9304	    75.6989	    96.0922	    88.3713	    95.1691	    82.4127	    91.8121	    95.0851	    81.8253	
    90.7211	    84.0912	    73.0133	    96.1761	    87.8677	    94.0781	    82.2449	    91.6443	    95.5048	    82.4127	
    89.5462	    82.8323	    70.4956	    95.7565	    87.1964	    92.4835	    81.7413	    90.8890	    95.6726	    82.5806	
    88.0356	    81.4896	    68.3975	    95.0012	    86.5250	    90.6372	    80.9860	    89.8819	    95.6726	    82.5806	
    86.3571	    80.1468	    66.9708	    93.9941	    86.0214	    89.0427	    80.2307	    88.6230	    95.8405	    82.5806	
    84.7626	    79.0558	    66.2994	    93.0710	    85.7697	    87.7838	    79.6432	    87.5320	    96.0922	    82.5806	
    83.4198	    78.3005	    66.4673	    92.3996	    86.0214	    87.0285	    79.1397	    86.6928	    96.5118	    82.6645	
    82.4966	    78.0487	    67.4744	    92.1478	    86.6928	    86.7767	    78.9719	    86.2732	    97.0993	    82.9163	
    81.9931	    78.2166	    69.1528	    92.2318	    87.6999	    86.9446	    78.9719	    86.4410	    97.7707	    83.2520	
    81.9931	    78.8040	    71.3348	    92.5674	    89.0427	    87.4481	    79.2236	    87.1964	    98.3582	    83.5876	
    82.3288	    79.8111	    73.8525	    93.2388	    90.4694	    88.3713	    79.5593	    88.6230	    98.6938	    84.0073	
    83.0841	    81.0699	    76.6220	    94.1620	    91.8961	    89.5462	    79.9789	    90.8051	    98.7778	    84.4269	
    84.1751	    82.5806	    79.3915	    95.2530	    93.2388	    91.0568	    80.3986	    93.8263	    98.6938	    84.8465	
    85.6857	    84.3430	    82.1609	    96.5118	    94.5816	    92.9031	    80.9860	    97.4350	    98.5260	    85.4340	
    87.5320	    86.2732	    84.7626	    98.0225	    95.8405	    95.0012	    81.7413	   101.3794	    98.3582	    86.1893	
    89.6301	    88.2874	    87.0285	    99.5331	    96.9315	    97.1832	    82.4966	   105.3238	    98.1064	    86.9446	
    91.7282	    90.1337	    88.8748	   101.0437	    97.7707	    99.1974	    83.2520	   108.6807	    97.9385	    87.7838	
    93.5745	    91.5604	    90.0497	   102.3026	    98.1903	   100.7080	    83.7555	   111.1145	    97.6028	    88.4552	
    95.0012	    92.4835	    90.3854	   103.0579	    98.1903	   101.4633	    84.0912	   112.2894	    97.0993	    88.7909	
    95.8405	    92.7353	    89.7980	   103.1418	    97.5189	   101.4633	    84.0073	   112.0377	    96.3440	    88.6230	
    95.9244	    92.3157	    88.4552	   102.5543	    96.3440	   100.7080	    83.5037	   110.6110	    95.3369	    88.0356	
    95.5048	    91.3086	    86.5250	   101.3794	    94.9173	    99.1974	    82.7484	   108.3450	    94.1620	    87.0285	
    94.5816	    90.0497	    84.3430	    99.8688	    93.3228	    97.2672	    81.9092	   105.5756	    92.9871	    85.6857	
    93.5745	    88.7070	    82.2449	    98.2742	    91.8121	    95.0851	    81.0699	   102.8061	    91.8961	    84.2590	
    92.6514	    87.4481	    80.4825	    96.6797	    90.6372	    93.0710	    80.3986	   100.4562	    91.0568	    83.0841	
    91.9800	    86.6928	    79.3915	    95.5048	    89.8819	    91.4764	    79.9789	    98.6938	    90.6372	    82.0770	
    91.8961	    86.3571	    79.0558	    94.7495	    89.7141	    90.4694	    79.8950	    97.5189	    90.7211	    81.5735	
    92.3996	    86.6928	    79.5593	    94.5816	    90.2176	    90.2176	    80.2307	    96.8475	    91.2247	    81.4056	
    93.5745	    87.6160	    81.0699	    95.0851	    91.2247	    90.6372	    80.9021	    96.5118	    92.0639	    81.6574	
    95.3369	    89.1266	    83.3359	    96.1761	    92.8192	    91.8961	    81.9092	    96.4279	    93.2388	    82.1609	
    97.4350	    91.0568	    86.2732	    97.7707	    94.7495	    93.4906	    83.0841	    96.4279	    94.4138	    82.7484	
    99.7009	    93.2388	    89.6301	    99.7009	    96.9315	    95.4208	    84.2590	    96.2601	    95.5887	    83.3359	
   101.9669	    95.3369	    93.1549	   101.7990	    99.1135	    97.3511	    85.4340	    96.0922	    96.5958	    83.9233	
   103.9810	    97.2672	    96.6797	   103.8971	   101.1276	    99.1135	    86.4410	    95.9244	    97.3511	    84.4269	
   105.6595	    98.9456	   100.1205	   105.8273	   102.8900	   100.7080	    87.2803	    96.0083	    97.9385	    84.8465	
   106.9183	   100.2884	   103.1418	   107.5897	   104.4006	   101.8829	    87.8677	    96.4279	    98.2742	    85.3500	
   107.7576	   101.1276	   105.5756	   109.0164	   105.3238	   102.5543	    88.2874	    97.0993	    98.5260	    85.7697	
   107.9254	   101.2955	   107.0862	   109.9396	   105.7434	   102.8061	    88.3713	    98.1064	    98.6099	    86.1053	
   107.2540	   100.7080	   107.5058	   110.1913	   105.4077	   102.4704	    88.0356	    99.1135	    98.5260	    86.2732	
   105.9113	    99.2813	   106.7505	   109.6878	   104.4006	   101.4633	    87.3642	    99.9527	    98.2742	    86.1893	
   103.8132	    97.0993	   104.6524	   108.4290	   102.7222	    99.7849	    86.2732	   100.6241	    97.7707	    85.8536	
   101.0437	    94.1620	   101.4633	   106.4148	   100.5402	    97.5189	    84.8465	   100.9598	    97.0154	    85.2661	
    97.7707	    90.8890	    97.2672	   103.8132	    98.1064	    94.8334	    83.1680	   100.9598	    95.9244	    84.5108	
    94.2459	    87.2803	    92.3996	   100.8759	    95.5048	    91.8121	    81.4056	   100.6241	    94.6655	    83.5037	
    90.4694	    83.6716	    87.2803	    97.6868	    93.0710	    88.7909	    79.4754	    99.8688	    93.0710	    82.4127	
    86.8607	    80.3146	    82.2449	    94.4977	    91.0568	    85.8536	    77.7130	    98.6938	    91.2247	    81.1539	
    83.3359	    77.2095	    77.6291	    91.5604	    89.6301	    83.1680	    76.1185	    97.0154	    89.2944	    79.8111	
    80.3146	    74.6078	    73.8525	    89.0427	    88.8748	    80.9860	    74.8596	    94.8334	    87.2803	    78.5522	
    78.0487	    72.5098	    71.0831	    87.1964	    88.9587	    79.2236	    74.0204	    92.3996	    85.4340	    77.4612	
    76.6220	    71.2509	    69.3207	    86.0214	    89.7980	    77.9648	    73.6008	    89.9658	    83.7555	    76.5381	
    76.2863	    70.8313	    68.6493	    85.6857	    91.0568	    77.2095	    73.5168	    88.0356	    82.5806	    76.0345	
    77.2095	    71.3348	    68.8171	    86.1893	    92.3996	    76.9577	    73.9365	    86.7767	    81.9092	    75.9506	
    79.2236	    72.6776	    69.5724	    87.5320	    93.5745	    77.2095	    74.5239	    86.5250	    81.9931	    76.3702	
    82.0770	    74.7757	    70.6635	    89.4623	    94.3298	    77.8809	    75.1953	    87.2803	    82.7484	    77.2934	
    85.5179	    77.2934	    71.8384	    91.8961	    94.2459	    78.8040	    75.9506	    88.7909	    84.0912	    78.6362	
    89.2105	    80.0629	    72.9294	    94.4138	    93.5745	    79.9789	    76.5381	    90.7211	    85.6857	    80.3146	
    92.6514	    82.6645	    73.6847	    96.8475	    92.1478	    81.2378	    77.0416	    92.5674	    87.2803	    81.9931	
    95.4208	    84.8465	    74.1043	    98.8617	    90.3015	    82.4966	    77.3773	    93.9102	    88.6230	    83.5037	
    97.4350	    86.4410	    74.3561	   100.4562	    88.2034	    83.8394	    77.5452	    94.3298	    89.6301	    84.7626	
    98.4421	    87.4481	    74.3561	   101.3794	    86.1053	    85.2661	    77.5452	    93.7424	    90.1337	    85.4340	
    98.4421	    87.7838	    74.2722	   101.7151	    84.1751	    86.7767	    77.3773	    92.1478	    90.1337	    85.6018	
    97.5189	    87.4481	    74.0204	   101.3794	    82.4127	    88.2034	    77.1255	    89.7141	    89.7141	    85.2661	
    95.9244	    86.7767	    73.6847	   100.5402	    80.9860	    89.4623	    76.7899	    87.0285	    88.8748	    84.5947	
    93.8263	    85.6018	    73.1812	    99.1974	    79.8950	    90.3854	    76.3702	    84.5108	    87.7838	    83.5876	
    91.3925	    84.3430	    72.6776	    97.6028	    79.0558	    90.8051	    75.8667	    82.4966	    86.5250	    82.4966	
    88.9587	    82.9163	    72.1741	    95.7565	    78.5522	    90.6372	    75.3632	    81.2378	    85.1822	    81.2378	
    86.7767	    81.5735	    71.9223	    94.0781	    78.3844	    90.0497	    74.8596	    80.9021	    84.0073	    80.1468	
    84.9304	    80.5664	    71.9223	    92.5674	    78.5522	    89.2105	    74.4400	    81.4056	    83.0002	    79.2236	
    83.6716	    79.8111	    72.2580	    91.4764	    78.8879	    88.2034	    74.1882	    82.5806	    82.3288	    78.4683	
    82.9163	    79.4754	    73.0133	    90.8890	    79.4754	    87.1964	    74.0204	    84.2590	    81.9092	    78.0487	
    82.7484	    79.4754	    74.0204	    90.8051	    80.3146	    86.2732	    74.0204	    86.3571	    81.9092	    77.7969	
    83.0841	    79.8111	    75.2792	    91.1407	    81.1539	    85.6857	    74.1043	    88.5391	    82.2449	    77.8809	
    83.8394	    80.3986	    76.6220	    91.8961	    81.9931	    85.3500	    74.1882	    90.5533	    82.9163	    78.1326	
    84.7626	    81.1539	    77.9648	    92.9871	    82.8323	    85.1822	    74.3561	    92.2318	    83.7555	    78.4683	
    85.6857	    81.8253	    79.3076	    94.1620	    83.5037	    85.0983	    74.3561	    93.2388	    84.6786	    78.8879	
    86.5250	    82.3288	    80.3146	    95.1691	    84.0073	    85.0143	    74.2722	    93.5745	    85.5179	    79.1397	
    87.1124	    82.4966	    80.9021	    95.9244	    84.2590	    84.7626	    74.0204	    93.1549	    86.1053	    79.3076	
    87.2803	    82.2449	    81.0699	    96.2601	    84.1751	    84.3430	    73.6008	    92.0639	    86.3571	    79.1397	
    87.0285	    81.4896	    80.7343	    96.1761	    83.8394	    83.9233	    73.0133	    90.5533	    86.2732	    78.6362	
    86.3571	    80.2307	    79.8950	    95.7565	    83.1680	    83.4198	    72.1741	    88.8748	    85.6857	    77.7130	
    85.3500	    78.6362	    78.6362	    94.9173	    82.4127	    83.0841	    71.3348	    87.2803	    84.9304	    76.5381	
    84.1751	    76.8738	    77.1255	    93.9102	    81.5735	    82.8323	    70.4956	    86.0214	    84.0073	    75.1953	
    83.0002	    75.0275	    75.5310	    92.6514	    80.8182	    82.4966	    69.7403	    85.0983	    83.0002	    73.7686	
    81.9092	    73.3490	    73.8525	    91.3086	    79.9789	    82.1609	    69.0689	    84.5108	    82.0770	    72.2580	
    80.8182	    71.9223	    72.0901	    89.7980	    79.1397	    81.5735	    68.4814	    84.2590	    81.2378	    70.9152	
    79.8950	    70.7474	    70.2438	    88.3713	    78.1326	    80.8182	    67.8940	    84.2590	    80.4825	    69.6564	
    79.0558	    69.9081	    68.3975	    87.1124	    77.0416	    80.0629	    67.3904	    84.5947	    79.9789	    68.5654	
    78.4683	    69.4046	    66.5512	    86.1053	    75.6989	    79.4754	    66.8030	    85.0983	    79.4754	    67.8101	
    78.1326	    69.1528	    64.7888	    85.4340	    74.3561	    79.3076	    66.2994	    85.8536	    79.1397	    67.5583	
    78.1326	    69.2368	    63.1104	    85.3500	    73.0133	    79.6432	    65.8798	    86.7767	    78.8879	    67.7261	
    78.4683	    69.6564	    61.5997	    85.6857	    71.8384	    80.5664	    65.6281	    87.8677	    78.7201	    68.3136	
    79.3076	    70.2438	    60.2570	    86.5250	    70.8313	    81.8253	    65.3763	    88.9587	    78.7201	    69.2368	
    80.4825	    70.9991	    59.0820	    87.6999	    70.1599	    83.4198	    65.3763	    89.9658	    78.8879	    70.4117	
    81.7413	    71.9223	    57.9910	    89.0427	    69.7403	    85.0143	    65.3763	    90.7211	    79.3076	    71.5866	
    82.9163	    72.6776	    57.1518	    90.3854	    69.5724	    86.4410	    65.2924	    90.8051	    79.8111	    72.6776	
    83.8394	    73.1812	    56.4804	    91.5604	    69.5724	    87.5320	    65.2084	    90.2176	    80.3986	    73.5168	
    84.0912	    73.2651	    55.8929	    92.2318	    69.5724	    88.0356	    64.9567	    88.7070	    80.8182	    74.0204	
    83.5876	    72.8455	    55.3894	    92.3996	    69.5724	    87.8677	    64.5370	    86.5250	    80.9860	    74.1882	
    82.4966	    72.0062	    55.0537	    91.8961	    69.5724	    87.1124	    63.8657	    83.7555	    80.9021	    74.0204	
    80.7343	    70.6635	    54.8859	    90.8051	    69.5724	    85.6857	    63.1943	    80.8182	    80.5664	    73.6847	
    78.5522	    69.0689	    54.9698	    89.2105	    69.7403	    83.7555	    62.4390	    77.9648	    79.9789	    73.1812	
    76.1185	    67.3065	    55.3894	    87.1964	    70.0760	    81.4056	    61.7676	    75.6149	    79.3076	    72.6776	
    73.6847	    65.5441	    56.1447	    85.0143	    70.7474	    78.8040	    61.2640	    73.9365	    78.7201	    72.2580	
    71.2509	    63.9496	    57.2357	    82.8323	    71.6705	    76.2024	    61.0123	    73.0133	    78.2166	    72.0062	
    69.0689	    62.4390	    58.7463	    80.8182	    73.0133	    73.6847	    61.0123	    72.7615	    77.8809	    71.8384	
    67.2226	    61.3480	    60.5927	    79.2236	    74.7757	    71.5027	    61.2640	    73.1812	    77.8809	    71.9223	
    65.9637	    60.6766	    62.8586	    78.2166	    77.1255	    69.9081	    61.7676	    74.3561	    78.0487	    72.2580	
    65.4602	    60.5927	    65.5441	    78.0487	    79.8950	    68.9850	    62.6907	    75.9506	    78.6362	    72.7615	
    65.7120	    61.0962	    68.5654	    78.7201	    83.1680	    68.9850	    63.9496	    78.0487	    79.3915	    73.5168	
    66.8030	    62.2711	    71.9223	    80.2307	    86.6928	    69.8242	    65.3763	    80.4825	    80.3986	    74.4400	
    68.6493	    64.1174	    75.1953	    82.3288	    90.1337	    71.4188	    66.9708	    83.0841	    81.4896	    75.4471	
    71.0831	    66.2994	    78.1326	    84.8465	    93.0710	    73.6008	    68.3975	    85.6018	    82.4127	    76.4542	
    73.8525	    68.5654	    80.3986	    87.5320	    94.9173	    76.0345	    69.4046	    88.0356	    83.1680	    77.2934	
    76.6220	    70.7474	    81.4896	    90.0497	    95.3369	    78.6362	    69.7403	    90.0497	    83.5037	    77.9648	
    79.3076	    72.5098	    81.2378	    92.1478	    94.0781	    81.0699	    69.4046	    91.5604	    83.4198	    78.3844	
    81.4896	    73.6847	    79.6432	    93.7424	    91.3086	    83.2520	    68.3136	    92.3996	    82.9163	    78.5522	
    83.1680	    74.1882	    76.8738	    94.5816	    87.1124	    85.0143	    66.6351	    92.3157	    82.0770	    78.3005	
    84.2590	    74.1882	    73.0972	    94.8334	    82.0770	    86.3571	    64.5370	    91.3925	    80.9860	    77.7130	
    84.7626	    73.6008	    68.8171	    94.3298	    76.7059	    87.1964	    62.2711	    89.7141	    79.7272	    76.7899	
    84.9304	    72.7615	    64.3692	    93.3228	    71.3348	    87.6160	    60.0891	    87.5320	    78.4683	    75.5310	
    84.5947	    71.6705	    60.0891	    91.9800	    66.6351	    87.4481	    58.2428	    85.1822	    77.3773	    74.0204	
    83.8394	    70.4117	    56.3126	    90.3015	    62.6068	    86.6928	    56.6483	    83.0002	    76.4542	    72.4258	
    82.6645	    68.9011	    53.1235	    88.3713	    59.4177	    85.2661	    55.3894	    81.1539	    75.6989	    70.6635	
    80.9021	    67.2226	    50.4379	    86.1893	    57.0679	    83.2520	    54.3823	    79.7272	    75.1953	    69.0689	
    78.7201	    65.3763	    48.4238	    83.9233	    55.3894	    80.6503	    53.5431	    78.8040	    74.6918	    67.5583	
    76.2024	    63.4460	    46.9131	    81.6574	    54.3823	    77.7130	    52.9556	    78.2166	    74.4400	    66.2994	
    73.4329	    61.5997	    45.9061	    79.3915	    53.9627	    74.6918	    52.3682	    78.1326	    74.2722	    65.4602	
    70.9152	    59.8373	    45.5704	    77.5452	    53.9627	    71.6705	    52.0325	    78.2166	    74.3561	    65.1245	
    68.7332	    58.5785	    45.8221	    76.1185	    54.6341	    69.0689	    51.8646	    78.7201	    74.6918	    65.1245	
    67.3065	    57.9910	    46.7453	    75.2792	    55.8090	    67.0547	    52.1164	    79.3915	    75.4471	    65.7120	
    66.8030	    58.0750	    48.3398	    75.2792	    57.6553	    65.7120	    52.7039	    80.3986	    76.5381	    66.7191	
    67.3904	    58.9981	    50.4379	    76.0345	    60.0052	    65.3763	    53.8788	    81.8253	    78.2166	    68.2297	
    68.9011	    60.6766	    52.8717	    77.5452	    62.6907	    65.9637	    55.4733	    83.5037	    80.3146	    70.0760	
    71.1670	    62.7747	    55.3894	    79.6432	    65.5441	    67.5583	    57.4036	    85.5179	    82.6645	    72.2580	
    73.8525	    65.2924	    57.8232	    82.0770	    68.3136	    69.9921	    59.4177	    87.4481	    85.1822	    74.4400	
    76.6220	    67.7261	    59.8373	    84.5947	    70.8313	    72.9294	    61.4319	    89.1266	    87.6160	    76.5381	
    79.3915	    70.0760	    61.4319	    87.0285	    72.9294	    76.2024	    63.2782	    90.2176	    89.7980	    78.4683	
    81.9092	    72.2580	    62.7747	    89.2105	    74.6918	    79.5593	    64.9567	    90.5533	    91.4764	    80.0629	
    84.0912	    74.1043	    63.9496	    90.9729	    76.2024	    82.5806	    66.5512	    90.3015	    92.6514	    81.2378	
    85.9375	    75.6989	    65.0406	    92.3996	    77.6291	    85.1822	    68.0618	    89.4623	    93.3228	    82.2449	
    87.2803	    77.0416	    66.2994	    93.2388	    79.0558	    87.0285	    69.4885	    88.2874	    93.4067	    82.8323	
    88.2034	    78.1326	    67.7261	    93.6584	    80.4825	    88.1195	    70.9991	    87.0285	    92.9031	    83.1680	
    88.4552	    78.8040	    69.3207	    93.4906	    81.8253	    88.2034	    72.2580	    85.6857	    91.9800	    83.2520	
    88.1195	    78.9719	    70.9152	    92.7353	    83.0002	    87.3642	    73.3490	    84.2590	    90.6372	    82.9163	
    87.1964	    78.8040	    72.5937	    91.5604	    84.0912	    85.6857	    74.2722	    82.9163	    89.0427	    82.3288	
    85.8536	    78.3005	    74.1882	    90.0497	    85.0983	    83.3359	    74.8596	    81.5735	    87.3642	    81.4896	
    84.3430	    77.5452	    75.7828	    88.4552	    85.9375	    80.6503	    75.2792	    80.4825	    85.8536	    80.4825	
    82.8323	    76.8738	    77.5452	    86.9446	    86.7767	    78.0487	    75.4471	    79.7272	    84.6786	    79.4754	
    81.7413	    76.3702	    79.3076	    85.7697	    87.6999	    75.8667	    75.6989	    79.5593	    83.9233	    78.7201	
    81.2378	    76.2863	    81.2378	    85.1822	    88.7070	    74.3561	    75.9506	    80.0629	    83.6716	    78.2166	
    81.4896	    76.7899	    83.3359	    85.1822	    89.7141	    74.0204	    76.2024	    81.5735	    84.0073	    78.1326	
    82.7484	    77.9648	    85.5179	    85.9375	    90.8890	    74.7757	    76.7059	    83.9233	    84.9304	    78.5522	
    84.6786	    79.6432	    87.6160	    87.2803	    92.0639	    76.6220	    77.2934	    87.0285	    86.2732	    79.3915	
    87.2803	    81.6574	    89.4623	    89.2105	    93.1549	    79.4754	    78.0487	    90.5533	    87.8677	    80.5664	
    90.0497	    83.9233	    91.0568	    91.3925	    94.1620	    82.8323	    78.8879	    94.0781	    89.7141	    81.9092	
    92.8192	    85.9375	    92.0639	    93.8263	    94.8334	    86.3571	    79.5593	    97.1832	    91.4764	    83.2520	
    95.0851	    87.6160	    92.3996	    96.0922	    95.2530	    89.6301	    80.1468	    99.2813	    92.9871	    84.4269	
    96.5958	    88.5391	    91.9800	    98.0225	    95.3369	    92.3157	    80.4825	   100.3723	    94.0781	    85.3500	
    97.2672	    88.7070	    90.8051	    99.3652	    95.0012	    94.0781	    80.4825	   100.2045	    94.5816	    85.9375	
    97.0154	    88.1195	    88.9587	   100.0366	    94.4138	    94.9173	    80.2307	    98.9456	    94.5816	    86.1053	
    95.8405	    86.8607	    86.6089	    99.7849	    93.8263	    94.7495	    79.6432	    96.8475	    93.9102	    85.8536	
    94.0781	    85.0983	    83.9233	    98.8617	    93.3228	    93.6584	    79.0558	    94.4138	    92.8192	    85.3500	
    91.8121	    83.0841	    81.2378	    97.2672	    92.9871	    91.8121	    78.3005	    91.8961	    91.4764	    84.7626	
    89.3784	    80.9860	    78.7201	    95.3369	    92.9871	    89.3784	    77.6291	    89.7980	    90.1337	    84.0073	
    86.9446	    78.9719	    76.4542	    93.2388	    93.2388	    86.6928	    76.9577	    88.1195	    88.8748	    83.3359	
    84.7626	    77.2095	    74.5239	    91.3086	    93.4906	    83.9233	    76.2863	    86.8607	    87.7838	    82.8323	
    83.0002	    75.9506	    73.0133	    89.6301	    93.4906	    81.3217	    75.6149	    86.0214	    86.8607	    82.4966	
    81.7413	    75.1114	    71.9223	    88.4552	    93.1549	    79.2236	    74.9435	    85.5179	    86.2732	    82.3288	
    81.4056	    74.9435	    71.3348	    88.0356	    92.2318	    77.7130	    74.2722	    85.1822	    85.8536	    82.5806	
    81.9092	    75.4471	    71.0831	    88.4552	    90.8890	    77.0416	    73.8525	    85.0983	    85.6857	    83.2520	
    83.2520	    76.4542	    71.1670	    89.6301	    89.2105	    77.3773	    73.6008	    84.9304	    85.7697	    84.1751	
    85.1822	    77.7969	    71.4188	    91.3925	    87.1964	    78.5522	    73.5168	    84.7626	    85.9375	    85.2661	
    87.3642	    79.2236	    71.5866	    93.4906	    85.0983	    80.6503	    73.5168	    84.3430	    86.1893	    86.2732	
    89.5462	    80.5664	    71.5866	    95.7565	    83.0002	    83.2520	    73.6008	    83.8394	    86.4410	    86.9446	
    91.3086	    81.5735	    71.4188	    97.8546	    81.0699	    86.1893	    73.6008	    83.3359	    86.6089	    87.1964	
    92.4835	    82.1609	    70.9991	    99.5331	    79.3915	    88.9587	    73.5168	    82.9163	    86.6928	    86.7767	
    92.9031	    82.1609	    70.3278	   100.4562	    78.0487	    91.1407	    73.1812	    82.6645	    86.6928	    85.7697	
    92.3996	    81.5735	    69.2368	   100.4562	    76.9577	    92.4835	    72.6776	    82.4966	    86.5250	    84.2590	
    91.0568	    80.3146	    67.8101	    99.3652	    75.9506	    92.7353	    71.8384	    82.2449	    86.1053	    82.3288	
    88.8748	    78.7201	    66.2155	    97.2672	    75.1953	    91.8961	    70.7474	    81.7413	    85.3500	    80.2307	
    86.2732	    76.7899	    64.5370	    94.4138	    74.6078	    90.0497	    69.6564	    80.9860	    84.2590	    78.1326	
    83.3359	    74.6918	    63.1104	    91.1407	    74.2722	    87.6999	    68.5654	    79.9789	    83.0841	    76.2863	
    80.4825	    72.7615	    62.2711	    87.6999	    74.2722	    85.0143	    67.7261	    78.9719	    81.8253	    74.8596	
    77.7969	    71.1670	    61.9354	    84.5108	    74.7757	    82.4127	    67.3065	    78.1326	    80.8182	    73.8525	
    75.5310	    69.9921	    62.3550	    81.6574	    75.6149	    80.1468	    67.3904	    77.4612	    80.1468	    73.3490	
    73.7686	    69.3207	    63.3621	    79.2236	    76.8738	    78.3005	    67.8940	    76.9577	    79.7272	    73.1812	
    72.6776	    69.0689	    64.8727	    77.2934	    78.3844	    76.9577	    68.7332	    76.6220	    79.6432	    73.3490	
    72.1741	    69.3207	    66.7191	    75.8667	    79.9789	    76.0345	    69.9921	    76.6220	    79.8111	    73.7686	
    72.2580	    70.0760	    68.8171	    75.0275	    81.6574	    75.6989	    71.4188	    76.8738	    80.2307	    74.4400	
    73.0133	    71.1670	    70.9152	    74.6918	    83.3359	    75.8667	    72.8455	    77.5452	    81.1539	    75.3632	
    74.2722	    72.5098	    72.8455	    75.1114	    84.7626	    76.6220	    74.2722	    78.5522	    82.3288	    76.4542	
    75.8667	    73.9365	    74.5239	    76.0345	    85.9375	    77.7969	    75.4471	    79.9789	    83.8394	    77.5452	
    77.7969	    75.3632	    75.8667	    77.4612	    86.7767	    79.1397	    76.2863	    81.8253	    85.3500	    78.6362	
    79.6432	    76.6220	    76.6220	    79.1397	    87.1124	    80.4825	    76.7899	    84.0073	    86.9446	    79.6432	
    81.3217	    77.6291	    76.8738	    80.7343	    87.0285	    81.7413	    76.9577	    86.3571	    88.2034	    80.3986	
    82.5806	    78.2166	    76.6220	    82.1609	    86.4410	    82.4966	    76.6220	    88.7070	    89.2105	    80.8182	
    83.3359	    78.3844	    75.9506	    83.1680	    85.6018	    82.7484	    76.1185	    90.8051	    89.7980	    80.9860	
    83.4198	    78.0487	    74.9435	    83.5037	    84.3430	    82.4127	    75.1953	    92.3157	    89.9658	    80.7343	
    82.8323	    77.3773	    73.6847	    83.1680	    82.9163	    81.4056	    74.1882	    93.1549	    89.6301	    80.0629	
    81.5735	    76.2863	    72.2580	    82.1609	    81.4056	    79.8111	    72.9294	    93.1549	    88.9587	    79.1397	
    79.8111	    74.9435	    70.9152	    80.5664	    79.8111	    77.7130	    71.6705	    92.4835	    87.8677	    77.8809	
    77.6291	    73.4329	    69.6564	    78.7201	    78.2166	    75.3632	    70.4956	    91.1407	    86.5250	    76.5381	
    75.3632	    71.9223	    68.6493	    76.7059	    76.7899	    73.0972	    69.4046	    89.4623	    85.0983	    75.1953	
    73.0972	    70.4956	    67.8940	    74.8596	    75.6989	    71.1670	    68.6493	    87.6160	    83.6716	    73.9365	
    71.2509	    69.4885	    67.4744	    73.4329	    74.8596	    69.9921	    68.1458	    85.8536	    82.4127	    73.0972	
    69.8242	    68.7332	    67.3065	    72.5937	    74.3561	    69.5724	    68.1458	    84.5947	    81.4896	    72.7615	
    69.0689	    68.4814	    67.3065	    72.5098	    74.2722	    70.1599	    68.4814	    83.7555	    80.9021	    72.9294	
    68.9011	    68.5654	    67.3904	    73.0972	    74.5239	    71.5866	    69.1528	    83.5876	    80.7343	    73.5168	
    69.3207	    68.9850	    67.5583	    74.3561	    75.0275	    73.5168	    69.9921	    84.0912	    81.0699	    74.4400	
    70.1599	    69.5724	    67.7261	    76.1185	    75.6149	    75.8667	    70.9991	    85.0983	    81.7413	    75.4471	
    71.2509	    70.3278	    67.7261	    78.2166	    76.2863	    78.3005	    71.9223	    86.5250	    82.6645	    76.3702	
    72.4258	    71.1670	    67.6422	    80.5664	    76.8738	    80.7343	    72.5937	    88.2034	    83.7555	    77.1255	
    73.7686	    71.9223	    67.3904	    82.9163	    77.4612	    82.9163	    73.1812	    90.0497	    84.8465	    77.5452	
    75.0275	    72.6776	    67.2226	    85.2661	    77.8809	    85.0143	    73.4329	    91.7282	    85.7697	    77.7130	
    76.2863	    73.4329	    67.1387	    87.4481	    78.3844	    86.8607	    73.6008	    93.2388	    86.3571	    77.5452	
    77.2934	    74.1043	    67.3904	    89.4623	    78.7201	    88.5391	    73.6008	    94.4138	    86.6089	    77.2934	
    78.0487	    74.6918	    67.7261	    91.0568	    79.1397	    89.8819	    73.5168	    95.0012	    86.5250	    76.7899	
    78.3844	    74.9435	    68.2297	    92.0639	    79.4754	    90.8051	    73.3490	    94.8334	    86.0214	    76.0345	
    78.2166	    74.7757	    68.8171	    92.3157	    79.8111	    91.1407	    73.0972	    93.7424	    85.1822	    75.1953	
    77.4612	    74.1882	    69.3207	    91.7282	    80.0629	    90.6372	    72.8455	    91.8961	    84.0912	    74.1882	
    76.2024	    73.1812	    69.8242	    90.4694	    80.3146	    89.5462	    72.5937	    89.4623	    82.9163	    73.1812	
    74.6078	    71.9223	    70.1599	    88.6230	    80.6503	    87.8677	    72.4258	    86.6089	    81.6574	    72.3419	
    72.8455	    70.5795	    70.5795	    86.3571	    81.1539	    85.8536	    72.4258	    83.7555	    80.4825	    71.7545	
    71.1670	    69.3207	    70.9152	    84.0912	    81.9092	    83.9233	    72.5937	    81.1539	    79.5593	    71.5027	
    69.7403	    68.3136	    71.3348	    81.9931	    83.0841	    82.1609	    72.9294	    78.9719	    78.9719	    71.7545	
    68.6493	    67.5583	    71.7545	    80.3146	    84.5947	    80.9021	    73.5168	    77.5452	    78.6362	    72.3419	
    68.0618	    67.2226	    72.2580	    79.1397	    86.3571	    80.2307	    74.2722	    76.9577	    78.8040	    73.1812	
    67.9779	    67.1387	    72.6776	    78.5522	    88.3713	    80.1468	    75.0275	    77.2934	    79.2236	    74.1882	
    68.1458	    67.3065	    72.9294	    78.3844	    90.4694	    80.3986	    75.6149	    78.3005	    79.9789	    75.1114	
    68.7332	    67.5583	    73.0133	    78.4683	    92.3157	    80.9021	    76.0345	    79.7272	    80.9021	    75.6989	
    69.4046	    67.8101	    72.7615	    78.7201	    93.5745	    81.4896	    75.9506	    81.3217	    81.9092	    75.8667	
    70.2438	    68.1458	    72.2580	    79.0558	    94.0781	    81.9092	    75.4471	    82.8323	    82.7484	    75.5310	
    71.3348	    68.5654	    71.4188	    79.3076	    93.7424	    82.1609	    74.3561	    84.0073	    83.4198	    74.6918	
    72.5937	    69.0689	    70.4956	    79.7272	    92.3996	    82.4127	    73.0133	    84.9304	    83.9233	    73.6008	
    74.2722	    69.9081	    69.6564	    80.1468	    90.3854	    82.8323	    71.5027	    85.6018	    84.4269	    72.4258	
    76.2024	    70.9991	    68.9011	    80.7343	    87.7838	    83.3359	    69.9081	    86.0214	    84.6786	    71.4188	
    78.2166	    72.2580	    68.1458	    81.3217	    84.8465	    83.9233	    68.3975	    85.9375	    84.7626	    70.4956	
    80.0629	    73.3490	    67.5583	    81.6574	    81.6574	    84.5108	    66.9708	    85.4340	    84.5947	    69.8242	
    81.6574	    74.3561	    66.8030	    81.8253	    78.4683	    84.9304	    65.7120	    84.4269	    83.9233	    69.3207	
    82.5806	    74.9435	    66.1316	    81.6574	    75.4471	    85.0143	    64.4531	    83.0002	    82.9163	    68.9011	
    83.0002	    75.1114	    65.2924	    81.1539	    72.8455	    84.8465	    63.3621	    81.2378	    81.4896	    68.3975	
    82.7484	    74.8596	    64.5370	    80.4825	    70.5795	    84.3430	    62.4390	    79.4754	    79.8111	    67.8940	
    82.0770	    74.4400	    63.8657	    79.6432	    68.9850	    83.5876	    61.6837	    77.9648	    78.1326	    67.3904	
    81.0699	    73.8525	    63.4460	    78.7201	    67.8940	    82.7484	    61.2640	    76.7059	    76.6220	    66.8030	
    79.9789	    73.3490	    63.2782	    77.8809	    67.4744	    81.8253	    61.0962	    75.9506	    75.3632	    66.2994	
    78.9719	    73.0133	    63.5300	    77.2095	    67.6422	    81.0699	    61.2640	    75.6989	    74.6078	    65.9637	
    78.1326	    72.9294	    64.2014	    76.8738	    68.3136	    80.4825	    61.7676	    75.9506	    74.2722	    65.7959	
[Epoch Header]
[Trial Type]	11
[Accept]	1
[Correct]	0
[RT]	 0.000
[Resp]	0
[Epoch Data]
    80.6503	    76.9577	    73.0133	    85.7697	    75.8667	    75.5310	    64.5370	    69.8242	    70.1599	    63.3621	
    80.8182	    77.4612	    75.0275	    85.6857	    77.1255	    76.7899	    64.8727	    70.4956	    70.5795	    63.6139	
    81.1539	    77.9648	    77.0416	    85.6018	    78.0487	    78.3005	    64.9567	    71.3348	    70.9991	    63.6978	
    81.6574	    78.5522	    78.8879	    85.6018	    78.8040	    79.8111	    64.8727	    72.1741	    71.4188	    63.6978	
    82.3288	    79.0558	    80.7343	    85.7697	    79.3915	    81.4896	    64.7888	    72.9294	    71.8384	    63.6978	
    83.2520	    79.7272	    82.5806	    86.2732	    79.8950	    83.3359	    64.6210	    73.6847	    72.2580	    63.7817	
    84.3430	    80.4825	    84.4269	    87.1124	    80.4825	    85.3500	    64.7049	    74.5239	    72.8455	    64.2014	
    85.6857	    81.3217	    86.3571	    88.2874	    81.2378	    87.3642	    65.0406	    75.6989	    73.6847	    64.8727	
    87.1124	    82.2449	    88.1195	    89.7980	    82.1609	    89.3784	    65.6281	    77.1255	    74.6078	    66.1316	
    88.3713	    83.0002	    89.7980	    91.3086	    83.1680	    91.0568	    66.4673	    78.9719	    75.6989	    67.6422	
    89.4623	    83.6716	    91.1407	    92.6514	    84.0073	    92.2318	    67.3065	    80.8182	    76.7059	    69.4046	
    90.2176	    84.0073	    91.9800	    93.6584	    84.7626	    92.9031	    68.0618	    82.5806	    77.6291	    71.1670	
    90.6372	    84.1751	    92.3996	    94.1620	    85.3500	    92.7353	    68.7332	    83.9233	    78.3844	    72.7615	
    90.7211	    84.0912	    92.2318	    94.0781	    85.7697	    91.9800	    69.2368	    84.6786	    78.9719	    74.1043	
    90.5533	    83.8394	    91.5604	    93.4067	    85.9375	    90.6372	    69.6564	    84.6786	    79.3076	    74.9435	
    90.0497	    83.3359	    90.2176	    92.1478	    85.9375	    88.7909	    69.9921	    84.0073	    79.4754	    75.1953	
    89.2944	    82.5806	    88.3713	    90.3854	    85.6857	    86.5250	    70.1599	    82.4966	    79.2236	    75.0275	
    88.3713	    81.8253	    86.0214	    88.2034	    85.4340	    84.2590	    70.4117	    80.4825	    78.7201	    74.3561	
    87.4481	    81.0699	    83.2520	    85.9375	    85.2661	    81.9092	    70.5795	    78.0487	    77.7969	    73.4329	
    86.7767	    80.3986	    80.3986	    83.6716	    85.2661	    79.8950	    70.9152	    75.3632	    76.7899	    72.3419	
    86.2732	    79.9789	    77.3773	    81.7413	    85.5179	    78.1326	    71.1670	    72.7615	    75.5310	    71.1670	
    86.1053	    79.6432	    74.5239	    80.0629	    86.0214	    76.6220	    71.4188	    70.4117	    74.2722	    69.9921	
    86.1053	    79.4754	    71.7545	    78.7201	    86.6089	    75.4471	    71.6705	    68.6493	    73.0972	    68.9850	
    86.2732	    79.4754	    69.3207	    77.7130	    87.2803	    74.3561	    71.6705	    67.4744	    72.0901	    68.0618	
    86.6089	    79.4754	    67.3065	    76.9577	    87.6999	    73.3490	    71.5866	    66.8869	    71.2509	    67.2226	
    86.8607	    79.4754	    65.7959	    76.2863	    87.7838	    72.4258	    71.0831	    66.5512	    70.5795	    66.4673	
    86.9446	    79.3076	    64.7049	    75.5310	    87.1964	    71.4188	    70.3278	    66.2155	    69.9081	    65.6281	
    86.6089	    78.8879	    64.0335	    74.6078	    85.8536	    70.2438	    69.1528	    65.4602	    68.9850	    64.5370	
    85.9375	    78.2166	    63.6978	    73.5168	    83.9233	    68.9850	    67.5583	    64.2853	    67.8940	    63.3621	
    84.7626	    77.3773	    63.6978	    72.2580	    81.5735	    67.7261	    65.8798	    62.5229	    66.4673	    61.9354	
    83.4198	    76.3702	    64.1174	    70.9991	    79.1397	    66.5512	    64.2853	    60.3409	    64.9567	    60.4248	
    81.9931	    75.5310	    64.9567	    69.6564	    76.9577	    65.5441	    63.0264	    58.0750	    63.3621	    59.0820	
    80.8182	    74.9435	    66.2155	    68.6493	    75.3632	    64.9567	    62.2711	    55.9769	    61.8515	    57.9910	
    79.9789	    74.6918	    67.8101	    67.8101	    74.6078	    64.6210	    62.0193	    54.2984	    60.6766	    57.2357	
    79.4754	    74.6918	    69.4885	    67.2226	    74.5239	    64.5370	    62.4390	    53.1235	    59.8373	    56.8161	
    79.0558	    74.8596	    71.1670	    66.7191	    74.8596	    64.4531	    63.1104	    52.4521	    59.1660	    56.5643	
    78.4683	    74.7757	    72.4258	    66.0477	    75.4471	    64.2014	    63.8657	    52.2003	    58.6624	    56.3965	
    77.4612	    74.4400	    73.0972	    65.2084	    75.9506	    63.6139	    64.4531	    52.2842	    58.1589	    56.0608	
    76.1185	    73.6847	    73.1812	    64.1174	    76.1185	    62.6068	    64.7888	    52.4521	    57.5714	    55.6412	
    74.5239	    72.6776	    72.9294	    63.0264	    75.9506	    61.4319	    64.8727	    52.8717	    57.0679	    55.1376	
    72.9294	    71.6705	    72.5937	    62.0193	    75.5310	    60.0891	    64.7049	    53.4592	    56.7322	    54.6341	
    71.6705	    70.8313	    72.4258	    61.4319	    75.1114	    58.9981	    64.4531	    54.4662	    56.5643	    54.2145	
    70.9152	    70.4956	    72.7615	    61.4319	    74.7757	    58.1589	    64.1174	    55.8090	    56.7322	    54.1306	
    70.9152	    70.6635	    73.6847	    61.9354	    74.6078	    57.7393	    63.7817	    57.4036	    57.1518	    54.2145	
    71.5027	    71.2509	    75.1114	    63.1104	    74.5239	    57.7393	    63.3621	    58.9981	    57.9071	    54.5502	
    72.5937	    72.0901	    76.7059	    64.6210	    74.6078	    58.1589	    62.9425	    60.4248	    58.6624	    54.9698	
    73.9365	    73.0133	    78.2166	    66.5512	    74.6918	    58.9142	    62.3550	    61.3480	    59.5016	    55.6412	
    75.5310	    73.9365	    79.5593	    68.6493	    74.6918	    60.0052	    61.7676	    61.6837	    60.4248	    56.3965	
    77.0416	    74.6918	    80.3986	    70.9991	    74.5239	    61.5997	    61.3480	    61.3480	    61.2640	    57.4875	
    78.4683	    75.3632	    80.7343	    73.3490	    74.3561	    63.4460	    61.0123	    60.5087	    62.1872	    58.6624	
    79.6432	    75.6989	    80.3986	    75.6149	    74.1043	    65.5441	    60.8444	    59.2499	    63.0264	    60.0052	
    80.3146	    75.7828	    79.4754	    77.5452	    73.7686	    67.4744	    60.7605	    57.8232	    63.7817	    61.3480	
    80.4825	    75.3632	    78.0487	    78.9719	    73.3490	    69.2368	    60.8444	    56.4804	    64.4531	    62.6068	
    79.9789	    74.6918	    76.1185	    79.7272	    72.8455	    70.5795	    61.0123	    55.6412	    65.0406	    63.7817	
    78.9719	    73.6008	    73.8525	    79.8111	    72.3419	    71.5027	    61.1801	    55.3894	    65.5441	    64.9567	
    77.5452	    72.4258	    71.4188	    79.3076	    71.7545	    71.8384	    61.3480	    55.8929	    66.1316	    66.0477	
    75.8667	    70.9991	    68.9850	    78.2166	    71.1670	    71.5027	    61.5158	    56.9839	    66.7191	    67.1387	
    74.0204	    69.4885	    66.5512	    76.8738	    70.4956	    70.7474	    61.5997	    58.4106	    67.3065	    68.1458	
    72.1741	    68.1458	    64.2014	    75.2792	    69.8242	    69.4885	    61.5997	    60.0052	    67.9779	    69.0689	
    70.4956	    66.8869	    62.1872	    73.7686	    69.2368	    68.0618	    61.6837	    61.5997	    68.6493	    69.9921	
    69.1528	    65.7959	    60.4248	    72.4258	    68.8171	    66.6351	    61.5997	    62.9425	    69.3207	    70.8313	
    68.1458	    65.0406	    58.9981	    71.2509	    68.3975	    65.2924	    61.4319	    64.0335	    69.9081	    71.5027	
    67.4744	    64.4531	    57.9071	    70.3278	    68.0618	    64.2014	    61.0962	    64.9567	    70.3278	    71.8384	
    67.2226	    64.0335	    57.1518	    69.5724	    67.7261	    63.5300	    60.5927	    65.7959	    70.5795	    71.9223	
    67.2226	    63.8657	    56.7322	    68.9850	    67.3904	    63.2782	    59.9213	    66.6351	    70.5795	    71.7545	
    67.5583	    63.7817	    56.5643	    68.6493	    67.2226	    63.3621	    59.0820	    67.7261	    70.4117	    71.2509	
    68.2297	    63.9496	    56.7322	    68.4814	    67.1387	    63.8657	    58.1589	    68.9850	    70.1599	    70.5795	
    69.1528	    64.2014	    57.1518	    68.4814	    67.1387	    64.7049	    57.2357	    70.2438	    69.8242	    69.7403	
    70.1599	    64.5370	    57.8232	    68.7332	    67.3065	    65.8798	    56.3965	    71.3348	    69.4046	    68.8171	
    71.2509	    65.0406	    58.5785	    69.2368	    67.6422	    67.3904	    55.8090	    72.0062	    68.9850	    67.8940	
    72.3419	    65.5441	    59.5856	    69.9921	    68.1458	    68.9850	    55.3894	    72.2580	    68.5654	    67.1387	
    73.4329	    66.1316	    60.5927	    70.9152	    68.9011	    70.5795	    55.3055	    72.0901	    68.2297	    66.4673	
    74.2722	    66.8030	    61.7676	    71.9223	    69.7403	    72.1741	    55.5573	    71.4188	    67.8101	    65.8798	
    74.8596	    67.3065	    62.7747	    72.8455	    70.6635	    73.3490	    55.9769	    70.4956	    67.3904	    65.4602	
    75.1114	    67.7261	    63.7817	    73.6008	    71.4188	    74.1043	    56.5643	    69.3207	    66.9708	    65.1245	
    74.8596	    67.9779	    64.7049	    74.1043	    72.0901	    74.4400	    57.1518	    68.2297	    66.4673	    64.7049	
    74.3561	    68.0618	    65.5441	    74.2722	    72.5098	    74.3561	    57.7393	    67.3065	    66.0477	    64.4531	
    73.6008	    68.1458	    66.3834	    74.2722	    72.8455	    73.9365	    58.2428	    66.7191	    65.7120	    64.2853	
    72.8455	    68.2297	    67.3065	    74.2722	    73.0972	    73.4329	    58.8303	    66.5512	    65.5441	    64.2853	
    72.3419	    68.5654	    68.4814	    74.2722	    73.5168	    72.9294	    59.5016	    66.7191	    65.6281	    64.5370	
    72.2580	    69.2368	    70.0760	    74.5239	    74.2722	    72.6776	    60.2570	    67.1387	    65.9637	    65.1245	
    72.5937	    70.1599	    71.9223	    75.1114	    75.4471	    72.6776	    61.0962	    67.7261	    66.5512	    65.8798	
    73.4329	    71.4188	    74.1043	    75.8667	    77.1255	    73.0133	    62.1033	    68.3975	    67.2226	    66.8869	
    74.6918	    72.9294	    76.4542	    76.7899	    79.3076	    73.5168	    63.1943	    68.8171	    67.8940	    67.8101	
    76.1185	    74.4400	    78.8040	    77.8809	    81.9092	    74.1043	    64.2853	    69.1528	    68.4814	    68.6493	
    77.8809	    75.9506	    81.0699	    78.9719	    84.8465	    74.6918	    65.4602	    69.3207	    68.9011	    69.2368	
    79.6432	    77.3773	    83.1680	    80.0629	    88.0356	    75.0275	    66.6351	    69.6564	    69.3207	    69.6564	
    81.3217	    78.6362	    85.0983	    80.9860	    91.1407	    75.1114	    67.7261	    69.9921	    69.5724	    69.8242	
    82.9163	    79.7272	    86.6928	    81.6574	    93.9941	    74.7757	    68.6493	    70.5795	    69.8242	    69.5724	
    84.1751	    80.3146	    87.8677	    81.9931	    96.1761	    74.1043	    69.3207	    71.1670	    69.9081	    68.9850	
    85.0143	    80.4825	    88.2874	    81.9092	    97.1832	    72.9294	    69.4885	    71.6705	    69.9081	    67.9779	
    85.3500	    80.2307	    87.8677	    81.4056	    96.9315	    71.5027	    69.1528	    71.7545	    69.7403	    66.8030	
    85.2661	    79.5593	    86.7767	    80.4825	    95.4208	    69.9081	    68.4814	    71.4188	    69.4046	    65.4602	
    84.8465	    78.7201	    85.0143	    79.3915	    92.7353	    68.3975	    67.5583	    70.4956	    68.9011	    64.1174	
    84.3430	    77.7130	    82.8323	    78.2166	    89.3784	    67.2226	    66.6351	    69.3207	    68.4814	    63.1104	
    83.6716	    76.8738	    80.3146	    77.2095	    85.6018	    66.5512	    65.8798	    68.1458	    68.1458	    62.3550	
    83.0002	    76.0345	    77.8809	    76.2863	    81.9931	    66.4673	    65.4602	    67.0547	    67.9779	    62.1033	
    82.3288	    75.4471	    75.5310	    75.6989	    78.7201	    66.8869	    65.3763	    66.5512	    67.9779	    62.3550	
    81.7413	    75.1114	    73.6008	    75.3632	    76.0345	    67.7261	    65.6281	    66.5512	    68.3136	    62.8586	
    81.2378	    75.1114	    72.0901	    75.2792	    74.0204	    68.9011	    66.2155	    67.0547	    68.8171	    63.6978	
    80.9860	    75.3632	    71.0831	    75.4471	    72.7615	    70.2438	    66.8869	    67.9779	    69.6564	    64.7049	
    80.9860	    75.8667	    70.4956	    76.0345	    72.0062	    71.7545	    67.5583	    68.9011	    70.5795	    65.8798	
    81.1539	    76.4542	    70.2438	    76.8738	    71.6705	    73.2651	    68.0618	    69.6564	    71.5866	    67.0547	
    81.4896	    77.1255	    70.1599	    77.9648	    71.7545	    74.8596	    68.3975	    69.9081	    72.6776	    68.3136	
    82.0770	    77.7130	    69.9921	    79.3076	    72.1741	    76.5381	    68.3975	    69.5724	    73.6847	    69.4046	
    82.7484	    78.2166	    69.7403	    80.8182	    72.6776	    78.1326	    68.2297	    68.6493	    74.5239	    70.4117	
    83.5037	    78.5522	    69.4885	    82.3288	    73.2651	    79.7272	    67.8940	    67.3904	    75.2792	    71.2509	
    84.3430	    78.8040	    69.1528	    83.6716	    73.9365	    81.0699	    67.4744	    66.2155	    75.6989	    72.0062	
    85.2661	    78.9719	    68.9011	    84.7626	    74.6078	    82.2449	    66.9708	    65.4602	    75.9506	    72.5098	
    86.1053	    79.0558	    68.8171	    85.5179	    75.2792	    83.0841	    66.4673	    65.2084	    76.0345	    72.7615	
    86.9446	    79.1397	    68.9850	    85.9375	    75.9506	    83.5037	    65.9637	    65.6281	    75.8667	    72.9294	
    87.6999	    79.1397	    69.3207	    85.9375	    76.4542	    83.5037	    65.5441	    66.3834	    75.6149	    73.0133	
    88.2874	    79.0558	    69.8242	    85.6018	    76.7059	    83.0841	    64.9567	    67.4744	    75.1953	    72.9294	
    88.5391	    78.8040	    70.2438	    84.7626	    76.7059	    82.1609	    64.2853	    68.4814	    74.6918	    72.8455	
    88.2034	    78.2166	    70.4956	    83.5037	    76.3702	    80.8182	    63.3621	    69.1528	    74.0204	    72.5937	
    87.2803	    77.2095	    70.4956	    81.8253	    75.6149	    79.0558	    62.1872	    69.3207	    73.2651	    72.0901	
    85.6857	    75.6989	    69.9921	    79.7272	    74.4400	    77.0416	    60.7605	    69.0689	    72.3419	    71.5027	
    83.4198	    73.7686	    69.2368	    77.4612	    73.0133	    74.9435	    59.1660	    68.3136	    71.3348	    70.6635	
    80.7343	    71.7545	    68.1458	    75.1953	    71.5866	    73.0972	    57.5714	    67.3065	    70.4956	    69.9921	
    77.9648	    69.7403	    66.9708	    73.3490	    70.3278	    71.6705	    56.3126	    66.4673	    69.9081	    69.4885	
    75.5310	    68.0618	    66.0477	    72.0901	    69.4885	    71.0831	    55.4733	    66.0477	    69.9081	    69.4046	
    73.6008	    66.9708	    65.5441	    71.8384	    69.1528	    71.4188	    55.2216	    66.4673	    70.4956	    69.9081	
    72.5098	    66.5512	    65.3763	    72.5937	    69.3207	    72.6776	    55.4733	    67.8101	    71.5866	    70.9152	
    72.2580	    66.8030	    65.7120	    74.2722	    69.9921	    74.6078	    56.1447	    70.0760	    73.0972	    72.4258	
    73.0133	    67.8101	    66.5512	    76.6220	    70.9991	    76.9577	    57.1518	    73.0972	    74.8596	    74.2722	
    74.6078	    69.3207	    67.7261	    79.3076	    72.1741	    79.4754	    58.1589	    76.6220	    76.7059	    76.1185	
    76.9577	    71.4188	    69.3207	    82.2449	    73.5168	    81.9092	    59.1660	    80.2307	    78.4683	    77.8809	
    79.8111	    73.8525	    71.1670	    85.0143	    74.9435	    84.0912	    60.0891	    83.7555	    80.1468	    79.4754	
    82.9163	    76.6220	    73.2651	    87.6160	    76.2863	    85.8536	    60.9283	    86.7767	    81.6574	    80.9860	
    85.9375	    79.3915	    75.5310	    89.7980	    77.6291	    87.3642	    61.6837	    89.2105	    83.1680	    82.2449	
    88.7909	    81.9931	    77.8809	    91.6443	    78.8040	    88.3713	    62.2711	    91.0568	    84.4269	    83.2520	
    91.1407	    84.3430	    79.9789	    92.9031	    79.8111	    89.1266	    62.8586	    92.0639	    85.4340	    84.0073	
    92.9031	    86.1053	    81.9092	    93.5745	    80.4825	    89.3784	    63.2782	    92.4835	    86.1053	    84.4269	
    93.9941	    87.3642	    83.4198	    93.5745	    80.9021	    89.2105	    63.6139	    91.9800	    86.1893	    84.3430	
    94.2459	    87.8677	    84.4269	    92.9031	    81.0699	    88.4552	    63.8657	    90.7211	    85.5179	    83.8394	
    93.6584	    87.6160	    84.7626	    91.3925	    80.9021	    86.9446	    64.2014	    88.5391	    84.0912	    82.6645	
    92.2318	    86.4410	    84.3430	    88.9587	    80.4825	    84.5947	    64.3692	    85.3500	    81.7413	    80.8182	
    89.9658	    84.5108	    83.1680	    85.6857	    79.8111	    81.1539	    64.5370	    81.4056	    78.5522	    78.3005	
    86.9446	    81.9092	    81.3217	    81.5735	    78.8879	    76.8738	    64.6210	    76.7059	    74.6918	    75.1114	
    83.5037	    78.8040	    78.8879	    76.8738	    77.8809	    71.9223	    64.6210	    71.8384	    70.4117	    71.5027	
    79.8950	    75.5310	    76.0345	    72.0062	    76.8738	    66.7191	    64.6210	    66.9708	    65.9637	    67.7261	
    76.4542	    72.5098	    73.1812	    67.2226	    76.0345	    61.7676	    64.5370	    62.5229	    61.8515	    64.1174	
    73.6008	    69.9921	    70.4956	    63.1104	    75.4471	    57.5714	    64.3692	    58.9142	    58.3267	    60.9283	
    71.5866	    68.2297	    68.3136	    60.0052	    75.3632	    54.4662	    64.3692	    56.3126	    55.8090	    58.4106	
    70.7474	    67.3904	    66.7191	    58.0750	    75.7828	    52.7878	    64.2853	    54.8859	    54.4662	    56.8161	
    70.9991	    67.4744	    65.9637	    57.4036	    76.7059	    52.4521	    64.3692	    54.4662	    54.2984	    56.2286	
    72.2580	    68.2297	    65.8798	    57.8232	    78.1326	    53.2913	    64.4531	    54.8859	    55.2216	    56.4804	
    74.2722	    69.5724	    66.3834	    59.0820	    79.8950	    54.9698	    64.4531	    55.8929	    57.0679	    57.5714	
    76.6220	    71.0831	    67.2226	    60.9283	    81.7413	    57.0679	    64.3692	    57.3196	    59.5016	    59.0820	
    79.0558	    72.4258	    68.2297	    62.9425	    83.3359	    59.2499	    64.2014	    58.8303	    62.1872	    61.0123	
    81.0699	    73.5168	    69.1528	    64.8727	    84.3430	    61.2640	    63.6978	    60.5087	    64.8727	    62.8586	
    82.4966	    74.1043	    69.9081	    66.7191	    84.5108	    63.1104	    63.0264	    62.3550	    67.2226	    64.6210	
    83.1680	    74.1882	    70.3278	    68.2297	    84.0073	    64.7049	    62.1872	    64.3692	    69.2368	    66.2155	
    83.0841	    73.8525	    70.5795	    69.4046	    82.7484	    66.1316	    61.3480	    66.6351	    70.6635	    67.5583	
    82.2449	    73.0972	    70.4117	    70.2438	    80.9021	    67.4744	    60.4248	    68.9011	    71.5027	    68.5654	
    80.7343	    71.9223	    69.9921	    70.8313	    78.6362	    68.6493	    59.5856	    70.7474	    71.6705	    69.2368	
    78.7201	    70.4956	    69.1528	    70.9991	    76.0345	    69.5724	    58.7463	    71.8384	    71.2509	    69.4885	
    76.2863	    68.9011	    68.0618	    70.7474	    73.2651	    70.0760	    57.7393	    71.6705	    70.1599	    69.3207	
    73.7686	    67.3065	    66.7191	    70.2438	    70.4956	    70.1599	    56.7322	    70.2438	    68.8171	    68.8171	
    71.5027	    65.7959	    65.2924	    69.4046	    67.8101	    69.7403	    55.7251	    67.7261	    67.2226	    68.1458	
    69.4885	    64.6210	    63.7817	    68.5654	    65.5441	    68.9850	    54.7180	    64.6210	    65.6281	    67.3065	
    68.2297	    63.8657	    62.3550	    67.9779	    63.6978	    68.0618	    53.7949	    61.2640	    64.2014	    66.4673	
    67.5583	    63.6139	    61.0962	    67.7261	    62.3550	    67.2226	    53.0396	    58.3267	    63.0264	    65.7120	
    67.7261	    63.8657	    60.0891	    67.9779	    61.3480	    66.6351	    52.4521	    56.0608	    62.2711	    65.1245	
    68.4814	    64.6210	    59.3338	    68.8171	    60.6766	    66.4673	    52.0325	    54.6341	    61.9354	    64.7888	
    69.8242	    65.7120	    59.0820	    70.1599	    60.3409	    66.7191	    51.7807	    54.0466	    61.9354	    64.6210	
    71.5866	    67.0547	    59.1660	    71.9223	    60.2570	    67.3904	    51.6968	    54.4662	    62.1872	    64.6210	
    73.6008	    68.6493	    59.6695	    73.8525	    60.5087	    68.4814	    51.7807	    55.7251	    62.6907	    64.8727	
    75.8667	    70.2438	    60.5927	    75.9506	    60.9283	    69.9081	    51.9485	    57.5714	    63.2782	    65.2084	
    78.0487	    71.7545	    61.7676	    77.8809	    61.5997	    71.3348	    52.2003	    59.8373	    63.8657	    65.5441	
    80.0629	    73.0972	    63.1104	    79.3915	    62.3550	    72.7615	    52.4521	    62.1872	    64.2853	    65.7120	
    81.8253	    74.1882	    64.5370	    80.4825	    63.1104	    73.9365	    52.7039	    64.5370	    64.5370	    65.7120	
    83.1680	    74.8596	    65.7959	    80.9860	    63.8657	    74.7757	    52.7878	    66.7191	    64.5370	    65.4602	
    83.9233	    75.2792	    66.8869	    80.9860	    64.5370	    75.3632	    52.8717	    68.5654	    64.2853	    65.1245	
    84.2590	    75.2792	    67.8101	    80.4825	    65.1245	    75.6149	    52.8717	    70.0760	    63.8657	    64.6210	
    84.0073	    75.0275	    68.3975	    79.6432	    65.7120	    75.5310	    52.9556	    71.0831	    63.3621	    64.0335	
    83.3359	    74.5239	    68.7332	    78.5522	    66.2994	    75.1953	    53.2074	    71.6705	    62.8586	    63.5300	
    82.4127	    73.8525	    68.8171	    77.3773	    66.8030	    74.6078	    53.5431	    71.8384	    62.4390	    63.1104	
    81.4056	    73.1812	    68.7332	    76.1185	    67.4744	    73.9365	    54.1306	    71.8384	    62.0193	    62.7747	
    80.5664	    72.6776	    68.4814	    74.9435	    68.0618	    73.0972	    54.8859	    71.6705	    61.7676	    62.5229	
    80.0629	    72.4258	    68.0618	    73.9365	    68.7332	    72.2580	    55.7251	    71.6705	    61.5997	    62.5229	
    79.8950	    72.5098	    67.7261	    73.1812	    69.4885	    71.5027	    56.6483	    71.8384	    61.5158	    62.6068	
    80.1468	    72.8455	    67.4744	    72.8455	    70.1599	    70.9991	    57.4875	    72.2580	    61.4319	    62.7747	
    80.8182	    73.4329	    67.3904	    73.0133	    70.9152	    70.7474	    58.4106	    73.0133	    61.5158	    63.1104	
    81.8253	    74.2722	    67.6422	    73.5168	    71.7545	    70.8313	    59.1660	    73.8525	    61.7676	    63.5300	
    83.0002	    75.3632	    68.2297	    74.5239	    72.5937	    71.1670	    59.9213	    74.7757	    62.0193	    64.0335	
    84.1751	    76.3702	    69.0689	    75.6989	    73.4329	    71.7545	    60.5927	    75.5310	    62.3550	    64.6210	
    85.1822	    77.2934	    69.9921	    76.9577	    74.0204	    72.5098	    60.9283	    75.9506	    62.6068	    65.1245	
    85.9375	    77.8809	    70.8313	    78.1326	    74.4400	    73.2651	    61.0962	    75.7828	    62.6907	    65.3763	
    86.3571	    78.1326	    71.5027	    79.0558	    74.4400	    74.0204	    60.9283	    75.0275	    62.6907	    65.4602	
    86.3571	    77.9648	    71.8384	    79.8111	    74.1043	    74.6078	    60.5927	    73.5168	    62.6068	    65.2924	
    86.0214	    77.5452	    71.8384	    80.3146	    73.5168	    75.1114	    60.0891	    71.5027	    62.4390	    64.8727	
    85.5179	    76.7899	    71.5866	    80.4825	    72.6776	    75.3632	    59.4177	    69.1528	    62.3550	    64.1174	
    84.6786	    75.8667	    70.8313	    80.3986	    71.6705	    75.4471	    58.7463	    66.7191	    62.2711	    63.2782	
    83.6716	    74.6918	    69.8242	    79.8111	    70.4956	    75.1953	    58.0750	    64.5370	    62.1033	    62.4390	
    82.4966	    73.3490	    68.3975	    78.9719	    69.2368	    74.6918	    57.4875	    62.7747	    62.1033	    61.5997	
    81.2378	    71.9223	    66.8030	    77.8809	    68.0618	    73.9365	    56.9000	    61.6837	    62.0193	    60.8444	
    79.9789	    70.5795	    64.9567	    76.6220	    66.9708	    73.0133	    56.3965	    61.2640	    62.0193	    60.3409	
    78.6362	    69.1528	    63.0264	    75.2792	    65.9637	    71.9223	    55.8929	    61.4319	    61.9354	    60.0052	
    77.3773	    67.8940	    61.0962	    74.0204	    65.1245	    70.9152	    55.3894	    61.9354	    61.9354	    59.8373	
    76.2024	    66.6351	    59.2499	    72.9294	    64.2853	    69.9921	    54.8859	    62.7747	    61.8515	    59.7534	
    75.1114	    65.5441	    57.5714	    72.0901	    63.5300	    69.3207	    54.2984	    63.6978	    61.8515	    59.7534	
    74.2722	    64.7049	    56.0608	    71.5866	    62.8586	    68.8171	    53.6270	    64.5370	    61.9354	    59.8373	
    73.6847	    64.0335	    54.8859	    71.4188	    62.1872	    68.4814	    52.9556	    65.3763	    62.0193	    59.9213	
    73.5168	    63.6978	    54.0466	    71.7545	    61.6837	    68.4814	    52.2003	    66.0477	    62.1872	    60.1730	
    73.7686	    63.6978	    53.7109	    72.4258	    61.2640	    68.7332	    51.5289	    66.7191	    62.5229	    60.5087	
    74.5239	    64.1174	    53.9627	    73.6008	    61.1801	    69.2368	    51.0254	    67.3065	    63.0264	    60.9283	
    75.8667	    64.9567	    54.8859	    75.1114	    61.5997	    70.0760	    50.8575	    67.8940	    63.7817	    61.5997	
    77.5452	    66.2155	    56.4804	    76.8738	    62.4390	    71.1670	    51.1093	    68.5654	    64.7049	    62.5229	
    79.5593	    67.7261	    58.5785	    78.8879	    63.7817	    72.4258	    51.6968	    69.1528	    65.7959	    63.6978	
    81.4896	    69.3207	    61.1801	    80.7343	    65.5441	    73.6847	    52.5360	    69.4046	    66.8869	    64.7888	
    83.1680	    70.8313	    64.1174	    82.4127	    67.5583	    74.6918	    53.5431	    69.4046	    67.8101	    65.8798	
    84.3430	    72.0901	    67.1387	    83.5876	    69.8242	    75.2792	    54.6341	    68.9011	    68.4814	    66.8030	
    85.0983	    73.0133	    70.2438	    84.2590	    72.2580	    75.3632	    55.7251	    68.2297	    68.8171	    67.5583	
    85.3500	    73.6847	    73.4329	    84.4269	    74.8596	    74.7757	    56.8161	    67.3065	    69.0689	    67.9779	
    85.1822	    74.1043	    76.7059	    84.0073	    77.5452	    73.5168	    57.9071	    66.5512	    69.0689	    68.3136	
    84.7626	    74.4400	    79.8950	    83.2520	    80.3146	    71.8384	    58.9981	    65.9637	    69.0689	    68.3975	
    84.3430	    74.7757	    82.9163	    82.2449	    83.0002	    69.8242	    60.1730	    65.8798	    69.0689	    68.4814	
    84.0073	    75.1114	    85.6018	    81.2378	    85.3500	    67.8101	    61.1801	    66.2155	    69.0689	    68.3975	
    83.7555	    75.4471	    87.6160	    80.3146	    87.1964	    66.0477	    62.0193	    66.9708	    69.1528	    68.3136	
    83.6716	    75.6989	    88.8748	    79.6432	    88.0356	    64.7049	    62.4390	    68.0618	    69.0689	    68.0618	
    83.6716	    75.9506	    89.0427	    79.3915	    87.7838	    64.1174	    62.4390	    69.4046	    68.8171	    67.7261	
    83.9233	    76.1185	    88.0356	    79.5593	    86.1053	    64.2014	    61.8515	    70.4956	    68.3975	    67.2226	
    84.4269	    76.2863	    85.7697	    80.2307	    83.2520	    65.0406	    60.6766	    70.9991	    67.7261	    66.7191	
    85.1822	    76.4542	    82.4966	    81.3217	    79.3915	    66.3834	    59.0820	    70.7474	    66.8030	    66.0477	
    86.2732	    76.7059	    78.3005	    82.6645	    74.8596	    68.0618	    57.2357	    69.4885	    65.7120	    65.3763	
    87.5320	    76.8738	    73.6847	    84.2590	    69.9921	    69.8242	    55.2216	    67.3904	    64.4531	    64.7888	
    88.9587	    77.0416	    68.8171	    85.8536	    65.2084	    71.5866	    53.2074	    64.6210	    63.1104	    64.1174	
    90.4694	    77.2095	    64.2014	    87.5320	    60.7605	    73.2651	    51.5289	    61.7676	    61.7676	    63.5300	
    92.0639	    77.4612	    60.2570	    89.1266	    57.2357	    74.8596	    50.1862	    59.4177	    60.5927	    63.0264	
    93.5745	    77.7130	    57.1518	    90.6372	    54.6341	    76.6220	    49.3469	    57.9071	    59.5856	    62.6907	
    94.9173	    78.2166	    54.9698	    91.9800	    53.1235	    78.3844	    49.0952	    57.1518	    58.7463	    62.4390	
    96.0922	    78.6362	    53.7949	    92.9871	    52.6199	    80.1468	    49.2630	    57.2357	    58.0750	    62.1872	
    96.9315	    79.1397	    53.3752	    93.7424	    52.9556	    81.9092	    49.6826	    57.6553	    57.5714	    61.9354	
    97.3511	    79.5593	    53.7109	    93.9102	    53.8788	    83.3359	    50.3540	    58.2428	    57.0679	    61.5158	
    97.3511	    79.8950	    54.5502	    93.6584	    55.0537	    84.4269	    51.0254	    58.8303	    56.6483	    61.0962	
    96.9315	    79.9789	    55.6412	    92.8192	    56.3965	    84.9304	    51.6129	    59.4177	    56.1447	    60.5087	
    96.0922	    79.8111	    56.8161	    91.5604	    57.6553	    84.8465	    52.0325	    59.8373	    55.7251	    59.8373	
    95.0012	    79.3915	    57.9071	    89.9658	    58.7463	    84.1751	    52.2003	    60.3409	    55.3055	    59.0820	
    93.8263	    78.8879	    58.8303	    88.1195	    59.5856	    83.0002	    52.1164	    60.8444	    54.8859	    58.3267	
    92.6514	    78.3005	    59.7534	    86.3571	    60.2570	    81.4896	    51.8646	    61.5158	    54.6341	    57.6553	
    91.7282	    77.7969	    60.6766	    84.7626	    60.9283	    79.9789	    51.6129	    62.4390	    54.6341	    57.1518	
    91.3086	    77.6291	    61.6837	    83.7555	    61.5997	    78.7201	    51.3611	    63.6978	    54.8859	    56.8161	
    91.3086	    77.7969	    62.8586	    83.3359	    62.3550	    77.7969	    51.1932	    65.2084	    55.4733	    56.8161	
    91.8121	    78.3005	    64.2014	    83.5876	    63.2782	    77.3773	    51.1932	    66.8869	    56.3126	    57.0679	
    92.6514	    78.9719	    65.5441	    84.3430	    64.2853	    77.2934	    51.2772	    68.5654	    57.4036	    57.4875	
    93.7424	    79.8111	    66.9708	    85.3500	    65.2924	    77.5452	    51.4450	    70.2438	    58.6624	    58.2428	
    94.9173	    80.7343	    68.3975	    86.6089	    66.2155	    77.8809	    51.6968	    71.6705	    60.0052	    58.9981	
    96.0083	    81.5735	    69.8242	    87.7838	    67.2226	    78.3844	    52.0325	    72.7615	    61.2640	    59.9213	
    96.9315	    82.4966	    71.1670	    88.8748	    68.2297	    78.8040	    52.3682	    73.5168	    62.5229	    60.8444	
    97.7707	    83.2520	    72.5937	    89.7980	    69.1528	    79.3076	    52.8717	    73.8525	    63.7817	    61.7676	
    98.3582	    83.9233	    74.1043	    90.5533	    70.0760	    79.7272	    53.3752	    73.9365	    64.8727	    62.6907	
    98.6938	    84.5108	    75.5310	    90.9729	    70.9152	    80.0629	    53.9627	    73.7686	    65.8798	    63.5300	
    98.7778	    85.0143	    77.0416	    91.2247	    71.6705	    80.3986	    54.5502	    73.3490	    66.6351	    64.2014	
    98.6938	    85.4340	    78.4683	    91.0568	    72.3419	    80.4825	    55.1376	    72.7615	    67.3065	    64.7888	
    98.3582	    85.6857	    79.8950	    90.5533	    72.8455	    80.3146	    55.7251	    71.9223	    67.6422	    65.2084	
    97.8546	    85.7697	    81.1539	    89.6301	    73.2651	    79.8111	    56.2286	    71.0831	    67.8101	    65.4602	
    97.1832	    85.7697	    82.1609	    88.3713	    73.4329	    78.9719	    56.6483	    70.0760	    67.8101	    65.6281	
    96.2601	    85.5179	    83.0002	    86.7767	    73.4329	    77.7130	    56.9839	    68.9850	    67.5583	    65.5441	
    95.0851	    85.0983	    83.5037	    85.0143	    73.0133	    76.3702	    57.0679	    67.8101	    67.3065	    65.2924	
    93.7424	    84.2590	    83.5037	    83.2520	    72.1741	    74.9435	    56.8161	    66.5512	    66.8869	    64.9567	
    92.1478	    83.1680	    83.0002	    81.6574	    70.9152	    73.7686	    56.3965	    65.2924	    66.5512	    64.5370	
    90.4694	    81.7413	    81.9092	    80.3146	    69.3207	    73.0133	    55.6412	    64.0335	    66.2155	    64.2014	
    88.7909	    80.2307	    80.3146	    79.4754	    67.5583	    72.8455	    54.8019	    63.0264	    66.0477	    64.0335	
    87.2803	    78.5522	    78.3005	    79.3076	    65.8798	    73.2651	    54.0466	    62.3550	    65.9637	    63.9496	
    86.0214	    77.1255	    76.0345	    79.6432	    64.6210	    74.2722	    53.3752	    62.1872	    65.9637	    64.0335	
    85.1822	    75.8667	    73.7686	    80.4825	    63.7817	    75.6149	    53.0396	    62.6907	    66.1316	    64.2853	
    84.6786	    74.8596	    71.5027	    81.6574	    63.4460	    77.1255	    52.9556	    63.8657	    66.3834	    64.7049	
    84.5108	    74.1882	    69.3207	    83.0841	    63.5300	    78.7201	    53.2913	    65.6281	    66.8030	    65.2084	
    84.5108	    73.8525	    67.3904	    84.6786	    64.1174	    80.2307	    53.7949	    67.8101	    67.3065	    65.7959	
    84.5947	    73.6008	    65.5441	    86.1053	    64.9567	    81.6574	    54.5502	    70.1599	    67.8940	    66.3834	
    84.5947	    73.4329	    64.0335	    87.3642	    66.1316	    82.8323	    55.3894	    72.2580	    68.4814	    66.9708	
    84.5108	    73.3490	    62.6907	    88.2034	    67.4744	    83.8394	    56.3126	    74.0204	    68.8171	    67.5583	
    84.2590	    73.1812	    61.5158	    88.6230	    68.9850	    84.6786	    57.3196	    75.1114	    68.9011	    68.0618	
    83.8394	    72.9294	    60.5927	    88.6230	    70.7474	    85.2661	    58.4106	    75.6989	    68.7332	    68.3975	
    83.3359	    72.6776	    60.0052	    88.3713	    72.7615	    85.7697	    59.5016	    75.6149	    68.3136	    68.6493	
    82.7484	    72.5098	    59.8373	    87.7838	    74.9435	    86.1893	    60.6766	    75.1114	    67.7261	    68.9011	
    82.1609	    72.4258	    60.0052	    87.1964	    77.2095	    86.3571	    61.8515	    74.3561	    67.0547	    69.0689	
    81.7413	    72.5098	    60.5087	    86.6089	    79.3076	    86.3571	    62.9425	    73.4329	    66.4673	    69.2368	
    81.4896	    72.7615	    61.2640	    86.1893	    81.0699	    86.2732	    63.7817	    72.5937	    65.9637	    69.4046	
    81.4896	    73.0972	    62.1872	    86.0214	    82.0770	    86.0214	    64.2853	    71.9223	    65.6281	    69.6564	
    81.8253	    73.6847	    63.2782	    86.1893	    82.2449	    85.8536	    64.4531	    71.6705	    65.4602	    69.9921	
    82.4127	    74.3561	    64.3692	    86.6928	    81.4896	    85.6857	    64.2014	    71.8384	    65.6281	    70.3278	
    83.1680	    75.1953	    65.3763	    87.5320	    79.8950	    85.6018	    63.6139	    72.4258	    66.0477	    70.6635	
    84.0912	    75.9506	    66.2994	    88.7070	    77.7130	    85.6857	    62.6907	    73.5168	    66.7191	    71.0831	
    85.0143	    76.5381	    67.0547	    90.0497	    75.1114	    85.7697	    61.5997	    74.8596	    67.6422	    71.4188	
    85.6857	    76.8738	    67.3904	    91.4764	    72.3419	    85.8536	    60.3409	    76.3702	    68.5654	    71.6705	
    85.9375	    76.8738	    67.4744	    92.6514	    69.4885	    85.9375	    58.9981	    77.8809	    69.5724	    71.9223	
    85.8536	    76.5381	    67.3065	    93.5745	    66.9708	    85.9375	    57.7393	    79.2236	    70.4956	    71.9223	
    85.2661	    75.8667	    66.8030	    93.9941	    64.7888	    85.7697	    56.4804	    80.2307	    71.3348	    71.8384	
    84.1751	    74.8596	    66.1316	    93.8263	    63.0264	    85.4340	    55.4733	    80.9860	    71.9223	    71.6705	
    82.7484	    73.6847	    65.3763	    92.9871	    61.7676	    84.9304	    54.6341	    81.4056	    72.2580	    71.5027	
    81.0699	    72.5098	    64.7888	    91.6443	    61.0123	    84.2590	    54.1306	    81.5735	    72.4258	    71.3348	
    79.3915	    71.4188	    64.3692	    89.7980	    60.8444	    83.5037	    54.0466	    81.5735	    72.5098	    71.5027	
    77.7969	    70.6635	    64.3692	    87.8677	    61.2640	    82.9163	    54.5502	    81.5735	    72.6776	    71.8384	
    76.5381	    70.2438	    64.7888	    85.9375	    62.1033	    82.4966	    55.4733	    81.4056	    72.8455	    72.5098	
    75.5310	    70.0760	    65.3763	    84.2590	    63.2782	    82.1609	    56.7322	    81.1539	    73.1812	    73.2651	
    74.6918	    70.1599	    66.2155	    82.7484	    64.6210	    81.9931	    58.0750	    80.7343	    73.6008	    73.9365	
    74.0204	    70.3278	    67.1387	    81.6574	    65.8798	    81.9931	    59.4177	    80.1468	    74.1043	    74.6078	
    73.5168	    70.4956	    68.0618	    80.7343	    67.0547	    82.1609	    60.6766	    79.3076	    74.5239	    75.0275	
    73.2651	    70.8313	    68.9850	    80.0629	    68.1458	    82.5806	    61.8515	    78.3844	    74.8596	    75.2792	
    73.3490	    71.4188	    69.9081	    79.7272	    69.1528	    83.2520	    62.8586	    77.2095	    75.0275	    75.5310	
    73.7686	    72.1741	    70.8313	    79.5593	    70.0760	    83.9233	    63.8657	    75.8667	    75.1114	    75.6149	
    74.6078	    73.0972	    71.9223	    79.7272	    71.0831	    84.6786	    64.7049	    74.5239	    75.1114	    75.7828	
    75.6989	    74.2722	    73.0972	    80.1468	    72.0901	    85.4340	    65.5441	    73.2651	    75.0275	    76.0345	
    77.1255	    75.5310	    74.3561	    80.7343	    73.0972	    85.9375	    66.3834	    72.3419	    74.8596	    76.2024	
    78.7201	    76.7899	    75.6149	    81.5735	    74.1882	    86.2732	    67.0547	    71.9223	    74.6918	    76.3702	
    80.5664	    78.1326	    76.8738	    82.4966	    75.3632	    86.2732	    67.7261	    71.9223	    74.6078	    76.4542	
    82.4966	    79.4754	    78.2166	    83.5037	    76.5381	    86.1053	    68.3975	    72.3419	    74.4400	    76.4542	
    84.5947	    80.8182	    79.6432	    84.5947	    77.7969	    85.6018	    69.1528	    72.9294	    74.3561	    76.4542	
    86.7767	    82.2449	    81.1539	    85.6857	    79.2236	    85.0983	    69.9921	    73.5168	    74.3561	    76.3702	
    88.9587	    83.5876	    82.7484	    86.6928	    80.7343	    84.4269	    70.8313	    73.8525	    74.1882	    76.2024	
    90.9729	    84.7626	    84.2590	    87.3642	    82.2449	    83.5876	    71.7545	    73.7686	    74.0204	    75.8667	
    92.6514	    85.7697	    85.7697	    87.5320	    83.5876	    82.6645	    72.5937	    73.2651	    73.6847	    75.4471	
    93.8263	    86.3571	    87.0285	    87.1964	    84.7626	    81.5735	    73.2651	    72.2580	    73.0972	    74.9435	
    94.4977	    86.5250	    88.0356	    86.3571	    85.5179	    80.2307	    73.6847	    70.9152	    72.3419	    74.2722	
    94.5816	    86.3571	    88.6230	    84.9304	    85.9375	    78.7201	    73.9365	    69.2368	    71.4188	    73.5168	
    94.1620	    85.8536	    88.8748	    83.2520	    85.8536	    77.1255	    73.9365	    67.5583	    70.4117	    72.7615	
    93.4067	    85.0143	    88.8748	    81.4056	    85.4340	    75.4471	    73.6847	    66.1316	    69.3207	    72.0062	
    92.3157	    84.0912	    88.5391	    79.5593	    84.5947	    73.8525	    73.3490	    65.0406	    68.3136	    71.3348	
    91.0568	    83.1680	    88.0356	    78.0487	    83.6716	    72.5937	    72.8455	    64.2853	    67.3904	    70.8313	
    89.7980	    82.3288	    87.3642	    77.0416	    82.5806	    71.5866	    72.3419	    64.0335	    66.8030	    70.4956	
    88.6230	    81.7413	    86.6089	    76.6220	    81.4896	    71.1670	    71.8384	    64.0335	    66.4673	    70.4117	
    87.6999	    81.4056	    85.8536	    76.7059	    80.3986	    71.0831	    71.2509	    64.2853	    66.5512	    70.5795	
    87.1124	    81.3217	    84.7626	    77.3773	    79.3915	    71.5027	    70.6635	    64.5370	    66.8869	    70.7474	
    86.8607	    81.3217	    83.5037	    78.3005	    78.5522	    72.0901	    69.9921	    64.8727	    67.3065	    70.9991	
    86.8607	    81.4896	    82.0770	    79.4754	    77.8809	    72.8455	    69.3207	    65.2084	    67.8101	    71.2509	
    87.2803	    81.6574	    80.4825	    80.5664	    77.4612	    73.6008	    68.6493	    65.7959	    68.3136	    71.4188	
    87.8677	    81.9931	    78.9719	    81.7413	    77.4612	    74.3561	    68.0618	    66.5512	    68.7332	    71.5027	
    88.5391	    82.2449	    77.5452	    82.8323	    77.8809	    75.0275	    67.7261	    67.4744	    69.0689	    71.5866	
    89.2944	    82.6645	    76.5381	    83.8394	    78.9719	    75.7828	    67.7261	    68.5654	    69.2368	    71.6705	
    90.0497	    83.0002	    75.8667	    84.6786	    80.4825	    76.3702	    67.9779	    69.4885	    69.4046	    71.6705	
    90.6372	    83.3359	    75.4471	    85.3500	    82.4127	    76.8738	    68.3975	    70.2438	    69.3207	    71.5027	
    91.0568	    83.5876	    75.1953	    85.6018	    84.5947	    77.2095	    68.9011	    70.6635	    69.0689	    71.2509	
    91.1407	    83.5876	    75.0275	    85.5179	    86.6928	    77.3773	    69.3207	    70.8313	    68.5654	    70.7474	
    90.8890	    83.4198	    74.8596	    85.1822	    88.5391	    77.3773	    69.5724	    70.9152	    67.8940	    70.0760	
    90.5533	    83.0841	    74.6918	    84.5947	    89.8819	    77.3773	    69.6564	    70.9152	    67.2226	    69.4046	
    90.0497	    82.6645	    74.5239	    84.0912	    90.6372	    77.4612	    69.5724	    71.1670	    66.4673	    68.7332	
    89.5462	    82.2449	    74.4400	    83.7555	    90.5533	    77.6291	    69.2368	    71.5027	    65.7959	    68.0618	
    89.0427	    81.9092	    74.4400	    83.5037	    89.7141	    77.7969	    68.7332	    71.9223	    65.2924	    67.5583	
    88.6230	    81.5735	    74.4400	    83.5037	    88.1195	    78.1326	    68.0618	    72.2580	    64.7888	    67.1387	
    88.3713	    81.4056	    74.4400	    83.5037	    85.8536	    78.3005	    67.2226	    72.5098	    64.4531	    66.8030	
    88.2034	    81.3217	    74.3561	    83.6716	    83.0841	    78.5522	    66.1316	    72.5098	    64.2014	    66.4673	
    88.1195	    81.4056	    74.0204	    84.0073	    79.8950	    78.7201	    64.9567	    72.3419	    64.1174	    66.1316	
    88.2034	    81.4056	    73.5168	    84.5108	    76.3702	    78.8879	    63.4460	    72.0901	    64.0335	    65.7120	
    88.3713	    81.4056	    72.6776	    85.0983	    72.6776	    79.0558	    61.7676	    71.8384	    64.0335	    65.2084	
    88.6230	    81.3217	    71.6705	    85.9375	    69.1528	    79.1397	    60.0052	    71.5027	    64.0335	    64.7888	
    89.0427	    81.1539	    70.4117	    86.9446	    66.0477	    79.1397	    58.1589	    71.1670	    63.9496	    64.2014	
    89.3784	    80.9021	    69.0689	    87.9517	    63.2782	    79.0558	    56.3126	    70.6635	    63.9496	    63.6978	
    89.7141	    80.4825	    67.7261	    88.9587	    61.0962	    78.8040	    54.6341	    70.0760	    63.8657	    63.0264	
    89.8819	    79.9789	    66.4673	    89.7141	    59.4177	    78.3005	    53.1235	    69.4885	    63.6978	    62.4390	
    89.7980	    79.3915	    65.2924	    90.2176	    58.1589	    77.7130	    51.8646	    68.9011	    63.3621	    61.7676	
    89.4623	    78.7201	    64.2853	    90.5533	    57.3196	    77.2095	    50.8575	    68.3975	    62.7747	    61.1801	
    89.1266	    78.2166	    63.6978	    90.7211	    56.9839	    77.2095	    50.1862	    68.1458	    62.1872	    60.8444	
    88.7909	    77.8809	    63.5300	    90.9729	    57.2357	    77.9648	    50.0183	    68.0618	    61.6837	    60.8444	
    88.6230	    77.7969	    64.0335	    91.3925	    57.9910	    79.3915	    50.3540	    68.3975	    61.2640	    61.2640	
    88.6230	    78.1326	    65.1245	    92.0639	    59.2499	    81.6574	    51.2772	    69.0689	    61.1801	    62.1033	
    88.8748	    78.6362	    66.6351	    92.9031	    60.9283	    84.1751	    52.4521	    70.0760	    61.3480	    63.2782	
    89.2105	    79.3915	    68.4814	    93.7424	    62.7747	    86.7767	    53.8788	    71.3348	    61.7676	    64.4531	
    89.6301	    80.1468	    70.4956	    94.6655	    64.7888	    89.1266	    55.3055	    72.8455	    62.4390	    65.7120	
    89.9658	    80.9860	    72.5937	    95.4208	    66.6351	    90.9729	    56.5643	    74.5239	    63.3621	    66.8030	
    90.3854	    81.7413	    74.6078	    96.0922	    68.3136	    92.3157	    57.7393	    76.1185	    64.4531	    67.8101	
    90.7211	    82.4966	    76.5381	    96.7636	    69.8242	    93.2388	    58.5785	    77.6291	    65.7959	    68.8171	
    91.1407	    83.3359	    78.3005	    97.5189	    71.1670	    93.7424	    59.2499	    78.7201	    67.1387	    69.7403	
    91.6443	    84.0912	    79.8111	    98.1903	    72.1741	    94.1620	    59.5856	    79.3915	    68.4814	    70.5795	
    92.3157	    84.9304	    81.0699	    98.9456	    73.0133	    94.4138	    59.7534	    79.5593	    69.7403	    71.5027	
    93.0710	    85.6018	    81.9092	    99.7009	    73.5168	    94.7495	    59.6695	    79.2236	    70.9991	    72.3419	
    93.9941	    86.2732	    82.3288	   100.4562	    73.7686	    95.1691	    59.3338	    78.6362	    72.0062	    73.0133	
    94.8334	    86.6928	    82.2449	   101.2115	    73.6847	    95.7565	    58.8303	    77.8809	    73.0133	    73.5168	
    95.5887	    87.0285	    81.7413	   101.8829	    73.4329	    96.3440	    58.3267	    77.3773	    74.0204	    73.8525	
    96.2601	    87.0285	    80.9021	   102.4704	    73.0133	    97.0154	    57.6553	    77.3773	    75.0275	    74.0204	
    96.7636	    86.8607	    79.8111	   102.8900	    72.5098	    97.6028	    57.1518	    77.7969	    76.0345	    74.0204	
    97.0154	    86.5250	    78.5522	   103.0579	    72.0062	    97.8546	    56.6483	    78.7201	    77.1255	    73.8525	
    97.0993	    86.0214	    77.2934	   102.8900	    71.5027	    97.7707	    56.3126	    80.0629	    78.0487	    73.6008	
    96.9315	    85.4340	    76.2024	   102.4704	    71.1670	    97.3511	    56.0608	    81.4896	    78.8879	    73.2651	
    96.6797	    84.9304	    75.2792	   101.8829	    70.9152	    96.5958	    56.0608	    82.9163	    79.5593	    73.0133	
    96.3440	    84.4269	    74.7757	   101.1276	    70.9152	    95.6726	    56.2286	    84.0912	    79.8950	    72.7615	
    95.9244	    84.0912	    74.5239	   100.2884	    71.0831	    94.6655	    56.4804	    84.8465	    79.8950	    72.5937	
    95.5048	    83.8394	    74.7757	    99.3652	    71.5027	    93.5745	    56.9000	    85.2661	    79.5593	    72.4258	
    95.0012	    83.6716	    75.1953	    98.5260	    72.0062	    92.3996	    57.3196	    85.1822	    78.9719	    72.3419	
    94.5816	    83.5876	    76.0345	    97.6028	    72.6776	    91.3086	    57.8232	    84.9304	    78.0487	    72.2580	
    94.0781	    83.6716	    77.1255	    96.8475	    73.6008	    90.2176	    58.3267	    84.5108	    76.9577	    72.0901	
    93.8263	    83.8394	    78.6362	    96.2601	    74.6918	    89.2944	    58.8303	    84.2590	    75.9506	    71.8384	
    93.8263	    84.3430	    80.4825	    95.8405	    76.1185	    88.5391	    59.5016	    84.1751	    75.0275	    71.6705	
    94.1620	    85.0983	    82.6645	    95.8405	    77.7130	    88.0356	    60.1730	    84.5108	    74.3561	    71.5027	
    94.7495	    86.0214	    85.0143	    96.1761	    79.4754	    87.8677	    60.8444	    85.1822	    73.8525	    71.3348	
    95.5048	    87.0285	    87.2803	    96.6797	    81.3217	    87.9517	    61.5997	    86.0214	    73.5168	    71.2509	
    96.3440	    87.8677	    89.2944	    97.5189	    83.0002	    88.3713	    62.1872	    86.7767	    73.3490	    71.0831	
    97.1832	    88.5391	    90.6372	    98.3582	    84.3430	    88.8748	    62.6907	    87.3642	    73.1812	    70.9152	
    97.7707	    88.8748	    91.1407	    99.1974	    85.2661	    89.5462	    62.9425	    87.5320	    73.0133	    70.7474	
    98.0225	    88.6230	    90.6372	    99.8688	    85.6857	    90.0497	    62.8586	    87.1964	    72.7615	    70.3278	
    97.8546	    87.8677	    88.9587	   100.2045	    85.5179	    90.4694	    62.4390	    86.1893	    72.3419	    69.8242	
    97.0993	    86.5250	    86.2732	   100.1205	    84.8465	    90.5533	    61.7676	    84.6786	    71.7545	    69.1528	
    96.0083	    84.7626	    82.7484	    99.7009	    83.6716	    90.3854	    60.7605	    82.7484	    70.9152	    68.3975	
    94.5816	    82.8323	    78.8040	    99.0295	    82.2449	    90.1337	    59.7534	    80.8182	    69.9921	    67.8101	
    93.0710	    80.9021	    74.9435	    98.1903	    80.7343	    89.8819	    58.8303	    79.1397	    69.1528	    67.4744	
    91.5604	    79.2236	    71.4188	    97.4350	    79.1397	    89.7141	    58.0750	    77.8809	    68.6493	    67.4744	
    90.2176	    77.8809	    68.4814	    96.6797	    77.3773	    89.7141	    57.6553	    77.2095	    68.4814	    67.9779	
    89.1266	    77.0416	    66.2994	    96.2601	    75.5310	    89.9658	    57.4036	    77.0416	    68.6493	    68.7332	
    88.3713	    76.7059	    64.8727	    96.0083	    73.5168	    90.3854	    57.2357	    77.2095	    69.2368	    69.8242	
    88.0356	    76.7059	    64.0335	    96.0083	    71.4188	    91.1407	    57.2357	    77.5452	    69.9081	    71.0831	
[Epoch Header]
[Trial Type]	11
[Accept]	1
[Correct]	0
[RT]	 0.000
[Resp]	0
[Epoch Data]
  -119.6747	  -111.5341	  -103.3936	  -125.8850	   -94.6655	  -115.6464	   -91.9800	  -102.5543	  -113.0447	  -105.2399	
  -120.8496	  -112.2055	  -102.1347	  -126.8921	   -94.2459	  -117.1570	   -91.8121	  -102.3026	  -113.1287	  -105.7434	
  -120.5139	  -111.6180	   -99.9527	  -126.5564	   -92.9031	  -117.3248	   -91.0568	  -101.6312	  -112.0377	  -105.1559	
  -118.6676	  -109.8557	   -97.0154	  -124.7101	   -90.6372	  -116.0660	   -89.5462	  -100.7919	  -109.8557	  -103.4775	
  -115.5624	  -107.0023	   -93.4906	  -121.7728	   -87.6160	  -113.6322	   -87.5320	   -99.7849	  -106.9183	  -100.9598	
  -111.4502	  -103.4775	   -89.8819	  -117.9123	   -84.3430	  -110.2753	   -85.2661	   -98.6938	  -103.4775	   -97.8546	
  -106.9183	   -99.6170	   -86.3571	  -113.6322	   -81.0699	  -106.2469	   -83.0002	   -97.5189	  -100.0366	   -94.4977	
  -102.3026	   -95.8405	   -83.4198	  -109.2682	   -78.3005	  -101.9669	   -80.9860	   -96.4279	   -96.8475	   -91.2247	
   -98.0225	   -92.4835	   -81.4056	  -105.4077	   -76.2863	   -98.0225	   -79.4754	   -95.5887	   -94.4138	   -88.3713	
   -94.4138	   -89.7980	   -80.3986	  -102.2186	   -75.3632	   -94.5816	   -78.7201	   -95.0012	   -92.7353	   -86.1053	
   -91.7282	   -87.9517	   -80.4825	  -100.1205	   -75.6149	   -91.9800	   -78.8040	   -95.0012	   -91.9800	   -84.6786	
   -90.1337	   -87.0285	   -81.6574	   -99.0295	   -76.9577	   -90.4694	   -79.5593	   -95.4208	   -92.1478	   -83.9233	
   -89.5462	   -86.9446	   -83.7555	   -99.1135	   -79.1397	   -90.0497	   -80.9860	   -96.5118	   -93.2388	   -84.0073	
   -89.9658	   -87.6160	   -86.3571	  -100.1205	   -81.9092	   -90.6372	   -82.7484	   -98.1903	   -95.0012	   -84.5947	
   -91.3086	   -88.8748	   -89.2944	  -101.8829	   -84.9304	   -91.9800	   -84.6786	  -100.7080	   -97.2672	   -85.7697	
   -93.3228	   -90.5533	   -92.3996	  -104.2328	   -88.0356	   -94.0781	   -86.6089	  -103.8132	   -99.9527	   -87.2803	
   -96.0083	   -92.6514	   -95.3369	  -107.0862	   -90.8890	   -96.6797	   -88.3713	  -107.2540	  -102.8061	   -88.9587	
   -98.9456	   -94.9173	   -98.0225	  -110.1913	   -93.3228	   -99.7849	   -89.7980	  -110.8627	  -105.6595	   -90.6372	
  -102.0508	   -97.2672	  -100.3723	  -113.4644	   -95.3369	  -103.0579	   -90.9729	  -114.2197	  -108.2611	   -92.3157	
  -104.9881	   -99.6170	  -102.2186	  -116.6534	   -96.6797	  -106.4148	   -91.8121	  -116.9891	  -110.6110	   -93.9102	
  -107.6736	  -101.7990	  -103.6453	  -119.6747	   -97.3511	  -109.6878	   -92.3157	  -118.9194	  -112.5412	   -95.2530	
  -109.7717	  -103.6453	  -104.4846	  -122.3602	   -97.2672	  -112.4573	   -92.4835	  -120.0943	  -113.8000	   -96.3440	
  -111.2823	  -105.0720	  -104.7363	  -124.3744	   -96.3440	  -114.5554	   -92.1478	  -120.4300	  -114.5554	   -97.1832	
  -112.0377	  -105.8273	  -104.3167	  -125.8850	   -94.5816	  -115.8981	   -91.4764	  -120.0943	  -114.5554	   -97.6028	
  -112.1216	  -105.9113	  -103.2257	  -126.7242	   -92.0639	  -116.4017	   -90.3015	  -119.3390	  -113.9679	   -97.7707	
  -111.6180	  -105.4916	  -101.7151	  -127.0599	   -88.7909	  -116.3177	   -88.7909	  -118.2480	  -112.8769	   -97.6028	
  -110.6949	  -104.5685	   -99.7849	  -126.9760	   -85.0983	  -115.8142	   -87.1124	  -116.9891	  -111.3663	   -97.1832	
  -109.5200	  -103.3936	   -97.6868	  -126.7242	   -81.3217	  -115.1428	   -85.2661	  -115.6464	  -109.6878	   -96.5958	
  -108.2611	  -102.0508	   -95.5887	  -126.3046	   -77.6291	  -114.6393	   -83.5876	  -114.3036	  -108.0093	   -96.0083	
  -107.0862	  -100.8759	   -93.6584	  -125.9689	   -74.4400	  -114.3875	   -82.1609	  -112.9608	  -106.4148	   -95.4208	
  -105.9952	   -99.7009	   -92.0639	  -125.8011	   -72.1741	  -114.4714	   -81.1539	  -111.6180	  -104.9881	   -94.9173	
  -105.0720	   -98.7778	   -91.0568	  -125.7172	   -70.9991	  -114.8071	   -80.6503	  -110.2753	  -103.7292	   -94.4138	
  -104.3167	   -98.1903	   -90.6372	  -125.7172	   -71.0831	  -115.3107	   -80.7343	  -109.1003	  -102.7222	   -93.9941	
  -103.8132	   -97.8546	   -90.8890	  -125.8850	   -72.5098	  -115.8981	   -81.4056	  -108.1772	  -102.0508	   -93.7424	
  -103.7292	   -97.9385	   -91.8961	  -126.2207	   -75.1114	  -116.4856	   -82.4966	  -107.6736	  -101.7151	   -93.5745	
  -103.8971	   -98.4421	   -93.4067	  -126.6403	   -78.4683	  -116.9052	   -83.8394	  -107.6736	  -101.7151	   -93.4906	
  -104.4846	   -99.2813	   -95.2530	  -127.2278	   -82.2449	  -117.3248	   -85.4340	  -108.1772	  -102.2186	   -93.6584	
  -105.3238	  -100.3723	   -97.1832	  -127.8992	   -86.1893	  -117.7444	   -86.9446	  -109.0164	  -103.1418	   -94.0781	
  -106.4148	  -101.6312	   -99.1974	  -128.6545	   -89.7980	  -118.1641	   -88.4552	  -109.9396	  -104.3167	   -94.5816	
  -107.5897	  -102.8900	  -100.9598	  -129.3259	   -92.8192	  -118.6676	   -89.6301	  -110.6949	  -105.7434	   -95.2530	
  -108.7646	  -104.0649	  -102.3865	  -129.8294	   -95.0851	  -119.0872	   -90.6372	  -111.1984	  -107.0862	   -95.9244	
  -109.6878	  -104.9881	  -103.3096	  -130.1651	   -96.5958	  -119.3390	   -91.3086	  -111.4502	  -108.2611	   -96.5118	
  -110.3592	  -105.5756	  -103.7292	  -130.2490	   -97.3511	  -119.3390	   -91.7282	  -111.3663	  -109.1003	   -96.8475	
  -110.5270	  -105.6595	  -103.5614	  -129.9133	   -97.3511	  -118.9194	   -91.8121	  -111.1984	  -109.6039	   -97.0993	
  -110.2753	  -105.3238	  -102.7222	  -129.2419	   -96.8475	  -118.0801	   -91.7282	  -110.8627	  -109.6878	   -97.0993	
  -109.6039	  -104.5685	  -101.3794	  -128.1509	   -95.8405	  -116.6534	   -91.4764	  -110.4431	  -109.5200	   -96.9315	
  -108.5968	  -103.5614	   -99.5331	  -126.8082	   -94.4977	  -114.8071	   -91.0568	  -109.8557	  -109.0164	   -96.7636	
  -107.5058	  -102.3865	   -97.2672	  -125.0458	   -92.9031	  -112.5412	   -90.6372	  -109.3521	  -108.5129	   -96.6797	
  -106.4148	  -101.2115	   -94.8334	  -123.0316	   -91.2247	  -109.9396	   -90.1337	  -109.0164	  -108.0933	   -96.5958	
  -105.4916	  -100.0366	   -92.3996	  -120.9335	   -89.6301	  -107.2540	   -89.7980	  -108.7646	  -107.6736	   -96.7636	
  -104.9881	   -99.1135	   -90.0497	  -118.9194	   -88.1195	  -104.7363	   -89.4623	  -108.7646	  -107.5058	   -97.0154	
  -104.9042	   -98.5260	   -88.0356	  -117.2409	   -86.7767	  -102.6382	   -89.2944	  -108.8486	  -107.5058	   -97.3511	
  -105.2399	   -98.2742	   -86.3571	  -116.2338	   -85.7697	  -101.1276	   -89.2944	  -108.9325	  -107.7576	   -97.8546	
  -105.9113	   -98.2742	   -85.1822	  -115.9821	   -85.0983	  -100.5402	   -89.2944	  -108.8486	  -108.0933	   -98.3582	
  -106.8344	   -98.6099	   -84.3430	  -116.4856	   -84.7626	  -100.7919	   -89.4623	  -108.4290	  -108.5968	   -98.8617	
  -107.9254	   -99.0295	   -84.0912	  -117.5766	   -84.7626	  -101.7990	   -89.5462	  -107.7576	  -109.1003	   -99.3652	
  -108.8486	   -99.5331	   -84.1751	  -119.0872	   -85.0143	  -103.4775	   -89.5462	  -106.7505	  -109.6039	   -99.7849	
  -109.6878	   -99.8688	   -84.6786	  -120.7657	   -85.4340	  -105.5756	   -89.3784	  -105.3238	  -109.8557	  -100.0366	
  -110.1074	  -100.1205	   -85.4340	  -122.1924	   -85.9375	  -107.6736	   -89.0427	  -103.5614	  -109.7717	   -99.9527	
  -110.1913	  -100.1205	   -86.3571	  -123.2834	   -86.2732	  -109.6878	   -88.3713	  -101.3794	  -109.2682	   -99.5331	
  -109.7717	   -99.8688	   -87.3642	  -123.7869	   -86.4410	  -111.1984	   -87.5320	   -99.0295	  -108.2611	   -98.7778	
  -108.9325	   -99.3652	   -88.3713	  -123.7869	   -86.3571	  -112.1216	   -86.3571	   -96.7636	  -106.9183	   -97.6868	
  -107.7576	   -98.7778	   -89.3784	  -123.1995	   -86.1053	  -112.2894	   -85.0983	   -94.9173	  -105.4077	   -96.4279	
  -106.3309	   -98.1064	   -90.4694	  -122.1924	   -85.6857	  -111.6180	   -83.8394	   -93.9941	  -103.8132	   -95.0851	
  -104.7363	   -97.3511	   -91.5604	  -120.6818	   -85.3500	  -110.2753	   -82.7484	   -94.1620	  -102.4704	   -93.8263	
  -103.0579	   -96.6797	   -92.7353	  -119.0033	   -85.0983	  -108.4290	   -81.8253	   -95.2530	  -101.3794	   -92.8192	
  -101.4633	   -96.0083	   -93.9941	  -117.0731	   -85.0143	  -106.2469	   -81.2378	   -97.0993	  -100.7919	   -91.9800	
   -99.9527	   -95.4208	   -95.3369	  -115.1428	   -85.0983	  -104.0649	   -80.9021	   -99.2813	  -100.7080	   -91.3925	
   -98.6099	   -94.8334	   -96.5118	  -113.2965	   -85.2661	  -102.0508	   -80.8182	  -101.2115	  -100.7919	   -90.8890	
   -97.4350	   -94.3298	   -97.6028	  -111.6180	   -85.6018	  -100.2884	   -80.9021	  -102.7222	  -101.1276	   -90.4694	
   -96.5118	   -93.8263	   -98.5260	  -110.1913	   -85.9375	   -99.0295	   -81.1539	  -103.7292	  -101.3794	   -90.0497	
   -95.8405	   -93.4067	   -99.2813	  -109.1003	   -86.3571	   -98.2742	   -81.4896	  -104.4846	  -101.3794	   -89.7141	
   -95.6726	   -93.0710	   -99.9527	  -108.2611	   -86.7767	   -97.9385	   -81.8253	  -105.1559	  -101.2115	   -89.2105	
   -95.8405	   -93.0710	  -100.4562	  -107.8415	   -87.1964	   -98.0225	   -82.2449	  -106.0791	  -100.8759	   -88.7909	
   -96.5958	   -93.2388	  -100.9598	  -107.8415	   -87.6160	   -98.6099	   -82.6645	  -107.1701	  -100.3723	   -88.2874	
   -97.6868	   -93.7424	  -101.2955	  -108.1772	   -88.0356	   -99.5331	   -83.1680	  -108.5129	   -99.9527	   -87.8677	
   -99.1974	   -94.5816	  -101.6312	  -108.9325	   -88.4552	  -100.6241	   -83.6716	  -109.6039	   -99.7009	   -87.4481	
  -100.9598	   -95.7565	  -101.9669	  -109.9396	   -88.8748	  -101.9669	   -84.2590	  -110.2753	   -99.6170	   -87.1964	
  -102.8900	   -97.0993	  -102.1347	  -111.1145	   -89.2944	  -103.3936	   -84.8465	  -110.1913	   -99.7009	   -87.0285	
  -104.8203	   -98.5260	  -102.1347	  -112.4573	   -89.5462	  -104.8203	   -85.3500	  -109.1003	   -99.8688	   -87.0285	
  -106.4987	  -100.0366	  -101.9669	  -113.6322	   -89.7980	  -106.0791	   -85.8536	  -107.3380	  -100.2045	   -87.1964	
  -107.9254	  -101.2115	  -101.5472	  -114.5554	   -89.7980	  -107.0023	   -86.1893	  -105.0720	  -100.3723	   -87.5320	
  -108.7646	  -102.1347	  -100.6241	  -115.0589	   -89.4623	  -107.5897	   -86.3571	  -102.8061	  -100.4562	   -87.8677	
  -108.9325	  -102.4704	   -99.1974	  -115.2267	   -88.8748	  -107.6736	   -86.2732	  -100.9598	  -100.2884	   -88.2034	
  -108.4290	  -102.3026	   -97.3511	  -114.8911	   -87.9517	  -107.4219	   -86.0214	   -99.7009	   -99.9527	   -88.5391	
  -107.1701	  -101.6312	   -95.1691	  -114.1357	   -86.7767	  -106.7505	   -85.6018	   -99.1135	   -99.5331	   -88.8748	
  -105.4077	  -100.6241	   -92.7353	  -113.1287	   -85.4340	  -105.8273	   -85.0983	   -98.8617	   -99.0295	   -89.0427	
  -103.2257	   -99.2813	   -90.1337	  -112.0377	   -83.8394	  -104.9042	   -84.5108	   -98.8617	   -98.6099	   -89.2105	
  -100.7919	   -97.7707	   -87.6999	  -110.7788	   -82.0770	  -103.8132	   -83.7555	   -98.6099	   -98.3582	   -89.2105	
   -98.1903	   -96.0922	   -85.3500	  -109.4360	   -80.2307	  -102.8061	   -83.0002	   -98.1064	   -98.1064	   -89.0427	
   -95.5887	   -94.4138	   -83.2520	  -108.0933	   -78.1326	  -101.7990	   -82.0770	   -97.4350	   -98.0225	   -88.7909	
   -92.9871	   -92.5674	   -81.4056	  -106.7505	   -75.7828	  -100.7080	   -80.9860	   -96.6797	   -97.8546	   -88.3713	
   -90.5533	   -90.8051	   -79.9789	  -105.4077	   -73.3490	   -99.7009	   -79.7272	   -96.1761	   -97.6868	   -87.7838	
   -88.4552	   -89.2105	   -78.9719	  -104.3167	   -70.7474	   -98.6938	   -78.3005	   -96.0922	   -97.4350	   -87.1964	
   -86.7767	   -87.8677	   -78.6362	  -103.4775	   -68.3136	   -97.9385	   -76.9577	   -96.3440	   -97.0993	   -86.6089	
   -85.7697	   -86.9446	   -78.8879	  -102.9739	   -66.2155	   -97.2672	   -75.7828	   -96.9315	   -96.8475	   -86.1893	
   -85.6018	   -86.6928	   -79.8111	  -102.8900	   -64.6210	   -96.9315	   -74.8596	   -97.6028	   -96.6797	   -85.8536	
   -86.1053	   -86.8607	   -81.3217	  -103.2257	   -63.6978	   -96.8475	   -74.1882	   -98.2742	   -96.6797	   -85.7697	
   -87.3642	   -87.5320	   -83.0841	  -103.8132	   -63.6139	   -96.9315	   -73.9365	   -98.7778	   -96.6797	   -85.7697	
   -89.1266	   -88.5391	   -85.0983	  -104.7363	   -64.3692	   -97.1832	   -74.1043	   -99.1135	   -96.9315	   -85.9375	
   -91.1407	   -89.7980	   -86.9446	  -105.6595	   -66.0477	   -97.6028	   -74.6918	   -99.2813	   -97.1832	   -86.1893	
   -93.1549	   -91.0568	   -88.5391	  -106.6666	   -68.4814	   -98.1903	   -75.5310	   -99.2813	   -97.5189	   -86.4410	
   -95.0012	   -92.2318	   -89.7141	  -107.4219	   -71.3348	   -98.7778	   -76.7059	   -99.1974	   -97.7707	   -86.6928	
   -96.2601	   -92.9871	   -90.3015	  -107.9254	   -74.3561	   -99.4492	   -77.8809	   -98.9456	   -97.9385	   -86.7767	
   -96.9315	   -93.4067	   -90.3015	  -108.0933	   -77.2095	  -100.0366	   -78.9719	   -98.4421	   -97.8546	   -86.8607	
   -96.8475	   -93.3228	   -89.7980	  -107.8415	   -79.7272	  -100.5402	   -79.8950	   -97.8546	   -97.5189	   -86.6928	
   -96.2601	   -92.9871	   -88.8748	  -107.2540	   -81.6574	  -100.9598	   -80.5664	   -96.9315	   -97.0154	   -86.5250	
   -95.2530	   -92.4835	   -87.6999	  -106.4148	   -82.9163	  -101.1276	   -80.9021	   -95.8405	   -96.2601	   -86.2732	
   -93.9941	   -91.8121	   -86.6089	  -105.4077	   -83.5876	  -101.0437	   -81.0699	   -94.6655	   -95.4208	   -86.0214	
   -92.7353	   -91.2247	   -85.6857	  -104.4006	   -83.8394	  -100.7919	   -80.9860	   -93.3228	   -94.5816	   -85.7697	
   -91.5604	   -90.8890	   -85.1822	  -103.5614	   -83.8394	  -100.4562	   -80.9021	   -92.0639	   -93.8263	   -85.7697	
   -90.7211	   -90.8890	   -85.0983	  -102.9739	   -83.8394	  -100.2045	   -80.8182	   -90.9729	   -93.1549	   -85.8536	
   -90.1337	   -91.0568	   -85.4340	  -102.8061	   -83.8394	  -100.1205	   -80.7343	   -90.0497	   -92.7353	   -86.1053	
   -89.7980	   -91.3925	   -86.0214	  -102.8900	   -83.9233	  -100.2884	   -80.7343	   -89.2944	   -92.4835	   -86.5250	
   -89.6301	   -91.8121	   -86.8607	  -103.3096	   -84.0912	  -100.7080	   -80.7343	   -88.7070	   -92.2318	   -86.8607	
   -89.7141	   -92.1478	   -87.6999	  -104.0649	   -84.2590	  -101.4633	   -80.6503	   -88.4552	   -91.8961	   -87.1964	
   -89.8819	   -92.3996	   -88.4552	  -104.9881	   -84.3430	  -102.3865	   -80.4825	   -88.4552	   -91.6443	   -87.4481	
   -90.2176	   -92.5674	   -89.2105	  -106.0791	   -84.4269	  -103.3096	   -80.2307	   -89.0427	   -91.3925	   -87.6999	
   -90.7211	   -92.7353	   -89.9658	  -107.2540	   -84.4269	  -104.2328	   -79.8950	   -90.2176	   -91.3086	   -87.7838	
   -91.3086	   -92.9031	   -90.7211	  -108.4290	   -84.5108	  -104.9042	   -79.5593	   -92.0639	   -91.3086	   -87.7838	
   -91.9800	   -92.9871	   -91.5604	  -109.3521	   -84.5108	  -105.1559	   -79.1397	   -94.4138	   -91.5604	   -87.6999	
   -92.5674	   -92.9871	   -92.3157	  -109.9396	   -84.3430	  -105.0720	   -78.7201	   -97.0154	   -91.9800	   -87.4481	
   -92.9871	   -92.9871	   -92.9871	  -110.1913	   -84.0912	  -104.4846	   -78.3005	   -99.4492	   -92.5674	   -87.1964	
   -93.2388	   -92.8192	   -93.6584	  -109.8557	   -83.7555	  -103.4775	   -77.7969	  -101.3794	   -93.1549	   -86.7767	
   -93.3228	   -92.5674	   -94.0781	  -109.1003	   -83.2520	  -102.0508	   -77.3773	  -102.3865	   -93.5745	   -86.2732	
   -93.3228	   -92.3996	   -94.3298	  -108.0093	   -82.7484	  -100.3723	   -76.9577	  -102.3865	   -93.7424	   -85.6857	
   -93.3228	   -92.3157	   -94.4138	  -106.5826	   -82.2449	   -98.4421	   -76.7059	  -101.3794	   -93.6584	   -85.0983	
   -93.3228	   -92.3157	   -94.3298	  -104.9881	   -81.8253	   -96.5118	   -76.5381	   -99.6170	   -93.3228	   -84.3430	
   -93.4067	   -92.3996	   -94.1620	  -103.3096	   -81.4056	   -94.5816	   -76.3702	   -97.5189	   -92.8192	   -83.5876	
   -93.4906	   -92.5674	   -93.8263	  -101.6312	   -81.0699	   -92.8192	   -76.3702	   -95.1691	   -92.3157	   -82.7484	
   -93.5745	   -92.7353	   -93.3228	  -100.2045	   -80.7343	   -91.3086	   -76.2863	   -92.9031	   -91.7282	   -81.9092	
   -93.5745	   -92.9031	   -92.8192	   -99.1135	   -80.4825	   -90.0497	   -76.2863	   -90.8051	   -91.2247	   -81.1539	
   -93.5745	   -93.0710	   -92.3157	   -98.2742	   -80.2307	   -89.1266	   -76.2863	   -89.1266	   -90.8051	   -80.3146	
   -93.5745	   -93.3228	   -91.9800	   -97.8546	   -80.0629	   -88.4552	   -76.3702	   -87.7838	   -90.3854	   -79.6432	
   -93.8263	   -93.5745	   -91.7282	   -97.8546	   -80.0629	   -88.1195	   -76.4542	   -86.7767	   -90.0497	   -78.9719	
   -94.1620	   -93.9941	   -91.7282	   -98.2742	   -80.0629	   -88.1195	   -76.4542	   -86.1893	   -89.7141	   -78.4683	
   -94.6655	   -94.4138	   -91.8121	   -98.8617	   -80.0629	   -88.2034	   -76.5381	   -85.7697	   -89.3784	   -78.0487	
   -95.3369	   -94.9173	   -91.9800	   -99.6170	   -80.0629	   -88.5391	   -76.5381	   -85.5179	   -89.1266	   -77.7130	
   -96.1761	   -95.5048	   -92.1478	  -100.5402	   -79.8950	   -89.0427	   -76.4542	   -85.4340	   -88.7909	   -77.5452	
   -97.0993	   -96.0083	   -92.1478	  -101.4633	   -79.7272	   -89.7980	   -76.3702	   -85.5179	   -88.4552	   -77.6291	
   -98.0225	   -96.4279	   -91.9800	  -102.3865	   -79.3076	   -90.5533	   -76.2863	   -85.7697	   -88.2034	   -77.7130	
   -98.7778	   -96.5118	   -91.3925	  -103.2257	   -78.7201	   -91.3925	   -76.0345	   -86.2732	   -87.9517	   -77.9648	
   -99.2813	   -96.3440	   -90.3015	  -103.7292	   -77.7130	   -92.1478	   -75.6989	   -86.8607	   -87.6160	   -78.1326	
   -99.3652	   -95.6726	   -88.6230	  -103.9810	   -76.5381	   -92.6514	   -75.1953	   -87.4481	   -87.1964	   -78.1326	
   -99.0295	   -94.5816	   -86.4410	  -103.7292	   -75.0275	   -92.9031	   -74.5239	   -87.9517	   -86.6089	   -77.9648	
   -98.2742	   -93.0710	   -84.0073	  -103.1418	   -73.4329	   -92.9031	   -73.7686	   -88.2874	   -85.9375	   -77.5452	
   -97.1832	   -91.3925	   -81.4056	  -102.1347	   -72.0062	   -92.6514	   -73.0972	   -88.2034	   -85.0983	   -76.9577	
   -95.8405	   -89.6301	   -78.9719	  -100.9598	   -70.7474	   -92.2318	   -72.5098	   -87.6999	   -84.1751	   -76.2024	
   -94.4138	   -88.0356	   -76.7899	   -99.7009	   -69.9921	   -91.7282	   -72.0901	   -86.6928	   -83.2520	   -75.5310	
   -93.0710	   -86.6089	   -75.1953	   -98.3582	   -69.6564	   -91.0568	   -72.0901	   -85.2661	   -82.3288	   -74.9435	
   -91.8121	   -85.6857	   -74.3561	   -97.2672	   -69.9921	   -90.4694	   -72.3419	   -83.5037	   -81.4896	   -74.6078	
   -90.7211	   -85.1822	   -74.3561	   -96.3440	   -70.9152	   -89.8819	   -73.0133	   -81.4896	   -80.9860	   -74.6078	
   -90.0497	   -85.1822	   -75.2792	   -95.8405	   -72.2580	   -89.3784	   -74.0204	   -79.3915	   -80.5664	   -74.9435	
   -89.7141	   -85.6857	   -77.0416	   -95.7565	   -73.7686	   -88.9587	   -75.2792	   -77.4612	   -80.4825	   -75.4471	
   -89.7141	   -86.4410	   -79.4754	   -96.0922	   -75.4471	   -88.7909	   -76.5381	   -75.8667	   -80.6503	   -75.9506	
   -89.9658	   -87.4481	   -82.4127	   -96.6797	   -76.7899	   -88.7909	   -77.7130	   -75.0275	   -80.9021	   -76.5381	
   -90.4694	   -88.5391	   -85.5179	   -97.5189	   -77.6291	   -89.0427	   -78.7201	   -74.9435	   -81.3217	   -76.8738	
   -91.0568	   -89.5462	   -88.6230	   -98.6099	   -77.9648	   -89.5462	   -79.3076	   -75.8667	   -81.7413	   -76.9577	
   -91.6443	   -90.4694	   -91.3925	   -99.7009	   -77.7130	   -90.2176	   -79.5593	   -77.7969	   -82.1609	   -76.9577	
   -92.3157	   -91.2247	   -93.7424	  -100.9598	   -76.9577	   -91.0568	   -79.4754	   -80.4825	   -82.5806	   -76.7899	
   -92.9031	   -91.7282	   -95.4208	  -102.1347	   -76.0345	   -91.9800	   -79.1397	   -83.5876	   -83.0002	   -76.4542	
   -93.3228	   -91.9800	   -96.2601	  -103.2257	   -75.1114	   -92.9031	   -78.7201	   -86.6928	   -83.3359	   -76.2024	
   -93.4067	   -91.8961	   -96.2601	  -104.1489	   -74.4400	   -93.7424	   -78.3005	   -89.5462	   -83.6716	   -75.7828	
   -92.9871	   -91.3086	   -95.5048	  -104.6524	   -74.0204	   -94.2459	   -77.7969	   -91.8121	   -83.8394	   -75.3632	
   -92.0639	   -90.3015	   -93.9102	  -104.7363	   -73.9365	   -94.4138	   -77.2934	   -93.0710	   -83.7555	   -74.9435	
   -90.6372	   -88.8748	   -91.8121	  -104.3167	   -74.1882	   -94.1620	   -76.7059	   -93.4067	   -83.5037	   -74.4400	
   -88.8748	   -87.1124	   -89.3784	  -103.3936	   -74.5239	   -93.4906	   -76.1185	   -92.9031	   -83.0002	   -73.9365	
   -86.8607	   -85.1822	   -86.8607	  -102.0508	   -74.9435	   -92.4835	   -75.6149	   -91.4764	   -82.4127	   -73.5168	
   -84.7626	   -83.2520	   -84.3430	  -100.4562	   -75.3632	   -91.3086	   -75.0275	   -89.4623	   -81.7413	   -73.1812	
   -82.9163	   -81.4896	   -81.9931	   -98.6099	   -75.6149	   -90.0497	   -74.5239	   -87.1124	   -81.0699	   -73.0133	
   -81.2378	   -80.0629	   -80.0629	   -96.8475	   -75.7828	   -88.7909	   -73.9365	   -84.5947	   -80.4825	   -73.0133	
   -80.0629	   -78.8879	   -78.6362	   -95.0851	   -75.6989	   -87.6160	   -73.5168	   -82.2449	   -80.0629	   -73.2651	
   -79.2236	   -78.2166	   -77.6291	   -93.4906	   -75.5310	   -86.6089	   -73.0133	   -80.3146	   -79.6432	   -73.6008	
   -78.8040	   -77.9648	   -77.0416	   -92.1478	   -75.2792	   -85.7697	   -72.5937	   -79.0558	   -79.3915	   -74.1043	
   -78.8040	   -78.0487	   -76.9577	   -91.0568	   -74.9435	   -85.0983	   -72.1741	   -78.4683	   -79.2236	   -74.6078	
   -79.0558	   -78.3844	   -77.1255	   -90.2176	   -74.5239	   -84.5108	   -71.8384	   -78.7201	   -79.0558	   -75.0275	
   -79.5593	   -78.8040	   -77.4612	   -89.6301	   -74.1043	   -84.0912	   -71.4188	   -79.5593	   -78.8879	   -75.2792	
   -80.1468	   -79.3915	   -77.7969	   -89.2944	   -73.6847	   -83.9233	   -71.0831	   -80.7343	   -78.8040	   -75.3632	
   -80.9021	   -79.9789	   -78.3005	   -89.2944	   -73.2651	   -84.0073	   -70.8313	   -81.8253	   -78.8040	   -75.1953	
   -81.8253	   -80.7343	   -78.8040	   -89.6301	   -73.0133	   -84.4269	   -70.9152	   -82.6645	   -78.8040	   -74.8596	
   -82.9163	   -81.5735	   -79.4754	   -90.2176	   -73.0972	   -85.0983	   -71.3348	   -83.0002	   -78.8879	   -74.2722	
   -84.2590	   -82.6645	   -80.3146	   -91.0568	   -73.4329	   -86.1053	   -72.1741	   -82.9163	   -79.0558	   -73.6008	
   -85.8536	   -84.0073	   -81.4896	   -92.2318	   -74.1882	   -87.2803	   -73.4329	   -82.4966	   -79.1397	   -72.7615	
   -87.6999	   -85.6018	   -82.8323	   -93.4067	   -75.3632	   -88.3713	   -75.1114	   -81.9931	   -79.2236	   -71.9223	
   -89.6301	   -87.4481	   -84.5108	   -94.7495	   -76.7899	   -89.4623	   -77.1255	   -81.5735	   -79.3915	   -71.2509	
   -91.5604	   -89.3784	   -86.4410	   -96.0922	   -78.6362	   -90.3015	   -79.3915	   -81.4896	   -79.8111	   -70.8313	
   -93.5745	   -91.4764	   -88.6230	   -97.4350	   -80.7343	   -91.0568	   -81.9092	   -81.8253	   -80.3986	   -70.9152	
   -95.3369	   -93.4067	   -90.8051	   -98.6099	   -83.0002	   -91.7282	   -84.4269	   -82.5806	   -81.3217	   -71.4188	
   -96.8475	   -95.2530	   -93.0710	   -99.7009	   -85.3500	   -92.3996	   -86.8607	   -83.6716	   -82.6645	   -72.4258	
   -98.0225	   -96.8475	   -95.0012	  -100.5402	   -87.6999	   -92.9871	   -89.1266	   -85.0143	   -84.0912	   -73.8525	
   -98.8617	   -98.1064	   -96.6797	  -101.2115	   -89.7141	   -93.6584	   -91.0568	   -86.4410	   -85.6857	   -75.5310	
   -99.2813	   -98.9456	   -97.6868	  -101.5472	   -91.3086	   -94.0781	   -92.3996	   -87.6999	   -87.1124	   -77.2095	
   -99.1135	   -99.1974	   -98.1064	  -101.4633	   -92.3157	   -94.3298	   -93.2388	   -88.5391	   -88.2034	   -78.7201	
   -98.4421	   -98.9456	   -97.6028	  -100.9598	   -92.5674	   -94.1620	   -93.2388	   -88.9587	   -88.7909	   -79.8111	
   -97.1832	   -98.0225	   -96.4279	   -99.8688	   -92.0639	   -93.4067	   -92.4835	   -88.7070	   -88.8748	   -80.3146	
   -95.5048	   -96.5118	   -94.4977	   -98.3582	   -90.7211	   -92.1478	   -90.9729	   -88.0356	   -88.4552	   -80.3146	
   -93.5745	   -94.5816	   -92.2318	   -96.5958	   -88.8748	   -90.5533	   -88.9587	   -87.1964	   -87.6160	   -79.8950	
   -91.4764	   -92.5674	   -89.8819	   -94.6655	   -86.6928	   -88.7909	   -86.6089	   -86.3571	   -86.5250	   -79.2236	
   -89.5462	   -90.6372	   -87.6999	   -92.8192	   -84.5947	   -87.1124	   -84.1751	   -85.6857	   -85.5179	   -78.3844	
   -87.7838	   -88.8748	   -86.0214	   -91.1407	   -82.5806	   -85.6857	   -81.9092	   -85.2661	   -84.5108	   -77.5452	
   -86.2732	   -87.4481	   -84.9304	   -89.7980	   -80.9860	   -84.6786	   -79.8950	   -84.9304	   -83.6716	   -76.8738	
   -85.0143	   -86.3571	   -84.5108	   -88.7909	   -79.8111	   -84.0073	   -78.3005	   -84.4269	   -83.0002	   -76.2024	
   -83.9233	   -85.4340	   -84.5108	   -87.8677	   -78.9719	   -83.6716	   -77.0416	   -83.5876	   -82.4127	   -75.5310	
   -82.8323	   -84.6786	   -84.8465	   -87.1964	   -78.3844	   -83.4198	   -76.1185	   -82.4127	   -81.7413	   -74.9435	
   -81.6574	   -83.8394	   -85.1822	   -86.4410	   -77.8809	   -83.0002	   -75.4471	   -80.9860	   -80.9860	   -74.2722	
   -80.3986	   -83.0002	   -85.2661	   -85.5179	   -77.3773	   -82.3288	   -74.8596	   -79.4754	   -80.0629	   -73.4329	
   -79.0558	   -81.9931	   -84.9304	   -84.5108	   -76.7059	   -81.2378	   -74.3561	   -78.1326	   -78.9719	   -72.5937	
   -77.6291	   -80.9860	   -84.1751	   -83.2520	   -75.8667	   -79.8111	   -73.7686	   -77.1255	   -77.7130	   -71.5027	
   -76.2863	   -79.8950	   -83.0841	   -81.9092	   -74.7757	   -78.0487	   -73.2651	   -76.5381	   -76.3702	   -70.4117	
   -75.1953	   -78.8879	   -81.5735	   -80.5664	   -73.6008	   -76.1185	   -72.7615	   -76.2024	   -74.8596	   -69.1528	
   -74.4400	   -77.9648	   -79.8111	   -79.3076	   -72.4258	   -74.3561	   -72.2580	   -76.1185	   -73.4329	   -67.8940	
   -74.0204	   -77.2934	   -77.9648	   -78.2166	   -71.2509	   -73.0133	   -71.8384	   -76.2024	   -72.0901	   -66.6351	
   -74.1043	   -77.0416	   -76.2863	   -77.6291	   -70.2438	   -72.1741	   -71.6705	   -76.2863	   -70.9991	   -65.5441	
   -74.6918	   -77.1255	   -74.8596	   -77.5452	   -69.6564	   -72.0901	   -71.7545	   -76.4542	   -70.2438	   -64.6210	
   -75.9506	   -77.7969	   -73.8525	   -77.9648	   -69.4885	   -72.7615	   -72.1741	   -76.7059	   -69.8242	   -64.0335	
   -77.6291	   -78.9719	   -73.5168	   -78.9719	   -69.8242	   -74.2722	   -73.0133	   -76.9577	   -69.8242	   -63.7817	
   -79.6432	   -80.4825	   -73.6847	   -80.4825	   -70.4956	   -76.2863	   -74.0204	   -77.2095	   -70.1599	   -63.8657	
   -81.8253	   -82.2449	   -74.4400	   -82.3288	   -71.5866	   -78.8040	   -75.2792	   -77.3773	   -70.8313	   -64.1174	
   -83.7555	   -84.0073	   -75.5310	   -84.2590	   -72.6776	   -81.4896	   -76.4542	   -77.4612	   -71.5866	   -64.6210	
   -85.4340	   -85.6018	   -76.9577	   -86.2732	   -73.7686	   -84.0912	   -77.4612	   -77.3773	   -72.5098	   -65.2084	
   -86.4410	   -86.8607	   -78.3844	   -88.1195	   -74.7757	   -86.3571	   -78.2166	   -77.0416	   -73.3490	   -65.7959	
   -86.9446	   -87.7838	   -79.8111	   -89.7141	   -75.5310	   -88.1195	   -78.8040	   -76.5381	   -74.0204	   -66.2994	
   -86.7767	   -88.2874	   -80.9021	   -90.7211	   -75.9506	   -89.1266	   -78.9719	   -75.7828	   -74.6078	   -66.8030	
   -86.0214	   -88.2874	   -81.7413	   -91.2247	   -76.1185	   -89.2944	   -78.8879	   -74.7757	   -75.0275	   -67.0547	
   -84.8465	   -87.9517	   -82.1609	   -91.0568	   -76.0345	   -88.5391	   -78.6362	   -73.5168	   -75.2792	   -67.3065	
   -83.3359	   -87.3642	   -82.2449	   -90.4694	   -75.8667	   -87.1964	   -78.2166	   -72.1741	   -75.3632	   -67.3904	
   -81.8253	   -86.6089	   -81.9931	   -89.4623	   -75.6989	   -85.2661	   -77.7969	   -70.7474	   -75.4471	   -67.4744	
   -80.3986	   -85.7697	   -81.6574	   -88.1195	   -75.5310	   -83.1680	   -77.3773	   -69.4046	   -75.5310	   -67.5583	
   -79.1397	   -84.9304	   -81.2378	   -86.6928	   -75.3632	   -81.0699	   -76.9577	   -68.2297	   -75.6149	   -67.6422	
   -78.1326	   -84.0912	   -80.9860	   -85.1822	   -75.2792	   -79.1397	   -76.6220	   -67.3904	   -75.6149	   -67.7261	
   -77.2934	   -83.2520	   -80.9860	   -83.6716	   -75.3632	   -77.4612	   -76.3702	   -66.8030	   -75.6989	   -67.8101	
   -76.7059	   -82.4966	   -81.3217	   -82.3288	   -75.5310	   -76.2863	   -76.2024	   -66.6351	   -75.6989	   -67.9779	
   -76.3702	   -81.8253	   -82.1609	   -81.2378	   -75.9506	   -75.5310	   -76.0345	   -66.8869	   -75.7828	   -68.1458	
   -76.4542	   -81.4896	   -83.5037	   -80.6503	   -76.7059	   -75.3632	   -76.1185	   -67.6422	   -76.0345	   -68.5654	
   -76.8738	   -81.4056	   -85.3500	   -80.5664	   -77.6291	   -75.7828	   -76.3702	   -69.0689	   -76.3702	   -69.0689	
   -77.7130	   -81.8253	   -87.5320	   -81.0699	   -78.7201	   -76.6220	   -76.7059	   -71.1670	   -76.8738	   -69.6564	
   -78.8879	   -82.4966	   -89.7980	   -81.9092	   -79.8950	   -77.7969	   -77.1255	   -73.8525	   -77.5452	   -70.3278	
   -80.3986	   -83.4198	   -91.9800	   -83.1680	   -80.9860	   -79.2236	   -77.5452	   -76.9577	   -78.2166	   -71.0831	
   -81.9931	   -84.5108	   -93.9102	   -84.6786	   -81.8253	   -80.6503	   -77.7969	   -80.1468	   -78.9719	   -71.7545	
   -83.5037	   -85.5179	   -95.3369	   -86.2732	   -82.4127	   -82.1609	   -78.0487	   -83.1680	   -79.5593	   -72.2580	
   -84.8465	   -86.4410	   -96.2601	   -87.8677	   -82.6645	   -83.4198	   -78.2166	   -85.6018	   -80.0629	   -72.6776	
   -85.8536	   -87.1964	   -96.5958	   -89.2944	   -82.7484	   -84.4269	   -78.3005	   -87.2803	   -80.3986	   -72.9294	
   -86.4410	   -87.6160	   -96.4279	   -90.3854	   -82.4966	   -85.0983	   -78.3844	   -88.0356	   -80.4825	   -73.0972	
   -86.6928	   -87.7838	   -95.6726	   -91.0568	   -81.9931	   -85.2661	   -78.3005	   -88.0356	   -80.3986	   -73.0133	
   -86.4410	   -87.6160	   -94.4977	   -91.2247	   -81.3217	   -85.0143	   -78.1326	   -87.3642	   -80.0629	   -72.7615	
   -85.8536	   -87.0285	   -92.7353	   -90.8051	   -80.3986	   -84.3430	   -77.8809	   -86.1053	   -79.5593	   -72.3419	
   -85.0143	   -86.2732	   -90.7211	   -89.9658	   -79.3076	   -83.4198	   -77.4612	   -84.3430	   -78.8040	   -71.6705	
   -84.0073	   -85.2661	   -88.3713	   -88.8748	   -78.1326	   -82.4127	   -77.0416	   -82.1609	   -77.8809	   -70.8313	
   -83.0002	   -84.2590	   -85.9375	   -87.6999	   -76.9577	   -81.4896	   -76.5381	   -79.7272	   -76.7899	   -69.9081	
   -82.1609	   -83.2520	   -83.5037	   -86.6089	   -75.7828	   -80.8182	   -76.1185	   -76.9577	   -75.6989	   -68.9850	
   -81.5735	   -82.4966	   -81.2378	   -85.9375	   -74.8596	   -80.6503	   -75.6989	   -74.1882	   -74.6078	   -68.0618	
   -81.3217	   -81.9931	   -79.2236	   -85.6018	   -74.1882	   -80.9860	   -75.5310	   -71.5866	   -73.5168	   -67.2226	
   -81.4896	   -81.8253	   -77.7130	   -85.6857	   -73.7686	   -81.8253	   -75.3632	   -69.4885	   -72.5098	   -66.4673	
   -81.8253	   -81.9092	   -76.6220	   -86.1893	   -73.5168	   -83.0841	   -75.3632	   -67.9779	   -71.5027	   -65.7959	
   -82.4966	   -82.3288	   -75.9506	   -86.9446	   -73.5168	   -84.5108	   -75.4471	   -67.4744	   -70.4956	   -65.2924	
   -83.3359	   -82.9163	   -75.7828	   -88.0356	   -73.6008	   -86.1053	   -75.5310	   -68.1458	   -69.6564	   -64.8727	
   -84.2590	   -83.7555	   -76.0345	   -89.2944	   -73.8525	   -87.6999	   -75.5310	   -70.1599	   -68.9850	   -64.5370	
   -85.2661	   -84.7626	   -76.7059	   -90.8051	   -74.0204	   -89.2105	   -75.6149	   -73.5168	   -68.6493	   -64.5370	
   -86.2732	   -85.8536	   -77.7130	   -92.5674	   -74.1043	   -90.6372	   -75.6149	   -77.9648	   -68.7332	   -64.7049	
   -87.3642	   -87.0285	   -78.9719	   -94.4138	   -74.0204	   -91.9800	   -75.6149	   -83.0002	   -69.4046	   -65.2924	
   -88.4552	   -88.1195	   -80.3146	   -96.4279	   -73.6008	   -93.1549	   -75.6149	   -87.9517	   -70.5795	   -66.1316	
   -89.2944	   -89.1266	   -81.6574	   -98.2742	   -72.9294	   -94.0781	   -75.4471	   -92.0639	   -72.1741	   -67.1387	
   -89.9658	   -89.8819	   -82.7484	   -99.7009	   -71.7545	   -94.4977	   -75.1953	   -94.7495	   -73.8525	   -68.3975	
   -90.3015	   -90.3854	   -83.4198	  -100.5402	   -70.3278	   -94.4138	   -74.8596	   -95.9244	   -75.6149	   -69.5724	
   -90.1337	   -90.6372	   -83.7555	  -100.7919	   -68.5654	   -93.7424	   -74.4400	   -95.6726	   -77.2095	   -70.7474	
   -89.4623	   -90.4694	   -83.7555	  -100.2045	   -66.8030	   -92.5674	   -74.1043	   -94.3298	   -78.5522	   -71.7545	
   -88.3713	   -90.0497	   -83.4198	   -99.0295	   -65.2924	   -90.8890	   -73.7686	   -92.3157	   -79.6432	   -72.5937	
   -86.7767	   -89.2944	   -83.0002	   -97.2672	   -64.2853	   -88.9587	   -73.6008	   -89.8819	   -80.3986	   -73.0972	
   -84.7626	   -88.2874	   -82.4966	   -95.0851	   -64.0335	   -86.6089	   -73.6008	   -87.1124	   -80.7343	   -73.4329	
   -82.4966	   -87.1124	   -81.9931	   -92.4835	   -64.4531	   -84.0073	   -73.6847	   -84.0073	   -80.5664	   -73.2651	
   -80.1468	   -85.7697	   -81.4056	   -89.7141	   -65.4602	   -81.0699	   -73.7686	   -80.8182	   -79.9789	   -72.6776	
   -77.7130	   -84.3430	   -80.8182	   -86.6928	   -66.8030	   -77.9648	   -73.6847	   -77.5452	   -78.8879	   -71.7545	
   -75.3632	   -83.0002	   -80.2307	   -83.8394	   -68.2297	   -74.7757	   -73.4329	   -74.3561	   -77.5452	   -70.4117	
   -73.3490	   -81.6574	   -79.7272	   -81.0699	   -69.5724	   -71.8384	   -72.9294	   -71.5027	   -76.0345	   -68.8171	
   -71.7545	   -80.5664	   -79.4754	   -78.8040	   -70.9152	   -69.4046	   -72.2580	   -69.2368	   -74.5239	   -67.2226	
   -70.5795	   -79.6432	   -79.5593	   -76.9577	   -72.0901	   -67.5583	   -71.5027	   -67.4744	   -73.2651	   -65.7120	
   -69.9921	   -79.1397	   -80.0629	   -75.7828	   -73.1812	   -66.4673	   -70.8313	   -66.3834	   -72.3419	   -64.4531	
   -69.9921	   -78.8879	   -81.0699	   -75.2792	   -74.3561	   -66.0477	   -70.3278	   -65.9637	   -71.8384	   -63.4460	
   -70.4117	   -79.0558	   -82.4127	   -75.3632	   -75.5310	   -66.3834	   -69.9921	   -65.9637	   -71.6705	   -62.8586	
   -71.3348	   -79.4754	   -84.0073	   -76.0345	   -76.7899	   -67.1387	   -69.9921	   -66.2155	   -71.8384	   -62.5229	
   -72.4258	   -79.9789	   -85.8536	   -76.9577	   -78.1326	   -68.3136	   -70.1599	   -66.5512	   -72.1741	   -62.4390	
   -73.6008	   -80.5664	   -87.6160	   -78.0487	   -79.3076	   -69.7403	   -70.4117	   -66.8869	   -72.5937	   -62.4390	
   -74.7757	   -81.1539	   -89.1266	   -79.0558	   -80.3146	   -71.1670	   -70.8313	   -66.8869	   -73.0133	   -62.5229	
   -75.6989	   -81.5735	   -90.3015	   -79.9789	   -80.9860	   -72.5937	   -71.3348	   -66.7191	   -73.2651	   -62.6068	
   -76.2863	   -81.8253	   -91.0568	   -80.5664	   -81.3217	   -73.9365	   -71.7545	   -66.3834	   -73.2651	   -62.5229	
   -76.7059	   -81.9092	   -91.2247	   -80.8182	   -81.2378	   -75.0275	   -72.0901	   -65.9637	   -73.1812	   -62.3550	
   -76.7059	   -81.8253	   -90.8051	   -80.8182	   -80.9021	   -76.0345	   -72.3419	   -65.4602	   -72.8455	   -62.1033	
   -76.3702	   -81.4896	   -89.7980	   -80.4825	   -80.1468	   -76.7899	   -72.5098	   -65.2084	   -72.4258	   -61.8515	
   -75.6989	   -81.0699	   -88.3713	   -80.0629	   -79.1397	   -77.4612	   -72.5098	   -65.2924	   -71.8384	   -61.6837	
   -74.8596	   -80.3986	   -86.3571	   -79.4754	   -77.9648	   -77.9648	   -72.3419	   -65.6281	   -71.3348	   -61.6837	
   -73.8525	   -79.7272	   -84.0073	   -78.9719	   -76.5381	   -78.3005	   -72.0062	   -66.3834	   -70.9152	   -61.9354	
   -72.8455	   -78.9719	   -81.4056	   -78.5522	   -75.0275	   -78.6362	   -71.5866	   -67.4744	   -70.6635	   -62.4390	
   -71.8384	   -78.2166	   -78.6362	   -78.3844	   -73.4329	   -78.8879	   -71.0831	   -68.8171	   -70.4956	   -63.1104	
   -71.0831	   -77.6291	   -75.8667	   -78.4683	   -71.9223	   -79.0558	   -70.4956	   -70.2438	   -70.5795	   -63.9496	
   -70.4956	   -77.1255	   -73.1812	   -78.8040	   -70.4117	   -79.1397	   -69.9081	   -71.6705	   -70.7474	   -64.7049	
   -70.1599	   -76.7059	   -70.7474	   -79.3915	   -69.1528	   -79.2236	   -69.3207	   -73.2651	   -71.0831	   -65.4602	
   -70.2438	   -76.6220	   -68.8171	   -80.1468	   -68.2297	   -79.3076	   -68.7332	   -74.7757	   -71.5866	   -66.0477	
   -70.6635	   -76.7059	   -67.4744	   -81.0699	   -67.5583	   -79.3915	   -68.3136	   -76.5381	   -72.0062	   -66.5512	
   -71.4188	   -77.0416	   -66.8030	   -82.0770	   -67.3065	   -79.4754	   -67.9779	   -78.4683	   -72.5937	   -66.9708	
   -72.4258	   -77.6291	   -66.9708	   -83.2520	   -67.3904	   -79.7272	   -67.8101	   -80.6503	   -73.0972	   -67.3904	
   -73.6847	   -78.4683	   -67.8940	   -84.3430	   -67.8940	   -79.9789	   -67.7261	   -82.9163	   -73.6847	   -67.8101	
   -74.8596	   -79.2236	   -69.4885	   -85.3500	   -68.5654	   -80.3986	   -67.7261	   -85.0143	   -74.1882	   -68.2297	
   -75.8667	   -79.8950	   -71.4188	   -86.1053	   -69.4046	   -80.6503	   -67.8101	   -86.6928	   -74.6078	   -68.6493	
   -76.6220	   -80.3146	   -73.6008	   -86.6089	   -70.1599	   -80.9021	   -67.8940	   -87.6999	   -74.9435	   -69.0689	
   -76.9577	   -80.3986	   -75.7828	   -86.8607	   -70.9152	   -80.9860	   -67.8940	   -88.0356	   -75.0275	   -69.4046	
   -76.8738	   -80.0629	   -77.7130	   -86.7767	   -71.4188	   -80.9021	   -67.8101	   -87.6160	   -74.9435	   -69.6564	
   -76.3702	   -79.4754	   -79.2236	   -86.3571	   -71.7545	   -80.5664	   -67.7261	   -86.6928	   -74.6918	   -69.8242	
   -75.6989	   -78.6362	   -80.0629	   -85.7697	   -71.7545	   -80.1468	   -67.6422	   -85.2661	   -74.3561	   -69.8242	
   -74.7757	   -77.6291	   -80.3986	   -85.0983	   -71.5866	   -79.5593	   -67.4744	   -83.4198	   -74.1043	   -69.6564	
   -73.8525	   -76.5381	   -80.2307	   -84.2590	   -71.1670	   -78.7201	   -67.3065	   -81.4056	   -73.8525	   -69.4046	
   -72.8455	   -75.5310	   -79.5593	   -83.4198	   -70.5795	   -77.7969	   -67.0547	   -79.2236	   -73.8525	   -69.1528	
   -72.0062	   -74.6078	   -78.5522	   -82.6645	   -69.9081	   -76.7059	   -66.8869	   -77.1255	   -74.0204	   -68.8171	
   -71.2509	   -73.8525	   -77.5452	   -82.0770	   -69.2368	   -75.5310	   -66.7191	   -75.1953	   -74.2722	   -68.4814	
   -70.7474	   -73.3490	   -76.6220	   -81.7413	   -68.7332	   -74.5239	   -66.6351	   -73.6847	   -74.6918	   -68.2297	
   -70.4956	   -73.0133	   -75.8667	   -81.7413	   -68.3975	   -73.6008	   -66.6351	   -72.5098	   -75.1953	   -67.9779	
   -70.5795	   -73.0972	   -75.6149	   -82.0770	   -68.3136	   -73.0972	   -66.8030	   -71.8384	   -75.6149	   -67.7261	
   -71.0831	   -73.4329	   -75.8667	   -83.0002	   -68.5654	   -73.0133	   -67.0547	   -71.6705	   -76.1185	   -67.6422	
   -71.9223	   -74.1043	   -76.4542	   -84.1751	   -69.0689	   -73.4329	   -67.4744	   -71.9223	   -76.5381	   -67.5583	
   -73.0133	   -74.9435	   -77.3773	   -85.8536	   -69.8242	   -74.2722	   -67.9779	   -72.5098	   -76.8738	   -67.4744	
   -74.3561	   -75.8667	   -78.3844	   -87.6999	   -70.5795	   -75.4471	   -68.4814	   -73.4329	   -77.2095	   -67.4744	
   -75.6989	   -76.7899	   -79.3915	   -89.7141	   -71.3348	   -76.7899	   -68.9850	   -74.4400	   -77.3773	   -67.4744	
   -76.8738	   -77.4612	   -80.1468	   -91.8121	   -72.0062	   -78.3005	   -69.4885	   -75.4471	   -77.4612	   -67.3904	
   -77.7969	   -77.9648	   -80.4825	   -93.6584	   -72.4258	   -79.7272	   -69.8242	   -76.1185	   -77.3773	   -67.3065	
   -78.3005	   -77.9648	   -80.3986	   -95.0851	   -72.5098	   -80.9860	   -69.9921	   -76.4542	   -77.2095	   -67.1387	
   -78.3005	   -77.5452	   -79.7272	   -96.0083	   -72.2580	   -81.9092	   -69.9081	   -76.1185	   -76.7899	   -66.8030	
   -77.6291	   -76.6220	   -78.4683	   -96.1761	   -71.5866	   -82.4966	   -69.5724	   -75.1114	   -76.1185	   -66.2994	
   -76.3702	   -75.2792	   -76.6220	   -95.7565	   -70.4117	   -82.6645	   -69.0689	   -73.4329	   -75.1953	   -65.6281	
   -74.7757	   -73.6008	   -74.4400	   -94.7495	   -69.0689	   -82.5806	   -68.3136	   -71.1670	   -74.1043	   -64.8727	
   -73.0972	   -71.9223	   -72.0901	   -93.4906	   -67.4744	   -82.3288	   -67.4744	   -68.5654	   -72.9294	   -64.1174	
   -71.5027	   -70.4117	   -69.8242	   -92.0639	   -65.9637	   -81.9092	   -66.6351	   -65.9637	   -71.7545	   -63.4460	
   -70.3278	   -69.3207	   -67.8940	   -90.8051	   -64.6210	   -81.6574	   -65.9637	   -63.6978	   -70.6635	   -62.8586	
   -69.9081	   -68.7332	   -66.3834	   -89.7980	   -63.6139	   -81.4896	   -65.4602	   -62.1872	   -69.8242	   -62.5229	
   -70.2438	   -68.9011	   -65.5441	   -89.1266	   -62.9425	   -81.6574	   -65.2084	   -61.8515	   -69.3207	   -62.5229	
   -71.2509	   -69.7403	   -65.2084	   -88.9587	   -62.5229	   -82.1609	   -65.1245	   -62.6907	   -69.2368	   -62.7747	
   -73.0133	   -71.0831	   -65.4602	   -89.2944	   -62.3550	   -83.1680	   -65.2084	   -64.7888	   -69.6564	   -63.3621	
   -75.1114	   -72.9294	   -66.2155	   -89.9658	   -62.1033	   -84.5108	   -65.2924	   -67.8940	   -70.3278	   -64.2014	
   -77.4612	   -74.9435	   -67.2226	   -91.0568	   -61.8515	   -86.1893	   -65.3763	   -71.7545	   -71.4188	   -65.2084	
   -79.8111	   -77.0416	   -68.5654	   -92.3996	   -61.2640	   -88.2034	   -65.3763	   -75.7828	   -72.6776	   -66.3834	
   -81.9931	   -79.0558	   -69.9081	   -93.9941	   -60.5087	   -90.4694	   -65.2084	   -79.7272	   -74.0204	   -67.5583	
   -84.0073	   -80.9860	   -71.4188	   -95.5887	   -59.4177	   -92.7353	   -64.9567	   -83.2520	   -75.4471	   -68.7332	
   -85.7697	   -82.7484	   -72.9294	   -97.2672	   -58.3267	   -94.9173	   -64.6210	   -86.2732	   -76.7899	   -69.8242	
   -87.2803	   -84.1751	   -74.4400	   -98.6938	   -57.1518	   -96.8475	   -64.2014	   -88.6230	   -78.0487	   -70.7474	
   -88.2874	   -85.1822	   -75.7828	   -99.8688	   -56.1447	   -98.1064	   -63.8657	   -90.5533	   -79.1397	   -71.4188	
   -88.7909	   -85.7697	   -76.8738	  -100.4562	   -55.4733	   -98.4421	   -63.5300	   -92.1478	   -79.9789	   -71.8384	
   -88.6230	   -85.6857	   -77.5452	  -100.3723	   -55.2216	   -97.7707	   -63.2782	   -93.3228	   -80.3986	   -71.8384	
   -87.6999	   -84.9304	   -77.6291	   -99.5331	   -55.3894	   -96.0922	   -63.1104	   -93.9941	   -80.5664	   -71.4188	
   -85.9375	   -83.4198	   -77.1255	   -97.9385	   -55.8090	   -93.3228	   -62.8586	   -94.0781	   -80.3146	   -70.5795	
   -83.5037	   -81.3217	   -75.8667	   -95.5887	   -56.4804	   -89.7980	   -62.6068	   -93.2388	   -79.5593	   -69.3207	
   -80.4825	   -78.6362	   -74.0204	   -92.8192	   -57.2357	   -85.8536	   -62.1872	   -91.5604	   -78.4683	   -67.6422	
   -77.1255	   -75.6989	   -71.6705	   -89.7980	   -57.8232	   -81.8253	   -61.6837	   -88.9587	   -77.1255	   -65.7959	
   -73.8525	   -72.8455	   -69.0689	   -86.8607	   -58.3267	   -78.1326	   -61.0123	   -85.6857	   -75.6149	   -63.8657	
   -70.8313	   -70.2438	   -66.5512	   -84.2590	   -58.6624	   -75.0275	   -60.3409	   -82.0770	   -74.1043	   -62.0193	
   -68.3975	   -68.1458	   -64.2014	   -82.1609	   -58.8303	   -72.7615	   -59.5856	   -78.5522	   -72.6776	   -60.4248	
   -66.6351	   -66.5512	   -62.2711	   -80.6503	   -58.9142	   -71.3348	   -58.9142	   -75.2792	   -71.5027	   -59.1660	
   -65.6281	   -65.7120	   -61.0123	   -79.8111	   -58.9981	   -70.6635	   -58.4106	   -72.6776	   -70.5795	   -58.3267	
   -65.3763	   -65.4602	   -60.4248	   -79.6432	   -59.0820	   -70.8313	   -58.1589	   -70.9152	   -69.9921	   -57.9910	
   -65.7959	   -65.7120	   -60.5927	   -80.1468	   -59.4177	   -71.5866	   -57.9910	   -69.8242	   -69.5724	   -57.9071	
   -66.8030	   -66.3834	   -61.4319	   -81.3217	   -60.0052	   -72.9294	   -58.0750	   -69.5724	   -69.4885	   -58.2428	
   -68.3136	   -67.3904	   -62.7747	   -82.9163	   -60.7605	   -74.6918	   -58.4106	   -69.9081	   -69.6564	   -58.6624	
   -70.0760	   -68.5654	   -64.4531	   -84.8465	   -61.7676	   -76.5381	   -58.8303	   -70.9152	   -69.9921	   -59.1660	
   -71.9223	   -69.8242	   -66.2994	   -86.8607	   -62.9425	   -78.3844	   -59.3338	   -72.3419	   -70.4956	   -59.5856	
   -73.6847	   -70.9152	   -68.0618	   -88.7070	   -63.9496	   -79.9789	   -59.8373	   -74.1882	   -70.9152	   -59.9213	
   -75.1114	   -71.8384	   -69.4885	   -90.1337	   -64.8727	   -81.0699	   -60.2570	   -76.1185	   -71.2509	   -60.0891	
   -76.1185	   -72.3419	   -70.4956	   -90.9729	   -65.5441	   -81.5735	   -60.4248	   -77.7969	   -71.4188	   -60.0891	
   -76.5381	   -72.5937	   -71.0831	   -91.1407	   -65.7959	   -81.4896	   -60.5087	   -78.9719	   -71.3348	   -59.9213	
   -76.4542	   -72.4258	   -71.2509	   -90.8051	   -65.8798	   -80.8182	   -60.3409	   -79.4754	   -70.9991	   -59.5856	
   -75.9506	   -72.1741	   -71.1670	   -89.7980	   -65.7120	   -79.7272	   -60.1730	   -79.0558	   -70.4956	   -59.1660	
   -75.1114	   -71.7545	   -70.8313	   -88.4552	   -65.4602	   -78.3844	   -59.8373	   -77.7969	   -69.9081	   -58.7463	
   -74.0204	   -71.2509	   -70.3278	   -86.8607	   -65.2084	   -76.7899	   -59.5856	   -75.9506	   -69.2368	   -58.3267	
   -72.9294	   -70.8313	   -69.8242	   -85.0143	   -64.8727	   -75.2792	   -59.4177	   -73.6008	   -68.6493	   -58.0750	
   -71.8384	   -70.3278	   -69.1528	   -83.1680	   -64.5370	   -73.7686	   -59.2499	   -71.0831	   -68.0618	   -57.8232	
   -70.7474	   -69.9081	   -68.4814	   -81.3217	   -64.2014	   -72.5098	   -59.1660	   -68.6493	   -67.6422	   -57.6553	
   -69.7403	   -69.5724	   -67.8940	   -79.5593	   -63.8657	   -71.4188	   -59.1660	   -66.3834	   -67.3065	   -57.6553	
   -68.9011	   -69.2368	   -67.3904	   -78.0487	   -63.6139	   -70.5795	   -59.2499	   -64.6210	   -67.0547	   -57.6553	
   -68.2297	   -68.9850	   -67.0547	   -76.7899	   -63.3621	   -69.9921	   -59.4177	   -63.4460	   -67.0547	   -57.9071	
   -67.8101	   -68.9011	   -67.0547	   -75.8667	   -63.2782	   -69.5724	   -59.6695	   -63.0264	   -67.2226	   -58.1589	
   -67.7261	   -68.9011	   -67.3904	   -75.1953	   -63.2782	   -69.4885	   -59.9213	   -63.3621	   -67.5583	   -58.5785	
   -67.9779	   -69.1528	   -67.8101	   -74.8596	   -63.1943	   -69.5724	   -60.0891	   -64.2014	   -68.0618	   -59.0820	
   -68.5654	   -69.4885	   -68.3975	   -74.8596	   -63.1943	   -69.9081	   -60.2570	   -65.4602	   -68.7332	   -59.5856	
   -69.3207	   -69.9921	   -68.8171	   -75.1114	   -63.1104	   -70.2438	   -60.3409	   -66.8869	   -69.4046	   -60.0891	
   -70.2438	   -70.4117	   -69.1528	   -75.4471	   -62.9425	   -70.5795	   -60.3409	   -68.3975	   -69.9921	   -60.5087	
   -71.1670	   -70.8313	   -69.1528	   -75.7828	   -62.6068	   -70.6635	   -60.2570	   -69.6564	   -70.4956	   -60.8444	
   -71.7545	   -70.9152	   -68.8171	   -75.9506	   -61.9354	   -70.4956	   -59.9213	   -70.7474	   -70.7474	   -61.0962	
   -72.0062	   -70.5795	   -68.0618	   -75.8667	   -61.0962	   -69.9921	   -59.5856	   -71.5866	   -70.7474	   -61.2640	
   -71.7545	   -69.9081	   -66.8869	   -75.5310	   -60.0891	   -69.2368	   -58.9981	   -72.0062	   -70.5795	   -61.2640	
   -70.9152	   -68.8171	   -65.4602	   -74.8596	   -58.9142	   -68.2297	   -58.4106	   -72.0062	   -70.1599	   -61.1801	
   -69.7403	   -67.3904	   -63.7817	   -74.0204	   -57.8232	   -67.0547	   -57.9071	   -71.6705	   -69.6564	   -61.0123	
   -68.1458	   -65.8798	   -62.1872	   -73.0133	   -56.9839	   -65.9637	   -57.4875	   -70.9991	   -68.9850	   -60.8444	
   -66.5512	   -64.4531	   -60.7605	   -72.0062	   -56.3965	   -65.1245	   -57.4036	   -69.9081	   -68.3975	   -60.6766	
   -64.9567	   -63.1943	   -59.8373	   -71.0831	   -56.2286	   -64.4531	   -57.4875	   -68.7332	   -67.8940	   -60.5087	
   -63.4460	   -62.1033	   -59.2499	   -70.3278	   -56.3126	   -64.2853	   -57.8232	   -67.3904	   -67.3904	   -60.3409	
   -62.1872	   -61.3480	   -59.2499	   -69.9081	   -56.8161	   -64.4531	   -58.2428	   -66.1316	   -66.9708	   -60.2570	
   -61.2640	   -60.9283	   -59.6695	   -69.8242	   -57.4875	   -65.1245	   -58.9142	   -64.9567	   -66.7191	   -60.1730	
   -60.5927	   -60.8444	   -60.4248	   -70.2438	   -58.3267	   -66.2994	   -59.5016	   -63.9496	   -66.4673	   -60.0891	
   -60.4248	   -61.0962	   -61.5158	   -70.9991	   -59.2499	   -67.8940	   -60.1730	   -63.1943	   -66.2994	   -60.0891	
   -60.5927	   -61.6837	   -62.6907	   -72.2580	   -60.1730	   -69.8242	   -60.6766	   -62.8586	   -66.2155	   -60.0052	
   -61.1801	   -62.6907	   -64.0335	   -73.7686	   -61.0123	   -72.0062	   -61.1801	   -62.6907	   -66.1316	   -60.0052	
   -62.1033	   -63.8657	   -65.4602	   -75.5310	   -61.7676	   -74.1882	   -61.5997	   -62.7747	   -66.0477	   -60.0052	
   -63.4460	   -65.2924	   -66.9708	   -77.3773	   -62.3550	   -76.2863	   -61.8515	   -62.9425	   -65.8798	   -59.9213	
   -64.8727	   -66.7191	   -68.5654	   -79.0558	   -62.7747	   -78.1326	   -62.0193	   -63.0264	   -65.6281	   -59.8373	
   -66.4673	   -68.1458	   -70.0760	   -80.5664	   -62.9425	   -79.4754	   -62.1033	   -62.9425	   -65.3763	   -59.7534	
[Epoch Header]
[Trial Type]	11
[Accept]	1
[Correct]	0
[RT]	 0.000
[Resp]	0
[Epoch Data]
    30.6320	    29.7089	    26.1841	    28.7018	    19.5541	    21.4844	    18.2114	    21.1487	    20.2255	    11.9171	
    31.2195	    29.9606	    26.4359	    29.2892	    19.3863	    21.7361	    18.3792	    21.4844	    20.8130	    12.4207	
    30.9677	    29.6249	    26.0162	    29.3732	    18.9667	    21.7361	    18.3792	    21.5683	    20.7291	    12.7563	
    30.1285	    28.7857	    25.1770	    28.9536	    18.2114	    21.4844	    18.2114	    21.2326	    20.2255	    12.8403	
    28.7857	    27.5269	    24.0021	    28.2822	    17.2882	    20.9808	    17.7917	    20.8130	    19.3024	    12.8403	
    27.0233	    26.0162	    22.6593	    27.3590	    16.1972	    20.4773	    17.2882	    20.3934	    18.1274	    12.5885	
    25.0931	    24.4217	    21.2326	    26.4359	    15.0223	    19.8898	    16.7007	    20.0577	    16.9525	    12.3367	
    23.1628	    22.9111	    19.9738	    25.5966	    14.0152	    19.3863	    16.1972	    19.9738	    15.8615	    12.0010	
    21.4844	    21.7361	    19.0506	    25.0092	    13.2599	    18.8828	    15.6937	    20.2255	    14.9384	    11.5814	
    20.0577	    20.8969	    18.6310	    24.5895	    12.7563	    18.5471	    15.4419	    20.6451	    14.3509	    11.0779	
    19.1345	    20.4773	    18.7988	    24.5056	    12.6724	    18.2953	    15.2740	    21.4005	    14.0152	    10.5743	
    18.7988	    20.5612	    19.6381	    24.6735	    12.8403	    18.0435	    15.2740	    22.1558	    13.9313	     9.9869	
    18.9667	    20.9808	    21.0648	    25.0931	    13.4277	    17.7917	    15.3580	    22.9111	    14.1830	     9.2316	
    19.7220	    21.8201	    23.1628	    25.6805	    14.3509	    17.5400	    15.5258	    23.5825	    14.7705	     8.5602	
    20.8130	    22.9950	    25.5966	    26.3519	    15.4419	    17.2882	    15.7776	    23.9182	    15.6097	     7.8888	
    22.1558	    24.1699	    28.3661	    27.1072	    16.7007	    17.2043	    15.9454	    24.0021	    16.5329	     7.2174	
    23.5825	    25.4288	    31.0516	    27.9465	    17.8757	    17.2043	    16.1133	    23.5825	    17.5400	     6.7139	
    24.9252	    26.4359	    33.4854	    28.7857	    18.7988	    17.3721	    16.1133	    22.8271	    18.4631	     6.2103	
    25.8484	    27.1072	    35.2478	    29.5410	    19.3024	    17.8757	    15.9454	    21.6522	    19.1345	     5.7907	
    26.3519	    27.2751	    36.1710	    30.2124	    19.3863	    18.6310	    15.6097	    19.9738	    19.3863	     5.5389	
    26.2680	    26.9394	    36.0031	    30.5481	    18.9667	    19.5541	    15.1062	    17.8757	    19.2184	     5.3711	
    25.5966	    26.0162	    34.6603	    30.7159	    18.1274	    20.6451	    14.4348	    15.5258	    18.7149	     5.2032	
    24.3378	    24.6735	    32.3105	    30.4642	    16.7847	    21.6522	    13.6795	    13.1760	    17.8757	     5.1193	
    22.7432	    22.9950	    28.9536	    29.9606	    15.1901	    22.4915	    12.9242	    11.0779	    16.9525	     5.0354	
    20.8130	    21.1487	    25.0092	    29.1214	    13.4277	    23.0789	    12.0010	     9.5673	    16.0294	     4.9515	
    18.7988	    19.3024	    20.6451	    28.1143	    11.5814	    23.3307	    11.2457	     8.8959	    15.1901	     5.0354	
    16.8686	    17.5400	    16.3651	    27.1072	     9.8190	    23.3307	    10.4904	     9.0637	    14.5187	     5.2032	
    15.1062	    16.1133	    12.4207	    26.2680	     8.2245	    23.1628	     9.9030	    10.1547	    13.9313	     5.4550	
    13.7634	    15.0223	     9.1476	    25.5127	     7.0496	    22.8271	     9.4833	    11.8332	    13.5956	     5.7907	
    12.8403	    14.5187	     6.7139	    25.0931	     6.2943	    22.5754	     9.2316	    14.0152	    13.4277	     6.2943	
    12.6724	    14.4348	     5.2032	    25.0931	     6.0425	    22.4075	     9.3155	    16.3651	    13.4277	     6.9656	
    13.1760	    14.9384	     4.6997	    25.4288	     6.2103	    22.4075	     9.4833	    18.7988	    13.5117	     7.7209	
    14.3509	    16.0294	     5.2032	    26.1841	     6.9656	    22.6593	     9.9869	    21.0648	    13.8474	     8.4763	
    16.2811	    17.6239	     6.5460	    27.2751	     8.0566	    23.0789	    10.6583	    23.2468	    14.4348	     9.3155	
    18.6310	    19.4702	     8.5602	    28.7018	     9.3994	    23.7503	    11.4136	    25.2609	    15.1901	    10.0708	
    21.2326	    21.5683	    10.9940	    30.1285	    10.9100	    24.5895	    12.2528	    26.9394	    16.1972	    10.6583	
    23.8342	    23.6664	    13.5956	    31.5552	    12.4207	    25.3448	    13.0920	    28.4500	    17.2043	    10.9940	
    26.1841	    25.5966	    16.2811	    32.7301	    13.7634	    26.1002	    13.8474	    29.5410	    18.3792	    11.1618	
    28.0304	    27.2751	    18.7149	    33.4854	    14.8544	    26.4359	    14.4348	    30.3802	    19.3024	    11.1618	
    29.2053	    28.3661	    20.8130	    33.7372	    15.6937	    26.2680	    14.8544	    30.8838	    20.0577	    10.9940	
    29.6249	    29.0375	    22.5754	    33.3176	    16.1972	    25.4288	    15.1062	    30.9677	    20.4773	    10.8261	
    29.2053	    29.1214	    23.9182	    32.2266	    16.3651	    24.0021	    15.1901	    30.7159	    20.4773	    10.5743	
    28.1982	    28.7857	    24.8413	    30.6320	    16.3651	    21.9879	    15.1901	    30.1285	    20.1416	    10.2386	
    26.6876	    28.1143	    25.6805	    28.6179	    16.2811	    19.6381	    15.1901	    29.1214	    19.4702	     9.8190	
    25.0092	    27.3590	    26.3519	    26.4359	    16.2811	    17.2043	    15.1901	    27.8625	    18.7149	     9.3994	
    23.3307	    26.6037	    26.9394	    24.1699	    16.4490	    14.9384	    15.2740	    26.4359	    17.8757	     8.9798	
    21.9879	    25.9323	    27.6108	    22.1558	    16.7007	    12.8403	    15.4419	    25.0092	    17.1204	     8.6441	
    20.9808	    25.5966	    28.2822	    20.3934	    17.2043	    11.0779	    15.7776	    23.5825	    16.5329	     8.3084	
    20.3934	    25.4288	    28.8696	    18.9667	    17.7917	     9.5673	    16.0294	    22.4915	    16.1133	     8.0566	
    20.1416	    25.4288	    29.3732	    18.0435	    18.2953	     8.3923	    16.3651	    21.6522	    15.9454	     7.9727	
    20.3094	    25.5966	    29.5410	    17.5400	    18.8828	     7.3853	    16.7007	    21.3165	    16.0294	     8.0566	
    20.8130	    25.8484	    29.4571	    17.4561	    19.2184	     6.7978	    16.9525	    21.4844	    16.3651	     8.2245	
    21.5683	    26.1002	    29.1214	    17.7917	    19.4702	     6.4621	    17.0364	    22.0718	    16.8686	     8.4763	
    22.4915	    26.3519	    28.6179	    18.4631	    19.5541	     6.5460	    17.1204	    22.9950	    17.6239	     8.8959	
    23.6664	    26.6037	    28.0304	    19.3863	    19.4702	     7.0496	    17.0364	    24.0860	    18.4631	     9.3994	
    24.9252	    26.8555	    27.3590	    20.4773	    19.3024	     7.8888	    16.9525	    25.1770	    19.3024	     9.9030	
    26.1841	    27.1072	    26.9394	    21.7361	    19.0506	     8.9798	    16.7847	    26.0162	    20.1416	    10.3226	
    27.2751	    27.1912	    26.6037	    22.9111	    18.7988	    10.2386	    16.6168	    26.5198	    20.7291	    10.7422	
    28.1982	    27.1912	    26.4359	    24.0021	    18.5471	    11.4975	    16.3651	    26.4359	    21.0648	    11.0779	
    28.7857	    27.0233	    26.2680	    24.8413	    18.2953	    12.6724	    16.0294	    25.6805	    20.9808	    11.0779	
    28.8696	    26.5198	    26.1002	    25.3448	    18.0435	    13.6795	    15.6937	    24.2538	    20.4773	    10.9100	
    28.4500	    25.7645	    25.8484	    25.4288	    17.8757	    14.3509	    15.2740	    22.0718	    19.5541	    10.4065	
    27.6108	    24.7574	    25.5127	    25.0092	    17.8757	    14.7705	    14.7705	    19.2184	    18.2953	     9.7351	
    26.4359	    23.7503	    25.1770	    24.3378	    18.2114	    14.7705	    14.3509	    15.8615	    16.7847	     8.9798	
    25.0092	    22.7432	    24.8413	    23.3307	    18.7988	    14.5187	    14.0991	    12.0850	    15.1901	     8.0566	
    23.5825	    21.8201	    24.5895	    22.1558	    19.8898	    14.0152	    13.9313	     8.3084	    13.5956	     7.1335	
    22.4075	    21.2326	    24.5895	    21.0648	    21.3165	    13.4277	    14.0152	     4.8676	    12.0850	     6.2943	
    21.5683	    20.9808	    24.7574	    20.2255	    22.9950	    12.7563	    14.2670	     2.0981	    10.9100	     5.7068	
    21.4005	    21.1487	    25.0931	    19.6381	    24.6735	    12.3367	    14.6027	     0.3357	     9.9869	     5.2032	
    21.8201	    21.6522	    25.4288	    19.3863	    26.0162	    12.1689	    15.0223	    -0.2518	     9.4833	     5.0354	
    22.9950	    22.4915	    25.6805	    19.6381	    26.7715	    12.3367	    15.2740	     0.2518	     9.3155	     5.1193	
    24.6735	    23.5825	    25.5966	    20.3934	    26.6876	    12.8403	    15.3580	     1.8463	     9.5673	     5.3711	
    26.8555	    24.6735	    25.0931	    21.4844	    25.8484	    13.5956	    15.1901	     4.1962	    10.0708	     5.8746	
    29.3732	    25.9323	    24.2538	    22.9111	    24.0860	    14.6027	    14.7705	     7.1335	    10.9100	     6.5460	
    31.9748	    27.1072	    22.9111	    24.4217	    21.7361	    15.6937	    14.1830	    10.1547	    11.8332	     7.2174	
    34.4925	    28.1143	    21.3165	    25.9323	    19.0506	    16.6168	    13.5117	    13.1760	    12.7563	     7.9727	
    36.6745	    28.9536	    19.4702	    27.2751	    16.1972	    17.3721	    12.8403	    15.9454	    13.5117	     8.5602	
    38.2690	    29.5410	    17.5400	    28.1982	    13.3438	    17.6239	    12.2528	    18.2114	    14.0991	     8.9798	
    39.2761	    29.7089	    15.6937	    28.5339	    10.8261	    17.4561	    11.7493	    19.7220	    14.2670	     9.0637	
    39.4440	    29.5410	    14.1830	    28.1982	     8.7280	    16.7847	    11.3297	    20.4773	    14.0152	     8.8120	
    38.6887	    28.8696	    12.9242	    27.2751	     7.0496	    15.7776	    11.0779	    20.3094	    13.3438	     8.3084	
    37.2620	    27.8625	    12.0010	    25.7645	     5.8746	    14.4348	    10.9100	    19.3024	    12.2528	     7.4692	
    35.2478	    26.5198	    11.4975	    23.8342	     5.2032	    12.9242	    10.8261	    17.5400	    10.9940	     6.3782	
    32.8979	    25.1770	    11.3297	    21.6522	     5.1193	    11.4136	    10.9940	    15.3580	     9.6512	     5.3711	
    30.7159	    24.0021	    11.8332	    19.6381	     5.5389	    10.0708	    11.4136	    13.3438	     8.4763	     4.4479	
    28.8696	    23.2468	    12.9242	    17.9596	     6.4621	     9.1476	    12.2528	    11.7493	     7.7209	     3.8605	
    27.6947	    23.1628	    14.6866	    16.8686	     8.0566	     8.5602	    13.4277	    11.0779	     7.4692	     3.6087	
    27.2751	    23.7503	    17.0364	    16.4490	    10.1547	     8.3084	    14.9384	    11.3297	     7.7209	     3.7766	
    27.6108	    24.9252	    20.0577	    16.6168	    12.5885	     8.4763	    16.7007	    12.5046	     8.5602	     4.2801	
    28.5339	    26.5198	    23.3307	    17.4561	    15.1901	     8.9798	    18.4631	    14.3509	     9.7351	     5.0354	
    29.9606	    28.5339	    26.8555	    18.7149	    17.7917	     9.6512	    20.1416	    16.6168	    11.2457	     5.8746	
    31.6391	    30.6320	    30.2963	    20.3934	    20.2255	    10.5743	    21.6522	    19.1345	    12.7563	     6.7139	
    33.4015	    32.7301	    33.4854	    22.2397	    22.2397	    11.5814	    22.8271	    21.5683	    14.2670	     7.4692	
    34.9960	    34.4925	    36.1710	    24.0021	    23.8342	    12.6724	    23.6664	    23.7503	    15.5258	     7.9727	
    36.2549	    35.8353	    38.3530	    25.7645	    24.9252	    13.7634	    24.0021	    25.3448	    16.5329	     8.2245	
    37.0102	    36.6745	    39.6957	    27.1912	    25.3448	    14.8544	    23.8342	    26.3519	    17.2043	     8.2245	
    37.4298	    37.0102	    40.2832	    28.3661	    25.2609	    15.6937	    23.4146	    26.6037	    17.4561	     7.9727	
    37.4298	    36.7584	    40.1154	    29.2053	    24.6735	    16.5329	    22.6593	    26.2680	    17.5400	     7.6370	
    37.0941	    36.0031	    39.0244	    29.7928	    23.5825	    17.1204	    21.6522	    25.4288	    17.2043	     7.1335	
    36.4227	    34.8282	    37.0941	    30.0446	    22.0718	    17.5400	    20.5612	    24.1699	    16.7847	     6.7139	
    35.5835	    33.4015	    34.4925	    30.0446	    20.2255	    17.8757	    19.3863	    22.6593	    16.0294	     6.2943	
    34.5764	    31.6391	    31.3873	    29.7089	    18.2953	    18.0435	    18.1274	    21.0648	    15.1901	     5.7907	
    33.4015	    29.8767	    28.0304	    29.1214	    16.1972	    18.0435	    16.9525	    19.6381	    14.0991	     5.3711	
    32.0587	    28.1143	    24.6735	    28.4500	    14.2670	    17.9596	    15.9454	    18.4631	    12.9242	     4.8676	
    30.7159	    26.5198	    21.4844	    27.6947	    12.5885	    17.7917	    15.0223	    17.8757	    11.7493	     4.3640	
    29.3732	    25.1770	    18.8828	    27.1072	    11.3297	    17.7078	    14.5187	    17.9596	    10.9100	     3.9444	
    28.1982	    24.1699	    17.0364	    26.7715	    10.5743	    17.7078	    14.2670	    18.7988	    10.4065	     3.6926	
    27.3590	    23.5825	    15.9454	    26.7715	    10.3226	    17.9596	    14.4348	    20.3094	    10.4065	     3.6087	
    26.9394	    23.4985	    15.6097	    27.1912	    10.6583	    18.6310	    15.0223	    22.2397	    11.0779	     3.9444	
    27.0233	    23.9182	    16.0294	    28.0304	    11.5814	    19.5541	    15.8615	    24.3378	    12.3367	     4.6158	
    27.5269	    24.6735	    17.0364	    29.2892	    12.8403	    20.8969	    16.8686	    26.2680	    14.0152	     5.5389	
    28.4500	    25.6805	    18.2953	    30.8838	    14.2670	    22.4075	    17.9596	    27.9465	    16.1133	     6.7139	
    29.6249	    26.8555	    19.8059	    32.6462	    15.7776	    24.1699	    18.9667	    29.0375	    18.2953	     7.8888	
    30.9677	    28.1143	    21.1487	    34.4086	    17.1204	    25.9323	    19.7220	    29.7089	    20.4773	     8.9798	
    32.3105	    29.2053	    22.4075	    36.2549	    18.1274	    27.6947	    20.3094	    29.7928	    22.4075	     9.9030	
    33.6533	    30.2124	    23.4985	    37.9333	    18.9667	    29.2053	    20.6451	    29.3732	    24.0860	    10.4904	
    34.9121	    31.0516	    24.2538	    39.3600	    19.3863	    30.3802	    20.7291	    28.5339	    25.3448	    10.9100	
    35.9192	    31.7230	    24.7574	    40.4510	    19.5541	    31.1356	    20.6451	    27.3590	    26.2680	    11.0779	
    36.7584	    32.1426	    25.0092	    41.1224	    19.3863	    31.5552	    20.3934	    25.9323	    26.8555	    11.0779	
    37.1780	    32.3105	    25.0931	    41.2903	    19.1345	    31.4713	    20.1416	    24.5895	    27.0233	    10.9940	
    37.1780	    32.1426	    24.9252	    40.9546	    18.6310	    31.0516	    19.7220	    23.2468	    26.9394	    10.7422	
    36.5906	    31.6391	    24.5895	    40.0314	    17.9596	    30.2963	    19.3024	    22.0718	    26.4359	    10.3226	
    35.4996	    30.7159	    24.0860	    38.6887	    17.2882	    29.2892	    18.8828	    20.9808	    25.5127	     9.8190	
    34.0729	    29.5410	    23.4146	    37.0941	    16.4490	    28.1143	    18.3792	    19.8059	    24.1699	     9.1476	
    32.3105	    28.2822	    22.7432	    35.2478	    15.7776	    26.7715	    17.9596	    18.7149	    22.4075	     8.5602	
    30.4642	    26.9394	    22.2397	    33.4854	    15.1062	    25.4288	    17.6239	    17.7917	    20.3094	     7.8888	
    28.7857	    25.6805	    21.8201	    31.8069	    14.6866	    24.1699	    17.3721	    17.1204	    18.2114	     7.3853	
    27.4429	    24.7574	    21.7361	    30.6320	    14.6027	    23.1628	    17.2043	    17.0364	    16.2811	     6.8817	
    26.6037	    24.2538	    22.1558	    29.8767	    14.7705	    22.4915	    17.2882	    17.5400	    14.7705	     6.6299	
    26.4359	    24.1699	    22.9950	    29.7928	    15.3580	    22.2397	    17.5400	    18.7988	    13.9313	     6.6299	
    26.9394	    24.6735	    24.4217	    30.3802	    16.4490	    22.4075	    18.1274	    20.7291	    13.8474	     6.7978	
    28.2822	    25.7645	    26.4359	    31.6391	    18.0435	    23.0789	    18.9667	    23.2468	    14.5187	     7.2174	
    30.0446	    27.3590	    28.8696	    33.4015	    19.9738	    23.8342	    20.0577	    26.1841	    15.9454	     7.8888	
    32.2266	    29.1214	    31.7230	    35.5835	    22.1558	    24.6735	    21.3165	    29.3732	    17.9596	     8.8959	
    34.3246	    30.9677	    34.4925	    37.7655	    24.4217	    25.2609	    22.5754	    32.4783	    20.3094	     9.9869	
    36.0870	    32.5623	    37.0941	    39.6957	    26.4359	    25.5127	    23.5825	    35.3317	    22.8271	    11.1618	
    37.2620	    33.6533	    39.0244	    41.1224	    28.1143	    25.2609	    24.1699	    37.7655	    25.2609	    12.3367	
    37.5977	    33.9890	    40.1154	    41.8777	    29.0375	    24.5895	    24.2538	    39.5279	    27.4429	    13.4277	
    36.9263	    33.5693	    40.1154	    41.7099	    29.1214	    23.4985	    23.7503	    40.4510	    29.1214	    14.3509	
    35.2478	    32.3105	    39.1083	    40.7867	    28.3661	    22.1558	    22.4915	    40.4510	    30.1285	    15.1062	
    32.6462	    30.2124	    37.0102	    38.9404	    26.6037	    20.6451	    20.6451	    39.4440	    30.5481	    15.6937	
    29.1214	    27.2751	    33.9890	    36.4227	    24.0860	    19.0506	    18.3792	    37.5137	    30.2963	    15.9454	
    24.9252	    23.6664	    30.2124	    33.2336	    20.8130	    17.5400	    15.6937	    34.7443	    29.2892	    15.8615	
    20.2255	    19.6381	    25.7645	    29.7089	    17.0364	    16.1133	    12.8403	    31.0516	    27.7786	    15.4419	
    15.4419	    15.3580	    21.0648	    26.1002	    12.9242	    14.7705	     9.9030	    26.9394	    25.8484	    14.7705	
    10.8261	    11.1618	    16.1133	    22.5754	     8.7280	    13.6795	     7.1335	    22.5754	    23.5825	    13.7634	
     6.7139	     7.3013	    11.2457	    19.4702	     4.6158	    12.7563	     4.6158	    18.5471	    21.2326	    12.5885	
     3.3569	     3.8605	     6.4621	    16.7007	     0.6714	    12.0010	     2.3499	    15.1901	    18.8828	    11.2457	
     0.8392	     1.0910	     2.0142	    14.5187	    -2.7695	    11.4136	     0.4196	    12.7563	    16.6168	     9.9030	
    -0.7553	    -1.0910	    -1.9302	    12.8403	    -5.7068	    10.9100	    -1.1749	    11.4975	    14.4348	     8.5602	
    -1.4267	    -2.5177	    -5.3711	    11.7493	    -8.0566	    10.6583	    -2.3499	    11.3297	    12.5885	     7.2174	
    -1.2589	    -3.2730	    -8.0566	    11.2457	    -9.6512	    10.6583	    -3.1052	    11.8332	    10.9940	     6.1264	
    -0.2518	    -3.1891	    -9.8190	    11.2457	   -10.4065	    11.0779	    -3.3569	    12.7563	     9.9030	     5.3711	
     1.5106	    -2.5177	   -10.6583	    12.0010	   -10.4065	    11.9171	    -3.1891	    13.8474	     9.2316	     4.8676	
     3.8605	    -1.0910	   -10.4904	    13.3438	    -9.5673	    13.2599	    -2.4338	    14.6866	     8.9798	     4.8676	
     6.7139	     1.0071	    -9.3155	    15.3580	    -7.9727	    14.9384	    -1.1749	    15.5258	     9.3994	     5.3711	
     9.9030	     3.5248	    -7.3013	    17.7917	    -5.7907	    16.9525	     0.5875	    16.1972	    10.2386	     6.2943	
    13.1760	     6.3782	    -4.6158	    20.5612	    -3.1891	    19.0506	     2.6855	    16.8686	    11.4975	     7.6370	
    16.2811	     9.1476	    -1.6785	    23.3307	    -0.4196	    20.9808	     4.8676	    17.7917	    13.0081	     9.2316	
    18.9667	    11.7493	     1.3428	    25.7645	     2.1820	    22.4075	     6.9656	    18.9667	    14.6027	    10.8261	
    21.2326	    13.9313	     4.1962	    27.6947	     4.5319	    23.3307	     8.9798	    20.3934	    16.1133	    12.5046	
    22.7432	    15.6097	     6.6299	    28.9536	     6.5460	    23.4146	    10.6583	    21.9040	    17.5400	    13.9313	
    23.7503	    16.7847	     8.7280	    29.5410	     8.0566	    22.7432	    11.9171	    23.4985	    18.6310	    15.1901	
    24.1699	    17.5400	    10.3226	    29.4571	     9.1476	    21.4005	    12.9242	    24.9252	    19.4702	    16.1133	
    24.1699	    17.8757	    11.5814	    28.7857	     9.8190	    19.4702	    13.5117	    25.9323	    19.9738	    16.7847	
    23.6664	    17.8757	    12.5046	    27.6108	    10.1547	    17.2043	    13.7634	    26.4359	    20.3094	    17.1204	
    22.9111	    17.6239	    13.2599	    26.3519	    10.2386	    14.9384	    13.8474	    26.3519	    20.3934	    17.2882	
    21.9879	    17.2043	    13.9313	    25.0092	    10.2386	    12.8403	    13.7634	    25.7645	    20.4773	    17.3721	
    21.0648	    16.8686	    14.6027	    23.9182	    10.1547	    11.4136	    13.5117	    24.7574	    20.4773	    17.2882	
    20.2255	    16.5329	    15.4419	    23.3307	    10.1547	    10.7422	    13.3438	    23.2468	    20.3934	    17.2043	
    19.4702	    16.2811	    16.5329	    23.1628	    10.3226	    10.9940	    13.1760	    21.4844	    20.3934	    17.0364	
    18.9667	    16.1972	    17.7917	    23.4985	    10.6583	    12.0850	    13.0081	    19.6381	    20.3934	    16.8686	
    18.6310	    16.1972	    19.2184	    24.3378	    11.1618	    14.0152	    12.9242	    18.0435	    20.3934	    16.7847	
    18.5471	    16.1972	    20.8130	    25.5127	    11.8332	    16.3651	    12.8403	    16.8686	    20.3934	    16.7007	
    18.7149	    16.3651	    22.4915	    26.8555	    12.6724	    18.7988	    12.7563	    16.3651	    20.3934	    16.6168	
    19.0506	    16.5329	    24.1699	    28.1143	    13.5956	    20.9808	    12.6724	    16.6168	    20.4773	    16.5329	
    19.4702	    16.6168	    25.7645	    29.1214	    14.6866	    22.5754	    12.5885	    17.6239	    20.4773	    16.4490	
    19.7220	    16.6168	    27.1072	    29.6249	    15.6937	    23.3307	    12.3367	    19.0506	    20.3934	    16.2811	
    19.6381	    16.3651	    28.0304	    29.6249	    16.7007	    22.9950	    12.0010	    20.8969	    20.2255	    16.0294	
    19.2184	    15.6937	    28.5339	    28.9536	    17.5400	    21.6522	    11.5814	    22.6593	    19.9738	    15.6937	
    18.2953	    14.7705	    28.4500	    27.6108	    18.2114	    19.3863	    10.9940	    24.2538	    19.5541	    15.2740	
    16.8686	    13.4277	    27.7786	    25.8484	    18.7149	    16.2811	    10.4065	    25.3448	    19.1345	    14.7705	
    15.0223	    11.7493	    26.4359	    23.6664	    19.0506	    12.6724	     9.7351	    25.7645	    18.6310	    14.1830	
    12.8403	     9.8190	    24.5056	    21.2326	    19.0506	     8.8120	     8.9798	    25.3448	    17.9596	    13.5117	
    10.4904	     7.8049	    21.9879	    18.7149	    18.7988	     5.1193	     8.2245	    23.9182	    17.2043	    12.6724	
     8.1406	     5.7907	    18.8828	    16.3651	    18.1274	     1.8463	     7.3013	    21.7361	    16.2811	    11.8332	
     5.9586	     3.8605	    15.5258	    14.3509	    16.9525	    -0.6714	     6.2943	    18.9667	    15.1901	    10.9940	
     4.2801	     2.3499	    12.0010	    12.9242	    15.2740	    -2.1820	     5.2032	    15.9454	    13.9313	    10.0708	
     3.1891	     1.2589	     8.6441	    12.2528	    13.0920	    -2.4338	     4.1122	    12.9242	    12.5885	     9.1476	
     2.9373	     0.6714	     5.6229	    12.4207	    10.4904	    -1.4267	     2.9373	    10.3226	    11.1618	     8.4763	
     3.5248	     0.7553	     3.0212	    13.4277	     7.5531	     0.7553	     1.8463	     8.2245	     9.9030	     7.9727	
     4.8676	     1.2589	     0.8392	    15.1062	     4.3640	     4.0283	     0.8392	     6.7139	     8.8120	     7.7209	
     6.7978	     2.1820	    -1.0071	    17.4561	     1.0910	     7.9727	    -0.0839	     5.7907	     8.0566	     7.8049	
     9.1476	     3.2730	    -2.6016	    20.1416	    -2.1820	    12.1689	    -0.7553	     5.3711	     7.6370	     8.2245	
    11.8332	     4.5319	    -4.0283	    22.9950	    -5.1193	    16.2811	    -1.2589	     5.4550	     7.4692	     8.8959	
    14.3509	     5.6229	    -5.2872	    25.7645	    -7.6370	    19.8898	    -1.6785	     5.9586	     7.4692	     9.6512	
    16.7007	     6.5460	    -6.5460	    28.1143	    -9.7351	    22.7432	    -1.8463	     6.7139	     7.6370	    10.5743	
    18.5471	     7.2174	    -7.5531	    29.8767	   -11.2457	    24.6735	    -2.0142	     7.5531	     7.7209	    11.4136	
    19.8898	     7.5531	    -8.2245	    31.0516	   -12.1689	    25.5966	    -2.0142	     8.4763	     7.8049	    12.0850	
    20.6451	     7.7209	    -8.5602	    31.5552	   -12.5046	    25.7645	    -2.0142	     9.2316	     7.9727	    12.5046	
    20.7291	     7.5531	    -8.5602	    31.3873	   -12.4207	    25.0931	    -1.8463	     9.9030	     8.0566	    12.6724	
    20.3934	     7.3013	    -8.1406	    30.6320	   -11.9171	    24.0021	    -1.5945	    10.4904	     8.2245	    12.5885	
    19.5541	     6.8817	    -7.3013	    29.3732	   -11.0779	    22.4915	    -1.3428	    11.0779	     8.4763	    12.2528	
    18.4631	     6.2943	    -6.2943	    27.6947	    -9.9869	    20.6451	    -1.0071	    11.8332	     8.7280	    11.6653	
    16.9525	     5.7907	    -5.2032	    25.7645	    -8.8959	    18.5471	    -0.6714	    12.6724	     8.8959	    10.9100	
    15.3580	     5.2032	    -3.9444	    23.5825	    -7.8049	    16.3651	    -0.3357	    13.5956	     9.0637	    10.1547	
    13.9313	     4.8676	    -2.6855	    21.4005	    -6.7139	    14.1830	     0.0000	    14.6866	     9.1476	     9.3994	
    12.7563	     4.7836	    -1.3428	    19.3863	    -5.5389	    12.0850	     0.5035	    15.9454	     9.3155	     8.8120	
    12.1689	     5.1193	     0.1678	    17.8757	    -4.3640	    10.3226	     1.0071	    17.2882	     9.6512	     8.4763	
    12.1689	     5.8746	     1.8463	    16.9525	    -3.1052	     8.9798	     1.7624	    18.6310	    10.1547	     8.3923	
    12.8403	     7.1335	     3.5248	    16.6168	    -1.8463	     8.0566	     2.5177	    19.9738	    10.8261	     8.5602	
    14.0152	     8.6441	     5.2032	    16.8686	    -0.5035	     7.5531	     3.3569	    21.2326	    11.6653	     8.8959	
    15.5258	    10.4065	     6.8817	    17.6239	     0.7553	     7.4692	     4.1962	    22.1558	    12.5885	     9.2316	
    17.3721	    12.2528	     8.3923	    18.7988	     1.9302	     7.6370	     4.9515	    22.5754	    13.5956	     9.6512	
    19.3024	    14.0152	     9.6512	    20.1416	     3.0212	     8.0566	     5.7068	    22.4075	    14.6027	     9.9869	
    21.3165	    15.7776	    10.7422	    21.5683	     3.9444	     8.6441	     6.2943	    21.6522	    15.4419	    10.1547	
    23.1628	    17.2882	    11.4975	    22.9111	     4.8676	     9.2316	     6.8817	    20.3934	    16.2811	    10.1547	
    24.6735	    18.4631	    12.0010	    24.0021	     5.5389	     9.9030	     7.3853	    18.7149	    16.7847	     9.9869	
    25.6805	    19.2184	    12.0850	    24.7574	     6.0425	    10.4904	     7.7209	    16.9525	    17.1204	     9.6512	
    26.1002	    19.4702	    11.8332	    25.0931	     6.3782	    11.0779	     7.9727	    15.1901	    17.1204	     9.0637	
    25.7645	    19.2184	    11.4136	    24.8413	     6.5460	    11.5814	     8.1406	    13.6795	    16.7007	     8.3923	
    24.8413	    18.3792	    10.6583	    24.2538	     6.4621	    12.0850	     8.2245	    12.4207	    15.8615	     7.7209	
    23.3307	    17.2882	     9.9869	    23.1628	     6.2943	    12.5885	     8.3084	    11.4975	    14.5187	     6.9656	
    21.4844	    15.8615	     9.2316	    21.8201	     6.1264	    12.9242	     8.3084	    10.7422	    12.8403	     6.2943	
    19.3024	    14.3509	     8.5602	    20.3094	     5.8746	    13.0081	     8.3923	    10.0708	    10.9100	     5.7068	
    17.1204	    12.9242	     8.0566	    18.6310	     5.6229	    12.5885	     8.4763	     9.5673	     8.8959	     5.2872	
    15.0223	    11.5814	     7.7209	    16.9525	     5.4550	    11.8332	     8.4763	     9.3155	     7.0496	     4.8676	
    13.1760	    10.4065	     7.6370	    15.3580	     5.2032	    10.7422	     8.5602	     9.2316	     5.6229	     4.6158	
    11.7493	     9.4833	     7.7209	    13.9313	     4.9515	     9.3994	     8.5602	     9.5673	     4.6158	     4.4479	
    10.6583	     8.8120	     7.9727	    12.7563	     4.6997	     7.9727	     8.5602	    10.3226	     4.1122	     4.2801	
    10.0708	     8.3084	     8.3923	    12.0010	     4.3640	     6.6299	     8.3923	    11.3297	     3.9444	     4.1122	
     9.9030	     8.1406	     9.0637	    11.5814	     4.1962	     5.7068	     8.2245	    12.5885	     4.0283	     4.0283	
    10.2386	     8.3923	    10.0708	    11.7493	     4.2801	     5.1193	     8.2245	    13.8474	     4.4479	     4.0283	
    11.2457	     9.0637	    11.4975	    12.4207	     4.7836	     5.2872	     8.3923	    14.8544	     5.0354	     4.1962	
    12.8403	    10.2386	    13.4277	    13.6795	     5.7068	     6.1264	     8.9798	    15.5258	     5.8746	     4.6997	
    14.9384	    11.9171	    15.8615	    15.4419	     7.1335	     7.6370	     9.9869	    15.6937	     6.9656	     5.6229	
    17.3721	    13.7634	    18.4631	    17.5400	     8.9798	     9.6512	    11.3297	    15.3580	     8.2245	     6.7139	
    19.7220	    15.6097	    20.9808	    19.7220	    10.9100	    11.8332	    12.8403	    14.2670	     9.4833	     8.0566	
    21.7361	    17.0364	    23.2468	    21.6522	    12.8403	    13.9313	    14.3509	    12.6724	    10.5743	     9.3994	
    23.0789	    18.0435	    24.9252	    23.1628	    14.3509	    15.6097	    15.6937	    10.7422	    11.4975	    10.6583	
    23.8342	    18.4631	    25.8484	    23.9182	    15.5258	    16.7007	    16.7847	     8.6441	    12.2528	    11.5814	
    23.7503	    18.2114	    26.0162	    24.0021	    16.1972	    17.2043	    17.4561	     6.7978	    12.7563	    12.3367	
    22.9950	    17.4561	    25.4288	    23.4985	    16.3651	    17.1204	    17.8757	     5.2872	    13.0081	    12.7563	
    21.8201	    16.2811	    24.2538	    22.5754	    16.1133	    16.6168	    17.8757	     4.6158	    13.1760	    12.9242	
    20.2255	    14.9384	    22.5754	    21.2326	    15.5258	    15.6937	    17.7917	     4.7836	    13.1760	    12.9242	
    18.6310	    13.5117	    20.8130	    19.8898	    14.9384	    14.6866	    17.6239	     6.0425	    13.1760	    12.9242	
    17.2043	    12.3367	    19.3024	    18.6310	    14.5187	    13.6795	    17.5400	     8.0566	    13.3438	    12.9242	
    16.1133	    11.4975	    18.1274	    17.7078	    14.2670	    12.7563	    17.5400	    10.7422	    13.6795	    13.0920	
    15.5258	    11.0779	    17.5400	    17.2043	    14.3509	    12.1689	    17.7917	    13.6795	    14.3509	    13.5117	
    15.4419	    11.0779	    17.3721	    17.2882	    14.7705	    11.9171	    18.2953	    16.7847	    15.2740	    14.0991	
    15.7776	    11.4136	    17.6239	    17.8757	    15.3580	    11.9171	    18.8828	    19.7220	    16.4490	    15.0223	
    16.3651	    11.9171	    17.9596	    19.0506	    15.8615	    12.1689	    19.4702	    22.4075	    17.8757	    16.0294	
    17.2043	    12.4207	    18.1274	    20.4773	    16.2811	    12.5885	    19.9738	    24.7574	    19.3024	    17.1204	
    17.9596	    12.8403	    17.8757	    22.1558	    16.2811	    13.0081	    20.3094	    26.6876	    20.6451	    18.1274	
    18.7149	    13.0920	    17.2043	    23.9182	    15.8615	    13.3438	    20.3094	    28.1982	    21.7361	    19.0506	
    19.2184	    13.0920	    15.9454	    25.5127	    15.0223	    13.6795	    20.0577	    29.2892	    22.5754	    19.6381	
    19.6381	    12.8403	    14.1830	    26.9394	    13.8474	    14.0152	    19.6381	    30.0446	    22.9950	    20.0577	
    19.8898	    12.5046	    12.0850	    28.1982	    12.3367	    14.4348	    18.9667	    30.4642	    22.9111	    20.2255	
    19.8898	    12.0850	     9.8190	    29.1214	    10.7422	    15.1062	    18.1274	    30.4642	    22.5754	    20.0577	
    19.7220	    11.5814	     7.6370	    29.7928	     9.1476	    15.9454	    17.2882	    30.0446	    21.7361	    19.7220	
    19.3863	    10.9940	     5.5389	    30.2124	     7.6370	    16.9525	    16.3651	    29.0375	    20.6451	    19.1345	
    18.7149	    10.4065	     3.8605	    30.2963	     6.3782	    17.9596	    15.4419	    27.6947	    19.3024	    18.4631	
    17.7917	     9.7351	     2.6855	    30.2963	     5.4550	    18.9667	    14.6866	    26.1841	    17.8757	    17.7917	
    16.7007	     9.1476	     2.0981	    30.0446	     5.1193	    19.8059	    14.0152	    24.7574	    16.3651	    17.2882	
    15.6097	     8.6441	     2.1820	    29.7089	     5.3711	    20.3934	    13.6795	    23.4985	    14.8544	    16.8686	
    14.5187	     8.3084	     3.0212	    29.3732	     6.2103	    20.6451	    13.5956	    22.4915	    13.5956	    16.7007	
    13.6795	     8.2245	     4.4479	    28.8696	     7.8049	    20.7291	    13.8474	    21.6522	    12.5885	    16.7007	
    13.0081	     8.3923	     6.4621	    28.4500	     9.9030	    20.8130	    14.1830	    20.8969	    11.9171	    16.7847	
    12.8403	     8.8959	     8.8959	    28.1143	    12.5046	    20.8969	    14.7705	    19.9738	    11.6653	    16.8686	
    13.0920	     9.6512	    11.5814	    28.0304	    15.1901	    21.4005	    15.3580	    18.7988	    11.6653	    16.8686	
    13.8474	    10.7422	    14.3509	    28.1982	    17.9596	    22.4075	    15.9454	    17.5400	    12.0850	    16.8686	
    15.1901	    12.1689	    16.9525	    28.7857	    20.3934	    23.8342	    16.4490	    16.1972	    12.7563	    16.7847	
    16.9525	    13.8474	    19.2184	    29.7928	    22.3236	    25.6805	    16.8686	    15.1062	    13.6795	    16.7847	
    19.1345	    15.7776	    20.9808	    31.1356	    23.4985	    27.8625	    17.0364	    14.5187	    14.7705	    16.7847	
    21.5683	    17.7917	    22.3236	    32.8140	    23.9182	    30.1285	    17.1204	    14.7705	    16.0294	    16.9525	
    24.0860	    19.8059	    22.9950	    34.5764	    23.5825	    32.3105	    17.0364	    15.8615	    17.3721	    17.2043	
    26.6037	    21.7361	    23.3307	    36.2549	    22.4915	    34.2407	    16.7847	    17.8757	    18.7988	    17.5400	
    28.8696	    23.4146	    23.1628	    37.6816	    20.8969	    35.5835	    16.5329	    20.4773	    20.1416	    17.8757	
    30.6320	    24.7574	    22.5754	    38.6047	    18.7988	    36.3388	    16.1133	    23.2468	    21.2326	    18.0435	
    31.8069	    25.5966	    21.7361	    38.8565	    16.5329	    36.2549	    15.6937	    26.0162	    22.0718	    18.0435	
    32.2266	    25.9323	    20.5612	    38.4369	    14.1830	    35.4156	    15.1062	    28.4500	    22.4915	    17.7078	
    31.9748	    25.7645	    19.2184	    37.3459	    12.0010	    33.9050	    14.5187	    30.3802	    22.5754	    17.2043	
    31.2195	    25.2609	    17.8757	    35.6674	    10.0708	    31.8909	    14.0152	    31.6391	    22.4075	    16.4490	
    29.9606	    24.5056	    16.7847	    33.6533	     8.6441	    29.5410	    13.5956	    32.3105	    21.9879	    15.6097	
    28.4500	    23.6664	    15.8615	    31.4713	     7.7209	    27.0233	    13.2599	    32.2266	    21.4844	    14.6866	
    26.6876	    22.7432	    15.3580	    29.2053	     7.2174	    24.5895	    13.0081	    31.5552	    20.8969	    13.7634	
    24.8413	    21.6522	    15.1062	    27.0233	     6.9656	    22.2397	    12.7563	    30.2124	    20.2255	    12.7563	
    22.9950	    20.5612	    15.1062	    25.0092	     7.0496	    20.2255	    12.5046	    28.2822	    19.3863	    11.6653	
    21.2326	    19.4702	    15.2740	    23.2468	     7.2174	    18.4631	    12.2528	    25.9323	    18.4631	    10.7422	
    19.6381	    18.3792	    15.5258	    21.8201	     7.5531	    17.1204	    12.0010	    23.4985	    17.4561	     9.8190	
    18.2953	    17.3721	    15.7776	    20.8969	     7.9727	    16.1972	    11.6653	    21.1487	    16.5329	     9.0637	
    17.3721	    16.5329	    16.1133	    20.3094	     8.3923	    15.6097	    11.3297	    19.1345	    15.5258	     8.4763	
    16.8686	    15.9454	    16.2811	    19.9738	     8.7280	    15.3580	    11.0779	    17.7078	    14.6866	     7.9727	
    16.7007	    15.5258	    16.4490	    19.9738	     9.0637	    15.3580	    10.7422	    16.8686	    13.7634	     7.7209	
    17.0364	    15.4419	    16.3651	    20.1416	     9.3155	    15.6937	    10.4904	    16.6168	    13.0081	     7.5531	
    17.7078	    15.6097	    16.1972	    20.4773	     9.5673	    16.1972	    10.4065	    17.0364	    12.3367	     7.6370	
    18.8828	    16.1972	    16.1133	    21.1487	     9.8190	    16.9525	    10.4904	    17.9596	    11.8332	     7.9727	
    20.3934	    17.1204	    16.0294	    21.9879	    10.2386	    18.0435	    10.9100	    19.2184	    11.4136	     8.6441	
    22.1558	    18.3792	    16.1133	    22.9950	    10.7422	    19.1345	    11.4975	    20.8130	    11.2457	     9.4833	
    23.9182	    19.7220	    16.2811	    24.0021	    11.2457	    20.1416	    12.2528	    22.4915	    11.2457	    10.4904	
    25.4288	    20.8969	    16.4490	    24.8413	    11.7493	    20.8130	    13.1760	    23.9182	    11.3297	    11.4136	
    26.5198	    21.9040	    16.6168	    25.3448	    12.1689	    20.8969	    13.9313	    25.0092	    11.4975	    12.2528	
    27.0233	    22.3236	    16.5329	    25.2609	    12.3367	    20.2255	    14.6027	    25.5127	    11.4975	    12.7563	
    26.8555	    22.3236	    16.2811	    24.5056	    12.2528	    18.9667	    15.0223	    25.1770	    11.4136	    13.0081	
    26.0162	    21.7361	    15.8615	    23.2468	    11.9171	    17.1204	    15.1062	    24.0860	    11.1618	    12.8403	
    24.6735	    20.7291	    15.2740	    21.4844	    11.4136	    14.8544	    15.0223	    22.0718	    10.6583	    12.3367	
    22.9950	    19.3863	    14.6027	    19.3863	    10.9100	    12.5885	    14.6866	    19.3863	    10.0708	    11.5814	
    21.0648	    17.9596	    14.0152	    17.1204	    10.3226	    10.4065	    14.1830	    16.1972	     9.3155	    10.6583	
    19.1345	    16.6168	    13.5956	    15.0223	     9.9869	     8.5602	    13.6795	    12.9242	     8.5602	     9.6512	
    17.3721	    15.5258	    13.2599	    13.2599	     9.6512	     7.1335	    13.2599	     9.8190	     7.7209	     8.6441	
    16.0294	    14.6027	    13.0920	    11.8332	     9.4833	     6.2943	    12.8403	     6.9656	     6.8817	     7.7209	
    15.0223	    14.0991	    13.0081	    10.9940	     9.3994	     5.9586	    12.5046	     4.5319	     6.0425	     6.8817	
    14.5187	    13.8474	    13.0081	    10.5743	     9.3155	     6.0425	    12.2528	     2.5177	     5.1193	     6.0425	
    14.4348	    13.8474	    12.9242	    10.7422	     9.1476	     6.3782	    12.0010	     0.9232	     4.1962	     5.2872	
    14.6866	    14.0152	    12.6724	    11.1618	     9.0637	     6.9656	    11.7493	    -0.1678	     3.2730	     4.6158	
    15.1901	    14.3509	    12.4207	    11.9171	     8.8959	     7.7209	    11.4975	    -0.6714	     2.3499	     4.0283	
    15.9454	    14.7705	    12.1689	    12.8403	     8.7280	     8.4763	    11.3297	    -0.5875	     1.5106	     3.4409	
    16.7847	    15.2740	    11.9171	    13.6795	     8.6441	     9.0637	    11.1618	     0.0839	     0.8392	     2.9373	
    17.5400	    15.6097	    11.7493	    14.3509	     8.5602	     9.4833	    10.9940	     1.2589	     0.1678	     2.3499	
    18.1274	    15.9454	    11.5814	    14.6866	     8.3923	     9.6512	    10.8261	     2.6855	    -0.3357	     1.5945	
    18.3792	    16.0294	    11.3297	    14.7705	     8.2245	     9.3994	    10.6583	     4.3640	    -0.6714	     0.8392	
    18.3792	    15.9454	    11.1618	    14.5187	     8.1406	     8.8120	    10.4904	     6.1264	    -0.9232	     0.0000	
    18.1274	    15.6937	    10.9100	    13.9313	     7.9727	     7.8888	    10.3226	     7.7209	    -0.8392	    -0.9232	
    17.5400	    15.3580	    10.7422	    13.1760	     7.8049	     6.7139	    10.2386	     9.2316	    -0.5875	    -1.7624	
    16.8686	    14.8544	    10.6583	    12.2528	     7.7209	     5.2872	    10.1547	    10.4065	    -0.0839	    -2.5177	
    16.0294	    14.4348	    10.6583	    11.3297	     7.7209	     3.8605	    10.0708	    11.2457	     0.5035	    -3.1052	
    15.1901	    13.9313	    10.7422	    10.4065	     7.7209	     2.4338	     9.9030	    11.5814	     1.0910	    -3.4409	
    14.4348	    13.5117	    11.1618	     9.7351	     7.8049	     1.0910	     9.7351	    11.4975	     1.8463	    -3.5248	
    13.7634	    13.1760	    11.8332	     9.3155	     8.0566	     0.0000	     9.4833	    10.8261	     2.5177	    -3.3569	
    13.2599	    13.0920	    12.8403	     9.3155	     8.4763	    -0.7553	     9.3155	     9.8190	     3.2730	    -2.9373	
    13.0081	    13.1760	    14.1830	     9.7351	     8.9798	    -1.0910	     9.0637	     8.5602	     4.0283	    -2.4338	
    12.8403	    13.3438	    15.6937	    10.4904	     9.6512	    -1.0910	     8.8959	     7.1335	     4.7836	    -1.7624	
    12.8403	    13.6795	    17.3721	    11.6653	    10.2386	    -0.5035	     8.6441	     5.7068	     5.5389	    -0.9232	
    12.9242	    13.9313	    18.9667	    13.0081	    10.7422	     0.5035	     8.3923	     4.2801	     6.3782	    -0.1678	
    12.9242	    14.0991	    20.3094	    14.5187	    11.0779	     2.0981	     8.1406	     3.1052	     7.1335	     0.6714	
    12.8403	    14.0991	    21.3165	    16.0294	    11.0779	     4.1962	     7.8049	     2.3499	     7.8888	     1.3428	
    12.5885	    13.8474	    21.8201	    17.6239	    10.8261	     6.5460	     7.4692	     2.0981	     8.5602	     2.0142	
    12.3367	    13.4277	    21.7361	    19.0506	    10.2386	     9.0637	     7.1335	     2.6855	     9.2316	     2.5177	
    12.0010	    12.6724	    21.0648	    20.3934	     9.3994	    11.4136	     6.7978	     3.9444	     9.7351	     2.9373	
    11.5814	    11.7493	    19.9738	    21.3165	     8.4763	    13.2599	     6.5460	     5.7907	    10.1547	     3.1891	
    11.0779	    10.5743	    18.3792	    21.9879	     7.5531	    14.6027	     6.3782	     7.9727	    10.4904	     3.3569	
    10.4065	     9.3155	    16.5329	    22.2397	     6.7139	    15.3580	     6.2943	    10.1547	    10.5743	     3.4409	
     9.3994	     7.8888	    14.5187	    22.0718	     6.0425	    15.6097	     6.3782	    12.0010	    10.5743	     3.4409	
     8.2245	     6.4621	    12.5046	    21.4844	     5.7068	    15.4419	     6.6299	    13.4277	    10.4904	     3.5248	
     6.7139	     5.1193	    10.5743	    20.6451	     5.6229	    15.1062	     6.9656	    14.3509	    10.3226	     3.5248	
     5.2032	     3.9444	     8.8959	    19.5541	     5.9586	    14.7705	     7.3853	    15.0223	    10.1547	     3.6087	
     3.7766	     3.1052	     7.4692	    18.3792	     6.5460	    14.5187	     7.9727	    15.5258	     9.9030	     3.8605	
     2.6016	     2.6016	     6.3782	    17.2882	     7.5531	    14.6027	     8.7280	    16.0294	     9.8190	     4.2801	
     1.9302	     2.6016	     5.7068	    16.5329	     8.8959	    15.0223	     9.5673	    16.7847	     9.8190	     4.8676	
     1.8463	     3.1891	     5.3711	    16.1972	    10.5743	    16.0294	    10.6583	    17.8757	     9.9030	     5.7068	
     2.3499	     4.1122	     5.3711	    16.3651	    12.5046	    17.4561	    11.8332	    19.2184	    10.0708	     6.6299	
     3.5248	     5.4550	     5.7068	    17.0364	    14.3509	    19.3024	    12.9242	    20.8130	    10.4065	     7.7209	
     5.0354	     7.0496	     6.2943	    18.1274	    16.1133	    21.2326	    14.0152	    22.5754	    10.9100	     8.8120	
     6.8817	     8.8120	     7.0496	    19.5541	    17.3721	    23.2468	    14.9384	    24.2538	    11.4975	     9.9030	
     8.7280	    10.4904	     7.8888	    21.0648	    17.9596	    25.0092	    15.5258	    25.6805	    12.1689	    10.7422	
    10.4065	    12.0010	     8.7280	    22.4915	    17.9596	    26.6037	    15.7776	    26.6876	    12.9242	    11.4136	
    11.8332	    13.2599	     9.4833	    23.7503	    17.2043	    27.7786	    15.7776	    27.1912	    13.5117	    11.7493	
    12.7563	    14.1830	    10.1547	    24.5056	    15.8615	    28.5339	    15.4419	    26.9394	    13.8474	    11.5814	
    13.1760	    14.6027	    10.6583	    24.9252	    14.0991	    28.7018	    14.7705	    26.1002	    13.8474	    10.9940	
    13.1760	    14.6866	    10.9100	    24.6735	    12.0850	    28.2822	    13.9313	    24.5895	    13.5117	     9.9869	
    12.5885	    14.3509	    11.0779	    24.0021	    10.0708	    27.2751	    13.0081	    22.6593	    12.8403	     8.4763	
    11.5814	    13.6795	    10.9940	    22.9111	     8.1406	    25.8484	    12.1689	    20.3934	    11.9171	     6.7978	
    10.1547	    12.7563	    10.8261	    21.4005	     6.5460	    24.0021	    11.4136	    18.1274	    10.8261	     5.0354	
     8.5602	    11.5814	    10.5743	    19.7220	     5.2872	    21.9879	    10.8261	    15.8615	     9.6512	     3.3569	
     6.7978	    10.3226	    10.0708	    17.9596	     4.3640	    19.8059	    10.4904	    13.8474	     8.3923	     1.6785	
     5.0354	     8.9798	     9.4833	    16.1972	     3.7766	    17.6239	    10.2386	    12.1689	     7.2174	     0.1678	
     3.4409	     7.7209	     8.7280	    14.5187	     3.3569	    15.5258	    10.1547	    10.9100	     6.0425	    -1.0910	
     2.0981	     6.6299	     7.9727	    13.0920	     3.1891	    13.5956	    10.1547	     9.9869	     4.9515	    -2.1820	
     1.1749	     5.7907	     7.3013	    12.0010	     3.1891	    12.0010	    10.2386	     9.5673	     4.0283	    -3.1052	
     0.8392	     5.2872	     6.8817	    11.2457	     3.5248	    10.9100	    10.4065	     9.3994	     3.1891	    -3.8605	
     1.0910	     5.2872	     6.7139	    11.0779	     4.1962	    10.2386	    10.6583	     9.6512	     2.6016	    -4.3640	
     2.0142	     5.6229	     6.9656	    11.4136	     5.1193	    10.0708	    11.0779	    10.1547	     2.1820	    -4.6158	
     3.4409	     6.4621	     7.6370	    12.0850	     6.2103	    10.2386	    11.4975	    10.9100	     2.0142	    -4.6997	
     5.3711	     7.5531	     8.8120	    13.2599	     7.5531	    10.7422	    12.0850	    11.9171	     2.0142	    -4.6997	
     7.6370	     8.9798	    10.3226	    14.6027	     9.0637	    11.4975	    12.6724	    13.1760	     2.2659	    -4.4479	
    10.0708	    10.6583	    12.2528	    16.0294	    10.6583	    12.3367	    13.3438	    14.5187	     2.7695	    -4.1122	
    12.4207	    12.3367	    14.3509	    17.4561	    12.2528	    13.0920	    14.0152	    15.9454	     3.3569	    -3.7766	
    14.6866	    14.0152	    16.6168	    18.7149	    13.7634	    13.5956	    14.6866	    17.3721	     4.0283	    -3.4409	
    16.3651	    15.3580	    18.6310	    19.6381	    14.9384	    13.6795	    15.1062	    18.5471	     4.6997	    -3.2730	
    17.4561	    16.3651	    20.3094	    20.0577	    15.6937	    13.1760	    15.3580	    19.2184	     5.1193	    -3.1891	
    17.7917	    16.7847	    21.5683	    20.0577	    15.9454	    12.1689	    15.1901	    19.3024	     5.4550	    -3.4409	
    17.3721	    16.6168	    22.1558	    19.4702	    15.6937	    10.6583	    14.8544	    18.5471	     5.4550	    -3.6926	
    16.2811	    16.0294	    22.2397	    18.5471	    15.0223	     8.8959	    14.1830	    17.0364	     5.2872	    -4.0283	
    14.7705	    15.1062	    21.8201	    17.3721	    14.0152	     6.9656	    13.4277	    14.7705	     4.8676	    -4.3640	
    13.0081	    13.8474	    20.9808	    16.0294	    12.7563	     4.9515	    12.5885	    11.8332	     4.1962	    -4.5319	
    11.3297	    12.5046	    19.8898	    14.8544	    11.4975	     3.1052	    11.5814	     8.5602	     3.3569	    -4.6158	
     9.6512	    11.1618	    18.4631	    13.6795	    10.2386	     1.3428	    10.5743	     5.1193	     2.3499	    -4.6158	
     8.3084	     9.8190	    16.8686	    12.8403	     8.8959	    -0.2518	     9.4833	     1.9302	     1.1749	    -4.6997	
     7.2174	     8.5602	    15.1062	    12.2528	     7.6370	    -1.5106	     8.3084	    -0.8392	     0.0839	    -4.6997	
     6.6299	     7.4692	    13.1760	    12.0010	     6.3782	    -2.3499	     7.0496	    -2.7695	    -0.8392	    -4.6997	
     6.4621	     6.7139	    11.3297	    12.1689	     5.2872	    -2.6855	     5.7907	    -3.8605	    -1.5945	    -4.6158	
     6.7978	     6.2943	     9.5673	    12.7563	     4.1962	    -2.3499	     4.6158	    -4.0283	    -1.8463	    -4.3640	
     7.7209	     6.2103	     8.0566	    13.9313	     3.3569	    -1.2589	     3.6087	    -3.0212	    -1.7624	    -3.9444	
     9.3155	     6.7139	     7.0496	    15.6097	     2.8534	     0.8392	     2.9373	    -1.0910	    -1.0910	    -3.1891	
    11.4136	     7.7209	     6.5460	    17.8757	     2.6016	     3.7766	     2.6016	     2.0142	     0.1678	    -2.0142	
    14.1830	     9.3994	     6.7139	    20.6451	     2.7695	     7.6370	     2.6855	     5.9586	     2.0142	    -0.4196	
    17.3721	    11.4136	     7.3853	    23.7503	     3.2730	    11.9171	     3.1891	    10.4904	     4.4479	     1.5106	
    20.6451	    13.7634	     8.4763	    26.9394	     4.0283	    16.2811	     3.8605	    15.1901	     7.1335	     3.7766	
    23.8342	    15.9454	     9.7351	    29.9606	     4.8676	    20.3934	     4.6997	    19.5541	     9.9869	     6.0425	
    26.5198	    17.9596	    10.8261	    32.6462	     5.5389	    23.8342	     5.4550	    23.0789	    12.6724	     8.2245	
    28.5339	    19.3863	    11.7493	    34.6603	     6.0425	    26.5198	     5.9586	    25.4288	    15.0223	    10.1547	
[Epoch Header]
[Trial Type]	11
[Accept]	1
[Correct]	0
[RT]	 0.000
[Resp]	0
[Epoch Data]
    27.7786	    22.8271	    22.3236	    20.8130	    18.2114	     6.7978	    15.3580	    26.6876	    19.8059	    14.2670	
    25.5127	    20.8969	    21.2326	    18.7988	    17.1204	     4.6997	    14.3509	    23.8342	    18.0435	    12.9242	
    23.0789	    18.8828	    20.2255	    16.7847	    16.1972	     2.9373	    13.4277	    19.4702	    16.3651	    11.4975	
    20.8130	    17.0364	    19.3863	    15.0223	    15.5258	     1.6785	    12.6724	    14.0991	    14.7705	    10.3226	
    18.7988	    15.4419	    18.7988	    13.7634	    15.1901	     1.1749	    12.2528	     8.3084	    13.4277	     9.3155	
    17.3721	    14.4348	    18.3792	    13.0920	    15.3580	     1.5106	    12.2528	     3.0212	    12.5046	     8.8120	
    16.6168	    14.0991	    18.4631	    13.2599	    16.1133	     2.6855	    12.7563	    -1.0910	    12.0850	     8.7280	
    16.7847	    14.5187	    18.8828	    14.0991	    17.3721	     4.6997	    13.7634	    -3.2730	    12.1689	     9.0637	
    17.7078	    15.6937	    19.6381	    15.6937	    19.2184	     7.3853	    15.2740	    -3.5248	    12.8403	     9.8190	
    19.3024	    17.3721	    20.6451	    17.7917	    21.3165	    10.3226	    16.9525	    -1.8463	    13.8474	    10.9100	
    21.4005	    19.4702	    21.5683	    20.2255	    23.6664	    13.4277	    18.7988	     1.3428	    15.1901	    12.2528	
    23.7503	    21.6522	    22.4915	    22.8271	    26.1002	    16.4490	    20.6451	     5.5389	    16.7847	    13.5956	
    26.1002	    23.8342	    23.3307	    25.3448	    28.7018	    19.3024	    22.4915	    10.1547	    18.4631	    14.9384	
    28.3661	    25.8484	    24.0021	    27.6108	    31.3034	    21.6522	    24.0860	    14.7705	    20.0577	    16.2811	
    30.2963	    27.6108	    24.5895	    29.5410	    33.8211	    23.5825	    25.5127	    18.8828	    21.5683	    17.5400	
    31.7230	    29.0375	    25.0931	    30.9677	    36.0870	    24.9252	    26.6037	    22.0718	    22.9111	    18.5471	
    32.6462	    30.1285	    25.4288	    31.7230	    37.8494	    25.5966	    27.1912	    24.3378	    24.0021	    19.4702	
    32.8979	    30.7999	    25.7645	    31.7230	    38.7726	    25.5966	    27.2751	    25.5127	    24.7574	    20.0577	
    32.5623	    31.0516	    25.9323	    31.2195	    38.7726	    24.8413	    26.7715	    25.8484	    25.2609	    20.4773	
    31.8069	    30.8838	    26.1841	    30.0446	    37.7655	    23.4146	    25.7645	    25.4288	    25.4288	    20.7291	
    30.5481	    30.4642	    26.4359	    28.3661	    35.8353	    21.4005	    24.2538	    24.5895	    25.4288	    20.8969	
    29.1214	    29.7928	    26.7715	    26.4359	    33.3176	    18.9667	    22.4915	    23.4146	    25.2609	    20.9808	
    27.5269	    28.8696	    27.1072	    24.4217	    30.4642	    16.5329	    20.7291	    22.0718	    24.9252	    21.0648	
    26.0162	    27.9465	    27.5269	    22.4915	    27.3590	    14.2670	    19.0506	    20.4773	    24.5895	    21.2326	
    24.8413	    27.0233	    27.8625	    20.9808	    24.4217	    12.5046	    17.7078	    18.8828	    24.3378	    21.4844	
    24.0860	    26.2680	    28.0304	    19.8898	    21.8201	    11.5814	    16.6168	    17.2043	    24.1699	    21.8201	
    23.9182	    25.7645	    28.0304	    19.4702	    19.5541	    11.4975	    15.8615	    15.7776	    24.1699	    22.0718	
    24.1699	    25.4288	    27.7786	    19.6381	    17.7078	    12.1689	    15.3580	    14.6866	    24.3378	    22.3236	
    24.7574	    25.2609	    27.2751	    20.3934	    16.3651	    13.4277	    15.1062	    14.1830	    24.7574	    22.4915	
    25.5966	    25.1770	    26.4359	    21.4844	    15.3580	    15.0223	    14.9384	    14.6027	    25.2609	    22.4915	
    26.4359	    25.1770	    25.2609	    22.9111	    14.6866	    16.7007	    14.9384	    15.8615	    26.0162	    22.4075	
    27.1912	    25.0931	    23.9182	    24.5056	    14.2670	    18.4631	    15.0223	    18.1274	    26.8555	    22.2397	
    27.6108	    24.9252	    22.4915	    26.0162	    14.0991	    20.1416	    15.1901	    20.9808	    27.7786	    22.0718	
    27.6947	    24.5895	    20.9808	    27.3590	    14.0991	    21.7361	    15.3580	    24.0860	    28.7018	    21.7361	
    27.3590	    24.0860	    19.4702	    28.3661	    14.1830	    23.0789	    15.6097	    26.8555	    29.3732	    21.4005	
    26.6876	    23.4146	    18.0435	    28.8696	    14.3509	    24.0021	    15.7776	    28.8696	    29.7928	    20.8969	
    25.6805	    22.5754	    16.8686	    28.9536	    14.5187	    24.6735	    15.8615	    29.7089	    29.7089	    20.3094	
    24.5056	    21.7361	    15.9454	    28.6179	    14.6866	    24.9252	    16.0294	    29.3732	    29.2892	    19.7220	
    23.3307	    20.9808	    15.4419	    28.0304	    15.0223	    25.0092	    16.2811	    27.9465	    28.5339	    19.2184	
    22.3236	    20.3094	    15.3580	    27.3590	    15.6097	    24.9252	    16.7007	    25.7645	    27.4429	    18.7988	
    21.6522	    20.0577	    15.6937	    26.7715	    16.4490	    24.7574	    17.4561	    23.0789	    26.2680	    18.6310	
    21.2326	    19.9738	    16.4490	    26.3519	    17.5400	    24.5895	    18.3792	    20.4773	    25.0092	    18.7149	
    21.1487	    20.1416	    17.2882	    25.9323	    18.7988	    24.3378	    19.5541	    18.2953	    23.8342	    18.8828	
    21.1487	    20.3934	    18.2114	    25.6805	    19.9738	    23.9182	    20.8130	    16.7007	    22.8271	    19.0506	
    21.3165	    20.8130	    19.0506	    25.4288	    21.0648	    23.3307	    21.9879	    16.0294	    22.0718	    19.3024	
    21.4005	    21.1487	    19.7220	    25.2609	    21.9879	    22.5754	    23.0789	    16.0294	    21.7361	    19.4702	
    21.4844	    21.4844	    20.2255	    25.0931	    22.7432	    21.6522	    24.0021	    16.5329	    21.7361	    19.5541	
    21.6522	    21.8201	    20.6451	    25.1770	    23.3307	    20.5612	    24.7574	    17.2882	    21.9879	    19.6381	
    21.9040	    22.1558	    20.9808	    25.4288	    23.8342	    19.5541	    25.2609	    18.0435	    22.5754	    19.6381	
    22.3236	    22.5754	    21.4005	    25.8484	    24.3378	    18.6310	    25.5966	    18.4631	    23.4146	    19.6381	
    22.8271	    23.1628	    22.0718	    26.5198	    24.7574	    17.8757	    25.7645	    18.4631	    24.2538	    19.6381	
    23.5825	    23.8342	    22.9111	    27.3590	    25.4288	    17.5400	    25.9323	    18.0435	    25.0931	    19.6381	
    24.4217	    24.6735	    24.0021	    28.2822	    26.1002	    17.6239	    25.9323	    17.1204	    25.7645	    19.6381	
    25.2609	    25.5127	    25.3448	    29.2053	    26.9394	    17.8757	    26.0162	    15.8615	    26.2680	    19.7220	
    26.1002	    26.3519	    26.7715	    29.9606	    27.6947	    18.3792	    25.9323	    14.6866	    26.5198	    19.7220	
    26.6876	    27.0233	    28.0304	    30.2963	    28.3661	    18.7149	    25.8484	    13.5956	    26.4359	    19.7220	
    27.1072	    27.3590	    29.0375	    30.2124	    28.7857	    18.6310	    25.5127	    12.8403	    25.8484	    19.6381	
    27.0233	    27.4429	    29.5410	    29.4571	    28.9536	    18.1274	    25.0092	    12.5046	    24.9252	    19.3863	
    26.6037	    27.0233	    29.5410	    28.1143	    28.9536	    17.0364	    24.2538	    12.3367	    23.5825	    19.0506	
    25.7645	    26.2680	    29.1214	    26.1002	    28.7018	    15.4419	    23.4985	    12.3367	    21.9040	    18.5471	
    24.5056	    25.1770	    28.2822	    23.7503	    28.5339	    13.5117	    22.5754	    12.2528	    20.1416	    17.9596	
    23.1628	    23.9182	    27.1912	    21.2326	    28.3661	    11.4975	    21.8201	    12.0010	    18.3792	    17.4561	
    21.8201	    22.6593	    26.1841	    18.7149	    28.3661	     9.7351	    21.2326	    11.7493	    16.9525	    17.1204	
    20.6451	    21.6522	    25.3448	    16.4490	    28.7857	     8.3923	    20.9808	    11.6653	    15.9454	    16.9525	
    19.9738	    20.9808	    24.9252	    14.7705	    29.4571	     7.7209	    21.0648	    12.0010	    15.5258	    17.2043	
    19.8898	    20.8130	    25.0092	    13.8474	    30.4642	     7.8049	    21.5683	    12.9242	    15.6937	    17.7917	
    20.4773	    21.2326	    25.5966	    13.7634	    31.4713	     8.5602	    22.4075	    14.6027	    16.6168	    18.7988	
    21.6522	    21.9879	    26.5198	    14.4348	    32.3105	    10.0708	    23.3307	    16.9525	    18.0435	    20.1416	
    23.3307	    23.1628	    27.5269	    15.7776	    32.6462	    12.0010	    24.2538	    19.6381	    19.8898	    21.4844	
    25.3448	    24.4217	    28.4500	    17.6239	    32.3944	    14.1830	    25.0092	    22.4075	    21.8201	    22.8271	
    27.6108	    25.8484	    28.8696	    19.7220	    31.6391	    16.5329	    25.5966	    24.9252	    23.6664	    24.0021	
    29.7928	    27.1072	    28.7857	    21.8201	    30.2963	    18.6310	    25.8484	    26.8555	    25.3448	    24.8413	
    31.8069	    28.1982	    28.0304	    23.8342	    28.5339	    20.6451	    25.9323	    27.9465	    26.6037	    25.2609	
    33.4015	    29.1214	    26.6037	    25.5127	    26.6876	    22.3236	    25.7645	    28.1982	    27.5269	    25.3448	
    34.4925	    29.6249	    24.6735	    26.7715	    24.7574	    23.6664	    25.4288	    27.4429	    27.9465	    25.0931	
    34.9960	    29.7089	    22.5754	    27.6108	    22.9950	    24.7574	    24.9252	    25.9323	    27.9465	    24.5895	
    34.9121	    29.5410	    20.3934	    27.9465	    21.4844	    25.2609	    24.4217	    23.6664	    27.4429	    23.8342	
    34.2407	    28.9536	    18.3792	    27.7786	    20.2255	    25.3448	    23.8342	    20.9808	    26.6876	    22.9950	
    33.1497	    28.1143	    16.7007	    27.1072	    19.3024	    24.7574	    23.2468	    18.2114	    25.5966	    22.0718	
    31.7230	    27.0233	    15.3580	    25.9323	    18.6310	    23.6664	    22.7432	    15.4419	    24.4217	    21.0648	
    30.1285	    25.8484	    14.3509	    24.4217	    18.1274	    21.9879	    22.2397	    12.9242	    23.1628	    20.0577	
    28.2822	    24.5056	    13.7634	    22.4915	    17.7917	    19.7220	    21.7361	    10.7422	    21.9040	    19.0506	
    26.4359	    23.2468	    13.5117	    20.3094	    17.6239	    17.1204	    21.3165	     8.8120	    20.7291	    17.9596	
    24.6735	    21.9879	    13.5117	    17.9596	    17.5400	    14.2670	    20.8969	     7.3013	    19.7220	    16.8686	
    23.1628	    20.8969	    13.9313	    15.7776	    17.7078	    11.4975	    20.7291	     6.3782	    18.7988	    15.9454	
    21.9879	    20.2255	    14.7705	    13.9313	    18.2114	     8.8959	    20.7291	     6.0425	    18.2114	    15.1901	
    21.3165	    19.8898	    16.1133	    12.5046	    19.0506	     6.8817	    20.8969	     6.6299	    18.0435	    14.7705	
    21.1487	    20.1416	    17.8757	    11.8332	    20.2255	     5.6229	    21.4005	     8.0566	    18.2953	    14.7705	
    21.4844	    20.7291	    19.9738	    11.9171	    21.8201	     5.1193	    21.9879	    10.4065	    18.9667	    15.0223	
    22.2397	    21.7361	    22.3236	    12.6724	    23.5825	     5.4550	    22.7432	    13.2599	    19.9738	    15.5258	
    23.2468	    22.9950	    24.8413	    14.0152	    25.4288	     6.6299	    23.5825	    16.2811	    21.0648	    16.1972	
    24.5056	    24.5056	    27.3590	    15.7776	    27.3590	     8.3084	    24.2538	    19.0506	    22.0718	    16.9525	
    25.9323	    26.1002	    29.7928	    17.7078	    29.1214	    10.4065	    24.8413	    21.1487	    22.9950	    17.7078	
    27.3590	    27.6947	    31.8909	    19.8059	    30.7159	    12.5885	    25.2609	    22.6593	    23.7503	    18.4631	
    28.6179	    29.2053	    33.5693	    21.6522	    31.8909	    14.6866	    25.5127	    23.4146	    24.1699	    19.0506	
    29.5410	    30.3802	    34.6603	    23.2468	    32.6462	    16.4490	    25.5966	    23.6664	    24.4217	    19.6381	
    30.0446	    31.1356	    35.1639	    24.4217	    32.8140	    17.7078	    25.4288	    23.4985	    24.5056	    20.0577	
    29.9606	    31.3034	    34.9960	    25.1770	    32.5623	    18.5471	    25.0931	    23.1628	    24.4217	    20.4773	
    29.3732	    30.8838	    34.1568	    25.5966	    31.8069	    18.7988	    24.6735	    22.7432	    24.2538	    20.7291	
    28.3661	    29.9606	    32.9819	    25.5966	    30.7999	    18.7149	    24.0860	    22.3236	    24.0860	    20.9808	
    27.1912	    28.7857	    31.4713	    25.2609	    29.4571	    18.3792	    23.5825	    21.9879	    23.8342	    21.1487	
    26.0162	    27.3590	    29.8767	    24.7574	    27.9465	    17.9596	    23.0789	    21.6522	    23.5825	    21.3165	
    25.0092	    25.8484	    28.2822	    24.1699	    26.4359	    17.5400	    22.5754	    21.3165	    23.3307	    21.4005	
    24.2538	    24.5056	    26.7715	    23.5825	    24.8413	    17.2043	    22.1558	    21.0648	    22.9950	    21.4844	
    23.8342	    23.3307	    25.3448	    22.9950	    23.2468	    16.9525	    21.6522	    20.8130	    22.8271	    21.5683	
    23.7503	    22.4075	    24.0860	    22.4915	    21.8201	    16.7847	    21.1487	    20.5612	    22.7432	    21.6522	
    23.9182	    21.8201	    23.0789	    22.1558	    20.6451	    16.7007	    20.7291	    20.2255	    22.8271	    21.8201	
    24.4217	    21.5683	    22.2397	    21.9879	    19.7220	    16.7007	    20.3094	    19.8898	    23.0789	    21.9879	
    25.0092	    21.6522	    21.8201	    21.9040	    19.1345	    16.6168	    20.0577	    19.3863	    23.4985	    22.1558	
    25.6805	    21.9040	    21.6522	    21.9879	    18.7988	    16.5329	    19.8059	    18.6310	    23.9182	    22.2397	
    26.3519	    22.4075	    21.7361	    22.2397	    18.7988	    16.3651	    19.5541	    17.6239	    24.3378	    22.3236	
    26.8555	    22.9111	    21.9879	    22.6593	    18.9667	    16.2811	    19.3863	    16.3651	    24.6735	    22.2397	
    27.1072	    23.4146	    22.4915	    23.1628	    19.3024	    16.2811	    19.3024	    15.0223	    24.9252	    22.0718	
    27.1912	    23.8342	    23.0789	    23.7503	    19.8059	    16.4490	    19.2184	    13.9313	    25.0092	    21.8201	
    27.0233	    24.0860	    23.9182	    24.2538	    20.3934	    16.7847	    19.3024	    13.1760	    25.0092	    21.5683	
    26.6037	    24.1699	    24.7574	    24.6735	    21.1487	    17.1204	    19.3863	    12.8403	    24.8413	    21.2326	
    25.9323	    24.0021	    25.5127	    24.7574	    21.8201	    17.4561	    19.4702	    12.9242	    24.6735	    20.8969	
    24.9252	    23.4985	    26.1841	    24.5056	    22.4075	    17.5400	    19.6381	    13.3438	    24.3378	    20.4773	
    23.6664	    22.4915	    26.4359	    23.6664	    22.8271	    17.2882	    19.5541	    13.7634	    23.7503	    19.9738	
    21.9879	    21.1487	    26.1841	    22.3236	    22.9950	    16.6168	    19.3863	    14.0991	    22.9111	    19.3863	
    20.0577	    19.5541	    25.5127	    20.5612	    22.8271	    15.3580	    19.0506	    13.9313	    21.8201	    18.7149	
    17.8757	    17.6239	    24.1699	    18.3792	    22.4075	    13.7634	    18.4631	    13.3438	    20.4773	    17.8757	
    15.6937	    15.6937	    22.4915	    15.9454	    21.7361	    11.9171	    17.7917	    12.0010	    18.9667	    17.0364	
    13.6795	    13.9313	    20.3934	    13.5117	    20.8130	     9.9030	    16.9525	    10.1547	    17.5400	    16.1972	
    12.0010	    12.4207	    18.2953	    11.4136	    19.9738	     8.2245	    16.0294	     8.0566	    16.2811	    15.4419	
    10.9100	    11.4136	    16.3651	     9.8190	    19.1345	     6.8817	    15.2740	     5.9586	    15.3580	    14.8544	
    10.5743	    11.0779	    14.8544	     9.0637	    18.6310	     6.1264	    14.6027	     4.3640	    14.8544	    14.6027	
    11.1618	    11.4136	    14.0152	     9.1476	    18.6310	     6.0425	    14.2670	     3.7766	    14.8544	    14.6027	
    12.5046	    12.6724	    14.0152	    10.1547	    19.1345	     6.7139	    14.3509	     4.3640	    15.5258	    15.0223	
    14.6866	    14.6027	    14.7705	    12.0010	    20.2255	     7.9727	    14.8544	     6.3782	    16.7007	    15.8615	
    17.5400	    17.1204	    16.4490	    14.6027	    21.9879	     9.7351	    15.8615	     9.7351	    18.4631	    17.2043	
    20.8969	    20.1416	    18.7988	    17.7078	    24.4217	    11.9171	    17.3721	    14.1830	    20.7291	    18.8828	
    24.3378	    23.3307	    21.6522	    21.0648	    27.3590	    14.1830	    19.4702	    19.1345	    23.4146	    20.8130	
    27.5269	    26.4359	    24.6735	    24.2538	    30.6320	    16.3651	    21.9040	    24.1699	    26.1002	    22.9111	
    30.1285	    28.9536	    27.4429	    26.9394	    33.9890	    17.9596	    24.5056	    28.6179	    28.5339	    24.7574	
    31.6391	    30.5481	    29.6249	    28.7018	    37.1780	    18.7149	    27.0233	    31.9748	    30.4642	    26.1841	
    31.8909	    31.0516	    30.8838	    29.2892	    39.7797	    18.5471	    29.1214	    33.7372	    31.6391	    27.0233	
    30.7159	    30.2963	    30.9677	    28.6179	    41.5421	    17.6239	    30.5481	    33.8211	    31.8909	    27.1072	
    28.2822	    28.3661	    29.8767	    26.7715	    42.1295	    16.0294	    31.2195	    32.2266	    31.3034	    26.6037	
    24.7574	    25.4288	    27.6947	    24.0860	    41.4581	    14.0991	    31.1356	    29.0375	    29.8767	    25.5127	
    20.3934	    21.7361	    24.6735	    20.7291	    39.3600	    12.0850	    30.1285	    24.8413	    27.9465	    24.1699	
    15.7776	    17.7078	    20.9808	    17.2043	    36.0870	    10.1547	    28.4500	    20.2255	    25.6805	    22.5754	
    11.2457	    13.6795	    17.0364	    13.8474	    31.8909	     8.5602	    26.1841	    15.8615	    23.4146	    21.1487	
     7.1335	    10.0708	    13.2599	    10.9100	    27.1072	     7.4692	    23.7503	    12.2528	    21.4844	    19.8898	
     3.9444	     7.1335	     9.7351	     8.6441	    22.3236	     6.7139	    21.2326	     9.9030	    20.0577	    19.0506	
     1.6785	     5.0354	     6.8817	     7.3013	    17.8757	     6.6299	    19.0506	     8.8120	    19.2184	    18.6310	
     0.5875	     4.0283	     4.8676	     6.7978	    14.1830	     7.0496	    17.2882	     8.9798	    19.0506	    18.5471	
     0.5875	     3.9444	     3.7766	     7.2174	    11.4136	     7.9727	    16.1972	    10.0708	    19.4702	    18.8828	
     1.6785	     4.7836	     3.7766	     8.3923	     9.8190	     9.4833	    15.6097	    11.6653	    20.3094	    19.3024	
     3.6926	     6.5460	     4.6997	    10.2386	     9.3155	    11.4136	    15.6097	    13.5117	    21.4005	    19.8059	
     6.5460	     9.0637	     6.5460	    12.5885	     9.7351	    13.7634	    16.1972	    15.1901	    22.6593	    20.3094	
     9.9030	    12.0010	     9.2316	    15.2740	    11.0779	    16.2811	    17.1204	    16.6168	    23.7503	    20.6451	
    13.5956	    15.2740	    12.5046	    18.1274	    13.0081	    18.8828	    18.2953	    17.7917	    24.7574	    20.8969	
    17.3721	    18.6310	    16.1972	    20.8969	    15.2740	    21.2326	    19.6381	    18.7149	    25.5966	    20.9808	
    20.9808	    21.9040	    20.1416	    23.4985	    17.8757	    23.3307	    21.0648	    19.6381	    26.1841	    20.9808	
    24.3378	    24.9252	    24.0860	    25.7645	    20.5612	    24.8413	    22.4915	    20.3934	    26.6876	    20.9808	
    27.1912	    27.5269	    27.7786	    27.6947	    23.1628	    25.8484	    23.9182	    21.0648	    26.9394	    20.8969	
    29.4571	    29.7928	    31.0516	    29.0375	    25.6805	    26.2680	    25.2609	    21.6522	    27.1072	    20.7291	
    31.1356	    31.5552	    33.8211	    30.0446	    27.8625	    26.1002	    26.6037	    21.9879	    27.1072	    20.7291	
    32.2266	    32.7301	    36.0031	    30.5481	    29.6249	    25.5127	    27.7786	    22.0718	    27.1072	    20.7291	
    32.7301	    33.4015	    37.4298	    30.6320	    30.8838	    24.5895	    28.7857	    21.9879	    27.0233	    20.8130	
    32.6462	    33.4854	    38.0173	    30.3802	    31.7230	    23.4146	    29.6249	    21.6522	    26.8555	    21.0648	
    31.9748	    33.0658	    37.8494	    29.7928	    32.0587	    22.1558	    30.2124	    21.1487	    26.6037	    21.3165	
    30.9677	    32.0587	    37.0941	    29.0375	    31.9748	    20.8130	    30.6320	    20.3934	    26.3519	    21.6522	
    29.6249	    30.7999	    35.8353	    28.0304	    31.8069	    19.4702	    30.7999	    19.4702	    26.0162	    21.9879	
    28.2822	    29.3732	    34.3246	    26.9394	    31.4713	    18.0435	    30.7999	    18.7988	    25.6805	    22.2397	
    27.0233	    28.0304	    32.6462	    25.8484	    31.3034	    16.7847	    30.7999	    18.5471	    25.4288	    22.4915	
    26.0162	    26.7715	    31.0516	    24.7574	    31.1356	    15.5258	    30.6320	    19.0506	    25.3448	    22.6593	
    25.2609	    25.8484	    29.6249	    23.8342	    31.0516	    14.4348	    30.3802	    20.3934	    25.4288	    22.6593	
    24.7574	    25.0931	    28.4500	    22.9111	    30.9677	    13.4277	    30.0446	    22.4915	    25.5127	    22.5754	
    24.4217	    24.5895	    27.6108	    21.9879	    30.8838	    12.4207	    29.5410	    24.9252	    25.6805	    22.3236	
    24.2538	    24.2538	    27.2751	    21.0648	    30.7159	    11.6653	    28.9536	    27.1912	    25.6805	    21.9879	
    24.2538	    24.0860	    27.2751	    20.3094	    30.4642	    10.9940	    28.1982	    28.8696	    25.5966	    21.4844	
    24.5056	    24.1699	    27.6108	    19.5541	    30.0446	    10.5743	    27.3590	    29.3732	    25.2609	    20.8130	
    24.7574	    24.2538	    28.2822	    18.9667	    29.5410	    10.4065	    26.5198	    28.3661	    24.5056	    20.1416	
    25.0931	    24.3378	    28.8696	    18.4631	    28.8696	    10.4904	    25.6805	    25.7645	    23.4146	    19.3024	
    25.3448	    24.2538	    29.2892	    17.9596	    27.8625	    10.6583	    24.7574	    21.5683	    21.8201	    18.3792	
    25.3448	    24.0021	    29.2053	    17.3721	    26.6876	    10.7422	    23.8342	    16.2811	    19.8898	    17.2882	
    25.0092	    23.3307	    28.5339	    16.5329	    25.1770	    10.5743	    22.8271	    10.4065	    17.5400	    16.0294	
    24.2538	    22.3236	    27.1072	    15.3580	    23.2468	     9.9869	    21.6522	     4.5319	    14.9384	    14.6866	
    23.0789	    20.8130	    24.9252	    14.0152	    21.1487	     9.1476	    20.4773	    -0.6714	    12.3367	    13.3438	
    21.5683	    18.9667	    21.9879	    12.5885	    18.7988	     8.1406	    19.2184	    -4.8676	     9.9030	    12.0010	
    19.8898	    17.0364	    18.6310	    11.2457	    16.5329	     7.1335	    18.0435	    -7.7209	     7.8049	    10.9940	
    18.2953	    15.2740	    15.1901	    10.2386	    14.6027	     6.3782	    17.1204	    -9.1476	     6.3782	    10.3226	
    17.0364	    13.9313	    12.1689	     9.7351	    13.2599	     6.0425	    16.7007	    -9.1476	     5.7068	    10.2386	
    16.4490	    13.1760	     9.9030	     9.9030	    12.5885	     6.2943	    16.7007	    -7.9727	     5.8746	    10.7422	
    16.5329	    13.0081	     8.5602	    10.7422	    12.7563	     7.0496	    17.2043	    -5.7907	     6.7978	    11.8332	
    17.2043	    13.5117	     8.2245	    12.0850	    13.6795	     8.1406	    18.0435	    -2.9373	     8.3923	    13.2599	
    18.4631	    14.5187	     8.7280	    13.6795	    15.0223	     9.3994	    19.1345	     0.2518	    10.4065	    14.9384	
    20.0577	    15.8615	    10.0708	    15.5258	    16.7847	    10.7422	    20.3094	     3.6926	    12.5885	    16.7007	
    21.9040	    17.3721	    12.1689	    17.2882	    18.8828	    12.0010	    21.5683	     7.0496	    14.8544	    18.4631	
    23.9182	    19.1345	    14.6866	    18.9667	    21.1487	    13.0920	    22.9111	    10.3226	    16.9525	    19.9738	
    25.8484	    20.8969	    17.6239	    20.3934	    23.5825	    14.0152	    24.2538	    13.4277	    18.8828	    21.4005	
    27.6947	    22.7432	    20.6451	    21.7361	    25.9323	    14.7705	    25.5966	    16.1972	    20.3094	    22.5754	
    29.2892	    24.3378	    23.5825	    22.6593	    28.2822	    15.2740	    26.8555	    18.2953	    21.4005	    23.4985	
    30.3802	    25.6805	    26.1002	    23.3307	    30.3802	    15.6097	    28.0304	    19.4702	    21.9040	    24.1699	
    31.0516	    26.6037	    28.0304	    23.6664	    32.2266	    15.6097	    29.0375	    19.6381	    22.0718	    24.5056	
    31.1356	    27.1912	    29.3732	    23.5825	    33.9050	    15.4419	    29.8767	    18.7988	    21.7361	    24.5895	
    30.7999	    27.3590	    29.9606	    23.2468	    35.2478	    14.9384	    30.5481	    17.2043	    21.1487	    24.3378	
    30.0446	    27.1072	    30.1285	    22.5754	    36.5067	    14.2670	    31.0516	    15.1901	    20.3094	    23.9182	
    28.9536	    26.6037	    29.7928	    21.7361	    37.5977	    13.4277	    31.4713	    13.3438	    19.3024	    23.3307	
    27.6108	    25.8484	    29.1214	    20.7291	    38.4369	    12.4207	    31.5552	    11.8332	    18.2953	    22.4915	
    26.1002	    24.9252	    28.3661	    19.6381	    38.8565	    11.2457	    31.4713	    11.0779	    17.2882	    21.6522	
    24.5895	    23.8342	    27.5269	    18.4631	    38.8565	    10.0708	    31.0516	    11.0779	    16.3651	    20.7291	
    23.1628	    22.6593	    26.6876	    17.3721	    38.2690	     8.8120	    30.3802	    11.5814	    15.5258	    19.8059	
    21.9879	    21.6522	    26.1002	    16.4490	    37.1780	     7.6370	    29.5410	    12.5046	    14.8544	    19.0506	
    20.9808	    20.6451	    25.5966	    15.8615	    35.6674	     6.6299	    28.4500	    13.5117	    14.4348	    18.4631	
    20.3094	    19.8898	    25.1770	    15.5258	    33.7372	     5.7907	    27.3590	    14.4348	    14.2670	    18.1274	
    19.7220	    19.2184	    24.8413	    15.4419	    31.5552	     5.2032	    26.1841	    15.1062	    14.3509	    17.9596	
    19.3863	    18.7988	    24.5056	    15.7776	    29.1214	     4.7836	    25.0931	    15.1901	    14.6027	    17.9596	
    19.2184	    18.4631	    24.0021	    16.2811	    26.5198	     4.5319	    24.0021	    14.7705	    14.9384	    17.9596	
    19.1345	    18.2114	    23.3307	    16.9525	    24.0021	     4.4479	    22.9111	    13.5117	    15.1901	    17.9596	
    19.2184	    18.0435	    22.4075	    17.7917	    21.4844	     4.4479	    21.9040	    11.4975	    15.3580	    17.9596	
    19.3863	    17.9596	    21.2326	    18.5471	    19.1345	     4.5319	    20.9808	     8.5602	    15.2740	    17.7917	
    19.7220	    17.7917	    19.8898	    19.1345	    16.9525	     4.6158	    20.0577	     5.0354	    15.0223	    17.5400	
    20.0577	    17.4561	    18.2953	    19.6381	    14.9384	     4.7836	    19.2184	     1.1749	    14.5187	    17.2043	
    20.2255	    16.9525	    16.4490	    19.7220	    13.0081	     4.9515	    18.3792	    -2.6016	    13.6795	    16.7847	
    20.2255	    16.1972	    14.2670	    19.4702	    11.2457	     4.8676	    17.4561	    -5.6229	    12.6724	    16.3651	
    19.8898	    15.1062	    11.8332	    18.7988	     9.4833	     4.7836	    16.5329	    -7.3853	    11.4975	    15.7776	
    19.2184	    13.7634	     9.1476	    17.6239	     7.8888	     4.6158	    15.6097	    -7.6370	    10.3226	    15.1901	
    18.0435	    12.1689	     6.3782	    16.1972	     6.4621	     4.4479	    14.7705	    -6.2943	     9.1476	    14.6027	
    16.4490	    10.4065	     3.6087	    14.5187	     5.2032	     4.2801	    13.8474	    -3.6926	     8.0566	    14.0152	
    14.6866	     8.6441	     1.1749	    12.7563	     4.1962	     4.1122	    13.0081	    -0.4196	     7.2174	    13.4277	
    12.6724	     6.7978	    -1.0910	    10.9940	     3.4409	     3.8605	    12.2528	     3.0212	     6.5460	    12.8403	
    10.6583	     5.1193	    -2.8534	     9.3994	     2.9373	     3.5248	    11.4975	     6.1264	     6.1264	    12.1689	
     8.8120	     3.6926	    -4.1122	     7.9727	     2.6855	     3.1052	    10.8261	     8.6441	     5.9586	    11.4975	
     7.3013	     2.5177	    -4.7836	     6.7978	     2.6016	     2.7695	    10.2386	    10.2386	     6.0425	    10.8261	
     6.2103	     1.7624	    -4.9515	     5.9586	     2.6855	     2.4338	     9.7351	    11.0779	     6.5460	    10.2386	
     5.7907	     1.5106	    -4.6158	     5.5389	     3.0212	     2.1820	     9.3994	    11.1618	     7.3013	     9.9030	
     5.9586	     1.7624	    -3.6087	     5.6229	     3.6926	     2.0142	     9.2316	    10.7422	     8.3084	     9.7351	
     6.8817	     2.5177	    -2.0981	     6.2103	     4.6158	     2.0142	     9.3155	    10.2386	     9.6512	     9.9030	
     8.3923	     3.8605	    -0.0839	     7.2174	     5.7907	     2.1820	     9.8190	     9.9030	    11.2457	    10.4065	
    10.4904	     5.7068	     2.3499	     8.7280	     7.3013	     2.6855	    10.5743	     9.8190	    13.0920	    11.1618	
    12.9242	     7.8049	     4.9515	    10.5743	     8.8959	     3.4409	    11.5814	    10.1547	    15.0223	    12.2528	
    15.5258	     9.9869	     7.4692	    12.4207	    10.5743	     4.3640	    12.8403	    10.6583	    16.8686	    13.5117	
    17.9596	    12.0010	     9.7351	    14.1830	    12.0010	     5.3711	    14.0152	    11.2457	    18.4631	    14.7705	
    19.9738	    13.5956	    11.4975	    15.6097	    13.1760	     6.4621	    15.0223	    11.4975	    19.5541	    15.8615	
    21.4005	    14.6027	    12.6724	    16.6168	    13.9313	     7.3013	    15.6937	    11.4136	    19.9738	    16.7847	
    22.1558	    15.0223	    13.1760	    16.9525	    14.1830	     7.9727	    16.1133	    10.9940	    19.8059	    17.3721	
    22.2397	    14.8544	    13.0920	    16.7007	    14.0991	     8.2245	    16.1133	    10.1547	    19.0506	    17.7078	
    21.5683	    14.0991	    12.5046	    15.8615	    13.6795	     8.2245	    15.8615	     9.2316	    17.8757	    17.7078	
    20.4773	    13.0920	    11.6653	    14.6027	    13.0920	     7.8049	    15.4419	     8.3084	    16.4490	    17.4561	
    18.9667	    11.8332	    10.7422	    13.1760	    12.5885	     7.3013	    15.0223	     7.4692	    15.1062	    17.2043	
    17.4561	    10.7422	    10.0708	    11.8332	    12.2528	     6.7139	    14.6866	     6.9656	    14.0152	    16.8686	
    16.1133	     9.9030	     9.7351	    10.6583	    12.2528	     6.2103	    14.5187	     6.6299	    13.3438	    16.7007	
    15.0223	     9.3994	     9.7351	     9.8190	    12.4207	     5.8746	    14.5187	     6.7139	    13.0920	    16.5329	
    14.3509	     9.3994	    10.1547	     9.3994	    12.8403	     5.7907	    14.6866	     6.9656	    13.2599	    16.5329	
    14.1830	     9.8190	    10.8261	     9.3994	    13.3438	     5.9586	    15.0223	     7.4692	    13.7634	    16.6168	
    14.4348	    10.4904	    11.5814	     9.6512	    14.0152	     6.2943	    15.3580	     8.1406	    14.4348	    16.7847	
    15.0223	    11.4136	    12.5046	    10.2386	    14.6027	     6.7978	    15.6097	     8.9798	    15.1901	    16.9525	
    15.7776	    12.3367	    13.4277	    10.9100	    15.1062	     7.4692	    15.8615	     9.7351	    15.8615	    16.9525	
    16.5329	    13.1760	    14.2670	    11.6653	    15.5258	     8.0566	    15.9454	    10.2386	    16.4490	    16.9525	
    17.2882	    13.9313	    15.1901	    12.1689	    15.9454	     8.5602	    15.9454	    10.3226	    16.7007	    16.8686	
    17.7917	    14.5187	    16.0294	    12.5046	    16.2811	     8.8120	    15.8615	     9.7351	    16.7007	    16.6168	
    17.9596	    14.8544	    16.8686	    12.5046	    16.5329	     8.8120	    15.7776	     8.5602	    16.4490	    16.1972	
    17.7917	    14.7705	    17.5400	    12.0850	    16.7007	     8.3923	    15.6097	     6.7978	    15.7776	    15.6097	
    17.2043	    14.3509	    17.9596	    11.3297	    16.7847	     7.6370	    15.3580	     4.7836	    15.0223	    14.9384	
    16.1133	    13.5956	    18.0435	    10.2386	    16.7007	     6.5460	    15.1901	     2.7695	    14.0991	    14.1830	
    14.5187	    12.4207	    17.7917	     8.7280	    16.4490	     5.2032	    14.9384	     1.0910	    13.1760	    13.4277	
    12.5885	    10.8261	    17.2043	     7.0496	    16.2811	     3.6087	    14.7705	     0.1678	    12.3367	    12.6724	
    10.4065	     8.9798	    16.2811	     5.2032	    16.0294	     1.9302	    14.6866	     0.0000	    11.5814	    12.0850	
     8.0566	     6.9656	    15.1062	     3.4409	    15.7776	     0.2518	    14.6866	     0.5875	    11.0779	    11.5814	
     5.7068	     4.9515	    13.8474	     1.6785	    15.7776	    -1.4267	    14.8544	     1.9302	    10.6583	    11.1618	
     3.5248	     3.1052	    12.4207	     0.1678	    15.9454	    -3.0212	    15.1062	     3.6926	    10.4065	    10.9940	
     1.7624	     1.4267	    10.9940	    -0.9232	    16.3651	    -4.5319	    15.5258	     5.7068	    10.4065	    10.9100	
     0.3357	     0.1678	     9.3994	    -1.6785	    16.9525	    -5.8746	    15.9454	     7.8049	    10.4904	    10.9940	
    -0.6714	    -0.8392	     7.7209	    -2.0142	    17.7917	    -6.8817	    16.4490	     9.7351	    10.8261	    11.2457	
    -1.1749	    -1.4267	     5.9586	    -1.7624	    18.7988	    -7.5531	    16.8686	    11.4975	    11.3297	    11.6653	
    -1.1749	    -1.6785	     4.3640	    -1.0071	    19.8059	    -7.8049	    17.2043	    12.9242	    11.9171	    12.1689	
    -0.5875	    -1.5106	     3.1052	     0.2518	    20.6451	    -7.4692	    17.4561	    13.8474	    12.6724	    12.9242	
     0.5035	    -0.7553	     2.2659	     1.9302	    21.4005	    -6.6299	    17.6239	    14.2670	    13.5117	    13.7634	
     2.1820	     0.4196	     1.8463	     4.0283	    21.6522	    -5.2872	    17.6239	    14.0152	    14.4348	    14.6866	
     4.1962	     2.0142	     2.0142	     6.5460	    21.5683	    -3.2730	    17.6239	    13.2599	    15.3580	    15.7776	
     6.3782	     3.8605	     2.5177	     9.1476	    20.9808	    -0.8392	    17.5400	    12.0010	    16.1972	    16.7847	
     8.4763	     5.7907	     3.3569	    11.6653	    19.8898	     1.6785	    17.3721	    10.1547	    16.7847	    17.7917	
    10.2386	     7.5531	     4.3640	    13.9313	    18.4631	     4.1962	    17.1204	     7.8888	    16.9525	    18.4631	
    11.4975	     8.9798	     5.3711	    15.6097	    16.7847	     6.3782	    16.8686	     5.0354	    16.6168	    18.7988	
    12.2528	     9.9869	     6.2103	    16.5329	    15.0223	     7.9727	    16.6168	     1.9302	    15.8615	    18.7988	
    12.5046	    10.5743	     6.8817	    16.7847	    13.3438	     8.9798	    16.4490	    -1.4267	    14.6866	    18.4631	
    12.2528	    10.6583	     7.2174	    16.3651	    11.8332	     9.2316	    16.2811	    -4.5319	    13.2599	    17.8757	
    11.4975	    10.4065	     7.3013	    15.1901	    10.5743	     8.8120	    16.1972	    -7.2174	    11.6653	    17.0364	
    10.4904	     9.6512	     6.9656	    13.6795	     9.4833	     7.9727	    16.0294	    -9.0637	    10.0708	    16.0294	
     9.1476	     8.7280	     6.3782	    11.7493	     8.6441	     6.9656	    15.8615	    -9.9030	     8.5602	    14.9384	
     7.8049	     7.6370	     5.4550	     9.7351	     7.9727	     5.7907	    15.6937	    -9.6512	     7.2174	    13.8474	
     6.4621	     6.4621	     4.5319	     7.7209	     7.4692	     4.8676	    15.4419	    -8.4763	     6.2103	    12.9242	
     5.2872	     5.5389	     3.7766	     6.1264	     7.2174	     4.1122	    15.2740	    -6.5460	     5.4550	    12.1689	
     4.4479	     4.7836	     3.3569	     4.8676	     7.3853	     3.6087	    15.1901	    -4.1962	     5.2032	    11.8332	
     3.9444	     4.4479	     3.4409	     4.1122	     7.8888	     3.3569	    15.2740	    -1.5106	     5.4550	    11.8332	
     3.7766	     4.3640	     4.0283	     3.7766	     8.7280	     3.2730	    15.4419	     1.2589	     6.2103	    12.1689	
     3.8605	     4.5319	     5.1193	     3.8605	     9.7351	     3.1052	    15.6097	     4.0283	     7.3013	    12.8403	
     4.1122	     4.8676	     6.7139	     4.1122	    10.9940	     2.9373	    15.7776	     6.5460	     8.8120	    13.7634	
     4.4479	     5.2872	     8.5602	     4.4479	    12.3367	     2.6016	    15.9454	     8.8120	    10.4904	    14.8544	
     4.7836	     5.7068	    10.5743	     4.8676	    13.5956	     2.1820	    15.9454	    10.7422	    12.3367	    15.8615	
     5.0354	     6.1264	    12.5885	     5.2032	    14.6027	     1.5945	    15.7776	    12.3367	    14.1830	    16.7847	
     5.1193	     6.4621	    14.3509	     5.3711	    15.3580	     1.0071	    15.4419	    13.5956	    15.9454	    17.5400	
     4.9515	     6.4621	    15.6097	     5.3711	    15.6097	     0.2518	    15.0223	    14.3509	    17.5400	    17.9596	
     4.4479	     6.2103	    16.2811	     5.2032	    15.4419	    -0.4196	    14.3509	    14.7705	    18.7988	    18.2114	
     3.6926	     5.5389	    16.1133	     4.8676	    14.7705	    -0.9232	    13.5956	    14.8544	    19.8059	    18.2114	
     2.6016	     4.5319	    15.1901	     4.4479	    13.6795	    -1.0910	    12.8403	    14.6027	    20.3934	    18.0435	
     1.5106	     3.2730	    13.5117	     4.1122	    12.3367	    -0.9232	    12.2528	    13.9313	    20.6451	    17.9596	
     0.4196	     1.9302	    11.3297	     3.8605	    10.9940	    -0.1678	    11.9171	    12.9242	    20.4773	    17.8757	
    -0.5035	     0.5875	     8.6441	     3.6926	     9.8190	     0.8392	    11.8332	    11.5814	    20.0577	    17.8757	
    -1.1749	    -0.6714	     5.7907	     3.6926	     8.8959	     2.0142	    12.0850	     9.9030	    19.2184	    18.0435	
    -1.7624	    -1.9302	     2.8534	     3.6926	     8.3084	     3.0212	    12.5885	     8.1406	    18.0435	    18.2114	
    -2.1820	    -3.0212	     0.0000	     3.6926	     8.0566	     3.7766	    13.0920	     6.5460	    16.7847	    18.2953	
    -2.5177	    -4.0283	    -2.3499	     3.6087	     8.1406	     4.1122	    13.6795	     5.3711	    15.3580	    18.2953	
    -2.6016	    -4.7836	    -4.0283	     3.6926	     8.7280	     4.1962	    14.1830	     4.8676	    14.0991	    18.2114	
    -2.5177	    -5.2032	    -4.7836	     3.8605	     9.8190	     4.1122	    14.6866	     4.9515	    13.0920	    18.0435	
    -2.0142	    -5.2032	    -4.6158	     4.3640	    11.4136	     4.0283	    15.1062	     5.5389	    12.5046	    17.8757	
    -1.0071	    -4.6997	    -3.6087	     5.2872	    13.5956	     4.1122	    15.6097	     6.3782	    12.5046	    17.7078	
     0.5875	    -3.6926	    -1.7624	     6.5460	    16.1972	     4.5319	    16.1972	     7.3853	    13.0081	    17.7078	
     2.6855	    -2.0981	     0.5875	     8.1406	    19.0506	     5.1193	    16.9525	     8.1406	    13.9313	    17.7917	
     5.0354	    -0.1678	     3.1052	    10.0708	    21.7361	     5.9586	    17.6239	     8.7280	    15.1062	    17.9596	
     7.6370	     2.0142	     5.4550	    12.0010	    23.8342	     7.0496	    18.2114	     8.9798	    16.3651	    18.2114	
    10.0708	     4.1962	     7.3853	    13.8474	    25.0092	     8.1406	    18.6310	     8.8959	    17.3721	    18.4631	
    12.1689	     6.2103	     8.6441	    15.5258	    25.0931	     9.2316	    18.7149	     8.4763	    17.9596	    18.4631	
    13.5956	     7.8888	     9.0637	    16.7007	    23.8342	    10.2386	    18.3792	     7.8888	    18.0435	    18.2953	
    14.3509	     8.8959	     8.8120	    17.3721	    21.5683	    11.0779	    17.7078	     7.1335	    17.5400	    17.8757	
    14.2670	     9.3155	     7.8049	    17.5400	    18.5471	    11.6653	    16.7847	     6.2943	    16.4490	    17.1204	
    13.5956	     9.1476	     6.3782	    17.2882	    15.1901	    11.9171	    15.7776	     5.3711	    14.9384	    16.1133	
    12.2528	     8.5602	     4.8676	    16.5329	    11.9171	    11.6653	    14.8544	     4.6158	    13.1760	    14.9384	
    10.6583	     7.7209	     3.3569	    15.3580	     8.9798	    10.8261	    13.9313	     4.1122	    11.2457	    13.7634	
     8.8120	     6.6299	     2.0142	    14.0152	     6.6299	     9.5673	    13.2599	     3.8605	     9.3994	    12.5885	
     6.8817	     5.5389	     1.0910	    12.5046	     5.1193	     7.7209	    12.7563	     3.9444	     7.7209	    11.5814	
     5.0354	     4.5319	     0.6714	    11.0779	     4.4479	     5.6229	    12.5885	     4.5319	     6.5460	    10.6583	
     3.4409	     3.6087	     0.7553	     9.8190	     4.5319	     3.3569	    12.6724	     5.5389	     5.7907	     9.9030	
     2.3499	     3.1891	     1.5945	     9.0637	     5.5389	     1.2589	    13.0920	     6.7139	     5.6229	     9.4833	
     1.8463	     3.1052	     3.1052	     8.7280	     7.1335	    -0.5035	    13.8474	     8.2245	     5.9586	     9.3155	
     2.0981	     3.6926	     5.2032	     9.0637	     9.3155	    -1.6785	    14.9384	     9.6512	     6.8817	     9.3994	
     3.1052	     4.6997	     7.8049	     9.9030	    11.8332	    -2.1820	    16.2811	    11.0779	     8.2245	     9.8190	
     4.6997	     6.2943	    10.7422	    11.2457	    14.3509	    -1.8463	    17.7078	    12.3367	     9.8190	    10.4065	
     6.7978	     8.2245	    13.6795	    12.9242	    16.7007	    -0.5875	    19.0506	    13.4277	    11.4136	    11.2457	
     9.2316	    10.4065	    16.5329	    14.9384	    18.6310	     1.4267	    20.3934	    14.0991	    12.9242	    12.1689	
    11.7493	    12.6724	    19.0506	    17.0364	    20.1416	     4.0283	    21.4005	    14.2670	    14.1830	    13.0081	
    14.3509	    14.9384	    21.1487	    19.0506	    21.1487	     6.9656	    22.1558	    13.8474	    15.1062	    13.8474	
    16.6168	    16.9525	    22.7432	    20.8969	    21.6522	    10.0708	    22.6593	    12.6724	    15.6937	    14.6027	
    18.6310	    18.6310	    23.7503	    22.4075	    21.8201	    13.0081	    22.9111	    10.8261	    15.7776	    15.1062	
    20.1416	    19.8898	    24.2538	    23.5825	    21.6522	    15.6937	    22.9111	     8.3923	    15.6097	    15.4419	
    21.0648	    20.4773	    24.2538	    24.3378	    21.2326	    17.9596	    22.7432	     5.6229	    15.1062	    15.5258	
    21.3165	    20.4773	    23.4985	    24.6735	    20.5612	    19.7220	    22.4915	     2.7695	    14.4348	    15.4419	
    20.8969	    19.8059	    22.2397	    24.5895	    19.5541	    20.8130	    21.9879	     0.3357	    13.5956	    15.2740	
    19.7220	    18.4631	    20.3094	    24.1699	    18.3792	    21.3165	    21.3165	    -1.5106	    12.7563	    14.9384	
    18.0435	    16.6168	    17.9596	    23.2468	    16.9525	    20.9808	    20.4773	    -2.4338	    11.8332	    14.4348	
    15.9454	    14.4348	    15.1901	    21.9879	    15.3580	    19.9738	    19.4702	    -2.4338	    11.0779	    13.7634	
    13.6795	    12.1689	    12.4207	    20.3934	    13.6795	    18.2953	    18.2953	    -1.4267	    10.4904	    12.9242	
    11.5814	    10.0708	     9.7351	    18.6310	    12.0010	    16.2811	    16.9525	     0.5035	     9.9869	    12.0010	
     9.9030	     8.2245	     7.5531	    16.7847	    10.5743	    14.0991	    15.6097	     3.1891	     9.6512	    10.9940	
     8.8120	     6.9656	     6.0425	    15.1062	     9.3994	    12.0010	    14.3509	     6.5460	     9.4833	    10.0708	
     8.3923	     6.3782	     5.4550	    13.6795	     8.5602	    10.2386	    13.1760	     9.9869	     9.4833	     9.2316	
     8.7280	     6.3782	     5.6229	    12.7563	     8.3084	     8.8959	    12.2528	    13.2599	     9.5673	     8.6441	
     9.8190	     7.0496	     6.7978	    12.2528	     8.7280	     8.2245	    11.7493	    16.0294	     9.7351	     8.3923	
    11.4975	     8.3923	     8.6441	    12.3367	     9.7351	     8.0566	    11.7493	    18.0435	     9.9869	     8.6441	
    13.6795	    10.1547	    11.0779	    12.8403	    11.4975	     8.3923	    12.3367	    19.3024	    10.3226	     9.2316	
    16.1133	    12.3367	    13.9313	    13.5956	    13.8474	     9.0637	    13.5117	    19.6381	    10.7422	    10.1547	
    18.6310	    14.6027	    16.7847	    14.5187	    16.7847	     9.7351	    15.2740	    19.1345	    11.2457	    11.3297	
    20.7291	    16.7007	    19.3024	    15.2740	    19.8898	    10.1547	    17.3721	    18.0435	    11.7493	    12.5046	
    22.3236	    18.4631	    21.2326	    15.6937	    23.0789	    10.3226	    19.6381	    16.2811	    12.1689	    13.5117	
    23.2468	    19.7220	    22.4075	    15.6097	    26.2680	     9.9030	    21.8201	    14.1830	    12.4207	    14.3509	
    23.3307	    20.3934	    22.7432	    14.9384	    29.2053	     9.0637	    23.8342	    11.8332	    12.4207	    14.7705	
    22.8271	    20.4773	    22.3236	    13.7634	    31.8909	     7.8049	    25.5127	     9.3994	    12.1689	    14.8544	
    21.7361	    20.1416	    21.4005	    12.1689	    34.1568	     6.2103	    26.8555	     6.9656	    11.6653	    14.5187	
    20.3934	    19.6381	    20.3094	    10.3226	    36.0031	     4.5319	    27.7786	     4.6158	    10.9100	    13.9313	
    19.0506	    18.9667	    19.1345	     8.3923	    37.2620	     2.7695	    28.2822	     2.5177	     9.9869	    13.0920	
    17.8757	    18.4631	    18.2114	     6.5460	    37.7655	     1.2589	    28.3661	     0.8392	     9.0637	    12.1689	
    17.1204	    18.1274	    17.6239	     5.0354	    37.3459	     0.0839	    27.9465	    -0.4196	     8.1406	    11.2457	
    16.8686	    18.2953	    17.4561	     4.1122	    36.1710	    -0.5035	    27.1912	    -1.0910	     7.3853	    10.4904	
    17.2043	    18.8828	    17.7917	     3.7766	    34.3246	    -0.4196	    26.1841	    -1.0071	     6.9656	     9.9030	
    18.2114	    19.9738	    18.4631	     4.1962	    31.9748	     0.3357	    25.0931	    -0.4196	     6.7978	     9.5673	
    19.8059	    21.4005	    19.5541	     5.2872	    29.3732	     1.8463	    23.9182	     0.8392	     6.9656	     9.4833	
    21.8201	    23.1628	    20.7291	     6.8817	    26.7715	     3.8605	    22.7432	     2.4338	     7.4692	     9.5673	
    24.0860	    25.0092	    21.9040	     8.9798	    24.1699	     6.1264	    21.7361	     4.1962	     8.3084	     9.8190	
    26.4359	    26.6876	    22.9111	    11.2457	    21.8201	     8.4763	    20.7291	     6.0425	     9.2316	    10.2386	
    28.7018	    28.1143	    23.4985	    13.5956	    19.7220	    10.7422	    19.8898	     7.8888	    10.3226	    10.7422	
    30.7159	    29.2053	    23.7503	    15.8615	    18.1274	    12.7563	    19.2184	     9.4833	    11.4975	    11.2457	
    32.4783	    29.9606	    23.6664	    18.0435	    16.9525	    14.4348	    18.7149	    10.9940	    12.6724	    11.8332	
    33.9050	    30.3802	    23.2468	    19.8898	    16.1972	    15.6937	    18.3792	    12.1689	    13.7634	    12.3367	
    34.9960	    30.4642	    22.4915	    21.4005	    15.8615	    16.6168	    18.2114	    13.0920	    14.8544	    12.8403	
    35.5835	    30.2124	    21.6522	    22.4075	    15.7776	    17.1204	    18.2953	    13.5956	    15.6937	    13.1760	
    35.7513	    29.6249	    20.6451	    22.9111	    16.0294	    17.0364	    18.3792	    13.6795	    16.2811	    13.3438	
    35.2478	    28.7857	    19.6381	    22.8271	    16.3651	    16.4490	    18.5471	    13.2599	    16.5329	    13.3438	
    34.2407	    27.6947	    18.7149	    22.2397	    16.7847	    15.1901	    18.6310	    12.5046	    16.4490	    13.0081	
    32.6462	    26.4359	    17.9596	    21.0648	    17.1204	    13.4277	    18.6310	    11.3297	    15.9454	    12.4207	
    30.4642	    24.9252	    17.3721	    19.4702	    17.3721	    11.0779	    18.4631	     9.9030	    15.1062	    11.5814	
    27.9465	    23.2468	    17.2043	    17.7078	    17.7078	     8.4763	    18.2114	     8.3084	    13.9313	    10.7422	
    25.0931	    21.6522	    17.2882	    15.8615	    18.0435	     5.6229	    17.8757	     6.7139	    12.7563	     9.9030	
    22.4075	    20.2255	    17.8757	    14.2670	    18.5471	     2.9373	    17.7078	     5.3711	    11.5814	     9.1476	
    20.0577	    19.1345	    18.7988	    13.1760	    19.3024	     0.6714	    17.6239	     4.5319	    10.5743	     8.8120	
    18.2114	    18.4631	    20.2255	    12.5885	    20.2255	    -0.8392	    17.7917	     4.5319	     9.9869	     8.7280	
    17.0364	    18.2114	    21.9040	    12.7563	    21.4005	    -1.5106	    18.2114	     5.2872	     9.7351	     9.0637	
    16.5329	    18.2953	    23.6664	    13.5956	    22.6593	    -1.0910	    18.6310	     6.7139	     9.8190	     9.5673	
    16.7007	    18.6310	    25.2609	    15.0223	    23.7503	     0.3357	    19.1345	     8.5602	    10.2386	    10.2386	
    17.3721	    19.1345	    26.5198	    17.0364	    24.5895	     2.7695	    19.6381	    10.4904	    10.8261	    10.9940	
    18.4631	    19.6381	    27.1072	    19.3024	    24.9252	     5.7907	    19.8898	    12.1689	    11.6653	    11.7493	
    19.6381	    19.9738	    27.1072	    21.7361	    24.7574	     9.2316	    19.8898	    13.3438	    12.5046	    12.4207	
    20.8130	    20.0577	    26.2680	    24.0021	    24.0860	    12.7563	    19.6381	    13.8474	    13.2599	    13.0081	
    21.8201	    19.8898	    24.5895	    25.8484	    22.9111	    15.8615	    19.0506	    13.5956	    13.7634	    13.5117	
    22.3236	    19.3863	    22.2397	    27.1912	    21.3165	    18.5471	    18.2953	    12.5885	    14.0991	    13.8474	
    22.3236	    18.6310	    19.3024	    27.9465	    19.4702	    20.5612	    17.3721	    10.9940	    14.0991	    14.0152	
    21.8201	    17.4561	    16.0294	    28.1982	    17.3721	    21.9879	    16.3651	     9.0637	    13.8474	    14.1830	
    20.7291	    16.0294	    12.6724	    27.9465	    15.1901	    22.7432	    15.2740	     7.1335	    13.4277	    14.1830	
    19.2184	    14.4348	     9.5673	    27.2751	    13.0081	    22.9950	    14.2670	     5.7068	    13.0081	    14.2670	
[Epoch Header]
[Trial Type]	11
[Accept]	1
[Correct]	0
[RT]	 0.000
[Resp]	0
[Epoch Data]
    27.0233	    31.8909	    36.5067	    30.1285	    34.4925	    49.0952	    27.6947	    43.1366	    27.1912	    34.6603	
    25.0931	    29.9606	    35.2478	    27.6108	    32.6462	    45.9900	    25.5127	    41.2903	    25.0931	    31.6391	
    24.0860	    28.8696	    34.8282	    25.7645	    31.6391	    43.3884	    24.2538	    40.0314	    23.4985	    29.0375	
    23.7503	    28.4500	    34.9121	    24.3378	    31.1356	    41.2903	    23.8342	    39.4440	    22.5754	    26.9394	
    23.8342	    28.5339	    35.2478	    23.3307	    30.9677	    39.4440	    23.9182	    39.2761	    21.9879	    25.2609	
    24.0860	    28.6179	    35.3317	    22.4075	    30.8838	    37.7655	    24.4217	    39.1922	    21.7361	    23.9182	
    24.2538	    28.6179	    34.9960	    21.4005	    30.6320	    36.0870	    25.0931	    38.8565	    21.4844	    22.8271	
    24.2538	    28.4500	    34.3246	    20.4773	    30.2124	    34.4925	    25.5966	    38.1851	    21.2326	    21.9040	
    24.1699	    28.1982	    33.2336	    19.5541	    29.6249	    32.9819	    26.1841	    37.0102	    20.9808	    21.2326	
    23.9182	    28.0304	    31.8909	    18.7149	    29.0375	    31.7230	    26.6037	    35.4156	    20.6451	    20.6451	
    23.5825	    27.6947	    30.2963	    17.7917	    28.4500	    30.4642	    26.8555	    33.2336	    20.2255	    20.1416	
    22.8271	    27.1072	    28.2822	    16.6168	    27.6947	    29.0375	    26.6037	    30.2963	    19.3024	    19.3024	
    21.5683	    26.0162	    25.7645	    14.9384	    26.5198	    27.0233	    25.7645	    26.6876	    17.8757	    17.8757	
    19.7220	    24.4217	    22.8271	    12.7563	    24.8413	    24.3378	    24.2538	    22.4915	    15.6937	    15.9454	
    17.4561	    22.4075	    19.6381	    10.1547	    22.8271	    21.0648	    22.0718	    18.0435	    13.1760	    13.4277	
    15.0223	    20.1416	    16.4490	     7.3853	    20.4773	    17.3721	    19.5541	    13.6795	    10.3226	    10.5743	
    12.5885	    17.8757	    13.5117	     4.5319	    18.1274	    13.5956	    16.7847	     9.7351	     7.5531	     7.5531	
    10.4065	    15.7776	    10.9940	     1.8463	    15.9454	     9.9030	    14.0991	     6.6299	     4.9515	     4.6997	
     8.5602	    14.0991	     9.1476	    -0.3357	    14.0991	     6.6299	    11.7493	     4.3640	     2.7695	     2.1820	
     7.3013	    12.9242	     8.0566	    -1.9302	    12.8403	     4.1962	     9.7351	     3.0212	     1.0910	     0.1678	
     6.7139	    12.3367	     7.8049	    -2.8534	    12.1689	     2.6855	     8.4763	     2.6016	    -0.1678	    -1.1749	
     6.7139	    12.2528	     8.3084	    -3.1891	    12.0850	     2.0981	     7.7209	     2.7695	    -1.0071	    -1.9302	
     6.9656	    12.5885	     9.3994	    -3.0212	    12.5046	     2.1820	     7.4692	     2.9373	    -1.5945	    -2.2659	
     7.3853	    13.0920	    10.7422	    -2.6855	    13.1760	     2.7695	     7.5531	     2.8534	    -2.1820	    -2.3499	
     7.5531	    13.5117	    12.0850	    -2.2659	    13.8474	     3.6087	     7.8049	     2.0981	    -2.8534	    -2.1820	
     7.4692	    13.7634	    13.3438	    -1.8463	    14.3509	     4.6158	     7.9727	     0.6714	    -3.5248	    -2.0142	
     7.0496	    13.7634	    14.1830	    -1.5945	    14.6027	     5.5389	     8.1406	    -1.2589	    -4.3640	    -1.7624	
     6.2103	    13.4277	    14.6866	    -1.5106	    14.5187	     6.2943	     8.1406	    -3.4409	    -5.2032	    -1.5106	
     5.2032	    12.9242	    14.7705	    -1.5945	    14.0991	     6.9656	     8.0566	    -5.4550	    -5.8746	    -1.1749	
     4.1122	    12.3367	    14.4348	    -1.7624	    13.5117	     7.5531	     7.9727	    -6.7978	    -6.2943	    -0.7553	
     3.1891	    11.8332	    14.0152	    -1.8463	    12.8403	     8.2245	     7.8888	    -7.1335	    -6.3782	    -0.1678	
     2.5177	    11.4136	    13.3438	    -1.6785	    12.1689	     9.0637	     7.9727	    -6.3782	    -6.1264	     0.5875	
     2.1820	    11.1618	    12.5046	    -1.1749	    11.4136	    10.3226	     8.1406	    -4.7836	    -5.5389	     1.3428	
     2.1820	    11.0779	    11.5814	    -0.5035	    10.8261	    11.8332	     8.3923	    -2.8534	    -4.9515	     2.0142	
     2.5177	    11.0779	    10.5743	     0.5035	    10.2386	    13.5956	     8.5602	    -0.6714	    -4.1962	     2.6855	
     3.1052	    11.2457	     9.5673	     1.8463	     9.7351	    15.4419	     8.7280	     1.5945	    -3.5248	     3.1052	
     3.8605	    11.5814	     8.7280	     3.3569	     9.4833	    17.2882	     8.8120	     3.8605	    -2.9373	     3.5248	
     4.7836	    12.0010	     8.1406	     4.9515	     9.3994	    18.9667	     8.9798	     6.2943	    -2.2659	     3.8605	
     5.8746	    12.5885	     7.9727	     6.7139	     9.6512	    20.3934	     9.2316	     8.8120	    -1.5106	     4.1962	
     6.9656	    13.3438	     8.1406	     8.3923	    10.2386	    21.4844	     9.5673	    11.5814	    -0.6714	     4.6158	
     8.1406	    14.0991	     8.8959	    10.1547	    11.1618	    22.2397	     9.9869	    14.5187	     0.3357	     5.0354	
     9.2316	    14.8544	     9.9030	    11.6653	    12.3367	    22.6593	    10.4904	    17.3721	     1.5106	     5.4550	
    10.0708	    15.5258	    11.0779	    12.8403	    13.5117	    22.6593	    10.9940	    19.8059	     2.5177	     5.7907	
    10.6583	    15.8615	    12.2528	    13.4277	    14.6027	    22.0718	    11.2457	    21.4844	     3.2730	     5.7068	
    10.6583	    15.6937	    13.0920	    13.1760	    15.2740	    20.8130	    11.3297	    22.0718	     3.5248	     5.2032	
    10.1547	    15.1062	    13.5956	    12.0850	    15.6937	    19.1345	    11.0779	    21.2326	     3.2730	     4.1962	
     9.1476	    14.0152	    13.6795	    10.1547	    15.6097	    17.0364	    10.6583	    18.8828	     2.4338	     2.6855	
     7.5531	    12.4207	    13.3438	     7.4692	    15.1901	    14.7705	     9.9869	    14.9384	     1.0071	     0.6714	
     5.6229	    10.5743	    12.6724	     4.2801	    14.3509	    12.4207	     9.1476	     9.9030	    -1.0071	    -1.5945	
     3.3569	     8.4763	    11.7493	     0.7553	    13.2599	    10.2386	     8.2245	     4.1962	    -3.3569	    -3.9444	
     1.0910	     6.4621	    10.8261	    -2.6016	    11.9171	     8.3923	     7.3853	    -1.4267	    -5.8746	    -6.0425	
    -0.8392	     4.7836	     9.9869	    -5.5389	    10.4904	     7.0496	     6.7978	    -6.1264	    -8.3084	    -7.8049	
    -2.2659	     3.6926	     9.3994	    -7.7209	     9.3155	     6.2103	     6.4621	    -9.3155	   -10.3226	    -8.9798	
    -3.0212	     3.1052	     9.1476	    -9.1476	     8.4763	     6.0425	     6.4621	   -10.9100	   -11.7493	    -9.4833	
    -3.1891	     3.1052	     9.1476	    -9.7351	     7.8888	     6.2103	     6.7139	   -10.9940	   -12.5885	    -9.3994	
    -2.8534	     3.5248	     9.2316	    -9.7351	     7.6370	     6.7978	     7.0496	    -9.9869	   -13.0081	    -8.9798	
    -2.0981	     4.1122	     9.2316	    -9.3155	     7.5531	     7.3853	     7.3853	    -8.3084	   -13.0081	    -8.3084	
    -1.2589	     4.7836	     9.1476	    -8.6441	     7.4692	     7.8888	     7.4692	    -6.2943	   -12.7563	    -7.5531	
    -0.1678	     5.3711	     8.8959	    -7.9727	     7.4692	     8.2245	     7.3853	    -4.3640	   -12.4207	    -6.7139	
     1.0910	     5.9586	     8.5602	    -7.1335	     7.5531	     8.3923	     7.2174	    -2.4338	   -11.7493	    -5.9586	
     2.6016	     6.6299	     8.4763	    -6.3782	     7.8049	     8.3923	     7.0496	    -0.5875	   -10.9100	    -5.0354	
     4.4479	     7.5531	     8.7280	    -5.5389	     8.3923	     8.3923	     7.0496	     1.2589	    -9.7351	    -3.9444	
     6.4621	     8.7280	     9.3155	    -4.6158	     9.3155	     8.3084	     7.3013	     3.2730	    -8.2245	    -2.6016	
     8.6441	    10.0708	    10.1547	    -3.7766	    10.4904	     8.0566	     7.8049	     5.3711	    -6.4621	    -1.1749	
    10.4904	    11.3297	    11.0779	    -3.3569	    11.6653	     7.5531	     8.3923	     7.3013	    -4.6997	     0.2518	
    11.7493	    12.2528	    11.7493	    -3.3569	    12.5885	     6.6299	     8.8120	     8.8959	    -3.2730	     1.4267	
    12.1689	    12.6724	    11.9171	    -4.0283	    13.0920	     5.0354	     9.0637	     9.9869	    -2.1820	     2.1820	
    11.5814	    12.4207	    11.5814	    -5.3711	    12.9242	     2.9373	     8.8959	    10.4904	    -1.7624	     2.4338	
    10.1547	    11.5814	    10.9100	    -7.1335	    12.3367	     0.4196	     8.4763	    10.4065	    -1.8463	     2.1820	
     8.1406	    10.4065	     9.9030	    -9.1476	    11.4136	    -2.2659	     7.8049	     9.7351	    -2.4338	     1.5106	
     5.7068	     8.9798	     8.8959	   -11.1618	    10.2386	    -4.9515	     6.9656	     8.3084	    -3.3569	     0.5035	
     3.2730	     7.3853	     7.8888	   -13.1760	     9.0637	    -7.3853	     6.1264	     6.1264	    -4.6997	    -0.7553	
     1.0071	     5.8746	     7.1335	   -15.0223	     7.9727	    -9.4833	     5.2032	     3.1052	    -6.2943	    -2.1820	
    -0.9232	     4.5319	     6.7139	   -16.5329	     7.0496	   -11.2457	     4.3640	    -0.5035	    -8.0566	    -3.6926	
    -2.2659	     3.5248	     6.7139	   -17.6239	     6.6299	   -12.5885	     3.6926	    -4.4479	    -9.8190	    -5.2032	
    -3.2730	     2.6855	     7.1335	   -18.2114	     6.7139	   -13.5117	     3.1891	    -8.3084	   -11.5814	    -6.6299	
    -3.9444	     2.0142	     7.8049	   -18.3792	     7.3013	   -14.0991	     2.8534	   -11.7493	   -13.1760	    -7.9727	
    -4.5319	     1.2589	     8.6441	   -18.2114	     8.2245	   -14.4348	     2.5177	   -14.6866	   -14.6866	    -9.3155	
    -5.3711	     0.3357	     9.2316	   -17.8757	     9.3155	   -14.6866	     2.0981	   -17.0364	   -16.2811	   -10.8261	
    -6.5460	    -1.0071	     9.3155	   -17.7078	    10.3226	   -14.8544	     1.4267	   -18.9667	   -17.9596	   -12.5046	
    -7.9727	    -2.5177	     8.8959	   -17.7078	    11.2457	   -14.9384	     0.5035	   -20.6451	   -19.8059	   -14.3509	
    -9.4833	    -4.1122	     7.8888	   -17.6239	    11.9171	   -14.6027	    -0.5035	   -22.1558	   -21.6522	   -16.2811	
   -10.7422	    -5.4550	     6.5460	   -17.3721	    12.3367	   -13.6795	    -1.5106	   -23.3307	   -23.3307	   -18.0435	
   -11.5814	    -6.3782	     4.9515	   -16.7847	    12.4207	   -11.9171	    -2.3499	   -24.1699	   -24.5895	   -19.3863	
   -11.7493	    -6.7139	     3.3569	   -15.6937	    12.1689	    -9.4833	    -2.8534	   -24.3378	   -25.2609	   -20.3094	
   -11.1618	    -6.3782	     1.9302	   -14.0152	    11.5814	    -6.3782	    -2.9373	   -23.6664	   -25.2609	   -20.5612	
    -9.9030	    -5.4550	     0.8392	   -12.0010	    10.7422	    -3.0212	    -2.6855	   -21.9040	   -24.6735	   -20.2255	
    -7.8888	    -4.0283	     0.2518	    -9.7351	     9.7351	     0.4196	    -2.0142	   -19.1345	   -23.4146	   -19.3024	
    -5.6229	    -2.1820	     0.1678	    -7.3853	     8.6441	     3.5248	    -0.9232	   -15.5258	   -21.7361	   -17.9596	
    -3.1891	    -0.3357	     0.1678	    -5.2872	     7.4692	     6.0425	     0.3357	   -11.4136	   -19.8898	   -16.3651	
    -1.0910	     1.2589	     0.2518	    -3.6087	     6.2103	     7.6370	     1.5106	    -7.3853	   -18.1274	   -14.8544	
     0.5035	     2.5177	     0.0839	    -2.5177	     4.8676	     8.3084	     2.5177	    -3.9444	   -16.6168	   -13.5956	
     1.3428	     3.1891	    -0.4196	    -2.0142	     3.4409	     8.1406	     3.1891	    -1.2589	   -15.6937	   -12.7563	
     1.5106	     3.3569	    -1.2589	    -2.0981	     2.0981	     7.3853	     3.5248	     0.5035	   -15.1901	   -12.1689	
     1.1749	     3.3569	    -2.1820	    -2.6016	     1.0071	     6.2103	     3.6087	     1.3428	   -15.1901	   -12.0010	
     0.6714	     3.1891	    -3.0212	    -3.2730	     0.0839	     4.7836	     3.4409	     1.5106	   -15.4419	   -12.0010	
     0.1678	     3.0212	    -3.6926	    -4.1122	    -0.5035	     3.3569	     3.1052	     1.1749	   -15.8615	   -12.2528	
    -0.3357	     2.9373	    -4.1122	    -4.9515	    -1.0910	     1.9302	     2.6016	     0.5035	   -16.3651	   -12.5885	
    -0.8392	     2.7695	    -4.4479	    -5.7907	    -1.7624	     0.4196	     1.7624	    -0.5035	   -16.8686	   -13.1760	
    -1.3428	     2.5177	    -4.5319	    -6.4621	    -2.6016	    -1.0071	     0.5875	    -1.6785	   -17.2882	   -13.8474	
    -1.9302	     2.0981	    -4.6158	    -7.2174	    -3.6926	    -2.3499	    -0.8392	    -3.0212	   -17.7078	   -14.6027	
    -2.6016	     1.5106	    -4.4479	    -7.9727	    -4.8676	    -3.6926	    -2.4338	    -4.3640	   -17.9596	   -15.3580	
    -3.2730	     1.0071	    -4.1122	    -8.8120	    -5.8746	    -4.9515	    -3.9444	    -5.3711	   -18.1274	   -15.8615	
    -4.0283	     0.5035	    -3.3569	    -9.6512	    -6.6299	    -6.0425	    -5.3711	    -5.8746	   -18.0435	   -16.0294	
    -4.6158	     0.0839	    -2.1820	   -10.4904	    -6.9656	    -6.7978	    -6.3782	    -5.9586	   -17.7917	   -15.9454	
    -5.1193	    -0.2518	    -0.7553	   -11.1618	    -6.7978	    -7.3013	    -6.9656	    -5.7907	   -17.4561	   -15.5258	
    -5.5389	    -0.4196	     0.8392	   -11.7493	    -6.2103	    -7.5531	    -7.0496	    -5.5389	   -17.1204	   -14.9384	
    -5.8746	    -0.5875	     2.3499	   -12.1689	    -5.3711	    -7.6370	    -6.8817	    -5.7068	   -16.8686	   -14.4348	
    -6.2103	    -0.7553	     3.6087	   -12.6724	    -4.5319	    -7.8888	    -6.3782	    -6.4621	   -16.8686	   -14.0991	
    -6.7139	    -1.1749	     4.1962	   -13.5117	    -3.8605	    -8.6441	    -5.9586	    -8.0566	   -17.2882	   -14.0152	
    -7.4692	    -1.8463	     4.1122	   -14.8544	    -3.5248	    -9.9869	    -5.7907	   -10.3226	   -18.1274	   -14.3509	
    -8.6441	    -2.9373	     3.1052	   -16.7847	    -3.6926	   -11.9171	    -5.9586	   -13.0920	   -19.3863	   -15.0223	
   -10.0708	    -4.4479	     1.1749	   -19.2184	    -4.4479	   -14.4348	    -6.5460	   -16.1133	   -20.9808	   -16.1972	
   -11.8332	    -6.2943	    -1.5106	   -21.9040	    -5.6229	   -17.2043	    -7.6370	   -19.2184	   -22.9111	   -17.7078	
   -13.5117	    -8.1406	    -4.4479	   -24.5056	    -6.8817	   -19.8898	    -8.8120	   -22.0718	   -24.8413	   -19.2184	
   -14.8544	    -9.6512	    -7.3853	   -26.6037	    -8.0566	   -22.0718	    -9.9030	   -24.4217	   -26.5198	   -20.6451	
   -15.3580	   -10.4904	    -9.7351	   -27.8625	    -8.5602	   -23.5825	   -10.6583	   -26.1002	   -27.6947	   -21.5683	
   -14.9384	   -10.4904	   -11.1618	   -28.1143	    -8.3923	   -24.0860	   -10.6583	   -26.8555	   -28.1143	   -21.9040	
   -13.5117	    -9.4833	   -11.4975	   -27.2751	    -7.3013	   -23.5825	    -9.9869	   -26.8555	   -27.6947	   -21.4005	
   -11.0779	    -7.6370	   -10.7422	   -25.4288	    -5.4550	   -22.4075	    -8.5602	   -26.1841	   -26.4359	   -20.2255	
    -7.8888	    -5.0354	    -8.8959	   -22.8271	    -2.9373	   -20.5612	    -6.5460	   -24.8413	   -24.5056	   -18.3792	
    -4.3640	    -2.0142	    -6.2103	   -19.7220	    -0.0839	   -18.3792	    -4.1122	   -22.9111	   -22.0718	   -16.1133	
    -0.5875	     1.2589	    -2.9373	   -16.3651	     2.8534	   -16.1133	    -1.5106	   -20.4773	   -19.3863	   -13.6795	
     2.8534	     4.4479	     0.5035	   -13.1760	     5.6229	   -14.0152	     1.0910	   -17.4561	   -16.7007	   -11.2457	
     5.6229	     7.1335	     3.7766	   -10.4065	     7.8888	   -12.2528	     3.2730	   -14.0152	   -14.1830	    -9.0637	
     7.4692	     9.0637	     6.5460	    -8.3923	     9.3155	   -11.1618	     4.8676	   -10.6583	   -12.2528	    -7.4692	
     8.1406	     9.9869	     8.4763	    -7.3013	     9.9030	   -10.8261	     5.7068	    -7.6370	   -11.0779	    -6.5460	
     7.5531	     9.9030	     9.3994	    -7.3013	     9.5673	   -11.0779	     5.7907	    -5.3711	   -10.6583	    -6.4621	
     6.0425	     8.8120	     9.3994	    -8.1406	     8.4763	   -11.8332	     5.2872	    -3.8605	   -10.9100	    -6.8817	
     3.8605	     7.1335	     8.8120	    -9.5673	     7.0496	   -12.9242	     4.4479	    -2.8534	   -11.5814	    -7.7209	
     1.5106	     5.2032	     7.8049	   -11.2457	     5.5389	   -13.9313	     3.5248	    -2.1820	   -12.4207	    -8.5602	
    -0.6714	     3.4409	     6.6299	   -12.8403	     4.1962	   -14.7705	     2.6855	    -1.5106	   -13.0920	    -9.2316	
    -2.3499	     1.9302	     5.6229	   -14.0991	     3.3569	   -15.2740	     2.1820	    -0.7553	   -13.4277	    -9.5673	
    -3.5248	     0.8392	     4.7836	   -14.8544	     2.9373	   -15.3580	     2.0142	     0.0839	   -13.3438	    -9.4833	
    -4.1122	     0.0839	     4.1122	   -15.1062	     3.1891	   -15.0223	     2.1820	     0.9232	   -13.0081	    -9.0637	
    -4.2801	    -0.2518	     3.6926	   -14.8544	     3.9444	   -14.5187	     2.6016	     1.5945	   -12.4207	    -8.3923	
    -4.1962	    -0.3357	     3.4409	   -14.1830	     5.2032	   -13.9313	     3.2730	     2.0142	   -11.7493	    -7.6370	
    -3.7766	    -0.2518	     3.3569	   -13.2599	     6.7978	   -13.2599	     4.0283	     2.0142	   -11.0779	    -6.8817	
    -3.1891	     0.0000	     3.4409	   -12.0850	     8.5602	   -12.5885	     4.7836	     1.4267	   -10.4904	    -6.2103	
    -2.5177	     0.3357	     3.5248	   -10.9100	    10.4065	   -11.9171	     5.3711	     0.2518	   -10.0708	    -5.7068	
    -1.9302	     0.5875	     3.6926	    -9.8190	    11.9171	   -11.3297	     5.6229	    -1.5945	    -9.9869	    -5.4550	
    -1.4267	     0.6714	     3.6926	    -9.1476	    13.0920	   -10.8261	     5.4550	    -4.1122	   -10.3226	    -5.6229	
    -1.1749	     0.5875	     3.5248	    -9.0637	    13.7634	   -10.6583	     4.6158	    -7.0496	   -11.1618	    -6.2943	
    -1.2589	     0.1678	     3.1891	    -9.5673	    13.7634	   -10.8261	     3.3569	   -10.4065	   -12.5046	    -7.3853	
    -1.3428	    -0.3357	     2.7695	   -10.7422	    13.1760	   -11.1618	     1.6785	   -13.6795	   -14.0991	    -8.7280	
    -1.4267	    -0.7553	     2.2659	   -12.1689	    12.0010	   -11.6653	    -0.1678	   -16.5329	   -15.8615	   -10.2386	
    -1.3428	    -1.0071	     1.8463	   -13.6795	    10.4904	   -12.0010	    -1.8463	   -18.4631	   -17.3721	   -11.4975	
    -0.8392	    -1.0071	     1.5945	   -14.8544	     8.5602	   -12.0850	    -3.2730	   -19.2184	   -18.5471	   -12.4207	
    -0.0839	    -0.5875	     1.4267	   -15.5258	     6.5460	   -11.9171	    -4.2801	   -18.7988	   -19.2184	   -12.8403	
     0.9232	     0.2518	     1.4267	   -15.7776	     4.5319	   -11.4136	    -4.7836	   -17.1204	   -19.2184	   -12.6724	
     2.1820	     1.4267	     1.7624	   -15.4419	     2.7695	   -10.6583	    -4.6158	   -14.4348	   -18.5471	   -12.0010	
     3.6087	     3.0212	     2.4338	   -14.6027	     1.5106	    -9.6512	    -3.8605	   -11.2457	   -17.3721	   -10.8261	
     5.1193	     4.9515	     3.4409	   -13.1760	     0.8392	    -8.3923	    -2.5177	    -7.6370	   -15.7776	    -9.2316	
     6.7139	     7.0496	     4.6997	   -11.3297	     0.8392	    -6.9656	    -0.6714	    -3.9444	   -13.9313	    -7.3853	
     8.0566	     8.8959	     6.0425	    -9.4833	     1.3428	    -5.6229	     1.3428	    -0.5875	   -12.0010	    -5.5389	
     8.8959	    10.4065	     7.1335	    -7.8049	     2.0981	    -4.6158	     3.3569	     2.2659	   -10.4904	    -4.0283	
     8.8959	    10.9940	     7.7209	    -6.7139	     2.6855	    -4.2801	     5.0354	     4.2801	    -9.3994	    -3.0212	
     7.8888	    10.4904	     7.5531	    -6.4621	     3.0212	    -4.7836	     6.1264	     5.2872	    -9.1476	    -2.8534	
     5.7907	     8.8120	     6.6299	    -7.0496	     2.7695	    -6.2103	     6.5460	     5.3711	    -9.5673	    -3.4409	
     2.7695	     6.2103	     4.9515	    -8.4763	     2.0981	    -8.3084	     6.2943	     4.6158	   -10.5743	    -4.6158	
    -1.0071	     2.9373	     2.7695	   -10.3226	     1.1749	   -10.8261	     5.7068	     3.1891	   -11.8332	    -6.2103	
    -4.8676	    -0.5875	     0.3357	   -12.3367	     0.1678	   -13.3438	     4.8676	     1.4267	   -13.0920	    -7.8049	
    -8.5602	    -3.7766	    -1.8463	   -14.2670	    -0.5035	   -15.5258	     4.1962	    -0.5035	   -14.0991	    -9.1476	
   -11.4975	    -6.3782	    -3.6087	   -15.6937	    -0.6714	   -17.1204	     3.7766	    -2.4338	   -14.6027	    -9.9869	
   -13.5956	    -8.0566	    -4.6997	   -16.5329	    -0.3357	   -18.0435	     3.8605	    -4.1962	   -14.5187	   -10.1547	
   -14.6027	    -8.7280	    -5.0354	   -16.8686	     0.6714	   -18.2114	     4.5319	    -5.7068	   -13.8474	    -9.8190	
   -14.6027	    -8.4763	    -4.7836	   -16.6168	     2.0981	   -17.8757	     5.5389	    -6.7139	   -12.6724	    -8.9798	
   -13.9313	    -7.4692	    -4.1122	   -15.9454	     3.7766	   -17.2043	     6.8817	    -7.0496	   -11.2457	    -7.8049	
   -12.6724	    -6.0425	    -3.1052	   -15.1901	     5.3711	   -16.4490	     8.3084	    -6.7139	    -9.8190	    -6.7139	
   -11.2457	    -4.4479	    -2.1820	   -14.4348	     6.6299	   -15.8615	     9.4833	    -5.7907	    -8.5602	    -5.7068	
    -9.8190	    -2.9373	    -1.3428	   -13.9313	     7.3013	   -15.6937	    10.1547	    -4.2801	    -7.6370	    -5.2032	
    -8.3923	    -1.5945	    -0.6714	   -13.6795	     7.3853	   -15.8615	    10.4904	    -2.4338	    -7.2174	    -5.0354	
    -6.8817	    -0.3357	    -0.0839	   -13.5117	     6.9656	   -16.1972	    10.2386	    -0.5035	    -7.0496	    -5.3711	
    -5.2872	     0.9232	     0.6714	   -13.3438	     6.2943	   -16.4490	     9.8190	     1.4267	    -7.0496	    -5.9586	
    -3.3569	     2.3499	     1.7624	   -12.6724	     5.7068	   -16.2811	     9.3994	     3.1052	    -7.0496	    -6.6299	
    -1.0910	     4.1962	     3.2730	   -11.4136	     5.3711	   -15.2740	     9.1476	     4.6158	    -6.9656	    -7.1335	
     1.5945	     6.2103	     5.0354	    -9.3155	     5.6229	   -13.3438	     9.1476	     5.9586	    -6.6299	    -7.5531	
     4.3640	     8.3923	     7.0496	    -6.3782	     6.2103	   -10.5743	     9.5673	     7.2174	    -6.1264	    -7.6370	
     7.0496	    10.4904	     8.9798	    -2.9373	     7.0496	    -7.1335	    10.1547	     8.3084	    -5.5389	    -7.5531	
     9.2316	    12.1689	    10.5743	     0.9232	     8.0566	    -3.5248	    10.8261	     9.3994	    -5.0354	    -7.3853	
    10.7422	    13.3438	    11.7493	     4.6997	     8.9798	    -0.0839	    11.4136	    10.3226	    -4.6158	    -7.2174	
    11.4975	    13.8474	    12.3367	     8.1406	     9.7351	     2.9373	    11.9171	    10.9940	    -4.2801	    -7.2174	
    11.6653	    13.9313	    12.5885	    10.9100	    10.4904	     5.2032	    12.1689	    11.2457	    -4.1962	    -7.3013	
    11.3297	    13.5956	    12.5885	    13.0920	    11.0779	     6.7139	    12.3367	    10.9940	    -4.2801	    -7.4692	
    10.8261	    13.1760	    12.5046	    14.5187	    11.5814	     7.4692	    12.4207	    10.4904	    -4.4479	    -7.7209	
    10.2386	    12.7563	    12.6724	    15.3580	    12.0850	     7.6370	    12.5046	     9.5673	    -4.6997	    -7.9727	
     9.4833	    12.4207	    13.1760	    15.5258	    12.5885	     7.3013	    12.4207	     8.2245	    -5.0354	    -8.2245	
     8.5602	    12.0010	    13.8474	    15.1062	    12.7563	     6.4621	    12.2528	     6.4621	    -5.5389	    -8.3923	
     7.1335	    11.4975	    14.6866	    14.0991	    12.5885	     5.2032	    11.8332	     4.1122	    -6.3782	    -8.6441	
     5.2032	    10.6583	    15.4419	    12.2528	    12.0010	     3.3569	    11.0779	     1.1749	    -7.5531	    -9.1476	
     2.6855	     9.4833	    15.9454	     9.6512	    10.9100	     1.0071	     9.9869	    -2.1820	    -8.9798	    -9.9030	
     0.0839	     8.0566	    16.2811	     6.6299	     9.6512	    -1.5945	     8.6441	    -5.3711	   -10.5743	   -10.7422	
    -2.5177	     6.6299	    16.4490	     3.3569	     8.3923	    -4.1962	     7.4692	    -7.9727	   -12.0010	   -11.4975	
    -4.6997	     5.3711	    16.4490	     0.4196	     7.3853	    -6.3782	     6.7139	    -9.7351	   -13.0081	   -12.0010	
    -6.2103	     4.6158	    16.5329	    -1.8463	     6.9656	    -7.9727	     6.4621	   -10.2386	   -13.4277	   -12.0850	
    -6.7978	     4.4479	    16.6168	    -3.1891	     7.2174	    -8.6441	     6.9656	    -9.4833	   -13.1760	   -11.7493	
    -6.5460	     5.0354	    16.8686	    -3.5248	     8.0566	    -8.3923	     8.1406	    -7.5531	   -12.2528	   -10.8261	
    -5.3711	     6.2103	    17.2043	    -2.9373	     9.5673	    -7.2174	     9.9030	    -4.6158	   -10.6583	    -9.6512	
    -3.4409	     7.8888	    17.7078	    -1.5945	    11.5814	    -5.4550	    12.0850	    -1.0910	    -8.6441	    -8.1406	
    -0.9232	     9.9869	    18.1274	     0.2518	    13.8474	    -3.3569	    14.4348	     2.5177	    -6.4621	    -6.5460	
     1.9302	    12.1689	    18.6310	     2.3499	    16.1972	    -1.0071	    16.7847	     5.9586	    -4.1962	    -5.2032	
     4.7836	    14.1830	    19.1345	     4.3640	    18.5471	     1.0071	    18.9667	     8.8120	    -2.0981	    -4.0283	
     7.2174	    15.7776	    19.4702	     6.1264	    20.8130	     2.6016	    20.7291	    10.9100	    -0.5035	    -3.3569	
     8.9798	    16.7007	    19.6381	     7.2174	    22.8271	     3.2730	    22.0718	    11.9171	     0.4196	    -3.1891	
     9.6512	    16.7007	    19.4702	     7.4692	    24.6735	     2.8534	    22.9111	    11.8332	     0.5035	    -3.6926	
     9.3155	    15.8615	    18.7988	     6.7978	    26.1002	     1.1749	    23.1628	    10.4904	    -0.4196	    -4.8676	
     7.8888	    14.0991	    17.6239	     5.1193	    26.9394	    -1.7624	    22.7432	     7.8888	    -2.3499	    -6.7139	
     5.5389	    11.7493	    16.0294	     2.6016	    27.1912	    -5.7068	    21.6522	     4.1962	    -5.0354	    -8.9798	
     2.6016	     8.8959	    14.1830	    -0.4196	    26.6876	   -10.3226	    20.1416	     0.0000	    -8.2245	   -11.4975	
    -0.5035	     6.0425	    12.4207	    -3.6087	    25.5127	   -15.0223	    18.3792	    -4.0283	   -11.4975	   -13.7634	
    -3.5248	     3.5248	    10.9940	    -6.7139	    23.8342	   -19.4702	    16.5329	    -7.3853	   -14.4348	   -15.6937	
    -6.0425	     1.5945	    10.1547	    -9.3994	    21.7361	   -23.0789	    14.6866	    -9.5673	   -16.8686	   -16.8686	
    -8.0566	     0.3357	    10.0708	   -11.5814	    19.4702	   -25.5966	    13.0920	   -10.6583	   -18.7149	   -17.4561	
    -9.4833	    -0.1678	    10.4904	   -13.1760	    17.1204	   -27.0233	    11.7493	   -10.9940	   -19.9738	   -17.5400	
   -10.4065	    -0.0839	    11.3297	   -14.2670	    14.8544	   -27.1072	    10.6583	   -11.2457	   -20.8130	   -17.3721	
   -10.8261	     0.4196	    12.5046	   -14.6866	    12.7563	   -26.0162	     9.7351	   -11.7493	   -21.3165	   -17.1204	
   -10.8261	     1.1749	    13.5956	   -14.6027	    10.7422	   -23.7503	     8.9798	   -12.5885	   -21.6522	   -16.7847	
   -10.3226	     2.0981	    14.6027	   -13.8474	     8.8120	   -20.6451	     8.3923	   -13.5956	   -21.9040	   -16.5329	
    -9.3994	     3.1891	    15.4419	   -12.6724	     7.0496	   -16.8686	     7.8888	   -14.3509	   -21.9879	   -16.4490	
    -8.0566	     4.1962	    15.8615	   -11.0779	     5.3711	   -12.9242	     7.4692	   -14.5187	   -21.9040	   -16.4490	
    -6.2943	     5.2032	    16.0294	    -9.0637	     3.8605	    -8.9798	     7.0496	   -13.9313	   -21.4844	   -16.4490	
    -4.1962	     6.0425	    15.7776	    -6.8817	     2.6855	    -5.2872	     6.8817	   -12.5885	   -20.8130	   -16.4490	
    -2.0142	     6.7978	    15.1901	    -4.6158	     1.9302	    -2.1820	     6.9656	   -10.7422	   -19.6381	   -16.4490	
     0.0839	     7.3853	    14.2670	    -2.4338	     1.5945	     0.3357	     7.3853	    -8.6441	   -18.2953	   -16.3651	
     2.0981	     7.8888	    12.9242	    -0.5035	     1.6785	     2.2659	     8.0566	    -6.4621	   -16.6168	   -16.0294	
     3.9444	     8.3084	    11.4975	     1.0071	     2.2659	     3.6087	     9.2316	    -4.4479	   -14.7705	   -15.3580	
     5.5389	     8.6441	     9.9030	     2.0981	     3.2730	     4.4479	    10.6583	    -2.5177	   -12.8403	   -14.5187	
     6.7978	     8.8959	     8.3923	     2.6016	     4.6158	     4.7836	    12.1689	    -0.9232	   -11.0779	   -13.5117	
     7.6370	     8.9798	     7.1335	     2.6016	     6.2943	     4.3640	    13.7634	     0.0839	    -9.3994	   -12.4207	
     8.0566	     8.9798	     6.2103	     1.9302	     8.1406	     3.4409	    15.2740	     0.6714	    -8.0566	   -11.4975	
     7.9727	     8.7280	     5.8746	     0.8392	    10.2386	     1.9302	    16.6168	     0.9232	    -6.8817	   -10.6583	
     7.4692	     8.3923	     6.1264	    -0.5035	    12.5885	     0.0839	    17.8757	     1.0071	    -6.0425	    -9.9030	
     6.7978	     8.1406	     7.0496	    -2.0142	    15.1901	    -1.8463	    19.1345	     1.4267	    -5.2872	    -9.2316	
     6.1264	     8.0566	     8.7280	    -3.5248	    18.0435	    -3.7766	    20.2255	     2.2659	    -4.6158	    -8.7280	
     5.4550	     8.2245	    10.9100	    -4.8676	    21.0648	    -5.6229	    21.2326	     3.5248	    -4.1122	    -8.3084	
     4.9515	     8.4763	    13.4277	    -6.0425	    23.9182	    -7.4692	    21.9879	     5.1193	    -3.7766	    -8.1406	
     4.5319	     8.8959	    15.8615	    -7.1335	    26.2680	    -9.2316	    22.4075	     6.5460	    -3.6087	    -8.1406	
     4.2801	     9.2316	    18.1274	    -8.1406	    27.7786	   -10.9940	    22.3236	     7.5531	    -3.7766	    -8.4763	
     4.2801	     9.4833	    20.0577	    -9.1476	    28.2822	   -12.7563	    21.7361	     7.8049	    -4.1962	    -9.0637	
     4.5319	     9.8190	    21.4005	    -9.9869	    27.6947	   -14.3509	    20.7291	     7.1335	    -4.8676	    -9.7351	
     5.0354	    10.1547	    22.0718	   -10.5743	    26.1841	   -15.6097	    19.5541	     5.6229	    -5.5389	   -10.4065	
     5.8746	    10.5743	    22.0718	   -10.7422	    23.8342	   -16.2811	    18.2953	     3.3569	    -6.2103	   -11.0779	
     7.1335	    11.2457	    21.2326	   -10.4065	    20.8969	   -16.1972	    17.1204	     0.6714	    -6.7978	   -11.4975	
     8.5602	    12.0010	    19.5541	    -9.5673	    17.4561	   -15.3580	    16.1133	    -2.1820	    -7.1335	   -11.7493	
    10.3226	    13.0081	    17.1204	    -8.4763	    13.9313	   -14.0152	    15.4419	    -4.8676	    -7.3853	   -11.8332	
    12.0850	    14.0152	    14.0991	    -7.1335	    10.3226	   -12.3367	    14.8544	    -7.2174	    -7.5531	   -11.9171	
    13.6795	    14.9384	    10.7422	    -5.8746	     7.0496	   -10.5743	    14.5187	    -9.1476	    -7.9727	   -12.0010	
    15.0223	    15.6097	     7.2174	    -4.8676	     4.2801	    -9.1476	    14.2670	   -10.4065	    -8.5602	   -12.3367	
    15.9454	    16.0294	     4.0283	    -4.1962	     2.1820	    -8.1406	    14.1830	   -11.2457	    -9.3994	   -12.9242	
    16.5329	    16.1972	     1.3428	    -3.9444	     0.8392	    -7.7209	    14.2670	   -11.7493	   -10.4904	   -13.6795	
    16.8686	    16.2811	    -0.5875	    -4.1962	     0.2518	    -7.8049	    14.5187	   -12.1689	   -11.4975	   -14.4348	
    17.0364	    16.3651	    -1.6785	    -4.6997	     0.5035	    -8.2245	    14.9384	   -12.8403	   -12.5046	   -15.1062	
    16.9525	    16.3651	    -1.9302	    -5.5389	     1.2589	    -8.9798	    15.5258	   -13.7634	   -13.3438	   -15.6097	
    16.7847	    16.4490	    -1.4267	    -6.5460	     2.6016	    -9.9030	    16.1972	   -14.8544	   -14.0152	   -15.9454	
    16.3651	    16.6168	    -0.2518	    -7.7209	     4.1962	   -10.8261	    16.9525	   -15.7776	   -14.4348	   -15.9454	
    15.9454	    16.9525	     1.5945	    -8.7280	     6.1264	   -11.7493	    17.7078	   -16.1133	   -14.6866	   -15.6097	
    15.6097	    17.5400	     4.1122	    -9.4833	     8.3923	   -12.3367	    18.5471	   -15.4419	   -14.5187	   -14.9384	
    15.6097	    18.4631	     7.2174	    -9.7351	    10.9940	   -12.5885	    19.6381	   -13.5956	   -13.9313	   -13.9313	
    16.0294	    19.7220	    10.9100	    -9.4833	    13.9313	   -12.2528	    20.8969	   -10.8261	   -12.9242	   -12.5046	
    16.8686	    21.1487	    15.1062	    -8.6441	    17.0364	   -11.4975	    22.2397	    -7.5531	   -11.5814	   -10.9100	
    17.9596	    22.7432	    19.5541	    -7.5531	    20.3094	   -10.3226	    23.6664	    -4.2801	   -10.1547	    -9.2316	
    19.0506	    24.0860	    24.0860	    -6.2943	    23.4985	    -8.9798	    25.0092	    -1.4267	    -8.7280	    -7.7209	
    19.9738	    25.0931	    28.3661	    -5.2032	    26.4359	    -7.7209	    26.1002	     0.7553	    -7.5531	    -6.4621	
    20.6451	    25.5966	    32.3105	    -4.3640	    29.1214	    -6.7978	    26.9394	     2.2659	    -6.7139	    -5.5389	
    20.9808	    25.7645	    35.7513	    -3.7766	    31.5552	    -6.1264	    27.5269	     3.1052	    -6.1264	    -4.7836	
    20.8969	    25.5127	    38.6047	    -3.4409	    33.7372	    -5.7907	    28.1143	     3.3569	    -5.8746	    -4.1962	
    20.6451	    25.0931	    40.8707	    -3.3569	    35.7513	    -5.7068	    28.6179	     2.9373	    -5.7068	    -3.6926	
    19.9738	    24.5056	    42.4652	    -3.4409	    37.5977	    -5.8746	    29.2053	     1.9302	    -5.8746	    -3.2730	
    19.0506	    23.7503	    43.0527	    -3.8605	    39.1083	    -6.4621	    29.7928	     0.3357	    -6.2103	    -2.9373	
    17.7917	    22.7432	    42.6331	    -4.6997	    40.0314	    -7.5531	    30.2124	    -1.5945	    -6.8817	    -2.8534	
    16.1972	    21.4844	    41.0385	    -6.0425	    40.2832	    -9.1476	    30.3802	    -3.7766	    -7.8049	    -3.1052	
    14.3509	    19.9738	    38.2690	    -7.7209	    39.5279	   -11.3297	    30.1285	    -6.0425	    -8.8959	    -3.6087	
    12.2528	    18.2953	    34.5764	    -9.8190	    37.5977	   -13.8474	    29.2892	    -8.1406	   -10.1547	    -4.3640	
    10.0708	    16.6168	    30.2963	   -11.9171	    34.6603	   -16.7007	    28.0304	    -9.9869	   -11.3297	    -5.3711	
     7.9727	    15.1062	    25.8484	   -14.0152	    30.7159	   -19.3863	    26.1841	   -11.4975	   -12.2528	    -6.4621	
     6.2103	    13.8474	    21.5683	   -15.6097	    26.1002	   -21.8201	    24.0860	   -12.4207	   -12.8403	    -7.5531	
     4.8676	    12.8403	    17.6239	   -16.7007	    21.2326	   -23.6664	    21.8201	   -12.6724	   -12.9242	    -8.3923	
     4.1122	    12.2528	    14.1830	   -17.1204	    16.4490	   -24.6735	    19.6381	   -12.2528	   -12.5046	    -9.1476	
     3.9444	    11.9171	    11.0779	   -16.8686	    12.0850	   -24.6735	    17.5400	   -11.1618	   -11.6653	    -9.7351	
     4.1962	    11.6653	     8.3084	   -16.0294	     8.3084	   -23.7503	    15.8615	    -9.8190	   -10.6583	   -10.0708	
     4.7836	    11.5814	     5.9586	   -14.7705	     5.4550	   -21.8201	    14.6027	    -8.1406	    -9.6512	   -10.3226	
     5.5389	    11.4975	     3.9444	   -13.2599	     3.4409	   -19.2184	    13.7634	    -6.4621	    -8.8120	   -10.3226	
     6.2943	    11.4136	     2.5177	   -11.4975	     2.4338	   -16.2811	    13.4277	    -4.6158	    -8.0566	   -10.1547	
     6.9656	    11.4136	     1.5945	    -9.9030	     2.2659	   -13.1760	    13.5956	    -2.6855	    -7.5531	    -9.8190	
     7.2174	    11.2457	     1.2589	    -8.5602	     2.7695	   -10.5743	    13.8474	    -0.8392	    -7.3853	    -9.3994	
     7.0496	    10.8261	     1.5106	    -7.8888	     3.6087	    -8.7280	    14.2670	     0.7553	    -7.5531	    -9.0637	
     6.2943	    10.2386	     2.1820	    -7.8049	     4.6997	    -7.8049	    14.6027	     1.7624	    -7.9727	    -8.8959	
     5.1193	     9.3994	     3.3569	    -8.4763	     5.8746	    -7.9727	    14.7705	     2.1820	    -8.7280	    -8.9798	
     3.5248	     8.4763	     5.0354	    -9.7351	     7.0496	    -9.1476	    14.8544	     1.9302	    -9.7351	    -9.2316	
     1.8463	     7.4692	     7.3013	   -11.3297	     8.4763	   -10.9940	    14.9384	     1.3428	   -10.6583	    -9.5673	
     0.2518	     6.7139	    10.1547	   -13.0920	     9.9869	   -13.3438	    15.1062	     0.5875	   -11.4975	    -9.7351	
    -1.1749	     6.1264	    13.5956	   -14.6866	    11.5814	   -15.7776	    15.3580	    -0.1678	   -12.0010	    -9.8190	
    -2.1820	     5.9586	    17.7078	   -15.9454	    13.4277	   -17.9596	    15.8615	    -0.7553	   -12.1689	    -9.6512	
    -2.6016	     6.2103	    22.2397	   -16.5329	    15.3580	   -19.5541	    16.6168	    -1.1749	   -11.9171	    -9.1476	
    -2.4338	     6.9656	    27.1072	   -16.4490	    17.4561	   -20.3934	    17.7078	    -1.5106	   -11.2457	    -8.3923	
    -1.6785	     8.0566	    31.8909	   -15.6097	    19.5541	   -20.3094	    18.9667	    -1.7624	   -10.4065	    -7.4692	
    -0.4196	     9.2316	    36.2549	   -14.2670	    21.3165	   -19.3863	    20.2255	    -2.0981	    -9.6512	    -6.6299	
     0.9232	    10.4065	    39.6118	   -12.6724	    22.5754	   -17.8757	    21.2326	    -2.6016	    -9.1476	    -6.1264	
     2.0981	    11.0779	    41.5421	   -11.0779	    22.9950	   -16.1972	    21.7361	    -3.5248	    -9.3155	    -6.1264	
     2.8534	    11.2457	    41.4581	    -9.8190	    22.4075	   -14.6866	    21.4844	    -5.0354	   -10.1547	    -6.9656	
     3.0212	    10.5743	    39.3600	    -9.1476	    20.7291	   -13.6795	    20.5612	    -7.0496	   -11.6653	    -8.5602	
     2.5177	     9.1476	    34.9960	    -9.1476	    18.0435	   -13.2599	    18.7988	    -9.6512	   -13.8474	   -10.9100	
     1.5106	     7.0496	    28.7857	    -9.7351	    14.5187	   -13.5117	    16.5329	   -12.5885	   -16.3651	   -13.7634	
     0.0839	     4.6158	    21.4005	   -10.6583	    10.5743	   -14.1830	    14.0152	   -15.4419	   -18.8828	   -16.6168	
    -1.4267	     2.0142	    13.3438	   -11.8332	     6.5460	   -15.0223	    11.4975	   -17.9596	   -20.9808	   -19.3024	
    -2.6855	    -0.2518	     5.5389	   -12.7563	     2.7695	   -15.7776	     9.3155	   -19.7220	   -22.4075	   -21.4005	
    -3.6926	    -1.9302	    -1.5106	   -13.5117	    -0.2518	   -16.2811	     7.6370	   -20.4773	   -23.0789	   -22.6593	
    -4.1122	    -2.8534	    -7.3013	   -13.7634	    -2.5177	   -16.3651	     6.7139	   -20.1416	   -22.9950	   -23.0789	
    -4.1122	    -3.0212	   -11.5814	   -13.7634	    -3.7766	   -16.1133	     6.5460	   -18.9667	   -22.1558	   -22.6593	
    -3.7766	    -2.4338	   -14.2670	   -13.5117	    -4.0283	   -15.6097	     7.0496	   -16.8686	   -20.8969	   -21.7361	
    -3.2730	    -1.5106	   -15.6937	   -13.2599	    -3.4409	   -15.2740	     8.0566	   -14.0991	   -19.4702	   -20.4773	
    -2.8534	    -0.3357	   -15.8615	   -13.1760	    -2.0981	   -15.1901	     9.3155	   -10.9100	   -18.1274	   -19.1345	
    -2.6016	     0.8392	   -15.2740	   -13.3438	    -0.2518	   -15.6937	    10.7422	    -7.6370	   -17.0364	   -18.0435	
    -2.5177	     1.7624	   -13.9313	   -13.6795	     1.9302	   -16.7007	    12.1689	    -4.6158	   -16.2811	   -17.2043	
    -2.5177	     2.6016	   -12.0010	   -14.1830	     4.3640	   -18.2953	    13.5117	    -2.0142	   -15.7776	   -16.7007	
    -2.6016	     3.2730	    -9.5673	   -14.6027	     7.0496	   -20.3094	    14.6866	    -0.1678	   -15.5258	   -16.5329	
    -2.5177	     3.8605	    -6.6299	   -15.0223	     9.9869	   -22.7432	    15.6937	     0.7553	   -15.2740	   -16.4490	
    -2.3499	     4.4479	    -3.3569	   -15.2740	    12.9242	   -25.3448	    16.4490	     0.5035	   -15.1901	   -16.6168	
    -2.0981	     5.0354	     0.2518	   -15.5258	    15.8615	   -27.9465	    17.0364	    -0.7553	   -15.1062	   -16.9525	
    -1.7624	     5.6229	     3.9444	   -15.6937	    18.6310	   -30.2963	    17.3721	    -2.9373	   -15.1901	   -17.5400	
    -1.2589	     6.2103	     7.8049	   -15.7776	    20.9808	   -32.2266	    17.3721	    -5.7907	   -15.6097	   -18.3792	
    -0.8392	     6.8817	    11.6653	   -15.7776	    22.6593	   -33.3176	    17.1204	    -9.2316	   -16.3651	   -19.3863	
    -0.4196	     7.5531	    15.2740	   -15.6937	    23.4985	   -33.4854	    16.6168	   -12.9242	   -17.4561	   -20.5612	
    -0.0839	     8.0566	    18.4631	   -15.5258	    23.3307	   -32.6462	    15.7776	   -16.8686	   -18.7988	   -21.9040	
    -0.1678	     8.3084	    20.7291	   -15.4419	    21.9879	   -31.0516	    14.6866	   -20.6451	   -20.4773	   -23.4146	
    -0.6714	     8.0566	    21.8201	   -15.5258	    19.3863	   -28.8696	    13.2599	   -24.1699	   -22.3236	   -24.9252	
    -1.7624	     7.2174	    21.4844	   -15.8615	    15.6937	   -26.5198	    11.6653	   -26.8555	   -24.1699	   -26.5198	
    -3.2730	     5.7907	    19.4702	   -16.5329	    11.3297	   -24.2538	     9.9030	   -28.4500	   -25.8484	   -27.9465	
    -5.0354	     3.8605	    16.1972	   -17.4561	     6.5460	   -22.4075	     8.3923	   -28.7018	   -27.1072	   -29.1214	
    -7.0496	     1.7624	    12.0010	   -18.6310	     1.9302	   -20.9808	     7.0496	   -27.7786	   -27.8625	   -29.8767	
    -8.9798	    -0.3357	     7.3013	   -19.8898	    -2.0981	   -20.2255	     6.1264	   -25.6805	   -28.2822	   -30.2124	
   -10.8261	    -2.5177	     2.6855	   -21.3165	    -5.2872	   -20.0577	     5.4550	   -23.0789	   -28.6179	   -30.3802	
   -12.6724	    -4.6158	    -1.6785	   -22.9111	    -7.6370	   -20.5612	     5.0354	   -20.3934	   -29.0375	   -30.3802	
   -14.5187	    -6.7139	    -5.3711	   -24.6735	    -9.3155	   -21.7361	     4.6158	   -18.0435	   -30.0446	   -30.6320	
   -16.3651	    -8.8959	    -8.3923	   -26.6037	   -10.4065	   -23.4985	     4.1962	   -16.4490	   -31.5552	   -31.1356	
   -17.9596	   -10.9940	   -10.5743	   -28.3661	   -10.9940	   -25.5966	     3.6926	   -15.4419	   -33.4015	   -31.8909	
   -19.2184	   -12.5885	   -11.5814	   -29.7928	   -11.0779	   -27.6108	     3.3569	   -15.1062	   -35.2478	   -32.7301	
   -19.7220	   -13.6795	   -11.4136	   -30.4642	   -10.5743	   -29.2053	     3.1052	   -15.1062	   -36.7584	   -33.3176	
   -19.3863	   -13.7634	   -10.0708	   -30.2124	    -9.7351	   -30.0446	     3.1891	   -15.2740	   -37.5137	   -33.4854	
   -18.1274	   -13.0081	    -7.7209	   -29.0375	    -8.6441	   -29.8767	     3.5248	   -15.6097	   -37.4298	   -33.2336	
   -16.1133	   -11.4136	    -4.6997	   -27.0233	    -7.4692	   -28.8696	     4.0283	   -16.2811	   -36.5067	   -32.4783	
   -13.5956	    -9.3994	    -1.8463	   -24.4217	    -6.5460	   -27.2751	     4.3640	   -17.3721	   -35.0800	   -31.5552	
   -11.1618	    -7.2174	     0.3357	   -21.8201	    -6.0425	   -25.3448	     4.3640	   -19.0506	   -33.6533	   -30.7159	
    -9.1476	    -5.5389	     1.3428	   -19.6381	    -6.2103	   -23.6664	     3.8605	   -21.3165	   -32.4783	   -30.1285	
    -7.9727	    -4.6158	     0.8392	   -18.2953	    -7.0496	   -22.5754	     2.6855	   -24.0860	   -31.9748	   -30.1285	
    -7.8049	    -4.8676	    -1.3428	   -18.0435	    -8.6441	   -22.3236	     0.9232	   -27.1912	   -32.3105	   -30.7159	
    -8.8120	    -6.1264	    -4.7836	   -18.7988	   -10.7422	   -22.8271	    -1.3428	   -30.2124	   -33.3176	   -31.8069	
   -10.6583	    -8.2245	    -8.9798	   -20.3934	   -13.0920	   -24.0860	    -3.6926	   -32.8979	   -34.9121	   -33.3176	
   -13.0920	   -10.7422	   -13.5117	   -22.5754	   -15.3580	   -25.8484	    -5.9586	   -34.9121	   -36.8423	   -34.9121	
   -15.6937	   -13.1760	   -17.7078	   -24.8413	   -17.1204	   -27.7786	    -7.8049	   -36.0031	   -38.6887	   -36.4227	
   -18.0435	   -15.1901	   -21.1487	   -26.8555	   -18.2114	   -29.6249	    -9.0637	   -36.1710	   -40.1993	   -37.4298	
   -19.8059	   -16.6168	   -23.5825	   -28.3661	   -18.6310	   -31.0516	    -9.5673	   -35.4996	   -41.1224	   -37.9333	
   -20.9808	   -17.1204	   -24.9252	   -29.2053	   -18.2114	   -31.9748	    -9.3994	   -33.9050	   -41.2903	   -37.8494	
   -21.4005	   -17.0364	   -25.1770	   -29.3732	   -17.2043	   -32.3105	    -8.5602	   -31.8069	   -40.8707	   -37.2620	
   -21.3165	   -16.3651	   -24.6735	   -28.9536	   -15.7776	   -32.2266	    -7.3853	   -29.6249	   -39.7797	   -36.3388	
   -20.8969	   -15.3580	   -23.5825	   -28.1143	   -14.2670	   -31.9748	    -6.1264	   -27.6108	   -38.4369	   -35.3317	
   -20.3094	   -14.4348	   -22.1558	   -27.1072	   -12.8403	   -31.7230	    -5.0354	   -26.1002	   -36.9263	   -34.5764	
   -19.8059	   -13.5956	   -20.7291	   -26.1002	   -11.6653	   -31.7230	    -4.3640	   -25.1770	   -35.5835	   -34.0729	
   -19.3024	   -12.9242	   -19.3863	   -25.2609	   -10.8261	   -32.1426	    -4.1122	   -25.0092	   -34.3246	   -33.9050	
   -18.7988	   -12.5885	   -18.2114	   -24.5895	   -10.3226	   -33.0658	    -4.1962	   -25.3448	   -33.3176	   -33.9050	
   -18.4631	   -12.5885	   -17.2043	   -24.1699	   -10.1547	   -34.2407	    -4.7836	   -26.1002	   -32.6462	   -34.0729	
   -18.2953	   -12.8403	   -16.4490	   -23.9182	   -10.2386	   -35.6674	    -5.6229	   -27.1912	   -32.2266	   -34.4086	
   -18.3792	   -13.4277	   -16.0294	   -23.9182	   -10.7422	   -37.2620	    -6.7978	   -28.8696	   -32.3105	   -34.9121	
   -18.7988	   -14.3509	   -16.0294	   -24.1699	   -11.5814	   -38.6887	    -8.1406	   -30.9677	   -32.8979	   -35.7513	
   -19.4702	   -15.6097	   -16.4490	   -24.7574	   -12.7563	   -40.1154	    -9.7351	   -33.5693	   -33.9890	   -36.7584	
   -20.5612	   -17.2043	   -17.2882	   -25.6805	   -14.3509	   -41.2903	   -11.4975	   -36.4227	   -35.6674	   -38.0173	
   -21.9879	   -19.1345	   -18.4631	   -27.0233	   -16.1972	   -42.2134	   -13.2599	   -39.1922	   -37.8494	   -39.5279	
   -23.7503	   -21.2326	   -19.9738	   -28.6179	   -18.2953	   -43.0527	   -15.1062	   -41.4581	   -40.5350	   -41.2064	
   -25.8484	   -23.4985	   -21.7361	   -30.4642	   -20.4773	   -43.8080	   -16.8686	   -43.1366	   -43.3884	   -43.0527	
   -28.1143	   -25.7645	   -23.4985	   -32.4783	   -22.6593	   -44.4794	   -18.4631	   -44.0598	   -46.3257	   -44.8151	
   -30.3802	   -27.9465	   -25.2609	   -34.4925	   -24.6735	   -45.0668	   -19.8898	   -44.3115	   -49.0112	   -46.4096	
   -32.3944	   -29.7928	   -26.6876	   -36.2549	   -26.3519	   -45.5704	   -20.8969	   -44.0598	   -51.2772	   -47.6685	
   -34.0729	   -31.2195	   -27.6947	   -37.6816	   -27.6108	   -45.7382	   -21.4844	   -43.3884	   -52.8717	   -48.5916	
   -35.1639	   -32.2266	   -28.4500	   -38.6887	   -28.4500	   -45.7382	   -21.9040	   -42.5491	   -53.7949	   -49.0952	
   -35.7513	   -32.8140	   -28.7857	   -39.2761	   -28.8696	   -45.4865	   -21.9879	   -41.7099	   -54.0466	   -49.3469	
   -35.6674	   -32.8140	   -28.7857	   -39.3600	   -28.9536	   -44.8990	   -21.8201	   -40.7867	   -53.7949	   -49.1791	
   -34.8282	   -32.2266	   -28.3661	   -38.7726	   -28.5339	   -43.8919	   -21.4005	   -39.6118	   -52.9556	   -48.7595	
   -33.3176	   -31.1356	   -27.5269	   -37.6816	   -27.6108	   -42.6331	   -20.7291	   -38.3530	   -51.6968	   -48.0881	
   -31.3034	   -29.6249	   -26.2680	   -36.0870	   -26.3519	   -41.0385	   -19.8898	   -36.7584	   -50.1862	   -47.2488	
   -29.0375	   -27.8625	   -24.8413	   -34.1568	   -24.8413	   -39.2761	   -18.9667	   -35.1639	   -48.6755	   -46.3257	
   -26.7715	   -26.0162	   -23.3307	   -32.0587	   -23.0789	   -37.5137	   -17.9596	   -33.5693	   -47.1649	   -45.4025	
   -24.7574	   -24.2538	   -21.7361	   -29.9606	   -21.3165	   -35.8353	   -17.1204	   -31.8909	   -45.9061	   -44.4794	
   -22.9111	   -22.5754	   -20.0577	   -27.9465	   -19.4702	   -34.3246	   -16.2811	   -30.2963	   -44.8151	   -43.6401	
   -21.4005	   -21.0648	   -18.2953	   -26.1002	   -17.5400	   -33.0658	   -15.5258	   -28.7018	   -43.9758	   -42.8009	
   -20.2255	   -19.6381	   -16.3651	   -24.5895	   -15.6937	   -32.1426	   -14.6866	   -27.1072	   -43.2205	   -41.9617	
   -19.3863	   -18.4631	   -14.4348	   -23.4146	   -13.8474	   -31.6391	   -13.8474	   -25.8484	   -42.7170	   -41.2064	
   -18.7988	   -17.4561	   -12.5885	   -22.8271	   -12.1689	   -31.5552	   -13.0920	   -25.0092	   -42.2974	   -40.5350	
   -18.4631	   -16.6168	   -10.9100	   -22.6593	   -10.9100	   -31.9748	   -12.4207	   -24.9252	   -42.0456	   -39.8636	
   -18.3792	   -15.9454	    -9.5673	   -23.0789	   -10.1547	   -32.8140	   -11.9171	   -25.5966	   -41.8777	   -39.3600	
   -18.6310	   -15.6097	    -8.8959	   -24.0021	   -10.0708	   -33.9890	   -11.7493	   -27.1072	   -41.8777	   -39.0244	
   -19.3024	   -15.6097	    -8.9798	   -25.4288	   -10.9100	   -35.3317	   -12.0010	   -29.1214	   -41.9617	   -38.8565	
   -20.3934	   -16.1133	    -9.8190	   -27.2751	   -12.5885	   -36.8423	   -12.8403	   -31.5552	   -42.1295	   -39.0244	
   -21.7361	   -16.9525	   -11.4975	   -29.2053	   -14.8544	   -38.2690	   -14.0152	   -33.8211	   -42.2134	   -39.2761	
   -23.0789	   -17.9596	   -13.5117	   -31.0516	   -17.3721	   -39.2761	   -15.3580	   -35.7513	   -42.2134	   -39.5279	
   -24.0860	   -18.8828	   -15.6937	   -32.3944	   -19.8059	   -39.6957	   -16.5329	   -36.8423	   -41.7938	   -39.6957	
   -24.7574	   -19.5541	   -17.6239	   -33.1497	   -21.8201	   -39.3600	   -17.6239	   -37.3459	   -41.1224	   -39.6957	
   -25.0931	   -20.1416	   -19.3024	   -33.3176	   -23.3307	   -38.5208	   -18.4631	   -37.4298	   -40.1993	   -39.6957	
   -25.2609	   -20.8130	   -20.7291	   -33.3176	   -24.5895	   -37.4298	   -19.3024	   -37.5137	   -39.5279	   -39.7797	
   -25.4288	   -21.5683	   -22.2397	   -33.2336	   -25.5966	   -36.4227	   -20.2255	   -37.9333	   -39.1083	   -40.1993	
   -25.5966	   -22.5754	   -23.6664	   -33.4015	   -26.6037	   -35.7513	   -21.3165	   -38.8565	   -39.1922	   -40.9546	
   -25.7645	   -23.4985	   -24.9252	   -33.5693	   -27.3590	   -35.3317	   -22.4075	   -40.0314	   -39.5279	   -41.9617	
[Epoch Header]
[Trial Type]	11
[Accept]	1
[Correct]	0
[RT]	 0.000
[Resp]	0
[Epoch Data]
    12.5046	    11.0779	     0.5875	     3.6087	     3.2730	    -1.0071	     1.9302	     3.6087	     0.6714	     2.7695	
    15.7776	    13.9313	     2.4338	     5.5389	     2.4338	     1.9302	     2.1820	     5.0354	     2.2659	     4.6158	
    19.2184	    16.9525	     4.5319	     7.7209	     1.8463	     5.2032	     2.6016	     6.8817	     4.0283	     6.5460	
    22.5754	    19.8059	     6.7978	     9.9030	     1.6785	     8.6441	     3.0212	     9.0637	     5.9586	     8.2245	
    25.5966	    22.3236	     9.1476	    12.0850	     1.9302	    12.0850	     3.5248	    11.4136	     7.8049	     9.8190	
    27.9465	    24.3378	    11.4136	    14.1830	     2.3499	    15.1901	     4.0283	    13.6795	     9.5673	    11.0779	
    29.4571	    25.6805	    13.5956	    15.8615	     3.0212	    17.9596	     4.3640	    15.8615	    11.1618	    12.0850	
    30.0446	    26.2680	    15.4419	    17.2043	     3.7766	    20.1416	     4.6997	    17.7078	    12.4207	    12.8403	
    29.7089	    26.0162	    16.8686	    18.0435	     4.5319	    21.5683	     4.7836	    19.3863	    13.4277	    13.2599	
    28.5339	    25.0931	    18.0435	    18.2114	     5.2032	    22.1558	     4.8676	    20.7291	    14.0152	    13.3438	
    26.6876	    23.6664	    18.8828	    17.7078	     5.8746	    21.7361	     4.8676	    21.9040	    14.3509	    13.2599	
    24.4217	    21.9040	    19.5541	    16.6168	     6.6299	    20.2255	     4.8676	    22.9950	    14.3509	    13.0081	
    22.1558	    20.1416	    20.3094	    15.1062	     7.4692	    17.8757	     4.9515	    24.2538	    14.1830	    12.5885	
    19.8898	    18.3792	    21.1487	    13.2599	     8.4763	    14.7705	     5.1193	    25.5966	    13.9313	    12.0850	
    17.7917	    16.8686	    22.2397	    11.0779	     9.6512	    11.0779	     5.5389	    27.2751	    13.6795	    11.4975	
    15.8615	    15.6097	    23.4146	     8.8959	    10.8261	     7.0496	     6.0425	    29.1214	    13.5117	    10.7422	
    14.1830	    14.6027	    24.7574	     6.7978	    12.0850	     3.0212	     6.5460	    30.9677	    13.5956	     9.9869	
    12.6724	    13.8474	    26.0162	     4.7836	    13.1760	    -0.7553	     7.1335	    32.7301	    13.7634	     9.2316	
    11.3297	    13.0920	    27.1072	     3.1891	    14.0152	    -3.8605	     7.5531	    33.8211	    14.0991	     8.3084	
    10.3226	    12.4207	    27.7786	     2.0142	    14.4348	    -6.2103	     7.7209	    33.9050	    14.3509	     7.4692	
     9.4833	    11.7493	    27.7786	     1.4267	    14.3509	    -7.4692	     7.7209	    32.4783	    14.5187	     6.6299	
     8.8959	    10.9940	    27.2751	     1.3428	    13.7634	    -7.6370	     7.3853	    29.1214	    14.2670	     5.8746	
     8.7280	    10.2386	    26.1002	     1.9302	    12.6724	    -6.7978	     6.8817	    23.9182	    13.5956	     5.2872	
     8.8959	     9.5673	    24.3378	     2.8534	    11.2457	    -5.1193	     6.2103	    17.3721	    12.4207	     4.6997	
     9.3155	     8.9798	    21.9879	     4.1122	     9.3994	    -2.9373	     5.3711	    10.1547	    10.7422	     4.1962	
     9.9030	     8.4763	    19.3024	     5.4550	     7.3013	    -0.3357	     4.4479	     3.1891	     8.7280	     3.7766	
    10.4904	     7.8888	    16.2811	     6.7139	     4.9515	     2.2659	     3.5248	    -2.6016	     6.4621	     3.2730	
    10.9100	     7.3853	    13.1760	     7.6370	     2.6016	     4.7836	     2.6016	    -6.7978	     4.1122	     2.6855	
    11.2457	     6.7139	    10.1547	     8.1406	     0.3357	     6.8817	     1.8463	    -9.4833	     1.8463	     2.1820	
    11.2457	     6.0425	     7.1335	     8.2245	    -1.6785	     8.5602	     1.1749	   -10.8261	    -0.2518	     1.5106	
    10.9940	     5.2872	     4.2801	     7.8049	    -3.3569	     9.5673	     0.7553	   -11.2457	    -2.0981	     0.9232	
    10.3226	     4.3640	     1.4267	     6.9656	    -4.6997	     9.8190	     0.5035	   -11.1618	    -3.6926	     0.2518	
     9.3994	     3.2730	    -1.4267	     5.7068	    -5.7068	     9.4833	     0.3357	   -10.7422	    -5.0354	    -0.3357	
     8.1406	     2.1820	    -4.1962	     4.1122	    -6.4621	     8.4763	     0.1678	   -10.3226	    -6.2103	    -1.0071	
     6.7978	     1.0910	    -6.7978	     2.5177	    -7.0496	     7.1335	     0.0839	    -9.7351	    -7.0496	    -1.5945	
     5.5389	     0.0839	    -9.1476	     0.9232	    -7.4692	     5.4550	    -0.0839	    -9.2316	    -7.6370	    -2.0981	
     4.5319	    -0.5875	   -10.9100	    -0.5035	    -7.6370	     3.7766	    -0.2518	    -8.7280	    -7.8888	    -2.5177	
     3.9444	    -0.9232	   -12.0850	    -1.5106	    -7.5531	     2.1820	    -0.5035	    -8.1406	    -7.8888	    -2.7695	
     3.8605	    -0.7553	   -12.5046	    -2.0142	    -7.1335	     0.9232	    -0.6714	    -7.5531	    -7.5531	    -2.6855	
     4.3640	    -0.2518	   -12.0850	    -2.0981	    -6.5460	     0.0839	    -0.9232	    -6.7139	    -6.8817	    -2.5177	
     5.3711	     0.7553	   -10.9940	    -1.7624	    -5.7068	    -0.3357	    -1.1749	    -5.7068	    -5.9586	    -2.0142	
     6.8817	     2.0142	    -9.3155	    -1.1749	    -4.6997	    -0.4196	    -1.5106	    -4.4479	    -4.8676	    -1.4267	
     8.8120	     3.4409	    -7.2174	    -0.3357	    -3.5248	    -0.1678	    -1.7624	    -3.0212	    -3.6926	    -0.7553	
    11.0779	     5.1193	    -4.6997	     0.6714	    -2.2659	     0.2518	    -1.8463	    -1.3428	    -2.4338	     0.0000	
    13.4277	     6.7978	    -1.9302	     1.7624	    -0.9232	     0.7553	    -1.5945	     0.5035	    -1.2589	     0.8392	
    15.7776	     8.4763	     1.0910	     2.9373	     0.6714	     1.2589	    -0.8392	     2.5177	    -0.0839	     1.6785	
    17.9596	    10.1547	     4.3640	     4.0283	     2.3499	     1.7624	     0.4196	     4.6158	     1.0910	     2.5177	
    19.8059	    11.5814	     7.7209	     5.0354	     4.1962	     1.9302	     2.1820	     6.7139	     2.1820	     3.4409	
    21.0648	    12.6724	    10.9940	     5.7068	     5.9586	     1.6785	     4.1962	     8.6441	     3.2730	     4.2801	
    21.4844	    13.3438	    14.0152	     5.8746	     7.5531	     0.9232	     5.9586	    10.4065	     4.1122	     5.0354	
    20.9808	    13.3438	    16.5329	     5.4550	     8.6441	    -0.5035	     7.3853	    11.7493	     4.7836	     5.7068	
    19.5541	    12.8403	    18.4631	     4.5319	     9.0637	    -2.5177	     8.0566	    12.7563	     5.2032	     6.2943	
    17.3721	    11.6653	    19.5541	     3.0212	     8.8120	    -5.1193	     8.0566	    13.2599	     5.4550	     6.6299	
    14.4348	     9.9869	    19.8059	     1.0071	     7.8888	    -8.1406	     7.4692	    13.4277	     5.5389	     6.9656	
    11.1618	     7.8888	    19.3024	    -1.1749	     6.2943	   -11.3297	     6.3782	    13.1760	     5.4550	     7.1335	
     7.7209	     5.7068	    18.1274	    -3.3569	     4.2801	   -14.2670	     4.7836	    12.6724	     5.3711	     7.2174	
     4.5319	     3.5248	    16.4490	    -5.2872	     2.0142	   -16.7847	     3.0212	    11.8332	     5.2872	     7.2174	
     1.8463	     1.5106	    14.4348	    -6.7978	    -0.2518	   -18.4631	     1.0910	    10.7422	     5.2872	     7.2174	
    -0.2518	    -0.0839	    12.1689	    -7.5531	    -2.3499	   -19.2184	    -0.7553	     9.4833	     5.4550	     7.1335	
    -1.4267	    -1.3428	     9.6512	    -7.4692	    -4.3640	   -19.0506	    -2.5177	     8.1406	     5.7068	     7.1335	
    -1.8463	    -2.0981	     6.8817	    -6.7139	    -6.2943	   -17.8757	    -4.1122	     6.7139	     6.0425	     6.9656	
    -1.5106	    -2.4338	     3.7766	    -5.2032	    -7.9727	   -16.0294	    -5.4550	     5.2032	     6.3782	     6.7978	
    -0.5875	    -2.4338	     0.5875	    -3.1891	    -9.5673	   -13.5956	    -6.5460	     3.6926	     6.7139	     6.4621	
     0.7553	    -2.2659	    -2.6016	    -0.8392	   -10.9940	   -10.8261	    -7.4692	     2.4338	     7.0496	     6.1264	
     2.4338	    -1.8463	    -5.7068	     1.5106	   -12.2528	    -7.6370	    -8.3084	     1.5945	     7.2174	     5.7068	
     4.1962	    -1.4267	    -8.3923	     3.8605	   -13.2599	    -4.2801	    -8.9798	     1.2589	     7.2174	     5.2872	
     5.8746	    -1.0071	   -10.6583	     5.8746	   -14.1830	    -0.8392	    -9.7351	     1.3428	     6.9656	     4.9515	
     7.2174	    -0.5875	   -12.4207	     7.6370	   -14.8544	     2.5177	   -10.5743	     1.6785	     6.4621	     4.6997	
     8.2245	    -0.5035	   -13.6795	     8.8959	   -15.5258	     5.5389	   -11.4136	     2.0142	     5.6229	     4.3640	
     8.7280	    -0.6714	   -14.3509	     9.6512	   -16.0294	     8.0566	   -12.3367	     2.1820	     4.5319	     4.1122	
     8.7280	    -1.0910	   -14.6866	     9.9869	   -16.3651	     9.9030	   -13.1760	     2.0981	     3.3569	     3.7766	
     8.2245	    -1.8463	   -14.6866	     9.9869	   -16.4490	    10.9100	   -13.8474	     1.5945	     2.1820	     3.5248	
     7.3013	    -2.8534	   -14.4348	     9.5673	   -16.2811	    11.0779	   -14.2670	     0.7553	     1.0910	     3.1891	
     6.0425	    -3.9444	   -13.9313	     8.8959	   -15.7776	    10.5743	   -14.3509	    -0.3357	     0.3357	     2.9373	
     4.5319	    -5.1193	   -13.2599	     8.1406	   -14.9384	     9.5673	   -14.0152	    -1.5106	    -0.1678	     2.6016	
     2.8534	    -6.2103	   -12.5046	     7.4692	   -13.7634	     8.2245	   -13.3438	    -2.5177	    -0.3357	     2.2659	
     1.2589	    -7.0496	   -11.5814	     6.8817	   -12.1689	     6.7978	   -12.1689	    -3.1891	    -0.0839	     2.0142	
    -0.0839	    -7.7209	   -10.4904	     6.5460	   -10.2386	     5.5389	   -10.5743	    -3.2730	     0.5035	     2.0142	
    -1.0910	    -8.0566	    -9.3155	     6.5460	    -7.8888	     4.4479	    -8.7280	    -2.5177	     1.3428	     2.0981	
    -1.7624	    -8.0566	    -7.8888	     6.9656	    -5.1193	     3.7766	    -6.6299	    -1.0910	     2.4338	     2.5177	
    -2.0142	    -7.8888	    -6.3782	     7.6370	    -2.0981	     3.6087	    -4.5319	     0.9232	     3.6926	     3.1052	
    -2.0142	    -7.5531	    -4.7836	     8.6441	     1.3428	     3.8605	    -2.3499	     3.3569	     5.0354	     3.8605	
    -1.6785	    -7.1335	    -3.1052	     9.8190	     4.8676	     4.4479	    -0.1678	     5.9586	     6.3782	     4.6158	
    -1.2589	    -6.6299	    -1.3428	    11.0779	     8.5602	     5.3711	     1.8463	     8.6441	     7.6370	     5.4550	
    -0.9232	    -6.1264	     0.4196	    12.2528	    12.0850	     6.3782	     3.6926	    11.3297	     8.8120	     6.1264	
    -0.5875	    -5.7068	     2.1820	    13.0920	    15.1901	     7.2174	     5.2872	    14.0991	     9.7351	     6.7139	
    -0.4196	    -5.4550	     3.6926	    13.5956	    17.5400	     7.6370	     6.3782	    16.7847	    10.4904	     7.2174	
    -0.5035	    -5.2872	     4.9515	    13.5956	    18.7149	     7.7209	     6.9656	    19.3024	    11.0779	     7.5531	
    -0.6714	    -5.2872	     5.8746	    13.0920	    18.5471	     7.2174	     6.9656	    21.5683	    11.4136	     7.8888	
    -1.0071	    -5.2872	     6.3782	    12.1689	    17.1204	     6.2103	     6.5460	    23.2468	    11.6653	     8.1406	
    -1.3428	    -5.2032	     6.6299	    10.8261	    14.5187	     4.9515	     5.7907	    24.1699	    11.6653	     8.4763	
    -1.5945	    -5.2032	     6.7139	     9.2316	    11.1618	     3.5248	     4.8676	    24.2538	    11.4975	     8.7280	
    -1.6785	    -5.1193	     6.4621	     7.6370	     7.2174	     2.0981	     3.7766	    23.3307	    11.1618	     9.0637	
    -1.6785	    -5.1193	     6.1264	     6.1264	     3.0212	     0.8392	     2.7695	    21.4844	    10.5743	     9.3994	
    -1.5945	    -5.2872	     5.3711	     4.7836	    -1.0071	     0.0839	     1.6785	    18.7988	     9.9030	     9.6512	
    -1.5106	    -5.6229	     4.3640	     3.7766	    -4.7836	    -0.2518	     0.7553	    15.5258	     9.2316	     9.9869	
    -1.3428	    -6.2103	     2.9373	     3.1891	    -8.0566	     0.0839	     0.0000	    12.0850	     8.5602	    10.2386	
    -1.0910	    -6.9656	     1.0071	     3.1891	   -10.7422	     1.0071	    -0.5875	     8.8959	     8.2245	    10.4904	
    -0.9232	    -7.8049	    -1.2589	     3.6087	   -12.8403	     2.4338	    -0.9232	     6.3782	     8.1406	    10.8261	
    -0.6714	    -8.8120	    -3.8605	     4.6158	   -14.2670	     4.0283	    -1.0910	     4.8676	     8.3084	    11.1618	
    -0.4196	    -9.8190	    -6.8817	     5.8746	   -15.3580	     5.6229	    -1.1749	     4.3640	     8.7280	    11.4975	
    -0.1678	   -10.9100	    -9.9869	     7.3013	   -15.9454	     7.1335	    -1.1749	     4.9515	     9.3155	    11.8332	
     0.0839	   -11.8332	   -13.0920	     8.8120	   -16.1972	     8.2245	    -1.3428	     6.0425	     9.9869	    12.0850	
     0.3357	   -12.6724	   -15.8615	    10.2386	   -16.1972	     8.9798	    -1.5945	     7.4692	    10.5743	    12.2528	
     0.5035	   -13.4277	   -18.1274	    11.5814	   -15.9454	     9.3155	    -2.0142	     8.6441	    11.0779	    12.3367	
     0.5875	   -13.9313	   -19.6381	    12.6724	   -15.4419	     9.3155	    -2.6016	     9.2316	    11.4136	    12.3367	
     0.5875	   -14.3509	   -20.4773	    13.4277	   -14.8544	     9.1476	    -3.3569	     9.2316	    11.6653	    12.0850	
     0.2518	   -14.7705	   -20.4773	    13.9313	   -14.2670	     8.8120	    -4.3640	     8.4763	    11.6653	    11.6653	
    -0.3357	   -15.1062	   -19.8898	    14.0991	   -13.6795	     8.4763	    -5.3711	     7.2174	    11.4136	    10.9100	
    -1.1749	   -15.4419	   -18.7988	    14.0152	   -13.1760	     8.3923	    -6.2943	     5.8746	    11.0779	     9.9869	
    -2.0142	   -15.5258	   -17.2043	    14.0152	   -12.5885	     8.6441	    -6.9656	     4.8676	    10.7422	     9.0637	
    -2.7695	   -15.3580	   -15.2740	    14.0152	   -11.8332	     9.3994	    -6.9656	     4.3640	    10.6583	     8.4763	
    -3.2730	   -14.6866	   -13.0081	    14.2670	   -10.9100	    10.8261	    -6.2103	     4.4479	    10.7422	     8.3084	
    -3.4409	   -13.6795	   -10.5743	    14.6027	    -9.8190	    12.6724	    -4.7836	     4.7836	    11.1618	     8.5602	
    -3.3569	   -12.4207	    -8.2245	    15.1062	    -8.7280	    14.7705	    -2.7695	     5.2032	    11.6653	     9.1476	
    -3.0212	   -10.8261	    -6.0425	    15.4419	    -7.6370	    16.8686	    -0.6714	     5.3711	    12.0850	     9.9869	
    -2.3499	    -9.0637	    -4.1962	    15.7776	    -6.7139	    18.7988	     1.2589	     5.5389	    12.4207	    10.9100	
    -1.4267	    -7.2174	    -2.6855	    16.1133	    -5.9586	    20.5612	     2.6855	     5.9586	    12.6724	    11.7493	
    -0.1678	    -5.2032	    -1.4267	    16.4490	    -5.2032	    22.0718	     3.7766	     7.0496	    12.8403	    12.5046	
     1.5106	    -3.1052	    -0.3357	    16.8686	    -4.5319	    23.3307	     4.5319	     8.8959	    13.0081	    13.1760	
     3.4409	    -0.9232	     0.6714	    17.4561	    -3.7766	    24.4217	     5.0354	    11.4975	    13.3438	    13.7634	
     5.7068	     1.2589	     1.6785	    18.2953	    -2.9373	    25.3448	     5.2872	    14.7705	    13.7634	    14.1830	
     8.2245	     3.5248	     2.7695	    19.1345	    -1.9302	    25.9323	     5.4550	    18.3792	    14.3509	    14.5187	
    10.7422	     5.7907	     3.9444	    19.9738	    -0.8392	    26.1841	     5.4550	    22.1558	    15.0223	    14.8544	
    13.3438	     8.0566	     5.2872	    20.6451	     0.3357	    26.0162	     5.3711	    25.9323	    15.7776	    15.1062	
    15.6937	    10.2386	     6.7139	    21.1487	     1.3428	    25.5127	     5.2032	    29.5410	    16.5329	    15.2740	
    17.7917	    12.1689	     8.3084	    21.3165	     2.3499	    24.5056	     4.9515	    32.7301	    17.2043	    15.4419	
    19.5541	    13.9313	     9.9869	    20.9808	     3.2730	    22.9111	     4.6158	    35.3317	    17.7078	    15.4419	
    20.8969	    15.4419	    11.9171	    20.2255	     4.1122	    20.8969	     4.2801	    37.2620	    18.0435	    15.3580	
    21.7361	    16.6168	    13.9313	    18.9667	     4.9515	    18.4631	     4.1122	    38.1851	    18.2114	    15.1901	
    22.1558	    17.6239	    16.1972	    17.3721	     5.8746	    15.6937	     4.0283	    38.1012	    18.0435	    14.9384	
    22.2397	    18.3792	    18.3792	    15.4419	     6.8817	    12.8403	     4.0283	    36.9263	    17.5400	    14.6866	
    21.8201	    18.8828	    20.2255	    13.2599	     7.7209	    10.0708	     4.1962	    34.4086	    16.8686	    14.2670	
    21.1487	    18.9667	    21.7361	    10.9100	     8.4763	     7.6370	     4.4479	    30.7159	    15.8615	    13.9313	
    20.2255	    18.7988	    22.4075	     8.5602	     9.0637	     5.6229	     4.7836	    26.0162	    14.6027	    13.5117	
    19.1345	    18.3792	    22.3236	     6.2943	     9.4833	     4.1122	     5.1193	    20.5612	    13.2599	    13.0920	
    18.0435	    17.7078	    21.4844	     4.2801	     9.8190	     3.2730	     5.5389	    14.9384	    11.7493	    12.6724	
    17.1204	    16.9525	    19.8898	     2.6016	    10.2386	     3.0212	     6.0425	     9.6512	    10.2386	    12.4207	
    16.3651	    16.1972	    17.9596	     1.2589	    10.9940	     3.2730	     6.6299	     5.0354	     8.8120	    12.1689	
    16.0294	    15.5258	    15.8615	     0.3357	    12.0850	     3.9444	     7.3853	     1.5106	     7.5531	    12.0010	
    15.9454	    14.9384	    13.7634	    -0.1678	    13.7634	     4.7836	     8.3084	    -0.7553	     6.4621	    11.8332	
    16.1972	    14.6027	    11.9171	    -0.2518	    15.6937	     5.6229	     9.3155	    -1.8463	     5.6229	    11.7493	
    16.5329	    14.3509	    10.4065	    -0.1678	    17.6239	     6.3782	    10.2386	    -1.8463	     5.0354	    11.5814	
    17.1204	    14.1830	     9.3155	     0.3357	    19.3024	     6.9656	    10.9940	    -1.0910	     4.7836	    11.4136	
    17.6239	    14.1830	     8.6441	     0.9232	    20.2255	     7.3853	    11.4136	     0.2518	     4.7836	    11.3297	
    18.0435	    14.1830	     8.3923	     1.5945	    20.3094	     7.4692	    11.4136	     2.0142	     5.0354	    11.3297	
    18.2953	    14.0991	     8.3923	     2.2659	    19.3863	     7.2174	    10.9100	     3.8605	     5.3711	    11.4136	
    18.2114	    13.9313	     8.3923	     2.6855	    17.5400	     6.7139	     9.9869	     5.7068	     5.7907	    11.4975	
    17.8757	    13.5956	     8.3923	     2.8534	    14.7705	     5.7068	     8.8120	     7.3013	     6.0425	    11.5814	
    17.0364	    13.1760	     8.2245	     2.6016	    11.4975	     4.3640	     7.5531	     8.6441	     6.1264	    11.5814	
    15.9454	    12.5046	     7.8888	     1.9302	     7.8049	     2.5177	     6.2103	     9.4833	     6.0425	    11.4975	
    14.5187	    11.6653	     7.3853	     0.8392	     4.1122	     0.4196	     4.9515	     9.5673	     5.7068	    11.1618	
    12.8403	    10.6583	     6.7139	    -0.5875	     0.7553	    -2.0142	     3.8605	     8.8959	     5.2032	    10.6583	
    10.9100	     9.3994	     5.8746	    -2.3499	    -2.0142	    -4.6158	     3.0212	     7.3013	     4.4479	     9.9869	
     8.8120	     8.0566	     5.0354	    -4.1962	    -4.1122	    -7.3013	     2.4338	     5.1193	     3.6087	     9.1476	
     6.7139	     6.7139	     4.2801	    -5.9586	    -5.5389	    -9.8190	     2.1820	     2.3499	     2.8534	     8.3923	
     4.6997	     5.3711	     3.6087	    -7.3853	    -6.1264	   -12.0850	     2.2659	    -0.5875	     2.2659	     7.6370	
     2.8534	     4.1962	     3.1052	    -8.3923	    -6.1264	   -14.0152	     2.6855	    -3.2730	     1.8463	     7.0496	
     1.5106	     3.1891	     2.6855	    -8.8959	    -5.5389	   -15.5258	     3.2730	    -5.6229	     1.7624	     6.5460	
     0.5875	     2.6016	     2.5177	    -8.6441	    -4.5319	   -16.4490	     4.0283	    -7.2174	     1.9302	     6.2103	
     0.3357	     2.3499	     2.5177	    -7.8888	    -3.1891	   -16.7847	     4.7836	    -8.1406	     2.2659	     5.7907	
     0.6714	     2.4338	     2.6855	    -6.5460	    -1.7624	   -16.5329	     5.6229	    -8.3084	     2.8534	     5.4550	
     1.6785	     3.0212	     3.2730	    -4.6997	    -0.0839	   -15.5258	     6.3782	    -7.8888	     3.5248	     5.1193	
     3.1891	     3.9444	     4.1122	    -2.5177	     1.5106	   -13.7634	     7.1335	    -6.8817	     4.2801	     4.6997	
     5.0354	     5.2032	     5.2032	     0.0000	     3.1891	   -11.2457	     7.8049	    -5.2872	     5.1193	     4.3640	
     7.0496	     6.5460	     6.6299	     2.6855	     4.7836	    -7.9727	     8.3923	    -3.4409	     5.7907	     4.1122	
     8.9798	     8.0566	     8.1406	     5.3711	     6.2943	    -4.2801	     8.9798	    -1.2589	     6.3782	     3.9444	
    10.7422	     9.4833	     9.8190	     7.8888	     7.7209	    -0.3357	     9.4833	     0.9232	     6.7978	     3.8605	
    12.0850	    10.7422	    11.4136	    10.2386	     8.8120	     3.6087	     9.9869	     2.9373	     7.0496	     3.7766	
    13.0081	    11.7493	    12.9242	    12.0850	     9.7351	     7.2174	    10.2386	     4.8676	     6.9656	     3.6926	
    13.5117	    12.5046	    14.1830	    13.5117	    10.3226	    10.1547	    10.4065	     6.4621	     6.6299	     3.6087	
    13.5956	    12.9242	    15.1901	    14.3509	    10.4904	    12.3367	    10.4065	     7.8888	     6.0425	     3.5248	
    13.3438	    13.0920	    15.9454	    14.6027	    10.3226	    13.5956	    10.1547	     9.0637	     5.2872	     3.2730	
    12.9242	    12.9242	    16.3651	    14.2670	     9.8190	    13.8474	     9.7351	    10.0708	     4.6158	     3.1052	
    12.3367	    12.5885	    16.4490	    13.6795	     9.0637	    13.2599	     9.0637	    10.9100	     3.8605	     3.0212	
    11.6653	    12.0850	    16.3651	    12.8403	     8.1406	    12.0850	     8.2245	    11.8332	     3.4409	     2.9373	
    11.0779	    11.4975	    16.1972	    12.0010	     7.1335	    10.4904	     7.3013	    12.8403	     3.1891	     3.0212	
    10.6583	    10.9940	    16.1133	    11.3297	     6.2943	     8.8959	     6.3782	    13.9313	     3.3569	     3.3569	
    10.5743	    10.6583	    16.1972	    11.0779	     5.7068	     7.5531	     5.6229	    15.2740	     3.8605	     3.7766	
    10.8261	    10.7422	    16.5329	    11.1618	     5.4550	     6.7978	     5.1193	    16.6168	     4.7836	     4.5319	
    11.6653	    11.1618	    17.1204	    11.7493	     5.7068	     6.6299	     5.1193	    18.0435	     5.9586	     5.4550	
    12.9242	    12.0010	    17.9596	    12.6724	     6.2103	     7.1335	     5.6229	    19.3863	     7.4692	     6.4621	
    14.6027	    13.0920	    18.7988	    13.9313	     6.9656	     8.1406	     6.6299	    20.4773	     8.9798	     7.5531	
    16.5329	    14.1830	    19.6381	    15.2740	     7.8888	     9.4833	     7.9727	    21.1487	    10.4065	     8.6441	
    18.4631	    15.1062	    20.1416	    16.5329	     8.6441	    10.8261	     9.5673	    21.5683	    11.6653	     9.5673	
    20.1416	    15.8615	    20.1416	    17.5400	     9.2316	    12.0850	    10.8261	    21.4844	    12.5046	    10.2386	
    21.5683	    16.1972	    19.7220	    18.1274	     9.3994	    13.0081	    11.7493	    21.0648	    12.9242	    10.5743	
    22.4075	    16.1133	    18.7149	    18.2114	     9.2316	    13.4277	    12.0010	    20.3094	    13.0081	    10.5743	
    22.6593	    15.6937	    17.2043	    17.7078	     8.6441	    13.4277	    11.6653	    19.2184	    12.5885	    10.1547	
    22.2397	    14.7705	    15.3580	    16.6168	     7.7209	    12.9242	    10.9100	    17.9596	    11.8332	     9.3994	
    21.2326	    13.5956	    13.1760	    14.9384	     6.5460	    12.0010	     9.9030	    16.5329	    10.8261	     8.3923	
    19.7220	    12.0850	    10.7422	    12.7563	     5.1193	    10.6583	     8.6441	    15.0223	     9.6512	     7.3853	
    17.7917	    10.4065	     8.3084	    10.2386	     3.5248	     8.8959	     7.3013	    13.6795	     8.3923	     6.2943	
    15.6097	     8.5602	     5.9586	     7.3013	     1.8463	     6.8817	     5.9586	    12.5046	     6.9656	     5.3711	
    13.3438	     6.7139	     3.7766	     4.2801	     0.2518	     4.6158	     4.6158	    11.4975	     5.6229	     4.5319	
    11.1618	     4.9515	     1.7624	     1.0910	    -1.3428	     2.1820	     3.4409	    10.5743	     4.1122	     3.8605	
     9.2316	     3.4409	     0.0839	    -1.9302	    -2.7695	    -0.3357	     2.4338	     9.8190	     2.7695	     3.3569	
     7.7209	     2.1820	    -1.4267	    -4.5319	    -4.0283	    -2.6855	     1.5945	     8.9798	     1.5106	     3.0212	
     6.6299	     1.4267	    -2.6855	    -6.7139	    -5.1193	    -4.8676	     0.8392	     8.1406	     0.4196	     2.8534	
     6.0425	     0.9232	    -3.6087	    -8.3923	    -6.1264	    -6.7978	     0.2518	     7.2174	    -0.3357	     2.8534	
     5.7907	     0.8392	    -4.2801	    -9.3155	    -7.0496	    -8.3923	    -0.3357	     6.2103	    -0.8392	     3.0212	
     5.9586	     1.0071	    -4.5319	    -9.7351	    -7.6370	    -9.4833	    -0.8392	     5.0354	    -1.0071	     3.1891	
     6.3782	     1.4267	    -4.4479	    -9.6512	    -7.8888	   -10.0708	    -1.3428	     3.6926	    -0.9232	     3.5248	
     7.0496	     2.0981	    -3.8605	    -9.0637	    -7.8049	    -9.9869	    -1.5945	     2.0981	    -0.5875	     3.8605	
     7.8888	     2.7695	    -2.8534	    -8.1406	    -7.3013	    -9.3155	    -1.7624	     0.4196	    -0.0839	     4.1122	
     8.7280	     3.5248	    -1.5945	    -7.0496	    -6.4621	    -8.0566	    -1.6785	    -1.1749	     0.5035	     4.4479	
     9.5673	     4.2801	    -0.2518	    -5.8746	    -5.5389	    -6.4621	    -1.4267	    -2.7695	     1.1749	     4.6158	
    10.3226	     4.9515	     1.0910	    -4.6997	    -4.6158	    -4.7836	    -1.0910	    -4.1962	     1.7624	     4.7836	
    10.9940	     5.6229	     2.1820	    -3.7766	    -3.7766	    -3.1891	    -0.7553	    -5.4550	     2.2659	     4.8676	
    11.5814	     6.1264	     2.9373	    -3.1052	    -3.1052	    -1.8463	    -0.2518	    -6.5460	     2.6855	     4.7836	
    12.0850	     6.5460	     3.3569	    -2.6016	    -2.7695	    -1.0071	     0.1678	    -7.3013	     2.9373	     4.6997	
    12.3367	     6.8817	     3.6087	    -2.4338	    -2.5177	    -0.6714	     0.7553	    -7.7209	     3.1891	     4.4479	
    12.5046	     7.0496	     3.5248	    -2.4338	    -2.3499	    -0.7553	     1.2589	    -7.5531	     3.3569	     4.1122	
    12.3367	     7.2174	     3.4409	    -2.5177	    -2.2659	    -1.0910	     1.9302	    -6.9656	     3.6926	     3.7766	
    12.0010	     7.2174	     3.2730	    -2.6855	    -2.0142	    -1.5945	     2.6855	    -5.7907	     4.0283	     3.4409	
    11.4136	     7.1335	     3.1052	    -2.8534	    -1.6785	    -2.0981	     3.4409	    -4.1962	     4.5319	     3.1891	
    10.5743	     6.8817	     3.0212	    -2.8534	    -1.2589	    -2.3499	     4.1962	    -2.1820	     5.1193	     3.1891	
     9.5673	     6.5460	     3.1052	    -2.7695	    -0.5875	    -2.3499	     5.0354	    -0.0839	     5.7907	     3.4409	
     8.3923	     6.0425	     3.3569	    -2.5177	     0.0839	    -2.0981	     5.7068	     2.1820	     6.5460	     3.8605	
     7.0496	     5.3711	     3.7766	    -2.1820	     0.8392	    -1.7624	     6.2943	     4.2801	     7.2174	     4.4479	
     5.5389	     4.5319	     4.2801	    -1.9302	     1.5945	    -1.4267	     6.7139	     6.2103	     7.8888	     5.2032	
     3.7766	     3.2730	     4.8676	    -1.7624	     2.3499	    -1.2589	     6.7978	     7.8888	     8.3923	     5.9586	
     1.8463	     1.6785	     5.3711	    -1.8463	     3.0212	    -1.5106	     6.5460	     9.1476	     8.7280	     6.5460	
    -0.3357	    -0.2518	     5.7068	    -2.3499	     3.6087	    -2.1820	     6.0425	     9.9869	     8.7280	     7.0496	
    -2.7695	    -2.6016	     5.7068	    -3.2730	     4.1962	    -3.3569	     5.2872	    10.5743	     8.3923	     7.2174	
    -5.2872	    -5.2032	     5.5389	    -4.5319	     4.7836	    -4.9515	     4.4479	    10.6583	     7.6370	     6.9656	
    -7.8888	    -8.0566	     4.8676	    -6.2103	     5.3711	    -6.7139	     3.5248	    10.4065	     6.4621	     6.4621	
   -10.4904	   -10.9940	     3.8605	    -7.9727	     5.8746	    -8.6441	     2.6016	     9.5673	     4.8676	     5.5389	
   -13.0081	   -13.9313	     2.5177	    -9.8190	     6.3782	   -10.4904	     1.7624	     8.1406	     3.1891	     4.3640	
   -15.1901	   -16.6168	     0.9232	   -11.4975	     6.7139	   -12.0850	     1.1749	     6.0425	     1.4267	     3.1052	
   -16.9525	   -18.9667	    -0.8392	   -12.8403	     6.7978	   -13.0081	     0.7553	     3.2730	    -0.1678	     2.0142	
   -18.1274	   -20.7291	    -2.6016	   -13.5117	     6.5460	   -13.1760	     0.5875	     0.1678	    -1.4267	     1.1749	
   -18.7149	   -21.9879	    -4.4479	   -13.5117	     5.7068	   -12.5046	     0.5875	    -3.0212	    -2.2659	     0.6714	
   -18.7988	   -22.7432	    -6.3782	   -12.9242	     4.2801	   -11.0779	     0.5875	    -5.8746	    -2.6855	     0.5875	
   -18.4631	   -23.0789	    -8.4763	   -11.7493	     2.0981	    -8.8959	     0.5035	    -7.9727	    -2.8534	     0.7553	
   -17.7917	   -23.1628	   -10.9100	   -10.1547	    -0.7553	    -6.3782	     0.1678	    -9.2316	    -2.6855	     1.1749	
   -16.9525	   -22.9111	   -13.5117	    -8.2245	    -4.0283	    -3.7766	    -0.4196	    -9.2316	    -2.4338	     1.7624	
   -15.8615	   -22.4915	   -16.2811	    -6.1264	    -7.6370	    -1.1749	    -1.1749	    -8.0566	    -1.9302	     2.3499	
   -14.6866	   -21.9040	   -18.9667	    -3.8605	   -11.1618	     1.1749	    -2.0142	    -5.7907	    -1.2589	     3.0212	
   -13.4277	   -21.0648	   -21.3165	    -1.5106	   -14.2670	     3.4409	    -2.7695	    -2.6016	    -0.2518	     3.6926	
   -12.0010	   -20.0577	   -23.0789	     0.9232	   -16.7847	     5.3711	    -3.3569	     1.2589	     1.0071	     4.4479	
   -10.7422	   -18.8828	   -24.1699	     3.3569	   -18.5471	     7.1335	    -3.7766	     5.4550	     2.6016	     5.2032	
    -9.4833	   -17.7917	   -24.5895	     5.6229	   -19.4702	     8.4763	    -4.0283	     9.7351	     4.3640	     5.8746	
    -8.3923	   -16.6168	   -24.1699	     7.7209	   -19.7220	     9.6512	    -4.0283	    13.6795	     6.2103	     6.4621	
    -7.3013	   -15.4419	   -23.2468	     9.6512	   -19.3024	    10.4904	    -4.0283	    17.1204	     8.1406	     7.0496	
    -6.3782	   -14.2670	   -21.6522	    11.1618	   -18.3792	    10.9940	    -3.7766	    19.8898	    10.0708	     7.6370	
    -5.4550	   -13.1760	   -19.6381	    12.4207	   -17.1204	    11.2457	    -3.5248	    21.8201	    11.8332	     8.0566	
    -4.6997	   -12.1689	   -17.2882	    13.1760	   -15.6937	    11.0779	    -3.2730	    22.8271	    13.2599	     8.3923	
    -4.1122	   -11.3297	   -14.8544	    13.4277	   -14.1830	    10.5743	    -3.0212	    22.7432	    14.3509	     8.6441	
    -3.8605	   -10.7422	   -12.5046	    13.0920	   -12.8403	     9.7351	    -2.8534	    21.4844	    14.8544	     8.6441	
    -3.9444	   -10.4904	   -10.3226	    12.1689	   -11.6653	     8.5602	    -2.8534	    18.9667	    14.8544	     8.4763	
    -4.4479	   -10.5743	    -8.5602	    10.7422	   -10.9100	     7.1335	    -3.1052	    15.3580	    14.1830	     8.0566	
    -5.3711	   -11.0779	    -7.3853	     8.6441	   -10.4904	     5.6229	    -3.6087	    10.9100	    13.0920	     7.5531	
    -6.7139	   -11.8332	    -6.7139	     6.2103	   -10.4065	     4.0283	    -4.3640	     6.2943	    11.4975	     6.9656	
    -8.2245	   -12.8403	    -6.7139	     3.6087	   -10.5743	     2.5177	    -5.2872	     2.1820	     9.7351	     6.3782	
    -9.8190	   -13.8474	    -7.2174	     1.0071	   -10.9940	     1.3428	    -6.3782	    -0.9232	     8.0566	     5.9586	
   -11.3297	   -14.8544	    -8.0566	    -1.2589	   -11.4975	     0.5035	    -7.3853	    -2.5177	     6.4621	     5.5389	
   -12.5046	   -15.6937	    -9.0637	    -3.0212	   -12.0010	     0.1678	    -8.3084	    -2.6016	     5.2872	     5.3711	
   -13.2599	   -16.1972	   -10.1547	    -4.1122	   -12.5046	     0.2518	    -8.9798	    -1.2589	     4.5319	     5.3711	
   -13.5117	   -16.5329	   -11.2457	    -4.3640	   -12.7563	     0.7553	    -9.3155	     1.0071	     4.2801	     5.6229	
   -13.3438	   -16.6168	   -12.1689	    -3.8605	   -12.9242	     1.4267	    -9.0637	     3.7766	     4.3640	     5.9586	
   -12.8403	   -16.5329	   -12.9242	    -2.7695	   -13.0081	     2.2659	    -8.3923	     6.6299	     4.9515	     6.3782	
   -12.0010	   -16.3651	   -13.5956	    -1.0910	   -12.9242	     3.1891	    -7.2174	     9.3994	     5.8746	     7.0496	
   -11.1618	   -16.0294	   -14.0991	     0.9232	   -12.7563	     4.2801	    -5.9586	    11.7493	     6.9656	     7.8049	
   -10.1547	   -15.7776	   -14.6027	     3.1891	   -12.5885	     5.4550	    -4.7836	    13.6795	     8.3084	     8.7280	
    -9.2316	   -15.4419	   -15.0223	     5.5389	   -12.5885	     6.7139	    -3.9444	    15.0223	     9.7351	     9.6512	
    -8.3923	   -15.1901	   -15.3580	     7.8888	   -12.6724	     7.9727	    -3.6087	    15.7776	    11.0779	    10.6583	
    -7.8049	   -15.0223	   -15.6097	     9.9869	   -13.0081	     9.1476	    -3.7766	    16.0294	    12.3367	    11.6653	
    -7.4692	   -15.1062	   -15.7776	    11.5814	   -13.4277	    10.0708	    -4.2801	    15.9454	    13.4277	    12.5885	
    -7.3013	   -15.3580	   -15.8615	    12.7563	   -14.0152	    10.5743	    -5.1193	    15.6937	    14.4348	    13.4277	
    -7.5531	   -15.8615	   -15.7776	    13.4277	   -14.6866	    10.6583	    -6.0425	    15.4419	    15.2740	    14.1830	
    -8.0566	   -16.5329	   -15.6937	    13.5117	   -15.4419	    10.4065	    -7.0496	    15.3580	    15.9454	    14.8544	
    -8.8959	   -17.4561	   -15.4419	    13.1760	   -16.1133	     9.7351	    -8.0566	    15.6097	    16.5329	    15.4419	
    -9.9030	   -18.3792	   -15.1062	    12.5046	   -16.7847	     8.9798	    -9.0637	    16.1972	    16.8686	    15.9454	
   -11.0779	   -19.3863	   -14.7705	    11.7493	   -17.6239	     8.3084	    -9.9030	    17.2043	    17.1204	    16.2811	
   -12.2528	   -20.3934	   -14.4348	    10.9940	   -18.6310	     7.8888	   -10.7422	    18.4631	    17.1204	    16.4490	
   -13.3438	   -21.3165	   -14.4348	    10.4904	   -19.8898	     7.8888	   -11.6653	    19.5541	    16.9525	    16.3651	
   -14.0991	   -22.1558	   -14.6866	    10.2386	   -21.5683	     8.3084	   -12.5885	    20.1416	    16.6168	    16.1133	
   -14.6866	   -22.9111	   -15.3580	    10.4065	   -23.5825	     9.3994	   -13.6795	    19.8059	    16.1133	    15.6097	
   -14.7705	   -23.5825	   -16.4490	    10.9940	   -25.7645	    10.9100	   -14.8544	    18.4631	    15.6097	    15.1062	
   -14.5187	   -24.0860	   -18.0435	    11.8332	   -28.0304	    12.8403	   -16.1133	    16.3651	    15.0223	    14.4348	
   -13.8474	   -24.5895	   -20.1416	    13.0081	   -30.2124	    14.9384	   -17.2882	    13.7634	    14.5187	    13.7634	
   -12.8403	   -24.8413	   -22.4915	    14.2670	   -32.1426	    16.9525	   -18.5471	    11.4136	    14.0991	    13.1760	
   -11.6653	   -25.0931	   -25.1770	    15.5258	   -33.9050	    18.7988	   -19.7220	     9.6512	    13.7634	    12.5885	
   -10.3226	   -25.1770	   -27.9465	    16.6168	   -35.4156	    20.2255	   -20.8130	     8.8120	    13.5956	    12.0010	
    -9.1476	   -25.3448	   -30.8838	    17.4561	   -36.6745	    21.1487	   -21.9040	     8.8959	    13.4277	    11.4975	
    -8.1406	   -25.5127	   -33.6533	    17.7917	   -37.7655	    21.4005	   -22.9111	     9.5673	    13.1760	    10.9100	
    -7.3853	   -25.5966	   -36.1710	    17.7078	   -38.6887	    21.0648	   -23.9182	    10.4904	    12.8403	    10.1547	
    -7.1335	   -25.7645	   -38.1851	    17.0364	   -39.4440	    19.9738	   -24.8413	    11.4975	    12.3367	     9.3994	
    -7.1335	   -26.0162	   -39.6118	    15.7776	   -39.9475	    18.2114	   -25.6805	    12.2528	    11.6653	     8.4763	
    -7.5531	   -26.2680	   -40.4510	    14.1830	   -40.2832	    15.9454	   -26.3519	    12.5885	    10.8261	     7.4692	
    -8.3084	   -26.6037	   -40.7867	    12.1689	   -40.3671	    13.2599	   -26.9394	    12.2528	     9.7351	     6.4621	
    -9.3994	   -26.9394	   -40.6189	     9.9030	   -40.2832	    10.2386	   -27.4429	    11.1618	     8.5602	     5.4550	
   -10.7422	   -27.5269	   -40.1154	     7.5531	   -39.9475	     6.8817	   -27.7786	     9.3994	     7.2174	     4.4479	
   -12.5046	   -28.1982	   -39.4440	     5.0354	   -39.4440	     3.2730	   -28.0304	     6.8817	     5.7907	     3.3569	
   -14.5187	   -29.0375	   -38.6887	     2.6016	   -38.7726	    -0.5035	   -28.2822	     3.9444	     4.2801	     2.3499	
   -16.6168	   -29.8767	   -37.8494	     0.2518	   -37.8494	    -4.3640	   -28.2822	     1.0910	     2.6855	     1.4267	
   -18.5471	   -30.6320	   -36.8423	    -1.5945	   -36.5067	    -7.8888	   -28.0304	    -1.3428	     1.4267	     0.7553	
   -19.9738	   -30.9677	   -35.4996	    -2.7695	   -34.4086	   -10.8261	   -27.2751	    -3.0212	     0.5035	     0.5875	
   -20.3934	   -30.6320	   -33.5693	    -2.9373	   -31.5552	   -12.8403	   -25.8484	    -3.6926	     0.2518	     0.9232	
   -19.8059	   -29.4571	   -31.1356	    -2.0981	   -27.7786	   -13.5956	   -23.8342	    -3.5248	     0.6714	     1.8463	
   -18.0435	   -27.5269	   -28.0304	    -0.3357	   -23.2468	   -13.0920	   -21.2326	    -2.7695	     1.6785	     3.1891	
   -15.3580	   -25.0092	   -24.5895	     2.0981	   -18.2114	   -11.4136	   -18.3792	    -1.5945	     3.1891	     4.7836	
   -12.0850	   -22.0718	   -20.9808	     5.0354	   -13.0920	    -8.8120	   -15.5258	    -0.2518	     4.8676	     6.3782	
    -8.5602	   -18.9667	   -17.5400	     7.9727	    -8.3923	    -5.6229	   -12.9242	     1.2589	     6.6299	     7.7209	
    -5.1193	   -16.0294	   -14.4348	    10.5743	    -4.6158	    -2.1820	   -10.9100	     3.0212	     8.2245	     8.6441	
    -2.0981	   -13.3438	   -11.8332	    12.6724	    -2.0981	     1.1749	    -9.7351	     5.2032	     9.5673	     9.1476	
     0.2518	   -11.1618	    -9.8190	    14.0991	    -1.0910	     4.1962	    -9.4833	     7.8049	    10.6583	     9.0637	
     2.0142	    -9.3994	    -8.3923	    14.7705	    -1.5945	     6.7139	    -9.9869	    10.7422	    11.3297	     8.6441	
     3.1891	    -8.1406	    -7.3853	    14.8544	    -3.2730	     8.4763	   -11.2457	    13.6795	    11.8332	     7.8049	
     3.7766	    -7.2174	    -6.7139	    14.3509	    -5.8746	     9.6512	   -12.9242	    16.4490	    12.0010	     6.8817	
     3.9444	    -6.7139	    -6.2103	    13.4277	    -8.9798	    10.0708	   -14.8544	    18.6310	    11.9171	     5.8746	
     3.6926	    -6.3782	    -5.7907	    12.1689	   -12.1689	     9.9030	   -16.8686	    19.9738	    11.4975	     4.7836	
     3.1052	    -6.3782	    -5.2872	    10.8261	   -15.3580	     9.3155	   -18.7149	    20.3934	    10.9940	     3.7766	
     2.2659	    -6.4621	    -4.9515	     9.3994	   -18.0435	     8.4763	   -20.2255	    19.7220	    10.1547	     2.6855	
     1.2589	    -6.7139	    -4.6997	     8.0566	   -20.3094	     7.5531	   -21.1487	    18.2114	     9.3155	     1.6785	
     0.1678	    -7.0496	    -4.7836	     6.8817	   -22.0718	     6.7978	   -21.5683	    15.7776	     8.3923	     0.6714	
    -0.9232	    -7.4692	    -5.2872	     5.9586	   -23.2468	     6.2943	   -21.2326	    12.9242	     7.4692	    -0.2518	
    -1.8463	    -7.8888	    -6.1264	     5.4550	   -24.0021	     6.1264	   -20.3934	     9.8190	     6.7978	    -1.0071	
    -2.5177	    -8.3084	    -7.3013	     5.2032	   -24.3378	     6.2943	   -19.2184	     6.9656	     6.2943	    -1.5106	
    -2.9373	    -8.5602	    -8.7280	     5.4550	   -24.3378	     6.8817	   -18.0435	     4.5319	     5.9586	    -1.8463	
    -3.0212	    -8.5602	   -10.1547	     5.9586	   -24.0860	     7.8888	   -17.0364	     2.6855	     5.9586	    -1.8463	
    -2.6855	    -8.3084	   -11.6653	     6.7978	   -23.7503	     9.1476	   -16.3651	     1.5106	     6.0425	    -1.5945	
    -2.0142	    -7.8049	   -13.0081	     7.8888	   -23.4146	    10.4904	   -15.9454	     0.9232	     6.1264	    -1.1749	
    -1.0910	    -6.9656	   -14.0991	     9.0637	   -23.0789	    11.9171	   -15.6937	     0.9232	     6.2943	    -0.5875	
     0.0839	    -5.9586	   -14.8544	    10.1547	   -22.7432	    13.1760	   -15.5258	     1.5106	     6.5460	     0.0000	
     1.3428	    -4.7836	   -15.1901	    11.0779	   -22.3236	    14.1830	   -15.2740	     2.6016	     6.7978	     0.5875	
     2.5177	    -3.6926	   -15.1062	    11.7493	   -21.9040	    14.6027	   -14.9384	     4.1962	     7.2174	     1.1749	
     3.5248	    -2.6855	   -14.4348	    12.0850	   -21.2326	    14.5187	   -14.5187	     6.1264	     7.7209	     1.5945	
     4.2801	    -1.7624	   -13.3438	    12.0010	   -20.4773	    13.8474	   -13.9313	     8.1406	     8.4763	     1.9302	
     4.7836	    -1.0071	   -11.8332	    11.5814	   -19.4702	    12.6724	   -13.1760	    10.3226	     9.3155	     2.1820	
     4.9515	    -0.4196	   -10.2386	    10.7422	   -18.3792	    11.0779	   -12.3367	    12.4207	    10.1547	     2.3499	
     4.7836	    -0.0839	    -8.5602	     9.4833	   -17.1204	     9.3994	   -11.4136	    14.3509	    10.9100	     2.4338	
     4.4479	     0.0839	    -6.9656	     7.8888	   -16.0294	     7.6370	   -10.5743	    16.0294	    11.4975	     2.4338	
     3.9444	     0.0000	    -5.7068	     6.1264	   -15.0223	     6.1264	    -9.8190	    17.2882	    11.7493	     2.2659	
     3.2730	    -0.0839	    -4.6997	     4.3640	   -14.3509	     5.0354	    -9.2316	    17.8757	    11.5814	     2.0142	
     2.6855	    -0.2518	    -3.8605	     2.7695	   -13.8474	     4.3640	    -8.7280	    17.7078	    10.9940	     1.5945	
     2.3499	    -0.2518	    -3.1052	     1.5945	   -13.5117	     4.3640	    -8.3923	    16.7007	    10.0708	     1.1749	
     2.3499	    -0.0839	    -2.4338	     1.0071	   -13.1760	     4.9515	    -8.0566	    14.7705	     8.9798	     0.7553	
     2.8534	     0.4196	    -1.5106	     1.0910	   -12.5885	     6.0425	    -7.7209	    12.3367	     7.8888	     0.5035	
     4.0283	     1.3428	    -0.4196	     1.8463	   -11.7493	     7.7209	    -7.2174	     9.8190	     6.9656	     0.3357	
     5.7068	     2.6855	     0.8392	     3.2730	   -10.4904	     9.6512	    -6.4621	     7.7209	     6.3782	     0.5035	
     7.8888	     4.4479	     2.2659	     5.2032	    -9.0637	    11.8332	    -5.5389	     6.3782	     6.2103	     0.8392	
    10.4065	     6.3782	     3.6926	     7.3853	    -7.3853	    14.0152	    -4.5319	     6.1264	     6.3782	     1.3428	
    12.9242	     8.3923	     4.8676	     9.6512	    -5.7907	    16.0294	    -3.4409	     6.7139	     6.8817	     1.9302	
    15.3580	    10.4065	     5.8746	    11.6653	    -4.2801	    17.6239	    -2.3499	     8.0566	     7.6370	     2.5177	
    17.4561	    12.0850	     6.5460	    13.3438	    -3.1052	    18.6310	    -1.3428	     9.7351	     8.3923	     3.1052	
    18.9667	    13.4277	     6.7978	    14.3509	    -2.1820	    18.8828	    -0.5875	    11.4136	     8.9798	     3.5248	
    19.9738	    14.2670	     6.7978	    14.6027	    -1.6785	    18.3792	    -0.0839	    12.9242	     9.4833	     3.8605	
    20.3094	    14.6027	     6.5460	    14.2670	    -1.4267	    17.2043	     0.2518	    13.9313	     9.7351	     3.9444	
    20.2255	    14.6027	     6.2103	    13.2599	    -1.3428	    15.5258	     0.4196	    14.4348	     9.6512	     3.8605	
    19.7220	    14.3509	     5.7907	    11.7493	    -1.2589	    13.4277	     0.5035	    14.3509	     9.3994	     3.7766	
    18.8828	    13.9313	     5.4550	    10.0708	    -1.2589	    11.2457	     0.6714	    13.5956	     8.9798	     3.5248	
    17.7917	    13.3438	     5.2032	     8.2245	    -1.1749	     8.9798	     0.8392	    12.3367	     8.3084	     3.1891	
    16.4490	    12.6724	     5.0354	     6.2943	    -1.0071	     6.7978	     1.0071	    10.7422	     7.5531	     2.8534	
    14.9384	    11.9171	     5.0354	     4.4479	    -0.8392	     4.7836	     1.2589	     8.9798	     6.7978	     2.4338	
    13.2599	    11.0779	     5.2872	     2.6855	    -0.5035	     3.0212	     1.5106	     7.3853	     6.0425	     1.9302	
    11.6653	    10.3226	     5.7907	     1.3428	     0.0000	     1.7624	     1.9302	     6.1264	     5.5389	     1.4267	
    10.3226	     9.7351	     6.6299	     0.3357	     0.7553	     0.9232	     2.3499	     5.5389	     5.2032	     0.9232	
     9.4833	     9.5673	     8.0566	    -0.0839	     2.0142	     0.6714	     3.1052	     5.7068	     5.2872	     0.6714	
     9.1476	     9.9030	    10.0708	     0.0839	     3.6926	     1.0071	     4.0283	     6.5460	     5.7068	     0.5035	
     9.4833	    10.6583	    12.5885	     0.6714	     5.9586	     1.7624	     5.1193	     7.8888	     6.5460	     0.6714	
    10.3226	    11.7493	    15.4419	     1.6785	     8.6441	     2.7695	     6.3782	     9.6512	     7.7209	     1.0910	
    11.4975	    13.1760	    18.4631	     2.9373	    11.4975	     3.9444	     7.7209	    11.3297	     9.0637	     1.6785	
    12.7563	    14.5187	    21.4005	     4.2801	    14.4348	     5.0354	     9.0637	    12.7563	    10.5743	     2.4338	
    13.8474	    15.7776	    23.9182	     5.5389	    17.2043	     6.0425	    10.2386	    13.5956	    12.0010	     3.2730	
    14.6027	    16.5329	    25.5966	     6.7139	    19.4702	     6.7139	    11.0779	    13.7634	    13.2599	     4.1122	
    14.8544	    16.6168	    26.2680	     7.7209	    20.9808	     7.1335	    11.4975	    13.1760	    14.1830	     4.6997	
    14.6027	    16.1133	    25.6805	     8.3923	    21.6522	     7.3013	    11.3297	    11.8332	    14.6027	     5.0354	
    13.7634	    14.9384	    24.0021	     8.7280	    21.2326	     7.1335	    10.5743	     9.9869	    14.6027	     5.0354	
    12.5885	    13.1760	    21.2326	     8.7280	    19.8059	     6.7978	     9.2316	     7.7209	    14.0152	     4.7836	
    11.0779	    11.0779	    17.7078	     8.3923	    17.4561	     6.4621	     7.3013	     5.3711	    12.9242	     4.2801	
     9.4833	     8.8120	    13.5956	     7.8888	    14.1830	     6.2103	     4.8676	     3.1891	    11.5814	     3.6926	
     7.8888	     6.4621	     9.3155	     7.3013	    10.3226	     6.2103	     2.1820	     1.1749	    10.0708	     3.0212	
     6.4621	     4.2801	     5.2032	     6.7139	     6.0425	     6.3782	    -0.5875	    -0.3357	     8.4763	     2.3499	
     5.2032	     2.2659	     1.5945	     6.1264	     1.8463	     6.7978	    -3.0212	    -1.1749	     6.9656	     1.6785	
     4.3640	     0.6714	    -1.4267	     5.7907	    -2.0981	     7.3013	    -4.9515	    -1.4267	     5.7068	     1.0910	
     3.8605	    -0.5035	    -3.5248	     5.6229	    -5.5389	     8.0566	    -6.1264	    -0.9232	     4.6997	     0.5035	
     3.8605	    -1.1749	    -4.6997	     5.7907	    -8.1406	     8.8959	    -6.3782	     0.1678	     4.1122	     0.0839	
     4.4479	    -1.1749	    -4.8676	     6.3782	    -9.7351	     9.9030	    -5.6229	     1.9302	     4.0283	    -0.2518	
     5.6229	    -0.6714	    -4.1962	     7.3013	   -10.4065	    10.9940	    -4.1122	     4.2801	     4.3640	    -0.4196	
     7.2174	     0.4196	    -2.8534	     8.6441	   -10.2386	    12.0850	    -2.1820	     7.0496	     5.1193	    -0.3357	
     9.1476	     1.8463	    -0.8392	    10.3226	    -9.2316	    13.2599	    -0.1678	    10.1547	     6.2943	     0.0000	
    11.2457	     3.4409	     1.4267	    12.2528	    -7.7209	    14.3509	     1.8463	    13.4277	     7.8049	     0.5035	
    13.2599	     5.2032	     3.9444	    14.1830	    -5.7907	    15.3580	     3.6087	    16.7007	     9.5673	     1.2589	
    15.0223	     6.8817	     6.3782	    16.1133	    -3.7766	    16.2811	     5.1193	    19.7220	    11.4136	     2.1820	
    16.4490	     8.3084	     8.4763	    17.7917	    -1.7624	    16.9525	     6.3782	    22.1558	    13.1760	     3.1052	
    17.3721	     9.3994	    10.1547	    19.2184	    -0.0839	    17.2882	     7.3013	    23.7503	    14.7705	     3.9444	
    17.7078	    10.0708	    11.1618	    20.3094	     1.1749	    17.3721	     7.8888	    24.5056	    15.8615	     4.5319	
    17.7078	    10.4065	    11.5814	    20.8969	     1.9302	    17.0364	     8.0566	    24.3378	    16.6168	     4.9515	
    17.2882	    10.4904	    11.4975	    21.0648	     2.1820	    16.3651	     7.9727	    23.3307	    16.8686	     5.1193	
    16.7007	    10.3226	    10.9940	    20.8130	     2.0142	    15.2740	     7.5531	    21.8201	    16.7007	     5.0354	
    15.8615	     9.9869	    10.1547	    20.1416	     1.5106	    14.0152	     6.9656	    19.8898	    16.1972	     4.6997	
    15.0223	     9.5673	     9.3155	    19.2184	     0.9232	    12.5885	     6.2103	    17.7078	    15.4419	     4.1962	
    14.0991	     9.2316	     8.4763	    18.0435	     0.2518	    11.1618	     5.4550	    15.3580	    14.5187	     3.4409	
    13.4277	     8.8959	     7.8888	    16.8686	    -0.3357	     9.9869	     4.7836	    13.1760	    13.5117	     2.6016	
    12.9242	     8.7280	     7.4692	    15.8615	    -0.8392	     9.2316	     4.1962	    11.2457	    12.5885	     1.8463	
    12.6724	     8.8120	     7.2174	    15.1901	    -1.0910	     9.1476	     3.6926	     9.6512	    11.6653	     1.0910	
    12.9242	     9.2316	     7.3013	    15.0223	    -1.2589	     9.7351	     3.3569	     8.6441	    10.9940	     0.4196	
    13.4277	     9.9030	     7.4692	    15.5258	    -1.2589	    11.0779	     3.1052	     8.0566	    10.4904	     0.0000	
    14.3509	    10.8261	     7.6370	    16.5329	    -1.2589	    13.0920	     2.8534	     8.0566	    10.2386	    -0.2518	
[Epoch Header]
[Trial Type]	11
[Accept]	1
[Correct]	0
[RT]	 0.000
[Resp]	0
[Epoch Data]
   -40.7028	   -39.6118	   -38.7726	   -46.2418	   -24.0021	   -39.1922	   -25.2609	   -22.5754	   -21.9040	   -33.3176	
   -40.4510	   -39.6957	   -41.0385	   -46.2418	   -27.3590	   -39.6118	   -26.3519	   -22.6593	   -21.9879	   -33.7372	
   -39.6957	   -39.4440	   -42.8848	   -45.8221	   -30.5481	   -39.6118	   -27.2751	   -22.4075	   -21.7361	   -33.9050	
   -38.4369	   -38.6887	   -44.0598	   -44.9829	   -33.2336	   -39.1083	   -27.9465	   -22.2397	   -21.2326	   -33.8211	
   -36.8423	   -37.5137	   -44.5633	   -43.8080	   -35.2478	   -38.2690	   -28.2822	   -22.2397	   -20.6451	   -33.6533	
   -34.9960	   -36.0870	   -44.2276	   -42.5491	   -36.5906	   -37.3459	   -28.4500	   -22.4915	   -20.0577	   -33.4854	
   -33.1497	   -34.4925	   -43.3044	   -41.1224	   -37.2620	   -36.2549	   -28.3661	   -23.0789	   -19.6381	   -33.2336	
   -31.3034	   -32.9819	   -41.8777	   -39.8636	   -37.5137	   -35.2478	   -28.1982	   -23.9182	   -19.4702	   -32.9819	
   -29.7089	   -31.5552	   -40.2832	   -38.7726	   -37.5137	   -34.5764	   -28.1143	   -25.0092	   -19.5541	   -32.8979	
   -28.5339	   -30.5481	   -38.7726	   -38.0173	   -37.4298	   -34.1568	   -28.1982	   -26.3519	   -19.8898	   -32.9819	
   -27.7786	   -29.9606	   -37.5137	   -37.6816	   -37.3459	   -34.1568	   -28.5339	   -27.8625	   -20.7291	   -33.2336	
   -27.5269	   -29.8767	   -36.6745	   -37.8494	   -37.4298	   -34.5764	   -29.0375	   -29.7089	   -21.8201	   -33.6533	
   -27.8625	   -30.3802	   -36.2549	   -38.3530	   -37.5137	   -35.4156	   -29.7089	   -31.6391	   -23.0789	   -34.2407	
   -28.6179	   -31.2195	   -36.4227	   -39.2761	   -37.7655	   -36.3388	   -30.4642	   -33.4854	   -24.4217	   -34.8282	
   -29.7928	   -32.4783	   -37.0102	   -40.3671	   -38.0173	   -37.3459	   -31.2195	   -34.9121	   -25.8484	   -35.4156	
   -31.2195	   -33.9050	   -38.0173	   -41.7099	   -38.4369	   -38.3530	   -31.8909	   -35.8353	   -27.1072	   -35.8353	
   -32.8140	   -35.4996	   -39.1922	   -42.9688	   -38.7726	   -39.1922	   -32.3944	   -35.8353	   -28.1143	   -36.1710	
   -34.4086	   -37.0941	   -40.5350	   -44.2276	   -39.1922	   -39.9475	   -32.8140	   -35.1639	   -28.8696	   -36.3388	
   -35.9192	   -38.6047	   -41.8777	   -45.3186	   -39.5279	   -40.5350	   -32.9819	   -33.9890	   -29.3732	   -36.3388	
   -37.0941	   -39.7797	   -43.0527	   -45.9900	   -39.6957	   -41.0385	   -33.1497	   -32.4783	   -29.5410	   -36.2549	
   -38.0173	   -40.6189	   -44.0598	   -46.4096	   -39.7797	   -41.3742	   -33.0658	   -31.0516	   -29.3732	   -36.0031	
   -38.4369	   -41.1224	   -44.7311	   -46.3257	   -39.6118	   -41.6260	   -32.9819	   -29.8767	   -28.8696	   -35.6674	
   -38.3530	   -41.2064	   -45.0668	   -45.8221	   -39.1922	   -41.6260	   -32.7301	   -29.0375	   -28.1143	   -35.4156	
   -37.7655	   -40.7028	   -44.7311	   -44.8990	   -38.3530	   -41.3742	   -32.3944	   -28.7018	   -27.0233	   -35.0800	
   -36.5906	   -39.7797	   -43.7241	   -43.5562	   -37.1780	   -40.8707	   -31.8909	   -28.8696	   -25.7645	   -34.7443	
   -34.9960	   -38.5208	   -42.1295	   -42.0456	   -35.6674	   -40.0314	   -31.2195	   -29.6249	   -24.4217	   -34.3246	
   -33.1497	   -36.9263	   -40.0314	   -40.2832	   -33.8211	   -39.0244	   -30.3802	   -30.7159	   -23.0789	   -33.9890	
   -31.2195	   -35.3317	   -37.5977	   -38.6887	   -31.7230	   -37.7655	   -29.4571	   -32.1426	   -21.9040	   -33.5693	
   -29.5410	   -33.7372	   -34.9121	   -37.2620	   -29.7089	   -36.5067	   -28.4500	   -33.6533	   -20.8130	   -33.2336	
   -28.1143	   -32.3944	   -32.2266	   -36.1710	   -27.7786	   -35.3317	   -27.4429	   -34.7443	   -19.9738	   -32.8140	
   -27.2751	   -31.3873	   -29.6249	   -35.5835	   -26.1002	   -34.4086	   -26.5198	   -35.1639	   -19.3863	   -32.3944	
   -27.1072	   -30.8838	   -27.4429	   -35.4156	   -24.8413	   -33.7372	   -25.8484	   -34.8282	   -19.1345	   -32.1426	
   -27.6108	   -30.8838	   -25.7645	   -35.9192	   -24.2538	   -33.6533	   -25.5127	   -33.7372	   -19.1345	   -31.9748	
   -28.9536	   -31.4713	   -24.8413	   -37.0102	   -24.2538	   -34.0729	   -25.5127	   -32.1426	   -19.4702	   -32.0587	
   -30.9677	   -32.5623	   -24.5895	   -38.7726	   -24.9252	   -34.9960	   -26.0162	   -30.3802	   -20.1416	   -32.3105	
   -33.4854	   -34.1568	   -25.1770	   -40.8707	   -26.1841	   -36.4227	   -26.7715	   -28.7857	   -20.8969	   -32.7301	
   -36.4227	   -36.0031	   -26.5198	   -43.1366	   -28.0304	   -38.1012	   -27.9465	   -27.5269	   -21.8201	   -33.1497	
   -39.3600	   -38.0173	   -28.4500	   -45.4025	   -30.0446	   -39.7797	   -29.2053	   -26.6876	   -22.6593	   -33.4854	
   -42.0456	   -39.9475	   -30.7159	   -47.1649	   -32.1426	   -41.0385	   -30.3802	   -26.1002	   -23.2468	   -33.7372	
   -44.2276	   -41.4581	   -33.2336	   -48.3398	   -34.1568	   -41.6260	   -31.3873	   -25.9323	   -23.5825	   -33.6533	
   -45.6543	   -42.5491	   -35.4996	   -48.5916	   -35.6674	   -41.3742	   -32.0587	   -25.8484	   -23.5825	   -33.4015	
   -46.1578	   -42.9688	   -37.5137	   -47.9202	   -36.7584	   -40.3671	   -32.3105	   -25.8484	   -23.2468	   -32.8140	
   -45.8221	   -42.8009	   -38.9404	   -46.4935	   -37.2620	   -38.6047	   -32.2266	   -25.8484	   -22.6593	   -32.0587	
   -44.8151	   -42.1295	   -39.9475	   -44.4794	   -37.2620	   -36.5067	   -31.8069	   -25.5966	   -21.9879	   -31.3034	
   -43.4723	   -41.2903	   -40.4510	   -42.2974	   -37.0102	   -34.3246	   -31.1356	   -25.2609	   -21.3165	   -30.7159	
   -42.0456	   -40.3671	   -40.5350	   -40.1993	   -36.5067	   -32.3944	   -30.5481	   -24.6735	   -20.8130	   -30.2124	
   -40.8707	   -39.5279	   -40.4510	   -38.4369	   -35.9192	   -30.9677	   -30.0446	   -24.0021	   -20.3934	   -30.0446	
   -40.0314	   -39.0244	   -40.1154	   -37.1780	   -35.3317	   -30.2124	   -29.5410	   -23.1628	   -20.2255	   -30.1285	
   -39.6118	   -38.6887	   -39.6118	   -36.4227	   -34.6603	   -30.1285	   -29.2053	   -22.4075	   -20.2255	   -30.2963	
   -39.6118	   -38.6887	   -39.1083	   -36.1710	   -33.9890	   -30.6320	   -28.8696	   -21.6522	   -20.3934	   -30.7159	
   -40.0314	   -39.0244	   -38.6887	   -36.5067	   -33.2336	   -31.7230	   -28.6179	   -21.2326	   -20.8130	   -31.3034	
   -40.7867	   -39.6118	   -38.4369	   -37.2620	   -32.6462	   -33.2336	   -28.5339	   -21.2326	   -21.3165	   -31.9748	
   -41.8777	   -40.4510	   -38.3530	   -38.4369	   -32.1426	   -35.0800	   -28.3661	   -21.7361	   -22.1558	   -32.7301	
   -43.2205	   -41.4581	   -38.6887	   -39.9475	   -31.7230	   -37.1780	   -28.3661	   -22.7432	   -22.9950	   -33.5693	
   -44.4794	   -42.5491	   -39.2761	   -41.6260	   -31.3034	   -39.3600	   -28.3661	   -24.2538	   -24.0021	   -34.4086	
   -45.6543	   -43.4723	   -39.9475	   -43.2205	   -30.8838	   -41.3742	   -28.2822	   -26.1002	   -24.9252	   -35.1639	
   -46.4935	   -44.1437	   -40.6189	   -44.6472	   -30.3802	   -43.1366	   -28.1982	   -28.1143	   -25.5966	   -35.6674	
   -46.7453	   -44.3954	   -41.0385	   -45.5704	   -29.4571	   -44.4794	   -27.9465	   -29.9606	   -26.0162	   -36.0031	
   -46.3257	   -44.1437	   -41.0385	   -45.9061	   -28.0304	   -45.0668	   -27.5269	   -31.6391	   -25.9323	   -35.9192	
   -45.2347	   -43.3884	   -40.4510	   -45.4865	   -26.1002	   -44.9829	   -26.7715	   -32.9819	   -25.3448	   -35.5835	
   -43.4723	   -42.1295	   -39.3600	   -44.3954	   -23.8342	   -44.0598	   -25.8484	   -33.8211	   -24.2538	   -34.9960	
   -41.2903	   -40.5350	   -37.8494	   -42.6331	   -21.4844	   -42.6331	   -24.8413	   -34.1568	   -22.9111	   -34.1568	
   -38.6887	   -38.7726	   -36.0031	   -40.4510	   -19.4702	   -40.7028	   -24.0021	   -33.9050	   -21.2326	   -33.1497	
   -36.0031	   -37.0102	   -34.1568	   -37.9333	   -18.1274	   -38.6047	   -23.3307	   -33.1497	   -19.5541	   -32.2266	
   -33.4015	   -35.1639	   -32.3944	   -35.2478	   -17.7078	   -36.4227	   -22.9950	   -31.8069	   -17.7917	   -31.2195	
   -30.8838	   -33.4854	   -30.8838	   -32.5623	   -18.2114	   -34.3246	   -22.9950	   -30.2963	   -16.1972	   -30.3802	
   -28.5339	   -31.8909	   -29.4571	   -30.0446	   -19.4702	   -32.3944	   -23.3307	   -28.7018	   -14.7705	   -29.6249	
   -26.6037	   -30.4642	   -28.2822	   -27.7786	   -21.1487	   -30.5481	   -23.7503	   -27.4429	   -13.8474	   -29.2053	
   -24.8413	   -29.2053	   -27.2751	   -25.9323	   -23.1628	   -28.8696	   -24.3378	   -26.7715	   -13.4277	   -28.9536	
   -23.4985	   -27.9465	   -26.5198	   -24.4217	   -25.1770	   -27.2751	   -24.9252	   -26.6876	   -13.5956	   -29.0375	
   -22.4075	   -26.8555	   -25.9323	   -23.3307	   -26.9394	   -25.6805	   -25.3448	   -27.2751	   -14.3509	   -29.4571	
   -21.6522	   -25.9323	   -25.6805	   -22.6593	   -28.3661	   -24.1699	   -25.6805	   -28.1143	   -15.6097	   -30.2124	
   -21.3165	   -25.1770	   -25.7645	   -22.3236	   -29.4571	   -22.6593	   -25.9323	   -28.8696	   -17.3721	   -31.0516	
   -21.3165	   -24.7574	   -26.1841	   -22.3236	   -30.2963	   -21.4005	   -26.1002	   -29.3732	   -19.3024	   -32.1426	
   -21.8201	   -24.6735	   -27.1072	   -22.6593	   -30.9677	   -20.3934	   -26.2680	   -29.5410	   -21.4005	   -33.2336	
   -22.8271	   -25.0092	   -28.4500	   -23.3307	   -31.5552	   -19.8059	   -26.4359	   -29.3732	   -23.4146	   -34.3246	
   -24.1699	   -25.6805	   -30.0446	   -24.2538	   -32.2266	   -19.6381	   -26.6876	   -29.1214	   -25.1770	   -35.3317	
   -25.7645	   -26.6876	   -31.8069	   -25.2609	   -32.7301	   -19.8898	   -26.8555	   -28.7857	   -26.6037	   -36.1710	
   -27.5269	   -27.7786	   -33.5693	   -26.3519	   -33.1497	   -20.3094	   -27.0233	   -28.5339	   -27.6108	   -36.7584	
   -29.2053	   -28.8696	   -35.1639	   -27.2751	   -33.4015	   -20.7291	   -27.1072	   -28.2822	   -28.1143	   -37.0941	
   -30.7159	   -29.8767	   -36.5067	   -28.1143	   -33.4854	   -21.2326	   -27.0233	   -28.0304	   -28.2822	   -37.2620	
   -31.9748	   -30.7159	   -37.5977	   -28.7857	   -33.3176	   -21.6522	   -26.9394	   -27.5269	   -28.1143	   -37.0941	
   -32.8140	   -31.3873	   -38.3530	   -29.2892	   -33.0658	   -22.1558	   -26.7715	   -26.6876	   -27.6947	   -36.9263	
   -33.2336	   -31.7230	   -38.6047	   -29.7928	   -32.5623	   -22.6593	   -26.5198	   -25.5127	   -27.0233	   -36.5906	
   -33.3176	   -31.8069	   -38.5208	   -30.2124	   -31.9748	   -23.3307	   -26.2680	   -24.0021	   -26.2680	   -36.1710	
   -32.9819	   -31.6391	   -37.9333	   -30.7159	   -31.3034	   -24.1699	   -26.1002	   -22.2397	   -25.4288	   -35.8353
[truncated: 3,586,573 more chars]
