# Supplementary material for: Task-related functional connectivity in autism spectrum conditions: an EEG study using wavelet transform coherence
Source: Mol Autism. 2013 Jan 12;4:1. doi: 10.1186/2040-2392-4-1 (PMC3558480; doi:10.1186/2040-2392-4-1)
Supplement: Additional file 3 — Raw EEG data for the face task (part 1). [file 2040-2392-4-1-S3.zip › ID5_faces_attending_faces.dat]

[Subject]	
[Date]	02/07/2009
[Time]	13:49:50
[Channels]	10
[Rate]	1000.000000
[Type]	Epoch
[Headers]	Yes
[Points]	401
[Xmin]	0.00000
[Sweeps]	85
[Accepted]	85
[Rejected]	0
[Domain]	Time
[Rows]	Points
[Electrode Labels]
[      P8]	[     TP8]	[      T8]	[      P7]	[     FT8]	[     TP7]	[      F8]	[      T7]	[     FT7]	[      F7]	
[Electrode XUnits]
[ Default]	[ Default]	[ Default]	[ Default]	[ Default]	[ Default]	[ Default]	[ Default]	[ Default]	[ Default]	
[Electrode YUnits]
[ Default]	[ Default]	[ Default]	[ Default]	[ Default]	[ Default]	[ Default]	[ Default]	[ Default]	[ Default]	
[Epoch Header]
[Trial Type]	11
[Accept]	1
[Correct]	0
[RT]	 0.000
[Resp]	0
[Epoch Data]
     5.7068	    -3.3569	     8.3923	    -1.0071	     1.6785	    -9.1476	    -4.0283	     0.0000	    -0.5875	    -5.4550	
    -1.0910	    -7.7209	     6.7978	    -5.9586	     0.4196	   -12.5885	    -4.5319	    -2.6016	    -1.7624	    -7.0496	
    -8.2245	   -12.4207	     4.8676	   -11.4975	    -1.1749	   -16.2811	    -5.2872	    -5.4550	    -3.1891	    -8.8959	
   -14.8544	   -16.9525	     3.0212	   -16.8686	    -2.7695	   -19.8059	    -6.1264	    -8.2245	    -4.8676	   -10.9100	
   -20.4773	   -20.9808	     1.3428	   -21.6522	    -4.1962	   -22.7432	    -6.8817	   -10.7422	    -6.4621	   -12.9242	
   -24.7574	   -24.1699	     0.1678	   -25.2609	    -5.3711	   -24.8413	    -7.5531	   -12.7563	    -8.0566	   -14.7705	
   -27.5269	   -26.2680	    -0.4196	   -27.6108	    -6.1264	   -26.0162	    -7.9727	   -14.2670	    -9.4833	   -16.3651	
   -28.7018	   -27.1912	    -0.3357	   -28.4500	    -6.2103	   -26.1002	    -8.0566	   -15.1062	   -10.6583	   -17.6239	
   -28.3661	   -27.1072	     0.3357	   -27.9465	    -5.7907	   -25.2609	    -7.8888	   -15.4419	   -11.4975	   -18.5471	
   -26.7715	   -26.0162	     1.4267	   -26.2680	    -4.7836	   -23.4985	    -7.4692	   -15.4419	   -12.0850	   -18.8828	
   -24.0860	   -24.1699	     2.6855	   -23.6664	    -3.3569	   -21.0648	    -6.7978	   -15.0223	   -12.1689	   -18.7988	
   -20.6451	   -21.7361	     4.1962	   -20.3094	    -1.5945	   -18.1274	    -6.0425	   -14.5187	   -11.7493	   -18.1274	
   -16.7007	   -18.9667	     5.5389	   -16.5329	     0.3357	   -14.8544	    -5.3711	   -14.0991	   -10.9100	   -17.1204	
   -12.5046	   -16.0294	     6.7978	   -12.5885	     2.3499	   -11.4975	    -4.7836	   -13.8474	    -9.6512	   -15.8615	
    -8.3923	   -13.2599	     7.7209	    -8.8120	     4.1962	    -8.3084	    -4.5319	   -14.0152	    -8.0566	   -14.5187	
    -4.7836	   -10.9100	     8.1406	    -5.2872	     5.7068	    -5.4550	    -4.6158	   -14.5187	    -6.3782	   -13.2599	
    -1.7624	    -8.9798	     7.9727	    -2.3499	     6.7139	    -3.1891	    -5.0354	   -15.5258	    -4.7836	   -12.4207	
     0.4196	    -7.8049	     7.2174	     0.0000	     7.1335	    -1.5106	    -5.8746	   -16.7847	    -3.6087	   -12.0850	
     1.6785	    -7.2174	     5.9586	     1.5945	     6.7978	    -0.5875	    -7.0496	   -17.9596	    -3.0212	   -12.2528	
     2.0981	    -7.3853	     4.3640	     2.4338	     5.7907	    -0.5035	    -8.3923	   -18.7988	    -3.0212	   -12.9242	
     1.6785	    -8.1406	     2.4338	     2.5177	     4.1122	    -1.1749	    -9.8190	   -18.9667	    -3.7766	   -13.8474	
     0.7553	    -9.2316	     0.4196	     1.7624	     1.9302	    -2.6855	   -11.1618	   -18.2953	    -5.1193	   -14.9384	
    -0.6714	   -10.6583	    -1.6785	     0.3357	    -0.5875	    -4.6997	   -12.4207	   -16.6168	    -6.9656	   -15.7776	
    -2.2659	   -12.0850	    -3.6087	    -1.7624	    -3.1891	    -7.2174	   -13.4277	   -14.3509	    -8.9798	   -16.3651	
    -4.0283	   -13.4277	    -5.4550	    -4.2801	    -5.7068	    -9.9030	   -14.1830	   -11.7493	   -10.9940	   -16.7007	
    -5.7068	   -14.6027	    -6.9656	    -7.0496	    -7.8888	   -12.5046	   -14.6027	    -8.9798	   -12.5046	   -16.7007	
    -7.2174	   -15.6097	    -8.0566	    -9.7351	    -9.4833	   -14.8544	   -14.7705	    -6.4621	   -13.5117	   -16.3651	
    -8.3923	   -16.3651	    -8.7280	   -12.3367	   -10.5743	   -16.7847	   -14.6027	    -4.3640	   -13.7634	   -15.7776	
    -9.3994	   -16.9525	    -8.9798	   -14.4348	   -11.0779	   -18.2114	   -14.2670	    -2.7695	   -13.2599	   -14.9384	
    -9.9869	   -17.3721	    -8.8120	   -16.1133	   -11.1618	   -19.1345	   -13.6795	    -1.9302	   -12.0010	   -14.0152	
   -10.2386	   -17.7917	    -8.5602	   -17.2043	   -10.9100	   -19.6381	   -13.0920	    -1.8463	   -10.0708	   -12.9242	
   -10.1547	   -18.2114	    -8.0566	   -17.8757	   -10.4065	   -19.6381	   -12.4207	    -2.4338	    -7.4692	   -11.6653	
    -9.9030	   -18.6310	    -7.6370	   -18.0435	    -9.8190	   -19.3863	   -11.6653	    -3.5248	    -4.4479	   -10.3226	
    -9.6512	   -19.1345	    -7.3853	   -17.9596	    -9.2316	   -18.9667	   -10.9940	    -5.0354	    -1.1749	    -8.8120	
    -9.3994	   -19.7220	    -7.2174	   -17.6239	    -8.8120	   -18.3792	   -10.3226	    -6.7978	     2.0142	    -7.2174	
    -9.3994	   -20.5612	    -7.4692	   -17.2882	    -8.3923	   -17.8757	    -9.8190	    -8.7280	     4.7836	    -5.6229	
    -9.9030	   -21.5683	    -7.9727	   -17.1204	    -8.2245	   -17.5400	    -9.3155	   -10.7422	     7.0496	    -4.1962	
   -10.8261	   -22.8271	    -8.8959	   -17.1204	    -8.3084	   -17.3721	    -8.9798	   -12.7563	     8.3923	    -2.8534	
   -12.2528	   -24.3378	   -10.2386	   -17.4561	    -8.5602	   -17.4561	    -8.8120	   -14.7705	     8.9798	    -1.8463	
   -14.0152	   -26.0162	   -11.8332	   -18.1274	    -8.9798	   -17.7917	    -8.7280	   -16.7007	     8.6441	    -1.1749	
   -16.0294	   -27.6947	   -13.6795	   -19.0506	    -9.5673	   -18.3792	    -8.8120	   -18.4631	     7.6370	    -0.7553	
   -18.1274	   -29.2892	   -15.5258	   -20.0577	   -10.4065	   -19.2184	    -8.9798	   -20.0577	     6.0425	    -0.6714	
   -20.1416	   -30.7159	   -17.2882	   -21.2326	   -11.2457	   -20.2255	    -9.3994	   -21.4005	     4.1122	    -0.9232	
   -21.9879	   -31.8909	   -18.8828	   -22.3236	   -12.2528	   -21.4005	    -9.9030	   -22.6593	     2.0981	    -1.5106	
   -23.3307	   -32.6462	   -20.1416	   -23.1628	   -13.2599	   -22.5754	   -10.5743	   -23.8342	     0.0839	    -2.3499	
   -24.0860	   -32.8979	   -20.8130	   -23.7503	   -14.2670	   -23.5825	   -11.2457	   -25.0092	    -1.5945	    -3.4409	
   -24.1699	   -32.4783	   -20.9808	   -24.0021	   -15.0223	   -24.3378	   -12.0010	   -26.1002	    -2.9373	    -4.7836	
   -23.3307	   -31.3873	   -20.4773	   -23.5825	   -15.5258	   -24.5895	   -12.5046	   -27.0233	    -3.7766	    -6.1264	
   -21.6522	   -29.7089	   -19.2184	   -22.7432	   -15.6097	   -24.2538	   -12.9242	   -27.6947	    -3.9444	    -7.5531	
   -19.3024	   -27.2751	   -17.3721	   -21.3165	   -15.2740	   -23.2468	   -13.0920	   -27.7786	    -3.6087	    -8.8959	
   -16.2811	   -24.5056	   -15.1062	   -19.5541	   -14.5187	   -21.8201	   -13.0081	   -26.9394	    -2.8534	   -10.0708	
   -12.9242	   -21.3165	   -12.5046	   -17.4561	   -13.4277	   -20.0577	   -12.7563	   -25.1770	    -1.8463	   -11.1618	
    -9.3994	   -17.9596	    -9.9030	   -15.4419	   -12.0850	   -18.2114	   -12.4207	   -22.3236	    -0.8392	   -12.2528	
    -5.8746	   -14.7705	    -7.4692	   -13.5117	   -10.6583	   -16.3651	   -12.0010	   -18.7988	     0.0000	   -13.1760	
    -2.5177	   -11.6653	    -5.2872	   -12.0010	    -9.3155	   -14.8544	   -11.5814	   -15.0223	     0.4196	   -14.0991	
     0.4196	    -8.9798	    -3.4409	   -10.9100	    -8.0566	   -13.6795	   -11.3297	   -11.3297	     0.4196	   -15.1062	
     2.7695	    -6.6299	    -2.0142	   -10.3226	    -7.0496	   -13.0081	   -11.1618	    -8.1406	    -0.0839	   -16.1133	
     4.5319	    -4.8676	    -1.0071	   -10.1547	    -6.3782	   -12.8403	   -11.1618	    -5.6229	    -1.1749	   -17.1204	
     5.5389	    -3.6087	    -0.2518	   -10.4065	    -6.1264	   -13.0920	   -11.3297	    -3.6087	    -2.6016	   -18.3792	
     5.7907	    -3.0212	     0.1678	   -10.9100	    -6.0425	   -13.5117	   -11.6653	    -2.1820	    -4.3640	   -19.8059	
     5.2872	    -3.0212	     0.4196	   -11.4975	    -6.2943	   -13.9313	   -12.0850	    -1.0071	    -6.1264	   -21.4005	
     4.1122	    -3.7766	     0.5875	   -12.0010	    -6.7139	   -14.2670	   -12.5046	    -0.2518	    -7.8049	   -23.0789	
     2.2659	    -5.1193	     0.6714	   -12.3367	    -7.3013	   -14.5187	   -13.0081	     0.1678	    -9.3155	   -24.5895	
     0.1678	    -6.8817	     0.6714	   -12.3367	    -7.8888	   -14.4348	   -13.4277	     0.2518	   -10.4904	   -25.9323	
    -2.0142	    -8.8120	     0.8392	   -11.9171	    -8.4763	   -14.0991	   -13.7634	    -0.1678	   -11.3297	   -26.8555	
    -3.7766	   -10.5743	     1.0910	   -10.9940	    -8.8120	   -13.3438	   -13.8474	    -1.0071	   -11.6653	   -27.2751	
    -4.9515	   -12.0850	     1.6785	    -9.6512	    -8.8959	   -12.2528	   -13.7634	    -2.0981	   -11.6653	   -27.1912	
    -5.2032	   -13.0081	     2.4338	    -8.0566	    -8.6441	   -10.8261	   -13.3438	    -3.5248	   -11.2457	   -26.6037	
    -4.7836	   -13.3438	     3.4409	    -6.2943	    -8.1406	    -9.2316	   -12.8403	    -5.1193	   -10.5743	   -25.5127	
    -3.7766	   -13.2599	     4.3640	    -4.6997	    -7.4692	    -7.6370	   -12.2528	    -6.7978	    -9.7351	   -23.8342	
    -2.4338	   -12.7563	     5.2872	    -3.3569	    -6.6299	    -6.2943	   -11.6653	    -8.5602	    -8.8959	   -21.7361	
    -1.0071	   -12.0850	     5.9586	    -2.4338	    -5.7907	    -5.4550	   -11.2457	   -10.4065	    -8.0566	   -19.1345	
     0.3357	   -11.4136	     6.2943	    -2.0981	    -5.0354	    -5.1193	   -11.0779	   -12.2528	    -7.5531	   -16.3651	
     1.4267	   -10.8261	     6.2103	    -2.3499	    -4.3640	    -5.3711	   -11.2457	   -14.0991	    -7.2174	   -13.6795	
     2.2659	   -10.4904	     5.7068	    -3.2730	    -4.0283	    -6.2943	   -11.7493	   -15.9454	    -7.3013	   -11.1618	
     2.6016	   -10.4065	     4.6997	    -4.6997	    -3.8605	    -7.7209	   -12.5046	   -17.6239	    -7.7209	    -9.0637	
     2.6016	   -10.5743	     3.3569	    -6.5460	    -3.8605	    -9.5673	   -13.5117	   -19.2184	    -8.3923	    -7.6370	
     2.1820	   -11.0779	     1.7624	    -8.4763	    -4.0283	   -11.6653	   -14.4348	   -20.5612	    -9.1476	    -6.7978	
     1.4267	   -11.7493	     0.0000	   -10.4065	    -4.3640	   -13.6795	   -15.2740	   -21.6522	   -10.0708	    -6.5460	
     0.4196	   -12.5046	    -1.5945	   -12.1689	    -4.6997	   -15.6097	   -15.7776	   -22.6593	   -10.8261	    -6.7978	
    -0.9232	   -13.4277	    -3.1052	   -13.7634	    -5.0354	   -17.2882	   -16.0294	   -23.4146	   -11.3297	    -7.3853	
    -2.2659	   -14.3509	    -4.3640	   -15.2740	    -5.5389	   -18.6310	   -15.9454	   -24.1699	   -11.5814	    -8.3084	
    -3.7766	   -15.3580	    -5.2872	   -16.7847	    -5.9586	   -19.8059	   -15.6097	   -24.6735	   -11.4136	    -9.3155	
    -5.0354	   -16.1972	    -5.9586	   -18.2114	    -6.4621	   -20.7291	   -15.1062	   -24.9252	   -10.8261	   -10.2386	
    -6.0425	   -16.7847	    -6.2103	   -19.4702	    -6.8817	   -21.2326	   -14.5187	   -24.5895	    -9.9030	   -11.0779	
    -6.6299	   -16.8686	    -5.8746	   -20.2255	    -7.0496	   -21.4005	   -13.7634	   -23.4985	    -8.4763	   -11.4136	
    -6.5460	   -16.3651	    -5.0354	   -20.3934	    -6.9656	   -20.9808	   -12.7563	   -21.3165	    -6.5460	   -11.1618	
    -5.7907	   -15.2740	    -3.6926	   -19.7220	    -6.5460	   -19.9738	   -11.5814	   -18.1274	    -4.2801	   -10.3226	
    -4.4479	   -13.5956	    -1.8463	   -18.3792	    -5.7068	   -18.5471	   -10.1547	   -14.0991	    -1.6785	    -8.8120	
    -2.4338	   -11.3297	     0.2518	   -16.5329	    -4.6997	   -16.7007	    -8.5602	    -9.6512	     1.0071	    -6.7978	
     0.0839	    -8.7280	     2.4338	   -14.2670	    -3.4409	   -14.7705	    -6.9656	    -5.2872	     3.5248	    -4.5319	
     2.8534	    -5.8746	     4.4479	   -11.8332	    -2.0981	   -12.8403	    -5.4550	    -1.4267	     5.7068	    -2.1820	
     5.7907	    -3.1052	     6.2103	    -9.3994	    -0.8392	   -11.0779	    -3.9444	     1.5945	     7.4692	    -0.0839	
     8.6441	    -0.5035	     7.5531	    -7.1335	     0.1678	    -9.4833	    -2.6855	     3.7766	     8.8120	     1.5945	
    11.0779	     1.7624	     8.3923	    -5.0354	     0.9232	    -8.2245	    -1.5945	     5.0354	     9.7351	     2.7695	
    12.8403	     3.3569	     8.7280	    -3.1891	     1.3428	    -7.3013	    -0.8392	     5.4550	    10.2386	     3.3569	
    13.8474	     4.2801	     8.5602	    -1.7624	     1.4267	    -6.6299	    -0.5035	     5.0354	    10.2386	     3.2730	
    13.8474	     4.2801	     7.8049	    -0.8392	     1.0071	    -6.3782	    -0.5875	     4.0283	     9.8190	     2.6855	
    12.9242	     3.4409	     6.4621	    -0.5035	     0.2518	    -6.5460	    -1.0910	     2.2659	     8.9798	     1.5945	
    10.9940	     1.6785	     4.6997	    -0.6714	    -0.9232	    -6.9656	    -1.9302	     0.0839	     7.8888	     0.0839	
     8.3084	    -0.7553	     2.5177	    -1.3428	    -2.2659	    -7.7209	    -3.1052	    -2.5177	     6.7139	    -1.7624	
     5.2032	    -3.6087	     0.0839	    -2.4338	    -3.8605	    -8.6441	    -4.4479	    -5.2032	     5.4550	    -3.8605	
     1.9302	    -6.6299	    -2.1820	    -3.7766	    -5.4550	    -9.6512	    -5.8746	    -7.7209	     4.3640	    -5.9586	
    -1.2589	    -9.4833	    -4.3640	    -5.1193	    -6.8817	   -10.5743	    -7.2174	    -9.9030	     3.3569	    -7.9727	
    -3.9444	   -12.0010	    -6.0425	    -6.2943	    -8.2245	   -11.4136	    -8.3923	   -11.4975	     2.6016	    -9.7351	
    -6.0425	   -14.0991	    -7.2174	    -7.3013	    -9.2316	   -12.0850	    -9.4833	   -12.5046	     1.9302	   -11.2457	
    -7.3853	   -15.6937	    -7.8049	    -7.8888	   -10.1547	   -12.4207	   -10.3226	   -13.0081	     1.5106	   -12.5046	
    -8.0566	   -16.7007	    -7.8049	    -8.2245	   -10.7422	   -12.4207	   -11.0779	   -12.9242	     1.2589	   -13.3438	
    -7.9727	   -17.2043	    -7.2174	    -8.1406	   -11.1618	   -12.0850	   -11.6653	   -12.5046	     1.1749	   -13.9313	
    -7.2174	   -17.1204	    -6.1264	    -7.7209	   -11.3297	   -11.4975	   -12.0010	   -11.7493	     1.3428	   -14.1830	
    -6.0425	   -16.5329	    -4.6158	    -7.0496	   -11.1618	   -10.5743	   -12.0850	   -10.9100	     1.6785	   -14.1830	
    -4.5319	   -15.6937	    -2.7695	    -6.2943	   -10.8261	    -9.5673	   -12.0010	    -9.9869	     2.2659	   -14.0152	
    -3.0212	   -14.7705	    -0.7553	    -5.5389	   -10.3226	    -8.5602	   -11.5814	    -9.0637	     3.0212	   -13.8474	
    -1.8463	   -13.9313	     1.3428	    -5.0354	    -9.7351	    -7.8049	   -11.0779	    -8.3084	     3.6926	   -13.6795	
    -1.1749	   -13.5117	     3.2730	    -4.9515	    -9.1476	    -7.4692	   -10.4904	    -7.8049	     4.3640	   -13.5956	
    -1.2589	   -13.5956	     4.9515	    -5.2872	    -8.6441	    -7.7209	    -9.9869	    -7.6370	     4.7836	   -13.5956	
    -2.0142	   -14.0991	     6.2103	    -6.2103	    -8.2245	    -8.5602	    -9.4833	    -7.8888	     4.9515	   -13.6795	
    -3.3569	   -15.1062	     7.1335	    -7.6370	    -8.0566	    -9.9869	    -9.2316	    -8.5602	     4.8676	   -13.7634	
    -5.2872	   -16.3651	     7.6370	    -9.4833	    -7.8888	   -11.7493	    -8.9798	    -9.3994	     4.6997	   -13.7634	
    -7.6370	   -17.7078	     7.9727	   -11.4136	    -7.8888	   -13.6795	    -8.9798	   -10.3226	     4.4479	   -13.4277	
   -10.0708	   -18.9667	     8.0566	   -13.3438	    -7.8049	   -15.5258	    -8.8959	   -11.0779	     4.2801	   -12.7563	
   -12.4207	   -20.0577	     8.1406	   -15.1062	    -7.6370	   -17.2043	    -8.8959	   -11.7493	     4.0283	   -11.7493	
   -14.5187	   -20.8130	     8.0566	   -16.5329	    -7.3853	   -18.5471	    -8.8959	   -12.0850	     3.8605	   -10.5743	
   -16.2811	   -21.1487	     7.9727	   -17.4561	    -6.9656	   -19.3863	    -8.7280	   -12.1689	     3.5248	    -9.3155	
   -17.3721	   -21.1487	     7.6370	   -17.7917	    -6.5460	   -19.8059	    -8.5602	   -12.0010	     3.1052	    -8.1406	
   -17.8757	   -20.7291	     7.1335	   -17.5400	    -6.1264	   -19.8059	    -8.3923	   -11.8332	     2.6855	    -7.1335	
   -17.6239	   -19.8898	     6.4621	   -16.7847	    -5.8746	   -19.3863	    -8.1406	   -11.5814	     2.0981	    -6.4621	
   -16.6168	   -18.7149	     5.5389	   -15.5258	    -5.7068	   -18.6310	    -7.9727	   -11.5814	     1.5106	    -6.1264	
   -14.9384	   -17.1204	     4.5319	   -13.9313	    -5.6229	   -17.6239	    -7.8049	   -12.0010	     0.7553	    -6.2103	
   -12.5885	   -15.2740	     3.4409	   -12.1689	    -5.7068	   -16.5329	    -7.6370	   -13.0081	    -0.2518	    -6.7139	
    -9.8190	   -13.2599	     2.3499	   -10.4065	    -5.8746	   -15.2740	    -7.3853	   -14.6866	    -1.5106	    -7.5531	
    -6.7978	   -11.0779	     1.3428	    -8.7280	    -5.9586	   -14.0991	    -7.1335	   -17.0364	    -3.1891	    -8.7280	
    -3.6087	    -8.8959	     0.4196	    -7.3013	    -5.9586	   -12.9242	    -6.7139	   -19.9738	    -5.2872	   -10.1547	
    -0.5875	    -6.8817	    -0.3357	    -6.0425	    -5.8746	   -12.0010	    -6.2103	   -23.3307	    -7.6370	   -11.7493	
     2.1820	    -5.1193	    -1.0910	    -5.2032	    -5.7068	   -11.2457	    -5.7068	   -26.6876	   -10.3226	   -13.5956	
     4.4479	    -3.8605	    -1.6785	    -4.6997	    -5.4550	   -10.9100	    -5.2032	   -29.8767	   -13.1760	   -15.6097	
     5.9586	    -3.0212	    -2.3499	    -4.5319	    -5.2032	   -10.8261	    -4.6997	   -32.7301	   -15.9454	   -17.8757	
     6.7139	    -2.8534	    -2.9373	    -4.8676	    -5.0354	   -11.1618	    -4.2801	   -35.0800	   -18.4631	   -20.2255	
     6.7139	    -3.1052	    -3.6087	    -5.5389	    -4.8676	   -11.7493	    -3.9444	   -36.7584	   -20.5612	   -22.5754	
     5.8746	    -3.6926	    -4.1962	    -6.7139	    -4.6997	   -12.5885	    -3.6926	   -37.4298	   -22.0718	   -24.8413	
     4.2801	    -4.6158	    -4.6158	    -8.2245	    -4.6158	   -13.7634	    -3.4409	   -37.0941	   -22.8271	   -26.9394	
     2.0142	    -5.7907	    -5.0354	   -10.0708	    -4.5319	   -15.1901	    -3.2730	   -35.6674	   -22.8271	   -28.7857	
    -0.7553	    -6.9656	    -5.3711	   -11.9171	    -4.5319	   -16.6168	    -3.2730	   -33.3176	   -22.3236	   -30.1285	
    -3.9444	    -8.1406	    -5.7068	   -13.6795	    -4.5319	   -17.9596	    -3.1891	   -30.3802	   -21.4005	   -30.9677	
    -7.2174	    -9.2316	    -5.8746	   -14.9384	    -4.5319	   -18.9667	    -3.1891	   -27.1072	   -20.0577	   -31.1356	
   -10.1547	   -10.1547	    -5.9586	   -15.5258	    -4.3640	   -19.4702	    -3.1891	   -23.6664	   -18.3792	   -30.5481	
   -12.5046	   -10.8261	    -5.9586	   -15.3580	    -4.1962	   -19.3024	    -3.0212	   -20.2255	   -16.1972	   -29.2892	
   -13.9313	   -11.2457	    -5.7068	   -14.5187	    -3.9444	   -18.4631	    -2.6855	   -16.7007	   -13.5956	   -27.2751	
   -14.1830	   -11.3297	    -5.4550	   -13.0920	    -3.5248	   -17.2043	    -2.2659	   -13.1760	   -10.6583	   -24.6735	
   -13.2599	   -11.1618	    -5.1193	   -11.3297	    -3.1891	   -15.6097	    -1.8463	    -9.7351	    -7.5531	   -21.5683	
   -11.1618	   -10.7422	    -4.7836	    -9.5673	    -2.8534	   -14.0991	    -1.4267	    -6.5460	    -4.3640	   -18.1274	
    -8.3923	   -10.0708	    -4.5319	    -8.1406	    -2.6016	   -12.6724	    -1.0071	    -3.6926	    -1.5106	   -14.6027	
    -5.1193	    -9.3155	    -4.2801	    -7.1335	    -2.5177	   -11.7493	    -0.8392	    -1.5106	     0.9232	   -11.1618	
    -1.7624	    -8.4763	    -4.1122	    -6.8817	    -2.6855	   -11.3297	    -0.8392	     0.0839	     2.8534	    -8.0566	
     1.1749	    -7.7209	    -4.0283	    -7.2174	    -3.0212	   -11.4975	    -1.1749	     1.0071	     4.1962	    -5.4550	
     3.4409	    -7.1335	    -4.1962	    -8.3084	    -3.6926	   -12.3367	    -1.7624	     1.2589	     4.6997	    -3.5248	
     4.7836	    -6.8817	    -4.6997	    -9.9869	    -4.4479	   -13.6795	    -2.6016	     0.9232	     4.5319	    -2.1820	
     4.8676	    -7.0496	    -5.3711	   -12.0850	    -5.4550	   -15.4419	    -3.6926	     0.1678	     3.5248	    -1.4267	
     3.6087	    -7.6370	    -6.4621	   -14.6027	    -6.5460	   -17.6239	    -4.9515	    -1.0071	     1.9302	    -1.1749	
     1.0071	    -8.7280	    -7.7209	   -17.3721	    -7.6370	   -19.9738	    -6.2943	    -2.3499	    -0.0839	    -1.2589	
    -2.6855	   -10.2386	    -9.1476	   -20.1416	    -8.6441	   -22.4075	    -7.6370	    -3.7766	    -2.2659	    -1.5945	
    -7.2174	   -12.1689	   -10.6583	   -22.9111	    -9.6512	   -24.6735	    -8.9798	    -5.2872	    -4.3640	    -2.2659	
   -12.0850	   -14.3509	   -12.2528	   -25.2609	   -10.4904	   -26.5198	   -10.3226	    -6.7139	    -6.0425	    -3.0212	
   -16.7847	   -16.7007	   -13.6795	   -27.1912	   -11.1618	   -27.8625	   -11.5814	    -7.9727	    -7.3013	    -3.8605	
   -20.9808	   -18.9667	   -14.9384	   -28.2822	   -11.4975	   -28.6179	   -12.7563	    -9.2316	    -7.8888	    -4.5319	
   -24.1699	   -21.0648	   -15.6937	   -28.6179	   -11.5814	   -28.5339	   -13.6795	   -10.3226	    -7.9727	    -5.1193	
   -26.2680	   -22.6593	   -15.9454	   -28.1143	   -11.3297	   -27.7786	   -14.3509	   -11.2457	    -7.3853	    -5.3711	
   -27.0233	   -23.6664	   -15.5258	   -26.7715	   -10.7422	   -26.3519	   -14.6866	   -12.1689	    -6.2943	    -5.2872	
   -26.5198	   -24.0860	   -14.2670	   -24.7574	    -9.9869	   -24.3378	   -14.6027	   -12.8403	    -4.6997	    -4.8676	
   -24.9252	   -23.9182	   -12.2528	   -22.2397	    -8.9798	   -21.8201	   -14.0991	   -13.3438	    -2.6855	    -4.0283	
   -22.4915	   -23.0789	    -9.3994	   -19.3863	    -7.8888	   -18.9667	   -13.1760	   -13.5956	    -0.3357	    -2.9373	
   -19.4702	   -21.9040	    -5.8746	   -16.3651	    -6.7978	   -15.8615	   -11.9171	   -13.5117	     2.1820	    -1.5945	
   -16.2811	   -20.3934	    -1.8463	   -13.2599	    -5.8746	   -12.6724	   -10.4065	   -13.0920	     4.6997	    -0.2518	
   -13.2599	   -18.7988	     2.5177	   -10.4065	    -5.0354	    -9.6512	    -8.8120	   -12.5046	     6.9656	     1.0910	
   -10.6583	   -17.2882	     6.7139	    -7.8049	    -4.4479	    -6.7978	    -7.3013	   -11.8332	     8.9798	     2.0981	
    -8.6441	   -15.9454	    10.4904	    -5.7907	    -4.0283	    -4.4479	    -5.9586	   -11.1618	    10.3226	     2.6855	
    -7.3853	   -14.9384	    13.5117	    -4.5319	    -3.8605	    -2.7695	    -4.8676	   -10.7422	    10.9100	     2.6016	
    -6.8817	   -14.3509	    15.5258	    -3.9444	    -3.8605	    -1.8463	    -4.1962	   -10.6583	    10.7422	     1.9302	
    -7.1335	   -14.0152	    16.3651	    -4.1962	    -4.0283	    -1.5945	    -3.8605	   -10.8261	     9.9030	     0.5875	
    -7.8049	   -14.0991	    16.0294	    -5.0354	    -4.2801	    -2.1820	    -3.8605	   -11.1618	     8.5602	    -1.0910	
    -8.8959	   -14.3509	    14.6027	    -6.2103	    -4.6158	    -3.1891	    -4.0283	   -11.4975	     6.8817	    -3.1052	
    -9.9869	   -14.8544	    12.3367	    -7.6370	    -4.8676	    -4.6158	    -4.3640	   -11.7493	     4.9515	    -5.0354	
   -10.9100	   -15.3580	     9.3994	    -8.8959	    -5.1193	    -6.1264	    -4.6997	   -11.7493	     3.1052	    -6.8817	
   -11.4136	   -15.7776	     6.2943	    -9.6512	    -5.2032	    -7.3853	    -4.8676	   -11.4975	     1.3428	    -8.3923	
   -11.4975	   -15.9454	     3.2730	    -9.8190	    -5.0354	    -8.1406	    -4.8676	   -10.9940	     0.0839	    -9.4833	
   -10.9100	   -15.6937	     0.7553	    -9.2316	    -4.6158	    -8.1406	    -4.5319	   -10.2386	    -0.7553	   -10.1547	
    -9.7351	   -14.9384	    -1.0071	    -7.8049	    -3.8605	    -7.3853	    -3.9444	    -9.3155	    -1.0910	   -10.2386	
    -7.9727	   -13.7634	    -1.9302	    -5.7068	    -2.8534	    -5.9586	    -3.1052	    -8.3084	    -0.9232	    -9.9869	
    -5.7907	   -12.1689	    -2.0142	    -3.1052	    -1.6785	    -4.1122	    -2.1820	    -7.5531	    -0.3357	    -9.3994	
    -3.3569	   -10.3226	    -1.4267	    -0.1678	    -0.5875	    -2.0142	    -1.1749	    -7.3013	     0.3357	    -8.6441	
    -0.6714	    -8.2245	    -0.1678	     2.6855	     0.4196	     0.0000	    -0.3357	    -7.5531	     0.9232	    -7.9727	
     2.0981	    -6.0425	     1.3428	     5.4550	     1.3428	     1.8463	     0.3357	    -8.5602	     1.1749	    -7.3013	
     4.6997	    -3.9444	     3.0212	     7.6370	     2.0142	     3.1891	     0.6714	   -10.2386	     0.9232	    -7.0496	
     7.0496	    -2.0142	     4.4479	     9.2316	     2.2659	     3.8605	     0.6714	   -12.5885	     0.2518	    -7.0496	
     8.8959	    -0.5035	     5.4550	     9.9869	     2.2659	     3.8605	     0.2518	   -15.1901	    -1.0071	    -7.5531	
    10.2386	     0.5875	     5.9586	     9.8190	     1.8463	     3.0212	    -0.5035	   -17.8757	    -2.6016	    -8.3923	
    10.8261	     1.1749	     5.8746	     8.8120	     1.1749	     1.5945	    -1.4267	   -20.2255	    -4.3640	    -9.5673	
    10.7422	     1.2589	     5.2032	     7.0496	     0.1678	    -0.4196	    -2.5177	   -21.9040	    -6.0425	   -10.8261	
     9.9869	     0.9232	     4.1122	     4.6997	    -1.0910	    -2.8534	    -3.6926	   -22.7432	    -7.4692	   -12.0850	
     8.5602	     0.1678	     2.5177	     2.0142	    -2.3499	    -5.5389	    -4.8676	   -22.6593	    -8.7280	   -13.1760	
     6.6299	    -0.8392	     0.7553	    -0.8392	    -3.6087	    -8.3084	    -5.9586	   -21.6522	    -9.4833	   -13.8474	
     4.5319	    -2.0981	    -1.1749	    -3.5248	    -4.6997	   -11.0779	    -6.8817	   -19.8059	    -9.5673	   -14.0152	
     2.4338	    -3.2730	    -2.9373	    -5.8746	    -5.5389	   -13.5117	    -7.6370	   -17.2043	    -9.0637	   -13.6795	
     0.5875	    -4.4479	    -4.5319	    -7.7209	    -5.9586	   -15.4419	    -8.0566	   -14.0152	    -7.6370	   -12.7563	
    -0.6714	    -5.4550	    -5.6229	    -8.8120	    -5.8746	   -16.7847	    -8.1406	   -10.4904	    -5.5389	   -11.4136	
    -1.4267	    -6.2103	    -6.2943	    -9.3155	    -5.5389	   -17.4561	    -7.8888	    -6.6299	    -2.9373	    -9.7351	
    -1.3428	    -6.7139	    -6.3782	    -9.0637	    -4.8676	   -17.4561	    -7.3853	    -2.8534	    -0.0839	    -7.8049	
    -0.6714	    -6.8817	    -6.0425	    -8.2245	    -3.9444	   -16.8686	    -6.7978	     0.8392	     2.8534	    -5.7068	
     0.5875	    -6.7978	    -5.2872	    -6.9656	    -3.0212	   -15.8615	    -6.0425	     4.1962	     5.4550	    -3.6926	
     2.0981	    -6.5460	    -4.2801	    -5.3711	    -2.0981	   -14.5187	    -5.2872	     7.0496	     7.8049	    -1.6785	
     3.6087	    -6.2103	    -3.0212	    -3.6926	    -1.2589	   -13.0920	    -4.5319	     9.3994	     9.8190	     0.1678	
     4.7836	    -5.8746	    -1.6785	    -2.0142	    -0.5875	   -11.5814	    -3.8605	    10.9940	    11.4136	     1.7624	
     5.6229	    -5.5389	    -0.3357	    -0.5035	     0.0839	   -10.1547	    -3.1052	    12.0010	    12.6724	     3.1891	
     5.8746	    -5.2872	     0.8392	     0.8392	     0.5875	    -8.8120	    -2.3499	    12.2528	    13.5956	     4.2801	
     5.4550	    -5.2872	     1.5945	     1.6785	     0.8392	    -7.8049	    -1.6785	    11.8332	    14.0991	     4.9515	
     4.3640	    -5.6229	     1.9302	     1.8463	     0.8392	    -7.1335	    -1.0910	    10.8261	    14.1830	     5.1193	
     2.6016	    -6.2943	     1.5945	     1.3428	     0.5875	    -7.0496	    -0.8392	     9.0637	    13.6795	     4.6158	
     0.2518	    -7.3853	     0.5875	     0.1678	    -0.0839	    -7.5531	    -0.7553	     6.7978	    12.5885	     3.5248	
    -2.5177	    -8.8959	    -1.0071	    -1.7624	    -1.0910	    -8.4763	    -1.0910	     4.1122	    10.9940	     1.7624	
    -5.5389	   -10.7422	    -3.1052	    -4.0283	    -2.3499	    -9.7351	    -1.6785	     1.2589	     8.9798	    -0.3357	
    -8.7280	   -12.8403	    -5.4550	    -6.4621	    -3.8605	   -11.1618	    -2.5177	    -1.5106	     6.7978	    -2.5177	
   -12.0850	   -15.1062	    -7.9727	    -8.8959	    -5.3711	   -12.5046	    -3.5248	    -4.1962	     4.6158	    -4.6997	
   -15.2740	   -17.3721	   -10.2386	   -11.0779	    -6.8817	   -13.7634	    -4.6158	    -6.4621	     2.4338	    -6.3782	
   -18.2114	   -19.5541	   -12.1689	   -12.7563	    -8.2245	   -14.6866	    -5.7068	    -8.3084	     0.5875	    -7.6370	
   -20.7291	   -21.4844	   -13.5117	   -13.9313	    -9.3155	   -15.1901	    -6.6299	    -9.4833	    -0.7553	    -8.3084	
   -22.4075	   -22.8271	   -13.9313	   -14.3509	   -10.0708	   -15.1901	    -7.3853	   -10.0708	    -1.5945	    -8.3923	
   -23.2468	   -23.4985	   -13.5117	   -14.0152	   -10.3226	   -14.6027	    -7.7209	   -10.0708	    -1.7624	    -7.9727	
   -22.9950	   -23.4985	   -12.1689	   -13.0081	   -10.2386	   -13.4277	    -7.8049	    -9.4833	    -1.2589	    -7.2174	
   -21.7361	   -22.8271	   -10.0708	   -11.2457	    -9.7351	   -11.9171	    -7.6370	    -8.3923	    -0.2518	    -6.3782	
   -19.5541	   -21.5683	    -7.3013	    -9.1476	    -9.0637	   -10.1547	    -7.2174	    -6.9656	     1.0071	    -5.4550	
   -16.7847	   -19.8898	    -4.1122	    -6.7139	    -8.3084	    -8.3084	    -6.7978	    -5.4550	     2.5177	    -4.6997	
   -13.5956	   -18.0435	    -0.7553	    -4.2801	    -7.4692	    -6.5460	    -6.3782	    -3.8605	     3.8605	    -4.2801	
   -10.2386	   -16.1133	     2.6016	    -2.0981	    -6.7139	    -5.0354	    -6.0425	    -2.3499	     4.9515	    -4.1122	
    -7.0496	   -14.3509	     5.7907	    -0.2518	    -6.0425	    -3.8605	    -5.8746	    -1.0071	     5.7068	    -4.2801	
    -4.1122	   -12.8403	     8.4763	     1.0910	    -5.6229	    -3.1052	    -5.8746	     0.0839	     6.0425	    -4.6997	
    -1.7624	   -11.8332	    10.4904	     1.9302	    -5.4550	    -2.6855	    -6.0425	     0.9232	     5.7907	    -5.5389	
    -0.0839	   -11.3297	    11.7493	     2.2659	    -5.5389	    -2.6855	    -6.5460	     1.4267	     5.0354	    -6.6299	
     0.9232	   -11.4136	    12.1689	     2.1820	    -5.9586	    -2.9373	    -7.3013	     1.6785	     3.9444	    -7.9727	
     1.4267	   -11.8332	    11.8332	     1.8463	    -6.5460	    -3.2730	    -8.1406	     1.5106	     2.5177	    -9.4833	
     1.3428	   -12.4207	    10.9100	     1.4267	    -7.2174	    -3.6087	    -8.8959	     1.1749	     1.0071	   -11.0779	
     1.0071	   -13.0920	     9.6512	     1.0910	    -7.8888	    -3.6926	    -9.4833	     0.6714	    -0.4196	   -12.5885	
     0.5875	   -13.5956	     8.3084	     1.0071	    -8.2245	    -3.6087	    -9.8190	     0.0839	    -1.6785	   -13.8474	
     0.2518	   -13.7634	     7.1335	     1.3428	    -8.3084	    -3.1891	    -9.7351	    -0.5875	    -2.6016	   -14.7705	
     0.0839	   -13.5956	     6.2943	     2.0981	    -8.0566	    -2.5177	    -9.2316	    -1.3428	    -3.1891	   -15.3580	
     0.1678	   -12.9242	     5.8746	     3.2730	    -7.3013	    -1.4267	    -8.4763	    -2.1820	    -3.4409	   -15.6937	
     0.7553	   -11.8332	     5.8746	     4.9515	    -6.1264	     0.0000	    -7.3853	    -2.9373	    -3.1891	   -15.6097	
     1.7624	   -10.4065	     6.2943	     7.1335	    -4.5319	     1.6785	    -5.9586	    -3.6087	    -2.5177	   -15.1901	
     3.2730	    -8.4763	     7.2174	     9.6512	    -2.6016	     3.6087	    -4.4479	    -4.1122	    -1.4267	   -14.5187	
     5.2872	    -6.3782	     8.3923	    12.3367	    -0.5035	     5.5389	    -2.7695	    -4.1962	     0.0000	   -13.5117	
     7.5531	    -4.1122	     9.6512	    14.8544	     1.5945	     7.3013	    -1.0910	    -3.8605	     1.6785	   -12.3367	
     9.9030	    -2.0142	    10.7422	    16.9525	     3.5248	     8.7280	     0.5035	    -3.0212	     3.6087	   -11.0779	
    12.0850	    -0.1678	    11.4136	    18.3792	     5.1193	     9.5673	     1.7624	    -1.6785	     5.7068	    -9.7351	
    13.7634	     1.0910	    11.4975	    18.9667	     6.0425	     9.6512	     2.6855	    -0.0839	     7.8049	    -8.5602	
    14.8544	     1.7624	    10.9100	    18.6310	     6.2943	     9.0637	     3.0212	     1.6785	     9.9030	    -7.6370	
    14.9384	     1.6785	     9.5673	    17.3721	     5.7068	     7.7209	     2.7695	     3.2730	    11.7493	    -7.0496	
    14.1830	     0.9232	     7.5531	    15.2740	     4.4479	     5.8746	     1.9302	     4.5319	    13.1760	    -6.8817	
    12.5885	    -0.5035	     4.8676	    12.5885	     2.5177	     3.6087	     0.5875	     5.1193	    14.0991	    -6.9656	
    10.2386	    -2.5177	     1.7624	     9.5673	     0.0839	     1.0071	    -1.2589	     5.1193	    14.2670	    -7.3853	
     7.3013	    -4.7836	    -1.5945	     6.3782	    -2.6016	    -1.5945	    -3.3569	     4.1962	    13.5956	    -7.9727	
     4.0283	    -7.3853	    -5.0354	     3.3569	    -5.3711	    -4.1122	    -5.5389	     2.5177	    12.0850	    -8.6441	
     0.5035	    -9.9869	    -8.3084	     0.5035	    -7.9727	    -6.3782	    -7.7209	     0.0839	     9.5673	    -9.2316	
    -3.0212	   -12.5046	   -11.3297	    -2.0142	   -10.3226	    -8.3923	    -9.6512	    -3.0212	     6.3782	    -9.7351	
    -6.1264	   -14.7705	   -13.7634	    -3.9444	   -12.2528	    -9.9030	   -11.2457	    -6.5460	     2.6016	    -9.9030	
    -8.7280	   -16.5329	   -15.5258	    -5.3711	   -13.5956	   -10.9100	   -12.5046	   -10.1547	    -1.2589	    -9.6512	
   -10.4904	   -17.5400	   -16.4490	    -6.0425	   -14.2670	   -11.1618	   -13.0920	   -13.5117	    -4.8676	    -8.8959	
   -11.0779	   -17.6239	   -16.3651	    -5.7907	   -14.1830	   -10.7422	   -13.0920	   -16.1972	    -7.6370	    -7.5531	
   -10.4904	   -16.7847	   -15.3580	    -4.7836	   -13.4277	    -9.6512	   -12.5885	   -18.0435	    -9.2316	    -5.7907	
    -8.6441	   -15.0223	   -13.5117	    -3.0212	   -12.0010	    -7.9727	   -11.5814	   -18.9667	    -9.3994	    -3.6926	
    -5.6229	   -12.5885	   -10.9940	    -0.5875	   -10.1547	    -5.7907	   -10.2386	   -18.9667	    -8.3084	    -1.4267	
    -1.8463	    -9.6512	    -8.0566	     2.1820	    -8.0566	    -3.3569	    -8.7280	   -18.2114	    -6.2103	     0.8392	
     2.4338	    -6.5460	    -4.7836	     5.1193	    -5.8746	    -0.9232	    -7.1335	   -17.0364	    -3.4409	     2.8534	
     7.0496	    -3.3569	    -1.4267	     8.0566	    -3.6926	     1.5106	    -5.5389	   -15.5258	    -0.3357	     4.4479	
    11.4975	    -0.4196	     1.7624	    10.9100	    -1.6785	     3.7766	    -4.1122	   -13.9313	     2.6016	     5.6229	
    15.6097	     2.0981	     4.7836	    13.5956	     0.0839	     5.9586	    -2.8534	   -12.1689	     5.1193	     6.2943	
    19.1345	     4.1122	     7.3853	    16.0294	     1.4267	     7.9727	    -1.8463	   -10.3226	     7.1335	     6.4621	
    21.8201	     5.5389	     9.5673	    18.1274	     2.4338	     9.7351	    -1.2589	    -8.1406	     8.5602	     6.2943	
    23.6664	     6.4621	    11.2457	    19.8898	     3.0212	    11.1618	    -0.9232	    -5.6229	     9.4833	     5.7068	
    24.5895	     6.9656	    12.4207	    21.1487	     3.2730	    12.1689	    -0.9232	    -2.5177	    10.2386	     5.0354	
    24.5895	     7.2174	    13.3438	    21.8201	     3.2730	    12.6724	    -1.0910	     1.0910	    10.9100	     4.1962	
    23.9182	     7.2174	    13.8474	    21.9040	     3.1052	    12.7563	    -1.4267	     5.1193	    11.7493	     3.4409	
    22.5754	     7.1335	    14.0991	    21.4005	     2.7695	    12.4207	    -1.6785	     9.1476	    12.6724	     2.7695	
    20.6451	     6.7139	    14.0152	    20.3934	     2.2659	    11.6653	    -2.0142	    12.9242	    13.7634	     2.1820	
    18.2953	     6.1264	    13.7634	    18.7149	     1.6785	    10.5743	    -2.2659	    16.2811	    14.8544	     1.7624	
    15.5258	     5.2032	    13.3438	    16.6168	     1.0071	     9.3155	    -2.6016	    18.8828	    15.9454	     1.5945	
    12.5885	     4.0283	    12.8403	    14.1830	     0.3357	     7.9727	    -2.8534	    20.8969	    17.0364	     1.5945	
     9.7351	     2.7695	    12.5046	    11.5814	    -0.2518	     6.6299	    -3.1891	    22.2397	    18.1274	     1.8463	
     7.3013	     1.5945	    12.5046	     9.0637	    -0.6714	     5.3711	    -3.3569	    23.1628	    19.1345	     2.3499	
     5.4550	     0.5035	    12.8403	     6.7978	    -0.7553	     4.4479	    -3.5248	    23.7503	    20.2255	     2.8534	
     4.2801	    -0.2518	    13.5956	     5.1193	    -0.5875	     3.8605	    -3.5248	    24.0860	    21.1487	     3.4409	
     3.6926	    -0.7553	    14.6027	     4.0283	    -0.1678	     3.6926	    -3.3569	    24.2538	    21.9040	     3.9444	
     3.4409	    -1.0071	    15.8615	     3.4409	     0.4196	     3.6926	    -3.0212	    24.1699	    22.4075	     4.2801	
     3.3569	    -1.1749	    17.1204	     3.4409	     1.1749	     4.0283	    -2.6855	    24.0021	    22.5754	     4.3640	
     3.1891	    -1.2589	    18.2114	     3.6926	     1.8463	     4.4479	    -2.1820	    23.5825	    22.3236	     4.2801	
     2.7695	    -1.5106	    18.8828	     4.1122	     2.3499	     4.7836	    -1.8463	    22.8271	    21.5683	     3.8605	
     1.8463	    -2.1820	    18.9667	     4.5319	     2.6855	     4.9515	    -1.5106	    21.8201	    20.2255	     3.1891	
     0.3357	    -3.3569	    18.2114	     4.8676	     2.6855	     4.7836	    -1.4267	    20.4773	    18.2953	     2.2659	
    -1.5945	    -5.0354	    16.6168	     4.9515	     2.2659	     4.2801	    -1.5106	    18.7149	    15.8615	     1.0910	
    -3.9444	    -7.1335	    14.0991	     4.7836	     1.5106	     3.4409	    -1.8463	    16.7847	    13.0081	    -0.2518	
    -6.5460	    -9.5673	    10.9940	     4.5319	     0.5875	     2.3499	    -2.3499	    14.5187	     9.8190	    -1.5945	
    -9.0637	   -12.0010	     7.4692	     4.0283	    -0.4196	     1.0071	    -2.9373	    12.1689	     6.5460	    -2.9373	
   -11.4975	   -14.2670	     3.9444	     3.4409	    -1.4267	    -0.5035	    -3.6087	     9.6512	     3.5248	    -4.1122	
   -13.6795	   -16.1972	     0.5875	     2.7695	    -2.1820	    -2.0981	    -4.3640	     7.1335	     0.9232	    -5.1193	
   -15.4419	   -17.7078	    -2.2659	     2.0142	    -2.6855	    -3.6087	    -5.0354	     4.6158	    -1.0071	    -5.9586	
   -16.7847	   -18.7149	    -4.4479	     1.3428	    -2.9373	    -4.9515	    -5.7907	     2.0981	    -2.0142	    -6.4621	
   -17.6239	   -19.2184	    -5.9586	     0.5875	    -2.8534	    -6.1264	    -6.3782	    -0.1678	    -2.1820	    -6.7139	
   -17.9596	   -19.2184	    -6.7978	     0.0000	    -2.4338	    -6.8817	    -6.9656	    -2.1820	    -1.4267	    -6.7139	
   -17.7078	   -18.7149	    -6.8817	    -0.5035	    -1.7624	    -7.2174	    -7.3853	    -3.7766	     0.1678	    -6.4621	
   -16.8686	   -17.7917	    -6.2943	    -0.8392	    -0.7553	    -7.1335	    -7.5531	    -4.8676	     2.3499	    -6.0425	
   -15.5258	   -16.4490	    -5.2032	    -1.0071	     0.3357	    -6.6299	    -7.5531	    -5.5389	     4.9515	    -5.3711	
   -13.6795	   -14.7705	    -3.6926	    -0.9232	     1.5106	    -5.7068	    -7.2174	    -5.6229	     7.8888	    -4.6158	
   -11.4136	   -12.7563	    -1.9302	    -0.7553	     2.6855	    -4.4479	    -6.6299	    -5.3711	    10.7422	    -3.7766	
    -8.8959	   -10.6583	     0.0000	    -0.5035	     3.6926	    -3.0212	    -5.7907	    -4.7836	    13.3438	    -2.9373	
    -6.2103	    -8.4763	     1.8463	    -0.4196	     4.4479	    -1.5945	    -4.8676	    -4.1122	    15.6097	    -2.2659	
    -3.6926	    -6.6299	     3.5248	    -0.5035	     4.7836	    -0.3357	    -3.8605	    -3.5248	    17.3721	    -1.7624	
    -1.4267	    -5.0354	     4.8676	    -1.0071	     4.7836	     0.6714	    -2.8534	    -3.1891	    18.4631	    -1.5106	
     0.5875	    -3.9444	     5.7068	    -2.0142	     4.2801	     1.3428	    -2.0981	    -3.1052	    18.9667	    -1.6785	
     2.1820	    -3.3569	     6.1264	    -3.2730	     3.5248	     1.5106	    -1.5106	    -3.3569	    18.8828	    -2.1820	
     3.3569	    -3.1891	     6.1264	    -4.7836	     2.6016	     1.3428	    -1.0910	    -3.8605	    18.3792	    -3.0212	
     4.1122	    -3.3569	     5.7907	    -6.2943	     1.6785	     0.9232	    -0.7553	    -4.3640	    17.5400	    -4.0283	
     4.4479	    -3.7766	     5.4550	    -7.7209	     0.9232	     0.1678	    -0.5035	    -4.8676	    16.4490	    -5.2032	
     4.3640	    -4.3640	     5.0354	    -9.0637	     0.3357	    -0.7553	    -0.2518	    -5.1193	    15.1901	    -6.3782	
     4.0283	    -5.0354	     4.6997	   -10.0708	     0.0839	    -1.7624	    -0.0839	    -5.2032	    13.7634	    -7.3013	
     3.6087	    -5.7068	     4.5319	   -10.8261	     0.0839	    -2.8534	     0.2518	    -4.9515	    12.1689	    -7.8049	
     3.4409	    -6.1264	     4.6158	   -11.2457	     0.5035	    -3.9444	     0.5875	    -4.7836	    10.4904	    -7.8888	
     3.6087	    -6.2103	     5.0354	   -11.1618	     1.1749	    -4.6997	     1.0071	    -4.6158	     8.5602	    -7.4692	
     4.4479	    -5.8746	     5.9586	   -10.4904	     2.0981	    -5.1193	     1.5945	    -4.6997	     6.4621	    -6.4621	
     6.0425	    -4.8676	     7.4692	    -9.2316	     3.3569	    -5.0354	     2.3499	    -5.2032	     4.0283	    -4.9515	
     8.3923	    -3.3569	     9.3994	    -7.4692	     4.7836	    -4.2801	     3.2730	    -6.2103	     1.3428	    -3.1891	
    11.4136	    -1.4267	    11.9171	    -5.1193	     6.4621	    -3.1052	     4.3640	    -7.5531	    -1.4267	    -1.3428	
    15.0223	     0.9232	    14.6866	    -2.3499	     8.2245	    -1.4267	     5.7068	    -9.4833	    -4.2801	     0.3357	
    18.7988	     3.4409	    17.6239	     0.5035	     9.9869	     0.5875	     7.0496	   -11.6653	    -7.3013	     1.5106	
    22.3236	     5.7068	    20.3934	     3.3569	    11.4975	     2.7695	     8.3084	   -14.0991	   -10.3226	     1.9302	
    25.1770	     7.7209	    22.6593	     5.9586	    12.7563	     4.6997	     9.3994	   -16.7007	   -13.5117	     1.5106	
    27.1072	     9.0637	    24.2538	     8.0566	    13.5956	     6.3782	    10.2386	   -19.1345	   -16.8686	     0.1678	
    27.7786	     9.7351	    25.0931	     9.5673	    13.9313	     7.3853	    10.7422	   -21.1487	   -20.3094	    -2.0981	
    27.1912	     9.6512	    25.0931	    10.3226	    13.6795	     7.8049	    10.7422	   -22.3236	   -23.8342	    -4.9515	
    25.2609	     8.8959	    24.2538	    10.4904	    13.0081	     7.4692	    10.3226	   -22.2397	   -27.0233	    -8.2245	
    22.4075	     7.3853	    22.6593	     9.9869	    11.8332	     6.3782	     9.4833	   -20.6451	   -29.5410	   -11.3297	
    18.8828	     5.3711	    20.5612	     8.9798	    10.4065	     4.7836	     8.2245	   -17.7078	   -30.9677	   -13.7634	
    15.0223	     3.1052	    18.2114	     7.7209	     8.7280	     2.9373	     6.6299	   -13.6795	   -30.9677	   -15.1062	
    11.1618	     0.6714	    15.7776	     6.2103	     7.1335	     1.0071	     4.9515	    -8.9798	   -29.4571	   -15.2740	
     7.6370	    -1.7624	    13.5956	     4.6158	     5.6229	    -0.9232	     3.1891	    -4.2801	   -26.5198	   -14.0991	
     4.6158	    -4.1122	    11.6653	     3.1891	     4.4479	    -2.5177	     1.5106	     0.1678	   -22.5754	   -11.9171	
     2.2659	    -6.1264	    10.2386	     1.9302	     3.4409	    -3.7766	     0.0000	     4.0283	   -17.7917	    -9.1476	
     0.7553	    -7.7209	     9.3155	     0.9232	     2.7695	    -4.6997	    -1.3428	     7.1335	   -12.5885	    -6.3782	
    -0.0839	    -8.8959	     8.8120	     0.3357	     2.4338	    -5.2032	    -2.3499	     9.4833	    -7.1335	    -3.8605	
    -0.1678	    -9.3155	     8.9798	     0.0839	     2.2659	    -5.2872	    -3.0212	    11.1618	    -1.5945	    -1.7624	
     0.5035	    -9.0637	     9.8190	     0.3357	     2.4338	    -4.9515	    -3.2730	    12.1689	     3.9444	    -0.1678	
     1.9302	    -8.1406	    11.0779	     0.9232	     2.7695	    -4.2801	    -3.1891	    12.6724	     9.2316	     1.1749	
     3.7766	    -6.7978	    12.6724	     1.8463	     3.1891	    -3.3569	    -2.6016	    12.6724	    14.0991	     2.3499	
     6.0425	    -5.2032	    14.2670	     2.9373	     3.5248	    -2.2659	    -1.9302	    12.1689	    18.2953	     3.5248	
     8.2245	    -3.6926	    15.6097	     4.0283	     3.7766	    -1.2589	    -1.0910	    11.4136	    21.7361	     4.7836	
    10.1547	    -2.4338	    16.4490	     4.9515	     3.9444	    -0.4196	    -0.2518	    10.4065	    24.2538	     6.0425	
    11.4975	    -1.5106	    16.6168	     5.6229	     3.9444	     0.1678	     0.5035	     9.2316	    26.0162	     7.3853	
    12.1689	    -1.0910	    16.2811	     6.0425	     3.8605	     0.5875	     1.1749	     8.0566	    27.0233	     8.7280	
    12.0850	    -1.1749	    15.5258	     6.1264	     3.8605	     0.6714	     1.6785	     6.9656	    27.3590	     9.9030	
    11.2457	    -1.7624	    14.4348	     5.8746	     3.7766	     0.4196	     2.0981	     5.7907	    27.1912	    10.9100	
     9.6512	    -2.7695	    13.0920	     5.2032	     3.6926	    -0.0839	     2.2659	     4.6997	    26.5198	    11.4975	
     7.5531	    -4.1122	    11.5814	     4.2801	     3.6087	    -0.8392	     2.3499	     3.6087	    25.4288	    11.7493	
     5.2032	    -5.6229	    10.1547	     3.0212	     3.3569	    -1.7624	     2.2659	     2.5177	    23.9182	    11.4136	
     2.6855	    -7.2174	     8.6441	     1.5945	     3.1052	    -2.8534	     2.0981	     1.6785	    22.2397	    10.6583	
     0.2518	    -8.5602	     7.3013	     0.0839	     2.6855	    -3.8605	     1.8463	     1.0910	    20.3094	     9.3994	
    -1.9302	    -9.5673	     6.2103	    -1.3428	     2.1820	    -4.8676	     1.5945	     1.1749	    18.3792	     7.8049	
    -3.5248	   -10.2386	     5.2032	    -2.6016	     1.6785	    -5.6229	     1.4267	     1.8463	    16.5329	     5.9586	
    -4.5319	   -10.4065	     4.6158	    -3.6087	     1.1749	    -6.1264	     1.4267	     3.2730	    14.7705	     3.8605	
    -4.8676	   -10.1547	     4.1962	    -4.1122	     0.7553	    -6.2943	     1.6785	     5.4550	    13.2599	     1.7624	
    -4.3640	    -9.3155	     3.9444	    -4.2801	     0.5035	    -6.1264	     2.0142	     8.0566	    11.9171	    -0.1678	
    -3.2730	    -8.0566	     3.8605	    -4.0283	     0.5035	    -5.7068	     2.5177	    10.9100	    10.7422	    -2.0142	
    -1.5945	    -6.5460	     3.7766	    -3.3569	     0.7553	    -5.0354	     3.1891	    13.5956	     9.8190	    -3.5248	
     0.5875	    -4.8676	     3.7766	    -2.4338	     1.2589	    -4.1962	     3.7766	    15.8615	     9.2316	    -4.6997	
     3.0212	    -3.1052	     3.9444	    -1.2589	     1.8463	    -3.2730	     4.3640	    17.5400	     9.0637	    -5.5389	
     5.6229	    -1.2589	     4.1122	     0.0839	     2.6016	    -2.3499	     4.9515	    18.4631	     9.2316	    -6.0425	
     8.2245	     0.5035	     4.4479	     1.4267	     3.5248	    -1.4267	     5.5389	    18.5471	     9.8190	    -6.0425	
    10.6583	     2.0142	     4.7836	     2.7695	     4.3640	    -0.5875	     6.0425	    17.7917	    10.4904	    -5.7068	
    12.5885	     3.1891	     5.0354	     3.7766	     5.0354	     0.0000	     6.3782	    16.2811	    10.9100	    -4.9515	
    13.9313	     3.8605	     4.9515	     4.4479	     5.4550	     0.2518	     6.4621	    14.0152	    10.9100	    -3.9444	
    14.4348	     3.9444	     4.6158	     4.5319	     5.4550	     0.0839	     6.1264	    11.0779	    10.3226	    -2.7695	
    14.1830	     3.5248	     3.9444	     4.1962	     5.2032	    -0.5035	     5.6229	     7.7209	     8.9798	    -1.5945	
    13.1760	     2.5177	     3.0212	     3.4409	     4.6158	    -1.3428	     4.7836	     4.0283	     7.2174	    -0.4196	
    11.7493	     1.2589	     2.0981	     2.4338	     3.8605	    -2.4338	     3.7766	     0.4196	     4.9515	     0.8392	
     9.9869	    -0.1678	     1.1749	     1.3428	     3.1052	    -3.4409	     2.7695	    -2.9373	     2.6016	     2.0142	
     8.2245	    -1.4267	     0.5035	     0.3357	     2.5177	    -4.3640	     1.9302	    -5.8746	     0.3357	     3.1052	
     6.6299	    -2.4338	     0.2518	    -0.5035	     2.1820	    -4.9515	     1.3428	    -8.3084	    -1.6785	     4.2801	
     5.4550	    -3.0212	     0.3357	    -0.9232	     2.1820	    -5.2032	     1.0910	    -9.9869	    -3.3569	     5.3711	
     4.7836	    -3.1891	     0.8392	    -1.0071	     2.4338	    -5.0354	     1.2589	   -11.1618	    -4.6158	     6.3782	
     4.6158	    -2.8534	     1.8463	    -0.5875	     3.1052	    -4.3640	     1.6785	   -11.7493	    -5.2872	     7.3013	
     5.0354	    -2.0981	     3.1891	     0.2518	     3.9444	    -3.2730	     2.4338	   -12.0010	    -5.2872	     8.1406	
     6.0425	    -1.0071	     4.7836	     1.5106	     4.8676	    -1.8463	     3.3569	   -12.0010	    -4.6997	     8.8120	
     7.3013	     0.2518	     6.4621	     2.9373	     5.7907	    -0.1678	     4.3640	   -11.8332	    -3.4409	     9.3994	
     8.8120	     1.5945	     8.0566	     4.4479	     6.6299	     1.5945	     5.2872	   -11.6653	    -1.6785	     9.7351	
    10.4065	     2.9373	     9.5673	     6.0425	     7.3013	     3.4409	     6.1264	   -11.4975	     0.4196	     9.9869	
    12.0850	     4.2801	    10.9100	     7.5531	     7.8049	     5.2032	     6.8817	   -11.2457	     2.6855	     9.9869	
    13.5117	     5.3711	    11.9171	     8.7280	     8.0566	     6.6299	     7.3013	   -10.9100	     4.9515	     9.9030	
    14.7705	     6.2943	    12.5046	     9.6512	     8.1406	     7.7209	     7.4692	   -10.6583	     6.8817	     9.6512	
    15.6097	     6.9656	    12.7563	     9.9869	     7.8888	     8.3084	     7.3013	   -10.4904	     8.3084	     9.1476	
    15.9454	     7.3013	    12.5885	     9.8190	     7.4692	     8.3923	     6.8817	   -10.6583	     9.0637	     8.4763	
    15.9454	     7.3853	    12.0850	     9.3155	     6.7978	     8.0566	     6.1264	   -11.2457	     9.0637	     7.5531	
    15.5258	     7.3013	    11.4136	     8.5602	     6.1264	     7.4692	     5.2872	   -12.2528	     8.3923	     6.4621	
    14.8544	     7.1335	    10.5743	     7.7209	     5.3711	     6.8817	     4.5319	   -13.5956	     7.2174	     5.3711	
    14.0152	     6.7978	     9.8190	     6.8817	     4.7836	     6.3782	     3.8605	   -15.0223	     5.7907	     4.1122	
    13.0920	     6.3782	     9.1476	     6.2943	     4.1962	     6.0425	     3.1891	   -16.2811	     4.2801	     2.7695	
[Epoch Header]
[Trial Type]	11
[Accept]	1
[Correct]	0
[RT]	 0.000
[Resp]	0
[Epoch Data]
    -1.1749	    -7.0496	    -3.3569	   -13.0081	    -2.7695	   -16.0294	    -2.0981	   -13.4277	    -3.9444	    -7.5531	
    -1.2589	    -7.7209	    -4.3640	   -12.9242	    -2.8534	   -15.9454	    -1.8463	   -14.7705	    -5.4550	    -9.1476	
    -1.8463	    -8.6441	    -5.5389	   -13.2599	    -3.1891	   -16.1972	    -1.7624	   -16.2811	    -7.3853	   -11.2457	
    -2.7695	    -9.7351	    -7.0496	   -13.8474	    -3.7766	   -16.8686	    -2.0981	   -17.6239	    -9.5673	   -13.7634	
    -4.2801	   -10.9940	    -8.6441	   -14.9384	    -4.6997	   -17.9596	    -2.7695	   -18.5471	   -11.7493	   -16.4490	
    -6.2943	   -12.5046	   -10.4065	   -16.3651	    -5.9586	   -19.3863	    -3.7766	   -19.0506	   -13.7634	   -19.2184	
    -8.6441	   -14.0991	   -12.1689	   -17.9596	    -7.3013	   -20.9808	    -5.0354	   -19.0506	   -15.3580	   -21.7361	
   -11.0779	   -15.5258	   -13.7634	   -19.6381	    -8.6441	   -22.6593	    -6.4621	   -18.4631	   -16.3651	   -23.9182	
   -13.3438	   -16.7007	   -15.0223	   -21.1487	    -9.6512	   -24.0021	    -7.8888	   -17.3721	   -16.7007	   -25.5966	
   -15.1062	   -17.4561	   -15.8615	   -22.2397	   -10.3226	   -25.0092	    -9.1476	   -16.0294	   -16.4490	   -26.5198	
   -16.1972	   -17.6239	   -16.1133	   -22.7432	   -10.3226	   -25.3448	   -10.1547	   -14.5187	   -15.6937	   -26.7715	
   -16.5329	   -17.1204	   -15.6937	   -22.4915	    -9.9030	   -25.0931	   -10.9100	   -13.0920	   -14.6027	   -26.1841	
   -16.1133	   -16.0294	   -14.6027	   -21.6522	    -8.8959	   -24.1699	   -11.3297	   -11.9171	   -13.1760	   -25.0092	
   -14.8544	   -14.4348	   -13.0081	   -20.0577	    -7.4692	   -22.6593	   -11.4975	   -11.2457	   -11.5814	   -23.1628	
   -12.9242	   -12.4207	   -11.0779	   -17.9596	    -5.8746	   -20.7291	   -11.2457	   -11.0779	    -9.8190	   -20.8969	
   -10.5743	   -10.1547	    -8.8959	   -15.2740	    -4.1962	   -18.4631	   -10.6583	   -11.5814	    -7.9727	   -18.4631	
    -7.8049	    -7.8049	    -6.7139	   -12.3367	    -2.5177	   -16.1972	    -9.8190	   -12.8403	    -6.1264	   -16.0294	
    -4.7836	    -5.4550	    -4.6158	    -9.2316	    -1.0910	   -13.8474	    -8.6441	   -14.6027	    -4.2801	   -13.6795	
    -1.5945	    -3.1891	    -2.8534	    -6.2103	     0.0839	   -11.5814	    -7.2174	   -16.8686	    -2.6855	   -11.5814	
     1.4267	    -1.1749	    -1.3428	    -3.4409	     1.0071	    -9.6512	    -5.7907	   -19.3863	    -1.2589	    -9.7351	
     4.1962	     0.5875	    -0.3357	    -1.1749	     1.5106	    -8.1406	    -4.3640	   -22.0718	    -0.3357	    -8.3084	
     6.4621	     2.0142	     0.1678	     0.5035	     1.6785	    -7.0496	    -3.1052	   -24.4217	     0.1678	    -7.2174	
     7.8049	     2.9373	     0.1678	     1.4267	     1.5945	    -6.4621	    -2.0981	   -26.1841	     0.1678	    -6.5460	
     8.2245	     3.3569	    -0.4196	     1.4267	     1.2589	    -6.5460	    -1.2589	   -27.1072	    -0.2518	    -6.2103	
     7.6370	     3.1891	    -1.4267	     0.5035	     0.7553	    -7.2174	    -0.7553	   -26.8555	    -0.8392	    -6.2103	
     6.0425	     2.4338	    -2.7695	    -1.0910	     0.3357	    -8.2245	    -0.3357	   -25.5966	    -1.3428	    -6.3782	
     3.6926	     1.3428	    -4.4479	    -3.1052	    -0.0839	    -9.4833	    -0.1678	   -23.3307	    -1.6785	    -6.7978	
     0.8392	    -0.1678	    -6.2103	    -5.3711	    -0.5035	   -10.7422	    -0.0839	   -20.5612	    -1.6785	    -7.3013	
    -2.2659	    -1.9302	    -8.1406	    -7.5531	    -0.9232	   -11.7493	    -0.1678	   -17.6239	    -1.5106	    -7.8049	
    -5.2872	    -3.8605	   -10.0708	    -9.5673	    -1.3428	   -12.5046	    -0.3357	   -14.7705	    -1.2589	    -8.3923	
    -8.1406	    -5.8746	   -12.0010	   -11.1618	    -1.8463	   -12.9242	    -0.7553	   -12.2528	    -1.0071	    -8.8120	
   -10.4065	    -7.9727	   -13.7634	   -12.3367	    -2.4338	   -12.9242	    -1.1749	   -10.2386	    -0.6714	    -9.1476	
   -12.2528	    -9.9030	   -15.2740	   -13.0081	    -3.1052	   -12.5046	    -1.5945	    -8.8120	    -0.3357	    -9.0637	
   -13.4277	   -11.6653	   -16.1972	   -13.0081	    -3.7766	   -11.5814	    -1.9302	    -7.8049	     0.2518	    -8.4763	
   -14.0991	   -13.0920	   -16.6168	   -12.5046	    -4.3640	   -10.3226	    -2.1820	    -7.0496	     1.0910	    -7.3853	
   -14.2670	   -14.1830	   -16.3651	   -11.4975	    -4.7836	    -8.8120	    -2.2659	    -6.4621	     2.2659	    -5.9586	
   -14.0991	   -14.9384	   -15.5258	   -10.0708	    -5.1193	    -7.1335	    -2.1820	    -5.8746	     3.6087	    -4.1962	
   -13.6795	   -15.4419	   -14.1830	    -8.3923	    -5.3711	    -5.5389	    -2.0981	    -5.2032	     5.2032	    -2.5177	
   -13.3438	   -15.7776	   -12.5885	    -6.7978	    -5.6229	    -4.2801	    -2.0142	    -4.3640	     6.7139	    -1.0910	
   -13.0920	   -16.2811	   -11.0779	    -5.4550	    -5.8746	    -3.5248	    -2.0142	    -3.5248	     8.0566	    -0.0839	
   -13.1760	   -16.9525	    -9.8190	    -4.5319	    -6.2943	    -3.4409	    -2.1820	    -2.7695	     8.9798	     0.1678	
   -13.7634	   -17.9596	    -9.2316	    -4.1962	    -6.8817	    -4.1122	    -2.5177	    -2.2659	     9.3994	    -0.2518	
   -14.8544	   -19.2184	    -9.3994	    -4.6158	    -7.5531	    -5.4550	    -3.1052	    -2.1820	     9.1476	    -1.3428	
   -16.4490	   -20.8130	   -10.4065	    -5.7068	    -8.3923	    -7.4692	    -3.7766	    -2.6016	     8.3923	    -3.0212	
   -18.4631	   -22.5754	   -12.1689	    -7.3853	    -9.2316	    -9.9869	    -4.4479	    -3.2730	     7.0496	    -5.0354	
   -20.6451	   -24.2538	   -14.5187	    -9.5673	    -9.9869	   -12.8403	    -5.2032	    -4.2801	     5.2872	    -7.2174	
   -22.9950	   -25.8484	   -17.1204	   -11.9171	   -10.6583	   -15.7776	    -5.9586	    -5.4550	     3.4409	    -9.3155	
   -25.2609	   -27.1072	   -19.7220	   -14.2670	   -11.1618	   -18.4631	    -6.5460	    -6.6299	     1.6785	   -10.9100	
   -27.2751	   -28.1143	   -22.2397	   -16.4490	   -11.5814	   -20.8130	    -7.0496	    -7.6370	     0.0839	   -12.0010	
   -28.7857	   -28.7018	   -24.3378	   -18.2114	   -11.7493	   -22.4915	    -7.5531	    -8.5602	    -1.2589	   -12.4207	
   -29.7928	   -28.7857	   -25.8484	   -19.6381	   -11.9171	   -23.7503	    -7.8888	    -9.3155	    -2.3499	   -12.2528	
   -30.0446	   -28.4500	   -26.7715	   -20.4773	   -11.9171	   -24.3378	    -8.1406	    -9.9869	    -3.2730	   -11.7493	
   -29.6249	   -27.5269	   -26.8555	   -20.8969	   -11.8332	   -24.5056	    -8.3923	   -10.4065	    -4.0283	   -11.0779	
   -28.2822	   -26.2680	   -26.1841	   -20.8130	   -11.5814	   -24.3378	    -8.4763	   -10.7422	    -4.7836	   -10.2386	
   -26.1841	   -24.5056	   -24.8413	   -20.3094	   -11.1618	   -23.8342	    -8.4763	   -10.9940	    -5.6229	    -9.5673	
   -23.3307	   -22.4915	   -22.8271	   -19.4702	   -10.6583	   -23.0789	    -8.2245	   -11.0779	    -6.3782	    -8.8959	
   -19.9738	   -20.2255	   -20.3934	   -18.2953	    -9.9030	   -22.1558	    -7.8049	   -10.9940	    -7.1335	    -8.3923	
   -16.1972	   -17.7917	   -17.8757	   -17.0364	    -8.9798	   -21.1487	    -7.1335	   -10.8261	    -7.8888	    -8.0566	
   -12.4207	   -15.4419	   -15.4419	   -15.6097	    -8.0566	   -20.0577	    -6.2943	   -10.6583	    -8.6441	    -7.7209	
    -8.8120	   -13.1760	   -13.2599	   -14.1830	    -7.1335	   -18.9667	    -5.4550	   -10.6583	    -9.4833	    -7.6370	
    -5.6229	   -11.2457	   -11.4136	   -12.9242	    -6.2943	   -17.7917	    -4.5319	   -10.9100	   -10.4904	    -7.8049	
    -3.0212	    -9.6512	    -9.9030	   -11.7493	    -5.6229	   -16.7847	    -3.7766	   -11.5814	   -11.7493	    -8.2245	
    -1.1749	    -8.3923	    -8.8959	   -10.8261	    -5.1193	   -15.9454	    -3.1052	   -12.7563	   -13.0920	    -9.0637	
    -0.0839	    -7.4692	    -8.2245	   -10.0708	    -4.8676	   -15.1901	    -2.6855	   -14.3509	   -14.4348	   -10.0708	
     0.0839	    -6.9656	    -7.9727	    -9.6512	    -4.7836	   -14.6027	    -2.5177	   -16.3651	   -15.4419	   -11.0779	
    -0.4196	    -6.6299	    -8.1406	    -9.4833	    -4.9515	   -14.2670	    -2.5177	   -18.4631	   -15.9454	   -12.0850	
    -1.5945	    -6.7139	    -8.5602	    -9.4833	    -5.3711	   -14.1830	    -2.8534	   -20.6451	   -15.9454	   -12.9242	
    -3.3569	    -7.1335	    -9.3994	    -9.5673	    -6.0425	   -14.2670	    -3.3569	   -22.4915	   -15.5258	   -13.5956	
    -5.4550	    -7.9727	   -10.6583	    -9.8190	    -6.9656	   -14.6866	    -4.1962	   -23.9182	   -14.8544	   -14.1830	
    -7.8888	    -9.2316	   -12.1689	    -9.9869	    -8.1406	   -15.2740	    -5.2032	   -24.6735	   -14.0991	   -14.8544	
   -10.4065	   -10.8261	   -13.9313	   -10.2386	    -9.3994	   -16.1133	    -6.4621	   -24.8413	   -13.5117	   -15.4419	
   -12.5885	   -12.5046	   -15.7776	   -10.2386	   -10.5743	   -16.8686	    -7.6370	   -24.3378	   -13.0081	   -16.1133	
   -14.2670	   -14.0152	   -17.2043	    -9.9869	   -11.4136	   -17.4561	    -8.7280	   -23.3307	   -12.6724	   -16.5329	
   -15.1062	   -15.2740	   -18.2114	    -9.3155	   -11.8332	   -17.7078	    -9.4833	   -21.9040	   -12.4207	   -16.7007	
   -14.8544	   -15.9454	   -18.4631	    -8.3923	   -11.7493	   -17.3721	    -9.8190	   -20.3934	   -12.0010	   -16.6168	
   -13.6795	   -16.0294	   -17.9596	    -7.1335	   -11.3297	   -16.7007	    -9.8190	   -18.9667	   -11.5814	   -16.2811	
   -11.6653	   -15.6097	   -16.7847	    -5.7907	   -10.5743	   -15.7776	    -9.4833	   -17.8757	   -10.9940	   -15.6937	
    -8.9798	   -14.7705	   -15.1901	    -4.6997	    -9.7351	   -14.7705	    -8.9798	   -17.2882	   -10.2386	   -15.1901	
    -5.9586	   -13.5117	   -13.3438	    -3.9444	    -8.7280	   -13.8474	    -8.3923	   -17.2043	    -9.3994	   -14.6866	
    -2.9373	   -11.9171	   -11.4975	    -3.6087	    -7.7209	   -13.1760	    -7.8049	   -17.7078	    -8.4763	   -14.4348	
    -0.0839	   -10.3226	    -9.9030	    -3.6926	    -6.6299	   -12.8403	    -7.3013	   -18.6310	    -7.6370	   -14.5187	
     2.3499	    -8.8120	    -8.6441	    -4.1122	    -5.6229	   -12.7563	    -6.8817	   -19.8898	    -6.9656	   -14.8544	
     4.1962	    -7.4692	    -7.8888	    -4.7836	    -4.6997	   -13.0081	    -6.7139	   -21.1487	    -6.4621	   -15.6097	
     5.3711	    -6.6299	    -7.8049	    -5.6229	    -3.9444	   -13.5117	    -6.6299	   -22.3236	    -6.3782	   -16.7007	
     5.8746	    -6.1264	    -8.3923	    -6.6299	    -3.4409	   -14.2670	    -6.7139	   -23.2468	    -6.5460	   -18.0435	
     5.6229	    -6.1264	    -9.4833	    -7.8049	    -3.3569	   -15.2740	    -6.9656	   -23.7503	    -7.2174	   -19.5541	
     4.6997	    -6.6299	   -10.9100	    -9.1476	    -3.5248	   -16.3651	    -7.3013	   -24.0021	    -8.2245	   -21.0648	
     3.1891	    -7.5531	   -12.6724	   -10.5743	    -4.1122	   -17.6239	    -7.6370	   -24.0021	    -9.7351	   -22.4915	
     1.4267	    -8.8120	   -14.4348	   -11.9171	    -4.9515	   -18.7988	    -7.9727	   -23.6664	   -11.5814	   -23.7503	
    -0.5035	   -10.0708	   -15.8615	   -13.0920	    -5.8746	   -19.8059	    -8.1406	   -23.1628	   -13.5117	   -24.5895	
    -2.1820	   -11.0779	   -16.7007	   -13.9313	    -6.6299	   -20.4773	    -8.0566	   -22.2397	   -15.2740	   -24.7574	
    -3.4409	   -11.8332	   -16.8686	   -14.1830	    -7.2174	   -20.5612	    -7.7209	   -20.8130	   -16.6168	   -24.3378	
    -4.1122	   -12.0010	   -16.2811	   -13.9313	    -7.3853	   -20.1416	    -7.0496	   -19.0506	   -17.3721	   -23.2468	
    -4.1962	   -11.6653	   -15.0223	   -13.0920	    -7.2174	   -19.3024	    -6.2103	   -16.9525	   -17.2882	   -21.4005	
    -3.6087	   -10.9940	   -13.3438	   -11.8332	    -6.7978	   -18.0435	    -5.2032	   -14.6866	   -16.3651	   -19.2184	
    -2.5177	    -9.9869	   -11.3297	   -10.2386	    -6.2103	   -16.5329	    -4.3640	   -12.4207	   -14.7705	   -16.7007	
    -1.0071	    -8.8120	    -9.1476	    -8.4763	    -5.4550	   -15.0223	    -3.5248	   -10.3226	   -12.5885	   -14.0991	
     0.8392	    -7.5531	    -7.0496	    -6.7139	    -4.6158	   -13.5117	    -2.7695	    -8.3923	   -10.0708	   -11.5814	
     2.9373	    -6.2103	    -5.0354	    -4.9515	    -3.6087	   -12.1689	    -2.0981	    -6.7978	    -7.4692	    -9.2316	
     5.0354	    -4.9515	    -3.1891	    -3.4409	    -2.6855	   -10.9940	    -1.5106	    -5.5389	    -5.1193	    -7.0496	
     7.2174	    -3.7766	    -1.6785	    -2.1820	    -1.8463	   -10.1547	    -1.0910	    -4.7836	    -3.1052	    -5.2872	
     9.1476	    -2.8534	    -0.5875	    -1.2589	    -1.2589	    -9.6512	    -0.8392	    -4.4479	    -1.5106	    -4.0283	
    10.8261	    -2.2659	     0.0000	    -0.8392	    -0.9232	    -9.4833	    -0.8392	    -4.6997	    -0.4196	    -3.1891	
    12.0010	    -1.8463	     0.2518	    -0.7553	    -0.8392	    -9.6512	    -1.0071	    -5.4550	     0.4196	    -2.8534	
    12.7563	    -1.7624	     0.0839	    -1.0910	    -1.0071	   -10.2386	    -1.2589	    -6.7139	     0.8392	    -3.0212	
    12.9242	    -1.7624	    -0.3357	    -1.8463	    -1.4267	   -11.0779	    -1.6785	    -8.3923	     0.9232	    -3.6926	
    12.5046	    -1.9302	    -1.0910	    -3.0212	    -2.0142	   -12.3367	    -2.0981	   -10.5743	     0.6714	    -4.7836	
    11.5814	    -2.2659	    -2.0981	    -4.6158	    -2.7695	   -13.7634	    -2.6855	   -13.0081	     0.2518	    -6.2103	
    10.1547	    -2.6855	    -3.2730	    -6.5460	    -3.6926	   -15.4419	    -3.2730	   -15.7776	    -0.5035	    -7.7209	
     8.5602	    -3.1052	    -4.5319	    -8.7280	    -4.6158	   -17.0364	    -3.8605	   -18.5471	    -1.2589	    -9.3155	
     6.8817	    -3.6087	    -5.7907	   -10.9940	    -5.5389	   -18.4631	    -4.3640	   -21.1487	    -2.1820	   -10.7422	
     5.2872	    -3.9444	    -7.0496	   -13.0920	    -6.2943	   -19.4702	    -4.6158	   -23.3307	    -3.0212	   -11.9171	
     3.9444	    -4.2801	    -8.0566	   -14.7705	    -6.8817	   -19.9738	    -4.7836	   -25.0931	    -3.6926	   -12.8403	
     3.0212	    -4.3640	    -8.8120	   -16.0294	    -7.1335	   -19.8898	    -4.7836	   -26.1841	    -4.2801	   -13.4277	
     2.5177	    -4.3640	    -9.3155	   -16.6168	    -7.2174	   -19.1345	    -4.5319	   -26.6037	    -4.6997	   -13.7634	
     2.4338	    -4.2801	    -9.3994	   -16.7007	    -7.0496	   -18.0435	    -4.1122	   -26.4359	    -5.1193	   -13.9313	
     2.6855	    -4.0283	    -9.2316	   -16.3651	    -6.7139	   -16.6168	    -3.6926	   -25.6805	    -5.5389	   -13.9313	
     3.1052	    -3.8605	    -8.8959	   -15.6937	    -6.3782	   -15.1062	    -3.2730	   -24.5895	    -6.0425	   -13.9313	
     3.6087	    -3.7766	    -8.5602	   -14.8544	    -6.0425	   -13.6795	    -2.8534	   -23.3307	    -6.7139	   -13.8474	
     4.0283	    -3.9444	    -8.2245	   -13.8474	    -5.7068	   -12.5885	    -2.6016	   -21.9879	    -7.6370	   -13.6795	
     4.2801	    -4.1962	    -7.9727	   -12.8403	    -5.5389	   -11.7493	    -2.5177	   -20.6451	    -8.6441	   -13.5117	
     4.1122	    -4.7836	    -7.9727	   -12.0010	    -5.4550	   -11.3297	    -2.6016	   -19.4702	    -9.8190	   -13.3438	
     3.6087	    -5.7068	    -8.1406	   -11.3297	    -5.5389	   -11.3297	    -2.8534	   -18.3792	   -11.1618	   -13.2599	
     2.6855	    -6.7978	    -8.5602	   -10.9940	    -5.6229	   -11.8332	    -3.1891	   -17.2882	   -12.5046	   -13.3438	
     1.2589	    -8.2245	    -9.2316	   -10.9100	    -5.8746	   -12.7563	    -3.6087	   -16.3651	   -13.8474	   -13.6795	
    -0.6714	    -9.7351	   -10.2386	   -11.2457	    -6.0425	   -14.0991	    -4.1122	   -15.6937	   -15.1062	   -14.0991	
    -2.9373	   -11.3297	   -11.4136	   -11.9171	    -6.3782	   -15.7776	    -4.6158	   -15.3580	   -16.0294	   -14.8544	
    -5.7068	   -13.0081	   -12.7563	   -12.9242	    -6.7139	   -17.7078	    -5.1193	   -15.6097	   -16.6168	   -15.6937	
    -8.5602	   -14.6027	   -14.2670	   -14.1830	    -7.1335	   -19.7220	    -5.7068	   -16.4490	   -16.8686	   -16.7007	
   -11.3297	   -16.0294	   -15.6937	   -15.4419	    -7.5531	   -21.6522	    -6.2103	   -17.7917	   -16.8686	   -17.6239	
   -13.6795	   -17.2043	   -17.0364	   -16.5329	    -7.9727	   -23.3307	    -6.6299	   -19.5541	   -16.6168	   -18.4631	
   -15.2740	   -17.9596	   -18.1274	   -17.3721	    -8.1406	   -24.5895	    -6.8817	   -21.4005	   -16.1972	   -19.0506	
   -15.8615	   -18.2953	   -18.8828	   -17.6239	    -8.2245	   -25.3448	    -6.8817	   -22.9950	   -15.4419	   -19.3024	
   -15.4419	   -17.9596	   -19.3024	   -17.3721	    -7.8888	   -25.4288	    -6.6299	   -24.1699	   -14.4348	   -19.2184	
   -14.0991	   -17.1204	   -19.2184	   -16.5329	    -7.3853	   -24.7574	    -5.9586	   -24.6735	   -13.0920	   -18.6310	
   -12.0850	   -15.6937	   -18.7988	   -15.1062	    -6.6299	   -23.4985	    -5.1193	   -24.4217	   -11.3297	   -17.6239	
    -9.6512	   -14.0152	   -17.9596	   -13.2599	    -5.7068	   -21.6522	    -4.1122	   -23.5825	    -9.3994	   -16.3651	
    -7.0496	   -12.0850	   -16.8686	   -11.1618	    -4.6997	   -19.5541	    -3.1052	   -22.3236	    -7.3853	   -14.8544	
    -4.6158	   -10.1547	   -15.5258	    -9.1476	    -3.6926	   -17.2882	    -2.1820	   -20.7291	    -5.3711	   -13.3438	
    -2.5177	    -8.3084	   -14.0152	    -7.3853	    -2.7695	   -15.1062	    -1.3428	   -19.1345	    -3.4409	   -11.9171	
    -0.8392	    -6.7139	   -12.5046	    -5.7907	    -1.9302	   -13.2599	    -0.7553	   -17.7078	    -1.8463	   -10.6583	
     0.2518	    -5.2872	   -10.9100	    -4.5319	    -1.1749	   -11.6653	    -0.3357	   -16.6168	    -0.5035	    -9.5673	
     0.7553	    -4.3640	    -9.3994	    -3.5248	    -0.6714	   -10.4904	    -0.1678	   -15.8615	     0.3357	    -8.8959	
     0.5875	    -3.7766	    -8.0566	    -2.8534	    -0.3357	    -9.7351	    -0.2518	   -15.6097	     0.8392	    -8.5602	
    -0.2518	    -3.6926	    -6.9656	    -2.4338	    -0.2518	    -9.3994	    -0.5875	   -15.6937	     0.8392	    -8.7280	
    -1.5945	    -3.9444	    -5.9586	    -2.2659	    -0.3357	    -9.5673	    -1.0910	   -16.1972	     0.4196	    -9.2316	
    -3.2730	    -4.5319	    -5.2872	    -2.1820	    -0.5875	   -10.0708	    -1.7624	   -17.0364	    -0.4196	   -10.2386	
    -5.2872	    -5.3711	    -4.7836	    -2.3499	    -0.9232	   -10.9100	    -2.4338	   -18.2953	    -1.6785	   -11.4975	
    -7.4692	    -6.4621	    -4.5319	    -2.6855	    -1.3428	   -12.0010	    -3.1052	   -19.9738	    -3.2730	   -13.0920	
    -9.6512	    -7.6370	    -4.5319	    -3.3569	    -1.9302	   -13.2599	    -3.8605	   -21.9879	    -5.2872	   -14.8544	
   -11.6653	    -8.8959	    -4.7836	    -4.2801	    -2.5177	   -14.6866	    -4.5319	   -24.3378	    -7.4692	   -16.7847	
   -13.2599	   -10.1547	    -5.2872	    -5.4550	    -3.1052	   -15.9454	    -5.1193	   -26.6876	    -9.9030	   -18.7988	
   -14.4348	   -11.4975	    -5.7907	    -6.9656	    -3.7766	   -17.1204	    -5.5389	   -28.9536	   -12.4207	   -20.8130	
   -14.9384	   -12.6724	    -6.1264	    -8.5602	    -4.3640	   -18.0435	    -5.9586	   -30.8838	   -14.7705	   -22.7432	
   -14.7705	   -13.5956	    -6.3782	   -10.1547	    -4.8676	   -18.7149	    -6.2103	   -32.4783	   -17.0364	   -24.5056	
   -13.9313	   -14.3509	    -6.2103	   -11.8332	    -5.2872	   -19.0506	    -6.3782	   -33.4015	   -18.9667	   -26.0162	
   -12.4207	   -14.7705	    -5.7907	   -13.3438	    -5.5389	   -19.2184	    -6.2943	   -33.4854	   -20.4773	   -27.2751	
   -10.4904	   -14.7705	    -4.8676	   -14.6027	    -5.6229	   -19.2184	    -6.0425	   -32.8140	   -21.4005	   -28.1143	
    -8.1406	   -14.4348	    -3.7766	   -15.5258	    -5.5389	   -19.0506	    -5.6229	   -31.0516	   -21.8201	   -28.4500	
    -5.6229	   -13.9313	    -2.6016	   -16.0294	    -5.2032	   -18.7988	    -4.9515	   -28.5339	   -21.4844	   -28.4500	
    -3.1891	   -13.2599	    -1.4267	   -16.2811	    -4.8676	   -18.5471	    -4.1962	   -25.5127	   -20.7291	   -27.9465	
    -1.1749	   -12.6724	    -0.6714	   -16.2811	    -4.5319	   -18.3792	    -3.5248	   -22.4915	   -19.4702	   -27.1912	
     0.1678	   -12.2528	    -0.5035	   -16.1133	    -4.3640	   -18.3792	    -2.9373	   -19.8898	   -18.1274	   -26.3519	
     0.5875	   -12.0850	    -1.0910	   -16.1133	    -4.5319	   -18.5471	    -2.6016	   -18.1274	   -16.7847	   -25.3448	
     0.0000	   -12.3367	    -2.4338	   -16.2811	    -5.0354	   -19.0506	    -2.6855	   -17.5400	   -15.6097	   -24.4217	
    -1.5106	   -12.7563	    -4.6158	   -16.7007	    -5.8746	   -19.8059	    -3.1052	   -17.9596	   -14.7705	   -23.6664	
    -3.6926	   -13.3438	    -7.3013	   -17.2882	    -6.9656	   -20.8969	    -3.7766	   -19.3863	   -14.2670	   -22.9950	
    -6.1264	   -13.9313	   -10.4065	   -17.8757	    -8.0566	   -21.9879	    -4.6997	   -21.4005	   -13.9313	   -22.4915	
    -8.3084	   -14.3509	   -13.6795	   -18.4631	    -9.1476	   -23.0789	    -5.6229	   -23.7503	   -13.8474	   -22.2397	
   -10.0708	   -14.2670	   -16.7007	   -18.7149	   -10.0708	   -23.8342	    -6.4621	   -26.0162	   -13.9313	   -21.9879	
   -10.9100	   -13.5956	   -19.3863	   -18.5471	   -10.7422	   -24.0860	    -7.0496	   -27.9465	   -14.0152	   -21.8201	
   -10.8261	   -12.3367	   -21.4005	   -17.8757	   -10.9940	   -23.8342	    -7.2174	   -29.2053	   -14.1830	   -21.4844	
    -9.7351	   -10.4065	   -22.7432	   -16.7007	   -10.7422	   -22.9111	    -6.9656	   -29.7928	   -14.1830	   -20.8969	
    -7.4692	    -7.7209	   -23.1628	   -15.0223	   -10.0708	   -21.4844	    -6.3782	   -29.6249	   -14.0991	   -20.0577	
    -4.2801	    -4.5319	   -22.7432	   -12.9242	    -8.9798	   -19.5541	    -5.3711	   -28.8696	   -13.8474	   -18.9667	
    -0.2518	    -0.9232	   -21.3165	   -10.4904	    -7.5531	   -17.2043	    -4.1122	   -27.6108	   -13.3438	   -17.7078	
     4.5319	     3.1052	   -19.1345	    -7.7209	    -5.7068	   -14.4348	    -2.4338	   -25.8484	   -12.5885	   -16.1972	
     9.6512	     7.0496	   -16.2811	    -4.6997	    -3.6087	   -11.4136	    -0.5875	   -23.6664	   -11.5814	   -14.5187	
    14.8544	    10.9100	   -13.0081	    -1.5106	    -1.4267	    -8.3084	     1.3428	   -21.0648	   -10.0708	   -12.9242	
    19.7220	    14.2670	    -9.5673	     1.6785	     0.8392	    -5.2032	     3.1891	   -18.1274	    -8.1406	   -11.4975	
    23.9182	    16.8686	    -6.2103	     4.6997	     2.8534	    -2.4338	     4.8676	   -14.7705	    -5.8746	   -10.2386	
    27.1072	    18.4631	    -3.4409	     7.3013	     4.4479	    -0.1678	     6.1264	   -11.1618	    -3.3569	    -9.3155	
    29.1214	    18.9667	    -1.3428	     9.1476	     5.5389	     1.4267	     6.9656	    -7.8049	    -0.8392	    -8.7280	
    29.9606	    18.4631	    -0.3357	    10.3226	     5.9586	     2.2659	     7.3013	    -4.7836	     1.3428	    -8.3084	
    29.7089	    16.9525	    -0.3357	    10.4904	     5.6229	     2.3499	     7.2174	    -2.4338	     3.1052	    -7.9727	
    28.3661	    14.7705	    -1.3428	     9.8190	     4.6997	     1.8463	     6.7139	    -0.9232	     4.2801	    -7.8049	
    26.2680	    11.9171	    -3.1891	     8.3084	     3.1891	     0.6714	     5.7907	    -0.4196	     4.8676	    -7.6370	
    23.4985	     8.7280	    -5.6229	     6.0425	     1.1749	    -0.8392	     4.6158	    -0.6714	     4.9515	    -7.6370	
    20.2255	     5.3711	    -8.3923	     3.3569	    -1.0071	    -2.6855	     3.1891	    -1.6785	     4.6997	    -7.7209	
    16.6168	     1.9302	   -11.3297	     0.5035	    -3.3569	    -4.5319	     1.7624	    -3.0212	     4.1962	    -7.9727	
    12.8403	    -1.2589	   -14.0152	    -2.1820	    -5.6229	    -6.2103	     0.4196	    -4.4479	     3.6087	    -8.1406	
     9.0637	    -4.0283	   -16.2811	    -4.2801	    -7.6370	    -7.5531	    -0.6714	    -5.6229	     3.1891	    -8.3084	
     5.3711	    -6.4621	   -17.9596	    -5.7907	    -9.1476	    -8.4763	    -1.5106	    -6.2943	     3.1891	    -8.3084	
     1.8463	    -8.3084	   -18.9667	    -6.3782	   -10.1547	    -8.8120	    -2.0142	    -6.3782	     3.4409	    -8.0566	
    -1.3428	    -9.6512	   -19.2184	    -6.1264	   -10.6583	    -8.6441	    -2.1820	    -5.7907	     4.1962	    -7.5531	
    -4.1122	   -10.5743	   -18.7988	    -5.2032	   -10.6583	    -8.1406	    -2.1820	    -4.7836	     5.2032	    -6.8817	
    -6.4621	   -11.1618	   -17.7078	    -3.7766	   -10.3226	    -7.4692	    -2.0981	    -3.5248	     6.2943	    -6.0425	
    -8.2245	   -11.5814	   -16.1972	    -2.0981	    -9.7351	    -6.7978	    -2.0142	    -2.3499	     7.4692	    -5.0354	
    -9.5673	   -12.0010	   -14.3509	    -0.5875	    -9.0637	    -6.3782	    -2.0981	    -1.6785	     8.3923	    -4.1962	
   -10.4904	   -12.5885	   -12.4207	     0.5875	    -8.4763	    -6.3782	    -2.3499	    -1.5945	     8.8959	    -3.5248	
   -11.3297	   -13.4277	   -10.5743	     1.0071	    -8.1406	    -6.8817	    -2.8534	    -2.4338	     8.7280	    -3.1891	
   -12.0850	   -14.6027	    -8.9798	     0.7553	    -8.1406	    -7.9727	    -3.6087	    -4.1122	     7.8888	    -3.3569	
   -13.0081	   -16.1133	    -7.8049	    -0.2518	    -8.4763	    -9.5673	    -4.6158	    -6.6299	     6.3782	    -3.8605	
   -14.1830	   -17.7078	    -7.0496	    -1.7624	    -9.0637	   -11.4136	    -5.7907	    -9.8190	     4.1122	    -4.6997	
   -15.5258	   -19.3863	    -6.7978	    -3.6087	    -9.8190	   -13.2599	    -6.9656	   -13.3438	     1.3428	    -5.8746	
   -16.9525	   -20.8969	    -7.1335	    -5.4550	   -10.7422	   -15.0223	    -8.0566	   -16.8686	    -1.7624	    -7.2174	
   -18.3792	   -22.1558	    -7.8049	    -7.3013	   -11.5814	   -16.4490	    -9.0637	   -20.0577	    -5.1193	    -8.6441	
   -19.6381	   -23.0789	    -8.8959	    -8.8120	   -12.3367	   -17.4561	    -9.8190	   -22.7432	    -8.3923	   -10.1547	
   -20.5612	   -23.4985	   -10.3226	    -9.9030	   -13.0081	   -18.0435	   -10.3226	   -24.6735	   -11.4136	   -11.6653	
   -20.8969	   -23.3307	   -11.7493	   -10.4904	   -13.2599	   -18.2114	   -10.5743	   -25.7645	   -13.9313	   -13.0920	
   -20.6451	   -22.6593	   -13.2599	   -10.5743	   -13.3438	   -17.7917	   -10.4065	   -26.1002	   -15.7776	   -14.4348	
   -19.6381	   -21.4005	   -14.6027	   -10.1547	   -13.0081	   -17.0364	   -10.0708	   -25.7645	   -16.7007	   -15.6097	
   -17.7917	   -19.6381	   -15.6937	    -9.1476	   -12.4207	   -15.7776	    -9.4833	   -24.8413	   -16.7007	   -16.6168	
   -15.1901	   -17.3721	   -16.4490	    -7.8049	   -11.4975	   -14.1830	    -8.8120	   -23.4985	   -15.6937	   -17.3721	
   -11.8332	   -14.6866	   -16.7007	    -6.1264	   -10.3226	   -12.4207	    -8.0566	   -21.8201	   -13.8474	   -17.8757	
    -7.9727	   -11.7493	   -16.5329	    -4.1962	    -8.8959	   -10.4904	    -7.2174	   -19.8898	   -11.4136	   -18.0435	
    -3.7766	    -8.7280	   -15.9454	    -2.0981	    -7.4692	    -8.6441	    -6.3782	   -17.8757	    -8.5602	   -17.9596	
     0.5035	    -5.7907	   -15.0223	    -0.0839	    -5.9586	    -6.8817	    -5.7068	   -15.8615	    -5.6229	   -17.6239	
     4.5319	    -3.1052	   -13.8474	     1.8463	    -4.6158	    -5.3711	    -5.1193	   -13.8474	    -2.7695	   -17.2882	
     7.8888	    -1.0071	   -12.6724	     3.4409	    -3.4409	    -4.1962	    -4.6158	   -12.0850	    -0.2518	   -16.9525	
    10.4904	     0.5035	   -11.7493	     4.6158	    -2.6016	    -3.4409	    -4.3640	   -10.4904	     1.7624	   -16.7847	
    12.0010	     1.0910	   -11.0779	     5.3711	    -2.1820	    -2.9373	    -4.1962	    -9.1476	     3.1891	   -16.7007	
    12.4207	     1.0071	   -10.9100	     5.7068	    -2.0142	    -2.8534	    -4.2801	    -8.0566	     4.0283	   -16.7847	
    11.8332	     0.1678	   -11.1618	     5.7068	    -2.2659	    -2.9373	    -4.5319	    -7.2174	     4.3640	   -16.8686	
    10.3226	    -1.2589	   -11.8332	     5.4550	    -2.6855	    -3.1891	    -4.8676	    -6.7139	     4.1962	   -16.8686	
     8.0566	    -3.0212	   -12.7563	     4.9515	    -3.3569	    -3.6087	    -5.2872	    -6.3782	     3.6926	   -16.8686	
     5.2872	    -5.0354	   -14.0152	     4.3640	    -4.1962	    -4.1122	    -5.8746	    -6.4621	     3.0212	   -16.8686	
     2.2659	    -7.2174	   -15.4419	     3.7766	    -5.1193	    -4.7836	    -6.6299	    -6.7978	     2.1820	   -16.7847	
    -0.9232	    -9.3155	   -16.9525	     3.1052	    -6.2103	    -5.5389	    -7.3853	    -7.5531	     1.4267	   -16.5329	
    -3.7766	   -11.1618	   -18.5471	     2.6016	    -7.2174	    -6.2103	    -8.2245	    -8.4763	     0.7553	   -16.2811	
    -6.1264	   -12.7563	   -19.9738	     2.3499	    -8.1406	    -6.7978	    -8.8959	    -9.6512	     0.4196	   -15.7776	
    -7.7209	   -13.7634	   -21.0648	     2.3499	    -8.9798	    -7.2174	    -9.4833	   -10.7422	     0.3357	   -15.1062	
    -8.4763	   -14.1830	   -21.9040	     2.7695	    -9.5673	    -7.2174	    -9.8190	   -11.7493	     0.6714	   -14.1830	
    -8.3084	   -13.9313	   -22.2397	     3.4409	   -10.0708	    -6.8817	    -9.9030	   -12.6724	     1.3428	   -12.9242	
    -7.2174	   -13.0920	   -22.0718	     4.4479	   -10.3226	    -6.2103	    -9.6512	   -13.2599	     2.4338	   -11.4136	
    -5.3711	   -11.6653	   -21.5683	     5.7068	   -10.4904	    -5.2032	    -9.3155	   -13.6795	     3.6926	    -9.6512	
    -2.9373	    -9.8190	   -20.6451	     7.2174	   -10.5743	    -3.9444	    -8.7280	   -13.9313	     5.1193	    -7.8888	
    -0.1678	    -7.8049	   -19.3863	     8.7280	   -10.5743	    -2.5177	    -8.0566	   -14.0152	     6.3782	    -6.0425	
     2.7695	    -5.7068	   -18.0435	    10.2386	   -10.4904	    -1.0910	    -7.3853	   -13.9313	     7.4692	    -4.3640	
     5.6229	    -3.7766	   -16.7007	    11.5814	   -10.3226	     0.1678	    -6.6299	   -13.7634	     8.3084	    -2.9373	
     8.1406	    -2.0981	   -15.4419	    12.6724	   -10.1547	     1.3428	    -6.0425	   -13.5117	     8.7280	    -1.7624	
    10.2386	    -0.8392	   -14.3509	    13.3438	    -9.9869	     2.0981	    -5.6229	   -13.0920	     8.6441	    -1.0071	
    11.5814	     0.0000	   -13.5956	    13.5117	    -9.8190	     2.4338	    -5.3711	   -12.5046	     8.1406	    -0.6714	
    12.3367	     0.4196	   -13.1760	    13.0081	    -9.7351	     2.2659	    -5.2032	   -11.7493	     7.2174	    -0.7553	
    12.4207	     0.4196	   -13.0081	    11.9171	    -9.7351	     1.6785	    -5.2032	   -10.9100	     6.0425	    -1.1749	
    11.8332	     0.0839	   -13.0920	    10.4065	    -9.7351	     0.9232	    -5.2872	    -9.9869	     4.8676	    -1.9302	
    10.6583	    -0.5875	   -13.4277	     8.5602	    -9.7351	    -0.0839	    -5.3711	    -9.1476	     3.7766	    -2.7695	
     8.8959	    -1.4267	   -14.0152	     6.6299	    -9.8190	    -1.0910	    -5.6229	    -8.4763	     2.8534	    -3.7766	
     6.7978	    -2.5177	   -14.6866	     4.8676	    -9.9869	    -2.0981	    -5.8746	    -8.0566	     2.3499	    -4.8676	
     4.3640	    -3.7766	   -15.5258	     3.1891	   -10.1547	    -2.9373	    -6.2103	    -7.8888	     2.1820	    -6.0425	
     1.8463	    -5.0354	   -16.3651	     1.8463	   -10.4904	    -3.6087	    -6.6299	    -7.9727	     2.2659	    -7.1335	
    -0.4196	    -6.2103	   -17.2043	     0.8392	   -10.8261	    -4.1962	    -7.1335	    -8.2245	     2.6016	    -8.3084	
    -2.1820	    -7.3013	   -17.7917	     0.1678	   -11.0779	    -4.6158	    -7.5531	    -8.7280	     2.9373	    -9.2316	
    -3.2730	    -8.0566	   -18.1274	    -0.2518	   -11.3297	    -4.8676	    -7.9727	    -9.3155	     3.3569	   -10.0708	
    -3.4409	    -8.3923	   -18.1274	    -0.3357	   -11.4975	    -4.9515	    -8.2245	    -9.9869	     3.6926	   -10.6583	
    -2.7695	    -8.3923	   -17.7078	    -0.1678	   -11.4975	    -4.9515	    -8.3923	   -10.7422	     3.7766	   -10.9940	
    -1.2589	    -7.8049	   -16.7007	     0.2518	   -11.4136	    -4.7836	    -8.3084	   -11.5814	     3.5248	   -11.0779	
     0.8392	    -6.7978	   -15.2740	     0.7553	   -11.0779	    -4.3640	    -8.0566	   -12.4207	     2.8534	   -11.0779	
     3.4409	    -5.4550	   -13.3438	     1.3428	   -10.5743	    -3.9444	    -7.5531	   -13.3438	     1.5945	   -10.9100	
     6.1264	    -3.9444	   -10.9940	     1.8463	   -10.0708	    -3.4409	    -6.8817	   -14.3509	    -0.3357	   -10.6583	
     8.4763	    -2.6855	    -8.3923	     2.2659	    -9.5673	    -3.1052	    -6.2103	   -15.6097	    -2.9373	   -10.4065	
    10.1547	    -1.7624	    -5.8746	     2.3499	    -9.1476	    -3.0212	    -5.6229	   -16.8686	    -6.2943	   -10.1547	
    10.7422	    -1.5945	    -3.5248	     2.0981	    -8.9798	    -3.1891	    -5.2032	   -18.2953	   -10.0708	   -10.0708	
    10.2386	    -2.0142	    -1.5945	     1.5106	    -9.0637	    -3.7766	    -4.9515	   -19.5541	   -14.0152	    -9.9869	
     8.6441	    -3.2730	    -0.3357	     0.5875	    -9.2316	    -4.6158	    -4.8676	   -20.5612	   -17.5400	   -10.0708	
     6.2103	    -5.0354	     0.1678	    -0.6714	    -9.5673	    -5.7907	    -4.9515	   -21.1487	   -20.3094	   -10.3226	
     3.1891	    -7.1335	    -0.1678	    -2.2659	    -9.9030	    -7.1335	    -5.1193	   -21.3165	   -22.3236	   -10.7422	
     0.0000	    -9.4833	    -1.2589	    -3.9444	   -10.2386	    -8.5602	    -5.3711	   -20.9808	   -23.4985	   -11.3297	
    -3.1891	   -11.7493	    -3.0212	    -5.7068	   -10.5743	    -9.9030	    -5.5389	   -19.9738	   -24.0860	   -12.0010	
    -6.0425	   -13.6795	    -5.3711	    -7.3013	   -10.9100	   -11.0779	    -5.7068	   -18.4631	   -24.4217	   -12.7563	
    -8.3084	   -15.1901	    -7.9727	    -8.5602	   -10.9940	   -11.8332	    -5.6229	   -16.5329	   -24.5056	   -13.5117	
    -9.8190	   -16.1133	   -10.5743	    -9.3994	   -10.9940	   -12.0850	    -5.3711	   -14.3509	   -24.4217	   -14.2670	
   -10.5743	   -16.2811	   -13.0081	    -9.7351	   -10.8261	   -12.0010	    -4.9515	   -12.1689	   -24.0021	   -14.7705	
   -10.4065	   -15.8615	   -15.0223	    -9.5673	   -10.5743	   -11.4975	    -4.3640	   -10.0708	   -23.1628	   -15.1901	
    -9.4833	   -14.8544	   -16.5329	    -9.0637	   -10.0708	   -10.7422	    -3.6926	    -8.3923	   -21.8201	   -15.4419	
    -7.8049	   -13.4277	   -17.5400	    -8.2245	    -9.4833	    -9.9869	    -2.9373	    -7.0496	   -20.1416	   -15.5258	
    -5.6229	   -11.7493	   -17.9596	    -7.1335	    -8.8120	    -9.1476	    -2.1820	    -6.1264	   -17.9596	   -15.2740	
    -3.0212	    -9.9030	   -17.8757	    -5.8746	    -7.9727	    -8.3923	    -1.4267	    -5.6229	   -15.3580	   -14.8544	
    -0.3357	    -8.0566	   -17.3721	    -4.5319	    -7.1335	    -7.8049	    -0.7553	    -5.3711	   -12.4207	   -14.1830	
     2.2659	    -6.2943	   -16.6168	    -3.2730	    -6.2943	    -7.3853	    -0.0839	    -5.3711	    -9.3155	   -13.4277	
     4.3640	    -4.7836	   -15.6937	    -2.1820	    -5.5389	    -7.2174	     0.5035	    -5.4550	    -6.1264	   -12.5885	
     5.8746	    -3.5248	   -14.7705	    -1.3428	    -4.9515	    -7.2174	     0.7553	    -5.7068	    -3.1891	   -11.7493	
     6.6299	    -2.7695	   -14.0152	    -0.6714	    -4.6158	    -7.4692	     0.7553	    -6.0425	    -0.5035	   -10.9100	
     6.5460	    -2.4338	   -13.4277	    -0.3357	    -4.5319	    -7.8049	     0.4196	    -6.4621	     1.6785	   -10.2386	
     5.6229	    -2.4338	   -13.2599	    -0.1678	    -4.6997	    -8.1406	    -0.1678	    -6.8817	     3.3569	    -9.6512	
     4.0283	    -2.8534	   -13.4277	    -0.2518	    -5.1193	    -8.5602	    -1.2589	    -7.3853	     4.4479	    -9.1476	
     2.0142	    -3.5248	   -13.9313	    -0.4196	    -5.6229	    -8.9798	    -2.6016	    -7.8888	     5.0354	    -8.9798	
    -0.2518	    -4.4479	   -14.6866	    -0.8392	    -6.2103	    -9.3155	    -4.1962	    -8.4763	     5.1193	    -9.0637	
    -2.5177	    -5.3711	   -15.6097	    -1.3428	    -6.7978	    -9.7351	    -5.8746	    -8.9798	     4.8676	    -9.3994	
    -4.3640	    -6.2103	   -16.5329	    -1.7624	    -7.3013	    -9.9869	    -7.6370	    -9.6512	     4.3640	    -9.9030	
    -5.7907	    -6.7978	   -17.3721	    -2.0981	    -7.6370	   -10.0708	    -9.1476	   -10.2386	     3.8605	   -10.6583	
    -6.4621	    -7.0496	   -17.9596	    -2.1820	    -7.8049	    -9.9030	   -10.2386	   -10.9100	     3.4409	   -11.4975	
    -6.3782	    -6.8817	   -18.1274	    -1.9302	    -7.6370	    -9.4833	   -10.7422	   -11.4136	     3.4409	   -12.3367	
    -5.6229	    -6.2103	   -17.8757	    -1.2589	    -7.1335	    -8.7280	   -10.5743	   -11.8332	     3.8605	   -13.0920	
    -4.1122	    -5.1193	   -17.1204	    -0.3357	    -6.4621	    -7.6370	    -9.6512	   -12.1689	     4.6997	   -13.6795	
    -2.0981	    -3.6926	   -15.7776	     0.7553	    -5.5389	    -6.3782	    -8.2245	   -12.3367	     5.8746	   -14.0991	
     0.4196	    -1.9302	   -13.9313	     1.9302	    -4.5319	    -5.1193	    -6.2943	   -12.5046	     7.2174	   -14.3509	
     3.1052	    -0.0839	   -11.7493	     2.9373	    -3.5248	    -3.8605	    -4.1962	   -12.6724	     8.4763	   -14.3509	
     5.7907	     1.7624	    -9.2316	     3.7766	    -2.5177	    -2.8534	    -2.0981	   -12.9242	     9.6512	   -14.1830	
     8.2245	     3.4409	    -6.7139	     4.2801	    -1.7624	    -2.1820	    -0.1678	   -13.3438	    10.4904	   -13.8474	
    10.4065	     4.7836	    -4.3640	     4.3640	    -1.2589	    -1.8463	     1.5106	   -13.8474	    10.9940	   -13.4277	
    12.0010	     5.5389	    -2.4338	     4.1122	    -1.0910	    -1.9302	     2.6855	   -14.4348	    10.9940	   -13.0081	
    13.0081	     5.7907	    -1.0071	     3.4409	    -1.1749	    -2.5177	     3.5248	   -14.9384	    10.5743	   -12.6724	
    13.2599	     5.3711	    -0.1678	     2.5177	    -1.4267	    -3.5248	     3.8605	   -15.3580	     9.6512	   -12.4207	
    12.8403	     4.2801	     0.0000	     1.1749	    -1.9302	    -4.8676	     3.8605	   -15.5258	     8.2245	   -12.4207	
    11.5814	     2.6016	    -0.3357	    -0.4196	    -2.5177	    -6.5460	     3.5248	   -15.4419	     6.4621	   -12.5885	
     9.7351	     0.4196	    -1.1749	    -2.0981	    -3.1052	    -8.3923	     3.0212	   -15.1901	     4.1122	   -13.0081	
     7.3013	    -2.0142	    -2.2659	    -3.8605	    -3.8605	   -10.1547	     2.2659	   -14.7705	     1.4267	   -13.6795	
     4.5319	    -4.4479	    -3.4409	    -5.4550	    -4.5319	   -11.7493	     1.4267	   -14.5187	    -1.6785	   -14.6027	
     1.5945	    -6.7978	    -4.5319	    -6.7978	    -5.1193	   -13.0081	     0.5035	   -14.4348	    -5.0354	   -15.7776	
    -1.3428	    -8.8120	    -5.3711	    -7.6370	    -5.6229	   -13.7634	    -0.2518	   -14.5187	    -8.4763	   -16.9525	
    -3.9444	   -10.4065	    -5.7907	    -8.0566	    -6.0425	   -14.0991	    -0.9232	   -14.8544	   -11.8332	   -18.2114	
    -6.1264	   -11.4136	    -5.6229	    -7.8888	    -6.2103	   -13.9313	    -1.4267	   -15.2740	   -14.7705	   -19.3024	
    -7.7209	   -11.7493	    -4.9515	    -7.3013	    -6.1264	   -13.2599	    -1.6785	   -15.6097	   -17.2043	   -20.2255	
    -8.5602	   -11.5814	    -3.6926	    -6.2103	    -5.7907	   -12.1689	    -1.5945	   -15.6097	   -18.8828	   -20.8969	
    -8.7280	   -10.9100	    -2.0981	    -4.8676	    -5.2872	   -10.9100	    -1.4267	   -15.0223	   -19.8898	   -21.1487	
    -8.2245	    -9.9030	    -0.1678	    -3.4409	    -4.6158	    -9.5673	    -1.0071	   -13.5956	   -20.2255	   -20.8130	
    -7.1335	    -8.6441	     1.7624	    -2.1820	    -3.9444	    -8.3923	    -0.5035	   -11.3297	   -19.9738	   -20.0577	
    -5.6229	    -7.3853	     3.6926	    -1.0071	    -3.3569	    -7.5531	    -0.0839	    -8.5602	   -19.0506	   -18.8828	
    -3.8605	    -6.2103	     5.2872	    -0.2518	    -2.9373	    -7.0496	     0.3357	    -5.5389	   -17.7078	   -17.4561	
    -2.0981	    -5.2872	     6.3782	     0.2518	    -2.6855	    -6.9656	     0.5035	    -2.6855	   -15.9454	   -15.7776	
    -0.5035	    -4.6997	     6.9656	     0.3357	    -2.7695	    -7.2174	     0.5875	    -0.3357	   -13.9313	   -14.1830	
     0.8392	    -4.3640	     6.9656	     0.0839	    -3.0212	    -7.6370	     0.4196	     1.3428	   -11.9171	   -12.6724	
     1.7624	    -4.4479	     6.2103	    -0.5035	    -3.6087	    -8.3084	     0.1678	     2.1820	   -10.0708	   -11.4136	
     2.1820	    -4.6997	     4.8676	    -1.4267	    -4.2801	    -9.1476	    -0.1678	     2.2659	    -8.5602	   -10.4904	
     2.0981	    -5.2872	     2.9373	    -2.4338	    -5.0354	    -9.9869	    -0.5035	     1.6785	    -7.3853	    -9.9030	
     1.5945	    -6.0425	     0.6714	    -3.5248	    -5.7907	   -10.9100	    -0.8392	     0.5035	    -6.5460	    -9.6512	
     0.9232	    -6.7978	    -1.8463	    -4.6158	    -6.4621	   -11.6653	    -1.0071	    -1.1749	    -6.0425	    -9.7351	
     0.0839	    -7.5531	    -4.2801	    -5.5389	    -7.0496	   -12.3367	    -1.1749	    -3.1052	    -5.7907	   -10.1547	
    -0.7553	    -8.2245	    -6.5460	    -6.1264	    -7.3013	   -12.7563	    -1.1749	    -5.2872	    -5.8746	   -10.7422	
    -1.4267	    -8.6441	    -8.4763	    -6.4621	    -7.3853	   -12.9242	    -1.0910	    -7.5531	    -6.1264	   -11.4975	
    -1.8463	    -8.6441	    -9.9030	    -6.3782	    -7.3013	   -12.6724	    -1.0071	    -9.9869	    -6.4621	   -12.1689	
    -1.7624	    -8.2245	   -10.6583	    -5.8746	    -6.9656	   -12.0850	    -0.7553	   -12.2528	    -6.9656	   -12.6724	
    -1.2589	    -7.3013	   -10.7422	    -4.9515	    -6.4621	   -11.1618	    -0.4196	   -14.4348	    -7.3853	   -12.9242	
    -0.1678	    -5.9586	   -10.1547	    -3.6926	    -5.7068	   -10.0708	     0.0000	   -16.2811	    -7.8049	   -12.6724	
     1.3428	    -4.1962	    -8.8959	    -2.0981	    -4.6997	    -8.8959	     0.5035	   -17.7078	    -8.1406	   -12.0010	
     3.3569	    -2.1820	    -7.3013	    -0.5035	    -3.6087	    -7.7209	     1.1749	   -18.5471	    -8.3084	   -10.8261	
     5.6229	     0.0000	    -5.5389	     1.1749	    -2.4338	    -6.6299	     1.9302	   -18.6310	    -8.3084	    -9.3994	
     7.9727	     2.1820	    -3.8605	     2.8534	    -1.3428	    -5.6229	     2.6855	   -17.9596	    -7.9727	    -7.7209	
    10.2386	     4.1962	    -2.4338	     4.2801	    -0.3357	    -4.7836	     3.3569	   -16.7847	    -7.1335	    -6.0425	
    12.1689	     5.8746	    -1.4267	     5.4550	     0.4196	    -4.1122	     3.8605	   -15.0223	    -5.9586	    -4.6158	
    13.7634	     7.1335	    -1.0071	     6.2943	     1.0071	    -3.6087	     4.2801	   -13.0920	    -4.5319	    -3.5248	
    14.7705	     7.8888	    -1.0910	     6.5460	     1.3428	    -3.2730	     4.3640	   -10.9940	    -3.0212	    -3.0212	
    15.1062	     8.1406	    -1.6785	     6.2943	     1.4267	    -3.2730	     4.3640	    -9.0637	    -1.6785	    -3.0212	
    14.7705	     7.8888	    -2.6855	     5.3711	     1.2589	    -3.6087	     4.1122	    -7.2174	    -0.6714	    -3.5248	
    13.8474	     7.3853	    -3.9444	     4.0283	     1.0071	    -4.1962	     3.7766	    -5.7907	     0.0839	    -4.3640	
    12.3367	     6.6299	    -5.2872	     2.3499	     0.5875	    -5.0354	     3.2730	    -4.6997	     0.5875	    -5.5389	
    10.4065	     5.7907	    -6.7139	     0.4196	     0.0839	    -5.9586	     2.6855	    -4.1122	     0.7553	    -6.7978	
     8.2245	     5.0354	    -7.9727	    -1.5106	    -0.5035	    -6.8817	     2.0981	    -3.9444	     0.6714	    -8.2245	
     5.9586	     4.5319	    -8.8959	    -3.1891	    -1.0071	    -7.7209	     1.5945	    -4.2801	     0.4196	    -9.5673	
     4.0283	     4.3640	    -9.5673	    -4.4479	    -1.5106	    -8.3084	     1.0910	    -5.0354	     0.0839	   -10.6583	
     2.6016	     4.6997	    -9.8190	    -5.1193	    -1.6785	    -8.4763	     0.8392	    -6.0425	    -0.4196	   -11.4975	
     1.8463	     5.5389	    -9.5673	    -5.1193	    -1.6785	    -8.2245	     0.7553	    -7.2174	    -0.8392	   -11.8332	
     2.0142	     6.8817	    -8.8120	    -4.2801	    -1.3428	    -7.4692	     0.9232	    -8.5602	    -1.3428	   -11.8332	
     2.9373	     8.5602	    -7.4692	    -2.7695	    -0.5875	    -6.3782	     1.2589	    -9.9030	    -1.8463	   -11.5814	
     4.5319	    10.4065	    -5.6229	    -0.6714	     0.3357	    -5.0354	     1.7624	   -11.1618	    -2.3499	   -11.1618	
     6.5460	    12.3367	    -3.4409	     1.7624	     1.5106	    -3.7766	     2.5177	   -12.1689	    -3.0212	   -10.9100	
     8.8120	    13.9313	    -1.0071	     4.1962	     2.6855	    -2.6016	     3.2730	   -12.8403	    -3.8605	   -10.8261	
    10.9940	    15.2740	     1.5106	     6.5460	     3.7766	    -1.5945	     4.0283	   -13.1760	    -5.0354	   -11.1618	
    12.8403	    16.0294	     3.8605	     8.3923	     4.6158	    -1.0071	     4.6997	   -13.0081	    -6.7139	   -12.0850	
    14.0991	    16.1972	     6.0425	     9.7351	     5.2032	    -0.6714	     5.0354	   -12.4207	    -8.9798	   -13.7634	
    14.6027	    15.6937	     7.8888	    10.2386	     5.3711	    -0.6714	     5.0354	   -11.4975	   -11.9171	   -16.2811	
    14.1830	    14.5187	     9.3155	     9.9869	     5.2032	    -1.1749	     4.6158	   -10.2386	   -15.4419	   -19.6381	
    12.9242	    12.8403	    10.3226	     8.9798	     4.7836	    -2.0142	     3.8605	    -8.8120	   -19.4702	   -23.6664	
    10.9100	    10.8261	    10.9100	     7.3853	     4.1962	    -3.0212	     2.7695	    -7.4692	   -23.5825	   -28.1143	
     8.3923	     8.5602	    11.1618	     5.5389	     3.5248	    -4.1962	     1.5106	    -6.2943	   -27.5269	   -32.4783	
     5.5389	     6.2943	    11.1618	     3.4409	     3.0212	    -5.3711	     0.1678	    -5.5389	   -30.9677	   -36.4227	
     2.6855	     4.1962	    10.8261	     1.4267	     2.5177	    -6.5460	    -1.1749	    -5.2872	   -33.6533	   -39.5279	
     0.0000	     2.1820	    10.2386	    -0.4196	     2.1820	    -7.5531	    -2.4338	    -5.6229	   -35.2478	   -41.4581	
    -2.3499	     0.4196	     9.4833	    -2.0142	     1.8463	    -8.4763	    -3.6087	    -6.5460	   -35.6674	   -42.0456	
    -4.1962	    -1.0910	     8.4763	    -3.3569	     1.6785	    -9.1476	    -4.4479	    -7.8049	   -34.8282	   -41.1224	
    -5.3711	    -2.1820	     7.4692	    -4.2801	     1.5106	    -9.5673	    -4.9515	    -9.3155	   -32.6462	   -38.9404	
    -5.7068	    -2.7695	     6.4621	    -4.7836	     1.3428	    -9.7351	    -5.1193	   -10.7422	   -29.2053	   -35.5835	
    -5.2872	    -3.0212	     5.5389	    -4.8676	     1.1749	    -9.5673	    -5.0354	   -12.0010	   -24.8413	   -31.3034	
    -4.1122	    -2.8534	     4.7836	    -4.6158	     1.0071	    -9.1476	    -4.6997	   -13.0081	   -19.8059	   -26.6876	
    -2.3499	    -2.3499	     4.0283	    -4.0283	     0.7553	    -8.5602	    -4.2801	   -13.5956	   -14.4348	   -21.8201	
     0.0000	    -1.6785	     3.4409	    -3.1891	     0.4196	    -7.8888	    -3.8605	   -13.8474	    -8.9798	   -17.1204	
     2.6855	    -0.6714	     2.9373	    -2.1820	     0.0000	    -7.1335	    -3.4409	   -13.8474	    -3.6926	   -12.8403	
     5.5389	     0.4196	     2.4338	    -1.0071	    -0.4196	    -6.4621	    -3.1052	   -13.7634	     1.0910	    -8.9798	
     8.2245	     1.5945	     2.0142	     0.1678	    -0.9232	    -5.7907	    -2.7695	   -13.6795	     5.1193	    -5.7068	
    10.4904	     2.6855	     1.5945	     1.2589	    -1.4267	    -5.2872	    -2.6016	   -13.7634	     8.2245	    -3.1891	
    12.2528	     3.6087	     0.9232	     2.0142	    -2.1820	    -5.0354	    -2.4338	   -14.0152	    10.3226	    -1.3428	
    13.1760	     4.1962	     0.0000	     2.4338	    -3.0212	    -5.1193	    -2.5177	   -14.4348	    11.3297	    -0.2518	
    13.1760	     4.2801	    -1.2589	     2.2659	    -4.0283	    -5.7068	    -2.6855	   -14.7705	    11.4136	     0.1678	
    12.4207	     3.9444	    -2.9373	     1.4267	    -5.2032	    -6.7978	    -2.9373	   -14.9384	    10.5743	    -0.1678	
    10.9100	     3.1891	    -5.1193	     0.1678	    -6.4621	    -8.2245	    -3.2730	   -14.7705	     8.9798	    -1.0071	
     8.8959	     2.0142	    -7.6370	    -1.5945	    -7.7209	    -9.9030	    -3.7766	   -14.3509	     6.7978	    -2.3499	
     6.6299	     0.5035	   -10.4065	    -3.5248	    -8.8959	   -11.5814	    -4.3640	   -13.8474	     4.1962	    -4.0283	
     4.3640	    -1.0071	   -13.1760	    -5.4550	    -9.9030	   -13.1760	    -5.0354	   -13.5117	     1.3428	    -5.9586	
     2.4338	    -2.4338	   -15.7776	    -7.0496	   -10.7422	   -14.2670	    -5.6229	   -13.2599	    -1.4267	    -7.8888	
     1.0910	    -3.4409	   -17.8757	    -8.0566	   -11.2457	   -14.7705	    -6.0425	   -13.3438	    -3.9444	    -9.5673	
     0.5875	    -3.9444	   -19.2184	    -8.1406	   -11.3297	   -14.5187	    -6.1264	   -13.5117	    -5.7907	   -10.9940	
     0.9232	    -3.7766	   -19.7220	    -7.3013	   -11.0779	   -13.5117	    -5.8746	   -13.5956	    -6.7978	   -11.8332	
     2.3499	    -2.9373	   -19.3863	    -5.5389	   -10.4904	   -11.7493	    -5.2872	   -13.5956	    -6.9656	   -12.0850	
     4.6997	    -1.5106	   -18.1274	    -2.9373	    -9.5673	    -9.5673	    -4.4479	   -13.4277	    -6.4621	   -11.8332	
     7.7209	     0.4196	   -16.1972	     0.0839	    -8.5602	    -7.1335	    -3.3569	   -13.1760	    -5.5389	   -11.0779	
    11.2457	     2.4338	   -13.6795	     3.4409	    -7.3853	    -4.6997	    -2.2659	   -12.7563	    -4.5319	   -10.2386	
    14.8544	     4.4479	   -10.9940	     6.7139	    -6.3782	    -2.4338	    -1.2589	   -12.2528	    -3.6087	    -9.3155	
    18.2114	     6.1264	    -8.3084	     9.6512	    -5.4550	    -0.5875	    -0.5035	   -11.4975	    -2.9373	    -8.7280	
    20.8969	     7.3853	    -5.8746	    12.0010	    -4.7836	     0.8392	     0.0000	   -10.3226	    -2.3499	    -8.4763	
    22.7432	     7.8888	    -3.9444	    13.5956	    -4.3640	     1.6785	     0.0839	    -8.7280	    -1.9302	    -8.6441	
[Epoch Header]
[Trial Type]	11
[Accept]	1
[Correct]	0
[RT]	 0.000
[Resp]	0
[Epoch Data]
    -7.2174	    -8.1406	    -8.6441	    -8.9798	    -8.2245	    -6.7139	    -2.7695	    -4.5319	    -9.4833	    -5.3711	
    -7.3853	    -8.2245	    -8.8120	    -9.3155	    -7.9727	    -6.6299	    -2.4338	    -2.3499	    -8.5602	    -5.8746	
    -6.6299	    -7.5531	    -8.5602	    -8.9798	    -7.4692	    -5.9586	    -1.7624	     0.1678	    -7.3853	    -5.7907	
    -5.0354	    -6.2103	    -7.8049	    -8.0566	    -6.7139	    -4.7836	    -0.7553	     3.1052	    -6.1264	    -5.2872	
    -2.6016	    -4.3640	    -6.7139	    -6.7978	    -5.8746	    -3.3569	     0.3357	     6.2943	    -4.6997	    -4.4479	
     0.5035	    -2.0981	    -5.3711	    -5.3711	    -4.9515	    -1.8463	     1.5945	     9.6512	    -3.1891	    -3.3569	
     4.1122	     0.3357	    -3.9444	    -3.9444	    -4.0283	    -0.4196	     2.8534	    13.0920	    -1.5945	    -2.1820	
     7.9727	     2.7695	    -2.4338	    -2.6855	    -3.2730	     0.7553	     3.9444	    16.1972	     0.0000	    -0.9232	
    11.8332	     4.9515	    -1.1749	    -1.5945	    -2.5177	     1.6785	     4.8676	    18.8828	     1.5106	     0.0839	
    15.2740	     6.5460	    -0.0839	    -0.9232	    -2.0981	     2.0981	     5.3711	    20.8969	     2.6016	     0.9232	
    17.9596	     7.3853	     0.5035	    -0.6714	    -1.8463	     1.8463	     5.4550	    21.8201	     3.1052	     1.4267	
    19.7220	     7.3853	     0.5035	    -0.9232	    -2.0981	     1.0910	     4.8676	    21.8201	     2.9373	     1.5106	
    20.3094	     6.5460	    -0.0839	    -1.6785	    -2.6855	    -0.4196	     3.7766	    20.6451	     2.0981	     1.0910	
    19.8898	     4.7836	    -1.3428	    -2.9373	    -3.6087	    -2.5177	     2.2659	    18.5471	     0.5875	     0.2518	
    18.4631	     2.5177	    -3.0212	    -4.4479	    -4.6997	    -4.8676	     0.5035	    15.7776	    -1.4267	    -0.8392	
    16.3651	    -0.0839	    -4.7836	    -6.0425	    -5.8746	    -7.4692	    -1.3428	    12.5046	    -3.7766	    -2.0981	
    13.8474	    -2.6855	    -6.5460	    -7.5531	    -6.7978	    -9.8190	    -2.9373	     9.0637	    -6.1264	    -3.3569	
    11.1618	    -5.0354	    -7.8888	    -8.8959	    -7.3853	   -11.9171	    -4.1962	     5.6229	    -8.4763	    -4.4479	
     8.5602	    -7.0496	    -8.6441	    -9.8190	    -7.6370	   -13.5117	    -4.9515	     2.4338	   -10.6583	    -5.3711	
     6.2943	    -8.6441	    -8.8959	   -10.3226	    -7.4692	   -14.6027	    -5.2032	    -0.5875	   -12.7563	    -6.0425	
     4.3640	    -9.6512	    -8.4763	   -10.2386	    -6.9656	   -15.0223	    -5.0354	    -3.2730	   -14.6027	    -6.5460	
     2.9373	   -10.2386	    -7.4692	    -9.6512	    -6.1264	   -14.6866	    -4.4479	    -5.6229	   -16.3651	    -6.7978	
     2.1820	   -10.3226	    -5.7068	    -8.4763	    -4.9515	   -13.7634	    -3.6087	    -7.5531	   -18.2114	    -6.8817	
     2.1820	    -9.9030	    -3.4409	    -6.7978	    -3.6926	   -12.2528	    -2.6016	    -9.1476	   -20.1416	    -6.7139	
     2.6855	    -9.1476	    -0.6714	    -4.7836	    -2.3499	   -10.3226	    -1.5945	   -10.2386	   -22.2397	    -6.3782	
     3.6926	    -8.2245	     2.3499	    -2.6016	    -1.1749	    -8.1406	    -0.6714	   -10.8261	   -24.5056	    -5.9586	
     4.9515	    -7.1335	     5.4550	    -0.4196	    -0.0839	    -5.8746	     0.0839	   -10.9100	   -26.9394	    -5.5389	
     6.2943	    -6.0425	     8.4763	     1.6785	     0.7553	    -3.6926	     0.5875	   -10.3226	   -29.2892	    -5.1193	
     7.5531	    -4.9515	    11.1618	     3.5248	     1.3428	    -1.6785	     0.8392	    -9.0637	   -31.3873	    -4.8676	
     8.6441	    -3.9444	    13.2599	     5.0354	     1.5945	     0.0839	     0.8392	    -7.4692	   -33.2336	    -4.6997	
     9.4833	    -3.1891	    14.6866	     6.1264	     1.5106	     1.5106	     0.5875	    -5.5389	   -34.6603	    -4.6158	
     9.8190	    -2.6016	    15.3580	     6.6299	     1.1749	     2.3499	     0.1678	    -3.6926	   -35.6674	    -4.5319	
     9.8190	    -2.2659	    15.1062	     6.5460	     0.5035	     2.7695	    -0.4196	    -2.1820	   -36.1710	    -4.4479	
     9.3994	    -2.1820	    14.0991	     6.0425	    -0.3357	     2.7695	    -1.0910	    -1.0910	   -36.1710	    -4.4479	
     8.6441	    -2.2659	    12.3367	     5.2032	    -1.4267	     2.3499	    -1.6785	    -0.7553	   -35.6674	    -4.3640	
     7.6370	    -2.6016	     9.9030	     4.0283	    -2.5177	     1.6785	    -2.3499	    -1.0910	   -34.5764	    -4.2801	
     6.3782	    -3.0212	     6.8817	     2.6855	    -3.6926	     0.8392	    -2.8534	    -2.3499	   -32.9819	    -4.1962	
     5.1193	    -3.4409	     3.6926	     1.4267	    -4.8676	     0.0000	    -3.2730	    -4.2801	   -30.9677	    -4.1122	
     3.8605	    -3.8605	     0.5035	     0.4196	    -5.7907	    -0.8392	    -3.4409	    -6.7139	   -28.6179	    -4.0283	
     2.7695	    -3.9444	    -2.3499	    -0.1678	    -6.3782	    -1.2589	    -3.3569	    -9.3994	   -26.0162	    -3.8605	
     2.1820	    -3.6926	    -4.6158	    -0.1678	    -6.5460	    -1.1749	    -2.9373	   -11.9171	   -22.9950	    -3.6087	
     2.0981	    -3.0212	    -6.1264	     0.5035	    -6.2103	    -0.5875	    -2.1820	   -13.7634	   -19.8059	    -3.1052	
     2.6855	    -1.8463	    -6.8817	     1.7624	    -5.4550	     0.5035	    -1.2589	   -14.6027	   -16.2811	    -2.5177	
     3.8605	    -0.4196	    -6.8817	     3.5248	    -4.2801	     1.8463	    -0.1678	   -14.2670	   -12.6724	    -1.8463	
     5.6229	     1.1749	    -6.2943	     5.5389	    -3.0212	     3.2730	     1.0071	   -12.5885	    -9.0637	    -1.0910	
     7.8049	     2.9373	    -5.2032	     7.6370	    -1.7624	     4.6997	     2.0142	    -9.8190	    -5.4550	    -0.4196	
    10.1547	     4.6158	    -3.9444	     9.6512	    -0.5875	     5.8746	     2.9373	    -6.1264	    -2.0981	     0.1678	
    12.5046	     6.1264	    -2.5177	    11.4136	     0.4196	     6.7978	     3.6087	    -2.0142	     1.0071	     0.7553	
    14.6866	     7.4692	    -1.0071	    12.9242	     1.1749	     7.5531	     4.1962	     2.0142	     3.7766	     1.3428	
    16.4490	     8.5602	     0.2518	    13.9313	     1.6785	     7.9727	     4.5319	     5.6229	     6.2103	     1.9302	
    17.7078	     9.2316	     1.3428	    14.3509	     1.8463	     8.1406	     4.6158	     8.4763	     8.1406	     2.5177	
    18.2114	     9.4833	     2.0981	    14.2670	     1.5945	     7.9727	     4.3640	    10.3226	     9.3994	     3.1052	
    18.1274	     9.3155	     2.5177	    13.5956	     1.0071	     7.4692	     3.8605	    11.3297	     9.9869	     3.6926	
    17.2882	     8.7280	     2.6016	    12.5046	     0.0000	     6.7978	     3.1052	    11.4136	     9.8190	     4.1962	
    16.0294	     7.8049	     2.5177	    11.1618	    -1.3428	     5.9586	     2.0981	    10.6583	     8.9798	     4.6997	
    14.2670	     6.7139	     2.2659	     9.6512	    -2.9373	     5.1193	     1.0071	     9.2316	     7.6370	     5.2872	
    12.2528	     5.4550	     1.9302	     8.0566	    -4.6158	     4.1122	    -0.0839	     7.3013	     5.8746	     5.7907	
     9.9869	     4.0283	     1.5106	     6.5460	    -6.4621	     3.1052	    -1.1749	     5.0354	     3.8605	     6.2103	
     7.7209	     2.5177	     1.0071	     5.1193	    -8.3923	     1.9302	    -2.2659	     2.6016	     1.5945	     6.6299	
     5.6229	     0.9232	     0.4196	     3.8605	   -10.0708	     0.6714	    -3.2730	     0.2518	    -0.6714	     6.8817	
     3.9444	    -0.5875	    -0.2518	     2.8534	   -11.5814	    -0.5035	    -4.1122	    -1.7624	    -2.7695	     7.2174	
     2.8534	    -1.8463	    -0.7553	     2.2659	   -12.5046	    -1.4267	    -4.8676	    -3.2730	    -4.6158	     7.4692	
     2.5177	    -2.6855	    -1.0910	     2.2659	   -12.9242	    -1.9302	    -5.4550	    -3.9444	    -5.9586	     7.8888	
     2.9373	    -3.1052	    -1.1749	     2.8534	   -12.8403	    -2.0142	    -5.9586	    -3.8605	    -6.8817	     8.3923	
     4.1962	    -3.0212	    -1.0910	     4.0283	   -12.3367	    -1.6785	    -6.2943	    -2.9373	    -7.3013	     8.8120	
     6.1264	    -2.5177	    -0.9232	     5.7068	   -11.4975	    -0.8392	    -6.5460	    -1.3428	    -7.3013	     9.1476	
     8.4763	    -1.5106	    -0.5875	     7.5531	   -10.4065	     0.2518	    -6.6299	     0.5875	    -6.8817	     9.2316	
    11.2457	    -0.1678	    -0.0839	     9.4833	    -9.3155	     1.5945	    -6.6299	     2.6855	    -6.2943	     8.9798	
    14.1830	     1.5106	     0.5035	    11.1618	    -8.0566	     2.7695	    -6.4621	     4.5319	    -5.5389	     8.4763	
    17.0364	     3.3569	     1.0910	    12.3367	    -6.7978	     3.6926	    -6.1264	     6.1264	    -4.8676	     7.7209	
    19.7220	     5.1193	     1.7624	    12.6724	    -5.6229	     4.1962	    -5.7068	     7.3013	    -4.5319	     6.7978	
    21.9040	     6.7139	     2.2659	    12.1689	    -4.5319	     4.0283	    -5.2032	     7.9727	    -4.6997	     5.7068	
    23.4146	     7.8888	     2.5177	    10.8261	    -3.5248	     3.4409	    -4.7836	     8.2245	    -5.3711	     4.5319	
    24.2538	     8.4763	     2.4338	     8.8959	    -2.7695	     2.3499	    -4.4479	     8.0566	    -6.7139	     3.3569	
    24.1699	     8.4763	     2.0142	     6.6299	    -2.1820	     1.0910	    -4.1962	     7.6370	    -8.5602	     2.2659	
    23.2468	     7.7209	     1.3428	     4.4479	    -1.8463	    -0.1678	    -4.1122	     6.9656	   -10.8261	     1.1749	
    21.4844	     6.3782	     0.4196	     2.3499	    -1.6785	    -1.4267	    -4.1122	     6.1264	   -13.4277	     0.2518	
    19.1345	     4.4479	    -0.5875	     0.5035	    -1.7624	    -2.6016	    -4.2801	     5.2032	   -16.2811	    -0.5875	
    16.3651	     2.0981	    -1.4267	    -1.0071	    -1.8463	    -3.6087	    -4.4479	     4.2801	   -19.3024	    -1.2589	
    13.6795	    -0.2518	    -1.9302	    -2.0981	    -2.0142	    -4.3640	    -4.6997	     3.3569	   -22.1558	    -1.7624	
    11.2457	    -2.4338	    -1.8463	    -2.6855	    -2.0142	    -4.9515	    -4.6997	     2.6016	   -24.5895	    -2.0142	
     9.3155	    -4.2801	    -1.0071	    -2.6855	    -1.7624	    -5.0354	    -4.5319	     2.0981	   -26.2680	    -1.9302	
     8.2245	    -5.5389	     0.5875	    -2.0981	    -1.3428	    -4.7836	    -4.0283	     1.9302	   -26.9394	    -1.5945	
     7.8049	    -6.2103	     2.8534	    -1.0071	    -0.7553	    -3.9444	    -3.1052	     2.0981	   -26.6037	    -0.8392	
     8.1406	    -6.2103	     5.7068	     0.5875	     0.0000	    -2.7695	    -1.9302	     2.6016	   -25.2609	     0.0839	
     9.0637	    -5.7907	     8.6441	     2.3499	     0.9232	    -1.3428	    -0.5875	     3.2730	   -23.1628	     1.0910	
    10.4065	    -4.9515	    11.5814	     4.1122	     1.8463	     0.2518	     0.9232	     4.0283	   -20.4773	     2.2659	
    11.9171	    -3.7766	    14.0991	     5.8746	     2.8534	     1.8463	     2.4338	     4.8676	   -17.2882	     3.2730	
    13.5117	    -2.6016	    16.1133	     7.3853	     3.7766	     3.3569	     3.8605	     5.7068	   -13.9313	     4.2801	
    15.0223	    -1.3428	    17.3721	     8.4763	     4.6158	     4.6997	     5.2032	     6.4621	   -10.6583	     5.1193	
    16.3651	    -0.3357	    17.9596	     9.3155	     5.2032	     5.7907	     6.2943	     7.0496	    -7.8049	     5.7907	
    17.3721	     0.4196	    17.6239	     9.6512	     5.4550	     6.6299	     6.9656	     7.4692	    -5.5389	     6.1264	
    17.8757	     0.9232	    16.4490	     9.7351	     5.2872	     7.1335	     7.3013	     7.7209	    -4.0283	     6.2103	
    17.9596	     1.1749	    14.5187	     9.3994	     4.8676	     7.3013	     7.3013	     7.6370	    -3.2730	     6.0425	
    17.6239	     1.2589	    12.0850	     8.8959	     4.1962	     7.3013	     7.0496	     7.3853	    -3.2730	     5.4550	
    16.8686	     1.1749	     9.3155	     8.2245	     3.3569	     7.0496	     6.5460	     6.9656	    -3.9444	     4.5319	
    15.7776	     0.9232	     6.4621	     7.3853	     2.2659	     6.4621	     5.9586	     6.3782	    -5.1193	     3.1891	
    14.5187	     0.5875	     3.7766	     6.4621	     1.0910	     5.7068	     5.1193	     5.7068	    -6.5460	     1.4267	
    13.1760	     0.2518	     1.3428	     5.4550	    -0.0839	     4.6997	     4.2801	     5.1193	    -8.0566	    -0.5875	
    11.8332	    -0.0839	    -0.4196	     4.4479	    -1.3428	     3.5248	     3.4409	     4.6997	    -9.3155	    -2.6855	
    10.7422	    -0.3357	    -1.5106	     3.6926	    -2.4338	     2.4338	     2.6855	     4.6158	   -10.1547	    -4.6997	
     9.9030	    -0.5875	    -1.8463	     3.1891	    -3.2730	     1.5945	     2.1820	     4.6997	   -10.4065	    -6.3782	
     9.3994	    -0.5875	    -1.5945	     3.1052	    -3.9444	     0.9232	     1.7624	     5.0354	   -10.0708	    -7.4692	
     9.2316	    -0.6714	    -0.7553	     3.3569	    -4.2801	     0.6714	     1.5945	     5.5389	    -9.2316	    -7.9727	
     9.3155	    -0.6714	     0.3357	     3.9444	    -4.3640	     0.5875	     1.5945	     6.2103	    -7.9727	    -7.7209	
     9.5673	    -0.6714	     1.5945	     4.7836	    -4.1962	     0.8392	     1.7624	     6.8817	    -6.6299	    -6.8817	
     9.8190	    -0.6714	     2.8534	     5.7068	    -3.8605	     1.1749	     1.9302	     7.4692	    -5.2032	    -5.5389	
     9.9869	    -0.7553	     3.8605	     6.7139	    -3.4409	     1.5106	     2.0142	     7.8888	    -3.9444	    -3.9444	
     9.9869	    -0.8392	     4.6997	     7.6370	    -2.9373	     1.7624	     2.0981	     8.0566	    -2.9373	    -2.2659	
     9.8190	    -1.0910	     5.2032	     8.3923	    -2.6016	     1.8463	     2.0142	     7.8049	    -2.3499	    -0.5035	
     9.2316	    -1.5106	     5.2032	     8.8120	    -2.4338	     1.6785	     1.7624	     7.2174	    -2.1820	     1.0910	
     8.4763	    -2.0142	     4.7836	     8.8120	    -2.4338	     1.1749	     1.3428	     6.1264	    -2.4338	     2.5177	
     7.3853	    -2.6016	     3.8605	     8.5602	    -2.6855	     0.4196	     0.7553	     4.6158	    -2.9373	     3.8605	
     6.2103	    -3.1891	     2.6016	     7.8888	    -3.1052	    -0.5875	     0.0839	     2.7695	    -3.7766	     5.1193	
     5.1193	    -3.6926	     1.0910	     6.8817	    -3.6087	    -1.6785	    -0.5875	     0.8392	    -4.7836	     6.1264	
     4.0283	    -4.1122	    -0.4196	     5.7907	    -4.1122	    -2.7695	    -1.2589	    -1.0910	    -5.7068	     6.9656	
     3.2730	    -4.1962	    -1.8463	     4.6158	    -4.5319	    -3.6926	    -1.7624	    -2.8534	    -6.6299	     7.7209	
     2.7695	    -4.0283	    -2.9373	     3.4409	    -4.7836	    -4.3640	    -2.1820	    -4.3640	    -7.3013	     8.2245	
     2.6855	    -3.6087	    -3.6926	     2.5177	    -4.8676	    -4.7836	    -2.4338	    -5.6229	    -7.8049	     8.5602	
     2.8534	    -2.7695	    -4.0283	     1.8463	    -4.7836	    -4.8676	    -2.5177	    -6.4621	    -8.0566	     8.5602	
     3.3569	    -1.7624	    -3.8605	     1.5106	    -4.5319	    -4.6158	    -2.5177	    -6.9656	    -8.1406	     8.3084	
     4.1122	    -0.5875	    -3.2730	     1.5945	    -4.1122	    -4.1122	    -2.3499	    -7.1335	    -8.1406	     7.8049	
     5.0354	     0.6714	    -2.2659	     1.9302	    -3.5248	    -3.3569	    -2.0981	    -6.7978	    -7.8049	     7.1335	
     6.1264	     2.0981	    -0.8392	     2.6855	    -2.7695	    -2.4338	    -1.5945	    -6.2103	    -7.3853	     6.2103	
     7.4692	     3.4409	     0.8392	     3.7766	    -1.9302	    -1.3428	    -1.0071	    -5.2872	    -6.7978	     5.2872	
     8.8959	     4.7836	     2.6855	     5.0354	    -0.9232	    -0.0839	    -0.1678	    -4.1122	    -6.1264	     4.3640	
    10.4065	     5.9586	     4.4479	     6.4621	     0.1678	     1.0910	     0.8392	    -2.9373	    -5.2872	     3.6087	
    11.8332	     6.9656	     6.1264	     7.8888	     1.2589	     2.0981	     1.9302	    -1.6785	    -4.6158	     2.8534	
    13.0920	     7.5531	     7.4692	     9.0637	     2.2659	     2.7695	     3.1052	    -0.5035	    -4.0283	     2.2659	
    13.8474	     7.7209	     8.3923	     9.9869	     3.1891	     3.1891	     4.1962	     0.2518	    -3.8605	     1.6785	
    14.0152	     7.3013	     8.7280	    10.4065	     3.7766	     3.1052	     5.1193	     0.5035	    -4.1122	     1.0071	
    13.5117	     6.2943	     8.4763	    10.3226	     4.0283	     2.6016	     5.7068	     0.0839	    -4.9515	     0.3357	
    12.4207	     4.6997	     7.6370	     9.7351	     3.9444	     1.8463	     6.0425	    -1.0910	    -6.2103	    -0.4196	
    10.7422	     2.6016	     6.2943	     8.7280	     3.4409	     0.7553	     5.8746	    -3.0212	    -7.8888	    -1.3428	
     8.6441	     0.1678	     4.5319	     7.3853	     2.6016	    -0.3357	     5.3711	    -5.2872	    -9.8190	    -2.3499	
     6.2103	    -2.5177	     2.5177	     5.7907	     1.5945	    -1.4267	     4.6158	    -7.8049	   -11.8332	    -3.3569	
     3.5248	    -5.2872	     0.2518	     4.0283	     0.3357	    -2.5177	     3.5248	   -10.2386	   -13.7634	    -4.4479	
     0.6714	    -8.0566	    -2.0142	     2.1820	    -1.0910	    -3.6087	     2.1820	   -12.3367	   -15.5258	    -5.5389	
    -2.1820	   -10.6583	    -4.1962	     0.3357	    -2.6016	    -4.6997	     0.8392	   -13.9313	   -17.2043	    -6.6299	
    -4.6997	   -13.0920	    -6.0425	    -1.4267	    -4.0283	    -5.7907	    -0.5875	   -14.9384	   -18.5471	    -7.6370	
    -6.8817	   -15.0223	    -7.4692	    -3.0212	    -5.3711	    -6.9656	    -1.8463	   -15.1901	   -19.5541	    -8.3923	
    -8.3084	   -16.4490	    -8.2245	    -4.2801	    -6.4621	    -7.9727	    -2.8534	   -14.7705	   -20.1416	    -8.9798	
    -8.8959	   -17.2882	    -8.2245	    -5.0354	    -7.1335	    -8.7280	    -3.6087	   -13.7634	   -20.1416	    -9.2316	
    -8.6441	   -17.4561	    -7.6370	    -5.2872	    -7.5531	    -9.1476	    -3.9444	   -12.0010	   -19.6381	    -9.2316	
    -7.6370	   -17.1204	    -6.2943	    -5.0354	    -7.5531	    -9.3155	    -3.9444	    -9.7351	   -18.7149	    -8.8959	
    -5.8746	   -16.1972	    -4.5319	    -4.1962	    -7.3013	    -8.9798	    -3.6926	    -6.9656	   -17.4561	    -8.4763	
    -3.6087	   -14.8544	    -2.4338	    -3.0212	    -6.7978	    -8.3923	    -3.1891	    -3.8605	   -16.1133	    -8.0566	
    -1.0071	   -13.2599	    -0.1678	    -1.5106	    -6.0425	    -7.3853	    -2.4338	    -0.7553	   -14.9384	    -7.6370	
     1.5106	   -11.5814	     1.9302	     0.0839	    -5.2032	    -6.1264	    -1.5945	     2.2659	   -14.1830	    -7.4692	
     3.9444	    -9.9030	     3.7766	     1.7624	    -4.3640	    -4.7836	    -0.6714	     4.6997	   -13.7634	    -7.4692	
     5.9586	    -8.2245	     5.1193	     3.1891	    -3.6087	    -3.3569	     0.1678	     6.5460	   -13.7634	    -7.8049	
     7.4692	    -6.7978	     5.8746	     4.3640	    -3.0212	    -2.0981	     0.9232	     7.4692	   -14.2670	    -8.3084	
     8.3084	    -5.6229	     6.0425	     5.2032	    -2.6855	    -1.0910	     1.5106	     7.4692	   -15.1062	    -9.0637	
     8.3923	    -4.7836	     5.5389	     5.5389	    -2.6016	    -0.4196	     1.7624	     6.6299	   -16.1133	    -9.9030	
     7.8049	    -4.2801	     4.5319	     5.4550	    -2.7695	    -0.1678	     1.9302	     4.8676	   -17.2882	   -10.9100	
     6.4621	    -4.0283	     3.1052	     5.0354	    -3.1052	    -0.2518	     1.8463	     2.4338	   -18.3792	   -11.7493	
     4.6997	    -3.9444	     1.4267	     4.1122	    -3.6087	    -0.7553	     1.5945	    -0.4196	   -19.4702	   -12.4207	
     2.6016	    -3.9444	    -0.4196	     3.0212	    -4.0283	    -1.4267	     1.3428	    -3.3569	   -20.3934	   -12.8403	
     0.5035	    -4.0283	    -2.1820	     1.6785	    -4.4479	    -2.2659	     1.0910	    -6.0425	   -21.2326	   -12.8403	
    -1.4267	    -4.0283	    -3.7766	     0.4196	    -4.6997	    -3.1891	     0.9232	    -8.3084	   -21.9040	   -12.3367	
    -2.9373	    -3.9444	    -5.1193	    -0.8392	    -4.6997	    -3.8605	     0.9232	    -9.7351	   -22.4915	   -11.3297	
    -3.8605	    -3.6926	    -6.0425	    -1.7624	    -4.5319	    -4.2801	     1.0071	   -10.4065	   -23.0789	    -9.9869	
    -4.1122	    -3.1891	    -6.4621	    -2.3499	    -4.1962	    -4.1962	     1.2589	   -10.2386	   -23.3307	    -8.3084	
    -3.6087	    -2.5177	    -6.2943	    -2.5177	    -3.5248	    -3.6926	     1.6785	    -9.3155	   -23.3307	    -6.3782	
    -2.4338	    -1.5106	    -5.4550	    -2.1820	    -2.6855	    -2.7695	     2.2659	    -7.8888	   -22.8271	    -4.5319	
    -0.5875	    -0.3357	    -4.0283	    -1.5106	    -1.7624	    -1.5106	     2.9373	    -6.0425	   -21.6522	    -2.6016	
     1.7624	     1.0910	    -2.1820	    -0.5875	    -0.5875	     0.0000	     3.7766	    -4.0283	   -19.8059	    -0.7553	
     4.3640	     2.6855	     0.0000	     0.5875	     0.5875	     1.5106	     4.5319	    -2.2659	   -17.2043	     1.0910	
     6.9656	     4.2801	     2.3499	     1.6785	     1.8463	     2.8534	     5.2032	    -0.8392	   -14.1830	     2.6855	
     9.4833	     5.7068	     4.5319	     2.6855	     2.9373	     3.8605	     5.7068	     0.0000	   -10.8261	     3.9444	
    11.5814	     6.9656	     6.5460	     3.5248	     3.8605	     4.4479	     5.9586	     0.5035	    -7.6370	     4.8676	
    13.3438	     7.8049	     8.1406	     3.9444	     4.5319	     4.4479	     5.9586	     0.7553	    -4.6997	     5.2872	
    14.6866	     8.3084	     9.2316	     4.0283	     4.8676	     3.8605	     5.5389	     1.1749	    -2.1820	     5.2032	
    15.6937	     8.3923	     9.9030	     3.8605	     5.0354	     2.8534	     4.9515	     1.7624	    -0.3357	     4.6997	
    16.4490	     8.3923	    10.2386	     3.4409	     4.9515	     1.5106	     4.2801	     2.6016	     0.9232	     3.8605	
    17.1204	     8.3084	    10.4065	     2.8534	     4.8676	    -0.0839	     3.6087	     3.6926	     1.5945	     2.6016	
    17.7078	     8.4763	    10.4065	     2.3499	     4.7836	    -1.5945	     3.0212	     4.7836	     1.7624	     1.1749	
    18.4631	     8.9798	    10.4904	     1.8463	     4.6997	    -3.0212	     2.6016	     5.7068	     1.3428	    -0.5875	
    19.2184	     9.9030	    10.4904	     1.5106	     4.6158	    -4.2801	     2.3499	     6.2943	     0.4196	    -2.4338	
    20.1416	    11.2457	    10.5743	     1.4267	     4.6158	    -5.0354	     2.3499	     6.7139	    -0.7553	    -4.3640	
    21.3165	    12.8403	    10.7422	     1.5945	     4.6997	    -5.2872	     2.6016	     6.9656	    -2.0981	    -6.1264	
    22.6593	    14.6866	    10.9100	     2.2659	     4.8676	    -4.9515	     3.0212	     7.4692	    -3.3569	    -7.7209	
    24.3378	    16.5329	    11.1618	     3.4409	     5.2032	    -3.9444	     3.6926	     8.3084	    -4.3640	    -8.8959	
    26.0162	    18.2953	    11.3297	     5.1193	     5.7068	    -2.2659	     4.5319	     9.6512	    -5.0354	    -9.4833	
    27.4429	    19.6381	    11.4975	     7.3013	     6.3782	    -0.1678	     5.6229	    11.6653	    -5.3711	    -9.5673	
    28.4500	    20.3934	    11.5814	     9.9030	     7.1335	     2.3499	     6.7978	    13.9313	    -5.5389	    -8.9798	
    28.8696	    20.6451	    11.6653	    12.7563	     7.9727	     5.1193	     8.0566	    16.1972	    -5.4550	    -7.8049	
    28.5339	    20.1416	    11.7493	    15.7776	     8.8120	     7.9727	     9.3155	    18.1274	    -5.3711	    -6.2103	
    27.4429	    19.2184	    11.9171	    18.9667	     9.7351	    10.9100	    10.5743	    19.2184	    -5.1193	    -4.2801	
    25.9323	    17.9596	    12.0850	    22.1558	    10.6583	    13.7634	    11.7493	    19.4702	    -4.8676	    -2.0142	
    23.9182	    16.5329	    12.3367	    25.1770	    11.5814	    16.6168	    12.7563	    18.7149	    -4.6158	     0.2518	
    21.8201	    15.1901	    12.7563	    28.0304	    12.4207	    19.2184	    13.6795	    17.1204	    -4.5319	     2.5177	
    19.7220	    13.9313	    13.3438	    30.3802	    13.0920	    21.4844	    14.3509	    15.1062	    -4.5319	     4.5319	
    17.6239	    12.7563	    13.9313	    32.1426	    13.6795	    23.1628	    14.8544	    13.0920	    -4.6997	     6.3782	
    15.5258	    11.8332	    14.6027	    33.0658	    14.0152	    24.0860	    15.1062	    11.4136	    -4.6997	     7.8888	
    13.5117	    10.9100	    15.1062	    32.9819	    14.1830	    24.0021	    15.1062	    10.4904	    -4.4479	     9.2316	
    11.5814	    10.0708	    15.3580	    31.8909	    14.0991	    22.8271	    14.7705	    10.3226	    -3.8605	    10.3226	
     9.5673	     9.1476	    15.3580	    29.7928	    13.7634	    20.7291	    14.2670	    10.8261	    -3.0212	    11.2457	
     7.4692	     8.1406	    14.9384	    26.6876	    13.1760	    17.8757	    13.5117	    11.4975	    -2.0142	    12.0010	
     5.4550	     7.0496	    14.1830	    23.0789	    12.2528	    14.6027	    12.5046	    12.0850	    -1.0071	    12.7563	
     3.3569	     5.7907	    13.1760	    19.0506	    11.0779	    11.1618	    11.3297	    12.4207	     0.0000	    13.4277	
     1.3428	     4.4479	    11.8332	    15.1901	     9.6512	     7.8888	    10.0708	    12.5046	     0.9232	    14.0152	
    -0.5035	     3.0212	    10.3226	    11.6653	     8.0566	     5.0354	     8.6441	    12.3367	     1.9302	    14.6866	
    -2.0142	     1.7624	     8.8959	     8.7280	     6.2943	     2.6855	     7.3013	    12.0010	     2.8534	    15.3580	
    -3.0212	     0.5875	     7.4692	     6.4621	     4.4479	     0.8392	     5.9586	    11.4975	     3.7766	    15.9454	
    -3.6087	    -0.2518	     6.1264	     5.0354	     2.7695	    -0.3357	     4.8676	    10.9940	     4.6158	    16.2811	
    -3.5248	    -0.8392	     4.9515	     4.3640	     1.1749	    -1.0071	     3.9444	    10.5743	     5.2032	    16.3651	
    -2.9373	    -1.0910	     3.8605	     4.3640	    -0.1678	    -1.0910	     3.1891	    10.1547	     5.4550	    16.0294	
    -1.8463	    -1.2589	     2.8534	     5.1193	    -1.2589	    -0.6714	     2.7695	     9.8190	     5.4550	    15.4419	
    -0.5875	    -1.2589	     1.7624	     6.4621	    -2.0981	     0.0839	     2.4338	     9.4833	     5.2032	    14.5187	
     0.6714	    -1.5106	     0.4196	     8.1406	    -2.7695	     1.0910	     2.0981	     9.2316	     4.6997	    13.1760	
     1.6785	    -1.9302	    -1.1749	     9.8190	    -3.3569	     2.0981	     1.7624	     8.8959	     4.1122	    11.4975	
     2.2659	    -2.6855	    -3.1052	    11.3297	    -4.0283	     2.9373	     1.3428	     8.3084	     3.3569	     9.3994	
     2.3499	    -3.6926	    -5.4550	    12.3367	    -4.6997	     3.3569	     0.6714	     7.5531	     2.6016	     7.1335	
     1.9302	    -4.9515	    -8.0566	    12.7563	    -5.5389	     3.3569	    -0.0839	     6.4621	     1.7624	     4.6158	
     1.0071	    -6.2943	   -10.7422	    12.2528	    -6.3782	     2.7695	    -1.0910	     5.0354	     0.7553	     2.0142	
    -0.2518	    -7.6370	   -13.3438	    11.0779	    -7.3013	     1.5945	    -2.1820	     3.2730	    -0.5035	    -0.4196	
    -1.8463	    -8.9798	   -15.6937	     9.1476	    -8.2245	     0.0000	    -3.4409	     1.3428	    -1.8463	    -2.6855	
    -3.4409	   -10.1547	   -17.4561	     6.8817	    -8.9798	    -1.8463	    -4.6158	    -0.5875	    -3.3569	    -4.6158	
    -4.7836	   -10.8261	   -18.6310	     4.6997	    -9.5673	    -3.6926	    -5.7068	    -2.2659	    -4.6158	    -5.9586	
    -5.6229	   -11.0779	   -18.9667	     2.7695	    -9.7351	    -5.1193	    -6.4621	    -3.3569	    -5.6229	    -6.7139	
    -5.7907	   -10.5743	   -18.3792	     1.5106	    -9.4833	    -6.0425	    -6.7978	    -3.8605	    -6.0425	    -6.6299	
    -4.9515	    -9.3994	   -16.9525	     1.0910	    -8.7280	    -6.2943	    -6.6299	    -3.5248	    -5.9586	    -5.8746	
    -3.1052	    -7.5531	   -14.8544	     1.5945	    -7.6370	    -5.7068	    -6.1264	    -2.3499	    -5.3711	    -4.5319	
    -0.4196	    -5.2032	   -12.2528	     2.9373	    -6.2103	    -4.4479	    -5.2032	    -0.5875	    -4.2801	    -2.6855	
     2.9373	    -2.5177	    -9.3994	     5.0354	    -4.6997	    -2.5177	    -4.0283	     1.6785	    -2.9373	    -0.5035	
     6.4621	     0.0839	    -6.5460	     7.4692	    -3.1052	    -0.2518	    -2.7695	     4.0283	    -1.5945	     1.6785	
     9.9869	     2.5177	    -4.0283	     9.9869	    -1.5945	     2.0981	    -1.5106	     6.2943	    -0.5035	     3.6926	
    12.9242	     4.4479	    -2.0142	    12.3367	    -0.4196	     4.3640	    -0.3357	     7.9727	     0.0839	     5.5389	
    15.1901	     5.7907	    -0.6714	    14.1830	     0.5035	     6.2943	     0.5035	     8.8959	    -0.1678	     6.9656	
    16.4490	     6.3782	    -0.0839	    15.2740	     1.0071	     7.6370	     1.0071	     8.8120	    -1.3428	     7.8888	
    16.7847	     6.1264	    -0.2518	    15.6097	     1.0910	     8.3923	     1.0910	     7.3853	    -3.5248	     8.1406	
    15.9454	     5.1193	    -1.2589	    15.1901	     0.6714	     8.4763	     0.7553	     4.7836	    -6.8817	     7.6370	
    14.1830	     3.4409	    -2.7695	    14.0152	    -0.0839	     7.9727	     0.0839	     1.0071	   -11.1618	     6.3782	
    11.4136	     1.1749	    -4.7836	    12.4207	    -1.2589	     6.9656	    -0.9232	    -3.4409	   -16.1972	     4.2801	
     7.8888	    -1.4267	    -7.1335	    10.4904	    -2.5177	     5.6229	    -2.1820	    -8.2245	   -21.7361	     1.5106	
     3.9444	    -4.1962	    -9.6512	     8.4763	    -3.9444	     3.9444	    -3.5248	   -12.6724	   -27.1912	    -1.5945	
    -0.1678	    -6.9656	   -12.0010	     6.4621	    -5.2872	     2.1820	    -4.7836	   -16.1133	   -31.9748	    -4.7836	
    -4.1962	    -9.3994	   -14.0991	     4.6158	    -6.5460	     0.5035	    -5.7907	   -18.1274	   -35.4996	    -7.6370	
    -7.5531	   -11.3297	   -15.6937	     3.0212	    -7.5531	    -1.0910	    -6.6299	   -18.5471	   -37.2620	    -9.9030	
   -10.3226	   -12.7563	   -16.8686	     1.8463	    -8.2245	    -2.4338	    -7.3013	   -17.7917	   -37.1780	   -11.3297	
   -12.1689	   -13.5956	   -17.5400	     0.8392	    -8.8120	    -3.5248	    -7.7209	   -16.0294	   -35.2478	   -12.1689	
   -13.2599	   -13.9313	   -17.7917	     0.0000	    -9.2316	    -4.4479	    -8.1406	   -14.0152	   -31.8909	   -12.3367	
   -13.5956	   -13.8474	   -17.6239	    -0.6714	    -9.5673	    -5.2032	    -8.6441	   -11.8332	   -27.6947	   -12.0850	
   -13.2599	   -13.4277	   -17.2043	    -1.2589	    -9.8190	    -5.7907	    -9.0637	    -9.9030	   -23.1628	   -11.5814	
   -12.1689	   -12.6724	   -16.3651	    -1.6785	    -9.9030	    -6.2103	    -9.3994	    -8.2245	   -18.7149	   -10.8261	
   -10.5743	   -11.4975	   -15.2740	    -1.8463	    -9.7351	    -6.2943	    -9.5673	    -6.7139	   -14.6027	   -10.0708	
    -8.5602	    -9.9869	   -13.8474	    -1.5945	    -9.3155	    -6.0425	    -9.3994	    -5.2872	   -11.1618	    -9.1476	
    -6.1264	    -8.1406	   -12.2528	    -0.9232	    -8.5602	    -5.3711	    -8.8120	    -3.9444	    -8.2245	    -8.1406	
    -3.6087	    -6.2103	   -10.5743	     0.1678	    -7.5531	    -4.3640	    -7.9727	    -2.5177	    -5.9586	    -6.9656	
    -1.1749	    -4.2801	    -8.8959	     1.4267	    -6.5460	    -3.2730	    -6.7978	    -1.0071	    -4.2801	    -5.5389	
     0.9232	    -2.4338	    -7.3013	     2.7695	    -5.3711	    -2.1820	    -5.5389	     0.5035	    -3.0212	    -4.1122	
     2.6855	    -0.9232	    -6.0425	     4.0283	    -4.2801	    -1.1749	    -4.1962	     2.0142	    -2.1820	    -2.6016	
     3.8605	     0.4196	    -4.9515	     5.1193	    -3.1891	    -0.5035	    -3.0212	     3.4409	    -1.6785	    -1.3428	
     4.3640	     1.3428	    -4.1122	     5.7907	    -2.2659	    -0.1678	    -2.0142	     4.7836	    -1.4267	    -0.3357	
     4.2801	     1.9302	    -3.6926	     6.0425	    -1.4267	    -0.2518	    -1.2589	     5.8746	    -1.3428	     0.2518	
     3.6926	     2.1820	    -3.5248	     5.8746	    -0.8392	    -0.8392	    -0.7553	     6.7139	    -1.5106	     0.4196	
     2.6016	     2.2659	    -3.5248	     5.2872	    -0.5035	    -1.7624	    -0.5035	     7.1335	    -1.7624	     0.1678	
     1.2589	     2.0981	    -3.6926	     4.4479	    -0.3357	    -2.8534	    -0.5035	     7.3853	    -2.0981	    -0.3357	
     0.0000	     1.9302	    -3.8605	     3.6926	    -0.1678	    -4.0283	    -0.5035	     7.3853	    -2.5177	    -1.0071	
    -0.8392	     1.8463	    -3.9444	     3.0212	    -0.0839	    -4.8676	    -0.4196	     7.3853	    -2.8534	    -1.6785	
    -1.0910	     2.0142	    -3.5248	     2.8534	     0.1678	    -5.2032	    -0.1678	     7.4692	    -2.8534	    -2.0142	
    -0.5035	     2.5177	    -2.6855	     3.2730	     0.6714	    -4.9515	     0.2518	     7.8049	    -2.1820	    -2.0981	
     0.9232	     3.3569	    -1.2589	     4.2801	     1.3428	    -3.9444	     0.9232	     8.5602	    -0.7553	    -1.7624	
     3.1052	     4.4479	     0.5035	     5.7068	     2.1820	    -2.4338	     1.8463	     9.6512	     1.3428	    -1.0910	
     5.7907	     5.5389	     2.5177	     7.3853	     2.9373	    -0.5875	     2.7695	    11.0779	     3.8605	    -0.0839	
     8.6441	     6.4621	     4.5319	     9.0637	     3.6926	     1.3428	     3.5248	    12.6724	     6.4621	     1.1749	
    11.4975	     7.2174	     6.1264	    10.5743	     4.1122	     3.1052	     4.1962	    14.3509	     8.8959	     2.6016	
    14.0152	     7.5531	     7.3013	    11.5814	     4.3640	     4.5319	     4.5319	    15.8615	    10.9100	     4.1122	
    16.1133	     7.5531	     7.8049	    12.1689	     4.3640	     5.3711	     4.5319	    17.2882	    12.2528	     5.3711	
    17.4561	     7.1335	     7.5531	    12.0850	     4.1122	     5.7068	     4.1962	    18.2953	    12.8403	     6.4621	
    18.0435	     6.3782	     6.6299	    11.4136	     3.5248	     5.2872	     3.5248	    19.0506	    12.7563	     7.1335	
    17.8757	     5.3711	     5.1193	    10.1547	     2.8534	     4.3640	     2.6855	    19.3863	    12.0850	     7.4692	
    17.0364	     4.1122	     3.1052	     8.4763	     2.0142	     3.0212	     1.7624	    19.4702	    10.9940	     7.4692	
    15.7776	     2.7695	     0.8392	     6.6299	     1.2589	     1.3428	     0.7553	    19.2184	     9.6512	     7.3013	
    14.2670	     1.4267	    -1.3428	     4.6997	     0.5875	    -0.2518	    -0.0839	    18.8828	     8.2245	     7.1335	
    12.5885	     0.0839	    -3.4409	     2.9373	     0.0000	    -1.8463	    -0.7553	    18.2953	     6.8817	     7.1335	
    10.8261	    -1.0910	    -5.2872	     1.4267	    -0.3357	    -3.1891	    -1.1749	    17.5400	     5.6229	     7.3013	
     9.2316	    -2.0981	    -6.7978	     0.1678	    -0.5035	    -4.2801	    -1.4267	    16.4490	     4.4479	     7.5531	
     7.8049	    -2.8534	    -7.8888	    -0.6714	    -0.5875	    -4.9515	    -1.5106	    15.1901	     3.4409	     7.9727	
     6.7139	    -3.4409	    -8.5602	    -1.0071	    -0.4196	    -5.2872	    -1.4267	    13.6795	     2.5177	     8.3923	
     5.8746	    -3.7766	    -8.7280	    -1.0071	    -0.0839	    -5.2032	    -1.2589	    11.9171	     1.5945	     8.8120	
     5.5389	    -3.8605	    -8.3084	    -0.4196	     0.3357	    -4.6158	    -0.8392	     9.9869	     0.7553	     9.1476	
     5.5389	    -3.6926	    -7.4692	     0.6714	     0.9232	    -3.5248	    -0.4196	     7.7209	    -0.0839	     9.2316	
     5.9586	    -3.3569	    -6.1264	     2.2659	     1.5945	    -2.0981	     0.0000	     5.2872	    -0.9232	     9.1476	
     6.7139	    -2.7695	    -4.4479	     4.0283	     2.1820	    -0.4196	     0.3357	     2.4338	    -1.8463	     8.7280	
     7.6370	    -2.0142	    -2.6016	     6.0425	     2.6855	     1.3428	     0.6714	    -0.6714	    -2.8534	     7.9727	
     8.6441	    -1.1749	    -0.7553	     8.0566	     3.1052	     3.0212	     0.8392	    -4.2801	    -4.1122	     6.8817	
     9.7351	    -0.2518	     1.0071	     9.7351	     3.3569	     4.5319	     0.9232	    -8.3084	    -5.6229	     5.2872	
    10.7422	     0.6714	     2.4338	    11.0779	     3.3569	     5.5389	     0.6714	   -12.6724	    -7.3853	     3.3569	
    11.5814	     1.3428	     3.4409	    11.8332	     3.1891	     6.1264	     0.2518	   -17.1204	    -9.4833	     1.0910	
    12.1689	     1.8463	     4.1122	    11.9171	     2.8534	     6.1264	    -0.3357	   -21.4005	   -11.6653	    -1.3428	
    12.4207	     2.0142	     4.3640	    11.2457	     2.3499	     5.4550	    -1.0071	   -25.1770	   -13.9313	    -3.7766	
    12.2528	     1.7624	     4.1962	     9.9030	     1.6785	     4.2801	    -1.8463	   -28.0304	   -16.1133	    -6.2103	
    11.4975	     1.0910	     3.6087	     8.0566	     1.0071	     2.5177	    -2.7695	   -29.7089	   -18.0435	    -8.3084	
    10.1547	     0.0000	     2.7695	     5.6229	     0.2518	     0.4196	    -3.6926	   -30.1285	   -19.6381	   -10.1547	
     8.4763	    -1.5106	     1.6785	     3.0212	    -0.5035	    -1.7624	    -4.6997	   -29.2892	   -20.7291	   -11.6653	
     6.3782	    -3.0212	     0.4196	     0.2518	    -1.1749	    -3.8605	    -5.5389	   -27.3590	   -21.3165	   -12.6724	
     4.2801	    -4.5319	    -0.7553	    -2.2659	    -1.6785	    -5.7068	    -6.2943	   -24.5895	   -21.3165	   -13.0920	
     2.3499	    -5.7907	    -1.8463	    -4.2801	    -1.9302	    -6.9656	    -6.7139	   -21.1487	   -20.8130	   -12.9242	
     0.7553	    -6.5460	    -2.6855	    -5.7068	    -1.9302	    -7.5531	    -6.8817	   -17.4561	   -19.8898	   -12.0850	
    -0.4196	    -6.7978	    -3.0212	    -6.3782	    -1.6785	    -7.3853	    -6.7139	   -13.6795	   -18.6310	   -10.7422	
    -1.0910	    -6.4621	    -2.9373	    -6.2103	    -1.0071	    -6.6299	    -6.1264	   -10.1547	   -17.2043	    -8.8120	
    -1.1749	    -5.7068	    -2.5177	    -5.4550	    -0.2518	    -5.2032	    -5.2872	    -7.0496	   -15.6937	    -6.6299	
    -0.7553	    -4.6158	    -1.6785	    -4.1122	     0.7553	    -3.5248	    -4.1962	    -4.3640	   -14.2670	    -4.3640	
     0.0839	    -3.2730	    -0.7553	    -2.4338	     1.7624	    -1.5945	    -3.0212	    -2.1820	   -13.0081	    -2.0142	
     1.0910	    -1.8463	     0.3357	    -0.6714	     2.6855	     0.3357	    -1.7624	    -0.3357	   -11.9171	     0.0839	
     2.1820	    -0.4196	     1.3428	     1.2589	     3.6087	     2.1820	    -0.5875	     1.0910	   -10.9100	     1.9302	
     3.3569	     1.0071	     2.4338	     3.1891	     4.4479	     3.7766	     0.5875	     2.3499	    -9.9030	     3.4409	
     4.4479	     2.2659	     3.3569	     4.9515	     5.2032	     5.0354	     1.6785	     3.5248	    -8.8959	     4.6158	
     5.4550	     3.4409	     4.1122	     6.6299	     5.8746	     6.1264	     2.6855	     4.5319	    -7.7209	     5.4550	
     6.2943	     4.4479	     4.6997	     8.0566	     6.3782	     6.8817	     3.4409	     5.4550	    -6.3782	     5.9586	
     6.8817	     5.1193	     5.1193	     9.2316	     6.7978	     7.3013	     3.9444	     6.0425	    -4.8676	     6.2943	
     7.2174	     5.5389	     5.2032	    10.0708	     6.9656	     7.4692	     4.1962	     6.3782	    -3.3569	     6.3782	
     7.2174	     5.7068	     5.0354	    10.4065	     6.8817	     7.2174	     4.1962	     6.3782	    -1.6785	     6.2943	
     6.9656	     5.4550	     4.5319	    10.3226	     6.6299	     6.6299	     3.9444	     6.1264	    -0.0839	     6.1264	
     6.5460	     4.9515	     3.7766	     9.7351	     6.1264	     5.7907	     3.5248	     5.5389	     1.2589	     5.8746	
     5.8746	     4.1122	     2.6855	     8.7280	     5.5389	     4.6997	     3.0212	     4.7836	     2.4338	     5.6229	
     5.0354	     3.0212	     1.3428	     7.4692	     4.9515	     3.4409	     2.6016	     4.0283	     3.2730	     5.2872	
     4.1962	     1.8463	    -0.1678	     5.9586	     4.3640	     2.1820	     2.1820	     3.2730	     3.9444	     5.1193	
     3.4409	     0.7553	    -1.6785	     4.5319	     3.8605	     1.0910	     2.0981	     2.8534	     4.5319	     5.0354	
     2.7695	    -0.2518	    -3.0212	     3.1891	     3.6087	     0.1678	     2.1820	     2.6855	     5.0354	     5.1193	
     2.1820	    -1.0910	    -4.1122	     2.1820	     3.6087	    -0.3357	     2.4338	     2.9373	     5.6229	     5.3711	
     1.8463	    -1.6785	    -4.7836	     1.5106	     3.7766	    -0.5035	     2.8534	     3.5248	     6.2103	     5.6229	
     1.5945	    -2.2659	    -5.2032	     1.2589	     3.9444	    -0.2518	     3.3569	     4.4479	     6.8817	     5.9586	
     1.4267	    -2.6855	    -5.1193	     1.3428	     4.2801	     0.1678	     3.7766	     5.6229	     7.7209	     6.2103	
     1.3428	    -3.1052	    -4.6158	     1.6785	     4.6158	     0.8392	     4.1962	     6.9656	     8.5602	     6.4621	
     1.4267	    -3.3569	    -3.6087	     2.0981	     4.9515	     1.5106	     4.4479	     8.3923	     9.3994	     6.5460	
     1.5106	    -3.5248	    -2.1820	     2.6855	     5.2872	     2.0981	     4.6997	     9.9030	    10.1547	     6.6299	
     1.5945	    -3.6087	    -0.5035	     3.2730	     5.7068	     2.6855	     4.8676	    11.4136	    10.8261	     6.7139	
     1.5106	    -3.7766	     1.3428	     3.7766	     5.9586	     3.1052	     4.9515	    12.8403	    11.3297	     6.7139	
     1.2589	    -4.0283	     3.1891	     4.1962	     6.2103	     3.4409	     4.9515	    14.0991	    11.4975	     6.7978	
     0.5875	    -4.4479	     4.8676	     4.4479	     6.3782	     3.6087	     4.8676	    15.1062	    11.3297	     6.8817	
    -0.5035	    -5.0354	     6.2943	     4.5319	     6.3782	     3.6087	     4.6997	    15.6937	    10.6583	     6.9656	
    -2.0981	    -5.8746	     7.2174	     4.2801	     6.2943	     3.3569	     4.2801	    15.7776	     9.3994	     6.9656	
    -4.0283	    -6.7978	     7.7209	     3.7766	     5.9586	     2.8534	     3.7766	    15.1901	     7.4692	     6.7978	
    -6.1264	    -7.8049	     7.7209	     2.9373	     5.4550	     2.0981	     3.0212	    14.0152	     4.8676	     6.4621	
    -8.2245	    -8.7280	     7.3013	     1.9302	     4.8676	     1.2589	     2.2659	    12.1689	     1.6785	     5.9586	
   -10.0708	    -9.5673	     6.3782	     0.6714	     4.2801	     0.4196	     1.4267	     9.8190	    -2.0142	     5.2872	
   -11.4975	   -10.1547	     5.2032	    -0.5035	     3.6926	    -0.4196	     0.6714	     6.9656	    -5.8746	     4.5319	
   -12.2528	   -10.4904	     3.8605	    -1.5106	     3.1891	    -1.0071	     0.0000	     3.7766	    -9.7351	     3.6087	
   -12.2528	   -10.4904	     2.5177	    -2.2659	     2.7695	    -1.2589	    -0.5035	     0.5875	   -13.0920	     2.5177	
   -11.4975	   -10.0708	     1.2589	    -2.6016	     2.6016	    -1.1749	    -0.7553	    -2.4338	   -15.8615	     1.5106	
    -9.8190	    -9.2316	     0.2518	    -2.5177	     2.6016	    -0.9232	    -0.7553	    -5.1193	   -17.8757	     0.5875	
    -7.4692	    -7.9727	    -0.5035	    -2.0142	     2.8534	    -0.3357	    -0.4196	    -7.1335	   -19.2184	     0.0000	
    -4.5319	    -6.4621	    -0.9232	    -1.1749	     3.3569	     0.2518	     0.0839	    -8.3923	   -19.8059	    -0.2518	
    -1.1749	    -4.6158	    -0.9232	    -0.0839	     3.9444	     0.8392	     0.8392	    -8.8120	   -19.9738	    -0.2518	
     2.2659	    -2.6855	    -0.5035	     1.0910	     4.6997	     1.4267	     1.5106	    -8.4763	   -19.8059	     0.0000	
     5.6229	    -0.8392	     0.2518	     2.0981	     5.3711	     1.7624	     2.2659	    -7.5531	   -19.4702	     0.2518	
     8.7280	     0.8392	     1.2589	     3.0212	     6.0425	     1.8463	     2.8534	    -6.1264	   -19.3024	     0.3357	
    11.2457	     2.1820	     2.3499	     3.6087	     6.5460	     1.6785	     3.1891	    -4.3640	   -19.2184	     0.0000	
    13.1760	     3.1891	     3.5248	     3.8605	     6.8817	     1.1749	     3.4409	    -2.5177	   -19.4702	    -0.6714	
    14.1830	     3.7766	     4.5319	     3.6926	     7.0496	     0.4196	     3.4409	    -0.7553	   -19.7220	    -1.5945	
    14.3509	     3.8605	     5.4550	     3.1891	     7.1335	    -0.5875	     3.3569	     0.8392	   -20.0577	    -2.6855	
    13.6795	     3.6087	     6.2103	     2.5177	     7.0496	    -1.7624	     3.3569	     2.1820	   -20.0577	    -3.6926	
    12.3367	     3.0212	     6.7139	     1.5945	     6.9656	    -3.0212	     3.2730	     3.0212	   -19.7220	    -4.4479	
    10.3226	     2.1820	     6.8817	     0.5875	     6.7978	    -4.2801	     3.2730	     3.3569	   -18.9667	    -4.9515	
     7.9727	     1.0910	     6.7978	    -0.3357	     6.5460	    -5.5389	     3.4409	     3.2730	   -17.8757	    -5.0354	
     5.6229	     0.0000	     6.4621	    -1.0910	     6.4621	    -6.7139	     3.6087	     2.7695	   -16.2811	    -4.6997	
     3.4409	    -0.9232	     6.0425	    -1.6785	     6.3782	    -7.6370	     3.9444	     2.0142	   -14.4348	    -4.1122	
     1.6785	    -1.6785	     5.4550	    -2.0142	     6.3782	    -8.2245	     4.3640	     1.0910	   -12.3367	    -3.1052	
     0.5035	    -2.0142	     4.9515	    -2.0142	     6.5460	    -8.3923	     4.8676	     0.3357	   -10.0708	    -1.8463	
     0.2518	    -1.7624	     4.5319	    -1.6785	     6.7978	    -8.1406	     5.4550	    -0.2518	    -7.7209	    -0.5875	
     0.8392	    -0.9232	     4.3640	    -1.0910	     7.2174	    -7.3853	     6.0425	    -0.3357	    -5.3711	     0.7553	
     2.3499	     0.4196	     4.4479	    -0.2518	     7.7209	    -6.2943	     6.7978	     0.0839	    -3.1052	     1.9302	
     4.7836	     2.2659	     4.9515	     0.7553	     8.3084	    -4.9515	     7.4692	     1.0071	    -0.8392	     2.8534	
     7.8888	     4.6158	     5.6229	     2.0142	     8.9798	    -3.2730	     8.2245	     2.5177	     1.0910	     3.4409	
    11.4136	     7.0496	     6.6299	     3.4409	     9.6512	    -1.5106	     8.9798	     4.2801	     2.8534	     3.6926	
    15.0223	     9.3994	     7.6370	     4.8676	    10.3226	     0.2518	     9.6512	     6.1264	     4.1962	     3.6087	
    18.2114	    11.4136	     8.5602	     6.2943	    10.9100	     2.0142	    10.1547	     7.8888	     5.1193	     3.1052	
    20.5612	    12.7563	     9.1476	     7.5531	    11.2457	     3.6926	    10.4904	     9.3155	     5.4550	     2.3499	
    21.7361	    13.2599	     9.1476	     8.5602	    11.3297	     5.1193	    10.5743	    10.1547	     5.2872	     1.4267	
    21.4844	    12.7563	     8.5602	     9.2316	    10.9940	     6.2103	    10.3226	    10.4065	     4.5319	     0.5035	
    19.8059	    11.3297	     7.3853	     9.5673	    10.2386	     6.9656	     9.7351	     9.9030	     3.3569	    -0.5035	
    16.9525	     9.3155	     5.6229	     9.3994	     9.1476	     7.3013	     8.8959	     8.4763	     1.6785	    -1.3428	
    13.0920	     6.7978	     3.6087	     8.8120	     7.7209	     7.3853	     7.8049	     6.2943	    -0.1678	    -2.0142	
     8.8120	     4.1962	     1.5106	     7.9727	     6.1264	     7.0496	     6.6299	     3.4409	    -2.0142	    -2.4338	
     4.5319	     1.7624	    -0.4196	     6.8817	     4.5319	     6.4621	     5.4550	     0.2518	    -3.6087	    -2.5177	
     0.6714	    -0.2518	    -2.0142	     5.7068	     3.1052	     5.7068	     4.3640	    -3.0212	    -4.7836	    -2.2659	
    -2.4338	    -1.8463	    -3.1891	     4.6158	     1.9302	     4.8676	     3.4409	    -5.7907	    -5.4550	    -1.8463	
    -4.6997	    -2.8534	    -3.7766	     3.6926	     1.0071	     4.0283	     2.7695	    -7.7209	    -5.7068	    -1.2589	
    -6.0425	    -3.4409	    -3.8605	     3.1052	     0.5035	     3.3569	     2.2659	    -8.6441	    -5.5389	    -0.5875	
    -6.4621	    -3.6087	    -3.4409	     2.8534	     0.3357	     2.8534	     1.9302	    -8.4763	    -5.0354	     0.0000	
    -6.2103	    -3.6087	    -2.5177	     2.9373	     0.3357	     2.6016	     1.6785	    -7.2174	    -4.1122	     0.5875	
    -5.3711	    -3.5248	    -1.2589	     3.5248	     0.6714	     2.6855	     1.5945	    -5.1193	    -2.9373	     1.0910	
    -4.1122	    -3.3569	     0.3357	     4.3640	     1.0910	     3.0212	     1.5945	    -2.6855	    -1.5106	     1.4267	
    -2.6855	    -3.1891	     2.0981	     5.4550	     1.6785	     3.6926	     1.7624	    -0.1678	     0.0839	     1.7624	
    -1.1749	    -3.1891	     3.9444	     6.7139	     2.2659	     4.4479	     1.9302	     2.0981	     1.6785	     1.9302	
     0.1678	    -3.1891	     5.7907	     7.9727	     2.8534	     5.4550	     2.2659	     3.8605	     3.1052	     2.0142	
     1.3428	    -3.4409	     7.5531	     9.1476	     3.2730	     6.3782	     2.5177	     4.8676	     4.1962	     2.1820	
     2.1820	    -3.6926	     9.1476	    10.0708	     3.6087	     7.2174	     2.8534	     5.0354	     4.7836	     2.2659	
     2.5177	    -4.1122	    10.6583	    10.6583	     3.7766	     7.9727	     3.0212	     4.2801	     4.7836	     2.6016	
     2.3499	    -4.6158	    11.8332	    10.6583	     3.7766	     8.3923	     3.1052	     2.5177	     4.1962	     3.0212	
     1.5945	    -5.1193	    12.5885	    10.0708	     3.5248	     8.4763	     3.0212	    -0.0839	     3.0212	     3.6087	
     0.1678	    -5.7907	    12.7563	     8.9798	     3.0212	     8.1406	     2.6855	    -3.3569	     1.3428	     4.4479	
    -1.9302	    -6.5460	    12.3367	     7.3013	     2.2659	     7.4692	     2.2659	    -6.9656	    -0.8392	     5.2872	
    -4.5319	    -7.4692	    11.2457	     5.2872	     1.2589	     6.2943	     1.5106	   -10.3226	    -3.4409	     6.2103	
    -7.5531	    -8.5602	     9.3994	     2.9373	     0.1678	     4.6997	     0.5875	   -13.0081	    -6.2103	     7.1335	
   -10.6583	    -9.8190	     6.8817	     0.5875	    -1.0071	     2.7695	    -0.4196	   -14.6027	    -9.1476	     7.8888	
   -13.6795	   -11.2457	     3.8605	    -1.6785	    -2.0981	     0.5875	    -1.5106	   -14.7705	   -12.0850	     8.5602	
   -16.1133	   -12.7563	     0.5035	    -3.6926	    -3.1052	    -1.5106	    -2.6016	   -13.5117	   -14.8544	     9.0637	
[Epoch Header]
[Trial Type]	11
[Accept]	1
[Correct]	0
[RT]	 0.000
[Resp]	0
[Epoch Data]
     2.0981	    -1.4267	    -7.4692	    -9.7351	    -4.5319	    -4.3640	    -4.4479	    -4.4479	    -2.6855	   -12.5046	
    -0.5875	    -2.7695	   -10.6583	   -11.0779	    -5.9586	    -5.6229	    -5.5389	    -4.9515	    -4.5319	   -12.6724	
    -2.9373	    -3.7766	   -13.5117	   -11.9171	    -7.0496	    -6.7139	    -6.5460	    -5.1193	    -5.8746	   -12.5885	
    -4.7836	    -4.4479	   -15.9454	   -12.1689	    -7.8888	    -7.4692	    -7.3853	    -5.0354	    -6.7139	   -12.2528	
    -6.0425	    -4.7836	   -17.7078	   -11.8332	    -8.3084	    -7.9727	    -7.9727	    -4.6997	    -7.1335	   -11.7493	
    -6.5460	    -4.6997	   -18.8828	   -10.9940	    -8.3923	    -8.1406	    -8.3084	    -4.2801	    -7.0496	   -10.9940	
    -6.3782	    -4.2801	   -19.3024	    -9.7351	    -8.2245	    -7.9727	    -8.3923	    -3.8605	    -6.7139	   -10.3226	
    -5.6229	    -3.6087	   -18.9667	    -8.2245	    -7.8049	    -7.4692	    -8.1406	    -3.3569	    -6.0425	    -9.6512	
    -4.4479	    -2.7695	   -18.0435	    -6.4621	    -7.3013	    -6.7978	    -7.7209	    -2.8534	    -5.2032	    -9.1476	
    -2.8534	    -1.8463	   -16.7007	    -4.6158	    -6.7139	    -5.9586	    -6.9656	    -2.3499	    -4.3640	    -8.8959	
    -1.0910	    -1.0071	   -15.0223	    -2.7695	    -5.9586	    -4.9515	    -6.0425	    -1.5945	    -3.6087	    -8.8959	
     0.6714	    -0.2518	   -13.2599	    -1.0910	    -5.1193	    -3.7766	    -5.0354	    -0.8392	    -3.1052	    -9.1476	
     2.2659	     0.2518	   -11.6653	     0.4196	    -4.2801	    -2.7695	    -3.8605	     0.0839	    -2.7695	    -9.4833	
     3.5248	     0.5875	   -10.4065	     1.6785	    -3.5248	    -1.8463	    -2.8534	     0.9232	    -2.6855	    -9.8190	
     4.3640	     0.6714	    -9.4833	     2.6016	    -2.7695	    -1.0910	    -1.9302	     1.7624	    -2.9373	   -10.0708	
     4.6997	     0.5035	    -9.0637	     3.1052	    -2.2659	    -0.5875	    -1.1749	     2.1820	    -3.4409	   -10.2386	
     4.6158	     0.0839	    -9.1476	     3.2730	    -1.9302	    -0.4196	    -0.6714	     2.3499	    -4.1962	   -10.2386	
     4.0283	    -0.4196	    -9.5673	     3.0212	    -1.6785	    -0.5875	    -0.2518	     2.0142	    -5.2032	    -9.9869	
     3.1891	    -1.0071	   -10.2386	     2.3499	    -1.5945	    -0.9232	    -0.0839	     1.1749	    -6.3782	    -9.5673	
     2.0981	    -1.5106	   -11.0779	     1.5106	    -1.5106	    -1.5106	     0.0839	    -0.2518	    -7.7209	    -9.2316	
     1.0910	    -1.9302	   -12.0010	     0.5875	    -1.4267	    -2.1820	     0.1678	    -2.0981	    -9.0637	    -8.8959	
     0.1678	    -2.0981	   -12.7563	    -0.3357	    -1.2589	    -2.8534	     0.1678	    -4.3640	   -10.4904	    -8.8120	
    -0.4196	    -1.8463	   -13.1760	    -1.0071	    -1.0071	    -3.2730	     0.1678	    -7.0496	   -11.8332	    -9.1476	
    -0.5035	    -1.1749	   -13.0920	    -1.1749	    -0.5875	    -3.4409	     0.1678	    -9.8190	   -13.0920	    -9.8190	
     0.0839	     0.0000	   -12.3367	    -0.7553	     0.0000	    -3.2730	     0.0839	   -12.5885	   -14.0152	   -10.9100	
     1.3428	     1.6785	   -11.0779	     0.1678	     0.6714	    -2.6855	     0.0000	   -15.1062	   -14.5187	   -12.2528	
     3.1052	     3.6926	    -9.2316	     1.5945	     1.5106	    -1.9302	    -0.0839	   -17.2882	   -14.5187	   -14.0152	
     5.3711	     5.7907	    -7.1335	     3.1891	     2.2659	    -1.0071	    -0.3357	   -18.9667	   -14.2670	   -15.9454	
     7.8888	     7.9727	    -4.9515	     4.7836	     2.8534	    -0.2518	    -0.6714	   -19.9738	   -13.9313	   -17.9596	
    10.3226	     9.8190	    -2.8534	     6.3782	     3.4409	     0.3357	    -1.1749	   -20.3094	   -13.6795	   -19.8898	
    12.4207	    11.3297	    -0.8392	     7.6370	     3.7766	     0.9232	    -1.7624	   -20.1416	   -13.7634	   -21.5683	
    13.9313	    12.2528	     0.7553	     8.6441	     3.9444	     1.3428	    -2.3499	   -19.4702	   -14.3509	   -22.9950	
    14.6027	    12.6724	     2.1820	     9.3994	     4.0283	     1.6785	    -2.9373	   -18.6310	   -15.2740	   -24.0021	
    14.2670	    12.3367	     3.1891	     9.7351	     3.8605	     2.0142	    -3.4409	   -17.7078	   -16.4490	   -24.5056	
    13.0920	    11.3297	     3.9444	     9.7351	     3.6926	     2.2659	    -3.8605	   -16.6168	   -17.6239	   -24.6735	
    11.0779	     9.8190	     4.5319	     9.5673	     3.4409	     2.4338	    -4.1962	   -15.5258	   -18.4631	   -24.3378	
     8.4763	     7.8888	     4.7836	     9.1476	     3.3569	     2.4338	    -4.3640	   -14.2670	   -18.7988	   -23.5825	
     5.6229	     5.7907	     5.0354	     8.5602	     3.4409	     2.4338	    -4.4479	   -13.0920	   -18.4631	   -22.4915	
     2.7695	     3.7766	     5.2032	     7.8049	     3.7766	     2.3499	    -4.5319	   -12.0850	   -17.4561	   -20.9808	
     0.0839	     1.8463	     5.2872	     7.0496	     4.2801	     2.1820	    -4.5319	   -11.2457	   -15.8615	   -19.2184	
    -2.2659	     0.1678	     5.4550	     6.1264	     4.9515	     1.9302	    -4.5319	   -10.5743	   -13.8474	   -17.2882	
    -4.1962	    -1.2589	     5.5389	     5.2032	     5.6229	     1.6785	    -4.6158	    -9.9869	   -11.4975	   -15.3580	
    -5.6229	    -2.2659	     5.7068	     4.3640	     6.2103	     1.4267	    -4.6158	    -9.3155	    -9.1476	   -13.4277	
    -6.6299	    -2.9373	     5.7907	     3.5248	     6.6299	     1.2589	    -4.6997	    -8.4763	    -6.8817	   -11.7493	
    -7.0496	    -3.1891	     5.9586	     2.7695	     6.9656	     1.1749	    -4.6158	    -7.3853	    -4.8676	   -10.3226	
    -7.0496	    -3.0212	     6.2103	     2.1820	     7.0496	     1.3428	    -4.3640	    -5.8746	    -3.0212	    -9.3155	
    -6.6299	    -2.5177	     6.5460	     1.8463	     6.9656	     1.7624	    -4.0283	    -4.1962	    -1.4267	    -8.5602	
    -5.8746	    -1.7624	     6.8817	     1.7624	     6.7139	     2.3499	    -3.5248	    -2.2659	     0.0000	    -8.1406	
    -4.8676	    -0.9232	     7.3853	     1.8463	     6.3782	     3.1891	    -2.8534	    -0.2518	     1.4267	    -7.8049	
    -3.6926	     0.0839	     7.8888	     2.0981	     5.8746	     4.0283	    -2.1820	     1.6785	     2.7695	    -7.6370	
    -2.5177	     1.0910	     8.3084	     2.5177	     5.3711	     4.8676	    -1.3428	     3.5248	     4.1122	    -7.3853	
    -1.3428	     1.9302	     8.4763	     2.8534	     4.6997	     5.6229	    -0.6714	     5.2032	     5.2872	    -7.2174	
    -0.5035	     2.3499	     8.3923	     3.1052	     3.9444	     6.0425	    -0.0839	     6.5460	     6.3782	    -7.1335	
     0.0000	     2.5177	     8.0566	     3.2730	     3.0212	     6.1264	     0.3357	     7.6370	     7.3013	    -6.9656	
     0.1678	     2.1820	     7.3013	     3.2730	     2.0981	     6.0425	     0.5875	     8.3923	     7.9727	    -6.7978	
    -0.1678	     1.5945	     6.3782	     3.1052	     1.2589	     5.6229	     0.7553	     8.8120	     8.4763	    -6.5460	
    -0.8392	     0.7553	     5.3711	     2.9373	     0.5035	     5.1193	     0.7553	     8.9798	     8.7280	    -6.2103	
    -1.8463	    -0.2518	     4.3640	     2.7695	     0.0000	     4.5319	     0.8392	     8.9798	     8.8120	    -5.7907	
    -3.0212	    -1.1749	     3.2730	     2.6016	    -0.3357	     3.8605	     0.8392	     8.8120	     8.7280	    -5.2032	
    -4.3640	    -2.0981	     2.2659	     2.5177	    -0.5035	     3.3569	     0.8392	     8.5602	     8.3084	    -4.6158	
    -5.7068	    -2.8534	     1.2589	     2.4338	    -0.5035	     2.9373	     0.8392	     8.0566	     7.6370	    -3.8605	
    -6.8817	    -3.2730	     0.3357	     2.5177	    -0.4196	     2.7695	     0.7553	     7.3853	     6.7978	    -3.0212	
    -7.7209	    -3.4409	    -0.5035	     2.7695	    -0.2518	     2.8534	     0.7553	     6.6299	     5.6229	    -2.1820	
    -8.1406	    -3.2730	    -1.0910	     3.2730	     0.0000	     3.2730	     0.7553	     5.7907	     4.1962	    -1.3428	
    -8.0566	    -2.7695	    -1.5945	     3.9444	     0.2518	     3.8605	     0.9232	     4.9515	     2.5177	    -0.6714	
    -7.3853	    -1.9302	    -1.8463	     4.6997	     0.6714	     4.6997	     1.0910	     4.2801	     0.7553	    -0.0839	
    -6.1264	    -0.8392	    -2.0981	     5.6229	     1.0071	     5.7068	     1.3428	     3.6926	    -1.0910	     0.1678	
    -4.3640	     0.3357	    -2.1820	     6.5460	     1.3428	     6.6299	     1.5945	     3.4409	    -2.9373	     0.0000	
    -2.1820	     1.6785	    -2.2659	     7.4692	     1.6785	     7.7209	     1.9302	     3.6087	    -4.6158	    -0.5035	
     0.1678	     3.0212	    -2.1820	     8.4763	     2.0142	     8.7280	     2.2659	     4.2801	    -5.8746	    -1.3428	
     2.6855	     4.3640	    -2.0142	     9.5673	     2.3499	     9.8190	     2.6855	     5.4550	    -6.6299	    -2.3499	
     5.1193	     5.7068	    -1.7624	    10.5743	     2.8534	    10.9100	     3.0212	     7.1335	    -6.7978	    -3.5248	
     7.1335	     6.7139	    -1.4267	    11.4975	     3.1891	    11.7493	     3.2730	     9.1476	    -6.3782	    -4.8676	
     8.6441	     7.4692	    -1.2589	    12.0850	     3.4409	    12.1689	     3.2730	    11.3297	    -5.7907	    -6.2943	
     9.3155	     7.7209	    -1.3428	    12.2528	     3.5248	    12.2528	     3.0212	    13.2599	    -5.1193	    -7.8888	
     9.1476	     7.4692	    -1.5106	    12.0010	     3.4409	    11.7493	     2.4338	    14.7705	    -4.6158	    -9.5673	
     8.1406	     6.8817	    -1.9302	    11.2457	     3.2730	    10.9100	     1.6785	    15.5258	    -4.2801	   -11.2457	
     6.5460	     5.8746	    -2.4338	    10.3226	     2.9373	     9.7351	     0.7553	    15.4419	    -4.1122	   -12.7563	
     4.5319	     4.6158	    -2.9373	     9.1476	     2.5177	     8.3923	    -0.2518	    14.6027	    -4.0283	   -13.9313	
     2.4338	     3.4409	    -3.5248	     7.9727	     2.2659	     6.9656	    -1.1749	    13.1760	    -3.7766	   -14.7705	
     0.5035	     2.4338	    -3.8605	     7.0496	     2.0142	     5.7068	    -1.9302	    11.4136	    -3.3569	   -15.1062	
    -0.8392	     1.8463	    -4.0283	     6.5460	     2.0142	     4.7836	    -2.3499	     9.7351	    -2.6855	   -14.7705	
    -1.5106	     1.8463	    -3.7766	     6.6299	     2.3499	     4.3640	    -2.3499	     8.3084	    -1.5945	   -13.8474	
    -1.1749	     2.5177	    -3.2730	     7.3853	     3.0212	     4.5319	    -1.8463	     7.5531	    -0.0839	   -12.2528	
    -0.0839	     3.8605	    -2.2659	     8.6441	     3.9444	     5.2872	    -1.0910	     7.3853	     1.7624	   -10.1547	
     1.8463	     5.7068	    -1.0910	    10.4904	     5.0354	     6.4621	     0.0839	     7.8049	     3.9444	    -7.6370	
     4.4479	     7.9727	     0.2518	    12.5046	     6.2943	     7.9727	     1.3428	     8.8120	     6.3782	    -5.0354	
     7.3853	    10.4065	     1.7624	    14.6866	     7.3853	     9.5673	     2.6016	     9.9869	     8.8959	    -2.4338	
    10.4904	    12.7563	     3.1052	    16.7007	     8.3084	    10.9940	     3.8605	    11.3297	    11.2457	    -0.1678	
    13.5117	    14.9384	     4.3640	    18.3792	     8.9798	    12.2528	     4.8676	    12.4207	    13.3438	     1.6785	
    16.1133	    16.7007	     5.3711	    19.6381	     9.3994	    13.0920	     5.7068	    13.1760	    14.9384	     3.0212	
    18.1274	    17.8757	     6.1264	    20.3094	     9.4833	    13.5117	     6.2943	    13.4277	    15.9454	     3.6926	
    19.3024	    18.3792	     6.4621	    20.2255	     9.2316	    13.2599	     6.5460	    13.0920	    16.3651	     3.7766	
    19.5541	    18.1274	     6.3782	    19.4702	     8.7280	    12.5046	     6.5460	    12.0010	    16.1972	     3.2730	
    18.7149	    17.1204	     5.7907	    18.0435	     7.9727	    11.2457	     6.2103	    10.3226	    15.4419	     2.3499	
    16.8686	    15.4419	     4.8676	    16.1133	     6.8817	     9.6512	     5.5389	     8.1406	    14.1830	     1.0071	
    14.3509	    13.0920	     3.5248	    13.7634	     5.7068	     7.8049	     4.6997	     5.6229	    12.6724	    -0.6714	
    11.1618	    10.1547	     1.9302	    11.3297	     4.4479	     5.9586	     3.6926	     2.9373	    10.9100	    -2.4338	
     7.7209	     6.9656	     0.0839	     8.9798	     3.1052	     4.1122	     2.5177	     0.4196	     9.0637	    -4.3640	
     4.1962	     3.5248	    -1.7624	     6.7139	     1.7624	     2.4338	     1.3428	    -1.9302	     7.3013	    -6.2103	
     1.0071	     0.2518	    -3.5248	     4.8676	     0.5035	     1.0910	     0.2518	    -3.7766	     5.7068	    -7.9727	
    -1.6785	    -2.6016	    -5.1193	     3.5248	    -0.5875	     0.0839	    -0.6714	    -5.0354	     4.4479	    -9.4833	
    -3.5248	    -4.8676	    -6.3782	     2.6855	    -1.3428	    -0.4196	    -1.3428	    -5.5389	     3.6926	   -10.4904	
    -4.6158	    -6.4621	    -7.2174	     2.4338	    -1.8463	    -0.5875	    -1.6785	    -5.4550	     3.4409	   -11.0779	
    -4.8676	    -7.2174	    -7.6370	     2.6855	    -2.0981	    -0.2518	    -1.7624	    -4.6997	     3.6926	   -11.1618	
    -4.4479	    -7.3853	    -7.6370	     3.4409	    -2.0981	     0.2518	    -1.6785	    -3.5248	     4.2801	   -10.8261	
    -3.4409	    -6.9656	    -7.3853	     4.5319	    -2.0142	     1.0071	    -1.5945	    -2.0142	     5.2032	   -10.1547	
    -1.9302	    -6.1264	    -6.9656	     5.8746	    -1.8463	     1.7624	    -1.4267	    -0.5035	     6.2103	    -9.3994	
    -0.1678	    -5.1193	    -6.3782	     7.3013	    -1.6785	     2.6016	    -1.2589	     0.9232	     7.2174	    -8.4763	
     1.6785	    -4.0283	    -5.8746	     8.8120	    -1.5106	     3.3569	    -1.2589	     2.1820	     8.2245	    -7.5531	
     3.5248	    -2.9373	    -5.3711	    10.3226	    -1.3428	     4.0283	    -1.2589	     3.1052	     9.1476	    -6.5460	
     5.1193	    -2.0142	    -5.1193	    11.8332	    -1.2589	     4.6158	    -1.2589	     3.7766	     9.8190	    -5.7068	
     6.2943	    -1.2589	    -4.9515	    13.0920	    -1.0910	     5.1193	    -1.2589	     3.9444	    10.4065	    -4.8676	
     6.9656	    -0.9232	    -5.1193	    14.0991	    -1.0910	     5.3711	    -1.3428	     3.6926	    10.6583	    -4.2801	
     6.8817	    -1.0910	    -5.6229	    14.6027	    -1.3428	     5.2872	    -1.4267	     2.8534	    10.5743	    -3.9444	
     6.0425	    -1.7624	    -6.2943	    14.6027	    -1.7624	     4.8676	    -1.7624	     1.5106	     9.9869	    -4.0283	
     4.5319	    -2.9373	    -7.2174	    14.0991	    -2.4338	     4.1122	    -2.0981	    -0.2518	     9.0637	    -4.4479	
     2.4338	    -4.3640	    -8.1406	    13.2599	    -3.1052	     3.1891	    -2.6016	    -2.1820	     7.8049	    -5.2032	
     0.0839	    -5.8746	    -8.8120	    12.2528	    -3.7766	     2.2659	    -3.0212	    -4.0283	     6.4621	    -6.0425	
    -2.2659	    -7.2174	    -9.0637	    11.2457	    -4.2801	     1.5106	    -3.3569	    -5.6229	     5.1193	    -6.8817	
    -4.3640	    -8.2245	    -8.7280	    10.4904	    -4.4479	     1.0910	    -3.4409	    -6.7139	     3.8605	    -7.6370	
    -5.8746	    -8.7280	    -7.8888	     9.9030	    -4.3640	     1.0071	    -3.3569	    -7.4692	     2.6016	    -8.2245	
    -6.7139	    -8.5602	    -6.5460	     9.7351	    -3.8605	     1.2589	    -3.0212	    -7.7209	     1.4267	    -8.5602	
    -6.9656	    -7.8049	    -4.7836	     9.9869	    -3.0212	     2.0142	    -2.4338	    -7.5531	     0.4196	    -8.5602	
    -6.3782	    -6.5460	    -2.9373	    10.5743	    -1.9302	     3.0212	    -1.7624	    -7.1335	    -0.5875	    -8.3923	
    -5.2872	    -4.7836	    -1.2589	    11.3297	    -0.7553	     4.3640	    -1.0910	    -6.5460	    -1.5106	    -8.0566	
    -3.7766	    -2.8534	     0.0000	    12.2528	     0.3357	     5.7907	    -0.3357	    -6.0425	    -2.3499	    -7.5531	
    -1.9302	    -0.8392	     0.6714	    13.1760	     1.3428	     7.2174	     0.2518	    -5.9586	    -3.2730	    -7.0496	
    -0.0839	     0.9232	     0.7553	    13.9313	     2.0981	     8.5602	     0.5875	    -6.2943	    -4.1122	    -6.5460	
     1.5945	     2.4338	     0.1678	    14.4348	     2.6016	     9.6512	     0.8392	    -7.3013	    -5.0354	    -6.2103	
     3.1891	     3.5248	    -0.9232	    14.5187	     2.9373	    10.4904	     0.7553	    -8.8959	    -5.8746	    -6.0425	
     4.3640	     4.3640	    -2.2659	    14.3509	     3.1052	    11.1618	     0.5035	   -10.8261	    -6.7978	    -6.1264	
     5.3711	     4.7836	    -3.8605	    13.8474	     3.1891	    11.4975	     0.1678	   -12.7563	    -7.7209	    -6.5460	
     5.9586	     4.9515	    -5.3711	    13.1760	     3.1891	    11.5814	    -0.1678	   -14.2670	    -8.5602	    -7.3853	
     6.2103	     4.9515	    -6.6299	    12.2528	     3.2730	    11.2457	    -0.6714	   -15.1062	    -9.3994	    -8.5602	
     6.2103	     4.8676	    -7.4692	    10.9940	     3.3569	    10.6583	    -1.0910	   -15.0223	    -9.9869	   -10.0708	
     5.8746	     4.6158	    -7.8049	     9.6512	     3.6087	     9.7351	    -1.3428	   -14.0152	   -10.3226	   -11.9171	
     5.2872	     4.4479	    -7.6370	     8.0566	     3.9444	     8.4763	    -1.4267	   -12.3367	   -10.4065	   -13.7634	
     4.4479	     4.2801	    -7.0496	     6.3782	     4.3640	     7.1335	    -1.4267	   -10.2386	   -10.1547	   -15.6097	
     3.4409	     4.0283	    -6.2103	     4.5319	     4.7836	     5.6229	    -1.1749	    -7.9727	    -9.7351	   -17.3721	
     2.1820	     3.8605	    -5.1193	     2.6855	     5.1193	     3.9444	    -0.9232	    -5.8746	    -9.0637	   -18.9667	
     0.8392	     3.6087	    -4.1122	     0.8392	     5.2872	     2.2659	    -0.6714	    -4.0283	    -8.3923	   -20.2255	
    -0.3357	     3.5248	    -3.0212	    -0.8392	     5.2872	     0.5035	    -0.5035	    -2.5177	    -7.6370	   -21.2326	
    -1.1749	     3.4409	    -2.0142	    -2.4338	     5.1193	    -1.1749	    -0.3357	    -1.2589	    -6.7978	   -21.8201	
    -1.5106	     3.6087	    -1.0071	    -3.6087	     4.8676	    -2.7695	    -0.3357	    -0.2518	    -5.9586	   -22.0718	
    -1.3428	     3.8605	    -0.2518	    -4.5319	     4.5319	    -4.1122	    -0.2518	     0.5875	    -5.1193	   -21.9040	
    -0.5875	     4.1962	     0.4196	    -5.1193	     4.1122	    -5.1193	    -0.2518	     1.1749	    -4.1962	   -21.3165	
     0.5875	     4.6158	     0.9232	    -5.3711	     3.7766	    -5.8746	    -0.1678	     1.5945	    -3.2730	   -20.3934	
     2.0142	     5.0354	     1.2589	    -5.2872	     3.4409	    -6.2943	    -0.0839	     1.9302	    -2.3499	   -19.0506	
     3.5248	     5.4550	     1.4267	    -5.0354	     3.1891	    -6.4621	     0.1678	     2.0142	    -1.3428	   -17.4561	
     5.0354	     5.8746	     1.5106	    -4.6997	     3.1052	    -6.4621	     0.4196	     2.0142	    -0.2518	   -15.5258	
     6.2103	     6.1264	     1.4267	    -4.3640	     3.0212	    -6.4621	     0.7553	     1.8463	     0.6714	   -13.4277	
     6.8817	     6.1264	     1.2589	    -4.1962	     2.9373	    -6.5460	     1.0071	     1.4267	     1.5106	   -11.3297	
     7.0496	     5.7907	     1.0071	    -4.2801	     2.8534	    -6.8817	     1.1749	     0.7553	     2.0981	    -9.3155	
     6.4621	     5.2032	     0.5875	    -4.8676	     2.6016	    -7.5531	     1.2589	    -0.2518	     2.3499	    -7.5531	
     5.1193	     4.1962	     0.0000	    -5.8746	     2.2659	    -8.5602	     1.0910	    -1.5945	     2.1820	    -6.2943	
     3.1891	     2.8534	    -0.6714	    -7.3013	     1.7624	    -9.9030	     0.8392	    -3.2730	     1.6785	    -5.3711	
     0.7553	     1.3428	    -1.5945	    -8.8959	     1.1749	   -11.3297	     0.4196	    -5.0354	     0.7553	    -5.0354	
    -2.0142	    -0.3357	    -2.6016	   -10.5743	     0.5035	   -12.8403	    -0.0839	    -6.7978	    -0.5035	    -5.2032	
    -4.9515	    -2.0142	    -3.6087	   -12.1689	    -0.0839	   -14.0991	    -0.5875	    -8.4763	    -1.9302	    -5.7068	
    -7.7209	    -3.5248	    -4.6997	   -13.4277	    -0.5875	   -15.0223	    -1.0071	    -9.7351	    -3.4409	    -6.4621	
   -10.1547	    -4.7836	    -5.6229	   -14.3509	    -1.0071	   -15.5258	    -1.4267	   -10.7422	    -4.7836	    -7.3013	
   -12.0010	    -5.6229	    -6.4621	   -14.6866	    -1.2589	   -15.6097	    -1.7624	   -11.4136	    -5.7907	    -8.1406	
   -13.0920	    -6.1264	    -7.0496	   -14.4348	    -1.3428	   -15.1062	    -2.0142	   -11.7493	    -6.3782	    -8.8959	
   -13.3438	    -6.1264	    -7.3013	   -13.6795	    -1.2589	   -14.1830	    -2.0142	   -12.0010	    -6.3782	    -9.3155	
   -12.8403	    -5.7068	    -7.2174	   -12.3367	    -1.0071	   -12.7563	    -1.9302	   -12.0850	    -5.9586	    -9.5673	
   -11.4975	    -5.0354	    -6.7978	   -10.7422	    -0.5875	   -11.0779	    -1.6785	   -12.0850	    -5.1193	    -9.6512	
    -9.5673	    -4.0283	    -6.1264	    -8.8120	     0.0000	    -9.2316	    -1.2589	   -12.0850	    -4.0283	    -9.5673	
    -7.1335	    -2.8534	    -5.2872	    -6.8817	     0.5875	    -7.2174	    -0.8392	   -12.0850	    -2.6855	    -9.4833	
    -4.3640	    -1.6785	    -4.3640	    -4.8676	     1.1749	    -5.2032	    -0.3357	   -12.0010	    -1.2589	    -9.3155	
    -1.5945	    -0.4196	    -3.2730	    -3.1052	     1.7624	    -3.2730	     0.1678	   -11.8332	     0.0000	    -9.2316	
     1.0071	     0.6714	    -2.3499	    -1.5106	     2.1820	    -1.5106	     0.5035	   -11.6653	     1.0910	    -9.2316	
     3.3569	     1.5945	    -1.5106	    -0.3357	     2.5177	     0.0000	     0.7553	   -11.5814	     1.7624	    -9.3994	
     5.1193	     2.2659	    -0.8392	     0.4196	     2.6016	     1.0071	     0.6714	   -11.4975	     1.9302	    -9.8190	
     6.2943	     2.5177	    -0.3357	     0.6714	     2.4338	     1.6785	     0.4196	   -11.4975	     1.4267	   -10.3226	
     6.7978	     2.4338	    -0.0839	     0.5035	     2.0981	     1.7624	    -0.1678	   -11.4975	     0.3357	   -11.0779	
     6.6299	     2.0981	     0.0839	    -0.0839	     1.5106	     1.4267	    -1.0071	   -11.4136	    -1.3428	   -11.9171	
     5.9586	     1.5106	     0.0839	    -0.9232	     0.7553	     0.7553	    -2.0981	   -11.1618	    -3.6087	   -12.8403	
     4.8676	     0.7553	     0.0839	    -1.8463	    -0.0839	    -0.2518	    -3.2730	   -10.7422	    -6.2103	   -13.8474	
     3.5248	     0.0839	     0.1678	    -2.6855	    -1.0071	    -1.3428	    -4.4479	   -10.1547	    -8.9798	   -14.6866	
     2.0981	    -0.5875	     0.1678	    -3.4409	    -1.9302	    -2.4338	    -5.5389	    -9.3155	   -11.4136	   -15.3580	
     0.7553	    -1.0071	     0.2518	    -3.9444	    -2.6855	    -3.3569	    -6.3782	    -8.3923	   -13.3438	   -15.7776	
    -0.1678	    -1.2589	     0.4196	    -4.0283	    -3.2730	    -3.9444	    -6.8817	    -7.3013	   -14.4348	   -15.8615	
    -0.7553	    -1.1749	     0.7553	    -3.8605	    -3.6087	    -4.3640	    -7.0496	    -6.1264	   -14.6027	   -15.6097	
    -0.8392	    -0.8392	     1.0910	    -3.3569	    -3.7766	    -4.4479	    -6.7978	    -5.0354	   -13.8474	   -15.1901	
    -0.3357	    -0.2518	     1.5945	    -2.6855	    -3.6087	    -4.2801	    -6.3782	    -4.1122	   -12.4207	   -14.6866	
     0.6714	     0.5035	     2.0981	    -1.8463	    -3.2730	    -3.8605	    -5.7068	    -3.2730	   -10.4904	   -14.1830	
     2.0981	     1.5106	     2.6855	    -0.8392	    -2.6016	    -3.2730	    -4.9515	    -2.7695	    -8.3923	   -13.6795	
     3.9444	     2.6016	     3.2730	     0.2518	    -1.8463	    -2.5177	    -4.1122	    -2.6016	    -6.4621	   -13.2599	
     5.9586	     3.8605	     3.8605	     1.3428	    -0.8392	    -1.5945	    -3.2730	    -2.7695	    -4.9515	   -12.9242	
     8.0566	     5.2032	     4.1962	     2.4338	     0.0839	    -0.5875	    -2.5177	    -3.4409	    -3.9444	   -12.6724	
     9.9869	     6.4621	     4.4479	     3.2730	     0.9232	     0.2518	    -1.8463	    -4.5319	    -3.6087	   -12.4207	
    11.5814	     7.4692	     4.5319	     3.9444	     1.6785	     0.9232	    -1.4267	    -6.0425	    -3.8605	   -12.3367	
    12.5885	     8.2245	     4.3640	     4.2801	     2.0981	     1.2589	    -1.0910	    -7.8049	    -4.6158	   -12.3367	
    12.9242	     8.5602	     3.9444	     4.3640	     2.2659	     1.2589	    -0.9232	    -9.6512	    -5.7907	   -12.3367	
    12.5046	     8.3923	     3.2730	     4.1122	     2.1820	     1.0910	    -0.8392	   -11.4136	    -6.9656	   -12.2528	
    11.3297	     7.8888	     2.4338	     3.7766	     1.8463	     0.7553	    -0.7553	   -12.9242	    -8.0566	   -12.0850	
     9.4833	     6.9656	     1.3428	     3.2730	     1.3428	     0.2518	    -0.7553	   -14.0991	    -8.9798	   -11.7493	
     7.1335	     5.7068	     0.2518	     2.6855	     0.7553	    -0.2518	    -0.6714	   -14.9384	    -9.5673	   -11.2457	
     4.5319	     4.2801	    -0.9232	     2.0981	     0.2518	    -0.9232	    -0.6714	   -15.2740	    -9.7351	   -10.4904	
     1.8463	     2.8534	    -1.9302	     1.5106	    -0.2518	    -1.5945	    -0.5875	   -15.2740	    -9.5673	    -9.7351	
    -0.5875	     1.5106	    -2.6016	     1.0910	    -0.6714	    -2.0981	    -0.4196	   -14.6866	    -8.8959	    -8.8959	
    -2.4338	     0.5035	    -2.8534	     0.9232	    -0.8392	    -2.5177	    -0.1678	   -13.7634	    -7.6370	    -8.2245	
    -3.6087	    -0.1678	    -2.5177	     1.0071	    -0.8392	    -2.6016	     0.2518	   -12.4207	    -6.0425	    -7.8049	
    -3.9444	    -0.2518	    -1.5945	     1.5106	    -0.5035	    -2.4338	     0.8392	   -10.8261	    -4.1122	    -7.6370	
    -3.4409	     0.1678	    -0.1678	     2.3499	     0.0839	    -1.9302	     1.5106	    -8.9798	    -2.0981	    -7.6370	
    -2.0981	     1.0071	     1.6785	     3.5248	     0.9232	    -1.0910	     2.1820	    -7.0496	    -0.2518	    -7.7209	
     0.0000	     2.1820	     3.6087	     4.8676	     1.7624	    -0.0839	     2.8534	    -5.2032	     1.3428	    -7.7209	
     2.6016	     3.6087	     5.6229	     6.3782	     2.6855	     1.2589	     3.4409	    -3.3569	     2.6855	    -7.7209	
     5.5389	     5.2032	     7.3013	     7.9727	     3.4409	     2.6855	     4.0283	    -1.7624	     3.7766	    -7.5531	
     8.6441	     6.7139	     8.5602	     9.5673	     4.1122	     4.1962	     4.4479	    -0.5035	     4.5319	    -7.3013	
    11.6653	     8.0566	     9.3155	    10.9100	     4.6158	     5.6229	     4.7836	     0.5035	     4.9515	    -7.0496	
    14.1830	     9.2316	     9.4833	    12.0010	     4.7836	     6.8817	     4.9515	     1.0910	     5.0354	    -6.7139	
    16.1133	     9.9869	     9.0637	    12.6724	     4.7836	     7.8888	     4.9515	     1.3428	     4.6997	    -6.5460	
    17.2882	    10.4065	     8.3084	    12.8403	     4.5319	     8.3923	     4.8676	     1.1749	     4.0283	    -6.4621	
    17.6239	    10.4065	     7.1335	    12.5885	     4.1122	     8.5602	     4.6158	     0.6714	     2.8534	    -6.6299	
    17.2882	    10.1547	     5.7907	    11.9171	     3.5248	     8.3084	     4.2801	     0.0000	     1.4267	    -6.9656	
    16.3651	     9.6512	     4.2801	    10.9100	     2.8534	     7.8049	     3.8605	    -0.8392	    -0.4196	    -7.5531	
    14.8544	     8.9798	     2.6855	     9.6512	     2.0981	     6.9656	     3.2730	    -1.6785	    -2.6016	    -8.3923	
    13.0081	     8.1406	     1.0071	     8.3084	     1.1749	     5.9586	     2.5177	    -2.5177	    -4.8676	    -9.3155	
    10.9100	     7.2174	    -0.6714	     6.9656	     0.2518	     4.9515	     1.5945	    -3.1891	    -7.0496	   -10.3226	
     8.8959	     6.2943	    -2.2659	     5.8746	    -0.6714	     4.0283	     0.6714	    -3.5248	    -8.8959	   -11.1618	
     7.0496	     5.3711	    -3.6087	     5.2032	    -1.4267	     3.2730	    -0.1678	    -3.5248	   -10.1547	   -11.9171	
     5.6229	     4.6158	    -4.6997	     5.0354	    -2.0981	     2.6855	    -0.9232	    -3.1891	   -10.5743	   -12.5046	
     4.7836	     3.9444	    -5.3711	     5.2032	    -2.6016	     2.4338	    -1.5106	    -2.3499	   -10.1547	   -12.8403	
     4.5319	     3.4409	    -5.6229	     5.8746	    -3.0212	     2.4338	    -1.9302	    -1.2589	    -8.9798	   -12.9242	
     4.9515	     3.0212	    -5.3711	     6.8817	    -3.1891	     2.7695	    -2.1820	     0.1678	    -7.2174	   -12.7563	
     5.9586	     2.8534	    -4.6997	     8.1406	    -3.1891	     3.3569	    -2.2659	     1.7624	    -4.8676	   -12.4207	
     7.4692	     2.8534	    -3.5248	     9.6512	    -3.1052	     4.1122	    -2.1820	     3.4409	    -2.4338	   -11.9171	
     9.3994	     3.0212	    -2.0142	    11.1618	    -2.7695	     5.0354	    -1.9302	     4.8676	     0.0839	   -11.4975	
    11.5814	     3.2730	    -0.1678	    12.5046	    -2.4338	     5.9586	    -1.6785	     5.7907	     2.2659	   -11.1618	
    13.7634	     3.6087	     1.8463	    13.5956	    -2.0142	     6.7139	    -1.5106	     5.9586	     4.0283	   -11.0779	
    15.8615	     3.8605	     4.0283	    14.3509	    -1.6785	     7.3853	    -1.4267	     5.1193	     5.2032	   -11.2457	
    17.7917	     3.9444	     6.1264	    14.8544	    -1.4267	     7.7209	    -1.4267	     3.3569	     5.6229	   -11.6653	
    19.3863	     3.9444	     8.1406	    14.9384	    -1.2589	     7.8049	    -1.6785	     0.6714	     5.2872	   -12.3367	
    20.6451	     3.7766	     9.9869	    14.6866	    -1.1749	     7.5531	    -2.0142	    -2.8534	     4.2801	   -13.0920	
    21.5683	     3.4409	    11.4136	    14.1830	    -1.1749	     7.0496	    -2.5177	    -6.8817	     2.4338	   -13.8474	
    22.1558	     3.0212	    12.3367	    13.5117	    -1.1749	     6.2103	    -3.0212	   -11.1618	     0.0839	   -14.5187	
    22.4075	     2.6855	    12.7563	    12.6724	    -1.2589	     5.2872	    -3.6087	   -15.1062	    -2.6016	   -14.9384	
    22.4915	     2.5177	    12.6724	    11.8332	    -1.2589	     4.2801	    -4.0283	   -18.3792	    -5.5389	   -14.9384	
    22.3236	     2.6016	    12.3367	    11.1618	    -1.1749	     3.3569	    -4.1122	   -20.5612	    -8.4763	   -14.6027	
    22.1558	     3.0212	    11.7493	    10.7422	    -0.7553	     2.6016	    -3.9444	   -21.2326	   -11.1618	   -13.8474	
    21.8201	     3.7766	    11.1618	    10.7422	    -0.0839	     2.1820	    -3.2730	   -20.3934	   -13.6795	   -12.9242	
    21.4844	     4.7836	    10.5743	    11.1618	     0.9232	     2.0981	    -2.3499	   -17.9596	   -15.8615	   -11.9171	
    21.2326	     5.9586	    10.0708	    12.0850	     2.1820	     2.4338	    -1.0910	   -14.3509	   -17.7078	   -11.0779	
    20.9808	     7.3013	     9.6512	    13.5956	     3.6087	     3.3569	     0.4196	    -9.7351	   -19.0506	   -10.4904	
    20.9808	     8.6441	     9.3155	    15.4419	     5.0354	     4.7836	     1.9302	    -4.5319	   -19.8059	   -10.2386	
    21.3165	     9.9030	     8.9798	    17.7078	     6.5460	     6.5460	     3.4409	     0.9232	   -19.9738	   -10.3226	
    21.8201	    11.0779	     8.8120	    20.0577	     7.8049	     8.5602	     4.6997	     6.2103	   -19.3024	   -10.7422	
    22.5754	    11.9171	     8.5602	    22.3236	     8.8959	    10.6583	     5.7907	    10.9940	   -18.0435	   -11.4136	
    23.4146	    12.5046	     8.3923	    24.3378	     9.5673	    12.5885	     6.5460	    15.1901	   -15.9454	   -12.1689	
    24.0860	    12.6724	     8.1406	    25.8484	     9.9869	    14.2670	     7.0496	    18.3792	   -13.3438	   -13.0081	
    24.4217	    12.4207	     7.8049	    26.7715	    10.0708	    15.4419	     7.3013	    20.5612	   -10.3226	   -13.6795	
    24.3378	    11.5814	     7.3013	    27.1072	     9.8190	    16.0294	     7.3013	    21.6522	    -6.9656	   -14.0152	
    23.4985	    10.3226	     6.5460	    26.6876	     9.3155	    16.0294	     7.1335	    21.7361	    -3.6087	   -14.0991	
    22.0718	     8.5602	     5.5389	    25.5966	     8.4763	    15.2740	     6.7978	    20.7291	    -0.4196	   -13.7634	
    19.8059	     6.3782	     4.1962	    23.8342	     7.3853	    13.9313	     6.2943	    18.7988	     2.2659	   -13.0920	
    16.9525	     3.9444	     2.4338	    21.4844	     6.0425	    12.0010	     5.7068	    16.1133	     4.4479	   -12.3367	
    13.6795	     1.3428	     0.4196	    18.7149	     4.5319	     9.6512	     4.9515	    12.9242	     5.9586	   -11.4136	
    10.0708	    -1.1749	    -1.7624	    15.6937	     2.8534	     7.0496	     4.1962	     9.4833	     6.8817	   -10.4904	
     6.7139	    -3.3569	    -3.9444	    12.7563	     1.2589	     4.5319	     3.4409	     5.9586	     7.3853	    -9.6512	
     3.6926	    -4.9515	    -5.8746	    10.1547	    -0.0839	     2.2659	     2.7695	     2.7695	     7.4692	    -8.8120	
     1.4267	    -5.9586	    -7.3853	     8.1406	    -1.1749	     0.5875	     2.3499	     0.0000	     7.4692	    -8.0566	
     0.0000	    -6.1264	    -8.3084	     6.7139	    -1.8463	    -0.4196	     2.0981	    -2.2659	     7.3013	    -7.4692	
    -0.5875	    -5.5389	    -8.7280	     5.9586	    -2.3499	    -0.8392	     1.9302	    -4.1122	     7.1335	    -7.1335	
    -0.4196	    -4.4479	    -8.6441	     5.6229	    -2.6016	    -0.6714	     1.8463	    -5.4550	     6.8817	    -6.9656	
     0.3357	    -3.0212	    -8.2245	     5.7068	    -2.7695	    -0.1678	     1.7624	    -6.5460	     6.7139	    -7.1335	
     1.4267	    -1.5106	    -7.4692	     5.9586	    -2.8534	     0.5875	     1.5945	    -7.3013	     6.6299	    -7.3853	
     2.7695	     0.0000	    -6.5460	     6.5460	    -3.0212	     1.4267	     1.4267	    -7.6370	     6.5460	    -7.8049	
     4.1962	     1.3428	    -5.6229	     7.1335	    -3.2730	     2.2659	     1.1749	    -7.5531	     6.6299	    -8.1406	
     5.6229	     2.3499	    -4.6158	     7.8888	    -3.5248	     3.0212	     1.0071	    -7.0496	     6.6299	    -8.4763	
     6.7978	     3.0212	    -3.6926	     8.6441	    -3.8605	     3.6926	     0.6714	    -6.2103	     6.5460	    -8.8120	
     7.7209	     3.2730	    -2.9373	     9.2316	    -4.1962	     4.1962	     0.3357	    -5.2032	     6.1264	    -9.1476	
     8.3084	     3.1891	    -2.3499	     9.4833	    -4.6158	     4.5319	    -0.0839	    -4.2801	     5.4550	    -9.3994	
     8.3084	     2.7695	    -1.9302	     9.5673	    -4.8676	     4.6997	    -0.5035	    -3.5248	     4.3640	    -9.6512	
     7.8888	     2.1820	    -1.6785	     9.3155	    -5.0354	     4.7836	    -0.8392	    -3.1052	     3.0212	    -9.8190	
     6.9656	     1.4267	    -1.6785	     8.8120	    -4.8676	     4.6997	    -1.0910	    -3.0212	     1.5106	    -9.9030	
     5.7068	     0.6714	    -1.8463	     8.1406	    -4.5319	     4.6997	    -1.0910	    -3.3569	     0.1678	    -9.7351	
     4.2801	    -0.0839	    -2.2659	     7.2174	    -4.1122	     4.5319	    -1.0910	    -3.9444	    -1.0910	    -9.4833	
     2.6016	    -0.9232	    -2.9373	     6.2103	    -3.5248	     4.2801	    -0.9232	    -4.8676	    -2.1820	    -9.1476	
     0.8392	    -1.7624	    -3.7766	     5.0354	    -3.0212	     4.0283	    -0.8392	    -5.9586	    -3.1052	    -8.7280	
    -0.7553	    -2.5177	    -4.6997	     3.8605	    -2.6016	     3.6087	    -0.7553	    -7.1335	    -3.9444	    -8.3923	
    -2.0981	    -3.1052	    -5.5389	     2.6855	    -2.2659	     3.1891	    -0.6714	    -8.1406	    -4.6158	    -7.9727	
    -3.0212	    -3.3569	    -6.2103	     1.8463	    -1.8463	     2.8534	    -0.5035	    -8.8959	    -5.0354	    -7.4692	
    -3.2730	    -3.2730	    -6.3782	     1.4267	    -1.3428	     2.8534	    -0.1678	    -9.2316	    -5.0354	    -6.9656	
    -2.9373	    -2.7695	    -6.1264	     1.5106	    -0.8392	     3.2730	     0.2518	    -9.0637	    -4.6158	    -6.4621	
    -1.8463	    -1.8463	    -5.2872	     2.0981	    -0.1678	     4.1122	     0.8392	    -8.5602	    -3.7766	    -6.0425	
    -0.2518	    -0.6714	    -3.9444	     3.1891	     0.5875	     5.2872	     1.5106	    -7.7209	    -2.6016	    -5.7068	
     1.7624	     0.7553	    -2.2659	     4.6158	     1.4267	     6.7978	     2.2659	    -6.5460	    -1.3428	    -5.5389	
     4.1122	     2.1820	    -0.1678	     6.1264	     2.3499	     8.4763	     3.0212	    -5.1193	    -0.1678	    -5.4550	
     6.6299	     3.5248	     2.0142	     7.8049	     3.2730	    10.1547	     3.6926	    -3.4409	     0.5035	    -5.5389	
     9.1476	     4.6997	     4.2801	     9.3155	     4.1122	    11.5814	     4.3640	    -1.7624	     0.8392	    -5.6229	
    11.3297	     5.5389	     6.3782	    10.4904	     4.8676	    12.7563	     4.6997	     0.0000	     0.5875	    -5.7907	
    13.0920	     5.9586	     8.3084	    11.4136	     5.3711	    13.3438	     4.7836	     1.5945	    -0.0839	    -5.9586	
    14.1830	     5.8746	     9.8190	    11.8332	     5.7907	    13.4277	     4.6997	     2.8534	    -1.1749	    -6.2103	
    14.6027	     5.3711	    10.9940	    11.7493	     5.9586	    13.0081	     4.1962	     3.6087	    -2.6016	    -6.4621	
    14.2670	     4.4479	    11.7493	    11.3297	     5.8746	    12.0850	     3.6087	     3.7766	    -4.1962	    -6.7978	
    13.2599	     3.1891	    12.0010	    10.4065	     5.6229	    10.7422	     2.6855	     3.1891	    -5.7907	    -7.2174	
    11.6653	     1.7624	    11.8332	     9.3155	     5.2032	     9.0637	     1.7624	     1.8463	    -7.3013	    -7.7209	
     9.7351	     0.2518	    11.2457	     8.0566	     4.6997	     7.2174	     0.6714	    -0.1678	    -8.4763	    -8.2245	
     7.8049	    -1.0071	    10.3226	     6.7978	     4.0283	     5.3711	    -0.3357	    -2.6855	    -9.3155	    -8.7280	
     5.9586	    -2.0142	     9.2316	     5.7068	     3.3569	     3.6926	    -1.1749	    -5.6229	    -9.7351	    -8.9798	
     4.4479	    -2.6016	     7.8888	     4.9515	     2.6855	     2.3499	    -1.9302	    -8.8959	    -9.8190	    -9.0637	
     3.4409	    -2.7695	     6.4621	     4.5319	     2.0981	     1.3428	    -2.5177	   -12.1689	    -9.5673	    -8.8959	
     3.1052	    -2.6016	     4.8676	     4.4479	     1.5106	     0.7553	    -2.8534	   -15.3580	    -9.2316	    -8.4763	
     3.2730	    -2.0142	     3.2730	     4.6997	     0.8392	     0.4196	    -3.0212	   -18.2953	    -8.8120	    -7.8049	
     4.0283	    -1.2589	     1.5945	     5.2032	     0.2518	     0.4196	    -3.0212	   -20.8130	    -8.4763	    -7.0496	
     5.3711	    -0.4196	    -0.0839	     6.0425	    -0.2518	     0.6714	    -2.8534	   -22.6593	    -8.2245	    -6.0425	
     7.0496	     0.5875	    -1.6785	     6.9656	    -0.5875	     1.1749	    -2.4338	   -23.5825	    -8.0566	    -5.0354	
     8.9798	     1.5945	    -3.1052	     7.9727	    -0.7553	     1.7624	    -1.8463	   -23.4985	    -7.8049	    -3.9444	
    10.9100	     2.6016	    -4.2801	     8.8959	    -0.7553	     2.4338	    -1.0910	   -22.2397	    -7.5531	    -2.9373	
    12.7563	     3.3569	    -5.2032	     9.5673	    -0.6714	     2.9373	    -0.4196	   -20.0577	    -7.2174	    -2.1820	
    14.0991	     3.8605	    -6.1264	     9.9030	    -0.6714	     3.1052	     0.1678	   -17.0364	    -6.7139	    -1.6785	
    14.9384	     3.8605	    -7.1335	     9.6512	    -0.7553	     3.0212	     0.5035	   -13.4277	    -6.2943	    -1.7624	
    15.0223	     3.4409	    -8.2245	     8.8120	    -1.0071	     2.6016	     0.6714	    -9.8190	    -6.0425	    -2.2659	
    14.5187	     2.6855	    -9.3155	     7.6370	    -1.4267	     1.9302	     0.5875	    -6.3782	    -5.9586	    -3.3569	
    13.4277	     1.5945	   -10.4904	     6.1264	    -1.8463	     1.0910	     0.4196	    -3.4409	    -6.1264	    -4.7836	
    11.9171	     0.4196	   -11.6653	     4.3640	    -2.4338	     0.1678	     0.0839	    -1.0071	    -6.3782	    -6.4621	
    10.1547	    -0.7553	   -12.6724	     2.5177	    -2.9373	    -0.7553	    -0.2518	     0.8392	    -6.7139	    -8.2245	
     8.3923	    -1.8463	   -13.4277	     0.7553	    -3.3569	    -1.7624	    -0.5875	     2.0981	    -7.0496	    -9.9869	
     6.9656	    -2.6016	   -13.9313	    -0.8392	    -3.6087	    -2.6016	    -0.9232	     2.9373	    -7.3013	   -11.4136	
     5.8746	    -2.9373	   -14.0152	    -2.0142	    -3.6926	    -3.2730	    -1.1749	     3.6087	    -7.4692	   -12.5885	
     5.3711	    -2.7695	   -13.5956	    -2.7695	    -3.4409	    -3.6926	    -1.2589	     4.1122	    -7.4692	   -13.2599	
     5.7068	    -2.0142	   -12.5885	    -2.9373	    -2.9373	    -3.6087	    -1.0910	     4.6997	    -7.2174	   -13.5117	
     6.7139	    -0.5875	   -11.1618	    -2.5177	    -2.0981	    -3.1052	    -0.6714	     5.5389	    -6.6299	   -13.3438	
     8.3923	     1.1749	    -9.2316	    -1.6785	    -1.0910	    -2.1820	    -0.1678	     6.5460	    -5.7068	   -12.8403	
    10.6583	     3.2730	    -7.1335	    -0.4196	    -0.0839	    -1.0071	     0.5035	     7.8049	    -4.3640	   -12.1689	
    13.2599	     5.3711	    -4.8676	     1.0071	     0.8392	     0.4196	     1.1749	     9.2316	    -2.6855	   -11.4975	
    15.8615	     7.3013	    -2.7695	     2.5177	     1.6785	     1.9302	     1.8463	    10.7422	    -0.7553	   -10.7422	
    18.3792	     9.0637	    -0.7553	     3.9444	     2.2659	     3.4409	     2.4338	    12.2528	     1.3428	   -10.0708	
    20.4773	    10.4065	     1.0071	     5.2032	     2.7695	     4.7836	     3.0212	    13.5117	     3.4409	    -9.4833	
    22.0718	    11.4136	     2.6016	     6.2103	     3.1891	     6.0425	     3.5248	    14.3509	     5.4550	    -8.8959	
    22.9111	    12.0010	     3.9444	     6.9656	     3.4409	     6.9656	     4.0283	    14.6027	     7.2174	    -8.3923	
    23.1628	    12.2528	     5.0354	     7.4692	     3.6087	     7.6370	     4.5319	    14.0991	     8.5602	    -7.9727	
    22.6593	    12.0850	     5.7068	     7.5531	     3.6926	     7.9727	     4.9515	    12.6724	     9.3994	    -7.5531	
    21.4005	    11.4975	     6.0425	     7.4692	     3.6926	     8.0566	     5.2872	    10.4065	     9.7351	    -7.2174	
    19.4702	    10.6583	     5.9586	     7.0496	     3.6087	     7.8888	     5.4550	     7.4692	     9.3994	    -6.9656	
    16.8686	     9.4833	     5.5389	     6.3782	     3.3569	     7.4692	     5.3711	     4.0283	     8.5602	    -6.7978	
    13.7634	     8.0566	     4.6997	     5.6229	     3.0212	     6.9656	     5.1193	     0.4196	     7.1335	    -6.8817	
    10.2386	     6.4621	     3.5248	     4.6997	     2.4338	     6.2943	     4.6158	    -2.9373	     5.4550	    -7.0496	
     6.4621	     4.6997	     2.0981	     3.7766	     1.8463	     5.5389	     3.9444	    -5.7068	     3.4409	    -7.4692	
     2.8534	     3.0212	     0.5875	     3.0212	     1.0910	     4.6997	     3.1891	    -7.7209	     1.3428	    -7.9727	
    -0.4196	     1.5106	    -0.8392	     2.4338	     0.4196	     4.0283	     2.4338	    -8.7280	    -0.6714	    -8.5602	
    -3.0212	     0.2518	    -2.0142	     2.2659	    -0.1678	     3.4409	     1.7624	    -8.8959	    -2.5177	    -9.1476	
    -4.9515	    -0.5875	    -2.7695	     2.4338	    -0.5875	     3.1052	     1.2589	    -8.4763	    -4.1962	    -9.7351	
    -5.8746	    -1.0071	    -3.1052	     3.1891	    -0.8392	     3.1052	     0.8392	    -7.4692	    -5.2872	   -10.2386	
    -5.9586	    -1.0071	    -2.9373	     4.4479	    -0.8392	     3.3569	     0.6714	    -6.1264	    -5.7907	   -10.6583	
    -5.1193	    -0.5035	    -2.2659	     6.2943	    -0.6714	     4.1122	     0.5875	    -4.4479	    -5.6229	   -10.9940	
    -3.6087	     0.5875	    -1.1749	     8.5602	    -0.3357	     5.2032	     0.7553	    -2.5177	    -4.6997	   -11.0779	
    -1.3428	     2.0981	     0.3357	    11.1618	     0.0839	     6.6299	     1.0910	    -0.3357	    -3.2730	   -11.0779	
     1.2589	     4.1122	     2.0981	    13.9313	     0.6714	     8.2245	     1.5106	     2.0142	    -1.5945	   -10.7422	
     4.1122	     6.4621	     3.9444	    16.6168	     1.2589	     9.9030	     2.0981	     4.3640	     0.0000	   -10.1547	
     6.9656	     8.8959	     5.7068	    18.8828	     1.8463	    11.3297	     2.8534	     6.6299	     1.4267	    -9.3994	
     9.4833	    11.3297	     7.3013	    20.6451	     2.3499	    12.4207	     3.6087	     8.5602	     2.4338	    -8.4763	
    11.4975	    13.4277	     8.4763	    21.6522	     2.7695	    13.0081	     4.2801	    10.0708	     2.8534	    -7.4692	
    12.8403	    15.1062	     9.2316	    21.8201	     3.0212	    13.0081	     4.9515	    10.8261	     2.8534	    -6.6299	
    13.4277	    16.1133	     9.5673	    21.2326	     3.1052	    12.4207	     5.4550	    10.9940	     2.3499	    -5.8746	
    13.3438	    16.3651	     9.4833	    20.0577	     2.9373	    11.3297	     5.7907	    10.4904	     1.5106	    -5.2872	
    12.5885	    15.6937	     8.9798	    18.3792	     2.6016	     9.9869	     5.8746	     9.3155	     0.5035	    -4.8676	
    11.4136	    14.3509	     8.2245	    16.3651	     2.0981	     8.4763	     5.7907	     7.8049	    -0.7553	    -4.7836	
     9.9869	    12.3367	     7.2174	    14.1830	     1.5106	     6.8817	     5.5389	     5.8746	    -2.0981	    -4.9515	
     8.5602	     9.9869	     6.2103	    12.0010	     0.9232	     5.3711	     4.9515	     3.8605	    -3.5248	    -5.3711	
     7.3013	     7.6370	     5.4550	     9.9869	     0.3357	     4.1122	     4.3640	     1.9302	    -5.0354	    -5.9586	
     6.6299	     5.6229	     5.1193	     8.4763	     0.0000	     3.2730	     3.6926	     0.2518	    -6.5460	    -6.6299	
     6.5460	     4.1122	     5.2872	     7.4692	    -0.2518	     2.8534	     3.1891	    -1.0071	    -7.9727	    -7.2174	
     7.2174	     3.3569	     5.9586	     7.1335	    -0.1678	     2.8534	     2.7695	    -1.7624	    -9.1476	    -7.6370	
     8.6441	     3.1052	     6.9656	     7.2174	     0.0839	     3.3569	     2.6016	    -2.0142	   -10.1547	    -7.8888	
    10.6583	     3.4409	     8.1406	     7.7209	     0.4196	     4.0283	     2.5177	    -1.9302	   -10.9100	    -7.9727	
    13.0081	     4.1122	     9.3155	     8.4763	     0.7553	     4.8676	     2.5177	    -1.6785	   -11.4136	    -7.8888	
    15.4419	     4.9515	    10.2386	     9.2316	     1.0071	     5.6229	     2.5177	    -1.2589	   -11.7493	    -7.7209	
    17.7917	     5.8746	    10.9100	     9.9030	     1.0910	     6.2943	     2.5177	    -0.7553	   -11.8332	    -7.3853	
    19.8898	     6.7978	    11.1618	    10.5743	     1.1749	     6.8817	     2.5177	    -0.1678	   -11.5814	    -6.8817	
    21.6522	     7.6370	    11.0779	    11.1618	     1.0910	     7.3013	     2.6016	     0.4196	   -10.9940	    -6.0425	
    22.8271	     8.4763	    10.5743	    11.5814	     1.0910	     7.5531	     2.6855	     1.1749	   -10.2386	    -5.2032	
    23.2468	     9.1476	     9.6512	    11.7493	     0.9232	     7.6370	     2.6855	     1.9302	    -9.3155	    -4.2801	
    22.9950	     9.4833	     8.3084	    11.6653	     0.6714	     7.3853	     2.5177	     2.5177	    -8.5602	    -3.6926	
    21.9040	     9.5673	     6.6299	    11.2457	     0.2518	     7.0496	     2.2659	     2.9373	    -7.9727	    -3.3569	
    20.0577	     9.3155	     4.7836	    10.6583	    -0.2518	     6.4621	     1.8463	     3.1891	    -7.8888	    -3.5248	
    17.7078	     8.8959	     2.9373	     9.9030	    -0.8392	     5.8746	     1.2589	     3.1891	    -8.0566	    -4.1122	
    15.0223	     8.3084	     1.2589	     9.0637	    -1.4267	     5.2872	     0.5875	     3.0212	    -8.3084	    -5.0354	
    12.3367	     7.8049	    -0.1678	     8.2245	    -1.9302	     4.7836	     0.0000	     2.6855	    -8.5602	    -6.2103	
     9.9030	     7.3853	    -1.1749	     7.5531	    -2.2659	     4.6158	    -0.5035	     2.1820	    -8.5602	    -7.4692	
     7.8049	     7.3013	    -1.7624	     7.0496	    -2.3499	     4.6158	    -0.7553	     1.6785	    -8.0566	    -8.6441	
     6.4621	     7.4692	    -1.7624	     6.9656	    -2.1820	     5.0354	    -0.6714	     1.1749	    -7.1335	    -9.4833	
     5.9586	     8.1406	    -1.2589	     7.2174	    -1.5945	     5.7907	    -0.2518	     0.7553	    -5.6229	    -9.9869	
     6.3782	     9.3155	    -0.2518	     7.8049	    -0.7553	     6.7978	     0.6714	     0.4196	    -3.8605	    -9.9030	
     7.7209	    10.8261	     1.2589	     8.8120	     0.5035	     8.0566	     1.9302	     0.2518	    -1.7624	    -9.2316	
     9.9030	    12.8403	     3.1891	     9.9030	     1.9302	     9.4833	     3.5248	     0.3357	     0.5035	    -8.2245	
    12.7563	    15.1062	     5.2872	    11.1618	     3.5248	    10.7422	     5.3711	     0.5875	     2.6855	    -6.9656	
    16.0294	    17.5400	     7.4692	    12.3367	     5.2032	    11.9171	     7.3013	     1.1749	     4.7836	    -5.5389	
    19.3024	    19.8059	     9.5673	    13.2599	     6.7978	    12.6724	     9.1476	     2.0142	     6.6299	    -4.2801	
    22.1558	    21.7361	    11.2457	    13.8474	     8.0566	    12.9242	    10.6583	     2.9373	     8.2245	    -3.4409	
    24.2538	    22.8271	    12.2528	    13.8474	     8.8120	    12.5046	    11.5814	     3.7766	     9.2316	    -3.1891	
    25.0092	    22.7432	    12.3367	    13.1760	     8.8120	    11.3297	    11.7493	     4.3640	     9.7351	    -3.6087	
    24.3378	    21.4005	    11.3297	    11.8332	     7.8888	     9.4833	    10.9940	     4.4479	     9.4833	    -4.8676	
    22.3236	    18.8828	     9.3994	     9.9030	     6.2103	     6.9656	     9.3994	     3.8605	     8.5602	    -6.8817	
    19.0506	    15.3580	     6.7139	     7.4692	     3.9444	     3.9444	     7.2174	     2.5177	     6.9656	    -9.3994	
    15.0223	    11.3297	     3.6087	     4.7836	     1.3428	     0.7553	     4.6158	     0.5875	     4.9515	   -12.2528	
    10.4904	     6.9656	     0.3357	     1.9302	    -1.4267	    -2.6016	     1.8463	    -1.8463	     2.4338	   -15.1901	
     5.8746	     2.6855	    -2.7695	    -0.8392	    -4.1122	    -5.7068	    -0.9232	    -4.6997	    -0.3357	   -17.9596	
     1.3428	    -1.2589	    -5.5389	    -3.2730	    -6.5460	    -8.4763	    -3.5248	    -7.6370	    -3.1052	   -20.3934	
[Epoch Header]
[Trial Type]	11
[Accept]	1
[Correct]	0
[RT]	 0.000
[Resp]	0
[Epoch Data]
   -10.9100	    -4.5319	   -10.5743	    -8.8959	    -2.2659	    -6.7139	    12.0850	     2.0981	     2.9373	    -0.1678	
   -10.3226	    -3.7766	    -9.7351	    -8.1406	    -1.6785	    -5.5389	    12.5885	     1.6785	     4.4479	     1.5106	
   -10.4065	    -3.6926	    -9.3994	    -7.8049	    -1.4267	    -4.8676	    12.6724	     0.5875	     5.6229	     2.7695	
   -11.3297	    -4.1122	    -9.3994	    -7.9727	    -1.4267	    -4.6997	    12.4207	    -1.0910	     6.2943	     3.6926	
   -12.9242	    -5.0354	    -9.9030	    -8.5602	    -1.6785	    -5.0354	    11.7493	    -3.3569	     6.3782	     4.1962	
   -15.1901	    -6.4621	   -10.7422	    -9.4833	    -2.3499	    -5.8746	    10.7422	    -5.9586	     5.9586	     4.2801	
   -17.8757	    -8.3084	   -11.9171	   -10.6583	    -3.1891	    -7.0496	     9.4833	    -8.8120	     4.8676	     4.1122	
   -20.7291	   -10.3226	   -13.3438	   -12.0010	    -4.3640	    -8.4763	     7.9727	   -11.6653	     3.3569	     3.5248	
   -23.6664	   -12.5046	   -14.9384	   -13.2599	    -5.6229	   -10.0708	     6.4621	   -14.3509	     1.3428	     2.6855	
   -26.2680	   -14.5187	   -16.5329	   -14.3509	    -6.9656	   -11.4136	     4.8676	   -16.6168	    -0.9232	     1.5106	
   -28.3661	   -16.2811	   -17.8757	   -15.0223	    -8.2245	   -12.5046	     3.4409	   -18.3792	    -3.1052	     0.1678	
   -29.7089	   -17.5400	   -18.7988	   -15.1062	    -9.1476	   -13.0081	     2.2659	   -19.5541	    -5.2032	    -1.3428	
   -30.0446	   -18.1274	   -19.1345	   -14.5187	    -9.7351	   -12.8403	     1.5106	   -20.2255	    -6.7978	    -2.7695	
   -29.4571	   -17.9596	   -18.7988	   -13.3438	    -9.7351	   -12.0850	     1.0910	   -20.3094	    -7.7209	    -4.1122	
   -27.7786	   -17.1204	   -17.6239	   -11.5814	    -9.3155	   -10.6583	     1.2589	   -19.7220	    -7.8049	    -5.2032	
   -25.1770	   -15.5258	   -15.9454	    -9.3155	    -8.3923	    -8.8959	     1.9302	   -18.4631	    -6.9656	    -5.9586	
   -21.9040	   -13.4277	   -13.7634	    -6.7978	    -7.1335	    -6.8817	     2.9373	   -16.7847	    -5.3711	    -6.2103	
   -18.2114	   -10.9940	   -11.3297	    -4.1962	    -5.6229	    -4.7836	     4.1122	   -14.7705	    -3.1052	    -6.0425	
   -14.4348	    -8.4763	    -8.8959	    -1.6785	    -4.1122	    -2.7695	     5.2872	   -12.7563	    -0.5875	    -5.3711	
   -10.9100	    -6.0425	    -6.7139	     0.5035	    -2.6855	    -1.0910	     6.2943	   -10.8261	     2.0142	    -4.4479	
    -7.8888	    -3.9444	    -4.9515	     2.1820	    -1.5945	     0.2518	     6.9656	    -9.1476	     4.4479	    -3.1052	
    -5.6229	    -2.3499	    -3.7766	     3.1891	    -0.8392	     0.9232	     7.3013	    -7.6370	     6.4621	    -1.6785	
    -4.3640	    -1.5106	    -3.3569	     3.4409	    -0.5035	     0.9232	     7.2174	    -6.3782	     7.9727	    -0.0839	
    -4.1122	    -1.5106	    -3.6087	     2.8534	    -0.7553	     0.2518	     6.7139	    -5.2872	     8.8120	     1.5106	
    -4.8676	    -2.1820	    -4.5319	     1.5106	    -1.3428	    -1.0071	     5.8746	    -4.3640	     9.0637	     3.0212	
    -6.4621	    -3.4409	    -5.9586	    -0.3357	    -2.1820	    -2.7695	     4.8676	    -3.5248	     8.6441	     4.2801	
    -8.5602	    -5.0354	    -7.6370	    -2.5177	    -3.1891	    -4.6997	     3.8605	    -2.6855	     7.5531	     5.2032	
   -11.0779	    -6.7978	    -9.3994	    -4.8676	    -4.2801	    -6.5460	     2.7695	    -2.0981	     5.7907	     5.7907	
   -13.5956	    -8.4763	   -11.0779	    -7.0496	    -5.2872	    -8.3084	     1.9302	    -1.6785	     3.2730	     5.8746	
   -15.9454	    -9.9030	   -12.5885	    -9.0637	    -6.0425	    -9.8190	     1.0910	    -1.6785	     0.1678	     5.3711	
   -17.8757	   -11.0779	   -13.9313	   -10.8261	    -6.6299	   -11.1618	     0.5035	    -2.2659	    -3.4409	     4.3640	
   -19.2184	   -11.8332	   -15.1062	   -12.3367	    -7.0496	   -12.1689	     0.0000	    -3.5248	    -7.3853	     2.7695	
   -19.9738	   -12.3367	   -16.0294	   -13.5117	    -7.2174	   -12.9242	    -0.3357	    -5.4550	   -11.3297	     0.5875	
   -19.9738	   -12.5885	   -16.7847	   -14.4348	    -7.2174	   -13.5117	    -0.4196	    -7.9727	   -15.0223	    -1.9302	
   -19.3863	   -12.5885	   -17.2882	   -14.9384	    -7.1335	   -13.6795	    -0.3357	   -10.8261	   -18.2114	    -4.6158	
   -18.2953	   -12.5046	   -17.4561	   -15.1062	    -6.9656	   -13.5956	     0.0839	   -13.7634	   -20.9808	    -7.3013	
   -16.8686	   -12.3367	   -17.3721	   -14.9384	    -6.7139	   -13.2599	     0.7553	   -16.3651	   -23.2468	    -9.6512	
   -15.1901	   -12.0850	   -16.8686	   -14.5187	    -6.4621	   -12.7563	     1.6785	   -18.1274	   -25.1770	   -11.5814	
   -13.5956	   -12.0010	   -16.1133	   -14.0991	    -6.2103	   -12.3367	     2.7695	   -18.7149	   -26.6876	   -12.8403	
   -12.1689	   -12.1689	   -15.2740	   -13.7634	    -6.2103	   -12.0010	     3.7766	   -17.8757	   -27.8625	   -13.5117	
   -11.2457	   -12.6724	   -14.4348	   -13.7634	    -6.4621	   -12.0850	     4.5319	   -16.0294	   -28.3661	   -13.6795	
   -10.9940	   -13.4277	   -13.5956	   -14.2670	    -7.1335	   -12.5046	     5.0354	   -13.3438	   -28.1143	   -13.3438	
   -11.4136	   -14.6027	   -12.9242	   -15.1901	    -7.9727	   -13.3438	     5.1193	   -10.5743	   -27.1912	   -12.5885	
   -12.5046	   -15.9454	   -12.3367	   -16.4490	    -9.0637	   -14.4348	     4.8676	    -8.2245	   -25.3448	   -11.2457	
   -14.0991	   -17.2882	   -11.8332	   -17.8757	   -10.2386	   -15.6937	     4.3640	    -6.4621	   -22.8271	    -9.4833	
   -16.1133	   -18.6310	   -11.5814	   -19.3863	   -11.4136	   -16.9525	     3.7766	    -5.5389	   -19.8059	    -7.2174	
   -18.2114	   -19.8059	   -11.5814	   -20.8130	   -12.4207	   -18.2953	     3.1052	    -5.4550	   -16.3651	    -4.6997	
   -20.2255	   -20.6451	   -11.8332	   -22.1558	   -13.1760	   -19.5541	     2.4338	    -6.0425	   -12.7563	    -2.0981	
   -21.9040	   -21.1487	   -12.4207	   -23.3307	   -13.6795	   -20.7291	     1.8463	    -7.0496	    -9.1476	     0.4196	
   -23.0789	   -21.3165	   -13.1760	   -24.1699	   -13.9313	   -21.6522	     1.4267	    -8.2245	    -5.7907	     2.6016	
   -23.5825	   -21.0648	   -13.9313	   -24.7574	   -13.7634	   -22.4075	     1.1749	    -9.3994	    -2.6016	     4.4479	
   -23.4146	   -20.3934	   -14.6027	   -25.0092	   -13.2599	   -22.8271	     1.0910	   -10.2386	     0.1678	     5.7907	
   -22.5754	   -19.3863	   -15.0223	   -24.9252	   -12.5046	   -22.9111	     1.2589	   -10.9100	     2.6016	     6.6299	
   -21.2326	   -18.2114	   -15.3580	   -24.5056	   -11.6653	   -22.8271	     1.5945	   -11.4975	     4.5319	     6.8817	
   -19.4702	   -16.8686	   -15.6097	   -23.9182	   -10.7422	   -22.5754	     1.9302	   -11.9171	     6.0425	     6.4621	
   -17.3721	   -15.5258	   -15.6937	   -23.2468	    -9.8190	   -22.1558	     2.3499	   -12.3367	     6.9656	     5.4550	
   -15.1062	   -14.1830	   -15.6097	   -22.4075	    -8.9798	   -21.7361	     2.6855	   -12.5885	     7.3853	     4.1122	
   -12.8403	   -13.0081	   -15.2740	   -21.4005	    -8.1406	   -21.1487	     3.0212	   -12.6724	     7.3013	     2.6016	
   -10.6583	   -11.9171	   -14.7705	   -20.3094	    -7.3013	   -20.3934	     3.2730	   -12.6724	     6.7139	     1.0910	
    -8.6441	   -10.9940	   -13.9313	   -19.2184	    -6.5460	   -19.4702	     3.4409	   -12.6724	     5.6229	    -0.1678	
    -7.0496	   -10.3226	   -13.0081	   -18.0435	    -5.8746	   -18.5471	     3.4409	   -12.8403	     3.9444	    -1.0910	
    -5.9586	    -9.8190	   -12.0850	   -16.9525	    -5.3711	   -17.5400	     3.3569	   -13.1760	     1.5945	    -1.6785	
    -5.4550	    -9.6512	   -11.1618	   -16.0294	    -4.9515	   -16.7007	     3.0212	   -13.8474	    -1.2589	    -1.9302	
    -5.7068	    -9.7351	   -10.4904	   -15.3580	    -4.7836	   -16.0294	     2.6016	   -14.6027	    -4.6997	    -2.0142	
    -6.7139	    -9.9869	   -10.1547	   -14.9384	    -4.8676	   -15.5258	     1.9302	   -15.2740	    -8.4763	    -2.0142	
    -8.3923	   -10.5743	   -10.0708	   -14.8544	    -5.1193	   -15.2740	     1.0910	   -15.6937	   -12.4207	    -2.0981	
   -10.6583	   -11.2457	   -10.4904	   -15.1062	    -5.6229	   -15.2740	     0.2518	   -15.5258	   -16.1133	    -2.2659	
   -13.3438	   -12.1689	   -11.1618	   -15.5258	    -6.2943	   -15.3580	    -0.7553	   -14.8544	   -19.3863	    -2.5177	
   -16.1133	   -13.0081	   -12.2528	   -16.0294	    -7.0496	   -15.5258	    -1.5945	   -13.5117	   -21.8201	    -2.8534	
   -18.6310	   -13.8474	   -13.5117	   -16.4490	    -7.8049	   -15.5258	    -2.2659	   -11.5814	   -23.1628	    -3.2730	
   -20.5612	   -14.4348	   -14.8544	   -16.4490	    -8.4763	   -15.2740	    -2.6855	    -9.2316	   -23.2468	    -3.5248	
   -21.7361	   -14.9384	   -16.1972	   -16.0294	    -9.0637	   -14.6027	    -2.7695	    -6.7978	   -22.2397	    -3.5248	
   -22.1558	   -15.2740	   -17.5400	   -15.1901	    -9.4833	   -13.5117	    -2.6855	    -4.4479	   -20.2255	    -3.2730	
   -21.9040	   -15.4419	   -18.7988	   -13.7634	    -9.9869	   -12.1689	    -2.4338	    -2.5177	   -17.7078	    -2.9373	
   -21.0648	   -15.5258	   -19.9738	   -12.0850	   -10.4904	   -10.6583	    -2.2659	    -1.0071	   -14.8544	    -2.4338	
   -19.8898	   -15.4419	   -20.9808	   -10.1547	   -11.1618	    -8.9798	    -2.0981	     0.0839	   -12.0010	    -2.0142	
   -18.4631	   -15.1901	   -21.6522	    -8.1406	   -11.9171	    -7.3853	    -1.8463	     0.9232	    -9.4833	    -1.7624	
   -16.8686	   -14.6027	   -21.9040	    -6.2103	   -12.7563	    -5.7907	    -1.6785	     1.6785	    -7.4692	    -1.5945	
   -15.1062	   -13.7634	   -21.6522	    -4.3640	   -13.5117	    -4.3640	    -1.3428	     2.5177	    -5.9586	    -1.6785	
   -13.1760	   -12.7563	   -21.0648	    -2.9373	   -14.0991	    -3.2730	    -0.9232	     3.4409	    -5.1193	    -1.9302	
   -11.4136	   -11.8332	   -20.1416	    -2.0142	   -14.6027	    -2.6016	    -0.4196	     4.3640	    -4.7836	    -2.4338	
    -9.9030	   -11.0779	   -19.0506	    -1.5945	   -14.9384	    -2.3499	     0.0839	     4.9515	    -4.7836	    -3.1891	
    -8.8959	   -10.4904	   -18.0435	    -1.6785	   -15.1062	    -2.6855	     0.5035	     5.2032	    -5.1193	    -4.1962	
    -8.3923	   -10.2386	   -17.2043	    -2.2659	   -15.1901	    -3.5248	     0.8392	     4.9515	    -5.6229	    -5.4550	
    -8.4763	   -10.3226	   -16.6168	    -3.2730	   -15.1062	    -4.6997	     0.9232	     4.1122	    -6.2943	    -6.7978	
    -9.1476	   -10.5743	   -16.1972	    -4.4479	   -14.8544	    -6.1264	     0.9232	     2.6855	    -6.8817	    -8.1406	
   -10.0708	   -10.9940	   -16.1133	    -5.8746	   -14.6027	    -7.8888	     0.7553	     0.9232	    -7.3853	    -9.2316	
   -11.3297	   -11.4975	   -16.1972	    -7.4692	   -14.2670	    -9.7351	     0.4196	    -1.2589	    -7.8888	   -10.0708	
   -12.5885	   -12.1689	   -16.5329	    -9.1476	   -13.9313	   -11.6653	     0.0000	    -3.6087	    -8.0566	   -10.4065	
   -13.8474	   -12.9242	   -17.1204	   -10.8261	   -13.5956	   -13.4277	    -0.5875	    -6.0425	    -8.0566	   -10.3226	
   -14.9384	   -13.6795	   -17.8757	   -12.4207	   -13.2599	   -15.0223	    -1.1749	    -8.3923	    -7.6370	    -9.6512	
   -15.6937	   -14.4348	   -18.7149	   -13.7634	   -12.9242	   -16.2811	    -1.6785	   -10.4065	    -6.8817	    -8.4763	
   -16.1133	   -14.9384	   -19.4702	   -14.6027	   -12.5885	   -16.9525	    -2.1820	   -12.0850	    -5.6229	    -6.7978	
   -16.0294	   -15.2740	   -19.8898	   -14.8544	   -12.0850	   -17.0364	    -2.3499	   -13.2599	    -4.1122	    -4.6997	
   -15.6097	   -15.3580	   -20.0577	   -14.6027	   -11.4975	   -16.6168	    -2.4338	   -14.0152	    -2.3499	    -2.3499	
   -14.9384	   -15.1901	   -19.8059	   -13.6795	   -10.8261	   -15.6937	    -2.2659	   -14.4348	    -0.5875	     0.0000	
   -13.9313	   -14.9384	   -19.2184	   -12.4207	   -10.1547	   -14.4348	    -2.0142	   -14.4348	     1.1749	     2.2659	
   -12.8403	   -14.4348	   -18.3792	   -10.8261	    -9.4833	   -13.0081	    -1.6785	   -14.2670	     2.6016	     4.1962	
   -11.6653	   -14.0152	   -17.2882	    -9.1476	    -8.9798	   -11.6653	    -1.3428	   -13.9313	     3.9444	     5.7907	
   -10.5743	   -13.5956	   -16.1972	    -7.6370	    -8.5602	   -10.5743	    -1.1749	   -13.4277	     4.8676	     6.9656	
    -9.9030	   -13.3438	   -15.1901	    -6.6299	    -8.4763	    -9.8190	    -1.1749	   -12.9242	     5.6229	     7.6370	
    -9.6512	   -13.3438	   -14.3509	    -6.0425	    -8.5602	    -9.5673	    -1.4267	   -12.4207	     5.9586	     7.9727	
    -9.8190	   -13.6795	   -13.8474	    -6.0425	    -8.8959	    -9.8190	    -1.8463	   -12.0850	     5.9586	     7.8888	
   -10.4904	   -14.1830	   -13.5117	    -6.6299	    -9.3155	   -10.4065	    -2.3499	   -12.0010	     5.6229	     7.6370	
   -11.3297	   -14.7705	   -13.3438	    -7.7209	    -9.8190	   -11.3297	    -2.9373	   -12.0850	     5.1193	     7.2174	
   -12.4207	   -15.4419	   -13.3438	    -8.9798	   -10.2386	   -12.3367	    -3.5248	   -12.3367	     4.4479	     6.7139	
   -13.5117	   -15.9454	   -13.5117	   -10.4065	   -10.5743	   -13.4277	    -3.9444	   -12.6724	     3.6926	     6.2103	
   -14.5187	   -16.3651	   -13.5956	   -11.7493	   -10.7422	   -14.3509	    -4.2801	   -13.0081	     2.8534	     5.7068	
   -15.2740	   -16.4490	   -13.5117	   -12.8403	   -10.6583	   -15.0223	    -4.3640	   -13.2599	     2.0142	     5.2872	
   -15.6097	   -16.1133	   -13.0920	   -13.4277	   -10.2386	   -15.2740	    -4.1122	   -13.1760	     1.3428	     4.9515	
   -15.4419	   -15.2740	   -12.3367	   -13.5117	    -9.3994	   -15.0223	    -3.6087	   -12.9242	     0.7553	     4.8676	
   -14.6027	   -14.0152	   -11.1618	   -13.0920	    -8.3084	   -14.3509	    -2.6855	   -12.1689	     0.4196	     4.8676	
   -13.1760	   -12.2528	    -9.4833	   -12.0850	    -6.9656	   -13.2599	    -1.5945	   -11.2457	     0.1678	     5.1193	
   -11.1618	   -10.2386	    -7.5531	   -10.7422	    -5.4550	   -11.8332	    -0.3357	   -10.0708	     0.1678	     5.4550	
    -8.7280	    -8.0566	    -5.3711	    -9.1476	    -3.9444	   -10.3226	     1.0071	    -8.7280	     0.1678	     5.8746	
    -6.0425	    -5.7907	    -3.1052	    -7.4692	    -2.6016	    -8.7280	     2.2659	    -7.2174	     0.3357	     6.2943	
    -3.0212	    -3.4409	    -0.8392	    -5.6229	    -1.4267	    -7.1335	     3.4409	    -5.6229	     0.6714	     6.7978	
     0.0000	    -1.0910	     1.4267	    -3.7766	    -0.2518	    -5.5389	     4.6158	    -3.7766	     1.3428	     7.3853	
     2.9373	     1.1749	     3.5248	    -1.9302	     0.7553	    -3.9444	     5.7907	    -1.7624	     2.2659	     7.9727	
     5.7068	     3.2730	     5.2872	    -0.3357	     1.7624	    -2.5177	     6.8817	     0.4196	     3.3569	     8.5602	
     7.8049	     4.9515	     6.4621	     1.0071	     2.4338	    -1.4267	     7.7209	     2.4338	     4.4479	     8.9798	
     9.0637	     6.0425	     6.7978	     1.7624	     2.7695	    -0.8392	     8.1406	     4.1122	     5.2872	     9.1476	
     9.3155	     6.3782	     6.3782	     1.8463	     2.6016	    -0.8392	     8.0566	     5.2872	     5.7907	     8.8120	
     8.6441	     5.8746	     5.0354	     1.3428	     2.0142	    -1.4267	     7.5531	     5.9586	     5.7068	     8.1406	
     6.9656	     4.7836	     2.9373	     0.1678	     0.9232	    -2.5177	     6.6299	     6.0425	     5.2032	     7.0496	
     4.6997	     3.0212	     0.2518	    -1.3428	    -0.4196	    -4.0283	     5.2872	     5.5389	     4.1962	     5.7907	
     1.9302	     1.0071	    -2.6855	    -3.1052	    -2.0142	    -5.7068	     3.6926	     4.5319	     2.9373	     4.3640	
    -0.9232	    -1.0910	    -5.7068	    -4.9515	    -3.5248	    -7.3013	     1.9302	     3.1891	     1.5106	     3.0212	
    -3.5248	    -3.0212	    -8.3084	    -6.4621	    -4.8676	    -8.6441	     0.1678	     1.8463	     0.3357	     2.0142	
    -5.4550	    -4.3640	   -10.3226	    -7.4692	    -5.7907	    -9.3155	    -1.2589	     0.5035	    -0.6714	     1.4267	
    -6.6299	    -5.2032	   -11.4136	    -7.8049	    -6.2103	    -9.3155	    -2.4338	    -0.4196	    -1.2589	     1.3428	
    -6.7978	    -5.2872	   -11.5814	    -7.3853	    -6.1264	    -8.6441	    -3.1891	    -0.8392	    -1.5945	     1.7624	
    -6.1264	    -4.7836	   -11.0779	    -6.1264	    -5.4550	    -7.2174	    -3.5248	    -0.8392	    -1.6785	     2.6855	
    -4.6158	    -3.6926	    -9.9030	    -4.1962	    -4.4479	    -5.3711	    -3.4409	    -0.2518	    -1.6785	     3.9444	
    -2.6016	    -2.2659	    -8.3923	    -1.6785	    -3.2730	    -3.1891	    -3.1052	     0.6714	    -1.8463	     5.4550	
    -0.3357	    -0.5875	    -6.7139	     1.0071	    -1.9302	    -0.9232	    -2.4338	     1.8463	    -2.0981	     7.0496	
     2.0981	     1.0910	    -4.9515	     3.8605	    -0.6714	     1.3428	    -1.5945	     3.0212	    -2.6016	     8.6441	
     4.2801	     2.6855	    -3.3569	     6.6299	     0.4196	     3.5248	    -0.5875	     4.1122	    -3.4409	    10.1547	
     6.1264	     4.1122	    -2.0142	     9.1476	     1.2589	     5.4550	     0.5035	     4.8676	    -4.6158	    11.4975	
     7.4692	     5.2032	    -1.0071	    11.0779	     1.6785	     7.0496	     1.6785	     4.9515	    -6.0425	    12.5046	
     8.1406	     5.8746	    -0.4196	    12.4207	     1.6785	     8.2245	     2.6855	     4.3640	    -7.5531	    13.0920	
     8.1406	     6.0425	    -0.3357	    12.9242	     1.0910	     8.7280	     3.5248	     2.8534	    -9.1476	    13.0081	
     7.3853	     5.7068	    -0.7553	    12.5885	     0.0839	     8.5602	     4.0283	     0.5035	   -10.7422	    12.0850	
     5.9586	     4.7836	    -1.8463	    11.3297	    -1.5106	     7.7209	     4.1122	    -2.6016	   -12.4207	    10.4065	
     3.7766	     3.3569	    -3.3569	     9.3155	    -3.5248	     6.2943	     3.8605	    -6.2943	   -14.0152	     8.1406	
     1.0910	     1.5106	    -5.2872	     6.8817	    -5.7907	     4.4479	     3.1891	   -10.1547	   -15.4419	     5.4550	
    -1.8463	    -0.5035	    -7.3013	     4.1122	    -8.1406	     2.4338	     2.3499	   -13.9313	   -16.4490	     2.6855	
    -4.9515	    -2.6855	    -9.3155	     1.3428	   -10.2386	     0.5035	     1.4267	   -17.2882	   -16.7007	     0.2518	
    -7.8049	    -4.6158	   -10.9940	    -1.0071	   -12.0010	    -1.1749	     0.5875	   -20.0577	   -16.0294	    -1.5945	
   -10.0708	    -6.2943	   -12.2528	    -2.8534	   -13.2599	    -2.2659	    -0.0839	   -22.0718	   -14.4348	    -2.7695	
   -11.5814	    -7.5531	   -13.0081	    -4.1122	   -13.8474	    -2.7695	    -0.4196	   -23.2468	   -12.1689	    -3.0212	
   -12.2528	    -8.3084	   -13.3438	    -4.6158	   -13.8474	    -2.6016	    -0.5035	   -23.5825	    -9.3994	    -2.4338	
   -12.1689	    -8.5602	   -13.1760	    -4.5319	   -13.3438	    -2.0981	    -0.3357	   -22.9950	    -6.4621	    -1.0910	
   -11.3297	    -8.5602	   -12.7563	    -4.1122	   -12.4207	    -1.2589	     0.0839	   -21.4844	    -3.6087	     0.5875	
    -9.9030	    -8.2245	   -12.0850	    -3.3569	   -11.3297	    -0.5035	     0.5035	   -18.9667	    -0.8392	     2.4338	
    -8.1406	    -7.6370	   -11.1618	    -2.6016	   -10.0708	     0.1678	     0.8392	   -15.6097	     1.5106	     4.3640	
    -6.2103	    -7.0496	   -10.1547	    -1.8463	    -8.8120	     0.5875	     1.1749	   -11.7493	     3.5248	     6.1264	
    -4.3640	    -6.3782	    -9.0637	    -1.3428	    -7.7209	     0.6714	     1.4267	    -7.6370	     5.0354	     7.6370	
    -2.6855	    -5.8746	    -8.0566	    -1.0910	    -6.7978	     0.3357	     1.4267	    -3.6087	     5.9586	     8.8959	
    -1.4267	    -5.5389	    -7.2174	    -1.1749	    -6.2103	    -0.3357	     1.3428	    -0.1678	     6.2103	     9.8190	
    -0.6714	    -5.4550	    -6.4621	    -1.5945	    -5.9586	    -1.4267	     1.0071	     2.6016	     5.7907	    10.3226	
    -0.5035	    -5.6229	    -5.9586	    -2.4338	    -5.8746	    -2.6855	     0.5875	     4.5319	     4.8676	    10.6583	
    -0.9232	    -6.1264	    -5.6229	    -3.6087	    -6.0425	    -4.1962	     0.0839	     5.7907	     3.4409	    10.7422	
    -1.9302	    -6.7139	    -5.4550	    -4.9515	    -6.3782	    -5.7068	    -0.4196	     6.3782	     1.7624	    10.7422	
    -3.3569	    -7.5531	    -5.4550	    -6.4621	    -6.7139	    -7.1335	    -1.0071	     6.2943	    -0.0839	    10.5743	
    -5.1193	    -8.4763	    -5.6229	    -7.9727	    -7.0496	    -8.4763	    -1.5106	     5.7068	    -1.7624	    10.3226	
    -7.1335	    -9.4833	    -5.8746	    -9.3994	    -7.3013	    -9.5673	    -1.9302	     4.7836	    -3.2730	     9.8190	
    -9.1476	   -10.4904	    -6.2103	   -10.6583	    -7.5531	   -10.4904	    -2.2659	     3.5248	    -4.3640	     9.2316	
   -10.9100	   -11.4136	    -6.3782	   -11.4975	    -7.6370	   -10.9940	    -2.4338	     2.0981	    -5.0354	     8.3923	
   -12.1689	   -12.0010	    -6.2943	   -12.0010	    -7.5531	   -11.1618	    -2.4338	     0.6714	    -5.2032	     7.4692	
   -12.8403	   -12.2528	    -5.7907	   -12.0010	    -7.3013	   -10.9940	    -2.1820	    -0.8392	    -4.9515	     6.5460	
   -12.6724	   -12.0010	    -4.7836	   -11.5814	    -6.8817	   -10.5743	    -1.5945	    -2.3499	    -4.1962	     5.7068	
   -11.6653	   -11.2457	    -3.2730	   -10.5743	    -6.2103	    -9.7351	    -0.7553	    -3.8605	    -3.1052	     5.0354	
    -9.8190	   -10.0708	    -1.2589	    -9.2316	    -5.3711	    -8.8120	     0.3357	    -5.4550	    -1.8463	     4.6158	
    -7.3853	    -8.5602	     1.0910	    -7.7209	    -4.3640	    -7.7209	     1.5106	    -7.2174	    -0.5035	     4.3640	
    -4.6158	    -6.8817	     3.3569	    -6.0425	    -3.2730	    -6.7139	     2.7695	    -9.1476	     0.7553	     4.3640	
    -1.6785	    -5.2032	     5.5389	    -4.4479	    -2.2659	    -5.8746	     3.8605	   -11.2457	     1.6785	     4.5319	
     1.1749	    -3.6087	     7.3853	    -2.9373	    -1.2589	    -5.2872	     4.7836	   -13.2599	     2.2659	     4.6997	
     3.5248	    -2.3499	     8.5602	    -1.7624	    -0.4196	    -4.8676	     5.5389	   -15.1062	     2.4338	     5.0354	
     5.3711	    -1.4267	     9.1476	    -0.7553	     0.0839	    -4.6158	     5.9586	   -16.2811	     2.1820	     5.3711	
     6.4621	    -1.0071	     8.8959	    -0.0839	     0.2518	    -4.5319	     6.0425	   -16.6168	     1.5945	     5.7907	
     6.7139	    -1.0910	     7.8888	     0.2518	     0.0839	    -4.6158	     5.7907	   -16.1972	     0.5875	     6.1264	
     6.2103	    -1.7624	     6.0425	     0.1678	    -0.5035	    -4.8676	     5.2872	   -15.0223	    -0.5875	     6.3782	
     4.9515	    -2.9373	     3.3569	    -0.2518	    -1.5106	    -5.2872	     4.4479	   -13.5956	    -2.0981	     6.5460	
     2.9373	    -4.6158	     0.0000	    -1.0910	    -2.9373	    -5.9586	     3.2730	   -11.9171	    -3.6926	     6.5460	
     0.4196	    -6.5460	    -3.8605	    -2.2659	    -4.6158	    -6.7978	     1.9302	   -10.4065	    -5.4550	     6.3782	
    -2.5177	    -8.7280	    -7.9727	    -3.7766	    -6.4621	    -7.8888	     0.5035	    -9.1476	    -7.2174	     6.1264	
    -5.5389	   -10.8261	   -12.0010	    -5.5389	    -8.3084	    -9.1476	    -1.0071	    -8.3923	    -8.8959	     5.7068	
    -8.3923	   -12.6724	   -15.8615	    -7.3013	   -10.0708	   -10.3226	    -2.4338	    -8.0566	   -10.1547	     5.4550	
   -10.6583	   -14.0991	   -19.1345	    -8.8959	   -11.4975	   -11.2457	    -3.5248	    -8.0566	   -11.0779	     5.2872	
   -12.1689	   -14.8544	   -21.7361	   -10.0708	   -12.4207	   -11.8332	    -4.2801	    -8.3084	   -11.5814	     5.3711	
   -12.8403	   -14.9384	   -23.4985	   -10.7422	   -13.0081	   -12.0010	    -4.7836	    -8.6441	   -11.6653	     5.7068	
   -12.6724	   -14.4348	   -24.4217	   -10.9100	   -13.0920	   -11.6653	    -4.8676	    -9.0637	   -11.4975	     6.2103	
   -11.6653	   -13.3438	   -24.6735	   -10.4904	   -12.9242	   -10.9100	    -4.7836	    -9.3994	   -11.3297	     6.7139	
   -10.1547	   -11.9171	   -24.2538	    -9.6512	   -12.5046	    -9.7351	    -4.5319	    -9.5673	   -11.2457	     7.1335	
    -8.1406	   -10.3226	   -23.3307	    -8.3923	   -12.0850	    -8.3084	    -4.1962	    -9.3994	   -11.4136	     7.2174	
    -5.9586	    -8.6441	   -21.9879	    -6.8817	   -11.4975	    -6.8817	    -3.7766	    -8.9798	   -11.9171	     6.9656	
    -3.6926	    -6.9656	   -20.3934	    -5.2032	   -10.9940	    -5.3711	    -3.4409	    -8.2245	   -12.8403	     6.3782	
    -1.5106	    -5.4550	   -18.6310	    -3.6087	   -10.4904	    -4.0283	    -3.1891	    -7.2174	   -14.0152	     5.3711	
     0.4196	    -4.1122	   -16.9525	    -2.0142	   -10.0708	    -2.8534	    -2.9373	    -6.0425	   -15.3580	     3.9444	
     1.8463	    -3.1052	   -15.4419	    -0.6714	    -9.7351	    -2.0981	    -2.8534	    -4.9515	   -16.5329	     2.3499	
     2.9373	    -2.3499	   -14.0991	     0.4196	    -9.3155	    -1.5945	    -2.6855	    -3.9444	   -17.2882	     0.5035	
     3.5248	    -1.7624	   -12.9242	     1.3428	    -8.8959	    -1.4267	    -2.5177	    -3.1891	   -17.3721	    -1.3428	
     3.8605	    -1.3428	   -11.8332	     2.1820	    -8.3084	    -1.3428	    -2.2659	    -2.6855	   -16.8686	    -3.0212	
     3.9444	    -0.8392	   -10.8261	     2.8534	    -7.4692	    -1.3428	    -1.7624	    -2.3499	   -15.8615	    -4.3640	
     3.9444	    -0.3357	    -9.8190	     3.6087	    -6.3782	    -1.2589	    -1.0910	    -2.0981	   -14.6027	    -5.1193	
     3.9444	     0.2518	    -8.7280	     4.3640	    -5.0354	    -1.0071	    -0.2518	    -1.8463	   -13.1760	    -5.3711	
     4.1122	     1.0071	    -7.6370	     5.1193	    -3.4409	    -0.5875	     0.7553	    -1.3428	   -11.7493	    -5.0354	
     4.2801	     1.8463	    -6.3782	     6.0425	    -1.7624	     0.0000	     1.8463	    -0.7553	   -10.2386	    -4.1122	
     4.6158	     2.6016	    -5.1193	     6.7978	    -0.1678	     0.5875	     2.8534	     0.0000	    -8.6441	    -2.7695	
     4.8676	     3.1891	    -3.9444	     7.3853	     1.2589	     0.9232	     3.6926	     0.7553	    -6.9656	    -1.0910	
     4.8676	     3.4409	    -3.0212	     7.7209	     2.1820	     1.0910	     4.1962	     1.4267	    -5.3711	     0.7553	
     4.6997	     3.2730	    -2.2659	     7.6370	     2.6016	     1.0071	     4.2801	     2.0142	    -3.8605	     2.5177	
     4.2801	     2.6855	    -1.9302	     7.3013	     2.4338	     0.5035	     3.8605	     2.2659	    -2.4338	     4.1122	
     3.6087	     1.5945	    -2.0142	     6.5460	     1.6785	    -0.2518	     3.0212	     2.1820	    -1.2589	     5.4550	
     2.7695	     0.0839	    -2.3499	     5.5389	     0.3357	    -1.2589	     1.7624	     1.8463	    -0.3357	     6.4621	
     1.7624	    -1.6785	    -3.0212	     4.3640	    -1.2589	    -2.2659	     0.2518	     1.2589	     0.3357	     7.0496	
     0.8392	    -3.6087	    -3.9444	     3.1891	    -3.0212	    -3.2730	    -1.4267	     0.3357	     0.6714	     7.3013	
     0.0000	    -5.4550	    -4.8676	     2.1820	    -4.8676	    -4.1122	    -3.1052	    -0.7553	     0.7553	     7.2174	
    -0.7553	    -7.3013	    -5.8746	     1.2589	    -6.5460	    -4.7836	    -4.6158	    -2.0142	     0.6714	     6.7978	
    -1.4267	    -8.9798	    -6.8817	     0.5035	    -8.0566	    -5.2032	    -5.9586	    -3.2730	     0.3357	     6.1264	
    -2.0142	   -10.4065	    -7.8049	    -0.1678	    -9.3155	    -5.5389	    -7.1335	    -4.5319	     0.0000	     5.3711	
    -2.7695	   -11.6653	    -8.8120	    -0.5875	   -10.4065	    -5.6229	    -8.0566	    -5.7068	    -0.4196	     4.5319	
    -3.6087	   -12.7563	    -9.7351	    -1.0071	   -11.1618	    -5.6229	    -8.7280	    -6.7139	    -0.8392	     3.7766	
    -4.6997	   -13.5956	   -10.8261	    -1.2589	   -11.8332	    -5.5389	    -9.2316	    -7.5531	    -1.1749	     3.0212	
    -6.1264	   -14.2670	   -11.8332	    -1.5106	   -12.3367	    -5.3711	    -9.5673	    -8.1406	    -1.5106	     2.3499	
    -7.7209	   -14.9384	   -12.8403	    -1.5945	   -12.6724	    -5.2032	    -9.6512	    -8.3923	    -1.7624	     1.8463	
    -9.3155	   -15.2740	   -13.6795	    -1.5945	   -12.7563	    -4.9515	    -9.5673	    -8.3923	    -1.9302	     1.5945	
   -10.8261	   -15.4419	   -14.1830	    -1.3428	   -12.5885	    -4.4479	    -9.2316	    -8.0566	    -2.0142	     1.5945	
   -11.8332	   -15.3580	   -14.1830	    -0.7553	   -12.1689	    -3.7766	    -8.6441	    -7.3853	    -1.9302	     1.8463	
   -12.4207	   -14.8544	   -13.5117	     0.2518	   -11.4136	    -2.8534	    -7.8049	    -6.2103	    -1.5106	     2.5177	
   -12.3367	   -14.0152	   -12.3367	     1.6785	   -10.4065	    -1.6785	    -6.8817	    -4.7836	    -0.9232	     3.5248	
   -11.7493	   -13.0081	   -10.6583	     3.4409	    -9.2316	    -0.3357	    -5.7907	    -2.9373	    -0.1678	     4.6997	
   -10.6583	   -11.8332	    -8.5602	     5.3711	    -8.0566	     1.0071	    -4.7836	    -1.0071	     0.6714	     5.9586	
    -9.0637	   -10.5743	    -6.1264	     7.3013	    -6.8817	     2.3499	    -3.8605	     1.0071	     1.5945	     7.2174	
    -7.2174	    -9.2316	    -3.6087	     9.1476	    -5.7907	     3.5248	    -3.0212	     2.8534	     2.4338	     8.2245	
    -5.1193	    -7.8888	    -1.0071	    10.7422	    -4.9515	     4.5319	    -2.2659	     4.5319	     3.1891	     8.9798	
    -2.9373	    -6.6299	     1.3428	    12.1689	    -4.1962	     5.2872	    -1.6785	     5.8746	     3.7766	     9.3155	
    -0.7553	    -5.5389	     3.4409	    13.1760	    -3.6926	     5.8746	    -1.1749	     6.7139	     4.1122	     9.3155	
     1.1749	    -4.6158	     5.0354	    13.7634	    -3.4409	     6.0425	    -0.7553	     7.0496	     4.1962	     8.8959	
     2.7695	    -3.9444	     5.9586	    13.9313	    -3.3569	     5.8746	    -0.5875	     6.6299	     3.8605	     8.0566	
     3.9444	    -3.6087	     6.1264	    13.5956	    -3.5248	     5.2872	    -0.6714	     5.4550	     3.1891	     6.9656	
     4.4479	    -3.6087	     5.5389	    12.7563	    -3.9444	     4.2801	    -1.0910	     3.5248	     2.0981	     5.5389	
     4.2801	    -4.0283	     4.2801	    11.4975	    -4.5319	     2.8534	    -1.6785	     1.0071	     0.6714	     4.0283	
     3.6087	    -4.6997	     2.3499	     9.9869	    -5.1193	     1.1749	    -2.4338	    -1.9302	    -1.0071	     2.5177	
     2.4338	    -5.5389	     0.0839	     8.3084	    -5.7068	    -0.5875	    -3.3569	    -4.7836	    -2.6855	     1.0910	
     1.0071	    -6.3782	    -2.3499	     6.6299	    -6.2103	    -2.1820	    -4.1122	    -7.3853	    -4.3640	    -0.2518	
    -0.4196	    -7.0496	    -4.7836	     5.1193	    -6.4621	    -3.5248	    -4.8676	    -9.2316	    -5.8746	    -1.3428	
    -1.6785	    -7.4692	    -6.9656	     3.9444	    -6.4621	    -4.4479	    -5.2872	   -10.1547	    -7.0496	    -2.0981	
    -2.5177	    -7.3013	    -8.8120	     3.2730	    -6.2103	    -4.6997	    -5.4550	    -9.9869	    -7.6370	    -2.3499	
    -2.7695	    -6.6299	    -9.9869	     3.3569	    -5.4550	    -4.2801	    -5.2872	    -8.8120	    -7.6370	    -2.1820	
    -2.1820	    -5.3711	   -10.4904	     4.1122	    -4.3640	    -3.1052	    -4.6158	    -6.5460	    -6.9656	    -1.3428	
    -0.9232	    -3.4409	   -10.2386	     5.5389	    -2.9373	    -1.2589	    -3.5248	    -3.6087	    -5.7068	     0.0000	
     1.0910	    -1.2589	    -9.3155	     7.5531	    -1.2589	     1.0071	    -2.1820	    -0.2518	    -4.0283	     1.7624	
     3.5248	     1.1749	    -7.9727	     9.9030	     0.5035	     3.6926	    -0.7553	     3.1052	    -2.1820	     3.6926	
     6.2943	     3.4409	    -6.3782	    12.2528	     2.1820	     6.2943	     0.6714	     5.9586	    -0.4196	     5.6229	
     9.0637	     5.4550	    -4.6997	    14.4348	     3.6087	     8.8120	     1.8463	     8.0566	     0.9232	     7.3853	
    11.6653	     7.0496	    -3.1052	    16.2811	     4.6158	    10.9940	     2.6855	     9.0637	     1.7624	     8.7280	
    13.8474	     8.2245	    -1.5945	    17.4561	     5.2032	    12.5885	     3.0212	     8.8959	     2.0981	     9.5673	
    15.3580	     8.8120	    -0.2518	    18.0435	     5.3711	    13.5956	     2.9373	     7.7209	     1.8463	     9.9030	
    16.1972	     9.0637	     0.8392	    17.8757	     5.2032	    13.9313	     2.4338	     5.7907	     1.1749	     9.6512	
    16.2811	     8.8120	     1.8463	    17.0364	     4.6997	    13.5956	     1.5945	     3.6087	     0.2518	     8.9798	
    15.6097	     8.3923	     2.6855	    15.6937	     4.0283	    12.6724	     0.5875	     1.4267	    -0.7553	     7.9727	
    14.3509	     7.6370	     3.4409	    13.8474	     3.2730	    11.3297	    -0.5875	    -0.1678	    -1.7624	     6.8817	
    12.7563	     6.8817	     4.1122	    11.8332	     2.5177	     9.6512	    -1.6785	    -1.0910	    -2.6016	     5.7907	
    10.8261	     6.0425	     4.6997	     9.6512	     1.8463	     7.8888	    -2.7695	    -1.3428	    -3.1052	     4.8676	
     8.8120	     5.2032	     5.0354	     7.5531	     1.1749	     6.2103	    -3.6087	    -0.9232	    -3.1891	     4.1122	
     6.8817	     4.5319	     5.2032	     5.6229	     0.5035	     4.5319	    -4.2801	    -0.1678	    -3.0212	     3.5248	
     5.0354	     3.8605	     5.0354	     3.8605	    -0.2518	     3.1052	    -4.7836	     0.6714	    -2.4338	     3.0212	
     3.4409	     3.1891	     4.4479	     2.4338	    -1.0071	     1.9302	    -5.1193	     1.5945	    -1.5945	     2.7695	
     2.0981	     2.6855	     3.4409	     1.2589	    -1.9302	     1.0071	    -5.2872	     2.3499	    -0.5035	     2.5177	
     1.1749	     2.1820	     2.0981	     0.5035	    -2.7695	     0.5035	    -5.2032	     3.0212	     0.7553	     2.4338	
     0.6714	     1.8463	     0.5875	     0.0839	    -3.6087	     0.3357	    -4.9515	     3.6926	     2.0981	     2.4338	
     0.6714	     1.5106	    -0.9232	     0.1678	    -4.1962	     0.5035	    -4.6158	     4.2801	     3.3569	     2.5177	
     1.0910	     1.1749	    -2.2659	     0.5035	    -4.6158	     0.9232	    -4.1962	     4.8676	     4.3640	     2.6855	
     1.9302	     0.9232	    -3.4409	     1.0910	    -4.6997	     1.5106	    -3.8605	     5.4550	     5.0354	     2.9373	
     2.9373	     0.6714	    -4.1962	     1.8463	    -4.6997	     2.0142	    -3.6087	     5.8746	     5.2032	     3.2730	
     4.1962	     0.5035	    -4.6158	     2.6016	    -4.4479	     2.4338	    -3.4409	     6.1264	     4.8676	     3.8605	
     5.4550	     0.3357	    -4.6158	     3.2730	    -4.2801	     2.6855	    -3.4409	     6.1264	     3.9444	     4.4479	
     6.5460	     0.0839	    -4.3640	     3.7766	    -4.1122	     2.7695	    -3.5248	     5.8746	     2.4338	     5.2872	
     7.3853	    -0.1678	    -4.0283	     4.0283	    -4.0283	     2.6016	    -3.8605	     5.3711	     0.4196	     6.2103	
     7.9727	    -0.6714	    -3.6087	     3.9444	    -4.1122	     2.0981	    -4.3640	     4.6158	    -1.9302	     7.2174	
     8.1406	    -1.2589	    -3.3569	     3.6087	    -4.3640	     1.4267	    -4.8676	     3.7766	    -4.2801	     8.2245	
     7.8888	    -2.0981	    -3.3569	     2.8534	    -4.6997	     0.5035	    -5.4550	     2.8534	    -6.2943	     9.2316	
     7.2174	    -3.0212	    -3.6087	     1.9302	    -5.0354	    -0.5875	    -5.9586	     1.9302	    -7.8049	    10.1547	
     6.0425	    -3.9444	    -4.1122	     0.9232	    -5.2872	    -1.7624	    -6.4621	     1.1749	    -8.3923	    10.7422	
     4.5319	    -4.7836	    -4.7836	    -0.1678	    -5.4550	    -2.8534	    -6.7978	     0.7553	    -8.1406	    11.1618	
     2.8534	    -5.4550	    -5.6229	    -1.0910	    -5.5389	    -3.6926	    -6.9656	     0.5875	    -7.2174	    11.4136	
     1.0910	    -5.9586	    -6.3782	    -1.7624	    -5.5389	    -4.2801	    -7.0496	     0.9232	    -5.7907	    11.3297	
    -0.5035	    -6.1264	    -7.0496	    -2.0981	    -5.4550	    -4.5319	    -6.9656	     1.5106	    -4.1122	    11.1618	
    -1.8463	    -5.9586	    -7.5531	    -2.0142	    -5.2872	    -4.3640	    -6.7978	     2.3499	    -2.4338	    10.8261	
    -2.6855	    -5.4550	    -7.7209	    -1.6785	    -5.1193	    -3.8605	    -6.5460	     3.2730	    -0.8392	    10.3226	
    -2.8534	    -4.6158	    -7.5531	    -0.8392	    -4.9515	    -3.0212	    -6.1264	     4.1962	     0.6714	     9.7351	
    -2.4338	    -3.4409	    -7.0496	     0.1678	    -4.6158	    -2.0142	    -5.6229	     5.0354	     2.0142	     9.1476	
    -1.2589	    -2.0981	    -6.2103	     1.3428	    -4.2801	    -0.9232	    -4.8676	     5.4550	     3.1052	     8.4763	
     0.3357	    -0.6714	    -5.2872	     2.6016	    -3.7766	     0.0839	    -4.0283	     5.4550	     3.7766	     7.7209	
     2.2659	     0.6714	    -4.3640	     3.7766	    -3.1891	     0.9232	    -3.1891	     4.8676	     4.0283	     6.8817	
     4.3640	     1.8463	    -3.4409	     4.7836	    -2.6855	     1.6785	    -2.3499	     3.7766	     3.7766	     5.8746	
     6.3782	     2.7695	    -2.6016	     5.6229	    -2.1820	     2.1820	    -1.6785	     2.0981	     3.1891	     4.7836	
     8.2245	     3.3569	    -1.9302	     6.1264	    -1.8463	     2.5177	    -1.1749	     0.0000	     2.2659	     3.5248	
     9.5673	     3.6087	    -1.3428	     6.4621	    -1.5945	     2.6855	    -0.7553	    -2.3499	     1.1749	     2.2659	
    10.4065	     3.4409	    -0.9232	     6.6299	    -1.5106	     2.8534	    -0.5875	    -4.7836	    -0.0839	     1.0910	
    10.5743	     3.0212	    -0.6714	     6.5460	    -1.5106	     3.0212	    -0.5875	    -7.2174	    -1.3428	     0.0000	
    10.1547	     2.3499	    -0.5035	     6.2943	    -1.6785	     3.1052	    -0.5875	    -9.4833	    -2.6855	    -0.7553	
     9.1476	     1.3428	    -0.5035	     5.8746	    -1.9302	     3.1891	    -0.8392	   -11.2457	    -4.0283	    -1.1749	
     7.7209	     0.2518	    -0.5875	     5.2872	    -2.3499	     3.2730	    -1.0910	   -12.4207	    -5.3711	    -1.0910	
     6.0425	    -0.9232	    -0.7553	     4.6997	    -2.6855	     3.3569	    -1.4267	   -12.9242	    -6.6299	    -0.6714	
     4.2801	    -2.0981	    -0.8392	     4.1122	    -3.1891	     3.5248	    -1.7624	   -12.5046	    -7.8049	     0.1678	
     2.6855	    -3.1891	    -0.7553	     3.6926	    -3.5248	     3.6926	    -2.0981	   -11.3297	    -8.8120	     1.3428	
     1.4267	    -4.0283	    -0.5875	     3.6087	    -3.8605	     3.9444	    -2.3499	    -9.3994	    -9.4833	     2.6016	
     0.6714	    -4.6158	    -0.0839	     3.8605	    -4.1122	     4.3640	    -2.4338	    -6.9656	    -9.8190	     3.8605	
     0.5875	    -4.7836	     0.6714	     4.4479	    -4.1122	     4.8676	    -2.4338	    -4.2801	    -9.7351	     5.2032	
     1.1749	    -4.4479	     1.6785	     5.4550	    -4.0283	     5.4550	    -2.3499	    -1.5106	    -9.1476	     6.3782	
     2.4338	    -3.6087	     2.8534	     6.7978	    -3.7766	     6.1264	    -2.0981	     1.0071	    -7.9727	     7.4692	
     4.2801	    -2.3499	     4.1122	     8.3923	    -3.4409	     6.8817	    -1.6785	     3.1052	    -6.3782	     8.3084	
     6.5460	    -0.7553	     5.3711	    10.1547	    -2.9373	     7.6370	    -1.3428	     4.7836	    -4.4479	     8.8120	
     8.8959	     0.9232	     6.4621	    11.9171	    -2.4338	     8.3084	    -1.0910	     5.8746	    -2.2659	     9.1476	
    11.1618	     2.5177	     7.3013	    13.5117	    -1.9302	     8.8959	    -0.8392	     6.5460	    -0.1678	     9.1476	
    13.1760	     3.8605	     7.8049	    14.7705	    -1.5106	     9.1476	    -0.7553	     6.7978	     1.7624	     8.8959	
    14.7705	     4.6997	     7.8888	    15.6097	    -1.3428	     9.0637	    -0.8392	     6.7978	     3.3569	     8.4763	
    15.6097	     4.9515	     7.3853	    15.6937	    -1.4267	     8.4763	    -1.2589	     6.6299	     4.3640	     7.8049	
    15.6937	     4.5319	     6.4621	    15.1062	    -1.8463	     7.4692	    -1.8463	     6.3782	     4.7836	     6.9656	
    15.1062	     3.6087	     5.0354	    13.9313	    -2.5177	     5.9586	    -2.6016	     6.2943	     4.5319	     6.1264	
    13.8474	     2.1820	     3.2730	    12.1689	    -3.4409	     4.2801	    -3.4409	     6.2943	     3.7766	     5.3711	
    12.0010	     0.4196	     1.3428	     9.9869	    -4.4479	     2.5177	    -4.2801	     6.4621	     2.5177	     4.6158	
     9.7351	    -1.5106	    -0.7553	     7.6370	    -5.5389	     0.7553	    -5.2032	     6.6299	     0.9232	     4.0283	
     7.3013	    -3.5248	    -2.8534	     5.2032	    -6.7139	    -0.8392	    -6.0425	     6.7978	    -0.8392	     3.5248	
     4.7836	    -5.5389	    -4.8676	     2.6855	    -7.8049	    -2.3499	    -6.8817	     6.8817	    -2.6016	     3.1891	
     2.5177	    -7.3013	    -6.8817	     0.5035	    -8.8959	    -3.6087	    -7.6370	     6.9656	    -3.9444	     2.9373	
     0.5875	    -8.8120	    -8.5602	    -1.4267	    -9.8190	    -4.6997	    -8.3084	     6.8817	    -4.9515	     2.9373	
    -0.6714	    -9.7351	    -9.9030	    -2.8534	   -10.4904	    -5.3711	    -8.8120	     6.8817	    -5.4550	     3.1052	
    -1.1749	    -9.9869	   -10.7422	    -3.6926	   -10.8261	    -5.6229	    -8.9798	     6.7978	    -5.4550	     3.4409	
    -0.9232	    -9.5673	   -11.0779	    -3.8605	   -10.8261	    -5.5389	    -8.8959	     6.7978	    -5.0354	     3.9444	
     0.0839	    -8.5602	   -10.9100	    -3.5248	   -10.4904	    -5.0354	    -8.6441	     6.8817	    -4.3640	     4.6158	
     1.6785	    -7.0496	   -10.2386	    -2.7695	    -9.9030	    -4.1962	    -8.0566	     6.8817	    -3.5248	     5.3711	
     3.7766	    -5.2032	    -9.2316	    -1.5106	    -9.0637	    -3.1052	    -7.3013	     6.8817	    -2.5177	     6.2103	
     6.0425	    -3.1052	    -7.9727	    -0.0839	    -8.0566	    -1.6785	    -6.4621	     6.7978	    -1.5106	     7.1335	
     8.3923	    -1.0071	    -6.5460	     1.5945	    -6.8817	    -0.1678	    -5.4550	     6.6299	    -0.4196	     8.0566	
    10.5743	     1.0071	    -5.0354	     3.3569	    -5.7068	     1.5106	    -4.4479	     6.3782	     0.6714	     9.0637	
    12.4207	     2.8534	    -3.6087	     5.0354	    -4.4479	     3.1052	    -3.4409	     5.8746	     1.6785	     9.9869	
    13.6795	     4.2801	    -2.3499	     6.6299	    -3.1891	     4.7836	    -2.6016	     5.2872	     2.6016	    10.8261	
    14.3509	     5.3711	    -1.2589	     7.9727	    -2.0981	     6.2103	    -1.8463	     4.6997	     3.2730	    11.6653	
    14.2670	     6.0425	    -0.5035	     9.0637	    -1.0910	     7.6370	    -1.1749	     4.1962	     3.9444	    12.5046	
    13.6795	     6.2103	    -0.0839	     9.9869	    -0.2518	     8.8120	    -0.5875	     3.8605	     4.3640	    13.1760	
    12.4207	     6.0425	     0.0000	    10.5743	     0.3357	     9.7351	    -0.1678	     3.7766	     4.6158	    13.6795	
    10.7422	     5.4550	    -0.4196	    10.8261	     0.5875	    10.4065	     0.0000	     3.7766	     4.5319	    14.0152	
     8.7280	     4.5319	    -1.2589	    10.7422	     0.4196	    10.6583	     0.0000	     4.0283	     4.1962	    13.8474	
     6.6299	     3.3569	    -2.4338	    10.4065	     0.0000	    10.6583	    -0.1678	     4.3640	     3.5248	    13.2599	
     4.5319	     2.0142	    -3.9444	     9.8190	    -0.6714	    10.4904	    -0.5035	     4.6158	     2.5177	    12.3367	
     2.6855	     0.5035	    -5.4550	     9.2316	    -1.6785	    10.1547	    -1.0071	     4.9515	     1.4267	    10.9940	
     1.1749	    -1.0071	    -6.9656	     8.7280	    -2.7695	     9.8190	    -1.5945	     5.1193	     0.2518	     9.3994	
     0.0839	    -2.4338	    -8.3084	     8.3084	    -4.0283	     9.5673	    -2.1820	     5.2032	    -0.9232	     7.7209	
    -0.5875	    -3.6926	    -9.1476	     8.1406	    -5.3711	     9.3155	    -2.7695	     5.0354	    -2.0981	     6.0425	
    -0.8392	    -4.7836	    -9.5673	     8.2245	    -6.5460	     9.3155	    -3.4409	     4.5319	    -3.1052	     4.4479	
    -0.6714	    -5.5389	    -9.3994	     8.6441	    -7.6370	     9.3994	    -4.0283	     3.8605	    -3.9444	     3.0212	
     0.0000	    -5.8746	    -8.7280	     9.3155	    -8.3923	     9.8190	    -4.4479	     3.0212	    -4.5319	     2.0981	
     1.0071	    -5.7907	    -7.4692	    10.4065	    -8.8959	    10.4904	    -4.6997	     1.9302	    -4.8676	     1.5945	
     2.2659	    -5.3711	    -5.8746	    11.6653	    -8.9798	    11.3297	    -4.6997	     0.8392	    -4.9515	     1.5945	
     3.6087	    -4.6997	    -4.2801	    13.0081	    -8.8120	    12.2528	    -4.5319	    -0.1678	    -4.9515	     2.0981	
     4.7836	    -4.0283	    -2.8534	    14.2670	    -8.6441	    12.9242	    -4.2801	    -1.1749	    -4.8676	     3.0212	
     5.6229	    -3.6087	    -1.9302	    15.1062	    -8.4763	    13.2599	    -4.1962	    -1.8463	    -4.8676	     4.1962	
     5.8746	    -3.5248	    -1.4267	    15.6097	    -8.5602	    13.1760	    -4.1962	    -2.3499	    -5.2032	     5.3711	
     5.5389	    -3.7766	    -1.5945	    15.6097	    -8.8120	    12.7563	    -4.3640	    -2.5177	    -5.7907	     6.5460	
     4.7836	    -4.4479	    -2.1820	    15.1901	    -9.0637	    11.9171	    -4.6997	    -2.6016	    -6.7978	     7.5531	
     3.5248	    -5.3711	    -3.0212	    14.4348	    -9.3155	    10.8261	    -5.1193	    -2.4338	    -7.8888	     8.3923	
     1.9302	    -6.3782	    -4.0283	    13.4277	    -9.3994	     9.6512	    -5.5389	    -2.1820	    -8.8959	     9.0637	
     0.3357	    -7.3853	    -5.0354	    12.3367	    -9.1476	     8.3923	    -5.8746	    -1.6785	    -9.6512	     9.3994	
    -1.2589	    -8.3084	    -5.7907	    11.3297	    -8.6441	     7.1335	    -6.1264	    -0.9232	    -9.7351	     9.3994	
    -2.5177	    -9.0637	    -6.2943	    10.4065	    -7.8888	     6.0425	    -6.2943	     0.1678	    -9.1476	     9.0637	
    -3.3569	    -9.3994	    -6.2943	     9.6512	    -6.8817	     5.1193	    -6.2943	     1.6785	    -7.9727	     8.4763	
    -3.6926	    -9.3155	    -5.7907	     9.1476	    -5.7068	     4.4479	    -5.9586	     3.6926	    -6.3782	     7.6370	
    -3.4409	    -8.8959	    -4.6997	     8.8959	    -4.3640	     4.0283	    -5.5389	     6.0425	    -4.5319	     6.7139	
    -2.6855	    -8.1406	    -3.1052	     8.9798	    -2.9373	     3.8605	    -4.7836	     8.3923	    -2.5177	     5.8746	
    -1.5106	    -7.2174	    -1.0071	     9.2316	    -1.5945	     3.9444	    -3.9444	    10.6583	    -0.5875	     5.0354	
     0.0000	    -6.1264	     1.4267	     9.6512	    -0.4196	     4.1962	    -3.1052	    12.4207	     1.2589	     4.3640	
     1.5106	    -5.0354	     4.0283	    10.0708	     0.5875	     4.5319	    -2.1820	    13.5956	     2.7695	     3.7766	
     3.1052	    -4.0283	     6.7978	    10.4904	     1.5106	     4.7836	    -1.4267	    14.1830	     4.0283	     3.1891	
     4.5319	    -3.1052	     9.3994	    10.8261	     2.1820	     5.0354	    -0.6714	    14.1830	     4.9515	     2.6855	
     5.7068	    -2.3499	    11.6653	    11.0779	     2.7695	     5.2032	     0.0000	    13.5956	     5.3711	     2.2659	
     6.4621	    -1.7624	    13.4277	    11.1618	     3.1891	     5.2032	     0.5035	    12.5885	     5.5389	     1.7624	
     6.6299	    -1.5106	    14.4348	    11.0779	     3.5248	     5.0354	     0.9232	    11.2457	     5.2032	     1.1749	
     6.2943	    -1.5945	    14.6027	    10.7422	     3.5248	     4.6997	     1.0910	     9.5673	     4.4479	     0.5875	
     5.2872	    -2.0142	    13.8474	    10.2386	     3.3569	     4.0283	     1.0910	     7.6370	     3.2730	    -0.0839	
     3.6926	    -2.8534	    12.2528	     9.3994	     2.7695	     3.0212	     0.8392	     5.5389	     1.5945	    -0.9232	
     1.4267	    -4.0283	     9.9030	     8.2245	     2.0142	     1.7624	     0.4196	     3.1891	    -0.4196	    -1.8463	
    -1.1749	    -5.4550	     6.9656	     6.9656	     0.9232	     0.1678	    -0.1678	     0.7553	    -2.6855	    -2.6016	
    -4.0283	    -6.9656	     3.6926	     5.6229	    -0.3357	    -1.3428	    -0.8392	    -1.5945	    -4.9515	    -3.2730	
    -6.7978	    -8.3923	     0.3357	     4.4479	    -1.6785	    -2.8534	    -1.4267	    -3.8605	    -7.1335	    -3.6087	
    -9.3155	    -9.4833	    -2.8534	     3.5248	    -3.0212	    -4.1122	    -1.9302	    -5.8746	    -8.9798	    -3.5248	
   -11.2457	   -10.2386	    -5.5389	     2.8534	    -4.2801	    -5.0354	    -2.1820	    -7.4692	   -10.2386	    -3.1052	
   -12.5046	   -10.4904	    -7.5531	     2.6016	    -5.1193	    -5.5389	    -2.1820	    -8.4763	   -10.8261	    -2.1820	
   -12.8403	   -10.1547	    -8.7280	     2.6855	    -5.6229	    -5.5389	    -1.9302	    -9.0637	   -10.7422	    -0.9232	
   -12.2528	    -9.2316	    -8.9798	     3.1891	    -5.6229	    -5.2032	    -1.3428	    -8.9798	   -10.0708	     0.7553	
   -10.7422	    -7.7209	    -8.2245	     4.0283	    -5.0354	    -4.2801	    -0.5035	    -8.3923	    -8.7280	     2.6855	
    -8.3923	    -5.7068	    -6.6299	     5.1193	    -3.8605	    -3.0212	     0.6714	    -7.3013	    -6.9656	     4.7836	
    -5.4550	    -3.3569	    -4.2801	     6.3782	    -2.3499	    -1.4267	     2.0142	    -5.7907	    -4.8676	     6.9656	
    -2.1820	    -0.9232	    -1.4267	     7.6370	    -0.5035	     0.5035	     3.4409	    -4.0283	    -2.6016	     9.0637	
     1.1749	     1.5106	     1.5106	     8.8120	     1.3428	     2.5177	     4.7836	    -2.1820	    -0.4196	    10.9100	
     4.1122	     3.5248	     4.3640	     9.7351	     3.1052	     4.4479	     5.9586	    -0.2518	     1.5945	    12.3367	
     6.3782	     5.0354	     6.7139	    10.4904	     4.6158	     6.2943	     6.9656	     1.5945	     3.3569	    13.2599	
     7.8888	     5.9586	     8.5602	    10.9940	     5.7068	     7.8049	     7.6370	     3.3569	     4.6997	    13.8474	
[Epoch Header]
[Trial Type]	11
[Accept]	1
[Correct]	0
[RT]	 0.000
[Resp]	0
[Epoch Data]
   -14.2670	   -23.2468	   -25.2609	   -13.5117	   -17.1204	   -17.1204	   -10.6583	   -22.7432	   -16.3651	    -9.0637	
   -14.3509	   -22.5754	   -25.0092	   -13.4277	   -16.8686	   -16.5329	   -10.0708	   -24.3378	   -16.7847	    -9.6512	
   -13.9313	   -21.7361	   -24.4217	   -13.0081	   -16.5329	   -15.6097	    -9.3994	   -25.4288	   -16.9525	   -10.2386	
   -13.0920	   -20.5612	   -23.5825	   -12.4207	   -16.1133	   -14.6866	    -8.5602	   -25.7645	   -16.8686	   -10.8261	
   -11.7493	   -19.3024	   -22.4075	   -11.6653	   -15.6937	   -13.8474	    -7.7209	   -25.2609	   -16.4490	   -11.3297	
   -10.2386	   -17.9596	   -20.9808	   -10.9940	   -15.1901	   -13.0081	    -6.8817	   -23.8342	   -15.6937	   -11.8332	
    -8.5602	   -16.7007	   -19.5541	   -10.3226	   -14.6027	   -12.4207	    -6.1264	   -21.6522	   -14.8544	   -12.2528	
    -6.9656	   -15.6097	   -18.0435	    -9.8190	   -14.0152	   -12.0850	    -5.4550	   -19.1345	   -14.0991	   -12.5885	
    -5.7907	   -14.8544	   -16.7847	    -9.4833	   -13.4277	   -12.0010	    -4.9515	   -16.5329	   -13.6795	   -13.0081	
    -5.0354	   -14.5187	   -15.7776	    -9.4833	   -13.0081	   -12.1689	    -4.7836	   -14.2670	   -13.8474	   -13.5956	
    -5.0354	   -14.6866	   -15.2740	    -9.9030	   -12.6724	   -12.6724	    -5.0354	   -12.6724	   -14.7705	   -14.2670	
    -5.7907	   -15.4419	   -15.2740	   -10.7422	   -12.6724	   -13.5117	    -5.7068	   -11.7493	   -16.4490	   -15.1901	
    -7.3013	   -16.7847	   -15.6937	   -11.9171	   -12.9242	   -14.5187	    -6.7978	   -11.5814	   -18.6310	   -16.3651	
    -9.3994	   -18.4631	   -16.4490	   -13.2599	   -13.5956	   -15.6937	    -8.2245	   -11.9171	   -20.9808	   -17.7078	
   -11.9171	   -20.3094	   -17.4561	   -14.7705	   -14.4348	   -16.8686	    -9.9030	   -12.6724	   -23.1628	   -19.0506	
   -14.5187	   -22.1558	   -18.5471	   -16.1972	   -15.3580	   -17.9596	   -11.6653	   -13.5117	   -25.0092	   -20.2255	
   -16.9525	   -23.7503	   -19.3863	   -17.3721	   -16.1972	   -18.7149	   -13.2599	   -14.2670	   -26.2680	   -21.2326	
   -19.0506	   -24.9252	   -20.0577	   -18.1274	   -16.8686	   -19.0506	   -14.6866	   -14.8544	   -26.8555	   -21.7361	
   -20.4773	   -25.5966	   -20.3094	   -18.4631	   -17.2882	   -18.8828	   -15.7776	   -15.0223	   -26.6876	   -21.8201	
   -21.1487	   -25.5966	   -20.1416	   -18.2953	   -17.2043	   -18.2953	   -16.4490	   -14.9384	   -25.9323	   -21.4005	
   -21.0648	   -25.0931	   -19.4702	   -17.5400	   -16.7847	   -17.2043	   -16.7847	   -14.6027	   -24.5056	   -20.3094	
   -20.2255	   -24.0021	   -18.3792	   -16.4490	   -15.9454	   -15.8615	   -16.7007	   -13.9313	   -22.5754	   -18.7149	
   -18.6310	   -22.4075	   -16.9525	   -14.9384	   -14.8544	   -14.1830	   -16.3651	   -12.9242	   -20.0577	   -16.6168	
   -16.5329	   -20.5612	   -15.1901	   -13.3438	   -13.5956	   -12.5885	   -15.7776	   -11.7493	   -17.0364	   -14.2670	
   -14.1830	   -18.6310	   -13.4277	   -11.6653	   -12.3367	   -10.9940	   -14.9384	   -10.3226	   -13.7634	   -11.8332	
   -11.7493	   -16.7847	   -11.6653	   -10.2386	   -11.1618	    -9.6512	   -14.0152	    -8.7280	   -10.4065	    -9.6512	
    -9.3994	   -15.1062	   -10.1547	    -8.9798	   -10.2386	    -8.5602	   -13.0920	    -7.2174	    -7.2174	    -7.8888	
    -7.4692	   -13.7634	    -8.8959	    -8.2245	    -9.6512	    -7.8888	   -12.0850	    -5.8746	    -4.6158	    -6.7139	
    -5.9586	   -12.8403	    -8.0566	    -7.8049	    -9.3994	    -7.6370	   -11.2457	    -4.9515	    -2.6016	    -6.0425	
    -5.0354	   -12.4207	    -7.5531	    -7.8888	    -9.5673	    -7.7209	   -10.5743	    -4.4479	    -1.3428	    -6.1264	
    -4.6158	   -12.4207	    -7.4692	    -8.4763	    -9.9869	    -8.3084	   -10.1547	    -4.6158	    -0.9232	    -6.8817	
    -4.8676	   -12.9242	    -7.5531	    -9.3155	   -10.6583	    -9.0637	    -9.9869	    -5.1193	    -1.0910	    -8.1406	
    -5.6229	   -13.5956	    -7.8049	   -10.4904	   -11.4136	   -10.1547	    -9.9869	    -6.0425	    -1.7624	    -9.9030	
    -6.7978	   -14.5187	    -7.9727	   -11.8332	   -12.1689	   -11.3297	   -10.1547	    -7.1335	    -2.9373	   -11.9171	
    -8.2245	   -15.5258	    -8.1406	   -13.1760	   -12.7563	   -12.5046	   -10.4065	    -8.3084	    -4.4479	   -14.0991	
    -9.9869	   -16.6168	    -8.1406	   -14.4348	   -13.2599	   -13.5956	   -10.6583	    -9.3155	    -6.2943	   -16.1133	
   -11.6653	   -17.6239	    -8.0566	   -15.5258	   -13.6795	   -14.6027	   -10.8261	   -10.0708	    -8.3923	   -17.9596	
   -13.1760	   -18.4631	    -8.0566	   -16.2811	   -13.7634	   -15.2740	   -10.9100	   -10.6583	   -10.6583	   -19.3863	
   -14.4348	   -19.0506	    -7.8888	   -16.5329	   -13.7634	   -15.6097	   -10.8261	   -10.8261	   -13.0920	   -20.3094	
   -15.1062	   -19.3863	    -7.8049	   -16.2811	   -13.4277	   -15.5258	   -10.4904	   -10.7422	   -15.5258	   -20.6451	
   -15.2740	   -19.3024	    -7.6370	   -15.5258	   -12.9242	   -15.0223	    -9.9030	   -10.4065	   -18.0435	   -20.3934	
   -14.7705	   -18.8828	    -7.3013	   -14.2670	   -12.2528	   -14.1830	    -9.1476	    -9.9030	   -20.3934	   -19.6381	
   -13.6795	   -18.2114	    -6.9656	   -12.6724	   -11.4136	   -13.1760	    -8.3084	    -9.2316	   -22.5754	   -18.4631	
   -12.0850	   -17.2043	    -6.5460	   -10.8261	   -10.4904	   -12.0010	    -7.6370	    -8.4763	   -24.4217	   -17.0364	
   -10.1547	   -16.0294	    -6.0425	    -8.8959	    -9.6512	   -10.9100	    -7.0496	    -7.8049	   -25.6805	   -15.5258	
    -8.0566	   -14.8544	    -5.6229	    -7.1335	    -8.8959	    -9.9030	    -6.8817	    -7.2174	   -26.1841	   -14.1830	
    -5.9586	   -13.7634	    -5.2872	    -5.7068	    -8.3923	    -9.2316	    -7.0496	    -6.7978	   -25.9323	   -13.1760	
    -4.1122	   -12.8403	    -5.1193	    -4.6158	    -8.2245	    -8.8120	    -7.7209	    -6.4621	   -24.8413	   -12.6724	
    -2.4338	   -12.1689	    -5.2872	    -4.0283	    -8.3923	    -8.6441	    -8.6441	    -6.4621	   -22.9950	   -12.5885	
    -1.2589	   -11.8332	    -5.7068	    -3.8605	    -8.9798	    -8.7280	    -9.9030	    -6.5460	   -20.5612	   -12.9242	
    -0.5035	   -11.7493	    -6.5460	    -4.0283	    -9.9869	    -9.0637	   -11.2457	    -6.8817	   -17.8757	   -13.4277	
    -0.2518	   -11.8332	    -7.6370	    -4.6158	   -11.4136	    -9.5673	   -12.4207	    -7.3853	   -15.0223	   -14.0152	
    -0.3357	   -12.0850	    -9.1476	    -5.3711	   -13.1760	   -10.1547	   -13.4277	    -7.9727	   -12.2528	   -14.4348	
    -0.7553	   -12.4207	   -10.7422	    -6.2943	   -15.2740	   -10.7422	   -14.0152	    -8.5602	    -9.7351	   -14.6027	
    -1.4267	   -12.8403	   -12.4207	    -7.2174	   -17.4561	   -11.3297	   -14.1830	    -9.2316	    -7.5531	   -14.5187	
    -2.2659	   -13.1760	   -14.0152	    -7.9727	   -19.6381	   -11.6653	   -13.8474	    -9.9869	    -5.7068	   -13.9313	
    -3.1891	   -13.3438	   -15.5258	    -8.5602	   -21.5683	   -11.8332	   -13.2599	   -10.6583	    -4.1122	   -13.0081	
    -3.9444	   -13.4277	   -16.7007	    -8.8959	   -23.0789	   -11.7493	   -12.3367	   -11.2457	    -2.6855	   -11.7493	
    -4.4479	   -13.2599	   -17.4561	    -8.8120	   -24.0021	   -11.2457	   -11.1618	   -11.6653	    -1.5106	   -10.0708	
    -4.6158	   -12.7563	   -17.7078	    -8.3084	   -24.0860	   -10.4065	    -9.9869	   -11.8332	    -0.4196	    -8.2245	
    -4.2801	   -11.9171	   -17.3721	    -7.2174	   -23.3307	    -9.2316	    -8.6441	   -11.6653	     0.5875	    -6.1264	
    -3.4409	   -10.7422	   -16.5329	    -5.7907	   -21.9040	    -7.7209	    -7.3013	   -11.1618	     1.5106	    -4.0283	
    -2.0142	    -9.3155	   -15.1901	    -3.9444	   -19.8898	    -5.9586	    -6.1264	   -10.1547	     2.2659	    -1.9302	
    -0.1678	    -7.8049	   -13.4277	    -1.8463	   -17.7078	    -4.0283	    -4.9515	    -8.7280	     2.9373	    -0.1678	
     1.9302	    -6.2103	   -11.4975	     0.1678	   -15.4419	    -2.1820	    -4.0283	    -6.7978	     3.5248	     1.2589	
     4.1122	    -4.7836	    -9.5673	     2.0981	   -13.5117	    -0.4196	    -3.2730	    -4.6997	     3.8605	     2.0981	
     6.0425	    -3.6926	    -7.8049	     3.5248	   -12.0010	     1.0071	    -2.7695	    -2.6855	     3.9444	     2.1820	
     7.4692	    -3.0212	    -6.5460	     4.3640	   -10.9940	     1.8463	    -2.6855	    -0.9232	     3.6087	     1.5106	
     8.2245	    -3.0212	    -5.7907	     4.3640	   -10.4904	     2.0142	    -2.9373	     0.3357	     3.0212	     0.0000	
     8.2245	    -3.5248	    -5.6229	     3.5248	   -10.4065	     1.4267	    -3.5248	     0.9232	     2.0142	    -2.1820	
     7.3853	    -4.5319	    -6.0425	     1.9302	   -10.6583	     0.1678	    -4.2801	     0.7553	     0.9232	    -4.8676	
     5.8746	    -5.9586	    -6.9656	    -0.2518	   -11.0779	    -1.6785	    -5.2872	    -0.0839	    -0.3357	    -7.8888	
     3.7766	    -7.6370	    -8.1406	    -2.8534	   -11.4975	    -3.7766	    -6.3782	    -1.5106	    -1.5945	   -10.9100	
     1.3428	    -9.4833	    -9.3994	    -5.6229	   -11.8332	    -6.1264	    -7.5531	    -3.3569	    -2.8534	   -13.7634	
    -1.4267	   -11.2457	   -10.6583	    -8.4763	   -12.0850	    -8.3923	    -8.6441	    -5.6229	    -4.1962	   -16.1972	
    -4.1122	   -12.8403	   -11.6653	   -10.9100	   -12.0850	   -10.4904	    -9.8190	    -7.9727	    -5.4550	   -18.2953	
    -6.6299	   -14.1830	   -12.2528	   -13.0081	   -11.7493	   -12.1689	   -10.7422	   -10.3226	    -6.7139	   -19.8059	
    -8.7280	   -15.1062	   -12.2528	   -14.3509	   -11.0779	   -13.5117	   -11.5814	   -12.5046	    -7.8049	   -20.8130	
   -10.2386	   -15.6097	   -11.7493	   -15.1062	    -9.9869	   -14.3509	   -12.0010	   -14.2670	    -8.8959	   -21.3165	
   -11.0779	   -15.5258	   -10.5743	   -15.1062	    -8.5602	   -14.7705	   -12.1689	   -15.6097	    -9.8190	   -21.4005	
   -11.1618	   -15.0223	    -8.8120	   -14.4348	    -6.8817	   -14.7705	   -11.9171	   -16.5329	   -10.6583	   -21.1487	
   -10.5743	   -14.1830	    -6.7139	   -13.3438	    -5.1193	   -14.3509	   -11.4136	   -17.1204	   -11.3297	   -20.7291	
    -9.3994	   -13.0920	    -4.2801	   -11.8332	    -3.3569	   -13.5956	   -10.5743	   -17.3721	   -11.9171	   -20.2255	
    -7.7209	   -11.7493	    -1.8463	   -10.1547	    -1.7624	   -12.6724	    -9.4833	   -17.4561	   -12.3367	   -19.6381	
    -5.6229	   -10.4065	     0.6714	    -8.4763	    -0.4196	   -11.4975	    -8.1406	   -17.2882	   -12.7563	   -18.9667	
    -3.3569	    -8.8959	     3.0212	    -6.7978	     0.6714	   -10.2386	    -6.6299	   -16.9525	   -13.0920	   -18.3792	
    -1.0071	    -7.3853	     5.0354	    -5.2032	     1.5106	    -8.8959	    -5.1193	   -16.3651	   -13.4277	   -17.7078	
     1.2589	    -5.9586	     6.7139	    -3.8605	     2.0142	    -7.5531	    -3.6087	   -15.4419	   -13.6795	   -17.1204	
     3.3569	    -4.6997	     7.8888	    -2.7695	     2.3499	    -6.3782	    -2.3499	   -14.1830	   -13.7634	   -16.6168	
     5.1193	    -3.6087	     8.6441	    -1.9302	     2.4338	    -5.4550	    -1.2589	   -12.4207	   -13.5117	   -16.2811	
     6.4621	    -2.6016	     8.8959	    -1.2589	     2.3499	    -4.6158	    -0.4196	   -10.2386	   -12.8403	   -16.1133	
     7.3013	    -1.7624	     8.8959	    -0.7553	     2.2659	    -4.0283	     0.2518	    -7.6370	   -11.5814	   -15.8615	
     7.8049	    -1.0910	     8.5602	    -0.4196	     2.0981	    -3.5248	     0.7553	    -4.7836	    -9.9869	   -15.6097	
     7.7209	    -0.5035	     8.0566	    -0.1678	     1.9302	    -3.2730	     1.0910	    -2.0142	    -8.1406	   -15.1901	
     7.3013	    -0.1678	     7.4692	    -0.0839	     1.6785	    -3.0212	     1.2589	     0.5035	    -6.1264	   -14.6866	
     6.3782	     0.0839	     6.7978	    -0.0839	     1.3428	    -2.9373	     1.2589	     2.5177	    -4.1122	   -14.0991	
     5.2872	     0.0839	     6.1264	    -0.1678	     0.8392	    -2.9373	     1.1749	     3.9444	    -2.0981	   -13.5117	
     4.1122	     0.0000	     5.5389	    -0.2518	     0.4196	    -2.9373	     1.0071	     4.8676	    -0.1678	   -12.9242	
     3.1052	    -0.0839	     5.0354	    -0.1678	    -0.0839	    -2.7695	     0.9232	     5.2032	     1.7624	   -12.3367	
     2.5177	    -0.0839	     4.6997	     0.0839	    -0.5035	    -2.5177	     0.8392	     5.2032	     3.6926	   -11.8332	
     2.3499	     0.0000	     4.2801	     0.5875	    -0.6714	    -2.1820	     0.9232	     4.7836	     5.6229	   -11.2457	
     2.7695	     0.1678	     3.9444	     1.3428	    -0.6714	    -1.5945	     1.2589	     4.1962	     7.3853	   -10.5743	
     3.6926	     0.5035	     3.6087	     2.3499	    -0.5035	    -0.9232	     1.6785	     3.4409	     9.0637	    -9.9030	
     5.0354	     1.0910	     3.4409	     3.5248	     0.0000	    -0.0839	     2.2659	     2.6016	    10.4904	    -9.1476	
     6.7978	     1.6785	     3.3569	     4.8676	     0.7553	     0.7553	     2.9373	     1.7624	    11.6653	    -8.3084	
     8.6441	     2.4338	     3.5248	     6.2103	     1.5945	     1.6785	     3.6926	     1.0071	    12.5046	    -7.4692	
    10.5743	     3.1052	     3.9444	     7.4692	     2.3499	     2.6016	     4.3640	     0.4196	    13.0920	    -6.7139	
    12.1689	     3.6087	     4.4479	     8.4763	     3.0212	     3.2730	     4.7836	    -0.1678	    13.1760	    -6.1264	
    13.3438	     3.7766	     4.8676	     9.0637	     3.2730	     3.7766	     4.8676	    -0.6714	    12.6724	    -5.7907	
    13.9313	     3.5248	     5.0354	     9.1476	     3.1052	     3.9444	     4.5319	    -1.1749	    11.6653	    -5.8746	
    13.8474	     2.9373	     4.9515	     8.6441	     2.6016	     3.7766	     3.7766	    -1.5106	    10.0708	    -6.2943	
    13.1760	     1.9302	     4.5319	     7.6370	     1.6785	     3.3569	     2.7695	    -1.7624	     7.9727	    -7.0496	
    11.9171	     0.7553	     3.8605	     6.2103	     0.6714	     2.7695	     1.6785	    -1.8463	     5.5389	    -8.1406	
    10.3226	    -0.5035	     2.9373	     4.6158	    -0.2518	     2.0981	     0.6714	    -1.8463	     3.0212	    -9.4833	
     8.4763	    -1.6785	     2.0142	     3.0212	    -1.0910	     1.4267	    -0.2518	    -1.6785	     0.5035	   -10.8261	
     6.6299	    -2.6016	     1.1749	     1.5106	    -1.6785	     0.8392	    -0.7553	    -1.5106	    -1.7624	   -12.1689	
     4.9515	    -3.3569	     0.5035	     0.2518	    -2.0142	     0.5035	    -1.0071	    -1.4267	    -3.8605	   -13.5117	
     3.6087	    -3.7766	     0.0839	    -0.6714	    -2.0981	     0.2518	    -0.9232	    -1.4267	    -5.5389	   -14.6027	
     2.6855	    -3.7766	    -0.0839	    -1.1749	    -1.8463	     0.0839	    -0.5875	    -1.5945	    -7.0496	   -15.6097	
     2.1820	    -3.5248	     0.0839	    -1.3428	    -1.5106	     0.0839	     0.0839	    -1.9302	    -8.2245	   -16.4490	
     2.2659	    -2.9373	     0.5875	    -1.1749	    -1.0910	     0.0000	     0.9232	    -2.3499	    -9.1476	   -17.2043	
     2.7695	    -2.2659	     1.3428	    -0.7553	    -0.6714	    -0.1678	     1.7624	    -2.9373	    -9.9030	   -17.7917	
     3.5248	    -1.5106	     2.3499	    -0.2518	    -0.4196	    -0.5875	     2.6016	    -3.6087	   -10.4065	   -18.2953	
     4.6158	    -0.8392	     3.4409	     0.2518	    -0.2518	    -1.1749	     3.2730	    -4.3640	   -10.6583	   -18.6310	
     5.7907	    -0.3357	     4.7836	     0.7553	    -0.2518	    -1.9302	     3.7766	    -5.2872	   -10.8261	   -18.7988	
     7.0496	     0.0000	     6.1264	     1.2589	    -0.2518	    -2.7695	     4.0283	    -6.2943	   -10.8261	   -18.5471	
     8.1406	     0.0839	     7.6370	     1.6785	    -0.2518	    -3.5248	     4.1962	    -7.4692	   -10.7422	   -18.0435	
     9.1476	     0.0000	     9.1476	     2.0981	    -0.1678	    -4.2801	     4.1962	    -8.8120	   -10.7422	   -17.2043	
     9.8190	    -0.3357	    10.4904	     2.4338	     0.0839	    -4.8676	     4.1122	   -10.3226	   -10.9100	   -16.1972	
    10.0708	    -0.8392	    11.6653	     2.7695	     0.2518	    -5.3711	     3.9444	   -11.8332	   -11.2457	   -15.0223	
     9.8190	    -1.5945	    12.5046	     2.9373	     0.4196	    -5.9586	     3.6087	   -13.5117	   -11.8332	   -13.8474	
     8.8959	    -2.6016	    12.6724	     2.6855	     0.3357	    -6.6299	     3.0212	   -15.3580	   -12.7563	   -13.0081	
     7.3013	    -3.9444	    12.3367	     2.1820	     0.0839	    -7.4692	     2.2659	   -17.3721	   -13.7634	   -12.5885	
     5.2032	    -5.3711	    11.4136	     1.2589	    -0.4196	    -8.3923	     1.2589	   -19.4702	   -14.8544	   -12.5046	
     2.6855	    -6.9656	    10.1547	     0.1678	    -1.0071	    -9.3994	     0.1678	   -21.4005	   -15.8615	   -12.8403	
     0.1678	    -8.3923	     8.6441	    -1.0910	    -1.5106	   -10.2386	    -0.8392	   -22.9950	   -16.7007	   -13.5117	
    -2.2659	    -9.6512	     7.2174	    -2.3499	    -1.8463	   -10.9100	    -1.8463	   -24.0860	   -17.3721	   -14.2670	
    -4.3640	   -10.5743	     5.7907	    -3.4409	    -2.0981	   -11.3297	    -2.6855	   -24.6735	   -17.9596	   -15.1901	
    -5.9586	   -11.2457	     4.4479	    -4.5319	    -2.1820	   -11.4975	    -3.4409	   -24.6735	   -18.5471	   -16.1972	
    -7.0496	   -11.4975	     3.3569	    -5.3711	    -2.0981	   -11.4136	    -4.1122	   -24.2538	   -19.0506	   -17.0364	
    -7.4692	   -11.4136	     2.4338	    -5.9586	    -1.9302	   -11.0779	    -4.6997	   -23.4985	   -19.4702	   -17.7078	
    -7.1335	   -10.9100	     1.8463	    -6.2103	    -1.5945	   -10.4904	    -5.1193	   -22.4075	   -19.5541	   -18.1274	
    -6.1264	   -10.0708	     1.5945	    -6.1264	    -1.0910	    -9.4833	    -5.3711	   -21.1487	   -19.3863	   -18.2114	
    -4.5319	    -8.9798	     1.6785	    -5.5389	    -0.5035	    -8.2245	    -5.4550	   -19.8059	   -18.7988	   -18.0435	
    -2.5177	    -7.6370	     2.0142	    -4.5319	     0.1678	    -6.7139	    -5.2872	   -18.3792	   -17.7078	   -17.6239	
    -0.0839	    -6.2103	     2.5177	    -3.1891	     0.9232	    -4.9515	    -4.7836	   -16.7847	   -16.1972	   -17.2882	
     2.4338	    -4.5319	     3.2730	    -1.6785	     1.6785	    -3.1052	    -4.0283	   -14.8544	   -14.0991	   -16.8686	
     4.8676	    -2.9373	     4.1962	     0.0000	     2.4338	    -1.2589	    -2.9373	   -12.5885	   -11.6653	   -16.3651	
     7.0496	    -1.2589	     5.2872	     1.5945	     3.1052	     0.3357	    -1.6785	    -9.9030	    -8.8959	   -15.7776	
     8.8120	     0.1678	     6.2943	     2.9373	     3.7766	     1.5106	    -0.4196	    -6.7139	    -6.0425	   -14.9384	
    10.0708	     1.4267	     7.2174	     3.9444	     4.2801	     2.2659	     0.8392	    -3.3569	    -3.1052	   -13.8474	
    10.6583	     2.3499	     8.0566	     4.5319	     4.6158	     2.5177	     1.8463	     0.0839	    -0.2518	   -12.6724	
    10.6583	     2.9373	     8.5602	     4.7836	     4.8676	     2.2659	     2.6855	     3.2730	     2.4338	   -11.2457	
     9.9869	     3.1052	     8.8120	     4.6158	     4.9515	     1.6785	     3.3569	     6.1264	     4.8676	    -9.8190	
     8.7280	     3.0212	     8.8120	     4.1962	     4.8676	     0.9232	     3.7766	     8.5602	     6.9656	    -8.3923	
     7.2174	     2.6016	     8.5602	     3.6087	     4.6997	     0.0839	     4.1122	    10.5743	     8.7280	    -6.9656	
     5.5389	     2.0142	     8.0566	     3.0212	     4.3640	    -0.5875	     4.4479	    12.1689	    10.1547	    -5.8746	
     3.7766	     1.3428	     7.4692	     2.4338	     4.0283	    -1.0071	     4.6997	    13.3438	    11.3297	    -4.9515	
     2.0981	     0.5035	     6.7139	     2.0142	     3.7766	    -1.0910	     4.9515	    14.2670	    12.2528	    -4.3640	
     0.7553	    -0.2518	     5.9586	     1.6785	     3.4409	    -0.9232	     5.2872	    14.7705	    12.9242	    -4.1962	
    -0.2518	    -0.9232	     5.2032	     1.4267	     3.1891	    -0.5035	     5.6229	    14.9384	    13.2599	    -4.2801	
    -0.8392	    -1.5945	     4.4479	     1.3428	     2.8534	     0.0839	     5.8746	    14.6027	    13.0920	    -4.6158	
    -0.9232	    -2.0981	     3.6926	     1.3428	     2.5177	     0.7553	     6.1264	    13.7634	    12.4207	    -4.9515	
    -0.5875	    -2.5177	     3.0212	     1.4267	     2.1820	     1.4267	     6.2103	    12.4207	    11.1618	    -5.1193	
     0.2518	    -2.6855	     2.4338	     1.7624	     1.8463	     2.0981	     6.2943	    10.5743	     9.3994	    -5.0354	
     1.5106	    -2.6855	     2.0142	     2.2659	     1.5945	     2.8534	     6.3782	     8.2245	     7.1335	    -4.6158	
     2.9373	    -2.6016	     1.6785	     2.8534	     1.3428	     3.6087	     6.2943	     5.6229	     4.6158	    -3.8605	
     4.4479	    -2.5177	     1.3428	     3.5248	     1.0071	     4.2801	     6.0425	     2.6855	     1.8463	    -2.9373	
     5.7068	    -2.4338	     1.0071	     4.0283	     0.6714	     4.8676	     5.6229	    -0.4196	    -0.9232	    -1.9302	
     6.5460	    -2.6016	     0.4196	     4.3640	     0.2518	     5.0354	     4.9515	    -3.6087	    -3.6926	    -1.0071	
     6.8817	    -3.0212	    -0.3357	     4.2801	    -0.3357	     4.9515	     3.9444	    -6.9656	    -6.1264	    -0.3357	
     6.6299	    -3.6926	    -1.3428	     3.9444	    -1.0910	     4.4479	     2.7695	   -10.2386	    -8.0566	     0.0000	
     5.7068	    -4.6158	    -2.5177	     3.2730	    -1.9302	     3.6926	     1.5106	   -13.1760	    -9.4833	     0.0000	
     4.3640	    -5.5389	    -3.7766	     2.4338	    -2.6855	     2.7695	     0.2518	   -15.5258	   -10.3226	    -0.4196	
     2.6855	    -6.4621	    -5.0354	     1.5945	    -3.3569	     1.9302	    -0.8392	   -17.2043	   -10.5743	    -1.2589	
     1.0071	    -7.2174	    -5.9586	     0.8392	    -3.7766	     1.1749	    -1.5945	   -17.9596	   -10.4065	    -2.2659	
    -0.4196	    -7.4692	    -6.6299	     0.4196	    -3.7766	     0.7553	    -2.0142	   -17.8757	    -9.9030	    -3.4409	
    -1.3428	    -7.3013	    -6.7139	     0.4196	    -3.3569	     0.7553	    -1.9302	   -16.8686	    -9.1476	    -4.6158	
    -1.5106	    -6.3782	    -6.1264	     0.9232	    -2.5177	     1.2589	    -1.4267	   -14.8544	    -8.2245	    -5.6229	
    -0.7553	    -4.9515	    -4.9515	     1.9302	    -1.1749	     2.2659	    -0.4196	   -11.9171	    -7.2174	    -6.3782	
     0.7553	    -2.9373	    -3.1052	     3.5248	     0.5035	     3.6087	     1.0071	    -8.2245	    -6.3782	    -6.7978	
     2.8534	    -0.8392	    -0.9232	     5.2872	     2.3499	     5.2032	     2.5177	    -4.1122	    -5.6229	    -6.9656	
     5.1193	     1.2589	     1.2589	     7.1335	     4.0283	     6.6299	     4.0283	     0.1678	    -5.1193	    -6.8817	
     7.3853	     2.9373	     3.3569	     8.7280	     5.2872	     7.7209	     5.2032	     4.0283	    -4.6997	    -6.6299	
     9.3155	     3.9444	     5.0354	     9.9030	     6.0425	     8.3923	     6.0425	     7.3013	    -4.5319	    -6.2943	
    10.5743	     4.1962	     6.1264	    10.3226	     6.1264	     8.3923	     6.2103	     9.8190	    -4.3640	    -5.9586	
    11.0779	     3.5248	     6.5460	    10.0708	     5.3711	     7.8049	     5.8746	    11.3297	    -4.2801	    -5.7907	
    10.6583	     1.9302	     6.2103	     8.8959	     3.7766	     6.5460	     4.7836	    11.9171	    -4.1962	    -5.7907	
     9.3155	    -0.4196	     5.0354	     6.8817	     1.5106	     4.6997	     3.1052	    11.5814	    -4.1122	    -6.2943	
     7.0496	    -3.5248	     3.1891	     4.2801	    -1.4267	     2.3499	     1.0071	    10.4065	    -4.0283	    -7.2174	
     4.1122	    -6.9656	     0.8392	     1.1749	    -4.6997	    -0.1678	    -1.5106	     8.7280	    -3.9444	    -8.6441	
     0.7553	   -10.4904	    -1.6785	    -2.0981	    -7.8888	    -2.6855	    -3.9444	     6.6299	    -3.9444	   -10.2386	
    -2.7695	   -13.8474	    -4.1122	    -5.2872	   -10.9100	    -5.0354	    -6.2103	     4.5319	    -4.0283	   -12.0010	
    -6.1264	   -16.8686	    -6.2943	    -8.1406	   -13.4277	    -7.1335	    -8.0566	     2.6016	    -4.1962	   -13.6795	
    -9.1476	   -19.2184	    -7.9727	   -10.4904	   -15.2740	    -8.7280	    -9.5673	     1.0071	    -4.3640	   -15.1901	
   -11.5814	   -20.9808	    -9.3155	   -12.2528	   -16.4490	    -9.9869	   -10.5743	    -0.1678	    -4.4479	   -16.3651	
   -13.5117	   -22.0718	   -10.0708	   -13.4277	   -16.9525	   -10.9100	   -11.1618	    -0.7553	    -4.4479	   -17.1204	
   -14.6027	   -22.4075	   -10.4065	   -14.0152	   -16.8686	   -11.4975	   -11.4136	    -0.7553	    -4.1962	   -17.3721	
   -14.9384	   -22.0718	   -10.4065	   -13.9313	   -16.2811	   -11.8332	   -11.4136	    -0.1678	    -3.6087	   -17.0364	
   -14.3509	   -21.0648	    -9.9030	   -13.1760	   -15.1901	   -11.8332	   -10.9940	     1.0071	    -2.6855	   -16.1133	
   -12.9242	   -19.3863	    -9.1476	   -11.9171	   -13.8474	   -11.5814	   -10.4065	     2.6016	    -1.4267	   -14.6866	
   -10.8261	   -17.1204	    -8.1406	   -10.3226	   -12.2528	   -11.1618	    -9.4833	     4.5319	     0.0839	   -13.0081	
    -8.2245	   -14.5187	    -7.0496	    -8.3084	   -10.6583	   -10.5743	    -8.4763	     6.5460	     1.5106	   -11.0779	
    -5.3711	   -11.8332	    -5.8746	    -6.2103	    -9.0637	    -9.8190	    -7.4692	     8.3923	     2.8534	    -9.3155	
    -2.3499	    -9.0637	    -4.6997	    -4.1122	    -7.5531	    -9.0637	    -6.4621	     9.9030	     3.9444	    -7.8049	
     0.6714	    -6.4621	    -3.6926	    -2.0142	    -6.2103	    -8.1406	    -5.4550	    10.8261	     4.6158	    -6.6299	
     3.4409	    -4.1122	    -2.6855	     0.0000	    -5.0354	    -7.0496	    -4.6158	    11.1618	     4.9515	    -5.9586	
     6.0425	    -2.0981	    -1.7624	     1.9302	    -4.1122	    -5.8746	    -3.9444	    10.9100	     5.0354	    -5.7068	
     8.3084	    -0.4196	    -0.9232	     3.7766	    -3.3569	    -4.6158	    -3.3569	    10.0708	     4.9515	    -5.7907	
    10.1547	     0.9232	    -0.2518	     5.5389	    -2.8534	    -3.1891	    -3.0212	     8.7280	     4.8676	    -6.1264	
    11.5814	     1.7624	     0.3357	     7.1335	    -2.4338	    -1.6785	    -2.8534	     6.8817	     4.7836	    -6.7139	
    12.5046	     2.2659	     0.6714	     8.4763	    -2.2659	    -0.3357	    -2.9373	     4.6158	     4.7836	    -7.3853	
    12.9242	     2.3499	     0.7553	     9.4833	    -2.2659	     1.0071	    -3.1891	     1.8463	     4.6997	    -8.0566	
    12.6724	     1.9302	     0.5035	    10.1547	    -2.4338	     2.0142	    -3.7766	    -1.2589	     4.5319	    -8.5602	
    11.9171	     1.1749	    -0.2518	    10.4065	    -2.9373	     2.8534	    -4.5319	    -4.7836	     4.1122	    -8.9798	
    10.4904	    -0.0839	    -1.4267	    10.1547	    -3.7766	     3.3569	    -5.5389	    -8.6441	     3.2730	    -9.3155	
     8.6441	    -1.6785	    -2.9373	     9.3994	    -4.8676	     3.4409	    -6.7978	   -12.7563	     2.0981	    -9.6512	
     6.4621	    -3.6087	    -4.7836	     8.3084	    -6.2943	     3.1891	    -8.3923	   -17.1204	     0.5035	   -10.0708	
     4.0283	    -5.7907	    -6.7978	     6.8817	    -8.0566	     2.6855	   -10.0708	   -21.4844	    -1.4267	   -10.7422	
     1.6785	    -7.9727	    -8.8959	     5.4550	    -9.8190	     1.9302	   -11.9171	   -25.5127	    -3.6926	   -11.4975	
    -0.3357	    -9.9030	   -10.9100	     4.1962	   -11.4975	     1.2589	   -13.5956	   -28.9536	    -6.0425	   -12.4207	
    -1.7624	   -11.4136	   -12.5046	     3.3569	   -12.8403	     0.7553	   -14.9384	   -31.3034	    -8.3084	   -13.1760	
    -2.3499	   -12.2528	   -13.5956	     3.1891	   -13.6795	     0.5875	   -15.7776	   -32.3105	   -10.2386	   -13.6795	
    -2.1820	   -12.4207	   -14.0991	     3.5248	   -13.9313	     0.8392	   -16.0294	   -31.8069	   -11.5814	   -13.7634	
    -1.2589	   -11.8332	   -13.8474	     4.4479	   -13.6795	     1.3428	   -15.7776	   -29.7928	   -12.4207	   -13.3438	
     0.1678	   -10.7422	   -13.0920	     5.6229	   -13.0920	     2.1820	   -15.0223	   -26.4359	   -12.5046	   -12.5046	
     2.0142	    -9.2316	   -11.8332	     6.9656	   -12.1689	     3.0212	   -13.9313	   -22.0718	   -12.0010	   -11.4136	
     3.9444	    -7.7209	   -10.4904	     8.3084	   -11.2457	     3.8605	   -12.6724	   -16.9525	   -10.9100	   -10.2386	
     5.7068	    -6.2103	    -9.0637	     9.3994	   -10.3226	     4.6158	   -11.4136	   -11.7493	    -9.2316	    -9.0637	
     7.1335	    -5.0354	    -7.8049	    10.1547	    -9.4833	     5.1193	   -10.2386	    -6.6299	    -7.2174	    -8.1406	
     8.1406	    -4.2801	    -6.8817	    10.5743	    -8.8959	     5.3711	    -9.2316	    -2.0981	    -4.9515	    -7.4692	
     8.5602	    -3.9444	    -6.2103	    10.4904	    -8.3923	     5.2032	    -8.3923	     1.6785	    -2.7695	    -7.0496	
     8.3084	    -4.0283	    -6.0425	    10.0708	    -8.1406	     4.6158	    -7.8888	     4.5319	    -0.7553	    -7.0496	
     7.4692	    -4.5319	    -6.2943	     9.1476	    -8.0566	     3.6926	    -7.5531	     6.2943	     0.7553	    -7.3013	
     6.0425	    -5.5389	    -7.0496	     7.7209	    -8.1406	     2.3499	    -7.6370	     7.1335	     1.6785	    -7.8888	
     4.0283	    -6.7978	    -8.2245	     6.0425	    -8.4763	     0.7553	    -8.0566	     7.0496	     1.9302	    -8.7280	
     1.7624	    -8.3084	    -9.5673	     4.0283	    -8.8959	    -1.0910	    -8.6441	     6.2103	     1.5945	    -9.7351	
    -0.5035	    -9.7351	   -10.9940	     2.0981	    -9.3155	    -2.9373	    -9.3994	     4.8676	     0.9232	   -10.5743	
    -2.5177	   -10.9940	   -12.1689	     0.3357	    -9.4833	    -4.5319	   -10.0708	     3.1891	     0.0839	   -11.2457	
    -3.9444	   -11.8332	   -12.9242	    -1.0071	    -9.3155	    -5.7068	   -10.5743	     1.5945	    -0.6714	   -11.5814	
    -4.6997	   -12.0850	   -13.0920	    -1.8463	    -8.8959	    -6.4621	   -10.8261	     0.0839	    -1.0910	   -11.4136	
    -4.6158	   -11.8332	   -12.6724	    -2.1820	    -8.2245	    -6.6299	   -10.9100	    -1.0910	    -1.2589	   -10.9100	
    -3.6926	   -11.0779	   -11.6653	    -2.0142	    -7.3013	    -6.3782	   -10.6583	    -1.8463	    -1.1749	    -9.9869	
    -2.1820	    -9.9869	   -10.0708	    -1.4267	    -6.2103	    -5.7068	   -10.1547	    -2.0142	    -0.9232	    -8.8120	
    -0.0839	    -8.4763	    -8.0566	    -0.5035	    -5.0354	    -4.7836	    -9.4833	    -1.6785	    -0.5035	    -7.5531	
     2.2659	    -6.7978	    -5.6229	     0.6714	    -3.6926	    -3.6087	    -8.6441	    -0.7553	    -0.1678	    -6.2943	
     4.7836	    -5.0354	    -2.8534	     2.0142	    -2.4338	    -2.2659	    -7.5531	     0.5875	     0.0839	    -5.1193	
     7.0496	    -3.2730	     0.1678	     3.3569	    -1.1749	    -1.0071	    -6.4621	     2.1820	     0.0839	    -4.2801	
     8.9798	    -1.5945	     3.1891	     4.5319	    -0.1678	     0.1678	    -5.3711	     3.7766	    -0.1678	    -3.7766	
    10.1547	    -0.3357	     5.9586	     5.5389	     0.5035	     1.0910	    -4.3640	     5.1193	    -0.7553	    -3.7766	
    10.5743	     0.5035	     8.4763	     6.0425	     0.6714	     1.6785	    -3.5248	     5.8746	    -1.5945	    -4.2801	
    10.1547	     0.9232	    10.4065	     6.2103	     0.3357	     1.7624	    -2.9373	     6.0425	    -2.6016	    -5.1193	
     8.8959	     0.8392	    11.7493	     5.8746	    -0.3357	     1.5106	    -2.6016	     5.5389	    -3.6926	    -6.2943	
     6.9656	     0.4196	    12.2528	     5.2032	    -1.4267	     0.8392	    -2.5177	     4.4479	    -4.6997	    -7.6370	
     4.5319	    -0.3357	    12.0010	     4.1962	    -2.6016	    -0.1678	    -2.6016	     2.9373	    -5.7068	    -9.0637	
     1.8463	    -1.2589	    10.9940	     2.9373	    -3.7766	    -1.3428	    -2.8534	     1.2589	    -6.5460	   -10.4065	
    -0.8392	    -2.1820	     9.3155	     1.5106	    -4.8676	    -2.7695	    -3.1891	    -0.5035	    -7.3013	   -11.6653	
    -3.4409	    -3.1052	     6.9656	     0.0000	    -5.9586	    -4.1962	    -3.7766	    -2.1820	    -7.8888	   -12.8403	
    -5.7907	    -3.8605	     4.1962	    -1.5945	    -6.9656	    -5.5389	    -4.4479	    -3.6087	    -8.1406	   -14.0152	
    -7.6370	    -4.6158	     1.1749	    -3.1891	    -7.8888	    -6.8817	    -5.3711	    -4.7836	    -8.1406	   -15.0223	
    -8.9798	    -5.1193	    -1.7624	    -4.5319	    -8.7280	    -7.9727	    -6.2943	    -5.6229	    -7.7209	   -15.9454	
    -9.6512	    -5.4550	    -4.5319	    -5.5389	    -9.4833	    -8.8120	    -7.3013	    -6.2103	    -6.9656	   -16.7007	
    -9.6512	    -5.5389	    -6.8817	    -6.2943	   -10.0708	    -9.2316	    -8.2245	    -6.3782	    -5.8746	   -17.1204	
    -8.8959	    -5.2872	    -8.7280	    -6.4621	   -10.4904	    -9.3155	    -8.9798	    -6.2943	    -4.6158	   -17.2882	
    -7.5531	    -4.6997	    -9.8190	    -6.2103	   -10.6583	    -8.8959	    -9.5673	    -5.8746	    -3.2730	   -17.1204	
    -5.5389	    -3.6926	   -10.0708	    -5.3711	   -10.5743	    -7.8888	    -9.8190	    -5.1193	    -1.9302	   -16.7007	
    -3.1891	    -2.4338	    -9.6512	    -4.1122	   -10.1547	    -6.5460	    -9.8190	    -4.0283	    -0.7553	   -16.1972	
    -0.5035	    -0.9232	    -8.5602	    -2.6016	    -9.5673	    -5.0354	    -9.5673	    -2.8534	     0.0839	   -15.7776	
     1.9302	     0.5035	    -7.0496	    -1.1749	    -8.8959	    -3.5248	    -9.2316	    -1.6785	     0.5035	   -15.5258	
     4.1122	     1.7624	    -5.3711	    -0.0839	    -8.3084	    -2.2659	    -8.9798	    -0.7553	     0.2518	   -15.5258	
     5.5389	     2.7695	    -3.7766	     0.5875	    -7.8049	    -1.5945	    -8.8120	    -0.1678	    -0.5035	   -15.8615	
     6.2943	     3.3569	    -2.2659	     0.7553	    -7.5531	    -1.3428	    -8.8120	     0.0839	    -1.6785	   -16.5329	
     6.2943	     3.6087	    -1.0910	     0.4196	    -7.3853	    -1.5945	    -8.9798	    -0.1678	    -3.1052	   -17.4561	
     5.5389	     3.4409	    -0.1678	    -0.2518	    -7.3853	    -2.1820	    -9.3155	    -0.9232	    -4.7836	   -18.6310	
     4.1122	     3.1052	     0.3357	    -1.3428	    -7.5531	    -3.0212	    -9.6512	    -2.0981	    -6.5460	   -19.8898	
     2.2659	     2.4338	     0.3357	    -2.5177	    -7.7209	    -4.0283	   -10.0708	    -3.6926	    -8.3923	   -21.1487	
     0.0839	     1.7624	     0.0839	    -3.7766	    -7.9727	    -4.9515	   -10.4904	    -5.7907	   -10.1547	   -22.1558	
    -2.0142	     1.0910	    -0.5035	    -4.7836	    -8.1406	    -5.6229	   -10.7422	    -8.0566	   -11.6653	   -22.7432	
    -3.7766	     0.5875	    -1.1749	    -5.2872	    -8.1406	    -5.8746	   -10.8261	   -10.2386	   -12.7563	   -22.8271	
    -4.8676	     0.4196	    -1.9302	    -5.2032	    -7.8888	    -5.5389	   -10.4904	   -12.0850	   -13.1760	   -22.3236	
    -5.1193	     0.6714	    -2.3499	    -4.2801	    -7.2174	    -4.6158	    -9.8190	   -13.2599	   -12.6724	   -21.0648	
    -4.4479	     1.5106	    -2.4338	    -2.6016	    -6.2103	    -3.0212	    -8.7280	   -13.5956	   -11.1618	   -19.3863	
    -2.7695	     2.7695	    -2.0981	    -0.2518	    -4.7836	    -1.0071	    -7.3013	   -12.8403	    -8.6441	   -17.1204	
    -0.3357	     4.4479	    -1.3428	     2.5177	    -3.1891	     1.1749	    -5.7068	   -10.9940	    -5.4550	   -14.6027	
     2.6855	     6.2943	    -0.3357	     5.4550	    -1.6785	     3.2730	    -4.1122	    -8.1406	    -1.6785	   -12.0850	
     5.8746	     8.1406	     0.8392	     8.2245	    -0.4196	     5.1193	    -2.7695	    -4.7836	     2.1820	    -9.6512	
     8.8959	     9.7351	     1.9302	    10.5743	     0.4196	     6.5460	    -1.8463	    -1.2589	     5.7907	    -7.5531	
    11.5814	    10.9100	     2.9373	    12.3367	     0.8392	     7.3013	    -1.2589	     2.0142	     8.8959	    -5.8746	
    13.5956	    11.6653	     3.6087	    13.5117	     0.6714	     7.4692	    -1.1749	     4.6997	    11.2457	    -4.6158	
    14.7705	    11.8332	     3.8605	    13.8474	     0.0839	     6.9656	    -1.5945	     6.4621	    12.7563	    -3.8605	
    15.0223	    11.4136	     3.6087	    13.5117	    -0.9232	     5.8746	    -2.3499	     7.1335	    13.5117	    -3.4409	
    14.4348	    10.4904	     3.0212	    12.5046	    -2.0981	     4.3640	    -3.5248	     6.9656	    13.4277	    -3.3569	
    12.9242	     9.0637	     2.0142	    11.0779	    -3.4409	     2.4338	    -4.8676	     5.9586	    12.6724	    -3.5248	
    10.7422	     7.3013	     0.7553	     9.2316	    -4.6997	     0.5035	    -6.3782	     4.4479	    11.4136	    -3.8605	
     8.0566	     5.2032	    -0.5875	     7.3013	    -5.9586	    -1.4267	    -7.8888	     2.6016	     9.8190	    -4.3640	
     5.1193	     3.1052	    -1.9302	     5.3711	    -7.1335	    -3.1891	    -9.3994	     0.6714	     7.9727	    -4.8676	
     2.1820	     0.9232	    -3.2730	     3.5248	    -8.2245	    -4.6997	   -10.6583	    -1.3428	     6.0425	    -5.4550	
    -0.5875	    -1.0071	    -4.3640	     2.0142	    -9.0637	    -5.8746	   -11.7493	    -3.0212	     4.2801	    -5.9586	
    -2.6855	    -2.6855	    -5.2872	     0.9232	    -9.6512	    -6.4621	   -12.4207	    -4.4479	     2.7695	    -6.4621	
    -4.0283	    -3.7766	    -5.7068	     0.4196	    -9.9030	    -6.6299	   -12.6724	    -5.5389	     1.5945	    -6.7978	
    -4.3640	    -4.2801	    -5.7068	     0.5035	    -9.7351	    -6.2943	   -12.5046	    -6.0425	     0.9232	    -6.9656	
    -3.6926	    -4.1122	    -5.2872	     1.1749	    -9.1476	    -5.3711	   -11.8332	    -6.1264	     0.6714	    -7.0496	
    -2.0142	    -3.1891	    -4.2801	     2.4338	    -8.1406	    -3.9444	   -10.9100	    -5.6229	     0.8392	    -6.8817	
     0.5035	    -1.5945	    -2.9373	     4.1122	    -6.7978	    -2.2659	    -9.5673	    -4.7836	     1.3428	    -6.6299	
     3.6926	     0.5035	    -1.1749	     6.0425	    -5.1193	    -0.2518	    -8.0566	    -3.5248	     2.0142	    -6.2103	
     7.3013	     3.0212	     0.8392	     8.1406	    -3.3569	     1.7624	    -6.4621	    -2.1820	     2.7695	    -5.7907	
    10.9940	     5.7068	     2.8534	    10.0708	    -1.5106	     3.6926	    -4.7836	    -0.6714	     3.4409	    -5.2872	
    14.5187	     8.3923	     4.6997	    11.6653	     0.1678	     5.3711	    -3.1891	     0.6714	     3.9444	    -4.7836	
    17.5400	    10.9100	     6.3782	    12.6724	     1.7624	     6.7139	    -1.8463	     1.9302	     4.2801	    -4.3640	
    19.9738	    12.9242	     7.5531	    13.1760	     2.9373	     7.4692	    -0.6714	     2.8534	     4.2801	    -4.1122	
    21.5683	    14.4348	     8.2245	    12.9242	     3.7766	     7.7209	     0.2518	     3.6087	     4.1122	    -4.1122	
    22.3236	    15.2740	     8.3084	    12.1689	     4.1962	     7.3853	     0.8392	     4.0283	     3.8605	    -4.2801	
    22.2397	    15.5258	     7.9727	    10.9940	     4.1962	     6.6299	     1.0910	     4.1122	     3.4409	    -4.7836	
    21.4005	    15.1062	     7.2174	     9.4833	     4.0283	     5.5389	     1.0910	     3.9444	     3.0212	    -5.4550	
    19.8898	    14.1830	     6.1264	     7.8049	     3.4409	     4.2801	     0.7553	     3.2730	     2.3499	    -6.4621	
    17.7078	    12.5885	     4.8676	     5.9586	     2.6855	     2.6855	     0.0000	     2.1820	     1.4267	    -7.8049	
    15.0223	    10.6583	     3.5248	     4.0283	     1.5945	     1.0910	    -1.1749	     0.5875	     0.2518	    -9.3994	
    12.0850	     8.3084	     2.2659	     2.1820	     0.4196	    -0.5035	    -2.6855	    -1.3428	    -1.2589	   -11.0779	
     8.9798	     5.7907	     1.2589	     0.4196	    -0.9232	    -2.0142	    -4.3640	    -3.5248	    -3.0212	   -12.7563	
     6.0425	     3.1891	     0.5035	    -1.1749	    -2.3499	    -3.4409	    -6.2103	    -5.8746	    -4.8676	   -14.1830	
     3.3569	     0.8392	     0.0839	    -2.5177	    -3.6926	    -4.6158	    -8.0566	    -8.2245	    -6.8817	   -15.4419	
     1.0910	    -1.4267	     0.0000	    -3.6087	    -5.0354	    -5.6229	    -9.8190	   -10.4904	    -8.8120	   -16.4490	
    -0.7553	    -3.2730	     0.1678	    -4.4479	    -6.3782	    -6.3782	   -11.3297	   -12.5885	   -10.5743	   -17.1204	
    -2.0142	    -4.6997	     0.4196	    -5.0354	    -7.6370	    -6.8817	   -12.5885	   -14.4348	   -12.0010	   -17.4561	
    -2.6855	    -5.6229	     0.7553	    -5.3711	    -8.8120	    -7.0496	   -13.5117	   -15.9454	   -12.7563	   -17.5400	
    -2.6855	    -6.0425	     1.0910	    -5.2872	    -9.6512	    -6.8817	   -13.9313	   -17.0364	   -12.8403	   -17.3721	
    -2.0142	    -5.9586	     1.3428	    -4.7836	   -10.2386	    -6.3782	   -13.9313	   -17.6239	   -12.1689	   -16.9525	
    -0.9232	    -5.3711	     1.5945	    -4.1122	   -10.4065	    -5.6229	   -13.5117	   -17.8757	   -10.9100	   -16.2811	
     0.4196	    -4.6158	     1.4267	    -3.2730	   -10.4065	    -4.6997	   -12.9242	   -17.8757	    -9.3155	   -15.5258	
     1.7624	    -3.7766	     1.0071	    -2.4338	   -10.2386	    -3.9444	   -12.2528	   -17.7078	    -7.8049	   -14.8544	
     2.7695	    -3.1891	     0.0839	    -1.8463	   -10.0708	    -3.5248	   -11.5814	   -17.5400	    -6.7139	   -14.3509	
     3.2730	    -2.8534	    -1.3428	    -1.6785	   -10.0708	    -3.5248	   -11.2457	   -17.4561	    -6.2943	   -14.1830	
     3.1891	    -3.0212	    -3.1891	    -1.8463	   -10.2386	    -4.1122	   -10.9940	   -17.3721	    -6.6299	   -14.3509	
     2.5177	    -3.4409	    -5.2032	    -2.4338	   -10.5743	    -5.0354	   -11.0779	   -17.2882	    -7.5531	   -14.9384	
     1.3428	    -4.1962	    -7.2174	    -3.3569	   -11.0779	    -6.2943	   -11.1618	   -17.1204	    -8.9798	   -15.7776	
    -0.2518	    -5.0354	    -9.1476	    -4.5319	   -11.6653	    -7.8049	   -11.3297	   -16.7847	   -10.6583	   -16.6168	
    -2.0142	    -5.9586	   -10.6583	    -5.7907	   -12.2528	    -9.3155	   -11.4975	   -16.1133	   -12.1689	   -17.5400	
    -3.7766	    -6.7139	   -11.8332	    -7.1335	   -12.6724	   -10.6583	   -11.5814	   -15.1901	   -13.3438	   -18.2114	
    -5.2032	    -7.3013	   -12.6724	    -8.3084	   -12.8403	   -11.7493	   -11.5814	   -14.0991	   -13.9313	   -18.6310	
    -6.2943	    -7.7209	   -13.0920	    -9.3155	   -12.8403	   -12.4207	   -11.3297	   -12.8403	   -13.8474	   -18.7149	
    -6.7978	    -7.8049	   -13.2599	   -10.0708	   -12.5885	   -12.7563	   -10.9940	   -11.4975	   -12.9242	   -18.5471	
    -6.7978	    -7.6370	   -13.1760	   -10.4904	   -12.1689	   -12.5046	   -10.4904	   -10.0708	   -11.4975	   -18.0435	
    -6.1264	    -7.1335	   -12.8403	   -10.4065	   -11.5814	   -11.9171	    -9.7351	    -8.5602	    -9.6512	   -17.2882	
    -4.9515	    -6.4621	   -12.3367	    -9.9869	   -10.9100	   -10.9940	    -8.8959	    -6.8817	    -7.6370	   -16.2811	
    -3.4409	    -5.6229	   -11.7493	    -9.3155	   -10.1547	    -9.8190	    -7.9727	    -5.2032	    -5.6229	   -15.1901	
    -1.6785	    -4.6997	   -11.0779	    -8.4763	    -9.4833	    -8.6441	    -7.0496	    -3.6087	    -3.6926	   -14.0152	
     0.0000	    -3.8605	   -10.6583	    -7.6370	    -8.9798	    -7.4692	    -6.3782	    -2.1820	    -2.0142	   -12.9242	
     1.4267	    -3.2730	   -10.4904	    -6.9656	    -8.7280	    -6.5460	    -5.9586	    -1.0071	    -0.5875	   -12.0010	
     2.4338	    -3.0212	   -10.5743	    -6.3782	    -8.8120	    -5.8746	    -5.8746	    -0.0839	     0.5035	   -11.4136	
     2.8534	    -3.1052	   -11.0779	    -6.1264	    -9.2316	    -5.4550	    -6.2103	     0.5035	     1.2589	   -11.0779	
     2.6855	    -3.6087	   -11.8332	    -6.1264	    -9.9869	    -5.3711	    -6.9656	     0.7553	     1.5945	   -11.1618	
     1.7624	    -4.4479	   -12.8403	    -6.4621	   -10.9100	    -5.5389	    -7.8888	     0.8392	     1.5945	   -11.4975	
     0.3357	    -5.7068	   -13.9313	    -6.9656	   -12.0010	    -5.8746	    -8.9798	     0.6714	     1.2589	   -12.0850	
    -1.5945	    -7.0496	   -14.9384	    -7.7209	   -13.0081	    -6.2943	   -10.0708	     0.3357	     0.7553	   -12.7563	
    -3.7766	    -8.4763	   -15.8615	    -8.4763	   -13.9313	    -6.7139	   -10.9940	    -0.1678	     0.0839	   -13.4277	
    -6.1264	    -9.8190	   -16.6168	    -9.3994	   -14.6027	    -7.1335	   -11.8332	    -0.7553	    -0.5035	   -13.9313	
    -8.4763	   -11.1618	   -17.2043	   -10.2386	   -15.1062	    -7.6370	   -12.3367	    -1.4267	    -1.1749	   -14.3509	
   -10.7422	   -12.2528	   -17.5400	   -10.9940	   -15.4419	    -8.0566	   -12.7563	    -2.2659	    -1.6785	   -14.5187	
   -12.5885	   -13.0081	   -17.5400	   -11.5814	   -15.5258	    -8.4763	   -12.8403	    -3.1052	    -2.0142	   -14.5187	
   -13.8474	   -13.3438	   -17.2043	   -11.9171	   -15.1901	    -8.7280	   -12.5885	    -3.8605	    -2.0981	   -14.3509	
   -14.3509	   -13.1760	   -16.2811	   -11.8332	   -14.6866	    -8.8120	   -12.0850	    -4.6158	    -1.8463	   -13.9313	
   -14.0991	   -12.4207	   -15.0223	   -11.4136	   -13.7634	    -8.7280	   -11.3297	    -5.1193	    -1.2589	   -13.3438	
   -13.0081	   -11.2457	   -13.3438	   -10.8261	   -12.7563	    -8.5602	   -10.4065	    -5.5389	    -0.3357	   -12.5885	
   -11.3297	    -9.8190	   -11.4975	    -9.9869	   -11.6653	    -8.3923	    -9.3994	    -5.8746	     0.6714	   -11.9171	
    -9.2316	    -8.3084	    -9.6512	    -9.0637	   -10.7422	    -8.2245	    -8.4763	    -6.0425	     1.6785	   -11.4136	
    -6.7978	    -6.7978	    -7.9727	    -8.2245	    -9.9869	    -8.1406	    -7.7209	    -6.1264	     2.5177	   -11.0779	
    -4.4479	    -5.5389	    -6.7139	    -7.5531	    -9.5673	    -8.1406	    -7.3013	    -6.1264	     2.9373	   -11.0779	
    -2.3499	    -4.5319	    -5.9586	    -7.0496	    -9.4833	    -8.3084	    -7.2174	    -6.1264	     2.9373	   -11.4136	
    -0.5875	    -3.9444	    -5.7068	    -7.0496	    -9.7351	    -8.5602	    -7.4692	    -6.1264	     2.2659	   -12.0850	
     0.5875	    -3.6926	    -6.0425	    -7.3013	   -10.2386	    -9.0637	    -7.9727	    -6.2103	     0.9232	   -13.0920	
     1.2589	    -3.6926	    -6.7139	    -7.9727	   -10.9100	    -9.6512	    -8.5602	    -6.2103	    -1.0071	   -14.2670	
     1.3428	    -3.8605	    -7.6370	    -8.8120	   -11.5814	   -10.4065	    -9.2316	    -6.2103	    -3.4409	   -15.5258	
     1.0071	    -4.1962	    -8.5602	    -9.8190	   -12.1689	   -11.1618	    -9.8190	    -6.1264	    -6.2943	   -16.7847	
     0.2518	    -4.6158	    -9.3994	   -10.8261	   -12.6724	   -11.9171	   -10.3226	    -5.8746	    -9.3155	   -17.9596	
    -0.8392	    -5.1193	   -10.0708	   -11.8332	   -13.0920	   -12.5885	   -10.7422	    -5.6229	   -12.4207	   -18.9667	
    -2.1820	    -5.6229	   -10.5743	   -12.7563	   -13.3438	   -13.2599	   -11.0779	    -5.2872	   -15.3580	   -19.8898	
    -3.6087	    -6.2943	   -10.9100	   -13.5956	   -13.5956	   -13.8474	   -11.3297	    -5.0354	   -17.9596	   -20.5612	
    -5.1193	    -6.8817	   -11.1618	   -14.3509	   -13.8474	   -14.4348	   -11.4975	    -4.9515	   -19.8898	   -21.1487	
    -6.6299	    -7.5531	   -11.2457	   -15.0223	   -14.0991	   -14.9384	   -11.7493	    -5.1193	   -21.2326	   -21.7361	
    -7.8888	    -8.2245	   -11.1618	   -15.6937	   -14.4348	   -15.3580	   -11.9171	    -5.5389	   -21.7361	   -22.3236	
    -8.8120	    -8.6441	   -10.9100	   -16.1133	   -14.6866	   -15.6937	   -12.0010	    -6.2103	   -21.4005	   -22.8271	
    -9.1476	    -8.9798	   -10.3226	   -16.3651	   -14.8544	   -15.7776	   -12.0010	    -6.9656	   -20.2255	   -23.3307	
    -8.8959	    -8.8959	    -9.3994	   -16.1972	   -14.7705	   -15.6097	   -11.8332	    -7.6370	   -18.3792	   -23.6664	
    -7.9727	    -8.4763	    -8.0566	   -15.6097	   -14.4348	   -15.0223	   -11.3297	    -8.1406	   -15.8615	   -23.7503	
    -6.4621	    -7.7209	    -6.3782	   -14.6866	   -13.6795	   -14.0991	   -10.5743	    -8.3084	   -13.0081	   -23.4146	
    -4.4479	    -6.6299	    -4.3640	   -13.3438	   -12.5885	   -12.8403	    -9.6512	    -8.3923	    -9.9030	   -22.7432	
    -2.1820	    -5.3711	    -2.1820	   -11.7493	   -11.2457	   -11.4975	    -8.4763	    -8.3923	    -6.7978	   -21.7361	
     0.1678	    -4.0283	     0.0839	    -9.9869	    -9.7351	   -10.0708	    -7.3013	    -8.4763	    -3.8605	   -20.5612	
     2.2659	    -2.6855	     2.3499	    -8.3084	    -8.3084	    -8.8120	    -6.1264	    -8.8120	    -1.3428	   -19.2184	
     4.0283	    -1.5106	     4.3640	    -6.8817	    -6.9656	    -7.8049	    -5.1193	    -9.4833	     0.6714	   -17.8757	
     5.2872	    -0.5875	     5.9586	    -5.6229	    -5.8746	    -7.0496	    -4.3640	   -10.6583	     2.0142	   -16.7847	
     5.9586	     0.0000	     7.0496	    -4.7836	    -5.2032	    -6.7139	    -3.8605	   -12.1689	     2.6016	   -15.9454	
     6.1264	     0.2518	     7.6370	    -4.3640	    -4.7836	    -6.5460	    -3.6087	   -14.1830	     2.4338	   -15.3580	
     5.7068	     0.2518	     7.6370	    -4.1962	    -4.6997	    -6.7139	    -3.5248	   -16.4490	     1.6785	   -15.1062	
     4.8676	     0.0839	     7.1335	    -4.4479	    -4.7836	    -7.0496	    -3.6087	   -18.9667	     0.4196	   -15.1062	
     3.6087	    -0.4196	     6.1264	    -5.0354	    -5.0354	    -7.6370	    -3.7766	   -21.4844	    -1.1749	   -15.3580	
     2.0142	    -1.0910	     4.6158	    -5.8746	    -5.4550	    -8.3084	    -4.1122	   -24.0021	    -2.8534	   -15.7776	
     0.3357	    -1.8463	     2.7695	    -7.0496	    -5.8746	    -9.1476	    -4.6158	   -26.1002	    -4.3640	   -16.4490	
    -1.3428	    -2.7695	     0.6714	    -8.2245	    -6.4621	   -10.1547	    -5.1193	   -27.7786	    -5.7068	   -17.2882	
    -2.8534	    -3.6087	    -1.5106	    -9.4833	    -6.8817	   -11.0779	    -5.6229	   -28.7018	    -6.5460	   -18.2953	
    -3.9444	    -4.1962	    -3.6087	   -10.5743	    -7.2174	   -11.9171	    -6.0425	   -28.7857	    -7.0496	   -19.3863	
[Epoch Header]
[Trial Type]	11
[Accept]	1
[Correct]	0
[RT]	 0.000
[Resp]	0
[Epoch Data]
   -15.7776	   -20.5612	   -17.2043	   -11.7493	   -14.2670	   -13.1760	   -15.0223	   -13.0081	    -3.8605	    -8.1406	
   -16.4490	   -20.8969	   -18.3792	   -11.8332	   -14.1830	   -13.2599	   -15.2740	   -13.9313	    -5.5389	    -7.9727	
   -16.6168	   -20.8130	   -19.4702	   -11.5814	   -14.0152	   -13.0920	   -15.5258	   -14.6866	    -7.3853	    -7.8049	
   -16.3651	   -20.3094	   -20.3934	   -11.0779	   -13.7634	   -12.6724	   -15.8615	   -15.3580	    -9.2316	    -7.7209	
   -15.5258	   -19.3863	   -21.0648	   -10.1547	   -13.3438	   -11.8332	   -16.1133	   -15.6937	   -11.0779	    -7.7209	
   -14.0991	   -18.0435	   -21.3165	    -8.9798	   -12.8403	   -10.6583	   -16.2811	   -15.8615	   -12.5885	    -7.8049	
   -12.2528	   -16.2811	   -21.2326	    -7.4692	   -12.1689	    -9.2316	   -16.3651	   -15.6937	   -13.8474	    -7.9727	
   -10.0708	   -14.2670	   -20.7291	    -5.7068	   -11.3297	    -7.4692	   -16.2811	   -15.1901	   -14.6027	    -8.1406	
    -7.6370	   -11.9171	   -19.8898	    -3.8605	   -10.4904	    -5.6229	   -15.9454	   -14.5187	   -14.8544	    -8.3923	
    -5.0354	    -9.5673	   -18.7988	    -2.0142	    -9.5673	    -3.7766	   -15.3580	   -13.6795	   -14.6866	    -8.6441	
    -2.6016	    -7.3013	   -17.6239	    -0.4196	    -8.7280	    -2.2659	   -14.6027	   -13.0081	   -14.1830	    -8.9798	
    -0.5035	    -5.3711	   -16.5329	     0.8392	    -8.1406	    -1.0910	   -13.7634	   -12.4207	   -13.5956	    -9.2316	
     1.0910	    -4.0283	   -15.6937	     1.5945	    -7.9727	    -0.4196	   -13.0081	   -12.1689	   -13.2599	    -9.5673	
     2.0142	    -3.3569	   -15.1901	     1.7624	    -8.1406	    -0.2518	   -12.4207	   -12.3367	   -13.4277	    -9.9869	
     2.2659	    -3.3569	   -15.0223	     1.4267	    -8.8120	    -0.5875	   -12.1689	   -12.9242	   -14.2670	   -10.4904	
     1.9302	    -3.7766	   -15.0223	     0.6714	    -9.6512	    -1.1749	   -12.1689	   -13.7634	   -15.9454	   -10.9940	
     1.0910	    -4.5319	   -14.8544	    -0.3357	   -10.5743	    -1.8463	   -12.4207	   -14.8544	   -18.2114	   -11.4975	
    -0.2518	    -5.2872	   -14.5187	    -1.4267	   -11.4136	    -2.6016	   -12.6724	   -16.1133	   -21.2326	   -12.0850	
    -1.7624	    -6.0425	   -13.8474	    -2.5177	   -12.1689	    -3.2730	   -13.0920	   -17.2043	   -24.5895	   -12.5885	
    -3.5248	    -6.6299	   -12.9242	    -3.6087	   -12.8403	    -4.0283	   -13.4277	   -18.0435	   -28.1143	   -13.0920	
    -5.3711	    -7.1335	   -12.0010	    -4.6158	   -13.4277	    -4.8676	   -13.7634	   -18.2953	   -31.5552	   -13.5956	
    -7.0496	    -7.4692	   -11.0779	    -5.5389	   -14.0991	    -5.7068	   -13.9313	   -17.7917	   -34.3246	   -13.8474	
    -8.5602	    -7.6370	   -10.4065	    -6.2943	   -14.6866	    -6.4621	   -13.8474	   -16.3651	   -36.0870	   -13.7634	
    -9.7351	    -7.4692	    -9.9869	    -6.7978	   -15.2740	    -7.2174	   -13.5117	   -14.0152	   -36.5067	   -13.2599	
   -10.4904	    -7.0496	    -9.8190	    -6.9656	   -15.6937	    -7.6370	   -12.9242	   -10.9940	   -35.5835	   -12.2528	
   -10.6583	    -6.4621	    -9.8190	    -6.7978	   -15.7776	    -7.8049	   -12.0010	    -7.5531	   -33.2336	   -10.8261	
   -10.3226	    -5.6229	    -9.9869	    -6.2943	   -15.6097	    -7.6370	   -10.9100	    -4.1962	   -29.7089	    -8.9798	
    -9.5673	    -4.9515	   -10.4065	    -5.6229	   -15.1901	    -7.3013	    -9.8190	    -1.2589	   -25.3448	    -6.9656	
    -8.5602	    -4.4479	   -11.1618	    -4.7836	   -14.7705	    -6.7978	    -8.8120	     1.0910	   -20.4773	    -5.0354	
    -7.4692	    -4.2801	   -12.2528	    -4.1122	   -14.2670	    -6.2943	    -7.9727	     2.6016	   -15.6097	    -3.1891	
    -6.4621	    -4.4479	   -13.5117	    -3.6087	   -13.7634	    -5.8746	    -7.3853	     3.3569	   -10.9100	    -1.5945	
    -5.7907	    -4.9515	   -14.9384	    -3.3569	   -13.3438	    -5.7068	    -6.9656	     3.3569	    -6.7978	    -0.3357	
    -5.3711	    -5.6229	   -16.3651	    -3.4409	   -12.8403	    -5.7068	    -6.7139	     2.7695	    -3.3569	     0.7553	
    -5.5389	    -6.6299	   -17.7078	    -3.9444	   -12.3367	    -6.2103	    -6.6299	     1.6785	    -0.7553	     1.5106	
    -6.2103	    -7.7209	   -18.8828	    -4.8676	   -11.9171	    -7.0496	    -6.6299	     0.0839	     1.0910	     1.9302	
    -7.3013	    -8.8959	   -19.8898	    -6.2943	   -11.4975	    -8.3084	    -6.7139	    -1.6785	     2.0981	     2.0981	
    -8.8120	   -10.2386	   -20.7291	    -7.9727	   -11.2457	    -9.7351	    -6.8817	    -3.5248	     2.4338	     2.0981	
   -10.4904	   -11.4975	   -21.4005	    -9.8190	   -11.0779	   -11.2457	    -7.2174	    -5.2872	     2.2659	     1.9302	
   -12.3367	   -12.6724	   -21.8201	   -11.5814	   -10.9940	   -12.7563	    -7.4692	    -6.8817	     1.8463	     1.6785	
   -13.9313	   -13.6795	   -21.9879	   -13.0920	   -10.9100	   -13.9313	    -7.8888	    -8.1406	     1.3428	     1.4267	
   -15.3580	   -14.4348	   -21.8201	   -14.1830	   -10.8261	   -14.8544	    -8.2245	    -9.0637	     0.9232	     1.2589	
   -16.3651	   -14.8544	   -21.4005	   -14.8544	   -10.6583	   -15.2740	    -8.5602	    -9.7351	     0.7553	     1.0910	
   -16.8686	   -14.8544	   -20.5612	   -14.9384	   -10.4904	   -15.1901	    -8.8120	    -9.9869	     0.9232	     1.0071	
   -16.7007	   -14.5187	   -19.3024	   -14.6027	   -10.1547	   -14.6027	    -8.8959	   -10.0708	     1.4267	     1.0071	
   -16.0294	   -13.7634	   -17.7917	   -13.7634	    -9.7351	   -13.6795	    -8.8959	    -9.9030	     2.1820	     1.1749	
   -14.8544	   -12.6724	   -16.0294	   -12.7563	    -9.2316	   -12.4207	    -8.7280	    -9.6512	     3.1052	     1.3428	
   -13.1760	   -11.4136	   -14.0152	   -11.4975	    -8.7280	   -10.9940	    -8.3923	    -9.3155	     4.1122	     1.6785	
   -11.2457	    -9.9030	   -11.8332	   -10.1547	    -8.0566	    -9.4833	    -7.8049	    -9.0637	     5.0354	     1.9302	
    -9.1476	    -8.2245	    -9.4833	    -8.7280	    -7.3853	    -7.8888	    -7.0496	    -8.7280	     5.8746	     2.3499	
    -7.0496	    -6.5460	    -7.2174	    -7.3013	    -6.5460	    -6.2943	    -6.1264	    -8.4763	     6.5460	     2.7695	
    -4.9515	    -4.8676	    -4.9515	    -5.7907	    -5.7068	    -4.6997	    -5.0354	    -8.1406	     6.9656	     3.1891	
    -3.1891	    -3.3569	    -3.0212	    -4.3640	    -4.8676	    -3.1891	    -3.9444	    -7.8888	     7.1335	     3.6087	
    -2.0142	    -2.0981	    -1.4267	    -3.1891	    -4.1122	    -1.9302	    -2.9373	    -7.6370	     6.9656	     4.0283	
    -1.4267	    -1.3428	    -0.4196	    -2.2659	    -3.6926	    -1.0910	    -2.1820	    -7.6370	     6.3782	     4.1962	
    -1.6785	    -1.1749	    -0.0839	    -1.9302	    -3.5248	    -0.8392	    -1.8463	    -7.9727	     5.3711	     4.1962	
    -2.7695	    -1.5106	    -0.4196	    -2.1820	    -3.7766	    -1.1749	    -1.9302	    -8.6441	     4.1122	     3.8605	
    -4.4479	    -2.5177	    -1.5106	    -3.1052	    -4.3640	    -2.2659	    -2.5177	    -9.5673	     2.6016	     3.2730	
    -6.6299	    -3.8605	    -3.2730	    -4.5319	    -5.1193	    -3.8605	    -3.4409	   -10.7422	     1.0910	     2.6016	
    -8.9798	    -5.4550	    -5.4550	    -6.2943	    -6.1264	    -5.7907	    -4.6997	   -11.9171	    -0.2518	     1.9302	
   -11.2457	    -7.0496	    -8.0566	    -8.1406	    -7.1335	    -7.8888	    -6.0425	   -12.9242	    -1.4267	     1.2589	
   -13.0920	    -8.4763	   -10.6583	    -9.9030	    -8.0566	    -9.9869	    -7.4692	   -13.5956	    -2.3499	     0.8392	
   -14.4348	    -9.4833	   -13.1760	   -11.3297	    -8.8120	   -11.7493	    -8.8120	   -13.8474	    -3.0212	     0.5875	
   -15.1062	   -10.0708	   -15.2740	   -12.3367	    -9.3155	   -13.0920	    -9.9030	   -13.6795	    -3.3569	     0.6714	
   -15.0223	   -10.0708	   -16.8686	   -12.8403	    -9.4833	   -13.9313	   -10.8261	   -12.8403	    -3.5248	     0.8392	
   -14.1830	    -9.4833	   -17.7917	   -12.8403	    -9.3155	   -14.1830	   -11.4136	   -11.4975	    -3.6087	     1.1749	
   -12.7563	    -8.4763	   -18.0435	   -12.2528	    -8.8959	   -13.9313	   -11.8332	    -9.7351	    -3.5248	     1.4267	
   -10.9940	    -7.1335	   -17.7078	   -11.3297	    -8.3084	   -13.2599	   -12.0010	    -7.6370	    -3.4409	     1.5106	
    -9.0637	    -5.6229	   -16.8686	   -10.1547	    -7.6370	   -12.2528	   -12.0850	    -5.5389	    -3.5248	     1.2589	
    -7.2174	    -4.1122	   -15.6937	    -8.9798	    -7.1335	   -11.1618	   -12.0850	    -3.6087	    -3.6087	     0.5035	
    -5.4550	    -2.7695	   -14.1830	    -7.8888	    -6.7139	   -10.0708	   -12.0010	    -2.0981	    -3.7766	    -0.5035	
    -4.1122	    -1.6785	   -12.6724	    -6.9656	    -6.4621	    -8.9798	   -11.9171	    -1.0071	    -3.9444	    -1.8463	
    -3.1891	    -0.8392	   -11.2457	    -6.2103	    -6.2943	    -8.1406	   -11.7493	    -0.5035	    -4.0283	    -3.2730	
    -2.6855	    -0.3357	   -10.0708	    -5.7068	    -6.3782	    -7.3853	   -11.5814	    -0.5035	    -4.0283	    -4.6997	
    -2.6855	    -0.2518	    -9.2316	    -5.4550	    -6.4621	    -6.8817	   -11.4975	    -1.0910	    -4.0283	    -5.9586	
    -3.0212	    -0.3357	    -8.7280	    -5.2872	    -6.6299	    -6.4621	   -11.4136	    -1.9302	    -3.9444	    -7.0496	
    -3.6926	    -0.7553	    -8.4763	    -5.3711	    -6.7139	    -6.2103	   -11.3297	    -3.1052	    -3.8605	    -7.9727	
    -4.6997	    -1.2589	    -8.4763	    -5.5389	    -6.7978	    -5.9586	   -11.3297	    -4.2801	    -3.6926	    -8.7280	
    -5.8746	    -1.9302	    -8.6441	    -5.7907	    -6.7978	    -5.7907	   -11.3297	    -5.4550	    -3.6926	    -9.2316	
    -7.2174	    -2.7695	    -8.9798	    -6.1264	    -6.7139	    -5.7068	   -11.3297	    -6.6299	    -3.7766	    -9.6512	
    -8.6441	    -3.6926	    -9.4833	    -6.5460	    -6.7139	    -5.7068	   -11.4136	    -7.6370	    -4.0283	    -9.9030	
    -9.9869	    -4.5319	   -10.0708	    -6.8817	    -6.7139	    -5.7907	   -11.4975	    -8.5602	    -4.4479	   -10.1547	
   -11.0779	    -5.2872	   -10.5743	    -7.1335	    -6.6299	    -5.8746	   -11.4136	    -9.3155	    -4.8676	   -10.2386	
   -11.6653	    -5.7907	   -10.9940	    -7.0496	    -6.6299	    -5.7907	   -11.3297	    -9.8190	    -5.1193	   -10.1547	
   -11.6653	    -5.9586	   -11.0779	    -6.6299	    -6.4621	    -5.5389	   -10.9940	    -9.9030	    -5.1193	    -9.7351	
   -10.9100	    -5.6229	   -10.7422	    -5.7907	    -6.2103	    -5.0354	   -10.4065	    -9.5673	    -4.6997	    -8.9798	
    -9.4833	    -4.8676	    -9.9869	    -4.6158	    -5.7907	    -4.2801	    -9.6512	    -8.6441	    -3.6087	    -7.8049	
    -7.4692	    -3.7766	    -8.8120	    -2.9373	    -5.2032	    -3.3569	    -8.6441	    -7.3853	    -1.9302	    -6.2103	
    -4.8676	    -2.3499	    -7.2174	    -0.9232	    -4.2801	    -2.0981	    -7.4692	    -5.7068	     0.2518	    -4.1962	
    -1.9302	    -0.7553	    -5.2872	     1.2589	    -3.1891	    -0.5875	    -6.1264	    -3.8605	     3.0212	    -1.7624	
     1.0910	     0.8392	    -2.9373	     3.6087	    -1.9302	     1.0910	    -4.6997	    -2.0142	     5.9586	     0.8392	
     3.9444	     2.3499	    -0.5035	     5.9586	    -0.6714	     3.0212	    -3.1891	    -0.1678	     8.8959	     3.6087	
     6.3782	     3.4409	     1.8463	     7.9727	     0.5875	     4.7836	    -1.8463	     1.4267	    11.6653	     6.2103	
     8.0566	     4.1122	     4.0283	     9.3994	     1.6785	     6.3782	    -0.7553	     2.7695	    13.8474	     8.5602	
     8.8959	     4.1122	     5.7068	    10.1547	     2.4338	     7.3853	     0.0839	     3.7766	    15.5258	    10.4904	
     8.8120	     3.6087	     6.7978	    10.1547	     2.9373	     7.8049	     0.5035	     4.4479	    16.3651	    11.8332	
     7.8888	     2.5177	     7.3013	     9.3994	     2.9373	     7.5531	     0.5035	     4.7836	    16.6168	    12.6724	
     6.2943	     1.1749	     7.3013	     8.0566	     2.6855	     6.7978	     0.2518	     4.6997	    16.1133	    13.0081	
     4.1962	    -0.4196	     6.6299	     6.2943	     2.1820	     5.5389	    -0.3357	     4.3640	    14.9384	    12.6724	
     1.7624	    -2.0142	     5.6229	     4.2801	     1.5106	     4.0283	    -1.1749	     3.6087	    13.2599	    11.8332	
    -0.7553	    -3.5248	     4.2801	     2.2659	     0.7553	     2.4338	    -2.0981	     2.6016	    11.1618	    10.5743	
    -3.0212	    -4.7836	     2.7695	     0.3357	    -0.0839	     0.7553	    -3.1052	     1.3428	     8.7280	     9.0637	
    -4.9515	    -5.7068	     1.2589	    -1.2589	    -0.7553	    -0.6714	    -4.0283	     0.0000	     6.1264	     7.3013	
    -6.2103	    -6.1264	    -0.1678	    -2.5177	    -1.2589	    -1.9302	    -4.8676	    -1.3428	     3.6087	     5.5389	
    -6.6299	    -6.0425	    -1.2589	    -3.3569	    -1.5945	    -2.7695	    -5.4550	    -2.6016	     1.2589	     3.8605	
    -6.2103	    -5.5389	    -1.9302	    -3.6087	    -1.6785	    -3.1891	    -5.8746	    -3.7766	    -0.7553	     2.6016	
    -4.9515	    -4.4479	    -2.1820	    -3.4409	    -1.5106	    -3.1891	    -5.9586	    -4.6158	    -2.2659	     1.5106	
    -3.0212	    -3.0212	    -2.0142	    -2.8534	    -1.1749	    -2.9373	    -5.8746	    -5.3711	    -3.5248	     0.7553	
    -0.5875	    -1.3428	    -1.5106	    -1.9302	    -0.7553	    -2.4338	    -5.5389	    -5.8746	    -4.3640	     0.1678	
     2.0981	     0.3357	    -0.8392	    -1.0071	    -0.3357	    -1.9302	    -5.2032	    -6.1264	    -5.2032	    -0.4196	
     4.7836	     1.9302	     0.0839	     0.0000	    -0.0839	    -1.5945	    -4.7836	    -6.2943	    -6.0425	    -1.0910	
     7.1335	     3.3569	     1.0071	     0.7553	     0.0839	    -1.3428	    -4.3640	    -6.2943	    -6.9656	    -1.9302	
     9.2316	     4.4479	     1.9302	     1.4267	     0.0839	    -1.2589	    -3.9444	    -6.2103	    -7.8888	    -2.8534	
    10.7422	     5.4550	     2.7695	     1.7624	     0.0000	    -1.3428	    -3.5248	    -6.0425	    -8.7280	    -3.9444	
    11.8332	     6.2103	     3.5248	     1.8463	    -0.2518	    -1.5945	    -3.0212	    -5.8746	    -9.3155	    -4.9515	
    12.2528	     6.8817	     4.0283	     1.7624	    -0.5035	    -1.8463	    -2.4338	    -5.7068	    -9.4833	    -5.9586	
    12.1689	     7.3853	     4.2801	     1.4267	    -0.8392	    -2.1820	    -1.8463	    -5.6229	    -9.2316	    -6.8817	
    11.6653	     7.8888	     4.1962	     0.9232	    -1.1749	    -2.5177	    -1.4267	    -5.5389	    -8.6441	    -7.6370	
    10.8261	     8.3084	     3.9444	     0.4196	    -1.3428	    -2.8534	    -1.0910	    -5.4550	    -7.8049	    -8.3084	
     9.7351	     8.7280	     3.4409	    -0.0839	    -1.4267	    -3.1891	    -0.8392	    -5.2872	    -6.8817	    -8.8120	
     8.7280	     9.1476	     2.9373	    -0.5875	    -1.2589	    -3.3569	    -0.7553	    -5.0354	    -5.7907	    -9.2316	
     7.9727	     9.7351	     2.6016	    -0.8392	    -0.8392	    -3.4409	    -0.8392	    -4.6158	    -4.6997	    -9.3994	
     7.5531	    10.4904	     2.4338	    -0.9232	    -0.1678	    -3.2730	    -0.9232	    -3.9444	    -3.5248	    -9.3155	
     7.5531	    11.4136	     2.5177	    -0.7553	     0.6714	    -2.8534	    -0.9232	    -3.2730	    -2.1820	    -8.9798	
     8.0566	    12.5046	     2.7695	    -0.4196	     1.6785	    -2.2659	    -0.9232	    -2.5177	    -0.9232	    -8.3084	
     9.0637	    13.5956	     3.1052	     0.0839	     2.7695	    -1.5106	    -0.9232	    -1.9302	     0.4196	    -7.3013	
    10.4065	    14.6866	     3.5248	     0.5875	     3.8605	    -0.6714	    -0.7553	    -1.4267	     1.7624	    -6.0425	
    11.9171	    15.6937	     3.8605	     1.0910	     4.9515	     0.0839	    -0.6714	    -1.1749	     2.9373	    -4.5319	
    13.5117	    16.3651	     4.1122	     1.5106	     5.7907	     0.7553	    -0.5035	    -1.0071	     4.0283	    -2.9373	
    14.9384	    16.7847	     4.2801	     1.8463	     6.4621	     1.2589	    -0.4196	    -0.9232	     4.9515	    -1.2589	
    16.0294	    16.7007	     4.1962	     2.0142	     6.8817	     1.5106	    -0.3357	    -0.9232	     5.7068	     0.2518	
    16.6168	    16.2811	     3.9444	     2.0142	     6.9656	     1.4267	    -0.3357	    -1.0071	     6.1264	     1.5106	
    16.5329	    15.2740	     3.2730	     1.7624	     6.7978	     0.9232	    -0.4196	    -1.2589	     6.2103	     2.4338	
    15.7776	    13.7634	     2.1820	     1.2589	     6.2103	     0.0839	    -0.6714	    -1.8463	     5.7907	     2.9373	
    14.2670	    11.9171	     0.7553	     0.5875	     5.3711	    -1.2589	    -1.0071	    -2.7695	     4.8676	     3.0212	
    12.2528	     9.8190	    -0.9232	    -0.2518	     4.4479	    -2.7695	    -1.2589	    -4.0283	     3.5248	     2.7695	
     9.9030	     7.7209	    -2.6855	    -1.1749	     3.4409	    -4.3640	    -1.5106	    -5.7068	     1.7624	     2.1820	
     7.3853	     5.7907	    -4.2801	    -1.9302	     2.5177	    -5.9586	    -1.6785	    -7.4692	    -0.1678	     1.4267	
     4.8676	     4.1962	    -5.6229	    -2.5177	     1.9302	    -7.1335	    -1.5945	    -9.2316	    -2.0981	     0.5875	
     2.7695	     3.0212	    -6.5460	    -2.8534	     1.6785	    -7.9727	    -1.4267	   -10.7422	    -3.8605	    -0.2518	
     0.9232	     2.2659	    -7.0496	    -2.8534	     1.6785	    -8.3084	    -1.0910	   -11.7493	    -5.3711	    -1.2589	
    -0.4196	     1.9302	    -7.1335	    -2.6855	     1.9302	    -8.1406	    -0.6714	   -12.0850	    -6.5460	    -2.2659	
    -1.2589	     1.8463	    -6.8817	    -2.3499	     2.4338	    -7.5531	    -0.2518	   -11.7493	    -7.3853	    -3.3569	
    -1.5106	     2.0981	    -6.2103	    -1.9302	     3.1052	    -6.6299	     0.3357	   -10.7422	    -7.8049	    -4.6158	
    -1.3428	     2.4338	    -5.3711	    -1.5106	     3.8605	    -5.4550	     0.8392	    -9.0637	    -7.8888	    -5.7907	
    -0.7553	     2.8534	    -4.3640	    -1.0910	     4.6158	    -4.1962	     1.2589	    -6.8817	    -7.8049	    -7.0496	
     0.0000	     3.1891	    -3.2730	    -0.9232	     5.1193	    -3.0212	     1.5945	    -4.3640	    -7.5531	    -8.2245	
     0.9232	     3.2730	    -2.1820	    -0.8392	     5.4550	    -2.0981	     1.6785	    -1.7624	    -7.3853	    -9.2316	
     1.7624	     3.1891	    -1.0910	    -1.0071	     5.6229	    -1.5106	     1.6785	     0.6714	    -7.2174	   -10.2386	
     2.6016	     3.0212	     0.0839	    -1.3428	     5.5389	    -1.0910	     1.5106	     2.8534	    -7.0496	   -10.9100	
     3.3569	     2.6016	     1.2589	    -1.7624	     5.4550	    -1.0071	     1.3428	     4.6158	    -6.7978	   -11.4136	
     3.9444	     2.2659	     2.6016	    -2.1820	     5.2872	    -1.1749	     1.1749	     5.8746	    -6.3782	   -11.4975	
     4.2801	     1.8463	     4.0283	    -2.5177	     5.2032	    -1.5106	     0.9232	     6.5460	    -5.7068	   -11.3297	
     4.4479	     1.4267	     5.4550	    -2.9373	     5.2872	    -2.0142	     0.8392	     6.6299	    -4.7836	   -10.8261	
     4.4479	     1.0071	     6.8817	    -3.2730	     5.3711	    -2.6016	     0.6714	     6.1264	    -3.6926	    -9.9030	
     4.1122	     0.5875	     8.2245	    -3.5248	     5.5389	    -3.1891	     0.5035	     4.9515	    -2.5177	    -8.8120	
     3.4409	     0.0839	     9.2316	    -3.9444	     5.7068	    -3.8605	     0.3357	     3.1052	    -1.3428	    -7.6370	
     2.4338	    -0.5035	     9.7351	    -4.3640	     5.7068	    -4.5319	     0.0839	     0.5875	    -0.2518	    -6.4621	
     1.1749	    -1.1749	     9.8190	    -4.9515	     5.5389	    -5.2032	    -0.2518	    -2.5177	     0.6714	    -5.4550	
    -0.4196	    -1.9302	     9.1476	    -5.6229	     5.2032	    -5.9586	    -0.7553	    -5.8746	     1.5106	    -4.6158	
    -2.1820	    -2.6855	     7.8888	    -6.3782	     4.6158	    -6.6299	    -1.3428	    -9.3994	     2.0142	    -4.0283	
    -3.9444	    -3.3569	     5.9586	    -7.1335	     3.7766	    -7.3013	    -1.9302	   -12.6724	     2.4338	    -3.6087	
    -5.5389	    -3.7766	     3.6926	    -7.6370	     2.8534	    -7.9727	    -2.4338	   -15.4419	     2.6855	    -3.1891	
    -6.8817	    -3.9444	     1.3428	    -8.0566	     2.0142	    -8.3923	    -2.7695	   -17.2882	     3.1052	    -2.8534	
    -7.5531	    -3.6926	    -1.0071	    -8.0566	     1.2589	    -8.5602	    -2.9373	   -18.0435	     3.6926	    -2.4338	
    -7.6370	    -3.1052	    -2.9373	    -7.7209	     0.7553	    -8.3923	    -2.8534	   -17.7078	     4.4479	    -1.9302	
    -7.0496	    -2.2659	    -4.4479	    -7.0496	     0.4196	    -7.8888	    -2.6855	   -16.4490	     5.3711	    -1.3428	
    -5.8746	    -1.2589	    -5.4550	    -6.2103	     0.2518	    -7.1335	    -2.3499	   -14.4348	     6.2943	    -0.8392	
    -4.1962	    -0.1678	    -5.9586	    -5.2032	     0.1678	    -6.1264	    -2.1820	   -11.8332	     6.9656	    -0.5035	
    -2.4338	     0.9232	    -6.0425	    -4.1962	     0.0839	    -5.1193	    -2.0142	    -8.9798	     7.2174	    -0.2518	
    -0.5035	     1.9302	    -5.8746	    -3.1891	     0.0839	    -4.0283	    -1.9302	    -5.9586	     7.1335	    -0.1678	
     1.3428	     2.8534	    -5.3711	    -2.2659	     0.0000	    -2.8534	    -1.8463	    -3.1052	     6.5460	     0.0000	
     2.9373	     3.6087	    -4.7836	    -1.3428	    -0.0839	    -1.7624	    -1.9302	    -0.5035	     5.6229	     0.3357	
     4.2801	     4.1962	    -4.2801	    -0.5035	    -0.1678	    -0.6714	    -1.9302	     1.6785	     4.3640	     0.7553	
     5.1193	     4.5319	    -3.8605	     0.1678	    -0.5035	     0.2518	    -2.0142	     3.3569	     3.0212	     1.3428	
     5.3711	     4.5319	    -3.6926	     0.5875	    -0.9232	     0.9232	    -2.2659	     4.4479	     1.5945	     2.0142	
     5.0354	     4.2801	    -3.8605	     0.6714	    -1.5945	     1.2589	    -2.6016	     4.9515	     0.4196	     2.6855	
     4.2801	     3.7766	    -4.2801	     0.5035	    -2.4338	     1.2589	    -3.0212	     4.8676	    -0.3357	     3.2730	
     2.9373	     3.1052	    -4.9515	     0.0000	    -3.3569	     0.9232	    -3.5248	     4.2801	    -0.5875	     3.6926	
     1.4267	     2.3499	    -5.7068	    -0.6714	    -4.3640	     0.3357	    -4.1122	     3.1891	    -0.5875	     4.0283	
    -0.4196	     1.4267	    -6.6299	    -1.6785	    -5.3711	    -0.6714	    -4.7836	     1.8463	    -0.4196	     4.0283	
    -2.2659	     0.5035	    -7.6370	    -2.7695	    -6.5460	    -1.8463	    -5.6229	     0.0839	    -0.2518	     3.9444	
    -4.0283	    -0.3357	    -8.5602	    -3.9444	    -7.7209	    -3.1052	    -6.6299	    -1.6785	    -0.2518	     3.6926	
    -5.5389	    -0.9232	    -9.2316	    -4.9515	    -8.8120	    -4.3640	    -7.7209	    -3.4409	    -0.3357	     3.4409	
    -6.5460	    -1.2589	    -9.6512	    -5.7068	    -9.8190	    -5.3711	    -8.8120	    -4.8676	    -0.5035	     3.1891	
    -6.9656	    -1.1749	    -9.5673	    -5.8746	   -10.4904	    -5.8746	    -9.6512	    -5.7068	    -0.5875	     3.1052	
    -6.7139	    -0.6714	    -8.9798	    -5.3711	   -10.8261	    -5.8746	   -10.2386	    -5.8746	    -0.5035	     3.1891	
    -5.8746	     0.1678	    -8.0566	    -4.4479	   -10.9100	    -5.3711	   -10.5743	    -5.3711	    -0.3357	     3.2730	
    -4.6158	     1.2589	    -6.8817	    -2.9373	   -10.6583	    -4.3640	   -10.7422	    -4.4479	     0.0839	     3.3569	
    -3.0212	     2.5177	    -5.6229	    -1.1749	   -10.1547	    -3.0212	   -10.7422	    -3.1891	     0.5875	     3.2730	
    -1.4267	     3.6087	    -4.6158	     0.6714	    -9.4833	    -1.5106	   -10.6583	    -1.8463	     1.1749	     3.0212	
     0.0000	     4.6158	    -3.8605	     2.6016	    -8.8120	     0.0000	   -10.4904	    -0.5875	     1.8463	     2.5177	
     1.2589	     5.3711	    -3.6087	     4.3640	    -8.1406	     1.3428	   -10.3226	     0.4196	     2.6855	     1.9302	
     2.0981	     5.8746	    -3.7766	     5.7907	    -7.4692	     2.4338	   -10.1547	     1.2589	     3.6926	     1.2589	
     2.4338	     5.9586	    -4.3640	     6.9656	    -6.8817	     3.1891	   -10.0708	     1.7624	     4.6997	     0.7553	
     2.1820	     5.7068	    -5.2872	     7.7209	    -6.3782	     3.6087	   -10.0708	     2.0142	     5.6229	     0.4196	
     1.3428	     5.0354	    -6.5460	     8.0566	    -6.0425	     3.5248	   -10.2386	     1.8463	     6.3782	     0.0839	
    -0.1678	     3.9444	    -7.9727	     7.8888	    -5.8746	     3.1052	   -10.7422	     1.2589	     6.7978	    -0.2518	
    -2.3499	     2.4338	    -9.7351	     7.1335	    -5.9586	     2.1820	   -11.4975	     0.2518	     6.6299	    -0.7553	
    -5.0354	     0.5035	   -11.6653	     5.9586	    -6.2943	     0.9232	   -12.5885	    -1.0910	     5.9586	    -1.6785	
    -7.9727	    -1.6785	   -13.5956	     4.4479	    -6.8817	    -0.5035	   -13.7634	    -2.6016	     4.8676	    -2.7695	
   -10.8261	    -3.7766	   -15.4419	     2.8534	    -7.5531	    -2.0142	   -14.9384	    -4.1122	     3.6087	    -4.1962	
   -13.2599	    -5.7068	   -16.9525	     1.5106	    -8.1406	    -3.2730	   -15.9454	    -5.3711	     2.3499	    -5.6229	
   -15.0223	    -7.1335	   -17.9596	     0.4196	    -8.7280	    -4.2801	   -16.6168	    -6.0425	     1.2589	    -6.9656	
   -15.9454	    -7.9727	   -18.4631	    -0.3357	    -9.0637	    -4.7836	   -16.8686	    -6.1264	     0.4196	    -8.1406	
   -16.1133	    -8.3084	   -18.3792	    -0.6714	    -9.3155	    -5.0354	   -16.7847	    -5.7068	    -0.1678	    -9.1476	
   -15.4419	    -8.3084	   -17.8757	    -0.7553	    -9.5673	    -5.0354	   -16.6168	    -4.7836	    -0.6714	    -9.9869	
   -14.1830	    -7.8888	   -17.0364	    -0.5875	    -9.6512	    -4.8676	   -16.3651	    -3.5248	    -1.0071	   -10.5743	
   -12.5046	    -7.2174	   -15.7776	    -0.2518	    -9.5673	    -4.4479	   -15.9454	    -1.8463	    -1.2589	   -10.9100	
   -10.4065	    -6.3782	   -14.1830	     0.2518	    -9.1476	    -3.7766	   -15.5258	     0.0000	    -1.2589	   -10.9940	
    -8.1406	    -5.2872	   -12.3367	     1.0071	    -8.3923	    -2.9373	   -14.8544	     2.0142	    -1.0910	   -10.7422	
    -5.8746	    -4.1962	   -10.3226	     1.8463	    -7.2174	    -1.8463	   -14.0152	     3.9444	    -0.7553	   -10.2386	
    -3.8605	    -3.1052	    -8.2245	     2.6855	    -5.8746	    -0.8392	   -13.0920	     5.7068	    -0.3357	    -9.6512	
    -2.2659	    -2.2659	    -6.2943	     3.2730	    -4.5319	     0.0000	   -12.2528	     7.0496	     0.0000	    -8.9798	
    -1.2589	    -1.7624	    -4.5319	     3.4409	    -3.3569	     0.5035	   -11.5814	     7.8888	     0.1678	    -8.4763	
    -1.0071	    -1.5945	    -2.9373	     3.2730	    -2.6016	     0.5875	   -11.0779	     8.2245	     0.0839	    -8.1406	
    -1.3428	    -1.7624	    -1.5945	     2.7695	    -2.3499	     0.2518	   -10.9100	     7.9727	    -0.2518	    -7.9727	
    -2.1820	    -2.1820	    -0.5035	     1.9302	    -2.6855	    -0.3357	   -10.9940	     7.3013	    -0.6714	    -7.8888	
    -3.3569	    -2.8534	     0.5035	     1.0910	    -3.4409	    -1.0910	   -11.0779	     6.2103	    -1.2589	    -7.8888	
    -4.6158	    -3.4409	     1.3428	     0.2518	    -4.4479	    -1.9302	   -11.3297	     5.0354	    -1.7624	    -7.7209	
    -5.8746	    -4.0283	     2.0981	    -0.4196	    -5.7068	    -2.7695	   -11.4136	     3.7766	    -2.2659	    -7.4692	
    -6.7978	    -4.1962	     2.7695	    -0.7553	    -6.7978	    -3.3569	   -11.3297	     2.6016	    -2.5177	    -6.9656	
    -7.2174	    -4.0283	     3.5248	    -0.6714	    -7.6370	    -3.6926	   -10.9940	     1.5945	    -2.6016	    -6.2103	
    -6.9656	    -3.2730	     4.3640	    -0.0839	    -8.2245	    -3.6087	   -10.3226	     0.7553	    -2.4338	    -5.2032	
    -6.0425	    -2.0142	     5.2872	     1.0071	    -8.3084	    -3.1052	    -9.4833	     0.1678	    -2.1820	    -4.0283	
    -4.5319	    -0.3357	     6.0425	     2.4338	    -7.9727	    -2.4338	    -8.4763	    -0.2518	    -1.8463	    -2.8534	
    -2.5177	     1.5106	     6.6299	     4.0283	    -7.3853	    -1.4267	    -7.3853	    -0.6714	    -1.5945	    -1.8463	
    -0.0839	     3.5248	     6.7978	     5.7068	    -6.6299	    -0.4196	    -6.4621	    -1.0071	    -1.5106	    -1.0071	
     2.4338	     5.4550	     6.7139	     7.3013	    -5.7068	     0.5875	    -5.7068	    -1.4267	    -1.5106	    -0.5035	
     4.9515	     7.2174	     6.2103	     8.8959	    -4.6997	     1.5106	    -5.2032	    -1.9302	    -1.6785	    -0.1678	
     7.3013	     8.8120	     5.3711	    10.2386	    -3.7766	     2.3499	    -4.7836	    -2.3499	    -1.7624	    -0.0839	
     9.3155	    10.1547	     4.2801	    11.4136	    -2.8534	     3.0212	    -4.5319	    -2.6016	    -1.7624	     0.0000	
    10.9940	    11.1618	     3.0212	    12.2528	    -2.1820	     3.4409	    -4.5319	    -2.8534	    -1.5945	    -0.0839	
    12.0010	    11.9171	     1.6785	    12.7563	    -1.6785	     3.6087	    -4.6997	    -2.8534	    -1.3428	    -0.1678	
    12.5046	    12.3367	     0.1678	    12.8403	    -1.4267	     3.5248	    -5.0354	    -2.6016	    -0.9232	    -0.3357	
    12.3367	    12.4207	    -1.2589	    12.5885	    -1.3428	     3.1891	    -5.5389	    -2.0981	    -0.5035	    -0.5035	
    11.7493	    12.4207	    -2.6855	    11.9171	    -1.4267	     2.7695	    -6.2103	    -1.4267	     0.0000	    -0.7553	
    10.8261	    12.2528	    -3.8605	    11.0779	    -1.5945	     2.2659	    -6.8817	    -0.5875	     0.5035	    -1.0071	
     9.6512	    12.0850	    -4.8676	    10.1547	    -1.7624	     1.7624	    -7.5531	     0.2518	     0.9232	    -1.2589	
     8.3923	    11.9171	    -5.6229	     9.2316	    -1.9302	     1.3428	    -8.1406	     0.9232	     1.4267	    -1.4267	
     7.0496	    11.8332	    -6.0425	     8.3923	    -2.0981	     1.1749	    -8.6441	     1.5106	     1.8463	    -1.7624	
     5.8746	    11.9171	    -6.0425	     7.7209	    -2.0981	     1.1749	    -8.9798	     1.7624	     2.0981	    -2.0142	
     4.9515	    12.0850	    -5.7068	     7.3853	    -2.0981	     1.5106	    -9.0637	     1.6785	     2.3499	    -2.4338	
     4.3640	    12.4207	    -4.9515	     7.4692	    -1.8463	     2.1820	    -8.9798	     1.3428	     2.4338	    -2.8534	
     4.2801	    13.0081	    -3.7766	     7.9727	    -1.5106	     3.2730	    -8.6441	     0.8392	     2.5177	    -3.1891	
     4.7836	    13.9313	    -2.1820	     8.8959	    -1.0071	     4.6997	    -8.0566	     0.4196	     2.7695	    -3.4409	
     5.7907	    15.0223	    -0.2518	    10.2386	    -0.3357	     6.4621	    -7.3013	     0.1678	     3.1052	    -3.5248	
     7.2174	    16.3651	     2.0142	    11.8332	     0.3357	     8.3923	    -6.2943	     0.1678	     3.7766	    -3.4409	
     9.0637	    17.7078	     4.2801	    13.5956	     1.0071	    10.2386	    -5.3711	     0.5875	     4.6158	    -3.1891	
    11.0779	    19.0506	     6.6299	    15.2740	     1.5945	    12.0010	    -4.3640	     1.3428	     5.7068	    -2.8534	
    13.1760	    20.3094	     8.8959	    16.8686	     2.2659	    13.4277	    -3.3569	     2.4338	     6.9656	    -2.4338	
    15.1062	    21.3165	    10.8261	    18.1274	     2.7695	    14.6027	    -2.6016	     3.6087	     8.1406	    -2.0142	
    16.7007	    22.0718	    12.4207	    18.9667	     3.2730	    15.3580	    -2.0142	     4.7836	     9.3155	    -1.5106	
    17.7078	    22.4075	    13.5956	    19.4702	     3.7766	    15.6097	    -1.6785	     5.9586	    10.4065	    -1.1749	
    18.1274	    22.2397	    14.1830	    19.4702	     4.1122	    15.5258	    -1.5945	     7.0496	    11.2457	    -0.8392	
    17.9596	    21.6522	    14.2670	    19.0506	     4.3640	    15.1062	    -1.6785	     8.1406	    11.9171	    -0.5035	
    17.2882	    20.8130	    13.8474	    18.3792	     4.5319	    14.3509	    -1.7624	     9.3155	    12.5046	    -0.1678	
    16.1972	    19.7220	    12.9242	    17.5400	     4.6997	    13.4277	    -1.9302	    10.4904	    12.8403	     0.1678	
    14.7705	    18.4631	    11.7493	    16.6168	     4.8676	    12.5046	    -2.0981	    11.4975	    13.0081	     0.5035	
    13.1760	    17.2043	    10.4065	    15.7776	     4.9515	    11.5814	    -2.2659	    12.4207	    13.0081	     0.9232	
    11.5814	    15.8615	     8.9798	    14.8544	     4.8676	    10.5743	    -2.4338	    12.9242	    12.6724	     1.3428	
     9.9869	    14.6027	     7.5531	    14.0991	     4.6158	     9.7351	    -2.7695	    13.0920	    12.0850	     1.6785	
     8.7280	    13.4277	     6.2103	    13.4277	     4.2801	     8.9798	    -3.0212	    12.7563	    11.4136	     2.0142	
     7.8049	    12.5885	     5.2032	    12.9242	     3.8605	     8.4763	    -3.1891	    12.2528	    10.8261	     2.2659	
     7.6370	    12.1689	     4.5319	    12.8403	     3.5248	     8.3084	    -3.2730	    11.4975	    10.3226	     2.4338	
     8.2245	    12.1689	     4.4479	    13.0920	     3.3569	     8.4763	    -3.0212	    10.8261	    10.2386	     2.6855	
     9.5673	    12.7563	     4.7836	    13.6795	     3.6087	     8.9798	    -2.4338	    10.3226	    10.4904	     2.7695	
    11.5814	    13.6795	     5.6229	    14.4348	     4.0283	     9.7351	    -1.6785	    10.2386	    11.0779	     2.9373	
    14.0991	    14.7705	     6.7139	    15.3580	     4.7836	    10.6583	    -0.8392	    10.4904	    11.9171	     2.9373	
    16.7007	    16.0294	     8.0566	    16.1972	     5.7907	    11.5814	     0.1678	    11.2457	    12.8403	     2.7695	
    19.2184	    17.2043	     9.3994	    16.7847	     6.7978	    12.4207	     1.0071	    12.2528	    13.5956	     2.5177	
    21.3165	    18.0435	    10.6583	    17.1204	     7.7209	    13.0081	     1.7624	    13.5956	    14.1830	     2.0981	
    22.7432	    18.5471	    11.6653	    17.0364	     8.4763	    13.2599	     2.1820	    15.0223	    14.3509	     1.5106	
    23.3307	    18.5471	    12.3367	    16.5329	     8.8120	    13.1760	     2.2659	    16.4490	    14.0991	     0.8392	
    23.0789	    17.9596	    12.6724	    15.6097	     8.8959	    12.6724	     1.9302	    17.7917	    13.4277	     0.0839	
    21.9040	    16.8686	    12.5885	    14.2670	     8.4763	    11.8332	     1.2589	    18.7988	    12.3367	    -0.6714	
    19.9738	    15.3580	    12.2528	    12.6724	     7.8049	    10.6583	     0.3357	    19.4702	    11.0779	    -1.4267	
    17.3721	    13.5117	    11.6653	    10.9100	     6.8817	     9.3155	    -0.6714	    19.7220	     9.8190	    -1.9302	
    14.4348	    11.4975	    10.9100	     9.2316	     5.8746	     7.9727	    -1.7624	    19.5541	     8.6441	    -2.3499	
    11.2457	     9.4833	    10.0708	     7.6370	     4.7836	     6.5460	    -2.7695	    18.9667	     7.6370	    -2.4338	
     8.0566	     7.5531	     9.1476	     6.3782	     3.9444	     5.2872	    -3.6087	    17.9596	     6.8817	    -2.3499	
     5.1193	     5.8746	     8.3923	     5.3711	     3.1891	     4.2801	    -4.1962	    16.5329	     6.2943	    -2.1820	
     2.6855	     4.5319	     7.8888	     4.6997	     2.6855	     3.4409	    -4.4479	    14.7705	     5.8746	    -1.8463	
     0.8392	     3.5248	     7.5531	     4.4479	     2.5177	     2.9373	    -4.5319	    12.8403	     5.7068	    -1.3428	
    -0.2518	     2.9373	     7.6370	     4.6158	     2.5177	     2.8534	    -4.3640	    10.7422	     5.7907	    -0.9232	
    -0.5875	     2.8534	     8.1406	     5.0354	     2.7695	     3.1052	    -3.9444	     8.8120	     6.0425	    -0.4196	
    -0.1678	     3.0212	     8.8959	     5.7068	     3.0212	     3.6087	    -3.5248	     7.3013	     6.3782	     0.0000	
     0.8392	     3.5248	     9.9030	     6.5460	     3.3569	     4.4479	    -3.0212	     6.2103	     6.7978	     0.3357	
     2.1820	     4.1122	    10.9940	     7.3853	     3.5248	     5.3711	    -2.6016	     5.6229	     7.1335	     0.3357	
     3.6926	     4.6997	    12.0010	     8.0566	     3.4409	     6.3782	    -2.3499	     5.7068	     7.3853	     0.1678	
     5.2032	     5.2872	    12.6724	     8.5602	     3.1052	     7.3853	    -2.2659	     6.1264	     7.3853	    -0.2518	
     6.3782	     5.7907	    12.8403	     8.8959	     2.5177	     8.3084	    -2.4338	     6.8817	     7.2174	    -0.9232	
     7.2174	     6.0425	    12.4207	     8.9798	     1.7624	     8.9798	    -2.7695	     7.6370	     6.7978	    -1.8463	
     7.4692	     6.2103	    11.3297	     8.7280	     0.7553	     9.3994	    -3.3569	     8.3084	     6.0425	    -2.7695	
     7.2174	     6.1264	     9.4833	     8.2245	    -0.2518	     9.4833	    -4.1122	     8.7280	     4.7836	    -3.8605	
     6.3782	     5.7907	     7.0496	     7.3853	    -1.1749	     9.2316	    -5.0354	     8.6441	     2.9373	    -4.9515	
     4.9515	     5.2872	     4.1122	     6.2943	    -2.0142	     8.6441	    -6.1264	     8.1406	     0.5035	    -5.8746	
     3.1052	     4.6997	     0.9232	     5.1193	    -2.6016	     7.8049	    -7.3853	     7.1335	    -2.6016	    -6.7978	
     1.0071	     4.0283	    -2.4338	     3.7766	    -2.9373	     6.7139	    -8.7280	     5.6229	    -6.2943	    -7.5531	
    -1.1749	     3.3569	    -5.6229	     2.4338	    -3.1052	     5.5389	   -10.0708	     3.6087	   -10.4065	    -8.1406	
    -3.3569	     2.7695	    -8.4763	     1.2589	    -3.1052	     4.4479	   -11.3297	     1.1749	   -14.6027	    -8.5602	
    -5.1193	     2.2659	   -10.8261	     0.3357	    -2.7695	     3.5248	   -12.2528	    -1.4267	   -18.5471	    -8.6441	
    -6.2103	     2.1820	   -12.3367	    -0.0839	    -2.2659	     2.8534	   -12.8403	    -4.1122	   -21.6522	    -8.4763	
    -6.4621	     2.4338	   -13.0081	     0.0000	    -1.4267	     2.6855	   -12.7563	    -6.5460	   -23.5825	    -7.8888	
    -5.7068	     3.2730	   -12.7563	     0.7553	    -0.3357	     3.0212	   -12.0850	    -8.3923	   -23.9182	    -6.8817	
    -3.9444	     4.6997	   -11.5814	     2.0981	     1.0910	     3.8605	   -10.8261	    -9.5673	   -22.5754	    -5.6229	
    -1.4267	     6.4621	    -9.6512	     3.8605	     2.6016	     5.0354	    -9.1476	    -9.6512	   -19.7220	    -4.1962	
     1.5945	     8.4763	    -7.2174	     5.8746	     4.1122	     6.3782	    -7.2174	    -8.5602	   -15.7776	    -2.7695	
     4.6158	    10.4904	    -4.6158	     7.8888	     5.4550	     7.6370	    -5.2872	    -6.2943	   -11.0779	    -1.5945	
     7.4692	    12.2528	    -1.9302	     9.6512	     6.5460	     8.7280	    -3.5248	    -3.1052	    -6.3782	    -0.5875	
     9.9869	    13.7634	     0.5035	    11.1618	     7.3853	     9.6512	    -2.0142	     1.0071	    -1.8463	     0.0000	
    12.0010	    14.8544	     2.7695	    12.4207	     8.1406	    10.4065	    -0.7553	     5.6229	     2.0142	     0.3357	
    13.5117	    15.6097	     4.7836	    13.3438	     8.7280	    10.9100	     0.2518	    10.4065	     5.2032	     0.4196	
    14.5187	    16.1133	     6.4621	    14.0152	     9.2316	    11.3297	     1.0071	    15.0223	     7.7209	     0.4196	
    15.0223	    16.1972	     7.8049	    14.3509	     9.6512	    11.5814	     1.5106	    19.0506	     9.4833	     0.3357	
    14.9384	    15.9454	     8.7280	    14.4348	     9.9030	    11.4975	     1.7624	    22.4075	    10.6583	     0.1678	
    14.3509	    15.3580	     9.2316	    14.0991	    10.0708	    11.2457	     1.7624	    24.9252	    11.0779	     0.1678	
    13.2599	    14.5187	     9.3994	    13.5956	    10.0708	    10.7422	     1.5106	    26.5198	    10.9100	     0.0839	
    11.7493	    13.5117	     9.0637	    12.8403	     9.8190	    10.1547	     1.0071	    27.1912	    10.1547	     0.1678	
     9.9030	    12.4207	     8.3923	    11.9171	     9.4833	     9.3155	     0.4196	    27.0233	     8.8120	     0.2518	
     7.9727	    11.2457	     7.4692	    10.8261	     8.8959	     8.4763	    -0.1678	    26.0162	     7.0496	     0.3357	
     6.0425	    10.2386	     6.3782	     9.8190	     8.3084	     7.5531	    -0.8392	    24.2538	     4.9515	     0.3357	
     4.3640	     9.4833	     5.2872	     8.8959	     7.7209	     6.6299	    -1.2589	    21.8201	     2.9373	     0.0839	
     3.1891	     9.0637	     4.3640	     8.2245	     7.1335	     5.8746	    -1.5945	    18.9667	     1.1749	    -0.3357	
     2.5177	     9.1476	     3.7766	     7.8049	     6.7139	     5.3711	    -1.7624	    16.1133	     0.0000	    -1.0910	
     2.6016	     9.6512	     3.6087	     7.6370	     6.4621	     5.0354	    -1.7624	    13.4277	    -0.5035	    -2.0981	
     3.2730	    10.4904	     3.7766	     7.7209	     6.3782	     5.0354	    -1.5945	    11.1618	    -0.2518	    -3.4409	
     4.4479	    11.6653	     4.3640	     8.1406	     6.3782	     5.2872	    -1.2589	     9.5673	     0.4196	    -4.8676	
     6.0425	    13.0081	     5.2032	     8.7280	     6.6299	     5.7068	    -0.8392	     8.6441	     1.5106	    -6.2943	
     7.8049	    14.5187	     6.2103	     9.3994	     6.9656	     6.2103	    -0.4196	     8.3084	     2.8534	    -7.5531	
     9.5673	    15.8615	     7.2174	    10.0708	     7.3853	     6.7139	     0.0000	     8.3923	     4.1122	    -8.5602	
    11.1618	    17.0364	     8.1406	    10.6583	     7.9727	     7.1335	     0.4196	     8.8120	     5.2872	    -9.3155	
    12.2528	    17.7917	     8.8120	    10.9940	     8.4763	     7.3853	     0.6714	     9.3155	     6.1264	    -9.6512	
    12.8403	    18.1274	     8.9798	    10.9940	     8.8120	     7.3853	     0.5875	     9.8190	     6.7139	    -9.6512	
    12.8403	    17.8757	     8.7280	    10.6583	     9.0637	     7.0496	     0.3357	    10.0708	     6.9656	    -9.3994	
    12.1689	    17.0364	     7.8888	    10.0708	     9.1476	     6.3782	    -0.2518	    10.1547	     6.7978	    -8.9798	
    10.9100	    15.7776	     6.6299	     9.0637	     8.9798	     5.5389	    -1.1749	     9.9869	     6.2943	    -8.3923	
     9.2316	    14.0991	     5.2032	     8.0566	     8.7280	     4.6158	    -2.1820	     9.6512	     5.6229	    -7.6370	
     7.2174	    12.3367	     3.6087	     6.8817	     8.4763	     3.6087	    -3.2730	     9.3155	     4.7836	    -6.9656	
     5.0354	    10.4904	     2.1820	     5.8746	     8.1406	     2.6855	    -4.4479	     9.0637	     4.0283	    -6.1264	
     2.9373	     8.8120	     0.8392	     5.0354	     7.7209	     2.0142	    -5.5389	     8.9798	     3.2730	    -5.3711	
     1.0071	     7.2174	    -0.1678	     4.3640	     7.3013	     1.5945	    -6.4621	     9.0637	     2.5177	    -4.6997	
    -0.5875	     5.9586	    -0.7553	     4.0283	     6.7978	     1.5106	    -7.1335	     9.3994	     1.9302	    -4.1122	
    -1.7624	     5.0354	    -1.0910	     4.1962	     6.2943	     1.9302	    -7.5531	    10.0708	     1.3428	    -3.5248	
    -2.2659	     4.6158	    -0.8392	     4.7836	     5.7907	     2.8534	    -7.5531	    11.1618	     0.8392	    -3.1052	
    -2.0142	     4.6158	    -0.2518	     5.8746	     5.5389	     4.2801	    -7.0496	    12.5885	     0.4196	    -2.6855	
    -1.0910	     5.1193	     0.7553	     7.5531	     5.3711	     6.2103	    -6.2943	    14.4348	     0.1678	    -2.2659	
     0.5035	     6.0425	     1.9302	     9.4833	     5.3711	     8.3923	    -5.1193	    16.4490	     0.0839	    -1.7624	
     2.6016	     7.1335	     3.0212	    11.6653	     5.4550	    10.7422	    -3.8605	    18.6310	     0.1678	    -1.1749	
     4.8676	     8.2245	     4.0283	    13.7634	     5.5389	    13.0081	    -2.6016	    20.5612	     0.5035	    -0.6714	
     7.2174	     9.1476	     4.7836	    15.6937	     5.4550	    15.0223	    -1.5106	    22.1558	     1.0071	    -0.1678	
     9.3155	     9.9030	     5.1193	    17.2882	     5.2872	    16.6168	    -0.5875	    23.1628	     1.6785	     0.1678	
    11.1618	    10.3226	     5.2872	    18.4631	     4.9515	    17.7917	     0.1678	    23.7503	     2.7695	     0.4196	
    12.5885	    10.4904	     5.2032	    19.1345	     4.5319	    18.5471	     0.6714	    23.7503	     4.1962	     0.5875	
    13.5956	    10.4065	     5.0354	    19.3863	     3.9444	    18.7988	     1.1749	    23.4985	     5.8746	     0.7553	
    14.0991	    10.2386	     4.9515	    19.2184	     3.3569	    18.6310	     1.5945	    22.9950	     7.9727	     0.8392	
    14.0991	     9.9869	     5.0354	    18.7149	     2.7695	    18.0435	     2.0142	    22.4915	    10.1547	     1.0071	
    13.5117	     9.7351	     5.1193	    17.7917	     2.1820	    17.1204	     2.3499	    22.1558	    12.4207	     1.0910	
    12.5046	     9.4833	     5.2032	    16.6168	     1.6785	    15.8615	     2.6016	    21.9040	    14.5187	     1.1749	
    11.0779	     9.2316	     5.2872	    15.2740	     1.3428	    14.4348	     2.7695	    21.9879	    16.2811	     1.1749	
     9.3994	     8.8959	     5.2872	    14.0152	     1.2589	    13.0081	     2.7695	    22.4075	    17.7917	     1.3428	
     7.7209	     8.6441	     5.1193	    12.7563	     1.4267	    11.7493	     2.6855	    23.0789	    18.9667	     1.5945	
     6.2103	     8.4763	     5.0354	    11.9171	     2.0142	    10.8261	     2.6855	    24.1699	    19.9738	     2.0981	
     5.1193	     8.4763	     4.9515	    11.4975	     2.9373	    10.3226	     2.6855	    25.4288	    20.8130	     2.9373	
     4.5319	     8.7280	     4.9515	    11.4136	     4.1122	    10.3226	     2.8534	    26.7715	    21.5683	     3.8605	
     4.4479	     9.1476	     5.1193	    11.6653	     5.4550	    10.5743	     3.0212	    27.9465	    21.9879	     4.8676	
     4.8676	     9.4833	     5.1193	    12.0850	     6.7139	    10.9100	     3.1052	    28.5339	    22.1558	     5.7068	
     5.5389	     9.7351	     5.2032	    12.5046	     7.8049	    11.3297	     2.9373	    28.4500	    21.8201	     6.3782	
     6.3782	     9.9030	     5.1193	    12.8403	     8.6441	    11.5814	     2.6016	    27.5269	    21.0648	     6.8817	
     7.4692	     9.9869	     5.2032	    13.0920	     9.3994	    11.7493	     2.1820	    25.7645	    19.9738	     7.1335	
     8.7280	    10.0708	     5.2872	    13.4277	     9.9869	    11.8332	     1.8463	    23.3307	    18.5471	     7.4692	
    10.0708	    10.1547	     5.4550	    13.6795	    10.5743	    11.8332	     1.5945	    20.4773	    17.0364	     7.8049	
    11.2457	    10.2386	     5.6229	    13.8474	    10.9940	    11.7493	     1.4267	    17.3721	    15.4419	     8.1406	
    12.1689	    10.0708	     5.7068	    13.8474	    11.3297	    11.4975	     1.3428	    14.2670	    13.7634	     8.3923	
    12.5885	     9.7351	     5.5389	    13.5117	    11.3297	    10.9940	     1.1749	    11.3297	    12.0850	     8.7280	
    12.3367	     9.0637	     5.1193	    12.9242	    10.9940	    10.2386	     0.9232	     8.7280	    10.3226	     8.8959	
    11.4975	     7.9727	     4.3640	    11.9171	    10.2386	     9.2316	     0.5875	     6.7139	     8.8120	     9.0637	
     9.9030	     6.5460	     3.3569	    10.7422	     9.2316	     8.1406	     0.0000	     5.1193	     7.4692	     9.0637	
     7.8049	     4.8676	     2.1820	     9.3155	     7.8049	     7.0496	    -0.6714	     4.0283	     6.2103	     8.8959	
     5.2872	     2.9373	     0.7553	     7.8888	     6.2103	     6.0425	    -1.4267	     3.2730	     5.2032	     8.6441	
     2.5177	     1.0071	    -0.7553	     6.4621	     4.4479	     5.1193	    -2.3499	     2.7695	     4.1962	     8.2245	
    -0.1678	    -0.8392	    -2.1820	     5.2032	     2.6855	     4.5319	    -3.1052	     2.3499	     3.3569	     7.6370	
    -2.5177	    -2.3499	    -3.4409	     4.1962	     1.0071	     4.1962	    -3.7766	     2.0981	     2.5177	     7.1335	
    -4.3640	    -3.5248	    -4.1962	     3.5248	    -0.5035	     4.1962	    -4.1962	     1.9302	     1.9302	     6.7139	
    -5.6229	    -4.1122	    -4.5319	     3.2730	    -1.5945	     4.5319	    -4.3640	     1.9302	     1.6785	     6.4621	
    -6.0425	    -4.1962	    -4.3640	     3.3569	    -2.2659	     5.1193	    -4.1962	     1.9302	     1.8463	     6.4621	
    -5.7068	    -3.7766	    -3.6087	     3.8605	    -2.4338	     5.9586	    -3.7766	     1.9302	     2.4338	     6.6299	
    -4.5319	    -2.9373	    -2.2659	     4.6158	    -2.0142	     6.9656	    -3.1052	     1.9302	     3.5248	     6.9656	
    -2.6855	    -1.5106	    -0.5875	     5.6229	    -1.1749	     8.0566	    -2.1820	     1.9302	     4.9515	     7.3013	
    -0.3357	     0.1678	     1.3428	     6.8817	     0.1678	     9.0637	    -1.0910	     2.0981	     6.5460	     7.6370	
     2.3499	     2.0981	     3.2730	     8.1406	     1.5945	     9.9869	    -0.0839	     2.3499	     8.3084	     7.7209	
     5.1193	     3.9444	     4.9515	     9.3155	     3.1052	    10.6583	     0.7553	     2.9373	     9.8190	     7.4692	
     7.5531	     5.5389	     6.2103	    10.2386	     4.3640	    10.9100	     1.1749	     3.8605	    10.9100	     6.7978	
     9.5673	     6.7978	     6.8817	    10.7422	     5.3711	    10.7422	     1.1749	     5.1193	    11.4136	     5.8746	
    10.9100	     7.5531	     6.9656	    10.9100	     5.9586	    10.2386	     0.7553	     6.6299	    11.3297	     4.5319	
    11.5814	     7.8888	     6.3782	    10.7422	     6.2103	     9.4833	     0.0000	     8.3923	    10.7422	     3.1052	
    11.5814	     7.8888	     5.3711	    10.2386	     6.2103	     8.5602	    -1.0910	    10.1547	     9.7351	     1.6785	
    10.9100	     7.6370	     3.8605	     9.5673	     6.0425	     7.6370	    -2.3499	    11.9171	     8.4763	     0.3357	
     9.6512	     7.0496	     2.1820	     8.8120	     5.7907	     6.7139	    -3.6087	    13.4277	     7.0496	    -0.8392	
     7.9727	     6.3782	     0.3357	     7.9727	     5.4550	     5.9586	    -4.7836	    14.6027	     5.6229	    -1.9302	
     5.9586	     5.6229	    -1.5945	     7.1335	     5.1193	     5.2872	    -5.7907	    15.4419	     4.2801	    -2.6855	
     4.0283	     4.8676	    -3.2730	     6.5460	     4.8676	     4.7836	    -6.6299	    15.9454	     3.1052	    -3.2730	
[Epoch Header]
[Trial Type]	11
[Accept]	1
[Correct]	0
[RT]	 0.000
[Resp]	0
[Epoch Data]
    -2.3499	     2.3499	     2.5177	    -1.0071	     8.7280	    -2.4338	     5.8746	     8.3923	     5.0354	     4.1122	
    -2.1820	     2.8534	     2.9373	    -0.4196	     9.3994	    -1.9302	     6.4621	     7.9727	     4.1962	     3.4409	
    -1.3428	     3.6926	     3.6926	     0.4196	    10.0708	    -1.2589	     6.9656	     7.2174	     2.9373	     2.1820	
    -0.0839	     4.5319	     4.6158	     1.4267	    10.6583	    -0.4196	     7.2174	     6.1264	     1.3428	     0.5035	
     1.4267	     5.3711	     5.7068	     2.3499	    10.9940	     0.3357	     7.3013	     4.8676	    -0.5035	    -1.6785	
     3.1052	     6.1264	     6.7978	     3.1052	    10.9940	     1.0910	     7.1335	     3.3569	    -2.2659	    -4.0283	
     4.7836	     6.6299	     7.8049	     3.6926	    10.7422	     1.5945	     6.7978	     1.9302	    -3.7766	    -6.2103	
     6.3782	     7.0496	     8.8959	     4.1122	    10.2386	     1.8463	     6.2943	     0.5875	    -4.7836	    -7.9727	
     7.7209	     7.3853	     9.9030	     4.2801	     9.3994	     1.9302	     5.7907	    -0.4196	    -5.0354	    -8.8959	
     8.8120	     7.4692	    10.9100	     4.3640	     8.4763	     1.8463	     5.3711	    -1.0910	    -4.6158	    -8.8959	
     9.4833	     7.4692	    11.7493	     4.3640	     7.4692	     1.5945	     5.0354	    -1.5106	    -3.5248	    -7.9727	
     9.6512	     7.3013	    12.4207	     4.1962	     6.5460	     1.2589	     4.8676	    -1.6785	    -1.9302	    -6.1264	
     9.3155	     6.8817	    12.9242	     3.8605	     5.7907	     0.9232	     4.7836	    -1.8463	    -0.1678	    -3.6926	
     8.4763	     6.2103	    13.0920	     3.4409	     5.2032	     0.5035	     4.9515	    -2.0981	     1.5106	    -0.8392	
     7.2174	     5.3711	    13.0920	     2.8534	     4.9515	     0.0000	     5.2032	    -2.5177	     2.8534	     2.0142	
     5.5389	     4.3640	    12.8403	     2.0981	     5.0354	    -0.4196	     5.4550	    -3.3569	     3.6926	     4.7836	
     3.7766	     3.1891	    12.4207	     1.1749	     5.2872	    -0.7553	     5.7068	    -4.5319	     3.9444	     7.2174	
     2.0142	     2.0142	    11.8332	     0.1678	     5.7068	    -1.0910	     5.8746	    -5.9586	     3.6926	     9.0637	
     0.5875	     0.9232	    11.1618	    -0.7553	     6.1264	    -1.3428	     5.9586	    -7.5531	     2.9373	    10.2386	
    -0.4196	     0.0839	    10.4904	    -1.5945	     6.4621	    -1.4267	     5.9586	    -8.9798	     1.8463	    10.7422	
    -0.8392	    -0.4196	     9.7351	    -2.1820	     6.7139	    -1.3428	     5.7907	   -10.1547	     0.5875	    10.5743	
    -0.6714	    -0.6714	     8.9798	    -2.6016	     6.6299	    -1.1749	     5.5389	   -10.8261	    -0.6714	     9.5673	
     0.2518	    -0.6714	     8.3084	    -2.9373	     6.4621	    -0.9232	     5.2032	   -11.0779	    -1.9302	     7.9727	
     1.7624	    -0.3357	     7.7209	    -3.1052	     5.9586	    -0.6714	     4.7836	   -10.8261	    -3.1052	     5.7907	
     3.6926	     0.2518	     7.2174	    -3.1891	     5.4550	    -0.5035	     4.3640	   -10.3226	    -4.1122	     3.3569	
     6.0425	     1.0910	     6.7978	    -3.1891	     4.9515	    -0.2518	     3.9444	    -9.3994	    -4.7836	     0.7553	
     8.5602	     2.0142	     6.5460	    -3.0212	     4.5319	    -0.0839	     3.5248	    -8.2245	    -5.2032	    -1.7624	
    10.9940	     2.9373	     6.4621	    -2.7695	     4.3640	    -0.0839	     3.1891	    -6.6299	    -5.3711	    -3.8605	
    13.0920	     3.7766	     6.3782	    -2.5177	     4.3640	    -0.2518	     2.8534	    -4.8676	    -5.3711	    -5.5389	
    14.6027	     4.2801	     6.2103	    -2.4338	     4.3640	    -0.7553	     2.2659	    -2.9373	    -5.3711	    -6.6299	
    15.3580	     4.2801	     5.9586	    -2.6855	     4.3640	    -1.5106	     1.5945	    -1.0910	    -5.3711	    -7.3853	
    15.2740	     3.8605	     5.5389	    -3.2730	     4.2801	    -2.6855	     0.5035	     0.4196	    -5.4550	    -7.8049	
    14.3509	     2.8534	     4.9515	    -4.1962	     4.0283	    -4.1122	    -0.8392	     1.5106	    -5.6229	    -8.0566	
    12.6724	     1.5106	     4.2801	    -5.3711	     3.6926	    -5.7068	    -2.4338	     2.0142	    -5.8746	    -8.2245	
    10.5743	     0.0000	     3.6926	    -6.6299	     3.2730	    -7.3853	    -4.0283	     2.0142	    -6.3782	    -8.3923	
     8.2245	    -1.5945	     3.3569	    -7.8888	     2.8534	    -9.0637	    -5.7068	     1.7624	    -7.0496	    -8.4763	
     5.9586	    -3.1052	     3.4409	    -8.9798	     2.4338	   -10.4904	    -7.0496	     1.3428	    -7.7209	    -8.4763	
     4.1122	    -4.1962	     3.9444	    -9.8190	     2.1820	   -11.6653	    -8.0566	     1.1749	    -8.2245	    -8.2245	
     2.7695	    -4.7836	     5.2032	   -10.1547	     2.0981	   -12.3367	    -8.4763	     1.1749	    -8.4763	    -7.6370	
     2.3499	    -4.6997	     7.1335	    -9.9030	     2.1820	   -12.5046	    -8.3923	     1.5945	    -8.3084	    -6.7978	
     2.9373	    -3.9444	     9.7351	    -9.0637	     2.4338	   -12.0010	    -7.7209	     2.1820	    -7.7209	    -5.6229	
     4.5319	    -2.4338	    12.9242	    -7.4692	     2.6855	   -10.9940	    -6.5460	     3.0212	    -6.7978	    -4.1962	
     7.0496	    -0.3357	    16.4490	    -5.3711	     3.0212	    -9.3155	    -5.0354	     3.9444	    -5.7068	    -2.5177	
    10.3226	     2.2659	    19.9738	    -2.7695	     3.2730	    -7.3013	    -3.3569	     4.7836	    -4.5319	    -0.8392	
    14.0152	     5.2032	    23.2468	     0.0839	     3.2730	    -5.0354	    -1.5945	     5.3711	    -3.6087	     0.7553	
    17.7078	     8.0566	    25.7645	     3.0212	     3.1052	    -2.7695	     0.2518	     5.7907	    -3.1052	     2.1820	
    21.0648	    10.7422	    27.3590	     5.8746	     2.7695	    -0.5875	     2.0142	     6.0425	    -3.0212	     3.1891	
    23.7503	    13.0081	    27.9465	     8.4763	     2.2659	     1.3428	     3.6087	     5.9586	    -3.4409	     3.8605	
    25.5966	    14.7705	    27.5269	    10.5743	     1.5945	     2.7695	     5.1193	     5.7068	    -4.2801	     4.1962	
    26.5198	    15.9454	    26.2680	    12.0850	     0.7553	     3.7766	     6.4621	     5.2872	    -5.2872	     4.2801	
    26.1841	    16.3651	    24.2538	    12.9242	    -0.0839	     4.1962	     7.3853	     4.6997	    -6.3782	     4.0283	
    24.8413	    16.0294	    21.5683	    12.9242	    -1.0071	     3.9444	     8.0566	     4.1122	    -7.3013	     3.5248	
    22.3236	    15.0223	    18.3792	    12.0850	    -1.8463	     3.0212	     8.1406	     3.3569	    -7.8888	     2.7695	
    18.8828	    13.4277	    14.8544	    10.4904	    -2.5177	     1.5945	     7.7209	     2.6016	    -8.1406	     1.9302	
    14.8544	    11.3297	    11.1618	     8.3923	    -2.9373	    -0.2518	     6.8817	     1.7624	    -7.9727	     0.9232	
    10.4065	     8.9798	     7.5531	     6.0425	    -3.1891	    -2.0981	     5.6229	     1.0071	    -7.4692	    -0.1678	
     5.8746	     6.5460	     4.2801	     3.6087	    -3.0212	    -3.8605	     4.1962	     0.4196	    -6.4621	    -1.1749	
     1.5945	     4.1962	     1.3428	     1.3428	    -2.6855	    -5.3711	     2.7695	    -0.2518	    -5.2872	    -2.1820	
    -2.1820	     2.0981	    -0.9232	    -0.5875	    -2.1820	    -6.5460	     1.3428	    -0.8392	    -3.9444	    -3.0212	
    -5.2032	     0.3357	    -2.6016	    -2.0981	    -1.5945	    -7.3013	     0.0000	    -1.4267	    -2.5177	    -3.7766	
    -7.3013	    -0.9232	    -3.5248	    -3.0212	    -0.9232	    -7.6370	    -1.0071	    -2.0142	    -1.1749	    -4.3640	
    -8.3084	    -1.6785	    -3.7766	    -3.4409	    -0.2518	    -7.4692	    -1.7624	    -2.6016	     0.0000	    -4.6997	
    -8.3084	    -2.0142	    -3.3569	    -3.2730	     0.4196	    -6.9656	    -2.1820	    -3.1891	     1.0071	    -4.8676	
    -7.2174	    -1.8463	    -2.2659	    -2.6016	     1.0910	    -6.1264	    -2.2659	    -3.7766	     1.7624	    -4.8676	
    -5.2872	    -1.1749	    -0.5875	    -1.5945	     1.7624	    -4.8676	    -2.0981	    -4.4479	     2.1820	    -4.6158	
    -2.7695	    -0.2518	     1.4267	    -0.3357	     2.4338	    -3.5248	    -1.7624	    -5.1193	     2.4338	    -4.3640	
     0.0839	     0.9232	     3.6926	     0.9232	     3.0212	    -2.1820	    -1.4267	    -5.8746	     2.3499	    -4.1122	
     3.0212	     2.0142	     6.0425	     2.1820	     3.3569	    -0.9232	    -1.0910	    -6.7978	     1.9302	    -4.0283	
     5.7907	     3.0212	     8.1406	     3.1891	     3.5248	     0.0839	    -0.8392	    -7.7209	     1.1749	    -4.1962	
     7.9727	     3.8605	     9.9869	     3.9444	     3.2730	     0.7553	    -0.7553	    -8.7280	     0.0839	    -4.6158	
     9.6512	     4.4479	    11.4975	     4.3640	     2.8534	     1.0910	    -0.6714	    -9.5673	    -1.2589	    -5.1193	
    10.6583	     4.6997	    12.4207	     4.5319	     2.0981	     1.0910	    -0.5035	   -10.2386	    -2.8534	    -5.6229	
    10.9940	     4.6997	    12.7563	     4.3640	     1.1749	     0.8392	    -0.2518	   -10.4904	    -4.5319	    -6.1264	
    10.6583	     4.4479	    12.5885	     3.9444	     0.1678	     0.3357	     0.1678	   -10.3226	    -6.2943	    -6.4621	
     9.7351	     4.0283	    11.9171	     3.2730	    -0.7553	    -0.3357	     0.9232	    -9.6512	    -7.8888	    -6.6299	
     8.4763	     3.5248	    10.8261	     2.4338	    -1.5945	    -1.0910	     1.8463	    -8.3084	    -9.2316	    -6.4621	
     7.0496	     2.8534	     9.3994	     1.5106	    -2.0981	    -1.8463	     2.9373	    -6.5460	   -10.1547	    -5.9586	
     5.4550	     2.3499	     7.8888	     0.6714	    -2.2659	    -2.4338	     4.1122	    -4.4479	   -10.6583	    -5.1193	
     4.1122	     1.9302	     6.4621	    -0.0839	    -2.2659	    -2.8534	     5.2032	    -2.0981	   -10.5743	    -4.1962	
     3.1891	     1.8463	     5.2872	    -0.5035	    -1.8463	    -3.0212	     6.3782	     0.2518	    -9.8190	    -3.1052	
     2.7695	     2.0981	     4.6158	    -0.5875	    -1.0910	    -2.8534	     7.3853	     2.5177	    -8.4763	    -1.9302	
     3.0212	     2.7695	     4.6158	    -0.2518	     0.0000	    -2.3499	     8.2245	     4.5319	    -6.5460	    -0.8392	
     4.1122	     3.7766	     5.2872	     0.5035	     1.4267	    -1.6785	     8.9798	     6.2943	    -4.3640	     0.2518	
     5.8746	     5.2032	     6.6299	     1.5945	     3.1052	    -0.7553	     9.6512	     7.5531	    -2.0981	     1.4267	
     8.3084	     6.7978	     8.4763	     3.0212	     5.1193	     0.2518	    10.2386	     8.5602	     0.0000	     2.5177	
    11.1618	     8.6441	    10.7422	     4.5319	     7.2174	     1.3428	    10.7422	     9.1476	     1.6785	     3.5248	
    14.0991	    10.4904	    13.3438	     5.9586	     9.3994	     2.3499	    11.2457	     9.4833	     2.8534	     4.4479	
    16.9525	    12.3367	    15.8615	     7.1335	    11.4136	     3.2730	    11.5814	     9.5673	     3.5248	     5.1193	
    19.3024	    13.7634	    18.1274	     7.8888	    13.1760	     3.9444	    11.8332	     9.3994	     3.4409	     5.4550	
    21.0648	    14.8544	    19.8059	     8.1406	    14.6027	     4.2801	    11.8332	     8.8959	     2.9373	     5.4550	
    22.0718	    15.2740	    20.8969	     7.7209	    15.4419	     4.1122	    11.4975	     7.9727	     1.9302	     4.9515	
    22.1558	    15.1062	    21.1487	     6.6299	    15.6937	     3.4409	    10.9100	     6.6299	     0.5875	     4.0283	
    21.4005	    14.2670	    20.5612	     5.0354	    15.3580	     2.1820	     9.9869	     4.7836	    -0.8392	     2.7695	
    19.8059	    12.8403	    19.3024	     3.0212	    14.5187	     0.5875	     8.8120	     2.5177	    -2.2659	     1.3428	
    17.6239	    10.9940	    17.3721	     0.7553	    13.2599	    -1.3428	     7.4692	     0.0000	    -3.4409	    -0.1678	
    15.0223	     8.8120	    15.1062	    -1.5106	    11.5814	    -3.3569	     6.0425	    -2.7695	    -4.3640	    -1.5945	
    12.1689	     6.7139	    12.6724	    -3.4409	     9.8190	    -5.2032	     4.6997	    -5.4550	    -4.9515	    -2.8534	
     9.3155	     4.6997	    10.3226	    -5.0354	     8.0566	    -6.7978	     3.4409	    -7.8049	    -5.2032	    -3.9444	
     6.7139	     3.0212	     8.2245	    -6.1264	     6.2943	    -7.9727	     2.5177	    -9.6512	    -5.3711	    -4.8676	
     4.5319	     1.7624	     6.6299	    -6.5460	     4.8676	    -8.4763	     1.8463	   -10.9100	    -5.4550	    -5.6229	
     3.0212	     1.1749	     5.5389	    -6.2943	     3.7766	    -8.5602	     1.5106	   -11.4975	    -5.3711	    -6.2943	
     2.2659	     1.0910	     5.0354	    -5.4550	     3.0212	    -8.0566	     1.5945	   -11.4975	    -5.2872	    -6.8817	
     2.2659	     1.5945	     5.0354	    -4.2801	     2.6016	    -7.2174	     1.9302	   -10.9940	    -5.2032	    -7.3853	
     2.8534	     2.3499	     5.3711	    -2.7695	     2.5177	    -6.2943	     2.4338	   -10.1547	    -4.9515	    -7.9727	
     4.0283	     3.3569	     6.1264	    -1.0910	     2.6855	    -5.2872	     2.9373	    -9.2316	    -4.6997	    -8.6441	
     5.6229	     4.3640	     7.0496	     0.5035	     3.1891	    -4.5319	     3.5248	    -8.2245	    -4.3640	    -9.3155	
     7.3013	     5.4550	     8.3923	     2.0142	     3.9444	    -3.7766	     4.1122	    -7.2174	    -4.1122	    -9.9869	
     9.0637	     6.4621	     9.8190	     3.3569	     4.7836	    -3.2730	     4.6997	    -6.1264	    -3.8605	   -10.5743	
    10.5743	     7.1335	    11.3297	     4.4479	     5.7068	    -3.0212	     5.0354	    -5.0354	    -3.6926	   -10.9940	
    11.6653	     7.5531	    12.5885	     5.2872	     6.3782	    -2.9373	     5.2872	    -4.0283	    -3.7766	   -11.4136	
    12.3367	     7.5531	    13.5117	     5.8746	     6.7978	    -3.0212	     5.4550	    -2.9373	    -4.0283	   -11.7493	
    12.3367	     7.0496	    13.9313	     6.1264	     6.9656	    -3.3569	     5.3711	    -1.9302	    -4.5319	   -12.0010	
    11.8332	     6.2943	    13.6795	     6.1264	     6.8817	    -3.8605	     5.2032	    -1.0071	    -5.4550	   -12.2528	
    10.7422	     5.2032	    12.9242	     5.9586	     6.5460	    -4.4479	     5.0354	    -0.4196	    -6.5460	   -12.4207	
     9.2316	     3.9444	    11.6653	     5.5389	     6.1264	    -4.9515	     4.8676	    -0.2518	    -7.9727	   -12.6724	
     7.4692	     2.6016	    10.1547	     5.0354	     5.7068	    -5.5389	     4.6997	    -0.6714	    -9.3994	   -13.0081	
     5.6229	     1.3428	     8.4763	     4.5319	     5.2872	    -5.9586	     4.5319	    -1.6785	   -10.6583	   -13.3438	
     3.8605	     0.0839	     6.8817	     3.9444	     5.0354	    -6.2943	     4.5319	    -3.1891	   -11.4975	   -13.7634	
     2.3499	    -0.8392	     5.6229	     3.5248	     4.9515	    -6.3782	     4.6158	    -5.0354	   -11.7493	   -14.1830	
     1.3428	    -1.5106	     4.7836	     3.2730	     5.1193	    -6.1264	     4.8676	    -6.9656	   -11.3297	   -14.5187	
     0.7553	    -1.8463	     4.2801	     3.2730	     5.4550	    -5.7068	     5.2032	    -8.8120	   -10.2386	   -14.6866	
     0.8392	    -1.8463	     4.1962	     3.4409	     5.7907	    -4.9515	     5.6229	   -10.4904	    -8.5602	   -14.5187	
     1.4267	    -1.5106	     4.3640	     3.9444	     6.2943	    -4.0283	     6.1264	   -11.6653	    -6.4621	   -13.9313	
     2.6016	    -0.7553	     4.8676	     4.6997	     6.8817	    -2.8534	     6.7139	   -12.4207	    -4.1122	   -12.9242	
     4.3640	     0.3357	     5.6229	     5.7068	     7.4692	    -1.5106	     7.3853	   -12.5885	    -1.6785	   -11.2457	
     6.4621	     1.7624	     6.7139	     7.0496	     8.2245	     0.0000	     8.1406	   -12.2528	     0.5875	    -9.0637	
     8.7280	     3.4409	     8.0566	     8.4763	     8.9798	     1.5945	     8.9798	   -11.4975	     2.6016	    -6.4621	
    11.0779	     5.1193	     9.5673	    10.0708	     9.8190	     3.1052	     9.7351	   -10.2386	     4.1122	    -3.5248	
    13.1760	     6.7978	    10.9940	    11.4975	    10.5743	     4.5319	    10.4065	    -8.6441	     5.0354	    -0.6714	
    14.8544	     8.1406	    12.0850	    12.6724	    11.0779	     5.5389	    10.8261	    -6.7978	     5.2032	     2.0981	
    15.8615	     9.1476	    12.6724	    13.4277	    11.2457	     6.2103	    10.9100	    -4.9515	     4.4479	     4.5319	
    16.1972	     9.5673	    12.7563	    13.5956	    11.0779	     6.2943	    10.4904	    -3.0212	     2.8534	     6.5460	
    15.8615	     9.4833	    12.2528	    13.1760	    10.4904	     5.8746	     9.7351	    -1.0071	     0.5875	     7.9727	
    14.7705	     9.0637	    11.3297	    12.1689	     9.5673	     5.0354	     8.6441	     1.0071	    -2.2659	     8.8959	
    13.2599	     8.2245	    10.0708	    10.7422	     8.3084	     3.7766	     7.2174	     2.9373	    -5.3711	     9.3155	
    11.3297	     7.0496	     8.6441	     8.8959	     6.8817	     2.2659	     5.7907	     4.6997	    -8.4763	     9.1476	
     9.2316	     5.7907	     7.0496	     6.8817	     5.2872	     0.5035	     4.1962	     6.2103	   -11.4136	     8.4763	
     7.0496	     4.3640	     5.4550	     4.8676	     3.5248	    -1.2589	     2.7695	     7.4692	   -13.6795	     7.3853	
     5.0354	     3.0212	     4.1122	     3.1052	     1.8463	    -2.9373	     1.4267	     8.4763	   -15.1901	     5.9586	
     3.4409	     2.0142	     3.0212	     1.5945	     0.4196	    -4.2801	     0.4196	     9.3155	   -15.6937	     4.4479	
     2.4338	     1.2589	     2.2659	     0.7553	    -0.6714	    -5.1193	    -0.2518	     9.8190	   -14.9384	     3.0212	
     2.0981	     1.0071	     2.0981	     0.4196	    -1.2589	    -5.4550	    -0.5035	    10.1547	   -13.0920	     1.7624	
     2.4338	     1.0910	     2.3499	     0.7553	    -1.3428	    -5.3711	    -0.3357	    10.3226	   -10.3226	     0.7553	
     3.2730	     1.5945	     3.1052	     1.4267	    -0.9232	    -4.8676	     0.0839	    10.2386	    -6.8817	     0.0000	
     4.6158	     2.4338	     4.3640	     2.5177	     0.0000	    -4.1122	     0.8392	    10.0708	    -3.1891	    -0.3357	
     6.3782	     3.6087	     6.1264	     3.8605	     1.3428	    -3.2730	     1.8463	     9.7351	     0.4196	    -0.3357	
     8.2245	     5.0354	     8.2245	     5.2032	     3.1052	    -2.2659	     3.0212	     9.3155	     3.7766	    -0.0839	
    10.1547	     6.6299	    10.6583	     6.6299	     5.1193	    -1.2589	     4.1962	     8.9798	     6.5460	     0.5035	
    12.0010	     8.2245	    13.2599	     7.8049	     7.3853	    -0.2518	     5.4550	     8.6441	     8.6441	     1.1749	
    13.5956	     9.7351	    15.6937	     8.6441	     9.5673	     0.5875	     6.5460	     8.4763	    10.0708	     1.9302	
    14.6866	    11.0779	    17.7078	     9.1476	    11.5814	     1.1749	     7.4692	     8.2245	    10.7422	     2.6016	
    15.2740	    12.0010	    19.3024	     9.0637	    13.2599	     1.5106	     8.1406	     7.8049	    10.6583	     3.1891	
    15.1901	    12.5885	    20.2255	     8.4763	    14.5187	     1.4267	     8.7280	     7.2174	    10.0708	     3.4409	
    14.5187	    12.7563	    20.4773	     7.3853	    15.4419	     1.0910	     9.1476	     6.3782	     8.8959	     3.4409	
    13.4277	    12.5885	    20.3094	     5.9586	    15.9454	     0.5875	     9.5673	     5.2032	     7.4692	     3.1891	
    11.9171	    12.1689	    19.7220	     4.4479	    16.1133	     0.0000	     9.9869	     3.8605	     6.0425	     2.7695	
    10.3226	    11.7493	    19.0506	     2.9373	    16.0294	    -0.5875	    10.5743	     2.4338	     4.6158	     2.0981	
     8.7280	    11.2457	    18.3792	     1.5945	    15.7776	    -1.0071	    11.1618	     0.9232	     3.2730	     1.4267	
     7.3013	    10.7422	    17.8757	     0.5035	    15.2740	    -1.2589	    11.7493	    -0.5875	     2.1820	     0.5035	
     6.2103	    10.2386	    17.7078	    -0.2518	    14.6866	    -1.2589	    12.4207	    -2.0981	     1.0071	    -0.5875	
     5.3711	     9.9030	    17.8757	    -0.7553	    13.8474	    -1.0910	    13.0920	    -3.4409	    -0.0839	    -1.6785	
     4.9515	     9.5673	    18.3792	    -1.0071	    12.9242	    -0.7553	    13.7634	    -4.7836	    -1.1749	    -2.9373	
     4.9515	     9.3994	    19.2184	    -1.0910	    12.0010	    -0.3357	    14.3509	    -5.8746	    -2.2659	    -4.1122	
     5.3711	     9.3155	    20.4773	    -1.0910	    11.2457	     0.0839	    14.8544	    -6.8817	    -3.4409	    -5.2032	
     6.1264	     9.3994	    21.9879	    -0.9232	    10.6583	     0.4196	    15.2740	    -7.6370	    -4.3640	    -6.1264	
     7.1335	     9.5673	    23.6664	    -0.8392	    10.1547	     0.6714	    15.6937	    -8.2245	    -5.1193	    -6.7978	
     8.3084	     9.8190	    25.3448	    -0.7553	     9.9869	     0.7553	    16.0294	    -8.6441	    -5.3711	    -7.3013	
     9.4833	    10.0708	    26.7715	    -0.5875	     9.9869	     0.6714	    16.2811	    -8.8120	    -5.2032	    -7.5531	
    10.4904	    10.3226	    27.6947	    -0.5035	    10.0708	     0.5875	    16.6168	    -8.8959	    -4.5319	    -7.5531	
    11.2457	    10.4065	    27.9465	    -0.4196	    10.4065	     0.4196	    16.7847	    -8.8959	    -3.6087	    -7.2174	
    11.4975	    10.1547	    27.3590	    -0.5035	    10.7422	     0.1678	    16.8686	    -8.8959	    -2.6016	    -6.7139	
    11.3297	     9.5673	    26.1002	    -0.7553	    11.0779	    -0.3357	    16.9525	    -8.9798	    -1.7624	    -6.1264	
    10.5743	     8.6441	    24.1699	    -1.2589	    11.4136	    -0.9232	    16.8686	    -9.0637	    -1.0910	    -5.5389	
     9.3994	     7.3853	    21.8201	    -1.9302	    11.7493	    -1.6785	    16.7007	    -9.3155	    -0.9232	    -5.2032	
     7.8049	     5.9586	    19.1345	    -2.8534	    12.0010	    -2.5177	    16.5329	    -9.5673	    -1.0910	    -5.2032	
     5.9586	     4.5319	    16.4490	    -3.7766	    12.2528	    -3.4409	    16.2811	    -9.7351	    -1.5945	    -5.4550	
     4.0283	     3.0212	    13.9313	    -4.6158	    12.4207	    -4.3640	    16.0294	    -9.9030	    -2.4338	    -6.0425	
     2.2659	     1.6785	    11.6653	    -5.4550	    12.5046	    -5.2032	    15.7776	    -9.9030	    -3.4409	    -6.7978	
     0.6714	     0.6714	     9.9030	    -6.0425	    12.5046	    -5.8746	    15.5258	    -9.6512	    -4.5319	    -7.7209	
    -0.4196	    -0.0839	     8.6441	    -6.2943	    12.5046	    -6.3782	    15.3580	    -9.0637	    -5.4550	    -8.6441	
    -0.9232	    -0.3357	     8.1406	    -6.1264	    12.5885	    -6.4621	    15.2740	    -8.1406	    -6.2103	    -9.4833	
    -0.7553	     0.0000	     8.3084	    -5.4550	    12.6724	    -6.2103	    15.3580	    -7.0496	    -6.7139	    -9.9869	
     0.0839	     0.7553	     9.1476	    -4.2801	    12.8403	    -5.4550	    15.6937	    -5.8746	    -6.8817	   -10.1547	
     1.5106	     1.8463	    10.4904	    -2.6855	    13.1760	    -4.3640	    16.0294	    -4.7836	    -6.8817	    -9.8190	
     3.3569	     3.2730	    12.1689	    -0.8392	    13.6795	    -3.0212	    16.5329	    -3.9444	    -6.7139	    -8.8959	
     5.4550	     4.7836	    14.0152	     1.0071	    14.1830	    -1.5945	    16.9525	    -3.6087	    -6.5460	    -7.5531	
     7.6370	     6.2103	    15.7776	     2.8534	    14.6027	    -0.2518	    17.2882	    -3.6926	    -6.3782	    -5.7907	
     9.5673	     7.4692	    17.2882	     4.4479	    15.0223	     0.9232	    17.4561	    -4.2801	    -6.1264	    -3.7766	
    11.1618	     8.4763	    18.2953	     5.6229	    15.3580	     1.6785	    17.4561	    -5.2032	    -5.7068	    -1.6785	
    12.3367	     9.0637	    18.7149	     6.3782	    15.4419	     2.0142	    17.2043	    -6.1264	    -5.0354	     0.5035	
    12.9242	     9.2316	    18.6310	     6.5460	    15.2740	     1.9302	    16.6168	    -6.7978	    -4.1122	     2.5177	
    12.9242	     8.9798	    17.9596	     6.2943	    14.9384	     1.4267	    15.9454	    -6.9656	    -2.8534	     4.2801	
    12.3367	     8.4763	    16.9525	     5.6229	    14.4348	     0.7553	    15.0223	    -6.4621	    -1.3428	     5.7907	
    11.4136	     7.7209	    15.6937	     4.7836	    13.7634	    -0.0839	    14.0991	    -5.1193	     0.3357	     7.0496	
    10.1547	     6.8817	    14.3509	     3.9444	    13.0081	    -0.8392	    13.1760	    -3.1891	     2.0142	     7.9727	
     8.6441	     5.9586	    13.0920	     3.1052	    12.1689	    -1.3428	    12.2528	    -0.6714	     3.6926	     8.6441	
     6.9656	     5.0354	    11.9171	     2.2659	    11.0779	    -1.7624	    11.3297	     1.9302	     5.0354	     8.9798	
     5.2032	     4.0283	    10.9100	     1.5945	     9.6512	    -2.0142	    10.3226	     4.4479	     5.9586	     9.0637	
     3.3569	     3.1052	    10.1547	     1.0071	     7.9727	    -2.1820	     9.3155	     6.6299	     6.4621	     8.8959	
     1.7624	     2.3499	     9.5673	     0.6714	     6.0425	    -2.1820	     8.3923	     8.3923	     6.6299	     8.6441	
     0.5875	     1.8463	     9.3994	     0.5875	     4.0283	    -1.9302	     7.6370	     9.7351	     6.5460	     8.3923	
    -0.0839	     1.7624	     9.6512	     0.8392	     2.0142	    -1.4267	     7.1335	    10.8261	     6.2943	     8.3084	
    -0.1678	     2.0981	    10.2386	     1.5945	     0.2518	    -0.5035	     7.0496	    11.7493	     6.2103	     8.3923	
     0.4196	     2.8534	    11.1618	     2.6855	    -1.0071	     0.5875	     7.2174	    12.5885	     6.1264	     8.7280	
     1.5945	     3.7766	    12.2528	     4.1122	    -1.6785	     1.7624	     7.7209	    13.3438	     6.3782	     9.2316	
     3.2730	     4.8676	    13.5117	     5.6229	    -1.5945	     2.9373	     8.3084	    14.0991	     6.7978	     9.8190	
     5.1193	     5.9586	    14.6027	     7.0496	    -0.9232	     4.0283	     8.9798	    14.6866	     7.3013	    10.3226	
     7.1335	     6.7978	    15.5258	     8.3923	     0.2518	     4.9515	     9.4833	    15.0223	     7.8049	    10.6583	
     9.0637	     7.3013	    15.9454	     9.5673	     1.5945	     5.5389	     9.7351	    15.1062	     8.2245	    10.8261	
    10.6583	     7.4692	    15.9454	    10.3226	     3.1052	     5.9586	     9.6512	    14.8544	     8.3084	    10.5743	
    11.7493	     7.3013	    15.4419	    10.8261	     4.3640	     6.0425	     9.3994	    14.1830	     8.1406	     9.9869	
    12.2528	     6.7978	    14.6027	    10.9100	     5.4550	     5.7907	     8.8120	    13.1760	     7.5531	     9.1476	
    12.0850	     6.1264	    13.5956	    10.7422	     6.2943	     5.4550	     8.2245	    12.0010	     6.7978	     8.1406	
    11.4136	     5.2872	    12.5046	    10.3226	     6.7978	     4.9515	     7.4692	    10.6583	     5.9586	     7.1335	
    10.4065	     4.4479	    11.5814	     9.8190	     7.1335	     4.4479	     6.8817	     9.2316	     5.1193	     6.2103	
     9.1476	     3.7766	    10.7422	     9.3155	     7.3013	     4.0283	     6.3782	     7.9727	     4.5319	     5.5389	
     8.0566	     3.2730	    10.3226	     8.9798	     7.3853	     3.8605	     6.1264	     6.7978	     4.2801	     5.2032	
     7.2174	     3.1052	    10.2386	     8.8959	     7.5531	     3.8605	     6.1264	     5.8746	     4.3640	     5.2872	
     6.7139	     3.2730	    10.4904	     9.0637	     7.7209	     4.1122	     6.3782	     5.1193	     4.8676	     5.7068	
     6.7978	     3.8605	    11.1618	     9.5673	     8.0566	     4.6158	     6.9656	     4.6158	     5.8746	     6.3782	
     7.3853	     4.6158	    12.2528	    10.2386	     8.3923	     5.2872	     7.7209	     4.3640	     7.1335	     7.3853	
     8.5602	     5.7068	    13.5956	    11.1618	     8.8120	     6.2103	     8.6441	     4.3640	     8.8120	     8.5602	
    10.1547	     6.9656	    15.1901	    12.2528	     9.3994	     7.3013	     9.7351	     4.6158	    10.6583	     9.7351	
    12.2528	     8.3084	    16.9525	    13.5117	     9.9869	     8.6441	    10.8261	     5.1193	    12.5885	    10.9940	
    14.7705	     9.8190	    18.8828	    14.8544	    10.6583	     9.9869	    11.9171	     5.6229	    14.5187	    12.0010	
    17.3721	    11.2457	    20.8130	    16.2811	    11.4136	    11.4975	    13.0081	     6.2943	    16.3651	    12.8403	
    19.9738	    12.5885	    22.7432	    17.6239	    12.3367	    12.9242	    13.9313	     6.7978	    17.9596	    13.3438	
    22.2397	    13.7634	    24.3378	    18.8828	    13.1760	    14.1830	    14.6027	     7.1335	    19.1345	    13.4277	
    24.0860	    14.4348	    25.4288	    19.6381	    13.8474	    15.1062	    14.8544	     7.0496	    19.8059	    12.8403	
    25.1770	    14.6866	    25.8484	    19.9738	    14.2670	    15.4419	    14.5187	     6.7139	    19.7220	    11.8332	
    25.5127	    14.3509	    25.5127	    19.6381	    14.3509	    15.2740	    13.6795	     5.9586	    19.0506	    10.2386	
    24.9252	    13.5117	    24.5895	    18.7988	    14.0991	    14.4348	    12.2528	     5.0354	    17.6239	     8.3923	
    23.5825	    12.3367	    22.9950	    17.5400	    13.5956	    13.2599	    10.4065	     4.0283	    15.6937	     6.4621	
    21.6522	    10.8261	    20.9808	    15.8615	    12.8403	    11.6653	     8.3084	     3.1052	    13.5956	     4.6158	
    19.2184	     9.3155	    18.7149	    14.1830	    12.0010	     9.9030	     6.2943	     2.4338	    11.3297	     3.1052	
    16.5329	     7.7209	    16.4490	    12.4207	    11.1618	     8.2245	     4.3640	     2.0981	     9.3155	     2.0142	
    14.0152	     6.3782	    14.3509	    10.8261	    10.2386	     6.6299	     2.8534	     2.1820	     7.5531	     1.4267	
    11.6653	     5.2032	    12.5885	     9.3994	     9.3155	     5.2872	     1.6785	     2.5177	     6.1264	     1.2589	
     9.8190	     4.2801	    11.3297	     8.3084	     8.3923	     4.2801	     1.0071	     3.1052	     5.0354	     1.3428	
     8.4763	     3.6926	    10.5743	     7.6370	     7.6370	     3.6087	     0.9232	     3.8605	     4.2801	     1.6785	
     7.9727	     3.5248	    10.3226	     7.5531	     7.0496	     3.5248	     1.5106	     4.6158	     3.8605	     2.0981	
     8.2245	     3.6926	    10.7422	     7.8888	     6.7139	     3.8605	     2.6855	     5.2872	     3.6926	     2.6016	
     9.2316	     4.3640	    11.5814	     8.7280	     6.6299	     4.6997	     4.2801	     5.8746	     3.8605	     3.0212	
    10.9100	     5.3711	    12.9242	     9.9869	     6.7978	     5.7068	     6.2943	     6.2103	     4.1962	     3.2730	
    12.9242	     6.5460	    14.4348	    11.3297	     7.1335	     6.8817	     8.3923	     6.2943	     4.6158	     3.4409	
    15.1062	     7.8888	    15.9454	    12.6724	     7.6370	     7.9727	    10.3226	     6.0425	     5.2032	     3.2730	
    17.2043	     9.0637	    17.3721	    13.7634	     8.0566	     8.8120	    11.9171	     5.4550	     5.7068	     2.8534	
    18.7988	     9.9030	    18.3792	    14.6027	     8.3084	     9.3155	    12.8403	     4.4479	     6.0425	     2.0981	
    19.8059	    10.3226	    18.8828	    14.9384	     8.3923	     9.3155	    13.0920	     3.1891	     6.1264	     0.9232	
    20.1416	    10.2386	    18.7988	    14.7705	     8.1406	     8.8120	    12.6724	     1.4267	     5.9586	    -0.3357	
    19.7220	     9.6512	    18.1274	    14.1830	     7.5531	     7.8049	    11.7493	    -0.5035	     5.5389	    -1.8463	
    18.7988	     8.7280	    17.0364	    13.1760	     6.6299	     6.5460	    10.3226	    -2.6855	     5.1193	    -3.2730	
    17.2882	     7.4692	    15.6097	    11.9171	     5.4550	     5.1193	     8.6441	    -4.7836	     4.6158	    -4.6158	
    15.6097	     6.2103	    14.0152	    10.6583	     4.1962	     3.6926	     7.0496	    -6.5460	     4.2801	    -5.6229	
    13.7634	     4.8676	    12.3367	     9.3155	     2.9373	     2.3499	     5.5389	    -7.7209	     4.1122	    -6.3782	
    11.9171	     3.7766	    10.8261	     8.2245	     1.8463	     1.3428	     4.3640	    -8.2245	     4.1962	    -6.7978	
    10.3226	     2.7695	     9.4833	     7.3013	     0.9232	     0.5035	     3.4409	    -7.8049	     4.4479	    -6.7978	
     8.9798	     2.0981	     8.3923	     6.7139	     0.3357	     0.0839	     2.9373	    -6.7139	     4.7836	    -6.4621	
     8.0566	     1.8463	     7.5531	     6.4621	     0.0839	     0.0000	     2.9373	    -4.8676	     5.1193	    -5.7068	
     7.6370	     2.0142	     7.1335	     6.7139	     0.1678	     0.4196	     3.3569	    -2.4338	     5.3711	    -4.6997	
     7.9727	     2.6016	     7.0496	     7.5531	     0.5875	     1.2589	     4.1962	     0.2518	     5.5389	    -3.3569	
     8.8120	     3.6926	     7.3013	     8.8120	     1.4267	     2.6855	     5.3711	     3.2730	     5.6229	    -1.7624	
    10.3226	     5.1193	     7.8049	    10.4904	     2.5177	     4.4479	     6.7978	     6.2103	     5.4550	    -0.1678	
    12.1689	     6.7139	     8.5602	    12.3367	     3.8605	     6.4621	     8.3923	     9.0637	     5.2032	     1.4267	
    14.2670	     8.3923	     9.3155	    14.1830	     5.2032	     8.5602	     9.9030	    11.6653	     4.7836	     2.6855	
    16.2811	     9.8190	     9.9869	    16.0294	     6.4621	    10.5743	    11.2457	    13.9313	     4.3640	     3.6087	
    18.2114	    11.0779	    10.4904	    17.4561	     7.4692	    12.3367	    12.2528	    15.7776	     3.6926	     4.1962	
    19.6381	    11.7493	    10.7422	    18.3792	     8.1406	    13.6795	    12.9242	    17.0364	     2.7695	     4.3640	
    20.4773	    12.0010	    10.7422	    18.7988	     8.3923	    14.4348	    13.1760	    17.6239	     1.5106	     4.4479	
    20.7291	    11.6653	    10.5743	    18.5471	     8.2245	    14.5187	    12.9242	    17.6239	     0.0000	     4.3640	
    20.3094	    10.8261	    10.1547	    17.7078	     7.6370	    14.0991	    12.2528	    16.9525	    -1.4267	     4.3640	
    19.4702	     9.5673	     9.6512	    16.3651	     6.7139	    13.0920	    11.3297	    15.6937	    -2.5177	     4.5319	
    18.0435	     7.9727	     9.0637	    14.6027	     5.6229	    11.7493	    10.1547	    13.9313	    -3.1052	     4.6997	
    16.3651	     6.2943	     8.4763	    12.5046	     4.4479	    10.1547	     8.7280	    11.7493	    -3.1891	     5.0354	
    14.3509	     4.4479	     7.8049	    10.1547	     3.0212	     8.1406	     7.2174	     9.2316	    -2.6855	     5.2872	
    12.2528	     2.5177	     6.9656	     7.6370	     1.6785	     6.0425	     5.5389	     6.4621	    -1.9302	     5.5389	
    10.0708	     0.6714	     6.1264	     5.1193	     0.2518	     3.8605	     3.8605	     3.5248	    -0.9232	     5.7068	
     8.1406	    -0.9232	     5.2032	     2.8534	    -0.9232	     1.8463	     2.3499	     0.5035	     0.3357	     5.9586	
     6.5460	    -2.0142	     4.5319	     0.8392	    -1.8463	     0.0839	     1.1749	    -2.3499	     1.8463	     6.2943	
     5.5389	    -2.6016	     4.1122	    -0.5875	    -2.3499	    -1.1749	     0.4196	    -5.0354	     3.6087	     6.7139	
     5.2032	    -2.6016	     4.1962	    -1.5106	    -2.3499	    -1.9302	     0.1678	    -7.2174	     5.5389	     7.2174	
     5.6229	    -2.0142	     4.7836	    -1.6785	    -2.0142	    -2.0142	     0.3357	    -8.7280	     7.5531	     7.8888	
     6.5460	    -0.9232	     5.7907	    -1.2589	    -1.1749	    -1.5945	     1.0910	    -9.4833	     9.3155	     8.5602	
     8.0566	     0.5875	     7.3013	    -0.1678	    -0.0839	    -0.6714	     2.0981	    -9.3155	    10.6583	     9.1476	
     9.9030	     2.3499	     9.1476	     1.2589	     1.2589	     0.7553	     3.4409	    -8.2245	    11.6653	     9.7351	
    11.8332	     4.1122	    11.3297	     3.1052	     2.7695	     2.4338	     4.8676	    -6.2943	    12.1689	    10.1547	
    13.8474	     5.8746	    13.6795	     5.1193	     4.2801	     4.1962	     6.3782	    -3.8605	    12.4207	    10.6583	
    15.7776	     7.5531	    16.1133	     7.1335	     5.9586	     5.9586	     7.9727	    -1.0910	    12.5046	    11.1618	
    17.3721	     8.9798	    18.5471	     9.0637	     7.5531	     7.5531	     9.3994	     1.5945	    12.4207	    11.6653	
    18.6310	    10.1547	    20.7291	    10.8261	     8.9798	     8.8959	    10.7422	     3.8605	    12.3367	    12.1689	
    19.4702	    10.8261	    22.4915	    12.0850	    10.2386	     9.8190	    11.8332	     5.7068	    12.0850	    12.5885	
    19.5541	    10.9100	    23.8342	    12.9242	    11.2457	    10.3226	    12.5885	     6.7978	    11.5814	    12.9242	
    19.0506	    10.4904	    24.5056	    13.1760	    11.8332	    10.3226	    13.0081	     7.2174	    10.9100	    13.0920	
    17.9596	     9.5673	    24.7574	    12.9242	    12.0850	     9.9030	    13.0920	     7.1335	     9.9869	    13.0081	
    16.3651	     8.3084	    24.6735	    12.2528	    12.1689	     9.2316	    13.0081	     6.6299	     8.8120	    12.7563	
    14.5187	     6.8817	    24.5056	    11.2457	    12.0850	     8.4763	    12.8403	     5.9586	     7.4692	    12.3367	
    12.6724	     5.4550	    24.3378	    10.1547	    11.9171	     7.5531	    12.6724	     5.2032	     6.1264	    11.9171	
    10.9100	     4.1962	    24.3378	     8.8959	    11.6653	     6.7139	    12.5046	     4.4479	     4.6997	    11.3297	
     9.3994	     3.1891	    24.5056	     7.8049	    11.4975	     5.8746	    12.5046	     3.6926	     3.4409	    10.6583	
     8.3923	     2.6855	    24.9252	     6.8817	    11.2457	     5.2872	    12.5885	     3.0212	     2.6016	     9.9869	
     8.0566	     2.6016	    25.4288	     6.4621	    11.2457	     5.1193	    12.9242	     2.5177	     2.1820	     9.3155	
     8.3923	     3.1052	    26.1841	     6.4621	    11.3297	     5.2872	    13.5956	     2.0142	     2.4338	     8.8120	
     9.4833	     4.1122	    26.7715	     6.9656	    11.5814	     5.7907	    14.3509	     1.5945	     3.2730	     8.4763	
    10.9940	     5.3711	    27.1912	     7.8888	    11.9171	     6.7139	    15.1901	     1.1749	     4.6158	     8.3923	
    12.9242	     6.7978	    27.2751	     8.9798	    12.1689	     7.7209	    15.9454	     0.5875	     6.2943	     8.3923	
    14.7705	     8.0566	    26.7715	    10.0708	    12.3367	     8.8120	    16.5329	    -0.3357	     7.9727	     8.3923	
    16.5329	     8.9798	    25.7645	    10.9940	    12.4207	     9.6512	    16.7847	    -1.5106	     9.5673	     8.3923	
    17.8757	     9.6512	    24.1699	    11.5814	    12.2528	    10.2386	    16.7847	    -2.8534	    10.8261	     8.3084	
    18.8828	     9.9030	    22.3236	    11.9171	    11.9171	    10.5743	    16.4490	    -4.1962	    11.6653	     8.0566	
    19.3863	     9.8190	    20.2255	    11.9171	    11.4975	    10.6583	    15.9454	    -5.2872	    12.1689	     7.7209	
    19.3863	     9.4833	    18.1274	    11.5814	    10.9940	    10.4065	    15.2740	    -5.8746	    12.4207	     7.2174	
    18.7988	     8.8120	    16.0294	    10.9940	    10.3226	     9.9869	    14.5187	    -5.8746	    12.3367	     6.5460	
    17.5400	     7.9727	    14.1830	     9.9869	     9.4833	     9.3994	    13.6795	    -5.2032	    12.0850	     5.7907	
    15.7776	     6.7978	    12.5885	     8.7280	     8.6441	     8.6441	    12.6724	    -3.9444	    11.7493	     5.0354	
    13.4277	     5.4550	    11.1618	     7.3013	     7.8049	     7.8888	    11.6653	    -2.2659	    11.2457	     4.1962	
    10.5743	     3.8605	    10.0708	     5.7068	     7.0496	     6.9656	    10.4904	    -0.3357	    10.4904	     3.3569	
     7.5531	     2.2659	     9.2316	     4.1122	     6.3782	     6.1264	     9.3155	     1.6785	     9.5673	     2.5177	
     4.5319	     0.7553	     8.6441	     2.5177	     6.0425	     5.3711	     8.2245	     3.7766	     8.3084	     1.9302	
     1.7624	    -0.4196	     8.4763	     1.3428	     5.9586	     4.8676	     7.2174	     5.8746	     6.7978	     1.5945	
    -0.3357	    -1.2589	     8.6441	     0.5035	     6.2103	     4.6158	     6.4621	     8.0566	     5.0354	     1.5945	
    -1.7624	    -1.5106	     9.1476	     0.2518	     6.7978	     4.6997	     5.8746	    10.3226	     3.1891	     2.0142	
    -2.1820	    -1.1749	     9.9030	     0.6714	     7.5531	     5.2872	     5.6229	    12.7563	     1.2589	     2.8534	
    -1.5945	    -0.4196	    10.9100	     1.5945	     8.5602	     6.2103	     5.7068	    15.1901	    -0.7553	     3.9444	
    -0.0839	     0.7553	    11.9171	     3.1052	     9.5673	     7.4692	     5.9586	    17.7078	    -2.5177	     5.2872	
     2.3499	     2.3499	    13.0081	     5.0354	    10.6583	     8.9798	     6.3782	    20.2255	    -4.1122	     6.6299	
     5.4550	     4.1962	    14.0152	     7.2174	    11.7493	    10.5743	     6.9656	    22.5754	    -5.2032	     7.8049	
     8.8959	     6.2103	    14.9384	     9.4833	    12.8403	    12.0850	     7.6370	    24.7574	    -5.7068	     8.8120	
    12.5046	     8.2245	    15.6097	    11.5814	    13.8474	    13.3438	     8.3923	    26.5198	    -5.7068	     9.4833	
    15.9454	    10.1547	    16.1972	    13.4277	    14.6866	    14.1830	     9.1476	    27.6947	    -5.2872	     9.8190	
    18.8828	    11.7493	    16.5329	    14.7705	    15.2740	    14.5187	     9.9030	    28.0304	    -4.4479	     9.8190	
    21.2326	    13.1760	    16.7847	    15.6937	    15.6097	    14.2670	    10.5743	    27.6108	    -3.2730	     9.6512	
    22.9950	    14.2670	    16.9525	    16.1133	    15.7776	    13.6795	    11.3297	    26.4359	    -1.8463	     9.3155	
    24.0860	    15.1901	    17.2043	    16.1972	    15.8615	    12.8403	    12.0010	    24.5895	     0.0000	     8.8959	
    24.5895	    15.9454	    17.4561	    16.0294	    15.8615	    11.9171	    12.7563	    22.3236	     2.1820	     8.5602	
    24.5895	    16.5329	    17.7917	    15.6937	    15.8615	    10.9940	    13.5117	    19.8898	     4.6158	     8.2245	
    24.2538	    17.0364	    18.0435	    15.2740	    15.9454	    10.3226	    14.2670	    17.5400	     7.1335	     8.1406	
    23.6664	    17.4561	    18.3792	    14.8544	    16.1133	     9.8190	    14.8544	    15.2740	     9.7351	     8.4763	
    22.9111	    17.7917	    18.7149	    14.6027	    16.3651	     9.6512	    15.4419	    13.5117	    12.2528	     9.1476	
    22.1558	    18.0435	    18.9667	    14.4348	    16.6168	     9.7351	    15.7776	    12.0850	    14.7705	    10.3226	
    21.4005	    18.1274	    19.3024	    14.4348	    16.7847	    10.0708	    16.0294	    11.3297	    17.2043	    12.0010	
    20.7291	    18.2114	    19.6381	    14.5187	    16.9525	    10.5743	    16.0294	    11.0779	    19.5541	    13.9313	
    20.1416	    18.0435	    19.9738	    14.6866	    16.8686	    11.0779	    15.7776	    11.2457	    21.7361	    15.9454	
    19.5541	    17.7078	    20.2255	    14.6866	    16.5329	    11.4136	    15.1901	    11.8332	    23.6664	    17.9596	
    19.1345	    17.1204	    20.3934	    14.6027	    15.8615	    11.4975	    14.2670	    12.5885	    25.1770	    19.8059	
    18.7149	    16.2811	    20.4773	    14.4348	    14.9384	    11.3297	    13.0920	    13.3438	    26.1841	    21.2326	
    18.4631	    15.3580	    20.4773	    14.1830	    13.9313	    10.9100	    11.9171	    13.8474	    26.7715	    22.4075	
    18.4631	    14.5187	    20.4773	    14.0152	    13.0081	    10.4904	    10.7422	    14.1830	    26.8555	    23.1628	
    18.7149	    13.6795	    20.4773	    13.9313	    12.0850	    10.1547	     9.8190	    14.3509	    26.6876	    23.7503	
    19.1345	    12.9242	    20.3094	    13.9313	    11.4136	     9.9030	     9.2316	    14.1830	    26.2680	    24.0860	
    19.5541	    12.1689	    19.8059	    13.8474	    10.7422	     9.6512	     8.7280	    13.7634	    25.5966	    24.1699	
    19.8059	    11.2457	    19.0506	    13.5117	    10.0708	     9.3994	     8.3923	    12.9242	    24.7574	    24.0860	
    19.7220	    10.0708	    17.8757	    12.9242	     9.3994	     9.0637	     7.9727	    11.7493	    23.5825	    23.6664	
    19.1345	     8.7280	    16.4490	    12.0010	     8.7280	     8.5602	     7.5531	    10.1547	    22.1558	    22.9111	
    17.9596	     7.1335	    14.8544	    10.8261	     8.0566	     7.8888	     6.9656	     8.3084	    20.5612	    21.9040	
    16.3651	     5.3711	    13.3438	     9.4833	     7.5531	     7.1335	     6.2943	     6.4621	    18.8828	    20.8130	
    14.5187	     3.7766	    11.9171	     8.1406	     7.2174	     6.3782	     5.7068	     4.6997	    17.3721	    19.6381	
    12.5046	     2.2659	    10.9100	     6.9656	     7.3013	     5.8746	     5.2032	     3.1891	    16.0294	    18.5471	
    10.4904	     1.0910	    10.4065	     6.1264	     7.6370	     5.4550	     4.9515	     2.1820	    15.1062	    17.7078	
     8.8959	     0.3357	    10.3226	     5.6229	     8.3084	     5.3711	     4.8676	     1.6785	    14.5187	    16.9525	
     7.7209	     0.0839	    10.8261	     5.5389	     9.3155	     5.5389	     5.0354	     1.6785	    14.2670	    16.3651	
     7.0496	     0.2518	    11.7493	     5.7907	    10.4065	     5.8746	     5.4550	     2.0142	    14.2670	    15.9454	
     7.1335	     0.9232	    13.1760	     6.2943	    11.5814	     6.4621	     5.9586	     2.8534	    14.5187	    15.6937	
     7.8049	     1.8463	    15.0223	     7.0496	    12.7563	     7.1335	     6.5460	     4.0283	    14.7705	    15.4419	
     9.0637	     3.1891	    17.2043	     7.9727	    13.9313	     7.8888	     7.2174	     5.2872	    15.1901	    15.3580	
    10.8261	     4.6997	    19.7220	     9.0637	    14.8544	     8.7280	     7.8888	     6.7139	    15.6097	    15.3580	
    13.0081	     6.3782	    22.4075	    10.3226	    15.6937	     9.5673	     8.6441	     8.0566	    16.1133	    15.4419	
    15.4419	     8.1406	    25.1770	    11.6653	    16.3651	    10.4904	     9.3155	     9.1476	    16.6168	    15.6097	
    17.8757	     9.8190	    27.6947	    12.9242	    16.8686	    11.4136	     9.9869	     9.9030	    17.1204	    15.6937	
    19.9738	    11.3297	    29.7089	    13.9313	    17.1204	    12.0850	    10.4904	    10.2386	    17.6239	    15.6937	
    21.6522	    12.4207	    31.1356	    14.5187	    17.0364	    12.5046	    10.9100	    10.0708	    17.8757	    15.5258	
    22.5754	    13.0081	    31.8069	    14.7705	    16.6168	    12.5046	    10.9940	     9.3994	    17.8757	    15.1062	
    22.6593	    13.0081	    31.5552	    14.4348	    15.7776	    12.0850	    10.7422	     8.3084	    17.5400	    14.4348	
    21.8201	    12.4207	    30.4642	    13.5956	    14.5187	    11.2457	    10.2386	     6.9656	    16.7847	    13.4277	
    20.0577	    11.3297	    28.5339	    12.2528	    13.0081	     9.9869	     9.3994	     5.4550	    15.6937	    12.1689	
    17.5400	     9.7351	    26.1002	    10.6583	    11.3297	     8.3923	     8.2245	     4.0283	    14.1830	    10.5743	
    14.6027	     7.8049	    23.3307	     8.8120	     9.4833	     6.7139	     6.8817	     3.0212	    12.3367	     8.7280	
    11.3297	     5.7907	    20.4773	     6.9656	     7.7209	     5.1193	     5.4550	     2.3499	    10.2386	     6.7978	
     8.2245	     3.8605	    17.7078	     5.2032	     6.0425	     3.6087	     4.0283	     2.0142	     8.1406	     4.9515	
     5.5389	     2.1820	    15.3580	     3.6926	     4.6158	     2.4338	     2.7695	     1.9302	     6.1264	     3.2730	
     3.4409	     0.9232	    13.5956	     2.6016	     3.4409	     1.6785	     1.8463	     2.1820	     4.1962	     2.0142	
     2.1820	     0.3357	    12.4207	     2.0981	     2.6855	     1.3428	     1.1749	     2.5177	     2.6016	     1.2589	
     1.9302	     0.4196	    12.0010	     2.0981	     2.2659	     1.5945	     1.0071	     3.1052	     1.3428	     1.0910	
     2.7695	     1.2589	    12.2528	     2.8534	     2.3499	     2.3499	     1.1749	     3.8605	     0.4196	     1.4267	
     4.5319	     2.6855	    13.0920	     4.1962	     2.8534	     3.5248	     1.6785	     4.7836	    -0.4196	     2.2659	
     7.0496	     4.6997	    14.2670	     6.1264	     3.6087	     5.2032	     2.5177	     5.7907	    -1.0071	     3.4409	
    10.2386	     6.9656	    15.7776	     8.3084	     4.6158	     6.9656	     3.4409	     6.9656	    -1.5106	     4.7836	
    13.5956	     9.3155	    17.2882	    10.7422	     5.7068	     8.8120	     4.4479	     8.1406	    -1.9302	     6.2103	
    16.9525	    11.5814	    18.5471	    13.0920	     6.7978	    10.4904	     5.4550	     9.2316	    -2.2659	     7.5531	
    19.9738	    13.5117	    19.4702	    15.2740	     7.8049	    11.8332	     6.3782	    10.3226	    -2.3499	     8.8120	
    22.4075	    15.0223	    19.9738	    17.1204	     8.6441	    12.7563	     7.1335	    11.1618	    -2.3499	     9.8190	
    24.1699	    16.1133	    19.9738	    18.4631	     9.3155	    13.2599	     7.8049	    11.5814	    -2.1820	    10.5743	
    25.1770	    16.7007	    19.3863	    19.3024	     9.8190	    13.2599	     8.3084	    11.4975	    -2.0142	    10.9100	
    25.2609	    16.7847	    18.2953	    19.6381	     9.9030	    13.0081	     8.5602	    10.7422	    -1.8463	    10.8261	
    24.6735	    16.4490	    16.8686	    19.5541	     9.7351	    12.5885	     8.5602	     9.2316	    -1.9302	    10.4065	
    23.4146	    15.8615	    15.1901	    19.0506	     9.1476	    12.0850	     8.3084	     7.1335	    -2.4338	     9.6512	
    21.6522	    14.9384	    13.4277	    18.3792	     8.2245	    11.5814	     7.8888	     4.6158	    -3.3569	     8.5602	
    19.5541	    13.8474	    11.5814	    17.6239	     6.8817	    11.1618	     7.3013	     1.7624	    -4.8676	     7.3013	
    17.2882	    12.5885	     9.7351	    16.7847	     5.2872	    10.8261	     6.4621	    -1.1749	    -6.9656	     5.7907	
    15.0223	    11.2457	     7.8888	    16.0294	     3.5248	    10.5743	     5.6229	    -4.1122	    -9.6512	     4.1962	
    12.9242	     9.9869	     6.2103	    15.4419	     1.7624	    10.4065	     4.6997	    -6.7139	   -12.5046	     2.6855	
    11.2457	     8.8959	     4.6997	    15.1062	     0.4196	    10.4065	     3.9444	    -8.6441	   -15.1901	     1.5106	
[Epoch Header]
[Trial Type]	11
[Accept]	1
[Correct]	0
[RT]	 0.000
[Resp]	0
[Epoch Data]
    13.8474	     6.5460	     2.0981	     8.0566	     4.6997	     7.4692	    -4.1962	     5.1193	    -2.7695	    -2.6855	
    12.5046	     5.3711	     0.5875	     7.3853	     3.0212	     6.7978	    -4.5319	     5.8746	    -1.0071	    -2.5177	
    10.5743	     4.0283	    -1.1749	     6.3782	     1.3428	     5.8746	    -4.9515	     5.7068	     0.0839	    -2.6855	
     8.3084	     2.6016	    -2.9373	     5.2032	    -0.1678	     4.9515	    -5.3711	     4.7836	     0.7553	    -3.1891	
     5.8746	     1.3428	    -4.6158	     4.1122	    -1.4267	     4.0283	    -5.7068	     3.1891	     0.9232	    -3.8605	
     3.6087	     0.2518	    -6.0425	     3.1891	    -2.1820	     3.3569	    -5.7907	     1.1749	     0.8392	    -4.5319	
     1.7624	    -0.5035	    -6.9656	     2.5177	    -2.6016	     2.8534	    -5.6229	    -1.0910	     0.5035	    -5.2032	
     0.3357	    -0.8392	    -7.5531	     2.1820	    -2.5177	     2.6016	    -5.2032	    -3.4409	     0.0000	    -5.7907	
    -0.4196	    -0.9232	    -7.5531	     2.1820	    -2.1820	     2.4338	    -4.5319	    -5.4550	    -0.5875	    -6.2103	
    -0.5875	    -0.5875	    -6.9656	     2.5177	    -1.5945	     2.5177	    -3.6926	    -7.0496	    -1.1749	    -6.3782	
    -0.0839	     0.0839	    -5.7068	     3.1891	    -0.8392	     2.6855	    -2.6016	    -8.1406	    -1.6785	    -6.2943	
     1.0910	     0.9232	    -3.9444	     4.2801	     0.1678	     3.1052	    -1.4267	    -8.5602	    -1.9302	    -5.8746	
     2.7695	     2.0142	    -1.5106	     5.4550	     1.2589	     3.6926	    -0.2518	    -8.3923	    -2.0981	    -5.2872	
     4.7836	     3.0212	     1.3428	     6.7978	     2.3499	     4.4479	     0.9232	    -7.6370	    -2.0981	    -4.6158	
     6.8817	     4.0283	     4.3640	     8.0566	     3.4409	     5.1193	     1.8463	    -6.6299	    -2.0142	    -3.9444	
     8.9798	     4.8676	     7.3853	     9.1476	     4.2801	     5.7068	     2.5177	    -5.4550	    -1.8463	    -3.5248	
    10.8261	     5.3711	    10.1547	     9.8190	     4.9515	     6.1264	     2.8534	    -4.2801	    -1.5945	    -3.2730	
    12.3367	     5.7068	    12.5046	    10.1547	     5.2872	     6.2943	     2.9373	    -3.1891	    -1.4267	    -3.3569	
    13.4277	     5.7907	    14.3509	    10.0708	     5.5389	     6.2103	     2.7695	    -2.2659	    -1.3428	    -3.6087	
    14.0152	     5.5389	    15.6097	     9.5673	     5.7068	     5.8746	     2.5177	    -1.5106	    -1.2589	    -4.0283	
    14.1830	     5.1193	    16.2811	     8.8120	     5.7907	     5.2872	     2.0981	    -1.0071	    -1.3428	    -4.5319	
    13.8474	     4.5319	    16.4490	     7.8049	     5.8746	     4.6158	     1.6785	    -0.6714	    -1.5106	    -5.0354	
    13.0081	     3.8605	    16.0294	     6.5460	     6.0425	     3.8605	     1.1749	    -0.5035	    -1.7624	    -5.4550	
    11.7493	     3.1052	    15.2740	     5.2032	     6.1264	     3.0212	     0.6714	    -0.5035	    -2.0981	    -5.7907	
    10.1547	     2.3499	    14.0991	     3.8605	     6.2103	     2.2659	     0.1678	    -0.5035	    -2.5177	    -5.9586	
     8.3084	     1.5945	    12.5885	     2.4338	     6.2103	     1.4267	    -0.4196	    -0.4196	    -3.0212	    -6.1264	
     6.4621	     0.9232	    10.9100	     1.1749	     5.9586	     0.8392	    -1.0071	    -0.2518	    -3.5248	    -6.1264	
     4.7836	     0.3357	     9.0637	     0.0839	     5.6229	     0.3357	    -1.6785	     0.1678	    -4.0283	    -6.1264	
     3.4409	     0.0000	     7.2174	    -0.6714	     5.1193	     0.0839	    -2.3499	     0.6714	    -4.5319	    -5.9586	
     2.5177	    -0.0839	     5.5389	    -1.0910	     4.6158	     0.2518	    -2.8534	     1.2589	    -4.9515	    -5.7068	
     2.2659	     0.0839	     4.1122	    -1.1749	     3.9444	     0.6714	    -3.2730	     1.8463	    -5.3711	    -5.2872	
     2.5177	     0.5035	     2.9373	    -0.7553	     3.2730	     1.4267	    -3.6087	     2.3499	    -5.7068	    -4.6158	
     3.2730	     1.0910	     2.0981	    -0.1678	     2.6855	     2.4338	    -3.7766	     2.6016	    -6.1264	    -3.8605	
     4.4479	     1.7624	     1.5106	     0.7553	     2.0142	     3.6087	    -3.8605	     2.5177	    -6.5460	    -3.0212	
     5.9586	     2.6016	     1.1749	     1.8463	     1.4267	     4.9515	    -3.8605	     2.0142	    -7.1335	    -2.1820	
     7.5531	     3.3569	     1.0071	     2.9373	     1.0071	     6.2103	    -3.8605	     1.1749	    -7.9727	    -1.4267	
     9.1476	     3.9444	     1.0910	     4.0283	     0.5875	     7.4692	    -3.7766	    -0.1678	    -9.0637	    -0.9232	
    10.5743	     4.4479	     1.0910	     4.9515	     0.2518	     8.5602	    -3.7766	    -1.6785	   -10.6583	    -0.8392	
    11.5814	     4.5319	     1.0910	     5.7068	    -0.0839	     9.3155	    -3.8605	    -3.4409	   -12.8403	    -1.2589	
    12.1689	     4.2801	     1.0071	     6.1264	    -0.4196	     9.8190	    -4.1962	    -5.2032	   -15.6097	    -2.1820	
    12.3367	     3.7766	     0.7553	     6.2943	    -0.7553	     9.9030	    -4.6158	    -6.7978	   -19.0506	    -3.6926	
    11.9171	     2.9373	     0.4196	     6.1264	    -0.9232	     9.5673	    -5.0354	    -8.1406	   -22.9950	    -5.4550	
    11.1618	     1.9302	     0.0839	     5.7907	    -1.0071	     8.8959	    -5.6229	    -8.9798	   -27.1072	    -7.3853	
    10.0708	     0.8392	    -0.2518	     5.1193	    -0.8392	     8.0566	    -6.0425	    -9.4833	   -31.2195	    -9.3155	
     8.8959	    -0.2518	    -0.4196	     4.2801	    -0.5035	     7.0496	    -6.4621	    -9.4833	   -34.9121	   -11.0779	
     7.5531	    -1.2589	    -0.5875	     3.3569	     0.0000	     6.0425	    -6.7978	    -9.2316	   -37.9333	   -12.6724	
     6.3782	    -2.1820	    -0.6714	     2.4338	     0.5875	     5.1193	    -6.9656	    -8.8120	   -39.7797	   -13.9313	
     5.4550	    -2.8534	    -0.7553	     1.5106	     1.2589	     4.4479	    -6.9656	    -8.3923	   -40.3671	   -14.8544	
     4.8676	    -3.3569	    -0.8392	     0.9232	     1.9302	     3.9444	    -6.8817	    -7.9727	   -39.4440	   -15.4419	
     4.6158	    -3.6926	    -0.9232	     0.5035	     2.5177	     3.8605	    -6.4621	    -7.4692	   -37.0941	   -15.6097	
     4.7836	    -3.8605	    -0.9232	     0.3357	     3.1052	     4.0283	    -5.8746	    -6.7978	   -33.4854	   -15.3580	
     5.2872	    -3.7766	    -0.7553	     0.5035	     3.6087	     4.4479	    -5.1193	    -6.0425	   -28.8696	   -14.6866	
     6.2103	    -3.5248	    -0.4196	     0.8392	     4.0283	     5.0354	    -4.0283	    -5.2032	   -23.6664	   -13.6795	
     7.4692	    -3.1052	     0.2518	     1.2589	     4.3640	     5.7068	    -2.8534	    -4.1962	   -18.1274	   -12.4207	
     8.8120	    -2.4338	     1.0910	     1.8463	     4.7836	     6.3782	    -1.5945	    -3.1891	   -12.7563	   -11.1618	
    10.1547	    -1.8463	     2.0142	     2.2659	     5.0354	     6.7978	    -0.3357	    -2.2659	    -7.8049	   -10.0708	
    11.2457	    -1.2589	     2.8534	     2.5177	     5.1193	     6.8817	     0.6714	    -1.5106	    -3.6926	    -9.1476	
    11.8332	    -1.0071	     3.3569	     2.3499	     4.9515	     6.4621	     1.3428	    -1.0910	    -0.5035	    -8.7280	
    11.8332	    -1.2589	     3.2730	     1.8463	     4.4479	     5.4550	     1.5945	    -0.9232	     1.5106	    -8.8120	
    11.0779	    -1.9302	     2.6016	     0.8392	     3.4409	     3.8605	     1.4267	    -1.0071	     2.5177	    -9.4833	
     9.6512	    -2.9373	     1.2589	    -0.5875	     2.0981	     1.7624	     0.9232	    -1.5106	     2.6016	   -10.5743	
     7.7209	    -4.2801	    -0.5875	    -2.1820	     0.4196	    -0.6714	     0.1678	    -2.0142	     1.9302	   -12.1689	
     5.3711	    -5.6229	    -2.9373	    -3.8605	    -1.3428	    -3.0212	    -0.6714	    -2.6855	     0.6714	   -14.0152	
     2.9373	    -7.0496	    -5.4550	    -5.4550	    -3.2730	    -5.2872	    -1.5106	    -3.1891	    -0.9232	   -16.0294	
     0.5035	    -8.2245	    -7.9727	    -6.8817	    -5.2032	    -7.2174	    -2.1820	    -3.6087	    -2.6016	   -17.9596	
    -1.5945	    -9.1476	   -10.4065	    -7.8888	    -7.0496	    -8.5602	    -2.8534	    -3.7766	    -4.3640	   -19.7220	
    -3.3569	    -9.6512	   -12.2528	    -8.3084	    -8.7280	    -9.2316	    -3.3569	    -3.6087	    -6.0425	   -21.0648	
    -4.3640	    -9.7351	   -13.5117	    -8.2245	   -10.1547	    -9.1476	    -3.7766	    -3.0212	    -7.3853	   -21.9879	
    -4.6997	    -9.3155	   -13.9313	    -7.3853	   -11.0779	    -8.2245	    -4.1122	    -2.0981	    -8.4763	   -22.3236	
    -4.1122	    -8.3923	   -13.2599	    -5.9586	   -11.4975	    -6.6299	    -4.4479	    -0.7553	    -9.2316	   -21.9879	
    -2.6855	    -6.8817	   -11.4975	    -3.7766	   -11.4136	    -4.4479	    -4.8676	     0.6714	    -9.7351	   -20.8130	
    -0.4196	    -5.0354	    -8.6441	    -1.1749	   -10.8261	    -1.8463	    -5.2872	     2.2659	    -9.9030	   -18.8828	
     2.6016	    -2.8534	    -4.8676	     1.7624	    -9.7351	     0.9232	    -5.7907	     3.6926	    -9.9030	   -16.2811	
     6.0425	    -0.6714	    -0.4196	     4.7836	    -8.2245	     3.6926	    -6.2103	     4.9515	    -9.6512	   -13.0920	
     9.6512	     1.5106	     4.5319	     7.7209	    -6.4621	     6.1264	    -6.2103	     5.9586	    -9.0637	    -9.4833	
    13.0920	     3.5248	     9.5673	    10.3226	    -4.5319	     8.2245	    -5.8746	     6.7978	    -8.0566	    -5.7907	
    15.9454	     5.1193	    14.2670	    12.5046	    -2.6016	     9.7351	    -4.9515	     7.2174	    -6.6299	    -2.2659	
    18.1274	     6.2103	    18.3792	    14.0991	    -1.0071	    10.6583	    -3.6926	     7.2174	    -4.7836	     0.9232	
    19.3024	     6.6299	    21.5683	    14.8544	     0.2518	    10.9940	    -2.0981	     6.7978	    -2.9373	     3.5248	
    19.4702	     6.3782	    23.6664	    14.9384	     0.9232	    10.6583	    -0.5035	     5.8746	    -1.0910	     5.4550	
    18.6310	     5.4550	    24.6735	    14.2670	     1.0910	     9.8190	     0.9232	     4.6997	     0.4196	     6.6299	
    17.0364	     3.9444	    24.6735	    12.9242	     1.0071	     8.5602	     2.0981	     3.2730	     1.5106	     7.0496	
    14.7705	     2.0981	    23.8342	    11.1618	     0.8392	     7.0496	     2.8534	     1.6785	     2.0981	     6.7139	
    11.9171	    -0.0839	    22.3236	     9.0637	     0.6714	     5.4550	     3.1891	     0.0000	     2.0981	     5.8746	
     8.8959	    -2.3499	    20.1416	     6.7978	     0.5035	     3.7766	     3.1891	    -1.6785	     1.5106	     4.7836	
     5.7907	    -4.5319	    17.5400	     4.5319	     0.4196	     2.1820	     2.7695	    -3.3569	     0.5875	     3.4409
[truncated: 3,732,400 more chars]
