# Supplementary material for: Task-related functional connectivity in autism spectrum conditions: an EEG study using wavelet transform coherence
Source: Mol Autism. 2013 Jan 12;4:1. doi: 10.1186/2040-2392-4-1 (PMC3558480; doi:10.1186/2040-2392-4-1)
Supplement: Additional file 3 — Raw EEG data for the face task (part 1). [file 2040-2392-4-1-S3.zip › ID6_faces_attending_faces.dat]

[Subject]	
[Date]	02/10/2009
[Time]	16:04:10
[Channels]	10
[Rate]	1000.000000
[Type]	Epoch
[Headers]	Yes
[Points]	401
[Xmin]	0.00000
[Sweeps]	88
[Accepted]	88
[Rejected]	0
[Domain]	Time
[Rows]	Points
[Electrode Labels]
[      P8]	[     TP8]	[      T8]	[      P7]	[     FT8]	[     TP7]	[      F8]	[      T7]	[     FT7]	[      F7]	
[Electrode XUnits]
[ Default]	[ Default]	[ Default]	[ Default]	[ Default]	[ Default]	[ Default]	[ Default]	[ Default]	[ Default]	
[Electrode YUnits]
[ Default]	[ Default]	[ Default]	[ Default]	[ Default]	[ Default]	[ Default]	[ Default]	[ Default]	[ Default]	
[Epoch Header]
[Trial Type]	21
[Accept]	1
[Correct]	0
[RT]	 0.000
[Resp]	0
[Epoch Data]
   -32.3105	   -25.1770	   -20.8969	   -24.5056	   -15.6937	   -12.1689	   -10.4065	   -10.5743	    -7.1335	     0.8392	
   -33.9890	   -27.0233	   -22.5754	   -24.4217	   -17.7078	   -14.9384	   -12.7563	   -12.9242	    -9.7351	    -1.1749	
   -34.8282	   -28.1982	   -23.7503	   -23.8342	   -19.2184	   -17.2882	   -14.6027	   -14.8544	   -11.8332	    -2.9373	
   -34.7443	   -28.7018	   -24.0860	   -22.6593	   -20.0577	   -18.8828	   -15.6097	   -16.1133	   -13.1760	    -4.1962	
   -33.6533	   -28.1982	   -23.5825	   -20.8130	   -20.1416	   -19.3024	   -15.6097	   -16.4490	   -13.5117	    -4.6997	
   -31.5552	   -26.7715	   -22.1558	   -18.2953	   -19.3863	   -18.5471	   -14.7705	   -15.9454	   -12.9242	    -4.4479	
   -28.4500	   -24.6735	   -19.9738	   -15.5258	   -17.9596	   -16.8686	   -13.1760	   -14.6027	   -11.4975	    -3.5248	
   -24.7574	   -21.9040	   -17.2882	   -12.6724	   -16.0294	   -14.2670	   -10.9940	   -12.7563	    -9.3994	    -2.1820	
   -20.7291	   -18.9667	   -14.3509	    -9.9869	   -13.8474	   -11.2457	    -8.6441	   -10.4904	    -6.8817	    -0.5035	
   -16.7847	   -16.0294	   -11.4975	    -7.7209	   -11.7493	    -8.0566	    -6.1264	    -8.2245	    -4.3640	     1.1749	
   -13.3438	   -13.5117	    -9.0637	    -5.9586	    -9.9030	    -4.9515	    -3.9444	    -6.1264	    -1.9302	     2.6855	
   -10.5743	   -11.4975	    -7.3013	    -4.7836	    -8.4763	    -2.2659	    -2.0981	    -4.2801	     0.0000	     3.9444	
    -8.8959	   -10.2386	    -6.2943	    -4.2801	    -7.6370	    -0.0839	    -0.7553	    -3.0212	     1.4267	     4.6997	
    -8.3923	    -9.7351	    -6.1264	    -4.2801	    -7.4692	     1.3428	     0.0000	    -2.3499	     2.1820	     5.0354	
    -8.8959	    -9.9869	    -6.7978	    -4.7836	    -8.0566	     2.0981	     0.0839	    -2.2659	     2.2659	     4.8676	
   -10.4065	   -10.9100	    -7.9727	    -5.5389	    -9.0637	     2.0981	    -0.4196	    -2.6855	     1.5945	     4.1122	
   -12.6724	   -12.4207	    -9.6512	    -6.7139	   -10.5743	     1.2589	    -1.4267	    -3.7766	     0.4196	     2.9373	
   -15.4419	   -14.2670	   -11.6653	    -8.0566	   -12.3367	    -0.1678	    -2.8534	    -5.2032	    -1.3428	     1.4267	
   -18.5471	   -16.4490	   -13.7634	    -9.6512	   -14.3509	    -2.1820	    -4.6158	    -7.1335	    -3.4409	    -0.4196	
   -21.6522	   -18.7149	   -15.9454	   -11.4975	   -16.3651	    -4.6997	    -6.5460	    -9.2316	    -5.7907	    -2.3499	
   -24.7574	   -21.0648	   -18.1274	   -13.4277	   -18.2953	    -7.4692	    -8.6441	   -11.4975	    -8.2245	    -4.3640	
   -27.4429	   -23.2468	   -20.1416	   -15.4419	   -19.9738	   -10.2386	   -10.6583	   -13.6795	   -10.4904	    -6.2943	
   -29.5410	   -24.9252	   -21.6522	   -17.1204	   -21.2326	   -12.6724	   -12.3367	   -15.5258	   -12.3367	    -7.8049	
   -30.7999	   -26.0162	   -22.5754	   -18.3792	   -21.8201	   -14.4348	   -13.4277	   -16.6168	   -13.4277	    -8.8120	
   -31.1356	   -26.1841	   -22.7432	   -18.9667	   -21.5683	   -15.4419	   -13.6795	   -16.9525	   -13.6795	    -9.0637	
   -30.4642	   -25.5127	   -22.1558	   -18.7988	   -20.4773	   -15.4419	   -13.1760	   -16.4490	   -13.0081	    -8.5602	
   -28.7857	   -24.0021	   -20.8130	   -17.9596	   -18.7988	   -14.6027	   -12.0010	   -15.1062	   -11.4975	    -7.2174	
   -26.4359	   -21.8201	   -18.8828	   -16.2811	   -16.5329	   -13.0920	   -10.2386	   -13.0920	    -9.3994	    -5.2872	
   -23.5825	   -19.0506	   -16.5329	   -14.0152	   -14.0152	   -11.0779	    -8.1406	   -10.6583	    -6.7139	    -2.9373	
   -20.4773	   -16.1133	   -14.0991	   -11.3297	   -11.4136	    -8.8959	    -5.9586	    -8.0566	    -3.9444	    -0.5035	
   -17.3721	   -13.2599	   -11.6653	    -8.5602	    -8.9798	    -6.6299	    -3.8605	    -5.6229	    -1.2589	     1.9302	
   -14.4348	   -10.5743	    -9.5673	    -6.0425	    -6.9656	    -4.6997	    -2.0981	    -3.4409	     1.0071	     3.9444	
   -12.0010	    -8.3923	    -7.8888	    -4.0283	    -5.7068	    -3.1891	    -0.9232	    -1.9302	     2.6855	     5.3711	
   -10.1547	    -6.7978	    -6.8817	    -2.6855	    -5.1193	    -2.3499	    -0.3357	    -1.0910	     3.5248	     6.0425	
    -9.0637	    -5.9586	    -6.4621	    -2.1820	    -5.2872	    -2.1820	    -0.4196	    -1.0910	     3.5248	     5.8746	
    -8.5602	    -5.8746	    -6.7139	    -2.6016	    -6.2103	    -2.6016	    -1.0910	    -1.6785	     2.6016	     4.8676	
    -8.7280	    -6.4621	    -7.4692	    -3.7766	    -7.7209	    -3.5248	    -2.3499	    -2.9373	     0.9232	     3.2730	
    -9.4833	    -7.6370	    -8.8120	    -5.7068	    -9.7351	    -4.8676	    -4.1122	    -4.6158	    -1.3428	     1.1749	
   -10.6583	    -9.2316	   -10.5743	    -8.2245	   -12.0010	    -6.5460	    -6.1264	    -6.6299	    -3.9444	    -1.3428	
   -12.1689	   -11.1618	   -12.5885	   -11.0779	   -14.4348	    -8.3084	    -8.3084	    -8.7280	    -6.7139	    -3.9444	
   -13.9313	   -13.2599	   -14.7705	   -14.0152	   -16.8686	   -10.1547	   -10.4904	   -10.8261	    -9.2316	    -6.4621	
   -15.6937	   -15.3580	   -16.7847	   -16.4490	   -19.2184	   -11.7493	   -12.5885	   -12.5046	   -11.3297	    -8.7280	
   -17.1204	   -17.0364	   -18.3792	   -18.2114	   -21.2326	   -12.9242	   -14.1830	   -13.7634	   -12.7563	   -10.4904	
   -18.2114	   -18.2114	   -19.4702	   -18.9667	   -22.5754	   -13.4277	   -15.2740	   -14.3509	   -13.3438	   -11.4975	
   -18.5471	   -18.6310	   -19.8059	   -18.5471	   -23.1628	   -13.1760	   -15.6937	   -14.1830	   -13.1760	   -11.6653	
   -18.2953	   -18.2953	   -19.3024	   -16.9525	   -23.0789	   -12.2528	   -15.2740	   -13.2599	   -12.1689	   -10.9100	
   -17.3721	   -17.3721	   -18.2114	   -14.2670	   -22.2397	   -10.5743	   -14.2670	   -11.8332	   -10.4904	    -9.3994	
   -16.0294	   -16.0294	   -16.6168	   -10.7422	   -20.8969	    -8.4763	   -12.7563	    -9.9030	    -8.3923	    -7.2174	
   -14.4348	   -14.4348	   -14.7705	    -6.7139	   -19.2184	    -5.9586	   -10.9940	    -7.8888	    -6.1264	    -4.7836	
   -12.8403	   -12.8403	   -12.8403	    -2.3499	   -17.4561	    -3.3569	    -9.2316	    -5.8746	    -3.7766	    -2.1820	
   -11.3297	   -11.3297	   -11.0779	     2.0142	   -15.6937	    -0.7553	    -7.7209	    -4.1122	    -1.6785	     0.3357	
    -9.9869	   -10.0708	    -9.4833	     5.9586	   -14.1830	     1.5106	    -6.6299	    -2.6855	     0.0000	     2.5177	
    -9.0637	    -9.1476	    -8.3084	     9.3155	   -13.0081	     3.2730	    -5.9586	    -1.6785	     1.3428	     4.1962	
    -8.8120	    -8.6441	    -7.6370	    11.6653	   -12.4207	     4.3640	    -5.9586	    -1.2589	     2.0142	     5.3711	
    -9.3155	    -8.8959	    -7.6370	    12.9242	   -12.4207	     4.6158	    -6.5460	    -1.4267	     2.0981	     5.8746	
   -10.8261	    -9.9030	    -8.3084	    12.6724	   -13.0920	     3.9444	    -7.8049	    -2.4338	     1.3428	     5.7068	
   -13.3438	   -11.6653	    -9.7351	    10.9940	   -14.5187	     2.3499	    -9.4833	    -4.0283	     0.0000	     4.7836	
   -16.6168	   -14.1830	   -11.9171	     7.8888	   -16.5329	    -0.0839	   -11.5814	    -6.2943	    -1.9302	     3.1891	
   -20.4773	   -17.2043	   -14.6027	     3.6087	   -19.0506	    -3.1052	   -13.9313	    -8.9798	    -4.3640	     1.1749	
   -24.5056	   -20.5612	   -17.5400	    -1.5106	   -21.8201	    -6.5460	   -16.3651	   -11.8332	    -6.9656	    -1.0910	
   -28.3661	   -23.9182	   -20.6451	    -7.1335	   -24.6735	   -10.0708	   -18.6310	   -14.6866	    -9.5673	    -3.4409	
   -31.6391	   -27.0233	   -23.4985	   -12.8403	   -27.1912	   -13.5956	   -20.5612	   -17.2882	   -11.9171	    -5.5389	
   -34.0729	   -29.5410	   -25.8484	   -18.1274	   -29.2053	   -16.6168	   -21.9040	   -19.4702	   -13.8474	    -7.3013	
   -35.4156	   -31.1356	   -27.4429	   -22.6593	   -30.4642	   -19.0506	   -22.6593	   -21.0648	   -15.1062	    -8.3923	
   -35.5835	   -31.8069	   -28.1982	   -26.0162	   -30.8838	   -20.6451	   -22.4915	   -21.8201	   -15.6097	    -8.7280	
   -34.4925	   -31.4713	   -27.9465	   -28.2822	   -30.2963	   -21.3165	   -21.5683	   -21.8201	   -15.1901	    -8.3923	
   -32.5623	   -30.2124	   -26.9394	   -29.1214	   -28.9536	   -20.9808	   -19.8898	   -20.9808	   -14.0991	    -7.3853	
   -29.7928	   -28.1982	   -25.1770	   -28.7857	   -26.8555	   -19.8898	   -17.7078	   -19.4702	   -12.3367	    -5.8746	
   -26.6876	   -25.6805	   -22.9111	   -27.1072	   -24.1699	   -18.0435	   -15.1901	   -17.4561	   -10.0708	    -4.0283	
   -23.4146	   -22.8271	   -20.3934	   -24.5056	   -21.3165	   -15.7776	   -12.5046	   -15.1062	    -7.5531	    -2.0142	
   -20.3094	   -19.9738	   -17.6239	   -21.2326	   -18.3792	   -13.1760	    -9.7351	   -12.5885	    -5.0354	     0.0000	
   -17.3721	   -17.2043	   -15.0223	   -17.6239	   -15.5258	   -10.6583	    -7.2174	   -10.2386	    -2.6855	     1.7624	
   -14.8544	   -14.8544	   -12.6724	   -14.1830	   -13.0920	    -8.3923	    -5.0354	    -8.2245	    -0.7553	     3.1052	
   -12.9242	   -13.0920	   -10.7422	   -11.0779	   -11.1618	    -6.6299	    -3.2730	    -6.7139	     0.6714	     3.9444	
   -11.6653	   -11.9171	    -9.4833	    -8.8120	    -9.9030	    -5.4550	    -2.1820	    -5.8746	     1.2589	     4.1122	
   -11.0779	   -11.5814	    -8.8959	    -7.4692	    -9.3994	    -5.1193	    -1.6785	    -5.8746	     1.0910	     3.5248	
   -11.2457	   -12.0010	    -9.3155	    -7.3853	    -9.6512	    -5.7068	    -1.8463	    -6.7139	     0.1678	     2.1820	
   -12.0010	   -13.1760	   -10.5743	    -8.5602	   -10.6583	    -7.0496	    -2.6016	    -8.3084	    -1.5106	     0.2518	
   -13.2599	   -15.0223	   -12.6724	   -10.7422	   -12.4207	    -9.0637	    -3.9444	   -10.5743	    -3.7766	    -2.0981	
   -15.0223	   -17.2043	   -15.4419	   -13.6795	   -14.5187	   -11.4136	    -5.7068	   -13.0081	    -6.2103	    -4.7836	
   -16.8686	   -19.3863	   -18.4631	   -16.8686	   -16.7007	   -13.6795	    -7.5531	   -15.4419	    -8.6441	    -7.3853	
   -18.7149	   -21.2326	   -21.2326	   -19.8059	   -18.6310	   -15.5258	    -9.4833	   -17.5400	   -10.8261	    -9.8190	
   -20.1416	   -22.4915	   -23.3307	   -22.0718	   -20.0577	   -16.7007	   -11.1618	   -18.9667	   -12.4207	   -11.7493	
   -20.9808	   -22.9950	   -24.5056	   -23.4146	   -20.8130	   -17.1204	   -12.4207	   -19.6381	   -13.3438	   -13.0920	
   -21.1487	   -22.6593	   -24.5056	   -23.6664	   -20.8130	   -16.7847	   -13.1760	   -19.5541	   -13.5117	   -13.8474	
   -20.5612	   -21.5683	   -23.4146	   -22.9950	   -19.9738	   -15.8615	   -13.2599	   -18.7988	   -13.0920	   -14.0152	
   -19.3024	   -19.8059	   -21.4844	   -21.7361	   -18.6310	   -14.6866	   -12.6724	   -17.5400	   -12.0850	   -13.6795	
   -17.6239	   -17.6239	   -18.9667	   -20.1416	   -16.7007	   -13.3438	   -11.4975	   -15.9454	   -10.7422	   -12.8403	
   -15.7776	   -15.1901	   -16.1133	   -18.4631	   -14.6027	   -12.0850	    -9.9869	   -14.2670	    -9.1476	   -11.6653	
   -13.8474	   -12.7563	   -13.1760	   -16.7847	   -12.3367	   -10.9940	    -8.2245	   -12.6724	    -7.6370	   -10.2386	
   -12.0850	   -10.3226	   -10.4904	   -15.1901	   -10.2386	   -10.1547	    -6.5460	   -11.0779	    -6.1264	    -8.7280	
   -10.5743	    -8.3084	    -8.1406	   -13.5956	    -8.3084	    -9.5673	    -4.9515	    -9.7351	    -4.8676	    -7.2174	
    -9.5673	    -6.6299	    -6.2943	   -12.0010	    -6.8817	    -9.1476	    -3.6926	    -8.6441	    -3.9444	    -5.8746	
    -8.9798	    -5.5389	    -5.0354	   -10.5743	    -5.9586	    -9.1476	    -2.7695	    -7.9727	    -3.4409	    -4.8676	
    -8.8120	    -5.0354	    -4.3640	    -9.4833	    -5.6229	    -9.3155	    -2.2659	    -7.6370	    -3.3569	    -4.1962	
    -9.2316	    -5.1193	    -4.2801	    -8.8959	    -5.8746	    -9.9030	    -2.0981	    -7.8049	    -3.6926	    -4.1122	
    -9.9869	    -5.7068	    -4.7836	    -9.0637	    -6.5460	   -10.7422	    -2.4338	    -8.4763	    -4.6158	    -4.4479	
   -11.2457	    -6.8817	    -5.7068	    -9.9869	    -7.5531	   -11.8332	    -3.1891	    -9.6512	    -5.9586	    -5.3711	
   -12.6724	    -8.3084	    -7.0496	   -11.6653	    -8.8959	   -13.1760	    -4.2801	   -11.3297	    -7.7209	    -6.6299	
   -14.3509	    -9.9869	    -8.5602	   -13.9313	   -10.2386	   -14.6027	    -5.6229	   -13.3438	    -9.6512	    -8.0566	
   -15.7776	   -11.6653	    -9.9869	   -16.4490	   -11.4975	   -15.9454	    -6.9656	   -15.4419	   -11.6653	    -9.5673	
   -16.8686	   -12.9242	   -11.2457	   -18.7988	   -12.4207	   -16.9525	    -8.2245	   -17.2882	   -13.4277	   -10.9100	
   -17.2043	   -13.5956	   -11.9171	   -20.6451	   -12.9242	   -17.3721	    -9.1476	   -18.6310	   -14.8544	   -11.7493	
   -16.8686	   -13.5956	   -12.0010	   -21.7361	   -12.7563	   -17.2043	    -9.5673	   -19.3863	   -15.6097	   -12.0850	
   -15.6097	   -12.8403	   -11.4136	   -21.7361	   -12.0850	   -16.2811	    -9.3155	   -19.3863	   -15.6937	   -11.7493	
   -13.8474	   -11.4975	   -10.3226	   -20.8130	   -10.8261	   -14.6866	    -8.6441	   -18.7988	   -15.1901	   -10.9100	
   -11.5814	    -9.7351	    -8.8959	   -19.1345	    -9.2316	   -12.7563	    -7.3853	   -17.6239	   -14.0152	    -9.5673	
    -9.3155	    -7.8888	    -7.2174	   -16.9525	    -7.4692	   -10.5743	    -5.9586	   -16.1133	   -12.5046	    -7.9727	
    -7.3013	    -6.0425	    -5.5389	   -14.6027	    -5.5389	    -8.4763	    -4.2801	   -14.4348	   -10.8261	    -6.2103	
    -5.7907	    -4.5319	    -4.0283	   -12.5046	    -3.6926	    -6.7139	    -2.5177	   -12.7563	    -8.9798	    -4.4479	
    -4.9515	    -3.3569	    -2.8534	   -10.8261	    -2.0981	    -5.3711	    -0.8392	   -11.2457	    -7.3853	    -2.7695	
    -4.8676	    -2.6016	    -2.0142	    -9.9030	    -0.7553	    -4.6158	     0.5875	   -10.1547	    -5.8746	    -1.3428	
    -5.3711	    -2.5177	    -1.7624	    -9.8190	     0.1678	    -4.5319	     1.7624	    -9.4833	    -4.8676	    -0.3357	
    -6.4621	    -2.9373	    -2.1820	   -10.5743	     0.5035	    -5.2032	     2.4338	    -9.3155	    -4.2801	     0.1678	
    -8.0566	    -4.0283	    -3.1891	   -12.1689	     0.2518	    -6.4621	     2.6855	    -9.8190	    -4.3640	     0.1678	
    -9.9869	    -5.7068	    -4.8676	   -14.2670	    -0.6714	    -8.3084	     2.3499	   -10.8261	    -5.1193	    -0.5035	
   -12.1689	    -7.9727	    -7.0496	   -16.7847	    -2.1820	   -10.5743	     1.3428	   -12.5046	    -6.5460	    -1.8463	
   -14.6027	   -10.5743	    -9.5673	   -19.3024	    -4.1962	   -13.1760	    -0.1678	   -14.5187	    -8.5602	    -3.7766	
   -17.1204	   -13.5117	   -12.1689	   -21.7361	    -6.6299	   -15.8615	    -2.1820	   -16.8686	   -10.9940	    -6.0425	
   -19.5541	   -16.3651	   -14.6866	   -23.9182	    -9.0637	   -18.4631	    -4.4479	   -19.3863	   -13.4277	    -8.3923	
   -21.7361	   -19.0506	   -16.7847	   -25.4288	   -11.4136	   -20.7291	    -6.7978	   -21.6522	   -15.7776	   -10.6583	
   -23.4985	   -21.1487	   -18.3792	   -26.1841	   -13.3438	   -22.4075	    -8.8120	   -23.4985	   -17.5400	   -12.5046	
   -24.5056	   -22.5754	   -19.1345	   -26.0162	   -14.6027	   -23.3307	   -10.4065	   -24.5895	   -18.5471	   -13.7634	
   -24.8413	   -23.0789	   -19.2184	   -24.6735	   -14.9384	   -23.2468	   -11.1618	   -24.9252	   -18.7149	   -14.2670	
   -24.3378	   -22.7432	   -18.4631	   -22.2397	   -14.4348	   -22.2397	   -10.9940	   -24.1699	   -17.7917	   -13.9313	
   -22.9111	   -21.4844	   -17.1204	   -18.7988	   -13.0920	   -20.3094	    -9.9869	   -22.4915	   -16.1133	   -12.8403	
   -20.7291	   -19.4702	   -15.1062	   -14.5187	   -10.9100	   -17.5400	    -8.2245	   -19.9738	   -13.5117	   -10.9940	
   -17.8757	   -16.7847	   -12.5885	    -9.7351	    -8.1406	   -14.0991	    -5.8746	   -16.6168	   -10.4065	    -8.6441	
   -14.4348	   -13.6795	    -9.7351	    -4.6997	    -4.9515	   -10.1547	    -3.1891	   -12.7563	    -6.8817	    -5.8746	
   -10.5743	   -10.4065	    -6.7978	     0.2518	    -1.5945	    -5.9586	    -0.3357	    -8.6441	    -3.1891	    -2.9373	
    -6.7978	    -7.1335	    -3.8605	     4.6997	     1.6785	    -1.8463	     2.4338	    -4.5319	     0.4196	    -0.0839	
    -3.1891	    -4.2801	    -1.2589	     8.3923	     4.5319	     2.0142	     4.7836	    -0.8392	     3.6087	     2.4338	
    -0.2518	    -1.9302	     0.7553	    11.1618	     6.7978	     5.2872	     6.5460	     2.1820	     6.2103	     4.3640	
     1.9302	    -0.4196	     2.0981	    12.9242	     8.3084	     7.8049	     7.6370	     4.3640	     7.9727	     5.6229	
     3.1891	     0.3357	     2.6016	    13.5956	     8.8959	     9.3994	     8.0566	     5.5389	     8.8959	     6.0425	
     3.3569	     0.1678	     2.3499	    13.1760	     8.5602	     9.9869	     7.7209	     5.6229	     8.8120	     5.6229	
     2.6016	    -0.6714	     1.3428	    11.8332	     7.3013	     9.6512	     6.7978	     4.6997	     7.8049	     4.4479	
     1.0910	    -2.1820	    -0.1678	     9.7351	     5.3711	     8.3084	     5.4550	     2.8534	     5.9586	     2.6855	
    -1.0910	    -4.0283	    -2.0981	     6.9656	     2.8534	     6.1264	     3.7766	     0.3357	     3.5248	     0.5875	
    -3.6087	    -6.0425	    -4.1962	     3.7766	     0.0839	     3.3569	     1.9302	    -2.5177	     0.6714	    -1.6785	
    -6.1264	    -7.9727	    -6.2103	     0.3357	    -2.6855	     0.2518	     0.0839	    -5.6229	    -2.2659	    -3.8605	
    -8.3084	    -9.6512	    -7.9727	    -2.9373	    -5.2872	    -3.0212	    -1.4267	    -8.5602	    -5.1193	    -5.7068	
   -10.1547	   -10.8261	    -9.3155	    -5.9586	    -7.3853	    -6.1264	    -2.6016	   -11.1618	    -7.5531	    -7.1335	
   -11.4136	   -11.4975	   -10.0708	    -8.3084	    -8.8959	    -8.9798	    -3.2730	   -13.1760	    -9.3994	    -7.8888	
   -12.0850	   -11.5814	   -10.2386	   -10.1547	    -9.9030	   -11.3297	    -3.5248	   -14.6866	   -10.6583	    -8.1406	
   -12.3367	   -11.2457	    -9.8190	   -11.2457	   -10.1547	   -13.0920	    -3.2730	   -15.5258	   -11.2457	    -7.7209	
   -12.1689	   -10.5743	    -8.9798	   -11.7493	    -9.8190	   -14.1830	    -2.6016	   -15.6937	   -11.1618	    -6.8817	
   -11.6653	    -9.4833	    -7.7209	   -11.5814	    -8.8959	   -14.6866	    -1.5106	   -15.2740	   -10.5743	    -5.5389	
   -10.9100	    -8.3084	    -6.2103	   -10.9940	    -7.4692	   -14.6027	    -0.2518	   -14.3509	    -9.3994	    -3.8605	
   -10.0708	    -7.0496	    -4.5319	    -9.9030	    -5.7907	   -14.0991	     1.1749	   -13.0920	    -7.9727	    -2.0981	
    -9.0637	    -5.7907	    -2.9373	    -8.7280	    -4.0283	   -13.1760	     2.5177	   -11.6653	    -6.4621	    -0.3357	
    -8.1406	    -4.8676	    -1.5106	    -7.4692	    -2.3499	   -12.0850	     3.6926	   -10.2386	    -4.9515	     1.2589	
    -7.3853	    -4.1962	    -0.4196	    -6.4621	    -1.0910	   -10.9940	     4.4479	    -8.9798	    -3.7766	     2.3499	
    -6.9656	    -4.0283	     0.0839	    -5.7068	    -0.3357	   -10.0708	     4.7836	    -8.1406	    -3.1052	     2.9373	
    -6.9656	    -4.4479	    -0.0839	    -5.3711	    -0.3357	    -9.3994	     4.6158	    -7.7209	    -2.8534	     2.9373	
    -7.3853	    -5.2872	    -0.9232	    -5.4550	    -0.9232	    -8.9798	     3.8605	    -7.7209	    -3.1052	     2.2659	
    -8.3923	    -6.6299	    -2.4338	    -5.8746	    -2.2659	    -8.9798	     2.6016	    -8.1406	    -3.8605	     1.0910	
    -9.8190	    -8.3084	    -4.4479	    -6.5460	    -4.0283	    -9.2316	     0.9232	    -8.8959	    -4.9515	    -0.4196	
   -11.6653	   -10.2386	    -6.8817	    -7.2174	    -6.2103	    -9.6512	    -1.0071	    -9.8190	    -6.2103	    -2.0981	
   -13.5956	   -12.1689	    -9.3155	    -7.6370	    -8.4763	   -10.0708	    -2.9373	   -10.8261	    -7.4692	    -3.6926	
   -15.4419	   -13.9313	   -11.7493	    -7.7209	   -10.5743	   -10.5743	    -4.7836	   -11.7493	    -8.7280	    -5.0354	
   -16.9525	   -15.4419	   -13.7634	    -7.3013	   -12.3367	   -10.9100	    -6.2943	   -12.5046	    -9.7351	    -6.0425	
   -17.9596	   -16.3651	   -15.2740	    -6.4621	   -13.5117	   -11.1618	    -7.3013	   -13.0081	   -10.3226	    -6.6299	
   -18.2114	   -16.7007	   -16.1133	    -5.2872	   -14.0991	   -11.1618	    -7.7209	   -13.2599	   -10.5743	    -6.7139	
   -17.6239	   -16.2811	   -16.2811	    -4.1122	   -13.8474	   -10.9940	    -7.5531	   -13.0920	   -10.3226	    -6.2103	
   -16.2811	   -15.0223	   -15.6937	    -3.2730	   -12.7563	   -10.6583	    -6.9656	   -12.5885	    -9.5673	    -5.3711	
   -14.2670	   -13.1760	   -14.5187	    -3.1891	   -11.0779	   -10.4065	    -6.0425	   -12.0010	    -8.4763	    -4.1122	
   -11.8332	   -10.8261	   -12.8403	    -4.0283	    -8.7280	   -10.2386	    -4.7836	   -11.2457	    -7.1335	    -2.6016	
    -9.3155	    -8.3084	   -10.8261	    -5.8746	    -6.1264	   -10.2386	    -3.5248	   -10.5743	    -5.7068	    -1.0071	
    -7.0496	    -5.8746	    -8.6441	    -8.4763	    -3.4409	   -10.4904	    -2.3499	   -10.0708	    -4.3640	     0.6714	
    -5.3711	    -3.8605	    -6.4621	   -11.6653	    -1.0910	   -10.9940	    -1.5106	    -9.7351	    -3.2730	     2.0981	
    -4.5319	    -2.5177	    -4.6158	   -15.1901	     0.8392	   -11.7493	    -1.0910	    -9.7351	    -2.5177	     3.1891	
    -4.6158	    -2.0142	    -3.2730	   -18.7149	     2.0142	   -12.6724	    -1.2589	    -9.9030	    -2.2659	     3.8605	
    -5.8746	    -2.4338	    -2.6016	   -22.1558	     2.2659	   -13.8474	    -1.9302	   -10.4904	    -2.5177	     4.1122	
    -8.1406	    -3.8605	    -2.7695	   -25.6805	     1.7624	   -15.4419	    -3.1052	   -11.4975	    -3.3569	     3.7766	
   -11.2457	    -6.1264	    -3.7766	   -29.2053	     0.3357	   -17.2882	    -4.6997	   -13.0081	    -4.7836	     2.9373	
   -15.0223	    -9.0637	    -5.4550	   -32.8140	    -1.6785	   -19.5541	    -6.3782	   -14.9384	    -6.6299	     1.6785	
   -19.0506	   -12.3367	    -7.6370	   -36.2549	    -4.1962	   -21.9879	    -8.2245	   -17.2043	    -8.8120	     0.0839	
   -23.0789	   -15.6937	    -9.9869	   -39.5279	    -6.8817	   -24.5895	    -9.9030	   -19.6381	   -10.9940	    -1.5945	
   -26.6037	   -18.7988	   -12.1689	   -42.1295	    -9.3994	   -27.0233	   -11.3297	   -21.9040	   -13.0081	    -3.1891	
   -29.4571	   -21.2326	   -13.9313	   -44.0598	   -11.5814	   -29.0375	   -12.3367	   -23.9182	   -14.6027	    -4.4479	
   -31.3034	   -22.9111	   -15.1062	   -44.9829	   -13.0920	   -30.3802	   -12.8403	   -25.4288	   -15.6097	    -5.2032	
   -32.0587	   -23.6664	   -15.6937	   -45.0668	   -13.9313	   -31.0516	   -12.7563	   -26.2680	   -15.9454	    -5.5389	
   -31.8069	   -23.4985	   -15.6097	   -44.2276	   -14.0152	   -30.9677	   -12.0850	   -26.3519	   -15.6097	    -5.4550	
   -30.6320	   -22.4915	   -14.9384	   -42.7170	   -13.3438	   -30.1285	   -10.9100	   -25.8484	   -14.6027	    -4.9515	
   -28.6179	   -20.7291	   -13.6795	   -40.7028	   -11.9171	   -28.7018	    -9.1476	   -24.5895	   -13.1760	    -4.0283	
   -26.0162	   -18.2953	   -11.8332	   -38.2690	    -9.8190	   -26.6876	    -7.1335	   -22.9111	   -11.3297	    -2.8534	
   -22.9950	   -15.5258	    -9.5673	   -35.5835	    -7.3013	   -24.3378	    -4.7836	   -20.8130	    -9.3155	    -1.5106	
   -19.8059	   -12.5046	    -7.0496	   -32.6462	    -4.3640	   -21.6522	    -2.4338	   -18.3792	    -7.1335	     0.0000	
   -16.7007	    -9.4833	    -4.3640	   -29.6249	    -1.3428	   -18.7149	    -0.0839	   -15.9454	    -4.8676	     1.5945	
   -13.8474	    -6.7978	    -1.6785	   -26.6876	     1.5106	   -15.7776	     2.0142	   -13.6795	    -2.7695	     3.1891	
   -11.4975	    -4.5319	     0.5875	   -23.8342	     3.9444	   -13.0920	     3.8605	   -11.6653	    -1.0071	     4.6158	
    -9.7351	    -2.8534	     2.4338	   -21.2326	     5.9586	   -10.8261	     5.2032	   -10.1547	     0.3357	     5.7068	
    -8.8120	    -1.9302	     3.5248	   -19.1345	     7.2174	    -9.2316	     5.9586	    -9.2316	     1.0071	     6.3782	
    -8.6441	    -1.7624	     4.0283	   -17.5400	     7.8049	    -8.3923	     6.2103	    -8.9798	     0.9232	     6.5460	
    -9.0637	    -2.2659	     3.7766	   -16.7007	     7.6370	    -8.4763	     5.8746	    -9.3994	     0.0839	     6.1264	
   -10.0708	    -3.2730	     3.0212	   -16.5329	     6.8817	    -9.3155	     5.2032	   -10.4065	    -1.5106	     5.2032	
   -11.3297	    -4.6997	     1.7624	   -17.0364	     5.7068	   -10.9100	     4.2801	   -11.9171	    -3.6087	     3.6926	
   -12.7563	    -6.3782	     0.1678	   -18.1274	     4.0283	   -12.8403	     3.1891	   -13.7634	    -6.0425	     1.8463	
   -14.1830	    -8.0566	    -1.5945	   -19.5541	     2.1820	   -15.1062	     2.0142	   -15.6937	    -8.6441	    -0.2518	
   -15.2740	    -9.5673	    -3.3569	   -21.2326	     0.3357	   -17.3721	     0.9232	   -17.4561	   -11.0779	    -2.4338	
   -16.0294	   -10.8261	    -5.0354	   -22.8271	    -1.3428	   -19.3863	     0.0000	   -18.9667	   -13.1760	    -4.4479	
   -16.2811	   -11.5814	    -6.2943	   -24.3378	    -2.6016	   -20.8130	    -0.5875	   -19.9738	   -14.6866	    -6.1264	
   -16.0294	   -11.6653	    -7.0496	   -25.3448	    -3.2730	   -21.5683	    -0.8392	   -20.3094	   -15.2740	    -7.3853	
   -15.1901	   -11.2457	    -7.2174	   -25.9323	    -3.2730	   -21.4005	    -0.5875	   -19.9738	   -15.0223	    -8.0566	
   -13.8474	   -10.1547	    -6.7978	   -25.7645	    -2.6855	   -20.3934	     0.0839	   -19.0506	   -13.9313	    -8.1406	
   -12.2528	    -8.6441	    -5.7907	   -25.0092	    -1.5106	   -18.7149	     1.2589	   -17.5400	   -12.0850	    -7.5531	
   -10.4904	    -6.7978	    -4.3640	   -23.4985	     0.0000	   -16.4490	     2.8534	   -15.7776	    -9.7351	    -6.5460	
    -8.7280	    -4.7836	    -2.6855	   -21.4844	     1.7624	   -13.9313	     4.6997	   -13.9313	    -7.0496	    -4.9515	
    -7.0496	    -2.8534	    -0.6714	   -19.0506	     3.6087	   -11.4136	     6.8817	   -12.1689	    -4.4479	    -3.1052	
    -5.7907	    -1.0910	     1.3428	   -16.3651	     5.3711	    -8.9798	     9.0637	   -10.5743	    -2.0142	    -0.9232	
    -4.8676	     0.2518	     3.2730	   -13.5956	     6.9656	    -7.0496	    11.0779	    -9.3155	     0.0000	     1.1749	
    -4.6158	     1.0910	     4.7836	   -10.9940	     8.1406	    -5.7907	    12.8403	    -8.5602	     1.3428	     3.0212	
    -4.8676	     1.2589	     5.7907	    -8.8120	     8.7280	    -5.2032	    14.0152	    -8.3084	     1.9302	     4.2801	
    -5.7907	     0.7553	     6.1264	    -7.3013	     8.6441	    -5.4550	    14.5187	    -8.6441	     1.6785	     4.9515	
    -7.1335	    -0.2518	     5.7068	    -6.3782	     7.9727	    -6.4621	    14.2670	    -9.6512	     0.7553	     4.8676	
    -8.9798	    -1.7624	     4.6158	    -6.1264	     6.7139	    -7.9727	    13.2599	   -10.9940	    -0.8392	     4.0283	
   -10.9940	    -3.6087	     2.9373	    -6.4621	     4.8676	   -10.0708	    11.5814	   -12.8403	    -2.8534	     2.6016	
   -13.0920	    -5.7068	     0.7553	    -7.2174	     2.5177	   -12.3367	     9.3155	   -14.8544	    -5.1193	     0.6714	
   -15.1901	    -7.8888	    -1.5945	    -8.3084	     0.0000	   -14.7705	     6.6299	   -16.9525	    -7.4692	    -1.4267	
   -17.1204	    -9.9869	    -4.0283	    -9.5673	    -2.6855	   -16.9525	     3.7766	   -18.9667	    -9.6512	    -3.4409	
   -18.6310	   -11.9171	    -6.2943	   -10.8261	    -5.1193	   -18.7149	     1.0910	   -20.5612	   -11.4136	    -5.2032	
   -19.6381	   -13.3438	    -8.1406	   -11.9171	    -7.1335	   -19.9738	    -1.3428	   -21.5683	   -12.8403	    -6.4621	
   -20.1416	   -14.3509	    -9.3994	   -12.7563	    -8.5602	   -20.4773	    -3.2730	   -21.9879	   -13.5956	    -7.2174	
   -20.0577	   -14.7705	    -9.9869	   -13.2599	    -9.2316	   -20.3094	    -4.6158	   -21.7361	   -13.7634	    -7.3853	
   -19.3863	   -14.6866	    -9.8190	   -13.3438	    -9.2316	   -19.5541	    -5.3711	   -20.8130	   -13.3438	    -6.9656	
   -18.2114	   -14.0152	    -9.1476	   -13.0920	    -8.6441	   -18.2114	    -5.6229	   -19.3024	   -12.4207	    -6.1264	
   -16.5329	   -12.9242	    -7.8888	   -12.4207	    -7.6370	   -16.4490	    -5.4550	   -17.3721	   -11.0779	    -4.9515	
   -14.5187	   -11.5814	    -6.2943	   -11.3297	    -6.1264	   -14.4348	    -4.9515	   -15.1062	    -9.3994	    -3.3569	
   -12.1689	    -9.9030	    -4.4479	    -9.9030	    -4.5319	   -12.0850	    -4.1122	   -12.6724	    -7.5531	    -1.5945	
    -9.5673	    -8.2245	    -2.6016	    -8.2245	    -2.7695	    -9.7351	    -3.1052	   -10.2386	    -5.6229	     0.2518	
    -7.1335	    -6.6299	    -1.0071	    -6.7139	    -1.0910	    -7.5531	    -2.0981	    -7.9727	    -3.8605	     2.0981	
    -4.9515	    -5.2872	     0.0000	    -5.5389	     0.3357	    -5.7068	    -1.2589	    -6.1264	    -2.3499	     3.6926	
    -3.3569	    -4.2801	     0.3357	    -5.1193	     1.2589	    -4.5319	    -0.6714	    -4.7836	    -1.3428	     5.0354	
    -2.4338	    -3.7766	    -0.1678	    -5.5389	     1.7624	    -4.1122	    -0.5035	    -4.1962	    -0.7553	     5.8746	
    -2.3499	    -3.8605	    -1.4267	    -6.9656	     1.6785	    -4.4479	    -0.5875	    -4.2801	    -0.8392	     6.2103	
    -2.8534	    -4.3640	    -3.2730	    -9.0637	     0.9232	    -5.4550	    -1.0071	    -4.9515	    -1.4267	     6.0425	
    -4.0283	    -5.2872	    -5.4550	   -11.6653	    -0.2518	    -7.1335	    -1.6785	    -6.2103	    -2.5177	     5.2872	
    -5.3711	    -6.4621	    -7.8049	   -14.4348	    -1.9302	    -9.0637	    -2.5177	    -7.9727	    -4.0283	     4.1122	
    -6.7978	    -7.7209	   -10.1547	   -16.9525	    -3.8605	   -11.1618	    -3.2730	    -9.9030	    -5.7907	     2.6855	
    -8.0566	    -8.8120	   -12.2528	   -18.8828	    -5.7907	   -12.9242	    -4.0283	   -11.8332	    -7.5531	     1.0071	
    -8.8120	    -9.4833	   -13.8474	   -19.8898	    -7.4692	   -14.1830	    -4.5319	   -13.4277	    -9.0637	    -0.5875	
    -9.0637	    -9.7351	   -14.6027	   -19.6381	    -8.6441	   -14.6027	    -4.6997	   -14.5187	   -10.0708	    -2.0142	
    -8.7280	    -9.3994	   -14.3509	   -18.2114	    -9.1476	   -14.0991	    -4.6158	   -15.0223	   -10.4904	    -2.9373	
    -8.0566	    -8.5602	   -13.1760	   -15.5258	    -8.9798	   -12.6724	    -4.1122	   -14.6866	   -10.2386	    -3.4409	
    -6.8817	    -7.3013	   -11.0779	   -11.8332	    -8.1406	   -10.4065	    -3.1891	   -13.5956	    -9.2316	    -3.4409	
    -5.5389	    -5.7068	    -8.4763	    -7.4692	    -6.7978	    -7.4692	    -2.0142	   -12.0010	    -7.5531	    -2.8534	
    -4.0283	    -3.9444	    -5.7068	    -2.7695	    -5.1193	    -4.3640	    -0.6714	    -9.9030	    -5.4550	    -2.0142	
    -2.5177	    -2.1820	    -3.1052	     1.5106	    -3.1891	    -1.3428	     0.6714	    -7.7209	    -3.1891	    -0.8392	
    -1.3428	    -0.7553	    -0.7553	     4.8676	    -1.3428	     1.0910	     2.0142	    -5.7907	    -1.0910	     0.3357	
    -0.5035	     0.3357	     0.9232	     6.7139	     0.2518	     2.4338	     3.1891	    -4.4479	     0.5035	     1.4267	
    -0.3357	     0.7553	     2.0142	     6.5460	     1.5106	     2.6016	     3.8605	    -3.8605	     1.4267	     2.1820	
    -0.7553	     0.5035	     2.2659	     4.0283	     2.2659	     1.1749	     4.0283	    -4.2801	     1.5106	     2.4338	
    -2.0142	    -0.5035	     1.5945	    -0.5875	     2.3499	    -1.7624	     3.6087	    -5.7068	     0.7553	     2.1820	
    -3.9444	    -2.1820	     0.2518	    -6.8817	     1.7624	    -5.7907	     2.4338	    -8.0566	    -0.8392	     1.3428	
    -6.5460	    -4.4479	    -1.6785	   -14.2670	     0.6714	   -10.5743	     0.8392	   -11.0779	    -3.0212	    -0.0839	
    -9.5673	    -7.0496	    -4.0283	   -21.7361	    -0.9232	   -15.5258	    -1.2589	   -14.4348	    -5.6229	    -1.9302	
   -12.7563	    -9.8190	    -6.6299	   -28.4500	    -2.8534	   -20.3934	    -3.6087	   -17.8757	    -8.4763	    -4.1122	
   -16.0294	   -12.5885	    -9.1476	   -33.9890	    -5.0354	   -24.6735	    -6.2103	   -21.0648	   -11.2457	    -6.5460	
   -18.9667	   -15.0223	   -11.4975	   -38.0173	    -7.2174	   -28.1982	    -8.6441	   -23.9182	   -13.8474	    -9.0637	
   -21.2326	   -17.0364	   -13.3438	   -40.2832	    -9.1476	   -30.7159	   -10.9100	   -26.1002	   -16.0294	   -11.3297	
   -22.7432	   -18.2953	   -14.5187	   -40.7867	   -10.7422	   -32.0587	   -12.6724	   -27.4429	   -17.6239	   -13.2599	
   -23.0789	   -18.5471	   -14.7705	   -39.6957	   -11.5814	   -31.9748	   -13.6795	   -27.8625	   -18.3792	   -14.3509	
   -22.3236	   -17.7917	   -14.0991	   -37.0102	   -11.4975	   -30.4642	   -13.7634	   -27.1072	   -18.2114	   -14.5187	
   -20.3934	   -15.9454	   -12.4207	   -32.8979	   -10.5743	   -27.6108	   -12.7563	   -25.3448	   -16.9525	   -13.5956	
   -17.5400	   -13.1760	    -9.9869	   -27.7786	    -8.8120	   -23.8342	   -10.9100	   -22.5754	   -14.8544	   -11.6653	
   -14.0152	    -9.8190	    -6.9656	   -21.9040	    -6.3782	   -19.2184	    -8.4763	   -19.1345	   -12.0850	    -8.9798	
   -10.3226	    -6.2103	    -3.8605	   -15.8615	    -3.6926	   -14.4348	    -5.6229	   -15.2740	    -8.9798	    -5.9586	
    -6.8817	    -2.7695	    -0.8392	    -9.9030	    -1.0071	    -9.5673	    -2.7695	   -11.4136	    -5.7907	    -2.7695	
    -3.8605	     0.1678	     1.7624	    -4.2801	     1.5106	    -5.1193	    -0.1678	    -7.7209	    -2.6855	     0.2518	
    -1.5106	     2.4338	     3.8605	     0.6714	     3.5248	    -1.2589	     1.9302	    -4.4479	     0.1678	     2.9373	
     0.2518	     4.1122	     5.3711	     4.8676	     5.1193	     1.9302	     3.6087	    -1.6785	     2.6855	     5.1193	
     1.3428	     5.1193	     6.3782	     8.3923	     6.1264	     4.3640	     4.8676	     0.4196	     4.7836	     6.7978	
     2.0142	     5.4550	     6.8817	    10.9940	     6.7139	     5.8746	     5.6229	     1.9302	     6.3782	     7.8888	
     2.0142	     5.3711	     7.0496	    12.6724	     6.7139	     6.4621	     5.9586	     2.7695	     7.4692	     8.3084	
     1.5945	     4.8676	     6.7978	    13.0920	     6.2943	     6.2103	     5.9586	     2.9373	     8.0566	     8.2245	
     0.5875	     3.8605	     6.1264	    12.1689	     5.4550	     5.2032	     5.5389	     2.4338	     8.0566	     7.6370	
    -0.9232	     2.5177	     5.2032	     9.8190	     4.3640	     3.4409	     4.7836	     1.3428	     7.5531	     6.7139	
    -2.6855	     0.9232	     3.9444	     6.2103	     2.9373	     1.0910	     3.7766	    -0.1678	     6.5460	     5.5389	
    -4.7836	    -0.7553	     2.5177	     1.5945	     1.4267	    -1.5945	     2.6016	    -2.0142	     5.2032	     4.2801	
    -6.9656	    -2.6016	     1.0071	    -3.3569	    -0.1678	    -4.4479	     1.2589	    -4.1122	     3.6087	     3.1052	
    -8.8959	    -4.1962	    -0.4196	    -8.1406	    -1.6785	    -7.1335	    -0.0839	    -6.1264	     2.0142	     2.0981	
   -10.6583	    -5.7068	    -1.7624	   -12.3367	    -2.9373	    -9.3994	    -1.3428	    -8.0566	     0.5875	     1.4267	
   -12.0010	    -6.7978	    -2.7695	   -15.6097	    -3.9444	   -11.1618	    -2.4338	    -9.7351	    -0.6714	     1.0910	
   -12.9242	    -7.6370	    -3.4409	   -17.8757	    -4.5319	   -12.2528	    -3.2730	   -10.9940	    -1.5945	     1.0071	
   -13.5117	    -8.0566	    -3.7766	   -19.0506	    -4.6997	   -12.8403	    -3.6926	   -11.9171	    -2.0981	     1.1749	
   -13.6795	    -8.2245	    -3.8605	   -19.3863	    -4.4479	   -12.8403	    -3.7766	   -12.4207	    -2.3499	     1.5945	
   -13.6795	    -8.1406	    -3.7766	   -18.9667	    -3.9444	   -12.4207	    -3.5248	   -12.5885	    -2.3499	     2.0142	
   -13.5117	    -8.0566	    -3.6087	   -18.1274	    -3.1891	   -11.7493	    -3.1052	   -12.5046	    -2.1820	     2.4338	
   -13.3438	    -7.8888	    -3.5248	   -17.0364	    -2.4338	   -10.8261	    -2.4338	   -12.2528	    -2.0142	     2.7695	
   -13.1760	    -7.8049	    -3.5248	   -15.8615	    -1.7624	    -9.9030	    -1.7624	   -12.0010	    -1.8463	     2.9373	
   -13.0920	    -7.8049	    -3.6926	   -14.9384	    -1.3428	    -8.9798	    -1.0910	   -11.7493	    -1.8463	     2.9373	
   -13.0920	    -7.9727	    -4.0283	   -14.4348	    -1.2589	    -8.3084	    -0.5875	   -11.5814	    -1.9302	     2.7695	
   -13.1760	    -8.2245	    -4.4479	   -14.3509	    -1.4267	    -7.8888	    -0.1678	   -11.5814	    -2.1820	     2.5177	
   -13.2599	    -8.5602	    -4.9515	   -14.6866	    -1.9302	    -7.7209	    -0.0839	   -11.7493	    -2.5177	     2.0981	
   -13.4277	    -8.9798	    -5.4550	   -15.1901	    -2.6855	    -7.8049	    -0.1678	   -11.9171	    -2.9373	     1.6785	
   -13.6795	    -9.4833	    -6.1264	   -15.7776	    -3.6087	    -7.9727	    -0.5875	   -12.2528	    -3.3569	     1.1749	
   -13.8474	   -10.1547	    -6.9656	   -16.1972	    -4.8676	    -8.3084	    -1.2589	   -12.5885	    -3.7766	     0.6714	
   -14.1830	   -10.9100	    -7.8049	   -16.3651	    -6.2103	    -8.8120	    -2.0981	   -12.9242	    -4.1962	     0.1678	
   -14.3509	   -11.7493	    -8.8120	   -16.3651	    -7.6370	    -9.3994	    -3.2730	   -13.3438	    -4.6158	    -0.4196	
   -14.4348	   -12.5046	    -9.7351	   -16.2811	    -9.1476	   -10.0708	    -4.4479	   -13.7634	    -4.9515	    -1.0071	
   -14.2670	   -13.0920	   -10.5743	   -16.0294	   -10.5743	   -10.6583	    -5.6229	   -14.0991	    -5.2872	    -1.4267	
   -13.5956	   -13.4277	   -11.0779	   -15.6937	   -11.7493	   -10.9940	    -6.7139	   -14.0991	    -5.3711	    -1.6785	
   -12.5046	   -13.1760	   -11.2457	   -15.2740	   -12.5885	   -11.0779	    -7.4692	   -13.7634	    -5.1193	    -1.6785	
   -10.9100	   -12.5046	   -10.9100	   -14.6866	   -12.9242	   -10.5743	    -7.8888	   -12.9242	    -4.4479	    -1.2589	
    -8.6441	   -11.1618	   -10.1547	   -13.7634	   -12.6724	    -9.3994	    -7.8888	   -11.5814	    -3.2730	    -0.4196	
    -5.9586	    -9.3155	    -8.8959	   -12.4207	   -11.9171	    -7.6370	    -7.3853	    -9.6512	    -1.5945	     0.8392	
    -2.9373	    -7.1335	    -7.3853	   -10.4065	   -10.4904	    -5.3711	    -6.6299	    -7.3013	     0.5035	     2.5177	
     0.1678	    -4.7836	    -5.5389	    -7.8049	    -8.7280	    -2.6855	    -5.5389	    -4.6158	     2.8534	     4.3640	
     2.9373	    -2.4338	    -3.6926	    -4.7836	    -6.6299	     0.0000	    -4.2801	    -1.8463	     5.3711	     6.2943	
     5.2032	    -0.3357	    -2.0981	    -1.5106	    -4.5319	     2.6016	    -3.1891	     0.6714	     7.7209	     7.9727	
     6.7139	     1.2589	    -0.8392	     1.5945	    -2.7695	     4.6997	    -2.3499	     2.7695	     9.6512	     9.3155	
     7.1335	     2.0981	    -0.2518	     4.0283	    -1.4267	     6.1264	    -2.0142	     4.2801	    10.9940	    10.1547	
     6.6299	     2.0981	    -0.3357	     5.6229	    -0.7553	     6.7978	    -2.0981	     5.0354	    11.5814	    10.2386	
     5.2032	     1.4267	    -1.0910	     6.2103	    -0.7553	     6.6299	    -2.6855	     4.9515	    11.3297	     9.6512	
     3.2730	     0.0839	    -2.4338	     5.7907	    -1.4267	     5.7907	    -3.8605	     4.1122	    10.3226	     8.3084	
     0.9232	    -1.5945	    -4.1122	     4.4479	    -2.6855	     4.1962	    -5.3711	     2.5177	     8.5602	     6.2943	
    -1.3428	    -3.4409	    -5.8746	     2.2659	    -4.4479	     2.0981	    -7.1335	     0.4196	     6.2103	     3.8605	
    -3.5248	    -5.2032	    -7.7209	    -0.4196	    -6.4621	    -0.4196	    -9.0637	    -2.0142	     3.2730	     1.1749	
    -5.3711	    -6.8817	    -9.3994	    -3.3569	    -8.5602	    -3.1891	   -10.9940	    -4.6158	     0.1678	    -1.5945	
    -6.8817	    -8.3084	   -10.9100	    -6.2943	   -10.6583	    -5.9586	   -12.6724	    -7.2174	    -2.9373	    -4.1122	
    -8.0566	    -9.3155	   -12.0850	    -8.8959	   -12.3367	    -8.4763	   -14.0991	    -9.5673	    -5.7068	    -6.2103	
    -8.8120	    -9.9869	   -12.7563	   -10.8261	   -13.5956	   -10.4904	   -15.0223	   -11.4136	    -7.8888	    -7.7209	
    -9.1476	   -10.0708	   -13.0081	   -12.0010	   -14.2670	   -11.7493	   -15.3580	   -12.7563	    -9.3994	    -8.4763	
    -9.0637	    -9.5673	   -12.5885	   -12.1689	   -14.2670	   -12.1689	   -14.9384	   -13.4277	   -10.0708	    -8.5602	
    -8.6441	    -8.5602	   -11.6653	   -11.4975	   -13.5956	   -11.6653	   -14.0152	   -13.3438	    -9.9869	    -8.0566	
    -7.8049	    -7.1335	   -10.2386	   -10.1547	   -12.4207	   -10.3226	   -12.5885	   -12.6724	    -9.0637	    -6.8817	
    -6.7978	    -5.3711	    -8.4763	    -8.3084	   -10.8261	    -8.3084	   -10.8261	   -11.4975	    -7.5531	    -5.4550	
    -5.6229	    -3.5248	    -6.4621	    -6.2943	    -9.0637	    -5.6229	    -8.8120	    -9.7351	    -5.6229	    -3.7766	
    -4.1962	    -1.6785	    -4.4479	    -4.1962	    -7.1335	    -2.5177	    -6.7139	    -7.7209	    -3.5248	    -2.0142	
    -2.7695	     0.0000	    -2.4338	    -2.0981	    -5.2872	     0.6714	    -4.6997	    -5.6229	    -1.3428	    -0.3357	
    -1.2589	     1.5945	    -0.5875	    -0.2518	    -3.6087	     3.6926	    -2.6855	    -3.6087	     0.6714	     1.0910	
     0.0839	     2.7695	     0.9232	     1.2589	    -2.0981	     6.2943	    -0.9232	    -1.9302	     2.3499	     2.1820	
     1.0910	     3.5248	     2.0142	     2.4338	    -1.0910	     7.9727	     0.5035	    -0.7553	     3.5248	     2.8534	
     1.5106	     3.6087	     2.5177	     3.1052	    -0.5035	     8.7280	     1.4267	    -0.1678	     3.9444	     2.9373	
     1.1749	     3.1052	     2.2659	     3.1891	    -0.5875	     8.3084	     1.8463	    -0.4196	     3.6926	     2.5177	
     0.1678	     1.8463	     1.3428	     2.5177	    -1.3428	     6.7139	     1.5945	    -1.4267	     2.7695	     1.6785	
    -1.5945	     0.0000	    -0.1678	     1.0910	    -2.7695	     4.2801	     0.7553	    -2.9373	     1.3428	     0.4196	
    -3.8605	    -2.2659	    -2.1820	    -1.0071	    -4.6158	     1.0910	    -0.6714	    -4.9515	    -0.5875	    -1.0071	
    -6.3782	    -4.6997	    -4.4479	    -3.6087	    -6.7139	    -2.3499	    -2.4338	    -7.2174	    -2.6016	    -2.3499	
    -8.8959	    -7.0496	    -6.7139	    -6.5460	    -8.8959	    -5.7907	    -4.1962	    -9.3994	    -4.6158	    -3.3569	
   -11.1618	    -9.0637	    -8.8120	    -9.3155	   -10.6583	    -8.8959	    -5.9586	   -11.3297	    -6.2943	    -3.9444	
   -12.9242	   -10.6583	   -10.6583	   -11.4975	   -12.0850	   -11.2457	    -7.3013	   -12.6724	    -7.5531	    -3.9444	
   -14.2670	   -11.5814	   -12.0850	   -12.7563	   -12.8403	   -12.5885	    -8.2245	   -13.3438	    -8.2245	    -3.4409	
   -15.0223	   -11.8332	   -13.0081	   -12.7563	   -13.0081	   -12.9242	    -8.5602	   -13.2599	    -8.2245	    -2.3499	
   -15.2740	   -11.5814	   -13.3438	   -11.7493	   -12.5046	   -12.3367	    -8.3084	   -12.4207	    -7.5531	    -0.9232	
   -15.0223	   -10.8261	   -13.0081	    -9.8190	   -11.4975	   -10.8261	    -7.5531	   -10.9940	    -6.3782	     0.7553	
   -14.3509	    -9.6512	   -12.0850	    -7.3013	   -10.0708	    -8.8959	    -6.4621	    -9.0637	    -4.7836	     2.5177	
   -13.2599	    -8.1406	   -10.4065	    -4.6158	    -8.3084	    -6.6299	    -4.9515	    -6.9656	    -3.0212	     4.2801	
   -11.9171	    -6.4621	    -8.3084	    -2.0142	    -6.4621	    -4.3640	    -3.2730	    -4.6997	    -1.0910	     5.8746	
   -10.3226	    -4.6997	    -5.8746	     0.4196	    -4.6158	    -2.1820	    -1.6785	    -2.5177	     0.8392	     7.3013	
    -8.7280	    -3.1052	    -3.4409	     2.3499	    -2.9373	    -0.4196	    -0.2518	    -0.5035	     2.6855	     8.4763	
    -7.1335	    -1.6785	    -1.3428	     3.6087	    -1.6785	     0.8392	     0.8392	     1.0910	     4.3640	     9.4833	
    -5.7907	    -0.6714	     0.4196	     4.1122	    -0.9232	     1.5945	     1.4267	     2.2659	     5.7068	    10.1547	
    -4.7836	    -0.1678	     1.5106	     3.6926	    -0.6714	     1.8463	     1.4267	     2.8534	     6.6299	    10.4904	
    -4.1122	    -0.0839	     1.9302	     2.3499	    -1.0071	     1.5106	     0.8392	     2.8534	     7.2174	    10.3226	
    -4.0283	    -0.6714	     1.6785	     0.2518	    -1.9302	     0.7553	    -0.2518	     2.2659	     7.2174	     9.6512	
    -4.5319	    -1.7624	     0.8392	    -2.4338	    -3.2730	    -0.5035	    -1.8463	     1.1749	     6.7978	     8.4763	
    -5.6229	    -3.2730	    -0.5035	    -5.6229	    -5.0354	    -2.0142	    -3.6087	    -0.2518	     5.8746	     6.7139	
    -7.3013	    -5.2872	    -2.3499	    -9.0637	    -6.9656	    -3.7766	    -5.6229	    -2.0142	     4.5319	     4.6158	
    -9.3994	    -7.4692	    -4.3640	   -12.4207	    -9.0637	    -5.6229	    -7.4692	    -3.7766	     2.9373	     2.3499	
   -11.7493	    -9.6512	    -6.3782	   -15.3580	   -11.0779	    -7.2174	    -9.1476	    -5.4550	     1.3428	     0.0839	
   -14.0152	   -11.4975	    -8.1406	   -17.4561	   -12.6724	    -8.3084	   -10.3226	    -6.7139	    -0.0839	    -1.7624	
   -15.7776	   -12.9242	    -9.4833	   -18.4631	   -13.8474	    -8.5602	   -10.8261	    -7.3853	    -1.0071	    -2.9373	
   -16.7847	   -13.5117	   -10.3226	   -18.0435	   -14.4348	    -7.8049	   -10.6583	    -7.3853	    -1.2589	    -3.3569	
   -16.9525	   -13.2599	   -10.4065	   -16.3651	   -14.2670	    -6.1264	    -9.9030	    -6.5460	    -0.7553	    -2.7695	
   -16.1972	   -12.3367	    -9.8190	   -13.5117	   -13.4277	    -3.5248	    -8.4763	    -5.0354	     0.5035	    -1.3428	
   -14.6027	   -10.6583	    -8.7280	    -9.7351	   -12.0010	    -0.3357	    -6.6299	    -2.9373	     2.3499	     0.7553	
   -12.4207	    -8.4763	    -7.2174	    -5.4550	   -10.0708	     3.2730	    -4.4479	    -0.3357	     4.7836	     3.3569	
    -9.7351	    -6.1264	    -5.2872	    -1.1749	    -7.9727	     6.7978	    -2.1820	     2.3499	     7.4692	     6.0425	
    -7.0496	    -3.7766	    -3.3569	     2.6855	    -5.7907	     9.9869	    -0.0839	     4.9515	     9.9869	     8.6441	
    -4.5319	    -1.6785	    -1.5106	     5.6229	    -3.7766	    12.4207	     1.7624	     7.0496	    12.1689	    10.8261	
    -2.5177	    -0.1678	     0.0000	     7.2174	    -2.2659	    13.7634	     3.0212	     8.3923	    13.6795	    12.3367	
    -1.3428	     0.6714	     1.0071	     7.3853	    -1.2589	    13.8474	     3.6926	     8.8959	    14.2670	    13.0920	
    -0.9232	     0.6714	     1.3428	     6.2103	    -0.9232	    12.6724	     3.6926	     8.3084	    14.0991	    13.0920	
    -1.3428	     0.0000	     1.0071	     3.9444	    -1.2589	    10.4065	     3.0212	     6.7978	    13.0081	    12.3367	
    -2.5177	    -1.4267	     0.0839	     1.0071	    -2.0981	     7.3013	     1.7624	     4.6158	    11.2457	    10.9100	
    -4.1962	    -3.2730	    -1.2589	    -2.4338	    -3.4409	     3.7766	     0.0000	     1.8463	     8.8959	     8.9798	
    -6.2103	    -5.3711	    -2.8534	    -5.7907	    -5.0354	     0.2518	    -2.0981	    -1.0910	     6.3782	     6.6299	
    -8.2245	    -7.5531	    -4.6158	    -8.8959	    -6.7139	    -3.1891	    -4.2801	    -4.0283	     3.6926	     4.2801	
    -9.9030	    -9.4833	    -6.3782	   -11.4136	    -8.3084	    -6.1264	    -6.2943	    -6.7978	     1.1749	     1.8463	
   -11.1618	   -10.9100	    -7.8888	   -13.1760	    -9.6512	    -8.4763	    -8.0566	    -9.1476	    -1.0071	    -0.2518	
   -11.7493	   -11.7493	    -8.9798	   -13.9313	   -10.4904	   -10.1547	    -9.1476	   -10.9100	    -2.6855	    -1.9302	
   -11.6653	   -11.9171	    -9.4833	   -13.7634	   -10.6583	   -10.9940	    -9.5673	   -12.0850	    -3.7766	    -2.9373	
   -10.7422	   -11.2457	    -9.2316	   -12.5885	   -10.0708	   -11.1618	    -9.2316	   -12.5046	    -4.1962	    -3.3569	
    -9.1476	    -9.8190	    -8.2245	   -10.7422	    -8.7280	   -10.7422	    -8.2245	   -12.2528	    -3.8605	    -2.9373	
    -7.0496	    -7.9727	    -6.6299	    -8.4763	    -6.7978	    -9.8190	    -6.7978	   -11.4136	    -2.9373	    -1.9302	
    -4.6997	    -5.7907	    -4.6997	    -6.2103	    -4.4479	    -8.6441	    -4.9515	   -10.1547	    -1.5945	    -0.5035	
    -2.6016	    -3.6926	    -2.6855	    -4.3640	    -1.9302	    -7.4692	    -3.1052	    -8.8120	    -0.0839	     1.2589	
    -0.9232	    -1.9302	    -0.9232	    -3.1891	     0.5035	    -6.5460	    -1.5106	    -7.5531	     1.4267	     2.9373	
     0.0000	    -0.5875	     0.5875	    -2.7695	     2.5177	    -5.9586	    -0.2518	    -6.6299	     2.6855	     4.3640	
     0.2518	     0.0839	     1.4267	    -3.1891	     4.1122	    -5.7068	     0.5875	    -5.9586	     3.5248	     5.5389	
    -0.1678	     0.1678	     1.7624	    -4.1962	     4.9515	    -5.7907	     0.8392	    -5.7068	     3.9444	     6.2103	
    -1.2589	    -0.3357	     1.5106	    -5.5389	     5.1193	    -6.2103	     0.6714	    -5.7907	     3.9444	     6.5460	
    -2.6855	    -1.1749	     0.6714	    -7.1335	     4.6158	    -6.8817	     0.1678	    -6.1264	     3.6087	     6.3782	
    -4.2801	    -2.3499	    -0.5875	    -8.8120	     3.5248	    -7.6370	    -0.5875	    -6.7978	     3.0212	     5.7907	
    -6.0425	    -3.7766	    -2.1820	   -10.2386	     1.9302	    -8.5602	    -1.5106	    -7.6370	     2.0981	     4.8676	
    -7.8049	    -5.2032	    -3.9444	   -11.3297	     0.0839	    -9.3994	    -2.6016	    -8.5602	     1.0071	     3.6926	
    -9.3155	    -6.5460	    -5.7068	   -12.0010	    -1.9302	   -10.2386	    -3.6926	    -9.4833	    -0.2518	     2.3499	
   -10.5743	    -7.8049	    -7.3013	   -12.0010	    -3.9444	   -10.8261	    -4.8676	   -10.3226	    -1.4267	     0.9232	
   -11.4136	    -8.8959	    -8.7280	   -11.2457	    -5.7068	   -11.0779	    -5.8746	   -10.9940	    -2.5177	    -0.4196	
[Epoch Header]
[Trial Type]	21
[Accept]	1
[Correct]	0
[RT]	 0.000
[Resp]	0
[Epoch Data]
   -13.1760	   -14.2670	   -11.4136	    -6.8817	    -3.0212	     1.8463	   -12.3367	     0.3357	    -7.8888	     4.6997	
   -14.6866	   -16.1133	   -13.5117	    -9.1476	    -5.3711	     0.3357	   -14.5187	    -1.4267	    -9.3994	     2.5177	
   -16.0294	   -17.7078	   -15.5258	   -11.3297	    -7.6370	    -1.1749	   -16.6168	    -3.2730	   -10.9100	     0.3357	
   -17.0364	   -18.7988	   -17.2882	   -13.0920	    -9.5673	    -2.5177	   -18.3792	    -4.8676	   -12.0010	    -1.6785	
   -17.7078	   -19.3863	   -18.4631	   -14.1830	   -10.9940	    -3.5248	   -19.5541	    -5.9586	   -12.6724	    -3.3569	
   -17.7917	   -19.3024	   -19.0506	   -14.6027	   -11.6653	    -4.0283	   -20.1416	    -6.5460	   -12.6724	    -4.3640	
   -17.2043	   -18.4631	   -18.9667	   -14.1830	   -11.4975	    -4.1122	   -19.9738	    -6.3782	   -11.9171	    -4.7836	
   -16.1133	   -17.0364	   -18.2114	   -13.0920	   -10.4904	    -3.6926	   -19.1345	    -5.6229	   -10.5743	    -4.5319	
   -14.5187	   -15.1901	   -17.0364	   -11.5814	    -8.9798	    -3.0212	   -17.7078	    -4.4479	    -8.8120	    -3.6926	
   -12.6724	   -13.0920	   -15.6097	    -9.7351	    -7.0496	    -2.1820	   -16.0294	    -2.8534	    -6.7978	    -2.5177	
   -10.6583	   -10.9940	   -14.0991	    -8.0566	    -4.8676	    -1.2589	   -14.1830	    -1.1749	    -4.6997	    -1.0910	
    -8.7280	    -8.9798	   -12.6724	    -6.6299	    -2.8534	    -0.4196	   -12.4207	     0.3357	    -2.8534	     0.1678	
    -7.0496	    -7.3013	   -11.6653	    -5.4550	    -1.0910	     0.3357	   -10.6583	     1.6785	    -1.2589	     1.3428	
    -5.8746	    -6.1264	   -10.9940	    -4.6158	     0.3357	     0.7553	    -9.3155	     2.6855	    -0.1678	     2.2659	
    -5.2032	    -5.5389	   -10.8261	    -3.9444	     1.0910	     0.8392	    -8.3084	     3.1052	     0.5035	     2.6855	
    -5.1193	    -5.6229	   -11.1618	    -3.5248	     1.2589	     0.5035	    -7.8049	     3.0212	     0.5035	     2.7695	
    -5.7068	    -6.2943	   -11.8332	    -3.3569	     0.7553	    -0.4196	    -7.8888	     2.2659	    -0.0839	     2.2659	
    -6.8817	    -7.6370	   -13.0081	    -3.6926	    -0.4196	    -2.0142	    -8.6441	     0.9232	    -1.3428	     1.1749	
    -8.5602	    -9.4833	   -14.4348	    -4.3640	    -2.1820	    -4.1122	   -10.0708	    -0.9232	    -3.1891	    -0.5035	
   -10.5743	   -11.7493	   -16.1972	    -5.5389	    -4.3640	    -6.5460	   -11.8332	    -3.1891	    -5.3711	    -2.5177	
   -12.8403	   -14.2670	   -17.9596	    -7.2174	    -6.7978	    -9.3155	   -14.0152	    -5.6229	    -7.8888	    -4.7836	
   -15.0223	   -16.7847	   -19.7220	    -8.9798	    -9.3155	   -11.9171	   -16.1972	    -7.9727	   -10.4065	    -7.0496	
   -16.9525	   -19.0506	   -21.2326	   -10.7422	   -11.4975	   -14.2670	   -18.2953	    -9.9869	   -12.6724	    -9.2316	
   -18.3792	   -20.7291	   -22.3236	   -12.1689	   -13.2599	   -15.8615	   -19.9738	   -11.4136	   -14.4348	   -10.8261	
   -19.1345	   -21.6522	   -22.6593	   -12.7563	   -14.3509	   -16.7007	   -20.9808	   -12.0850	   -15.5258	   -11.9171	
   -19.0506	   -21.6522	   -22.2397	   -12.5885	   -14.5187	   -16.5329	   -21.3165	   -12.0010	   -15.8615	   -12.1689	
   -18.0435	   -20.7291	   -21.1487	   -11.4136	   -13.8474	   -15.4419	   -20.8969	   -11.0779	   -15.2740	   -11.6653	
   -16.3651	   -18.9667	   -19.3024	    -9.4833	   -12.4207	   -13.6795	   -19.8059	    -9.3994	   -14.0991	   -10.4065	
   -14.0152	   -16.6168	   -17.0364	    -6.7978	   -10.3226	   -11.3297	   -18.2953	    -7.3013	   -12.3367	    -8.4763	
   -11.1618	   -13.7634	   -14.3509	    -3.6926	    -7.8049	    -8.5602	   -16.3651	    -4.8676	   -10.1547	    -6.1264	
    -8.1406	   -10.7422	   -11.4975	    -0.5035	    -5.0354	    -5.7068	   -14.2670	    -2.3499	    -7.8888	    -3.4409	
    -5.0354	    -7.7209	    -8.8120	     2.5177	    -2.3499	    -2.9373	   -12.1689	    -0.0839	    -5.5389	    -0.6714	
    -2.1820	    -5.0354	    -6.3782	     5.1193	     0.0839	    -0.4196	   -10.4065	     1.9302	    -3.4409	     1.8463	
     0.2518	    -3.0212	    -4.5319	     7.1335	     2.0142	     1.5945	    -8.9798	     3.4409	    -1.8463	     3.8605	
     1.8463	    -1.7624	    -3.3569	     8.5602	     3.2730	     3.0212	    -8.3084	     4.3640	    -0.6714	     5.2872	
     2.6016	    -1.3428	    -3.1052	     9.2316	     3.8605	     3.8605	    -8.2245	     4.6997	    -0.1678	     5.8746	
     2.3499	    -1.7624	    -3.6926	     9.3994	     3.6087	     4.1962	    -8.8120	     4.4479	    -0.2518	     5.7907	
     1.1749	    -2.8534	    -4.9515	     9.2316	     2.8534	     4.0283	    -9.9869	     3.6926	    -0.8392	     4.8676	
    -0.6714	    -4.4479	    -6.7139	     8.7280	     1.6785	     3.6926	   -11.4136	     2.6855	    -1.8463	     3.5248	
    -3.1052	    -6.2943	    -8.5602	     8.0566	     0.2518	     3.2730	   -13.0081	     1.5106	    -3.0212	     1.7624	
    -5.7068	    -8.1406	   -10.3226	     7.3013	    -1.0910	     2.8534	   -14.3509	     0.3357	    -4.1122	     0.0839	
    -8.1406	    -9.8190	   -11.6653	     6.3782	    -2.0981	     2.5177	   -15.2740	    -0.5875	    -5.0354	    -1.5106	
   -10.2386	   -10.9940	   -12.5046	     5.1193	    -2.6016	     2.2659	   -15.6937	    -1.2589	    -5.7068	    -2.6016	
   -11.8332	   -11.6653	   -12.7563	     3.4409	    -2.5177	     2.0142	   -15.6097	    -1.6785	    -6.1264	    -3.1891	
   -12.6724	   -11.7493	   -12.5885	     1.2589	    -2.0142	     1.6785	   -15.1901	    -1.8463	    -6.2943	    -3.2730	
   -13.0081	   -11.4136	   -12.0850	    -1.3428	    -1.0910	     1.1749	   -14.5187	    -1.8463	    -6.2943	    -2.8534	
   -12.7563	   -10.7422	   -11.2457	    -4.3640	     0.0839	     0.4196	   -13.7634	    -1.8463	    -6.2103	    -2.1820	
   -12.2528	    -9.8190	   -10.1547	    -7.3013	     1.3428	    -0.4196	   -12.9242	    -1.6785	    -5.9586	    -1.1749	
   -11.4136	    -8.8120	    -8.8959	    -9.9030	     2.7695	    -1.1749	   -12.0850	    -1.4267	    -5.4550	    -0.0839	
   -10.5743	    -7.7209	    -7.5531	   -11.8332	     4.1962	    -1.7624	   -11.1618	    -1.0071	    -4.8676	     1.0910	
    -9.8190	    -6.7978	    -6.2943	   -13.0081	     5.5389	    -2.1820	   -10.3226	    -0.5035	    -4.0283	     2.2659	
    -9.3155	    -6.1264	    -5.1193	   -13.2599	     6.7139	    -2.2659	    -9.6512	     0.0839	    -3.1891	     3.3569	
    -9.1476	    -5.7068	    -4.2801	   -12.9242	     7.5531	    -2.1820	    -9.2316	     0.7553	    -2.4338	     4.2801	
    -9.2316	    -5.6229	    -3.7766	   -12.2528	     8.0566	    -1.9302	    -8.9798	     1.3428	    -1.9302	     4.9515	
    -9.5673	    -5.7907	    -3.6926	   -11.4136	     8.2245	    -1.7624	    -8.8959	     1.8463	    -1.6785	     5.3711	
   -10.2386	    -6.3782	    -4.1122	   -10.8261	     7.8888	    -1.5945	    -8.9798	     2.0142	    -1.6785	     5.5389	
   -11.0779	    -7.1335	    -4.8676	   -10.4904	     7.1335	    -1.7624	    -9.0637	     1.9302	    -2.1820	     5.4550	
   -12.1689	    -8.2245	    -6.0425	   -10.5743	     5.9586	    -2.1820	    -9.3994	     1.5106	    -3.0212	     5.0354	
   -13.5117	    -9.6512	    -7.6370	   -11.0779	     4.2801	    -2.9373	    -9.8190	     0.5035	    -4.2801	     4.1962	
   -15.0223	   -11.2457	    -9.3155	   -11.6653	     2.2659	    -3.9444	   -10.4904	    -0.7553	    -5.7068	     3.0212	
   -16.4490	   -12.9242	   -11.1618	   -12.3367	     0.0839	    -5.1193	   -11.2457	    -2.3499	    -7.1335	     1.5106	
   -17.7917	   -14.5187	   -12.7563	   -12.8403	    -1.9302	    -6.2943	   -11.9171	    -4.0283	    -8.4763	     0.0000	
   -18.7988	   -15.7776	   -14.0152	   -13.0920	    -3.6087	    -7.2174	   -12.2528	    -5.6229	    -9.3994	    -1.5106	
   -19.3863	   -16.5329	   -14.8544	   -13.1760	    -4.6997	    -7.9727	   -12.2528	    -6.8817	    -9.9030	    -2.6855	
   -19.3024	   -16.7007	   -15.0223	   -13.1760	    -5.2032	    -8.5602	   -11.7493	    -7.8049	   -10.0708	    -3.5248	
   -18.5471	   -16.1133	   -14.4348	   -13.0081	    -4.8676	    -8.8959	   -10.8261	    -8.2245	    -9.6512	    -3.9444	
   -17.1204	   -14.9384	   -13.2599	   -12.7563	    -3.7766	    -8.9798	    -9.3994	    -8.2245	    -8.7280	    -3.7766	
   -15.1901	   -13.0920	   -11.4975	   -12.1689	    -2.1820	    -8.7280	    -7.7209	    -7.7209	    -7.4692	    -3.1052	
   -12.7563	   -10.8261	    -9.3155	   -11.2457	    -0.0839	    -7.9727	    -5.8746	    -6.7978	    -5.7907	    -2.0142	
   -10.0708	    -8.3923	    -6.8817	   -10.0708	     2.2659	    -6.9656	    -3.9444	    -5.4550	    -3.8605	    -0.5035	
    -7.4692	    -5.8746	    -4.5319	    -8.5602	     4.6158	    -5.6229	    -2.2659	    -3.9444	    -1.8463	     1.1749	
    -5.2032	    -3.7766	    -2.5177	    -7.0496	     6.6299	    -4.2801	    -0.8392	    -2.4338	    -0.0839	     2.7695	
    -3.4409	    -2.2659	    -1.0910	    -5.7068	     8.1406	    -3.1891	     0.0839	    -1.2589	     1.1749	     4.0283	
    -2.6016	    -1.5106	    -0.3357	    -4.7836	     8.8959	    -2.6016	     0.3357	    -0.5035	     1.8463	     4.7836	
    -2.6855	    -1.6785	    -0.5875	    -4.4479	     8.7280	    -2.6016	    -0.1678	    -0.4196	     1.5945	     4.6997	
    -3.6926	    -2.7695	    -1.6785	    -4.8676	     7.7209	    -3.3569	    -1.4267	    -1.1749	     0.4196	     3.8605	
    -5.7068	    -4.6997	    -3.5248	    -6.2943	     5.7907	    -4.9515	    -3.3569	    -2.6016	    -1.5945	     2.2659	
    -8.3084	    -7.3013	    -6.0425	    -8.5602	     3.2730	    -7.2174	    -5.7907	    -4.7836	    -4.3640	     0.0839	
   -11.2457	   -10.2386	    -8.8959	   -11.4975	     0.3357	    -9.9869	    -8.5602	    -7.3853	    -7.5531	    -2.5177	
   -14.2670	   -13.3438	   -11.9171	   -15.0223	    -2.6855	   -13.0920	   -11.4975	   -10.3226	   -10.9940	    -5.2872	
   -17.1204	   -16.3651	   -14.6866	   -18.6310	    -5.6229	   -16.1133	   -14.3509	   -13.3438	   -14.2670	    -7.9727	
   -19.4702	   -18.9667	   -17.0364	   -21.9040	    -7.9727	   -18.7988	   -16.7847	   -16.0294	   -17.2882	   -10.3226	
   -21.2326	   -20.8969	   -18.7149	   -24.5056	    -9.7351	   -20.7291	   -18.7149	   -18.2114	   -19.5541	   -12.1689	
   -22.1558	   -22.0718	   -19.7220	   -26.2680	   -10.6583	   -21.9040	   -19.8898	   -19.7220	   -21.0648	   -13.4277	
   -22.2397	   -22.4075	   -19.8059	   -27.0233	   -10.7422	   -22.0718	   -20.3934	   -20.3094	   -21.5683	   -13.8474	
   -21.4005	   -21.8201	   -19.1345	   -26.9394	    -9.9869	   -21.3165	   -20.0577	   -20.1416	   -21.2326	   -13.5956	
   -19.7220	   -20.5612	   -17.8757	   -26.1002	    -8.3923	   -19.8898	   -19.1345	   -19.0506	   -20.1416	   -12.5885	
   -17.2882	   -18.5471	   -16.0294	   -24.5895	    -6.2103	   -17.7917	   -17.6239	   -17.3721	   -18.3792	   -10.9940	
   -14.4348	   -16.1133	   -13.9313	   -22.4915	    -3.6087	   -15.4419	   -15.6097	   -15.2740	   -16.2811	    -8.9798	
   -11.2457	   -13.3438	   -11.6653	   -19.9738	    -0.7553	   -12.9242	   -13.3438	   -12.9242	   -14.0152	    -6.6299	
    -7.9727	   -10.4065	    -9.6512	   -17.2043	     2.0981	   -10.4065	   -10.9940	   -10.5743	   -11.7493	    -4.2801	
    -4.8676	    -7.7209	    -7.8888	   -14.3509	     4.6997	    -8.2245	    -8.6441	    -8.3923	    -9.6512	    -2.0142	
    -2.2659	    -5.4550	    -6.5460	   -11.6653	     6.7139	    -6.5460	    -6.6299	    -6.5460	    -8.0566	    -0.0839	
    -0.2518	    -3.7766	    -5.6229	    -9.4833	     7.9727	    -5.4550	    -5.0354	    -5.3711	    -6.9656	     1.2589	
     1.0071	    -2.7695	    -5.2032	    -7.9727	     8.4763	    -5.2032	    -4.0283	    -4.7836	    -6.5460	     2.0142	
     1.5106	    -2.4338	    -5.2032	    -7.3013	     8.1406	    -5.7068	    -3.6087	    -5.0354	    -6.8817	     2.0142	
     1.3428	    -2.7695	    -5.5389	    -7.4692	     7.2174	    -6.8817	    -3.7766	    -5.7907	    -7.8049	     1.3428	
     0.5875	    -3.6087	    -6.2943	    -8.3084	     5.7068	    -8.5602	    -4.5319	    -7.1335	    -9.3155	     0.1678	
    -0.5875	    -4.6997	    -7.3013	    -9.6512	     3.8605	   -10.4904	    -5.9586	    -8.8120	   -11.1618	    -1.5106	
    -1.9302	    -5.9586	    -8.4763	   -11.1618	     1.7624	   -12.5046	    -7.7209	   -10.6583	   -13.0920	    -3.4409	
    -3.2730	    -7.1335	    -9.6512	   -12.7563	    -0.2518	   -14.3509	    -9.8190	   -12.4207	   -15.0223	    -5.4550	
    -4.4479	    -8.2245	   -10.6583	   -14.1830	    -2.0142	   -15.8615	   -12.0010	   -13.9313	   -16.7847	    -7.3013	
    -5.2032	    -8.9798	   -11.4136	   -15.1062	    -3.4409	   -16.7007	   -13.8474	   -15.1062	   -17.9596	    -8.9798	
    -5.5389	    -9.3155	   -11.6653	   -15.4419	    -4.3640	   -16.7847	   -15.3580	   -15.6097	   -18.6310	   -10.2386	
    -5.2032	    -9.0637	   -11.4136	   -15.1062	    -4.5319	   -16.1133	   -16.2811	   -15.4419	   -18.5471	   -11.0779	
    -4.3640	    -8.3084	   -10.4904	   -14.1830	    -4.1122	   -14.6866	   -16.4490	   -14.6027	   -17.7078	   -11.3297	
    -3.1052	    -6.9656	    -9.1476	   -12.7563	    -3.0212	   -12.5885	   -16.0294	   -13.0920	   -16.2811	   -11.1618	
    -1.4267	    -5.2872	    -7.5531	   -10.9940	    -1.4267	   -10.1547	   -15.0223	   -11.1618	   -14.2670	   -10.5743	
     0.4196	    -3.4409	    -5.8746	    -8.8959	     0.4196	    -7.4692	   -13.6795	    -8.8120	   -11.8332	    -9.7351	
     2.2659	    -1.4267	    -4.2801	    -6.5460	     2.4338	    -4.8676	   -12.1689	    -6.2943	    -9.2316	    -8.5602	
     4.0283	     0.4196	    -2.9373	    -4.1122	     4.3640	    -2.5177	   -10.7422	    -3.7766	    -6.6299	    -7.2174	
     5.6229	     2.1820	    -2.0142	    -1.7624	     6.0425	    -0.5875	    -9.4833	    -1.3428	    -4.1962	    -5.7068	
     6.9656	     3.6087	    -1.4267	     0.3357	     7.3853	     0.6714	    -8.4763	     0.5875	    -2.1820	    -4.1962	
     7.8888	     4.5319	    -1.3428	     1.8463	     8.2245	     1.1749	    -7.9727	     1.9302	    -0.9232	    -2.7695	
     8.3084	     4.8676	    -1.8463	     2.5177	     8.3084	     0.9232	    -7.8888	     2.3499	    -0.4196	    -1.6785	
     7.9727	     4.4479	    -3.0212	     2.2659	     7.4692	    -0.2518	    -8.4763	     1.9302	    -0.9232	    -1.1749	
     6.9656	     3.1891	    -4.6997	     1.0071	     5.8746	    -2.0981	    -9.5673	     0.5875	    -2.3499	    -1.2589	
     5.2032	     1.2589	    -6.8817	    -0.8392	     3.4409	    -4.4479	   -10.9940	    -1.5106	    -4.5319	    -1.9302	
     2.9373	    -1.1749	    -9.2316	    -3.0212	     0.5875	    -7.0496	   -12.5046	    -4.1122	    -7.3013	    -3.1052	
     0.1678	    -3.8605	   -11.5814	    -5.1193	    -2.5177	    -9.6512	   -13.9313	    -6.8817	   -10.2386	    -4.5319	
    -2.6016	    -6.5460	   -13.6795	    -6.6299	    -5.5389	   -11.7493	   -15.0223	    -9.5673	   -13.0920	    -5.9586	
    -5.2872	    -8.8959	   -15.3580	    -7.3013	    -8.0566	   -13.3438	   -15.6937	   -11.6653	   -15.4419	    -7.1335	
    -7.4692	   -10.8261	   -16.5329	    -6.8817	   -10.0708	   -14.0152	   -15.9454	   -13.1760	   -17.0364	    -7.9727	
    -8.9798	   -12.0850	   -17.0364	    -5.2872	   -11.2457	   -13.9313	   -15.7776	   -13.8474	   -17.7078	    -8.3084	
    -9.7351	   -12.5046	   -16.8686	    -2.6855	   -11.4975	   -13.0081	   -15.0223	   -13.6795	   -17.5400	    -8.0566	
    -9.6512	   -12.0850	   -16.1133	     0.5875	   -10.9100	   -11.4136	   -13.7634	   -12.7563	   -16.4490	    -7.3013	
    -8.8120	   -10.9940	   -14.8544	     4.3640	    -9.5673	    -9.3155	   -12.1689	   -11.1618	   -14.6866	    -6.0425	
    -7.3853	    -9.3994	   -13.0920	     7.9727	    -7.6370	    -6.9656	   -10.2386	    -9.1476	   -12.4207	    -4.4479	
    -5.6229	    -7.4692	   -11.0779	    10.9940	    -5.2872	    -4.6158	    -8.2245	    -6.9656	    -9.9030	    -2.6016	
    -3.6087	    -5.4550	    -8.9798	    13.0920	    -2.7695	    -2.5177	    -6.2943	    -4.8676	    -7.3853	    -0.8392	
    -1.7624	    -3.5248	    -6.7978	    13.6795	    -0.4196	    -1.0910	    -4.4479	    -3.1052	    -5.1193	     0.6714	
    -0.3357	    -1.9302	    -4.8676	    12.6724	     1.5106	    -0.5035	    -2.9373	    -1.9302	    -3.4409	     1.7624	
     0.6714	    -0.8392	    -3.3569	     9.9869	     3.0212	    -0.9232	    -1.8463	    -1.4267	    -2.4338	     2.1820	
     1.0071	    -0.2518	    -2.3499	     5.9586	     3.7766	    -2.3499	    -1.3428	    -1.6785	    -2.2659	     1.9302	
     0.7553	    -0.1678	    -1.9302	     1.0071	     4.0283	    -4.3640	    -1.4267	    -2.6016	    -2.8534	     1.0071	
     0.0839	    -0.5875	    -2.0981	    -4.2801	     3.6087	    -6.8817	    -2.1820	    -3.9444	    -4.1122	    -0.4196	
    -1.0071	    -1.3428	    -2.6855	    -9.2316	     2.7695	    -9.3994	    -3.4409	    -5.5389	    -5.7068	    -2.0142	
    -2.4338	    -2.4338	    -3.6087	   -13.4277	     1.5945	   -11.6653	    -5.2032	    -7.2174	    -7.6370	    -3.7766	
    -3.9444	    -3.7766	    -4.6997	   -16.8686	     0.2518	   -13.5956	    -7.3013	    -8.8120	    -9.5673	    -5.4550	
    -5.5389	    -5.2872	    -6.0425	   -19.5541	    -1.1749	   -15.1062	    -9.5673	   -10.3226	   -11.4136	    -6.9656	
    -7.1335	    -7.0496	    -7.3853	   -21.6522	    -2.6855	   -16.3651	   -12.0010	   -11.9171	   -13.0920	    -8.2245	
    -8.6441	    -8.8959	    -8.8959	   -23.4146	    -4.1122	   -17.5400	   -14.4348	   -13.5956	   -14.6027	    -9.3994	
   -10.0708	   -10.9100	   -10.4904	   -25.1770	    -5.4550	   -18.6310	   -16.6168	   -15.2740	   -15.9454	   -10.4065	
   -11.3297	   -12.7563	   -11.9171	   -27.0233	    -6.5460	   -19.6381	   -18.4631	   -16.9525	   -17.1204	   -11.2457	
   -12.4207	   -14.5187	   -13.2599	   -28.7857	    -7.3853	   -20.4773	   -19.7220	   -18.3792	   -18.1274	   -12.0010	
   -13.3438	   -15.9454	   -14.3509	   -30.5481	    -7.8049	   -21.0648	   -20.3094	   -19.4702	   -18.7149	   -12.3367	
   -14.0991	   -16.9525	   -15.1901	   -31.9748	    -7.8888	   -21.3165	   -20.3094	   -20.0577	   -18.9667	   -12.3367	
   -14.7705	   -17.7078	   -15.7776	   -32.8979	    -7.7209	   -21.2326	   -19.8059	   -20.1416	   -18.7149	   -11.9171	
   -15.3580	   -18.1274	   -16.1972	   -33.3176	    -7.3013	   -20.7291	   -18.8828	   -19.8059	   -18.1274	   -11.0779	
   -15.6937	   -18.2953	   -16.4490	   -33.1497	    -6.7978	   -20.0577	   -17.6239	   -19.1345	   -17.2043	    -9.9030	
   -15.8615	   -18.1274	   -16.6168	   -32.3105	    -6.2103	   -19.3024	   -16.1972	   -18.1274	   -15.9454	    -8.5602	
   -15.8615	   -17.7078	   -16.5329	   -30.9677	    -5.5389	   -18.4631	   -14.6027	   -17.0364	   -14.6027	    -7.0496	
   -15.6097	   -17.0364	   -16.3651	   -29.2053	    -5.0354	   -17.7078	   -13.0081	   -15.8615	   -13.2599	    -5.6229	
   -15.3580	   -16.3651	   -15.9454	   -27.1072	    -4.6997	   -17.1204	   -11.4975	   -14.9384	   -12.0850	    -4.3640	
   -15.0223	   -15.6937	   -15.5258	   -25.0092	    -4.5319	   -16.8686	   -10.2386	   -14.1830	   -11.2457	    -3.5248	
   -14.8544	   -15.0223	   -15.0223	   -22.9950	    -4.5319	   -17.0364	    -9.1476	   -13.6795	   -10.7422	    -3.1052	
   -14.6866	   -14.4348	   -14.5187	   -21.4844	    -4.6997	   -17.4561	    -8.1406	   -13.5117	   -10.5743	    -3.0212	
   -14.6027	   -13.9313	   -13.9313	   -20.5612	    -4.9515	   -18.2953	    -7.3853	   -13.5956	   -10.6583	    -3.2730	
   -14.5187	   -13.5117	   -13.4277	   -20.2255	    -5.4550	   -19.2184	    -6.7139	   -13.9313	   -10.9940	    -3.8605	
   -14.3509	   -13.0920	   -13.0081	   -20.4773	    -5.9586	   -20.2255	    -6.0425	   -14.4348	   -11.5814	    -4.5319	
   -14.0991	   -12.7563	   -12.5885	   -21.0648	    -6.5460	   -21.2326	    -5.5389	   -15.0223	   -12.2528	    -5.3711	
   -13.6795	   -12.4207	   -12.2528	   -21.7361	    -7.0496	   -22.0718	    -5.1193	   -15.5258	   -12.8403	    -6.1264	
   -13.0081	   -11.8332	   -11.8332	   -22.0718	    -7.2174	   -22.4075	    -4.6997	   -15.8615	   -13.3438	    -6.5460	
   -12.0010	   -11.0779	   -11.1618	   -21.9040	    -6.9656	   -22.2397	    -4.2801	   -15.7776	   -13.4277	    -6.6299	
   -10.5743	    -9.9030	   -10.3226	   -21.0648	    -6.2103	   -21.4844	    -3.7766	   -15.4419	   -13.0920	    -6.2103	
    -8.8959	    -8.5602	    -9.2316	   -19.7220	    -5.0354	   -20.2255	    -3.2730	   -14.8544	   -12.5046	    -5.2032	
    -7.0496	    -7.0496	    -8.0566	   -18.2114	    -3.4409	   -18.7149	    -2.6855	   -14.0991	   -11.6653	    -3.9444	
    -5.2032	    -5.4550	    -6.8817	   -16.7007	    -1.6785	   -17.1204	    -2.1820	   -13.3438	   -10.7422	    -2.6016	
    -3.3569	    -3.9444	    -5.7068	   -15.4419	     0.1678	   -15.6937	    -1.6785	   -12.6724	    -9.9030	    -1.2589	
    -1.6785	    -2.4338	    -4.6158	   -14.5187	     2.0142	   -14.4348	    -1.3428	   -12.0850	    -9.3155	    -0.1678	
    -0.2518	    -1.0910	    -3.6926	   -13.8474	     3.6926	   -13.5117	    -1.0910	   -11.6653	    -8.8959	     0.6714	
     0.8392	    -0.0839	    -2.9373	   -13.3438	     5.1193	   -12.9242	    -1.0910	   -11.4136	    -8.8120	     1.0910	
     1.5945	     0.6714	    -2.3499	   -13.0081	     6.1264	   -12.5885	    -1.4267	   -11.3297	    -9.1476	     1.1749	
     1.6785	     0.8392	    -2.1820	   -12.8403	     6.7139	   -12.5046	    -2.0981	   -11.4136	    -9.8190	     0.9232	
     1.0071	     0.5035	    -2.2659	   -12.7563	     6.7139	   -12.7563	    -3.2730	   -11.8332	   -10.9100	     0.3357	
    -0.2518	    -0.4196	    -2.8534	   -12.9242	     6.2103	   -13.2599	    -4.9515	   -12.5046	   -12.4207	    -0.5875	
    -2.2659	    -1.9302	    -3.7766	   -13.3438	     5.1193	   -14.0152	    -6.9656	   -13.4277	   -14.1830	    -1.6785	
    -4.6997	    -3.7766	    -5.1193	   -14.1830	     3.6926	   -15.0223	    -9.3155	   -14.5187	   -16.1972	    -3.1052	
    -7.3013	    -5.8746	    -6.6299	   -15.1901	     1.9302	   -16.1133	   -11.7493	   -15.6937	   -18.2114	    -4.6158	
    -9.7351	    -8.0566	    -8.3084	   -16.2811	     0.1678	   -17.1204	   -14.0991	   -16.7847	   -19.9738	    -6.0425	
   -11.7493	    -9.9869	    -9.8190	   -17.3721	    -1.4267	   -17.8757	   -16.0294	   -17.5400	   -21.3165	    -7.3013	
   -13.1760	   -11.4975	   -11.0779	   -18.1274	    -2.6016	   -18.3792	   -17.3721	   -17.9596	   -21.9879	    -8.2245	
   -13.8474	   -12.3367	   -11.8332	   -18.7149	    -3.2730	   -18.3792	   -18.1274	   -17.8757	   -21.9879	    -8.6441	
   -13.7634	   -12.4207	   -12.1689	   -18.9667	    -3.3569	   -17.8757	   -18.0435	   -17.2043	   -21.2326	    -8.5602	
   -12.8403	   -11.8332	   -11.9171	   -18.9667	    -2.9373	   -16.9525	   -17.3721	   -16.1133	   -19.8898	    -8.0566	
   -11.4136	   -10.5743	   -11.2457	   -18.7149	    -1.9302	   -15.6937	   -16.1133	   -14.6027	   -18.0435	    -7.1335	
    -9.4833	    -8.8959	   -10.2386	   -18.2953	    -0.6714	   -14.1830	   -14.4348	   -12.8403	   -15.8615	    -5.9586	
    -7.3853	    -6.9656	    -9.1476	   -17.7078	     0.8392	   -12.5046	   -12.4207	   -10.9100	   -13.5956	    -4.6997	
    -5.2872	    -5.0354	    -7.9727	   -16.7847	     2.4338	   -10.8261	   -10.4065	    -9.0637	   -11.4136	    -3.3569	
    -3.2730	    -3.1891	    -6.6299	   -15.6097	     4.0283	    -9.2316	    -8.3923	    -7.3853	    -9.3155	    -2.0981	
    -1.6785	    -1.5945	    -5.3711	   -14.1830	     5.4550	    -7.8049	    -6.7139	    -5.8746	    -7.5531	    -0.8392	
    -0.4196	    -0.4196	    -4.0283	   -12.7563	     6.6299	    -6.7139	    -5.2872	    -4.6158	    -6.2103	     0.2518	
     0.3357	     0.2518	    -2.8534	   -11.4136	     7.3013	    -6.0425	    -4.4479	    -3.7766	    -5.2872	     1.0910	
     0.5035	     0.2518	    -1.9302	   -10.4065	     7.5531	    -5.8746	    -4.0283	    -3.4409	    -5.0354	     1.6785	
     0.0839	    -0.3357	    -1.5945	    -9.8190	     7.2174	    -6.2943	    -4.0283	    -3.6087	    -5.4550	     1.6785	
    -0.7553	    -1.4267	    -1.7624	    -9.8190	     6.3782	    -7.3013	    -4.5319	    -4.2801	    -6.4621	     1.2589	
    -2.1820	    -3.0212	    -2.6016	   -10.2386	     5.1193	    -8.7280	    -5.2872	    -5.3711	    -7.9727	     0.3357	
    -3.8605	    -4.8676	    -3.7766	   -10.9100	     3.5248	   -10.3226	    -6.2943	    -6.8817	    -9.9030	    -1.0071	
    -5.7068	    -6.7139	    -5.2032	   -11.5814	     1.9302	   -12.0010	    -7.4692	    -8.4763	   -11.8332	    -2.5177	
    -7.5531	    -8.5602	    -6.5460	   -12.0010	     0.3357	   -13.5956	    -8.7280	   -10.2386	   -13.6795	    -4.1122	
    -9.1476	    -9.9869	    -7.7209	   -12.0850	    -1.0071	   -14.8544	    -9.8190	   -11.7493	   -15.1901	    -5.5389	
   -10.4065	   -10.9940	    -8.4763	   -11.5814	    -1.9302	   -15.6097	   -10.6583	   -13.0081	   -16.2811	    -6.6299	
   -10.9940	   -11.3297	    -8.7280	   -10.4065	    -2.4338	   -15.6937	   -11.1618	   -13.8474	   -16.7007	    -7.2174	
   -10.9100	   -10.9940	    -8.4763	    -8.8120	    -2.2659	   -15.1062	   -11.1618	   -13.9313	   -16.4490	    -7.1335	
    -9.9869	    -9.8190	    -7.7209	    -6.7139	    -1.4267	   -13.7634	   -10.5743	   -13.3438	   -15.4419	    -6.3782	
    -8.2245	    -7.8888	    -6.3782	    -4.3640	     0.0000	   -11.7493	    -9.3994	   -11.9171	   -13.6795	    -4.9515	
    -5.7907	    -5.2872	    -4.4479	    -1.9302	     2.0981	    -9.3155	    -7.8049	    -9.9030	   -11.3297	    -3.0212	
    -2.8534	    -2.3499	    -2.2659	     0.4196	     4.6158	    -6.5460	    -5.7907	    -7.4692	    -8.5602	    -0.5875	
     0.4196	     0.7553	     0.0839	     2.6855	     7.3013	    -3.7766	    -3.5248	    -4.7836	    -5.6229	     2.0981	
     3.5248	     3.6926	     2.1820	     4.6997	     9.9869	    -1.2589	    -1.2589	    -2.2659	    -2.6855	     4.6997	
     6.1264	     6.1264	     3.7766	     6.2103	    12.4207	     0.7553	     0.7553	    -0.0839	    -0.1678	     7.0496	
     7.9727	     7.8049	     4.6997	     7.1335	    14.2670	     2.0142	     2.1820	     1.4267	     1.6785	     8.8120	
     8.6441	     8.4763	     4.6997	     7.1335	    15.2740	     2.3499	     2.8534	     2.1820	     2.6016	     9.8190	
     8.2245	     8.1406	     3.7766	     6.2103	    15.3580	     1.9302	     2.4338	     2.0142	     2.6016	     9.9869	
     6.8817	     6.7139	     2.1820	     4.4479	    14.4348	     0.6714	     1.0071	     1.0910	     1.5945	     9.2316	
     4.6997	     4.6158	     0.0839	     2.0981	    12.5885	    -1.0910	    -1.3428	    -0.4196	    -0.1678	     7.6370	
     2.0981	     1.9302	    -2.1820	    -0.7553	    10.0708	    -3.3569	    -4.3640	    -2.4338	    -2.6855	     5.5389	
    -0.6714	    -1.0071	    -4.6158	    -3.7766	     6.9656	    -5.7907	    -7.9727	    -4.7836	    -5.6229	     2.9373	
    -3.4409	    -4.1122	    -7.0496	    -6.8817	     3.6087	    -8.4763	   -11.7493	    -7.2174	    -8.8959	     0.0839	
    -6.0425	    -7.1335	    -9.3994	   -10.0708	     0.1678	   -11.2457	   -15.6097	    -9.7351	   -12.3367	    -2.7695	
    -8.3923	    -9.9869	   -11.7493	   -13.0081	    -3.1891	   -13.9313	   -19.2184	   -12.1689	   -15.6937	    -5.5389	
   -10.0708	   -12.3367	   -13.8474	   -15.6097	    -6.1264	   -16.2811	   -22.2397	   -14.1830	   -18.6310	    -7.9727	
   -10.9940	   -14.0152	   -15.4419	   -17.6239	    -8.3923	   -18.1274	   -24.4217	   -15.5258	   -20.9808	    -9.7351	
   -10.9940	   -14.6866	   -16.3651	   -18.7988	    -9.7351	   -19.0506	   -25.5127	   -16.1972	   -22.3236	   -10.7422	
    -9.9869	   -14.4348	   -16.3651	   -19.0506	    -9.9869	   -19.0506	   -25.4288	   -15.8615	   -22.7432	   -10.9100	
    -8.1406	   -13.1760	   -15.6097	   -18.2953	    -9.2316	   -18.1274	   -24.0860	   -14.7705	   -22.0718	   -10.3226	
    -5.7068	   -11.1618	   -14.0991	   -16.8686	    -7.5531	   -16.2811	   -21.8201	   -12.9242	   -20.4773	    -9.0637	
    -2.9373	    -8.6441	   -12.0850	   -14.8544	    -5.1193	   -13.7634	   -18.7149	   -10.4904	   -18.2114	    -7.3853	
    -0.0839	    -5.9586	    -9.6512	   -12.5046	    -2.3499	   -10.9100	   -15.2740	    -7.8888	   -15.4419	    -5.4550	
     2.4338	    -3.2730	    -7.1335	    -9.9869	     0.5875	    -7.8888	   -11.6653	    -5.2032	   -12.4207	    -3.3569	
     4.5319	    -0.8392	    -4.6158	    -7.3013	     3.2730	    -5.0354	    -8.3923	    -2.6855	    -9.3155	    -1.3428	
     6.1264	     1.0910	    -2.3499	    -4.6158	     5.4550	    -2.2659	    -5.4550	    -0.4196	    -6.3782	     0.5875	
     7.1335	     2.4338	    -0.5035	    -1.9302	     6.9656	     0.1678	    -3.1052	     1.5106	    -3.6926	     2.3499	
     7.5531	     3.1891	     0.8392	     0.7553	     7.8049	     2.2659	    -1.5106	     2.9373	    -1.5106	     3.7766	
     7.3013	     3.1052	     1.5106	     3.4409	     7.7209	     4.0283	    -0.5875	     3.9444	     0.0000	     4.7836	
     6.5460	     2.2659	     1.2589	     5.7907	     6.8817	     5.2872	    -0.4196	     4.2801	     0.6714	     5.2872	
     5.0354	     0.7553	     0.2518	     7.7209	     5.2032	     6.0425	    -1.0071	     3.8605	     0.4196	     5.1193	
     2.9373	    -1.4267	    -1.5106	     8.8120	     2.9373	     5.9586	    -2.1820	     2.8534	    -0.7553	     4.3640	
     0.5035	    -3.9444	    -3.8605	     8.7280	     0.2518	     5.1193	    -3.9444	     1.0910	    -2.6855	     3.0212	
    -2.2659	    -6.5460	    -6.4621	     7.2174	    -2.5177	     3.4409	    -5.8746	    -1.1749	    -5.2032	     1.3428	
    -4.8676	    -8.9798	    -8.9798	     4.1962	    -5.1193	     1.0071	    -7.8888	    -3.7766	    -7.9727	    -0.5875	
    -7.2174	   -10.9940	   -10.9940	    -0.1678	    -7.2174	    -1.9302	    -9.6512	    -6.5460	   -10.8261	    -2.6016	
    -8.8120	   -12.2528	   -12.4207	    -5.4550	    -8.6441	    -5.1193	   -11.0779	    -9.2316	   -13.4277	    -4.3640	
    -9.6512	   -12.6724	   -12.9242	   -11.0779	    -9.2316	    -8.3084	   -12.0850	   -11.5814	   -15.4419	    -5.7068	
    -9.3994	   -12.2528	   -12.5046	   -16.2811	    -8.8120	   -11.0779	   -12.5885	   -13.4277	   -16.7847	    -6.6299	
    -8.1406	   -10.9100	   -11.2457	   -20.2255	    -7.4692	   -13.0920	   -12.5885	   -14.5187	   -17.2882	    -6.8817	
    -5.9586	    -8.8120	    -9.3155	   -22.4915	    -5.3711	   -14.0152	   -12.1689	   -14.6027	   -16.9525	    -6.4621	
    -3.1891	    -6.2943	    -6.8817	   -22.8271	    -2.6855	   -13.7634	   -11.4136	   -13.8474	   -15.9454	    -5.5389	
    -0.1678	    -3.5248	    -4.2801	   -21.2326	     0.3357	   -12.5046	   -10.4904	   -12.4207	   -14.3509	    -4.1962	
     2.8534	    -1.0071	    -1.7624	   -18.3792	     3.2730	   -10.5743	    -9.6512	   -10.4904	   -12.5046	    -2.7695	
     5.4550	     1.1749	     0.2518	   -14.6027	     5.9586	    -8.3923	    -8.9798	    -8.5602	   -10.7422	    -1.3428	
     7.2174	     2.6855	     1.5106	   -10.7422	     7.8888	    -6.2943	    -8.5602	    -6.7978	    -9.2316	    -0.3357	
     8.1406	     3.3569	     1.8463	    -7.2174	     9.1476	    -4.7836	    -8.3923	    -5.5389	    -8.3923	     0.1678	
     8.0566	     3.1891	     1.2589	    -4.4479	     9.4833	    -3.9444	    -8.3923	    -4.9515	    -8.1406	     0.0839	
     7.0496	     2.1820	    -0.0839	    -2.6855	     8.9798	    -3.8605	    -8.4763	    -5.1193	    -8.6441	    -0.5875	
     5.3711	     0.5875	    -2.0142	    -1.9302	     7.8888	    -4.6158	    -8.6441	    -5.9586	    -9.8190	    -1.8463	
     3.0212	    -1.4267	    -4.1122	    -2.0981	     6.2943	    -5.8746	    -9.0637	    -7.3013	   -11.4975	    -3.4409	
     0.4196	    -3.6926	    -6.2943	    -3.0212	     4.4479	    -7.6370	    -9.6512	    -8.9798	   -13.5117	    -5.3711	
    -2.3499	    -5.9586	    -8.2245	    -4.4479	     2.5177	    -9.5673	   -10.4904	   -10.9100	   -15.7776	    -7.4692	
    -4.9515	    -8.0566	    -9.9030	    -6.0425	     0.6714	   -11.3297	   -11.4975	   -12.7563	   -17.9596	    -9.4833	
    -7.3013	    -9.8190	   -11.1618	    -7.4692	    -0.9232	   -12.7563	   -12.5885	   -14.3509	   -19.8059	   -11.3297	
    -9.0637	   -10.9940	   -11.9171	    -8.3923	    -2.1820	   -13.6795	   -13.5117	   -15.5258	   -21.2326	   -12.9242	
   -10.2386	   -11.6653	   -12.0010	    -8.4763	    -2.9373	   -13.9313	   -14.0152	   -16.1972	   -22.0718	   -14.0152	
   -10.6583	   -11.5814	   -11.4975	    -7.7209	    -3.0212	   -13.4277	   -14.0152	   -16.1133	   -22.2397	   -14.6027	
   -10.2386	   -10.8261	   -10.2386	    -6.0425	    -2.5177	   -12.2528	   -13.4277	   -15.4419	   -21.6522	   -14.4348	
    -9.1476	    -9.3994	    -8.4763	    -3.6087	    -1.4267	   -10.5743	   -12.2528	   -14.0991	   -20.3934	   -13.6795	
    -7.3853	    -7.3853	    -6.2943	    -0.9232	     0.2518	    -8.4763	   -10.5743	   -12.3367	   -18.7149	   -12.4207	
    -5.0354	    -4.9515	    -3.8605	     1.6785	     2.3499	    -6.3782	    -8.3923	   -10.3226	   -16.6168	   -10.6583	
    -2.3499	    -2.3499	    -1.5106	     3.6926	     4.6158	    -4.4479	    -6.2103	    -8.3084	   -14.5187	    -8.7280	
     0.3357	     0.0839	     0.5035	     4.9515	     6.8817	    -2.8534	    -3.9444	    -6.5460	   -12.5046	    -6.7139	
     2.7695	     2.1820	     2.0142	     5.2872	     8.9798	    -1.9302	    -2.0981	    -5.0354	   -10.8261	    -4.8676	
     4.9515	     3.8605	     2.9373	     4.6158	    10.7422	    -1.4267	    -0.5875	    -3.8605	    -9.5673	    -3.2730	
     6.6299	     4.9515	     3.0212	     3.3569	    12.0850	    -1.5106	     0.4196	    -3.1891	    -8.7280	    -2.0142	
     7.6370	     5.3711	     2.4338	     1.5106	    12.9242	    -1.9302	     0.8392	    -3.0212	    -8.3084	    -1.0910	
     8.0566	     5.2872	     1.0910	    -0.6714	    13.3438	    -2.7695	     0.8392	    -3.1891	    -8.4763	    -0.5875	
     7.8049	     4.5319	    -0.9232	    -3.0212	    13.0920	    -3.8605	     0.2518	    -3.9444	    -9.0637	    -0.5035	
     6.8817	     3.1891	    -3.4409	    -5.4550	    12.3367	    -5.2032	    -0.8392	    -5.1193	   -10.1547	    -1.0071	
     5.2032	     1.2589	    -6.4621	    -7.9727	    10.8261	    -6.7978	    -2.3499	    -6.7978	   -11.6653	    -2.0142	
     2.9373	    -1.1749	    -9.7351	   -10.4904	     8.7280	    -8.4763	    -4.1962	    -8.8959	   -13.5956	    -3.5248	
     0.0839	    -4.1122	   -13.0920	   -13.0081	     6.1264	   -10.4065	    -6.3782	   -11.2457	   -15.8615	    -5.4550	
    -3.0212	    -7.1335	   -16.1972	   -15.4419	     3.1052	   -12.4207	    -8.7280	   -13.6795	   -18.2953	    -7.5531	
    -6.1264	   -10.1547	   -18.9667	   -17.6239	     0.0839	   -14.3509	   -11.0779	   -16.0294	   -20.6451	    -9.6512	
    -8.8959	   -12.8403	   -20.8969	   -19.3024	    -2.6016	   -16.0294	   -13.0081	   -18.1274	   -22.8271	   -11.5814	
   -11.0779	   -14.9384	   -21.9040	   -20.2255	    -4.6997	   -17.1204	   -14.4348	   -19.6381	   -24.4217	   -13.0920	
   -12.4207	   -16.1972	   -21.8201	   -20.3934	    -5.8746	   -17.6239	   -15.1062	   -20.4773	   -25.2609	   -14.0152	
   -12.8403	   -16.6168	   -20.7291	   -19.6381	    -6.1264	   -17.2882	   -14.9384	   -20.5612	   -25.2609	   -14.2670	
   -12.3367	   -16.1972	   -18.8828	   -18.1274	    -5.5389	   -16.2811	   -14.0991	   -19.8898	   -24.5056	   -13.8474	
   -11.0779	   -15.1062	   -16.4490	   -16.1133	    -4.1122	   -14.6866	   -12.6724	   -18.4631	   -22.9111	   -12.8403	
    -9.1476	   -13.5956	   -13.5956	   -13.5956	    -2.2659	   -12.5046	   -10.8261	   -16.5329	   -20.7291	   -11.4975	
    -6.9656	   -11.8332	   -10.4904	   -10.8261	     0.0000	   -10.1547	    -8.8959	   -14.1830	   -18.2114	    -9.7351	
    -4.6997	    -9.9030	    -7.4692	    -8.0566	     2.3499	    -7.7209	    -6.8817	   -11.7493	   -15.5258	    -7.8888	
    -2.5177	    -8.2245	    -4.6158	    -5.2872	     4.5319	    -5.3711	    -5.1193	    -9.3994	   -13.0081	    -5.9586	
    -0.8392	    -6.7978	    -2.2659	    -2.8534	     6.4621	    -3.4409	    -3.6926	    -7.3853	   -10.7422	    -4.1962	
     0.1678	    -5.9586	    -0.6714	    -0.9232	     7.8049	    -2.0142	    -2.6855	    -5.7907	    -8.9798	    -2.6855	
     0.2518	    -5.7907	     0.0839	     0.3357	     8.6441	    -1.3428	    -2.3499	    -4.8676	    -7.8888	    -1.6785	
    -0.6714	    -6.4621	    -0.1678	     0.7553	     8.6441	    -1.5106	    -2.5177	    -4.7836	    -7.6370	    -1.1749	
    -2.6016	    -7.8049	    -1.5106	     0.1678	     7.9727	    -2.5177	    -3.1891	    -5.4550	    -8.1406	    -1.2589	
    -5.5389	    -9.9869	    -3.8605	    -1.2589	     6.5460	    -4.3640	    -4.4479	    -6.8817	    -9.4833	    -2.0981	
    -9.3155	   -12.6724	    -6.9656	    -3.5248	     4.4479	    -6.7139	    -6.1264	    -8.9798	   -11.4975	    -3.4409	
   -13.5117	   -15.6937	   -10.6583	    -6.3782	     1.7624	    -9.3994	    -8.1406	   -11.4975	   -13.9313	    -5.2032	
   -17.7078	   -18.7988	   -14.5187	    -9.4833	    -1.0910	   -12.0850	   -10.0708	   -14.0991	   -16.5329	    -7.1335	
   -21.4844	   -21.5683	   -18.0435	   -12.4207	    -3.8605	   -14.4348	   -11.7493	   -16.4490	   -18.9667	    -8.8959	
   -24.3378	   -23.6664	   -20.6451	   -14.6866	    -6.0425	   -16.0294	   -12.8403	   -18.2114	   -20.7291	   -10.1547	
   -25.9323	   -24.6735	   -22.1558	   -15.9454	    -7.3853	   -16.7007	   -13.0081	   -18.9667	   -21.6522	   -10.6583	
   -26.0162	   -24.5056	   -22.3236	   -16.0294	    -7.6370	   -16.1972	   -12.1689	   -18.6310	   -21.4005	   -10.1547	
   -24.5056	   -23.0789	   -21.1487	   -14.8544	    -6.7139	   -14.5187	   -10.3226	   -17.2043	   -19.9738	    -8.7280	
   -21.6522	   -20.5612	   -18.8828	   -12.4207	    -4.6997	   -12.0010	    -7.7209	   -14.7705	   -17.6239	    -6.2943	
   -17.7078	   -17.1204	   -15.6097	    -9.2316	    -1.8463	    -8.8120	    -4.5319	   -11.6653	   -14.4348	    -3.1891	
   -13.0920	   -13.0920	   -11.9171	    -5.4550	     1.5106	    -5.3711	    -1.2589	    -8.2245	   -10.8261	     0.2518	
    -8.2245	    -8.8959	    -7.9727	    -1.6785	     5.1193	    -2.0981	     1.9302	    -4.8676	    -7.2174	     3.7766	
    -3.5248	    -4.8676	    -4.2801	     1.8463	     8.4763	     0.8392	     4.5319	    -1.8463	    -3.8605	     6.8817	
     0.6714	    -1.4267	    -1.0910	     4.8676	    11.4136	     3.1891	     6.3782	     0.5875	    -1.0071	     9.4833	
     4.0283	     1.3428	     1.4267	     7.3853	    13.5117	     4.8676	     7.4692	     2.3499	     1.0910	    11.2457	
     6.4621	     3.2730	     3.1052	     9.3155	    14.9384	     5.9586	     7.6370	     3.5248	     2.5177	    12.1689	
     7.8888	     4.3640	     3.8605	    10.4065	    15.4419	     6.3782	     6.9656	     4.1122	     3.1891	    12.3367	
     8.3084	     4.4479	     3.7766	    10.8261	    15.1901	     6.2943	     5.4550	     4.1122	     3.1052	    11.7493	
     7.7209	     3.6087	     2.8534	    10.4065	    14.1830	     5.6229	     3.2730	     3.6926	     2.2659	    10.5743	
     6.2103	     1.9302	     1.0910	     9.3155	    12.5046	     4.5319	     0.4196	     2.7695	     0.8392	     8.8120	
     3.9444	    -0.4196	    -1.2589	     7.5531	    10.1547	     3.1052	    -2.7695	     1.5106	    -1.1749	     6.7139	
     1.0910	    -3.2730	    -4.0283	     5.4550	     7.4692	     1.5945	    -6.1264	    -0.0839	    -3.5248	     4.4479	
    -2.0142	    -6.2943	    -6.9656	     3.2730	     4.6997	     0.0839	    -9.3155	    -1.8463	    -5.9586	     2.2659	
    -4.8676	    -9.2316	    -9.8190	     1.2589	     2.0142	    -1.0910	   -12.0010	    -3.5248	    -8.2245	     0.4196	
    -7.1335	   -11.5814	   -12.0850	    -0.2518	    -0.1678	    -1.6785	   -13.9313	    -4.8676	    -9.9869	    -0.8392	
    -8.6441	   -13.1760	   -13.6795	    -1.0071	    -1.5945	    -1.5106	   -14.8544	    -5.7907	   -11.1618	    -1.4267	
    -9.0637	   -13.7634	   -14.4348	    -0.7553	    -2.1820	    -0.5875	   -14.7705	    -5.9586	   -11.5814	    -1.0910	
    -8.5602	   -13.5117	   -14.2670	     0.3357	    -2.0981	     1.0910	   -13.7634	    -5.4550	   -11.0779	    -0.1678	
    -7.2174	   -12.3367	   -13.2599	     2.3499	    -1.1749	     3.2730	   -12.3367	    -4.1962	    -9.9030	     1.4267	
    -5.3711	   -10.4904	   -11.7493	     4.6997	     0.0839	     5.7907	   -10.5743	    -2.4338	    -8.0566	     3.4409	
    -3.1891	    -8.3084	    -9.9030	     7.1335	     1.7624	     8.3923	    -8.8120	    -0.2518	    -5.7907	     5.6229	
    -0.8392	    -5.9586	    -7.9727	     8.8959	     3.4409	    10.5743	    -7.2174	     1.8463	    -3.5248	     7.8049	
     1.2589	    -3.6926	    -6.2103	     9.4833	     5.0354	    12.0850	    -5.9586	     3.6926	    -1.4267	     9.6512	
     3.1052	    -1.8463	    -4.8676	     8.3923	     6.2103	    12.5046	    -5.1193	     5.0354	     0.1678	    10.9940	
     4.4479	    -0.5035	    -4.1122	     5.5389	     6.8817	    11.6653	    -4.6997	     5.4550	     1.0071	    11.5814	
     5.1193	     0.2518	    -4.1122	     1.2589	     7.0496	     9.6512	    -4.6997	     5.0354	     0.9232	    11.4136	
     5.2032	     0.2518	    -4.8676	    -3.8605	     6.5460	     6.5460	    -5.0354	     3.7766	     0.1678	    10.5743	
     4.6997	    -0.4196	    -6.2103	    -8.8959	     5.6229	     2.8534	    -5.6229	     1.9302	    -1.1749	     9.2316	
     3.7766	    -1.5106	    -7.8888	   -13.2599	     4.2801	    -1.0071	    -6.4621	    -0.3357	    -2.9373	     7.5531	
     2.4338	    -2.9373	    -9.9030	   -16.6168	     2.6016	    -4.5319	    -7.4692	    -2.6855	    -4.7836	     5.7907	
     0.9232	    -4.6158	   -11.8332	   -18.8828	     0.7553	    -7.6370	    -8.5602	    -5.0354	    -6.5460	     4.0283	
    -0.6714	    -6.3782	   -13.5117	   -20.2255	    -1.0910	   -10.1547	    -9.5673	    -7.3013	    -8.2245	     2.4338	
    -2.3499	    -8.1406	   -14.7705	   -20.9808	    -2.7695	   -12.0850	   -10.4904	    -9.2316	    -9.5673	     1.1749	
    -3.8605	    -9.7351	   -15.4419	   -21.2326	    -4.1122	   -13.4277	   -11.0779	   -10.7422	   -10.5743	     0.1678	
    -5.2032	   -11.0779	   -15.5258	   -21.0648	    -4.8676	   -14.0991	   -11.2457	   -11.7493	   -11.1618	    -0.5035	
    -6.3782	   -12.0850	   -15.0223	   -20.4773	    -5.0354	   -14.1830	   -10.9100	   -12.1689	   -11.3297	    -0.7553	
    -7.2174	   -12.6724	   -14.0991	   -19.3863	    -4.6158	   -13.6795	   -10.1547	   -12.0010	   -11.0779	    -0.6714	
    -7.7209	   -12.7563	   -12.7563	   -17.7078	    -3.6087	   -12.5885	    -8.8959	   -11.3297	   -10.3226	    -0.3357	
    -7.8049	   -12.4207	   -11.1618	   -15.4419	    -2.0142	   -10.9940	    -7.3013	   -10.1547	    -9.3155	     0.3357	
    -7.4692	   -11.4136	    -9.3155	   -12.5046	     0.0000	    -8.8959	    -5.4550	    -8.5602	    -7.8888	     1.2589	
    -6.6299	   -10.0708	    -7.3853	    -8.9798	     2.3499	    -6.5460	    -3.5248	    -6.6299	    -6.2943	     2.2659	
    -5.4550	    -8.2245	    -5.5389	    -4.9515	     4.8676	    -3.9444	    -1.6785	    -4.5319	    -4.6158	     3.4409	
    -3.9444	    -6.2103	    -3.7766	    -0.6714	     7.3013	    -1.2589	     0.0839	    -2.3499	    -2.9373	     4.6158	
    -2.2659	    -4.1962	    -2.3499	     3.5248	     9.5673	     1.1749	     1.4267	    -0.2518	    -1.5106	     5.6229	
    -0.5875	    -2.4338	    -1.3428	     7.3013	    11.3297	     3.2730	     2.4338	     1.4267	    -0.4196	     6.4621	
     1.0071	    -0.9232	    -0.8392	    10.4065	    12.6724	     4.9515	     2.9373	     2.6855	     0.2518	     6.8817	
     2.2659	     0.1678	    -0.7553	    12.5046	    13.3438	     6.1264	     3.0212	     3.4409	     0.4196	     7.0496	
     3.3569	     0.7553	    -1.1749	    13.6795	    13.4277	     6.7139	     2.6855	     3.6926	     0.0000	     6.7978	
     4.0283	     0.8392	    -2.0981	    13.6795	    13.0081	     6.6299	     1.8463	     3.3569	    -0.8392	     6.1264	
     4.1962	     0.4196	    -3.2730	    12.5885	    12.0010	     5.9586	     0.7553	     2.4338	    -2.1820	     5.0354	
     4.0283	    -0.5035	    -4.8676	    10.4904	    10.5743	     4.7836	    -0.7553	     1.1749	    -3.9444	     3.6926	
     3.2730	    -1.8463	    -6.7978	     7.3853	     8.7280	     3.1052	    -2.4338	    -0.5035	    -5.8746	     2.0981	
     2.0981	    -3.5248	    -8.8120	     3.5248	     6.6299	     1.0910	    -4.2801	    -2.2659	    -7.9727	     0.3357	
     0.5035	    -5.5389	   -10.9940	    -0.7553	     4.5319	    -0.9232	    -6.1264	    -3.9444	    -9.9869	    -1.5106	
    -1.3428	    -7.5531	   -13.0081	    -5.0354	     2.6016	    -2.9373	    -7.8049	    -5.5389	   -11.6653	    -3.2730	
    -3.1891	    -9.3994	   -14.6027	    -8.9798	     1.0071	    -4.6158	    -9.0637	    -6.7139	   -12.7563	    -4.7836	
    -4.7836	   -10.8261	   -15.6097	   -12.0850	     0.0839	    -5.7068	    -9.9030	    -7.3013	   -13.2599	    -5.7907	
    -5.8746	   -11.4975	   -15.7776	   -14.0991	    -0.0839	    -6.1264	   -10.0708	    -7.2174	   -12.9242	    -6.2943	
    -6.2943	   -11.4136	   -15.1062	   -14.9384	     0.5035	    -5.7068	    -9.7351	    -6.4621	   -11.8332	    -6.2103	
    -5.8746	   -10.4904	   -13.5956	   -14.7705	     1.7624	    -4.6158	    -8.8120	    -5.2032	   -10.1547	    -5.6229	
    -4.6997	    -8.8959	   -11.4975	   -13.8474	     3.5248	    -3.0212	    -7.5531	    -3.6926	    -8.1406	    -4.6997	
    -3.1052	    -6.8817	    -9.0637	   -12.3367	     5.4550	    -1.2589	    -6.0425	    -2.0142	    -6.1264	    -3.6087	
    -1.2589	    -4.6158	    -6.4621	   -10.4065	     7.3853	     0.5035	    -4.6158	    -0.5875	    -4.3640	    -2.6016	
     0.5035	    -2.4338	    -3.9444	    -8.3923	     8.9798	     1.8463	    -3.3569	     0.5035	    -3.0212	    -1.5945	
     1.9302	    -0.6714	    -1.8463	    -6.4621	    10.0708	     2.7695	    -2.4338	     1.2589	    -2.0981	    -0.9232	
     2.7695	     0.5875	    -0.4196	    -4.8676	    10.4904	     3.1052	    -2.0142	     1.4267	    -1.7624	    -0.5035	
     2.7695	     1.0071	     0.1678	    -3.6926	    10.1547	     2.8534	    -2.0981	     1.1749	    -1.9302	    -0.5035	
     1.9302	     0.5875	    -0.3357	    -3.1891	     9.0637	     2.0142	    -2.7695	     0.4196	    -2.6016	    -0.9232	
     0.3357	    -0.5875	    -1.8463	    -3.2730	     7.3853	     0.7553	    -4.0283	    -0.8392	    -3.6926	    -1.8463	
    -2.0142	    -2.6016	    -4.0283	    -3.8605	     5.2032	    -0.8392	    -5.7068	    -2.5177	    -5.1193	    -3.2730	
    -4.6158	    -5.0354	    -6.5460	    -4.8676	     2.7695	    -2.6855	    -7.6370	    -4.3640	    -6.8817	    -4.8676	
    -7.3013	    -7.6370	    -9.1476	    -5.8746	     0.4196	    -4.4479	    -9.6512	    -6.2103	    -8.5602	    -6.5460	
    -9.5673	    -9.9869	   -11.3297	    -6.7139	    -1.5945	    -5.9586	   -11.4136	    -7.8888	   -10.1547	    -8.0566	
   -11.2457	   -11.8332	   -12.9242	    -7.1335	    -3.0212	    -7.0496	   -12.5885	    -9.0637	   -11.4136	    -9.0637	
   -12.0010	   -12.6724	   -13.7634	    -7.0496	    -3.7766	    -7.7209	   -13.1760	    -9.8190	   -12.0850	    -9.4833	
   -11.7493	   -12.5885	   -13.5956	    -6.4621	    -3.6087	    -7.8049	   -12.8403	    -9.9030	   -12.2528	    -9.2316	
   -10.5743	   -11.4975	   -12.5046	    -5.4550	    -2.5177	    -7.3853	   -11.5814	    -9.3155	   -11.7493	    -8.3084	
    -8.4763	    -9.4833	   -10.5743	    -4.1122	    -0.5875	    -6.5460	    -9.5673	    -8.2245	   -10.7422	    -6.6299	
    -5.6229	    -6.7978	    -7.8049	    -2.8534	     1.9302	    -5.2032	    -6.8817	    -6.5460	    -9.1476	    -4.3640	
    -2.5177	    -3.6926	    -4.6158	    -1.6785	     4.9515	    -3.6087	    -3.8605	    -4.6158	    -7.3853	    -1.7624	
     0.8392	    -0.4196	    -1.3428	    -0.8392	     8.0566	    -1.9302	    -0.7553	    -2.6016	    -5.4550	     0.8392	
     3.9444	     2.6016	     1.8463	    -0.5035	    11.0779	    -0.3357	     2.1820	    -0.5875	    -3.6087	     3.2730	
     6.6299	     5.2872	     4.6158	    -0.7553	    13.5117	     1.1749	     4.7836	     1.0910	    -2.1820	     5.2032	
     8.6441	     7.3013	     6.7978	    -1.5945	    15.3580	     2.2659	     6.8817	     2.4338	    -1.2589	     6.5460	
     9.9869	     8.5602	     8.2245	    -2.7695	    16.3651	     3.0212	     8.2245	     3.2730	    -0.8392	     7.1335	
    10.4065	     8.9798	     8.8959	    -4.3640	    16.5329	     3.3569	     8.8959	     3.5248	    -1.0071	     6.9656	
     9.9869	     8.3923	     8.7280	    -6.0425	    15.8615	     3.1891	     8.6441	     3.1891	    -1.8463	     6.1264	
     8.5602	     6.9656	     7.6370	    -7.7209	    14.3509	     2.6855	     7.6370	     2.2659	    -3.2730	     4.5319	
     6.3782	     4.6997	     5.7907	    -9.3155	    12.0850	     1.6785	     5.7907	     0.8392	    -5.2032	     2.3499	
     3.5248	     1.8463	     3.2730	   -10.7422	     9.3994	     0.4196	     3.2730	    -1.1749	    -7.4692	    -0.3357	
     0.3357	    -1.2589	     0.2518	   -11.8332	     6.4621	    -0.9232	     0.4196	    -3.3569	    -9.9869	    -3.1891	
    -2.6855	    -4.2801	    -2.8534	   -12.5046	     3.5248	    -2.2659	    -2.3499	    -5.6229	   -12.4207	    -6.0425	
    -5.4550	    -6.8817	    -5.9586	   -12.5046	     1.0071	    -3.3569	    -4.8676	    -7.6370	   -14.4348	    -8.6441	
[Epoch Header]
[Trial Type]	21
[Accept]	1
[Correct]	0
[RT]	 0.000
[Resp]	0
[Epoch Data]
    -1.0071	    -1.6785	    -3.1052	   -13.1760	    -2.9373	   -13.0920	    -3.8605	   -11.6653	    -6.9656	     0.6714	
    -2.9373	    -3.8605	    -5.2872	   -15.5258	    -4.9515	   -15.1901	    -5.8746	   -14.1830	    -8.9798	    -1.1749	
    -5.1193	    -6.2103	    -7.3013	   -17.7917	    -7.0496	   -17.2882	    -7.8888	   -16.7847	   -11.0779	    -3.2730	
    -7.5531	    -8.4763	    -9.0637	   -19.8059	    -9.2316	   -19.2184	    -9.6512	   -19.1345	   -13.0920	    -5.3711	
    -9.9030	   -10.4904	   -10.4065	   -21.4844	   -11.1618	   -20.8969	   -11.0779	   -21.1487	   -14.7705	    -7.3013	
   -12.0010	   -12.0850	   -11.3297	   -22.5754	   -12.6724	   -21.9879	   -12.0850	   -22.5754	   -15.9454	    -8.8120	
   -13.5956	   -13.0920	   -11.7493	   -22.9111	   -13.6795	   -22.4915	   -12.5885	   -23.3307	   -16.5329	    -9.7351	
   -14.2670	   -13.3438	   -11.4975	   -22.3236	   -13.8474	   -22.2397	   -12.5046	   -23.0789	   -16.2811	    -9.9030	
   -14.0991	   -12.6724	   -10.7422	   -20.9808	   -13.1760	   -21.1487	   -11.6653	   -21.9879	   -15.3580	    -9.3155	
   -12.7563	   -11.0779	    -9.4833	   -18.8828	   -11.7493	   -19.3863	   -10.0708	   -20.1416	   -13.6795	    -7.8888	
   -10.5743	    -8.8120	    -7.8049	   -16.2811	    -9.6512	   -17.0364	    -7.8888	   -17.6239	   -11.4975	    -5.9586	
    -7.5531	    -5.9586	    -5.8746	   -13.5117	    -7.1335	   -14.1830	    -5.1193	   -14.6866	    -8.9798	    -3.4409	
    -4.1122	    -2.8534	    -3.7766	   -10.8261	    -4.3640	   -11.0779	    -2.1820	   -11.5814	    -6.2943	    -0.7553	
    -0.3357	     0.2518	    -1.6785	    -8.5602	    -1.5945	    -8.0566	     0.6714	    -8.4763	    -3.6087	     1.9302	
     3.3569	     2.8534	     0.2518	    -6.9656	     0.9232	    -5.4550	     3.0212	    -5.7907	    -1.2589	     4.4479	
     6.5460	     4.8676	     1.6785	    -6.4621	     2.8534	    -3.5248	     4.5319	    -3.6926	     0.5875	     6.5460	
     8.8959	     5.8746	     2.5177	    -7.0496	     4.0283	    -2.6855	     4.9515	    -2.5177	     1.5945	     8.0566	
    10.0708	     5.9586	     2.5177	    -8.7280	     4.3640	    -2.7695	     4.2801	    -2.3499	     1.8463	     8.7280	
    10.0708	     5.1193	     1.8463	   -11.0779	     3.7766	    -3.8605	     2.5177	    -3.0212	     1.2589	     8.6441	
     8.9798	     3.5248	     0.3357	   -13.7634	     2.3499	    -5.4550	    -0.0839	    -4.3640	     0.0000	     7.8888	
     6.7978	     1.1749	    -1.7624	   -16.5329	     0.3357	    -7.3853	    -3.2730	    -6.1264	    -1.7624	     6.4621	
     3.8605	    -1.5945	    -4.3640	   -19.2184	    -2.0981	    -9.4833	    -6.8817	    -8.1406	    -3.8605	     4.6997	
     0.3357	    -4.6997	    -7.3853	   -21.7361	    -4.7836	   -11.6653	   -10.4904	   -10.2386	    -6.2103	     2.6855	
    -3.4409	    -7.8888	   -10.4065	   -24.0021	    -7.3853	   -13.9313	   -13.9313	   -12.3367	    -8.5602	     0.5875	
    -7.2174	   -10.9940	   -13.4277	   -25.8484	    -9.9030	   -16.1133	   -16.9525	   -14.2670	   -10.7422	    -1.4267	
   -10.9100	   -13.6795	   -16.0294	   -26.9394	   -11.9171	   -17.9596	   -19.3024	   -15.8615	   -12.5046	    -3.1052	
   -14.0152	   -15.8615	   -18.0435	   -27.0233	   -13.4277	   -19.3024	   -20.8130	   -16.8686	   -13.7634	    -4.4479	
   -16.5329	   -17.2882	   -19.2184	   -25.9323	   -14.1830	   -19.9738	   -21.4005	   -17.2043	   -14.1830	    -5.2032	
   -18.0435	   -17.7917	   -19.3863	   -23.5825	   -14.1830	   -19.6381	   -20.9808	   -16.7847	   -13.6795	    -5.3711	
   -18.5471	   -17.3721	   -18.4631	   -20.2255	   -13.5117	   -18.3792	   -19.5541	   -15.4419	   -12.3367	    -4.9515	
   -18.0435	   -16.1133	   -16.7007	   -16.1133	   -12.0850	   -16.3651	   -17.4561	   -13.5117	   -10.1547	    -3.9444	
   -16.5329	   -14.0991	   -14.2670	   -11.7493	   -10.1547	   -13.7634	   -14.7705	   -10.9100	    -7.3853	    -2.6016	
   -14.3509	   -11.4975	   -11.3297	    -7.3853	    -7.8888	   -10.7422	   -11.9171	    -7.9727	    -4.3640	    -0.8392	
   -11.4975	    -8.5602	    -8.2245	    -3.2730	    -5.3711	    -7.5531	    -8.9798	    -4.7836	    -1.2589	     1.0071	
    -8.3923	    -5.3711	    -5.1193	     0.3357	    -2.8534	    -4.2801	    -6.2103	    -1.5945	     1.6785	     2.9373	
    -5.2032	    -2.1820	    -2.0142	     3.2730	    -0.5035	    -1.2589	    -3.7766	     1.3428	     4.3640	     4.6997	
    -2.0981	     0.6714	     0.8392	     5.3711	     1.5106	     1.4267	    -1.7624	     3.9444	     6.4621	     6.1264	
     0.5875	     3.1052	     3.3569	     6.6299	     3.1891	     3.6926	    -0.4196	     5.9586	     7.8049	     7.2174	
     2.6016	     4.8676	     5.2872	     6.8817	     4.2801	     5.3711	     0.2518	     7.2174	     8.4763	     7.8049	
     3.8605	     5.9586	     6.5460	     6.2943	     4.7836	     6.4621	     0.4196	     7.7209	     8.3084	     7.8049	
     4.1962	     6.2103	     6.9656	     4.9515	     4.6997	     6.9656	     0.0000	     7.5531	     7.4692	     7.4692	
     3.7766	     5.7068	     6.6299	     3.1891	     4.1122	     6.8817	    -0.6714	     6.7139	     6.0425	     6.7139	
     2.6016	     4.5319	     5.6229	     1.4267	     3.0212	     6.2943	    -1.4267	     5.4550	     4.3640	     5.7907	
     0.9232	     2.7695	     4.0283	    -0.2518	     1.5106	     5.2872	    -2.2659	     3.8605	     2.6855	     4.7836	
    -1.3428	     0.6714	     2.0981	    -1.5945	    -0.2518	     3.9444	    -2.9373	     2.0142	     1.0071	     3.7766	
    -3.7766	    -1.7624	    -0.0839	    -2.4338	    -2.0981	     2.2659	    -3.6087	     0.0839	    -0.5875	     2.7695	
    -6.3782	    -4.2801	    -2.4338	    -3.0212	    -4.1122	     0.2518	    -4.2801	    -2.0142	    -1.9302	     1.7624	
    -9.0637	    -6.9656	    -4.8676	    -3.3569	    -6.2103	    -1.9302	    -5.2032	    -4.1122	    -3.1891	     0.7553	
   -11.6653	    -9.5673	    -7.3013	    -3.6087	    -8.3084	    -4.1962	    -6.2103	    -6.2943	    -4.2801	    -0.2518	
   -14.1830	   -12.0010	    -9.6512	    -3.9444	   -10.3226	    -6.3782	    -7.3853	    -8.3084	    -5.2032	    -1.2589	
   -16.3651	   -14.1830	   -11.7493	    -4.4479	   -12.1689	    -8.4763	    -8.6441	   -10.0708	    -5.9586	    -2.0981	
   -18.2114	   -16.1133	   -13.5956	    -5.2032	   -13.8474	   -10.3226	    -9.9869	   -11.6653	    -6.6299	    -2.8534	
   -19.5541	   -17.5400	   -15.0223	    -6.2103	   -15.1062	   -11.7493	   -11.0779	   -12.9242	    -7.1335	    -3.4409	
   -20.4773	   -18.5471	   -15.9454	    -7.6370	   -15.9454	   -12.9242	   -11.9171	   -13.7634	    -7.4692	    -3.7766	
   -20.9808	   -19.2184	   -16.4490	    -9.2316	   -16.3651	   -13.7634	   -12.3367	   -14.1830	    -7.7209	    -3.9444	
   -21.0648	   -19.4702	   -16.5329	   -11.1618	   -16.3651	   -14.3509	   -12.5046	   -14.3509	    -7.8049	    -3.8605	
   -21.0648	   -19.7220	   -16.4490	   -13.2599	   -16.1972	   -14.7705	   -12.4207	   -14.3509	    -8.0566	    -3.7766	
   -20.9808	   -19.8898	   -16.3651	   -15.4419	   -16.1133	   -15.1901	   -12.2528	   -14.4348	    -8.3923	    -3.7766	
   -21.1487	   -20.3094	   -16.5329	   -17.4561	   -16.1972	   -15.6937	   -12.1689	   -14.6027	    -9.0637	    -4.0283	
   -21.6522	   -21.0648	   -17.0364	   -19.3863	   -16.5329	   -16.4490	   -12.3367	   -14.9384	    -9.9869	    -4.6997	
   -22.4075	   -21.9879	   -17.9596	   -21.1487	   -17.1204	   -17.3721	   -12.9242	   -15.6937	   -11.3297	    -5.7907	
   -23.4146	   -23.0789	   -19.3863	   -22.8271	   -18.0435	   -18.5471	   -13.8474	   -16.6168	   -12.9242	    -7.3013	
   -24.5056	   -24.3378	   -21.1487	   -24.5056	   -19.1345	   -19.8898	   -15.2740	   -17.7917	   -14.6866	    -9.2316	
   -25.6805	   -25.5127	   -22.9950	   -26.1002	   -20.3094	   -21.3165	   -16.8686	   -19.0506	   -16.5329	   -11.3297	
   -26.5198	   -26.5198	   -24.5895	   -27.5269	   -21.4005	   -22.5754	   -18.6310	   -20.3094	   -18.1274	   -13.4277	
   -26.8555	   -27.1072	   -25.7645	   -28.6179	   -22.1558	   -23.6664	   -20.1416	   -21.4005	   -19.3863	   -15.2740	
   -26.6037	   -27.1912	   -26.1002	   -29.2053	   -22.5754	   -24.3378	   -21.3165	   -22.1558	   -19.9738	   -16.5329	
   -25.5966	   -26.6876	   -25.6805	   -29.0375	   -22.3236	   -24.5056	   -21.8201	   -22.2397	   -19.8898	   -17.0364	
   -23.7503	   -25.4288	   -24.3378	   -27.9465	   -21.5683	   -23.9182	   -21.5683	   -21.7361	   -18.9667	   -16.6168	
   -21.1487	   -23.4146	   -22.1558	   -26.0162	   -20.2255	   -22.4915	   -20.3934	   -20.3094	   -17.1204	   -15.2740	
   -17.8757	   -20.7291	   -19.4702	   -23.1628	   -18.4631	   -20.3094	   -18.4631	   -18.0435	   -14.6027	   -13.0920	
   -14.2670	   -17.6239	   -16.5329	   -19.6381	   -16.4490	   -17.6239	   -16.1133	   -15.1901	   -11.4975	   -10.2386	
   -10.6583	   -14.3509	   -13.5956	   -15.7776	   -14.4348	   -14.5187	   -13.5956	   -12.0010	    -8.1406	    -7.0496	
    -7.2174	   -10.9940	   -10.9100	   -12.0010	   -12.5885	   -11.4975	   -11.2457	    -8.7280	    -5.0354	    -3.9444	
    -4.2801	    -8.0566	    -8.8120	    -8.8120	   -11.0779	    -8.8120	    -9.4833	    -5.7907	    -2.3499	    -1.1749	
    -2.1820	    -5.6229	    -7.3013	    -6.2943	   -10.2386	    -6.7139	    -8.3923	    -3.4409	    -0.3357	     1.0071	
    -1.0071	    -4.0283	    -6.5460	    -4.8676	   -10.1547	    -5.4550	    -8.3084	    -1.8463	     0.7553	     2.3499	
    -0.8392	    -3.1891	    -6.4621	    -4.4479	   -10.8261	    -5.0354	    -9.1476	    -1.2589	     0.8392	     2.6855	
    -1.5106	    -3.2730	    -7.0496	    -4.7836	   -12.1689	    -5.2872	   -10.8261	    -1.5945	     0.0839	     2.0142	
    -2.9373	    -4.1122	    -8.0566	    -5.7068	   -14.0991	    -6.2943	   -13.1760	    -2.6855	    -1.4267	     0.5035	
    -4.8676	    -5.6229	    -9.3994	    -6.9656	   -16.3651	    -7.6370	   -15.8615	    -4.4479	    -3.4409	    -1.6785	
    -7.1335	    -7.4692	   -11.0779	    -8.3923	   -18.7149	    -9.1476	   -18.5471	    -6.5460	    -5.6229	    -4.1122	
    -9.3994	    -9.4833	   -12.8403	    -9.6512	   -20.8969	   -10.7422	   -21.0648	    -8.6441	    -7.7209	    -6.6299	
   -11.4975	   -11.5814	   -14.6027	   -10.7422	   -22.6593	   -12.0010	   -23.1628	   -10.5743	    -9.6512	    -8.8120	
   -13.3438	   -13.4277	   -16.2811	   -11.4975	   -23.9182	   -12.9242	   -24.5895	   -12.0010	   -10.9940	   -10.4904	
   -14.6866	   -14.8544	   -17.7078	   -11.6653	   -24.4217	   -13.3438	   -25.2609	   -12.9242	   -11.8332	   -11.4136	
   -15.3580	   -15.6097	   -18.6310	   -11.1618	   -24.2538	   -13.1760	   -25.1770	   -13.0920	   -12.0850	   -11.6653	
   -15.1062	   -15.7776	   -18.9667	    -9.9869	   -23.2468	   -12.3367	   -24.2538	   -12.6724	   -11.6653	   -11.1618	
   -14.0152	   -15.1901	   -18.7149	    -8.2245	   -21.5683	   -11.0779	   -22.5754	   -11.5814	   -10.7422	   -10.1547	
   -12.0850	   -13.9313	   -17.9596	    -6.0425	   -19.4702	    -9.3994	   -20.3934	   -10.1547	    -9.3994	    -8.6441	
    -9.5673	   -12.2528	   -16.7007	    -3.6926	   -17.1204	    -7.6370	   -17.8757	    -8.4763	    -7.9727	    -7.0496	
    -6.5460	   -10.2386	   -15.1062	    -1.3428	   -14.8544	    -5.7068	   -15.2740	    -6.7978	    -6.4621	    -5.3711	
    -3.3569	    -8.0566	   -13.1760	     0.8392	   -12.6724	    -3.9444	   -12.6724	    -5.2032	    -5.1193	    -3.6926	
    -0.2518	    -5.7907	   -11.1618	     2.7695	   -10.8261	    -2.2659	   -10.3226	    -3.7766	    -4.0283	    -2.1820	
     2.6016	    -3.6926	    -9.0637	     4.3640	    -9.2316	    -0.8392	    -8.2245	    -2.6016	    -3.1052	    -0.8392	
     4.7836	    -1.9302	    -7.3853	     5.3711	    -8.0566	     0.2518	    -6.7139	    -1.6785	    -2.6855	     0.1678	
     6.2103	    -0.6714	    -6.2103	     5.7907	    -7.3853	     0.8392	    -5.7907	    -1.2589	    -2.7695	     0.8392	
     6.5460	    -0.2518	    -5.7907	     5.4550	    -7.3853	     0.6714	    -5.6229	    -1.4267	    -3.4409	     1.0071	
     5.7068	    -0.7553	    -6.1264	     4.3640	    -7.9727	    -0.1678	    -6.3782	    -2.2659	    -4.7836	     0.5035	
     3.6926	    -2.1820	    -7.3013	     2.6016	    -9.3155	    -1.6785	    -7.9727	    -3.6087	    -6.6299	    -0.6714	
     0.6714	    -4.4479	    -9.0637	     0.4196	   -11.2457	    -3.6926	   -10.4065	    -5.5389	    -8.8120	    -2.3499	
    -2.8534	    -7.2174	   -11.0779	    -1.9302	   -13.4277	    -5.8746	   -13.3438	    -7.6370	   -11.0779	    -4.3640	
    -6.6299	   -10.1547	   -13.0081	    -4.1122	   -15.6937	    -7.9727	   -16.6168	    -9.7351	   -13.3438	    -6.5460	
   -10.0708	   -12.8403	   -14.7705	    -5.7068	   -17.7078	    -9.5673	   -19.8059	   -11.5814	   -15.1062	    -8.6441	
   -12.8403	   -15.0223	   -16.0294	    -6.6299	   -19.3024	   -10.4065	   -22.4915	   -12.9242	   -16.4490	   -10.2386	
   -14.6866	   -16.3651	   -16.7007	    -6.6299	   -20.1416	   -10.4065	   -24.5056	   -13.5956	   -17.0364	   -11.2457	
   -15.5258	   -16.7847	   -16.6168	    -5.7907	   -20.3094	    -9.5673	   -25.5966	   -13.6795	   -16.8686	   -11.6653	
   -15.3580	   -16.3651	   -15.9454	    -4.0283	   -19.8059	    -7.9727	   -25.5966	   -12.9242	   -15.9454	   -11.3297	
   -14.2670	   -15.1901	   -14.7705	    -1.6785	   -18.7149	    -5.7907	   -24.5056	   -11.5814	   -14.1830	   -10.3226	
   -12.2528	   -13.2599	   -13.0081	     1.2589	   -16.9525	    -3.2730	   -22.3236	    -9.5673	   -11.8332	    -8.7280	
    -9.5673	   -10.7422	   -10.9940	     4.4479	   -14.6866	    -0.4196	   -19.2184	    -7.1335	    -8.8120	    -6.6299	
    -6.2943	    -7.8049	    -8.7280	     7.7209	   -12.0010	     2.5177	   -15.6097	    -4.1962	    -5.4550	    -4.0283	
    -2.6855	    -4.6997	    -6.3782	    10.7422	    -9.1476	     5.4550	   -11.6653	    -1.0910	    -1.9302	    -1.1749	
     0.9232	    -1.6785	    -3.8605	    13.3438	    -6.2103	     8.1406	    -8.0566	     1.9302	     1.4267	     1.7624	
     4.1122	     1.0071	    -1.5106	    15.1901	    -3.6926	    10.3226	    -4.9515	     4.6158	     4.4479	     4.5319	
     6.6299	     2.8534	     0.5035	    15.8615	    -1.8463	    11.8332	    -2.7695	     6.7139	     6.7139	     6.7978	
     8.0566	     3.6926	     1.9302	    15.1901	    -0.9232	    12.3367	    -1.7624	     7.8888	     8.1406	     8.3084	
     8.2245	     3.3569	     2.2659	    12.9242	    -1.0910	    11.5814	    -2.0142	     7.8888	     8.5602	     8.9798	
     6.9656	     1.6785	     1.4267	     9.0637	    -2.3499	     9.6512	    -3.4409	     6.7139	     7.8049	     8.7280	
     4.3640	    -1.0910	    -0.6714	     3.8605	    -4.6997	     6.5460	    -5.9586	     4.5319	     6.0425	     7.4692	
     0.4196	    -4.7836	    -3.9444	    -2.1820	    -7.8888	     2.5177	    -9.1476	     1.3428	     3.3569	     5.6229	
    -4.3640	    -9.1476	    -8.0566	    -8.6441	   -11.6653	    -2.0142	   -12.6724	    -2.2659	     0.0839	     3.1891	
    -9.8190	   -13.7634	   -12.5885	   -14.8544	   -15.6097	    -6.6299	   -16.1133	    -6.1264	    -3.5248	     0.5875	
   -15.3580	   -18.3792	   -17.2043	   -20.2255	   -19.6381	   -10.9100	   -19.1345	    -9.8190	    -7.0496	    -2.0142	
   -20.7291	   -22.6593	   -21.5683	   -24.1699	   -23.4146	   -14.6027	   -21.5683	   -12.9242	   -10.2386	    -4.3640	
   -25.3448	   -26.3519	   -25.2609	   -26.4359	   -26.6037	   -17.2882	   -23.2468	   -15.3580	   -12.7563	    -6.4621	
   -28.7857	   -29.0375	   -28.1143	   -26.7715	   -29.1214	   -18.8828	   -24.1699	   -16.9525	   -14.4348	    -8.0566	
   -30.7999	   -30.7159	   -29.9606	   -25.5966	   -30.7159	   -19.5541	   -24.2538	   -17.6239	   -15.3580	    -9.1476	
   -31.3873	   -31.3034	   -30.7999	   -23.2468	   -31.4713	   -19.4702	   -23.7503	   -17.5400	   -15.3580	    -9.7351	
   -30.6320	   -30.8838	   -30.7159	   -20.3094	   -31.3034	   -18.7149	   -22.6593	   -16.7007	   -14.6866	    -9.9030	
   -28.7857	   -29.5410	   -29.9606	   -17.2043	   -30.2963	   -17.7917	   -21.2326	   -15.4419	   -13.5117	    -9.5673	
   -26.1002	   -27.5269	   -28.7018	   -14.5187	   -28.7018	   -16.7007	   -19.6381	   -13.9313	   -11.8332	    -8.8959	
   -22.9950	   -25.0092	   -27.0233	   -12.2528	   -26.6037	   -15.6937	   -18.2114	   -12.3367	    -9.9869	    -7.9727	
   -19.6381	   -22.3236	   -25.0931	   -10.4904	   -24.2538	   -14.7705	   -17.0364	   -10.6583	    -7.8888	    -6.7978	
   -16.3651	   -19.5541	   -23.1628	    -9.2316	   -21.8201	   -13.8474	   -16.1133	    -9.1476	    -5.9586	    -5.5389	
   -13.4277	   -17.0364	   -21.3165	    -8.3084	   -19.6381	   -13.0081	   -15.7776	    -7.8888	    -4.1962	    -4.2801	
   -10.9940	   -14.9384	   -19.6381	    -7.5531	   -17.9596	   -12.1689	   -15.8615	    -6.8817	    -2.7695	    -3.1891	
    -9.3155	   -13.5117	   -18.2953	    -6.8817	   -16.8686	   -11.3297	   -16.4490	    -6.3782	    -1.8463	    -2.3499	
    -8.3923	   -12.7563	   -17.3721	    -6.4621	   -16.3651	   -10.6583	   -17.4561	    -6.3782	    -1.5106	    -1.8463	
    -8.0566	   -12.6724	   -16.9525	    -6.2943	   -16.4490	    -9.9869	   -18.6310	    -6.7139	    -1.7624	    -1.6785	
    -8.2245	   -13.0081	   -17.0364	    -6.1264	   -16.9525	    -9.5673	   -19.8898	    -7.3853	    -2.3499	    -1.9302	
    -8.8120	   -13.7634	   -17.5400	    -6.0425	   -17.7078	    -9.1476	   -20.8130	    -8.0566	    -3.2730	    -2.3499	
    -9.3994	   -14.6027	   -18.2953	    -5.7907	   -18.4631	    -8.8959	   -21.4844	    -8.6441	    -4.1962	    -2.9373	
    -9.9869	   -15.4419	   -19.0506	    -5.2872	   -19.1345	    -8.5602	   -21.7361	    -8.9798	    -5.1193	    -3.3569	
   -10.2386	   -15.9454	   -19.5541	    -4.3640	   -19.5541	    -8.0566	   -21.4844	    -8.9798	    -5.7068	    -3.6087	
   -10.1547	   -16.1133	   -19.5541	    -2.8534	   -19.4702	    -7.2174	   -20.8969	    -8.6441	    -5.9586	    -3.4409	
    -9.6512	   -15.6937	   -18.7988	    -0.8392	   -18.8828	    -5.9586	   -19.9738	    -7.7209	    -5.7068	    -2.8534	
    -8.7280	   -14.8544	   -17.5400	     1.6785	   -17.7917	    -4.2801	   -18.6310	    -6.4621	    -4.9515	    -1.5945	
    -7.5531	   -13.5956	   -15.6937	     4.2801	   -16.2811	    -2.2659	   -17.1204	    -4.7836	    -3.7766	     0.1678	
    -6.2943	   -12.0010	   -13.4277	     6.6299	   -14.2670	    -0.0839	   -15.3580	    -2.8534	    -2.1820	     2.3499	
    -5.0354	   -10.2386	   -10.9940	     8.1406	   -12.0850	     1.9302	   -13.4277	    -0.9232	    -0.4196	     4.7836	
    -3.8605	    -8.4763	    -8.4763	     8.3923	    -9.8190	     3.5248	   -11.4136	     0.6714	     1.2589	     7.3013	
    -2.8534	    -6.8817	    -6.2103	     7.2174	    -7.7209	     4.3640	    -9.5673	     1.6785	     2.6855	     9.4833	
    -2.0142	    -5.4550	    -4.1122	     4.4479	    -5.8746	     4.2801	    -7.9727	     2.0142	     3.6087	    11.2457	
    -1.4267	    -4.3640	    -2.4338	     0.4196	    -4.4479	     3.4409	    -6.7139	     1.6785	     4.0283	    12.3367	
    -1.1749	    -3.7766	    -1.2589	    -4.1962	    -3.3569	     1.9302	    -5.8746	     0.7553	     3.9444	    12.8403	
    -1.2589	    -3.6087	    -0.7553	    -8.8959	    -2.8534	    -0.0839	    -5.6229	    -0.6714	     3.3569	    12.6724	
    -1.7624	    -3.8605	    -0.9232	   -12.9242	    -2.7695	    -2.3499	    -5.8746	    -2.2659	     2.4338	    11.8332	
    -2.8534	    -4.6997	    -1.8463	   -15.9454	    -3.3569	    -4.6158	    -6.5460	    -3.8605	     1.1749	    10.4904	
    -4.2801	    -5.8746	    -3.2730	   -17.8757	    -4.4479	    -6.7139	    -7.4692	    -5.3711	    -0.2518	     8.7280	
    -6.2103	    -7.3853	    -5.1193	   -18.8828	    -5.9586	    -8.6441	    -8.6441	    -6.7978	    -1.7624	     6.7139	
    -8.3084	    -9.0637	    -7.2174	   -19.2184	    -7.8049	   -10.2386	    -9.8190	    -8.0566	    -3.2730	     4.5319	
   -10.6583	   -10.9100	    -9.3994	   -19.1345	    -9.9030	   -11.5814	   -10.9100	    -9.2316	    -4.6158	     2.3499	
   -12.9242	   -12.6724	   -11.4975	   -18.8828	   -11.9171	   -12.5885	   -11.9171	   -10.2386	    -5.8746	     0.2518	
   -15.1062	   -14.4348	   -13.3438	   -18.6310	   -13.7634	   -13.2599	   -12.9242	   -11.0779	    -6.8817	    -1.5106	
   -17.0364	   -15.8615	   -14.7705	   -18.2953	   -15.2740	   -13.6795	   -13.7634	   -11.8332	    -7.7209	    -2.9373	
   -18.6310	   -16.8686	   -15.7776	   -17.9596	   -16.2811	   -13.7634	   -14.5187	   -12.2528	    -8.3923	    -4.0283	
   -19.8059	   -17.4561	   -16.2811	   -17.4561	   -16.7007	   -13.4277	   -15.1062	   -12.4207	    -8.7280	    -4.6997	
   -20.3934	   -17.4561	   -16.1972	   -16.6168	   -16.5329	   -12.5885	   -15.6097	   -12.0850	    -8.7280	    -4.9515	
   -20.3094	   -16.8686	   -15.5258	   -15.1062	   -15.6097	   -11.2457	   -15.7776	   -11.2457	    -8.3084	    -4.6997	
   -19.5541	   -15.6937	   -14.2670	   -12.8403	   -14.0152	    -9.3155	   -15.6097	    -9.9030	    -7.3013	    -4.0283	
   -18.1274	   -13.9313	   -12.5046	    -9.6512	   -11.9171	    -6.8817	   -15.1062	    -8.0566	    -5.8746	    -3.0212	
   -16.1972	   -11.7493	   -10.4065	    -5.8746	    -9.3155	    -4.0283	   -14.3509	    -5.8746	    -3.9444	    -1.8463	
   -13.6795	    -9.3994	    -8.2245	    -1.5945	    -6.5460	    -1.0910	   -13.3438	    -3.6087	    -1.9302	    -0.5035	
   -11.0779	    -7.0496	    -6.2103	     2.6855	    -3.9444	     1.6785	   -12.2528	    -1.4267	     0.1678	     0.7553	
    -8.3923	    -5.0354	    -4.5319	     6.5460	    -1.7624	     3.9444	   -11.1618	     0.3357	     1.9302	     1.9302	
    -5.9586	    -3.3569	    -3.2730	     9.7351	    -0.0839	     5.4550	   -10.3226	     1.5945	     3.2730	     2.7695	
    -4.0283	    -2.2659	    -2.6016	    12.0010	     0.8392	     6.2103	    -9.8190	     2.1820	     4.1122	     3.3569	
    -2.6016	    -1.7624	    -2.6016	    13.0920	     0.9232	     6.0425	    -9.5673	     2.0142	     4.2801	     3.5248	
    -2.0142	    -1.8463	    -3.1052	    12.9242	     0.3357	     5.0354	    -9.6512	     1.1749	     3.6926	     3.3569	
    -2.1820	    -2.6016	    -4.1122	    11.4975	    -1.0071	     3.3569	   -10.0708	    -0.2518	     2.5177	     2.7695	
    -3.1052	    -3.8605	    -5.7068	     8.9798	    -2.8534	     1.0910	   -10.6583	    -2.2659	     0.8392	     1.9302	
    -4.6997	    -5.5389	    -7.5531	     5.6229	    -5.2032	    -1.5106	   -11.4136	    -4.5319	    -1.2589	     0.8392	
    -6.7978	    -7.4692	    -9.7351	     1.6785	    -7.7209	    -4.1962	   -12.0850	    -7.0496	    -3.5248	    -0.3357	
    -9.1476	    -9.5673	   -11.9171	    -2.3499	   -10.2386	    -6.7139	   -12.7563	    -9.4833	    -5.7907	    -1.4267	
   -11.5814	   -11.4975	   -14.0152	    -6.2943	   -12.5885	    -9.0637	   -13.1760	   -11.7493	    -7.8049	    -2.3499	
   -13.7634	   -13.1760	   -15.7776	    -9.8190	   -14.6027	   -10.9940	   -13.4277	   -13.5956	    -9.4833	    -3.0212	
   -15.4419	   -14.4348	   -17.0364	   -12.7563	   -16.0294	   -12.5046	   -13.4277	   -14.9384	   -10.7422	    -3.4409	
   -16.6168	   -15.0223	   -17.6239	   -15.1062	   -16.8686	   -13.6795	   -13.2599	   -15.7776	   -11.4136	    -3.6087	
   -16.8686	   -14.9384	   -17.4561	   -16.6168	   -16.9525	   -14.3509	   -12.8403	   -16.1133	   -11.4975	    -3.5248	
   -16.4490	   -14.0991	   -16.3651	   -17.4561	   -16.2811	   -14.6027	   -12.1689	   -15.9454	   -10.9940	    -3.1052	
   -15.1062	   -12.5885	   -14.4348	   -17.3721	   -14.9384	   -14.2670	   -11.2457	   -15.3580	   -10.0708	    -2.3499	
   -13.0920	   -10.4065	   -11.9171	   -16.5329	   -12.8403	   -13.4277	   -10.1547	   -14.1830	    -8.6441	    -1.3428	
   -10.5743	    -7.9727	    -8.8959	   -14.8544	   -10.2386	   -12.0010	    -8.8959	   -12.5885	    -6.7978	     0.0000	
    -7.8049	    -5.3711	    -5.6229	   -12.5046	    -7.3853	    -9.9869	    -7.3853	   -10.5743	    -4.6997	     1.4267	
    -4.8676	    -2.7695	    -2.5177	    -9.7351	    -4.4479	    -7.7209	    -5.8746	    -8.3084	    -2.5177	     3.1052	
    -2.2659	    -0.4196	     0.1678	    -6.7978	    -1.6785	    -5.2872	    -4.3640	    -5.9586	    -0.4196	     4.6997	
    -0.0839	     1.4267	     2.3499	    -4.0283	     0.5035	    -2.9373	    -3.2730	    -3.8605	     1.3428	     6.0425	
     1.3428	     2.6016	     3.6926	    -1.8463	     1.9302	    -1.0910	    -2.6016	    -2.1820	     2.4338	     6.9656	
     2.0142	     3.1052	     4.1962	    -0.5875	     2.4338	     0.1678	    -2.6016	    -1.0910	     2.8534	     7.3013	
     1.8463	     2.7695	     3.7766	    -0.1678	     2.0142	     0.7553	    -3.2730	    -0.6714	     2.4338	     7.0496	
     0.9232	     1.7624	     2.6016	    -0.8392	     0.7553	     0.6714	    -4.5319	    -0.9232	     1.2589	     6.2103	
    -0.4196	     0.2518	     0.9232	    -2.2659	    -1.0071	    -0.0839	    -6.1264	    -1.5945	    -0.4196	     4.8676	
    -2.0142	    -1.5106	    -1.0071	    -4.3640	    -3.1052	    -1.3428	    -7.9727	    -2.6016	    -2.3499	     3.2730	
    -3.5248	    -3.3569	    -3.0212	    -6.7139	    -5.2032	    -2.7695	    -9.9030	    -3.7766	    -4.2801	     1.5945	
    -4.9515	    -5.0354	    -4.8676	    -9.0637	    -7.0496	    -4.3640	   -11.6653	    -4.8676	    -6.1264	     0.0000	
    -6.0425	    -6.4621	    -6.4621	   -11.1618	    -8.6441	    -5.9586	   -13.3438	    -5.7907	    -7.6370	    -1.4267	
    -6.8817	    -7.5531	    -7.6370	   -12.4207	    -9.6512	    -7.2174	   -14.8544	    -6.4621	    -8.6441	    -2.4338	
    -7.3853	    -8.1406	    -8.3084	   -12.6724	   -10.2386	    -7.9727	   -15.9454	    -6.7139	    -9.1476	    -3.0212	
    -7.5531	    -8.2245	    -8.6441	   -11.6653	   -10.2386	    -8.2245	   -16.5329	    -6.5460	    -8.8959	    -3.0212	
    -7.2174	    -7.8049	    -8.4763	    -9.4833	    -9.7351	    -7.8049	   -16.5329	    -5.9586	    -7.9727	    -2.4338	
    -6.5460	    -6.9656	    -8.0566	    -6.3782	    -8.9798	    -6.7139	   -15.8615	    -5.0354	    -6.3782	    -1.2589	
    -5.6229	    -5.7907	    -7.3853	    -2.6855	    -7.8888	    -5.2032	   -14.5187	    -3.6926	    -4.2801	     0.3357	
    -4.5319	    -4.3640	    -6.6299	     1.1749	    -6.7978	    -3.4409	   -12.7563	    -2.3499	    -1.8463	     2.3499	
    -3.4409	    -3.0212	    -5.8746	     4.8676	    -5.8746	    -1.4267	   -10.9100	    -0.9232	     0.5875	     4.3640	
    -2.6855	    -1.9302	    -5.2872	     8.1406	    -5.2032	     0.4196	    -9.1476	     0.3357	     2.6855	     6.3782	
    -2.3499	    -1.3428	    -5.0354	    10.5743	    -4.9515	     1.9302	    -7.8049	     1.3428	     4.3640	     8.0566	
    -2.6016	    -1.4267	    -5.1193	    12.1689	    -5.2032	     2.9373	    -7.1335	     2.0142	     5.3711	     9.3994	
    -3.3569	    -2.0981	    -5.6229	    12.7563	    -6.0425	     3.6087	    -7.0496	     2.3499	     5.7068	    10.2386	
    -4.5319	    -3.1891	    -6.4621	    12.5046	    -7.2174	     3.7766	    -7.6370	     2.4338	     5.4550	    10.7422	
    -5.9586	    -4.6997	    -7.3853	    11.7493	    -8.6441	     3.8605	    -8.6441	     2.2659	     4.7836	    10.9100	
    -7.3853	    -6.2103	    -8.2245	    10.7422	   -10.2386	     3.7766	    -9.9030	     2.0981	     3.7766	    10.8261	
    -8.5602	    -7.5531	    -9.0637	     9.7351	   -11.6653	     3.9444	   -11.2457	     1.8463	     2.7695	    10.5743	
    -9.3155	    -8.5602	    -9.5673	     8.8959	   -12.9242	     4.3640	   -12.5046	     1.7624	     1.7624	    10.2386	
    -9.3155	    -9.0637	    -9.6512	     8.4763	   -13.7634	     5.2872	   -13.3438	     2.0142	     1.1749	    10.0708	
    -8.5602	    -8.8120	    -9.3155	     8.6441	   -14.0991	     6.5460	   -13.6795	     2.5177	     1.0071	     9.9869	
    -6.9656	    -7.8049	    -8.4763	     9.4833	   -13.8474	     8.3923	   -13.3438	     3.5248	     1.3428	    10.1547	
    -4.4479	    -6.0425	    -7.0496	    10.9100	   -12.8403	    10.5743	   -12.4207	     5.1193	     2.4338	    10.6583	
    -1.1749	    -3.5248	    -5.0354	    12.9242	   -11.0779	    13.0920	   -10.9100	     7.2174	     4.1122	    11.4136	
     2.7695	    -0.5035	    -2.6016	    15.1901	    -8.8120	    15.6097	    -8.9798	     9.7351	     6.3782	    12.5046	
     6.8817	     2.7695	     0.0000	    17.4561	    -6.0425	    18.1274	    -6.7978	    12.5046	     8.9798	    13.6795	
    10.9940	     6.0425	     2.6855	    19.3863	    -3.1052	    20.1416	    -4.6158	    15.1901	    11.6653	    14.9384	
    14.5187	     8.8959	     5.1193	    20.8130	    -0.2518	    21.6522	    -2.5177	    17.5400	    14.2670	    15.9454	
    17.2882	    11.2457	     7.2174	    21.5683	     2.1820	    22.4915	    -0.6714	    19.5541	    16.5329	    16.7847	
    18.8828	    12.8403	     8.6441	    21.5683	     4.1122	    22.6593	     0.7553	    20.9808	    18.2953	    17.2043	
    19.3024	    13.4277	     9.3155	    20.9808	     5.1193	    22.2397	     1.5945	    21.7361	    19.3863	    17.2043	
    18.3792	    13.0920	     9.3155	    19.5541	     5.2872	    21.2326	     1.7624	    21.8201	    19.8059	    16.7007	
    16.1972	    11.8332	     8.4763	    17.6239	     4.3640	    19.6381	     1.1749	    21.1487	    19.3863	    15.8615	
    12.9242	     9.6512	     6.8817	    15.1062	     2.6016	    17.5400	    -0.2518	    19.8898	    18.2114	    14.6027	
     8.8120	     6.7139	     4.6158	    12.2528	     0.0000	    15.1062	    -2.3499	    17.8757	    16.2811	    13.0081	
     4.1962	     3.2730	     1.8463	     9.2316	    -3.2730	    12.3367	    -5.1193	    15.2740	    13.6795	    11.0779	
    -0.6714	    -0.5035	    -1.4267	     6.2103	    -6.7978	     9.2316	    -8.3923	    12.1689	    10.6583	     8.9798	
    -5.4550	    -4.3640	    -4.9515	     3.3569	   -10.4904	     6.1264	   -11.9171	     8.7280	     7.3013	     6.7139	
    -9.9030	    -7.9727	    -8.4763	     0.6714	   -14.0152	     2.9373	   -15.5258	     5.1193	     3.8605	     4.3640	
   -13.6795	   -11.1618	   -11.8332	    -1.5945	   -17.1204	    -0.1678	   -19.0506	     1.5945	     0.5035	     2.0142	
   -16.4490	   -13.5117	   -14.6866	    -3.3569	   -19.3863	    -2.8534	   -22.1558	    -1.5945	    -2.6016	    -0.1678	
   -18.0435	   -14.8544	   -16.6168	    -4.2801	   -20.5612	    -4.7836	   -24.5056	    -4.1122	    -4.9515	    -1.9302	
   -18.1274	   -15.0223	   -17.4561	    -4.3640	   -20.6451	    -5.8746	   -25.9323	    -5.7068	    -6.3782	    -3.1052	
   -16.7847	   -13.9313	   -16.9525	    -3.3569	   -19.4702	    -5.7907	   -26.2680	    -6.2103	    -6.7139	    -3.6087	
   -14.0991	   -11.6653	   -15.1901	    -1.3428	   -17.2043	    -4.6997	   -25.5127	    -5.5389	    -6.1264	    -3.3569	
   -10.4065	    -8.5602	   -12.2528	     1.4267	   -14.1830	    -2.6855	   -23.9182	    -4.0283	    -4.5319	    -2.6016	
    -6.1264	    -4.7836	    -8.4763	     4.6997	   -10.7422	    -0.1678	   -21.6522	    -1.9302	    -2.3499	    -1.3428	
    -1.6785	    -0.9232	    -4.3640	     8.0566	    -7.2174	     2.6016	   -18.8828	     0.4196	     0.0839	     0.1678	
     2.5177	     2.7695	    -0.3357	    11.1618	    -3.9444	     5.1193	   -15.8615	     2.6855	     2.5177	     1.7624	
     6.1264	     5.9586	     3.1052	    13.5956	    -1.1749	     7.2174	   -12.8403	     4.6158	     4.6158	     3.1891	
     8.8959	     8.3084	     5.7907	    15.2740	     0.7553	     8.4763	    -9.9869	     5.8746	     6.1264	     4.2801	
    10.4904	     9.6512	     7.3853	    15.8615	     1.6785	     8.9798	    -7.5531	     6.4621	     6.8817	     5.1193	
    10.9100	     9.8190	     7.8049	    15.3580	     1.5945	     8.4763	    -5.7068	     6.2103	     6.7978	     5.5389	
    10.1547	     8.9798	     7.2174	    13.5956	     0.5875	     7.0496	    -4.5319	     5.2032	     5.8746	     5.5389	
     8.3084	     7.3013	     5.6229	    10.7422	    -1.3428	     4.7836	    -4.0283	     3.4409	     4.0283	     5.0354	
     5.6229	     4.7836	     3.3569	     6.9656	    -3.8605	     1.8463	    -4.1122	     1.0910	     1.5106	     3.9444	
     2.3499	     1.9302	     0.6714	     2.4338	    -6.8817	    -1.6785	    -4.6997	    -1.5945	    -1.5945	     2.2659	
    -1.1749	    -1.1749	    -2.1820	    -2.4338	    -9.9030	    -5.4550	    -5.6229	    -4.5319	    -5.1193	     0.0839	
    -4.6158	    -4.1122	    -4.8676	    -7.3013	   -12.7563	    -9.1476	    -6.7139	    -7.3853	    -8.6441	    -2.3499	
    -7.7209	    -6.6299	    -7.2174	   -11.6653	   -15.1062	   -12.5046	    -7.8049	    -9.9030	   -11.9171	    -4.9515	
    -9.9869	    -8.3923	    -8.8120	   -15.3580	   -16.7007	   -15.1901	    -8.5602	   -11.9171	   -14.6027	    -7.3013	
   -11.1618	    -9.2316	    -9.6512	   -18.0435	   -17.2882	   -16.7847	    -8.8959	   -13.1760	   -16.2811	    -9.1476	
   -11.1618	    -9.0637	    -9.3994	   -19.5541	   -16.8686	   -17.2043	    -8.4763	   -13.5117	   -16.8686	    -9.9869	
    -9.9030	    -7.8049	    -8.2245	   -19.8059	   -15.3580	   -16.2811	    -7.3853	   -13.0081	   -16.2811	    -9.9030	
    -7.3853	    -5.6229	    -6.2103	   -18.8828	   -12.9242	   -14.2670	    -5.7068	   -11.7493	   -14.5187	    -8.6441	
    -3.9444	    -2.6855	    -3.3569	   -17.0364	    -9.7351	   -11.3297	    -3.5248	    -9.8190	   -11.8332	    -6.5460	
     0.1678	     0.6714	    -0.0839	   -14.4348	    -6.2103	    -7.8888	    -1.0910	    -7.4692	    -8.6441	    -3.7766	
     4.5319	     4.2801	     3.4409	   -11.2457	    -2.4338	    -4.1122	     1.3428	    -5.0354	    -5.2032	    -0.7553	
     8.8959	     7.8049	     6.9656	    -7.7209	     1.1749	    -0.5035	     3.6087	    -2.6855	    -1.9302	     2.1820	
    12.9242	    10.9940	    10.1547	    -4.1122	     4.2801	     2.7695	     5.3711	    -0.5875	     0.9232	     4.8676	
    16.1972	    13.5956	    12.8403	    -0.5875	     6.7139	     5.3711	     6.7139	     1.0071	     3.2730	     6.9656	
    18.5471	    15.4419	    14.6027	     2.6016	     8.3923	     7.2174	     7.3853	     2.0142	     4.8676	     8.3923	
    19.6381	    16.4490	    15.4419	     5.1193	     9.1476	     7.9727	     7.3853	     2.3499	     5.6229	     8.8959	
    19.3863	    16.2811	    15.2740	     6.7139	     8.8959	     7.7209	     6.7139	     1.8463	     5.6229	     8.5602	
    17.6239	    15.0223	    14.0152	     7.0496	     7.6370	     6.2943	     5.4550	     0.5035	     4.6997	     7.2174	
    14.4348	    12.6724	    11.8332	     6.1264	     5.5389	     3.8605	     3.6087	    -1.5945	     2.9373	     4.9515	
    10.1547	     9.3155	     8.9798	     3.7766	     2.6855	     0.5035	     1.3428	    -4.1962	     0.5035	     2.0142	
     5.2032	     5.5389	     5.6229	     0.3357	    -0.5875	    -3.5248	    -1.1749	    -7.3013	    -2.3499	    -1.4267	
     0.1678	     1.5106	     2.1820	    -3.9444	    -3.9444	    -7.6370	    -3.6926	   -10.4065	    -5.3711	    -4.9515	
    -4.4479	    -2.0981	    -1.0071	    -8.3923	    -7.1335	   -11.5814	    -6.0425	   -13.2599	    -8.2245	    -8.1406	
    -8.2245	    -4.9515	    -3.5248	   -12.5046	    -9.6512	   -14.9384	    -7.8049	   -15.6097	   -10.5743	   -10.7422	
   -10.9100	    -6.8817	    -5.2872	   -15.6937	   -11.4136	   -17.2882	    -8.8959	   -17.1204	   -12.2528	   -12.5046	
   -12.2528	    -7.7209	    -6.0425	   -17.4561	   -12.2528	   -18.4631	    -9.2316	   -17.7917	   -13.0920	   -13.1760	
   -12.2528	    -7.5531	    -5.9586	   -17.7917	   -12.0850	   -18.3792	    -8.8120	   -17.4561	   -13.0920	   -12.7563	
   -11.1618	    -6.4621	    -5.0354	   -16.7007	   -11.0779	   -17.2882	    -7.7209	   -16.2811	   -12.1689	   -11.4975	
    -9.1476	    -4.6997	    -3.6087	   -14.4348	    -9.6512	   -15.3580	    -6.1264	   -14.3509	   -10.5743	    -9.6512	
    -6.5460	    -2.6855	    -1.9302	   -11.3297	    -8.0566	   -12.6724	    -4.3640	   -12.0010	    -8.5602	    -7.3853	
    -3.4409	    -0.5875	    -0.1678	    -7.5531	    -6.3782	    -9.7351	    -2.4338	    -9.3994	    -6.2943	    -5.2032	
    -0.3357	     1.5106	     1.4267	    -3.4409	    -4.9515	    -6.5460	    -0.5875	    -6.7978	    -4.0283	    -3.1052	
     2.6016	     3.2730	     2.7695	     0.7553	    -3.7766	    -3.6087	     1.0910	    -4.3640	    -2.0142	    -1.4267	
     5.0354	     4.6997	     3.6926	     4.7836	    -3.0212	    -1.0071	     2.2659	    -2.3499	    -0.3357	    -0.1678	
     6.8817	     5.4550	     3.9444	     8.2245	    -2.6855	     1.0071	     3.0212	    -0.9232	     0.6714	     0.5035	
     7.8049	     5.4550	     3.5248	    10.9100	    -3.0212	     2.1820	     3.0212	    -0.0839	     1.0071	     0.5875	
     7.7209	     4.6997	     2.3499	    12.6724	    -3.8605	     2.6855	     2.2659	     0.0839	     0.5875	     0.1678	
     6.7978	     3.2730	     0.4196	    13.3438	    -5.3711	     2.4338	     0.9232	    -0.3357	    -0.4196	    -0.8392	
     5.0354	     1.2589	    -2.0142	    13.0920	    -7.3013	     1.5106	    -1.0910	    -1.2589	    -2.0142	    -2.0981	
     2.6016	    -1.0910	    -4.7836	    11.9171	    -9.5673	     0.2518	    -3.5248	    -2.4338	    -3.8605	    -3.6087	
    -0.2518	    -3.6087	    -7.6370	    10.0708	   -11.9171	    -1.2589	    -6.1264	    -3.8605	    -5.7907	    -5.1193	
    -3.1052	    -6.1264	   -10.0708	     7.8888	   -14.1830	    -2.7695	    -8.7280	    -5.1193	    -7.5531	    -6.4621	
    -5.7068	    -8.2245	   -11.8332	     5.5389	   -16.1972	    -4.0283	   -11.0779	    -6.1264	    -8.8959	    -7.3853	
    -7.6370	    -9.7351	   -12.7563	     3.3569	   -17.5400	    -4.6997	   -12.9242	    -6.6299	    -9.5673	    -7.7209	
    -8.3923	   -10.2386	   -12.6724	     1.5945	   -18.0435	    -4.6997	   -14.0991	    -6.4621	    -9.3155	    -7.2174	
    -7.8049	    -9.7351	   -11.4975	     0.3357	   -17.5400	    -3.9444	   -14.4348	    -5.4550	    -8.2245	    -5.8746	
    -5.9586	    -7.9727	    -9.3994	    -0.2518	   -16.1133	    -2.4338	   -14.0991	    -3.6926	    -6.2103	    -3.6926	
    -2.6855	    -5.2872	    -6.6299	    -0.1678	   -13.8474	    -0.2518	   -12.9242	    -1.1749	    -3.4409	    -0.8392	
     1.5106	    -1.6785	    -3.3569	     0.6714	   -10.8261	     2.6016	   -11.1618	     1.8463	    -0.0839	     2.5177	
     6.4621	     2.6016	     0.4196	     2.4338	    -7.3013	     5.9586	    -8.8959	     5.2032	     3.6926	     6.1264	
    11.8332	     7.1335	     4.3640	     5.1193	    -3.5248	     9.5673	    -6.2103	     8.7280	     7.5531	     9.8190	
    17.0364	    11.6653	     8.4763	     8.4763	     0.1678	    13.2599	    -3.4409	    12.0010	    11.2457	    13.1760	
    21.6522	    15.7776	    12.1689	    12.0850	     3.6087	    16.6168	    -0.7553	    14.6866	    14.4348	    15.9454	
    25.1770	    18.9667	    15.1901	    15.3580	     6.3782	    19.2184	     1.4267	    16.4490	    16.7007	    17.7917	
    27.1912	    20.8130	    17.1204	    17.7078	     8.0566	    20.4773	     2.7695	    16.9525	    17.7078	    18.3792	
    27.3590	    20.9808	    17.4561	    18.6310	     8.3923	    20.0577	     3.0212	    15.9454	    17.1204	    17.4561	
    25.5966	    19.4702	    16.2811	    17.7078	     7.3853	    17.9596	     2.0142	    13.3438	    14.9384	    14.9384	
    21.9879	    16.4490	    13.5117	    14.9384	     4.9515	    14.1830	    -0.1678	     9.3155	    11.2457	    11.0779	
    16.8686	    12.0010	     9.5673	    10.7422	     1.5106	     9.0637	    -3.1891	     4.1962	     6.3782	     6.1264	
    10.8261	     6.8817	     4.8676	     5.6229	    -2.6016	     3.1891	    -6.7978	    -1.5945	     0.8392	     0.5875	
     4.5319	     1.4267	     0.0000	     0.1678	    -6.8817	    -2.7695	   -10.5743	    -7.4692	    -4.6997	    -4.8676	
    -1.5106	    -3.6926	    -4.4479	    -4.8676	   -10.8261	    -8.2245	   -13.8474	   -12.6724	    -9.7351	    -9.8190	
    -6.6299	    -7.8888	    -8.0566	    -8.8120	   -14.0152	   -12.5885	   -16.4490	   -16.8686	   -13.8474	   -13.6795	
   -10.2386	   -10.7422	   -10.4904	   -11.2457	   -16.1133	   -15.5258	   -18.0435	   -19.6381	   -16.6168	   -16.2811	
   -12.2528	   -12.1689	   -11.6653	   -12.0850	   -17.0364	   -16.8686	   -18.5471	   -20.8969	   -18.0435	   -17.5400	
   -12.6724	   -12.1689	   -11.6653	   -11.3297	   -16.8686	   -16.6168	   -18.2114	   -20.7291	   -18.1274	   -17.4561	
   -11.8332	   -11.0779	   -10.5743	    -9.2316	   -15.7776	   -15.1062	   -17.2043	   -19.3024	   -17.2043	   -16.3651	
   -10.0708	    -9.2316	    -8.8959	    -6.0425	   -14.0991	   -12.5046	   -15.7776	   -17.0364	   -15.5258	   -14.3509	
    -7.7209	    -6.7978	    -6.7978	    -2.1820	   -12.0850	    -9.2316	   -14.0991	   -14.0991	   -13.2599	   -11.8332	
    -5.1193	    -4.1122	    -4.4479	     2.0142	    -9.8190	    -5.5389	   -12.3367	   -10.7422	   -10.5743	    -8.9798	
    -2.5177	    -1.4267	    -2.0981	     6.2943	    -7.5531	    -1.7624	   -10.6583	    -7.2174	    -7.8049	    -5.9586	
    -0.0839	     1.0910	     0.1678	    10.2386	    -5.3711	     1.8463	    -9.0637	    -3.7766	    -4.9515	    -2.9373	
     2.0981	     3.2730	     2.0981	    13.5117	    -3.4409	     5.0354	    -7.8049	    -0.6714	    -2.2659	    -0.1678	
     3.7766	     4.8676	     3.5248	    15.9454	    -2.0981	     7.4692	    -6.9656	     1.9302	     0.0839	     2.1820	
     4.7836	     5.7068	     4.2801	    17.0364	    -1.3428	     8.8959	    -6.7978	     3.7766	     1.8463	     3.7766	
     5.2032	     5.7907	     4.2801	    16.6168	    -1.5106	     9.0637	    -7.3853	     4.5319	     2.7695	     4.5319	
     4.7836	     4.9515	     3.3569	    14.5187	    -2.5177	     7.9727	    -8.7280	     4.1122	     2.7695	     4.3640	
     3.8605	     3.5248	     1.7624	    10.7422	    -4.3640	     5.5389	   -10.7422	     2.5177	     1.7624	     3.0212	
     2.4338	     1.5945	    -0.5035	     5.5389	    -6.7978	     2.0981	   -13.1760	     0.0839	    -0.0839	     0.9232	
     0.9232	    -0.5035	    -2.9373	    -0.5035	    -9.5673	    -2.0142	   -15.7776	    -2.8534	    -2.4338	    -1.7624	
    -0.5035	    -2.5177	    -5.3711	    -6.9656	   -12.3367	    -6.2103	   -18.3792	    -5.9586	    -4.9515	    -4.7836	
    -1.5945	    -4.1122	    -7.5531	   -13.0081	   -14.7705	   -10.0708	   -20.4773	    -8.8959	    -7.3853	    -7.8049	
    -2.1820	    -5.1193	    -9.0637	   -18.2114	   -16.7007	   -13.0920	   -21.9879	   -11.1618	    -9.3155	   -10.4065	
    -2.1820	    -5.5389	    -9.9869	   -22.0718	   -17.8757	   -15.1901	   -22.7432	   -12.6724	   -10.6583	   -12.3367	
    -1.6785	    -5.2032	   -10.1547	   -24.4217	   -18.2953	   -16.0294	   -22.4915	   -13.3438	   -11.2457	   -13.5117	
    -0.6714	    -4.2801	    -9.6512	   -25.4288	   -17.9596	   -15.8615	   -21.4844	   -13.0920	   -10.9100	   -13.7634	
     0.5875	    -2.9373	    -8.5602	   -25.0931	   -16.9525	   -14.6866	   -19.8059	   -12.0850	    -9.9030	   -13.1760	
     2.0981	    -1.2589	    -6.9656	   -23.5825	   -15.4419	   -12.8403	   -17.7078	   -10.4904	    -8.3084	   -11.8332	
     3.6087	     0.5035	    -5.0354	   -21.1487	   -13.5956	   -10.4904	   -15.4419	    -8.3084	    -6.2103	    -9.8190	
     5.2032	     2.4338	    -2.7695	   -17.8757	   -11.6653	    -7.8049	   -13.0920	    -5.8746	    -3.8605	    -7.5531	
     6.7978	     4.4479	    -0.2518	   -13.9313	    -9.5673	    -4.9515	   -10.8261	    -3.2730	    -1.3428	    -4.9515	
     8.4763	     6.4621	     2.3499	    -9.4833	    -7.5531	    -2.0981	    -8.5602	    -0.6714	     1.0910	    -2.4338	
    10.3226	     8.3923	     4.9515	    -4.8676	    -5.6229	     0.6714	    -6.5460	     1.8463	     3.4409	     0.0000	
    12.1689	    10.1547	     7.2174	    -0.3357	    -3.9444	     3.1891	    -4.6997	     4.0283	     5.3711	     2.0981	
    13.7634	    11.5814	     9.0637	     3.8605	    -2.6855	     5.2872	    -3.1891	     5.7068	     6.7978	     3.6926	
    14.9384	    12.4207	    10.3226	     7.3853	    -1.8463	     6.8817	    -2.1820	     6.7139	     7.6370	     4.7836	
    15.4419	    12.7563	    10.8261	    10.0708	    -1.6785	     7.8049	    -1.5106	     7.0496	     7.8049	     5.2032	
    15.1901	    12.2528	    10.6583	    11.7493	    -2.0981	     8.1406	    -1.4267	     6.6299	     7.3013	     4.9515	
    14.0152	    11.0779	     9.7351	    12.5046	    -3.0212	     7.8888	    -1.7624	     5.6229	     6.1264	     4.1962	
    11.9171	     9.2316	     8.2245	    12.1689	    -4.3640	     6.9656	    -2.6855	     4.0283	     4.6158	     2.9373	
     8.9798	     6.7139	     6.1264	    10.9940	    -6.0425	     5.6229	    -4.0283	     2.0981	     2.6855	     1.2589	
     5.4550	     3.7766	     3.6087	     9.1476	    -7.8888	     3.9444	    -5.7068	    -0.1678	     0.5035	    -0.5875	
     1.5945	     0.6714	     0.9232	     6.7978	    -9.6512	     2.0981	    -7.6370	    -2.4338	    -1.5945	    -2.6016	
    -2.0981	    -2.3499	    -1.7624	     4.3640	   -11.0779	     0.3357	    -9.5673	    -4.4479	    -3.6087	    -4.4479	
    -5.4550	    -4.9515	    -4.1962	     2.0142	   -12.1689	    -1.0071	   -11.3297	    -6.1264	    -5.2032	    -5.9586	
    -7.8888	    -6.8817	    -6.2103	     0.0839	   -12.5885	    -1.9302	   -12.5885	    -7.1335	    -6.3782	    -7.0496	
    -9.2316	    -7.9727	    -7.4692	    -1.2589	   -12.2528	    -2.3499	   -13.3438	    -7.4692	    -6.9656	    -7.6370	
    -9.3155	    -7.9727	    -7.8049	    -1.9302	   -11.2457	    -2.0981	   -13.4277	    -7.1335	    -6.8817	    -7.5531	
    -8.1406	    -6.9656	    -7.2174	    -1.9302	    -9.4833	    -1.4267	   -12.8403	    -6.2103	    -6.2943	    -6.8817	
    -5.8746	    -5.2032	    -5.7907	    -1.1749	    -7.1335	    -0.2518	   -11.5814	    -4.7836	    -5.1193	    -5.8746	
    -2.6855	    -2.6855	    -3.6087	     0.4196	    -4.3640	     1.2589	    -9.9869	    -3.0212	    -3.6926	    -4.6158	
     0.8392	     0.0839	    -1.0910	     2.8534	    -1.5106	     3.0212	    -8.0566	    -1.0071	    -2.0142	    -3.2730	
     4.4479	     3.0212	     1.5106	     6.1264	     1.2589	     4.9515	    -6.1264	     1.0910	    -0.4196	    -2.0981	
     7.7209	     5.7068	     3.9444	     9.9030	     3.6087	     6.8817	    -4.4479	     3.1052	     1.0910	    -1.1749	
    10.2386	     7.8888	     5.7907	    13.9313	     5.3711	     8.6441	    -3.1891	     4.6997	     2.1820	    -0.7553	
    11.7493	     9.3155	     6.7978	    17.5400	     6.3782	     9.9030	    -2.6016	     5.8746	     2.6855	    -0.8392	
    12.1689	     9.9030	     6.8817	    20.3094	     6.5460	    10.4904	    -2.6855	     6.2943	     2.5177	    -1.5945	
    11.4136	     9.3994	     6.0425	    21.9040	     5.8746	    10.3226	    -3.6087	     5.9586	     1.5945	    -3.0212	
     9.6512	     8.0566	     4.4479	    22.0718	     4.4479	     9.3155	    -5.0354	     4.8676	     0.0000	    -4.9515	
     7.2174	     5.9586	     2.1820	    20.7291	     2.4338	     7.4692	    -6.9656	     3.0212	    -2.0981	    -7.3013	
     4.3640	     3.3569	    -0.5035	    17.9596	    -0.0839	     4.8676	    -9.2316	     0.5875	    -4.6158	    -9.8190	
     1.4267	     0.5875	    -3.3569	    14.0991	    -2.7695	     1.8463	   -11.4975	    -2.1820	    -7.1335	   -12.3367	
    -1.3428	    -2.0981	    -5.9586	     9.5673	    -5.3711	    -1.3428	   -13.5956	    -5.1193	    -9.5673	   -14.5187	
    -3.6087	    -4.3640	    -8.1406	     4.9515	    -7.7209	    -4.1962	   -15.4419	    -7.8049	   -11.6653	   -16.2811	
    -5.2032	    -5.8746	    -9.4833	     0.9232	    -9.5673	    -6.5460	   -16.6168	    -9.9030	   -13.0920	   -17.2882	
    -5.8746	    -6.6299	    -9.9030	    -2.1820	   -10.7422	    -8.0566	   -17.0364	   -11.2457	   -13.9313	   -17.6239	
    -5.6229	    -6.4621	    -9.3994	    -4.0283	   -11.1618	    -8.6441	   -16.6168	   -11.5814	   -13.8474	   -16.9525	
    -4.5319	    -5.3711	    -7.9727	    -4.5319	   -10.7422	    -8.1406	   -15.4419	   -10.9100	   -13.0920	   -15.6097	
    -2.6016	    -3.6926	    -5.7907	    -3.6087	    -9.6512	    -6.7978	   -13.6795	    -9.4833	   -11.5814	   -13.5956	
    -0.2518	    -1.5106	    -3.2730	    -1.5945	    -8.1406	    -4.6997	   -11.5814	    -7.3853	    -9.6512	   -11.1618	
     2.4338	     0.9232	    -0.5035	     1.1749	    -6.2943	    -2.1820	    -9.3155	    -5.0354	    -7.3013	    -8.6441	
     4.9515	     3.1891	     2.0142	     4.2801	    -4.4479	     0.3357	    -7.2174	    -2.7695	    -5.0354	    -6.2103	
     7.2174	     5.2032	     4.1962	     7.2174	    -2.8534	     2.6016	    -5.5389	    -0.7553	    -2.9373	    -4.0283	
     8.8959	     6.5460	     5.7068	     9.4833	    -1.7624	     4.2801	    -4.3640	     0.7553	    -1.2589	    -2.2659	
     9.9030	     7.2174	     6.5460	    10.8261	    -1.2589	     5.1193	    -3.9444	     1.5106	    -0.2518	    -1.0071	
    10.1547	     7.1335	     6.4621	    11.2457	    -1.3428	     5.1193	    -4.1962	     1.5106	     0.0000	    -0.4196	
     9.5673	     6.2943	     5.6229	    10.7422	    -2.0981	     4.3640	    -5.2032	     0.7553	    -0.5035	    -0.4196	
     8.3084	     4.7836	     4.0283	     9.5673	    -3.5248	     2.9373	    -6.8817	    -0.5875	    -1.5945	    -1.1749	
     6.5460	     2.7695	     1.9302	     7.9727	    -5.3711	     1.1749	    -9.0637	    -2.5177	    -3.2730	    -2.4338	
[Epoch Header]
[Trial Type]	21
[Accept]	1
[Correct]	0
[RT]	 0.000
[Resp]	0
[Epoch Data]
    -8.3084	    -6.1264	    -2.3499	   -19.9738	     5.7068	   -17.0364	    -7.3853	   -14.9384	   -19.8059	    -8.8120	
   -10.9100	    -8.6441	    -4.3640	   -21.2326	     3.2730	   -19.7220	    -9.7351	   -17.0364	   -21.7361	   -10.6583	
   -13.0920	   -10.8261	    -6.0425	   -22.1558	     1.2589	   -21.8201	   -11.7493	   -18.7988	   -23.2468	   -12.3367	
   -14.6027	   -12.4207	    -7.3853	   -22.4915	    -0.1678	   -23.3307	   -13.0920	   -19.8898	   -24.1699	   -13.5956	
   -15.3580	   -13.2599	    -8.0566	   -21.9879	    -0.7553	   -23.8342	   -13.7634	   -20.2255	   -24.4217	   -14.2670	
   -15.1062	   -13.2599	    -8.2245	   -20.7291	    -0.5875	   -23.3307	   -13.5117	   -19.6381	   -23.8342	   -14.2670	
   -13.9313	   -12.5885	    -7.8888	   -18.7149	     0.5035	   -21.9040	   -12.5046	   -18.2953	   -22.5754	   -13.5117	
   -11.9171	   -11.1618	    -7.0496	   -16.1972	     2.3499	   -19.6381	   -10.7422	   -16.1972	   -20.7291	   -12.0850	
    -9.2316	    -9.2316	    -5.8746	   -13.3438	     4.6158	   -16.7007	    -8.5602	   -13.5956	   -18.3792	   -10.1547	
    -6.0425	    -6.8817	    -4.4479	   -10.6583	     7.1335	   -13.5117	    -6.0425	   -10.6583	   -15.6937	    -7.7209	
    -2.6016	    -4.4479	    -2.9373	    -8.1406	     9.6512	   -10.0708	    -3.4409	    -7.5531	   -12.9242	    -5.2032	
     0.6714	    -1.9302	    -1.3428	    -6.0425	    11.9171	    -6.6299	    -1.0910	    -4.5319	   -10.1547	    -2.7695	
     3.4409	     0.1678	     0.1678	    -4.4479	    13.7634	    -3.4409	     0.7553	    -1.8463	    -7.5531	    -0.5875	
     5.3711	     1.7624	     1.5106	    -3.4409	    14.9384	    -0.7553	     2.0981	     0.3357	    -5.2872	     1.0910	
     6.2943	     2.6855	     2.4338	    -3.1891	    15.3580	     1.1749	     2.6855	     1.8463	    -3.5248	     2.0981	
     6.1264	     2.8534	     2.9373	    -3.6087	    14.9384	     2.0981	     2.6016	     2.6016	    -2.2659	     2.5177	
     4.9515	     2.2659	     2.7695	    -4.7836	    13.7634	     2.0142	     1.6785	     2.5177	    -1.8463	     2.2659	
     2.8534	     0.8392	     1.8463	    -6.6299	    11.8332	     0.9232	     0.0839	     1.5106	    -2.1820	     1.4267	
     0.0000	    -1.1749	     0.3357	    -8.8959	     9.2316	    -1.0910	    -2.1820	    -0.1678	    -3.3569	     0.1678	
    -3.3569	    -3.7766	    -1.8463	   -11.4975	     6.2103	    -3.5248	    -4.8676	    -2.4338	    -5.1193	    -1.5106	
    -6.8817	    -6.4621	    -4.1962	   -14.0152	     3.0212	    -6.2103	    -7.8049	    -5.0354	    -7.3853	    -3.1891	
   -10.3226	    -9.2316	    -6.6299	   -16.2811	    -0.0839	    -8.8959	   -10.7422	    -7.6370	    -9.7351	    -4.8676	
   -13.5117	   -11.6653	    -8.8120	   -18.2114	    -2.7695	   -11.2457	   -13.4277	    -9.9869	   -12.1689	    -6.3782	
   -16.1133	   -13.5956	   -10.6583	   -19.6381	    -4.9515	   -13.1760	   -15.7776	   -12.0010	   -14.3509	    -7.5531	
   -18.0435	   -14.9384	   -11.8332	   -20.6451	    -6.4621	   -14.6027	   -17.6239	   -13.4277	   -16.1133	    -8.3923	
   -19.2184	   -15.6937	   -12.5046	   -21.2326	    -7.2174	   -15.6097	   -18.8828	   -14.2670	   -17.4561	    -8.8959	
   -19.4702	   -15.7776	   -12.5885	   -21.3165	    -7.2174	   -16.0294	   -19.4702	   -14.5187	   -18.2114	    -8.9798	
   -18.7988	   -15.2740	   -12.0010	   -20.8130	    -6.5460	   -15.8615	   -19.4702	   -14.0991	   -18.3792	    -8.8120	
   -17.3721	   -14.1830	   -10.9940	   -19.6381	    -5.3711	   -15.1062	   -18.7988	   -13.0920	   -17.7078	    -8.2245	
   -15.3580	   -12.6724	    -9.5673	   -17.7078	    -3.6926	   -13.8474	   -17.5400	   -11.5814	   -16.5329	    -7.3013	
   -12.8403	   -10.9100	    -7.8888	   -15.1901	    -1.7624	   -12.1689	   -15.9454	    -9.7351	   -14.7705	    -6.1264	
   -10.0708	    -8.9798	    -6.1264	   -12.2528	     0.1678	   -10.1547	   -14.2670	    -7.8049	   -12.8403	    -4.8676	
    -7.3853	    -7.2174	    -4.6158	    -9.3155	     2.0142	    -8.2245	   -12.7563	    -5.9586	   -10.9100	    -3.5248	
    -4.9515	    -5.7068	    -3.2730	    -6.7978	     3.5248	    -6.4621	   -11.4975	    -4.4479	    -9.2316	    -2.3499	
    -3.0212	    -4.6158	    -2.4338	    -4.8676	     4.5319	    -5.1193	   -10.8261	    -3.4409	    -7.9727	    -1.2589	
    -1.6785	    -3.9444	    -2.0142	    -3.6926	     5.1193	    -4.2801	   -10.6583	    -2.9373	    -7.2174	    -0.4196	
    -1.0071	    -3.7766	    -2.0142	    -3.4409	     5.2032	    -3.9444	   -10.9100	    -2.8534	    -6.9656	     0.1678	
    -1.0071	    -3.9444	    -2.3499	    -3.8605	     4.9515	    -4.0283	   -11.6653	    -3.1891	    -7.2174	     0.5035	
    -1.5106	    -4.5319	    -2.9373	    -4.7836	     4.4479	    -4.4479	   -12.6724	    -3.7766	    -7.8049	     0.5035	
    -2.5177	    -5.2872	    -3.6926	    -5.9586	     3.6087	    -5.0354	   -13.7634	    -4.4479	    -8.5602	     0.3357	
    -3.8605	    -6.2943	    -4.5319	    -7.2174	     2.6855	    -5.7068	   -14.7705	    -5.1193	    -9.3994	    -0.0839	
    -5.2872	    -7.3013	    -5.3711	    -8.1406	     1.6785	    -6.2103	   -15.6097	    -5.6229	   -10.1547	    -0.5035	
    -6.6299	    -8.1406	    -6.0425	    -8.7280	     0.7553	    -6.6299	   -15.9454	    -5.9586	   -10.7422	    -0.9232	
    -7.7209	    -8.7280	    -6.3782	    -8.8959	     0.0839	    -6.6299	   -15.6937	    -5.8746	   -10.9100	    -1.1749	
    -8.4763	    -8.9798	    -6.2943	    -8.5602	    -0.2518	    -6.2943	   -14.8544	    -5.3711	   -10.6583	    -1.0910	
    -8.8120	    -8.7280	    -5.7907	    -7.8049	    -0.0839	    -5.6229	   -13.4277	    -4.3640	    -9.9869	    -0.6714	
    -8.7280	    -8.1406	    -4.9515	    -6.8817	     0.5035	    -4.6158	   -11.4975	    -3.1052	    -8.9798	     0.0000	
    -8.3923	    -7.2174	    -3.8605	    -5.7907	     1.4267	    -3.5248	    -9.4833	    -1.5106	    -7.7209	     1.0071	
    -7.8049	    -6.1264	    -2.6016	    -4.8676	     2.6016	    -2.3499	    -7.3853	     0.0839	    -6.2943	     2.0981	
    -7.0496	    -4.8676	    -1.3428	    -4.1962	     3.8605	    -1.2589	    -5.4550	     1.6785	    -4.8676	     3.3569	
    -6.1264	    -3.6087	    -0.0839	    -3.8605	     5.1193	    -0.3357	    -3.7766	     3.1052	    -3.6087	     4.6158	
    -5.2032	    -2.4338	     1.0071	    -3.7766	     6.2943	     0.3357	    -2.5177	     4.1962	    -2.6016	     5.7068	
    -4.4479	    -1.4267	     1.7624	    -4.1122	     7.1335	     0.5875	    -1.8463	     4.7836	    -1.9302	     6.6299	
    -3.9444	    -0.9232	     2.0142	    -4.8676	     7.5531	     0.3357	    -1.7624	     4.7836	    -1.8463	     7.0496	
    -3.8605	    -0.9232	     1.6785	    -6.1264	     7.3013	    -0.4196	    -2.3499	     4.1122	    -2.1820	     6.9656	
    -4.1962	    -1.5945	     0.7553	    -7.8049	     6.4621	    -1.7624	    -3.5248	     2.7695	    -3.1891	     6.2943	
    -5.0354	    -2.7695	    -0.7553	    -9.8190	     5.0354	    -3.5248	    -5.3711	     1.0071	    -4.6158	     5.2032	
    -6.2943	    -4.3640	    -2.7695	   -12.1689	     3.1891	    -5.6229	    -7.6370	    -1.1749	    -6.3782	     3.6087	
    -7.8049	    -6.3782	    -5.0354	   -14.6027	     0.9232	    -7.8049	   -10.1547	    -3.5248	    -8.2245	     1.7624	
    -9.3994	    -8.4763	    -7.4692	   -16.8686	    -1.5106	   -10.0708	   -12.7563	    -5.8746	   -10.1547	    -0.1678	
   -11.0779	   -10.5743	    -9.8190	   -18.8828	    -3.7766	   -12.0010	   -15.2740	    -8.0566	   -11.9171	    -2.0981	
   -12.5046	   -12.4207	   -11.9171	   -20.3934	    -5.7907	   -13.6795	   -17.3721	    -9.9030	   -13.4277	    -3.7766	
   -13.6795	   -13.8474	   -13.5117	   -21.3165	    -7.1335	   -14.7705	   -18.9667	   -11.1618	   -14.5187	    -5.1193	
   -14.4348	   -14.6027	   -14.4348	   -21.5683	    -7.8888	   -15.1901	   -19.8059	   -11.9171	   -15.0223	    -5.8746	
   -14.5187	   -14.6027	   -14.6027	   -20.9808	    -7.7209	   -14.8544	   -19.8898	   -11.9171	   -15.0223	    -6.1264	
   -14.0152	   -13.8474	   -13.8474	   -19.6381	    -6.7978	   -13.6795	   -19.1345	   -11.1618	   -14.4348	    -5.7907	
   -12.9242	   -12.4207	   -12.1689	   -17.5400	    -5.0354	   -11.8332	   -17.6239	    -9.7351	   -13.2599	    -4.8676	
   -11.1618	   -10.3226	    -9.9030	   -14.7705	    -2.7695	    -9.2316	   -15.4419	    -7.8049	   -11.5814	    -3.5248	
    -8.9798	    -7.8049	    -6.9656	   -11.4136	     0.0000	    -6.2103	   -12.7563	    -5.3711	    -9.5673	    -1.7624	
    -6.4621	    -5.1193	    -3.6926	    -7.6370	     2.9373	    -2.8534	    -9.9030	    -2.6855	    -7.3013	     0.0839	
    -3.7766	    -2.4338	    -0.2518	    -3.4409	     5.7907	     0.5875	    -6.9656	     0.1678	    -4.9515	     2.0981	
    -1.0071	     0.0839	     3.0212	     1.0071	     8.4763	     3.7766	    -4.1962	     3.0212	    -2.6855	     4.1122	
     1.5945	     2.2659	     5.9586	     5.2872	    10.7422	     6.6299	    -1.8463	     5.6229	    -0.6714	     5.8746	
     3.8605	     3.9444	     8.3084	     9.1476	    12.4207	     8.8120	     0.0000	     7.7209	     0.9232	     7.3853	
     5.5389	     4.8676	     9.9869	    12.1689	    13.4277	    10.1547	     1.0910	     9.1476	     1.8463	     8.3923	
     6.4621	     5.1193	    10.7422	    14.0152	    13.6795	    10.4065	     1.4267	     9.7351	     2.0142	     8.7280	
     6.5460	     4.6158	    10.4904	    14.3509	    13.1760	     9.6512	     0.9232	     9.2316	     1.3428	     8.3923	
     5.7907	     3.3569	     9.2316	    12.9242	    12.0010	     7.8888	    -0.3357	     7.8049	    -0.1678	     7.3013	
     4.3640	     1.5106	     7.0496	     9.9030	    10.1547	     5.2032	    -2.1820	     5.4550	    -2.4338	     5.4550	
     2.3499	    -0.5875	     4.2801	     5.4550	     7.8888	     1.8463	    -4.4479	     2.4338	    -5.1193	     2.9373	
     0.0839	    -2.9373	     1.1749	     0.0000	     5.5389	    -1.9302	    -6.8817	    -1.0071	    -8.1406	     0.0000	
    -2.1820	    -5.1193	    -1.7624	    -5.9586	     3.2730	    -5.7907	    -9.0637	    -4.4479	   -10.9940	    -2.9373	
    -4.2801	    -7.0496	    -4.1962	   -11.8332	     1.3428	    -9.3155	   -11.0779	    -7.5531	   -13.5117	    -5.6229	
    -6.0425	    -8.4763	    -6.1264	   -17.1204	     0.0000	   -12.4207	   -12.5046	   -10.2386	   -15.5258	    -7.8049	
    -7.3013	    -9.3994	    -7.3013	   -21.5683	    -0.7553	   -14.7705	   -13.4277	   -12.3367	   -16.7847	    -9.3994	
    -8.1406	    -9.8190	    -7.8049	   -24.6735	    -0.8392	   -16.3651	   -13.8474	   -13.6795	   -17.4561	   -10.2386	
    -8.3923	    -9.6512	    -7.8888	   -26.3519	    -0.4196	   -17.0364	   -13.6795	   -14.4348	   -17.5400	   -10.4904	
    -8.2245	    -9.0637	    -7.5531	   -26.4359	     0.5875	   -16.8686	   -13.0081	   -14.3509	   -17.1204	   -10.1547	
    -7.5531	    -7.8888	    -6.9656	   -24.8413	     2.0981	   -15.8615	   -11.8332	   -13.6795	   -16.1133	    -9.3155	
    -6.3782	    -6.3782	    -6.2103	   -21.9040	     4.0283	   -14.0991	   -10.3226	   -12.3367	   -14.8544	    -8.0566	
    -4.9515	    -4.6158	    -5.2032	   -17.9596	     6.2103	   -11.7493	    -8.6441	   -10.6583	   -13.2599	    -6.5460	
    -3.1891	    -2.7695	    -4.1962	   -13.4277	     8.5602	    -9.1476	    -6.7978	    -8.6441	   -11.6653	    -5.0354	
    -1.3428	    -1.0071	    -3.1891	    -8.8120	    10.9100	    -6.6299	    -5.1193	    -6.6299	   -10.2386	    -3.6926	
     0.4196	     0.5875	    -2.2659	    -4.4479	    13.0920	    -4.2801	    -3.6926	    -4.7836	    -8.9798	    -2.6855	
     1.9302	     1.7624	    -1.5945	    -0.7553	    14.8544	    -2.4338	    -2.6855	    -3.2730	    -8.1406	    -2.0142	
     3.0212	     2.5177	    -1.0071	     2.0981	    16.1133	    -1.1749	    -2.1820	    -2.0981	    -7.8049	    -1.8463	
     3.6926	     2.8534	    -0.5875	     3.9444	    16.7007	    -0.5035	    -2.0981	    -1.5106	    -7.9727	    -2.1820	
     3.8605	     2.7695	    -0.2518	     4.7836	    16.6168	    -0.3357	    -2.5177	    -1.3428	    -8.5602	    -2.8534	
     3.6087	     2.2659	    -0.0839	     4.6158	    15.8615	    -0.7553	    -3.3569	    -1.6785	    -9.5673	    -4.0283	
     2.8534	     1.3428	    -0.0839	     3.4409	    14.4348	    -1.6785	    -4.5319	    -2.4338	   -10.9100	    -5.5389	
     1.7624	     0.1678	    -0.3357	     1.2589	    12.5885	    -3.1052	    -6.0425	    -3.6926	   -12.5885	    -7.3013	
     0.4196	    -1.1749	    -0.8392	    -1.6785	    10.4065	    -4.9515	    -7.5531	    -5.2872	   -14.3509	    -9.1476	
    -0.9232	    -2.4338	    -1.4267	    -5.1193	     8.3084	    -6.9656	    -8.8959	    -7.0496	   -16.0294	   -10.9940	
    -2.0981	    -3.4409	    -1.9302	    -8.6441	     6.4621	    -9.0637	    -9.9030	    -8.6441	   -17.3721	   -12.5046	
    -3.0212	    -4.1122	    -2.1820	   -11.7493	     5.2032	   -10.8261	   -10.4904	    -9.9030	   -18.1274	   -13.6795	
    -3.5248	    -4.2801	    -2.0981	   -14.0152	     4.6158	   -12.0010	   -10.4904	   -10.5743	   -18.1274	   -14.2670	
    -3.7766	    -4.0283	    -1.6785	   -15.1901	     4.6997	   -12.5046	    -9.9869	   -10.6583	   -17.5400	   -14.2670	
    -3.7766	    -3.4409	    -1.0910	   -15.2740	     5.3711	   -12.3367	    -9.1476	   -10.1547	   -16.4490	   -13.7634	
    -3.6087	    -2.6855	    -0.1678	   -14.3509	     6.5460	   -11.5814	    -8.0566	    -9.3155	   -14.9384	   -12.7563	
    -3.2730	    -1.8463	     0.8392	   -12.6724	     8.0566	   -10.4904	    -6.8817	    -8.3084	   -13.3438	   -11.4975	
    -2.8534	    -1.0071	     1.7624	   -10.6583	     9.6512	    -9.2316	    -5.7068	    -7.3853	   -11.8332	   -10.1547	
    -2.3499	    -0.3357	     2.5177	    -8.6441	    11.0779	    -8.2245	    -4.7836	    -6.6299	   -10.6583	    -8.8120	
    -2.0142	     0.0839	     2.9373	    -6.8817	    12.1689	    -7.6370	    -4.1962	    -6.2103	    -9.9869	    -7.6370	
    -1.9302	     0.0839	     2.8534	    -5.4550	    12.8403	    -7.3853	    -4.0283	    -6.2103	    -9.9030	    -6.7978	
    -2.0142	    -0.2518	     2.3499	    -4.3640	    12.9242	    -7.5531	    -4.1962	    -6.6299	   -10.3226	    -6.3782	
    -2.3499	    -0.9232	     1.3428	    -3.5248	    12.4207	    -7.8888	    -4.7836	    -7.3013	   -11.1618	    -6.2103	
    -2.9373	    -2.0142	    -0.0839	    -2.7695	    11.4975	    -8.4763	    -5.7068	    -8.2245	   -12.4207	    -6.3782	
    -3.8605	    -3.3569	    -1.9302	    -2.1820	     9.9869	    -9.1476	    -6.9656	    -9.3155	   -13.8474	    -6.7978	
    -5.1193	    -5.1193	    -4.0283	    -1.7624	     8.1406	    -9.9030	    -8.6441	   -10.6583	   -15.4419	    -7.5531	
    -6.8817	    -7.2174	    -6.5460	    -1.6785	     5.9586	   -10.8261	   -10.7422	   -12.1689	   -17.2043	    -8.4763	
    -8.8959	    -9.5673	    -9.0637	    -2.0981	     3.6926	   -12.0010	   -13.0920	   -13.9313	   -18.9667	    -9.6512	
   -11.0779	   -11.8332	   -11.4975	    -2.9373	     1.5106	   -13.2599	   -15.5258	   -15.6097	   -20.6451	   -10.8261	
   -13.0920	   -13.9313	   -13.5117	    -4.3640	    -0.3357	   -14.6027	   -17.6239	   -17.2882	   -22.0718	   -11.9171	
   -14.6866	   -15.4419	   -14.7705	    -6.1264	    -1.5106	   -15.7776	   -19.1345	   -18.5471	   -23.1628	   -12.6724	
   -15.5258	   -16.1133	   -15.1901	    -8.1406	    -2.0142	   -16.7007	   -19.8898	   -19.2184	   -23.6664	   -13.0920	
   -15.5258	   -15.9454	   -14.6866	   -10.0708	    -1.5945	   -17.1204	   -19.8059	   -19.3024	   -23.4985	   -12.9242	
   -14.6027	   -14.9384	   -13.3438	   -11.7493	    -0.5035	   -16.8686	   -18.7988	   -18.5471	   -22.6593	   -12.3367	
   -12.8403	   -13.2599	   -11.2457	   -13.1760	     1.3428	   -15.9454	   -17.1204	   -17.1204	   -21.0648	   -11.2457	
   -10.5743	   -10.9100	    -8.6441	   -14.0991	     3.6087	   -14.3509	   -14.8544	   -15.1062	   -18.9667	    -9.8190	
    -7.8049	    -8.3084	    -5.7068	   -14.6027	     6.1264	   -12.2528	   -12.3367	   -12.5046	   -16.3651	    -8.0566	
    -4.8676	    -5.4550	    -2.6016	   -14.7705	     8.8120	    -9.8190	    -9.6512	    -9.7351	   -13.5117	    -6.1264	
    -1.9302	    -2.6016	     0.4196	   -14.7705	    11.4136	    -7.2174	    -7.1335	    -6.8817	   -10.5743	    -4.1962	
     0.8392	     0.0000	     3.1052	   -14.7705	    13.6795	    -4.7836	    -4.7836	    -4.3640	    -7.9727	    -2.3499	
     3.1891	     2.1820	     5.3711	   -15.0223	    15.5258	    -2.9373	    -2.7695	    -2.2659	    -5.8746	    -0.8392	
     4.8676	     3.6926	     6.9656	   -15.6097	    16.7847	    -1.8463	    -1.3428	    -0.9232	    -4.5319	     0.1678	
     5.7068	     4.4479	     7.8049	   -16.4490	    17.2043	    -1.5945	    -0.4196	    -0.5035	    -4.0283	     0.5875	
     5.6229	     4.2801	     7.8049	   -17.5400	    16.7847	    -2.1820	    -0.1678	    -0.9232	    -4.4479	     0.3357	
     4.6997	     3.4409	     7.0496	   -18.7988	    15.5258	    -3.5248	    -0.5035	    -2.0981	    -5.7907	    -0.5035	
     3.1891	     1.9302	     5.5389	   -19.9738	    13.7634	    -5.4550	    -1.3428	    -3.9444	    -7.7209	    -1.8463	
     1.0910	     0.0839	     3.5248	   -21.1487	    11.4975	    -7.6370	    -2.6016	    -6.1264	   -10.0708	    -3.6087	
    -1.1749	    -1.9302	     1.2589	   -22.2397	     9.0637	    -9.9869	    -4.1122	    -8.4763	   -12.5885	    -5.5389	
    -3.3569	    -3.8605	    -1.0071	   -23.0789	     6.7139	   -12.1689	    -5.7068	   -10.7422	   -15.0223	    -7.6370	
    -5.3711	    -5.4550	    -3.1052	   -23.5825	     4.7836	   -13.9313	    -7.3013	   -12.5885	   -17.1204	    -9.5673	
    -6.8817	    -6.6299	    -4.6158	   -23.5825	     3.5248	   -15.1062	    -8.4763	   -13.9313	   -18.5471	   -11.0779	
    -7.7209	    -7.2174	    -5.4550	   -22.9111	     3.1052	   -15.5258	    -9.2316	   -14.5187	   -19.2184	   -12.1689	
    -7.8888	    -6.9656	    -5.4550	   -21.3165	     3.5248	   -15.0223	    -9.1476	   -14.2670	   -18.9667	   -12.5046	
    -7.2174	    -6.0425	    -4.5319	   -18.7988	     4.9515	   -13.7634	    -8.3084	   -13.0081	   -17.7078	   -12.0850	
    -5.7068	    -4.2801	    -2.9373	   -15.4419	     7.2174	   -11.6653	    -6.7139	   -10.9100	   -15.5258	   -10.8261	
    -3.5248	    -1.8463	    -0.5035	   -11.4136	    10.1547	    -8.8959	    -4.3640	    -8.0566	   -12.5885	    -8.8120	
    -0.7553	     1.1749	     2.4338	    -6.8817	    13.6795	    -5.5389	    -1.4267	    -4.5319	    -9.0637	    -6.1264	
     2.4338	     4.6158	     5.8746	    -2.2659	    17.3721	    -1.9302	     1.8463	    -0.5875	    -5.1193	    -3.0212	
     5.7907	     8.2245	     9.3994	     2.3499	    21.2326	     1.7624	     5.2872	     3.5248	    -1.0071	     0.5035	
     9.0637	    11.7493	    12.9242	     6.5460	    24.8413	     5.2872	     8.6441	     7.5531	     2.9373	     4.0283	
    12.1689	    15.1062	    16.1972	    10.3226	    28.0304	     8.4763	    11.6653	    11.2457	     6.6299	     7.3013	
    14.8544	    17.8757	    18.8828	    13.1760	    30.5481	    11.0779	    14.0991	    14.3509	     9.6512	    10.0708	
    16.7847	    19.8898	    20.8130	    15.1901	    32.1426	    12.9242	    15.8615	    16.5329	    12.0010	    12.1689	
    17.8757	    20.8130	    21.8201	    16.0294	    32.6462	    13.8474	    16.6168	    17.7078	    13.2599	    13.3438	
    17.9596	    20.5612	    21.6522	    15.6097	    31.9748	    13.8474	    16.3651	    17.7078	    13.5117	    13.5956	
    16.9525	    19.0506	    20.3934	    14.1830	    30.2124	    12.8403	    15.0223	    16.6168	    12.6724	    12.8403	
    15.0223	    16.4490	    18.2114	    11.8332	    27.5269	    10.9940	    12.7563	    14.5187	    10.9100	    11.2457	
    12.4207	    13.1760	    15.3580	     8.8120	    24.1699	     8.6441	     9.8190	    11.7493	     8.3923	     9.0637	
     9.5673	     9.6512	    12.2528	     5.7068	    20.5612	     6.1264	     6.4621	     8.6441	     5.5389	     6.5460	
     6.6299	     6.1264	     9.1476	     2.9373	    17.1204	     3.7766	     3.0212	     5.6229	     2.6016	     4.1122	
     3.9444	     3.1052	     6.3782	     0.7553	    14.1830	     2.0142	    -0.0839	     2.9373	     0.0000	     2.0142	
     1.7624	     0.7553	     4.1962	    -0.5035	    11.9171	     0.9232	    -2.6855	     0.8392	    -2.0981	     0.3357	
     0.2518	    -0.8392	     2.6016	    -0.9232	    10.4904	     0.5875	    -4.5319	    -0.4196	    -3.5248	    -0.6714	
    -0.6714	    -1.5106	     1.7624	    -0.4196	     9.9030	     0.7553	    -5.5389	    -1.0910	    -4.1962	    -1.0910	
    -1.0910	    -1.5106	     1.5106	     0.5875	    10.0708	     1.2589	    -5.7907	    -1.0910	    -4.3640	    -1.0910	
    -1.0910	    -0.9232	     1.5945	     1.7624	    10.8261	     1.8463	    -5.5389	    -0.8392	    -4.0283	    -0.7553	
    -0.8392	    -0.0839	     1.9302	     2.6855	    11.9171	     2.2659	    -4.7836	    -0.4196	    -3.5248	    -0.2518	
    -0.5875	     0.8392	     2.3499	     3.1052	    13.2599	     2.2659	    -3.7766	    -0.0839	    -2.9373	     0.1678	
    -0.5035	     1.5945	     2.5177	     2.6016	    14.5187	     1.6785	    -2.7695	    -0.0839	    -2.6016	     0.5035	
    -0.6714	     1.9302	     2.3499	     1.2589	    15.4419	     0.5875	    -2.0142	    -0.5035	    -2.5177	     0.5035	
    -1.1749	     1.7624	     1.7624	    -0.7553	    15.8615	    -1.0071	    -1.6785	    -1.3428	    -2.9373	     0.1678	
    -2.0142	     1.0910	     0.7553	    -3.2730	    15.6097	    -2.9373	    -1.7624	    -2.5177	    -3.7766	    -0.4196	
    -3.0212	    -0.1678	    -0.5035	    -5.9586	    14.7705	    -5.0354	    -2.3499	    -4.0283	    -4.9515	    -1.2589	
    -4.1962	    -1.7624	    -2.0142	    -8.3923	    13.2599	    -7.0496	    -3.3569	    -5.6229	    -6.4621	    -2.2659	
    -5.4550	    -3.6087	    -3.6087	   -10.4904	    11.4136	    -8.8959	    -4.6158	    -7.2174	    -8.2245	    -3.3569	
    -6.5460	    -5.4550	    -5.1193	   -12.2528	     9.1476	   -10.4065	    -6.0425	    -8.8120	    -9.9869	    -4.5319	
    -7.4692	    -7.1335	    -6.3782	   -13.5117	     6.9656	   -11.5814	    -7.4692	   -10.1547	   -11.7493	    -5.6229	
    -8.0566	    -8.4763	    -7.3013	   -14.2670	     4.8676	   -12.1689	    -8.7280	   -11.1618	   -13.3438	    -6.5460	
    -8.0566	    -9.2316	    -7.7209	   -14.2670	     3.1891	   -12.2528	    -9.6512	   -11.6653	   -14.5187	    -7.0496	
    -7.3853	    -9.3155	    -7.6370	   -13.3438	     2.1820	   -11.6653	   -10.2386	   -11.6653	   -15.1901	    -7.0496	
    -6.1264	    -8.6441	    -6.9656	   -11.4975	     1.8463	   -10.4065	   -10.4065	   -10.9100	   -15.1062	    -6.5460	
    -4.3640	    -7.3853	    -5.7068	    -8.7280	     2.3499	    -8.4763	   -10.0708	    -9.5673	   -14.4348	    -5.4550	
    -2.1820	    -5.7068	    -4.1122	    -5.2032	     3.3569	    -6.1264	    -9.3994	    -7.7209	   -13.1760	    -4.0283	
     0.0839	    -3.6926	    -2.2659	    -1.5106	     4.9515	    -3.6087	    -8.4763	    -5.7068	   -11.5814	    -2.3499	
     2.4338	    -1.6785	    -0.3357	     2.0142	     6.7139	    -1.0910	    -7.3853	    -3.6087	    -9.7351	    -0.5875	
     4.6158	     0.2518	     1.6785	     4.7836	     8.6441	     1.0071	    -6.1264	    -1.6785	    -7.8888	     1.0071	
     6.6299	     2.0981	     3.5248	     6.4621	    10.4904	     2.6016	    -4.7836	    -0.0839	    -6.1264	     2.3499	
     8.3923	     3.6926	     5.1193	     6.8817	    12.2528	     3.2730	    -3.3569	     0.9232	    -4.6158	     3.2730	
     9.7351	     4.8676	     6.4621	     5.9586	    13.6795	     3.1052	    -2.0142	     1.3428	    -3.5248	     3.6926	
    10.4904	     5.4550	     7.3853	     3.6087	    14.6866	     1.9302	    -0.9232	     1.1749	    -2.8534	     3.5248	
    10.5743	     5.5389	     7.8049	     0.2518	    15.1901	    -0.0839	    -0.2518	     0.5035	    -2.7695	     2.8534	
     9.9869	     4.9515	     7.5531	    -3.7766	    15.1901	    -2.5177	     0.0000	    -0.6714	    -3.1052	     1.5945	
     8.8959	     3.9444	     6.8817	    -7.8049	    14.6866	    -5.2032	    -0.1678	    -2.0981	    -3.8605	     0.1678	
     7.3013	     2.6855	     5.7907	   -11.3297	    13.9313	    -7.5531	    -0.8392	    -3.6087	    -4.6997	    -1.2589	
     5.4550	     1.2589	     4.4479	   -14.0152	    12.8403	    -9.4833	    -1.7624	    -5.0354	    -5.7068	    -2.6855	
     3.5248	    -0.1678	     2.9373	   -15.9454	    11.7493	   -10.9100	    -2.9373	    -6.3782	    -6.7978	    -3.7766	
     1.4267	    -1.5106	     1.5106	   -17.1204	    10.4904	   -11.9171	    -4.2801	    -7.4692	    -7.8049	    -4.5319	
    -0.6714	    -2.8534	     0.0839	   -17.7917	     9.1476	   -12.5885	    -5.7907	    -8.4763	    -8.8120	    -5.0354	
    -2.9373	    -4.1962	    -1.2589	   -18.0435	     7.8888	   -13.0081	    -7.4692	    -9.3155	    -9.9030	    -5.2032	
    -5.3711	    -5.6229	    -2.5177	   -17.9596	     6.5460	   -13.2599	    -9.0637	    -9.9869	   -10.8261	    -5.1193	
    -7.8888	    -7.0496	    -3.6926	   -17.4561	     5.3711	   -13.2599	   -10.5743	   -10.4065	   -11.7493	    -4.7836	
   -10.3226	    -8.3084	    -4.6997	   -16.4490	     4.5319	   -12.8403	   -11.8332	   -10.4904	   -12.3367	    -4.1962	
   -12.3367	    -9.3155	    -5.2872	   -14.8544	     4.1122	   -12.0850	   -12.5885	   -10.0708	   -12.5885	    -3.2730	
   -13.6795	    -9.6512	    -5.3711	   -12.5885	     4.3640	   -10.7422	   -12.5885	    -9.1476	   -12.3367	    -1.9302	
   -14.0152	    -9.3155	    -4.7836	    -9.9869	     5.3711	    -8.9798	   -11.8332	    -7.6370	   -11.5814	    -0.2518	
   -13.3438	    -8.2245	    -3.5248	    -7.0496	     7.1335	    -6.8817	   -10.4065	    -5.8746	   -10.4065	     1.6785	
   -11.8332	    -6.5460	    -1.9302	    -4.1962	     9.2316	    -4.7836	    -8.4763	    -3.8605	    -8.9798	     3.6087	
    -9.7351	    -4.4479	    -0.1678	    -1.7624	    11.5814	    -2.7695	    -6.2943	    -2.0142	    -7.4692	     5.3711	
    -7.4692	    -2.2659	     1.5106	     0.0000	    13.7634	    -1.2589	    -4.0283	    -0.4196	    -5.9586	     6.7139	
    -5.2032	    -0.2518	     2.7695	     0.8392	    15.6097	    -0.1678	    -2.0981	     0.6714	    -4.5319	     7.6370	
    -3.4409	     1.3428	     3.6087	     0.8392	    16.7847	     0.1678	    -0.5875	     1.2589	    -3.3569	     7.8888	
    -2.1820	     2.3499	     3.9444	    -0.0839	    17.2882	    -0.0839	     0.2518	     1.2589	    -2.5177	     7.5531	
    -1.6785	     2.6016	     3.6087	    -1.8463	    16.9525	    -1.0910	     0.3357	     0.5875	    -2.1820	     6.4621	
    -2.0142	     2.0981	     2.7695	    -4.2801	    15.8615	    -2.6855	    -0.3357	    -0.7553	    -2.4338	     4.6997	
    -3.1052	     0.8392	     1.4267	    -7.2174	    14.0991	    -4.8676	    -1.7624	    -2.6016	    -3.3569	     2.5177	
    -4.7836	    -1.0910	    -0.2518	   -10.3226	    11.9171	    -7.3853	    -3.7766	    -4.7836	    -4.8676	    -0.0839	
    -6.9656	    -3.3569	    -2.2659	   -13.2599	     9.3994	    -9.9869	    -6.2103	    -7.1335	    -6.7139	    -2.8534	
    -9.1476	    -5.7907	    -4.1962	   -15.7776	     6.9656	   -12.4207	    -8.6441	    -9.3155	    -8.6441	    -5.4550	
   -11.1618	    -7.9727	    -5.8746	   -17.7078	     4.6997	   -14.5187	   -10.9940	   -11.2457	   -10.5743	    -7.7209	
   -12.6724	    -9.8190	    -7.2174	   -18.8828	     2.9373	   -16.0294	   -13.0920	   -12.8403	   -12.1689	    -9.5673	
   -13.4277	   -10.9940	    -7.9727	   -19.4702	     1.7624	   -16.9525	   -14.6027	   -13.8474	   -13.4277	   -10.7422	
   -13.3438	   -11.4136	    -8.0566	   -19.3863	     1.3428	   -17.0364	   -15.5258	   -14.1830	   -14.0152	   -11.1618	
   -12.2528	   -10.8261	    -7.3853	   -18.7149	     1.7624	   -16.5329	   -15.7776	   -13.9313	   -14.0152	   -10.8261	
   -10.2386	    -9.4833	    -6.1264	   -17.4561	     3.1052	   -15.2740	   -15.3580	   -12.9242	   -13.4277	    -9.7351	
    -7.3853	    -7.3853	    -4.3640	   -15.8615	     5.0354	   -13.5117	   -14.3509	   -11.3297	   -12.1689	    -7.9727	
    -4.0283	    -4.8676	    -2.2659	   -14.0152	     7.5531	   -11.4975	   -12.9242	    -9.3994	   -10.5743	    -5.7907	
    -0.5035	    -2.2659	    -0.1678	   -12.0850	    10.2386	    -9.3155	   -11.4136	    -7.2174	    -8.7280	    -3.6087	
     2.6855	     0.1678	     1.7624	   -10.1547	    12.9242	    -7.1335	    -9.9030	    -5.1193	    -6.8817	    -1.5106	
     5.3711	     2.0981	     3.3569	    -8.2245	    15.1062	    -5.2032	    -8.6441	    -3.2730	    -5.2032	     0.2518	
     7.2174	     3.4409	     4.4479	    -6.4621	    16.7847	    -3.4409	    -7.7209	    -1.5945	    -3.7766	     1.5106	
     8.2245	     4.0283	     4.9515	    -4.9515	    17.7078	    -2.0142	    -7.3013	    -0.4196	    -2.6855	     2.2659	
     8.2245	     3.9444	     4.8676	    -3.6926	    17.7917	    -1.0071	    -7.3013	     0.3357	    -1.9302	     2.6016	
     7.3013	     3.1052	     4.1122	    -3.0212	    17.0364	    -0.4196	    -7.8049	     0.6714	    -1.5106	     2.4338	
     5.7068	     1.7624	     2.6855	    -2.7695	    15.6097	    -0.3357	    -8.7280	     0.5035	    -1.5945	     1.8463	
     3.3569	    -0.1678	     0.5875	    -3.1891	    13.3438	    -0.6714	   -10.0708	    -0.0839	    -2.0981	     0.9232	
     0.5875	    -2.4338	    -2.0981	    -4.2801	    10.5743	    -1.5945	   -11.6653	    -1.1749	    -3.1052	    -0.4196	
    -2.5177	    -4.9515	    -4.9515	    -5.8746	     7.3853	    -2.8534	   -13.4277	    -2.6855	    -4.4479	    -1.9302	
    -5.7068	    -7.5531	    -7.9727	    -7.6370	     4.0283	    -4.4479	   -15.2740	    -4.4479	    -6.0425	    -3.6087	
    -8.5602	    -9.9869	   -10.7422	    -9.3994	     0.8392	    -6.0425	   -17.0364	    -6.2103	    -7.7209	    -5.2872	
   -10.9100	   -12.0010	   -13.0920	   -10.5743	    -1.8463	    -7.3853	   -18.5471	    -7.8049	    -9.1476	    -6.5460	
   -12.5046	   -13.4277	   -14.7705	   -10.9940	    -3.8605	    -8.3084	   -19.5541	    -8.8959	   -10.1547	    -7.3013	
   -13.0920	   -13.9313	   -15.6097	   -10.4065	    -4.9515	    -8.6441	   -19.8898	    -9.3994	   -10.5743	    -7.3853	
   -12.6724	   -13.5956	   -15.6097	    -8.9798	    -4.9515	    -8.2245	   -19.6381	    -9.2316	   -10.3226	    -6.7139	
   -11.0779	   -12.3367	   -14.6027	    -6.8817	    -4.0283	    -7.2174	   -18.7149	    -8.3923	    -9.4833	    -5.3711	
    -8.5602	   -10.3226	   -12.8403	    -4.4479	    -2.2659	    -5.7068	   -17.2882	    -6.9656	    -7.9727	    -3.4409	
    -5.2032	    -7.5531	   -10.3226	    -1.9302	     0.2518	    -3.8605	   -15.3580	    -5.1193	    -6.0425	    -1.0910	
    -1.2589	    -4.3640	    -7.2174	     0.3357	     3.2730	    -1.7624	   -13.0920	    -2.9373	    -3.8605	     1.5106	
     2.9373	    -1.0071	    -3.7766	     2.3499	     6.5460	     0.5035	   -10.6583	    -0.5875	    -1.4267	     4.1962	
     7.0496	     2.2659	    -0.2518	     4.0283	     9.8190	     2.6016	    -8.1406	     1.7624	     0.9232	     6.7978	
    10.7422	     5.1193	     3.1052	     5.4550	    12.7563	     4.6158	    -5.7907	     3.9444	     3.0212	     9.0637	
    13.6795	     7.4692	     6.0425	     6.6299	    15.1062	     6.3782	    -3.6087	     5.8746	     4.7836	    10.9100	
    15.6937	     9.1476	     8.3084	     7.3853	    16.8686	     7.6370	    -1.8463	     7.4692	     5.9586	    12.0850	
    16.7007	    10.0708	     9.7351	     7.8049	    17.7917	     8.4763	    -0.5875	     8.4763	     6.6299	    12.6724	
    16.7847	    10.3226	    10.2386	     7.7209	    18.0435	     8.7280	     0.3357	     8.8959	     6.6299	    12.5885	
    15.9454	     9.9869	     9.9869	     7.1335	    17.5400	     8.4763	     0.7553	     8.8120	     6.0425	    11.7493	
    14.4348	     9.2316	     9.1476	     6.2103	    16.4490	     7.7209	     0.7553	     8.0566	     5.0354	    10.4065	
    12.5046	     8.1406	     7.8888	     4.9515	    14.8544	     6.4621	     0.5035	     6.8817	     3.6087	     8.6441	
    10.4065	     6.8817	     6.2943	     3.6926	    12.9242	     4.9515	    -0.1678	     5.2032	     1.8463	     6.5460	
     8.3084	     5.6229	     4.6997	     2.3499	    10.9100	     3.1891	    -0.9232	     3.2730	     0.0000	     4.2801	
     6.6299	     4.4479	     3.1891	     1.0910	     8.9798	     1.5106	    -1.7624	     1.4267	    -1.8463	     2.1820	
     5.2872	     3.6087	     1.9302	     0.0839	     7.3853	     0.1678	    -2.6016	    -0.2518	    -3.4409	     0.3357	
     4.4479	     3.0212	     1.0910	    -0.7553	     6.2943	    -0.8392	    -3.3569	    -1.5106	    -4.6158	    -1.0910	
     4.1962	     2.8534	     0.6714	    -1.2589	     5.7907	    -1.2589	    -3.7766	    -2.3499	    -5.2872	    -1.9302	
     4.3640	     3.0212	     0.7553	    -1.5106	     5.9586	    -1.1749	    -4.0283	    -2.6016	    -5.4550	    -2.1820	
     5.1193	     3.5248	     1.3428	    -1.5106	     6.6299	    -0.5875	    -4.0283	    -2.3499	    -5.0354	    -1.7624	
     6.2103	     4.3640	     2.3499	    -1.2589	     7.8888	     0.2518	    -3.6926	    -1.5945	    -4.1122	    -0.9232	
     7.5531	     5.3711	     3.5248	    -0.7553	     9.4833	     1.4267	    -3.2730	    -0.5875	    -2.8534	     0.3357	
     9.0637	     6.4621	     4.9515	     0.0000	    11.1618	     2.6855	    -2.7695	     0.7553	    -1.3428	     1.7624	
    10.4904	     7.3853	     6.2943	     1.0071	    12.7563	     3.9444	    -2.2659	     2.2659	     0.2518	     3.1891	
    11.6653	     8.1406	     7.3853	     2.0142	    14.0991	     5.2032	    -2.0142	     3.6926	     1.7624	     4.4479	
    12.3367	     8.4763	     8.1406	     3.1891	    15.0223	     6.2943	    -2.0981	     4.9515	     3.0212	     5.4550	
    12.5046	     8.3084	     8.3923	     4.4479	    15.3580	     7.3013	    -2.4338	     6.0425	     4.0283	     6.0425	
    11.9171	     7.7209	     8.1406	     5.6229	    15.2740	     8.0566	    -3.1052	     6.8817	     4.6997	     6.2103	
    10.8261	     6.7139	     7.4692	     6.7978	    14.6027	     8.7280	    -4.0283	     7.4692	     4.9515	     6.0425	
     9.1476	     5.2872	     6.2943	     7.8888	    13.5117	     9.0637	    -5.1193	     7.8888	     4.9515	     5.6229	
     7.0496	     3.6926	     4.8676	     8.7280	    12.0850	     9.3155	    -6.3782	     8.0566	     4.6158	     5.0354	
     4.7836	     2.0142	     3.1052	     9.3994	    10.4065	     9.4833	    -7.5531	     8.0566	     4.1122	     4.3640	
     2.5177	     0.3357	     1.4267	     9.8190	     8.6441	     9.5673	    -8.5602	     8.0566	     3.6087	     3.8605	
     0.5035	    -1.0071	    -0.1678	     9.9030	     6.9656	     9.5673	    -9.3994	     8.1406	     3.1891	     3.6087	
    -1.0910	    -2.0981	    -1.4267	     9.6512	     5.5389	     9.5673	    -9.9869	     8.2245	     2.8534	     3.6926	
    -2.1820	    -2.6855	    -2.2659	     9.2316	     4.2801	     9.4833	   -10.2386	     8.3084	     2.6016	     4.0283	
    -2.7695	    -3.0212	    -2.6855	     8.6441	     3.4409	     9.1476	   -10.2386	     8.4763	     2.5177	     4.6997	
    -2.7695	    -2.9373	    -2.7695	     7.9727	     2.8534	     8.7280	   -10.0708	     8.7280	     2.4338	     5.6229	
    -2.1820	    -2.4338	    -2.5177	     7.5531	     2.6855	     8.1406	    -9.7351	     8.8959	     2.5177	     6.6299	
    -1.0071	    -1.7624	    -1.9302	     7.4692	     2.9373	     7.3853	    -9.1476	     9.2316	     2.5177	     7.6370	
     0.5035	    -0.7553	    -1.1749	     7.8049	     3.5248	     6.6299	    -8.3923	     9.5673	     2.6855	     8.7280	
     2.3499	     0.5035	    -0.2518	     8.5602	     4.4479	     5.9586	    -7.4692	     9.9030	     2.8534	     9.7351	
     4.3640	     1.7624	     0.7553	     9.7351	     5.6229	     5.6229	    -6.4621	    10.3226	     3.0212	    10.5743	
     6.2103	     2.9373	     1.6785	    11.2457	     6.7978	     5.5389	    -5.2872	    10.6583	     3.2730	    11.2457	
     7.7209	     3.8605	     2.4338	    12.7563	     7.8049	     5.7068	    -4.2801	    10.8261	     3.4409	    11.5814	
     8.8120	     4.4479	     2.7695	    14.0152	     8.4763	     5.8746	    -3.5248	    10.5743	     3.5248	    11.4975	
     9.2316	     4.5319	     2.6016	    14.6027	     8.8120	     6.0425	    -3.0212	     9.9030	     3.4409	    10.9940	
     8.9798	     4.1122	     2.0142	    14.4348	     8.6441	     5.8746	    -3.0212	     8.7280	     3.0212	    10.1547	
     8.0566	     3.1891	     1.0071	    13.1760	     8.0566	     5.2032	    -3.5248	     6.9656	     2.3499	     8.8120	
     6.3782	     1.7624	    -0.3357	    10.9100	     7.0496	     3.9444	    -4.5319	     4.6997	     1.2589	     7.1335	
     4.1962	    -0.1678	    -2.0981	     7.6370	     5.5389	     2.0142	    -6.1264	     2.0142	    -0.2518	     5.1193	
     1.6785	    -2.4338	    -4.0283	     3.5248	     3.6926	    -0.5875	    -8.1406	    -1.0910	    -2.1820	     2.7695	
    -1.0910	    -4.8676	    -5.9586	    -1.0071	     1.5945	    -3.5248	   -10.4904	    -4.2801	    -4.4479	     0.3357	
    -3.7766	    -7.2174	    -7.8888	    -5.6229	    -0.6714	    -6.6299	   -12.8403	    -7.3853	    -6.7139	    -1.9302	
    -6.0425	    -9.2316	    -9.4833	    -9.5673	    -2.7695	    -9.4833	   -14.9384	   -10.0708	    -8.8120	    -3.8605	
    -7.6370	   -10.6583	   -10.4904	   -12.5046	    -4.4479	   -11.5814	   -16.3651	   -12.0010	   -10.3226	    -5.2032	
    -8.3923	   -11.2457	   -10.8261	   -13.8474	    -5.4550	   -12.5885	   -16.9525	   -12.8403	   -11.0779	    -5.6229	
    -8.3084	   -10.9100	   -10.3226	   -13.5956	    -5.6229	   -12.4207	   -16.6168	   -12.5046	   -10.8261	    -5.1193	
    -7.2174	    -9.5673	    -8.8959	   -11.5814	    -4.7836	   -10.9100	   -15.2740	   -10.9940	    -9.5673	    -3.6926	
    -5.3711	    -7.4692	    -6.7978	    -8.2245	    -3.1052	    -8.3084	   -13.0920	    -8.4763	    -7.4692	    -1.4267	
    -2.9373	    -4.7836	    -4.1962	    -4.0283	    -0.6714	    -4.8676	   -10.3226	    -5.2032	    -4.6158	     1.3428	
    -0.1678	    -1.5945	    -1.1749	     0.5035	     2.2659	    -1.0071	    -7.1335	    -1.5106	    -1.4267	     4.5319	
     2.8534	     1.6785	     1.8463	     5.0354	     5.4550	     3.1052	    -3.8605	     2.1820	     1.9302	     7.7209	
     5.7068	     4.8676	     4.7836	     8.9798	     8.6441	     6.9656	    -0.6714	     5.7068	     5.2032	    10.6583	
     8.3084	     7.7209	     7.3013	    12.0850	    11.4975	    10.3226	     2.0142	     8.7280	     8.0566	    13.0920	
    10.3226	     9.9869	     9.3155	    14.1830	    13.8474	    12.9242	     4.1962	    10.9940	    10.3226	    14.9384	
    11.7493	    11.4975	    10.6583	    15.1062	    15.4419	    14.5187	     5.7068	    12.5046	    11.8332	    16.0294	
    12.4207	    12.1689	    11.3297	    15.1062	    16.2811	    15.1062	     6.4621	    13.0081	    12.5046	    16.2811	
    12.4207	    12.0010	    11.3297	    14.1830	    16.2811	    14.6866	     6.6299	    12.7563	    12.3367	    15.8615	
    11.7493	    11.0779	    10.7422	    12.5046	    15.6097	    13.4277	     6.1264	    11.7493	    11.3297	    14.6866	
    10.5743	     9.5673	     9.7351	    10.4904	    14.4348	    11.4975	     5.2032	    10.2386	     9.8190	    13.0920	
     9.0637	     7.6370	     8.3923	     8.1406	    12.9242	     9.0637	     3.9444	     8.3084	     7.8888	    11.0779	
     7.3853	     5.4550	     6.9656	     5.8746	    11.3297	     6.4621	     2.4338	     6.1264	     5.7907	     9.0637	
     5.7068	     3.3569	     5.3711	     3.7766	     9.7351	     4.0283	     0.8392	     4.0283	     3.7766	     7.0496	
     4.2801	     1.5106	     3.9444	     2.1820	     8.3923	     1.7624	    -0.7553	     2.0981	     1.8463	     5.2872	
     3.2730	     0.0000	     2.6855	     1.0910	     7.3013	     0.0839	    -2.3499	     0.5035	     0.3357	     3.7766	
     2.6855	    -0.9232	     1.7624	     0.7553	     6.6299	    -0.8392	    -3.6926	    -0.5035	    -0.7553	     2.7695	
     2.8534	    -1.1749	     1.2589	     1.2589	     6.4621	    -1.0071	    -4.6158	    -0.7553	    -1.1749	     2.2659	
     3.6087	    -0.7553	     1.2589	     2.4338	     6.7139	    -0.3357	    -5.1193	    -0.3357	    -0.9232	     2.3499	
     5.0354	     0.3357	     1.6785	     4.2801	     7.4692	     1.0910	    -5.2872	     0.7553	     0.0839	     2.9373	
     6.8817	     1.9302	     2.6016	     6.6299	     8.4763	     3.1052	    -4.9515	     2.4338	     1.5106	     4.0283	
     9.1476	     3.9444	     3.8605	     9.3155	     9.7351	     5.4550	    -4.4479	     4.6158	     3.4409	     5.4550	
    11.4975	     6.2103	     5.4550	    12.2528	    11.1618	     8.1406	    -3.6087	     7.0496	     5.6229	     7.0496	
    14.0152	     8.5602	     7.3013	    15.3580	    12.6724	    11.0779	    -2.6016	     9.7351	     7.9727	     8.8959	
    16.2811	    10.9940	     9.2316	    18.7149	    14.1830	    14.0991	    -1.4267	    12.5046	    10.4904	    10.8261	
    18.2953	    13.1760	    11.0779	    21.9879	    15.6097	    17.0364	    -0.4196	    15.2740	    12.8403	    12.6724	
    19.8898	    15.0223	    12.5885	    25.0931	    16.8686	    19.7220	     0.5035	    17.7078	    14.9384	    14.3509	
    20.8130	    16.2811	    13.7634	    27.5269	    17.7917	    21.8201	     1.1749	    19.6381	    16.4490	    15.5258	
    20.9808	    16.8686	    14.2670	    29.1214	    18.2953	    23.1628	     1.4267	    20.8969	    17.2882	    16.0294	
    20.4773	    16.7007	    14.0991	    29.5410	    18.2953	    23.4985	     1.3428	    21.1487	    17.2043	    15.8615	
    19.2184	    15.7776	    13.1760	    28.6179	    17.7917	    22.7432	     0.8392	    20.4773	    16.2811	    14.9384	
    17.3721	    14.2670	    11.6653	    26.3519	    16.7007	    20.8969	    -0.0839	    18.7988	    14.5187	    13.1760	
    14.8544	    12.0850	     9.6512	    22.8271	    15.1901	    17.9596	    -1.3428	    16.2811	    12.0010	    10.9100	
    11.9171	     9.4833	     7.1335	    18.3792	    13.3438	    14.3509	    -2.9373	    13.0920	     8.9798	     8.2245	
     8.6441	     6.5460	     4.4479	    13.3438	    11.3297	    10.3226	    -4.6997	     9.4833	     5.5389	     5.2872	
     5.3711	     3.6087	     1.7624	     8.3923	     9.3155	     6.2103	    -6.5460	     5.8746	     2.1820	     2.5177	
     2.1820	     0.8392	    -0.7553	     3.6926	     7.6370	     2.4338	    -8.2245	     2.5177	    -1.0071	    -0.0839	
    -0.5035	    -1.5106	    -2.8534	    -0.4196	     6.4621	    -0.8392	    -9.5673	    -0.3357	    -3.6926	    -2.2659	
    -2.4338	    -3.2730	    -4.3640	    -3.7766	     5.7907	    -3.3569	   -10.4904	    -2.5177	    -5.7068	    -3.8605	
    -3.6087	    -4.1962	    -5.2032	    -6.2943	     5.7907	    -5.1193	   -10.9940	    -3.8605	    -6.9656	    -4.8676	
    -3.6926	    -4.2801	    -5.2872	    -7.8888	     6.3782	    -6.0425	   -10.8261	    -4.3640	    -7.3853	    -5.1193	
    -2.9373	    -3.5248	    -4.6997	    -8.5602	     7.5531	    -6.2103	   -10.1547	    -4.0283	    -6.9656	    -4.7836	
    -1.4267	    -2.0981	    -3.4409	    -8.3084	     9.1476	    -5.5389	    -9.0637	    -3.1052	    -5.8746	    -3.7766	
     0.7553	    -0.1678	    -1.7624	    -7.3013	    10.9100	    -4.3640	    -7.8049	    -1.5945	    -4.3640	    -2.3499	
     3.1891	     1.9302	     0.1678	    -5.6229	    12.5046	    -2.6855	    -6.5460	     0.1678	    -2.6016	    -0.7553	
     5.7068	     4.0283	     2.0981	    -3.4409	    13.8474	    -0.8392	    -5.4550	     1.9302	    -0.9232	     1.0071	
     8.1406	     5.9586	     3.8605	    -0.9232	    14.7705	     1.1749	    -4.6158	     3.5248	     0.6714	     2.5177	
    10.3226	     7.5531	     5.3711	     1.7624	    15.1901	     3.2730	    -4.0283	     4.9515	     1.9302	     3.8605	
    12.1689	     8.8120	     6.4621	     4.4479	    15.0223	     5.2032	    -3.7766	     6.0425	     2.8534	     4.8676	
    13.5117	     9.4833	     7.1335	     6.9656	    14.3509	     6.8817	    -3.6926	     6.6299	     3.3569	     5.4550	
    14.3509	     9.6512	     7.3013	     9.0637	    13.2599	     8.1406	    -3.8605	     6.8817	     3.4409	     5.7068	
    14.5187	     9.3155	     6.9656	    10.5743	    11.8332	     8.8959	    -4.1962	     6.7139	     3.1891	     5.4550	
    14.1830	     8.5602	     6.2103	    11.3297	    10.1547	     9.2316	    -4.6997	     6.2943	     2.6016	     4.9515	
    13.3438	     7.4692	     5.1193	    11.4975	     8.3084	     9.1476	    -5.2872	     5.5389	     1.8463	     4.1962	
    12.3367	     6.2943	     4.0283	    11.2457	     6.6299	     8.8120	    -5.9586	     4.7836	     0.9232	     3.3569	
    11.3297	     5.2872	     3.0212	    10.9940	     5.2032	     8.3084	    -6.4621	     4.1122	     0.2518	     2.6855	
    10.7422	     4.6997	     2.4338	    10.9940	     4.3640	     8.0566	    -6.6299	     3.7766	    -0.1678	     2.2659	
    10.7422	     4.7836	     2.4338	    11.4975	     4.1962	     8.1406	    -6.3782	     3.9444	    -0.0839	     2.3499	
    11.4975	     5.5389	     3.1891	    12.6724	     4.7836	     8.7280	    -5.6229	     4.6997	     0.5035	     2.9373	
    13.0920	     7.0496	     4.5319	    14.5187	     6.0425	     9.8190	    -4.4479	     6.2103	     1.7624	     4.1122	
    15.3580	     9.2316	     6.5460	    16.8686	     7.8888	    11.4975	    -2.9373	     8.1406	     3.3569	     5.7907	
    18.1274	    11.8332	     8.8959	    19.8898	    10.0708	    13.6795	    -1.1749	    10.6583	     5.3711	     7.7209	
    21.0648	    14.5187	    11.4136	    23.3307	    12.5046	    16.1972	     0.5875	    13.3438	     7.5531	     9.9030	
    24.0021	    17.1204	    13.9313	    26.9394	    15.0223	    18.9667	     2.2659	    16.0294	     9.7351	    12.0010	
    26.5198	    19.3024	    16.1133	    30.2963	    17.2882	    21.5683	     3.6926	    18.4631	    11.8332	    13.8474	
    28.3661	    20.8969	    17.7917	    33.0658	    19.1345	    23.6664	     4.6158	    20.3094	    13.4277	    15.2740	
    29.2053	    21.4844	    18.7149	    34.6603	    20.3094	    24.9252	     4.8676	    21.4005	    14.6027	    16.0294	
    28.8696	    21.0648	    18.7988	    34.8282	    20.6451	    25.0092	     4.3640	    21.4005	    15.0223	    16.1133	
    27.1072	    19.5541	    17.7917	    33.3176	    20.0577	    23.9182	     3.1891	    20.3934	    14.7705	    15.3580	
    24.0021	    16.8686	    15.9454	    30.2963	    18.4631	    21.5683	     1.3428	    18.3792	    13.8474	    13.9313	
    19.7220	    13.3438	    13.2599	    25.9323	    16.1972	    18.4631	    -0.9232	    15.7776	    12.2528	    12.0010	
    14.6866	     9.2316	     9.9869	    20.6451	    13.4277	    14.7705	    -3.4409	    12.6724	    10.3226	     9.7351	
     9.3155	     4.9515	     6.4621	    15.1062	    10.4065	    10.9100	    -6.0425	     9.3994	     8.1406	     7.2174	
     4.2801	     0.8392	     2.8534	     9.8190	     7.3853	     7.3853	    -8.5602	     6.3782	     5.9586	     4.7836	
     0.0839	    -2.5177	    -0.3357	     5.2032	     4.6997	     4.3640	   -10.7422	     3.7766	     3.9444	     2.5177	
    -2.9373	    -5.0354	    -2.9373	     1.6785	     2.6016	     2.1820	   -12.5046	     1.8463	     2.3499	     0.6714	
    -4.5319	    -6.2943	    -4.6158	    -0.5035	     1.1749	     1.0071	   -13.6795	     0.6714	     1.3428	    -0.5875	
    -4.7836	    -6.5460	    -5.2872	    -1.2589	     0.5035	     0.6714	   -14.3509	     0.3357	     0.9232	    -1.2589	
    -3.8605	    -5.7068	    -5.0354	    -0.8392	     0.5035	     1.1749	   -14.4348	     0.8392	     1.2589	    -1.2589	
    -2.0142	    -4.0283	    -4.0283	     0.8392	     1.1749	     2.4338	   -13.9313	     2.1820	     2.0981	    -0.5875	
     0.5035	    -1.7624	    -2.3499	     3.6087	     2.2659	     4.2801	   -13.0920	     4.0283	     3.5248	     0.5035	
     3.4409	     0.9232	    -0.1678	     7.1335	     3.6926	     6.6299	   -12.0010	     6.4621	     5.3711	     2.0981	
     6.4621	     3.7766	     2.1820	    11.3297	     5.3711	     9.3155	   -10.7422	     9.2316	     7.5531	     4.0283	
     9.5673	     6.7139	     4.6158	    15.7776	     6.9656	    12.0850	    -9.3155	    12.0850	     9.6512	     6.2103	
    12.5046	     9.4833	     6.8817	    20.1416	     8.5602	    14.9384	    -7.9727	    15.0223	    11.7493	     8.3923	
    14.9384	    11.8332	     8.8959	    23.9182	     9.9030	    17.3721	    -6.7978	    17.5400	    13.4277	    10.4904	
    16.7007	    13.5956	    10.3226	    26.4359	    10.8261	    19.2184	    -5.9586	    19.5541	    14.6027	    12.1689	
    17.6239	    14.4348	    10.9940	    27.4429	    11.2457	    20.3094	    -5.4550	    20.7291	    15.1062	    13.5117	
    17.4561	    14.5187	    10.9100	    26.5198	    11.1618	    20.4773	    -5.2872	    21.0648	    14.9384	    14.1830	
    16.5329	    13.7634	    10.2386	    23.8342	    10.5743	    19.8059	    -5.4550	    20.4773	    14.1830	    14.4348	
    14.8544	    12.4207	     9.0637	    19.8059	     9.7351	    18.5471	    -5.7907	    19.1345	    12.9242	    14.1830	
    12.9242	    10.9100	     7.7209	    14.7705	     8.8120	    16.9525	    -6.1264	    17.2882	    11.4975	    13.8474	
    11.0779	     9.3155	     6.4621	     9.5673	     8.0566	    15.1901	    -6.2943	    15.3580	     9.9869	    13.3438	
[Epoch Header]
[Trial Type]	21
[Accept]	1
[Correct]	0
[RT]	 0.000
[Resp]	0
[Epoch Data]
    -6.2103	    -4.8676	    -2.0981	   -11.4975	     1.7624	    -3.6926	    -2.0142	    -5.7907	    -7.0496	    -3.1891	
    -7.8049	    -6.0425	    -3.1052	   -13.3438	     0.9232	    -4.6997	    -3.0212	    -6.7978	    -8.3084	    -4.6997	
    -9.0637	    -6.8817	    -3.7766	   -14.5187	     0.5875	    -5.4550	    -3.4409	    -7.4692	    -9.2316	    -5.9586	
    -9.9869	    -7.1335	    -3.8605	   -14.7705	     0.5875	    -5.7907	    -3.3569	    -7.7209	    -9.7351	    -6.7139	
   -10.3226	    -6.7978	    -3.6087	   -14.1830	     1.1749	    -5.6229	    -2.7695	    -7.4692	    -9.8190	    -7.0496	
   -10.1547	    -6.0425	    -2.7695	   -12.7563	     2.0142	    -4.9515	    -1.6785	    -6.7978	    -9.3994	    -6.8817	
    -9.4833	    -4.8676	    -1.6785	   -10.4065	     3.2730	    -3.8605	    -0.2518	    -5.7068	    -8.5602	    -6.2943	
    -8.2245	    -3.2730	    -0.1678	    -7.3013	     4.6997	    -2.2659	     1.3428	    -4.1962	    -7.3013	    -5.3711	
    -6.5460	    -1.5106	     1.4267	    -3.6087	     6.2103	    -0.3357	     2.9373	    -2.4338	    -5.7907	    -4.1962	
    -4.6158	     0.2518	     3.1052	     0.5035	     7.6370	     1.8463	     4.5319	    -0.5035	    -4.1962	    -2.9373	
    -2.6855	     1.8463	     4.6997	     4.5319	     8.8959	     4.0283	     5.7907	     1.3428	    -2.6016	    -1.8463	
    -1.0910	     3.0212	     5.7907	     8.0566	     9.7351	     5.7907	     6.7139	     2.8534	    -1.3428	    -0.9232	
     0.0000	     3.5248	     6.3782	    10.4904	     9.9030	     6.7978	     7.1335	     3.7766	    -0.5875	    -0.4196	
     0.3357	     3.1891	     6.2103	    11.4975	     9.3994	     6.9656	     6.9656	     3.9444	    -0.5035	    -0.4196	
    -0.3357	     1.9302	     5.3711	    10.7422	     8.2245	     6.0425	     6.2103	     3.2730	    -1.0910	    -1.0910	
    -2.0142	    -0.2518	     3.7766	     8.2245	     6.4621	     3.9444	     4.9515	     1.6785	    -2.5177	    -2.4338	
    -4.5319	    -3.1891	     1.5945	     4.0283	     4.1122	     0.8392	     3.1891	    -0.7553	    -4.6158	    -4.2801	
    -7.8888	    -6.7139	    -1.0071	    -1.1749	     1.5106	    -3.0212	     1.1749	    -3.7766	    -7.2174	    -6.5460	
   -11.6653	   -10.4904	    -3.9444	    -6.8817	    -1.3428	    -7.2174	    -1.1749	    -7.0496	   -10.1547	    -9.1476	
   -15.5258	   -14.2670	    -6.8817	   -12.2528	    -4.0283	   -11.4136	    -3.4409	   -10.4065	   -13.1760	   -11.6653	
   -19.0506	   -17.5400	    -9.5673	   -16.5329	    -6.2943	   -15.0223	    -5.4550	   -13.2599	   -15.7776	   -13.9313	
   -21.8201	   -19.9738	   -11.7493	   -19.0506	    -7.8888	   -17.7078	    -6.8817	   -15.2740	   -17.7078	   -15.5258	
   -23.4146	   -21.3165	   -13.0920	   -19.5541	    -8.5602	   -19.0506	    -7.6370	   -16.2811	   -18.7988	   -16.1972	
   -23.7503	   -21.3165	   -13.5117	   -17.9596	    -8.2245	   -18.8828	    -7.5531	   -16.0294	   -18.7149	   -15.8615	
   -22.7432	   -20.1416	   -12.9242	   -14.6866	    -6.9656	   -17.3721	    -6.6299	   -14.6027	   -17.7078	   -14.4348	
   -20.6451	   -17.9596	   -11.4975	   -10.0708	    -4.9515	   -14.6866	    -5.0354	   -12.3367	   -15.8615	   -12.1689	
   -17.8757	   -15.0223	    -9.3994	    -4.8676	    -2.4338	   -11.3297	    -2.8534	    -9.4833	   -13.4277	    -9.3155	
   -14.7705	   -11.7493	    -6.9656	     0.3357	     0.3357	    -7.7209	    -0.5035	    -6.3782	   -10.8261	    -6.1264	
   -11.6653	    -8.4763	    -4.3640	     5.0354	     3.1052	    -4.1122	     1.8463	    -3.4409	    -8.1406	    -3.0212	
    -8.7280	    -5.3711	    -1.8463	     8.8959	     5.5389	    -0.9232	     4.0283	    -0.9232	    -5.6229	    -0.2518	
    -6.1264	    -2.6016	     0.4196	    11.6653	     7.6370	     1.7624	     5.7068	     1.0910	    -3.5248	     2.0981	
    -3.9444	    -0.3357	     2.1820	    13.1760	     9.0637	     3.7766	     7.0496	     2.5177	    -1.7624	     3.7766	
    -2.2659	     1.3428	     3.5248	    13.5956	     9.9869	     5.2032	     7.8049	     3.4409	    -0.5035	     4.8676	
    -1.0910	     2.4338	     4.2801	    13.1760	    10.3226	     6.1264	     7.9727	     3.8605	     0.2518	     5.4550	
    -0.2518	     3.0212	     4.5319	    12.1689	     9.9869	     6.4621	     7.7209	     3.8605	     0.6714	     5.4550	
     0.1678	     3.0212	     4.2801	    10.5743	     9.1476	     6.3782	     6.9656	     3.4409	     0.5875	     5.1193	
     0.1678	     2.6016	     3.6087	     8.6441	     7.8888	     5.7907	     5.7907	     2.6855	     0.1678	     4.3640	
    -0.2518	     1.8463	     2.6016	     6.3782	     6.2103	     4.6997	     4.4479	     1.5106	    -0.6714	     3.4409	
    -1.0071	     0.7553	     1.4267	     3.7766	     4.4479	     3.4409	     2.9373	     0.1678	    -1.7624	     2.3499	
    -2.0981	    -0.4196	     0.0839	     0.8392	     2.6016	     1.8463	     1.5106	    -1.2589	    -2.9373	     1.1749	
    -3.3569	    -1.6785	    -1.1749	    -2.4338	     1.0071	     0.2518	     0.2518	    -2.7695	    -4.1962	     0.1678	
    -4.6158	    -2.7695	    -2.2659	    -5.8746	    -0.4196	    -1.4267	    -0.6714	    -4.1962	    -5.2872	    -0.7553	
    -5.7907	    -3.7766	    -3.1052	    -9.3155	    -1.5106	    -3.1052	    -1.3428	    -5.4550	    -6.2943	    -1.3428	
    -6.7978	    -4.5319	    -3.6087	   -12.4207	    -2.1820	    -4.5319	    -1.5945	    -6.4621	    -6.9656	    -1.7624	
    -7.4692	    -5.0354	    -3.7766	   -14.8544	    -2.4338	    -5.6229	    -1.5106	    -7.1335	    -7.3853	    -1.7624	
    -7.6370	    -5.1193	    -3.6087	   -16.4490	    -2.3499	    -6.4621	    -1.0910	    -7.4692	    -7.5531	    -1.5106	
    -7.4692	    -4.9515	    -3.1891	   -16.9525	    -1.9302	    -6.7139	    -0.5035	    -7.4692	    -7.3853	    -1.0910	
    -6.8817	    -4.3640	    -2.3499	   -16.5329	    -1.1749	    -6.6299	     0.3357	    -7.0496	    -6.8817	    -0.4196	
    -5.9586	    -3.5248	    -1.2589	   -15.4419	    -0.0839	    -5.9586	     1.2589	    -6.2943	    -6.2943	     0.4196	
    -4.8676	    -2.5177	    -0.0839	   -13.8474	     1.1749	    -5.0354	     2.3499	    -5.3711	    -5.5389	     1.3428	
    -3.6926	    -1.5106	     1.1749	   -12.0010	     2.4338	    -3.8605	     3.4409	    -4.2801	    -4.6997	     2.1820	
    -2.6855	    -0.5875	     2.2659	   -10.2386	     3.6087	    -2.6016	     4.4479	    -3.2730	    -4.0283	     2.9373	
    -1.9302	     0.0000	     3.1052	    -8.6441	     4.5319	    -1.5945	     5.2032	    -2.5177	    -3.5248	     3.4409	
    -1.6785	     0.1678	     3.6087	    -7.2174	     5.2032	    -0.8392	     5.7068	    -2.0142	    -3.2730	     3.6087	
    -1.8463	    -0.0839	     3.7766	    -6.2943	     5.3711	    -0.5035	     5.9586	    -1.9302	    -3.3569	     3.4409	
    -2.5177	    -0.8392	     3.4409	    -5.7907	     5.0354	    -0.7553	     5.7907	    -2.2659	    -3.8605	     2.7695	
    -3.7766	    -2.0142	     2.6016	    -5.8746	     4.2801	    -1.5945	     5.2872	    -3.0212	    -4.8676	     1.5945	
    -5.4550	    -3.6926	     1.2589	    -6.5460	     2.9373	    -2.8534	     4.3640	    -4.1962	    -6.2103	     0.0000	
    -7.3853	    -5.5389	    -0.3357	    -7.6370	     1.1749	    -4.4479	     3.1052	    -5.7068	    -7.8888	    -1.8463	
    -9.3155	    -7.5531	    -2.2659	    -8.9798	    -0.7553	    -6.1264	     1.6785	    -7.3853	    -9.7351	    -3.9444	
   -11.2457	    -9.3155	    -4.1962	   -10.3226	    -2.6855	    -7.8049	     0.1678	    -8.8959	   -11.4975	    -5.9586	
   -12.6724	   -10.6583	    -5.9586	   -11.4136	    -4.3640	    -9.2316	    -1.2589	   -10.2386	   -13.0920	    -7.8049	
   -13.5956	   -11.4136	    -7.1335	   -11.9171	    -5.5389	   -10.1547	    -2.4338	   -11.1618	   -14.2670	    -9.1476	
   -13.6795	   -11.4975	    -7.7209	   -11.6653	    -5.9586	   -10.6583	    -3.1052	   -11.4975	   -14.8544	    -9.9869	
   -13.0081	   -10.8261	    -7.5531	   -10.8261	    -5.6229	   -10.4904	    -3.2730	   -11.2457	   -14.8544	   -10.1547	
   -11.6653	    -9.5673	    -6.7978	    -9.3155	    -4.6997	    -9.9030	    -2.9373	   -10.4904	   -14.3509	    -9.8190	
    -9.8190	    -7.9727	    -5.7068	    -7.2174	    -3.2730	    -8.8120	    -2.2659	    -9.2316	   -13.4277	    -9.0637	
    -7.6370	    -6.2943	    -4.3640	    -4.6158	    -1.5945	    -7.3853	    -1.3428	    -7.6370	   -12.0850	    -7.9727	
    -5.4550	    -4.5319	    -3.0212	    -1.7624	     0.0839	    -5.7068	    -0.2518	    -5.7907	   -10.4904	    -6.6299	
    -3.3569	    -3.0212	    -1.7624	     1.2589	     1.7624	    -3.7766	     0.9232	    -3.8605	    -8.6441	    -5.2032	
    -1.5945	    -1.7624	    -0.6714	     4.0283	     3.1052	    -1.8463	     2.0142	    -1.9302	    -6.7139	    -3.7766	
    -0.3357	    -0.9232	     0.1678	     6.3782	     4.1122	     0.0000	     2.8534	    -0.0839	    -4.9515	    -2.4338	
     0.3357	    -0.5875	     0.5035	     7.9727	     4.6997	     1.5106	     3.3569	     1.3428	    -3.3569	    -1.3428	
     0.3357	    -0.7553	     0.5035	     8.8120	     4.6997	     2.5177	     3.5248	     2.3499	    -2.2659	    -0.5035	
    -0.3357	    -1.4267	     0.0000	     8.6441	     4.2801	     2.9373	     3.2730	     2.7695	    -1.5945	    -0.0839	
    -1.5106	    -2.6016	    -0.9232	     7.7209	     3.3569	     2.7695	     2.6855	     2.7695	    -1.4267	    -0.0839	
    -3.2730	    -4.0283	    -2.0981	     6.0425	     2.0981	     2.0981	     1.7624	     2.1820	    -1.7624	    -0.4196	
    -5.3711	    -5.7907	    -3.6087	     3.7766	     0.5875	     0.9232	     0.5875	     1.1749	    -2.5177	    -1.0071	
    -7.6370	    -7.5531	    -5.2032	     1.0071	    -1.0071	    -0.6714	    -0.6714	    -0.0839	    -3.5248	    -1.7624	
    -9.8190	    -9.3155	    -6.7978	    -2.0142	    -2.6016	    -2.4338	    -2.0981	    -1.5106	    -4.6997	    -2.7695	
   -11.5814	   -10.7422	    -8.0566	    -4.8676	    -3.9444	    -4.1122	    -3.4409	    -2.8534	    -5.8746	    -3.6926	
   -12.7563	   -11.7493	    -8.9798	    -7.3013	    -5.0354	    -5.4550	    -4.5319	    -3.8605	    -6.7978	    -4.5319	
   -13.0920	   -12.0010	    -9.2316	    -8.7280	    -5.5389	    -6.2103	    -5.2872	    -4.5319	    -7.3013	    -5.0354	
   -12.5885	   -11.5814	    -8.8120	    -9.1476	    -5.5389	    -6.2943	    -5.5389	    -4.5319	    -7.2174	    -5.1193	
   -11.1618	   -10.4065	    -7.8049	    -8.2245	    -4.9515	    -5.4550	    -5.2872	    -3.9444	    -6.5460	    -4.7836	
    -8.8959	    -8.5602	    -6.0425	    -6.2943	    -3.6926	    -3.9444	    -4.5319	    -2.7695	    -5.2872	    -3.8605	
    -6.0425	    -6.2103	    -3.8605	    -3.5248	    -2.0142	    -1.7624	    -3.3569	    -1.0910	    -3.6087	    -2.5177	
    -2.6855	    -3.4409	    -1.3428	    -0.4196	     0.0000	     0.8392	    -1.8463	     0.9232	    -1.5945	    -0.9232	
     0.8392	    -0.5035	     1.2589	     2.7695	     2.1820	     3.5248	    -0.0839	     3.0212	     0.4196	     0.6714	
     4.1962	     2.4338	     3.8605	     5.6229	     4.3640	     6.2103	     1.7624	     5.1193	     2.3499	     2.1820	
     7.3013	     5.0354	     6.1264	     8.1406	     6.2943	     8.5602	     3.6087	     6.8817	     3.9444	     3.4409	
     9.9030	     7.1335	     7.8888	    10.0708	     7.8049	    10.4065	     5.2032	     8.1406	     5.0354	     4.1962	
    11.9171	     8.7280	     9.0637	    11.5814	     8.8120	    11.5814	     6.5460	     8.8120	     5.6229	     4.4479	
    13.1760	     9.6512	     9.5673	    12.5046	     9.2316	    12.0850	     7.3853	     8.8959	     5.4550	     4.2801	
    13.8474	     9.9030	     9.3155	    12.9242	     9.0637	    11.8332	     7.7209	     8.3084	     4.6158	     3.6087	
    13.8474	     9.4833	     8.3923	    12.6724	     8.2245	    10.8261	     7.3853	     6.9656	     3.1052	     2.3499	
    13.3438	     8.4763	     6.8817	    11.9171	     6.8817	     9.1476	     6.3782	     4.9515	     1.0071	     0.7553	
    12.3367	     7.0496	     4.9515	    10.5743	     5.0354	     6.8817	     4.8676	     2.5177	    -1.5106	    -1.1749	
    11.0779	     5.4550	     2.8534	     8.8120	     2.9373	     4.2801	     3.1052	    -0.2518	    -4.2801	    -3.3569	
     9.7351	     3.8605	     0.8392	     6.7978	     0.7553	     1.4267	     1.1749	    -3.1052	    -7.0496	    -5.5389	
     8.4763	     2.6016	    -0.6714	     4.8676	    -1.1749	    -1.2589	    -0.5035	    -5.7068	    -9.5673	    -7.4692	
     7.4692	     1.9302	    -1.4267	     3.2730	    -2.5177	    -3.5248	    -1.7624	    -7.7209	   -11.4975	    -8.9798	
     6.9656	     1.9302	    -1.4267	     2.1820	    -3.2730	    -4.9515	    -2.4338	    -8.9798	   -12.7563	    -9.8190	
     6.8817	     2.6855	    -0.5035	     1.9302	    -3.1052	    -5.4550	    -2.4338	    -9.3155	   -13.0920	    -9.9030	
     7.3853	     4.1122	     1.0910	     2.6855	    -2.1820	    -4.8676	    -1.7624	    -8.6441	   -12.6724	    -9.2316	
     8.4763	     6.1264	     3.2730	     4.3640	    -0.5035	    -3.2730	    -0.5035	    -7.0496	   -11.4975	    -7.8049	
     9.9030	     8.4763	     5.7907	     6.9656	     1.8463	    -0.7553	     1.2589	    -4.6997	    -9.6512	    -5.7907	
    11.4975	    10.8261	     8.3084	    10.2386	     4.4479	     2.2659	     3.1891	    -1.8463	    -7.3013	    -3.3569	
    13.1760	    12.9242	    10.7422	    13.8474	     7.1335	     5.4550	     5.2032	     1.1749	    -4.8676	    -0.8392	
    14.6027	    14.6866	    12.7563	    17.3721	     9.7351	     8.5602	     6.9656	     4.1122	    -2.4338	     1.6785	
    15.6937	    15.6937	    14.2670	    20.3934	    11.8332	    11.0779	     8.2245	     6.6299	    -0.4196	     3.8605	
    16.3651	    16.0294	    15.0223	    22.5754	    13.4277	    12.8403	     8.8959	     8.3923	     1.0910	     5.6229	
    16.4490	    15.6097	    14.9384	    23.6664	    14.2670	    13.6795	     8.9798	     9.3155	     1.8463	     6.6299	
    15.8615	    14.4348	    14.0991	    23.5825	    14.3509	    13.4277	     8.3084	     9.2316	     1.8463	     6.8817	
    14.5187	    12.5885	    12.5885	    22.4075	    13.5956	    12.2528	     7.1335	     8.1406	     1.0910	     6.3782	
    12.5046	    10.1547	    10.5743	    20.2255	    12.0850	    10.0708	     5.5389	     6.1264	    -0.4196	     5.1193	
    10.0708	     7.3853	     8.0566	    17.1204	     9.9869	     7.2174	     3.6087	     3.5248	    -2.4338	     3.2730	
     7.3013	     4.4479	     5.3711	    13.1760	     7.4692	     3.7766	     1.5945	     0.4196	    -4.7836	     1.0071	
     4.6158	     1.4267	     2.6855	     8.5602	     4.7836	     0.0839	    -0.4196	    -2.9373	    -7.3013	    -1.4267	
     2.0142	    -1.3428	     0.1678	     3.6926	     2.1820	    -3.6087	    -2.1820	    -6.2103	    -9.9030	    -3.9444	
    -0.1678	    -3.7766	    -2.0142	    -1.2589	    -0.1678	    -7.0496	    -3.7766	    -9.3155	   -12.2528	    -6.2943	
    -2.0142	    -5.7907	    -3.7766	    -5.9586	    -2.0142	   -10.0708	    -4.8676	   -12.0010	   -14.3509	    -8.3084	
    -3.3569	    -7.2174	    -5.1193	    -9.9869	    -3.2730	   -12.6724	    -5.4550	   -14.1830	   -15.9454	    -9.9030	
    -4.2801	    -8.1406	    -5.7907	   -13.2599	    -3.7766	   -14.6027	    -5.4550	   -15.6937	   -17.0364	   -10.9100	
    -4.9515	    -8.3923	    -6.0425	   -15.4419	    -3.6087	   -15.8615	    -4.8676	   -16.5329	   -17.5400	   -11.4136	
    -5.2032	    -8.2245	    -5.6229	   -16.4490	    -2.6855	   -16.2811	    -3.8605	   -16.6168	   -17.2882	   -11.3297	
    -5.2872	    -7.6370	    -4.7836	   -16.1972	    -1.3428	   -15.9454	    -2.3499	   -16.0294	   -16.4490	   -10.8261	
    -5.2032	    -6.6299	    -3.6087	   -14.9384	     0.4196	   -14.9384	    -0.6714	   -14.8544	   -15.1901	    -9.8190	
    -4.7836	    -5.4550	    -2.1820	   -12.9242	     2.3499	   -13.3438	     1.2589	   -13.2599	   -13.5117	    -8.7280	
    -4.1962	    -4.0283	    -0.7553	   -10.4065	     4.2801	   -11.5814	     3.1891	   -11.4975	   -11.8332	    -7.5531	
    -3.4409	    -2.5177	     0.7553	    -7.9727	     5.9586	    -9.9869	     4.8676	    -9.8190	   -10.2386	    -6.6299	
    -2.6016	    -1.2589	     1.9302	    -5.8746	     7.3013	    -8.8120	     6.2943	    -8.5602	    -9.0637	    -6.0425	
    -1.8463	    -0.4196	     2.6855	    -4.5319	     7.9727	    -8.3923	     7.1335	    -7.8049	    -8.4763	    -6.0425	
    -1.5945	    -0.0839	     2.8534	    -4.3640	     7.8888	    -8.9798	     7.2174	    -7.8888	    -8.6441	    -6.7978	
    -1.8463	    -0.4196	     2.3499	    -5.3711	     6.9656	   -10.4065	     6.5460	    -8.6441	    -9.6512	    -8.1406	
    -2.6855	    -1.4267	     1.1749	    -7.3853	     5.3711	   -12.5885	     5.1193	   -10.1547	   -11.4136	   -10.0708	
    -3.9444	    -2.9373	    -0.5035	   -10.0708	     3.1891	   -15.1901	     3.1052	   -12.0850	   -13.7634	   -12.2528	
    -5.5389	    -4.6997	    -2.3499	   -13.0920	     0.5875	   -17.7917	     0.8392	   -14.1830	   -16.3651	   -14.4348	
    -7.0496	    -6.4621	    -4.2801	   -15.7776	    -2.0142	   -19.9738	    -1.5106	   -16.1133	   -18.8828	   -16.4490	
    -8.3923	    -7.9727	    -5.9586	   -17.8757	    -4.3640	   -21.4844	    -3.6926	   -17.6239	   -21.1487	   -18.0435	
    -9.3155	    -9.0637	    -7.2174	   -19.1345	    -6.3782	   -22.0718	    -5.4550	   -18.5471	   -22.8271	   -19.1345	
    -9.9030	    -9.7351	    -7.9727	   -19.2184	    -7.7209	   -21.7361	    -6.7978	   -18.9667	   -23.8342	   -19.7220	
    -9.9030	    -9.8190	    -8.2245	   -18.2114	    -8.4763	   -20.4773	    -7.6370	   -18.6310	   -24.0021	   -19.7220	
    -9.5673	    -9.3155	    -7.8049	   -16.0294	    -8.3923	   -18.2953	    -7.8049	   -17.6239	   -23.3307	   -19.1345	
    -8.7280	    -8.3084	    -6.8817	   -12.7563	    -7.5531	   -15.5258	    -7.4692	   -15.9454	   -21.8201	   -18.0435	
    -7.5531	    -6.7978	    -5.2872	    -8.7280	    -5.9586	   -12.2528	    -6.5460	   -13.5956	   -19.5541	   -16.2811	
    -5.9586	    -4.7836	    -3.3569	    -4.1962	    -3.9444	    -8.6441	    -5.0354	   -10.6583	   -16.7847	   -14.0152	
    -4.1962	    -2.5177	    -1.0071	     0.4196	    -1.4267	    -4.8676	    -3.1052	    -7.4692	   -13.7634	   -11.3297	
    -2.2659	    -0.1678	     1.5106	     4.8676	     1.2589	    -1.1749	    -0.9232	    -4.1962	   -10.7422	    -8.3923	
    -0.5035	     2.0981	     3.9444	     8.5602	     3.7766	     2.1820	     1.4267	    -1.0910	    -7.8888	    -5.3711	
     0.9232	     4.1122	     6.1264	    11.3297	     6.0425	     4.9515	     3.6926	     1.5106	    -5.4550	    -2.5177	
     2.0142	     5.6229	     7.8888	    12.8403	     7.8049	     7.0496	     5.6229	     3.4409	    -3.6926	    -0.1678	
     2.5177	     6.4621	     9.0637	    13.0081	     8.8959	     8.2245	     7.1335	     4.6158	    -2.7695	     1.6785	
     2.6016	     6.7139	     9.4833	    12.0010	     9.3155	     8.3923	     7.9727	     4.9515	    -2.6016	     2.7695	
     2.1820	     6.2943	     9.3994	     9.9869	     9.0637	     7.6370	     8.2245	     4.5319	    -3.1891	     3.1052	
     1.5106	     5.3711	     8.6441	     7.2174	     8.2245	     6.0425	     7.8049	     3.3569	    -4.1962	     2.6855	
     0.5875	     4.0283	     7.5531	     4.0283	     6.9656	     3.8605	     6.8817	     1.6785	    -5.6229	     1.7624	
    -0.3357	     2.5177	     6.2103	     0.6714	     5.4550	     1.3428	     5.7068	    -0.2518	    -7.0496	     0.3357	
    -1.1749	     1.0910	     4.7836	    -2.6855	     4.0283	    -1.3428	     4.4479	    -2.3499	    -8.3084	    -1.1749	
    -1.7624	    -0.0839	     3.4409	    -5.7068	     2.6855	    -3.7766	     3.1891	    -4.1962	    -9.3155	    -2.6855	
    -2.0142	    -0.8392	     2.4338	    -8.2245	     1.7624	    -5.7068	     2.2659	    -5.7068	    -9.9030	    -3.8605	
    -1.7624	    -1.1749	     1.7624	    -9.9030	     1.2589	    -6.9656	     1.7624	    -6.6299	    -9.9030	    -4.6158	
    -1.0910	    -0.9232	     1.5945	   -10.5743	     1.2589	    -7.4692	     1.5945	    -6.7978	    -9.3994	    -4.8676	
     0.0000	    -0.0839	     2.0142	   -10.0708	     1.7624	    -7.0496	     1.9302	    -6.2943	    -8.3084	    -4.6158	
     1.3428	     1.0910	     2.9373	    -8.5602	     2.6016	    -6.0425	     2.6016	    -5.2032	    -6.7978	    -3.8605	
     2.7695	     2.3499	     4.1122	    -6.5460	     3.6087	    -4.6997	     3.4409	    -3.7766	    -5.0354	    -2.8534	
     3.8605	     3.6087	     5.2032	    -4.2801	     4.5319	    -3.3569	     4.1962	    -2.4338	    -3.4409	    -1.8463	
     4.6158	     4.4479	     6.0425	    -2.3499	     5.2872	    -2.1820	     4.6158	    -1.3428	    -2.0142	    -1.0071	
     4.7836	     4.9515	     6.3782	    -0.8392	     5.5389	    -1.3428	     4.6997	    -0.7553	    -1.0910	    -0.5035	
     4.3640	     4.7836	     6.1264	     0.0839	     5.3711	    -1.0910	     4.2801	    -0.6714	    -0.7553	    -0.3357	
     3.4409	     3.9444	     5.2872	     0.4196	     4.6158	    -1.2589	     3.3569	    -1.1749	    -1.0071	    -0.6714	
     2.0142	     2.5177	     3.8605	     0.1678	     3.3569	    -1.9302	     1.9302	    -2.0981	    -1.9302	    -1.3428	
     0.1678	     0.5875	     1.8463	    -0.5035	     1.5945	    -2.9373	     0.0000	    -3.5248	    -3.4409	    -2.5177	
    -1.9302	    -1.8463	    -0.5035	    -1.3428	    -0.5035	    -4.1962	    -2.2659	    -5.1193	    -5.3711	    -3.9444	
    -4.1962	    -4.3640	    -2.9373	    -2.3499	    -2.8534	    -5.5389	    -4.6158	    -6.8817	    -7.6370	    -5.6229	
    -6.2943	    -6.9656	    -5.4550	    -3.3569	    -5.1193	    -7.0496	    -7.1335	    -8.7280	    -9.9869	    -7.4692	
    -8.3084	    -9.3155	    -7.8888	    -4.5319	    -7.3853	    -8.5602	    -9.4833	   -10.4904	   -12.4207	    -9.3994	
   -10.0708	   -11.5814	   -10.0708	    -5.7907	    -9.5673	   -10.3226	   -11.7493	   -12.2528	   -14.8544	   -11.3297	
   -11.4975	   -13.5117	   -12.0850	    -7.2174	   -11.5814	   -12.2528	   -13.9313	   -14.0991	   -17.1204	   -13.2599	
   -12.6724	   -15.2740	   -13.8474	    -8.8959	   -13.3438	   -14.3509	   -15.9454	   -15.8615	   -19.3024	   -15.1901	
   -13.5117	   -16.7847	   -15.3580	   -10.7422	   -14.9384	   -16.5329	   -17.7078	   -17.7078	   -21.2326	   -17.1204	
   -13.9313	   -17.7917	   -16.5329	   -12.5046	   -16.1133	   -18.5471	   -19.1345	   -19.2184	   -22.8271	   -18.7149	
   -13.7634	   -18.2953	   -17.0364	   -13.6795	   -16.7007	   -19.8898	   -20.1416	   -20.1416	   -23.8342	   -19.8898	
   -13.0081	   -17.9596	   -16.8686	   -14.0152	   -16.7007	   -20.3934	   -20.4773	   -20.3094	   -24.0021	   -20.4773	
   -11.4975	   -16.7847	   -15.9454	   -13.0920	   -15.9454	   -19.7220	   -19.9738	   -19.5541	   -23.3307	   -20.3094	
    -9.3155	   -14.8544	   -14.0991	   -11.1618	   -14.5187	   -17.8757	   -18.7149	   -17.8757	   -21.6522	   -19.3024	
    -6.7139	   -12.3367	   -11.7493	    -8.3084	   -12.5885	   -15.2740	   -16.7007	   -15.4419	   -19.3024	   -17.7078	
    -3.8605	    -9.4833	    -8.9798	    -5.2032	   -10.3226	   -12.1689	   -14.2670	   -12.6724	   -16.5329	   -15.6937	
    -1.1749	    -6.7139	    -6.2103	    -2.2659	    -8.0566	    -9.0637	   -11.7493	    -9.8190	   -13.6795	   -13.4277	
     1.0071	    -4.3640	    -3.7766	     0.0000	    -5.9586	    -6.2103	    -9.3155	    -7.2174	   -11.0779	   -11.2457	
     2.4338	    -2.6855	    -1.7624	     1.2589	    -4.2801	    -4.1122	    -7.3853	    -5.1193	    -8.9798	    -9.3994	
     2.8534	    -1.9302	    -0.6714	     1.2589	    -3.2730	    -2.8534	    -6.2943	    -3.7766	    -7.6370	    -7.9727	
     2.0142	    -2.1820	    -0.5875	     0.0000	    -3.0212	    -2.6855	    -6.0425	    -3.3569	    -7.2174	    -7.3013	
     0.0000	    -3.5248	    -1.5106	    -2.4338	    -3.6087	    -3.5248	    -6.7978	    -3.8605	    -7.7209	    -7.3853	
    -2.8534	    -5.7068	    -3.3569	    -5.4550	    -4.9515	    -5.2872	    -8.3084	    -5.2032	    -9.0637	    -8.0566	
    -6.3782	    -8.3923	    -5.8746	    -8.8959	    -6.7978	    -7.5531	   -10.4065	    -7.1335	   -10.9100	    -9.3155	
    -9.9869	   -11.2457	    -8.6441	   -12.1689	    -8.8959	   -10.2386	   -12.6724	    -9.3994	   -13.0920	   -10.9100	
   -13.3438	   -14.0152	   -11.4975	   -15.1062	   -11.0779	   -13.0081	   -14.9384	   -11.7493	   -15.4419	   -12.5885	
   -16.1972	   -16.3651	   -14.0152	   -17.5400	   -13.0081	   -15.5258	   -16.9525	   -14.0152	   -17.7917	   -14.2670	
   -18.2953	   -18.1274	   -16.0294	   -19.2184	   -14.6866	   -17.7078	   -18.4631	   -16.0294	   -19.8059	   -15.8615	
   -19.7220	   -19.3024	   -17.5400	   -20.1416	   -15.9454	   -19.2184	   -19.6381	   -17.4561	   -21.4005	   -17.0364	
   -20.2255	   -19.8059	   -18.4631	   -20.1416	   -16.7007	   -19.9738	   -20.1416	   -18.2953	   -22.4915	   -17.7917	
   -20.0577	   -19.7220	   -18.7988	   -19.2184	   -16.7847	   -19.7220	   -20.2255	   -18.2953	   -22.9111	   -17.9596	
   -19.0506	   -18.8828	   -18.6310	   -17.2882	   -16.2811	   -18.5471	   -19.6381	   -17.5400	   -22.5754	   -17.4561	
   -17.3721	   -17.5400	   -17.8757	   -14.5187	   -15.2740	   -16.7007	   -18.6310	   -16.0294	   -21.5683	   -16.3651	
   -15.0223	   -15.6937	   -16.7007	   -11.0779	   -13.6795	   -14.3509	   -17.0364	   -14.0152	   -19.9738	   -14.7705	
   -12.3367	   -13.4277	   -15.1062	    -7.3853	   -11.7493	   -11.7493	   -15.1062	   -11.6653	   -17.8757	   -12.8403	
    -9.3994	   -10.9940	   -13.3438	    -3.7766	    -9.5673	    -9.2316	   -13.0081	    -9.1476	   -15.4419	   -10.7422	
    -6.5460	    -8.5602	   -11.4136	    -0.8392	    -7.3013	    -6.9656	   -10.8261	    -6.7978	   -12.9242	    -8.5602	
    -4.1122	    -6.3782	    -9.6512	     1.2589	    -5.1193	    -5.1193	    -8.7280	    -4.7836	   -10.5743	    -6.6299	
    -2.2659	    -4.6158	    -8.0566	     2.1820	    -3.1891	    -3.9444	    -7.0496	    -3.1891	    -8.5602	    -4.9515	
    -1.1749	    -3.6087	    -6.7139	     1.7624	    -1.7624	    -3.2730	    -5.7068	    -2.1820	    -7.0496	    -3.6926	
    -0.8392	    -3.2730	    -5.7907	     0.0839	    -1.0071	    -3.3569	    -4.9515	    -1.9302	    -6.1264	    -2.9373	
    -1.1749	    -3.6087	    -5.2032	    -2.7695	    -0.9232	    -4.1122	    -4.7836	    -2.2659	    -5.8746	    -2.7695	
    -2.1820	    -4.6158	    -5.1193	    -6.5460	    -1.5945	    -5.5389	    -5.1193	    -3.3569	    -6.2943	    -3.0212	
    -3.5248	    -6.1264	    -5.4550	   -10.9940	    -2.9373	    -7.3853	    -5.9586	    -4.9515	    -7.3013	    -3.8605	
    -5.2872	    -8.1406	    -6.3782	   -15.6097	    -4.7836	    -9.4833	    -7.1335	    -6.9656	    -8.8120	    -5.0354	
    -7.2174	   -10.3226	    -7.7209	   -19.9738	    -6.9656	   -11.6653	    -8.4763	    -9.1476	   -10.5743	    -6.5460	
    -9.1476	   -12.5046	    -9.3994	   -23.6664	    -9.2316	   -13.7634	    -9.9030	   -11.3297	   -12.4207	    -8.1406	
   -10.9940	   -14.4348	   -11.0779	   -26.3519	   -11.4975	   -15.5258	   -11.3297	   -13.3438	   -14.2670	    -9.7351	
   -12.5885	   -16.0294	   -12.7563	   -27.9465	   -13.5117	   -17.0364	   -12.5046	   -15.0223	   -15.8615	   -11.2457	
   -13.8474	   -17.1204	   -14.0991	   -28.4500	   -15.1062	   -18.0435	   -13.5117	   -16.2811	   -17.2043	   -12.5885	
   -14.6866	   -17.5400	   -14.9384	   -27.7786	   -16.2811	   -18.6310	   -14.2670	   -16.9525	   -18.0435	   -13.5117	
   -15.0223	   -17.4561	   -15.1901	   -26.1002	   -16.7847	   -18.6310	   -14.6027	   -17.0364	   -18.2953	   -14.0152	
   -14.9384	   -16.7847	   -14.8544	   -23.5825	   -16.7007	   -18.0435	   -14.6866	   -16.5329	   -17.9596	   -14.1830	
   -14.2670	   -15.6097	   -14.0152	   -20.2255	   -15.9454	   -16.9525	   -14.5187	   -15.4419	   -17.0364	   -13.7634	
   -13.1760	   -14.0152	   -12.6724	   -16.2811	   -14.6866	   -15.4419	   -14.0991	   -13.9313	   -15.6097	   -13.0081	
   -11.7493	   -12.0850	   -10.9100	   -11.9171	   -13.0920	   -13.5956	   -13.4277	   -12.1689	   -13.7634	   -11.8332	
    -9.9030	    -9.9030	    -8.8959	    -7.6370	   -11.0779	   -11.5814	   -12.5046	   -10.3226	   -11.6653	   -10.3226	
    -7.8888	    -7.7209	    -6.7978	    -3.7766	    -8.8959	    -9.6512	   -11.4975	    -8.4763	    -9.4833	    -8.5602	
    -5.7068	    -5.5389	    -4.7836	    -0.5035	    -6.7139	    -7.8049	   -10.3226	    -6.7978	    -7.3853	    -6.7139	
    -3.6926	    -3.6926	    -3.0212	     2.0142	    -4.7836	    -6.3782	    -9.1476	    -5.3711	    -5.4550	    -5.0354	
    -2.0142	    -2.3499	    -1.6785	     3.5248	    -3.1891	    -5.3711	    -8.1406	    -4.2801	    -4.0283	    -3.5248	
    -1.0071	    -1.5945	    -1.0071	     4.1122	    -2.0981	    -4.7836	    -7.3853	    -3.6926	    -3.1891	    -2.4338	
    -0.6714	    -1.5945	    -0.9232	     4.0283	    -1.6785	    -4.6158	    -7.0496	    -3.4409	    -2.8534	    -1.7624	
    -1.1749	    -2.3499	    -1.4267	     3.1891	    -1.8463	    -5.0354	    -7.1335	    -3.7766	    -3.1891	    -1.5945	
    -2.3499	    -3.6087	    -2.6016	     2.0142	    -2.6016	    -5.7907	    -7.8049	    -4.4479	    -4.0283	    -1.9302	
    -4.1122	    -5.3711	    -4.1962	     0.5035	    -3.7766	    -6.9656	    -8.8959	    -5.6229	    -5.4550	    -2.6855	
    -6.0425	    -7.3853	    -6.0425	    -1.2589	    -5.3711	    -8.3923	   -10.3226	    -7.0496	    -7.1335	    -3.8605	
    -7.9727	    -9.3994	    -8.0566	    -3.1052	    -7.0496	   -10.0708	   -11.8332	    -8.6441	    -9.0637	    -5.2032	
    -9.4833	   -11.0779	    -9.8190	    -4.9515	    -8.5602	   -11.4975	   -13.2599	   -10.2386	   -10.8261	    -6.7139	
   -10.4904	   -12.2528	   -11.2457	    -6.6299	    -9.7351	   -12.6724	   -14.3509	   -11.4975	   -12.2528	    -7.9727	
   -10.6583	   -12.6724	   -12.0010	    -7.8049	   -10.3226	   -13.0920	   -15.1062	   -12.2528	   -13.1760	    -8.8959	
    -9.9030	   -12.3367	   -12.0850	    -8.4763	   -10.3226	   -12.7563	   -15.2740	   -12.5046	   -13.3438	    -9.3994	
    -8.3923	   -11.0779	   -11.4975	    -8.4763	    -9.6512	   -11.6653	   -15.1062	   -12.0010	   -12.9242	    -9.4833	
    -6.0425	    -9.2316	   -10.3226	    -7.8049	    -8.4763	    -9.8190	   -14.5187	   -10.8261	   -11.7493	    -8.9798	
    -3.1891	    -6.7978	    -8.6441	    -6.4621	    -6.8817	    -7.2174	   -13.5956	    -9.0637	   -10.0708	    -7.9727	
     0.0000	    -4.1122	    -6.6299	    -4.4479	    -5.0354	    -4.1962	   -12.5046	    -6.7978	    -7.8888	    -6.4621	
     3.2730	    -1.3428	    -4.4479	    -1.8463	    -3.0212	    -0.6714	   -11.1618	    -4.0283	    -5.3711	    -4.5319	
     6.4621	     1.4267	    -2.1820	     1.4267	    -0.9232	     2.9373	    -9.8190	    -1.0910	    -2.6855	    -2.2659	
     9.3155	     3.8605	    -0.0839	     5.0354	     0.8392	     6.4621	    -8.5602	     1.9302	    -0.0839	     0.0000	
    11.5814	     5.7907	     1.6785	     8.8959	     2.1820	     9.6512	    -7.5531	     4.6997	     2.1820	     2.1820	
    13.1760	     7.0496	     2.8534	    12.7563	     3.0212	    12.2528	    -6.8817	     7.0496	     3.8605	     4.0283	
    14.0152	     7.5531	     3.4409	    16.2811	     3.1891	    14.1830	    -6.7139	     8.7280	     4.9515	     5.3711	
    13.9313	     7.3013	     3.4409	    19.2184	     2.7695	    15.2740	    -6.9656	     9.7351	     5.2872	     6.2103	
    13.0081	     6.2943	     2.7695	    21.2326	     1.6785	    15.5258	    -7.6370	     9.9030	     4.8676	     6.4621	
    11.2457	     4.6158	     1.5106	    22.0718	     0.0000	    14.8544	    -8.8120	     9.3155	     3.7766	     6.0425	
     8.7280	     2.2659	    -0.3357	    21.4844	    -2.1820	    13.4277	   -10.2386	     7.8888	     2.0981	     5.0354	
     5.6229	    -0.5875	    -2.6016	    19.5541	    -4.8676	    11.3297	   -12.0010	     5.9586	    -0.0839	     3.5248	
     2.1820	    -3.6926	    -5.2032	    16.4490	    -7.8049	     8.8959	   -14.0152	     3.6087	    -2.4338	     1.5945	
    -1.0071	    -6.5460	    -7.8049	    12.5885	   -10.7422	     6.3782	   -15.8615	     1.1749	    -4.8676	    -0.4196	
    -3.5248	    -8.8959	   -10.1547	     8.4763	   -13.2599	     4.0283	   -17.4561	    -1.0910	    -6.8817	    -2.4338	
    -5.1193	   -10.4065	   -12.0010	     4.5319	   -15.1062	     2.2659	   -18.5471	    -2.7695	    -8.3084	    -4.0283	
    -5.4550	   -10.8261	   -12.9242	     0.9232	   -16.1133	     1.0910	   -18.9667	    -3.8605	    -8.9798	    -5.0354	
    -4.7836	   -10.4065	   -13.0081	    -1.9302	   -16.1972	     0.5035	   -18.6310	    -4.1962	    -8.8959	    -5.4550	
    -3.1052	    -9.0637	   -12.2528	    -4.0283	   -15.4419	     0.4196	   -17.7078	    -3.8605	    -8.2245	    -5.2032	
    -0.7553	    -7.2174	   -10.6583	    -5.2032	   -14.0152	     0.7553	   -16.2811	    -3.1052	    -6.9656	    -4.4479	
     1.9302	    -4.9515	    -8.6441	    -5.2872	   -12.1689	     1.4267	   -14.4348	    -1.9302	    -5.2872	    -3.2730	
     4.6158	    -2.6855	    -6.4621	    -4.1122	   -10.1547	     2.2659	   -12.5046	    -0.5035	    -3.5248	    -1.8463	
     6.8817	    -0.5035	    -4.2801	    -2.0142	    -8.2245	     3.2730	   -10.5743	     1.0071	    -1.5945	    -0.3357	
     8.5602	     1.2589	    -2.4338	     1.0071	    -6.4621	     4.3640	    -8.8120	     2.5177	     0.0839	     1.1749	
     9.4833	     2.6016	    -1.0071	     4.5319	    -5.2032	     5.4550	    -7.3853	     3.8605	     1.5106	     2.4338	
     9.6512	     3.2730	    -0.0839	     8.3084	    -4.4479	     6.4621	    -6.4621	     5.0354	     2.6016	     3.2730	
     9.1476	     3.3569	     0.2518	    11.9171	    -4.2801	     7.3853	    -5.9586	     5.7907	     3.1052	     3.6926	
     7.8888	     2.7695	     0.0000	    15.1062	    -4.6158	     8.0566	    -5.9586	     6.2103	     3.1891	     3.6087	
     6.1264	     1.6785	    -0.7553	    17.7078	    -5.5389	     8.3084	    -6.4621	     6.1264	     2.6855	     3.0212	
     3.9444	     0.0839	    -2.0142	    19.3024	    -6.7978	     8.1406	    -7.3853	     5.4550	     1.5945	     2.0142	
     1.4267	    -2.0981	    -3.6926	    19.8898	    -8.3923	     7.3853	    -8.6441	     4.1962	     0.0839	     0.5875	
    -1.4267	    -4.5319	    -5.6229	    19.0506	   -10.2386	     6.0425	   -10.0708	     2.4338	    -1.8463	    -1.1749	
    -4.4479	    -7.2174	    -7.7209	    16.8686	   -12.1689	     3.9444	   -11.7493	     0.2518	    -4.1122	    -3.1891	
    -7.4692	    -9.9869	    -9.8190	    13.4277	   -14.0991	     1.2589	   -13.4277	    -2.2659	    -6.5460	    -5.3711	
   -10.2386	   -12.5046	   -11.6653	     8.9798	   -15.8615	    -1.7624	   -15.0223	    -4.8676	    -8.9798	    -7.5531	
   -12.3367	   -14.5187	   -13.0920	     4.1962	   -17.2882	    -4.8676	   -16.1972	    -7.3013	   -11.2457	    -9.4833	
   -13.5956	   -15.8615	   -13.9313	    -0.4196	   -18.2114	    -7.6370	   -16.8686	    -9.1476	   -13.0081	   -11.0779	
   -13.7634	   -16.1972	   -14.0152	    -4.0283	   -18.3792	    -9.5673	   -16.8686	   -10.2386	   -14.1830	   -12.1689	
   -12.6724	   -15.6097	   -13.4277	    -6.3782	   -17.7917	   -10.5743	   -16.3651	   -10.4065	   -14.6027	   -12.6724	
   -10.6583	   -14.0991	   -12.3367	    -7.2174	   -16.6168	   -10.4065	   -15.1901	    -9.7351	   -14.1830	   -12.5046	
    -7.9727	   -12.0010	   -10.6583	    -6.6299	   -14.8544	    -9.2316	   -13.6795	    -8.3084	   -13.0920	   -11.6653	
    -4.7836	    -9.3994	    -8.7280	    -4.9515	   -12.7563	    -7.2174	   -11.9171	    -6.3782	   -11.4975	   -10.3226	
    -1.5945	    -6.7139	    -6.7139	    -2.5177	   -10.4904	    -4.6158	   -10.0708	    -4.1962	    -9.6512	    -8.6441	
     1.3428	    -4.1962	    -4.8676	     0.4196	    -8.3923	    -1.6785	    -8.3084	    -1.9302	    -7.7209	    -6.7139	
     3.7766	    -2.0142	    -3.3569	     3.4409	    -6.6299	     1.0910	    -6.7139	     0.1678	    -6.0425	    -4.8676	
     5.5389	    -0.5035	    -2.5177	     6.1264	    -5.3711	     3.6087	    -5.4550	     1.7624	    -4.6997	    -3.2730	
     6.4621	     0.4196	    -2.4338	     8.3923	    -4.6997	     5.5389	    -4.6997	     2.8534	    -3.8605	    -2.0981	
     6.6299	     0.6714	    -3.0212	     9.9030	    -4.6158	     6.7139	    -4.4479	     3.2730	    -3.6926	    -1.5945	
     6.0425	     0.1678	    -4.2801	    10.5743	    -5.2872	     7.1335	    -4.8676	     3.0212	    -4.1122	    -1.7624	
     4.7836	    -0.8392	    -6.0425	    10.3226	    -6.4621	     6.6299	    -5.8746	     2.1820	    -5.1193	    -2.5177	
     3.1052	    -2.2659	    -7.8888	     9.2316	    -8.0566	     5.5389	    -7.2174	     0.7553	    -6.5460	    -3.7766	
     1.1749	    -3.9444	    -9.5673	     7.3013	    -9.8190	     4.0283	    -8.8959	    -0.9232	    -8.2245	    -5.2872	
    -0.6714	    -5.6229	   -10.9100	     4.8676	   -11.5814	     2.2659	   -10.4904	    -2.6855	    -9.9869	    -6.7978	
    -2.3499	    -7.1335	   -11.9171	     2.2659	   -13.0920	     0.5035	   -11.9171	    -4.3640	   -11.6653	    -8.2245	
    -3.5248	    -8.2245	   -12.4207	    -0.0839	   -14.2670	    -0.9232	   -12.9242	    -5.7907	   -13.0081	    -9.2316	
    -4.1122	    -8.8959	   -12.5885	    -1.9302	   -14.8544	    -1.9302	   -13.5117	    -6.7139	   -13.9313	    -9.7351	
    -4.1122	    -9.0637	   -12.2528	    -2.9373	   -15.0223	    -2.4338	   -13.5117	    -7.1335	   -14.2670	    -9.7351	
    -3.4409	    -8.7280	   -11.5814	    -3.1052	   -14.6027	    -2.2659	   -13.0081	    -6.9656	   -14.0991	    -9.2316	
    -2.1820	    -7.8888	   -10.5743	    -2.5177	   -13.6795	    -1.5106	   -11.8332	    -6.1264	   -13.2599	    -8.1406	
    -0.6714	    -6.7139	    -9.1476	    -1.3428	   -12.4207	    -0.2518	   -10.2386	    -4.8676	   -12.0010	    -6.6299	
     1.0071	    -5.2872	    -7.6370	     0.1678	   -10.7422	     1.2589	    -8.4763	    -3.2730	   -10.4065	    -4.9515	
     2.6855	    -3.8605	    -6.0425	     1.7624	    -8.9798	     2.8534	    -6.5460	    -1.5106	    -8.6441	    -3.1891	
     4.0283	    -2.5177	    -4.5319	     3.1891	    -7.2174	     4.2801	    -4.7836	     0.0000	    -6.8817	    -1.6785	
     5.1193	    -1.4267	    -3.1891	     4.1122	    -5.5389	     5.3711	    -3.3569	     1.2589	    -5.2872	    -0.4196	
     5.7068	    -0.5875	    -2.2659	     4.5319	    -4.1962	     5.7907	    -2.2659	     2.0981	    -3.9444	     0.4196	
     5.7907	    -0.2518	    -1.7624	     4.2801	    -3.3569	     5.6229	    -1.7624	     2.2659	    -3.1052	     0.6714	
     5.2872	    -0.4196	    -1.8463	     3.5248	    -3.1052	     4.7836	    -1.7624	     1.9302	    -2.8534	     0.4196	
     4.1962	    -1.0910	    -2.5177	     2.2659	    -3.4409	     3.4409	    -2.4338	     0.9232	    -3.1052	    -0.3357	
     2.6016	    -2.2659	    -3.6087	     0.7553	    -4.2801	     1.5945	    -3.6926	    -0.4196	    -3.8605	    -1.5106	
     0.5875	    -3.7766	    -5.2032	    -0.8392	    -5.6229	    -0.5035	    -5.3711	    -2.1820	    -5.0354	    -2.8534	
    -1.5945	    -5.5389	    -7.0496	    -2.3499	    -7.3853	    -2.7695	    -7.2174	    -4.0283	    -6.4621	    -4.4479	
    -3.8605	    -7.4692	    -9.0637	    -3.6926	    -9.3155	    -5.0354	    -9.2316	    -5.9586	    -8.0566	    -5.9586	
    -6.0425	    -9.3994	   -11.0779	    -4.7836	   -11.1618	    -7.0496	   -11.2457	    -7.7209	    -9.5673	    -7.3013	
    -8.0566	   -11.1618	   -13.0081	    -5.5389	   -12.9242	    -8.7280	   -13.0920	    -9.2316	   -10.9940	    -8.3923	
    -9.5673	   -12.5885	   -14.5187	    -6.0425	   -14.3509	    -9.9030	   -14.6027	   -10.2386	   -12.1689	    -9.2316	
   -10.5743	   -13.5117	   -15.5258	    -6.0425	   -15.2740	   -10.4065	   -15.6937	   -10.7422	   -12.8403	    -9.6512	
   -10.9100	   -13.8474	   -15.9454	    -5.6229	   -15.6097	   -10.1547	   -16.2811	   -10.5743	   -12.9242	    -9.7351	
   -10.6583	   -13.5956	   -15.7776	    -4.6158	   -15.2740	    -9.2316	   -16.3651	    -9.7351	   -12.5046	    -9.3994	
    -9.8190	   -12.8403	   -14.9384	    -3.1052	   -14.3509	    -7.7209	   -15.9454	    -8.4763	   -11.4975	    -8.7280	
    -8.3923	   -11.4975	   -13.5117	    -1.1749	   -12.9242	    -5.7068	   -15.0223	    -6.7139	   -10.1547	    -7.8049	
    -6.5460	    -9.8190	   -11.6653	     1.0910	   -11.0779	    -3.4409	   -13.6795	    -4.6997	    -8.4763	    -6.7139	
    -4.2801	    -7.7209	    -9.5673	     3.6926	    -8.8959	    -1.0071	   -12.1689	    -2.6016	    -6.7139	    -5.5389	
    -1.9302	    -5.5389	    -7.3853	     6.4621	    -6.6299	     1.2589	   -10.4904	    -0.5875	    -4.9515	    -4.3640	
     0.4196	    -3.4409	    -5.3711	     9.1476	    -4.4479	     3.2730	    -8.8120	     1.2589	    -3.4409	    -3.2730	
     2.5177	    -1.5106	    -3.6087	    11.4975	    -2.5177	     4.8676	    -7.3013	     2.7695	    -2.1820	    -2.3499	
     4.3640	     0.0839	    -2.4338	    13.3438	    -1.0071	     6.0425	    -6.0425	     3.8605	    -1.3428	    -1.7624	
     5.6229	     1.0910	    -1.8463	    14.4348	    -0.1678	     6.5460	    -5.2032	     4.4479	    -1.0071	    -1.5106	
     6.3782	     1.5945	    -1.9302	    14.7705	     0.0000	     6.4621	    -4.7836	     4.3640	    -1.1749	    -1.7624	
     6.4621	     1.3428	    -2.6016	    14.2670	    -0.5875	     5.7068	    -4.8676	     3.6087	    -1.9302	    -2.4338	
     5.9586	     0.5875	    -3.8605	    13.0081	    -1.6785	     4.4479	    -5.4550	     2.2659	    -3.1052	    -3.5248	
     5.0354	    -0.6714	    -5.3711	    10.9940	    -3.3569	     2.6855	    -6.3782	     0.5875	    -4.6997	    -4.9515	
     3.7766	    -2.2659	    -7.1335	     8.4763	    -5.2872	     0.5875	    -7.6370	    -1.4267	    -6.4621	    -6.5460	
     2.3499	    -3.8605	    -8.8959	     5.6229	    -7.3013	    -1.5106	    -9.0637	    -3.3569	    -8.1406	    -7.9727	
     1.0910	    -5.3711	   -10.4904	     2.6016	    -9.2316	    -3.4409	   -10.4065	    -5.1193	    -9.7351	    -9.2316	
    -0.0839	    -6.6299	   -11.6653	    -0.1678	   -10.9100	    -4.8676	   -11.4975	    -6.4621	   -10.9940	    -9.9869	
    -0.7553	    -7.3853	   -12.3367	    -2.3499	   -12.0850	    -5.7907	   -12.1689	    -7.2174	   -11.7493	   -10.2386	
    -1.0071	    -7.4692	   -12.3367	    -3.6087	   -12.7563	    -5.7907	   -12.4207	    -7.2174	   -11.9171	    -9.8190	
    -0.5875	    -7.0496	   -11.6653	    -3.6926	   -12.7563	    -4.8676	   -12.0850	    -6.5460	   -11.4975	    -8.6441	
     0.4196	    -5.9586	   -10.3226	    -2.3499	   -12.2528	    -2.9373	   -11.2457	    -5.1193	   -10.3226	    -6.8817	
     1.9302	    -4.4479	    -8.4763	     0.3357	   -11.1618	    -0.2518	   -10.0708	    -2.9373	    -8.6441	    -4.6158	
     3.7766	    -2.6855	    -6.3782	     4.2801	    -9.6512	     3.1052	    -8.6441	    -0.2518	    -6.4621	    -2.0142	
     5.7907	    -0.7553	    -4.1122	     8.9798	    -7.8888	     6.7978	    -7.1335	     2.6855	    -4.0283	     0.6714	
     7.8049	     1.1749	    -2.0142	    14.0152	    -5.9586	    10.4904	    -5.6229	     5.7068	    -1.5945	     3.3569	
     9.4833	     2.8534	    -0.3357	    18.7988	    -4.1122	    13.7634	    -4.2801	     8.4763	     0.6714	     5.6229	
    10.6583	     4.1962	     0.9232	    22.6593	    -2.5177	    16.4490	    -3.2730	    10.6583	     2.5177	     7.3853	
    11.2457	     5.0354	     1.5945	    25.2609	    -1.2589	    18.2953	    -2.5177	    12.1689	     3.7766	     8.4763	
    11.1618	     5.1193	     1.5945	    26.1002	    -0.5875	    18.9667	    -2.3499	    12.7563	     4.4479	     8.8120	
    10.2386	     4.5319	     1.0071	    25.1770	    -0.5875	    18.4631	    -2.6016	    12.4207	     4.3640	     8.3084	
     8.5602	     3.1891	    -0.2518	    22.6593	    -1.1749	    16.9525	    -3.3569	    11.2457	     3.6087	     7.1335	
     6.1264	     1.0910	    -2.0981	    18.7149	    -2.4338	    14.5187	    -4.6997	     9.2316	     2.1820	     5.2032	
     3.0212	    -1.5945	    -4.3640	    13.9313	    -4.1962	    11.3297	    -6.3782	     6.6299	     0.1678	     2.8534	
    -0.4196	    -4.6158	    -6.9656	     8.6441	    -6.3782	     7.8049	    -8.2245	     3.6926	    -2.1820	     0.1678	
    -3.9444	    -7.8049	    -9.6512	     3.5248	    -8.7280	     4.0283	   -10.1547	     0.5875	    -4.6158	    -2.4338	
    -7.1335	   -10.8261	   -12.0850	    -1.0071	   -10.9940	     0.4196	   -11.8332	    -2.2659	    -7.0496	    -4.6997	
    -9.8190	   -13.2599	   -14.1830	    -4.6997	   -12.8403	    -2.8534	   -13.0081	    -4.7836	    -9.1476	    -6.5460	
   -11.6653	   -14.9384	   -15.5258	    -7.3853	   -14.2670	    -5.5389	   -13.5956	    -6.7978	   -10.7422	    -7.6370	
   -12.5046	   -15.7776	   -16.1133	    -9.0637	   -14.8544	    -7.5531	   -13.5117	    -8.0566	   -11.7493	    -8.1406	
   -12.3367	   -15.6937	   -15.8615	    -9.8190	   -14.7705	    -8.8120	   -12.6724	    -8.6441	   -12.0850	    -7.8888	
   -11.2457	   -14.6866	   -14.8544	    -9.7351	   -13.9313	    -9.2316	   -11.1618	    -8.5602	   -11.7493	    -7.2174	
    -9.3994	   -12.9242	   -13.1760	    -8.8120	   -12.4207	    -8.9798	    -9.2316	    -7.8888	   -10.8261	    -6.0425	
    -6.7978	   -10.4904	   -10.9100	    -7.3853	   -10.3226	    -8.0566	    -6.8817	    -6.6299	    -9.3994	    -4.5319	
    -3.8605	    -7.7209	    -8.3084	    -5.5389	    -7.9727	    -6.6299	    -4.2801	    -5.0354	    -7.7209	    -2.7695	
    -0.5875	    -4.6997	    -5.6229	    -3.5248	    -5.4550	    -4.9515	    -1.8463	    -3.2730	    -5.7907	    -1.0071	
     2.6016	    -1.7624	    -3.0212	    -1.7624	    -3.1052	    -3.4409	     0.4196	    -1.6785	    -4.0283	     0.5875	
     5.3711	     0.7553	    -0.8392	    -0.5035	    -1.0071	    -2.2659	     2.1820	    -0.5035	    -2.4338	     1.9302	
     7.5531	     2.6855	     0.7553	     0.0839	     0.4196	    -1.6785	     3.2730	     0.2518	    -1.4267	     2.8534	
     8.9798	     3.9444	     1.6785	     0.2518	     1.2589	    -1.5106	     3.6926	     0.4196	    -0.7553	     3.3569	
     9.5673	     4.5319	     1.8463	     0.0000	     1.5106	    -1.6785	     3.3569	     0.2518	    -0.5875	     3.3569	
     9.3155	     4.3640	     1.4267	    -0.2518	     1.0910	    -2.0981	     2.5177	    -0.2518	    -0.8392	     3.0212	
     8.3084	     3.5248	     0.5035	    -0.5875	     0.2518	    -2.5177	     1.1749	    -0.9232	    -1.3428	     2.4338	
     6.4621	     2.1820	    -1.0071	    -1.0071	    -1.0910	    -3.1052	    -0.5035	    -1.7624	    -2.1820	     1.6785	
     4.1122	     0.1678	    -2.9373	    -1.3428	    -2.8534	    -3.6926	    -2.5177	    -2.7695	    -3.3569	     0.7553	
     1.2589	    -2.1820	    -5.1193	    -1.9302	    -4.8676	    -4.4479	    -4.6158	    -3.8605	    -4.6997	    -0.3357	
    -1.7624	    -4.8676	    -7.4692	    -2.6016	    -7.0496	    -5.2032	    -6.7978	    -5.0354	    -6.2943	    -1.5106	
    -4.6158	    -7.5531	    -9.8190	    -3.4409	    -9.1476	    -6.0425	    -8.8959	    -6.2943	    -7.8888	    -2.6855	
    -6.9656	    -9.9869	   -11.9171	    -4.3640	   -10.9940	    -6.6299	   -10.6583	    -7.3853	    -9.3994	    -3.9444	
    -8.5602	   -11.8332	   -13.5956	    -5.2872	   -12.5046	    -7.0496	   -12.0850	    -8.3084	   -10.6583	    -4.9515	
    -9.3155	   -12.9242	   -14.6866	    -5.9586	   -13.3438	    -6.9656	   -13.0081	    -8.7280	   -11.5814	    -5.7068	
    -8.8959	   -13.0920	   -15.0223	    -6.1264	   -13.5956	    -6.3782	   -13.4277	    -8.7280	   -11.9171	    -6.0425	
    -7.4692	   -12.3367	   -14.5187	    -5.4550	   -13.0920	    -5.1193	   -13.2599	    -8.0566	   -11.6653	    -5.8746	
    -5.2032	   -10.8261	   -13.3438	    -3.8605	   -11.9171	    -3.3569	   -12.5885	    -6.7139	   -10.7422	    -5.2032	
    -2.3499	    -8.6441	   -11.5814	    -1.5945	   -10.2386	    -1.0910	   -11.4975	    -4.9515	    -9.3155	    -4.1122	
     0.6714	    -6.3782	    -9.6512	     1.1749	    -8.3084	     1.1749	   -10.1547	    -3.1052	    -7.5531	    -2.9373	
     3.3569	    -4.2801	    -7.8049	     3.8605	    -6.3782	     3.1891	    -8.8959	    -1.3428	    -5.7907	    -1.7624	
     5.3711	    -2.6855	    -6.2943	     6.2103	    -4.8676	     4.6997	    -7.8888	     0.0839	    -4.2801	    -0.8392	
     6.3782	    -1.9302	    -5.3711	     7.7209	    -3.8605	     5.3711	    -7.3013	     0.8392	    -3.2730	    -0.3357	
     6.2943	    -2.0981	    -5.2032	     8.3084	    -3.6087	     5.1193	    -7.2174	     0.8392	    -2.8534	    -0.2518	
     4.9515	    -3.1052	    -5.7907	     7.8049	    -4.0283	     4.0283	    -7.5531	     0.2518	    -3.1052	    -0.6714	
     2.6016	    -4.8676	    -6.8817	     6.2943	    -5.0354	     2.1820	    -8.3923	    -1.0071	    -3.8605	    -1.4267	
    -0.5035	    -7.2174	    -8.3923	     3.8605	    -6.5460	    -0.1678	    -9.6512	    -2.7695	    -5.1193	    -2.5177	
    -4.1122	    -9.9030	   -10.2386	     0.7553	    -8.3084	    -2.8534	   -11.1618	    -4.7836	    -6.7139	    -3.7766	
    -7.8888	   -12.6724	   -12.2528	    -2.6855	   -10.2386	    -5.6229	   -12.9242	    -6.9656	    -8.4763	    -5.1193	
   -11.4975	   -15.3580	   -14.2670	    -6.0425	   -12.1689	    -8.1406	   -14.7705	    -9.1476	   -10.2386	    -6.3782	
   -14.7705	   -17.7917	   -16.1133	    -8.9798	   -14.0152	   -10.4065	   -16.5329	   -10.9940	   -11.7493	    -7.5531	
[Epoch Header]
[Trial Type]	21
[Accept]	1
[Correct]	0
[RT]	 0.000
[Resp]	0
[Epoch Data]
    -4.8676	    -6.2103	    -7.9727	     1.0910	    -6.7978	    -1.7624	   -10.3226	    -2.6855	    -0.6714	    -5.2032	
    -2.0142	    -3.2730	    -5.2032	     3.2730	    -3.8605	     0.8392	    -8.2245	    -0.5035	     1.5106	    -3.1891	
     0.7553	    -0.5035	    -2.6016	     4.7836	    -0.9232	     3.0212	    -6.2103	     1.5106	     3.5248	    -1.4267	
     2.9373	     1.9302	    -0.2518	     5.3711	     1.5945	     4.6158	    -4.5319	     3.0212	     5.2872	    -0.0839	
     4.4479	     3.6926	     1.4267	     4.9515	     3.4409	     5.2872	    -3.3569	     3.8605	     6.3782	     0.6714	
     4.9515	     4.6997	     2.3499	     3.4409	     4.4479	     5.0354	    -2.8534	     3.9444	     6.8817	     0.7553	
     4.5319	     4.6158	     2.4338	     0.9232	     4.4479	     3.6926	    -2.9373	     3.2730	     6.4621	     0.1678	
     2.9373	     3.6087	     1.5106	    -2.3499	     3.3569	     1.4267	    -3.7766	     1.6785	     5.2872	    -1.1749	
     0.5035	     1.5945	    -0.2518	    -6.2103	     1.2589	    -1.7624	    -5.3711	    -0.5875	     3.2730	    -3.0212	
    -2.6855	    -1.2589	    -2.7695	   -10.3226	    -1.7624	    -5.4550	    -7.4692	    -3.4409	     0.5875	    -5.4550	
    -6.5460	    -4.7836	    -5.8746	   -14.4348	    -5.3711	    -9.4833	    -9.9030	    -6.5460	    -2.5177	    -8.0566	
   -10.5743	    -8.6441	    -9.3155	   -18.1274	    -9.3155	   -13.3438	   -12.5885	    -9.7351	    -5.7907	   -10.8261	
   -14.6027	   -12.5046	   -13.0081	   -21.1487	   -13.2599	   -16.8686	   -15.3580	   -12.7563	    -8.9798	   -13.4277	
   -18.2114	   -16.1133	   -16.4490	   -23.2468	   -16.8686	   -19.7220	   -17.7917	   -15.2740	   -11.7493	   -15.6937	
   -21.0648	   -19.1345	   -19.3863	   -24.3378	   -19.8059	   -21.7361	   -19.8059	   -17.1204	   -13.9313	   -17.5400	
   -22.9111	   -21.0648	   -21.4844	   -24.2538	   -21.8201	   -22.6593	   -21.1487	   -18.0435	   -15.1901	   -18.6310	
   -23.5825	   -21.9040	   -22.4075	   -22.9111	   -22.6593	   -22.4915	   -21.6522	   -17.9596	   -15.4419	   -18.9667	
   -22.9111	   -21.4005	   -22.1558	   -20.3934	   -22.4075	   -21.1487	   -21.1487	   -16.8686	   -14.7705	   -18.6310	
   -20.8969	   -19.8059	   -20.7291	   -17.0364	   -21.0648	   -18.8828	   -19.8898	   -14.9384	   -13.0081	   -17.5400	
   -17.8757	   -17.1204	   -18.2953	   -12.9242	   -18.9667	   -15.9454	   -17.8757	   -12.4207	   -10.5743	   -16.0294	
   -14.0152	   -13.7634	   -15.1062	    -8.4763	   -16.1133	   -12.4207	   -15.4419	    -9.4833	    -7.6370	   -14.1830	
    -9.5673	    -9.8190	   -11.5814	    -3.8605	   -12.8403	    -8.7280	   -12.5885	    -6.2943	    -4.4479	   -12.0850	
    -4.6997	    -5.6229	    -7.7209	     0.6714	    -9.3994	    -4.9515	    -9.5673	    -3.1052	    -1.1749	    -9.9030	
     0.1678	    -1.5945	    -4.0283	     5.0354	    -5.8746	    -1.3428	    -6.6299	     0.0000	     1.9302	    -7.7209	
     4.6158	     2.0981	    -0.5875	     8.8959	    -2.6855	     2.0142	    -4.0283	     2.8534	     4.6158	    -5.6229	
     8.3084	     5.0354	     2.0981	    12.3367	     0.0000	     4.8676	    -1.9302	     5.1193	     6.6299	    -3.7766	
    10.6583	     6.7978	     3.9444	    14.9384	     1.7624	     6.9656	    -0.6714	     6.7139	     7.8049	    -2.1820	
    11.5814	     7.3853	     4.7836	    16.5329	     2.6016	     8.2245	    -0.2518	     7.4692	     7.9727	    -1.1749	
    10.7422	     6.7139	     4.4479	    16.8686	     2.3499	     8.3923	    -0.8392	     7.3013	     7.1335	    -0.6714	
     8.4763	     4.7836	     3.1052	    15.8615	     1.0910	     7.4692	    -2.1820	     6.2103	     5.2032	    -0.8392	
     5.0354	     1.8463	     1.0071	    13.3438	    -1.0910	     5.4550	    -4.1962	     4.1122	     2.5177	    -1.7624	
     0.6714	    -1.7624	    -1.8463	     9.3155	    -3.8605	     2.3499	    -6.7978	     1.1749	    -0.9232	    -3.2730	
    -4.1122	    -5.7068	    -5.0354	     4.0283	    -7.1335	    -1.5945	    -9.7351	    -2.5177	    -4.7836	    -5.3711	
    -8.8959	    -9.7351	    -8.3923	    -2.2659	   -10.5743	    -6.0425	   -12.8403	    -6.7139	    -8.8120	    -7.8049	
   -13.1760	   -13.3438	   -11.6653	    -8.7280	   -13.8474	   -10.5743	   -15.7776	   -10.9100	   -12.5885	   -10.4065	
   -16.6168	   -16.1972	   -14.4348	   -14.7705	   -16.5329	   -14.6866	   -18.2953	   -14.6866	   -15.7776	   -12.9242	
   -18.9667	   -17.9596	   -16.3651	   -19.4702	   -18.2953	   -17.7917	   -20.2255	   -17.5400	   -17.9596	   -14.8544	
   -19.8898	   -18.5471	   -17.3721	   -22.2397	   -19.0506	   -19.3863	   -21.3165	   -19.1345	   -18.9667	   -16.1133	
   -19.3863	   -17.8757	   -17.1204	   -22.9950	   -18.7149	   -19.3863	   -21.4005	   -19.3863	   -18.6310	   -16.4490	
   -17.7078	   -16.0294	   -15.6937	   -21.6522	   -17.2882	   -17.7917	   -20.5612	   -18.2114	   -17.0364	   -15.7776	
   -14.9384	   -13.2599	   -13.2599	   -18.4631	   -15.0223	   -14.8544	   -18.9667	   -15.9454	   -14.3509	   -14.1830	
   -11.5814	    -9.9030	   -10.2386	   -14.1830	   -12.0850	   -10.9940	   -16.7007	   -12.7563	   -11.0779	   -11.8332	
    -7.9727	    -6.2943	    -6.7978	    -9.2316	    -8.8959	    -6.7978	   -14.0152	    -9.2316	    -7.4692	    -8.8959	
    -4.5319	    -2.8534	    -3.5248	    -4.2801	    -5.7068	    -2.6855	   -11.3297	    -5.7068	    -3.9444	    -5.7907	
    -1.5106	     0.1678	    -0.6714	    -0.0839	    -2.9373	     0.9232	    -8.8120	    -2.6016	    -0.9232	    -2.7695	
     0.7553	     2.3499	     1.5945	     2.9373	    -0.7553	     3.4409	    -6.7139	    -0.1678	     1.2589	    -0.3357	
     2.1820	     3.7766	     2.9373	     4.6158	     0.6714	     4.6997	    -5.1193	     1.2589	     2.6016	     1.4267	
     2.7695	     4.1962	     3.4409	     4.6997	     1.2589	     4.6997	    -3.9444	     1.6785	     2.9373	     2.1820	
     2.5177	     3.8605	     3.1891	     3.2730	     0.9232	     3.3569	    -3.2730	     1.0910	     2.2659	     1.9302	
     1.5945	     2.7695	     2.0981	     0.7553	    -0.1678	     1.0071	    -3.1052	    -0.3357	     0.8392	     0.6714	
     0.2518	     1.1749	     0.5875	    -2.5177	    -1.8463	    -2.0142	    -3.2730	    -2.4338	    -1.3428	    -1.5106	
    -1.2589	    -0.5875	    -1.2589	    -5.9586	    -3.8605	    -5.4550	    -3.7766	    -4.7836	    -3.8605	    -4.3640	
    -2.6855	    -2.3499	    -3.1052	    -9.0637	    -5.9586	    -8.7280	    -4.5319	    -7.2174	    -6.5460	    -7.3853	
    -3.6926	    -3.8605	    -4.6997	   -11.3297	    -7.8049	   -11.4975	    -5.2872	    -9.3994	    -8.9798	   -10.4065	
    -4.2801	    -4.7836	    -5.9586	   -12.5046	    -9.2316	   -13.5117	    -5.8746	   -10.9940	   -11.0779	   -13.0920	
    -4.2801	    -5.2032	    -6.7139	   -12.5046	   -10.0708	   -14.5187	    -6.2103	   -12.0010	   -12.5046	   -15.1901	
    -3.6087	    -4.9515	    -6.8817	   -11.3297	   -10.3226	   -14.6027	    -6.1264	   -12.2528	   -13.2599	   -16.6168	
    -2.6016	    -4.1962	    -6.6299	    -9.3155	    -9.8190	   -13.7634	    -5.7068	   -11.8332	   -13.2599	   -17.5400	
    -1.1749	    -2.9373	    -5.8746	    -6.7139	    -8.8120	   -12.1689	    -4.7836	   -10.7422	   -12.6724	   -17.7917	
     0.4196	    -1.3428	    -4.8676	    -3.8605	    -7.3013	   -10.0708	    -3.6087	    -9.2316	   -11.4975	   -17.6239	
     2.0981	     0.3357	    -3.6926	    -1.1749	    -5.4550	    -7.7209	    -2.2659	    -7.3853	   -10.0708	   -17.0364	
     3.5248	     2.0981	    -2.6016	     1.1749	    -3.5248	    -5.4550	    -0.8392	    -5.5389	    -8.5602	   -16.2811	
     4.7836	     3.6087	    -1.6785	     2.7695	    -1.6785	    -3.3569	     0.4196	    -3.8605	    -7.2174	   -15.4419	
     5.7068	     4.8676	    -0.9232	     3.6926	     0.0000	    -1.6785	     1.4267	    -2.4338	    -6.1264	   -14.6027	
     6.2103	     5.7068	    -0.4196	     3.9444	     1.2589	    -0.5035	     2.0142	    -1.5945	    -5.3711	   -13.7634	
     6.1264	     6.1264	    -0.2518	     3.6087	     2.0142	     0.0839	     2.0142	    -1.2589	    -5.0354	   -13.0920	
     5.7068	     5.9586	    -0.1678	     2.9373	     2.2659	     0.2518	     1.5945	    -1.3428	    -4.9515	   -12.6724	
     4.7836	     5.3711	    -0.2518	     2.1820	     2.0142	    -0.0839	     0.6714	    -1.8463	    -5.2032	   -12.3367	
     3.4409	     4.3640	    -0.5035	     1.2589	     1.2589	    -0.7553	    -0.8392	    -2.6855	    -5.7068	   -12.3367	
     1.8463	     2.8534	    -0.9232	     0.3357	     0.0000	    -1.7624	    -2.7695	    -3.7766	    -6.4621	   -12.5885	
    -0.1678	     1.0910	    -1.5945	    -0.5035	    -1.5945	    -2.9373	    -5.0354	    -5.0354	    -7.4692	   -13.0081	
    -2.2659	    -1.0071	    -2.5177	    -1.4267	    -3.4409	    -4.1962	    -7.6370	    -6.3782	    -8.6441	   -13.6795	
    -4.4479	    -3.1052	    -3.6926	    -2.1820	    -5.3711	    -5.2872	   -10.2386	    -7.7209	    -9.8190	   -14.3509	
    -6.4621	    -5.1193	    -4.8676	    -2.8534	    -7.1335	    -6.2103	   -12.6724	    -8.8120	   -10.9940	   -14.9384	
    -8.1406	    -6.7978	    -6.0425	    -3.2730	    -8.4763	    -6.8817	   -14.6866	    -9.7351	   -11.9171	   -15.3580	
    -9.2316	    -7.8888	    -6.9656	    -3.5248	    -9.3994	    -7.1335	   -15.9454	   -10.1547	   -12.5046	   -15.6097	
    -9.5673	    -8.2245	    -7.3853	    -3.5248	    -9.7351	    -7.0496	   -16.5329	   -10.1547	   -12.6724	   -15.4419	
    -9.1476	    -7.9727	    -7.2174	    -3.3569	    -9.3994	    -6.6299	   -16.1972	    -9.7351	   -12.3367	   -14.9384	
    -7.9727	    -6.9656	    -6.4621	    -3.0212	    -8.4763	    -5.7907	   -15.1062	    -8.7280	   -11.6653	   -14.0152	
    -6.1264	    -5.4550	    -5.2032	    -2.6016	    -6.9656	    -4.6158	   -13.3438	    -7.3013	   -10.4904	   -12.7563	
    -3.6926	    -3.5248	    -3.5248	    -2.0142	    -5.1193	    -3.1052	   -11.0779	    -5.5389	    -9.0637	   -11.1618	
    -0.9232	    -1.3428	    -1.6785	    -1.4267	    -3.0212	    -1.4267	    -8.5602	    -3.5248	    -7.3013	    -9.3994	
     1.8463	     0.9232	     0.1678	    -0.8392	    -0.8392	     0.3357	    -5.9586	    -1.3428	    -5.4550	    -7.3853	
     4.5319	     3.1052	     1.8463	    -0.1678	     1.1749	     2.1820	    -3.6087	     0.6714	    -3.6087	    -5.3711	
     6.7139	     5.0354	     3.0212	     0.4196	     2.8534	     3.8605	    -1.5945	     2.5177	    -1.8463	    -3.3569	
     8.4763	     6.4621	     3.6926	     1.0071	     4.1122	     5.3711	    -0.2518	     3.9444	    -0.3357	    -1.6785	
     9.5673	     7.3853	     3.8605	     1.4267	     4.6997	     6.6299	     0.5035	     4.9515	     0.9232	    -0.3357	
     9.9869	     7.7209	     3.6087	     1.6785	     4.7836	     7.5531	     0.5875	     5.4550	     1.6785	     0.5875	
     9.7351	     7.4692	     2.7695	     1.5945	     4.2801	     7.9727	     0.1678	     5.5389	     2.0981	     0.9232	
     8.8959	     6.5460	     1.5945	     1.1749	     3.1052	     7.9727	    -0.7553	     5.0354	     1.9302	     0.6714	
     7.5531	     5.1193	     0.0000	     0.3357	     1.5106	     7.4692	    -2.0981	     4.1962	     1.3428	    -0.0839	
     5.7907	     3.2730	    -1.9302	    -0.7553	    -0.5035	     6.4621	    -3.6087	     2.9373	     0.4196	    -1.4267	
     3.7766	     1.1749	    -4.0283	    -2.0142	    -2.7695	     5.1193	    -5.2872	     1.4267	    -0.9232	    -3.1052	
     1.6785	    -1.0071	    -6.1264	    -3.1891	    -5.1193	     3.4409	    -6.9656	    -0.1678	    -2.4338	    -5.1193	
    -0.3357	    -3.0212	    -8.1406	    -4.0283	    -7.3013	     1.6785	    -8.5602	    -1.8463	    -3.9444	    -7.3013	
    -2.1820	    -4.7836	    -9.8190	    -4.3640	    -9.2316	    -0.0839	    -9.8190	    -3.2730	    -5.2032	    -9.3155	
    -3.6926	    -6.0425	   -10.9940	    -4.0283	   -10.5743	    -1.5945	   -10.6583	    -4.2801	    -6.1264	   -11.0779	
    -4.7836	    -6.7139	   -11.6653	    -3.0212	   -11.2457	    -2.6855	   -10.9940	    -4.7836	    -6.4621	   -12.2528	
    -5.3711	    -6.7978	   -11.8332	    -1.2589	   -11.2457	    -3.1891	   -10.7422	    -4.5319	    -6.1264	   -12.8403	
    -5.4550	    -6.3782	   -11.4136	     1.0071	   -10.6583	    -3.0212	   -10.0708	    -3.6926	    -5.2032	   -12.8403	
    -5.0354	    -5.4550	   -10.6583	     3.6926	    -9.4833	    -2.1820	    -8.8959	    -2.2659	    -3.7766	   -12.1689	
    -4.1962	    -4.1122	    -9.5673	     6.6299	    -7.8888	    -0.8392	    -7.4692	    -0.4196	    -2.0142	   -10.9940	
    -3.0212	    -2.6016	    -8.3923	     9.5673	    -6.1264	     0.8392	    -5.8746	     1.5945	    -0.0839	    -9.4833	
    -1.5106	    -1.0910	    -7.0496	    12.2528	    -4.1962	     2.7695	    -4.3640	     3.6926	     1.8463	    -7.8049	
     0.0000	     0.4196	    -5.7907	    14.4348	    -2.4338	     4.5319	    -3.0212	     5.5389	     3.4409	    -6.2943	
     1.5106	     1.5945	    -4.6997	    16.0294	    -0.9232	     6.1264	    -2.0981	     6.8817	     4.6997	    -4.9515	
     2.6855	     2.4338	    -3.7766	    16.7847	     0.1678	     7.2174	    -1.6785	     7.7209	     5.3711	    -4.0283	
     3.4409	     2.7695	    -3.1891	    16.6168	     0.6714	     7.7209	    -1.8463	     7.8888	     5.2872	    -3.6087	
     3.6087	     2.5177	    -3.1052	    15.4419	     0.5035	     7.4692	    -2.5177	     7.3853	     4.6158	    -3.6087	
     3.1052	     1.7624	    -3.5248	    13.5117	    -0.2518	     6.6299	    -3.7766	     6.2103	     3.3569	    -4.0283	
     2.0142	     0.5035	    -4.5319	    10.7422	    -1.5106	     5.1193	    -5.5389	     4.5319	     1.5106	    -4.7836	
     0.3357	    -1.1749	    -5.9586	     7.4692	    -3.1891	     3.1891	    -7.5531	     2.5177	    -0.6714	    -5.7907	
    -1.5945	    -3.1052	    -7.5531	     3.9444	    -5.2032	     1.0071	    -9.7351	     0.1678	    -3.0212	    -6.8817	
    -3.6926	    -5.0354	    -9.2316	     0.5035	    -7.3013	    -1.0910	   -11.9171	    -2.0981	    -5.2872	    -7.9727	
    -5.4550	    -6.7978	   -10.7422	    -2.6016	    -9.2316	    -2.9373	   -13.8474	    -4.2801	    -7.3853	    -8.8959	
    -6.7978	    -8.1406	   -11.9171	    -4.9515	   -10.8261	    -4.3640	   -15.3580	    -6.0425	    -8.9798	    -9.6512	
    -7.4692	    -8.8959	   -12.5885	    -6.2103	   -11.9171	    -5.1193	   -16.1133	    -7.3853	   -10.0708	   -10.0708	
    -7.3013	    -8.9798	   -12.7563	    -6.2943	   -12.2528	    -5.2872	   -16.1133	    -8.0566	   -10.4904	   -10.2386	
    -6.3782	    -8.3923	   -12.2528	    -5.2872	   -12.0010	    -4.9515	   -15.3580	    -8.1406	   -10.3226	   -10.0708	
    -4.8676	    -7.3013	   -11.4136	    -3.3569	   -11.0779	    -4.1962	   -14.0152	    -7.7209	    -9.5673	    -9.7351	
    -3.0212	    -5.9586	   -10.1547	    -1.0071	    -9.8190	    -3.2730	   -12.2528	    -7.0496	    -8.5602	    -9.3994	
    -1.0910	    -4.4479	    -8.8959	     1.3428	    -8.3923	    -2.6016	   -10.4065	    -6.2943	    -7.4692	    -9.1476	
     0.5875	    -3.1052	    -7.6370	     3.0212	    -6.9656	    -2.3499	    -8.8120	    -5.7907	    -6.5460	    -9.2316	
     1.9302	    -2.1820	    -6.7978	     3.5248	    -5.9586	    -2.6855	    -7.6370	    -5.7907	    -6.0425	    -9.5673	
     2.7695	    -1.5945	    -6.2943	     2.7695	    -5.3711	    -3.6926	    -7.0496	    -6.2943	    -5.9586	   -10.3226	
     3.0212	    -1.5945	    -6.3782	     0.8392	    -5.2032	    -5.3711	    -6.9656	    -7.3013	    -6.3782	   -11.2457	
     2.7695	    -1.9302	    -6.7978	    -1.9302	    -5.6229	    -7.4692	    -7.4692	    -8.7280	    -7.2174	   -12.2528	
     1.9302	    -2.7695	    -7.6370	    -4.9515	    -6.3782	    -9.7351	    -8.4763	   -10.4065	    -8.3923	   -13.1760	
     0.5035	    -4.0283	    -8.8120	    -7.8049	    -7.4692	   -11.9171	    -9.7351	   -12.0010	    -9.7351	   -13.9313	
    -1.4267	    -5.5389	   -10.2386	   -10.2386	    -8.8120	   -13.9313	   -11.2457	   -13.6795	   -11.1618	   -14.6027	
    -3.9444	    -7.5531	   -11.8332	   -12.3367	   -10.4904	   -15.7776	   -13.0081	   -15.2740	   -12.6724	   -15.2740	
    -6.7978	    -9.7351	   -13.6795	   -14.1830	   -12.3367	   -17.5400	   -14.8544	   -16.9525	   -14.2670	   -16.1133	
    -9.8190	   -12.0850	   -15.5258	   -15.8615	   -14.3509	   -19.3863	   -16.7007	   -18.5471	   -15.8615	   -17.1204	
   -12.8403	   -14.3509	   -17.2882	   -17.5400	   -16.3651	   -21.1487	   -18.3792	   -20.1416	   -17.3721	   -18.2953	
   -15.5258	   -16.3651	   -18.7988	   -19.1345	   -18.1274	   -22.8271	   -19.5541	   -21.5683	   -18.7149	   -19.6381	
   -17.5400	   -17.8757	   -19.8059	   -20.6451	   -19.3863	   -24.2538	   -20.2255	   -22.7432	   -19.7220	   -20.7291	
   -18.7988	   -18.6310	   -20.2255	   -21.7361	   -20.0577	   -25.1770	   -20.1416	   -23.3307	   -20.2255	   -21.4844	
   -19.3024	   -18.7149	   -19.8898	   -22.3236	   -19.8898	   -25.4288	   -19.3863	   -23.1628	   -20.1416	   -21.7361	
   -18.8828	   -18.0435	   -18.8828	   -22.3236	   -19.0506	   -25.0092	   -17.8757	   -22.3236	   -19.4702	   -21.4844	
   -17.7078	   -16.7007	   -17.2882	   -21.6522	   -17.4561	   -23.9182	   -15.8615	   -20.7291	   -18.2114	   -20.5612	
   -15.9454	   -14.8544	   -15.2740	   -20.3934	   -15.3580	   -22.2397	   -13.5956	   -18.4631	   -16.5329	   -19.2184	
   -13.8474	   -12.8403	   -13.0081	   -18.6310	   -13.0081	   -20.1416	   -11.1618	   -15.8615	   -14.6027	   -17.6239	
   -11.6653	   -10.7422	   -10.7422	   -16.4490	   -10.5743	   -17.7917	    -8.7280	   -13.1760	   -12.5046	   -15.8615	
    -9.6512	    -8.8120	    -8.7280	   -13.9313	    -8.2245	   -15.3580	    -6.5460	   -10.4904	   -10.4065	   -14.0991	
    -8.0566	    -7.1335	    -7.2174	   -11.4975	    -6.2103	   -12.9242	    -4.6158	    -8.0566	    -8.4763	   -12.4207	
    -6.9656	    -5.9586	    -6.2943	    -9.0637	    -4.6158	   -10.7422	    -3.1052	    -6.1264	    -6.7978	   -10.9100	
    -6.4621	    -5.1193	    -5.8746	    -7.0496	    -3.5248	    -8.8120	    -2.0142	    -4.7836	    -5.3711	    -9.7351	
    -6.3782	    -4.6997	    -5.9586	    -5.3711	    -3.1052	    -7.3013	    -1.3428	    -4.0283	    -4.3640	    -8.8120	
    -6.7978	    -4.6997	    -6.4621	    -4.1962	    -3.1891	    -6.2943	    -1.0910	    -3.8605	    -3.6926	    -8.3084	
    -7.6370	    -5.1193	    -7.3853	    -3.5248	    -3.7766	    -5.7907	    -1.3428	    -4.1962	    -3.5248	    -8.1406	
    -8.6441	    -5.9586	    -8.6441	    -3.2730	    -4.9515	    -5.7907	    -2.0142	    -5.0354	    -3.8605	    -8.3084	
    -9.9869	    -7.0496	   -10.1547	    -3.3569	    -6.5460	    -6.1264	    -3.1891	    -6.1264	    -4.6158	    -8.7280	
   -11.4136	    -8.3084	   -11.7493	    -3.5248	    -8.3923	    -6.6299	    -4.7836	    -7.3013	    -5.6229	    -9.3994	
   -12.8403	    -9.6512	   -13.3438	    -3.6087	   -10.4065	    -7.1335	    -6.5460	    -8.4763	    -6.7978	   -10.1547	
   -14.0152	   -10.7422	   -14.6027	    -3.4409	   -12.1689	    -7.3013	    -8.3084	    -9.3994	    -7.7209	   -10.8261	
   -14.9384	   -11.4136	   -15.1901	    -2.7695	   -13.4277	    -7.0496	    -9.7351	    -9.8190	    -8.3084	   -11.1618	
   -15.2740	   -11.5814	   -15.0223	    -1.6785	   -14.1830	    -6.2103	   -10.6583	    -9.7351	    -8.3084	   -11.1618	
   -15.1062	   -11.0779	   -14.0991	    -0.3357	   -14.1830	    -4.8676	   -10.9940	    -8.9798	    -7.7209	   -10.7422	
   -14.4348	   -10.0708	   -12.4207	     1.0910	   -13.5956	    -3.1891	   -10.8261	    -7.7209	    -6.6299	    -9.9030	
   -13.1760	    -8.5602	   -10.3226	     2.3499	   -12.4207	    -1.3428	   -10.0708	    -6.1264	    -5.1193	    -8.8120	
   -11.6653	    -6.7139	    -8.0566	     3.1052	   -10.9940	     0.3357	    -9.0637	    -4.5319	    -3.4409	    -7.5531	
    -9.9030	    -4.7836	    -5.7068	     3.2730	    -9.3155	     1.6785	    -7.8888	    -2.9373	    -1.8463	    -6.2943	
    -8.1406	    -2.8534	    -3.5248	     2.8534	    -7.5531	     2.6855	    -6.6299	    -1.6785	    -0.4196	    -5.1193	
    -6.4621	    -1.1749	    -1.6785	     1.7624	    -5.8746	     3.0212	    -5.4550	    -0.6714	     0.7553	    -4.0283	
    -5.1193	     0.1678	    -0.2518	     0.1678	    -4.5319	     2.8534	    -4.3640	    -0.0839	     1.5945	    -3.1052	
    -4.2801	     1.0071	     0.6714	    -2.0142	    -3.5248	     2.0142	    -3.5248	     0.0839	     2.0142	    -2.5177	
    -3.9444	     1.2589	     1.0071	    -4.7836	    -3.0212	     0.5875	    -3.0212	    -0.4196	     1.9302	    -2.3499	
    -4.2801	     0.8392	     0.7553	    -8.1406	    -3.1052	    -1.5106	    -2.8534	    -1.4267	     1.2589	    -2.6016	
    -5.1193	    -0.1678	    -0.0839	   -11.9171	    -3.6926	    -4.0283	    -3.1052	    -2.9373	     0.0000	    -3.4409	
    -6.2943	    -1.5945	    -1.3428	   -15.8615	    -4.7836	    -6.8817	    -3.6087	    -4.9515	    -1.6785	    -4.6997	
    -7.8049	    -3.2730	    -2.8534	   -19.7220	    -6.0425	    -9.8190	    -4.2801	    -7.1335	    -3.5248	    -6.3782	
    -9.3155	    -5.1193	    -4.5319	   -23.1628	    -7.4692	   -12.6724	    -5.1193	    -9.3994	    -5.5389	    -8.3084	
   -10.7422	    -6.8817	    -6.1264	   -25.8484	    -8.8959	   -15.1062	    -6.1264	   -11.4975	    -7.4692	   -10.4065	
   -11.8332	    -8.3923	    -7.6370	   -27.5269	   -10.1547	   -16.9525	    -7.0496	   -13.3438	    -9.1476	   -12.3367	
   -12.5885	    -9.4833	    -8.7280	   -28.1982	   -11.0779	   -18.2114	    -7.8888	   -14.6027	   -10.4904	   -14.0991	
   -12.7563	   -10.0708	    -9.3155	   -27.7786	   -11.4975	   -18.6310	    -8.4763	   -15.3580	   -11.4136	   -15.4419	
   -12.2528	    -9.9869	    -9.3155	   -26.2680	   -11.4136	   -18.2114	    -8.7280	   -15.3580	   -11.7493	   -16.1972	
   -11.1618	    -9.2316	    -8.7280	   -23.7503	   -10.8261	   -17.0364	    -8.6441	   -14.6866	   -11.4136	   -16.1972	
    -9.3994	    -7.8888	    -7.6370	   -20.3934	    -9.6512	   -15.1062	    -8.0566	   -13.3438	   -10.4065	   -15.4419	
    -7.2174	    -5.9586	    -6.0425	   -16.3651	    -8.0566	   -12.6724	    -7.0496	   -11.3297	    -8.8120	   -14.0152	
    -4.7836	    -3.7766	    -4.0283	   -11.9171	    -6.0425	    -9.6512	    -5.6229	    -8.8120	    -6.7139	   -11.9171	
    -2.0142	    -1.2589	    -1.7624	    -7.0496	    -3.7766	    -6.3782	    -3.7766	    -5.8746	    -4.1122	    -9.3994	
     0.7553	     1.3428	     0.5035	    -2.1820	    -1.4267	    -2.9373	    -1.5945	    -2.7695	    -1.4267	    -6.6299	
     3.5248	     3.9444	     2.7695	     2.3499	     0.7553	     0.4196	     0.7553	     0.2518	     1.3428	    -3.8605	
     5.8746	     6.2103	     4.7836	     6.2103	     2.6855	     3.3569	     3.0212	     2.9373	     3.9444	    -1.3428	
     7.8049	     7.9727	     6.2943	     9.1476	     4.1962	     5.7907	     4.9515	     5.1193	     6.0425	     0.7553	
     8.9798	     9.1476	     7.3013	    10.8261	     5.0354	     7.3013	     6.3782	     6.4621	     7.4692	     2.2659	
     9.4833	     9.5673	     7.6370	    11.2457	     5.2032	     7.8049	     7.1335	     6.8817	     8.1406	     3.0212	
     9.3155	     9.4833	     7.3853	    10.4065	     4.7836	     7.3853	     7.3013	     6.4621	     7.9727	     2.9373	
     8.6441	     8.7280	     6.7139	     8.6441	     3.8605	     6.1264	     6.7978	     5.3711	     7.2174	     2.1820	
     7.6370	     7.7209	     5.7068	     6.2943	     2.5177	     4.1962	     5.7907	     3.7766	     5.8746	     0.9232	
     6.3782	     6.3782	     4.5319	     3.7766	     1.0071	     2.0981	     4.3640	     1.9302	     4.2801	    -0.6714	
     5.1193	     4.8676	     3.1891	     1.3428	    -0.5875	    -0.1678	     2.7695	     0.0839	     2.6016	    -2.3499	
     3.9444	     3.3569	     1.9302	    -0.8392	    -2.2659	    -2.1820	     1.0910	    -1.6785	     0.9232	    -3.9444	
     2.9373	     1.9302	     0.7553	    -2.6855	    -3.8605	    -3.9444	    -0.5875	    -3.1052	    -0.4196	    -5.2872	
     2.0981	     0.6714	    -0.2518	    -4.1122	    -5.1193	    -5.2032	    -2.0142	    -4.1962	    -1.4267	    -6.2943	
     1.5106	    -0.2518	    -1.0910	    -5.1193	    -6.1264	    -6.1264	    -3.1891	    -4.9515	    -2.0142	    -6.7978	
     1.1749	    -0.9232	    -1.5945	    -5.7068	    -6.7978	    -6.5460	    -4.0283	    -5.2032	    -2.2659	    -6.8817	
     1.0071	    -1.1749	    -1.9302	    -5.9586	    -7.0496	    -6.5460	    -4.3640	    -5.2032	    -2.0142	    -6.4621	
     1.0071	    -1.0910	    -2.1820	    -5.9586	    -6.8817	    -6.2103	    -4.4479	    -4.8676	    -1.5106	    -5.7068	
     1.0071	    -0.8392	    -2.3499	    -5.7068	    -6.5460	    -5.7907	    -4.1962	    -4.4479	    -0.8392	    -4.6997	
     1.0071	    -0.5035	    -2.4338	    -5.3711	    -6.0425	    -5.2032	    -3.7766	    -3.9444	    -0.0839	    -3.5248	
     1.0071	    -0.1678	    -2.6016	    -5.0354	    -5.5389	    -4.7836	    -3.2730	    -3.5248	     0.5875	    -2.4338	
     0.7553	    -0.0839	    -2.8534	    -4.8676	    -5.0354	    -4.4479	    -2.8534	    -3.2730	     1.0910	    -1.5945	
     0.3357	    -0.2518	    -3.2730	    -4.7836	    -4.8676	    -4.3640	    -2.6016	    -3.2730	     1.1749	    -1.0071	
    -0.4196	    -0.8392	    -3.9444	    -4.7836	    -4.9515	    -4.4479	    -2.6855	    -3.5248	     1.0071	    -0.7553	
    -1.4267	    -1.9302	    -4.8676	    -4.8676	    -5.4550	    -4.6997	    -3.1052	    -4.1122	     0.4196	    -1.0071	
    -2.6855	    -3.4409	    -6.1264	    -5.0354	    -6.3782	    -5.2032	    -3.8605	    -4.8676	    -0.5035	    -1.6785	
    -4.2801	    -5.3711	    -7.6370	    -5.2032	    -7.7209	    -5.8746	    -4.9515	    -5.8746	    -1.7624	    -2.7695	
    -6.1264	    -7.5531	    -9.3155	    -5.3711	    -9.3994	    -6.7139	    -6.2943	    -7.1335	    -3.2730	    -4.1962	
    -7.9727	    -9.8190	   -11.1618	    -5.6229	   -11.3297	    -7.5531	    -7.9727	    -8.4763	    -4.9515	    -5.9586	
    -9.8190	   -12.0850	   -12.9242	    -5.8746	   -13.2599	    -8.3923	    -9.6512	    -9.8190	    -6.7139	    -7.8888	
   -11.3297	   -14.0991	   -14.4348	    -6.2103	   -15.0223	    -9.0637	   -11.4136	   -11.0779	    -8.4763	    -9.9030	
   -12.3367	   -15.6097	   -15.6937	    -6.5460	   -16.5329	    -9.5673	   -12.9242	   -12.0850	    -9.9869	   -11.7493	
   -12.6724	   -16.6168	   -16.4490	    -6.7978	   -17.6239	    -9.8190	   -14.0991	   -12.7563	   -11.1618	   -13.2599	
   -12.3367	   -16.8686	   -16.7007	    -6.8817	   -18.0435	    -9.8190	   -14.7705	   -12.9242	   -12.0010	   -14.3509	
   -11.1618	   -16.3651	   -16.4490	    -6.7139	   -17.7917	    -9.5673	   -14.8544	   -12.7563	   -12.3367	   -15.0223	
    -9.3155	   -15.1062	   -15.6097	    -6.2103	   -16.7847	    -9.1476	   -14.4348	   -12.1689	   -12.2528	   -15.1901	
    -6.9656	   -13.2599	   -14.3509	    -5.5389	   -15.2740	    -8.7280	   -13.5117	   -11.3297	   -11.8332	   -14.9384	
    -4.2801	   -10.9100	   -12.7563	    -4.7836	   -13.2599	    -8.3084	   -12.2528	   -10.1547	   -11.0779	   -14.2670	
    -1.3428	    -8.3923	   -10.8261	    -4.2801	   -10.9940	    -7.9727	   -10.7422	    -8.9798	   -10.1547	   -13.2599	
     1.5945	    -5.6229	    -8.8120	    -3.9444	    -8.5602	    -7.7209	    -9.1476	    -7.8049	    -9.2316	   -12.0850	
     4.4479	    -3.0212	    -6.7978	    -4.1122	    -6.2103	    -7.6370	    -7.5531	    -6.7978	    -8.3084	   -10.7422	
     7.0496	    -0.5035	    -4.9515	    -4.6158	    -4.1122	    -7.7209	    -6.2103	    -5.9586	    -7.5531	    -9.3994	
     9.3155	     1.5945	    -3.4409	    -5.3711	    -2.3499	    -7.7209	    -5.2032	    -5.3711	    -6.9656	    -7.9727	
    10.9100	     3.1052	    -2.3499	    -6.2103	    -1.1749	    -7.6370	    -4.6997	    -5.1193	    -6.6299	    -6.7978	
    11.9171	     4.0283	    -1.8463	    -7.1335	    -0.5875	    -7.5531	    -4.7836	    -5.2032	    -6.5460	    -5.8746	
    12.0010	     4.1962	    -2.0981	    -7.8888	    -0.7553	    -7.3853	    -5.4550	    -5.6229	    -6.8817	    -5.3711	
    10.9940	     3.3569	    -3.1891	    -8.5602	    -1.7624	    -7.3853	    -6.7978	    -6.5460	    -7.5531	    -5.3711	
     8.8120	     1.5945	    -5.0354	    -9.2316	    -3.5248	    -7.6370	    -8.8120	    -7.8888	    -8.6441	    -6.0425	
     5.3711	    -1.2589	    -7.7209	    -9.9869	    -6.2103	    -8.1406	   -11.3297	    -9.5673	   -10.0708	    -7.3013	
     0.7553	    -5.0354	   -11.1618	   -10.7422	    -9.5673	    -8.8959	   -14.2670	   -11.5814	   -11.7493	    -8.9798	
    -4.5319	    -9.3994	   -14.9384	   -11.3297	   -13.4277	    -9.9030	   -17.4561	   -13.6795	   -13.5956	   -10.9940	
   -10.1547	   -13.8474	   -18.7149	   -11.6653	   -17.4561	   -10.8261	   -20.4773	   -15.6097	   -15.2740	   -13.0081	
   -15.3580	   -18.0435	   -22.2397	   -11.4975	   -21.3165	   -11.6653	   -23.1628	   -17.2043	   -16.6168	   -14.8544	
   -19.7220	   -21.4844	   -25.0931	   -10.8261	   -24.5895	   -12.0850	   -25.1770	   -18.2114	   -17.4561	   -16.2811	
   -22.9111	   -23.9182	   -27.0233	    -9.7351	   -27.1072	   -12.1689	   -26.4359	   -18.6310	   -17.6239	   -17.1204	
   -24.5895	   -25.2609	   -28.0304	    -8.3923	   -28.6179	   -11.9171	   -26.8555	   -18.4631	   -17.2882	   -17.4561	
   -24.8413	   -25.4288	   -28.0304	    -7.1335	   -29.0375	   -11.3297	   -26.4359	   -17.7078	   -16.2811	   -17.2043	
   -23.7503	   -24.5895	   -27.1912	    -6.1264	   -28.5339	   -10.5743	   -25.2609	   -16.5329	   -14.7705	   -16.5329	
   -21.5683	   -22.7432	   -25.6805	    -5.3711	   -27.1072	    -9.6512	   -23.4146	   -14.9384	   -12.8403	   -15.4419	
   -18.2953	   -20.1416	   -23.5825	    -4.8676	   -24.9252	    -8.7280	   -21.0648	   -13.0920	   -10.5743	   -13.9313	
   -14.3509	   -16.9525	   -21.1487	    -4.6158	   -22.2397	    -7.7209	   -18.3792	   -11.1618	    -8.0566	   -12.1689	
    -9.9030	   -13.5117	   -18.6310	    -4.4479	   -19.2184	    -6.6299	   -15.6097	    -9.0637	    -5.4550	   -10.0708	
    -5.2872	    -9.9030	   -16.1972	    -4.1962	   -16.1972	    -5.5389	   -12.8403	    -7.0496	    -3.0212	    -7.9727	
    -0.8392	    -6.6299	   -14.0991	    -3.9444	   -13.5117	    -4.5319	   -10.4904	    -5.2872	    -0.9232	    -5.9586	
     2.9373	    -3.8605	   -12.5046	    -3.5248	   -11.4136	    -3.5248	    -8.5602	    -3.8605	     0.6714	    -4.2801	
     5.8746	    -1.8463	   -11.4136	    -3.1052	    -9.9869	    -2.7695	    -7.3013	    -2.8534	     1.6785	    -3.1052	
     7.6370	    -0.7553	   -10.9940	    -2.6855	    -9.3994	    -2.3499	    -6.7139	    -2.4338	     1.8463	    -2.5177	
     8.0566	    -0.7553	   -11.2457	    -2.5177	    -9.7351	    -2.2659	    -6.9656	    -2.6016	     1.2589	    -2.7695	
     6.9656	    -1.9302	   -12.0010	    -2.6855	   -10.9940	    -2.6855	    -7.9727	    -3.2730	     0.0000	    -3.7766	
     4.6158	    -4.0283	   -13.4277	    -3.1052	   -12.9242	    -3.5248	    -9.5673	    -4.5319	    -1.7624	    -5.3711	
     1.2589	    -6.9656	   -15.1062	    -3.7766	   -15.2740	    -4.6158	   -11.6653	    -5.9586	    -3.8605	    -7.3853	
    -2.6855	   -10.3226	   -17.0364	    -4.4479	   -17.7078	    -5.7907	   -13.8474	    -7.3013	    -5.8746	    -9.3994	
    -6.7139	   -13.5117	   -18.7988	    -4.9515	   -19.8898	    -6.7139	   -15.8615	    -8.3084	    -7.5531	   -11.2457	
   -10.1547	   -16.1972	   -20.0577	    -5.1193	   -21.4005	    -7.1335	   -17.5400	    -8.8120	    -8.6441	   -12.5046	
   -12.7563	   -18.0435	   -20.7291	    -4.7836	   -22.0718	    -6.8817	   -18.5471	    -8.4763	    -8.9798	   -13.0920	
   -14.2670	   -18.8828	   -20.6451	    -3.8605	   -21.8201	    -5.9586	   -19.0506	    -7.3853	    -8.4763	   -13.0081	
   -14.6866	   -18.6310	   -19.8059	    -2.2659	   -20.7291	    -4.2801	   -18.8828	    -5.6229	    -7.2174	   -12.1689	
   -13.9313	   -17.4561	   -18.3792	    -0.0839	   -18.8828	    -1.9302	   -18.2114	    -3.1891	    -5.3711	   -10.7422	
   -12.3367	   -15.4419	   -16.4490	     2.6855	   -16.4490	     1.0071	   -17.0364	    -0.2518	    -2.8534	    -8.8120	
   -10.2386	   -12.9242	   -14.0991	     5.8746	   -13.5956	     4.2801	   -15.6937	     2.8534	    -0.0839	    -6.4621	
    -7.8049	   -10.1547	   -11.5814	     9.2316	   -10.8261	     7.7209	   -14.1830	     5.9586	     2.7695	    -4.1122	
    -5.5389	    -7.6370	    -9.1476	    12.3367	    -8.2245	    10.9940	   -12.8403	     8.8120	     5.4550	    -1.9302	
    -3.6926	    -5.5389	    -7.1335	    15.0223	    -6.1264	    13.8474	   -11.8332	    11.0779	     7.5531	    -0.0839	
    -2.3499	    -4.1122	    -5.6229	    16.9525	    -4.6997	    16.0294	   -11.2457	    12.7563	     9.0637	     1.1749	
    -1.6785	    -3.4409	    -4.8676	    17.9596	    -4.0283	    17.2043	   -11.2457	    13.6795	     9.7351	     1.7624	
    -1.5945	    -3.4409	    -4.7836	    17.7917	    -4.1122	    17.4561	   -11.7493	    13.7634	     9.7351	     1.8463	
    -2.0981	    -4.1122	    -5.2872	    16.5329	    -4.7836	    16.7847	   -12.5885	    13.0920	     8.8959	     1.2589	
    -3.1891	    -5.4550	    -6.3782	    14.0991	    -6.1264	    15.1062	   -13.8474	    11.6653	     7.3853	     0.2518	
    -4.7836	    -7.2174	    -7.8888	    10.6583	    -7.8888	    12.6724	   -15.2740	     9.4833	     5.2872	    -1.1749	
    -6.7139	    -9.4833	    -9.9030	     6.4621	   -10.0708	     9.5673	   -16.9525	     6.6299	     2.6855	    -3.1052	
    -9.0637	   -12.0010	   -12.1689	     1.8463	   -12.5885	     5.9586	   -18.6310	     3.3569	    -0.3357	    -5.2872	
   -11.4975	   -14.7705	   -14.6027	    -2.7695	   -15.1062	     2.2659	   -20.3094	     0.0000	    -3.6087	    -7.7209	
   -13.6795	   -17.2882	   -16.8686	    -6.8817	   -17.4561	    -1.0071	   -21.6522	    -3.1052	    -6.6299	   -10.0708	
   -15.2740	   -19.3024	   -18.6310	    -9.9869	   -19.3024	    -3.5248	   -22.4915	    -5.4550	    -9.0637	   -12.0850	
   -16.0294	   -20.4773	   -19.6381	   -11.6653	   -20.3094	    -4.8676	   -22.4075	    -6.7139	   -10.6583	   -13.3438	
   -15.6937	   -20.5612	   -19.7220	   -11.7493	   -20.3934	    -4.8676	   -21.4844	    -6.8817	   -11.0779	   -13.7634	
   -14.1830	   -19.4702	   -18.7988	   -10.3226	   -19.3863	    -3.6087	   -19.4702	    -5.7068	   -10.3226	   -13.2599	
   -11.7493	   -17.2882	   -16.9525	    -7.6370	   -17.4561	    -1.2589	   -16.7847	    -3.6087	    -8.4763	   -11.7493	
    -8.4763	   -14.1830	   -14.4348	    -3.8605	   -14.8544	     1.8463	   -13.4277	    -0.8392	    -5.8746	    -9.6512	
    -4.7836	   -10.4904	   -11.4136	     0.4196	   -11.7493	     5.2032	    -9.9030	     2.2659	    -2.7695	    -7.0496	
    -1.0910	    -6.5460	    -8.2245	     4.9515	    -8.3923	     8.5602	    -6.5460	     5.2872	     0.5035	    -4.5319	
     2.4338	    -2.8534	    -5.0354	     9.4833	    -5.2032	    11.4975	    -3.5248	     8.0566	     3.5248	    -2.1820	
     5.4550	     0.4196	    -2.2659	    13.5956	    -2.3499	    13.8474	    -1.1749	    10.2386	     6.1264	    -0.3357	
     7.8049	     3.1052	     0.0000	    17.1204	     0.0839	    15.3580	     0.5035	    11.6653	     8.0566	     0.8392	
     9.3155	     4.8676	     1.5945	    19.7220	     1.7624	    16.1133	     1.4267	    12.2528	     9.1476	     1.4267	
    10.0708	     5.7907	     2.5177	    21.2326	     2.7695	    15.9454	     1.5945	    12.1689	     9.4833	     1.3428	
    10.0708	     5.8746	     2.6016	    21.5683	     2.9373	    14.9384	     1.0910	    11.4136	     8.9798	     0.7553	
     9.3155	     5.2872	     2.0981	    20.7291	     2.4338	    13.1760	     0.0000	    10.0708	     7.8049	    -0.1678	
     8.0566	     4.1122	     1.0910	    19.0506	     1.1749	    10.9940	    -1.5106	     8.3084	     5.9586	    -1.4267	
     6.4621	     2.5177	    -0.4196	    16.7847	    -0.5035	     8.5602	    -3.2730	     6.2943	     3.8605	    -2.6855	
     4.5319	     0.6714	    -2.1820	    14.1830	    -2.6855	     6.0425	    -5.2032	     4.1122	     1.5106	    -4.1122	
     2.6016	    -1.1749	    -4.0283	    11.7493	    -4.9515	     3.6926	    -7.0496	     2.0142	    -0.7553	    -5.4550	
     0.9232	    -2.7695	    -5.7068	     9.6512	    -7.2174	     1.7624	    -8.6441	     0.2518	    -2.6855	    -6.6299	
    -0.1678	    -3.8605	    -6.8817	     8.1406	    -8.9798	     0.5035	    -9.8190	    -1.0910	    -4.1962	    -7.6370	
    -0.5035	    -4.1962	    -7.5531	     7.3853	   -10.2386	     0.0000	   -10.4065	    -1.8463	    -5.0354	    -8.2245	
     0.0000	    -3.6926	    -7.3853	     7.3853	   -10.5743	     0.2518	   -10.3226	    -1.8463	    -5.0354	    -8.3923	
     1.3428	    -2.4338	    -6.3782	     8.0566	   -10.1547	     1.1749	    -9.4833	    -1.1749	    -4.3640	    -8.0566	
     3.4409	    -0.4196	    -4.6997	     9.2316	    -8.8959	     2.6855	    -8.1406	     0.1678	    -3.0212	    -7.2174	
     6.0425	     2.0981	    -2.5177	    10.6583	    -7.0496	     4.5319	    -6.3782	     1.9302	    -1.1749	    -5.9586	
     8.9798	     4.8676	     0.0839	    12.1689	    -4.7836	     6.5460	    -4.3640	     4.1122	     0.9232	    -4.5319	
    11.8332	     7.6370	     2.6855	    13.5117	    -2.3499	     8.5602	    -2.3499	     6.2943	     3.1052	    -3.0212	
    14.3509	    10.1547	     5.0354	    14.5187	    -0.0839	    10.2386	    -0.6714	     8.3923	     5.1193	    -1.6785	
    16.3651	    12.1689	     6.9656	    15.1062	     1.8463	    11.5814	     0.6714	    10.0708	     6.7978	    -0.5035	
    17.6239	    13.4277	     8.3923	    15.2740	     3.2730	    12.4207	     1.4267	    11.3297	     8.0566	     0.2518	
    18.2114	    14.0991	     9.1476	    15.1901	     4.0283	    12.6724	     1.6785	    12.0850	     8.8120	     0.5875	
    18.0435	    13.9313	     9.3155	    14.7705	     4.1962	    12.5885	     1.3428	    12.3367	     8.9798	     0.4196	
    17.3721	    13.1760	     8.8120	    14.3509	     3.7766	    12.0850	     0.5875	    12.0850	     8.6441	     0.0000	
    16.2811	    12.0010	     7.8888	    13.9313	     2.8534	    11.3297	    -0.3357	    11.4975	     7.9727	    -0.6714	
    15.0223	    10.4904	     6.7978	    13.7634	     1.6785	    10.5743	    -1.3428	    10.7422	     7.1335	    -1.3428	
    13.7634	     8.9798	     5.6229	    13.9313	     0.4196	     9.8190	    -2.2659	     9.9869	     6.2943	    -1.9302	
    12.6724	     7.6370	     4.5319	    14.6027	    -0.7553	     9.3155	    -3.0212	     9.3155	     5.5389	    -2.3499	
    11.8332	     6.5460	     3.6087	    15.6937	    -1.7624	     8.9798	    -3.4409	     8.8959	     4.9515	    -2.4338	
    11.4975	     6.0425	     3.1052	    17.2043	    -2.4338	     9.0637	    -3.4409	     8.7280	     4.7836	    -2.1820	
    11.6653	     6.0425	     3.0212	    18.9667	    -2.6855	     9.4833	    -3.1052	     8.8959	     4.9515	    -1.5945	
    12.3367	     6.6299	     3.2730	    20.8130	    -2.5177	    10.3226	    -2.4338	     9.3994	     5.6229	    -0.5875	
    13.5117	     7.8888	     3.9444	    22.6593	    -1.7624	    11.5814	    -1.4267	    10.3226	     6.6299	     0.6714	
    15.1901	     9.6512	     4.9515	    24.3378	    -0.6714	    13.0920	    -0.2518	    11.4975	     8.0566	     2.2659	
    17.2043	    11.9171	     6.2943	    25.7645	     0.8392	    14.7705	     1.0910	    12.9242	     9.7351	     4.0283	
    19.3863	    14.3509	     7.8888	    26.7715	     2.6016	    16.5329	     2.4338	    14.5187	    11.5814	     5.7907	
    21.4844	    16.7007	     9.5673	    27.1912	     4.4479	    18.1274	     3.6087	    16.0294	    13.4277	     7.4692	
    23.2468	    18.8828	    11.0779	    26.8555	     6.1264	    19.3863	     4.6158	    17.3721	    15.0223	     8.7280	
    24.5895	    20.4773	    12.3367	    25.6805	     7.4692	    20.0577	     5.1193	    18.2114	    16.2811	     9.5673	
    25.2609	    21.4005	    13.0081	    23.5825	     8.4763	    20.0577	     5.2032	    18.4631	    16.8686	     9.8190	
    25.3448	    21.7361	    13.2599	    20.7291	     8.9798	    19.2184	     4.7836	    17.9596	    16.8686	     9.4833	
    24.7574	    21.4005	    12.9242	    17.2882	     8.9798	    17.7078	     3.9444	    16.8686	    16.1133	     8.4763	
    23.6664	    20.5612	    12.2528	    13.3438	     8.5602	    15.5258	     2.6016	    15.0223	    14.7705	     6.9656	
    22.0718	    19.1345	    11.2457	     9.3155	     7.8049	    13.0081	     0.9232	    12.7563	    12.7563	     4.9515	
    20.0577	    17.2882	     9.8190	     5.2872	     6.6299	    10.1547	    -1.0071	    10.0708	    10.4065	     2.6855	
    17.6239	    15.0223	     8.2245	     1.5106	     5.2032	     7.3013	    -3.0212	     7.2174	     7.7209	     0.0839	
    14.8544	    12.4207	     6.2943	    -1.6785	     3.4409	     4.6158	    -5.1193	     4.4479	     4.9515	    -2.4338	
    11.9171	     9.4833	     4.1962	    -4.1962	     1.5106	     2.1820	    -6.9656	     1.8463	     2.1820	    -4.9515	
     8.8120	     6.5460	     2.0981	    -5.9586	    -0.5875	     0.2518	    -8.7280	    -0.4196	    -0.2518	    -7.2174	
     5.7907	     3.6926	    -0.0839	    -6.8817	    -2.6855	    -1.2589	   -10.1547	    -2.1820	    -2.4338	    -9.1476	
     3.1052	     1.0910	    -1.9302	    -6.8817	    -4.6158	    -2.2659	   -11.4136	    -3.3569	    -4.0283	   -10.6583	
     0.9232	    -1.0071	    -3.3569	    -6.0425	    -6.0425	    -2.6016	   -12.2528	    -3.8605	    -5.0354	   -11.6653	
    -0.5875	    -2.3499	    -4.1962	    -4.3640	    -6.7978	    -2.1820	   -12.7563	    -3.6926	    -5.2032	   -11.9171	
    -1.1749	    -2.9373	    -4.3640	    -1.9302	    -6.8817	    -1.1749	   -12.8403	    -2.7695	    -4.6158	   -11.4136	
    -0.9232	    -2.6855	    -3.8605	     0.9232	    -6.2943	     0.5035	   -12.4207	    -1.2589	    -3.2730	   -10.1547	
    -0.0839	    -1.9302	    -2.8534	     4.0283	    -5.1193	     2.6855	   -11.5814	     0.7553	    -1.3428	    -8.3084	
     1.2589	    -0.7553	    -1.6785	     7.1335	    -3.5248	     5.1193	   -10.4904	     3.1052	     1.0071	    -5.9586	
     2.7695	     0.6714	    -0.3357	    10.0708	    -1.7624	     7.5531	    -8.9798	     5.5389	     3.5248	    -3.4409	
     4.2801	     2.0142	     0.7553	    12.5885	     0.0000	     9.8190	    -7.3853	     7.8888	     5.9586	    -0.9232	
     5.5389	     3.3569	     1.5106	    14.6866	     1.5945	    11.7493	    -5.7068	     9.8190	     8.0566	     1.3428	
     6.6299	     4.3640	     1.8463	    16.1972	     2.7695	    13.0081	    -4.1122	    11.4136	     9.5673	     3.3569	
     7.3013	     5.1193	     1.8463	    17.1204	     3.5248	    13.7634	    -2.6016	    12.3367	    10.4065	     4.8676	
     7.4692	     5.5389	     1.5106	    17.2882	     3.6926	    13.6795	    -1.5106	    12.6724	    10.4904	     5.8746	
     7.0496	     5.2872	     0.9232	    16.5329	     3.2730	    12.8403	    -0.7553	    12.1689	     9.7351	     6.2103	
     5.8746	     4.5319	     0.0000	    14.6027	     2.0981	    11.0779	    -0.5875	    10.9100	     8.1406	     5.8746	
     3.9444	     3.0212	    -1.3428	    11.4136	     0.2518	     8.3923	    -1.0910	     8.7280	     5.7068	     4.6997	
     1.3428	     0.9232	    -3.0212	     7.0496	    -2.1820	     4.8676	    -2.0981	     5.7068	     2.7695	     2.8534	
    -1.7624	    -1.6785	    -5.0354	     1.7624	    -5.0354	     0.9232	    -3.6926	     2.1820	    -0.5035	     0.5035	
    -5.1193	    -4.3640	    -7.3013	    -3.6926	    -7.8888	    -3.2730	    -5.4550	    -1.5106	    -3.7766	    -2.0981	
    -8.2245	    -7.0496	    -9.4833	    -8.8120	   -10.4904	    -7.0496	    -7.1335	    -4.9515	    -6.7139	    -4.6158	
   -10.8261	    -9.2316	   -11.2457	   -13.0081	   -12.4207	   -10.2386	    -8.6441	    -7.8049	    -8.8959	    -6.7978	
   -12.5046	   -10.7422	   -12.3367	   -15.9454	   -13.5956	   -12.3367	    -9.6512	    -9.7351	   -10.2386	    -8.3084	
   -13.2599	   -11.4136	   -12.6724	   -17.2882	   -13.9313	   -13.2599	   -10.2386	   -10.6583	   -10.7422	    -9.0637	
   -12.9242	   -11.3297	   -12.1689	   -17.2043	   -13.3438	   -13.0081	   -10.1547	   -10.4904	   -10.4065	    -9.0637	
   -11.8332	   -10.4065	   -10.9940	   -15.7776	   -12.0850	   -11.7493	    -9.6512	    -9.3994	    -9.3155	    -8.3084	
    -9.9869	    -8.9798	    -9.1476	   -13.1760	   -10.2386	    -9.6512	    -8.6441	    -7.5531	    -7.7209	    -7.1335	
    -7.6370	    -7.0496	    -6.9656	    -9.7351	    -8.0566	    -6.9656	    -7.4692	    -5.2032	    -5.7068	    -5.5389	
    -4.9515	    -4.8676	    -4.6158	    -5.8746	    -5.7068	    -3.8605	    -5.9586	    -2.5177	    -3.6087	    -3.8605	
    -2.1820	    -2.6016	    -2.1820	    -1.9302	    -3.2730	    -0.7553	    -4.4479	     0.2518	    -1.5106	    -2.1820	
     0.4196	    -0.3357	     0.0000	     1.9302	    -1.0910	     2.2659	    -3.0212	     2.8534	     0.4196	    -0.6714	
     2.6855	     1.6785	     1.7624	     5.3711	     0.7553	     4.9515	    -1.8463	     5.2032	     2.0981	     0.4196	
     4.4479	     3.2730	     3.0212	     8.3084	     2.0142	     7.2174	    -0.9232	     7.1335	     3.4409	     1.1749	
     5.6229	     4.3640	     3.5248	    10.6583	     2.6016	     8.8959	    -0.4196	     8.5602	     4.2801	     1.4267	
     5.9586	     4.7836	     3.3569	    12.3367	     2.4338	    10.0708	    -0.4196	     9.3994	     4.6997	     1.1749	
     5.5389	     4.6158	     2.5177	    13.1760	     1.5945	    10.4904	    -0.9232	     9.6512	     4.5319	     0.4196	
     4.3640	     3.7766	     1.1749	    13.0081	     0.0839	    10.1547	    -1.9302	     9.2316	     3.8605	    -0.6714	
     2.6016	     2.3499	    -0.7553	    11.7493	    -2.0142	     9.1476	    -3.2730	     8.0566	     2.6855	    -2.1820	
     0.5035	     0.5875	    -2.8534	     9.3994	    -4.2801	     7.4692	    -4.8676	     6.4621	     1.1749	    -3.8605	
    -1.6785	    -1.3428	    -4.9515	     6.2943	    -6.5460	     5.4550	    -6.4621	     4.6158	    -0.5035	    -5.4550	
    -3.6087	    -3.1891	    -6.7139	     2.6016	    -8.5602	     3.3569	    -7.8888	     2.6855	    -2.0142	    -6.8817	
    -5.0354	    -4.6158	    -8.0566	    -1.0910	   -10.0708	     1.3428	    -9.1476	     0.9232	    -3.1891	    -7.9727	
    -5.8746	    -5.6229	    -8.7280	    -4.5319	   -11.0779	    -0.3357	    -9.9869	    -0.3357	    -3.9444	    -8.5602	
    -6.0425	    -5.9586	    -8.8120	    -7.3853	   -11.4975	    -1.5106	   -10.4904	    -1.0910	    -4.1122	    -8.6441	
    -5.5389	    -5.7907	    -8.3084	    -9.3155	   -11.2457	    -2.0981	   -10.5743	    -1.2589	    -3.7766	    -8.2245	
    -4.4479	    -5.0354	    -7.3013	   -10.2386	   -10.5743	    -2.0142	   -10.3226	    -0.8392	    -2.8534	    -7.3853	
    -2.8534	    -3.8605	    -5.9586	   -10.2386	    -9.4833	    -1.3428	    -9.8190	     0.1678	    -1.5945	    -6.1264	
    -0.8392	    -2.3499	    -4.3640	    -9.1476	    -8.0566	    -0.0839	    -8.9798	     1.6785	     0.1678	    -4.5319	
     1.4267	    -0.5035	    -2.5177	    -7.0496	    -6.2943	     1.7624	    -7.9727	     3.5248	     2.0981	    -2.8534	
     3.6087	     1.5106	    -0.6714	    -4.0283	    -4.5319	     3.9444	    -6.7139	     5.7068	     4.1962	    -1.0910	
     5.7068	     3.4409	     1.1749	    -0.2518	    -2.8534	     6.3782	    -5.3711	     7.9727	     6.2103	     0.5875	
     7.4692	     5.2032	     2.8534	     4.0283	    -1.3428	     8.9798	    -4.1122	    10.2386	     8.2245	     2.0142	
     8.7280	     6.6299	     4.1962	     8.3923	    -0.1678	    11.4136	    -2.8534	    12.2528	     9.9030	     3.0212	
     9.5673	     7.6370	     5.2032	    12.5885	     0.5035	    13.5956	    -1.9302	    13.8474	    11.3297	     3.4409	
     9.8190	     8.1406	     5.7068	    16.3651	     0.7553	    15.5258	    -1.3428	    15.0223	    12.3367	     3.4409	
     9.4833	     8.1406	     5.7068	    19.4702	     0.4196	    16.9525	    -1.1749	    15.6097	    12.8403	     2.8534	
     8.7280	     7.6370	     5.2032	    21.8201	    -0.3357	    17.8757	    -1.5106	    15.6937	    13.0081	     1.9302	
     7.4692	     6.6299	     4.1962	    23.2468	    -1.5945	    18.3792	    -2.2659	    15.1901	    12.6724	     0.8392	
     5.8746	     5.1193	     2.8534	    23.6664	    -3.1052	    18.2114	    -3.4409	    14.2670	    11.9171	    -0.4196	
     3.9444	     3.4409	     1.1749	    22.9111	    -4.9515	    17.5400	    -4.9515	    13.0081	    10.7422	    -1.6785	
     1.9302	     1.5945	    -0.5875	    21.1487	    -6.7139	    16.3651	    -6.5460	    11.5814	     9.3994	    -2.7695	
     0.1678	     0.0000	    -2.1820	    18.3792	    -8.1406	    14.7705	    -8.0566	    10.0708	     7.9727	    -3.5248	
    -1.1749	    -1.1749	    -3.4409	    15.0223	    -9.2316	    13.0081	    -9.3994	     8.7280	     6.7139	    -4.0283	
    -1.9302	    -1.7624	    -4.1122	    11.4136	    -9.5673	    11.2457	   -10.2386	     7.6370	     5.7068	    -4.0283	
    -1.8463	    -1.6785	    -4.1122	     7.8888	    -9.3155	     9.8190	   -10.4904	     6.9656	     5.2032	    -3.6926	
    -1.1749	    -0.9232	    -3.5248	     4.7836	    -8.4763	     8.7280	   -10.2386	     6.5460	     5.1193	    -2.8534	
     0.0839	     0.2518	    -2.4338	     2.0981	    -7.0496	     8.0566	    -9.4833	     6.4621	     5.3711	    -1.7624	
[Epoch Header]
[Trial Type]	21
[Accept]	1
[Correct]	0
[RT]	 0.000
[Resp]	0
[Epoch Data]
    -5.9586	    -3.3569	    -0.5035	   -13.9313	    -4.5319	    -1.8463	    -3.7766	    -2.0981	    -4.6158	     1.6785	
    -2.0981	     0.5035	     3.2730	    -8.0566	    -0.7553	     1.7624	    -0.7553	     1.3428	    -1.0071	     4.6997	
     1.4267	     4.1122	     6.7978	    -2.4338	     2.7695	     4.9515	     2.0981	     4.5319	     2.3499	     7.4692	
     4.3640	     7.1335	     9.7351	     2.4338	     5.6229	     7.5531	     4.6158	     7.3013	     5.1193	     9.7351	
     6.6299	     9.3155	    12.0010	     6.1264	     7.8049	     9.3155	     6.6299	     9.2316	     7.0496	    11.4136	
     7.8888	    10.6583	    13.4277	     8.3084	     8.8959	     9.9869	     7.9727	    10.2386	     8.1406	    12.1689	
     8.2245	    10.9100	    13.6795	     8.8959	     9.0637	     9.4833	     8.5602	    10.3226	     8.1406	    12.1689	
     7.6370	    10.3226	    13.0081	     7.8888	     8.1406	     7.9727	     8.5602	     9.3994	     7.2174	    11.1618	
     6.3782	     8.8959	    11.3297	     5.6229	     6.3782	     5.7068	     7.8888	     7.6370	     5.5389	     9.4833	
     4.6158	     6.8817	     8.8959	     2.3499	     3.9444	     2.8534	     6.6299	     5.2872	     3.1891	     7.1335	
     2.4338	     4.6158	     5.9586	    -1.5106	     1.0910	    -0.2518	     4.9515	     2.5177	     0.5035	     4.3640	
     0.0839	     2.0981	     2.7695	    -5.5389	    -2.0142	    -3.4409	     2.7695	    -0.5035	    -2.3499	     1.2589	
    -2.2659	    -0.4196	    -0.5035	    -9.3994	    -5.1193	    -6.4621	     0.1678	    -3.6087	    -5.3711	    -1.9302	
    -4.4479	    -2.8534	    -3.6926	   -12.7563	    -8.2245	    -9.2316	    -2.6016	    -6.7139	    -8.1406	    -5.1193	
    -6.3782	    -4.9515	    -6.6299	   -15.2740	   -10.8261	   -11.4136	    -5.3711	    -9.4833	   -10.5743	    -7.8888	
    -7.6370	    -6.4621	    -8.8959	   -16.8686	   -13.0081	   -13.0081	    -7.8049	   -11.7493	   -12.4207	   -10.0708	
    -8.2245	    -7.3013	   -10.4904	   -17.2882	   -14.3509	   -13.8474	    -9.7351	   -13.2599	   -13.5117	   -11.4136	
    -7.8888	    -7.3013	   -11.0779	   -16.6168	   -14.9384	   -13.8474	   -10.8261	   -13.8474	   -13.6795	   -11.7493	
    -6.5460	    -6.2943	   -10.4904	   -14.9384	   -14.6027	   -12.9242	   -10.9100	   -13.4277	   -12.9242	   -10.9940	
    -4.3640	    -4.3640	    -8.8120	   -12.2528	   -13.4277	   -11.1618	    -9.9030	   -12.0010	   -11.2457	    -9.2316	
    -1.2589	    -1.6785	    -6.0425	    -8.7280	   -11.5814	    -8.5602	    -7.8888	    -9.7351	    -8.8959	    -6.5460	
     2.2659	     1.5945	    -2.5177	    -4.5319	    -9.2316	    -5.2872	    -5.0354	    -6.7139	    -5.9586	    -3.1052	
     6.1264	     5.1193	     1.3428	    -0.0839	    -6.7139	    -1.6785	    -1.7624	    -3.3569	    -2.9373	     0.5875	
     9.6512	     8.4763	     5.1193	     4.2801	    -4.2801	     2.0142	     1.6785	     0.1678	     0.0839	     4.1122	
    12.5885	    11.3297	     8.3084	     8.2245	    -2.4338	     5.3711	     4.6997	     3.3569	     2.5177	     7.2174	
    14.5187	    13.3438	    10.5743	    11.3297	    -1.2589	     8.1406	     7.1335	     6.0425	     4.2801	     9.4833	
    15.2740	    14.3509	    11.8332	    13.4277	    -0.9232	    10.0708	     8.7280	     7.9727	     5.1193	    10.8261	
    14.8544	    14.1830	    12.0010	    14.3509	    -1.4267	    11.1618	     9.3994	     9.0637	     5.1193	    11.0779	
    13.2599	    13.0081	    11.1618	    14.0152	    -2.6855	    11.4136	     9.2316	     9.3155	     4.1962	    10.4904	
    10.6583	    10.9940	     9.4833	    12.5046	    -4.4479	    10.7422	     8.3084	     8.8959	     2.6016	     8.9798	
     7.3013	     8.2245	     7.0496	     9.9030	    -6.7139	     9.5673	     6.7139	     7.8888	     0.5035	     6.7978	
     3.6087	     5.0354	     4.2801	     6.5460	    -9.0637	     7.8888	     4.7836	     6.5460	    -1.8463	     4.2801	
    -0.1678	     1.7624	     1.3428	     2.9373	   -11.4136	     6.0425	     2.5177	     5.0354	    -4.1962	     1.6785	
    -3.6087	    -1.3428	    -1.3428	    -0.5035	   -13.5117	     4.3640	     0.2518	     3.6087	    -6.2103	    -0.6714	
    -6.4621	    -3.9444	    -3.6926	    -3.2730	   -15.1901	     3.0212	    -1.8463	     2.5177	    -7.8049	    -2.6016	
    -8.3923	    -5.8746	    -5.2872	    -4.9515	   -16.2811	     2.3499	    -3.6087	     1.8463	    -8.5602	    -3.7766	
    -9.3994	    -6.8817	    -6.0425	    -5.3711	   -16.6168	     2.3499	    -4.9515	     1.7624	    -8.5602	    -4.1122	
    -9.3994	    -7.1335	    -5.9586	    -4.5319	   -16.2811	     3.1052	    -5.7907	     2.2659	    -7.7209	    -3.5248	
    -8.5602	    -6.5460	    -5.2032	    -2.7695	   -15.1901	     4.2801	    -6.1264	     3.1891	    -6.1264	    -2.2659	
    -7.1335	    -5.4550	    -3.8605	    -0.2518	   -13.5956	     5.7907	    -5.9586	     4.2801	    -4.0283	    -0.5875	
    -5.3711	    -4.1122	    -2.3499	     2.5177	   -11.8332	     7.3853	    -5.6229	     5.4550	    -1.7624	     1.2589	
    -3.5248	    -2.6855	    -0.7553	     5.2872	   -10.1547	     8.7280	    -4.9515	     6.5460	     0.4196	     3.0212	
    -1.7624	    -1.4267	     0.6714	     7.7209	    -8.6441	     9.7351	    -4.2801	     7.4692	     2.3499	     4.5319	
    -0.3357	    -0.4196	     1.7624	     9.7351	    -7.5531	    10.3226	    -3.6087	     8.1406	     4.0283	     5.6229	
     0.7553	     0.2518	     2.4338	    11.2457	    -6.8817	    10.4904	    -3.0212	     8.5602	     5.2032	     6.3782	
     1.3428	     0.5035	     2.5177	    12.0850	    -6.7139	    10.1547	    -2.7695	     8.5602	     5.8746	     6.5460	
     1.4267	     0.4196	     2.0981	    12.1689	    -7.2174	     9.3155	    -2.9373	     8.1406	     5.8746	     6.2943	
     1.0071	    -0.1678	     1.0071	    11.6653	    -8.3084	     7.9727	    -3.6087	     7.3013	     5.2032	     5.5389	
     0.0000	    -1.0910	    -0.6714	    10.5743	    -9.9030	     6.2103	    -4.6997	     5.9586	     3.8605	     4.2801	
    -1.5106	    -2.4338	    -2.6855	     8.9798	   -11.9171	     4.2801	    -6.1264	     4.4479	     2.0981	     2.6016	
    -3.2730	    -4.0283	    -5.0354	     6.9656	   -14.1830	     2.2659	    -7.7209	     2.6855	     0.0000	     0.6714	
    -5.2872	    -5.8746	    -7.3853	     4.6997	   -16.6168	     0.3357	    -9.2316	     0.9232	    -2.1820	    -1.3428	
    -7.3853	    -7.7209	    -9.5673	     2.4338	   -18.7988	    -1.4267	   -10.5743	    -0.7553	    -4.2801	    -3.2730	
    -9.2316	    -9.3994	   -11.3297	     0.2518	   -20.6451	    -2.6855	   -11.4975	    -2.0981	    -5.8746	    -4.8676	
   -10.5743	   -10.6583	   -12.5046	    -1.5106	   -21.8201	    -3.3569	   -11.9171	    -2.9373	    -6.9656	    -5.9586	
   -11.1618	   -11.2457	   -12.9242	    -2.6016	   -22.3236	    -3.3569	   -11.7493	    -3.1891	    -7.2174	    -6.3782	
   -10.9940	   -11.1618	   -12.5885	    -2.6855	   -21.9879	    -2.5177	   -10.9940	    -2.7695	    -6.7139	    -6.1264	
    -9.8190	   -10.1547	   -11.3297	    -1.8463	   -20.7291	    -0.8392	    -9.6512	    -1.5106	    -5.3711	    -5.2032	
    -7.8049	    -8.3084	    -9.3155	     0.0000	   -18.7149	     1.6785	    -7.8049	     0.5035	    -3.1891	    -3.5248	
    -4.9515	    -5.8746	    -6.7139	     2.7695	   -15.9454	     4.7836	    -5.4550	     3.1891	    -0.4196	    -1.2589	
    -1.6785	    -2.8534	    -3.5248	     6.2943	   -12.5885	     8.3923	    -2.6855	     6.3782	     2.6855	     1.4267	
     1.9302	     0.4196	    -0.1678	    10.0708	    -8.8120	    12.1689	     0.2518	     9.8190	     6.1264	     4.5319	
     5.4550	     3.6087	     3.1052	    13.9313	    -5.1193	    15.7776	     3.1052	    13.2599	     9.3155	     7.7209	
     8.5602	     6.3782	     5.9586	    17.4561	    -1.8463	    18.9667	     5.6229	    16.4490	    12.1689	    10.7422	
    10.8261	     8.4763	     8.1406	    20.3094	     0.7553	    21.3165	     7.5531	    19.0506	    14.3509	    13.4277	
    12.0850	     9.4833	     9.3155	    22.3236	     2.3499	    22.8271	     8.5602	    20.8969	    15.5258	    15.3580	
    12.1689	     9.4833	     9.4833	    23.1628	     2.8534	    23.1628	     8.6441	    21.6522	    15.7776	    16.4490	
    11.1618	     8.3923	     8.5602	    22.9111	     2.1820	    22.4915	     7.8049	    21.4005	    14.9384	    16.6168	
     9.1476	     6.2943	     6.5460	    21.6522	     0.4196	    20.7291	     6.0425	    20.1416	    13.0920	    15.7776	
     6.2103	     3.3569	     3.7766	    19.4702	    -2.2659	    18.2114	     3.4409	    18.0435	    10.3226	    14.0152	
     2.6016	    -0.1678	     0.3357	    16.7007	    -5.7907	    15.1062	     0.3357	    15.3580	     7.0496	    11.4136	
    -1.1749	    -3.9444	    -3.3569	    13.5956	    -9.7351	    11.8332	    -2.9373	    12.3367	     3.3569	     8.3923	
    -4.9515	    -7.7209	    -7.0496	    10.5743	   -13.7634	     8.7280	    -6.2103	     9.2316	    -0.2518	     5.2872	
    -8.3084	   -10.9940	   -10.3226	     7.8049	   -17.5400	     5.9586	    -8.9798	     6.5460	    -3.4409	     2.2659	
   -10.9940	   -13.6795	   -12.9242	     5.2872	   -20.7291	     3.6926	   -11.0779	     4.3640	    -5.9586	    -0.0839	
   -12.8403	   -15.3580	   -14.7705	     3.1891	   -23.0789	     2.0981	   -12.5046	     2.6855	    -7.7209	    -1.8463	
   -13.7634	   -16.1972	   -15.6937	     1.3428	   -24.5056	     1.0071	   -13.1760	     1.7624	    -8.4763	    -2.6855	
   -13.8474	   -16.2811	   -15.8615	    -0.1678	   -25.0092	     0.4196	   -13.3438	     1.3428	    -8.4763	    -2.8534	
   -13.3438	   -15.6937	   -15.4419	    -1.4267	   -24.6735	     0.3357	   -13.0920	     1.4267	    -7.8049	    -2.2659	
   -12.4207	   -14.6027	   -14.6866	    -2.3499	   -23.8342	     0.5875	   -12.5885	     1.8463	    -6.5460	    -1.0910	
   -11.3297	   -13.2599	   -13.5956	    -2.9373	   -22.6593	     1.2589	   -12.0850	     2.6016	    -4.8676	     0.5035	
    -9.9869	   -11.8332	   -12.5046	    -3.1891	   -21.2326	     2.1820	   -11.5814	     3.6087	    -3.1052	     2.4338	
    -8.4763	   -10.3226	   -11.4975	    -2.9373	   -19.7220	     3.2730	   -11.1618	     4.7836	    -1.2589	     4.4479	
    -7.0496	    -8.8959	   -10.6583	    -2.1820	   -18.3792	     4.6158	   -10.7422	     6.0425	     0.4196	     6.4621	
    -5.7068	    -7.7209	   -10.1547	    -0.8392	   -17.2043	     6.0425	   -10.4904	     7.3013	     1.8463	     8.3084	
    -4.5319	    -6.8817	    -9.9869	     0.8392	   -16.3651	     7.5531	   -10.3226	     8.3084	     2.9373	     9.7351	
    -3.7766	    -6.3782	   -10.2386	     2.7695	   -15.9454	     8.9798	   -10.3226	     9.0637	     3.5248	    10.7422	
    -3.4409	    -6.2943	   -11.0779	     4.6997	   -15.9454	    10.2386	   -10.4904	     9.3994	     3.6087	    11.1618	
    -3.6087	    -6.6299	   -12.2528	     6.6299	   -16.4490	    11.2457	   -10.9100	     9.3994	     3.2730	    10.9940	
    -4.2801	    -7.3853	   -13.7634	     8.4763	   -17.2043	    11.8332	   -11.4975	     8.9798	     2.4338	    10.2386	
    -5.3711	    -8.4763	   -15.3580	     9.9869	   -18.2114	    12.2528	   -12.2528	     8.3084	     1.2589	     9.1476	
    -6.6299	    -9.6512	   -16.7847	    11.2457	   -19.2184	    12.2528	   -13.0920	     7.4692	    -0.1678	     7.7209	
    -7.9727	   -10.8261	   -17.7917	    12.0850	   -20.2255	    12.0850	   -14.0152	     6.4621	    -1.6785	     6.2103	
    -8.9798	   -11.7493	   -18.2114	    12.5046	   -21.0648	    11.5814	   -14.8544	     5.5389	    -3.0212	     4.8676	
    -9.5673	   -12.1689	   -17.7917	    12.3367	   -21.4844	    10.9940	   -15.5258	     4.6997	    -4.1122	     3.6926	
    -9.4833	   -12.0010	   -16.6168	    11.7493	   -21.4844	    10.2386	   -15.7776	     4.0283	    -4.6997	     3.0212	
    -8.4763	   -11.1618	   -14.7705	    10.7422	   -20.9808	     9.5673	   -15.5258	     3.6926	    -4.7836	     2.7695	
    -6.7978	    -9.6512	   -12.5885	     9.5673	   -19.8898	     9.1476	   -14.7705	     3.6926	    -4.1962	     3.0212	
    -4.4479	    -7.7209	   -10.0708	     8.6441	   -18.3792	     9.0637	   -13.5956	     4.1962	    -3.1891	     3.6087	
    -1.7624	    -5.3711	    -7.6370	     8.0566	   -16.6168	     9.3155	   -12.1689	     5.0354	    -1.6785	     4.3640	
     1.0071	    -3.0212	    -5.3711	     7.8888	   -14.8544	     9.9869	   -10.5743	     6.1264	    -0.0839	     5.2872	
     3.4409	    -0.9232	    -3.4409	     8.1406	   -13.3438	    10.8261	    -8.9798	     7.2174	     1.4267	     5.9586	
     5.3711	     0.7553	    -2.0142	     8.4763	   -12.1689	    11.6653	    -7.5531	     8.2245	     2.7695	     6.4621	
     6.7139	     1.8463	    -1.0071	     8.8120	   -11.4975	    12.3367	    -6.2103	     8.8959	     3.6087	     6.6299	
     7.3853	     2.2659	    -0.5035	     8.9798	   -11.3297	    12.6724	    -5.2032	     9.3155	     4.0283	     6.5460	
     7.3853	     2.1820	    -0.5035	     8.8120	   -11.7493	    12.5885	    -4.4479	     9.3155	     3.8605	     6.0425	
     6.8817	     1.5945	    -1.0071	     8.2245	   -12.5046	    12.0010	    -3.9444	     8.8959	     3.2730	     5.2872	
     5.8746	     0.6714	    -1.9302	     7.2174	   -13.6795	    10.9100	    -3.6926	     8.1406	     2.2659	     4.3640	
     4.6997	    -0.4196	    -3.1052	     6.0425	   -15.0223	     9.3994	    -3.7766	     7.1335	     1.0071	     3.3569	
     3.4409	    -1.5945	    -4.4479	     4.6997	   -16.5329	     7.7209	    -4.0283	     5.9586	    -0.4196	     2.1820	
     2.1820	    -2.7695	    -5.7068	     3.6087	   -18.1274	     5.9586	    -4.4479	     4.6997	    -2.0981	     1.0071	
     0.9232	    -3.7766	    -6.8817	     2.6855	   -19.6381	     4.2801	    -5.1193	     3.4409	    -3.7766	    -0.1678	
    -0.2518	    -4.8676	    -7.9727	     2.0142	   -21.0648	     2.6016	    -5.9586	     2.0981	    -5.5389	    -1.5106	
    -1.4267	    -5.7068	    -8.8959	     1.6785	   -22.4075	     1.1749	    -7.0496	     0.8392	    -7.2174	    -2.7695	
    -2.4338	    -6.4621	    -9.5673	     1.6785	   -23.2468	     0.0839	    -8.1406	    -0.1678	    -8.6441	    -3.8605	
    -3.2730	    -6.8817	    -9.8190	     2.1820	   -23.6664	    -0.4196	    -9.1476	    -0.8392	    -9.5673	    -4.7836	
    -3.7766	    -6.8817	    -9.7351	     3.2730	   -23.4985	    -0.2518	    -9.9030	    -0.9232	    -9.9030	    -5.2872	
    -3.9444	    -6.5460	    -9.1476	     4.8676	   -22.8271	     0.5875	   -10.4065	    -0.5035	    -9.5673	    -5.3711	
    -3.9444	    -6.0425	    -8.3084	     6.7978	   -21.6522	     1.9302	   -10.6583	     0.3357	    -8.7280	    -5.1193	
    -3.6926	    -5.2872	    -7.1335	     8.7280	   -20.1416	     3.6926	   -10.7422	     1.3428	    -7.5531	    -4.6158	
    -3.2730	    -4.4479	    -5.7907	    10.4065	   -18.4631	     5.3711	   -10.6583	     2.4338	    -6.1264	    -3.8605	
    -2.6855	    -3.5248	    -4.3640	    11.4975	   -16.7007	     6.7978	   -10.4065	     3.3569	    -4.6158	    -3.0212	
    -1.9302	    -2.4338	    -2.9373	    11.7493	   -14.8544	     7.7209	    -9.9869	     4.1122	    -3.2730	    -2.0981	
    -1.0910	    -1.3428	    -1.6785	    10.9940	   -13.0081	     7.8049	    -9.5673	     4.4479	    -2.0981	    -1.1749	
    -0.2518	    -0.3357	    -0.7553	     9.1476	   -11.4136	     7.0496	    -9.3155	     4.2801	    -1.3428	    -0.3357	
     0.5035	     0.4196	    -0.3357	     6.5460	   -10.2386	     5.3711	    -9.1476	     3.6087	    -1.1749	     0.1678	
     0.9232	     0.8392	    -0.5035	     3.4409	    -9.6512	     3.0212	    -9.3155	     2.2659	    -1.5945	     0.3357	
     0.9232	     0.8392	    -1.1749	     0.2518	    -9.6512	     0.0839	    -9.6512	     0.5035	    -2.5177	     0.1678	
     0.4196	     0.3357	    -2.2659	    -2.8534	   -10.4065	    -3.1052	   -10.0708	    -1.5945	    -4.0283	    -0.3357	
    -0.5875	    -0.6714	    -3.6926	    -5.5389	   -11.6653	    -6.2943	   -10.5743	    -3.9444	    -5.9586	    -1.3428	
    -2.0981	    -2.0981	    -5.4550	    -7.8888	   -13.4277	    -9.3994	   -11.0779	    -6.3782	    -8.1406	    -2.6855	
    -4.1122	    -3.8605	    -7.3853	    -9.9869	   -15.6937	   -12.2528	   -11.5814	    -8.8120	   -10.4065	    -4.3640	
    -6.4621	    -5.9586	    -9.4833	   -11.7493	   -18.0435	   -14.7705	   -12.1689	   -11.1618	   -12.6724	    -6.1264	
    -8.9798	    -8.0566	   -11.4136	   -13.1760	   -20.4773	   -16.8686	   -12.6724	   -13.1760	   -14.7705	    -7.8888	
   -11.3297	    -9.9869	   -13.0920	   -14.3509	   -22.5754	   -18.3792	   -13.0081	   -14.6866	   -16.3651	    -9.3994	
   -13.1760	   -11.4136	   -14.2670	   -14.9384	   -24.2538	   -19.1345	   -13.1760	   -15.6937	   -17.4561	   -10.3226	
   -14.4348	   -12.3367	   -14.6866	   -15.0223	   -25.1770	   -19.1345	   -12.9242	   -15.9454	   -17.7917	   -10.7422	
   -14.9384	   -12.5046	   -14.3509	   -14.5187	   -25.3448	   -18.2953	   -12.3367	   -15.5258	   -17.4561	   -10.3226	
   -14.5187	   -11.9171	   -13.2599	   -13.4277	   -24.6735	   -16.7007	   -11.2457	   -14.2670	   -16.3651	    -9.2316	
   -13.3438	   -10.6583	   -11.5814	   -11.7493	   -23.1628	   -14.5187	    -9.6512	   -12.5046	   -14.6866	    -7.3853	
   -11.4975	    -8.8120	    -9.3155	    -9.7351	   -20.9808	   -11.7493	    -7.8049	   -10.1547	   -12.4207	    -5.0354	
    -9.2316	    -6.7139	    -6.7978	    -7.6370	   -18.3792	    -8.8120	    -5.7907	    -7.5531	    -9.9030	    -2.2659	
    -6.7978	    -4.4479	    -4.2801	    -5.7068	   -15.5258	    -5.9586	    -3.8605	    -4.9515	    -7.3013	     0.5875	
    -4.4479	    -2.3499	    -2.0981	    -4.1962	   -12.9242	    -3.3569	    -2.1820	    -2.5177	    -4.8676	     3.1891	
    -2.6016	    -0.7553	    -0.5035	    -3.2730	   -10.8261	    -1.2589	    -1.0910	    -0.5875	    -3.0212	     5.4550	
    -1.4267	     0.0839	     0.3357	    -3.0212	    -9.3994	     0.1678	    -0.6714	     0.6714	    -1.7624	     7.1335	
    -1.0910	     0.0839	     0.1678	    -3.4409	    -8.8959	     0.8392	    -1.0071	     1.1749	    -1.5106	     8.1406	
    -1.8463	    -0.8392	    -0.8392	    -4.5319	    -9.3994	     0.5875	    -2.0142	     0.8392	    -2.1820	     8.1406	
    -3.6926	    -2.6855	    -2.7695	    -6.2103	   -10.7422	    -0.5035	    -3.6926	    -0.4196	    -3.7766	     7.3853	
    -6.3782	    -5.3711	    -5.2872	    -8.3923	   -12.9242	    -2.5177	    -5.7907	    -2.3499	    -6.2103	     5.7068	
    -9.7351	    -8.5602	    -8.3923	   -10.9100	   -15.6097	    -5.0354	    -8.2245	    -4.9515	    -9.2316	     3.4409	
   -13.3438	   -12.0850	   -11.6653	   -13.4277	   -18.5471	    -8.0566	   -10.7422	    -7.9727	   -12.5885	     0.7553	
   -16.8686	   -15.3580	   -15.0223	   -15.8615	   -21.5683	   -11.1618	   -13.1760	   -10.9940	   -15.7776	    -2.0981	
   -19.8898	   -18.2953	   -18.0435	   -17.9596	   -24.2538	   -14.0152	   -15.3580	   -13.8474	   -18.5471	    -4.9515	
   -22.1558	   -20.3934	   -20.5612	   -19.5541	   -26.3519	   -16.4490	   -17.1204	   -16.1133	   -20.6451	    -7.3853	
   -23.3307	   -21.4844	   -22.3236	   -20.4773	   -27.6947	   -18.0435	   -18.3792	   -17.6239	   -21.9040	    -9.3994	
   -23.3307	   -21.4844	   -23.1628	   -20.4773	   -28.1143	   -18.7988	   -18.9667	   -18.2114	   -22.0718	   -10.8261	
   -22.3236	   -20.3934	   -22.9111	   -19.7220	   -27.6108	   -18.4631	   -18.7988	   -17.7917	   -21.1487	   -11.5814	
   -20.3094	   -18.3792	   -21.5683	   -18.0435	   -26.1002	   -17.2043	   -17.9596	   -16.4490	   -19.3024	   -11.6653	
   -17.6239	   -15.5258	   -19.1345	   -15.6097	   -23.7503	   -15.1901	   -16.5329	   -14.3509	   -16.6168	   -11.1618	
   -14.4348	   -12.2528	   -15.8615	   -12.7563	   -20.8969	   -12.5885	   -14.5187	   -11.7493	   -13.4277	   -10.1547	
   -11.1618	    -8.8120	   -12.0850	    -9.7351	   -17.7917	    -9.7351	   -12.0850	    -8.8959	    -9.9869	    -8.8120	
    -8.0566	    -5.6229	    -8.3084	    -6.7139	   -14.7705	    -6.7978	    -9.3994	    -6.0425	    -6.7978	    -7.3013	
    -5.4550	    -2.7695	    -4.7836	    -4.0283	   -12.1689	    -4.2801	    -6.6299	    -3.6087	    -4.0283	    -5.7907	
    -3.6087	    -0.6714	    -1.9302	    -1.8463	   -10.0708	    -2.2659	    -4.1122	    -1.6785	    -1.9302	    -4.5319	
    -2.6855	     0.5035	     0.1678	    -0.4196	    -8.8120	    -1.0071	    -2.0142	    -0.5035	    -0.6714	    -3.6926	
    -2.6855	     0.9232	     1.3428	     0.3357	    -8.3923	    -0.5875	    -0.4196	    -0.0839	    -0.3357	    -3.2730	
    -3.5248	     0.4196	     1.5945	     0.4196	    -8.6441	    -0.7553	     0.5035	    -0.4196	    -0.6714	    -3.2730	
    -5.0354	    -0.6714	     1.1749	    -0.0839	    -9.4833	    -1.5106	     0.8392	    -1.2589	    -1.5945	    -3.5248	
    -7.1335	    -2.2659	     0.0839	    -1.0071	   -10.8261	    -2.6855	     0.7553	    -2.4338	    -3.0212	    -4.0283	
    -9.5673	    -4.2801	    -1.5106	    -2.3499	   -12.4207	    -4.0283	     0.2518	    -3.8605	    -4.6158	    -4.6158	
   -12.1689	    -6.4621	    -3.3569	    -4.1122	   -14.2670	    -5.4550	    -0.5875	    -5.3711	    -6.2103	    -5.2032	
   -14.8544	    -8.7280	    -5.2872	    -6.2943	   -16.1133	    -6.9656	    -1.6785	    -6.8817	    -7.8049	    -5.7068	
   -17.3721	   -10.7422	    -7.0496	    -8.7280	   -17.6239	    -8.3923	    -2.7695	    -8.1406	    -9.1476	    -6.0425	
   -19.3024	   -12.2528	    -8.3923	   -11.3297	   -18.7149	    -9.5673	    -3.6087	    -9.1476	    -9.9869	    -6.1264	
   -20.6451	   -13.1760	    -9.1476	   -13.7634	   -19.2184	   -10.2386	    -4.0283	    -9.5673	   -10.3226	    -5.7907	
   -21.0648	   -13.2599	    -9.2316	   -15.7776	   -19.0506	   -10.4065	    -3.9444	    -9.4833	   -10.1547	    -5.1193	
   -20.5612	   -12.5046	    -8.5602	   -17.1204	   -18.2114	    -9.8190	    -3.2730	    -8.7280	    -9.3155	    -3.9444	
   -19.1345	   -11.0779	    -7.3013	   -17.4561	   -16.7007	    -8.4763	    -2.0142	    -7.2174	    -7.8888	    -2.3499	
   -16.8686	    -8.9798	    -5.5389	   -16.7847	   -14.5187	    -6.4621	    -0.3357	    -5.2032	    -6.0425	    -0.4196	
   -14.0152	    -6.5460	    -3.4409	   -15.3580	   -12.0010	    -3.9444	     1.5945	    -2.7695	    -3.9444	     1.6785	
   -10.9100	    -3.9444	    -1.1749	   -13.5117	    -9.2316	    -1.2589	     3.4409	    -0.3357	    -1.9302	     3.6926	
    -7.9727	    -1.5945	     0.7553	   -11.4975	    -6.7139	     1.2589	     5.0354	     1.8463	    -0.1678	     5.3711	
    -5.6229	     0.1678	     2.2659	    -9.7351	    -4.6158	     3.1052	     6.0425	     3.3569	     0.8392	     6.5460	
    -4.1122	     1.1749	     3.1052	    -8.6441	    -3.3569	     4.0283	     6.3782	     4.0283	     1.0910	     6.8817	
    -3.6087	     1.2589	     3.1052	    -8.2245	    -2.9373	     3.8605	     5.7907	     3.7766	     0.4196	     6.3782	
    -4.1962	     0.4196	     2.4338	    -8.5602	    -3.4409	     2.7695	     4.5319	     2.6855	    -1.0910	     5.2032	
    -5.8746	    -1.1749	     1.0071	    -9.4833	    -4.7836	     0.7553	     2.6016	     0.8392	    -3.2730	     3.3569	
    -8.2245	    -3.4409	    -0.9232	   -10.6583	    -6.7139	    -1.8463	     0.2518	    -1.5945	    -5.9586	     1.0910	
   -11.1618	    -6.1264	    -3.1052	   -11.8332	    -9.0637	    -4.8676	    -2.2659	    -4.2801	    -8.8959	    -1.3428	
   -14.0991	    -8.7280	    -5.3711	   -12.6724	   -11.5814	    -7.8049	    -4.6997	    -7.0496	   -11.6653	    -3.6926	
   -16.7847	   -11.1618	    -7.4692	   -13.0081	   -13.9313	   -10.3226	    -6.8817	    -9.4833	   -14.1830	    -5.7068	
   -18.8828	   -13.0081	    -9.0637	   -12.6724	   -15.8615	   -12.3367	    -8.4763	   -11.4136	   -15.9454	    -7.2174	
   -20.1416	   -14.1830	   -10.0708	   -11.4975	   -17.2882	   -13.4277	    -9.4833	   -12.6724	   -16.9525	    -8.1406	
   -20.5612	   -14.5187	   -10.4065	    -9.3994	   -18.0435	   -13.5956	    -9.6512	   -13.0920	   -17.1204	    -8.3923	
   -20.2255	   -14.0152	   -10.1547	    -6.3782	   -17.9596	   -12.8403	    -8.8959	   -12.5046	   -16.3651	    -8.0566	
   -19.0506	   -12.6724	    -9.2316	    -2.6016	   -17.1204	   -11.0779	    -7.3853	   -11.0779	   -14.6866	    -7.0496	
   -17.2882	   -10.5743	    -7.8049	     1.9302	   -15.5258	    -8.4763	    -5.2032	    -8.8959	   -12.2528	    -5.6229	
   -15.1062	    -8.0566	    -5.9586	     6.7139	   -13.3438	    -5.2872	    -2.5177	    -6.0425	    -9.2316	    -3.6087	
   -12.6724	    -5.2032	    -3.7766	    11.4975	   -10.7422	    -1.7624	     0.5035	    -2.8534	    -5.8746	    -1.3428	
   -10.1547	    -2.3499	    -1.5106	    15.7776	    -7.9727	     1.7624	     3.5248	     0.4196	    -2.4338	     1.0071	
    -7.7209	     0.3357	     0.6714	    19.2184	    -5.2872	     5.2032	     6.2943	     3.6087	     0.8392	     3.4409	
    -5.5389	     2.6016	     2.6855	    21.4005	    -2.8534	     8.0566	     8.7280	     6.3782	     3.6926	     5.7068	
    -3.6926	     4.2801	     4.2801	    21.9879	    -0.8392	    10.0708	    10.4904	     8.4763	     5.8746	     7.5531	
    -2.5177	     5.2032	     5.2032	    20.6451	     0.4196	    10.9940	    11.4975	     9.6512	     7.2174	     8.7280	
    -2.0142	     5.2032	     5.3711	    17.3721	     0.8392	    10.5743	    11.7493	     9.6512	     7.3853	     9.0637	
    -2.4338	     4.1962	     4.6997	    12.1689	     0.3357	     8.7280	    11.0779	     8.5602	     6.4621	     8.3923	
    -3.6926	     2.2659	     3.1891	     5.6229	    -1.1749	     5.6229	     9.5673	     6.2943	     4.5319	     6.7139	
    -5.7068	    -0.4196	     0.7553	    -1.7624	    -3.6087	     1.5106	     7.3013	     3.1052	     1.5945	     4.1122	
    -8.2245	    -3.6926	    -2.1820	    -9.2316	    -6.6299	    -3.1891	     4.4479	    -0.6714	    -1.9302	     0.8392	
   -10.9940	    -7.2174	    -5.6229	   -16.3651	   -10.1547	    -8.1406	     1.2589	    -4.6997	    -5.7907	    -2.7695	
   -13.6795	   -10.7422	    -9.1476	   -22.8271	   -13.8474	   -13.0081	    -2.0142	    -8.6441	    -9.5673	    -6.2943	
   -16.1972	   -14.0152	   -12.5885	   -28.4500	   -17.3721	   -17.5400	    -5.2032	   -12.3367	   -13.0920	    -9.5673	
   -18.3792	   -16.6168	   -15.6937	   -33.0658	   -20.4773	   -21.3165	    -7.9727	   -15.4419	   -16.1133	   -12.0850	
   -20.0577	   -18.5471	   -18.2114	   -36.6745	   -23.0789	   -24.2538	   -10.3226	   -17.8757	   -18.3792	   -13.8474	
   -21.2326	   -19.7220	   -19.9738	   -38.9404	   -24.9252	   -26.0162	   -12.0850	   -19.4702	   -19.9738	   -14.7705	
   -21.7361	   -19.9738	   -20.8969	   -39.7797	   -25.9323	   -26.5198	   -13.0920	   -20.1416	   -20.6451	   -14.6866	
   -21.5683	   -19.4702	   -20.9808	   -38.8565	   -26.0162	   -25.5966	   -13.5117	   -19.9738	   -20.4773	   -13.7634	
   -20.6451	   -18.2114	   -20.2255	   -36.3388	   -25.2609	   -23.4985	   -13.0920	   -18.7149	   -19.4702	   -11.9171	
   -18.9667	   -16.1972	   -18.6310	   -32.3944	   -23.5825	   -20.2255	   -12.0010	   -16.7007	   -17.7078	    -9.3994	
   -16.6168	   -13.5956	   -16.2811	   -27.3590	   -21.2326	   -16.3651	   -10.1547	   -14.0991	   -15.3580	    -6.2103	
   -13.7634	   -10.6583	   -13.5117	   -21.7361	   -18.4631	   -12.0850	    -7.8888	   -11.0779	   -12.5885	    -2.8534	
   -10.6583	    -7.5531	   -10.5743	   -16.0294	   -15.3580	    -7.9727	    -5.2872	    -7.9727	    -9.8190	     0.5875	
    -7.7209	    -4.6158	    -7.8049	   -10.9940	   -12.4207	    -4.4479	    -2.7695	    -5.2032	    -7.3013	     3.6926	
    -5.2032	    -2.2659	    -5.6229	    -6.9656	    -9.8190	    -1.8463	    -0.5875	    -3.1052	    -5.3711	     6.2103	
    -3.4409	    -0.7553	    -4.1962	    -4.2801	    -8.0566	    -0.3357	     1.0071	    -1.8463	    -4.1962	     7.8888	
    -2.6016	    -0.0839	    -3.6926	    -2.9373	    -7.0496	    -0.0839	     1.8463	    -1.5945	    -3.8605	     8.6441	
    -2.6016	    -0.3357	    -4.1122	    -2.6855	    -7.0496	    -0.9232	     1.7624	    -2.2659	    -4.5319	     8.3923	
    -3.4409	    -1.5106	    -5.4550	    -3.3569	    -8.1406	    -2.6855	     0.7553	    -3.8605	    -5.9586	     7.2174	
    -5.1193	    -3.5248	    -7.5531	    -4.5319	   -10.1547	    -5.3711	    -1.2589	    -6.2103	    -8.2245	     5.2032	
    -7.5531	    -6.2103	   -10.3226	    -5.9586	   -12.9242	    -8.4763	    -4.1122	    -9.0637	   -10.9940	     2.5177	
   -10.4065	    -9.3155	   -13.5117	    -7.4692	   -16.2811	   -11.7493	    -7.4692	   -12.2528	   -14.0991	    -0.6714	
   -13.4277	   -12.5046	   -16.7007	    -8.6441	   -19.6381	   -14.9384	   -11.1618	   -15.2740	   -17.2882	    -3.9444	
   -16.1972	   -15.4419	   -19.3863	    -9.3155	   -22.6593	   -17.4561	   -14.5187	   -17.7917	   -20.0577	    -6.9656	
   -18.2114	   -17.6239	   -21.0648	    -9.3155	   -24.8413	   -19.0506	   -17.1204	   -19.4702	   -22.2397	    -9.3994	
   -19.3024	   -18.6310	   -21.4844	    -8.5602	   -25.8484	   -19.4702	   -18.6310	   -20.0577	   -23.4146	   -10.8261	
   -19.1345	   -18.3792	   -20.4773	    -7.2174	   -25.5966	   -18.8828	   -18.8828	   -19.5541	   -23.4985	   -11.3297	
   -17.7078	   -16.8686	   -18.2953	    -5.6229	   -24.0860	   -17.3721	   -17.7078	   -18.0435	   -22.5754	   -10.8261	
   -15.3580	   -14.4348	   -15.1062	    -4.1122	   -21.4844	   -15.2740	   -15.4419	   -15.7776	   -20.8130	    -9.5673	
   -12.3367	   -11.3297	   -11.4136	    -3.0212	   -18.2114	   -13.0920	   -12.3367	   -13.3438	   -18.4631	    -7.8049	
    -8.8959	    -7.9727	    -7.5531	    -2.6016	   -14.6866	   -10.9100	    -8.8120	   -10.9100	   -15.9454	    -5.7068	
    -5.4550	    -4.6158	    -3.9444	    -2.7695	   -11.2457	    -9.0637	    -5.2032	    -8.6441	   -13.4277	    -3.6926	
    -2.0981	    -1.3428	    -0.7553	    -3.2730	    -8.1406	    -7.4692	    -1.7624	    -6.7978	   -11.0779	    -1.8463	
     0.9232	     1.5106	     1.7624	    -4.0283	    -5.6229	    -6.2103	     1.2589	    -5.3711	    -8.9798	    -0.2518	
     3.5248	     3.8605	     3.6087	    -4.7836	    -3.8605	    -5.2032	     3.6087	    -4.2801	    -7.3013	     0.9232	
     5.6229	     5.6229	     4.6997	    -5.5389	    -3.0212	    -4.6158	     5.2032	    -3.6087	    -6.1264	     1.5106	
     6.8817	     6.5460	     4.8676	    -6.4621	    -3.1052	    -4.5319	     5.7907	    -3.4409	    -5.5389	     1.5106	
     7.3853	     6.6299	     4.2801	    -7.5531	    -4.1962	    -4.9515	     5.4550	    -3.8605	    -5.6229	     0.7553	
     7.0496	     5.7907	     2.8534	    -8.8120	    -6.1264	    -5.8746	     4.1962	    -4.7836	    -6.3782	    -0.7553	
     5.8746	     4.1962	     0.7553	   -10.4904	    -8.7280	    -7.2174	     2.0981	    -6.1264	    -7.6370	    -2.7695	
     4.1122	     1.9302	    -1.8463	   -12.3367	   -11.8332	    -8.8120	    -0.5875	    -7.8049	    -9.3155	    -5.2872	
     1.9302	    -0.7553	    -4.7836	   -14.2670	   -15.1901	   -10.5743	    -3.6087	    -9.5673	   -11.1618	    -8.0566	
    -0.5875	    -3.6087	    -7.8049	   -16.2811	   -18.4631	   -12.2528	    -6.7978	   -11.3297	   -13.0081	   -10.7422	
    -3.1052	    -6.3782	   -10.8261	   -18.0435	   -21.5683	   -13.5956	    -9.9030	   -12.9242	   -14.7705	   -13.2599	
    -5.5389	    -8.8120	   -13.4277	   -19.4702	   -24.2538	   -14.6027	   -12.7563	   -14.2670	   -16.2811	   -15.3580	
    -7.4692	   -10.7422	   -15.6097	   -20.3094	   -26.3519	   -15.0223	   -15.2740	   -15.1901	   -17.3721	   -16.9525	
    -8.7280	   -12.0010	   -17.1204	   -20.4773	   -27.6947	   -14.7705	   -17.2882	   -15.6097	   -18.0435	   -17.8757	
    -9.0637	   -12.3367	   -17.7078	   -19.8059	   -28.1982	   -13.8474	   -18.6310	   -15.5258	   -18.2114	   -18.0435	
    -8.3923	   -11.6653	   -17.4561	   -18.2953	   -27.7786	   -12.1689	   -19.0506	   -14.8544	   -17.7078	   -17.2882	
    -6.7978	   -10.0708	   -16.1972	   -15.9454	   -26.4359	   -10.0708	   -18.7149	   -13.5956	   -16.7847	   -15.6937	
    -4.5319	    -7.8049	   -14.2670	   -13.1760	   -24.4217	    -7.6370	   -17.5400	   -11.9171	   -15.4419	   -13.5117	
    -1.8463	    -5.1193	   -11.7493	    -9.9869	   -21.9040	    -5.1193	   -15.9454	    -9.9030	   -14.0152	   -10.9940	
     0.8392	    -2.4338	    -9.0637	    -6.7978	   -19.3024	    -2.8534	   -14.1830	    -7.9727	   -12.5885	    -8.5602	
     3.1052	    -0.0839	    -6.5460	    -3.6087	   -16.8686	    -0.8392	   -12.3367	    -6.1264	   -11.4975	    -6.4621	
     4.6997	     1.5945	    -4.2801	    -0.6714	   -14.7705	     0.8392	   -10.7422	    -4.5319	   -10.7422	    -4.8676	
     5.5389	     2.6016	    -2.6016	     1.9302	   -13.3438	     1.9302	    -9.4833	    -3.4409	   -10.4904	    -3.9444	
     5.4550	     2.6855	    -1.7624	     4.0283	   -12.6724	     2.5177	    -8.7280	    -2.8534	   -10.6583	    -3.6087	
     4.6158	     1.9302	    -1.6785	     5.5389	   -12.6724	     2.4338	    -8.4763	    -2.7695	   -11.3297	    -3.9444	
     2.9373	     0.4196	    -2.5177	     6.1264	   -13.2599	     1.5945	    -8.8120	    -3.4409	   -12.4207	    -4.7836	
     0.6714	    -1.6785	    -4.1962	     5.7907	   -14.5187	     0.0839	    -9.5673	    -4.6158	   -13.7634	    -6.1264	
    -1.9302	    -4.1962	    -6.3782	     4.4479	   -16.0294	    -2.0981	   -10.6583	    -6.3782	   -15.3580	    -7.8049	
    -4.6997	    -6.7978	    -8.8120	     2.3499	   -17.7917	    -4.6997	   -12.0010	    -8.4763	   -17.0364	    -9.7351	
    -7.2174	    -9.3155	   -11.1618	    -0.0839	   -19.5541	    -7.3853	   -13.3438	   -10.4904	   -18.5471	   -11.6653	
    -9.2316	   -11.2457	   -13.1760	    -2.3499	   -20.9808	    -9.6512	   -14.2670	   -12.3367	   -19.7220	   -13.2599	
   -10.4065	   -12.3367	   -14.6027	    -3.9444	   -21.9040	   -11.2457	   -14.6866	   -13.5117	   -20.4773	   -14.5187	
   -10.5743	   -12.5885	   -15.2740	    -4.4479	   -22.2397	   -11.7493	   -14.4348	   -13.9313	   -20.4773	   -15.2740	
    -9.8190	   -11.9171	   -15.1901	    -3.8605	   -21.9879	   -11.1618	   -13.5117	   -13.4277	   -19.7220	   -15.3580	
    -8.3084	   -10.4904	   -14.3509	    -2.0981	   -21.0648	    -9.5673	   -12.0010	   -12.0010	   -18.2114	   -14.8544	
    -6.1264	    -8.4763	   -12.8403	     0.5035	   -19.7220	    -7.1335	   -10.1547	    -9.9030	   -16.1133	   -13.7634	
    -3.6087	    -6.1264	   -10.6583	     3.7766	   -18.0435	    -4.0283	    -8.1406	    -7.3013	   -13.4277	   -12.2528	
    -0.9232	    -3.5248	    -8.1406	     7.3013	   -16.1133	    -0.6714	    -6.1264	    -4.2801	   -10.4904	   -10.4065	
     1.9302	    -0.9232	    -5.4550	    10.8261	   -14.0991	     2.7695	    -4.2801	    -1.0910	    -7.3853	    -8.3923	
     4.5319	     1.5945	    -2.6855	    14.0991	   -12.1689	     5.9586	    -2.6855	     2.0142	    -4.4479	    -6.2103	
     6.8817	     3.6926	    -0.2518	    16.7847	   -10.4065	     8.6441	    -1.5945	     4.7836	    -1.7624	    -4.1962	
     8.7280	     5.3711	     1.7624	    18.7149	    -8.8959	    10.7422	    -1.0071	     6.9656	     0.4196	    -2.5177	
     9.9869	     6.3782	     3.1891	    19.5541	    -7.9727	    12.0010	    -0.9232	     8.4763	     2.0981	    -1.1749	
    10.5743	     6.7139	     3.9444	    19.2184	    -7.6370	    12.4207	    -1.5106	     9.2316	     3.0212	    -0.3357	
    10.4065	     6.2943	     3.8605	    17.7078	    -7.9727	    11.9171	    -2.6016	     9.1476	     3.1891	    -0.0839	
     9.4833	     5.1193	     3.1052	    15.1062	    -9.0637	    10.6583	    -4.2801	     8.3084	     2.6016	    -0.4196	
     7.9727	     3.4409	     1.5945	    11.6653	   -10.8261	     8.7280	    -6.2943	     6.6299	     1.1749	    -1.2589	
     6.0425	     1.4267	    -0.5035	     7.6370	   -13.0081	     6.2103	    -8.4763	     4.3640	    -0.8392	    -2.6016	
     3.9444	    -0.6714	    -2.8534	     3.4409	   -15.4419	     3.3569	   -10.7422	     1.6785	    -3.2730	    -4.2801	
     2.0142	    -2.6855	    -5.2032	    -0.6714	   -17.7917	     0.3357	   -12.8403	    -1.1749	    -6.0425	    -6.1264	
     0.2518	    -4.4479	    -7.3853	    -4.4479	   -19.8898	    -2.6855	   -14.6027	    -4.0283	    -8.7280	    -8.0566	
    -1.1749	    -5.9586	    -9.2316	    -7.7209	   -21.6522	    -5.5389	   -16.0294	    -6.6299	   -11.3297	    -9.9030	
    -2.3499	    -7.1335	   -10.7422	   -10.4065	   -22.9950	    -7.9727	   -17.0364	    -8.9798	   -13.5956	   -11.5814	
    -3.3569	    -8.0566	   -11.7493	   -12.4207	   -24.0021	    -9.9869	   -17.5400	   -10.8261	   -15.5258	   -12.9242	
    -4.1122	    -8.7280	   -12.4207	   -13.8474	   -24.5056	   -11.4975	   -17.7917	   -12.1689	   -16.9525	   -14.0152	
    -4.7836	    -9.1476	   -12.7563	   -14.5187	   -24.7574	   -12.4207	   -17.6239	   -13.1760	   -17.8757	   -14.6866	
    -5.2032	    -9.3155	   -12.8403	   -14.6866	   -24.6735	   -12.8403	   -17.1204	   -13.6795	   -18.3792	   -15.0223	
    -5.4550	    -9.2316	   -12.5885	   -14.2670	   -24.2538	   -12.7563	   -16.3651	   -13.8474	   -18.2953	   -14.9384	
    -5.4550	    -8.8120	   -12.0010	   -13.3438	   -23.6664	   -12.2528	   -15.4419	   -13.6795	   -17.8757	   -14.5187	
    -5.1193	    -8.1406	   -11.2457	   -12.1689	   -22.8271	   -11.5814	   -14.4348	   -13.2599	   -17.2043	   -13.9313	
    -4.6158	    -7.4692	   -10.4904	   -10.9940	   -22.0718	   -10.8261	   -13.5117	   -12.7563	   -16.3651	   -13.2599	
    -4.1962	    -6.8817	    -9.9869	    -9.9869	   -21.4844	   -10.4065	   -13.0081	   -12.4207	   -15.6937	   -12.7563	
    -4.0283	    -6.5460	    -9.8190	    -9.5673	   -21.3165	   -10.4904	   -13.0081	   -12.5046	   -15.5258	   -12.7563	
    -4.2801	    -6.7978	   -10.2386	    -9.7351	   -21.8201	   -11.1618	   -13.6795	   -13.0920	   -16.0294	   -13.2599	
    -4.9515	    -7.3853	   -11.2457	   -10.7422	   -22.8271	   -12.5885	   -14.8544	   -14.3509	   -17.0364	   -14.3509	
    -5.9586	    -8.3923	   -12.5885	   -12.1689	   -24.2538	   -14.5187	   -16.5329	   -16.0294	   -18.6310	   -15.9454	
    -7.2174	    -9.6512	   -14.1830	   -13.8474	   -25.8484	   -16.7007	   -18.3792	   -17.9596	   -20.4773	   -17.6239	
    -8.4763	   -10.7422	   -15.6937	   -15.5258	   -27.5269	   -18.8828	   -20.1416	   -19.8898	   -22.3236	   -19.2184	
    -9.4833	   -11.6653	   -16.9525	   -16.7847	   -28.9536	   -20.8130	   -21.7361	   -21.5683	   -23.9182	   -20.4773	
   -10.0708	   -12.2528	   -17.7078	   -17.4561	   -30.0446	   -22.2397	   -22.9111	   -22.7432	   -25.0931	   -21.2326	
   -10.1547	   -12.2528	   -17.9596	   -17.3721	   -30.6320	   -22.9111	   -23.5825	   -23.3307	   -25.5127	   -21.4005	
    -9.3994	   -11.4975	   -17.4561	   -16.4490	   -30.5481	   -22.7432	   -23.5825	   -23.0789	   -25.2609	   -20.8969	
    -7.8888	   -10.0708	   -16.1972	   -14.5187	   -29.6249	   -21.5683	   -22.8271	   -21.9879	   -24.0021	   -19.8059	
    -5.4550	    -7.8049	   -14.2670	   -11.7493	   -28.0304	   -19.3863	   -21.4005	   -19.9738	   -21.9879	   -18.1274	
    -2.2659	    -5.0354	   -11.8332	    -8.1406	   -25.6805	   -16.3651	   -19.3863	   -17.2043	   -19.1345	   -15.9454	
     1.4267	    -1.8463	    -8.9798	    -3.8605	   -22.6593	   -12.5046	   -16.8686	   -13.7634	   -15.7776	   -13.4277	
     5.4550	     1.6785	    -5.8746	     0.8392	   -19.3024	    -8.1406	   -14.0152	    -9.8190	   -12.0010	   -10.7422	
     9.5673	     5.2032	    -2.7695	     5.8746	   -15.6937	    -3.5248	   -10.9940	    -5.7068	    -8.2245	    -8.0566	
    13.5956	     8.6441	     0.2518	    10.9940	   -12.0850	     1.0910	    -7.9727	    -1.5945	    -4.4479	    -5.3711	
    17.1204	    11.6653	     3.1891	    15.8615	    -8.6441	     5.3711	    -5.1193	     2.2659	    -1.0071	    -2.9373	
    19.8898	    14.0152	     5.6229	    20.2255	    -5.8746	     9.1476	    -2.6855	     5.6229	     1.8463	    -0.8392	
    21.5683	    15.5258	     7.5531	    23.7503	    -3.7766	    11.9171	    -1.0071	     8.1406	     3.9444	     0.6714	
    21.9879	    15.8615	     8.8120	    26.0162	    -2.6855	    13.6795	    -0.3357	     9.7351	     5.1193	     1.6785	
    20.8969	    15.0223	     9.2316	    26.8555	    -2.6855	    14.1830	    -0.5875	    10.1547	     5.2872	     1.8463	
    18.5471	    13.0920	     8.7280	    26.1002	    -3.6087	    13.4277	    -1.6785	     9.4833	     4.4479	     1.3428	
    15.1062	    10.2386	     7.2174	    23.8342	    -5.4550	    11.5814	    -3.6087	     7.7209	     2.6855	     0.0839	
    10.8261	     6.6299	     4.9515	    19.9738	    -7.9727	     8.5602	    -5.9586	     5.0354	     0.1678	    -1.8463	
     6.0425	     2.6855	     2.0142	    14.7705	   -10.8261	     4.6997	    -8.5602	     1.5945	    -3.0212	    -4.4479	
     1.3428	    -1.2589	    -1.1749	     8.3923	   -13.8474	     0.0839	   -11.0779	    -2.3499	    -6.5460	    -7.3853	
    -3.1052	    -4.7836	    -4.4479	     1.5945	   -16.6168	    -4.6997	   -13.2599	    -6.5460	   -10.1547	   -10.4065	
    -6.7978	    -7.6370	    -7.2174	    -5.1193	   -18.9667	    -9.3155	   -14.9384	   -10.4065	   -13.5117	   -13.1760	
    -9.4833	    -9.6512	    -9.3155	   -10.9100	   -20.6451	   -13.1760	   -15.9454	   -13.5117	   -16.2811	   -15.5258	
   -10.9940	   -10.5743	   -10.4065	   -14.9384	   -21.4005	   -15.7776	   -16.2811	   -15.6097	   -18.1274	   -17.0364	
   -11.2457	   -10.4065	   -10.4904	   -16.8686	   -21.2326	   -16.7847	   -15.7776	   -16.2811	   -18.7988	   -17.6239	
   -10.2386	    -9.1476	    -9.4833	   -16.5329	   -20.0577	   -16.1133	   -14.6027	   -15.4419	   -18.3792	   -17.0364	
    -7.9727	    -6.8817	    -7.4692	   -14.2670	   -18.0435	   -13.9313	   -12.7563	   -13.3438	   -16.8686	   -15.5258	
    -4.7836	    -3.8605	    -4.6997	   -10.7422	   -15.1901	   -10.4904	   -10.4065	   -10.1547	   -14.3509	   -13.0081	
    -1.0071	    -0.4196	    -1.3428	    -6.5460	   -11.9171	    -6.4621	    -7.8049	    -6.4621	   -11.3297	    -9.9869	
     2.9373	     3.1891	     2.1820	    -2.6855	    -8.4763	    -2.3499	    -5.1193	    -2.6016	    -8.1406	    -6.7978	
     6.7139	     6.6299	     5.4550	     0.3357	    -5.2032	     1.3428	    -2.6855	     0.8392	    -5.1193	    -3.8605	
     9.8190	     9.3994	     8.3084	     2.1820	    -2.5177	     4.1962	    -0.7553	     3.6087	    -2.5177	    -1.5106	
    12.1689	    11.5814	    10.4065	     2.7695	    -0.5875	     6.1264	     0.5035	     5.5389	    -0.5875	     0.1678	
    13.5956	    12.8403	    11.6653	     2.3499	     0.5035	     7.2174	     1.0910	     6.6299	     0.6714	     1.0071	
    14.0991	    13.3438	    12.0850	     1.4267	     0.6714	     7.5531	     0.9232	     6.9656	     1.2589	     1.0910	
    13.8474	    13.1760	    11.6653	     0.3357	     0.0000	     7.3853	     0.1678	     6.7139	     1.2589	     0.5875	
    12.9242	    12.4207	    10.5743	    -0.7553	    -1.4267	     6.7978	    -1.1749	     5.9586	     0.7553	    -0.5035	
    11.4975	    11.1618	     8.9798	    -1.7624	    -3.5248	     5.8746	    -3.0212	     4.8676	    -0.1678	    -2.0981	
     9.7351	     9.6512	     7.0496	    -2.6855	    -5.9586	     4.5319	    -5.1193	     3.4409	    -1.5945	    -4.1962	
     7.8049	     7.8888	     5.1193	    -3.4409	    -8.5602	     3.1052	    -7.2174	     1.8463	    -3.1891	    -6.4621	
     5.8746	     6.2103	     3.2730	    -4.0283	   -11.1618	     1.5945	    -9.1476	     0.2518	    -4.8676	    -8.7280	
     4.1122	     4.6997	     1.5945	    -4.2801	   -13.4277	     0.1678	   -10.7422	    -1.1749	    -6.4621	   -10.9100	
     2.6855	     3.6087	     0.2518	    -4.1962	   -15.1901	    -1.0071	   -11.7493	    -2.2659	    -7.6370	   -12.5046	
     1.6785	     2.8534	    -0.6714	    -3.6087	   -16.2811	    -1.6785	   -12.1689	    -2.7695	    -8.3923	   -13.5117	
     1.2589	     2.6855	    -1.0910	    -2.4338	   -16.7007	    -1.6785	   -11.9171	    -2.7695	    -8.5602	   -13.7634	
     1.4267	     3.1052	    -1.0071	    -0.5875	   -16.3651	    -1.1749	   -10.9940	    -2.1820	    -8.0566	   -13.1760	
     2.2659	     3.9444	    -0.3357	     2.0142	   -15.2740	     0.0000	    -9.4833	    -0.9232	    -6.8817	   -11.7493	
     3.6087	     5.3711	     0.8392	     5.3711	   -13.5117	     1.8463	    -7.4692	     0.9232	    -5.0354	    -9.7351	
     5.4550	     7.2174	     2.4338	     9.0637	   -11.2457	     4.1962	    -5.0354	     3.1052	    -2.7695	    -7.1335	
     7.5531	     9.2316	     4.3640	    13.0081	    -8.7280	     6.7978	    -2.3499	     5.6229	    -0.1678	    -4.1962	
     9.8190	    11.3297	     6.4621	    16.5329	    -6.1264	     9.4833	     0.4196	     8.0566	     2.5177	    -1.3428	
    11.9171	    13.1760	     8.3923	    19.2184	    -3.8605	    11.6653	     2.9373	    10.0708	     4.8676	     1.0910	
    13.5117	    14.6027	     9.9030	    20.5612	    -2.0981	    13.1760	     5.0354	    11.4136	     6.5460	     2.8534	
    14.6027	    15.3580	    10.9100	    20.4773	    -1.1749	    13.7634	     6.4621	    11.9171	     7.4692	     3.7766	
    14.9384	    15.3580	    11.2457	    18.7988	    -0.9232	    13.3438	     7.2174	    11.5814	     7.5531	     3.8605	
    14.6866	    14.6866	    10.9940	    16.1133	    -1.3428	    12.0850	     7.2174	    10.5743	     6.7978	     3.1052	
    13.8474	    13.5956	    10.3226	    12.5885	    -2.2659	    10.2386	     6.6299	     9.0637	     5.4550	     1.7624	
    12.5885	    12.0850	     9.2316	     8.8959	    -3.5248	     8.2245	     5.6229	     7.3013	     3.7766	     0.1678	
    11.0779	    10.4065	     8.0566	     5.1193	    -4.8676	     6.1264	     4.2801	     5.5389	     1.8463	    -1.5106	
     9.3155	     8.7280	     6.7139	     1.7624	    -6.0425	     4.2801	     2.9373	     3.9444	     0.0000	    -3.0212	
     7.5531	     7.1335	     5.5389	    -1.3428	    -7.1335	     2.6855	     1.5945	     2.6855	    -1.6785	    -4.3640	
     5.7907	     5.7907	     4.4479	    -4.0283	    -7.8049	     1.5106	     0.3357	     1.6785	    -3.1052	    -5.3711	
     4.2801	     4.7836	     3.6926	    -6.2943	    -8.2245	     0.6714	    -0.5035	     1.0071	    -4.1122	    -6.0425	
     3.1052	     4.2801	     3.2730	    -7.8888	    -8.0566	     0.3357	    -0.9232	     0.8392	    -4.7836	    -6.2943	
     2.4338	     4.2801	     3.1891	    -8.8120	    -7.3853	     0.5035	    -0.8392	     1.0910	    -4.8676	    -5.9586	
     2.2659	     4.7836	     3.5248	    -8.8120	    -6.2103	     1.3428	    -0.2518	     1.9302	    -4.3640	    -5.1193	
     2.6016	     5.7907	     4.1962	    -7.8049	    -4.5319	     2.6855	     0.8392	     3.3569	    -3.3569	    -3.6087	
     3.5248	     7.1335	     5.2872	    -5.9586	    -2.4338	     4.6158	     2.3499	     5.2032	    -1.7624	    -1.6785	
     4.8676	     8.8120	     6.6299	    -3.3569	     0.0000	     6.8817	     4.1962	     7.4692	     0.3357	     0.6714	
     6.4621	    10.6583	     8.1406	    -0.1678	     2.5177	     9.3994	     6.2103	     9.9030	     2.6855	     3.2730	
     8.2245	    12.5046	     9.7351	     3.2730	     4.9515	    11.9171	     8.1406	    12.5046	     5.1193	     5.7907	
     9.8190	    14.0991	    11.2457	     6.6299	     7.0496	    14.0991	     9.8190	    14.7705	     7.3013	     8.1406	
    11.0779	    15.1901	    12.5046	     9.6512	     8.5602	    15.8615	    10.9940	    16.6168	     9.0637	     9.9869	
    11.9171	    15.6937	    13.5117	    11.9171	     9.3155	    16.9525	    11.6653	    17.8757	    10.1547	    11.2457	
    12.1689	    15.6097	    13.9313	    13.4277	     9.1476	    17.2882	    11.6653	    18.3792	    10.4904	    11.7493	
    11.8332	    14.7705	    13.9313	    13.8474	     8.1406	    16.8686	    11.0779	    18.1274	    10.0708	    11.5814	
    10.9940	    13.4277	    13.4277	    13.2599	     6.3782	    15.7776	     9.9030	    17.1204	     9.0637	    10.6583	
     9.7351	    11.5814	    12.3367	    11.5814	     4.0283	    14.0152	     8.3084	    15.4419	     7.4692	     9.2316	
     8.0566	     9.4833	    10.8261	     8.9798	     1.3428	    11.6653	     6.2943	    13.2599	     5.4550	     7.3853	
     6.2103	     7.2174	     8.8959	     5.6229	    -1.5945	     8.9798	     4.1962	    10.7422	     3.1891	     5.2032	
     4.2801	     5.0354	     6.9656	     1.9302	    -4.4479	     6.1264	     2.1820	     7.9727	     1.0071	     2.9373	
     2.4338	     3.1891	     5.0354	    -1.7624	    -6.7978	     3.2730	     0.4196	     5.3711	    -0.8392	     0.7553	
     0.9232	     1.7624	     3.4409	    -5.1193	    -8.5602	     0.7553	    -0.9232	     3.0212	    -2.2659	    -1.1749	
    -0.1678	     0.9232	     2.2659	    -7.7209	    -9.6512	    -1.2589	    -1.5945	     1.2589	    -3.1052	    -2.6855	
    -0.8392	     0.5035	     1.6785	    -9.3155	    -9.9030	    -2.6016	    -1.8463	     0.0839	    -3.4409	    -3.7766	
    -1.0071	     0.5875	     1.7624	    -9.9030	    -9.4833	    -3.1891	    -1.4267	    -0.4196	    -3.2730	    -4.1962	
    -0.8392	     1.0910	     2.2659	    -9.3994	    -8.4763	    -2.9373	    -0.6714	    -0.3357	    -2.6016	    -3.9444	
    -0.1678	     1.9302	     3.2730	    -8.0566	    -6.9656	    -2.0981	     0.5875	     0.2518	    -1.5106	    -3.1052	
     0.7553	     3.1052	     4.5319	    -6.1264	    -5.2032	    -0.8392	     2.0981	     1.1749	    -0.1678	    -1.6785	
[Epoch Header]
[Trial Type]	21
[Accept]	1
[Correct]	0
[RT]	 0.000
[Resp]	0
[Epoch Data]
    -3.8605	    -5.2872	    -5.2872	    -2.8534	     2.9373	    -3.7766	    -9.8190	    -5.0354	    -6.1264	   -10.4904	
    -1.9302	    -3.4409	    -3.5248	    -0.4196	     4.1122	    -1.7624	    -8.2245	    -3.2730	    -4.8676	    -9.4833	
     0.5875	    -1.0910	    -1.2589	     2.6016	     5.7068	     0.7553	    -5.9586	    -1.0910	    -3.1891	    -8.0566	
     3.5248	     1.6785	     1.4267	     5.8746	     7.7209	     3.5248	    -3.3569	     1.4267	    -1.0071	    -6.1264	
     6.7139	     4.6158	     4.1962	     9.2316	     9.9869	     6.4621	    -0.3357	     4.1122	     1.4267	    -3.9444	
     9.9030	     7.5531	     6.9656	    12.5046	    12.3367	     9.2316	     2.6016	     6.6299	     4.0283	    -1.5945	
    12.9242	    10.1547	     9.4833	    15.5258	    14.5187	    11.8332	     5.4550	     8.9798	     6.4621	     0.7553	
    15.5258	    12.4207	    11.4136	    18.2114	    16.5329	    14.0152	     7.8888	    10.9100	     8.5602	     3.1052	
    17.5400	    14.0152	    12.8403	    20.3094	    18.1274	    15.6937	     9.7351	    12.4207	    10.1547	     5.1193	
    18.7149	    14.9384	    13.5117	    21.8201	    19.1345	    16.9525	    10.7422	    13.5117	    11.0779	     6.8817	
    18.9667	    15.2740	    13.4277	    22.4915	    19.4702	    17.6239	    10.9940	    14.0991	    11.4975	     8.1406	
    18.3792	    14.8544	    12.8403	    22.4915	    19.1345	    17.7917	    10.4904	    14.2670	    11.3297	     8.8959	
    16.8686	    13.8474	    11.6653	    21.8201	    18.2114	    17.4561	     9.1476	    13.9313	    10.5743	     9.1476	
    14.7705	    12.2528	     9.9869	    20.5612	    16.7847	    16.6168	     7.1335	    13.0920	     9.4833	     8.8120	
    12.0850	    10.3226	     7.9727	    18.8828	    14.8544	    15.3580	     4.6997	    12.0010	     8.0566	     8.0566	
     9.2316	     8.2245	     5.8746	    17.1204	    12.7563	    13.6795	     1.9302	    10.5743	     6.5460	     6.8817	
     6.4621	     6.2103	     3.7766	    15.2740	    10.5743	    11.9171	    -0.8392	     8.9798	     4.9515	     5.6229	
     4.0283	     4.4479	     2.0981	    13.7634	     8.7280	    10.0708	    -3.3569	     7.4692	     3.6087	     4.3640	
     2.3499	     3.1891	     0.9232	    12.6724	     7.2174	     8.5602	    -5.3711	     6.2103	     2.6016	     3.5248	
     1.5106	     2.6016	     0.5035	    12.2528	     6.4621	     7.5531	    -6.6299	     5.4550	     2.0981	     3.1891	
     1.5945	     2.9373	     0.8392	    12.6724	     6.5460	     7.2174	    -6.9656	     5.4550	     2.2659	     3.6926	
     2.7695	     4.1122	     1.9302	    13.7634	     7.4692	     7.6370	    -6.2943	     6.2103	     3.1052	     4.8676	
     4.7836	     6.0425	     3.7766	    15.5258	     9.2316	     8.8120	    -4.6997	     7.7209	     4.5319	     6.7139	
     7.3853	     8.4763	     6.1264	    17.7917	    11.6653	    10.4904	    -2.5177	     9.8190	     6.4621	     8.8959	
    10.3226	    11.2457	     8.6441	    20.3094	    14.3509	    12.5885	     0.1678	    12.2528	     8.7280	    11.2457	
    13.1760	    13.9313	    11.1618	    22.9111	    17.0364	    14.7705	     2.8534	    14.7705	    11.0779	    13.4277	
    15.6937	    16.1972	    13.3438	    25.3448	    19.4702	    16.7007	     5.3711	    17.0364	    13.2599	    15.2740	
    17.6239	    17.9596	    15.0223	    27.1912	    21.3165	    18.2114	     7.4692	    18.7988	    15.1062	    16.5329	
    18.8828	    18.9667	    16.0294	    28.2822	    22.5754	    19.2184	     9.0637	    20.0577	    16.3651	    17.0364	
    19.3024	    19.2184	    16.3651	    28.5339	    22.9950	    19.3863	     9.9869	    20.4773	    16.9525	    16.8686	
    18.9667	    18.7149	    16.0294	    27.7786	    22.7432	    18.8828	    10.1547	    20.2255	    16.8686	    16.0294	
    17.9596	    17.3721	    14.9384	    26.1841	    21.5683	    17.7078	     9.6512	    19.1345	    16.1133	    14.4348	
    16.2811	    15.5258	    13.3438	    23.7503	    19.7220	    15.7776	     8.3923	    17.2043	    14.5187	    12.2528	
    14.0991	    13.0920	    11.1618	    20.5612	    17.2882	    13.3438	     6.4621	    14.6866	    12.3367	     9.6512	
    11.7493	    10.4904	     8.7280	    16.8686	    14.4348	    10.4904	     4.1962	    11.7493	     9.5673	     6.7978	
     9.3155	     7.8049	     6.2943	    12.8403	    11.5814	     7.4692	     1.8463	     8.8120	     6.6299	     3.9444	
     7.1335	     5.4550	     4.1122	     8.8959	     9.0637	     4.6158	    -0.2518	     5.9586	     3.6926	     1.4267	
     5.4550	     3.6087	     2.3499	     5.2872	     7.0496	     2.2659	    -2.0142	     3.6926	     1.2589	    -0.6714	
     4.2801	     2.4338	     1.2589	     2.5177	     5.7068	     0.5875	    -3.1052	     2.0142	    -0.5035	    -2.1820	
     3.8605	     1.9302	     0.8392	     0.9232	     5.2032	    -0.1678	    -3.6087	     1.1749	    -1.4267	    -3.0212	
     4.1122	     2.1820	     1.1749	     0.5035	     5.3711	     0.0839	    -3.4409	     1.1749	    -1.4267	    -3.1891	
     5.1193	     3.1891	     2.2659	     1.3428	     6.3782	     1.1749	    -2.6016	     2.0142	    -0.6714	    -2.6855	
     6.7139	     4.6997	     3.9444	     3.1891	     8.0566	     2.9373	    -1.1749	     3.5248	     0.8392	    -1.6785	
     8.7280	     6.7139	     6.0425	     5.7907	    10.1547	     5.2872	     0.6714	     5.6229	     2.9373	    -0.2518	
    10.9940	     8.9798	     8.3923	     8.9798	    12.5885	     7.8888	     2.6855	     7.9727	     5.2872	     1.4267	
    13.2599	    11.2457	    10.7422	    12.4207	    15.1062	    10.6583	     4.7836	    10.5743	     7.6370	     3.1891	
    15.3580	    13.3438	    12.9242	    16.0294	    17.3721	    13.2599	     6.7978	    12.9242	     9.8190	     4.9515	
    16.9525	    14.9384	    14.6866	    19.5541	    19.3024	    15.4419	     8.4763	    15.0223	    11.4975	     6.3782	
    17.9596	    16.0294	    15.9454	    22.6593	    20.5612	    17.2043	     9.6512	    16.5329	    12.5885	     7.4692	
    18.4631	    16.6168	    16.5329	    25.2609	    21.2326	    18.2953	    10.4065	    17.4561	    12.9242	     8.1406	
    18.3792	    16.6168	    16.6168	    27.1912	    21.4005	    18.8828	    10.5743	    17.7917	    12.6724	     8.3084	
    17.7917	    16.2811	    16.1972	    28.5339	    21.1487	    18.8828	    10.4065	    17.5400	    11.9171	     8.0566	
    16.7847	    15.5258	    15.4419	    29.2053	    20.5612	    18.5471	     9.9869	    16.8686	    10.8261	     7.4692	
    15.5258	    14.5187	    14.4348	    29.2053	    19.8059	    17.8757	     9.2316	    15.8615	     9.3994	     6.6299	
    14.0152	    13.4277	    13.1760	    28.5339	    18.9667	    16.9525	     8.3084	    14.5187	     7.8049	     5.6229	
    12.4207	    12.1689	    11.8332	    27.2751	    18.0435	    15.7776	     7.1335	    13.0081	     6.2943	     4.4479	
    10.9940	    10.9940	    10.5743	    25.4288	    17.2043	    14.6027	     5.8746	    11.4975	     4.7836	     3.2730	
     9.8190	    10.0708	     9.5673	    23.2468	    16.5329	    13.4277	     4.6158	    10.1547	     3.6087	     2.3499	
     9.1476	     9.4833	     8.9798	    20.8969	    16.1972	    12.4207	     3.6087	     9.1476	     2.7695	     1.7624	
     9.1476	     9.3994	     9.0637	    18.6310	    16.2811	    11.6653	     2.8534	     8.5602	     2.5177	     1.5945	
     9.8190	     9.8190	     9.8190	    16.5329	    16.7847	    11.4136	     2.5177	     8.4763	     2.7695	     1.9302	
    11.0779	    10.7422	    11.1618	    14.7705	    17.6239	    11.4136	     2.6016	     8.7280	     3.5248	     2.6855	
    12.9242	    12.0850	    13.0081	    13.3438	    18.7149	    11.7493	     3.1052	     9.3155	     4.6997	     3.6087	
    15.0223	    13.5117	    15.0223	    12.1689	    19.9738	    12.1689	     4.0283	     9.9869	     5.9586	     4.6997	
    17.3721	    15.1062	    16.9525	    11.1618	    21.2326	    12.6724	     5.1193	    10.7422	     7.3853	     5.7068	
    19.7220	    16.6168	    18.6310	    10.3226	    22.2397	    13.0920	     6.2943	    11.4136	     8.6441	     6.5460	
    21.8201	    17.9596	    19.8059	     9.3155	    23.0789	    13.2599	     7.4692	    11.9171	     9.6512	     7.0496	
    23.4146	    18.8828	    20.3934	     7.9727	    23.4146	    13.0081	     8.4763	    12.0850	    10.1547	     7.2174	
    24.1699	    19.1345	    20.1416	     6.2943	    23.1628	    12.1689	     8.9798	    11.7493	     9.9869	     6.8817	
    23.7503	    18.6310	    19.2184	     4.1122	    22.1558	    10.8261	     8.8959	    10.7422	     9.0637	     5.9586	
    22.1558	    17.2882	    17.3721	     1.5945	    20.4773	     8.8120	     7.9727	     9.1476	     7.3013	     4.5319	
    19.3863	    15.0223	    14.6866	    -1.1749	    18.0435	     6.2943	     6.2943	     6.8817	     4.8676	     2.6855	
    15.6097	    12.0850	    11.4136	    -3.7766	    15.1062	     3.4409	     3.9444	     4.1962	     1.8463	     0.3357	
    11.1618	     8.6441	     7.6370	    -6.1264	    11.8332	     0.5875	     1.1749	     1.1749	    -1.4267	    -2.2659	
     6.2943	     5.0354	     3.8605	    -8.0566	     8.4763	    -2.2659	    -1.8463	    -1.8463	    -4.6158	    -4.8676	
     1.4267	     1.3428	     0.2518	    -9.3994	     5.3711	    -4.6997	    -4.7836	    -4.7836	    -7.4692	    -7.3853	
    -3.1052	    -1.9302	    -2.8534	    -9.9869	     2.6016	    -6.6299	    -7.3013	    -7.1335	    -9.6512	    -9.4833	
    -6.7139	    -4.5319	    -5.2032	    -9.5673	     0.5875	    -7.8049	    -9.2316	    -8.8120	   -10.9940	   -11.0779	
    -9.2316	    -6.1264	    -6.5460	    -7.9727	    -0.5035	    -8.1406	   -10.2386	    -9.6512	   -11.2457	   -12.0010	
   -10.4065	    -6.7139	    -6.7139	    -5.3711	    -0.5875	    -7.5531	   -10.2386	    -9.4833	   -10.5743	   -12.0850	
   -10.0708	    -6.1264	    -5.7907	    -1.7624	     0.3357	    -6.1264	    -9.1476	    -8.3923	    -8.8959	   -11.4136	
    -8.4763	    -4.5319	    -3.7766	     2.5177	     2.2659	    -4.0283	    -7.1335	    -6.4621	    -6.5460	    -9.9869	
    -5.7907	    -2.0142	    -1.0910	     7.0496	     4.8676	    -1.2589	    -4.2801	    -3.9444	    -3.5248	    -7.8888	
    -2.3499	     1.1749	     2.2659	    11.4136	     7.9727	     1.7624	    -0.8392	    -0.9232	    -0.1678	    -5.3711	
     1.5106	     4.7836	     5.7907	    15.4419	    11.4136	     4.7836	     2.8534	     2.2659	     3.2730	    -2.5177	
     5.5389	     8.4763	     9.3155	    18.8828	    14.7705	     7.7209	     6.4621	     5.3711	     6.6299	     0.3357	
     9.3994	    11.9171	    12.5885	    21.4005	    17.7917	    10.2386	     9.6512	     8.3084	     9.6512	     3.0212	
    12.7563	    14.7705	    15.2740	    23.0789	    20.3094	    12.2528	    12.0850	    10.6583	    12.0850	     5.4550	
    15.4419	    16.9525	    17.2043	    23.8342	    21.9879	    13.5956	    13.5117	    12.5046	    13.7634	     7.3853	
    17.1204	    18.1274	    18.2953	    23.7503	    22.7432	    14.2670	    13.8474	    13.5117	    14.6027	     8.8120	
    17.8757	    18.2953	    18.2953	    23.0789	    22.4915	    14.3509	    13.0081	    13.8474	    14.6027	     9.5673	
    17.7917	    17.5400	    17.4561	    21.9040	    21.3165	    13.9313	    11.2457	    13.4277	    13.9313	     9.9030	
    16.9525	    16.0294	    15.9454	    20.4773	    19.3863	    13.0081	     8.5602	    12.5046	    12.5046	     9.6512	
    15.6097	    14.0991	    13.9313	    19.1345	    16.9525	    11.8332	     5.4550	    11.1618	    10.7422	     9.0637	
    14.0991	    11.9171	    11.6653	    17.9596	    14.3509	    10.6583	     2.3499	     9.6512	     8.8120	     8.2245	
    12.6724	     9.9869	     9.5673	    17.0364	    11.7493	     9.4833	    -0.5875	     8.3084	     6.9656	     7.3013	
    11.6653	     8.3923	     7.8049	    16.3651	     9.5673	     8.4763	    -2.9373	     7.2174	     5.5389	     6.3782	
    11.1618	     7.4692	     6.5460	    15.8615	     7.8888	     7.8888	    -4.4479	     6.5460	     4.6158	     5.7907	
    11.2457	     7.3013	     5.9586	    15.5258	     6.9656	     7.7209	    -4.9515	     6.4621	     4.4479	     5.4550	
    12.0850	     7.8888	     6.0425	    15.2740	     6.7978	     8.1406	    -4.6158	     6.9656	     5.0354	     5.5389	
    13.5117	     9.1476	     6.6299	    15.0223	     7.4692	     9.0637	    -3.2730	     8.1406	     6.2943	     6.1264	
    15.4419	    10.9940	     7.8049	    14.8544	     8.8120	    10.5743	    -1.0910	     9.9030	     8.3084	     7.2174	
    17.7078	    13.2599	     9.3155	    14.9384	    10.7422	    12.5046	     1.5945	    12.0850	    10.9100	     8.5602	
    20.2255	    15.8615	    11.2457	    15.2740	    13.0920	    14.7705	     4.5319	    14.6027	    13.7634	    10.2386	
    22.9111	    18.4631	    13.3438	    15.8615	    15.5258	    17.2882	     7.4692	    17.2882	    16.7007	    11.9171	
    25.3448	    20.8969	    15.5258	    16.7007	    17.7917	    19.7220	     9.9869	    19.8898	    19.4702	    13.5117	
    27.4429	    22.9111	    17.3721	    17.7078	    19.8059	    21.9040	    12.0010	    22.2397	    21.8201	    14.7705	
    28.9536	    24.3378	    18.8828	    18.9667	    21.2326	    23.5825	    13.1760	    24.0860	    23.4985	    15.7776	
    29.7089	    24.9252	    19.7220	    20.1416	    22.0718	    24.7574	    13.5117	    25.2609	    24.4217	    16.3651	
    29.5410	    24.6735	    19.8898	    21.4005	    22.2397	    25.0931	    13.0081	    25.7645	    24.5895	    16.5329	
    28.5339	    23.5825	    19.3863	    22.6593	    21.7361	    24.8413	    11.6653	    25.5127	    23.9182	    16.2811	
    26.6037	    21.6522	    18.1274	    23.7503	    20.6451	    23.8342	     9.7351	    24.5895	    22.4075	    15.6097	
    23.9182	    19.2184	    16.3651	    24.6735	    19.0506	    22.2397	     7.3013	    22.9111	    20.2255	    14.5187	
    20.7291	    16.3651	    14.2670	    25.4288	    17.0364	    20.3094	     4.6997	    20.7291	    17.5400	    13.0920	
    17.3721	    13.4277	    11.9171	    25.9323	    14.9384	    18.0435	     2.0142	    18.2953	    14.5187	    11.4975	
    14.1830	    10.7422	     9.5673	    26.3519	    12.9242	    15.8615	    -0.4196	    15.8615	    11.5814	     9.9030	
    11.4136	     8.4763	     7.4692	    26.6037	    11.1618	    13.9313	    -2.4338	    13.5117	     8.8959	     8.4763	
     9.3994	     6.8817	     5.8746	    26.9394	     9.8190	    12.5885	    -3.6926	    11.7493	     6.7978	     7.3013	
     8.2245	     6.1264	     4.9515	    27.6108	     9.2316	    12.0010	    -4.1962	    10.5743	     5.4550	     6.6299	
     7.9727	     6.2943	     4.9515	    28.5339	     9.4833	    12.1689	    -3.7766	    10.2386	     5.0354	     6.5460	
     8.7280	     7.2174	     5.8746	    29.6249	    10.5743	    13.0081	    -2.3499	    10.5743	     5.6229	     6.9656	
    10.2386	     8.8959	     7.4692	    30.4642	    12.4207	    14.1830	    -0.2518	    11.5814	     7.0496	     7.9727	
    12.1689	    10.9100	     9.5673	    30.7999	    14.6866	    15.4419	     2.4338	    12.8403	     8.9798	     9.3155	
    14.1830	    13.0081	    11.8332	    30.1285	    17.2043	    16.3651	     5.2872	    14.1830	    11.0779	    10.8261	
    16.0294	    14.9384	    13.8474	    28.4500	    19.4702	    16.7847	     8.0566	    15.1901	    13.0081	    12.2528	
    17.3721	    16.3651	    15.5258	    25.5966	    21.3165	    16.5329	    10.4065	    15.8615	    14.4348	    13.4277	
    18.0435	    17.0364	    16.4490	    21.9040	    22.4915	    15.6097	    12.0850	    15.9454	    15.2740	    14.0991	
    18.0435	    17.0364	    16.6168	    17.7078	    22.9111	    14.0152	    12.9242	    15.4419	    15.3580	    14.3509	
    17.3721	    16.2811	    15.9454	    13.4277	    22.5754	    11.9171	    12.9242	    14.4348	    14.7705	    14.0152	
    16.0294	    14.8544	    14.3509	     9.3155	    21.4005	     9.3994	    12.0010	    13.0081	    13.3438	    13.0920	
    14.3509	    12.9242	    12.0010	     5.6229	    19.5541	     6.7139	    10.2386	    11.0779	    11.3297	    11.5814	
    12.5046	    10.7422	     9.2316	     2.5177	    17.2043	     3.7766	     7.9727	     8.8959	     8.8959	     9.6512	
    10.5743	     8.3923	     6.2943	    -0.1678	    14.6866	     1.0071	     5.2872	     6.4621	     6.1264	     7.3013	
     8.8120	     6.2103	     3.5248	    -2.1820	    12.2528	    -1.5945	     2.6016	     4.0283	     3.3569	     4.8676	
     7.3853	     4.4479	     1.4267	    -3.5248	    10.0708	    -3.6926	     0.1678	     1.7624	     0.9232	     2.5177	
     6.5460	     3.2730	     0.1678	    -4.1122	     8.4763	    -5.0354	    -1.6785	    -0.1678	    -1.0910	     0.4196	
     6.2103	     2.8534	     0.0000	    -3.8605	     7.4692	    -5.4550	    -2.8534	    -1.3428	    -2.3499	    -1.2589	
     6.6299	     3.2730	     0.7553	    -2.6855	     7.3013	    -4.9515	    -3.1052	    -1.8463	    -2.8534	    -2.4338	
     7.7209	     4.5319	     2.4338	    -0.5875	     7.8888	    -3.4409	    -2.4338	    -1.4267	    -2.3499	    -2.8534	
     9.4833	     6.6299	     4.8676	     2.2659	     9.3994	    -1.0071	    -0.8392	    -0.1678	    -1.0910	    -2.6855	
    11.6653	     9.2316	     7.8049	     5.6229	    11.5814	     2.0142	     1.4267	     1.8463	     0.9232	    -1.9302	
    14.1830	    12.2528	    10.9940	     9.3155	    14.2670	     5.5389	     4.1122	     4.3640	     3.5248	    -0.7553	
    16.6168	    15.4419	    14.1830	    13.0920	    17.2043	     9.1476	     6.9656	     7.2174	     6.3782	     0.7553	
    18.8828	    18.3792	    17.2043	    16.7847	    20.2255	    12.7563	     9.6512	    10.1547	     9.2316	     2.3499	
    20.7291	    20.9808	    19.8059	    20.1416	    22.9950	    16.1133	    12.0010	    12.8403	    12.0010	     3.9444	
    22.0718	    22.9950	    21.8201	    23.1628	    25.2609	    18.9667	    13.6795	    15.1901	    14.4348	     5.5389	
    22.9111	    24.3378	    23.1628	    25.6805	    26.9394	    21.4005	    14.6866	    16.9525	    16.4490	     6.8817	
    23.1628	    25.0092	    23.9182	    27.6947	    27.8625	    23.1628	    15.0223	    18.1274	    17.9596	     7.9727	
    22.9111	    24.9252	    23.9182	    28.8696	    28.1143	    24.2538	    14.5187	    18.6310	    18.7149	     8.6441	
    22.0718	    24.0860	    23.2468	    29.2053	    27.5269	    24.5895	    13.3438	    18.4631	    18.8828	     8.9798	
    20.8130	    22.7432	    21.9040	    28.5339	    26.2680	    24.1699	    11.4975	    17.7078	    18.3792	     8.8959	
    19.1345	    20.8969	    20.0577	    26.9394	    24.5056	    23.0789	     9.2316	    16.4490	    17.2043	     8.5602	
    17.2043	    18.7149	    17.7917	    24.5056	    22.4075	    21.3165	     6.7139	    14.8544	    15.6937	     7.8888	
    15.0223	    16.3651	    15.2740	    21.4005	    20.1416	    19.1345	     4.1962	    13.0920	    13.8474	     7.0496	
    12.7563	    14.0152	    12.6724	    17.8757	    17.8757	    16.6168	     1.9302	    11.2457	    11.9171	     6.1264	
    10.4904	    11.7493	    10.1547	    14.2670	    15.7776	    13.9313	     0.0000	     9.4833	     9.9869	     5.2872	
     8.3923	     9.7351	     7.9727	    10.9100	    14.0152	    11.3297	    -1.1749	     7.9727	     8.3084	     4.5319	
     6.7139	     8.0566	     6.2103	     8.0566	    12.6724	     8.9798	    -1.7624	     6.8817	     7.0496	     4.1122	
     5.6229	     7.1335	     5.2032	     6.0425	    11.7493	     7.3853	    -1.5106	     6.2943	     6.3782	     4.0283	
     5.3711	     6.8817	     4.9515	     5.2032	    11.4975	     6.5460	    -0.5035	     6.4621	     6.3782	     4.3640	
     5.7907	     7.3013	     5.5389	     5.6229	    11.8332	     6.6299	     1.0910	     7.3013	     7.0496	     5.2032	
     6.9656	     8.3923	     6.8817	     7.1335	    12.7563	     7.4692	     3.1052	     8.8120	     8.2245	     6.4621	
     8.6441	     9.9869	     8.6441	     9.5673	    14.0991	     9.0637	     5.2872	    10.8261	     9.9869	     7.9727	
    10.5743	    11.8332	    10.7422	    12.8403	    15.6937	    11.1618	     7.4692	    13.1760	    11.9171	     9.7351	
    12.4207	    13.5956	    12.9242	    16.4490	    17.4561	    13.4277	     9.4833	    15.7776	    14.0991	    11.5814	
    14.0152	    15.1901	    14.7705	    20.1416	    19.1345	    15.7776	    11.0779	    18.2953	    16.1133	    13.3438	
    14.9384	    16.1972	    16.1133	    23.4146	    20.3094	    17.9596	    12.0010	    20.4773	    17.8757	    14.7705	
    15.1062	    16.5329	    16.7007	    26.1002	    20.9808	    19.6381	    12.1689	    22.1558	    19.2184	    15.8615	
    14.4348	    16.1972	    16.4490	    27.8625	    20.8130	    20.8130	    11.5814	    23.1628	    19.8898	    16.3651	
    12.9242	    15.1062	    15.3580	    28.6179	    19.8898	    21.3165	    10.3226	    23.4985	    19.9738	    16.2811	
    10.9100	    13.5956	    13.6795	    28.4500	    18.3792	    21.2326	     8.4763	    23.1628	    19.4702	    15.7776	
     8.6441	    11.7493	    11.7493	    27.5269	    16.4490	    20.8130	     6.2943	    22.4075	    18.7149	    14.7705	
     6.3782	     9.8190	     9.5673	    26.1002	    14.3509	    19.9738	     3.8605	    21.2326	    17.6239	    13.4277	
     4.1962	     7.8888	     7.5531	    24.3378	    12.1689	    18.9667	     1.4267	    19.9738	    16.5329	    12.0010	
     2.4338	     6.2103	     5.6229	    22.4075	    10.1547	    17.9596	    -0.9232	    18.6310	    15.6097	    10.4904	
     1.0910	     4.8676	     4.0283	    20.6451	     8.4763	    16.9525	    -3.0212	    17.5400	    14.9384	     9.2316	
     0.3357	     3.9444	     2.7695	    19.1345	     7.2174	    16.2811	    -4.6997	    16.7847	    14.6866	     8.3084	
     0.2518	     3.6087	     2.0142	    17.9596	     6.5460	    15.9454	    -5.8746	    16.5329	    15.0223	     7.8049	
     1.0071	     3.9444	     1.9302	    17.3721	     6.7139	    16.1133	    -6.2943	    16.7847	    15.9454	     7.9727	
     2.5177	     4.9515	     2.4338	    17.2043	     7.6370	    16.7007	    -6.1264	    17.5400	    17.4561	     8.7280	
     4.8676	     6.5460	     3.5248	    17.5400	     9.2316	    17.7917	    -5.2872	    18.8828	    19.4702	    10.0708	
     7.8049	     8.6441	     5.2032	    18.2114	    11.4975	    19.1345	    -3.8605	    20.4773	    21.6522	    11.8332	
    11.0779	    10.9100	     7.2174	    19.1345	    14.0152	    20.6451	    -2.1820	    22.2397	    23.9182	    14.0152	
    14.3509	    13.3438	     9.3155	    20.3094	    16.7847	    22.1558	    -0.2518	    24.0021	    26.1002	    16.3651	
    17.3721	    15.5258	    11.4975	    21.5683	    19.3863	    23.5825	     1.5945	    25.6805	    28.1143	    18.6310	
    19.9738	    17.3721	    13.4277	    22.9111	    21.7361	    24.9252	     3.2730	    27.1912	    29.6249	    20.8130	
    21.8201	    18.7988	    15.0223	    24.3378	    23.4146	    26.0162	     4.7836	    28.4500	    30.7999	    22.6593	
    22.8271	    19.5541	    16.0294	    25.6805	    24.4217	    26.7715	     5.9586	    29.2053	    31.3873	    24.1699	
    22.9950	    19.6381	    16.3651	    26.6876	    24.5056	    27.0233	     6.7978	    29.4571	    31.3034	    25.0931	
    22.2397	    19.0506	    15.9454	    27.3590	    23.5825	    26.6876	     7.1335	    29.0375	    30.4642	    25.2609	
    20.7291	    17.6239	    14.7705	    27.2751	    21.8201	    25.5966	     6.9656	    27.8625	    28.7857	    24.6735	
    18.2953	    15.6097	    13.0920	    26.6037	    19.2184	    23.8342	     6.2103	    25.9323	    26.3519	    23.3307	
    15.2740	    13.0920	    10.8261	    25.1770	    16.0294	    21.4005	     4.8676	    23.2468	    23.2468	    21.3165	
    11.7493	    10.0708	     8.1406	    23.1628	    12.4207	    18.5471	     2.9373	    20.0577	    19.7220	    18.7988	
     7.9727	     6.8817	     5.2872	    20.7291	     8.6441	    15.3580	     0.5875	    16.6168	    15.9454	    16.0294	
     4.1962	     3.6926	     2.4338	    18.0435	     5.0354	    12.1689	    -1.8463	    13.1760	    12.1689	    13.2599	
     0.9232	     0.9232	     0.0000	    15.3580	     2.0142	     9.3994	    -4.2801	    10.1547	     8.8120	    10.6583	
    -1.5945	    -1.0910	    -1.9302	    13.0920	    -0.1678	     7.1335	    -6.2943	     7.7209	     6.2103	     8.6441	
    -3.1052	    -2.2659	    -3.0212	    11.2457	    -1.2589	     5.7068	    -7.7209	     6.1264	     4.3640	     7.2174	
    -3.5248	    -2.5177	    -3.3569	    10.0708	    -1.4267	     5.1193	    -8.6441	     5.4550	     3.5248	     6.5460	
    -3.0212	    -1.9302	    -3.0212	     9.5673	    -0.6714	     5.3711	    -8.8959	     5.4550	     3.5248	     6.3782	
    -1.7624	    -0.5875	    -2.0142	     9.4833	     0.8392	     6.1264	    -8.5602	     6.1264	     4.3640	     6.7978	
     0.1678	     1.3428	    -0.5875	     9.7351	     2.9373	     7.3013	    -7.8049	     7.2174	     5.7068	     7.6370	
     2.6016	     3.6087	     1.0910	    10.1547	     5.2872	     8.7280	    -6.7139	     8.6441	     7.3853	     8.6441	
     5.2872	     6.0425	     2.9373	    10.5743	     7.8888	    10.0708	    -5.2032	    10.1547	     9.2316	     9.8190	
     8.1406	     8.4763	     4.7836	    10.9100	    10.4904	    11.2457	    -3.4409	    11.5814	    11.1618	    10.8261	
    10.7422	    10.6583	     6.4621	    11.0779	    12.8403	    12.2528	    -1.5106	    12.8403	    12.9242	    11.6653	
    13.0081	    12.3367	     7.8888	    11.0779	    14.7705	    12.7563	     0.5035	    13.8474	    14.3509	    12.0010	
    14.6027	    13.4277	     8.9798	    10.6583	    16.1972	    12.9242	     2.2659	    14.4348	    15.2740	    11.7493	
    15.6097	    13.9313	     9.6512	     9.9869	    16.9525	    12.5885	     3.7766	    14.5187	    15.6097	    10.9940	
    15.9454	    13.7634	     9.9030	     8.9798	    17.1204	    11.7493	     4.7836	    14.0991	    15.3580	     9.5673	
    15.6937	    13.0920	     9.8190	     7.6370	    16.6168	    10.5743	     5.2032	    13.1760	    14.4348	     7.6370	
    14.9384	    12.0010	     9.3155	     6.2103	    15.6937	     9.0637	     5.1193	    11.8332	    13.0920	     5.3711	
    13.8474	    10.5743	     8.4763	     4.6997	    14.3509	     7.3013	     4.5319	    10.2386	    11.2457	     2.9373	
    12.5885	     9.0637	     7.3853	     3.1891	    12.8403	     5.6229	     3.6087	     8.3084	     9.2316	     0.5875	
    11.2457	     7.5531	     6.2103	     1.9302	    11.2457	     3.9444	     2.4338	     6.3782	     7.2174	    -1.5106	
     9.9030	     6.1264	     4.9515	     0.8392	     9.7351	     2.5177	     1.1749	     4.4479	     5.2872	    -3.1891	
     8.7280	     4.8676	     3.8605	     0.0839	     8.4763	     1.2589	     0.0000	     2.6016	     3.5248	    -4.3640	
     7.8049	     3.9444	     3.1052	    -0.2518	     7.4692	     0.4196	    -1.0071	     1.0910	     2.2659	    -4.8676	
     7.2174	     3.5248	     2.6855	    -0.1678	     6.9656	     0.0000	    -1.5945	    -0.0839	     1.4267	    -4.7836	
     7.1335	     3.6087	     2.9373	     0.5035	     6.9656	     0.0000	    -1.6785	    -0.6714	     1.0910	    -4.1122	
     7.6370	     4.2801	     3.6926	     1.6785	     7.4692	     0.4196	    -1.2589	    -0.7553	     1.3428	    -2.9373	
     8.8120	     5.6229	     4.9515	     3.4409	     8.3084	     1.1749	    -0.2518	    -0.2518	     2.0142	    -1.3428	
    10.5743	     7.5531	     6.7139	     5.6229	     9.5673	     2.4338	     1.2589	     0.7553	     3.0212	     0.5875	
    12.7563	     9.9869	     8.8120	     8.1406	    11.0779	     3.9444	     3.0212	     2.1820	     4.2801	     2.6855	
    15.2740	    12.6724	    10.9940	    10.9100	    12.6724	     5.7068	     4.9515	     3.8605	     5.7068	     4.7836	
    17.7917	    15.4419	    13.0920	    13.7634	    14.2670	     7.5531	     6.8817	     5.6229	     6.9656	     6.7139	
    19.9738	    17.7917	    14.9384	    16.3651	    15.6097	     9.3155	     8.5602	     7.2174	     8.0566	     8.2245	
    21.5683	    19.6381	    16.2811	    18.2953	    16.6168	    10.6583	     9.7351	     8.3084	     8.6441	     9.1476	
    22.4075	    20.6451	    17.0364	    19.3863	    17.0364	    11.3297	    10.2386	     8.7280	     8.6441	     9.3155	
    22.3236	    20.7291	    16.9525	    19.3863	    16.7007	    11.3297	    10.0708	     8.3084	     7.8888	     8.5602	
    21.4005	    19.8898	    16.0294	    18.2953	    15.6937	    10.4904	     9.1476	     7.0496	     6.4621	     6.9656	
    19.7220	    18.2114	    14.4348	    16.1972	    13.9313	     8.8959	     7.4692	     5.0354	     4.3640	     4.6158	
    17.3721	    15.8615	    12.4207	    13.2599	    11.6653	     6.7978	     5.3711	     2.6016	     1.7624	     1.7624	
    14.6866	    13.0920	    10.1547	    10.0708	     9.1476	     4.2801	     3.0212	    -0.0839	    -0.9232	    -1.3428	
    12.0010	    10.4065	     7.9727	     6.8817	     6.6299	     1.8463	     0.6714	    -2.6855	    -3.5248	    -4.2801	
     9.5673	     8.0566	     6.2943	     4.1962	     4.5319	    -0.2518	    -1.3428	    -4.8676	    -5.6229	    -6.8817	
     7.8049	     6.3782	     5.2872	     2.3499	     3.1052	    -1.6785	    -2.8534	    -6.2943	    -7.0496	    -8.8120	
     6.7978	     5.4550	     5.1193	     1.5945	     2.6016	    -2.2659	    -3.6087	    -6.8817	    -7.6370	    -9.8190	
     6.8817	     5.4550	     5.8746	     2.0981	     3.1052	    -1.9302	    -3.6087	    -6.4621	    -7.3013	    -9.8190	
     8.0566	     6.3782	     7.4692	     3.7766	     4.6158	    -0.5875	    -2.7695	    -5.1193	    -6.0425	    -8.8959	
    10.3226	     8.2245	     9.7351	     6.7978	     7.0496	     1.5945	    -1.1749	    -2.8534	    -3.8605	    -7.0496	
    13.4277	    10.7422	    12.5046	    10.7422	    10.1547	     4.5319	     0.9232	     0.1678	    -1.0910	    -4.4479	
    17.1204	    13.9313	    15.4419	    15.4419	    13.7634	     8.0566	     3.3569	     3.6926	     2.1820	    -1.2589	
    20.9808	    17.3721	    18.3792	    20.4773	    17.4561	    11.8332	     5.8746	     7.4692	     5.7068	     2.0981	
    24.6735	    20.8130	    20.8969	    25.5127	    21.0648	    15.5258	     8.2245	    11.1618	     9.0637	     5.3711	
    27.7786	    23.9182	    22.9111	    30.1285	    24.1699	    18.9667	    10.2386	    14.5187	    12.0010	     8.3084	
    30.1285	    26.3519	    24.2538	    33.9890	    26.7715	    21.6522	    11.6653	    17.2882	    14.4348	    10.5743	
    31.3873	    27.7786	    24.8413	    36.7584	    28.4500	    23.4985	    12.4207	    19.1345	    16.0294	    12.0850	
    31.6391	    28.2822	    24.5056	    38.2690	    29.2892	    24.2538	    12.6724	    20.1416	    16.7847	    12.7563	
    30.9677	    27.8625	    23.4146	    38.6047	    29.1214	    23.9182	    12.2528	    20.1416	    16.7007	    12.5885	
    29.4571	    26.6037	    21.5683	    37.7655	    28.1982	    22.7432	    11.4975	    19.3024	    15.6937	    11.7493	
    27.4429	    24.7574	    19.2184	    36.0870	    26.4359	    20.8130	    10.2386	    17.7917	    14.0991	    10.2386	
    25.0931	    22.4915	    16.5329	    33.8211	    24.1699	    18.4631	     8.7280	    15.8615	    11.9171	     8.4763	
    22.6593	    20.1416	    13.8474	    31.3034	    21.6522	    16.1133	     6.9656	    13.7634	     9.4833	     6.4621	
    20.4773	    17.7917	    11.3297	    28.8696	    19.1345	    14.0991	     5.2032	    11.9171	     7.1335	     4.6158	
    18.7149	    15.8615	     9.3994	    26.8555	    16.8686	    12.5046	     3.6087	    10.4065	     5.2032	     3.1052	
    17.6239	    14.4348	     8.0566	    25.5127	    15.1901	    11.5814	     2.4338	     9.6512	     3.8605	     2.0142	
    17.2043	    13.6795	     7.4692	    24.8413	    14.0991	    11.3297	     1.7624	     9.4833	     3.2730	     1.4267	
    17.4561	    13.5117	     7.7209	    24.9252	    13.6795	    11.8332	     1.6785	    10.0708	     3.5248	     1.5106	
    18.2114	    14.0152	     8.5602	    25.5966	    13.9313	    12.8403	     2.2659	    11.3297	     4.5319	     2.0142	
    19.4702	    15.0223	     9.9030	    26.6037	    14.7705	    14.2670	     3.2730	    12.9242	     6.0425	     3.0212	
    20.8130	    16.2811	    11.5814	    27.9465	    15.8615	    15.8615	     4.6158	    14.6866	     7.8888	     4.3640	
    22.3236	    17.7078	    13.2599	    29.2053	    17.2043	    17.4561	     6.1264	    16.4490	     9.9030	     5.8746	
    23.5825	    19.1345	    14.8544	    30.3802	    18.5471	    18.7988	     7.7209	    17.9596	    11.8332	     7.5531	
    24.5895	    20.1416	    16.0294	    31.2195	    19.7220	    19.8059	     8.9798	    19.0506	    13.4277	     9.1476	
    25.1770	    20.8130	    16.7847	    31.5552	    20.5612	    20.2255	     9.9869	    19.6381	    14.6027	    10.4065	
    25.1770	    20.8969	    16.8686	    31.3873	    20.8130	    19.8059	    10.4065	    19.5541	    15.1901	    11.2457	
    24.7574	    20.3094	    16.3651	    30.3802	    20.4773	    18.6310	    10.1547	    18.7149	    15.1062	    11.4975	
    23.7503	    19.1345	    15.1062	    28.7857	    19.4702	    16.7007	     9.3994	    17.3721	    14.4348	    11.0779	
    22.3236	    17.5400	    13.3438	    26.5198	    17.8757	    14.2670	     8.1406	    15.5258	    13.1760	     9.9869	
    20.5612	    15.6097	    11.1618	    23.8342	    15.8615	    11.5814	     6.3782	    13.4277	    11.6653	     8.4763	
    18.6310	    13.5117	     8.6441	    20.8969	    13.5117	     8.8120	     4.3640	    11.2457	     9.9030	     6.5460	
    16.7007	    11.4975	     6.0425	    17.9596	    11.0779	     6.3782	     2.1820	     9.1476	     8.1406	     4.5319	
    14.9384	     9.7351	     3.6087	    15.1062	     8.8120	     4.4479	     0.0000	     7.3013	     6.5460	     2.6855	
    13.5956	     8.4763	     1.7624	    12.7563	     7.0496	     3.1052	    -1.8463	     5.8746	     5.3711	     1.1749	
    12.7563	     7.8049	     0.6714	    10.8261	     5.8746	     2.6016	    -3.1891	     5.0354	     4.6997	     0.2518	
    12.5885	     7.8888	     0.5035	     9.3994	     5.5389	     2.9373	    -3.7766	     4.9515	     4.6997	     0.0000	
    13.1760	     8.8120	     1.4267	     8.8120	     6.1264	     4.0283	    -3.4409	     5.5389	     5.3711	     0.5875	
    14.6027	    10.4904	     3.4409	     8.8959	     7.4692	     5.8746	    -2.1820	     6.9656	     6.7139	     1.9302	
    16.6168	    12.8403	     6.2103	     9.6512	     9.5673	     8.2245	    -0.1678	     8.9798	     8.7280	     4.0283	
    19.0506	    15.5258	     9.5673	    11.1618	    12.1689	    11.1618	     2.5177	    11.5814	    11.0779	     6.5460	
    21.5683	    18.4631	    13.0920	    13.2599	    15.0223	    14.2670	     5.5389	    14.4348	    13.5956	     9.4833	
    23.9182	    21.2326	    16.3651	    15.6937	    17.7917	    17.4561	     8.4763	    17.3721	    15.9454	    12.3367	
    25.9323	    23.4985	    19.1345	    18.2953	    20.3094	    20.4773	    11.1618	    20.1416	    18.0435	    14.9384	
    27.2751	    25.2609	    21.3165	    20.9808	    22.3236	    23.1628	    13.2599	    22.4915	    19.6381	    17.1204	
    27.9465	    26.3519	    22.6593	    23.7503	    23.6664	    25.5127	    14.6866	    24.5056	    20.7291	    18.7149	
    27.9465	    26.7715	    23.2468	    26.4359	    24.3378	    27.3590	    15.2740	    26.0162	    21.1487	    19.7220	
    27.3590	    26.4359	    23.1628	    28.9536	    24.3378	    28.7857	    15.1062	    27.1072	    21.1487	    20.1416	
    26.1841	    25.3448	    22.4915	    31.3034	    23.7503	    29.6249	    14.0991	    27.6108	    20.5612	    20.0577	
    24.4217	    23.6664	    21.1487	    33.4015	    22.5754	    30.0446	    12.5046	    27.6947	    19.6381	    19.3863	
    22.3236	    21.4844	    19.4702	    35.1639	    20.9808	    29.8767	    10.4065	    27.2751	    18.3792	    18.2953	
    19.8898	    18.9667	    17.3721	    36.4227	    19.0506	    29.2053	     7.9727	    26.4359	    16.8686	    16.7847	
    17.2043	    16.2811	    15.1901	    36.8423	    17.0364	    28.1143	     5.5389	    25.0931	    15.1901	    15.1062	
    14.5187	    13.4277	    12.9242	    36.2549	    15.0223	    26.5198	     3.1052	    23.3307	    13.3438	    13.2599	
    11.8332	    10.7422	    10.8261	    34.4086	    13.0081	    24.4217	     0.8392	    21.1487	    11.5814	    11.3297	
     9.3155	     8.3084	     8.8959	    31.1356	    11.2457	    21.8201	    -1.0071	    18.6310	     9.7351	     9.3994	
     7.1335	     6.1264	     7.3013	    26.6037	     9.8190	    18.8828	    -2.4338	    15.9454	     8.0566	     7.5531	
     5.4550	     4.5319	     6.1264	    20.9808	     8.8120	    15.6937	    -3.1891	    13.2599	     6.6299	     5.9586	
     4.3640	     3.5248	     5.3711	    14.9384	     8.3923	    12.5885	    -3.3569	    10.7422	     5.4550	     4.6158	
     3.9444	     3.1052	     5.1193	     9.0637	     8.4763	     9.6512	    -2.7695	     8.6441	     4.6158	     3.6087	
     4.1122	     3.3569	     5.2032	     4.0283	     9.0637	     7.3013	    -1.5945	     7.1335	     4.1962	     2.9373	
     4.9515	     4.2801	     5.7907	     0.4196	    10.1547	     5.6229	     0.0839	     6.2943	     4.1962	     2.6855	
     6.3782	     5.7068	     6.7139	    -1.5106	    11.7493	     4.6997	     2.1820	     6.1264	     4.5319	     2.7695	
     8.3084	     7.6370	     8.0566	    -1.7624	    13.7634	     4.3640	     4.5319	     6.6299	     5.1193	     3.1891	
    10.5743	     9.7351	     9.6512	    -0.7553	    15.9454	     4.4479	     6.8817	     7.5531	     5.9586	     3.6926	
    12.9242	    12.0010	    11.4136	     1.1749	    18.1274	     4.8676	     9.0637	     8.6441	     6.7139	     4.3640	
    15.1062	    14.0152	    13.0920	     3.2730	    20.1416	     5.2872	    10.7422	     9.6512	     7.4692	     4.9515	
    16.9525	    15.6937	    14.4348	     5.2872	    21.7361	     5.6229	    11.9171	    10.4904	     7.9727	     5.3711	
    18.3792	    16.8686	    15.3580	     6.7139	    22.7432	     5.7907	    12.4207	    10.9100	     8.2245	     5.5389	
    19.1345	    17.3721	    15.7776	     7.4692	    23.0789	     5.5389	    12.2528	    10.7422	     8.0566	     5.3711	
    19.3024	    17.1204	    15.5258	     7.3853	    22.7432	     4.9515	    11.4136	     9.9869	     7.5531	     4.7836	
    18.7988	    16.2811	    14.6866	     6.5460	    21.6522	     3.9444	     9.9869	     8.7280	     6.6299	     3.9444	
    17.6239	    14.8544	    13.3438	     5.1193	    20.0577	     2.6016	     8.1406	     7.0496	     5.2872	     2.8534	
    16.0294	    13.0920	    11.7493	     3.4409	    18.1274	     0.9232	     6.1264	     5.1193	     3.7766	     1.7624	
    14.1830	    11.2457	    10.0708	     1.7624	    16.1133	    -0.6714	     4.1122	     3.1052	     2.2659	     0.7553	
    12.3367	     9.5673	     8.5602	     0.3357	    14.1830	    -2.1820	     2.2659	     1.3428	     0.9232	     0.0839	
    10.6583	     8.1406	     7.2174	    -0.4196	    12.5885	    -3.1891	     0.8392	     0.0000	    -0.0839	    -0.3357	
     9.3155	     7.3013	     6.3782	    -0.4196	    11.4136	    -3.6087	    -0.1678	    -0.7553	    -0.5035	    -0.2518	
     8.6441	     6.9656	     6.0425	     0.5035	    10.9940	    -3.2730	    -0.5035	    -0.7553	    -0.2518	     0.3357	
     8.4763	     7.3013	     6.1264	     2.3499	    11.0779	    -2.1820	    -0.3357	     0.0000	     0.5035	     1.2589	
     8.8959	     8.1406	     6.5460	     4.9515	    11.7493	    -0.3357	     0.3357	     1.3428	     1.7624	     2.4338	
     9.6512	     9.3155	     7.0496	     8.1406	    12.7563	     1.8463	     1.2589	     3.1052	     3.2730	     3.7766	
    10.6583	    10.5743	     7.4692	    11.4975	    13.8474	     4.3640	     2.1820	     4.9515	     4.7836	     4.9515	
    11.5814	    11.6653	     7.6370	    14.7705	    14.7705	     6.7139	     2.8534	     6.6299	     6.0425	     5.9586	
    12.3367	    12.5885	     7.5531	    17.5400	    15.4419	     8.8120	     3.1891	     8.0566	     6.9656	     6.6299	
    12.7563	    13.1760	     7.3013	    19.7220	    15.6937	    10.4904	     3.0212	     9.1476	     7.3853	     7.0496	
    13.0081	    13.3438	     6.9656	    21.0648	    15.5258	    11.7493	     2.4338	     9.8190	     7.5531	     7.2174	
    12.8403	    13.1760	     6.6299	    21.5683	    15.1062	    12.3367	     1.4267	    10.0708	     7.3853	     7.3013	
    12.4207	    12.5885	     6.3782	    21.0648	    14.3509	    12.4207	     0.0000	     9.9869	     6.9656	     7.2174	
    11.5814	    11.6653	     6.0425	    19.7220	    13.3438	    11.7493	    -1.7624	     9.3994	     6.2103	     6.9656	
    10.4065	    10.2386	     5.4550	    17.3721	    12.0010	    10.4904	    -3.6926	     8.3923	     5.2872	     6.4621	
     8.8959	     8.4763	     4.4479	    14.4348	    10.4065	     8.4763	    -5.8746	     6.8817	     4.0283	     5.6229	
     7.1335	     6.4621	     3.1891	    10.9100	     8.5602	     6.0425	    -8.1406	     4.9515	     2.5177	     4.4479	
     5.2032	     4.1962	     1.5945	     7.3013	     6.7139	     3.1891	   -10.4065	     2.7695	     0.7553	     3.0212	
     3.3569	     2.0142	     0.0000	     3.9444	     4.9515	     0.1678	   -12.5046	     0.5035	    -1.0071	     1.3428	
     1.7624	     0.1678	    -1.5106	     1.0910	     3.4409	    -2.6855	   -14.0991	    -1.5945	    -2.6855	    -0.2518	
     0.5875	    -1.0910	    -2.6016	    -1.0071	     2.5177	    -5.1193	   -15.1062	    -3.2730	    -4.0283	    -1.5106	
     0.0839	    -1.7624	    -3.1052	    -2.0142	     2.0981	    -6.8817	   -15.2740	    -4.4479	    -4.7836	    -2.4338	
     0.3357	    -1.5106	    -2.9373	    -2.0142	     2.3499	    -7.8049	   -14.6027	    -4.8676	    -4.9515	    -2.7695	
     1.3428	    -0.5035	    -2.0981	    -1.0910	     3.2730	    -7.8049	   -13.1760	    -4.6997	    -4.5319	    -2.5177	
     3.1052	     1.2589	    -0.5035	     0.5875	     4.7836	    -6.9656	   -11.2457	    -3.8605	    -3.5248	    -1.7624	
     5.4550	     3.5248	     1.5945	     2.8534	     6.7978	    -5.4550	    -8.9798	    -2.6016	    -2.0981	    -0.7553	
     8.0566	     6.2103	     3.9444	     5.3711	     8.9798	    -3.6087	    -6.5460	    -1.0071	    -0.4196	     0.5035	
    10.8261	     9.0637	     6.4621	     7.9727	    11.1618	    -1.4267	    -4.2801	     0.6714	     1.3428	     1.5945	
    13.5117	    11.7493	     8.8120	    10.4065	    13.0920	     0.6714	    -2.1820	     2.3499	     3.0212	     2.6016	
    15.9454	    14.1830	    10.9100	    12.5885	    14.6866	     2.6855	    -0.4196	     3.8605	     4.5319	     3.1891	
    17.8757	    16.1133	    12.5046	    14.2670	    15.8615	     4.3640	     0.9232	     5.1193	     5.6229	     3.4409	
    19.3024	    17.3721	    13.5956	    15.3580	    16.4490	     5.6229	     1.9302	     5.9586	     6.3782	     3.3569	
    20.1416	    17.9596	    14.0991	    15.7776	    16.5329	     6.4621	     2.4338	     6.3782	     6.6299	     2.8534	
    20.3094	    17.7917	    13.8474	    15.6937	    15.9454	     6.8817	     2.4338	     6.2943	     6.3782	     1.9302	
    19.8059	    16.9525	    12.9242	    15.1901	    14.9384	     6.7978	     2.0142	     5.8746	     5.6229	     0.7553	
    18.8828	    15.6937	    11.4975	    14.2670	    13.5117	     6.3782	     1.0910	     5.1193	     4.5319	    -0.7553	
    17.4561	    14.0152	     9.6512	    13.1760	    11.9171	     5.7068	    -0.2518	     4.1962	     3.2730	    -2.4338	
    15.8615	    12.2528	     7.6370	    12.0850	    10.2386	     4.8676	    -1.6785	     3.1891	     1.7624	    -4.2801	
    14.2670	    10.5743	     5.6229	    11.1618	     8.7280	     3.8605	    -3.1052	     2.3499	     0.4196	    -6.0425	
    12.7563	     9.1476	     4.0283	    10.3226	     7.4692	     3.0212	    -4.2801	     1.7624	    -0.8392	    -7.6370	
    11.4975	     8.2245	     3.1052	     9.8190	     6.7978	     2.3499	    -5.1193	     1.6785	    -1.5945	    -8.8959	
    10.5743	     7.8049	     3.1052	     9.6512	     6.6299	     2.0981	    -5.3711	     2.0981	    -1.8463	    -9.5673	
    10.3226	     8.1406	     4.0283	     9.8190	     7.2174	     2.3499	    -4.9515	     3.1891	    -1.5106	    -9.5673	
    10.7422	     9.2316	     5.7907	    10.4065	     8.3923	     3.1891	    -3.9444	     4.8676	    -0.5035	    -8.7280	
    12.0010	    11.1618	     8.3084	    11.4975	    10.3226	     4.6997	    -2.3499	     7.0496	     1.0910	    -7.0496	
    14.0152	    13.8474	    11.3297	    13.0920	    12.7563	     6.7139	    -0.1678	     9.7351	     3.1052	    -4.6158	
    16.5329	    16.9525	    14.6027	    15.1901	    15.6097	     9.3155	     2.2659	    12.6724	     5.3711	    -1.5945	
    19.4702	    20.3094	    18.0435	    17.7078	    18.7149	    12.2528	     4.8676	    15.6937	     7.7209	     1.7624	
    22.4075	    23.4985	    21.3165	    20.5612	    21.7361	    15.4419	     7.3853	    18.7988	    10.0708	     5.1193	
    25.0092	    26.2680	    24.0860	    23.3307	    24.3378	    18.5471	     9.5673	    21.5683	    12.0850	     8.2245	
    27.1072	    28.3661	    26.1002	    25.9323	    26.3519	    21.4005	    11.2457	    23.9182	    13.6795	    10.9100	
    28.4500	    29.6249	    27.1912	    27.9465	    27.6108	    23.8342	    12.3367	    25.5966	    14.7705	    12.8403	
    28.9536	    30.0446	    27.1912	    29.2053	    28.1143	    25.5966	    12.7563	    26.5198	    15.3580	    13.9313	
    28.5339	    29.5410	    26.2680	    29.6249	    27.6947	    26.6876	    12.5046	    26.6876	    15.3580	    14.3509	
    27.3590	    28.2822	    24.5895	    29.3732	    26.6037	    27.1072	    11.6653	    26.1002	    14.8544	    14.0152	
    25.5966	    26.5198	    22.2397	    28.5339	    24.9252	    26.9394	    10.3226	    24.6735	    13.9313	    13.0081	
    23.3307	    24.3378	    19.6381	    27.1912	    22.8271	    26.1841	     8.5602	    22.7432	    12.6724	    11.4975	
    20.8969	    21.9040	    16.8686	    25.6805	    20.3934	    24.8413	     6.6299	    20.2255	    11.0779	     9.3994	
    18.4631	    19.4702	    14.2670	    24.1699	    17.8757	    22.9950	     4.5319	    17.5400	     9.3155	     6.9656	
    16.3651	    17.2043	    12.0010	    22.8271	    15.4419	    20.7291	     2.5177	    14.6866	     7.4692	     4.4479	
    14.6866	    15.4419	    10.1547	    21.6522	    13.2599	    18.2953	     0.8392	    11.9171	     5.6229	     1.9302	
    13.7634	    14.0991	     8.8120	    20.8130	    11.4975	    15.7776	    -0.5875	     9.4833	     3.9444	    -0.2518	
    13.4277	    13.3438	     8.1406	    20.2255	    10.0708	    13.5117	    -1.5945	     7.5531	     2.6016	    -1.9302	
    13.7634	    13.0920	     7.9727	    20.0577	     9.3155	    11.5814	    -2.0981	     6.1264	     1.7624	    -3.0212	
    14.6027	    13.3438	     8.3084	    20.3934	     8.9798	    10.3226	    -2.2659	     5.4550	     1.3428	    -3.4409	
    15.7776	    14.0152	     9.0637	    21.0648	     9.2316	     9.8190	    -2.0981	     5.4550	     1.5945	    -3.2730	
    17.0364	    14.8544	    10.0708	    22.1558	     9.8190	     9.9869	    -1.5945	     6.0425	     2.4338	    -2.5177	
    18.2114	    15.6937	    11.1618	    23.6664	    10.7422	    10.8261	    -1.0071	     7.2174	     3.6926	    -1.3428	
    19.2184	    16.4490	    12.2528	    25.3448	    11.7493	    12.0010	    -0.3357	     8.6441	     5.1193	     0.0000	
    19.8898	    16.9525	    13.0081	    26.8555	    12.6724	    13.2599	     0.3357	    10.1547	     6.6299	     1.2589	
    20.2255	    17.1204	    13.5117	    27.8625	    13.2599	    14.2670	     0.7553	    11.3297	     7.8888	     2.3499	
    20.2255	    16.8686	    13.5117	    27.9465	    13.5956	    14.7705	     0.9232	    12.0010	     8.6441	     2.9373	
    19.8059	    16.1972	    13.0920	    26.9394	    13.4277	    14.4348	     0.6714	    12.0010	     8.6441	     3.0212	
    18.9667	    15.1062	    12.1689	    24.6735	    12.7563	    13.1760	     0.0839	    11.1618	     8.0566	     2.4338	
    17.7917	    13.5956	    10.8261	    21.3165	    11.7493	    11.1618	    -0.9232	     9.5673	     6.7978	     1.3428	
    16.2811	    11.8332	     9.1476	    16.9525	    10.3226	     8.3923	    -2.2659	     7.3853	     5.0354	    -0.0839	
    14.4348	     9.7351	     7.2174	    12.0010	     8.5602	     5.1193	    -3.8605	     4.6997	     3.0212	    -1.7624	
    12.2528	     7.5531	     5.2032	     6.6299	     6.7139	     1.5945	    -5.7068	     1.7624	     0.8392	    -3.4409	
     9.8190	     5.2872	     3.1052	     1.2589	     4.7836	    -2.0142	    -7.6370	    -1.2589	    -1.3428	    -5.0354	
     7.3013	     3.0212	     1.0910	    -3.6926	     2.8534	    -5.3711	    -9.5673	    -4.1122	    -3.5248	    -6.5460	
     4.6997	     0.9232	    -0.6714	    -7.8888	     1.0910	    -8.3923	   -11.3297	    -6.6299	    -5.6229	    -7.8888	
     2.3499	    -1.0071	    -2.2659	   -10.9940	    -0.5035	   -10.6583	   -12.8403	    -8.7280	    -7.3013	    -8.9798	
     0.5035	    -2.3499	    -3.4409	   -12.7563	    -1.7624	   -12.0850	   -13.9313	    -9.9869	    -8.5602	    -9.6512	
    -0.7553	    -3.1052	    -4.1122	   -13.2599	    -2.4338	   -12.5046	   -14.2670	   -10.4904	    -9.2316	    -9.9030	
[Epoch Header]
[Trial Type]	21
[Accept]	1
[Correct]	0
[RT]	 0.000
[Resp]	0
[Epoch Data]
   -13.3438	   -11.6653	    -9.3994	    -4.7836	    -9.3155	    -4.1122	    -7.3013	    -4.8676	    -1.5945	    -3.2730	
   -14.0991	   -12.5885	   -10.0708	    -5.2032	    -9.5673	    -5.4550	    -7.5531	    -5.9586	    -2.8534	    -4.5319	
   -14.2670	   -12.9242	   -10.2386	    -5.3711	    -9.3994	    -6.5460	    -7.5531	    -6.7978	    -3.7766	    -5.2872	
   -13.7634	   -12.7563	    -9.9030	    -5.2032	    -8.7280	    -7.2174	    -7.2174	    -7.0496	    -4.3640	    -5.7068	
   -12.8403	   -12.0850	    -9.2316	    -4.7836	    -7.7209	    -7.3853	    -6.6299	    -6.9656	    -4.6158	    -5.6229	
   -11.4975	   -11.0779	    -8.2245	    -4.1122	    -6.3782	    -7.2174	    -5.7907	    -6.4621	    -4.6158	    -5.2032	
   -10.0708	    -9.9869	    -7.0496	    -3.2730	    -4.9515	    -6.7978	    -4.8676	    -5.7907	    -4.6158	    -4.6158	
    -8.6441	    -8.8959	    -5.9586	    -2.4338	    -3.5248	    -6.2103	    -3.9444	    -4.9515	    -4.5319	    -3.8605	
    -7.3013	    -7.9727	    -4.9515	    -1.5945	    -2.1820	    -5.5389	    -3.0212	    -4.1122	    -4.5319	    -3.1052	
    -6.2103	    -7.2174	    -4.1962	    -1.1749	    -1.0910	    -4.8676	    -2.4338	    -3.3569	    -4.6997	    -2.4338	
    -5.3711	    -6.7978	    -3.7766	    -1.1749	    -0.2518	    -4.3640	    -2.1820	    -2.8534	    -5.0354	    -1.9302	
    -4.8676	    -6.7139	    -3.7766	    -1.8463	     0.1678	    -4.2801	    -2.3499	    -2.7695	    -5.6229	    -1.6785	
    -4.7836	    -7.0496	    -4.3640	    -3.2730	     0.0839	    -4.5319	    -3.1052	    -3.1891	    -6.4621	    -1.8463	
    -5.2872	    -7.7209	    -5.4550	    -5.5389	    -0.5035	    -5.3711	    -4.2801	    -4.2801	    -7.5531	    -2.4338	
    -6.2943	    -8.8120	    -7.0496	    -8.3923	    -1.5945	    -6.7139	    -5.9586	    -5.8746	    -8.8120	    -3.4409	
    -7.9727	   -10.2386	    -8.9798	   -11.4975	    -3.2730	    -8.4763	    -7.9727	    -8.0566	   -10.2386	    -4.7836	
   -10.2386	   -12.0010	   -11.1618	   -14.5187	    -5.2872	   -10.5743	   -10.3226	   -10.5743	   -11.7493	    -6.2943	
   -12.9242	   -13.9313	   -13.2599	   -17.2043	    -7.4692	   -12.8403	   -12.7563	   -13.1760	   -13.3438	    -7.8888	
   -15.6937	   -15.7776	   -15.1062	   -18.9667	    -9.5673	   -14.9384	   -15.1062	   -15.6097	   -14.7705	    -9.3994	
   -18.2114	   -17.2882	   -16.4490	   -19.7220	   -11.4975	   -16.7007	   -17.0364	   -17.6239	   -15.9454	   -10.6583	
   -20.1416	   -18.2114	   -17.2882	   -19.2184	   -12.8403	   -17.7078	   -18.4631	   -18.8828	   -16.6168	   -11.4975	
   -21.0648	   -18.4631	   -17.2882	   -17.4561	   -13.5956	   -17.9596	   -19.2184	   -19.3024	   -16.6168	   -11.7493	
   -20.9808	   -17.8757	   -16.6168	   -14.4348	   -13.5956	   -17.2882	   -19.1345	   -18.7149	   -15.8615	   -11.4136	
   -19.8898	   -16.4490	   -15.1901	   -10.4904	   -12.8403	   -15.6097	   -18.3792	   -17.2882	   -14.3509	   -10.4065	
   -17.8757	   -14.4348	   -13.0920	    -5.8746	   -11.4136	   -13.1760	   -16.9525	   -15.1062	   -12.2528	    -8.8959	
   -15.1901	   -12.0010	   -10.6583	    -1.0071	    -9.3994	   -10.2386	   -15.0223	   -12.4207	    -9.6512	    -7.0496	
   -12.0010	    -9.2316	    -7.8888	     3.4409	    -6.9656	    -7.0496	   -12.7563	    -9.5673	    -6.8817	    -5.1193	
    -8.6441	    -6.4621	    -5.2032	     7.2174	    -4.2801	    -4.0283	   -10.3226	    -6.7978	    -4.1122	    -3.3569	
    -5.4550	    -3.8605	    -2.6855	     9.8190	    -1.5106	    -1.5106	    -7.8888	    -4.3640	    -1.5945	    -1.8463	
    -2.7695	    -1.7624	    -0.5875	    11.0779	     1.0910	     0.2518	    -5.7907	    -2.6016	     0.4196	    -0.7553	
    -0.6714	    -0.3357	     0.8392	    10.8261	     3.1891	     1.0071	    -4.1122	    -1.4267	     1.8463	    -0.1678	
     0.5035	     0.3357	     1.5106	     9.3994	     4.6997	     0.9232	    -3.0212	    -1.0910	     2.5177	    -0.0839	
     0.8392	     0.2518	     1.4267	     6.9656	     5.3711	     0.0839	    -2.6016	    -1.3428	     2.5177	    -0.2518	
     0.3357	    -0.6714	     0.6714	     4.0283	     5.2872	    -1.4267	    -2.8534	    -2.1820	     1.9302	    -0.8392	
    -0.8392	    -2.0981	    -0.7553	     0.7553	     4.5319	    -3.1891	    -3.6926	    -3.4409	     0.7553	    -1.5945	
    -2.5177	    -4.1122	    -2.5177	    -2.4338	     3.1052	    -5.1193	    -5.1193	    -4.9515	    -0.7553	    -2.4338	
    -4.3640	    -6.2943	    -4.5319	    -5.3711	     1.1749	    -7.0496	    -6.8817	    -6.5460	    -2.4338	    -3.4409	
    -6.2103	    -8.4763	    -6.6299	    -7.8049	    -0.9232	    -8.7280	    -8.8120	    -7.9727	    -4.1122	    -4.2801	
    -7.7209	   -10.4904	    -8.3923	    -9.6512	    -3.0212	   -10.0708	   -10.4904	    -9.0637	    -5.5389	    -5.0354	
    -8.8959	   -12.0010	    -9.9030	   -10.6583	    -4.8676	   -10.9100	   -11.8332	    -9.6512	    -6.7139	    -5.5389	
    -9.5673	   -13.0081	   -11.0779	   -10.5743	    -6.3782	   -11.1618	   -12.7563	    -9.6512	    -7.3853	    -5.6229	
    -9.9030	   -13.4277	   -11.8332	    -9.5673	    -7.3013	   -10.7422	   -13.1760	    -9.1476	    -7.5531	    -5.3711	
    -9.8190	   -13.2599	   -12.2528	    -7.5531	    -7.6370	    -9.7351	   -13.1760	    -7.9727	    -7.2174	    -4.6158	
    -9.3994	   -12.5885	   -12.4207	    -4.8676	    -7.3853	    -8.1406	   -12.6724	    -6.4621	    -6.3782	    -3.5248	
    -8.7280	   -11.4136	   -12.1689	    -1.6785	    -6.6299	    -6.1264	   -11.9171	    -4.4479	    -5.0354	    -2.0142	
    -7.8888	    -9.9869	   -11.7493	     1.5945	    -5.3711	    -3.8605	   -10.9100	    -2.2659	    -3.4409	    -0.3357	
    -6.7978	    -8.4763	   -11.1618	     4.6997	    -3.8605	    -1.4267	    -9.7351	     0.0839	    -1.7624	     1.3428	
    -5.6229	    -6.9656	   -10.4904	     7.2174	    -2.3499	     0.8392	    -8.7280	     2.2659	    -0.0839	     2.9373	
    -4.4479	    -5.6229	   -10.0708	     8.8959	    -0.9232	     2.7695	    -7.9727	     4.1122	     1.3428	     4.1962	
    -3.4409	    -4.6997	    -9.7351	     9.5673	     0.0000	     4.2801	    -7.6370	     5.5389	     2.3499	     5.0354	
    -2.7695	    -4.1962	    -9.7351	     9.1476	     0.4196	     5.0354	    -7.8888	     6.3782	     2.8534	     5.3711	
    -2.6016	    -4.2801	    -9.9869	     7.5531	     0.1678	     5.0354	    -8.7280	     6.5460	     2.7695	     5.1193	
    -3.0212	    -5.0354	   -10.5743	     5.1193	    -0.7553	     4.5319	   -10.0708	     6.1264	     2.1820	     4.4479	
    -4.0283	    -6.2103	   -11.4136	     2.0142	    -2.2659	     3.4409	   -11.9171	     5.1193	     1.0071	     3.4409	
    -5.4550	    -7.9727	   -12.5885	    -1.5945	    -4.3640	     1.9302	   -14.0991	     3.6926	    -0.5035	     2.1820	
    -7.4692	   -10.1547	   -13.9313	    -5.5389	    -6.7978	     0.1678	   -16.4490	     1.7624	    -2.2659	     0.7553	
    -9.6512	   -12.5885	   -15.4419	    -9.3994	    -9.4833	    -1.6785	   -18.8828	    -0.3357	    -4.2801	    -0.7553	
   -12.0010	   -15.1901	   -17.0364	   -13.0920	   -12.4207	    -3.6087	   -21.4005	    -2.4338	    -6.2943	    -2.2659	
   -14.2670	   -17.6239	   -18.4631	   -16.2811	   -15.1901	    -5.3711	   -23.7503	    -4.5319	    -8.1406	    -3.6926	
   -16.2811	   -19.8059	   -19.6381	   -18.7149	   -17.6239	    -6.7978	   -25.8484	    -6.2943	    -9.8190	    -4.7836	
   -17.8757	   -21.3165	   -20.4773	   -19.9738	   -19.5541	    -7.7209	   -27.5269	    -7.6370	   -10.9940	    -5.5389	
   -18.7988	   -22.0718	   -20.7291	   -19.8898	   -20.5612	    -8.0566	   -28.5339	    -8.3084	   -11.5814	    -5.7907	
   -18.8828	   -22.0718	   -20.2255	   -18.2953	   -20.6451	    -7.6370	   -28.7018	    -8.3084	   -11.4136	    -5.3711	
   -18.2114	   -21.1487	   -18.9667	   -15.3580	   -19.6381	    -6.3782	   -27.9465	    -7.5531	   -10.5743	    -4.5319	
   -16.7007	   -19.3863	   -17.0364	   -11.1618	   -17.6239	    -4.5319	   -26.2680	    -6.1264	    -8.8959	    -3.1052	
   -14.4348	   -17.1204	   -14.6027	    -6.2103	   -15.0223	    -2.0981	   -23.7503	    -4.0283	    -6.6299	    -1.3428	
   -11.7493	   -14.4348	   -11.9171	    -0.7553	   -11.9171	     0.7553	   -20.7291	    -1.5106	    -3.9444	     0.6714	
    -8.8120	   -11.4975	    -9.2316	     4.6158	    -8.8120	     3.6926	   -17.5400	     1.1749	    -1.0071	     2.6016	
    -5.9586	    -8.7280	    -6.8817	     9.4833	    -5.8746	     6.5460	   -14.4348	     3.8605	     1.9302	     4.4479	
    -3.3569	    -6.2943	    -5.0354	    13.5117	    -3.5248	     8.8959	   -11.8332	     6.2943	     4.5319	     5.8746	
    -1.4267	    -4.4479	    -3.7766	    16.2811	    -1.7624	    10.5743	    -9.7351	     8.1406	     6.7139	     6.8817	
    -0.3357	    -3.3569	    -3.2730	    17.4561	    -0.7553	    11.4975	    -8.3084	     9.3155	     8.2245	     7.3013	
    -0.1678	    -3.1052	    -3.3569	    17.1204	    -0.5035	    11.5814	    -7.6370	     9.7351	     8.8959	     7.2174	
    -1.0071	    -3.6926	    -4.1962	    15.2740	    -0.9232	    10.7422	    -7.5531	     9.3994	     8.8959	     6.4621	
    -2.5177	    -5.0354	    -5.7068	    12.2528	    -2.0142	     9.0637	    -8.1406	     8.3084	     8.0566	     5.2032	
    -4.6997	    -6.9656	    -7.6370	     8.3084	    -3.6926	     6.7978	    -9.0637	     6.6299	     6.6299	     3.5248	
    -7.1335	    -9.2316	    -9.8190	     3.7766	    -5.7068	     4.1122	   -10.3226	     4.5319	     4.6997	     1.4267	
    -9.5673	   -11.5814	   -12.1689	    -0.8392	    -7.9727	     1.2589	   -11.4975	     2.1820	     2.6016	    -0.7553	
   -11.7493	   -13.8474	   -14.2670	    -5.3711	   -10.1547	    -1.4267	   -12.5885	    -0.0839	     0.6714	    -2.7695	
   -13.4277	   -15.6097	   -16.0294	    -9.2316	   -12.0010	    -3.6087	   -13.4277	    -2.0142	    -1.0910	    -4.3640	
   -14.6027	   -16.9525	   -17.2882	   -12.3367	   -13.5117	    -5.2032	   -13.7634	    -3.4409	    -2.2659	    -5.5389	
   -15.1062	   -17.7917	   -17.8757	   -14.1830	   -14.4348	    -5.8746	   -13.7634	    -4.1962	    -2.7695	    -5.9586	
   -15.1062	   -18.0435	   -17.9596	   -14.7705	   -14.7705	    -5.6229	   -13.3438	    -4.1962	    -2.6855	    -5.7068	
   -14.6027	   -17.8757	   -17.5400	   -14.0152	   -14.6027	    -4.5319	   -12.6724	    -3.5248	    -1.9302	    -4.7836	
   -13.8474	   -17.3721	   -16.8686	   -12.0850	   -14.0152	    -2.6855	   -11.7493	    -2.3499	    -0.6714	    -3.2730	
   -12.8403	   -16.6168	   -15.9454	    -9.2316	   -13.0920	    -0.4196	   -10.7422	    -0.6714	     0.7553	    -1.4267
[truncated: 3,878,227 more chars]
