# Supplementary material for: Task-related functional connectivity in autism spectrum conditions: an EEG study using wavelet transform coherence
Source: Mol Autism. 2013 Jan 12;4:1. doi: 10.1186/2040-2392-4-1 (PMC3558480; doi:10.1186/2040-2392-4-1)
Supplement: Additional file 3 — Raw EEG data for the face task (part 1). [file 2040-2392-4-1-S3.zip › ID7_faces_attending_faces.dat]

[Subject]	
[Date]	02/17/2009
[Time]	17:23:54
[Channels]	10
[Rate]	1000.000000
[Type]	Epoch
[Headers]	Yes
[Points]	401
[Xmin]	0.00000
[Sweeps]	80
[Accepted]	80
[Rejected]	0
[Domain]	Time
[Rows]	Points
[Electrode Labels]
[      P8]	[     TP8]	[      T8]	[      P7]	[     FT8]	[     TP7]	[      F8]	[      T7]	[     FT7]	[      F7]	
[Electrode XUnits]
[ Default]	[ Default]	[ Default]	[ Default]	[ Default]	[ Default]	[ Default]	[ Default]	[ Default]	[ Default]	
[Electrode YUnits]
[ Default]	[ Default]	[ Default]	[ Default]	[ Default]	[ Default]	[ Default]	[ Default]	[ Default]	[ Default]	
[Epoch Header]
[Trial Type]	21
[Accept]	1
[Correct]	0
[RT]	 0.000
[Resp]	0
[Epoch Data]
   -25.0931	   -19.1345	   -15.4419	   -28.7857	   -13.0081	   -39.1083	    -4.8676	   -24.3378	   -17.6239	    -8.5602	
   -24.6735	   -19.0506	   -14.8544	   -29.3732	   -12.5885	   -38.6887	    -4.1122	   -24.0021	   -16.8686	    -7.9727	
   -24.1699	   -18.9667	   -14.3509	   -29.7928	   -12.2528	   -38.0173	    -3.3569	   -23.4146	   -15.9454	    -7.3013	
   -23.6664	   -18.8828	   -14.0152	   -29.8767	   -12.0010	   -37.1780	    -2.6855	   -22.7432	   -14.9384	    -6.5460	
   -23.1628	   -18.8828	   -13.8474	   -29.7928	   -11.9171	   -36.1710	    -2.3499	   -21.9040	   -13.8474	    -5.8746	
   -22.8271	   -18.9667	   -13.9313	   -29.3732	   -12.0010	   -35.1639	    -2.2659	   -21.0648	   -12.8403	    -5.2872	
   -22.6593	   -19.2184	   -14.2670	   -28.7857	   -12.4207	   -34.0729	    -2.6016	   -20.2255	   -11.9171	    -5.0354	
   -22.6593	   -19.6381	   -15.0223	   -28.0304	   -13.0920	   -32.9819	    -3.1891	   -19.5541	   -11.2457	    -4.8676	
   -22.8271	   -20.2255	   -16.1133	   -27.1912	   -14.0991	   -32.0587	    -4.1962	   -19.0506	   -10.7422	    -5.0354	
   -23.3307	   -21.0648	   -17.5400	   -26.3519	   -15.3580	   -31.3034	    -5.3711	   -18.7149	   -10.5743	    -5.3711	
   -24.0021	   -21.9040	   -19.2184	   -25.4288	   -16.7847	   -30.6320	    -6.7139	   -18.5471	   -10.4904	    -5.7907	
   -24.7574	   -22.9111	   -20.8969	   -24.5895	   -18.2953	   -30.1285	    -8.0566	   -18.4631	   -10.6583	    -6.2103	
   -25.5127	   -23.7503	   -22.5754	   -23.5825	   -19.8059	   -29.7928	    -9.3155	   -18.4631	   -10.7422	    -6.6299	
   -26.1841	   -24.5056	   -24.0860	   -22.6593	   -21.1487	   -29.3732	   -10.4065	   -18.4631	   -10.9100	    -6.9656	
   -26.7715	   -25.1770	   -25.3448	   -21.7361	   -22.1558	   -29.1214	   -11.2457	   -18.3792	   -10.9940	    -7.1335	
   -27.2751	   -25.5966	   -26.1841	   -20.8130	   -22.9111	   -28.9536	   -11.7493	   -18.2953	   -10.9100	    -7.0496	
   -27.5269	   -25.9323	   -26.8555	   -20.1416	   -23.3307	   -28.7857	   -11.9171	   -18.2114	   -10.8261	    -6.7978	
   -27.6947	   -26.0162	   -27.1072	   -19.5541	   -23.4146	   -28.7857	   -11.6653	   -18.1274	   -10.5743	    -6.2943	
   -27.6947	   -26.1002	   -27.1072	   -19.1345	   -23.2468	   -28.7857	   -11.1618	   -17.9596	   -10.1547	    -5.5389	
   -27.5269	   -26.0162	   -26.8555	   -18.8828	   -22.7432	   -28.8696	   -10.4065	   -17.7917	    -9.6512	    -4.6158	
   -27.1912	   -25.8484	   -26.4359	   -18.7149	   -22.2397	   -28.9536	    -9.3994	   -17.6239	    -9.0637	    -3.4409	
   -26.8555	   -25.7645	   -25.8484	   -18.7149	   -21.5683	   -28.9536	    -8.3923	   -17.4561	    -8.4763	    -2.3499	
   -26.5198	   -25.6805	   -25.3448	   -18.7988	   -21.0648	   -29.0375	    -7.3853	   -17.2882	    -7.8888	    -1.1749	
   -26.1841	   -25.8484	   -24.8413	   -18.8828	   -20.5612	   -29.0375	    -6.5460	   -17.2043	    -7.3853	    -0.2518	
   -26.1002	   -26.1002	   -24.5056	   -18.9667	   -20.3094	   -28.9536	    -5.7907	   -17.1204	    -7.0496	     0.5035	
   -26.1002	   -26.5198	   -24.3378	   -19.0506	   -20.2255	   -28.8696	    -5.4550	   -17.2043	    -6.8817	     0.9232	
   -26.4359	   -27.1072	   -24.3378	   -19.0506	   -20.3094	   -28.7857	    -5.3711	   -17.4561	    -6.9656	     0.9232	
   -26.9394	   -27.8625	   -24.7574	   -19.1345	   -20.7291	   -28.7018	    -5.7068	   -17.8757	    -7.3013	     0.5035	
   -27.6947	   -28.7857	   -25.3448	   -19.2184	   -21.3165	   -28.7018	    -6.3782	   -18.3792	    -7.8888	    -0.1678	
   -28.6179	   -29.8767	   -26.2680	   -19.3024	   -22.0718	   -28.7857	    -7.4692	   -18.8828	    -8.7280	    -1.1749	
   -29.7089	   -30.9677	   -27.3590	   -19.3863	   -22.9950	   -28.8696	    -8.8120	   -19.4702	    -9.6512	    -2.2659	
   -30.7999	   -31.9748	   -28.5339	   -19.4702	   -23.9182	   -28.9536	   -10.3226	   -19.8898	   -10.4904	    -3.4409	
   -31.9748	   -32.9819	   -29.7928	   -19.4702	   -24.8413	   -28.9536	   -11.8332	   -20.0577	   -11.2457	    -4.4479	
   -33.2336	   -33.9050	   -30.9677	   -19.4702	   -25.6805	   -28.9536	   -13.2599	   -20.0577	   -11.7493	    -5.2032	
   -34.4086	   -34.7443	   -32.0587	   -19.3863	   -26.4359	   -28.8696	   -14.4348	   -19.8059	   -12.0850	    -5.7068	
   -35.4996	   -35.4996	   -32.9819	   -19.3024	   -26.9394	   -28.7857	   -15.3580	   -19.3024	   -12.0010	    -5.8746	
   -36.5067	   -36.1710	   -33.7372	   -19.3024	   -27.2751	   -28.7018	   -15.9454	   -18.6310	   -11.7493	    -5.7068	
   -37.2620	   -36.7584	   -34.2407	   -19.3863	   -27.3590	   -28.6179	   -16.1972	   -17.8757	   -11.2457	    -5.3711	
   -37.7655	   -37.1780	   -34.5764	   -19.5541	   -27.1912	   -28.5339	   -16.1133	   -17.0364	   -10.5743	    -4.6997	
   -38.0173	   -37.5137	   -34.5764	   -19.8059	   -26.8555	   -28.4500	   -15.6937	   -16.1972	    -9.7351	    -3.9444	
   -37.9333	   -37.6816	   -34.4086	   -20.0577	   -26.3519	   -28.3661	   -14.9384	   -15.3580	    -8.8120	    -3.0212	
   -37.5977	   -37.7655	   -33.9890	   -20.3094	   -25.6805	   -28.1143	   -14.0152	   -14.6027	    -7.8049	    -2.0981	
   -37.0941	   -37.6816	   -33.4015	   -20.5612	   -24.9252	   -27.8625	   -12.9242	   -13.8474	    -6.7139	    -1.0910	
   -36.3388	   -37.3459	   -32.5623	   -20.6451	   -24.0860	   -27.5269	   -11.8332	   -13.1760	    -5.7068	    -0.2518	
   -35.4996	   -36.9263	   -31.7230	   -20.6451	   -23.2468	   -27.1912	   -10.8261	   -12.7563	    -4.8676	     0.4196	
   -34.6603	   -36.3388	   -30.8838	   -20.5612	   -22.4915	   -26.7715	    -9.9030	   -12.4207	    -4.1962	     0.8392	
   -33.8211	   -35.5835	   -30.1285	   -20.3934	   -21.8201	   -26.4359	    -9.2316	   -12.3367	    -3.8605	     0.9232	
   -32.9819	   -34.8282	   -29.4571	   -20.0577	   -21.3165	   -26.1002	    -8.7280	   -12.4207	    -3.7766	     0.7553	
   -32.1426	   -34.0729	   -28.8696	   -19.7220	   -20.8969	   -25.9323	    -8.4763	   -12.6724	    -3.9444	     0.4196	
   -31.3873	   -33.3176	   -28.4500	   -19.3863	   -20.7291	   -25.8484	    -8.4763	   -13.0920	    -4.3640	    -0.2518	
   -30.6320	   -32.4783	   -28.0304	   -18.9667	   -20.5612	   -25.8484	    -8.5602	   -13.5956	    -4.9515	    -1.0071	
   -29.9606	   -31.7230	   -27.6108	   -18.6310	   -20.5612	   -26.0162	    -8.8120	   -14.1830	    -5.7068	    -1.9302	
   -29.2053	   -30.8838	   -27.1912	   -18.3792	   -20.5612	   -26.2680	    -9.0637	   -14.8544	    -6.5460	    -2.8534	
   -28.4500	   -30.0446	   -26.7715	   -18.2114	   -20.5612	   -26.6037	    -9.2316	   -15.6097	    -7.3853	    -3.7766	
   -27.6947	   -29.2053	   -26.1002	   -18.1274	   -20.4773	   -27.0233	    -9.3994	   -16.2811	    -8.2245	    -4.6158	
   -26.8555	   -28.2822	   -25.3448	   -18.1274	   -20.3094	   -27.3590	    -9.3155	   -16.7847	    -8.8959	    -5.3711	
   -25.9323	   -27.2751	   -24.4217	   -18.1274	   -19.9738	   -27.6108	    -9.1476	   -17.2043	    -9.4833	    -5.8746	
   -24.7574	   -26.1002	   -23.2468	   -18.0435	   -19.3863	   -27.6947	    -8.6441	   -17.3721	    -9.7351	    -6.1264	
   -23.4985	   -24.7574	   -21.8201	   -17.8757	   -18.5471	   -27.6108	    -7.9727	   -17.2043	    -9.6512	    -6.0425	
   -21.9040	   -23.1628	   -20.2255	   -17.4561	   -17.4561	   -27.1912	    -6.9656	   -16.7007	    -9.2316	    -5.5389	
   -20.1416	   -21.4005	   -18.4631	   -16.7847	   -16.0294	   -26.5198	    -5.7907	   -15.8615	    -8.5602	    -4.6997	
   -18.2953	   -19.6381	   -16.5329	   -16.0294	   -14.4348	   -25.6805	    -4.4479	   -14.8544	    -7.5531	    -3.6087	
   -16.5329	   -17.8757	   -14.7705	   -15.1901	   -12.7563	   -24.6735	    -3.1052	   -13.6795	    -6.4621	    -2.2659	
   -14.7705	   -16.1972	   -13.0081	   -14.3509	   -11.0779	   -23.6664	    -1.8463	   -12.5885	    -5.4550	    -0.8392	
   -13.0920	   -14.6866	   -11.4975	   -13.5956	    -9.4833	   -22.6593	    -0.7553	   -11.5814	    -4.5319	     0.4196	
   -11.6653	   -13.3438	   -10.1547	   -13.0081	    -8.0566	   -21.9040	     0.1678	   -10.8261	    -3.9444	     1.5106	
   -10.4904	   -12.2528	    -8.9798	   -12.5885	    -6.7978	   -21.2326	     0.6714	   -10.3226	    -3.6087	     2.2659	
    -9.4833	   -11.3297	    -8.1406	   -12.3367	    -5.7907	   -20.8969	     0.9232	   -10.2386	    -3.6926	     2.6855	
    -8.7280	   -10.6583	    -7.6370	   -12.3367	    -5.2032	   -20.8130	     0.7553	   -10.3226	    -4.1122	     2.6016	
    -8.2245	   -10.1547	    -7.3853	   -12.5885	    -4.8676	   -21.0648	     0.2518	   -10.8261	    -4.8676	     2.0981	
    -7.9727	    -9.8190	    -7.3853	   -12.9242	    -4.8676	   -21.4844	    -0.5875	   -11.4975	    -6.0425	     1.2589	
    -7.7209	    -9.5673	    -7.6370	   -13.3438	    -5.2032	   -22.0718	    -1.6785	   -12.4207	    -7.3013	     0.0839	
    -7.5531	    -9.3994	    -8.0566	   -13.6795	    -5.7068	   -22.8271	    -2.7695	   -13.3438	    -8.7280	    -1.1749	
    -7.3853	    -9.2316	    -8.4763	   -14.0152	    -6.2943	   -23.5825	    -3.8605	   -14.2670	   -10.1547	    -2.5177	
    -7.1335	    -9.0637	    -8.8120	   -14.3509	    -6.7978	   -24.2538	    -4.6997	   -15.1062	   -11.3297	    -3.7766	
    -6.7978	    -8.8959	    -9.0637	   -14.7705	    -7.3013	   -24.8413	    -5.2032	   -15.6937	   -12.2528	    -4.6997	
    -6.5460	    -8.7280	    -9.1476	   -15.1062	    -7.5531	   -25.3448	    -5.2032	   -16.0294	   -12.8403	    -5.2872	
    -6.2943	    -8.6441	    -9.1476	   -15.5258	    -7.5531	   -25.6805	    -4.8676	   -16.1133	   -13.0081	    -5.4550	
    -6.0425	    -8.6441	    -9.0637	   -15.9454	    -7.4692	   -25.7645	    -4.0283	   -15.9454	   -12.7563	    -5.2872	
    -5.8746	    -8.6441	    -8.8120	   -16.3651	    -7.1335	   -25.7645	    -2.9373	   -15.6097	   -12.1689	    -4.7836	
    -5.8746	    -8.7280	    -8.5602	   -16.9525	    -6.7139	   -25.6805	    -1.6785	   -15.0223	   -11.2457	    -4.1122	
    -5.8746	    -8.8959	    -8.3084	   -17.5400	    -6.1264	   -25.5966	    -0.2518	   -14.4348	   -10.3226	    -3.3569	
    -5.9586	    -9.0637	    -8.0566	   -18.2114	    -5.6229	   -25.5127	     1.0910	   -13.9313	    -9.2316	    -2.5177	
    -6.0425	    -9.2316	    -7.8888	   -19.0506	    -5.0354	   -25.4288	     2.4338	   -13.4277	    -8.3084	    -1.8463	
    -6.2103	    -9.3155	    -7.8049	   -19.8059	    -4.6158	   -25.5127	     3.5248	   -13.1760	    -7.5531	    -1.3428	
    -6.3782	    -9.4833	    -7.8049	   -20.5612	    -4.2801	   -25.5966	     4.4479	   -13.0920	    -7.1335	    -1.0910	
    -6.7139	    -9.5673	    -8.0566	   -21.2326	    -4.1122	   -25.7645	     5.0354	   -13.3438	    -7.0496	    -1.1749	
    -7.0496	    -9.7351	    -8.4763	   -21.8201	    -4.1962	   -26.1002	     5.2032	   -13.7634	    -7.3013	    -1.5106	
    -7.5531	    -9.9030	    -9.0637	   -22.2397	    -4.5319	   -26.5198	     5.1193	   -14.5187	    -7.8888	    -2.1820	
    -8.1406	   -10.1547	    -9.9030	   -22.5754	    -5.0354	   -27.0233	     4.6997	   -15.4419	    -8.7280	    -3.0212	
    -8.7280	   -10.4065	   -10.9100	   -22.9111	    -5.7907	   -27.6108	     4.1122	   -16.4490	    -9.8190	    -3.9444	
    -9.3155	   -10.6583	   -11.9171	   -23.1628	    -6.6299	   -28.1982	     3.3569	   -17.4561	   -10.9100	    -4.9515	
    -9.8190	   -10.9940	   -13.0081	   -23.4985	    -7.6370	   -28.7857	     2.5177	   -18.4631	   -11.9171	    -5.8746	
   -10.3226	   -11.4136	   -14.0991	   -23.7503	    -8.7280	   -29.3732	     1.6785	   -19.4702	   -12.9242	    -6.7139	
   -10.7422	   -11.9171	   -15.1062	   -24.0021	    -9.7351	   -29.8767	     0.8392	   -20.3094	   -13.7634	    -7.3853	
   -10.9940	   -12.4207	   -16.1133	   -24.2538	   -10.8261	   -30.2963	     0.0000	   -21.0648	   -14.3509	    -7.8049	
   -11.1618	   -13.0081	   -16.8686	   -24.5056	   -11.8332	   -30.6320	    -0.6714	   -21.7361	   -14.6027	    -7.8888	
   -11.1618	   -13.5117	   -17.5400	   -24.6735	   -12.6724	   -30.7999	    -1.1749	   -22.1558	   -14.6027	    -7.7209	
   -11.1618	   -14.0152	   -18.0435	   -24.8413	   -13.3438	   -30.8838	    -1.4267	   -22.4075	   -14.3509	    -7.1335	
   -11.1618	   -14.4348	   -18.3792	   -25.0092	   -13.8474	   -30.8838	    -1.5945	   -22.4915	   -13.7634	    -6.3782	
   -11.3297	   -14.9384	   -18.6310	   -25.1770	   -14.3509	   -30.8838	    -1.5945	   -22.4915	   -13.1760	    -5.4550	
   -11.7493	   -15.6097	   -19.0506	   -25.5966	   -14.7705	   -31.0516	    -1.6785	   -22.5754	   -12.5885	    -4.5319	
   -12.5885	   -16.5329	   -19.5541	   -26.1841	   -15.4419	   -31.3873	    -1.9302	   -22.7432	   -12.1689	    -3.8605	
   -13.8474	   -17.6239	   -20.2255	   -26.9394	   -16.1972	   -31.9748	    -2.3499	   -23.0789	   -12.0850	    -3.3569	
   -15.4419	   -18.9667	   -20.9808	   -27.9465	   -17.2043	   -32.8140	    -3.0212	   -23.6664	   -12.1689	    -3.1891	
   -17.3721	   -20.3934	   -21.8201	   -29.0375	   -18.2953	   -33.8211	    -3.8605	   -24.4217	   -12.5885	    -3.4409	
   -19.4702	   -21.7361	   -22.7432	   -30.1285	   -19.4702	   -34.9121	    -4.8676	   -25.3448	   -13.3438	    -4.0283	
   -21.5683	   -23.0789	   -23.6664	   -31.1356	   -20.6451	   -36.0870	    -6.0425	   -26.4359	   -14.2670	    -4.9515	
   -23.6664	   -24.2538	   -24.5056	   -31.8909	   -21.8201	   -37.1780	    -7.2174	   -27.4429	   -15.3580	    -6.1264	
   -25.5966	   -25.2609	   -25.3448	   -32.4783	   -22.9111	   -38.2690	    -8.4763	   -28.5339	   -16.6168	    -7.5531	
   -27.3590	   -25.9323	   -26.0162	   -32.8140	   -24.0021	   -39.1083	    -9.7351	   -29.4571	   -17.8757	    -9.0637	
   -28.8696	   -26.4359	   -26.6037	   -32.8979	   -24.9252	   -39.7797	   -10.9940	   -30.2124	   -19.0506	   -10.4904	
   -30.1285	   -26.6876	   -27.1072	   -32.8140	   -25.6805	   -40.2832	   -12.0850	   -30.7159	   -20.0577	   -11.8332	
   -31.0516	   -26.7715	   -27.5269	   -32.4783	   -26.3519	   -40.3671	   -13.0920	   -30.9677	   -20.7291	   -12.9242	
   -31.7230	   -26.6037	   -27.7786	   -31.9748	   -26.8555	   -40.1993	   -13.9313	   -30.8838	   -21.0648	   -13.6795	
   -32.0587	   -26.2680	   -27.9465	   -31.3034	   -27.1912	   -39.6957	   -14.6027	   -30.5481	   -20.9808	   -13.9313	
   -32.1426	   -25.8484	   -27.8625	   -30.5481	   -27.2751	   -38.9404	   -14.9384	   -29.8767	   -20.4773	   -13.8474	
   -31.9748	   -25.3448	   -27.6947	   -29.7089	   -27.1912	   -37.8494	   -15.0223	   -28.9536	   -19.5541	   -13.3438	
   -31.7230	   -24.7574	   -27.2751	   -28.7857	   -26.8555	   -36.5067	   -14.7705	   -27.7786	   -18.2953	   -12.5046	
   -31.3034	   -24.2538	   -26.6876	   -27.7786	   -26.2680	   -34.9960	   -14.2670	   -26.4359	   -16.7847	   -11.3297	
   -30.7159	   -23.6664	   -25.8484	   -26.7715	   -25.5127	   -33.4015	   -13.5117	   -24.8413	   -15.0223	    -9.9030	
   -30.1285	   -23.1628	   -24.9252	   -25.7645	   -24.6735	   -31.6391	   -12.6724	   -23.2468	   -13.1760	    -8.4763	
   -29.5410	   -22.6593	   -24.0021	   -24.7574	   -23.6664	   -29.9606	   -11.8332	   -21.5683	   -11.3297	    -6.9656	
   -28.9536	   -22.2397	   -23.0789	   -23.7503	   -22.7432	   -28.2822	   -10.9940	   -19.9738	    -9.6512	    -5.7068	
   -28.3661	   -21.9040	   -22.1558	   -22.8271	   -21.9040	   -26.7715	   -10.2386	   -18.5471	    -8.2245	    -4.5319	
   -27.7786	   -21.5683	   -21.4005	   -21.9040	   -21.0648	   -25.3448	    -9.6512	   -17.2043	    -7.0496	    -3.6926	
   -27.2751	   -21.4005	   -20.8130	   -21.1487	   -20.3934	   -24.1699	    -9.2316	   -16.1133	    -6.2103	    -3.1891	
   -26.8555	   -21.2326	   -20.3094	   -20.3934	   -19.8898	   -23.1628	    -9.0637	   -15.2740	    -5.7068	    -2.9373	
   -26.6037	   -21.3165	   -20.0577	   -19.8059	   -19.6381	   -22.4915	    -9.0637	   -14.6027	    -5.4550	    -3.1052	
   -26.6037	   -21.4005	   -19.9738	   -19.4702	   -19.5541	   -21.9879	    -9.2316	   -14.2670	    -5.6229	    -3.6087	
   -26.7715	   -21.7361	   -20.1416	   -19.2184	   -19.7220	   -21.8201	    -9.6512	   -14.0991	    -6.0425	    -4.3640	
   -27.2751	   -22.2397	   -20.5612	   -19.1345	   -20.0577	   -21.8201	   -10.2386	   -14.1830	    -6.6299	    -5.2872	
   -28.0304	   -22.9111	   -21.0648	   -19.3024	   -20.5612	   -21.9879	   -10.8261	   -14.3509	    -7.3853	    -6.2103	
   -29.0375	   -23.8342	   -21.8201	   -19.6381	   -21.2326	   -22.4075	   -11.4136	   -14.6866	    -8.1406	    -7.1335	
   -30.2963	   -24.9252	   -22.7432	   -20.3094	   -21.9879	   -22.9950	   -11.9171	   -15.1062	    -8.8120	    -7.8049	
   -31.7230	   -26.1841	   -23.6664	   -21.1487	   -22.7432	   -23.6664	   -12.3367	   -15.6097	    -9.3994	    -8.2245	
   -33.2336	   -27.4429	   -24.6735	   -22.3236	   -23.5825	   -24.5056	   -12.5046	   -16.1133	    -9.8190	    -8.3923	
   -34.6603	   -28.7018	   -25.5966	   -23.5825	   -24.2538	   -25.3448	   -12.4207	   -16.5329	   -10.0708	    -8.2245	
   -36.0870	   -29.8767	   -26.3519	   -25.0092	   -24.8413	   -26.1002	   -12.0850	   -16.8686	    -9.9869	    -7.7209	
   -37.3459	   -30.8838	   -26.9394	   -26.4359	   -25.1770	   -26.8555	   -11.4975	   -17.0364	    -9.6512	    -6.9656	
   -38.4369	   -31.6391	   -27.1912	   -27.7786	   -25.2609	   -27.5269	   -10.5743	   -17.0364	    -9.0637	    -5.8746	
   -39.2761	   -32.2266	   -27.1912	   -29.0375	   -25.0931	   -28.0304	    -9.4833	   -16.8686	    -8.3923	    -4.6997	
   -39.8636	   -32.6462	   -27.0233	   -30.1285	   -24.7574	   -28.3661	    -8.3084	   -16.5329	    -7.5531	    -3.3569	
   -40.2832	   -32.8979	   -26.7715	   -31.1356	   -24.3378	   -28.6179	    -7.0496	   -16.2811	    -6.7978	    -2.0981	
   -40.5350	   -32.9819	   -26.3519	   -31.9748	   -23.8342	   -28.7857	    -5.9586	   -16.0294	    -6.1264	    -0.9232	
   -40.7867	   -32.9819	   -25.9323	   -32.6462	   -23.2468	   -28.9536	    -4.8676	   -15.9454	    -5.7068	    -0.0839	
   -40.8707	   -32.9819	   -25.5966	   -33.2336	   -22.7432	   -29.1214	    -4.0283	   -16.0294	    -5.5389	     0.5035	
   -41.0385	   -32.9819	   -25.3448	   -33.8211	   -22.3236	   -29.4571	    -3.3569	   -16.4490	    -5.7068	     0.7553	
   -41.2903	   -33.0658	   -25.3448	   -34.4086	   -21.9879	   -29.8767	    -3.0212	   -17.1204	    -6.2103	     0.6714	
   -41.5421	   -33.2336	   -25.5127	   -35.0800	   -21.8201	   -30.4642	    -2.8534	   -18.1274	    -6.9656	     0.2518	
   -41.8777	   -33.4015	   -25.8484	   -35.7513	   -21.8201	   -31.2195	    -3.0212	   -19.3863	    -8.0566	    -0.5035	
   -42.1295	   -33.5693	   -26.3519	   -36.4227	   -21.8201	   -32.1426	    -3.2730	   -20.7291	    -9.3155	    -1.3428	
   -42.3813	   -33.6533	   -26.8555	   -37.1780	   -21.9040	   -33.0658	    -3.6926	   -22.1558	   -10.5743	    -2.2659	
   -42.4652	   -33.6533	   -27.1912	   -37.8494	   -21.9040	   -33.9890	    -4.1122	   -23.4985	   -11.7493	    -3.1052	
   -42.2974	   -33.4854	   -27.3590	   -38.4369	   -21.8201	   -34.8282	    -4.4479	   -24.6735	   -12.7563	    -3.6926	
   -42.0456	   -33.1497	   -27.3590	   -38.8565	   -21.5683	   -35.4996	    -4.6997	   -25.6805	   -13.4277	    -4.0283	
   -41.5421	   -32.5623	   -26.9394	   -39.1922	   -21.2326	   -35.9192	    -4.7836	   -26.3519	   -13.8474	    -4.1122	
   -41.0385	   -31.8909	   -26.3519	   -39.3600	   -20.7291	   -36.2549	    -4.7836	   -26.6876	   -13.9313	    -3.8605	
   -40.4510	   -31.0516	   -25.4288	   -39.3600	   -20.0577	   -36.3388	    -4.5319	   -26.6876	   -13.6795	    -3.2730	
   -39.8636	   -30.2124	   -24.2538	   -39.1083	   -19.2184	   -36.1710	    -4.1962	   -26.4359	   -13.0920	    -2.6016	
   -39.3600	   -29.3732	   -22.9950	   -38.6887	   -18.2953	   -35.9192	    -3.6926	   -25.9323	   -12.3367	    -1.7624	
   -39.0244	   -28.5339	   -21.6522	   -38.1851	   -17.4561	   -35.4156	    -3.1891	   -25.1770	   -11.4136	    -0.9232	
   -38.7726	   -27.9465	   -20.3934	   -37.4298	   -16.5329	   -34.8282	    -2.6855	   -24.2538	   -10.4904	    -0.1678	
   -38.6047	   -27.4429	   -19.2184	   -36.5906	   -15.7776	   -34.1568	    -2.2659	   -23.2468	    -9.5673	     0.5035	
   -38.4369	   -27.1912	   -18.2953	   -35.6674	   -15.1901	   -33.3176	    -2.0142	   -22.1558	    -8.8120	     0.9232	
   -38.1851	   -27.0233	   -17.5400	   -34.4925	   -14.7705	   -32.3105	    -2.0981	   -21.0648	    -8.2245	     1.1749	
   -37.8494	   -27.0233	   -17.1204	   -33.1497	   -14.6027	   -31.3034	    -2.3499	   -20.0577	    -7.8888	     1.0910	
   -37.3459	   -27.1912	   -17.0364	   -31.8069	   -14.6866	   -30.3802	    -2.8534	   -19.2184	    -7.8049	     0.7553	
   -36.6745	   -27.4429	   -17.2882	   -30.3802	   -15.0223	   -29.4571	    -3.6926	   -18.6310	    -8.0566	     0.2518	
   -36.0031	   -27.7786	   -17.8757	   -29.2053	   -15.6097	   -28.8696	    -4.6997	   -18.2114	    -8.5602	    -0.5035	
   -35.2478	   -28.1982	   -18.6310	   -28.1143	   -16.2811	   -28.4500	    -5.8746	   -18.2114	    -9.2316	    -1.3428	
   -34.5764	   -28.7018	   -19.6381	   -27.2751	   -17.1204	   -28.2822	    -7.0496	   -18.3792	   -10.1547	    -2.2659	
   -33.9890	   -29.1214	   -20.7291	   -26.6876	   -17.9596	   -28.2822	    -8.2245	   -18.7149	   -10.9940	    -3.1891	
   -33.4015	   -29.4571	   -21.8201	   -26.1841	   -18.7149	   -28.4500	    -9.2316	   -19.0506	   -11.7493	    -3.9444	
   -32.8979	   -29.7089	   -22.6593	   -25.7645	   -19.3024	   -28.7018	   -10.0708	   -19.3024	   -12.3367	    -4.4479	
   -32.3105	   -29.8767	   -23.3307	   -25.4288	   -19.8059	   -28.8696	   -10.6583	   -19.4702	   -12.6724	    -4.7836	
   -31.8069	   -29.8767	   -23.6664	   -25.0931	   -20.0577	   -28.9536	   -10.9940	   -19.3863	   -12.6724	    -4.6997	
   -31.1356	   -29.6249	   -23.6664	   -24.7574	   -20.1416	   -28.8696	   -11.0779	   -19.0506	   -12.3367	    -4.3640	
   -30.3802	   -29.2892	   -23.3307	   -24.3378	   -19.8898	   -28.5339	   -10.8261	   -18.4631	   -11.6653	    -3.6087	
   -29.5410	   -28.6179	   -22.6593	   -23.9182	   -19.5541	   -28.0304	   -10.3226	   -17.6239	   -10.6583	    -2.6855	
   -28.5339	   -27.8625	   -21.7361	   -23.4146	   -18.9667	   -27.2751	    -9.5673	   -16.5329	    -9.3994	    -1.5106	
   -27.5269	   -26.8555	   -20.6451	   -22.9950	   -18.3792	   -26.5198	    -8.8120	   -15.3580	    -8.0566	    -0.4196	
   -26.4359	   -25.8484	   -19.6381	   -22.4915	   -17.7078	   -25.6805	    -8.0566	   -14.2670	    -6.7978	     0.6714	
   -25.4288	   -24.8413	   -18.6310	   -22.0718	   -17.1204	   -24.9252	    -7.3013	   -13.1760	    -5.7068	     1.5945	
   -24.5056	   -23.8342	   -17.7078	   -21.5683	   -16.7007	   -24.1699	    -6.7978	   -12.3367	    -4.8676	     2.1820	
   -23.5825	   -22.9950	   -17.0364	   -21.0648	   -16.2811	   -23.6664	    -6.4621	   -11.7493	    -4.2801	     2.6016	
   -22.8271	   -22.1558	   -16.5329	   -20.3934	   -16.1133	   -23.1628	    -6.3782	   -11.4136	    -4.0283	     2.6855	
   -22.1558	   -21.4005	   -16.2811	   -19.5541	   -16.0294	   -22.8271	    -6.3782	   -11.2457	    -3.9444	     2.5177	
   -21.5683	   -20.7291	   -16.2811	   -18.7149	   -16.0294	   -22.5754	    -6.6299	   -11.2457	    -4.1122	     2.0981	
   -21.0648	   -20.1416	   -16.3651	   -17.7078	   -16.1133	   -22.4075	    -6.8817	   -11.3297	    -4.4479	     1.5945	
   -20.5612	   -19.5541	   -16.6168	   -16.7007	   -16.1133	   -22.2397	    -7.0496	   -11.4975	    -4.8676	     1.0071	
   -20.2255	   -19.1345	   -16.8686	   -15.7776	   -16.1133	   -22.2397	    -7.2174	   -11.7493	    -5.4550	     0.4196	
   -19.8898	   -18.7149	   -17.1204	   -15.0223	   -16.0294	   -22.2397	    -7.2174	   -12.0010	    -5.9586	    -0.1678	
   -19.5541	   -18.2953	   -17.2882	   -14.6027	   -15.8615	   -22.4075	    -7.1335	   -12.2528	    -6.4621	    -0.8392	
   -19.3024	   -18.0435	   -17.3721	   -14.4348	   -15.6097	   -22.7432	    -6.9656	   -12.5046	    -6.8817	    -1.3428	
   -19.1345	   -17.7917	   -17.3721	   -14.5187	   -15.3580	   -23.1628	    -6.7978	   -12.8403	    -7.3013	    -1.9302	
   -19.0506	   -17.6239	   -17.2882	   -14.9384	   -15.1062	   -23.6664	    -6.6299	   -13.0920	    -7.6370	    -2.3499	
   -18.8828	   -17.4561	   -17.0364	   -15.4419	   -14.8544	   -24.1699	    -6.4621	   -13.4277	    -7.8888	    -2.6855	
   -18.7149	   -17.3721	   -16.6168	   -15.9454	   -14.5187	   -24.6735	    -6.2103	   -13.5956	    -7.9727	    -2.7695	
   -18.5471	   -17.2043	   -16.1133	   -16.5329	   -14.0991	   -25.0092	    -5.8746	   -13.8474	    -7.9727	    -2.7695	
   -18.2953	   -16.9525	   -15.5258	   -17.1204	   -13.6795	   -25.1770	    -5.4550	   -14.0152	    -7.8888	    -2.6016	
   -17.9596	   -16.7847	   -14.9384	   -17.7078	   -13.1760	   -25.3448	    -5.0354	   -14.1830	    -7.7209	    -2.3499	
   -17.7917	   -16.7007	   -14.4348	   -18.3792	   -12.7563	   -25.4288	    -4.6997	   -14.4348	    -7.6370	    -2.1820	
   -17.7078	   -16.7007	   -14.0991	   -19.1345	   -12.5046	   -25.5966	    -4.3640	   -14.8544	    -7.8049	    -2.1820	
   -17.8757	   -17.0364	   -14.0991	   -19.9738	   -12.3367	   -25.7645	    -4.2801	   -15.5258	    -8.2245	    -2.4338	
   -18.2953	   -17.5400	   -14.3509	   -20.8969	   -12.4207	   -26.1002	    -4.2801	   -16.3651	    -8.8959	    -3.0212	
   -18.8828	   -18.2953	   -14.9384	   -21.6522	   -12.7563	   -26.5198	    -4.5319	   -17.2882	    -9.9030	    -3.9444	
   -19.6381	   -19.1345	   -15.6937	   -22.3236	   -13.2599	   -27.0233	    -4.9515	   -18.3792	   -11.0779	    -5.2032	
   -20.3934	   -20.1416	   -16.4490	   -22.7432	   -13.8474	   -27.4429	    -5.4550	   -19.3863	   -12.3367	    -6.5460	
   -20.9808	   -20.9808	   -17.2882	   -22.8271	   -14.5187	   -27.8625	    -5.9586	   -20.3094	   -13.5956	    -7.9727	
   -21.4005	   -21.7361	   -18.0435	   -22.6593	   -15.1901	   -28.1982	    -6.5460	   -20.9808	   -14.7705	    -9.3155	
   -21.5683	   -22.3236	   -18.6310	   -22.1558	   -15.7776	   -28.3661	    -6.9656	   -21.4844	   -15.6937	   -10.4065	
   -21.6522	   -22.8271	   -19.1345	   -21.4844	   -16.2811	   -28.3661	    -7.3013	   -21.7361	   -16.4490	   -11.3297	
   -21.5683	   -23.2468	   -19.5541	   -20.7291	   -16.7847	   -28.3661	    -7.5531	   -21.9040	   -16.9525	   -12.0010	
   -21.5683	   -23.6664	   -19.9738	   -20.0577	   -17.2043	   -28.3661	    -7.8049	   -21.9040	   -17.2882	   -12.4207	
   -21.6522	   -24.0860	   -20.3934	   -19.5541	   -17.6239	   -28.2822	    -7.8888	   -21.7361	   -17.4561	   -12.5885	
   -21.6522	   -24.5056	   -20.7291	   -19.2184	   -17.9596	   -28.1982	    -7.9727	   -21.5683	   -17.3721	   -12.4207	
   -21.7361	   -24.8413	   -21.0648	   -19.0506	   -18.2953	   -28.0304	    -7.8888	   -21.2326	   -17.0364	   -12.0850	
   -21.7361	   -25.0931	   -21.2326	   -18.9667	   -18.4631	   -27.7786	    -7.6370	   -20.7291	   -16.5329	   -11.4136	
   -21.7361	   -25.2609	   -21.3165	   -18.8828	   -18.4631	   -27.3590	    -7.1335	   -20.1416	   -15.7776	   -10.5743	
   -21.4844	   -25.2609	   -21.2326	   -18.8828	   -18.2953	   -26.7715	    -6.4621	   -19.4702	   -14.7705	    -9.4833	
   -21.2326	   -25.0931	   -21.1487	   -18.7988	   -17.8757	   -26.0162	    -5.6229	   -18.6310	   -13.6795	    -8.2245	
   -20.8969	   -24.9252	   -20.9808	   -18.6310	   -17.2882	   -25.2609	    -4.6158	   -17.7917	   -12.4207	    -6.9656	
   -20.3934	   -24.6735	   -20.8130	   -18.3792	   -16.7007	   -24.5056	    -3.5248	   -16.8686	   -11.1618	    -5.7068	
   -19.9738	   -24.4217	   -20.6451	   -18.0435	   -16.1133	   -23.8342	    -2.4338	   -16.0294	    -9.9030	    -4.5319	
   -19.4702	   -24.2538	   -20.6451	   -17.6239	   -15.5258	   -23.2468	    -1.5106	   -15.2740	    -8.8959	    -3.5248	
   -18.9667	   -24.0860	   -20.7291	   -17.1204	   -15.1062	   -22.6593	    -0.7553	   -14.5187	    -7.9727	    -2.7695	
   -18.5471	   -23.9182	   -20.9808	   -16.5329	   -14.9384	   -22.3236	    -0.2518	   -14.0152	    -7.3853	    -2.2659	
   -18.1274	   -23.9182	   -21.4005	   -15.9454	   -14.9384	   -22.1558	    -0.0839	   -13.5956	    -7.0496	    -2.1820	
   -17.8757	   -24.0021	   -21.9879	   -15.4419	   -15.2740	   -22.0718	    -0.2518	   -13.4277	    -7.0496	    -2.4338	
   -17.7078	   -24.1699	   -22.8271	   -15.0223	   -15.9454	   -22.2397	    -0.8392	   -13.4277	    -7.3853	    -3.0212	
   -17.7078	   -24.5056	   -23.6664	   -14.6866	   -16.7847	   -22.4075	    -1.5945	   -13.5117	    -7.8049	    -3.8605	
   -17.8757	   -24.9252	   -24.5895	   -14.2670	   -17.7917	   -22.5754	    -2.6855	   -13.6795	    -8.3084	    -4.6997	
   -18.2114	   -25.3448	   -25.5127	   -14.0152	   -18.9667	   -22.6593	    -3.7766	   -13.6795	    -8.7280	    -5.5389	
   -18.6310	   -25.8484	   -26.2680	   -13.6795	   -20.0577	   -22.6593	    -5.0354	   -13.6795	    -9.0637	    -6.2943	
   -19.1345	   -26.3519	   -26.8555	   -13.5117	   -21.0648	   -22.5754	    -6.2103	   -13.5956	    -9.2316	    -6.7978	
   -19.8059	   -26.8555	   -27.3590	   -13.3438	   -21.9879	   -22.3236	    -7.3013	   -13.3438	    -9.2316	    -7.0496	
   -20.4773	   -27.2751	   -27.6108	   -13.1760	   -22.6593	   -21.9040	    -8.3084	   -12.9242	    -8.9798	    -7.0496	
   -21.0648	   -27.6108	   -27.6108	   -13.0081	   -23.1628	   -21.3165	    -9.1476	   -12.4207	    -8.5602	    -6.7978	
   -21.6522	   -27.7786	   -27.3590	   -12.5885	   -23.4146	   -20.5612	    -9.8190	   -11.6653	    -7.9727	    -6.2103	
   -21.9040	   -27.6947	   -26.9394	   -12.0010	   -23.4985	   -19.6381	   -10.3226	   -10.7422	    -7.0496	    -5.3711	
   -21.9040	   -27.2751	   -26.1841	   -11.1618	   -23.4146	   -18.4631	   -10.6583	    -9.6512	    -5.9586	    -4.2801	
   -21.4844	   -26.6037	   -25.3448	   -10.0708	   -23.1628	   -17.1204	   -10.8261	    -8.4763	    -4.7836	    -3.0212	
   -20.8130	   -25.5966	   -24.2538	    -8.8120	   -22.7432	   -15.6937	   -10.9940	    -7.3013	    -3.5248	    -1.6785	
   -19.8898	   -24.3378	   -23.1628	    -7.4692	   -22.3236	   -14.2670	   -10.9940	    -6.2103	    -2.2659	    -0.4196	
   -18.8828	   -22.9950	   -22.1558	    -6.1264	   -21.8201	   -12.9242	   -11.1618	    -5.3711	    -1.2589	     0.6714	
   -17.7917	   -21.6522	   -21.2326	    -4.8676	   -21.4005	   -11.7493	   -11.2457	    -4.8676	    -0.5035	     1.5106	
   -16.8686	   -20.4773	   -20.4773	    -3.6926	   -21.1487	   -10.8261	   -11.4975	    -4.6997	    -0.1678	     1.9302	
   -16.0294	   -19.3863	   -19.8898	    -2.8534	   -20.8969	   -10.2386	   -11.7493	    -4.9515	    -0.1678	     2.0142	
   -15.3580	   -18.5471	   -19.4702	    -2.2659	   -20.8130	    -9.9030	   -12.0850	    -5.4550	    -0.5875	     1.5945	
   -14.8544	   -17.9596	   -19.2184	    -1.9302	   -20.8130	    -9.9030	   -12.5885	    -6.3782	    -1.3428	     0.9232	
   -14.6027	   -17.6239	   -19.1345	    -1.8463	   -20.8969	   -10.1547	   -13.0081	    -7.3853	    -2.4338	    -0.0839	
   -14.5187	   -17.4561	   -19.0506	    -2.0142	   -20.8969	   -10.5743	   -13.5117	    -8.4763	    -3.6087	    -1.3428	
   -14.5187	   -17.5400	   -18.9667	    -2.4338	   -20.8130	   -11.1618	   -13.8474	    -9.3994	    -4.8676	    -2.6855	
   -14.6027	   -17.6239	   -18.8828	    -2.9373	   -20.5612	   -11.8332	   -14.0152	   -10.2386	    -6.0425	    -4.0283	
   -14.7705	   -17.8757	   -18.7149	    -3.5248	   -20.0577	   -12.5046	   -13.8474	   -10.6583	    -7.0496	    -5.1193	
   -14.9384	   -18.1274	   -18.3792	    -4.1962	   -19.4702	   -13.2599	   -13.5117	   -10.7422	    -7.8049	    -6.0425	
   -15.0223	   -18.2953	   -17.9596	    -5.0354	   -18.6310	   -14.0152	   -12.8403	   -10.4065	    -8.3084	    -6.7139	
   -15.1901	   -18.5471	   -17.4561	    -5.9586	   -17.6239	   -14.7705	   -11.8332	    -9.8190	    -8.5602	    -6.9656	
   -15.3580	   -18.7988	   -16.8686	    -7.0496	   -16.5329	   -15.5258	   -10.6583	    -8.8959	    -8.5602	    -6.9656	
   -15.5258	   -18.9667	   -16.1133	    -8.2245	   -15.2740	   -16.2811	    -9.2316	    -7.9727	    -8.4763	    -6.7139	
   -15.6937	   -19.0506	   -15.3580	    -9.3994	   -14.0991	   -17.0364	    -7.8049	    -7.0496	    -8.2245	    -6.3782	
   -15.8615	   -19.0506	   -14.5187	   -10.5743	   -12.9242	   -17.7917	    -6.3782	    -6.2943	    -8.0566	    -5.8746	
   -15.8615	   -18.9667	   -13.7634	   -11.5814	   -11.8332	   -18.4631	    -5.0354	    -5.8746	    -7.9727	    -5.4550	
   -15.7776	   -18.7149	   -12.9242	   -12.4207	   -10.8261	   -18.8828	    -3.8605	    -5.7068	    -7.8888	    -5.0354	
   -15.5258	   -18.2953	   -12.0850	   -12.8403	    -9.9869	   -19.2184	    -2.8534	    -5.8746	    -7.9727	    -4.7836	
   -15.1901	   -17.7078	   -11.2457	   -13.0081	    -9.2316	   -19.3024	    -2.0142	    -6.4621	    -8.2245	    -4.6997	
   -14.6027	   -16.9525	   -10.5743	   -12.8403	    -8.6441	   -19.2184	    -1.3428	    -7.4692	    -8.6441	    -4.8676	
   -13.9313	   -16.1972	    -9.9030	   -12.5885	    -8.1406	   -18.9667	    -0.8392	    -8.7280	    -9.2316	    -5.2032	
   -13.1760	   -15.3580	    -9.3994	   -12.1689	    -7.8049	   -18.7149	    -0.5035	   -10.1547	   -10.0708	    -5.7907	
   -12.4207	   -14.6027	    -9.0637	   -11.9171	    -7.5531	   -18.5471	    -0.2518	   -11.8332	   -11.0779	    -6.6299	
   -11.7493	   -13.9313	    -8.9798	   -11.8332	    -7.4692	   -18.4631	    -0.0839	   -13.5117	   -12.1689	    -7.6370	
   -11.1618	   -13.4277	    -8.9798	   -12.0850	    -7.5531	   -18.5471	    -0.0839	   -15.1901	   -13.2599	    -8.7280	
   -10.6583	   -13.0920	    -9.1476	   -12.5046	    -7.6370	   -18.7988	    -0.1678	   -16.7847	   -14.3509	    -9.9030	
   -10.2386	   -12.7563	    -9.3994	   -13.1760	    -7.8049	   -19.1345	    -0.1678	   -18.1274	   -15.2740	   -10.9100	
    -9.9030	   -12.5885	    -9.6512	   -14.0152	    -7.8049	   -19.5541	    -0.0839	   -19.2184	   -15.9454	   -11.7493	
    -9.5673	   -12.5046	    -9.7351	   -14.9384	    -7.7209	   -19.9738	     0.0839	   -19.9738	   -16.2811	   -12.2528	
    -9.3155	   -12.3367	    -9.7351	   -15.8615	    -7.5531	   -20.3094	     0.4196	   -20.3934	   -16.1972	   -12.3367	
    -9.0637	   -12.2528	    -9.4833	   -16.6168	    -7.2174	   -20.4773	     0.9232	   -20.3934	   -15.7776	   -12.0850	
    -8.8120	   -12.0850	    -9.0637	   -17.2882	    -6.7139	   -20.4773	     1.5945	   -20.0577	   -14.9384	   -11.4975	
    -8.6441	   -11.9171	    -8.4763	   -17.8757	    -6.2103	   -20.3934	     2.2659	   -19.4702	   -13.7634	   -10.5743	
    -8.5602	   -11.8332	    -7.8049	   -18.2114	    -5.7068	   -20.2255	     3.0212	   -18.6310	   -12.3367	    -9.3994	
    -8.4763	   -11.6653	    -7.1335	   -18.4631	    -5.2032	   -20.0577	     3.6926	   -17.7078	   -10.8261	    -8.2245	
    -8.4763	   -11.4975	    -6.4621	   -18.4631	    -4.8676	   -19.8898	     4.1962	   -16.7007	    -9.2316	    -7.0496	
    -8.4763	   -11.3297	    -5.9586	   -18.3792	    -4.5319	   -19.7220	     4.6997	   -15.7776	    -7.8049	    -6.1264	
    -8.5602	   -11.1618	    -5.5389	   -18.0435	    -4.3640	   -19.5541	     4.9515	   -15.0223	    -6.6299	    -5.4550	
    -8.5602	   -10.9100	    -5.2872	   -17.6239	    -4.2801	   -19.4702	     5.0354	   -14.2670	    -5.7068	    -5.0354	
    -8.5602	   -10.7422	    -5.2032	   -17.1204	    -4.2801	   -19.3024	     4.9515	   -13.7634	    -5.1193	    -5.0354	
    -8.6441	   -10.6583	    -5.2032	   -16.4490	    -4.5319	   -19.2184	     4.6997	   -13.4277	    -4.7836	    -5.2872	
    -8.8120	   -10.7422	    -5.4550	   -15.8615	    -4.8676	   -19.2184	     4.2801	   -13.2599	    -4.7836	    -5.7907	
    -9.0637	   -10.9940	    -5.8746	   -15.2740	    -5.2872	   -19.3863	     3.7766	   -13.1760	    -5.0354	    -6.3782	
    -9.3994	   -11.3297	    -6.4621	   -14.7705	    -5.8746	   -19.5541	     3.1891	   -13.3438	    -5.4550	    -7.0496	
    -9.8190	   -11.9171	    -7.1335	   -14.4348	    -6.5460	   -19.8059	     2.6016	   -13.5117	    -6.0425	    -7.8049	
   -10.4065	   -12.6724	    -7.9727	   -14.1830	    -7.2174	   -20.1416	     1.9302	   -13.7634	    -6.5460	    -8.4763	
   -11.0779	   -13.5117	    -8.8959	   -14.0991	    -7.9727	   -20.4773	     1.2589	   -13.9313	    -7.0496	    -8.9798	
   -11.9171	   -14.5187	    -9.7351	   -14.0991	    -8.6441	   -20.7291	     0.5875	   -14.1830	    -7.4692	    -9.3155	
   -12.7563	   -15.5258	   -10.5743	   -14.2670	    -9.1476	   -21.0648	     0.1678	   -14.2670	    -7.7209	    -9.4833	
   -13.6795	   -16.6168	   -11.2457	   -14.4348	    -9.3994	   -21.2326	    -0.0839	   -14.2670	    -7.8049	    -9.4833	
   -14.6027	   -17.6239	   -11.6653	   -14.6866	    -9.3155	   -21.3165	     0.0839	   -14.0991	    -7.6370	    -9.2316	
   -15.5258	   -18.4631	   -11.9171	   -14.9384	    -8.8959	   -21.2326	     0.4196	   -13.8474	    -7.2174	    -8.8120	
   -16.3651	   -19.2184	   -11.9171	   -15.1062	    -8.2245	   -20.9808	     1.0910	   -13.4277	    -6.5460	    -8.1406	
   -17.0364	   -19.8059	   -11.6653	   -15.1901	    -7.3853	   -20.7291	     2.0142	   -12.9242	    -5.7907	    -7.3013	
   -17.4561	   -20.2255	   -11.3297	   -15.1901	    -6.3782	   -20.3094	     2.9373	   -12.2528	    -4.7836	    -6.3782	
   -17.6239	   -20.3934	   -10.8261	   -14.9384	    -5.3711	   -19.7220	     3.9444	   -11.5814	    -3.8605	    -5.3711	
   -17.4561	   -20.3094	   -10.1547	   -14.4348	    -4.3640	   -19.0506	     4.8676	   -10.8261	    -2.8534	    -4.4479	
   -16.9525	   -19.9738	    -9.4833	   -13.5956	    -3.3569	   -18.2953	     5.6229	   -10.0708	    -1.9302	    -3.6087	
   -16.1133	   -19.5541	    -8.8120	   -12.5885	    -2.6016	   -17.4561	     6.1264	    -9.3994	    -1.1749	    -2.9373	
   -15.1901	   -19.0506	    -8.2245	   -11.4136	    -2.0142	   -16.6168	     6.3782	    -8.6441	    -0.5035	    -2.5177	
   -14.2670	   -18.4631	    -7.8888	   -10.1547	    -1.7624	   -15.9454	     6.2943	    -8.1406	    -0.1678	    -2.2659	
   -13.3438	   -17.9596	    -7.7209	    -8.9798	    -1.8463	   -15.5258	     5.7907	    -7.6370	     0.0000	    -2.3499	
   -12.6724	   -17.4561	    -7.7209	    -7.9727	    -2.0981	   -15.1901	     5.1193	    -7.3013	    -0.0839	    -2.6016	
   -12.0850	   -16.9525	    -7.8888	    -7.0496	    -2.6016	   -15.1901	     4.1122	    -6.9656	    -0.3357	    -3.0212	
   -11.6653	   -16.4490	    -8.2245	    -6.4621	    -3.1891	   -15.2740	     3.1052	    -6.6299	    -0.7553	    -3.4409	
   -11.3297	   -16.0294	    -8.5602	    -6.1264	    -3.8605	   -15.5258	     1.9302	    -6.2103	    -1.1749	    -3.8605	
   -10.9940	   -15.6937	    -8.8959	    -5.9586	    -4.6158	   -15.9454	     0.8392	    -5.6229	    -1.5106	    -4.1122	
   -10.7422	   -15.2740	    -9.1476	    -6.1264	    -5.2032	   -16.3651	    -0.0839	    -4.7836	    -1.7624	    -4.1962	
   -10.4904	   -14.9384	    -9.2316	    -6.4621	    -5.7907	   -16.7847	    -0.8392	    -3.6926	    -1.8463	    -4.0283	
   -10.0708	   -14.6027	    -9.1476	    -6.7978	    -6.2103	   -17.1204	    -1.2589	    -2.3499	    -1.5945	    -3.5248	
    -9.5673	   -14.2670	    -8.8959	    -7.1335	    -6.3782	   -17.2882	    -1.4267	    -0.7553	    -1.0071	    -2.7695	
    -8.8959	   -13.9313	    -8.3923	    -7.4692	    -6.3782	   -17.2043	    -1.2589	     0.9232	    -0.1678	    -1.6785	
    -8.1406	   -13.5956	    -7.8049	    -7.7209	    -6.2103	   -16.8686	    -0.7553	     2.6016	     0.9232	    -0.3357	
    -7.3013	   -13.2599	    -7.0496	    -7.8049	    -5.8746	   -16.2811	    -0.1678	     4.1122	     2.2659	     1.0910	
    -6.4621	   -12.9242	    -6.2103	    -7.7209	    -5.4550	   -15.5258	     0.5875	     5.3711	     3.6087	     2.5177	
    -5.5389	   -12.5885	    -5.4550	    -7.3853	    -4.8676	   -14.6027	     1.4267	     6.2103	     4.9515	     3.8605	
    -4.5319	   -12.1689	    -4.6158	    -6.9656	    -4.1962	   -13.5117	     2.3499	     6.6299	     6.2943	     5.0354	
    -3.6087	   -11.5814	    -3.7766	    -6.2943	    -3.6087	   -12.3367	     3.1891	     6.6299	     7.3853	     6.0425	
    -2.7695	   -10.9940	    -3.0212	    -5.4550	    -3.0212	   -11.2457	     3.9444	     6.2103	     8.3084	     6.7978	
    -1.9302	   -10.3226	    -2.3499	    -4.5319	    -2.5177	   -10.2386	     4.5319	     5.5389	     8.9798	     7.2174	
    -1.3428	    -9.7351	    -1.8463	    -3.5248	    -2.2659	    -9.3994	     4.9515	     4.6997	     9.3155	     7.3013	
    -0.9232	    -9.1476	    -1.4267	    -2.6016	    -2.1820	    -8.8120	     5.2032	     3.7766	     9.3155	     7.1335	
    -0.7553	    -8.6441	    -1.1749	    -1.6785	    -2.2659	    -8.4763	     5.2032	     2.8534	     9.0637	     6.7978	
    -0.7553	    -8.3084	    -1.0071	    -0.8392	    -2.5177	    -8.1406	     5.0354	     2.0981	     8.7280	     6.2103	
    -0.7553	    -7.9727	    -0.9232	     0.0000	    -2.9373	    -7.8888	     4.8676	     1.4267	     8.2245	     5.6229	
    -0.8392	    -7.6370	    -0.9232	     0.9232	    -3.2730	    -7.6370	     4.6997	     1.0071	     7.8888	     5.1193	
    -0.7553	    -7.3013	    -0.8392	     1.8463	    -3.5248	    -7.1335	     4.6997	     0.9232	     7.6370	     4.6997	
    -0.5035	    -6.8817	    -0.6714	     2.8534	    -3.6087	    -6.5460	     4.8676	     1.0910	     7.6370	     4.5319	
    -0.0839	    -6.2943	    -0.3357	     3.9444	    -3.3569	    -5.6229	     5.3711	     1.5945	     7.8888	     4.6158	
     0.6714	    -5.6229	     0.2518	     5.1193	    -2.8534	    -4.5319	     6.1264	     2.2659	     8.4763	     4.9515	
     1.6785	    -4.7836	     1.0910	     6.4621	    -2.0142	    -3.1891	     7.1335	     3.2730	     9.3155	     5.7068	
     2.7695	    -3.8605	     2.1820	     7.7209	    -1.0071	    -1.7624	     8.3084	     4.4479	    10.4065	     6.6299	
     3.9444	    -2.9373	     3.2730	     8.9798	     0.2518	    -0.2518	     9.7351	     5.6229	    11.7493	     7.7209	
     5.0354	    -2.0142	     4.5319	    10.2386	     1.5106	     1.0910	    11.0779	     6.9656	    13.0920	     8.9798	
     6.1264	    -1.1749	     5.6229	    11.2457	     2.6855	     2.3499	    12.4207	     8.1406	    14.3509	    10.1547	
     6.9656	    -0.5035	     6.5460	    12.0010	     3.7766	     3.2730	    13.5956	     9.2316	    15.6097	    11.1618	
     7.6370	    -0.0839	     7.3013	    12.5885	     4.6158	     3.9444	    14.6027	    10.1547	    16.5329	    12.0010	
     7.8888	     0.0839	     7.7209	    12.9242	     5.2872	     4.1962	    15.3580	    10.7422	    17.1204	    12.3367	
     7.8888	     0.0000	     7.7209	    13.0081	     5.5389	     4.1122	    15.8615	    10.9940	    17.3721	    12.2528	
     7.5531	    -0.4196	     7.3013	    12.9242	     5.6229	     3.7766	    16.0294	    10.8261	    17.2043	    11.7493	
     6.9656	    -1.0910	     6.5460	    12.5885	     5.2872	     3.1052	    15.8615	    10.3226	    16.6168	    10.6583	
     5.9586	    -2.0981	     5.4550	    12.0010	     4.6158	     2.1820	    15.4419	     9.5673	    15.6937	     9.3155	
     4.7836	    -3.2730	     4.0283	    11.3297	     3.7766	     1.0910	    14.7705	     8.4763	    14.5187	     7.6370	
     3.3569	    -4.6158	     2.4338	    10.4904	     2.6855	    -0.1678	    13.8474	     7.3013	    13.1760	     5.9586	
     1.7624	    -6.1264	     0.6714	     9.3994	     1.5106	    -1.5945	    12.8403	     5.9586	    11.7493	     4.1962	
     0.0839	    -7.7209	    -1.0910	     8.1406	     0.1678	    -3.0212	    11.5814	     4.6158	    10.2386	     2.6016	
    -1.7624	    -9.3155	    -2.8534	     6.7139	    -1.1749	    -4.5319	    10.2386	     3.1891	     8.8120	     1.1749	
    -3.6087	   -10.9940	    -4.5319	     5.0354	    -2.5177	    -6.0425	     8.8959	     1.7624	     7.4692	     0.0839	
    -5.5389	   -12.5885	    -6.1264	     3.2730	    -3.8605	    -7.5531	     7.7209	     0.4196	     6.3782	    -0.7553	
    -7.3013	   -14.0991	    -7.4692	     1.4267	    -5.0354	    -8.9798	     6.7139	    -0.7553	     5.5389	    -1.1749	
    -8.9798	   -15.4419	    -8.4763	    -0.4196	    -6.0425	   -10.1547	     5.9586	    -1.7624	     4.9515	    -1.2589	
   -10.4904	   -16.5329	    -9.3155	    -2.0142	    -6.7978	   -11.2457	     5.4550	    -2.5177	     4.6997	    -0.9232	
   -11.6653	   -17.4561	    -9.8190	    -3.5248	    -7.3853	   -12.0010	     5.2872	    -3.0212	     4.6997	    -0.2518	
   -12.7563	   -18.2114	   -10.1547	    -4.6997	    -7.8049	   -12.5885	     5.2032	    -3.2730	     5.0354	     0.6714	
   -13.5117	   -18.7988	   -10.3226	    -5.7907	    -8.0566	   -13.0081	     5.3711	    -3.2730	     5.4550	     1.7624	
   -14.1830	   -19.3024	   -10.4065	    -6.6299	    -8.2245	   -13.2599	     5.5389	    -3.1891	     5.9586	     2.9373	
   -14.6866	   -19.5541	   -10.4904	    -7.2174	    -8.4763	   -13.4277	     5.7068	    -3.0212	     6.4621	     4.0283	
   -14.9384	   -19.6381	   -10.5743	    -7.5531	    -8.6441	   -13.4277	     5.7907	    -2.8534	     6.9656	     4.9515	
   -15.1901	   -19.4702	   -10.5743	    -7.6370	    -8.8120	   -13.4277	     5.7068	    -2.6016	     7.2174	     5.7907	
   -15.1901	   -19.3024	   -10.6583	    -7.6370	    -9.0637	   -13.2599	     5.4550	    -2.4338	     7.3853	     6.2103	
   -15.2740	   -18.9667	   -10.9100	    -7.3853	    -9.3994	   -13.1760	     4.8676	    -2.3499	     7.3013	     6.3782	
   -15.2740	   -18.7149	   -11.1618	    -7.1335	    -9.9030	   -13.0081	     4.1122	    -2.4338	     7.0496	     6.2103	
   -15.2740	   -18.4631	   -11.5814	    -6.8817	   -10.4065	   -12.9242	     3.1052	    -2.6855	     6.5460	     5.6229	
   -15.3580	   -18.2953	   -12.0010	    -6.6299	   -11.0779	   -12.9242	     1.9302	    -3.1052	     5.8746	     4.9515	
   -15.3580	   -18.2953	   -12.5046	    -6.5460	   -11.6653	   -13.0081	     0.7553	    -3.5248	     5.2032	     4.0283	
   -15.4419	   -18.2953	   -12.9242	    -6.3782	   -12.3367	   -13.0920	    -0.3357	    -3.9444	     4.6158	     3.1891	
   -15.4419	   -18.3792	   -13.3438	    -6.2943	   -12.9242	   -13.1760	    -1.4267	    -4.2801	     4.1122	     2.4338	
   -15.3580	   -18.4631	   -13.5956	    -6.2103	   -13.4277	   -13.0920	    -2.2659	    -4.5319	     3.7766	     1.8463	
   -15.2740	   -18.5471	   -13.7634	    -6.0425	   -13.7634	   -13.0081	    -2.8534	    -4.5319	     3.6926	     1.4267	
   -15.0223	   -18.6310	   -13.7634	    -5.9586	   -14.0152	   -12.8403	    -3.1891	    -4.4479	     3.8605	     1.2589	
   -14.6027	   -18.5471	   -13.5117	    -5.8746	   -14.0152	   -12.5046	    -3.2730	    -4.1122	     4.1962	     1.2589	
   -14.0152	   -18.2953	   -13.0920	    -5.7907	   -13.8474	   -12.0850	    -3.1052	    -3.6087	     4.7836	     1.5945	
   -13.2599	   -17.9596	   -12.3367	    -5.8746	   -13.5117	   -11.4975	    -2.6855	    -3.0212	     5.4550	     1.9302	
   -12.3367	   -17.2882	   -11.4136	    -5.9586	   -13.0081	   -10.9100	    -2.0981	    -2.4338	     6.2103	     2.4338	
   -11.2457	   -16.5329	   -10.3226	    -6.0425	   -12.4207	   -10.3226	    -1.5106	    -1.7624	     6.8817	     2.8534	
   -10.0708	   -15.5258	    -9.0637	    -6.0425	   -11.7493	    -9.8190	    -0.8392	    -1.1749	     7.4692	     3.1891	
    -8.8120	   -14.2670	    -7.7209	    -6.0425	   -10.9100	    -9.3155	    -0.2518	    -0.5875	     7.9727	     3.3569	
    -7.5531	   -13.0081	    -6.2943	    -5.7907	   -10.0708	    -8.9798	     0.3357	     0.0839	     8.2245	     3.3569	
    -6.3782	   -11.6653	    -4.9515	    -5.4550	    -9.2316	    -8.7280	     0.7553	     0.6714	     8.2245	     3.0212	
    -5.2872	   -10.4065	    -3.7766	    -4.9515	    -8.3923	    -8.6441	     1.0910	     1.2589	     7.9727	     2.3499	
    -4.4479	    -9.2316	    -2.8534	    -4.4479	    -7.7209	    -8.7280	     1.2589	     1.8463	     7.4692	     1.5106	
    -3.6926	    -8.2245	    -2.0981	    -3.7766	    -7.1335	    -8.8959	     1.2589	     2.3499	     6.7139	     0.3357	
    -3.0212	    -7.2174	    -1.5945	    -3.1052	    -6.6299	    -9.1476	     1.2589	     2.8534	     5.8746	    -0.9232	
    -2.4338	    -6.2943	    -1.1749	    -2.3499	    -6.1264	    -9.3994	     1.3428	     3.2730	     4.9515	    -2.1820	
    -1.8463	    -5.3711	    -0.8392	    -1.5106	    -5.6229	    -9.4833	     1.5106	     3.6087	     4.0283	    -3.3569	
    -1.1749	    -4.3640	    -0.5035	    -0.7553	    -5.0354	    -9.4833	     1.8463	     3.8605	     3.3569	    -4.2801	
    -0.4196	    -3.3569	    -0.1678	     0.0000	    -4.4479	    -9.3155	     2.4338	     3.9444	     2.7695	    -4.8676	
     0.4196	    -2.1820	     0.2518	     0.5875	    -3.6926	    -8.9798	     3.3569	     3.7766	     2.5177	    -5.1193	
     1.3428	    -1.0910	     0.7553	     1.1749	    -2.7695	    -8.4763	     4.5319	     3.5248	     2.5177	    -4.8676	
     2.3499	     0.0839	     1.4267	     1.5106	    -1.7624	    -7.8888	     5.9586	     3.1052	     2.8534	    -4.2801	
     3.3569	     1.2589	     2.1820	     1.7624	    -0.6714	    -7.3013	     7.5531	     2.5177	     3.4409	    -3.1891	
     4.2801	     2.2659	     2.9373	     1.7624	     0.5035	    -6.6299	     9.0637	     1.8463	     4.1122	    -1.8463	
     5.2032	     3.1891	     3.6087	     1.6785	     1.5106	    -6.1264	    10.4904	     1.1749	     4.9515	    -0.3357	
[Epoch Header]
[Trial Type]	21
[Accept]	1
[Correct]	0
[RT]	 0.000
[Resp]	0
[Epoch Data]
    -4.2801	   -11.4975	     0.8392	    27.3590	     3.1891	     3.4409	    -4.6997	    -0.3357	    -3.7766	    -8.6441	
    -4.9515	   -11.9171	     0.0000	    26.6037	     2.4338	     2.8534	    -5.4550	    -1.0071	    -4.7836	    -9.9030	
    -5.6229	   -12.1689	    -0.7553	    25.9323	     1.7624	     2.1820	    -6.1264	    -1.5106	    -5.7907	   -10.9940	
    -6.1264	   -12.4207	    -1.4267	    25.3448	     1.0910	     1.6785	    -6.4621	    -1.8463	    -6.5460	   -11.8332	
    -6.5460	   -12.4207	    -1.8463	    24.8413	     0.5875	     1.2589	    -6.6299	    -2.0142	    -7.0496	   -12.3367	
    -6.7139	   -12.4207	    -2.0142	    24.5056	     0.3357	     1.0910	    -6.4621	    -1.8463	    -7.2174	   -12.5046	
    -6.6299	   -12.1689	    -1.8463	    24.2538	     0.3357	     1.0910	    -5.9586	    -1.5945	    -7.0496	   -12.2528	
    -6.3782	   -11.9171	    -1.4267	    24.1699	     0.5035	     1.1749	    -5.2032	    -1.0910	    -6.5460	   -11.5814	
    -6.0425	   -11.4975	    -0.5875	    24.1699	     1.0071	     1.5106	    -4.1122	    -0.4196	    -5.7068	   -10.5743	
    -5.4550	   -11.0779	     0.4196	    24.1699	     1.7624	     1.8463	    -2.7695	     0.3357	    -4.5319	    -9.2316	
    -4.8676	   -10.6583	     1.6785	    24.2538	     2.6855	     2.1820	    -1.2589	     1.1749	    -3.2730	    -7.6370	
    -4.3640	   -10.2386	     2.9373	    24.2538	     3.6087	     2.5177	     0.3357	     2.0142	    -2.0142	    -5.9586	
    -3.8605	    -9.9869	     4.1122	    24.3378	     4.5319	     2.6855	     1.8463	     2.6855	    -0.8392	    -4.3640	
    -3.6087	    -9.8190	     5.1193	    24.2538	     5.2872	     2.6016	     3.1891	     3.1891	     0.0839	    -3.0212	
    -3.6087	    -9.8190	     5.7907	    24.1699	     5.8746	     2.1820	     4.2801	     3.5248	     0.7553	    -1.9302	
    -3.8605	   -10.0708	     6.1264	    23.9182	     6.1264	     1.5945	     4.9515	     3.5248	     1.0071	    -1.2589	
    -4.3640	   -10.5743	     6.0425	    23.6664	     6.1264	     0.6714	     5.2872	     3.2730	     0.9232	    -1.0910	
    -5.1193	   -11.2457	     5.5389	    23.2468	     5.7907	    -0.4196	     5.2032	     2.8534	     0.5035	    -1.2589	
    -6.0425	   -12.0010	     4.6158	    22.7432	     5.2032	    -1.5945	     4.6997	     2.3499	    -0.2518	    -1.8463	
    -7.0496	   -12.9242	     3.4409	    22.1558	     4.3640	    -2.8534	     3.9444	     1.5945	    -1.0910	    -2.6855	
    -8.0566	   -13.8474	     2.0142	    21.4844	     3.3569	    -4.0283	     2.8534	     0.9232	    -2.0981	    -3.6926	
    -8.9798	   -14.7705	     0.5035	    20.8969	     2.3499	    -4.9515	     1.7624	     0.1678	    -3.0212	    -4.7836	
    -9.9030	   -15.5258	    -1.0071	    20.2255	     1.4267	    -5.5389	     0.5875	    -0.4196	    -3.7766	    -5.7907	
   -10.6583	   -16.2811	    -2.5177	    19.5541	     0.4196	    -5.8746	    -0.5875	    -0.9232	    -4.4479	    -6.5460	
   -11.4136	   -16.9525	    -3.7766	    18.8828	    -0.4196	    -5.9586	    -1.5945	    -1.3428	    -4.8676	    -7.0496	
   -12.0850	   -17.5400	    -4.8676	    18.1274	    -1.2589	    -5.9586	    -2.6016	    -1.6785	    -5.1193	    -7.2174	
   -12.6724	   -18.0435	    -5.7068	    17.2882	    -1.9302	    -5.7907	    -3.3569	    -1.9302	    -5.1193	    -7.1335	
   -13.2599	   -18.4631	    -6.2103	    16.3651	    -2.5177	    -5.7068	    -4.0283	    -2.0981	    -4.9515	    -6.6299	
   -13.7634	   -18.8828	    -6.4621	    15.3580	    -2.8534	    -5.6229	    -4.4479	    -2.2659	    -4.6158	    -5.8746	
   -14.1830	   -19.1345	    -6.4621	    14.3509	    -3.1052	    -5.6229	    -4.7836	    -2.2659	    -4.1122	    -4.8676	
   -14.5187	   -19.4702	    -6.2943	    13.2599	    -3.1891	    -5.7068	    -4.9515	    -2.3499	    -3.6087	    -3.6926	
   -14.8544	   -19.6381	    -6.0425	    12.1689	    -3.1052	    -5.7907	    -5.0354	    -2.4338	    -3.1052	    -2.5177	
   -15.1901	   -19.8898	    -5.7068	    11.0779	    -3.0212	    -6.1264	    -5.0354	    -2.6016	    -2.7695	    -1.3428	
   -15.5258	   -20.0577	    -5.4550	     9.9869	    -2.9373	    -6.5460	    -5.0354	    -2.9373	    -2.6016	    -0.4196	
   -15.8615	   -20.2255	    -5.2032	     9.0637	    -2.9373	    -7.1335	    -5.1193	    -3.4409	    -2.7695	     0.0839	
   -16.1972	   -20.3094	    -5.2032	     8.1406	    -3.1052	    -7.8888	    -5.2872	    -4.1962	    -3.2730	     0.2518	
   -16.7007	   -20.5612	    -5.3711	     7.2174	    -3.3569	    -8.7280	    -5.7068	    -5.2032	    -4.1122	    -0.0839	
   -17.2043	   -20.7291	    -5.7907	     6.2943	    -3.8605	    -9.7351	    -6.3782	    -6.5460	    -5.2872	    -0.8392	
   -17.7917	   -21.0648	    -6.4621	     5.2872	    -4.6158	   -10.9100	    -7.3013	    -7.9727	    -6.7978	    -2.0981	
   -18.4631	   -21.4005	    -7.3013	     4.3640	    -5.5389	   -12.1689	    -8.3923	    -9.5673	    -8.5602	    -3.6926	
   -19.1345	   -21.8201	    -8.2245	     3.4409	    -6.4621	   -13.3438	    -9.4833	   -11.2457	   -10.4904	    -5.5389	
   -19.8059	   -22.0718	    -9.1476	     2.6016	    -7.3853	   -14.4348	   -10.5743	   -12.7563	   -12.3367	    -7.3013	
   -20.2255	   -22.3236	   -10.0708	     2.0142	    -8.2245	   -15.3580	   -11.4136	   -14.0152	   -13.9313	    -8.9798	
   -20.5612	   -22.4915	   -10.9940	     1.6785	    -8.8959	   -16.0294	   -12.0850	   -14.9384	   -15.2740	   -10.4904	
   -20.8130	   -22.6593	   -11.7493	     1.5106	    -9.4833	   -16.4490	   -12.5046	   -15.4419	   -16.2811	   -11.5814	
   -20.8969	   -22.8271	   -12.3367	     1.5106	    -9.9869	   -16.7007	   -12.6724	   -15.6097	   -16.8686	   -12.3367	
   -20.8130	   -22.9950	   -12.7563	     1.5945	   -10.2386	   -16.7007	   -12.6724	   -15.2740	   -17.0364	   -12.7563	
   -20.7291	   -23.0789	   -13.0081	     1.7624	   -10.4065	   -16.5329	   -12.3367	   -14.4348	   -16.8686	   -12.8403	
   -20.4773	   -23.2468	   -13.0920	     2.0981	   -10.3226	   -16.1133	   -11.8332	   -13.1760	   -16.1972	   -12.5046	
   -20.1416	   -23.3307	   -12.9242	     2.5177	   -10.0708	   -15.4419	   -11.1618	   -11.4975	   -15.3580	   -11.9171	
   -19.8059	   -23.4146	   -12.5885	     3.1052	    -9.5673	   -14.6027	   -10.3226	    -9.3994	   -14.1830	   -11.1618	
   -19.3863	   -23.4146	   -12.1689	     3.7766	    -8.9798	   -13.5956	    -9.5673	    -7.1335	   -12.8403	   -10.2386	
   -18.9667	   -23.3307	   -11.6653	     4.5319	    -8.3923	   -12.5046	    -8.8120	    -4.7836	   -11.4975	    -9.3994	
   -18.5471	   -23.0789	   -11.2457	     5.5389	    -7.7209	   -11.2457	    -8.1406	    -2.6016	   -10.2386	    -8.6441	
   -18.1274	   -22.8271	   -10.8261	     6.6299	    -7.2174	    -9.8190	    -7.7209	    -0.6714	    -9.0637	    -8.1406	
   -17.7078	   -22.4915	   -10.6583	     7.8888	    -6.8817	    -8.3084	    -7.5531	     0.7553	    -8.2245	    -7.8888	
   -17.2882	   -22.0718	   -10.5743	     9.2316	    -6.7978	    -6.7978	    -7.5531	     1.6785	    -7.6370	    -7.9727	
   -16.9525	   -21.7361	   -10.7422	    10.7422	    -6.9656	    -5.2872	    -7.8888	     2.0142	    -7.3013	    -8.4763	
   -16.7007	   -21.4844	   -11.0779	    12.2528	    -7.4692	    -3.9444	    -8.5602	     1.7624	    -7.3013	    -9.1476	
   -16.4490	   -21.2326	   -11.6653	    13.8474	    -8.2245	    -2.6855	    -9.3155	     1.0910	    -7.5531	   -10.1547	
   -16.1972	   -21.0648	   -12.3367	    15.3580	    -9.1476	    -1.5945	   -10.3226	     0.0839	    -7.8888	   -11.1618	
   -15.9454	   -20.8969	   -13.1760	    16.8686	   -10.0708	    -0.6714	   -11.3297	    -1.0910	    -8.3084	   -12.2528	
   -15.7776	   -20.8130	   -13.9313	    18.3792	   -10.9940	     0.1678	   -12.2528	    -2.0981	    -8.6441	   -13.2599	
   -15.4419	   -20.7291	   -14.6027	    19.8059	   -11.8332	     0.9232	   -13.0920	    -2.9373	    -8.8120	   -14.0152	
   -15.1062	   -20.5612	   -15.1062	    21.1487	   -12.5046	     1.5945	   -13.7634	    -3.4409	    -8.8120	   -14.4348	
   -14.6027	   -20.3934	   -15.4419	    22.4915	   -12.9242	     2.1820	   -14.1830	    -3.6926	    -8.6441	   -14.6027	
   -14.0152	   -20.1416	   -15.6097	    23.7503	   -13.0920	     2.6855	   -14.3509	    -3.5248	    -8.1406	   -14.3509	
   -13.2599	   -19.8059	   -15.5258	    24.9252	   -13.0081	     3.2730	   -14.1830	    -3.1052	    -7.3013	   -13.6795	
   -12.3367	   -19.3024	   -15.1062	    26.1841	   -12.6724	     3.7766	   -13.8474	    -2.3499	    -6.2943	   -12.6724	
   -11.2457	   -18.5471	   -14.5187	    27.3590	   -12.0010	     4.2801	   -13.2599	    -1.3428	    -5.0354	   -11.3297	
    -9.9869	   -17.6239	   -13.7634	    28.6179	   -11.1618	     4.8676	   -12.5046	    -0.0839	    -3.6087	    -9.7351	
    -8.6441	   -16.5329	   -12.7563	    29.8767	   -10.2386	     5.2872	   -11.6653	     1.2589	    -2.1820	    -8.0566	
    -7.2174	   -15.2740	   -11.8332	    31.0516	    -9.2316	     5.7068	   -10.9940	     2.6016	    -0.7553	    -6.4621	
    -5.8746	   -14.0152	   -10.9100	    32.1426	    -8.3923	     6.0425	   -10.4065	     3.8605	     0.5035	    -4.9515	
    -4.5319	   -12.7563	   -10.0708	    33.0658	    -7.7209	     6.2943	   -10.1547	     4.8676	     1.5106	    -3.7766	
    -3.4409	   -11.4975	    -9.4833	    33.9050	    -7.2174	     6.5460	   -10.2386	     5.7907	     2.2659	    -2.9373	
    -2.4338	   -10.4904	    -9.0637	    34.6603	    -6.9656	     6.7978	   -10.4904	     6.4621	     2.6855	    -2.4338	
    -1.5945	    -9.5673	    -8.8120	    35.3317	    -6.8817	     7.1335	   -10.9940	     6.9656	     2.8534	    -2.2659	
    -0.9232	    -8.8959	    -8.7280	    35.9192	    -6.9656	     7.6370	   -11.5814	     7.3853	     2.6855	    -2.4338	
    -0.2518	    -8.3923	    -8.7280	    36.5067	    -7.0496	     8.2245	   -12.1689	     7.7209	     2.4338	    -2.6855	
     0.4196	    -8.0566	    -8.8120	    37.1780	    -7.2174	     8.8959	   -12.9242	     7.9727	     2.0981	    -3.1052	
     1.0910	    -7.8888	    -8.8959	    37.8494	    -7.3853	     9.5673	   -13.5956	     8.3084	     1.6785	    -3.5248	
     1.7624	    -7.8049	    -9.0637	    38.4369	    -7.5531	    10.2386	   -14.1830	     8.5602	     1.3428	    -3.9444	
     2.4338	    -7.8888	    -9.1476	    38.8565	    -7.7209	    10.7422	   -14.7705	     8.8959	     1.0910	    -4.3640	
     3.0212	    -7.9727	    -9.2316	    39.1922	    -7.8888	    11.1618	   -15.2740	     9.1476	     0.9232	    -4.6158	
     3.5248	    -8.2245	    -9.3155	    39.2761	    -8.0566	    11.4975	   -15.6097	     9.3994	     0.8392	    -4.7836	
     3.9444	    -8.3923	    -9.3994	    39.1922	    -8.1406	    11.7493	   -15.8615	     9.6512	     0.9232	    -4.8676	
     4.2801	    -8.5602	    -9.3994	    38.9404	    -8.1406	    11.9171	   -16.0294	     9.9030	     1.1749	    -4.6997	
     4.6158	    -8.7280	    -9.3994	    38.6887	    -8.0566	    12.0850	   -16.0294	    10.0708	     1.5106	    -4.3640	
     4.7836	    -8.8120	    -9.3155	    38.3530	    -7.8049	    12.3367	   -15.9454	    10.3226	     2.0142	    -3.8605	
     5.0354	    -8.8120	    -9.0637	    37.9333	    -7.4692	    12.5885	   -15.6937	    10.4904	     2.6016	    -3.1891	
     5.2032	    -8.8120	    -8.8120	    37.6816	    -7.1335	    12.9242	   -15.4419	    10.6583	     3.1891	    -2.5177	
     5.4550	    -8.6441	    -8.4763	    37.4298	    -6.6299	    13.2599	   -15.0223	    10.8261	     3.7766	    -1.8463	
     5.7068	    -8.3923	    -8.0566	    37.1780	    -6.0425	    13.5956	   -14.6027	    10.9100	     4.3640	    -1.2589	
     5.8746	    -8.0566	    -7.5531	    37.0941	    -5.4550	    13.9313	   -14.1830	    10.9100	     4.6997	    -0.8392	
     6.0425	    -7.7209	    -7.1335	    37.0102	    -4.9515	    14.0152	   -13.6795	    10.7422	     4.8676	    -0.5875	
     6.0425	    -7.3853	    -6.7139	    37.0102	    -4.5319	    14.0152	   -13.3438	    10.4065	     4.7836	    -0.6714	
     5.8746	    -7.1335	    -6.5460	    36.8423	    -4.1962	    13.6795	   -13.0920	     9.8190	     4.3640	    -1.0071	
     5.4550	    -7.0496	    -6.4621	    36.6745	    -4.1122	    13.0920	   -13.0081	     9.0637	     3.6087	    -1.6785	
     4.8676	    -7.0496	    -6.5460	    36.3388	    -4.1962	    12.3367	   -13.0920	     8.2245	     2.6855	    -2.5177	
     4.1962	    -7.1335	    -6.7139	    35.8353	    -4.2801	    11.4136	   -13.2599	     7.3013	     1.6785	    -3.5248	
     3.3569	    -7.3013	    -6.8817	    35.2478	    -4.5319	    10.4904	   -13.4277	     6.3782	     0.5875	    -4.5319	
     2.6016	    -7.4692	    -6.9656	    34.5764	    -4.6997	     9.5673	   -13.5956	     5.6229	    -0.3357	    -5.4550	
     1.8463	    -7.5531	    -6.8817	    33.9050	    -4.7836	     8.8120	   -13.5956	     5.0354	    -1.1749	    -6.2103	
     1.1749	    -7.7209	    -6.7139	    33.2336	    -4.7836	     8.2245	   -13.5117	     4.6997	    -1.7624	    -6.7139	
     0.5035	    -7.8049	    -6.2943	    32.4783	    -4.6997	     7.8049	   -13.1760	     4.4479	    -2.0142	    -6.9656	
     0.0000	    -7.8049	    -5.7068	    31.8069	    -4.3640	     7.5531	   -12.5885	     4.4479	    -2.0981	    -6.8817	
    -0.4196	    -7.7209	    -4.8676	    31.0516	    -3.8605	     7.3853	   -11.6653	     4.6158	    -1.9302	    -6.5460	
    -0.8392	    -7.5531	    -3.9444	    30.3802	    -3.1891	     7.3853	   -10.5743	     4.8676	    -1.5106	    -5.9586	
    -1.0071	    -7.3013	    -2.8534	    29.7089	    -2.3499	     7.4692	    -9.2316	     5.2032	    -1.0071	    -5.2872	
    -1.2589	    -7.0496	    -1.7624	    29.1214	    -1.4267	     7.5531	    -7.7209	     5.6229	    -0.3357	    -4.5319	
    -1.4267	    -6.7139	    -0.7553	    28.4500	    -0.5035	     7.5531	    -6.2943	     5.9586	     0.2518	    -3.8605	
    -1.6785	    -6.4621	     0.0839	    27.9465	     0.3357	     7.4692	    -4.8676	     6.2103	     0.8392	    -3.2730	
    -2.0981	    -6.2943	     0.6714	    27.3590	     1.0071	     7.3013	    -3.6926	     6.2943	     1.2589	    -2.9373	
    -2.6016	    -6.2943	     1.0071	    26.8555	     1.5106	     7.0496	    -2.6855	     6.3782	     1.5106	    -2.8534	
    -3.3569	    -6.4621	     1.0910	    26.4359	     1.8463	     6.7139	    -2.0142	     6.2103	     1.5106	    -3.1052	
    -4.2801	    -6.7978	     0.8392	    26.0162	     1.9302	     6.2943	    -1.5945	     6.0425	     1.3428	    -3.6087	
    -5.4550	    -7.3853	     0.3357	    25.6805	     1.6785	     5.7068	    -1.5945	     5.7068	     0.9232	    -4.4479	
    -6.8817	    -8.2245	    -0.3357	    25.2609	     1.3428	     5.1193	    -1.7624	     5.2872	     0.3357	    -5.4550	
    -8.5602	    -9.2316	    -1.1749	    24.9252	     0.7553	     4.5319	    -2.0981	     4.8676	    -0.4196	    -6.6299	
   -10.2386	   -10.3226	    -2.0142	    24.5056	     0.2518	     3.8605	    -2.4338	     4.4479	    -1.0910	    -7.7209	
   -11.9171	   -11.4136	    -2.7695	    24.0021	    -0.3357	     3.1891	    -2.7695	     4.1122	    -1.7624	    -8.7280	
   -13.5956	   -12.4207	    -3.3569	    23.4146	    -0.7553	     2.4338	    -3.0212	     3.8605	    -2.2659	    -9.3994	
   -15.1901	   -13.4277	    -3.8605	    22.5754	    -1.0910	     1.5945	    -3.1052	     3.6926	    -2.6016	    -9.8190	
   -16.7847	   -14.3509	    -4.1122	    21.5683	    -1.2589	     0.7553	    -2.9373	     3.6087	    -2.7695	    -9.9030	
   -18.2114	   -15.0223	    -4.2801	    20.3094	    -1.2589	    -0.1678	    -2.6016	     3.6926	    -2.6016	    -9.5673	
   -19.4702	   -15.5258	    -4.1122	    18.8828	    -1.0910	    -1.0910	    -2.0142	     4.0283	    -2.1820	    -8.8959	
   -20.5612	   -15.7776	    -3.6926	    17.3721	    -0.7553	    -1.9302	    -1.0910	     4.6158	    -1.4267	    -7.8049	
   -21.3165	   -15.7776	    -2.9373	    15.8615	    -0.0839	    -2.6855	     0.0839	     5.3711	    -0.3357	    -6.2943	
   -21.8201	   -15.5258	    -1.9302	    14.3509	     0.8392	    -3.3569	     1.4267	     6.4621	     1.0071	    -4.5319	
   -22.1558	   -15.1062	    -0.8392	    12.8403	     1.9302	    -3.7766	     2.9373	     7.8888	     2.6016	    -2.6855	
   -22.2397	   -14.6866	     0.4196	    11.4975	     3.1052	    -4.1122	     4.4479	     9.3994	     4.1962	    -0.7553	
   -22.2397	   -14.1830	     1.5945	    10.1547	     4.3640	    -4.2801	     5.7907	    11.0779	     5.7068	     1.0910	
   -22.1558	   -13.7634	     2.6855	     8.8959	     5.5389	    -4.1962	     6.9656	    12.6724	     7.1335	     2.6855	
   -22.1558	   -13.4277	     3.5248	     7.8049	     6.5460	    -3.8605	     7.8049	    14.0991	     8.2245	     3.9444	
   -22.1558	   -13.2599	     4.0283	     6.8817	     7.3853	    -3.3569	     8.3084	    15.2740	     9.0637	     4.7836	
   -22.3236	   -13.2599	     4.2801	     6.2103	     7.8049	    -2.6855	     8.4763	    16.0294	     9.4833	     5.2032	
   -22.6593	   -13.3438	     4.1122	     5.7068	     8.0566	    -2.0142	     8.3084	    16.3651	     9.5673	     5.2032	
   -22.9950	   -13.5956	     3.6926	     5.3711	     7.8888	    -1.4267	     7.8049	    16.0294	     9.3155	     4.8676	
   -23.4146	   -14.0152	     3.0212	     5.2872	     7.6370	    -0.9232	     7.2174	    15.1901	     8.7280	     4.2801	
   -23.9182	   -14.4348	     2.1820	     5.3711	     7.1335	    -0.5875	     6.4621	    13.7634	     7.8888	     3.5248	
   -24.4217	   -15.0223	     1.2589	     5.4550	     6.5460	    -0.4196	     5.7907	    11.9171	     6.8817	     2.6016	
   -25.0092	   -15.6097	     0.2518	     5.6229	     5.8746	    -0.4196	     5.0354	     9.6512	     5.7068	     1.5945	
   -25.5966	   -16.1972	    -0.7553	     5.6229	     5.1193	    -0.5875	     4.2801	     7.3013	     4.5319	     0.7553	
   -26.1841	   -16.9525	    -1.7624	     5.5389	     4.1962	    -0.9232	     3.6087	     5.0354	     3.4409	     0.0000	
   -26.6876	   -17.7078	    -2.6016	     5.4550	     3.3569	    -1.3428	     2.8534	     2.9373	     2.4338	    -0.4196	
   -27.1912	   -18.3792	    -3.1891	     5.2872	     2.5177	    -1.6785	     2.1820	     1.1749	     1.5945	    -0.6714	
   -27.4429	   -18.9667	    -3.6087	     5.2032	     1.8463	    -1.9302	     1.6785	    -0.0839	     1.1749	    -0.5875	
   -27.4429	   -19.3863	    -3.6087	     5.2872	     1.3428	    -2.0142	     1.2589	    -0.9232	     1.0071	    -0.2518	
   -27.1912	   -19.6381	    -3.3569	     5.4550	     1.0910	    -1.9302	     1.0910	    -1.1749	     1.1749	     0.2518	
   -26.6037	   -19.6381	    -2.9373	     5.8746	     1.0071	    -1.6785	     1.0071	    -1.0910	     1.5945	     1.0071	
   -25.6805	   -19.4702	    -2.1820	     6.4621	     1.2589	    -1.1749	     1.1749	    -0.5875	     2.2659	     1.8463	
   -24.5895	   -19.0506	    -1.4267	     7.2174	     1.5945	    -0.5035	     1.4267	     0.2518	     3.1052	     2.6855	
   -23.2468	   -18.3792	    -0.5875	     8.1406	     2.0142	     0.2518	     1.8463	     1.0910	     3.9444	     3.4409	
   -21.8201	   -17.6239	     0.2518	     9.0637	     2.5177	     1.0071	     2.1820	     2.0981	     4.6997	     4.1122	
   -20.3094	   -16.6168	     1.0071	     9.9869	     2.9373	     1.7624	     2.4338	     3.0212	     5.3711	     4.5319	
   -18.7988	   -15.5258	     1.5945	    10.8261	     3.2730	     2.4338	     2.5177	     3.7766	     5.7907	     4.7836	
   -17.2882	   -14.3509	     2.0142	    11.5814	     3.5248	     2.9373	     2.4338	     4.4479	     5.9586	     4.6158	
   -15.9454	   -13.1760	     2.1820	    12.2528	     3.5248	     3.2730	     2.0981	     4.8676	     5.7907	     4.2801	
   -14.6866	   -12.0850	     2.2659	    12.6724	     3.4409	     3.4409	     1.5106	     5.1193	     5.4550	     3.5248	
   -13.6795	   -11.0779	     2.2659	    13.0920	     3.1891	     3.5248	     0.8392	     5.2032	     4.7836	     2.6016	
   -12.7563	   -10.0708	     2.0981	    13.3438	     2.8534	     3.4409	    -0.0839	     5.1193	     4.0283	     1.5106	
   -11.9171	    -9.2316	     1.9302	    13.5117	     2.4338	     3.3569	    -1.0071	     4.9515	     3.2730	     0.4196	
   -11.1618	    -8.3923	     1.8463	    13.6795	     2.1820	     3.3569	    -1.9302	     4.7836	     2.4338	    -0.6714	
   -10.4065	    -7.5531	     1.7624	    13.8474	     2.0142	     3.3569	    -2.6855	     4.6158	     1.7624	    -1.5945	
    -9.6512	    -6.7978	     1.8463	    14.0152	     1.9302	     3.4409	    -3.3569	     4.5319	     1.2589	    -2.3499	
    -8.8959	    -6.0425	     2.0981	    14.2670	     1.9302	     3.6926	    -3.7766	     4.5319	     1.0071	    -2.7695	
    -8.1406	    -5.2872	     2.4338	    14.5187	     2.1820	     3.9444	    -3.8605	     4.6997	     0.8392	    -3.0212	
    -7.3853	    -4.4479	     2.9373	    14.9384	     2.5177	     4.4479	    -3.6926	     5.0354	     1.0071	    -2.9373	
    -6.5460	    -3.5248	     3.6087	    15.3580	     2.9373	     4.9515	    -3.1891	     5.4550	     1.2589	    -2.6855	
    -5.6229	    -2.5177	     4.3640	    15.8615	     3.4409	     5.4550	    -2.5177	     6.0425	     1.5106	    -2.2659	
    -4.6158	    -1.5106	     5.1193	    16.3651	     3.9444	     5.9586	    -1.5945	     6.6299	     1.8463	    -1.7624	
    -3.5248	    -0.5035	     5.9586	    16.8686	     4.5319	     6.4621	    -0.5875	     7.1335	     2.0981	    -1.3428	
    -2.3499	     0.6714	     6.7139	    17.4561	     5.0354	     6.8817	     0.5035	     7.6370	     2.2659	    -0.9232	
    -1.1749	     1.7624	     7.4692	    17.9596	     5.5389	     7.2174	     1.5106	     7.8888	     2.1820	    -0.7553	
    -0.0839	     2.8534	     7.9727	    18.4631	     5.9586	     7.3853	     2.3499	     7.9727	     1.8463	    -0.7553	
     1.0071	     3.7766	     8.3084	    18.8828	     6.2103	     7.3013	     2.9373	     7.7209	     1.2589	    -1.0071	
     1.9302	     4.6158	     8.3923	    19.3024	     6.2103	     7.0496	     3.1891	     7.2174	     0.3357	    -1.5945	
     2.6855	     5.2872	     8.2245	    19.5541	     6.1264	     6.4621	     3.1891	     6.3782	    -0.7553	    -2.5177	
     3.1891	     5.7068	     7.8049	    19.7220	     5.7907	     5.7068	     2.7695	     5.2872	    -2.0142	    -3.5248	
     3.6087	     5.9586	     7.2174	    19.8059	     5.3711	     4.7836	     2.0981	     4.1962	    -3.2730	    -4.6997	
     3.9444	     6.0425	     6.5460	    19.8898	     4.9515	     3.6926	     1.3428	     3.0212	    -4.5319	    -5.8746	
     4.1122	     5.8746	     5.8746	    19.9738	     4.4479	     2.6016	     0.5035	     1.9302	    -5.6229	    -6.9656	
     4.1962	     5.6229	     5.2032	    19.9738	     4.0283	     1.3428	    -0.4196	     1.0071	    -6.5460	    -7.8049	
     4.1962	     5.2032	     4.5319	    20.0577	     3.5248	     0.1678	    -1.2589	     0.3357	    -7.1335	    -8.3923	
     4.0283	     4.6997	     3.9444	    20.1416	     3.1891	    -1.0071	    -2.0142	    -0.0839	    -7.4692	    -8.7280	
     3.9444	     4.1962	     3.4409	    20.1416	     2.8534	    -2.0142	    -2.6855	    -0.0839	    -7.4692	    -8.6441	
     3.8605	     3.7766	     3.1891	    20.2255	     2.6855	    -2.7695	    -3.1052	     0.3357	    -7.0496	    -8.3084	
     3.8605	     3.4409	     3.1052	    20.3934	     2.7695	    -3.1052	    -3.3569	     1.1749	    -6.2943	    -7.5531	
     3.9444	     3.2730	     3.1891	    20.6451	     2.9373	    -3.1052	    -3.4409	     2.3499	    -5.2872	    -6.6299	
     4.1122	     3.2730	     3.4409	    20.8130	     3.1891	    -2.7695	    -3.3569	     3.8605	    -4.0283	    -5.5389	
     4.3640	     3.3569	     3.7766	    21.0648	     3.5248	    -2.0981	    -3.2730	     5.5389	    -2.8534	    -4.4479	
     4.6997	     3.4409	     4.1122	    21.3165	     3.7766	    -1.3428	    -3.1052	     7.3853	    -1.6785	    -3.3569	
     5.1193	     3.5248	     4.3640	    21.5683	     3.9444	    -0.5035	    -3.0212	     9.0637	    -0.6714	    -2.5177	
     5.5389	     3.6926	     4.6158	    21.9040	     4.0283	     0.2518	    -3.0212	    10.5743	     0.0000	    -2.0142	
     6.0425	     3.7766	     4.6158	    22.2397	     3.8605	     0.9232	    -3.1052	    11.6653	     0.3357	    -1.8463	
     6.3782	     3.8605	     4.5319	    22.5754	     3.5248	     1.4267	    -3.4409	    12.1689	     0.2518	    -2.0981	
     6.5460	     3.6926	     4.1122	    22.8271	     3.0212	     1.6785	    -4.0283	    12.0850	    -0.2518	    -2.6855	
     6.6299	     3.3569	     3.5248	    22.9950	     2.2659	     1.7624	    -4.8676	    11.2457	    -1.0910	    -3.6926	
     6.4621	     2.9373	     2.7695	    22.9950	     1.3428	     1.5945	    -5.8746	     9.9030	    -2.1820	    -4.9515	
     6.1264	     2.3499	     1.9302	    22.8271	     0.3357	     1.2589	    -6.9656	     7.8888	    -3.5248	    -6.2943	
     5.7068	     1.7624	     1.0071	    22.5754	    -0.6714	     0.9232	    -7.9727	     5.6229	    -4.8676	    -7.6370	
     5.2032	     1.0910	     0.0839	    22.3236	    -1.5945	     0.5035	    -8.9798	     3.2730	    -6.1264	    -8.7280	
     4.7836	     0.5035	    -0.7553	    21.9879	    -2.4338	     0.2518	    -9.9030	     1.0071	    -7.1335	    -9.5673	
     4.3640	    -0.0839	    -1.5945	    21.7361	    -3.1052	     0.0839	   -10.5743	    -1.0071	    -7.8888	   -10.1547	
     3.9444	    -0.5875	    -2.1820	    21.6522	    -3.6087	     0.0000	   -11.1618	    -2.6016	    -8.2245	   -10.3226	
     3.6087	    -0.9232	    -2.6855	    21.5683	    -3.8605	     0.1678	   -11.4975	    -3.6926	    -8.2245	   -10.1547	
     3.2730	    -1.2589	    -3.0212	    21.5683	    -3.9444	     0.4196	   -11.5814	    -4.3640	    -7.8888	    -9.5673	
     3.0212	    -1.5106	    -3.1052	    21.5683	    -3.6926	     0.7553	   -11.4136	    -4.6158	    -7.2174	    -8.7280	
     2.8534	    -1.6785	    -3.0212	    21.4844	    -3.1891	     1.2589	   -11.0779	    -4.5319	    -6.2943	    -7.6370	
     2.6855	    -1.7624	    -2.7695	    21.4844	    -2.6016	     1.7624	   -10.4065	    -4.2801	    -5.2032	    -6.2943	
     2.5177	    -1.9302	    -2.4338	    21.4005	    -1.8463	     2.1820	    -9.6512	    -3.7766	    -4.1122	    -4.9515	
     2.3499	    -2.0142	    -2.0981	    21.1487	    -1.0910	     2.6016	    -8.8959	    -3.2730	    -3.0212	    -3.6926	
     2.0142	    -2.1820	    -1.6785	    20.8969	    -0.3357	     2.6855	    -8.0566	    -2.8534	    -2.1820	    -2.5177	
     1.6785	    -2.4338	    -1.4267	    20.4773	     0.2518	     2.6016	    -7.2174	    -2.6855	    -1.5945	    -1.6785	
     1.1749	    -2.6855	    -1.3428	    19.9738	     0.7553	     2.2659	    -6.6299	    -2.6855	    -1.3428	    -1.2589	
     0.5035	    -3.1052	    -1.4267	    19.3863	     1.0910	     1.6785	    -6.2943	    -2.9373	    -1.5106	    -1.1749	
    -0.1678	    -3.6087	    -1.7624	    18.7149	     1.1749	     0.8392	    -6.2103	    -3.4409	    -2.0142	    -1.5945	
    -1.0071	    -4.1962	    -2.3499	    18.0435	     1.0910	    -0.1678	    -6.3782	    -4.1962	    -2.7695	    -2.3499	
    -1.7624	    -4.8676	    -2.9373	    17.3721	     0.8392	    -1.0910	    -6.7978	    -4.9515	    -3.7766	    -3.4409	
    -2.5177	    -5.4550	    -3.6926	    16.7847	     0.5035	    -1.9302	    -7.3013	    -5.7907	    -4.7836	    -4.6158	
    -3.1891	    -5.9586	    -4.2801	    16.3651	     0.0839	    -2.5177	    -7.8888	    -6.5460	    -5.7907	    -5.7907	
    -3.6926	    -6.3782	    -4.8676	    16.1133	    -0.3357	    -2.9373	    -8.5602	    -7.0496	    -6.6299	    -6.7978	
    -4.0283	    -6.7978	    -5.3711	    15.9454	    -0.6714	    -3.0212	    -9.1476	    -7.4692	    -7.3013	    -7.7209	
    -4.3640	    -7.2174	    -5.8746	    15.6937	    -1.0910	    -3.0212	    -9.6512	    -7.6370	    -7.8888	    -8.3084	
    -4.6158	    -7.6370	    -6.2943	    15.5258	    -1.4267	    -3.0212	   -10.2386	    -7.8049	    -8.2245	    -8.6441	
    -4.9515	    -8.1406	    -6.7139	    15.1901	    -1.8463	    -3.0212	   -10.6583	    -7.8049	    -8.3923	    -8.7280	
    -5.2872	    -8.7280	    -7.1335	    14.6866	    -2.2659	    -3.1052	   -11.0779	    -7.7209	    -8.4763	    -8.5602	
    -5.7907	    -9.4833	    -7.5531	    14.1830	    -2.7695	    -3.2730	   -11.3297	    -7.7209	    -8.4763	    -8.1406	
    -6.2943	   -10.1547	    -7.9727	    13.5956	    -3.1891	    -3.6087	   -11.4975	    -7.7209	    -8.3084	    -7.5531	
    -6.9656	   -10.9100	    -8.3923	    12.9242	    -3.6926	    -4.0283	   -11.4975	    -7.7209	    -8.2245	    -6.8817	
    -7.7209	   -11.6653	    -8.7280	    12.3367	    -4.1122	    -4.6158	   -11.4136	    -7.7209	    -8.0566	    -6.2103	
    -8.3923	   -12.4207	    -9.0637	    11.8332	    -4.5319	    -5.2032	   -11.2457	    -7.8049	    -7.8888	    -5.4550	
    -9.1476	   -13.0081	    -9.3994	    11.4136	    -4.9515	    -5.8746	   -11.0779	    -7.9727	    -7.7209	    -4.7836	
    -9.8190	   -13.5117	    -9.7351	    11.2457	    -5.2872	    -6.6299	   -10.9940	    -8.1406	    -7.7209	    -4.2801	
   -10.4065	   -13.8474	   -10.1547	    11.1618	    -5.5389	    -7.3853	   -10.9940	    -8.4763	    -7.8049	    -3.9444	
   -10.9100	   -14.0991	   -10.6583	    11.2457	    -5.8746	    -8.1406	   -11.0779	    -8.8959	    -8.1406	    -3.9444	
   -11.2457	   -14.2670	   -11.3297	    11.4975	    -6.2103	    -8.8959	   -11.3297	    -9.3155	    -8.5602	    -4.2801	
   -11.4975	   -14.4348	   -12.0010	    11.9171	    -6.4621	    -9.6512	   -11.7493	    -9.9030	    -9.2316	    -4.8676	
   -11.6653	   -14.4348	   -12.6724	    12.3367	    -6.7139	   -10.4065	   -12.2528	   -10.4904	    -9.9869	    -5.7068	
   -11.7493	   -14.5187	   -13.3438	    12.7563	    -6.9656	   -10.9940	   -12.8403	   -10.9940	   -10.8261	    -6.7978	
   -11.7493	   -14.5187	   -13.9313	    13.1760	    -7.2174	   -11.4975	   -13.3438	   -11.4975	   -11.7493	    -7.8888	
   -11.7493	   -14.5187	   -14.4348	    13.5117	    -7.4692	   -11.8332	   -13.9313	   -11.9171	   -12.5885	    -8.9798	
   -11.7493	   -14.6027	   -14.8544	    13.7634	    -7.7209	   -12.0010	   -14.4348	   -12.1689	   -13.2599	    -9.9030	
   -11.7493	   -14.6866	   -15.1062	    13.9313	    -8.0566	   -11.9171	   -14.7705	   -12.2528	   -13.7634	   -10.6583	
   -11.7493	   -14.8544	   -15.1062	    14.0991	    -8.3084	   -11.6653	   -15.0223	   -12.0850	   -13.9313	   -11.1618	
   -11.6653	   -14.9384	   -15.0223	    14.1830	    -8.4763	   -11.1618	   -15.1062	   -11.7493	   -13.9313	   -11.3297	
   -11.4975	   -14.9384	   -14.6027	    14.3509	    -8.5602	   -10.4904	   -15.0223	   -11.0779	   -13.5956	   -11.2457	
   -11.0779	   -14.7705	   -13.9313	    14.5187	    -8.3923	    -9.7351	   -14.6027	   -10.1547	   -13.0081	   -10.9100	
   -10.5743	   -14.4348	   -13.0081	    14.8544	    -8.0566	    -8.8959	   -14.0991	    -8.8959	   -12.1689	   -10.3226	
    -9.9030	   -13.9313	   -11.8332	    15.1062	    -7.6370	    -8.0566	   -13.3438	    -7.4692	   -11.1618	    -9.5673	
    -9.0637	   -13.3438	   -10.5743	    15.3580	    -7.0496	    -7.2174	   -12.5046	    -5.9586	   -10.0708	    -8.7280	
    -8.1406	   -12.5046	    -9.2316	    15.6937	    -6.2943	    -6.4621	   -11.4975	    -4.2801	    -8.9798	    -7.9727	
    -7.1335	   -11.5814	    -7.9727	    16.1133	    -5.4550	    -5.6229	   -10.5743	    -2.4338	    -7.9727	    -7.3013	
    -6.0425	   -10.4904	    -6.7139	    16.5329	    -4.5319	    -4.8676	    -9.5673	    -0.6714	    -7.0496	    -6.7978	
    -4.8676	    -9.3155	    -5.5389	    17.2043	    -3.6087	    -4.1122	    -8.7280	     1.0910	    -6.2103	    -6.5460	
    -3.7766	    -8.1406	    -4.6158	    17.9596	    -2.7695	    -3.4409	    -7.9727	     2.6855	    -5.6229	    -6.5460	
    -2.6855	    -7.0496	    -3.8605	    18.7988	    -2.0142	    -2.8534	    -7.4692	     4.1122	    -5.2872	    -6.7139	
    -1.7624	    -6.0425	    -3.3569	    19.6381	    -1.3428	    -2.2659	    -7.2174	     5.2032	    -5.1193	    -7.1335	
    -0.9232	    -5.2032	    -3.0212	    20.6451	    -0.8392	    -1.6785	    -7.1335	     5.9586	    -5.2032	    -7.8049	
    -0.3357	    -4.5319	    -3.0212	    21.5683	    -0.5035	    -1.1749	    -7.3013	     6.2943	    -5.4550	    -8.4763	
     0.0839	    -4.1122	    -3.1052	    22.4915	    -0.3357	    -0.5875	    -7.6370	     6.2103	    -5.7907	    -9.2316	
     0.3357	    -3.8605	    -3.4409	    23.4146	    -0.2518	    -0.0839	    -8.1406	     5.6229	    -6.2103	    -9.9030	
     0.4196	    -3.8605	    -3.7766	    24.2538	    -0.3357	     0.5035	    -8.7280	     4.7836	    -6.5460	   -10.4904	
     0.4196	    -4.0283	    -4.1962	    25.0092	    -0.5035	     1.0071	    -9.3155	     3.6926	    -6.7978	   -10.8261	
     0.4196	    -4.2801	    -4.5319	    25.6805	    -0.6714	     1.5945	    -9.9030	     2.5177	    -6.9656	   -10.9100	
     0.4196	    -4.5319	    -4.7836	    26.3519	    -0.7553	     2.1820	   -10.2386	     1.4267	    -6.9656	   -10.6583	
     0.4196	    -4.6997	    -4.9515	    26.8555	    -0.7553	     2.6855	   -10.4065	     0.5875	    -6.7139	   -10.0708	
     0.4196	    -4.8676	    -4.9515	    27.1912	    -0.7553	     3.2730	   -10.3226	    -0.0839	    -6.3782	    -9.3994	
     0.5035	    -4.9515	    -4.8676	    27.4429	    -0.5875	     3.6926	   -10.1547	    -0.4196	    -5.8746	    -8.4763	
     0.5035	    -4.9515	    -4.6997	    27.4429	    -0.4196	     4.1122	    -9.7351	    -0.5875	    -5.3711	    -7.5531	
     0.5035	    -4.9515	    -4.5319	    27.4429	    -0.1678	     4.4479	    -9.2316	    -0.5035	    -4.8676	    -6.6299	
     0.5035	    -4.7836	    -4.2801	    27.4429	     0.0839	     4.6997	    -8.7280	    -0.3357	    -4.3640	    -5.7907	
     0.5875	    -4.6158	    -3.9444	    27.6108	     0.4196	     5.0354	    -8.0566	     0.0839	    -3.8605	    -5.1193	
     0.6714	    -4.2801	    -3.6087	    27.9465	     0.7553	     5.2872	    -7.4692	     0.6714	    -3.4409	    -4.6158	
     0.8392	    -3.9444	    -3.2730	    28.4500	     1.1749	     5.6229	    -6.7978	     1.3428	    -3.1052	    -4.2801	
     1.0910	    -3.6926	    -3.0212	    29.2053	     1.4267	     5.8746	    -6.2943	     1.9302	    -2.9373	    -4.1122	
     1.1749	    -3.4409	    -2.9373	    29.9606	     1.5106	     5.9586	    -5.9586	     2.4338	    -3.0212	    -4.2801	
     1.2589	    -3.3569	    -3.1052	    30.5481	     1.4267	     5.7907	    -5.9586	     2.7695	    -3.2730	    -4.6997	
     1.1749	    -3.4409	    -3.4409	    30.9677	     1.0910	     5.4550	    -6.1264	     2.8534	    -3.6926	    -5.2872	
     0.9232	    -3.6926	    -4.0283	    31.1356	     0.5035	     4.7836	    -6.5460	     2.6855	    -4.3640	    -5.9586	
     0.5875	    -4.1122	    -4.7836	    31.0516	    -0.2518	     3.8605	    -7.1335	     2.3499	    -5.2032	    -6.7139	
     0.0839	    -4.6997	    -5.6229	    30.5481	    -1.0910	     2.7695	    -7.8888	     1.7624	    -5.9586	    -7.4692	
    -0.5035	    -5.4550	    -6.6299	    29.7928	    -2.0142	     1.6785	    -8.7280	     1.0910	    -6.7978	    -8.2245	
    -1.0910	    -6.2103	    -7.5531	    28.7857	    -2.8534	     0.5035	    -9.3994	     0.3357	    -7.5531	    -8.8120	
    -1.7624	    -6.9656	    -8.3923	    27.6947	    -3.6926	    -0.5035	   -10.0708	    -0.4196	    -8.0566	    -9.1476	
    -2.3499	    -7.7209	    -9.0637	    26.4359	    -4.3640	    -1.2589	   -10.4904	    -1.0910	    -8.4763	    -9.3994	
    -2.7695	    -8.3923	    -9.4833	    25.2609	    -4.7836	    -1.6785	   -10.7422	    -1.5945	    -8.5602	    -9.3994	
    -3.1052	    -8.8959	    -9.5673	    24.0860	    -4.9515	    -1.8463	   -10.6583	    -1.9302	    -8.3923	    -9.0637	
    -3.1891	    -9.1476	    -9.3155	    23.0789	    -4.7836	    -1.7624	   -10.3226	    -2.0142	    -7.8888	    -8.5602	
    -3.1052	    -9.1476	    -8.8959	    22.3236	    -4.4479	    -1.4267	    -9.7351	    -1.9302	    -7.2174	    -7.8049	
    -2.9373	    -8.9798	    -8.1406	    21.6522	    -3.8605	    -0.9232	    -8.9798	    -1.6785	    -6.3782	    -6.8817	
    -2.6016	    -8.5602	    -7.2174	    21.3165	    -3.1052	    -0.3357	    -8.1406	    -1.2589	    -5.3711	    -5.7907	
    -2.2659	    -7.9727	    -6.2943	    21.0648	    -2.3499	     0.3357	    -7.3853	    -0.7553	    -4.3640	    -4.7836	
    -1.9302	    -7.3013	    -5.2872	    20.8969	    -1.6785	     0.9232	    -6.7139	    -0.2518	    -3.4409	    -3.8605	
    -1.6785	    -6.6299	    -4.4479	    20.8969	    -1.0910	     1.4267	    -6.3782	     0.0839	    -2.7695	    -3.1891	
    -1.5945	    -6.0425	    -3.7766	    20.8130	    -0.6714	     1.8463	    -6.2943	     0.3357	    -2.4338	    -2.8534	
    -1.6785	    -5.4550	    -3.4409	    20.8130	    -0.5035	     2.0142	    -6.4621	     0.3357	    -2.3499	    -2.8534	
    -1.8463	    -4.9515	    -3.2730	    20.6451	    -0.5875	     1.9302	    -6.8817	     0.0839	    -2.6016	    -3.1891	
    -2.0142	    -4.6158	    -3.2730	    20.3934	    -0.6714	     1.6785	    -7.3853	    -0.2518	    -3.1052	    -3.8605	
    -2.0981	    -4.1962	    -3.3569	    20.0577	    -0.9232	     1.4267	    -8.0566	    -0.6714	    -3.8605	    -4.6997	
    -2.1820	    -3.7766	    -3.4409	    19.7220	    -1.0910	     1.0910	    -8.5602	    -1.0910	    -4.6158	    -5.6229	
    -2.0981	    -3.3569	    -3.5248	    19.3863	    -1.1749	     0.7553	    -9.0637	    -1.5945	    -5.4550	    -6.5460	
    -1.9302	    -2.9373	    -3.4409	    18.9667	    -1.1749	     0.5875	    -9.4833	    -1.9302	    -6.0425	    -7.2174	
    -1.5945	    -2.4338	    -3.3569	    18.7149	    -1.0910	     0.5035	    -9.6512	    -2.0981	    -6.5460	    -7.7209	
    -1.1749	    -1.9302	    -3.0212	    18.4631	    -0.8392	     0.5875	    -9.6512	    -2.1820	    -6.7978	    -7.8888	
    -0.5875	    -1.5106	    -2.6016	    18.2953	    -0.5035	     0.7553	    -9.4833	    -2.0142	    -6.7139	    -7.7209	
     0.0000	    -1.0071	    -2.0981	    18.2114	    -0.0839	     1.1749	    -9.0637	    -1.7624	    -6.4621	    -7.1335	
     0.6714	    -0.5875	    -1.4267	    18.2953	     0.5035	     1.7624	    -8.5602	    -1.3428	    -5.8746	    -6.3782	
     1.2589	    -0.2518	    -0.7553	    18.3792	     1.0071	     2.5177	    -7.9727	    -0.8392	    -5.1193	    -5.3711	
     1.7624	    -0.0839	    -0.1678	    18.3792	     1.4267	     3.2730	    -7.3013	    -0.2518	    -4.3640	    -4.2801	
     2.0981	    -0.0839	     0.2518	    18.3792	     1.5945	     3.9444	    -6.7978	     0.1678	    -3.6087	    -3.3569	
     2.1820	    -0.4196	     0.5035	    18.2114	     1.6785	     4.4479	    -6.4621	     0.4196	    -3.1052	    -2.5177	
     2.0142	    -1.0071	     0.3357	    17.8757	     1.3428	     4.6158	    -6.3782	     0.5035	    -2.7695	    -2.0142	
     1.5945	    -1.9302	    -0.0839	    17.4561	     0.8392	     4.6158	    -6.5460	     0.3357	    -2.6855	    -1.7624	
     0.8392	    -3.1891	    -0.8392	    16.7847	     0.0839	     4.1962	    -7.0496	     0.0000	    -3.0212	    -2.0142	
    -0.2518	    -4.6158	    -1.8463	    16.0294	    -0.9232	     3.6087	    -7.7209	    -0.6714	    -3.6087	    -2.5177	
    -1.5106	    -6.2103	    -3.0212	    15.1901	    -2.0142	     2.6855	    -8.5602	    -1.4267	    -4.5319	    -3.4409	
    -2.9373	    -7.8049	    -4.3640	    14.1830	    -3.1052	     1.6785	    -9.4833	    -2.4338	    -5.6229	    -4.6158	
    -4.5319	    -9.3994	    -5.7907	    13.1760	    -4.1962	     0.5035	   -10.4904	    -3.4409	    -6.9656	    -6.0425	
    -6.1264	   -10.9940	    -7.2174	    12.0850	    -5.2032	    -0.7553	   -11.4136	    -4.5319	    -8.3084	    -7.4692	
    -7.8049	   -12.4207	    -8.5602	    10.9940	    -6.2103	    -2.0981	   -12.3367	    -5.6229	    -9.7351	    -8.9798	
    -9.3994	   -13.7634	    -9.9030	     9.8190	    -7.0496	    -3.5248	   -13.1760	    -6.6299	   -11.0779	   -10.3226	
   -10.9940	   -14.9384	   -11.1618	     8.6441	    -7.7209	    -4.9515	   -13.9313	    -7.4692	   -12.2528	   -11.4975	
   -12.4207	   -16.0294	   -12.2528	     7.3853	    -8.2245	    -6.3782	   -14.6027	    -8.0566	   -13.1760	   -12.3367	
   -13.7634	   -16.8686	   -13.0920	     6.2943	    -8.5602	    -7.8049	   -15.0223	    -8.2245	   -13.8474	   -12.9242	
   -14.9384	   -17.6239	   -13.6795	     5.2032	    -8.6441	    -9.0637	   -15.1901	    -8.0566	   -14.0991	   -13.0920	
   -15.7776	   -17.9596	   -13.9313	     4.3640	    -8.3084	   -10.1547	   -15.1062	    -7.4692	   -13.9313	   -12.8403	
   -16.3651	   -18.0435	   -13.8474	     3.6926	    -7.8049	   -10.9100	   -14.7705	    -6.3782	   -13.4277	   -12.1689	
   -16.6168	   -17.8757	   -13.4277	     3.2730	    -6.9656	   -11.3297	   -14.0991	    -4.8676	   -12.5885	   -11.1618	
   -16.6168	   -17.3721	   -12.6724	     3.1891	    -6.0425	   -11.4136	   -13.2599	    -3.1891	   -11.4975	    -9.9869	
   -16.3651	   -16.7847	   -11.7493	     3.1891	    -5.1193	   -11.0779	   -12.3367	    -1.4267	   -10.3226	    -8.8120	
   -16.0294	   -16.0294	   -10.8261	     3.5248	    -4.1962	   -10.4904	   -11.4136	     0.1678	    -9.2316	    -7.6370	
   -15.6097	   -15.2740	    -9.9869	     4.0283	    -3.5248	    -9.5673	   -10.5743	     1.5106	    -8.2245	    -6.7139	
   -15.1901	   -14.4348	    -9.3155	     4.6158	    -3.0212	    -8.5602	    -9.8190	     2.3499	    -7.5531	    -6.1264	
   -14.7705	   -13.7634	    -8.8120	     5.4550	    -2.6855	    -7.4692	    -9.3155	     2.6016	    -7.1335	    -5.8746	
   -14.4348	   -13.0920	    -8.5602	     6.2943	    -2.6855	    -6.5460	    -9.0637	     2.2659	    -7.1335	    -6.0425	
   -14.2670	   -12.6724	    -8.5602	     7.1335	    -2.8534	    -5.7068	    -8.9798	     1.4267	    -7.5531	    -6.6299	
   -14.1830	   -12.4207	    -8.8120	     7.8049	    -3.3569	    -5.2032	    -9.3155	     0.0000	    -8.2245	    -7.5531	
   -14.2670	   -12.3367	    -9.3994	     8.3084	    -4.0283	    -4.8676	    -9.8190	    -1.8463	    -9.1476	    -8.7280	
   -14.5187	   -12.5046	   -10.1547	     8.6441	    -4.9515	    -4.7836	   -10.5743	    -3.7766	   -10.3226	   -10.0708	
   -14.9384	   -12.8403	   -11.0779	     8.7280	    -5.8746	    -4.9515	   -11.4975	    -5.7068	   -11.4975	   -11.3297	
   -15.2740	   -13.2599	   -12.0850	     8.4763	    -6.8817	    -5.2032	   -12.4207	    -7.5531	   -12.5885	   -12.5046	
   -15.6097	   -13.7634	   -13.0920	     8.0566	    -7.8049	    -5.7068	   -13.3438	    -9.0637	   -13.5117	   -13.5117	
   -15.8615	   -14.1830	   -13.9313	     7.3013	    -8.6441	    -6.2943	   -14.1830	   -10.2386	   -14.2670	   -14.1830	
   -15.9454	   -14.5187	   -14.6027	     6.4621	    -9.2316	    -6.8817	   -14.7705	   -11.0779	   -14.6866	   -14.5187	
   -15.8615	   -14.6866	   -14.9384	     5.4550	    -9.5673	    -7.5531	   -15.1062	   -11.4975	   -14.8544	   -14.6027	
   -15.5258	   -14.6027	   -14.7705	     4.6158	    -9.4833	    -7.9727	   -15.1901	   -11.5814	   -14.6866	   -14.2670	
   -14.9384	   -14.0991	   -14.2670	     3.9444	    -9.1476	    -8.3084	   -14.9384	   -11.3297	   -14.1830	   -13.5956	
   -14.0152	   -13.4277	   -13.1760	     3.5248	    -8.4763	    -8.3084	   -14.3509	   -10.7422	   -13.3438	   -12.6724	
   -12.8403	   -12.3367	   -11.7493	     3.4409	    -7.6370	    -8.1406	   -13.5956	    -9.9030	   -12.1689	   -11.4136	
   -11.4975	   -11.1618	   -10.0708	     3.5248	    -6.6299	    -7.7209	   -12.7563	    -8.9798	   -10.9940	   -10.0708	
   -10.0708	    -9.7351	    -8.2245	     3.6926	    -5.5389	    -7.2174	   -11.8332	    -8.0566	    -9.7351	    -8.8120	
    -8.5602	    -8.2245	    -6.3782	     4.0283	    -4.4479	    -6.7139	   -10.9100	    -7.2174	    -8.5602	    -7.6370	
    -7.1335	    -6.7139	    -4.5319	     4.3640	    -3.5248	    -6.0425	   -10.1547	    -6.6299	    -7.6370	    -6.7978	
    -5.7068	    -5.2872	    -2.8534	     4.7836	    -2.6016	    -5.4550	    -9.4833	    -6.1264	    -6.9656	    -6.2943	
    -4.3640	    -3.9444	    -1.5106	     5.2872	    -1.8463	    -4.8676	    -9.0637	    -5.7068	    -6.4621	    -6.2103	
    -3.1891	    -2.8534	    -0.4196	     5.7907	    -1.3428	    -4.2801	    -8.8959	    -5.5389	    -6.3782	    -6.3782	
    -2.0981	    -1.8463	     0.2518	     6.4621	    -0.9232	    -3.6087	    -8.8959	    -5.3711	    -6.3782	    -6.8817	
    -1.1749	    -1.0071	     0.7553	     7.2174	    -0.5875	    -3.0212	    -9.0637	    -5.2872	    -6.6299	    -7.6370	
    -0.3357	    -0.2518	     1.0071	     8.1406	    -0.2518	    -2.2659	    -9.2316	    -5.1193	    -6.9656	    -8.3923	
     0.4196	     0.3357	     1.0910	     9.2316	     0.0000	    -1.5106	    -9.3994	    -4.9515	    -7.3013	    -9.2316	
     1.1749	     0.9232	     1.0910	    10.4904	     0.3357	    -0.5035	    -9.5673	    -4.6158	    -7.4692	    -9.8190	
     1.8463	     1.5106	     0.9232	    11.9171	     0.7553	     0.5875	    -9.5673	    -4.1962	    -7.5531	   -10.2386	
     2.5177	     1.9302	     0.7553	    13.3438	     1.0071	     1.7624	    -9.6512	    -3.6926	    -7.4692	   -10.4065	
     3.0212	     2.2659	     0.5035	    14.6866	     1.2589	     2.8534	    -9.6512	    -3.1052	    -7.3013	   -10.3226	
     3.3569	     2.4338	     0.1678	    15.8615	     1.3428	     3.8605	    -9.8190	    -2.6016	    -6.9656	    -9.9030	
     3.5248	     2.4338	    -0.2518	    16.7847	     1.2589	     4.6997	    -9.9869	    -2.1820	    -6.6299	    -9.3155	
     3.4409	     2.3499	    -0.6714	    17.3721	     1.0071	     5.2032	   -10.3226	    -1.8463	    -6.2943	    -8.4763	
     3.1052	     1.9302	    -1.2589	    17.4561	     0.5035	     5.3711	   -10.7422	    -1.7624	    -5.9586	    -7.5531	
     2.4338	     1.2589	    -2.0142	    17.1204	    -0.1678	     5.2032	   -11.2457	    -1.9302	    -5.8746	    -6.7139	
     1.5106	     0.3357	    -2.8534	    16.3651	    -1.0910	     4.6997	   -11.8332	    -2.3499	    -5.9586	    -6.0425	
     0.2518	    -0.7553	    -3.8605	    15.3580	    -2.0981	     3.7766	   -12.5885	    -3.0212	    -6.2943	    -5.7068	
    -1.0071	    -2.0142	    -5.0354	    14.1830	    -3.3569	     2.6855	   -13.4277	    -3.8605	    -6.9656	    -5.7907	
    -2.4338	    -3.3569	    -6.2103	    12.9242	    -4.6158	     1.4267	   -14.3509	    -4.9515	    -7.8049	    -6.2943	
    -3.6926	    -4.6997	    -7.4692	    11.9171	    -5.9586	     0.2518	   -15.4419	    -6.0425	    -8.8959	    -7.1335	
    -4.7836	    -5.9586	    -8.5602	    11.0779	    -7.1335	    -0.9232	   -16.5329	    -7.2174	   -10.1547	    -8.3084	
    -5.6229	    -7.0496	    -9.6512	    10.6583	    -8.2245	    -1.9302	   -17.5400	    -8.2245	   -11.3297	    -9.6512	
    -6.2103	    -7.8888	   -10.4065	    10.5743	    -9.0637	    -2.6855	   -18.4631	    -9.0637	   -12.5885	   -11.1618	
    -6.5460	    -8.6441	   -11.0779	    10.7422	    -9.7351	    -3.2730	   -19.2184	    -9.7351	   -13.6795	   -12.5885	
    -6.6299	    -9.2316	   -11.4975	    11.1618	   -10.2386	    -3.6087	   -19.8898	   -10.2386	   -14.6027	   -14.0152	
    -6.7139	    -9.7351	   -11.8332	    11.5814	   -10.6583	    -3.8605	   -20.3934	   -10.5743	   -15.5258	   -15.2740	
    -6.7978	   -10.2386	   -12.0010	    11.8332	   -10.9940	    -4.1122	   -20.8130	   -10.9100	   -16.2811	   -16.3651	
    -6.8817	   -10.6583	   -12.2528	    12.0010	   -11.3297	    -4.4479	   -21.1487	   -11.0779	   -17.0364	   -17.2882	
    -7.0496	   -11.1618	   -12.4207	    11.8332	   -11.6653	    -4.8676	   -21.4844	   -11.2457	   -17.7078	   -17.9596	
    -7.2174	   -11.6653	   -12.5046	    11.4975	   -11.9171	    -5.3711	   -21.7361	   -11.3297	   -18.2114	   -18.2953	
    -7.3013	   -12.0010	   -12.5046	    10.9940	   -12.0850	    -5.9586	   -21.9040	   -11.2457	   -18.4631	   -18.4631	
    -7.3013	   -12.2528	   -12.3367	    10.4065	   -12.0850	    -6.4621	   -21.9879	   -10.9100	   -18.5471	   -18.2953	
    -7.0496	   -12.1689	   -11.9171	     9.8190	   -11.7493	    -7.0496	   -21.8201	   -10.2386	   -18.3792	   -17.8757	
    -6.6299	   -11.9171	   -11.2457	     9.3155	   -11.1618	    -7.4692	   -21.4005	    -9.2316	   -17.8757	   -17.1204	
    -5.9586	   -11.4136	   -10.3226	     8.8959	   -10.3226	    -7.8049	   -20.8130	    -7.8888	   -17.1204	   -16.2811	
    -5.1193	   -10.5743	    -9.3155	     8.6441	    -9.3155	    -7.9727	   -20.0577	    -6.2943	   -16.1133	   -15.3580	
    -4.0283	    -9.6512	    -8.1406	     8.4763	    -8.1406	    -8.0566	   -19.1345	    -4.4479	   -15.0223	   -14.3509	
    -2.9373	    -8.4763	    -6.9656	     8.3923	    -6.9656	    -7.8888	   -18.1274	    -2.4338	   -13.8474	   -13.4277	
    -1.8463	    -7.2174	    -5.7907	     8.3923	    -5.7907	    -7.6370	   -17.1204	    -0.5035	   -12.7563	   -12.5885	
    -0.8392	    -6.0425	    -4.8676	     8.3923	    -4.7836	    -7.1335	   -16.1972	     1.3428	   -11.9171	   -12.0850	
     0.0000	    -4.8676	    -4.1962	     8.3923	    -4.1122	    -6.4621	   -15.5258	     2.7695	   -11.3297	   -11.8332	
     0.5875	    -3.8605	    -3.8605	     8.3923	    -3.6087	    -5.8746	   -15.1901	     3.8605	   -11.0779	   -11.9171	
     1.0071	    -3.0212	    -3.8605	     8.4763	    -3.5248	    -5.2032	   -15.1901	     4.2801	   -11.1618	   -12.2528	
     1.0910	    -2.4338	    -4.1122	     8.3923	    -3.6087	    -4.7836	   -15.4419	     4.1962	   -11.4975	   -12.9242	
     1.0071	    -2.0142	    -4.6158	     8.3923	    -3.9444	    -4.3640	   -15.8615	     3.5248	   -12.1689	   -13.7634	
[Epoch Header]
[Trial Type]	21
[Accept]	1
[Correct]	0
[RT]	 0.000
[Resp]	0
[Epoch Data]
    -6.6299	    -6.9656	   -15.5258	    -7.9727	    -7.8049	     1.6785	    -9.8190	    -2.9373	    -5.4550	    -4.6158	
    -5.6229	    -6.7139	   -14.8544	    -7.3013	    -7.1335	     2.0981	    -9.2316	    -2.7695	    -5.4550	    -4.7836	
    -4.7836	    -6.5460	   -14.4348	    -6.6299	    -6.6299	     2.4338	    -8.8959	    -2.6855	    -5.7068	    -5.2032	
    -4.1122	    -6.4621	   -14.2670	    -6.0425	    -6.3782	     2.6855	    -8.7280	    -2.7695	    -6.1264	    -5.7068	
    -3.6087	    -6.3782	   -14.2670	    -5.5389	    -6.2943	     2.7695	    -8.8120	    -2.8534	    -6.7139	    -6.3782	
    -3.3569	    -6.3782	   -14.5187	    -5.0354	    -6.3782	     2.8534	    -9.0637	    -3.0212	    -7.4692	    -7.0496	
    -3.1891	    -6.3782	   -14.8544	    -4.6158	    -6.5460	     2.7695	    -9.3994	    -3.2730	    -8.1406	    -7.7209	
    -3.1891	    -6.4621	   -15.3580	    -4.1962	    -6.8817	     2.6855	    -9.9030	    -3.5248	    -8.8120	    -8.3084	
    -3.3569	    -6.4621	   -15.7776	    -3.9444	    -7.3013	     2.5177	   -10.3226	    -3.6926	    -9.3155	    -8.6441	
    -3.4409	    -6.4621	   -16.1972	    -3.8605	    -7.6370	     2.3499	   -10.7422	    -3.7766	    -9.6512	    -8.7280	
    -3.6087	    -6.4621	   -16.4490	    -3.8605	    -8.0566	     2.2659	   -10.9940	    -3.6926	    -9.7351	    -8.5602	
    -3.7766	    -6.2943	   -16.4490	    -3.9444	    -8.3084	     2.1820	   -11.0779	    -3.6087	    -9.5673	    -8.1406	
    -3.9444	    -6.1264	   -16.2811	    -4.2801	    -8.4763	     2.2659	   -10.9940	    -3.3569	    -9.2316	    -7.4692	
    -4.0283	    -5.8746	   -15.9454	    -4.6158	    -8.4763	     2.4338	   -10.6583	    -3.0212	    -8.6441	    -6.5460	
    -4.1122	    -5.4550	   -15.3580	    -5.0354	    -8.3084	     2.7695	   -10.2386	    -2.6016	    -7.8049	    -5.5389	
    -4.1122	    -5.0354	   -14.6866	    -5.4550	    -7.9727	     3.1052	    -9.7351	    -2.0981	    -6.7978	    -4.2801	
    -4.0283	    -4.6158	   -14.0152	    -5.7907	    -7.5531	     3.5248	    -9.1476	    -1.5106	    -5.7907	    -3.1052	
    -3.9444	    -4.1962	   -13.3438	    -6.1264	    -7.1335	     3.8605	    -8.6441	    -1.0071	    -4.6997	    -1.9302	
    -3.7766	    -3.7766	   -12.7563	    -6.2103	    -6.5460	     4.1962	    -8.2245	    -0.5035	    -3.6926	    -0.8392	
    -3.5248	    -3.4409	   -12.3367	    -6.2103	    -6.0425	     4.4479	    -7.9727	    -0.0839	    -2.8534	     0.0839	
    -3.3569	    -3.1891	   -12.0010	    -6.0425	    -5.6229	     4.6158	    -7.8049	     0.1678	    -2.1820	     0.7553	
    -3.1891	    -3.0212	   -11.8332	    -5.7068	    -5.2872	     4.5319	    -7.7209	     0.2518	    -1.7624	     1.2589	
    -3.1052	    -3.1052	   -11.8332	    -5.2872	    -5.2032	     4.3640	    -7.8888	     0.1678	    -1.5945	     1.3428	
    -3.1052	    -3.2730	   -12.0850	    -4.7836	    -5.2032	     4.1122	    -8.3084	    -0.1678	    -1.6785	     1.0910	
    -3.1891	    -3.5248	   -12.5046	    -4.2801	    -5.4550	     3.6087	    -8.8120	    -0.6714	    -2.1820	     0.5875	
    -3.3569	    -3.8605	   -13.0081	    -3.7766	    -5.8746	     3.1052	    -9.4833	    -1.2589	    -2.7695	    -0.1678	
    -3.5248	    -4.1962	   -13.5117	    -3.3569	    -6.3782	     2.6855	   -10.2386	    -1.8463	    -3.5248	    -1.0910	
    -3.7766	    -4.4479	   -13.9313	    -3.1052	    -6.9656	     2.4338	   -11.0779	    -2.4338	    -4.3640	    -2.0142	
    -3.9444	    -4.6158	   -14.2670	    -2.8534	    -7.5531	     2.3499	   -11.8332	    -2.8534	    -5.1193	    -2.9373	
    -4.0283	    -4.7836	   -14.5187	    -2.7695	    -8.0566	     2.4338	   -12.4207	    -3.0212	    -5.7907	    -3.6087	
    -4.0283	    -4.7836	   -14.6027	    -2.6855	    -8.3923	     2.6855	   -12.8403	    -2.8534	    -6.1264	    -4.0283	
    -3.9444	    -4.6158	   -14.3509	    -2.6016	    -8.5602	     3.0212	   -12.9242	    -2.4338	    -6.2103	    -4.1122	
    -3.6087	    -4.1962	   -13.8474	    -2.3499	    -8.3923	     3.5248	   -12.5885	    -1.5945	    -5.9586	    -3.8605	
    -3.0212	    -3.5248	   -12.9242	    -2.0142	    -7.8888	     4.1962	   -11.9171	    -0.4196	    -5.2872	    -3.1891	
    -2.2659	    -2.6855	   -11.7493	    -1.5945	    -7.1335	     4.8676	   -10.8261	     1.0910	    -4.3640	    -2.1820	
    -1.4267	    -1.5945	   -10.4065	    -1.0071	    -6.1264	     5.6229	    -9.6512	     2.8534	    -3.2730	    -1.0071	
    -0.5035	    -0.4196	    -8.8959	    -0.3357	    -5.0354	     6.4621	    -8.3923	     4.6158	    -2.0981	     0.3357	
     0.3357	     0.7553	    -7.4692	     0.2518	    -4.0283	     7.1335	    -7.1335	     6.2943	    -1.0071	     1.5106	
     1.0910	     1.9302	    -6.2103	     0.9232	    -3.0212	     7.8888	    -6.1264	     7.8049	     0.0000	     2.5177	
     1.7624	     3.0212	    -5.2032	     1.5945	    -2.2659	     8.4763	    -5.4550	     8.8120	     0.6714	     3.2730	
     2.1820	     3.9444	    -4.3640	     2.2659	    -1.5945	     9.0637	    -5.0354	     9.4833	     1.0910	     3.5248	
     2.6016	     4.6997	    -3.8605	     2.9373	    -1.2589	     9.5673	    -4.8676	     9.5673	     1.2589	     3.4409	
     2.7695	     5.3711	    -3.6087	     3.6087	    -1.0910	     9.9030	    -5.0354	     9.1476	     1.0910	     2.9373	
     2.7695	     5.7907	    -3.6087	     4.1122	    -1.0910	    10.1547	    -5.4550	     8.2245	     0.5875	     2.0981	
     2.7695	     6.0425	    -3.8605	     4.6158	    -1.1749	    10.1547	    -6.0425	     6.9656	    -0.0839	     0.8392	
     2.6016	     6.2943	    -4.1962	     4.9515	    -1.2589	     9.9869	    -6.7139	     5.5389	    -0.9232	    -0.5035	
     2.5177	     6.3782	    -4.6158	     5.2872	    -1.4267	     9.7351	    -7.4692	     4.0283	    -1.7624	    -2.0142	
     2.4338	     6.4621	    -5.0354	     5.4550	    -1.5106	     9.4833	    -8.0566	     2.6016	    -2.5177	    -3.4409	
     2.4338	     6.4621	    -5.4550	     5.7068	    -1.5945	     9.1476	    -8.5602	     1.3428	    -3.1891	    -4.6997	
     2.6016	     6.5460	    -5.7068	     5.7907	    -1.5945	     8.9798	    -8.8120	     0.5035	    -3.6926	    -5.7907	
     2.9373	     6.7139	    -5.7907	     5.9586	    -1.4267	     8.8959	    -8.8120	    -0.0839	    -4.0283	    -6.4621	
     3.3569	     6.8817	    -5.6229	     6.0425	    -1.0910	     8.8959	    -8.5602	    -0.3357	    -4.0283	    -6.7978	
     4.0283	     7.2174	    -5.2872	     6.2103	    -0.5875	     9.0637	    -7.9727	    -0.3357	    -3.7766	    -6.7978	
     4.8676	     7.7209	    -4.6997	     6.2943	     0.1678	     9.3994	    -7.1335	     0.0000	    -3.2730	    -6.3782	
     5.7068	     8.3084	    -3.8605	     6.3782	     1.0071	     9.8190	    -6.0425	     0.5035	    -2.6016	    -5.6229	
     6.6299	     8.9798	    -2.9373	     6.3782	     1.8463	    10.3226	    -4.7836	     1.0910	    -1.8463	    -4.6997	
     7.4692	     9.6512	    -1.9302	     6.2943	     2.6855	    10.7422	    -3.5248	     1.6785	    -1.0910	    -3.7766	
     8.0566	    10.0708	    -1.1749	     6.1264	     3.4409	    11.1618	    -2.3499	     2.0142	    -0.4196	    -2.8534	
     8.3084	    10.4065	    -0.5035	     5.7907	     3.8605	    11.3297	    -1.3428	     2.2659	     0.0000	    -2.0981	
     8.3084	    10.3226	    -0.2518	     5.3711	     4.1122	    11.4136	    -0.6714	     2.1820	     0.1678	    -1.6785	
     7.9727	    10.0708	    -0.2518	     4.7836	     4.1122	    11.2457	    -0.2518	     1.8463	     0.0000	    -1.5945	
     7.2174	     9.5673	    -0.6714	     4.1962	     3.7766	    10.8261	    -0.1678	     1.2589	    -0.4196	    -1.8463	
     6.2103	     8.8120	    -1.4267	     3.6087	     3.1891	    10.2386	    -0.4196	     0.5035	    -1.2589	    -2.4338	
     5.0354	     7.9727	    -2.5177	     2.9373	     2.4338	     9.4833	    -1.0071	    -0.4196	    -2.3499	    -3.2730	
     3.6926	     6.9656	    -3.7766	     2.3499	     1.5106	     8.4763	    -1.8463	    -1.5106	    -3.6087	    -4.3640	
     2.3499	     6.0425	    -5.1193	     1.7624	     0.4196	     7.4692	    -2.7695	    -2.5177	    -4.9515	    -5.6229	
     1.0910	     5.1193	    -6.5460	     1.3428	    -0.6714	     6.4621	    -3.8605	    -3.5248	    -6.2943	    -6.7978	
     0.0000	     4.2801	    -7.8049	     1.0071	    -1.6785	     5.3711	    -4.8676	    -4.3640	    -7.4692	    -7.8888	
    -0.9232	     3.5248	    -8.9798	     0.6714	    -2.6016	     4.3640	    -5.7907	    -5.0354	    -8.4763	    -8.7280	
    -1.5945	     3.0212	    -9.8190	     0.5035	    -3.3569	     3.5248	    -6.5460	    -5.4550	    -9.1476	    -9.3155	
    -1.9302	     2.6855	   -10.4904	     0.4196	    -3.8605	     2.7695	    -7.0496	    -5.7068	    -9.3994	    -9.4833	
    -2.0142	     2.6855	   -10.6583	     0.3357	    -4.1962	     2.2659	    -7.2174	    -5.5389	    -9.3155	    -9.2316	
    -1.6785	     2.8534	   -10.5743	     0.4196	    -4.1962	     2.0142	    -7.1335	    -5.2032	    -8.7280	    -8.5602	
    -1.0910	     3.3569	    -9.9869	     0.5035	    -3.8605	     1.9302	    -6.7978	    -4.4479	    -7.7209	    -7.5531	
    -0.1678	     4.1122	    -9.1476	     0.7553	    -3.1891	     2.1820	    -6.1264	    -3.5248	    -6.3782	    -6.1264	
     1.0071	     5.1193	    -8.0566	     1.0910	    -2.3499	     2.7695	    -5.2032	    -2.2659	    -4.8676	    -4.5319	
     2.3499	     6.2103	    -6.7978	     1.5106	    -1.4267	     3.6087	    -4.2801	    -0.9232	    -3.1052	    -2.7695	
     3.8605	     7.4692	    -5.5389	     2.1820	    -0.3357	     4.7836	    -3.3569	     0.5875	    -1.3428	    -1.0071	
     5.4550	     8.8120	    -4.1962	     3.0212	     0.8392	     6.4621	    -2.4338	     2.0981	     0.3357	     0.7553	
     7.0496	    10.2386	    -2.9373	     4.2801	     2.0142	     8.3923	    -1.6785	     3.6926	     2.0142	     2.2659	
     8.7280	    11.7493	    -1.7624	     5.7907	     3.1891	    10.7422	    -1.0071	     5.2032	     3.5248	     3.5248	
    10.3226	    13.1760	    -0.8392	     7.4692	     4.1962	    13.0920	    -0.7553	     6.6299	     4.7836	     4.5319	
    11.8332	    14.5187	    -0.2518	     9.3994	     4.9515	    15.5258	    -0.6714	     7.8888	     5.7907	     5.1193	
    13.0081	    15.6937	     0.1678	    11.3297	     5.4550	    17.6239	    -1.0071	     8.8959	     6.5460	     5.4550	
    14.0152	    16.7007	     0.2518	    13.1760	     5.7068	    19.4702	    -1.5945	     9.7351	     6.8817	     5.3711	
    14.8544	    17.5400	     0.0839	    14.8544	     5.7068	    20.9808	    -2.2659	    10.2386	     6.9656	     5.1193	
    15.3580	    18.1274	    -0.1678	    16.2811	     5.5389	    21.9879	    -3.1052	    10.5743	     6.7978	     4.6997	
    15.6937	    18.5471	    -0.5035	    17.3721	     5.2872	    22.6593	    -3.9444	    10.6583	     6.5460	     4.1122	
    15.8615	    18.8828	    -0.8392	    18.0435	     4.9515	    22.9111	    -4.6997	    10.6583	     6.1264	     3.6087	
    15.9454	    19.0506	    -1.1749	    18.4631	     4.5319	    22.8271	    -5.4550	    10.4904	     5.6229	     3.1052	
    15.8615	    19.2184	    -1.3428	    18.4631	     4.1962	    22.3236	    -5.9586	    10.3226	     5.2032	     2.7695	
    15.8615	    19.3863	    -1.3428	    18.2114	     3.9444	    21.7361	    -6.3782	    10.1547	     4.9515	     2.6016	
    15.8615	    19.5541	    -1.1749	    17.7917	     3.7766	    21.0648	    -6.5460	    10.0708	     4.7836	     2.7695	
    15.9454	    19.8898	    -0.6714	    17.2882	     3.8605	    20.3934	    -6.5460	    10.1547	     4.9515	     3.1891	
    16.1972	    20.3094	     0.0000	    16.7847	     4.1122	    19.8059	    -6.3782	    10.4065	     5.2872	     3.8605	
    16.5329	    20.8969	     0.8392	    16.2811	     4.4479	    19.3863	    -6.0425	    10.8261	     5.8746	     4.7836	
    16.9525	    21.6522	     1.7624	    15.7776	     4.8676	    19.0506	    -5.6229	    11.3297	     6.4621	     5.7068	
    17.2882	    22.3236	     2.6855	    15.3580	     5.2872	    18.8828	    -5.2032	    11.8332	     7.1335	     6.6299	
    17.5400	    23.1628	     3.5248	    15.0223	     5.7907	    18.7988	    -4.6997	    12.2528	     7.6370	     7.3013	
    17.7078	    24.0021	     4.2801	    14.6027	     6.2943	    18.7149	    -4.1962	    12.6724	     7.9727	     7.7209	
    17.7917	    24.8413	     4.7836	    14.2670	     6.7139	    18.7149	    -3.7766	    12.8403	     8.1406	     7.8049	
    17.7078	    25.5966	     5.1193	    13.9313	     7.0496	    18.7149	    -3.4409	    12.9242	     8.0566	     7.5531	
    17.4561	    26.2680	     5.2872	    13.5117	     7.2174	    18.5471	    -3.1891	    12.7563	     7.6370	     6.9656	
    17.0364	    26.7715	     5.1193	    13.0081	     7.1335	    18.2114	    -3.1891	    12.3367	     7.0496	     6.0425	
    16.4490	    27.1072	     4.6997	    12.3367	     6.9656	    17.7917	    -3.2730	    11.7493	     6.2103	     4.8676	
    15.6937	    27.1912	     4.0283	    11.6653	     6.4621	    17.1204	    -3.6087	    10.9940	     5.2032	     3.5248	
    14.7705	    27.1072	     3.2730	    10.8261	     5.8746	    16.2811	    -4.1122	    10.0708	     4.1122	     2.1820	
    13.7634	    26.8555	     2.5177	     9.9030	     5.2032	    15.4419	    -4.6158	     9.0637	     3.0212	     0.8392	
    12.7563	    26.3519	     1.7624	     9.0637	     4.5319	    14.6027	    -5.0354	     8.0566	     1.9302	    -0.3357	
    11.6653	    25.8484	     1.1749	     8.1406	     3.9444	    13.6795	    -5.4550	     7.1335	     1.0910	    -1.1749	
    10.5743	    25.1770	     0.7553	     7.3013	     3.5248	    12.9242	    -5.6229	     6.3782	     0.4196	    -1.7624	
     9.5673	    24.5895	     0.5875	     6.4621	     3.3569	    12.2528	    -5.5389	     5.7907	     0.0000	    -2.0142	
     8.5602	    24.0021	     0.6714	     5.7068	     3.4409	    11.6653	    -5.1193	     5.3711	    -0.1678	    -1.8463	
     7.7209	    23.4985	     1.0071	     4.9515	     3.8605	    11.3297	    -4.4479	     5.2032	     0.0000	    -1.4267	
     6.9656	    23.1628	     1.5106	     4.2801	     4.4479	    11.0779	    -3.4409	     5.2872	     0.4196	    -0.6714	
     6.2103	    22.8271	     2.2659	     3.6087	     5.2032	    10.9940	    -2.1820	     5.6229	     1.0071	     0.2518	
     5.4550	    22.4915	     2.9373	     3.0212	     5.9586	    10.9940	    -0.7553	     6.1264	     1.7624	     1.2589	
     4.6158	    22.2397	     3.6087	     2.4338	     6.7978	    11.0779	     0.6714	     6.7139	     2.4338	     2.1820	
     3.6926	    21.9040	     4.1122	     1.8463	     7.5531	    11.0779	     2.0142	     7.3013	     3.1052	     2.9373	
     2.5177	    21.5683	     4.4479	     1.1749	     8.1406	    11.1618	     3.1891	     8.0566	     3.5248	     3.3569	
     1.2589	    21.0648	     4.5319	     0.5035	     8.4763	    11.0779	     4.0283	     8.6441	     3.6926	     3.4409	
    -0.0839	    20.4773	     4.3640	    -0.2518	     8.6441	    11.0779	     4.6158	     9.3155	     3.6926	     3.1891	
    -1.5106	    19.7220	     3.9444	    -1.0071	     8.5602	    10.9940	     4.7836	     9.9030	     3.3569	     2.6016	
    -3.0212	    18.8828	     3.1891	    -1.9302	     8.2245	    10.9100	     4.6997	    10.4065	     2.7695	     1.5945	
    -4.5319	    17.8757	     2.1820	    -2.9373	     7.6370	    10.9940	     4.1962	    10.7422	     2.0142	     0.5035	
    -5.9586	    16.7847	     1.0071	    -4.0283	     6.8817	    11.0779	     3.5248	    10.8261	     1.1749	    -0.7553	
    -7.3013	    15.5258	    -0.3357	    -5.1193	     5.9586	    11.4136	     2.6855	    10.7422	     0.1678	    -2.0142	
    -8.4763	    14.1830	    -1.7624	    -6.1264	     4.9515	    11.7493	     1.6785	    10.3226	    -0.8392	    -3.0212	
    -9.6512	    12.8403	    -3.2730	    -7.2174	     3.8605	    12.0850	     0.5875	     9.5673	    -1.7624	    -3.9444	
   -10.6583	    11.4136	    -4.6997	    -8.1406	     2.6855	    12.4207	    -0.5035	     8.4763	    -2.6855	    -4.5319	
   -11.6653	     9.9030	    -6.1264	    -9.0637	     1.5945	    12.7563	    -1.5106	     7.1335	    -3.4409	    -4.8676	
   -12.5885	     8.4763	    -7.3853	    -9.9869	     0.5875	    13.0081	    -2.5177	     5.5389	    -4.0283	    -4.8676	
   -13.4277	     7.1335	    -8.5602	   -10.8261	    -0.3357	    13.1760	    -3.2730	     3.8605	    -4.5319	    -4.6997	
   -14.2670	     5.9586	    -9.3994	   -11.7493	    -1.0910	    13.3438	    -3.9444	     2.1820	    -4.7836	    -4.2801	
   -14.9384	     4.8676	   -10.0708	   -12.5885	    -1.6785	    13.5117	    -4.4479	     0.5875	    -4.7836	    -3.5248	
   -15.5258	     4.0283	   -10.4904	   -13.3438	    -2.0981	    13.5956	    -4.7836	    -0.7553	    -4.6997	    -2.6855	
   -16.0294	     3.2730	   -10.6583	   -14.0152	    -2.3499	    13.7634	    -4.9515	    -1.8463	    -4.4479	    -1.7624	
   -16.3651	     2.6855	   -10.6583	   -14.6027	    -2.4338	    13.8474	    -5.1193	    -2.6855	    -4.1122	    -0.7553	
   -16.5329	     2.3499	   -10.5743	   -15.1062	    -2.4338	    13.8474	    -5.2872	    -3.4409	    -3.7766	     0.0839	
   -16.6168	     2.0981	   -10.4065	   -15.4419	    -2.2659	    13.9313	    -5.3711	    -3.9444	    -3.5248	     0.7553	
   -16.4490	     1.9302	   -10.1547	   -15.6097	    -2.0142	    13.9313	    -5.5389	    -4.3640	    -3.2730	     1.2589	
   -16.2811	     1.9302	    -9.8190	   -15.6097	    -1.8463	    13.9313	    -5.7068	    -4.7836	    -3.2730	     1.4267	
   -15.9454	     2.0142	    -9.5673	   -15.5258	    -1.5945	    13.8474	    -5.9586	    -5.1193	    -3.3569	     1.2589	
   -15.6937	     2.0981	    -9.3994	   -15.3580	    -1.5106	    13.7634	    -6.3782	    -5.5389	    -3.6087	     0.9232	
   -15.4419	     2.1820	    -9.3155	   -15.2740	    -1.5106	    13.5117	    -6.7978	    -5.9586	    -4.0283	     0.2518	
   -15.2740	     2.1820	    -9.3155	   -15.1901	    -1.5945	    13.2599	    -7.3853	    -6.3782	    -4.5319	    -0.5035	
   -15.0223	     2.1820	    -9.3994	   -15.1062	    -1.7624	    13.0081	    -7.9727	    -6.8817	    -5.0354	    -1.2589	
   -14.8544	     2.1820	    -9.3994	   -15.0223	    -2.0142	    12.6724	    -8.5602	    -7.3013	    -5.4550	    -1.9302	
   -14.6027	     2.1820	    -9.4833	   -15.0223	    -2.1820	    12.4207	    -9.0637	    -7.6370	    -5.7068	    -2.4338	
   -14.3509	     2.0981	    -9.4833	   -15.0223	    -2.2659	    12.1689	    -9.3994	    -7.8888	    -5.8746	    -2.6855	
   -14.0152	     1.9302	    -9.4833	   -15.1062	    -2.3499	    11.9171	    -9.5673	    -7.9727	    -5.8746	    -2.7695	
   -13.6795	     1.7624	    -9.5673	   -15.2740	    -2.4338	    11.7493	    -9.6512	    -8.0566	    -5.7068	    -2.5177	
   -13.3438	     1.5106	    -9.5673	   -15.4419	    -2.4338	    11.6653	    -9.4833	    -7.8888	    -5.3711	    -2.0981	
   -13.0081	     1.3428	    -9.4833	   -15.5258	    -2.2659	    11.6653	    -9.1476	    -7.6370	    -4.8676	    -1.4267	
   -12.5885	     1.0910	    -9.3994	   -15.6937	    -2.0142	    11.7493	    -8.6441	    -7.3013	    -4.1962	    -0.6714	
   -12.1689	     1.0071	    -9.3155	   -15.7776	    -1.7624	    11.9171	    -7.9727	    -6.8817	    -3.5248	     0.1678	
   -11.6653	     0.9232	    -9.1476	   -15.9454	    -1.3428	    12.1689	    -7.3013	    -6.4621	    -2.8534	     0.9232	
   -11.1618	     1.0071	    -8.8959	   -15.9454	    -0.9232	    12.5885	    -6.5460	    -5.9586	    -2.1820	     1.6785	
   -10.5743	     1.2589	    -8.6441	   -15.7776	    -0.4196	    13.0081	    -5.8746	    -5.4550	    -1.5945	     2.2659	
    -9.9030	     1.6785	    -8.3923	   -15.4419	     0.0839	    13.5956	    -5.2872	    -5.0354	    -1.1749	     2.7695	
    -9.1476	     2.2659	    -8.0566	   -14.8544	     0.5875	    14.2670	    -4.8676	    -4.6158	    -0.8392	     3.0212	
    -8.3084	     2.9373	    -7.8049	   -14.0991	     0.8392	    15.0223	    -4.5319	    -4.2801	    -0.7553	     3.1052	
    -7.5531	     3.6087	    -7.7209	   -13.2599	     0.9232	    15.6937	    -4.4479	    -4.1122	    -0.8392	     2.8534	
    -6.8817	     4.1122	    -7.8888	   -12.5046	     0.7553	    16.1133	    -4.6997	    -4.1122	    -1.2589	     2.2659	
    -6.4621	     4.5319	    -8.3084	   -11.9171	     0.1678	    16.3651	    -5.1193	    -4.3640	    -1.9302	     1.4267	
    -6.2103	     4.7836	    -8.8959	   -11.4975	    -0.5875	    16.2811	    -5.7068	    -4.8676	    -2.8534	     0.4196	
    -6.0425	     4.9515	    -9.5673	   -11.3297	    -1.4267	    15.9454	    -6.3782	    -5.4550	    -3.8605	    -0.6714	
    -5.9586	     5.0354	   -10.2386	   -11.4136	    -2.2659	    15.4419	    -6.9656	    -6.1264	    -4.9515	    -1.6785	
    -5.8746	     5.1193	   -10.9100	   -11.5814	    -3.0212	    14.8544	    -7.3853	    -6.7139	    -5.8746	    -2.5177	
    -5.8746	     5.1193	   -11.3297	   -11.8332	    -3.5248	    14.1830	    -7.5531	    -7.3013	    -6.7139	    -3.1052	
    -5.7068	     5.2032	   -11.6653	   -12.0850	    -3.6926	    13.5117	    -7.3853	    -7.7209	    -7.2174	    -3.4409	
    -5.5389	     5.3711	   -11.7493	   -12.3367	    -3.6087	    12.7563	    -6.9656	    -7.9727	    -7.4692	    -3.3569	
    -5.2032	     5.6229	   -11.5814	   -12.5046	    -3.2730	    12.1689	    -6.2943	    -8.0566	    -7.4692	    -2.9373	
    -4.6997	     6.0425	   -11.0779	   -12.6724	    -2.6855	    11.7493	    -5.3711	    -7.8888	    -7.0496	    -2.2659	
    -4.1122	     6.5460	   -10.4065	   -12.6724	    -1.8463	    11.5814	    -4.2801	    -7.4692	    -6.3782	    -1.2589	
    -3.3569	     7.1335	    -9.5673	   -12.6724	    -1.0071	    11.5814	    -3.1891	    -6.9656	    -5.4550	     0.0000	
    -2.6855	     7.8049	    -8.6441	   -12.5885	    -0.0839	    11.8332	    -2.0981	    -6.2103	    -4.4479	     1.1749	
    -2.0142	     8.3084	    -7.8049	   -12.4207	     0.6714	    12.3367	    -1.1749	    -5.4550	    -3.3569	     2.3499	
    -1.5106	     8.8120	    -7.0496	   -12.2528	     1.1749	    13.0081	    -0.5035	    -4.6997	    -2.3499	     3.3569	
    -1.0910	     9.2316	    -6.5460	   -12.0010	     1.5106	    13.8474	    -0.0839	    -3.9444	    -1.5106	     4.1122	
    -1.0071	     9.4833	    -6.2943	   -11.6653	     1.5945	    14.7705	     0.0000	    -3.2730	    -0.9232	     4.5319	
    -1.0071	     9.5673	    -6.2943	   -11.1618	     1.4267	    15.6097	    -0.1678	    -2.7695	    -0.5035	     4.6158	
    -1.2589	     9.5673	    -6.5460	   -10.6583	     1.0071	    16.3651	    -0.6714	    -2.3499	    -0.3357	     4.3640	
    -1.5945	     9.3994	    -7.0496	    -9.9869	     0.4196	    17.1204	    -1.2589	    -2.0142	    -0.4196	     3.8605	
    -2.0142	     9.2316	    -7.5531	    -9.3994	    -0.2518	    17.7078	    -2.0142	    -1.6785	    -0.5035	     3.2730	
    -2.2659	     9.0637	    -8.1406	    -8.7280	    -0.8392	    18.2114	    -2.8534	    -1.3428	    -0.7553	     2.6016	
    -2.5177	     8.8959	    -8.6441	    -8.0566	    -1.3428	    18.6310	    -3.6087	    -0.9232	    -1.0071	     1.9302	
    -2.5177	     8.8120	    -9.0637	    -7.3853	    -1.8463	    18.8828	    -4.2801	    -0.5035	    -1.2589	     1.3428	
    -2.4338	     8.8120	    -9.3994	    -6.8817	    -2.0981	    19.0506	    -4.8676	     0.0839	    -1.4267	     0.9232	
    -2.2659	     8.7280	    -9.6512	    -6.5460	    -2.2659	    19.0506	    -5.2872	     0.8392	    -1.4267	     0.6714	
    -1.9302	     8.7280	    -9.7351	    -6.4621	    -2.3499	    18.9667	    -5.5389	     1.6785	    -1.3428	     0.5875	
    -1.5106	     8.8120	    -9.7351	    -6.4621	    -2.2659	    18.7149	    -5.5389	     2.6855	    -1.0910	     0.5875	
    -1.0910	     8.8120	    -9.4833	    -6.6299	    -2.0142	    18.2953	    -5.3711	     3.8605	    -0.6714	     0.9232	
    -0.5875	     8.8120	    -9.0637	    -6.8817	    -1.6785	    17.8757	    -4.9515	     5.2872	    -0.1678	     1.3428	
     0.0000	     8.8959	    -8.4763	    -7.1335	    -1.1749	    17.4561	    -4.2801	     6.7139	     0.5035	     2.0981	
     0.6714	     9.0637	    -7.7209	    -7.3853	    -0.5035	    17.1204	    -3.3569	     8.3084	     1.2589	     2.9373	
     1.3428	     9.2316	    -6.8817	    -7.4692	     0.1678	    16.7007	    -2.4338	     9.7351	     2.0142	     3.8605	
     2.0142	     9.3155	    -6.0425	    -7.4692	     0.9232	    16.4490	    -1.3428	    10.9940	     2.6016	     4.6997	
     2.6016	     9.4833	    -5.2872	    -7.3853	     1.5106	    16.1972	    -0.3357	    11.8332	     3.0212	     5.4550	
     3.1052	     9.5673	    -4.6997	    -7.2174	     2.0981	    15.9454	     0.5035	    12.2528	     3.1052	     5.9586	
     3.5248	     9.6512	    -4.2801	    -6.9656	     2.4338	    15.7776	     1.0910	    12.0010	     2.9373	     6.1264	
     3.7766	     9.7351	    -4.1962	    -6.6299	     2.5177	    15.6937	     1.4267	    11.0779	     2.5177	     5.9586	
     3.9444	     9.6512	    -4.2801	    -6.2943	     2.4338	    15.5258	     1.5106	     9.6512	     1.6785	     5.4550	
     3.9444	     9.6512	    -4.6158	    -5.8746	     2.1820	    15.4419	     1.2589	     7.7209	     0.6714	     4.6158	
     3.9444	     9.5673	    -5.1193	    -5.4550	     1.6785	    15.2740	     0.9232	     5.5389	    -0.5035	     3.6087	
     3.9444	     9.4833	    -5.7907	    -5.0354	     1.0910	    15.1901	     0.4196	     3.1891	    -1.7624	     2.4338	
     3.9444	     9.4833	    -6.4621	    -4.5319	     0.5035	    15.1901	    -0.0839	     1.0071	    -2.9373	     1.3428	
     4.0283	     9.3994	    -7.1335	    -3.9444	    -0.0839	    15.1901	    -0.5035	    -0.8392	    -4.0283	     0.3357	
     4.0283	     9.3155	    -7.7209	    -3.4409	    -0.5875	    15.2740	    -0.9232	    -2.4338	    -4.8676	    -0.5875	
     4.1122	     9.1476	    -8.2245	    -2.8534	    -1.0910	    15.2740	    -1.1749	    -3.6926	    -5.6229	    -1.2589	
     4.0283	     8.8959	    -8.6441	    -2.4338	    -1.5945	    15.2740	    -1.5106	    -4.5319	    -6.0425	    -1.7624	
     3.9444	     8.5602	    -8.9798	    -2.0981	    -1.9302	    15.2740	    -1.7624	    -5.2032	    -6.3782	    -2.0981	
     3.7766	     8.1406	    -9.1476	    -1.8463	    -2.1820	    15.1062	    -2.0142	    -5.5389	    -6.4621	    -2.0981	
     3.4409	     7.8049	    -9.0637	    -1.6785	    -2.1820	    14.9384	    -2.1820	    -5.6229	    -6.2943	    -1.8463	
     3.1052	     7.3853	    -8.8120	    -1.5106	    -2.0981	    14.6866	    -2.2659	    -5.4550	    -5.8746	    -1.2589	
     2.7695	     7.0496	    -8.3084	    -1.4267	    -1.6785	    14.3509	    -2.1820	    -5.1193	    -5.2872	    -0.4196	
     2.4338	     6.6299	    -7.7209	    -1.3428	    -1.1749	    14.0152	    -2.0142	    -4.6158	    -4.5319	     0.5035	
     2.0142	     6.3782	    -7.1335	    -1.1749	    -0.5035	    13.5956	    -1.7624	    -4.1962	    -3.7766	     1.5106	
     1.5945	     6.0425	    -6.4621	    -1.1749	     0.0839	    13.0081	    -1.5106	    -3.7766	    -3.0212	     2.4338	
     1.1749	     5.7068	    -5.9586	    -1.1749	     0.7553	    12.3367	    -1.4267	    -3.5248	    -2.3499	     3.1891	
     0.6714	     5.4550	    -5.6229	    -1.3428	     1.1749	    11.5814	    -1.3428	    -3.4409	    -1.9302	     3.7766	
     0.1678	     5.2032	    -5.5389	    -1.6785	     1.5106	    10.7422	    -1.5106	    -3.5248	    -1.6785	     4.0283	
    -0.4196	     4.8676	    -5.6229	    -2.1820	     1.6785	     9.9869	    -1.8463	    -3.8605	    -1.7624	     4.0283	
    -1.0910	     4.6158	    -5.9586	    -2.7695	     1.6785	     9.2316	    -2.3499	    -4.2801	    -2.0142	     3.6087	
    -1.6785	     4.2801	    -6.2943	    -3.3569	     1.5106	     8.7280	    -3.0212	    -4.8676	    -2.5177	     3.1052	
    -2.2659	     4.0283	    -6.7978	    -3.9444	     1.2589	     8.5602	    -3.6926	    -5.2872	    -3.0212	     2.3499	
    -2.6855	     3.6926	    -7.3853	    -4.3640	     0.9232	     8.5602	    -4.4479	    -5.7068	    -3.6087	     1.5945	
    -3.1052	     3.3569	    -7.8888	    -4.6997	     0.5875	     8.7280	    -5.2032	    -5.9586	    -4.1122	     0.7553	
    -3.3569	     3.0212	    -8.4763	    -4.8676	     0.1678	     9.0637	    -5.8746	    -6.0425	    -4.4479	     0.0839	
    -3.6087	     2.4338	    -9.0637	    -5.0354	    -0.4196	     9.5673	    -6.6299	    -5.9586	    -4.6997	    -0.5035	
    -3.6926	     1.8463	    -9.6512	    -5.0354	    -1.0071	    10.1547	    -7.3013	    -5.6229	    -4.7836	    -0.8392	
    -3.6087	     1.2589	   -10.2386	    -4.9515	    -1.5945	    10.9100	    -7.9727	    -5.2032	    -4.6158	    -1.0071	
    -3.4409	     0.6714	   -10.8261	    -4.6997	    -2.0981	    11.7493	    -8.4763	    -4.4479	    -4.1122	    -0.7553	
    -3.1052	     0.1678	   -11.3297	    -4.2801	    -2.6016	    12.8403	    -8.8120	    -3.4409	    -3.3569	    -0.2518	
    -2.5177	    -0.1678	   -11.6653	    -3.6087	    -2.9373	    14.1830	    -8.9798	    -2.0981	    -2.2659	     0.6714	
    -1.7624	    -0.3357	   -11.8332	    -2.6016	    -3.1891	    15.6937	    -8.9798	    -0.5035	    -0.8392	     1.8463	
    -0.7553	    -0.3357	   -11.9171	    -1.4267	    -3.3569	    17.3721	    -8.8959	     1.2589	     0.7553	     3.3569	
     0.3357	    -0.0839	   -11.8332	     0.0000	    -3.4409	    19.2184	    -8.7280	     3.2730	     2.5177	     4.8676	
     1.5106	     0.2518	   -11.5814	     1.5106	    -3.3569	    21.1487	    -8.5602	     5.2032	     4.2801	     6.4621	
     2.6016	     0.6714	   -11.4136	     3.1052	    -3.3569	    22.9950	    -8.3923	     7.0496	     5.7907	     7.8049	
     3.6926	     1.0910	   -11.1618	     4.6158	    -3.4409	    24.6735	    -8.3084	     8.6441	     7.1335	     8.9798	
     4.5319	     1.5106	   -11.0779	     5.8746	    -3.6087	    26.1002	    -8.4763	     9.9030	     8.0566	     9.7351	
     5.1193	     1.9302	   -11.0779	     6.8817	    -4.0283	    27.1072	    -8.8120	    10.7422	     8.6441	    10.0708	
     5.6229	     2.1820	   -11.3297	     7.5531	    -4.6158	    27.7786	    -9.3994	    11.1618	     8.7280	     9.9869	
     5.7907	     2.4338	   -11.7493	     7.8888	    -5.4550	    27.9465	   -10.1547	    11.2457	     8.4763	     9.6512	
     5.9586	     2.6016	   -12.2528	     7.8888	    -6.4621	    27.8625	   -11.1618	    10.9940	     7.9727	     8.9798	
     5.8746	     2.6855	   -12.7563	     7.7209	    -7.4692	    27.3590	   -12.1689	    10.4904	     7.3013	     8.2245	
     5.8746	     2.8534	   -13.3438	     7.3853	    -8.5602	    26.6876	   -13.3438	     9.8190	     6.4621	     7.3013	
     5.7907	     2.9373	   -13.8474	     6.7978	    -9.4833	    25.8484	   -14.4348	     9.1476	     5.7068	     6.4621	
     5.7068	     3.1052	   -14.2670	     6.2103	   -10.2386	    24.9252	   -15.5258	     8.5602	     5.0354	     5.7068	
     5.7068	     3.2730	   -14.4348	     5.5389	   -10.7422	    24.0021	   -16.3651	     8.2245	     4.5319	     5.1193	
     5.8746	     3.6926	   -14.3509	     4.8676	   -10.8261	    23.1628	   -16.8686	     8.2245	     4.3640	     4.7836	
     6.2103	     4.1962	   -13.9313	     4.2801	   -10.5743	    22.4915	   -17.0364	     8.5602	     4.4479	     4.8676	
     6.6299	     4.8676	   -13.3438	     3.8605	    -9.9869	    21.9879	   -16.9525	     9.2316	     4.8676	     5.2032	
     7.2174	     5.7068	   -12.5046	     3.4409	    -9.1476	    21.6522	   -16.5329	    10.3226	     5.4550	     5.7907	
     7.8049	     6.5460	   -11.6653	     3.1052	    -8.2245	    21.3165	   -15.9454	    11.5814	     6.2943	     6.5460	
     8.3923	     7.3853	   -10.7422	     2.7695	    -7.2174	    21.0648	   -15.3580	    12.9242	     7.0496	     7.3013	
     8.8959	     8.1406	    -9.9869	     2.5177	    -6.2943	    20.8130	   -14.7705	    14.1830	     7.7209	     8.0566	
     9.2316	     8.8120	    -9.3994	     2.1820	    -5.5389	    20.4773	   -14.2670	    15.2740	     8.1406	     8.5602	
     9.4833	     9.3155	    -8.9798	     1.8463	    -4.9515	    20.0577	   -13.9313	    16.0294	     8.3084	     8.8959	
     9.6512	     9.6512	    -8.7280	     1.6785	    -4.5319	    19.6381	   -13.8474	    16.4490	     8.2245	     8.9798	
     9.7351	     9.9030	    -8.6441	     1.5106	    -4.3640	    19.3024	   -13.8474	    16.3651	     7.8888	     8.8120	
     9.7351	     9.9869	    -8.7280	     1.4267	    -4.2801	    18.8828	   -13.9313	    15.9454	     7.2174	     8.3923	
     9.6512	     9.9869	    -9.0637	     1.4267	    -4.4479	    18.4631	   -14.1830	    15.0223	     6.2943	     7.7209	
     9.3994	     9.7351	    -9.5673	     1.4267	    -4.7836	    18.0435	   -14.6027	    13.5956	     5.2032	     6.7139	
     9.1476	     9.3994	   -10.2386	     1.5106	    -5.3711	    17.5400	   -15.0223	    11.8332	     3.9444	     5.6229	
     8.7280	     8.8959	   -10.9940	     1.4267	    -5.9586	    16.9525	   -15.5258	     9.6512	     2.5177	     4.4479	
     8.3084	     8.3084	   -11.7493	     1.2589	    -6.6299	    16.1972	   -15.9454	     7.3853	     1.1749	     3.1891	
     7.8049	     7.7209	   -12.5046	     0.9232	    -7.2174	    15.2740	   -16.2811	     4.9515	    -0.1678	     2.0981	
     7.3853	     7.1335	   -13.1760	     0.4196	    -7.7209	    14.1830	   -16.6168	     2.6855	    -1.4267	     1.1749	
     6.9656	     6.6299	   -13.5956	    -0.3357	    -8.0566	    13.0920	   -16.7007	     0.5875	    -2.5177	     0.4196	
     6.6299	     6.2943	   -13.8474	    -1.1749	    -8.2245	    11.9171	   -16.7007	    -1.2589	    -3.3569	    -0.0839	
     6.2943	     5.9586	   -13.7634	    -2.1820	    -8.2245	    10.8261	   -16.5329	    -2.7695	    -4.0283	    -0.4196	
     5.8746	     5.7907	   -13.5956	    -3.2730	    -7.9727	     9.9869	   -16.2811	    -3.9444	    -4.4479	    -0.5035	
     5.4550	     5.7068	   -13.1760	    -4.1962	    -7.6370	     9.3155	   -15.7776	    -4.7836	    -4.6997	    -0.5035	
     5.0354	     5.6229	   -12.7563	    -5.1193	    -7.1335	     9.1476	   -15.1901	    -5.2872	    -4.6997	    -0.3357	
     4.6997	     5.6229	   -12.1689	    -5.7068	    -6.4621	     9.3155	   -14.5187	    -5.4550	    -4.5319	    -0.1678	
     4.4479	     5.7068	   -11.4975	    -6.0425	    -5.7907	     9.8190	   -13.7634	    -5.2032	    -4.2801	     0.0839	
     4.2801	     5.9586	   -10.7422	    -5.9586	    -4.9515	    10.7422	   -13.0081	    -4.6997	    -3.8605	     0.2518	
     4.2801	     6.2943	   -10.0708	    -5.6229	    -4.1962	    11.7493	   -12.3367	    -4.0283	    -3.3569	     0.4196	
     4.3640	     6.6299	    -9.4833	    -4.9515	    -3.5248	    12.9242	   -11.7493	    -3.1891	    -2.8534	     0.3357	
     4.4479	     7.0496	    -9.0637	    -4.1122	    -2.9373	    14.0991	   -11.4136	    -2.3499	    -2.4338	     0.1678	
     4.5319	     7.3013	    -8.8120	    -3.1891	    -2.6016	    15.2740	   -11.2457	    -1.5945	    -2.0981	    -0.2518	
     4.4479	     7.4692	    -8.8120	    -2.2659	    -2.4338	    16.2811	   -11.3297	    -0.9232	    -2.0142	    -0.8392	
     4.3640	     7.4692	    -8.9798	    -1.3428	    -2.4338	    17.1204	   -11.5814	    -0.4196	    -1.9302	    -1.5106	
     4.1122	     7.3853	    -9.3155	    -0.5875	    -2.6016	    17.7078	   -12.0010	     0.0839	    -2.0142	    -2.2659	
     3.7766	     7.1335	    -9.6512	     0.0839	    -2.8534	    18.2953	   -12.4207	     0.5035	    -2.1820	    -3.0212	
     3.4409	     6.8817	    -9.9869	     0.6714	    -3.1891	    18.6310	   -12.7563	     0.9232	    -2.1820	    -3.6926	
     3.1052	     6.6299	   -10.3226	     1.0910	    -3.4409	    18.9667	   -13.0081	     1.3428	    -2.2659	    -4.1962	
     2.7695	     6.3782	   -10.4065	     1.4267	    -3.6926	    19.2184	   -13.2599	     1.7624	    -2.1820	    -4.4479	
     2.6016	     6.1264	   -10.4065	     1.5945	    -3.9444	    19.4702	   -13.3438	     2.2659	    -1.9302	    -4.6158	
     2.5177	     6.0425	   -10.3226	     1.6785	    -4.0283	    19.7220	   -13.2599	     2.7695	    -1.5945	    -4.5319	
     2.6016	     6.0425	    -9.9030	     1.6785	    -3.9444	    19.9738	   -13.0081	     3.3569	    -1.0910	    -4.1962	
     2.7695	     6.1264	    -9.3994	     1.6785	    -3.6926	    20.3094	   -12.5885	     3.9444	    -0.4196	    -3.6926	
     3.1052	     6.3782	    -8.7280	     1.6785	    -3.3569	    20.6451	   -12.0010	     4.6997	     0.3357	    -2.9373	
     3.5248	     6.7139	    -7.9727	     1.5945	    -2.8534	    20.9808	   -11.4136	     5.3711	     1.1749	    -2.0981	
     3.9444	     7.1335	    -7.2174	     1.5106	    -2.2659	    21.1487	   -10.8261	     6.1264	     2.0142	    -1.2589	
     4.3640	     7.7209	    -6.4621	     1.3428	    -1.6785	    21.3165	   -10.2386	     6.7978	     2.7695	    -0.4196	
     4.7836	     8.3923	    -5.8746	     1.1749	    -1.0910	    21.3165	    -9.7351	     7.4692	     3.4409	     0.2518	
     5.2032	     9.0637	    -5.3711	     1.0910	    -0.6714	    21.3165	    -9.4833	     8.0566	     4.0283	     0.8392	
     5.5389	     9.8190	    -5.0354	     1.0910	    -0.3357	    21.2326	    -9.2316	     8.5602	     4.2801	     1.1749	
     5.7907	    10.5743	    -4.9515	     1.0910	    -0.0839	    21.1487	    -9.2316	     8.8959	     4.4479	     1.3428	
     6.1264	    11.2457	    -4.9515	     1.1749	     0.0839	    20.9808	    -9.2316	     9.0637	     4.2801	     1.3428	
     6.3782	    12.0010	    -5.0354	     1.2589	     0.0839	    20.8130	    -9.3994	     9.0637	     4.0283	     1.0910	
     6.7139	    12.6724	    -5.1193	     1.2589	     0.1678	    20.6451	    -9.6512	     8.8959	     3.6087	     0.7553	
     7.0496	    13.3438	    -5.2032	     1.3428	     0.0839	    20.4773	    -9.9869	     8.6441	     3.1052	     0.4196	
     7.4692	    13.9313	    -5.2032	     1.3428	     0.0839	    20.3094	   -10.2386	     8.3923	     2.6855	     0.0839	
     7.8888	    14.4348	    -5.2032	     1.2589	     0.0000	    20.1416	   -10.5743	     8.0566	     2.2659	    -0.2518	
     8.3084	    14.9384	    -5.1193	     1.2589	    -0.0839	    19.9738	   -10.8261	     7.8888	     2.0142	    -0.3357	
     8.8120	    15.3580	    -4.9515	     1.2589	    -0.0839	    19.9738	   -10.9940	     7.7209	     1.8463	    -0.2518	
     9.4833	    15.7776	    -4.6158	     1.2589	    -0.0839	    19.9738	   -10.9940	     7.6370	     1.8463	     0.0000	
    10.1547	    16.1972	    -4.1962	     1.3428	     0.0839	    19.9738	   -10.8261	     7.6370	     2.0981	     0.4196	
    10.9940	    16.6168	    -3.6926	     1.3428	     0.3357	    20.0577	   -10.4065	     7.8049	     2.4338	     1.0910	
    11.8332	    17.2043	    -2.9373	     1.4267	     0.8392	    20.3094	    -9.6512	     8.0566	     3.1052	     1.9302	
    12.6724	    17.8757	    -2.0142	     1.5106	     1.5106	    20.5612	    -8.7280	     8.4763	     3.8605	     3.0212	
    13.5117	    18.5471	    -0.8392	     1.5945	     2.3499	    20.8969	    -7.5531	     8.8959	     4.7836	     4.1962	
    14.4348	    19.3863	     0.5035	     1.6785	     3.3569	    21.3165	    -6.2103	     9.4833	     5.8746	     5.5389	
    15.2740	    20.3094	     1.9302	     1.9302	     4.4479	    21.7361	    -4.7836	    10.1547	     7.0496	     6.7978	
    16.0294	    21.2326	     3.3569	     2.1820	     5.6229	    22.1558	    -3.4409	    10.8261	     8.0566	     8.0566	
    16.7007	    22.1558	     4.7836	     2.5177	     6.7978	    22.4915	    -2.2659	    11.3297	     8.8959	     9.0637	
    17.2043	    22.9111	     5.9586	     2.8534	     7.8888	    22.4915	    -1.2589	    11.8332	     9.5673	     9.7351	
    17.5400	    23.5825	     6.9656	     3.2730	     8.8120	    22.3236	    -0.5035	    12.0850	     9.8190	    10.0708	
    17.7078	    24.0860	     7.6370	     3.6926	     9.4833	    21.9040	     0.0839	    12.0850	     9.8190	    10.0708	
    17.7078	    24.4217	     8.1406	     4.1122	    10.0708	    21.3165	     0.5035	    12.0010	     9.5673	     9.8190	
    17.7917	    24.6735	     8.3923	     4.6158	    10.5743	    20.7291	     0.8392	    11.9171	     9.2316	     9.3994	
    17.9596	    24.8413	     8.6441	     5.2032	    10.9940	    20.2255	     1.2589	    11.7493	     8.8959	     8.8959	
    18.2953	    25.0931	     8.8959	     5.8746	    11.3297	    19.9738	     1.6785	    11.6653	     8.6441	     8.5602	
    18.6310	    25.3448	     9.1476	     6.6299	    11.7493	    20.0577	     2.1820	    11.6653	     8.4763	     8.3923	
    19.0506	    25.5127	     9.3994	     7.3853	    12.0850	    20.3934	     2.6855	    11.6653	     8.3923	     8.3923	
    19.5541	    25.5966	     9.6512	     8.1406	    12.3367	    20.9808	     3.1052	    11.6653	     8.3923	     8.5602	
    19.8059	    25.5966	     9.8190	     8.7280	    12.5046	    21.6522	     3.6087	    11.6653	     8.4763	     8.8959	
    20.0577	    25.3448	     9.9030	     9.1476	    12.5046	    22.3236	     4.0283	    11.6653	     8.5602	     9.3155	
    20.2255	    25.0092	     9.9030	     9.3994	    12.5885	    22.9950	     4.4479	    11.6653	     8.7280	     9.8190	
    20.3934	    24.6735	    10.0708	     9.5673	    12.6724	    23.6664	     4.9515	    11.6653	     9.0637	    10.4904	
    20.5612	    24.4217	    10.2386	     9.9030	    12.8403	    24.5056	     5.6229	    11.9171	     9.4833	    11.2457	
    20.9808	    24.3378	    10.6583	    10.3226	    13.2599	    25.3448	     6.3782	    12.3367	    10.1547	    12.1689	
    21.4844	    24.4217	    11.2457	    10.9100	    13.7634	    26.4359	     7.2174	    13.0081	    10.9100	    13.0920	
    22.1558	    24.7574	    11.9171	    11.6653	    14.4348	    27.5269	     8.2245	    13.8474	    11.8332	    13.9313	
    22.9950	    25.2609	    12.6724	    12.6724	    15.1901	    28.7857	     9.2316	    14.9384	    12.6724	    14.6866	
    23.8342	    26.0162	    13.5117	    13.7634	    16.0294	    30.1285	    10.2386	    16.1972	    13.5117	    15.1901	
    24.6735	    26.8555	    14.2670	    15.0223	    16.8686	    31.3873	    11.0779	    17.6239	    14.1830	    15.4419	
    25.4288	    27.7786	    15.0223	    16.1972	    17.6239	    32.6462	    11.8332	    19.1345	    14.7705	    15.5258	
    26.1841	    28.7857	    15.5258	    17.4561	    18.2114	    33.8211	    12.4207	    20.6451	    15.1062	    15.3580	
    26.6876	    29.6249	    15.8615	    18.4631	    18.6310	    34.7443	    12.7563	    22.2397	    15.2740	    14.9384	
    26.9394	    30.3802	    16.0294	    19.3863	    18.7988	    35.5835	    12.9242	    23.8342	    15.2740	    14.3509	
    26.9394	    30.8838	    15.9454	    20.0577	    18.7149	    36.1710	    12.8403	    25.3448	    15.1901	    13.6795	
    26.7715	    31.2195	    15.6937	    20.4773	    18.4631	    36.5906	    12.6724	    26.6876	    15.0223	    13.0920	
    26.4359	    31.3034	    15.3580	    20.7291	    18.0435	    36.8423	    12.3367	    27.9465	    14.8544	    12.6724	
    25.9323	    31.2195	    14.9384	    20.7291	    17.4561	    37.0102	    12.0010	    28.8696	    14.7705	    12.4207	
    25.2609	    30.8838	    14.5187	    20.6451	    16.7847	    37.0941	    11.5814	    29.5410	    14.6866	    12.5046	
    24.5056	    30.3802	    14.0152	    20.3094	    16.0294	    37.0941	    11.0779	    29.7928	    14.7705	    12.8403	
    23.6664	    29.7928	    13.5956	    19.8059	    15.2740	    37.0102	    10.6583	    29.6249	    15.0223	    13.5117	
    22.8271	    29.0375	    13.1760	    19.2184	    14.5187	    36.9263	    10.1547	    29.1214	    15.2740	    14.3509	
    22.0718	    28.3661	    12.8403	    18.7149	    13.8474	    36.9263	     9.7351	    28.3661	    15.7776	    15.5258	
    21.4844	    27.7786	    12.7563	    18.2114	    13.2599	    37.0102	     9.3994	    27.5269	    16.4490	    16.7847	
    21.1487	    27.3590	    12.7563	    17.7917	    12.9242	    37.2620	     9.2316	    26.6037	    17.2882	    18.2114	
    21.0648	    27.1912	    13.0081	    17.4561	    12.6724	    37.5977	     9.0637	    25.7645	    18.2114	    19.6381	
    21.0648	    27.1072	    13.4277	    17.2882	    12.5885	    38.0173	     8.9798	    25.0092	    19.1345	    20.8130	
    21.2326	    27.2751	    13.8474	    17.1204	    12.5885	    38.5208	     8.9798	    24.4217	    19.9738	    21.8201	
    21.4844	    27.4429	    14.2670	    17.0364	    12.5046	    39.0244	     8.8120	    24.0021	    20.6451	    22.4075	
    21.6522	    27.6108	    14.4348	    16.8686	    12.4207	    39.3600	     8.5602	    23.4985	    20.9808	    22.4915	
    21.6522	    27.6108	    14.4348	    16.7007	    12.1689	    39.5279	     8.1406	    22.9111	    21.0648	    22.1558	
    21.5683	    27.5269	    14.1830	    16.3651	    11.7493	    39.5279	     7.4692	    22.2397	    20.7291	    21.3165	
    21.3165	    27.2751	    13.5117	    15.9454	    11.1618	    39.2761	     6.6299	    21.4005	    20.0577	    20.1416	
    20.8969	    26.9394	    12.6724	    15.3580	    10.4904	    38.7726	     5.6229	    20.4773	    19.1345	    18.6310	
    20.3934	    26.4359	    11.5814	    14.7705	     9.7351	    38.1012	     4.5319	    19.4702	    17.9596	    16.9525	
    19.8898	    25.9323	    10.3226	    14.0991	     9.1476	    37.3459	     3.4409	    18.5471	    16.7847	    15.2740	
    19.3863	    25.5127	     9.1476	    13.4277	     8.5602	    36.4227	     2.5177	    17.6239	    15.6097	    13.8474	
    18.9667	    25.0931	     7.9727	    12.7563	     8.1406	    35.5835	     1.6785	    16.8686	    14.6027	    12.5885	
    18.6310	    24.7574	     7.0496	    12.1689	     7.8049	    34.7443	     1.0071	    16.1972	    13.7634	    11.5814	
    18.4631	    24.5895	     6.2943	    11.5814	     7.7209	    34.0729	     0.5875	    15.6097	    13.1760	    10.9940	
    18.4631	    24.5056	     5.7907	    10.9940	     7.7209	    33.4854	     0.4196	    15.2740	    12.8403	    10.6583	
    18.5471	    24.5056	     5.6229	    10.4065	     7.9727	    33.0658	     0.4196	    15.0223	    12.7563	    10.6583	
    18.7988	    24.6735	     5.7907	     9.9030	     8.3084	    32.7301	     0.5875	    15.0223	    12.8403	    10.9100	
    19.0506	    25.0092	     6.1264	     9.5673	     8.7280	    32.6462	     0.8392	    15.1062	    13.1760	    11.3297	
    19.4702	    25.4288	     6.7139	     9.3155	     9.2316	    32.6462	     1.1749	    15.3580	    13.6795	    11.8332	
    19.8059	    25.8484	     7.4692	     9.2316	     9.7351	    32.7301	     1.5106	    15.7776	    14.2670	    12.4207	
    20.2255	    26.4359	     8.2245	     9.3155	    10.1547	    32.8979	     1.8463	    16.2811	    14.8544	    13.0081	
    20.6451	    26.9394	     9.1476	     9.5673	    10.6583	    33.1497	     2.1820	    16.7847	    15.4419	    13.5956	
    21.0648	    27.5269	     9.9869	     9.9869	    11.0779	    33.3176	     2.6016	    17.2882	    15.9454	    13.9313	
    21.4844	    28.1143	    10.7422	    10.4065	    11.3297	    33.4015	     2.9373	    17.7078	    16.2811	    14.1830	
    21.8201	    28.6179	    11.3297	    10.8261	    11.5814	    33.3176	     3.1891	    17.9596	    16.3651	    14.0991	
    21.9040	    28.9536	    11.6653	    11.0779	    11.4975	    32.8140	     3.3569	    18.0435	    16.1972	    13.6795	
    21.8201	    28.9536	    11.6653	    10.9940	    11.2457	    31.9748	     3.1891	    17.7917	    15.6097	    12.8403	
    21.4844	    28.7857	    11.4136	    10.5743	    10.6583	    30.7159	     2.7695	    17.2043	    14.7705	    11.7493	
    20.8969	    28.2822	    10.9100	     9.9030	     9.9869	    29.2892	     2.1820	    16.3651	    13.6795	    10.4065	
    20.1416	    27.6108	    10.2386	     8.9798	     9.1476	    27.6108	     1.5106	    15.3580	    12.4207	     8.9798	
    19.3024	    26.8555	     9.5673	     7.9727	     8.3084	    26.0162	     0.7553	    14.2670	    11.1618	     7.6370	
    18.3792	    26.0162	     8.8959	     6.8817	     7.4692	    24.5056	     0.1678	    13.0920	     9.9869	     6.3782	
    17.4561	    25.1770	     8.3084	     5.7068	     6.7139	    23.3307	    -0.4196	    12.0850	     8.8959	     5.3711	
    16.7007	    24.3378	     7.9727	     4.6158	     6.2103	    22.4075	    -0.8392	    11.1618	     8.1406	     4.6158	
    16.1972	    23.7503	     7.8049	     3.6926	     5.8746	    21.9040	    -1.0910	    10.4904	     7.6370	     4.2801	
    15.8615	    23.4146	     7.8888	     2.9373	     5.7907	    21.6522	    -1.0071	    10.0708	     7.4692	     4.3640	
    15.9454	    23.2468	     8.3084	     2.5177	     5.9586	    21.8201	    -0.6714	     9.9030	     7.7209	     4.7836	
    16.1972	    23.4146	     8.9798	     2.3499	     6.3782	    22.1558	    -0.1678	    10.0708	     8.2245	     5.5389	
    16.6168	    23.7503	     9.8190	     2.4338	     6.8817	    22.5754	     0.5035	    10.4065	     8.9798	     6.4621	
    17.2043	    24.2538	    10.6583	     2.6855	     7.3853	    23.0789	     1.2589	    10.9940	     9.8190	     7.5531	
    17.7917	    24.8413	    11.4975	     3.1052	     7.8888	    23.6664	     1.9302	    11.5814	    10.6583	     8.5602	
    18.3792	    25.4288	    12.1689	     3.6087	     8.2245	    24.1699	     2.6016	    12.2528	    11.4136	     9.4833	
    18.8828	    25.9323	    12.7563	     4.1962	     8.5602	    24.5895	     3.1052	    12.8403	    12.0850	    10.2386	
    19.2184	    26.4359	    13.1760	     4.8676	     8.6441	    24.9252	     3.4409	    13.4277	    12.5046	    10.7422	
[Epoch Header]
[Trial Type]	21
[Accept]	1
[Correct]	0
[RT]	 0.000
[Resp]	0
[Epoch Data]
     4.1122	    14.0152	     8.6441	     5.2032	    16.6168	    -7.1335	     9.8190	     0.5035	     3.3569	     4.1122	
     4.3640	    14.0991	     8.8120	     5.7068	    16.9525	    -6.7978	    10.3226	     2.0142	     4.1122	     4.9515	
     4.5319	    14.0152	     8.8120	     6.2943	    17.1204	    -6.4621	    10.5743	     3.4409	     4.7836	     5.4550	
     4.5319	    13.9313	     8.4763	     6.9656	    17.0364	    -6.2103	    10.5743	     4.6997	     5.2032	     5.6229	
     4.5319	    13.8474	     8.0566	     7.5531	    16.7847	    -5.9586	    10.3226	     5.8746	     5.3711	     5.5389	
     4.2801	    13.7634	     7.3853	     8.0566	    16.3651	    -5.7907	     9.7351	     6.6299	     5.3711	     5.2032	
     3.9444	    13.5956	     6.5460	     8.3923	    15.7776	    -5.7068	     8.9798	     7.0496	     5.0354	     4.6158	
     3.5248	    13.3438	     5.6229	     8.5602	    15.1062	    -5.6229	     8.0566	     6.9656	     4.5319	     3.8605	
     2.9373	    13.0920	     4.6997	     8.4763	    14.3509	    -5.6229	     7.0496	     6.3782	     3.8605	     2.9373	
     2.3499	    12.8403	     3.7766	     8.2245	    13.5956	    -5.7068	     5.9586	     5.3711	     3.1052	     2.0981	
     1.6785	    12.5885	     2.8534	     7.8049	    12.8403	    -5.8746	     4.9515	     3.9444	     2.2659	     1.3428	
     1.0910	    12.3367	     2.0981	     7.2174	    12.1689	    -6.1264	     4.0283	     2.2659	     1.4267	     0.7553	
     0.6714	    12.0850	     1.5945	     6.4621	    11.5814	    -6.3782	     3.4409	     0.4196	     0.8392	     0.4196	
     0.3357	    11.9171	     1.2589	     5.8746	    11.2457	    -6.6299	     3.1052	    -1.3428	     0.4196	     0.4196	
     0.2518	    11.8332	     1.2589	     5.2872	    11.1618	    -6.8817	     3.1891	    -2.9373	     0.3357	     0.6714	
     0.4196	    12.0010	     1.5945	     4.8676	    11.4136	    -7.0496	     3.5248	    -4.1122	     0.5035	     1.1749	
     0.7553	    12.1689	     2.1820	     4.6997	    11.8332	    -7.1335	     4.1962	    -4.8676	     1.0071	     1.9302	
     1.1749	    12.4207	     2.9373	     4.7836	    12.4207	    -7.1335	     5.0354	    -5.2872	     1.6785	     2.8534	
     1.8463	    12.8403	     3.6926	     5.1193	    13.0920	    -6.9656	     5.8746	    -5.2872	     2.5177	     3.7766	
     2.5177	    13.2599	     4.5319	     5.6229	    13.8474	    -6.7978	     6.7978	    -4.9515	     3.3569	     4.6158	
     3.2730	    13.6795	     5.3711	     6.3782	    14.6027	    -6.4621	     7.7209	    -4.4479	     4.1962	     5.2872	
     4.1122	    14.0991	     6.0425	     7.3013	    15.2740	    -5.9586	     8.5602	    -3.7766	     4.8676	     5.7068	
     4.8676	    14.5187	     6.5460	     8.3923	    15.7776	    -5.2032	     9.1476	    -3.1052	     5.4550	     5.8746	
     5.4550	    14.7705	     6.7978	     9.5673	    16.1133	    -4.3640	     9.5673	    -2.3499	     5.7068	     5.7068	
     5.9586	    14.9384	     6.8817	    10.6583	    16.1972	    -3.4409	     9.6512	    -1.7624	     5.6229	     5.2032	
     6.2943	    15.0223	     6.7139	    11.6653	    15.9454	    -2.5177	     9.5673	    -1.2589	     5.3711	     4.3640	
     6.4621	    15.0223	     6.3782	    12.5885	    15.3580	    -1.8463	     9.1476	    -0.9232	     4.7836	     3.1891	
     6.4621	    14.8544	     5.9586	    13.2599	    14.6866	    -1.2589	     8.5602	    -0.6714	     4.1122	     1.9302	
     6.2943	    14.7705	     5.4550	    13.7634	    13.8474	    -0.8392	     7.9727	    -0.5875	     3.3569	     0.6714	
     6.1264	    14.6027	     5.1193	    14.0991	    13.0081	    -0.5875	     7.3853	    -0.4196	     2.6016	    -0.5035	
     5.8746	    14.5187	     4.7836	    14.3509	    12.2528	    -0.3357	     6.7978	    -0.3357	     2.0142	    -1.5106	
     5.6229	    14.4348	     4.6158	    14.4348	    11.6653	    -0.0839	     6.4621	    -0.0839	     1.5945	    -2.1820	
     5.2872	    14.4348	     4.5319	    14.3509	    11.1618	     0.1678	     6.2103	     0.1678	     1.4267	    -2.4338	
     4.9515	    14.2670	     4.5319	    14.0991	    10.8261	     0.3357	     6.2103	     0.5035	     1.5106	    -2.3499	
     4.6158	    14.1830	     4.6158	    13.6795	    10.6583	     0.4196	     6.4621	     0.7553	     1.6785	    -1.9302	
     4.1962	    13.9313	     4.6158	    13.0920	    10.4904	     0.5035	     6.7139	     1.0071	     2.0142	    -1.2589	
     3.6926	    13.5956	     4.6158	    12.4207	    10.3226	     0.4196	     7.0496	     1.1749	     2.4338	    -0.4196	
     3.1891	    13.1760	     4.4479	    11.4975	    10.1547	     0.2518	     7.3853	     1.1749	     2.8534	     0.5035	
     2.7695	    12.6724	     4.1962	    10.5743	     9.9030	    -0.0839	     7.4692	     1.0071	     3.1052	     1.3428	
     2.2659	    12.0850	     3.7766	     9.5673	     9.5673	    -0.5875	     7.3853	     0.6714	     3.2730	     2.0142	
     1.8463	    11.4136	     3.2730	     8.4763	     9.0637	    -1.1749	     7.0496	     0.1678	     3.2730	     2.4338	
     1.4267	    10.8261	     2.7695	     7.5531	     8.4763	    -1.7624	     6.3782	    -0.4196	     3.0212	     2.6016	
     1.0910	    10.1547	     2.0981	     6.6299	     7.8049	    -2.5177	     5.5389	    -1.1749	     2.6016	     2.3499	
     0.7553	     9.4833	     1.5106	     5.7907	     7.1335	    -3.2730	     4.6158	    -2.0142	     2.0142	     1.8463	
     0.4196	     8.8959	     0.9232	     5.1193	     6.4621	    -4.1122	     3.5248	    -2.9373	     1.1749	     1.0071	
     0.2518	     8.3923	     0.3357	     4.5319	     5.7907	    -4.9515	     2.4338	    -3.7766	     0.3357	     0.0000	
     0.1678	     8.0566	    -0.1678	     4.0283	     5.2032	    -5.6229	     1.3428	    -4.4479	    -0.5035	    -1.0910	
     0.1678	     7.8049	    -0.5875	     3.7766	     4.6997	    -6.2943	     0.3357	    -4.9515	    -1.2589	    -2.2659	
     0.3357	     7.8049	    -0.8392	     3.6926	     4.3640	    -6.6299	    -0.5875	    -5.2032	    -1.8463	    -3.2730	
     0.5875	     7.8888	    -0.9232	     3.7766	     4.2801	    -6.8817	    -1.2589	    -5.1193	    -2.1820	    -4.1122	
     1.0071	     8.2245	    -0.7553	     3.9444	     4.3640	    -6.7978	    -1.7624	    -4.6158	    -2.1820	    -4.6158	
     1.5106	     8.7280	    -0.4196	     4.1122	     4.7836	    -6.5460	    -1.9302	    -3.6926	    -1.8463	    -4.6997	
     2.0142	     9.3155	     0.1678	     4.3640	     5.4550	    -6.0425	    -1.7624	    -2.4338	    -1.1749	    -4.4479	
     2.6016	    10.0708	     1.0071	     4.6158	     6.3782	    -5.3711	    -1.1749	    -0.8392	    -0.1678	    -3.7766	
     3.3569	    10.9100	     2.1820	     4.8676	     7.6370	    -4.4479	    -0.0839	     1.1749	     1.1749	    -2.6855	
     4.1122	    11.9171	     3.5248	     5.2032	     9.1476	    -3.5248	     1.4267	     3.4409	     2.6855	    -1.4267	
     4.8676	    12.9242	     5.1193	     5.6229	    10.7422	    -2.4338	     3.1891	     5.8746	     4.4479	     0.1678	
     5.5389	    13.8474	     6.7978	     6.0425	    12.4207	    -1.4267	     5.0354	     8.3084	     6.1264	     1.7624	
     6.1264	    14.6027	     8.3084	     6.3782	    14.0152	    -0.4196	     6.9656	    10.5743	     7.6370	     3.2730	
     6.4621	    15.1062	     9.5673	     6.7139	    15.4419	     0.5035	     8.8120	    12.5046	     8.8959	     4.5319	
     6.5460	    15.4419	    10.5743	     7.0496	    16.6168	     1.2589	    10.3226	    13.9313	     9.8190	     5.5389	
     6.4621	    15.5258	    11.2457	     7.3013	    17.4561	     1.7624	    11.6653	    14.6866	    10.3226	     6.1264	
     6.2103	    15.3580	    11.5814	     7.4692	    18.0435	     2.0981	    12.5885	    14.8544	    10.4065	     6.3782	
     5.7907	    15.0223	    11.5814	     7.6370	    18.2953	     2.1820	    13.2599	    14.2670	    10.1547	     6.2943	
     5.2872	    14.5187	    11.2457	     7.7209	    18.2953	     2.0142	    13.5956	    13.1760	     9.5673	     5.8746	
     4.6997	    13.8474	    10.7422	     7.8049	    18.0435	     1.5945	    13.5956	    11.4975	     8.7280	     5.2032	
     4.0283	    13.0920	     9.9869	     7.8049	    17.5400	     1.0071	    13.4277	     9.5673	     7.6370	     4.2801	
     3.3569	    12.3367	     9.2316	     7.8049	    16.8686	     0.1678	    12.9242	     7.5531	     6.4621	     3.2730	
     2.6855	    11.5814	     8.3923	     7.8049	    16.1133	    -0.7553	    12.4207	     5.5389	     5.3711	     2.1820	
     2.1820	    10.9100	     7.7209	     7.8049	    15.3580	    -1.6785	    11.7493	     3.6926	     4.2801	     1.1749	
     1.6785	    10.4065	     7.1335	     7.8049	    14.6866	    -2.5177	    11.1618	     2.1820	     3.2730	     0.3357	
     1.4267	    10.0708	     6.6299	     7.8049	    14.0991	    -3.2730	    10.5743	     1.0071	     2.5177	    -0.4196	
     1.3428	     9.9869	     6.3782	     7.8888	    13.5956	    -3.7766	    10.0708	     0.1678	     2.0981	    -0.9232	
     1.5106	    10.0708	     6.2943	     8.0566	    13.2599	    -3.9444	     9.7351	    -0.2518	     1.8463	    -1.1749	
     1.9302	    10.4904	     6.4621	     8.4763	    13.0081	    -3.6926	     9.5673	    -0.2518	     1.9302	    -1.1749	
     2.6855	    11.0779	     6.7978	     9.2316	    13.0081	    -2.9373	     9.5673	     0.2518	     2.4338	    -0.8392	
     3.7766	    12.0010	     7.4692	    10.1547	    13.1760	    -1.8463	     9.7351	     1.0071	     3.1891	    -0.2518	
     5.1193	    13.0920	     8.2245	    11.3297	    13.4277	    -0.5035	     9.9869	     2.1820	     4.2801	     0.5875	
     6.6299	    14.2670	     9.1476	    12.7563	    13.6795	     1.0071	    10.3226	     3.4409	     5.4550	     1.5106	
     8.1406	    15.5258	     9.9869	    14.1830	    13.9313	     2.4338	    10.5743	     4.7836	     6.7139	     2.4338	
     9.7351	    16.7007	    10.7422	    15.6937	    14.0152	     3.8605	    10.8261	     6.0425	     7.8888	     3.2730	
    11.0779	    17.8757	    11.3297	    17.0364	    13.9313	     5.0354	    10.8261	     7.0496	     8.8120	     3.9444	
    12.2528	    18.7988	    11.6653	    18.2114	    13.6795	     6.1264	    10.6583	     7.8888	     9.4833	     4.2801	
    13.2599	    19.5541	    11.6653	    19.2184	    13.1760	     6.8817	    10.2386	     8.3084	     9.8190	     4.3640	
    14.0152	    20.0577	    11.3297	    19.9738	    12.5046	     7.5531	     9.5673	     8.4763	     9.8190	     4.1122	
    14.4348	    20.3934	    10.8261	    20.4773	    11.5814	     7.9727	     8.7280	     8.3084	     9.5673	     3.5248	
    14.6866	    20.5612	     9.9869	    20.7291	    10.5743	     8.2245	     7.7209	     7.8888	     8.9798	     2.6855	
    14.6866	    20.5612	     9.1476	    20.8130	     9.6512	     8.3084	     6.7978	     7.2174	     8.3084	     1.5945	
    14.6866	    20.5612	     8.2245	    20.8130	     8.8120	     8.3923	     5.9586	     6.4621	     7.4692	     0.5035	
    14.5187	    20.3934	     7.3853	    20.8130	     8.1406	     8.4763	     5.2872	     5.7907	     6.7139	    -0.7553	
    14.4348	    20.3934	     6.7139	    20.7291	     7.8049	     8.4763	     4.9515	     5.1193	     6.0425	    -1.8463	
    14.3509	    20.3094	     6.2943	    20.7291	     7.7209	     8.5602	     4.8676	     4.6158	     5.5389	    -2.8534	
    14.4348	    20.3094	     6.2103	    20.7291	     7.9727	     8.6441	     5.2032	     4.1962	     5.2032	    -3.5248	
    14.6866	    20.4773	     6.3782	    20.7291	     8.6441	     8.7280	     5.9586	     4.1122	     5.1193	    -4.0283	
    15.1062	    20.6451	     6.8817	    20.8130	     9.5673	     8.8959	     6.9656	     4.1962	     5.2032	    -4.1122	
    15.6097	    20.9808	     7.7209	    20.8130	    10.7422	     9.0637	     8.3084	     4.4479	     5.6229	    -3.9444	
    16.2811	    21.4005	     8.7280	    20.8130	    12.1689	     9.1476	     9.9030	     4.7836	     6.0425	    -3.5248	
    16.8686	    21.7361	     9.9030	    20.7291	    13.5956	     9.1476	    11.5814	     5.1193	     6.6299	    -2.9373	
    17.2882	    22.0718	    11.0779	    20.4773	    14.9384	     9.0637	    13.3438	     5.4550	     7.0496	    -2.3499	
    17.5400	    22.3236	    12.1689	    20.2255	    16.1972	     8.7280	    14.9384	     5.7068	     7.3853	    -1.8463	
    17.5400	    22.4075	    13.0081	    19.7220	    17.2882	     8.1406	    16.2811	     5.7068	     7.4692	    -1.4267	
    17.2043	    22.2397	    13.6795	    19.2184	    18.1274	     7.4692	    17.3721	     5.6229	     7.3013	    -1.3428	
    16.5329	    21.9040	    13.9313	    18.6310	    18.7149	     6.4621	    18.1274	     5.2872	     6.9656	    -1.5106	
    15.5258	    21.4005	    13.8474	    17.8757	    18.9667	     5.3711	    18.4631	     4.7836	     6.2943	    -2.0142	
    14.2670	    20.6451	    13.5117	    17.1204	    18.8828	     4.0283	    18.4631	     4.1962	     5.4550	    -2.6855	
    12.7563	    19.7220	    12.8403	    16.1972	    18.6310	     2.5177	    18.1274	     3.6087	     4.4479	    -3.6087	
    11.0779	    18.6310	    12.0010	    15.1901	    18.1274	     0.8392	    17.4561	     2.9373	     3.2730	    -4.6997	
     9.3155	    17.3721	    10.9940	    14.0991	    17.3721	    -0.8392	    16.5329	     2.3499	     2.0142	    -5.7907	
     7.5531	    16.1133	     9.8190	    12.9242	    16.6168	    -2.5177	    15.5258	     1.9302	     0.8392	    -6.8817	
     5.7907	    14.7705	     8.7280	    11.7493	    15.7776	    -4.1122	    14.4348	     1.7624	    -0.1678	    -7.7209	
     4.0283	    13.4277	     7.6370	    10.5743	    15.0223	    -5.4550	    13.3438	     1.9302	    -0.9232	    -8.3923	
     2.4338	    12.3367	     6.7978	     9.4833	    14.4348	    -6.6299	    12.5046	     2.3499	    -1.3428	    -8.6441	
     1.0071	    11.4136	     6.2943	     8.4763	    14.0152	    -7.4692	    11.8332	     3.1052	    -1.4267	    -8.5602	
    -0.2518	    10.7422	     6.0425	     7.4692	    13.8474	    -8.0566	    11.4975	     4.0283	    -1.0910	    -7.9727	
    -1.2589	    10.3226	     6.2103	     6.7139	    13.9313	    -8.3084	    11.4136	     5.1193	    -0.3357	    -7.1335	
    -2.1820	    10.0708	     6.6299	     6.0425	    14.1830	    -8.3084	    11.4975	     6.1264	     0.6714	    -5.8746	
    -2.8534	    10.0708	     7.2174	     5.4550	    14.6027	    -8.0566	    11.8332	     6.9656	     1.8463	    -4.4479	
    -3.3569	    10.1547	     7.9727	     5.1193	    15.1901	    -7.6370	    12.1689	     7.6370	     3.1891	    -2.7695	
    -3.6926	    10.4065	     8.8120	     4.9515	    15.7776	    -7.0496	    12.5046	     7.9727	     4.6158	    -1.1749	
    -3.8605	    10.5743	     9.6512	     5.0354	    16.3651	    -6.2103	    12.7563	     8.0566	     5.9586	     0.4196	
    -3.8605	    10.8261	    10.4065	     5.2872	    16.8686	    -5.2872	    12.9242	     7.8049	     7.1335	     1.8463	
    -3.7766	    10.9940	    10.9940	     5.7907	    17.2882	    -4.1962	    13.0081	     7.3853	     8.2245	     3.1052	
    -3.5248	    11.0779	    11.3297	     6.4621	    17.4561	    -2.8534	    12.9242	     6.9656	     8.9798	     4.0283	
    -3.3569	    11.0779	    11.4975	     7.3013	    17.5400	    -1.4267	    12.7563	     6.4621	     9.6512	     4.6997	
    -3.2730	    10.8261	    11.3297	     8.1406	    17.2882	     0.0839	    12.4207	     5.8746	     9.9030	     5.0354	
    -3.2730	    10.4065	    10.9100	     9.0637	    16.7847	     1.5945	    11.9171	     5.3711	     9.9869	     5.1193	
    -3.3569	     9.9030	    10.2386	     9.8190	    16.0294	     2.9373	    11.2457	     4.7836	     9.7351	     4.9515	
    -3.6926	     9.1476	     9.3994	    10.4065	    15.1062	     3.9444	    10.5743	     4.1962	     9.2316	     4.6158	
    -4.1122	     8.3084	     8.3084	    10.8261	    14.0152	     4.5319	     9.9030	     3.6087	     8.6441	     4.1962	
    -4.6158	     7.3853	     7.2174	    10.9100	    12.9242	     4.6997	     9.1476	     2.9373	     7.8049	     3.6926	
    -5.2872	     6.3782	     6.1264	    10.7422	    11.9171	     4.5319	     8.6441	     2.2659	     6.9656	     3.1891	
    -5.9586	     5.3711	     5.0354	    10.2386	    10.9100	     4.1122	     8.2245	     1.6785	     6.1264	     2.7695	
    -6.5460	     4.4479	     4.1962	     9.5673	    10.1547	     3.4409	     8.0566	     1.0071	     5.4550	     2.5177	
    -7.1335	     3.6926	     3.5248	     8.7280	     9.6512	     2.6016	     8.0566	     0.5035	     4.7836	     2.5177	
    -7.5531	     3.1052	     3.0212	     7.6370	     9.3155	     1.7624	     8.3084	     0.0839	     4.3640	     2.6016	
    -7.8888	     2.7695	     2.8534	     6.4621	     9.2316	     0.8392	     8.8120	    -0.2518	     4.1122	     2.9373	
    -8.0566	     2.6016	     2.8534	     5.2032	     9.3994	    -0.0839	     9.3994	    -0.5035	     4.0283	     3.4409	
    -8.1406	     2.6016	     3.0212	     3.9444	     9.7351	    -0.9232	    10.0708	    -0.6714	     4.0283	     4.1122	
    -8.1406	     2.7695	     3.1891	     2.6855	    10.0708	    -1.6785	    10.7422	    -0.8392	     4.1122	     4.6158	
    -8.0566	     2.9373	     3.3569	     1.4267	    10.4065	    -2.5177	    11.4136	    -1.0071	     4.1962	     5.1193	
    -8.0566	     3.1052	     3.5248	     0.2518	    10.6583	    -3.2730	    11.9171	    -1.2589	     4.1122	     5.2872	
    -8.2245	     3.1052	     3.5248	    -0.8392	    10.8261	    -4.0283	    12.1689	    -1.5945	     3.8605	     5.1193	
    -8.4763	     3.0212	     3.3569	    -1.9302	    10.7422	    -4.9515	    12.3367	    -2.1820	     3.2730	     4.5319	
    -8.9798	     2.6855	     2.9373	    -3.0212	    10.5743	    -5.8746	    12.1689	    -2.9373	     2.5177	     3.6087	
    -9.6512	     2.0981	     2.4338	    -4.0283	    10.2386	    -6.8817	    11.8332	    -3.9444	     1.5106	     2.2659	
   -10.4065	     1.5106	     1.6785	    -5.0354	     9.7351	    -7.9727	    11.3297	    -4.9515	     0.2518	     0.6714	
   -11.3297	     0.7553	     0.9232	    -5.8746	     9.2316	    -8.9798	    10.7422	    -6.0425	    -1.0910	    -1.0910	
   -12.1689	     0.0839	     0.1678	    -6.5460	     8.7280	    -9.9030	    10.0708	    -7.0496	    -2.3499	    -2.8534	
   -12.7563	    -0.4196	    -0.5035	    -7.0496	     8.3084	   -10.7422	     9.3994	    -7.8888	    -3.6087	    -4.5319	
   -13.1760	    -0.7553	    -1.0910	    -7.3853	     8.0566	   -11.4136	     8.8120	    -8.5602	    -4.6158	    -5.9586	
   -13.3438	    -0.8392	    -1.4267	    -7.5531	     7.8888	   -11.9171	     8.3084	    -8.8959	    -5.3711	    -7.1335	
   -13.0920	    -0.7553	    -1.5945	    -7.5531	     7.9727	   -12.1689	     7.8888	    -8.8959	    -5.8746	    -7.8888	
   -12.5046	    -0.3357	    -1.4267	    -7.4692	     8.2245	   -12.3367	     7.7209	    -8.5602	    -5.9586	    -8.2245	
   -11.5814	     0.3357	    -0.9232	    -7.3013	     8.8120	   -12.1689	     7.6370	    -7.8888	    -5.7068	    -8.1406	
   -10.3226	     1.2589	     0.0000	    -7.0496	     9.5673	   -11.8332	     7.8049	    -6.7978	    -5.0354	    -7.6370	
    -8.7280	     2.5177	     1.1749	    -6.7139	    10.5743	   -11.4136	     8.1406	    -5.3711	    -3.9444	    -6.7139	
    -7.0496	     3.8605	     2.6016	    -6.4621	    11.6653	   -10.7422	     8.6441	    -3.7766	    -2.6855	    -5.6229	
    -5.3711	     5.2032	     4.1122	    -6.2103	    12.7563	   -10.1547	     9.0637	    -1.9302	    -1.2589	    -4.4479	
    -3.8605	     6.5460	     5.5389	    -5.9586	    13.7634	    -9.6512	     9.4833	    -0.0839	     0.1678	    -3.2730	
    -2.5177	     7.6370	     6.7978	    -5.8746	    14.6866	    -9.2316	     9.7351	     1.8463	     1.4267	    -2.1820	
    -1.5106	     8.5602	     7.8049	    -5.7068	    15.4419	    -8.8959	     9.9030	     3.6087	     2.5177	    -1.2589	
    -0.6714	     9.3155	     8.5602	    -5.5389	    15.8615	    -8.6441	     9.8190	     5.2032	     3.4409	    -0.5875	
    -0.1678	     9.8190	     8.9798	    -5.2872	    16.1972	    -8.4763	     9.7351	     6.4621	     4.0283	    -0.1678	
     0.2518	    10.0708	     9.3155	    -4.8676	    16.1972	    -8.3084	     9.4833	     7.3853	     4.3640	     0.0839	
     0.4196	    10.1547	     9.3155	    -4.4479	    16.1133	    -8.2245	     9.1476	     7.8049	     4.4479	     0.1678	
     0.5875	    10.0708	     9.2316	    -3.8605	    15.8615	    -8.1406	     8.7280	     7.8049	     4.2801	     0.0000	
     0.6714	     9.9030	     9.0637	    -3.2730	    15.6097	    -8.2245	     8.3923	     7.3853	     3.9444	    -0.1678	
     0.6714	     9.6512	     8.8959	    -2.6016	    15.2740	    -8.3084	     8.1406	     6.4621	     3.4409	    -0.3357	
     0.7553	     9.3155	     8.6441	    -1.8463	    15.0223	    -8.4763	     7.9727	     5.2032	     2.7695	    -0.5035	
     0.7553	     8.9798	     8.3923	    -1.1749	    14.6866	    -8.7280	     7.8049	     3.6087	     2.1820	    -0.6714	
     0.6714	     8.5602	     8.0566	    -0.5875	    14.4348	    -9.1476	     7.8049	     1.9302	     1.5106	    -0.7553	
     0.5035	     8.1406	     7.7209	    -0.1678	    14.0991	    -9.6512	     7.8049	     0.3357	     0.9232	    -0.6714	
     0.2518	     7.7209	     7.3853	     0.0839	    13.8474	   -10.2386	     7.8888	    -1.1749	     0.4196	    -0.5035	
    -0.0839	     7.3013	     7.0496	     0.2518	    13.6795	   -10.8261	     8.1406	    -2.3499	    -0.0839	    -0.1678	
    -0.4196	     6.9656	     6.7978	     0.2518	    13.5956	   -11.2457	     8.5602	    -3.2730	    -0.3357	     0.2518	
    -0.7553	     6.6299	     6.6299	     0.1678	    13.5956	   -11.4136	     9.0637	    -3.8605	    -0.5035	     0.8392	
    -1.1749	     6.4621	     6.5460	     0.0839	    13.7634	   -11.4136	     9.6512	    -4.1962	    -0.5035	     1.5106	
    -1.5106	     6.2943	     6.5460	    -0.0839	    13.9313	   -11.0779	    10.3226	    -4.2801	    -0.4196	     2.1820	
    -2.0142	     6.1264	     6.4621	    -0.2518	    14.0991	   -10.5743	    10.9940	    -4.1962	    -0.3357	     2.8534	
    -2.4338	     5.9586	     6.3782	    -0.4196	    14.1830	   -10.0708	    11.4136	    -4.0283	    -0.4196	     3.3569	
    -3.0212	     5.7068	     6.1264	    -0.6714	    14.1830	    -9.5673	    11.6653	    -4.0283	    -0.5875	     3.6926	
    -3.6087	     5.4550	     5.7068	    -0.8392	    14.0152	    -9.2316	    11.6653	    -4.1122	    -0.9232	     3.7766	
    -4.1122	     5.0354	     5.1193	    -1.0910	    13.6795	    -8.9798	    11.3297	    -4.3640	    -1.5106	     3.5248	
    -4.6997	     4.6158	     4.3640	    -1.2589	    13.0920	    -8.8959	    10.6583	    -4.7836	    -2.3499	     2.9373	
    -5.2872	     4.1962	     3.4409	    -1.3428	    12.3367	    -8.8959	     9.7351	    -5.3711	    -3.3569	     2.0981	
    -5.8746	     3.6087	     2.4338	    -1.3428	    11.4136	    -9.0637	     8.5602	    -6.1264	    -4.6158	     1.0910	
    -6.3782	     3.1052	     1.2589	    -1.3428	    10.4065	    -9.2316	     7.3013	    -6.8817	    -5.8746	    -0.1678	
    -6.7978	     2.5177	     0.0839	    -1.3428	     9.3155	    -9.4833	     5.8746	    -7.7209	    -7.1335	    -1.4267	
    -7.0496	     2.0142	    -1.0910	    -1.1749	     8.1406	    -9.7351	     4.4479	    -8.5602	    -8.3923	    -2.7695	
    -7.2174	     1.5945	    -2.1820	    -1.0071	     7.0496	    -9.9869	     3.0212	    -9.2316	    -9.4833	    -4.0283	
    -7.3013	     1.1749	    -3.1891	    -0.8392	     6.0425	   -10.2386	     1.7624	    -9.8190	   -10.4065	    -5.1193	
    -7.1335	     0.8392	    -4.0283	    -0.5875	     5.2032	   -10.4065	     0.5875	   -10.1547	   -11.0779	    -5.9586	
    -6.8817	     0.7553	    -4.5319	    -0.2518	     4.6997	   -10.4065	    -0.2518	   -10.2386	   -11.4136	    -6.5460	
    -6.3782	     0.8392	    -4.7836	     0.1678	     4.4479	   -10.3226	    -0.8392	   -10.1547	   -11.3297	    -6.7978	
    -5.7068	     1.1749	    -4.6997	     0.7553	     4.5319	    -9.9869	    -1.0071	    -9.6512	   -10.9100	    -6.7139	
    -4.7836	     1.6785	    -4.2801	     1.5106	     4.9515	    -9.4833	    -0.8392	    -8.8959	   -10.1547	    -6.2103	
    -3.6926	     2.3499	    -3.6926	     2.2659	     5.6229	    -8.8120	    -0.3357	    -7.8888	    -9.0637	    -5.3711	
    -2.6016	     3.1891	    -2.8534	     3.1891	     6.4621	    -7.8888	     0.2518	    -6.6299	    -7.8049	    -4.3640	
    -1.4267	     4.1122	    -2.0142	     4.1122	     7.3013	    -6.8817	     0.9232	    -5.2872	    -6.3782	    -3.1052	
    -0.3357	     5.0354	    -1.0910	     4.9515	     8.1406	    -5.8746	     1.5945	    -3.6926	    -4.9515	    -1.7624	
     0.8392	     5.9586	    -0.3357	     5.7907	     8.8120	    -4.7836	     2.2659	    -2.0142	    -3.4409	    -0.4196	
     1.8463	     6.8817	     0.4196	     6.6299	     9.3994	    -3.7766	     2.6855	    -0.3357	    -2.0981	     0.8392	
     2.8534	     7.7209	     1.0071	     7.3013	     9.8190	    -2.9373	     3.1052	     1.4267	    -0.9232	     1.8463	
     3.6926	     8.5602	     1.4267	     7.9727	    10.0708	    -2.2659	     3.2730	     3.1891	     0.0000	     2.6016	
     4.4479	     9.2316	     1.6785	     8.4763	    10.0708	    -1.7624	     3.1891	     4.7836	     0.6714	     3.1052	
     5.0354	     9.7351	     1.6785	     8.8120	     9.9030	    -1.5106	     3.0212	     6.2943	     1.0910	     3.3569	
     5.4550	    10.0708	     1.5945	     9.0637	     9.4833	    -1.5945	     2.6855	     7.5531	     1.1749	     3.2730	
     5.7068	    10.2386	     1.3428	     9.2316	     8.9798	    -1.8463	     2.2659	     8.4763	     1.0071	     3.1052	
     5.7068	    10.1547	     1.0071	     9.2316	     8.3923	    -2.1820	     1.7624	     8.9798	     0.6714	     2.7695	
     5.5389	     9.8190	     0.5035	     9.1476	     7.7209	    -2.6855	     1.2589	     8.9798	     0.1678	     2.4338	
     5.2872	     9.3994	     0.0839	     8.9798	     7.0496	    -3.1891	     0.9232	     8.4763	    -0.3357	     2.1820	
     4.9515	     8.8120	    -0.4196	     8.8120	     6.5460	    -3.6087	     0.6714	     7.6370	    -0.9232	     2.0142	
     4.5319	     8.1406	    -0.8392	     8.5602	     6.1264	    -4.1122	     0.5875	     6.3782	    -1.4267	     1.9302	
     4.0283	     7.3853	    -1.2589	     8.2245	     5.8746	    -4.6158	     0.6714	     4.8676	    -1.7624	     1.9302	
     3.6087	     6.7139	    -1.4267	     7.8888	     5.7907	    -5.0354	     0.9232	     3.2730	    -2.0981	     2.0142	
     3.1891	     6.0425	    -1.5945	     7.4692	     5.7907	    -5.5389	     1.2589	     1.5945	    -2.2659	     2.1820	
     2.7695	     5.4550	    -1.5945	     7.0496	     5.8746	    -6.1264	     1.6785	     0.0839	    -2.4338	     2.3499	
     2.2659	     4.9515	    -1.5945	     6.5460	     6.0425	    -6.7139	     2.0981	    -1.3428	    -2.5177	     2.4338	
     1.8463	     4.4479	    -1.5106	     6.0425	     6.1264	    -7.3013	     2.4338	    -2.5177	    -2.6016	     2.4338	
     1.4267	     4.0283	    -1.5945	     5.5389	     6.1264	    -7.9727	     2.6016	    -3.4409	    -2.8534	     2.3499	
     1.0910	     3.6087	    -1.8463	     5.1193	     5.9586	    -8.6441	     2.6855	    -4.1962	    -3.1052	     2.0981	
     0.6714	     3.1052	    -2.1820	     4.6997	     5.6229	    -9.1476	     2.4338	    -4.8676	    -3.5248	     1.6785	
     0.2518	     2.6855	    -2.8534	     4.3640	     5.1193	    -9.7351	     2.0981	    -5.4550	    -4.1122	     1.0071	
    -0.2518	     2.0981	    -3.6926	     4.0283	     4.4479	   -10.1547	     1.4267	    -6.0425	    -4.8676	     0.1678	
    -0.7553	     1.4267	    -4.8676	     3.6926	     3.5248	   -10.5743	     0.5875	    -6.6299	    -5.7068	    -0.8392	
    -1.4267	     0.6714	    -6.1264	     3.3569	     2.4338	   -10.8261	    -0.5035	    -7.3013	    -6.7978	    -2.0142	
    -2.0981	    -0.0839	    -7.5531	     3.1052	     1.2589	   -10.9100	    -1.7624	    -7.9727	    -7.8049	    -3.1891	
    -2.8534	    -0.9232	    -8.8959	     2.8534	     0.0000	   -10.9100	    -3.1052	    -8.6441	    -8.8959	    -4.3640	
    -3.6087	    -1.6785	   -10.2386	     2.6855	    -1.0910	   -10.7422	    -4.3640	    -9.2316	    -9.9030	    -5.4550	
    -4.2801	    -2.2659	   -11.3297	     2.6016	    -2.0981	   -10.4904	    -5.5389	    -9.6512	   -10.6583	    -6.3782	
    -4.9515	    -2.7695	   -12.1689	     2.6855	    -2.8534	   -10.1547	    -6.5460	    -9.9030	   -11.1618	    -6.9656	
    -5.4550	    -3.1052	   -12.8403	     2.8534	    -3.2730	    -9.6512	    -7.3013	    -9.9869	   -11.3297	    -7.2174	
    -5.8746	    -3.2730	   -13.0920	     3.2730	    -3.4409	    -8.9798	    -7.8049	    -9.8190	   -11.1618	    -7.1335	
    -6.1264	    -3.2730	   -13.0920	     3.7766	    -3.2730	    -8.1406	    -7.9727	    -9.3155	   -10.6583	    -6.7139	
    -6.1264	    -3.0212	   -12.7563	     4.4479	    -2.9373	    -7.0496	    -7.8888	    -8.4763	    -9.7351	    -5.9586	
    -5.9586	    -2.5177	   -12.1689	     5.2872	    -2.2659	    -5.8746	    -7.5531	    -7.3853	    -8.5602	    -4.7836	
    -5.5389	    -1.7624	   -11.4136	     6.2943	    -1.5106	    -4.6997	    -6.9656	    -6.1264	    -7.2174	    -3.4409	
    -5.0354	    -0.9232	   -10.5743	     7.2174	    -0.6714	    -3.4409	    -6.2943	    -4.6997	    -5.7907	    -2.0142	
    -4.3640	     0.0839	    -9.6512	     8.1406	     0.1678	    -2.3499	    -5.5389	    -3.2730	    -4.3640	    -0.5035	
    -3.6087	     1.1749	    -8.8959	     8.9798	     0.7553	    -1.3428	    -4.8676	    -1.8463	    -2.9373	     0.9232	
    -2.8534	     2.3499	    -8.3084	     9.7351	     1.1749	    -0.4196	    -4.4479	    -0.5035	    -1.7624	     2.0981	
    -2.0981	     3.3569	    -7.8888	    10.4904	     1.4267	     0.4196	    -4.1122	     0.5875	    -0.6714	     3.1052	
    -1.4267	     4.1962	    -7.6370	    11.1618	     1.3428	     1.1749	    -4.1122	     1.5945	     0.0839	     3.7766	
    -0.9232	     4.9515	    -7.6370	    11.8332	     0.9232	     1.7624	    -4.4479	     2.2659	     0.5035	     4.1962	
    -0.5035	     5.4550	    -7.8888	    12.4207	     0.3357	     2.2659	    -5.0354	     2.6016	     0.6714	     4.1962	
    -0.3357	     5.7068	    -8.3084	    12.8403	    -0.5035	     2.6016	    -5.9586	     2.6016	     0.4196	     3.8605	
    -0.4196	     5.7068	    -8.8959	    13.1760	    -1.5945	     2.6855	    -7.0496	     2.3499	    -0.0839	     3.1891	
    -0.6714	     5.5389	    -9.5673	    13.2599	    -2.6855	     2.5177	    -8.3084	     1.8463	    -0.9232	     2.2659	
    -1.0910	     5.2032	   -10.2386	    13.1760	    -3.7766	     2.1820	    -9.5673	     1.0910	    -1.8463	     1.2589	
    -1.5945	     4.8676	   -10.8261	    12.8403	    -4.8676	     1.5945	   -10.7422	     0.3357	    -2.8534	     0.0839	
    -2.0981	     4.5319	   -11.3297	    12.3367	    -5.7907	     0.8392	   -11.7493	    -0.4196	    -3.8605	    -1.0910	
    -2.5177	     4.2801	   -11.6653	    11.6653	    -6.4621	     0.0000	   -12.5046	    -1.0071	    -4.6997	    -2.0981	
    -2.7695	     4.1122	   -11.7493	    10.9940	    -6.8817	    -0.9232	   -12.9242	    -1.3428	    -5.2872	    -2.8534	
    -2.8534	     4.0283	   -11.5814	    10.2386	    -7.1335	    -1.7624	   -13.0081	    -1.3428	    -5.5389	    -3.2730	
    -2.6855	     4.1962	   -11.1618	     9.5673	    -7.0496	    -2.5177	   -12.7563	    -0.9232	    -5.4550	    -3.4409	
    -2.3499	     4.4479	   -10.4904	     8.9798	    -6.6299	    -3.1891	   -12.2528	    -0.1678	    -5.0354	    -3.1891	
    -1.8463	     4.8676	    -9.6512	     8.5602	    -6.0425	    -3.6087	   -11.4975	     0.8392	    -4.2801	    -2.6016	
    -1.1749	     5.4550	    -8.7280	     8.3923	    -5.2032	    -3.8605	   -10.5743	     2.0981	    -3.4409	    -1.8463	
    -0.4196	     6.1264	    -7.7209	     8.3084	    -4.2801	    -4.0283	    -9.6512	     3.4409	    -2.5177	    -0.9232	
     0.2518	     6.7978	    -6.7978	     8.3084	    -3.4409	    -4.1122	    -8.8120	     4.5319	    -1.6785	     0.0000	
     0.7553	     7.3013	    -6.1264	     8.3923	    -2.6016	    -4.1962	    -8.1406	     5.2872	    -1.0910	     0.6714	
     1.0071	     7.7209	    -5.7907	     8.3923	    -2.0142	    -4.4479	    -7.7209	     5.6229	    -0.8392	     1.0910	
     0.9232	     7.8888	    -5.7068	     8.2245	    -1.6785	    -4.7836	    -7.5531	     5.2032	    -0.9232	     1.1749	
     0.5875	     7.7209	    -6.0425	     7.9727	    -1.5106	    -5.3711	    -7.6370	     4.1962	    -1.5106	     0.8392	
    -0.0839	     7.3853	    -6.7139	     7.4692	    -1.6785	    -6.2103	    -7.9727	     2.5177	    -2.6016	     0.0839	
    -1.0071	     6.7139	    -7.6370	     6.8817	    -2.0142	    -7.3013	    -8.3923	     0.1678	    -4.0283	    -1.0071	
    -2.1820	     5.9586	    -8.7280	     6.1264	    -2.4338	    -8.5602	    -8.8959	    -2.5177	    -5.7068	    -2.4338	
    -3.4409	     5.0354	    -9.8190	     5.2872	    -3.0212	    -9.9869	    -9.3994	    -5.4550	    -7.6370	    -3.9444	
    -4.7836	     4.1122	   -10.9100	     4.4479	    -3.5248	   -11.4975	    -9.8190	    -8.3084	    -9.5673	    -5.6229	
    -6.0425	     3.1891	   -11.8332	     3.6926	    -3.9444	   -13.0081	   -10.0708	   -10.9100	   -11.4975	    -7.1335	
    -7.2174	     2.3499	   -12.5046	     2.9373	    -4.1122	   -14.5187	   -10.0708	   -13.1760	   -13.1760	    -8.5602	
    -8.1406	     1.5945	   -12.9242	     2.1820	    -4.1962	   -15.7776	    -9.9030	   -15.0223	   -14.6027	    -9.7351	
    -8.8959	     0.9232	   -13.0081	     1.6785	    -4.0283	   -16.8686	    -9.4833	   -16.2811	   -15.6937	   -10.5743	
    -9.3994	     0.5035	   -12.7563	     1.2589	    -3.5248	   -17.7078	    -8.7280	   -16.9525	   -16.3651	   -11.0779	
    -9.5673	     0.3357	   -12.0850	     1.0910	    -2.8534	   -18.0435	    -7.8049	   -17.0364	   -16.5329	   -11.1618	
    -9.4833	     0.3357	   -11.0779	     1.1749	    -1.8463	   -17.8757	    -6.6299	   -16.6168	   -16.1972	   -10.8261	
    -9.0637	     0.5875	    -9.8190	     1.5106	    -0.7553	   -17.2882	    -5.3711	   -15.6097	   -15.4419	   -10.1547	
    -8.3923	     1.0071	    -8.3923	     2.1820	     0.5875	   -16.1133	    -3.9444	   -14.2670	   -14.2670	    -9.2316	
    -7.6370	     1.5945	    -6.8817	     3.0212	     1.8463	   -14.6027	    -2.5177	   -12.7563	   -12.9242	    -8.1406	
    -6.7139	     2.2659	    -5.4550	     4.0283	     3.1891	   -13.0081	    -1.2589	   -10.9940	   -11.5814	    -7.0496	
    -5.7068	     3.0212	    -4.1962	     5.2032	     4.3640	   -11.2457	    -0.0839	    -9.3994	   -10.1547	    -5.9586	
    -4.6997	     3.9444	    -3.1891	     6.3782	     5.4550	    -9.7351	     0.8392	    -7.8888	    -8.9798	    -4.9515	
    -3.7766	     4.8676	    -2.3499	     7.5531	     6.3782	    -8.3923	     1.5106	    -6.5460	    -7.9727	    -4.1122	
    -2.8534	     5.7907	    -1.7624	     8.6441	     7.1335	    -7.3013	     1.9302	    -5.4550	    -7.3013	    -3.6087	
    -2.0981	     6.6299	    -1.4267	     9.6512	     7.5531	    -6.4621	     1.9302	    -4.6997	    -6.9656	    -3.2730	
    -1.5106	     7.4692	    -1.2589	    10.4904	     7.8049	    -5.9586	     1.7624	    -4.1962	    -6.8817	    -3.1052	
    -1.0071	     8.1406	    -1.3428	    11.1618	     7.8049	    -5.6229	     1.2589	    -3.9444	    -6.9656	    -3.1891	
    -0.6714	     8.7280	    -1.5106	    11.7493	     7.6370	    -5.5389	     0.7553	    -3.7766	    -7.3013	    -3.3569	
    -0.5035	     9.3155	    -1.6785	    12.1689	     7.3853	    -5.5389	     0.0839	    -3.7766	    -7.6370	    -3.6087	
    -0.3357	     9.9030	    -1.8463	    12.4207	     7.1335	    -5.7068	    -0.5035	    -3.7766	    -7.9727	    -3.8605	
    -0.1678	    10.4065	    -1.9302	    12.5046	     6.8817	    -5.7907	    -1.0071	    -3.7766	    -8.2245	    -3.9444	
    -0.0839	    10.9940	    -1.9302	    12.5046	     6.6299	    -5.9586	    -1.3428	    -3.7766	    -8.3923	    -3.9444	
     0.0839	    11.6653	    -1.6785	    12.2528	     6.5460	    -6.0425	    -1.5945	    -3.6926	    -8.3923	    -3.7766	
     0.2518	    12.2528	    -1.2589	    11.8332	     6.7139	    -6.1264	    -1.5945	    -3.5248	    -8.1406	    -3.3569	
     0.5035	    13.0081	    -0.6714	    11.3297	     6.9656	    -6.1264	    -1.3428	    -3.2730	    -7.7209	    -2.6855	
     0.8392	    13.6795	     0.0839	    10.6583	     7.5531	    -5.9586	    -0.8392	    -2.8534	    -7.1335	    -1.8463	
     1.1749	    14.3509	     0.9232	     9.9030	     8.2245	    -5.7068	    -0.0839	    -2.4338	    -6.2943	    -0.8392	
     1.5945	    15.0223	     1.7624	     9.2316	     9.0637	    -5.3711	     0.7553	    -1.9302	    -5.3711	     0.2518	
     2.0142	    15.6097	     2.6016	     8.5602	     9.9030	    -5.0354	     1.6785	    -1.4267	    -4.3640	     1.3428	
     2.4338	    16.1133	     3.2730	     7.9727	    10.5743	    -4.6158	     2.5177	    -1.0071	    -3.4409	     2.2659	
     2.6855	    16.4490	     3.6926	     7.5531	    11.0779	    -4.3640	     3.1891	    -0.5875	    -2.6855	     3.0212	
     2.7695	    16.5329	     3.8605	     7.2174	    11.2457	    -4.1122	     3.6087	    -0.3357	    -2.1820	     3.4409	
     2.6855	    16.3651	     3.7766	     7.0496	    11.0779	    -4.1122	     3.6087	    -0.1678	    -1.8463	     3.5248	
     2.3499	    15.7776	     3.1891	     6.8817	    10.4065	    -4.2801	     3.1052	    -0.2518	    -1.8463	     3.1891	
     1.7624	    14.9384	     2.3499	     6.7978	     9.3994	    -4.6158	     2.2659	    -0.4196	    -2.1820	     2.5177	
     0.9232	    13.8474	     1.1749	     6.7139	     8.1406	    -5.2032	     1.0071	    -0.5875	    -2.7695	     1.5106	
     0.0000	    12.5885	    -0.0839	     6.5460	     6.7139	    -5.8746	    -0.4196	    -0.7553	    -3.4409	     0.2518	
    -1.0071	    11.2457	    -1.4267	     6.4621	     5.2872	    -6.5460	    -1.7624	    -0.8392	    -4.1962	    -1.0910	
    -2.0142	     9.9030	    -2.7695	     6.3782	     4.0283	    -7.1335	    -3.1052	    -0.7553	    -4.9515	    -2.4338	
    -2.9373	     8.5602	    -3.9444	     6.2943	     3.0212	    -7.7209	    -4.1122	    -0.4196	    -5.6229	    -3.6926	
    -3.9444	     7.3013	    -5.1193	     6.2943	     2.1820	    -8.2245	    -4.9515	     0.0000	    -6.1264	    -4.7836	
    -4.7836	     6.2103	    -6.0425	     6.2103	     1.5945	    -8.5602	    -5.4550	     0.5035	    -6.5460	    -5.5389	
    -5.6229	     5.1193	    -6.7978	     6.1264	     1.1749	    -8.8120	    -5.7068	     1.0071	    -6.7139	    -6.0425	
    -6.2943	     4.1122	    -7.3013	     6.0425	     1.0910	    -8.8959	    -5.6229	     1.4267	    -6.7139	    -6.2103	
    -6.7978	     3.2730	    -7.5531	     6.0425	     1.2589	    -8.8959	    -5.2032	     1.6785	    -6.5460	    -6.1264	
    -7.1335	     2.6016	    -7.6370	     6.1264	     1.5945	    -8.6441	    -4.5319	     1.7624	    -6.2103	    -5.7068	
    -7.2174	     2.0981	    -7.4692	     6.2943	     2.0981	    -8.3084	    -3.6926	     1.5945	    -5.7907	    -5.1193	
    -7.1335	     1.6785	    -7.2174	     6.4621	     2.6016	    -7.9727	    -2.7695	     1.1749	    -5.2872	    -4.2801	
    -6.9656	     1.4267	    -6.8817	     6.7139	     3.2730	    -7.6370	    -1.7624	     0.5875	    -4.6997	    -3.3569	
    -6.7139	     1.3428	    -6.4621	     6.9656	     3.7766	    -7.3013	    -0.8392	    -0.2518	    -4.2801	    -2.5177	
    -6.4621	     1.2589	    -6.2103	     7.1335	     4.1962	    -7.1335	     0.0000	    -1.1749	    -3.9444	    -1.6785	
    -6.2943	     1.4267	    -5.9586	     7.3013	     4.5319	    -7.0496	     0.5875	    -2.0981	    -3.6926	    -1.0910	
    -6.2103	     1.5945	    -5.8746	     7.4692	     4.6158	    -6.9656	     1.0071	    -3.0212	    -3.5248	    -0.6714	
    -6.2103	     1.8463	    -5.8746	     7.8049	     4.6158	    -6.9656	     1.1749	    -3.6926	    -3.5248	    -0.5875	
    -6.2103	     2.2659	    -5.8746	     8.3084	     4.5319	    -6.8817	     1.0910	    -4.2801	    -3.6087	    -0.5875	
    -6.2943	     2.7695	    -5.9586	     8.9798	     4.3640	    -6.6299	     0.9232	    -4.6997	    -3.7766	    -0.8392	
    -6.2943	     3.2730	    -6.0425	     9.6512	     4.1122	    -6.2103	     0.6714	    -4.9515	    -3.9444	    -1.1749	
    -6.2943	     3.8605	    -6.1264	    10.4065	     3.8605	    -5.5389	     0.2518	    -5.0354	    -4.1962	    -1.6785	
    -6.2943	     4.4479	    -6.2943	    11.0779	     3.5248	    -4.6997	    -0.2518	    -5.0354	    -4.3640	    -2.0981	
    -6.2943	     4.8676	    -6.4621	    11.5814	     3.1891	    -3.6926	    -0.9232	    -4.9515	    -4.4479	    -2.4338	
    -6.2103	     5.0354	    -6.7978	    11.9171	     2.8534	    -2.6855	    -1.5945	    -4.7836	    -4.5319	    -2.6855	
    -6.2943	     5.0354	    -7.1335	    11.9171	     2.4338	    -1.8463	    -2.3499	    -4.6997	    -4.5319	    -2.7695	
    -6.2943	     4.8676	    -7.4692	    11.5814	     2.0142	    -1.1749	    -2.9373	    -4.5319	    -4.4479	    -2.7695	
    -6.2943	     4.4479	    -7.8049	    10.9100	     1.7624	    -0.7553	    -3.4409	    -4.3640	    -4.2801	    -2.6016	
    -6.2943	     3.9444	    -8.0566	     9.9869	     1.5945	    -0.5035	    -3.7766	    -4.2801	    -4.0283	    -2.2659	
    -6.2103	     3.4409	    -8.1406	     8.8959	     1.6785	    -0.5875	    -3.9444	    -4.1122	    -3.6087	    -1.7624	
    -6.2103	     2.9373	    -8.0566	     7.6370	     1.8463	    -0.7553	    -3.8605	    -3.8605	    -3.2730	    -1.2589	
    -6.1264	     2.5177	    -7.8049	     6.3782	     2.1820	    -1.0910	    -3.6087	    -3.6926	    -2.8534	    -0.6714	
    -6.0425	     2.1820	    -7.3853	     5.2032	     2.6016	    -1.4267	    -3.1891	    -3.5248	    -2.5177	    -0.1678	
    -5.8746	     1.9302	    -6.9656	     4.1122	     3.0212	    -1.8463	    -2.7695	    -3.2730	    -2.1820	     0.2518	
    -5.7907	     1.8463	    -6.3782	     3.1891	     3.4409	    -2.1820	    -2.3499	    -3.1052	    -1.9302	     0.5035	
    -5.6229	     1.8463	    -5.8746	     2.5177	     3.8605	    -2.5177	    -1.9302	    -2.9373	    -1.8463	     0.5875	
    -5.4550	     1.9302	    -5.4550	     2.0142	     4.1122	    -2.7695	    -1.5945	    -2.7695	    -1.8463	     0.4196	
    -5.2872	     2.0981	    -5.1193	     1.6785	     4.1962	    -3.1052	    -1.3428	    -2.5177	    -2.0981	     0.1678	
    -5.2032	     2.1820	    -5.0354	     1.5106	     4.1122	    -3.3569	    -1.3428	    -2.1820	    -2.3499	    -0.1678	
    -5.2032	     2.2659	    -5.0354	     1.4267	     3.8605	    -3.6926	    -1.5106	    -1.8463	    -2.7695	    -0.6714	
    -5.2872	     2.2659	    -5.2872	     1.3428	     3.5248	    -4.0283	    -1.7624	    -1.4267	    -3.2730	    -1.1749	
    -5.3711	     2.2659	    -5.5389	     1.4267	     3.0212	    -4.4479	    -2.0981	    -0.8392	    -3.7766	    -1.6785	
    -5.5389	     2.1820	    -5.9586	     1.5106	     2.5177	    -4.7836	    -2.5177	    -0.0839	    -4.1962	    -2.0981	
    -5.6229	     2.1820	    -6.2103	     1.6785	     2.0981	    -5.0354	    -2.7695	     0.6714	    -4.4479	    -2.3499	
    -5.6229	     2.1820	    -6.4621	     1.9302	     1.7624	    -5.1193	    -3.0212	     1.5945	    -4.5319	    -2.4338	
    -5.6229	     2.3499	    -6.5460	     2.2659	     1.5106	    -5.1193	    -3.1891	     2.5177	    -4.4479	    -2.3499	
    -5.4550	     2.5177	    -6.5460	     2.6855	     1.4267	    -4.8676	    -3.1891	     3.2730	    -4.1122	    -2.0142	
    -5.3711	     2.8534	    -6.2943	     3.0212	     1.5106	    -4.4479	    -3.0212	     3.8605	    -3.5248	    -1.4267	
    -5.2032	     3.3569	    -5.8746	     3.4409	     1.8463	    -3.8605	    -2.7695	     4.1962	    -2.8534	    -0.5875	
    -4.9515	     4.0283	    -5.3711	     3.7766	     2.2659	    -3.1052	    -2.3499	     4.1962	    -1.9302	     0.3357	
    -4.6158	     4.7836	    -4.6997	     4.1122	     2.8534	    -2.2659	    -1.7624	     3.9444	    -0.9232	     1.5106	
    -4.1962	     5.7907	    -3.9444	     4.3640	     3.6926	    -1.3428	    -1.0071	     3.5248	     0.0839	     2.7695	
    -3.7766	     6.7978	    -3.1052	     4.6997	     4.6997	    -0.5035	    -0.1678	     2.9373	     1.1749	     4.0283	
    -3.1891	     8.0566	    -2.1820	     4.9515	     5.7907	     0.4196	     0.6714	     2.2659	     2.1820	     5.2032	
    -2.6016	     9.3155	    -1.3428	     5.2872	     6.9656	     1.1749	     1.6785	     1.6785	     2.9373	     6.2103	
    -1.9302	    10.6583	    -0.5035	     5.6229	     8.1406	     1.8463	     2.5177	     1.1749	     3.6087	     6.9656	
    -1.1749	    12.0850	     0.2518	     6.0425	     9.3155	     2.4338	     3.3569	     0.6714	     3.9444	     7.3853	
    -0.5035	    13.3438	     0.9232	     6.5460	    10.4065	     2.7695	     4.0283	     0.2518	     4.0283	     7.4692	
     0.2518	    14.6027	     1.4267	     6.9656	    11.3297	     2.9373	     4.5319	    -0.1678	     3.7766	     7.2174	
     0.9232	    15.6097	     1.7624	     7.3853	    12.0850	     2.8534	     4.8676	    -0.5035	     3.3569	     6.6299	
     1.5106	    16.3651	     1.9302	     7.7209	    12.5885	     2.5177	     4.8676	    -0.8392	     2.6016	     5.7068	
     2.0981	    16.9525	     2.0142	     7.8888	    12.8403	     1.9302	     4.7836	    -1.1749	     1.7624	     4.6158	
     2.6016	    17.3721	     2.0142	     7.9727	    13.0081	     1.2589	     4.6158	    -1.5945	     0.7553	     3.4409	
     3.0212	    17.7078	     2.0142	     7.9727	    13.0081	     0.4196	     4.2801	    -1.9302	    -0.1678	     2.2659	
     3.5248	    17.8757	     2.0142	     7.8888	    12.9242	    -0.4196	     3.9444	    -2.2659	    -0.9232	     1.3428	
     4.0283	    18.0435	     2.0142	     7.7209	    12.7563	    -1.2589	     3.6087	    -2.4338	    -1.5945	     0.5875	
     4.5319	    18.2114	     2.2659	     7.4692	    12.5885	    -1.8463	     3.3569	    -2.5177	    -1.9302	     0.1678	
     5.0354	    18.4631	     2.6016	     7.2174	    12.5046	    -2.0981	     3.2730	    -2.3499	    -2.0981	     0.0000	
     5.7068	    18.7988	     3.1891	     7.1335	    12.5046	    -2.0142	     3.4409	    -2.0142	    -1.9302	     0.2518	
     6.4621	    19.2184	     3.9444	     7.3013	    12.7563	    -1.5106	     3.7766	    -1.4267	    -1.4267	     0.7553	
     7.3013	    19.8059	     4.8676	     7.6370	    13.1760	    -0.6714	     4.4479	    -0.5035	    -0.6714	     1.5945	
     8.2245	    20.4773	     5.9586	     8.3923	    13.7634	     0.4196	     5.2032	     0.5875	     0.2518	     2.6855	
     9.2316	    21.1487	     7.0496	     9.3155	    14.6027	     1.7624	     6.0425	     2.0142	     1.3428	     3.7766	
    10.2386	    21.8201	     8.1406	    10.5743	    15.4419	     3.1891	     6.8817	     3.5248	     2.5177	     4.9515	
    11.2457	    22.4915	     9.0637	    12.0010	    16.3651	     4.6997	     7.6370	     5.1193	     3.5248	     5.9586	
    12.0850	    23.1628	     9.9030	    13.5117	    17.2043	     6.1264	     8.1406	     6.7978	     4.5319	     6.7978	
    12.7563	    23.6664	    10.4904	    15.0223	    17.7917	     7.3853	     8.3923	     8.5602	     5.2872	     7.3853	
    13.2599	    24.0860	    10.7422	    16.3651	    18.2114	     8.3923	     8.3923	    10.1547	     5.7907	     7.6370	
    13.5117	    24.3378	    10.9100	    17.5400	    18.2953	     9.0637	     8.0566	    11.6653	     6.0425	     7.4692	
    13.5956	    24.5056	    10.7422	    18.3792	    18.0435	     9.5673	     7.3853	    13.0081	     6.0425	     7.1335	
    13.3438	    24.5056	    10.4904	    18.8828	    17.6239	     9.7351	     6.5460	    14.1830	     5.8746	     6.5460	
    13.0920	    24.4217	    10.1547	    19.2184	    16.9525	     9.8190	     5.5389	    15.1901	     5.5389	     5.8746	
    12.6724	    24.2538	     9.6512	    19.3024	    16.1133	     9.7351	     4.5319	    15.8615	     5.2032	     5.2032	
    12.3367	    24.0860	     9.2316	    19.3024	    15.2740	     9.6512	     3.5248	    16.1972	     4.8676	     4.6997	
    11.9171	    23.9182	     8.8120	    19.1345	    14.4348	     9.6512	     2.6016	    16.1972	     4.6997	     4.3640	
    11.5814	    23.5825	     8.4763	    18.9667	    13.6795	     9.6512	     1.8463	    15.8615	     4.6158	     4.2801	
    11.2457	    23.3307	     8.1406	    18.8828	    13.0081	     9.7351	     1.2589	    15.1901	     4.7836	     4.5319	
    10.9100	    22.9950	     7.8049	    18.7988	    12.5046	     9.9030	     0.8392	    14.2670	     5.1193	     5.0354	
    10.7422	    22.6593	     7.7209	    18.7988	    12.1689	    10.1547	     0.6714	    13.2599	     5.7068	     5.9586	
    10.5743	    22.4075	     7.6370	    19.0506	    11.9171	    10.4904	     0.7553	    12.2528	     6.3782	     7.1335	
    10.4904	    22.0718	     7.6370	    19.3024	    11.9171	    10.9100	     0.9232	    11.4136	     7.3013	     8.4763	
    10.4904	    21.8201	     7.7209	    19.7220	    11.9171	    11.3297	     1.1749	    10.8261	     8.2245	     9.9869	
    10.5743	    21.5683	     7.8049	    20.2255	    12.0010	    11.7493	     1.4267	    10.4065	     9.2316	    11.4136	
    10.6583	    21.3165	     7.8049	    20.8130	    12.0010	    12.1689	     1.7624	    10.1547	    10.0708	    12.7563	
    10.7422	    21.1487	     7.7209	    21.4005	    11.9171	    12.5885	     1.9302	    10.1547	    10.9100	    13.7634	
[Epoch Header]
[Trial Type]	21
[Accept]	1
[Correct]	0
[RT]	 0.000
[Resp]	0
[Epoch Data]
    -7.5531	   -19.8059	    -0.0839	    -5.2032	   -17.1204	    -0.5875	    -3.1891	     1.6785	     7.9727	     7.5531	
    -6.9656	   -19.3863	    -0.0839	    -4.6158	   -17.4561	    -1.0071	    -3.6926	     1.5106	     7.5531	     7.2174	
    -6.4621	   -19.1345	    -0.2518	    -4.0283	   -18.0435	    -1.5945	    -4.3640	     1.0910	     6.8817	     6.6299	
    -6.1264	   -19.0506	    -0.5875	    -3.6087	   -18.7988	    -2.3499	    -5.1193	     0.5875	     5.9586	     5.7907	
    -5.9586	   -19.2184	    -1.1749	    -3.2730	   -19.7220	    -3.1891	    -5.9586	    -0.1678	     4.9515	     4.7836	
    -5.7907	   -19.3863	    -1.6785	    -3.1052	   -20.6451	    -4.1122	    -6.7978	    -0.9232	     3.8605	     3.7766	
    -5.8746	   -19.7220	    -2.2659	    -3.0212	   -21.5683	    -5.0354	    -7.5531	    -1.7624	     2.6855	     2.6016	
    -5.9586	   -20.0577	    -2.6855	    -3.1052	   -22.4075	    -5.8746	    -8.2245	    -2.6016	     1.5945	     1.5945	
    -6.0425	   -20.3094	    -3.0212	    -3.3569	   -23.2468	    -6.5460	    -8.8959	    -3.3569	     0.6714	     0.5875	
    -6.2103	   -20.6451	    -3.1891	    -3.6926	   -23.8342	    -6.9656	    -9.3994	    -3.9444	    -0.1678	    -0.2518	
    -6.3782	   -20.8969	    -3.1891	    -4.1962	   -24.3378	    -7.3013	    -9.7351	    -4.4479	    -0.6714	    -0.8392	
    -6.4621	   -20.9808	    -2.9373	    -4.7836	   -24.5895	    -7.3853	    -9.9030	    -4.6997	    -0.9232	    -1.1749	
    -6.4621	   -21.0648	    -2.6016	    -5.4550	   -24.5895	    -7.3853	    -9.9030	    -4.7836	    -0.8392	    -1.2589	
    -6.4621	   -20.9808	    -2.0981	    -6.1264	   -24.4217	    -7.3013	    -9.7351	    -4.6997	    -0.5035	    -1.0071	
    -6.4621	   -20.9808	    -1.5945	    -6.9656	   -24.1699	    -7.2174	    -9.4833	    -4.5319	     0.0000	    -0.6714	
    -6.4621	   -21.0648	    -1.1749	    -7.8049	   -23.7503	    -7.2174	    -9.2316	    -4.1962	     0.5035	    -0.1678	
    -6.5460	   -21.2326	    -0.9232	    -8.8120	   -23.4985	    -7.2174	    -8.9798	    -4.0283	     1.0071	     0.2518	
    -6.7978	   -21.6522	    -1.0071	    -9.9869	   -23.2468	    -7.3853	    -8.9798	    -3.8605	     1.3428	     0.4196	
    -7.3013	   -22.2397	    -1.3428	   -11.1618	   -23.2468	    -7.7209	    -9.2316	    -3.8605	     1.4267	     0.3357	
    -7.8888	   -22.9111	    -1.9302	   -12.3367	   -23.4985	    -8.1406	    -9.7351	    -4.0283	     1.1749	    -0.0839	
    -8.7280	   -23.7503	    -2.9373	   -13.5117	   -24.0860	    -8.7280	   -10.5743	    -4.3640	     0.5875	    -0.8392	
    -9.8190	   -24.6735	    -4.1122	   -14.7705	   -25.0092	    -9.3994	   -11.6653	    -4.8676	    -0.3357	    -1.9302	
   -10.9940	   -25.6805	    -5.6229	   -16.0294	   -26.1841	   -10.3226	   -13.1760	    -5.4550	    -1.5106	    -3.3569	
   -12.4207	   -26.6876	    -7.2174	   -17.2882	   -27.5269	   -11.2457	   -14.8544	    -6.2103	    -2.8534	    -4.9515	
   -13.8474	   -27.8625	    -8.9798	   -18.6310	   -29.0375	   -12.3367	   -16.6168	    -7.0496	    -4.2801	    -6.6299	
   -15.2740	   -28.9536	   -10.6583	   -19.8898	   -30.4642	   -13.3438	   -18.2114	    -7.8049	    -5.7907	    -8.2245	
   -16.6168	   -30.1285	   -12.2528	   -21.0648	   -31.8069	   -14.2670	   -19.7220	    -8.5602	    -7.1335	    -9.7351	
   -17.8757	   -31.2195	   -13.6795	   -22.0718	   -32.8140	   -15.0223	   -20.8969	    -9.1476	    -8.3084	   -10.8261	
   -19.0506	   -32.2266	   -14.7705	   -22.8271	   -33.4854	   -15.6097	   -21.5683	    -9.4833	    -9.0637	   -11.5814	
   -19.9738	   -33.2336	   -15.5258	   -23.2468	   -33.7372	   -16.0294	   -21.9040	    -9.4833	    -9.3994	   -11.7493	
   -20.6451	   -33.9890	   -15.9454	   -23.4146	   -33.6533	   -16.1133	   -21.6522	    -9.0637	    -9.3155	   -11.4975	
   -21.0648	   -34.5764	   -15.8615	   -23.2468	   -33.1497	   -15.9454	   -20.9808	    -8.2245	    -8.8120	   -10.7422	
   -21.3165	   -35.0800	   -15.5258	   -22.7432	   -32.3944	   -15.5258	   -19.8898	    -6.9656	    -7.8049	    -9.4833	
   -21.3165	   -35.3317	   -14.8544	   -22.0718	   -31.3873	   -14.9384	   -18.3792	    -5.4550	    -6.6299	    -8.0566	
   -21.1487	   -35.4156	   -13.9313	   -21.2326	   -30.2124	   -14.1830	   -16.6168	    -3.7766	    -5.2032	    -6.4621	
   -20.8130	   -35.4156	   -13.0081	   -20.3094	   -29.0375	   -13.5117	   -14.8544	    -2.1820	    -3.8605	    -4.8676	
   -20.3934	   -35.3317	   -12.0850	   -19.3863	   -27.8625	   -12.6724	   -13.0081	    -0.8392	    -2.6855	    -3.4409	
   -19.9738	   -35.2478	   -11.2457	   -18.4631	   -26.7715	   -12.0010	   -11.4136	     0.1678	    -1.7624	    -2.3499	
   -19.4702	   -35.0800	   -10.6583	   -17.7078	   -25.8484	   -11.2457	   -10.0708	     0.6714	    -1.1749	    -1.6785	
   -19.0506	   -34.9121	   -10.1547	   -17.0364	   -25.0931	   -10.6583	    -8.9798	     0.5875	    -0.9232	    -1.4267	
   -18.6310	   -34.5764	    -9.8190	   -16.4490	   -24.5056	   -10.0708	    -8.3084	     0.0000	    -1.0910	    -1.6785	
   -18.1274	   -34.2407	    -9.5673	   -15.9454	   -24.0860	    -9.5673	    -7.8049	    -1.0071	    -1.5106	    -2.3499	
   -17.5400	   -33.7372	    -9.3994	   -15.4419	   -23.6664	    -9.1476	    -7.6370	    -2.4338	    -2.1820	    -3.2730	
   -16.7847	   -33.0658	    -9.1476	   -14.9384	   -23.3307	    -8.7280	    -7.5531	    -4.1122	    -3.0212	    -4.2801	
   -15.8615	   -32.2266	    -8.8959	   -14.3509	   -23.0789	    -8.3923	    -7.5531	    -5.7068	    -3.8605	    -5.4550	
   -14.8544	   -31.2195	    -8.6441	   -13.6795	   -22.8271	    -8.1406	    -7.6370	    -7.2174	    -4.7836	    -6.6299	
   -13.7634	   -30.2124	    -8.3923	   -13.0920	   -22.5754	    -7.9727	    -7.6370	    -8.5602	    -5.6229	    -7.7209	
   -12.6724	   -29.1214	    -8.0566	   -12.6724	   -22.3236	    -7.8888	    -7.6370	    -9.7351	    -6.4621	    -8.7280	
   -11.6653	   -28.1143	    -7.8049	   -12.4207	   -22.0718	    -8.0566	    -7.4692	   -10.6583	    -7.1335	    -9.5673	
   -10.7422	   -27.1912	    -7.5531	   -12.4207	   -21.8201	    -8.3084	    -7.3013	   -11.4136	    -7.7209	   -10.1547	
    -9.7351	   -26.3519	    -7.3013	   -12.5885	   -21.5683	    -8.8120	    -6.9656	   -11.9171	    -8.1406	   -10.4904	
    -8.8120	   -25.5966	    -6.9656	   -12.9242	   -21.2326	    -9.3155	    -6.6299	   -12.2528	    -8.3923	   -10.6583	
    -7.8888	   -24.8413	    -6.5460	   -13.3438	   -20.8969	    -9.9869	    -6.2943	   -12.4207	    -8.3923	   -10.6583	
    -6.8817	   -24.1699	    -6.0425	   -13.7634	   -20.4773	   -10.5743	    -5.8746	   -12.4207	    -8.3084	   -10.4065	
    -5.8746	   -23.4985	    -5.3711	   -14.1830	   -20.0577	   -11.2457	    -5.4550	   -12.3367	    -8.0566	   -10.0708	
    -4.7836	   -22.7432	    -4.6158	   -14.5187	   -19.7220	   -11.9171	    -5.1193	   -12.0850	    -7.7209	    -9.5673	
    -3.6087	   -22.0718	    -3.8605	   -14.8544	   -19.3863	   -12.5885	    -4.8676	   -11.8332	    -7.4692	    -9.0637	
    -2.5177	   -21.3165	    -3.0212	   -15.0223	   -19.2184	   -13.0920	    -4.8676	   -11.4975	    -7.1335	    -8.5602	
    -1.4267	   -20.5612	    -2.3499	   -15.0223	   -19.0506	   -13.5117	    -5.0354	   -11.2457	    -6.9656	    -8.1406	
    -0.3357	   -19.8059	    -1.6785	   -14.8544	   -19.0506	   -13.6795	    -5.3711	   -10.9100	    -6.9656	    -7.8888	
     0.7553	   -18.9667	    -1.0910	   -14.3509	   -19.0506	   -13.5117	    -5.9586	   -10.5743	    -7.0496	    -7.7209	
     1.7624	   -18.0435	    -0.6714	   -13.5956	   -19.2184	   -12.9242	    -6.7139	   -10.2386	    -7.2174	    -7.7209	
     2.7695	   -17.2043	    -0.3357	   -12.5046	   -19.3863	   -12.0850	    -7.6370	    -9.9869	    -7.4692	    -7.9727	
     3.6087	   -16.3651	    -0.1678	   -11.3297	   -19.6381	   -10.9940	    -8.5602	    -9.7351	    -7.7209	    -8.3084	
     4.3640	   -15.5258	    -0.0839	   -10.0708	   -19.9738	    -9.8190	    -9.5673	    -9.4833	    -7.9727	    -8.6441	
     4.9515	   -14.8544	    -0.1678	    -8.7280	   -20.3934	    -8.6441	   -10.4904	    -9.3155	    -8.1406	    -9.0637	
     5.3711	   -14.1830	    -0.2518	    -7.4692	   -20.7291	    -7.4692	   -11.4136	    -9.1476	    -8.2245	    -9.3994	
     5.7068	   -13.5956	    -0.4196	    -6.3782	   -21.1487	    -6.4621	   -12.0850	    -9.0637	    -8.2245	    -9.6512	
     5.7907	   -13.1760	    -0.6714	    -5.4550	   -21.5683	    -5.6229	   -12.6724	    -8.9798	    -8.1406	    -9.7351	
     5.7068	   -12.8403	    -1.0071	    -4.8676	   -21.9879	    -4.8676	   -13.0920	    -8.8959	    -7.8888	    -9.5673	
     5.4550	   -12.6724	    -1.3428	    -4.5319	   -22.4075	    -4.3640	   -13.3438	    -8.8959	    -7.5531	    -9.3155	
     5.1193	   -12.5885	    -1.6785	    -4.4479	   -22.7432	    -4.0283	   -13.4277	    -8.8120	    -7.0496	    -8.8959	
     4.6997	   -12.5885	    -2.0142	    -4.5319	   -22.9950	    -3.7766	   -13.2599	    -8.6441	    -6.4621	    -8.3923	
     4.2801	   -12.6724	    -2.2659	    -4.6997	   -23.0789	    -3.6087	   -12.9242	    -8.4763	    -5.7907	    -7.7209	
     3.8605	   -12.8403	    -2.3499	    -4.8676	   -23.0789	    -3.4409	   -12.4207	    -8.1406	    -5.1193	    -7.0496	
     3.4409	   -13.0081	    -2.3499	    -4.8676	   -22.9950	    -3.1891	   -11.6653	    -7.7209	    -4.2801	    -6.4621	
     3.2730	   -13.0920	    -2.1820	    -4.6158	   -22.7432	    -2.8534	   -10.7422	    -7.1335	    -3.5248	    -5.7907	
     3.2730	   -13.1760	    -1.8463	    -4.1962	   -22.3236	    -2.3499	    -9.7351	    -6.3782	    -2.6855	    -5.2872	
     3.4409	   -13.0920	    -1.4267	    -3.5248	   -21.8201	    -1.6785	    -8.6441	    -5.4550	    -2.0142	    -4.9515	
     3.7766	   -13.0081	    -1.0071	    -2.6855	   -21.2326	    -1.0910	    -7.7209	    -4.4479	    -1.4267	    -4.7836	
     4.2801	   -12.9242	    -0.7553	    -1.7624	   -20.7291	    -0.5035	    -6.8817	    -3.3569	    -1.1749	    -4.8676	
     4.6158	   -13.0081	    -0.5875	    -0.9232	   -20.3934	    -0.1678	    -6.3782	    -2.3499	    -1.1749	    -5.2872	
     4.8676	   -13.1760	    -0.6714	    -0.2518	   -20.3094	     0.0000	    -6.2943	    -1.4267	    -1.5106	    -6.0425	
     4.9515	   -13.5956	    -0.9232	     0.2518	   -20.4773	    -0.1678	    -6.5460	    -0.6714	    -2.0981	    -6.8817	
     4.8676	   -14.0991	    -1.3428	     0.5035	   -20.8130	    -0.5875	    -7.1335	    -0.0839	    -2.8534	    -7.8888	
     4.6997	   -14.7705	    -1.9302	     0.5035	   -21.4005	    -1.0910	    -7.9727	     0.2518	    -3.8605	    -8.9798	
     4.4479	   -15.5258	    -2.5177	     0.3357	   -21.9879	    -1.7624	    -8.8959	     0.2518	    -4.8676	    -9.9030	
     4.0283	   -16.3651	    -3.1891	    -0.1678	   -22.7432	    -2.5177	    -9.8190	     0.0000	    -5.8746	   -10.7422	
     3.6087	   -17.2882	    -3.7766	    -0.8392	   -23.4146	    -3.1891	   -10.5743	    -0.5875	    -6.7139	   -11.4136	
     3.1891	   -18.2953	    -4.3640	    -1.6785	   -24.0860	    -3.8605	   -11.1618	    -1.5106	    -7.4692	   -11.7493	
     2.6855	   -19.2184	    -4.8676	    -2.6855	   -24.5895	    -4.4479	   -11.4136	    -2.7695	    -7.9727	   -11.8332	
     2.2659	   -20.0577	    -5.2872	    -3.6926	   -25.0092	    -4.9515	   -11.3297	    -4.1962	    -8.2245	   -11.6653	
     1.9302	   -20.8130	    -5.4550	    -4.6997	   -25.3448	    -5.2872	   -10.9940	    -5.6229	    -8.2245	   -11.0779	
     1.5945	   -21.4005	    -5.5389	    -5.4550	   -25.3448	    -5.5389	   -10.3226	    -7.0496	    -7.9727	   -10.2386	
     1.3428	   -21.9040	    -5.4550	    -6.0425	   -25.3448	    -5.5389	    -9.3994	    -8.1406	    -7.4692	    -9.3155	
     1.1749	   -22.2397	    -5.2872	    -6.3782	   -25.1770	    -5.3711	    -8.3923	    -9.0637	    -6.7978	    -8.3084	
     0.9232	   -22.4915	    -5.1193	    -6.4621	   -25.0092	    -5.2032	    -7.4692	    -9.7351	    -6.0425	    -7.3853	
     0.6714	   -22.8271	    -4.9515	    -6.3782	   -24.9252	    -5.0354	    -6.6299	   -10.1547	    -5.3711	    -6.6299	
     0.2518	   -22.9950	    -4.8676	    -6.2103	   -24.8413	    -4.7836	    -6.0425	   -10.3226	    -4.6997	    -6.0425	
    -0.2518	   -23.2468	    -4.7836	    -5.8746	   -24.9252	    -4.6158	    -5.6229	   -10.2386	    -4.1962	    -5.7068	
    -0.9232	   -23.5825	    -4.7836	    -5.5389	   -25.0931	    -4.5319	    -5.4550	   -10.0708	    -3.7766	    -5.6229	
    -1.7624	   -23.9182	    -4.8676	    -5.2032	   -25.3448	    -4.5319	    -5.4550	    -9.7351	    -3.5248	    -5.7068	
    -2.8534	   -24.4217	    -5.0354	    -5.0354	   -25.6805	    -4.6158	    -5.6229	    -9.3155	    -3.4409	    -6.0425	
    -4.1122	   -24.9252	    -5.2872	    -4.8676	   -26.1841	    -4.8676	    -6.0425	    -8.8120	    -3.4409	    -6.3782	
    -5.5389	   -25.4288	    -5.5389	    -4.8676	   -26.6876	    -5.2872	    -6.4621	    -8.3084	    -3.4409	    -6.7978	
    -6.9656	   -26.0162	    -5.8746	    -4.8676	   -27.1912	    -5.7068	    -6.9656	    -7.8049	    -3.5248	    -7.0496	
    -8.3923	   -26.6876	    -6.1264	    -4.9515	   -27.6947	    -6.2103	    -7.5531	    -7.2174	    -3.5248	    -7.1335	
    -9.9030	   -27.2751	    -6.3782	    -5.2032	   -28.1143	    -6.7978	    -8.0566	    -6.6299	    -3.4409	    -6.9656	
   -11.3297	   -28.0304	    -6.6299	    -5.4550	   -28.5339	    -7.3013	    -8.4763	    -6.0425	    -3.2730	    -6.6299	
   -12.7563	   -28.7857	    -6.7978	    -5.8746	   -28.7857	    -7.8049	    -8.8959	    -5.4550	    -2.9373	    -5.9586	
   -14.0991	   -29.6249	    -6.8817	    -6.2943	   -29.0375	    -8.2245	    -9.0637	    -4.8676	    -2.4338	    -5.0354	
   -15.3580	   -30.4642	    -6.8817	    -6.7978	   -29.1214	    -8.4763	    -9.0637	    -4.2801	    -1.7624	    -3.9444	
   -16.5329	   -31.3034	    -6.7978	    -7.3853	   -29.0375	    -8.5602	    -8.8959	    -3.6087	    -0.9232	    -2.6855	
   -17.7078	   -32.1426	    -6.6299	    -7.9727	   -28.8696	    -8.4763	    -8.5602	    -3.0212	     0.0000	    -1.3428	
   -18.7149	   -32.9819	    -6.4621	    -8.5602	   -28.6179	    -8.2245	    -8.1406	    -2.5177	     0.9232	    -0.0839	
   -19.7220	   -33.6533	    -6.2943	    -9.2316	   -28.3661	    -7.7209	    -7.6370	    -2.0142	     1.8463	     1.1749	
   -20.7291	   -34.4086	    -6.2103	    -9.9869	   -28.1143	    -7.2174	    -7.1335	    -1.6785	     2.6855	     2.1820	
   -21.6522	   -34.9960	    -6.2943	   -10.5743	   -28.0304	    -6.7139	    -6.7978	    -1.4267	     3.2730	     2.9373	
   -22.5754	   -35.4996	    -6.4621	   -11.0779	   -27.9465	    -6.2103	    -6.5460	    -1.3428	     3.7766	     3.4409	
   -23.4985	   -36.0031	    -6.7139	   -11.4975	   -28.0304	    -5.8746	    -6.4621	    -1.2589	     3.9444	     3.6087	
   -24.3378	   -36.3388	    -7.0496	   -11.6653	   -28.2822	    -5.5389	    -6.5460	    -1.2589	     3.9444	     3.5248	
   -25.0092	   -36.6745	    -7.4692	   -11.5814	   -28.6179	    -5.2032	    -6.8817	    -1.2589	     3.7766	     3.1052	
   -25.5966	   -36.8423	    -7.8888	   -11.4136	   -29.0375	    -4.7836	    -7.3013	    -1.2589	     3.4409	     2.5177	
   -25.9323	   -37.0102	    -8.3084	   -11.0779	   -29.5410	    -4.3640	    -7.7209	    -1.3428	     2.9373	     1.7624	
   -26.1841	   -36.9263	    -8.7280	   -10.6583	   -30.0446	    -3.9444	    -8.1406	    -1.3428	     2.4338	     1.0071	
   -26.1841	   -36.8423	    -9.0637	   -10.2386	   -30.4642	    -3.6087	    -8.5602	    -1.3428	     1.8463	     0.1678	
   -26.1002	   -36.5906	    -9.3155	    -9.9869	   -30.7999	    -3.2730	    -8.8959	    -1.4267	     1.2589	    -0.6714	
   -25.9323	   -36.4227	    -9.5673	    -9.9030	   -31.0516	    -3.1052	    -9.2316	    -1.5106	     0.7553	    -1.4267	
   -25.6805	   -36.2549	    -9.8190	   -10.0708	   -31.2195	    -3.1052	    -9.4833	    -1.7624	     0.2518	    -2.0142	
   -25.4288	   -36.1710	   -10.0708	   -10.6583	   -31.3873	    -3.3569	    -9.7351	    -2.0981	    -0.2518	    -2.5177	
   -25.1770	   -36.1710	   -10.3226	   -11.4975	   -31.3873	    -3.6926	   -10.0708	    -2.4338	    -0.5875	    -2.7695	
   -24.8413	   -36.1710	   -10.4904	   -12.5046	   -31.3034	    -4.1962	   -10.2386	    -2.8534	    -0.7553	    -2.9373	
   -24.4217	   -36.0870	   -10.5743	   -13.7634	   -31.0516	    -4.6997	   -10.4065	    -3.2730	    -0.8392	    -2.9373	
   -23.8342	   -35.8353	   -10.4904	   -15.0223	   -30.7159	    -5.2032	   -10.3226	    -3.6087	    -0.6714	    -2.6855	
   -22.9950	   -35.4156	   -10.3226	   -16.1133	   -30.2124	    -5.5389	   -10.0708	    -3.7766	    -0.3357	    -2.3499	
   -21.9879	   -34.9121	    -9.9869	   -17.0364	   -29.5410	    -5.8746	    -9.6512	    -3.8605	     0.0839	    -2.0142	
   -20.8969	   -34.2407	    -9.6512	   -17.7078	   -28.9536	    -6.0425	    -9.2316	    -3.8605	     0.5035	    -1.6785	
   -19.8059	   -33.4854	    -9.2316	   -18.1274	   -28.4500	    -6.2103	    -8.7280	    -3.8605	     0.8392	    -1.4267	
   -18.7988	   -32.8140	    -8.9798	   -18.3792	   -28.1143	    -6.3782	    -8.3923	    -3.9444	     1.0071	    -1.4267	
   -17.8757	   -32.1426	    -8.9798	   -18.4631	   -28.0304	    -6.6299	    -8.2245	    -4.1122	     0.9232	    -1.6785	
   -17.2043	   -31.7230	    -9.0637	   -18.3792	   -28.1982	    -6.9656	    -8.2245	    -4.3640	     0.5875	    -2.2659	
   -16.7007	   -31.4713	    -9.4833	   -18.2953	   -28.7857	    -7.4692	    -8.6441	    -4.8676	    -0.0839	    -3.2730	
   -16.5329	   -31.4713	   -10.1547	   -18.2953	   -29.7089	    -8.2245	    -9.3155	    -5.5389	    -1.0071	    -4.4479	
   -16.5329	   -31.7230	   -10.9100	   -18.2953	   -30.8838	    -9.0637	   -10.2386	    -6.1264	    -2.0981	    -5.7907	
   -16.5329	   -31.9748	   -11.8332	   -18.2953	   -32.2266	    -9.9869	   -11.4136	    -6.7139	    -3.2730	    -7.2174	
   -16.5329	   -32.3105	   -12.6724	   -18.2953	   -33.5693	   -10.9100	   -12.6724	    -7.0496	    -4.2801	    -8.4763	
   -16.4490	   -32.5623	   -13.3438	   -18.2953	   -34.8282	   -11.7493	   -13.8474	    -7.0496	    -5.1193	    -9.5673	
   -16.1972	   -32.7301	   -13.9313	   -18.1274	   -35.9192	   -12.4207	   -14.9384	    -6.7139	    -5.7068	   -10.2386	
   -15.7776	   -32.6462	   -14.2670	   -18.0435	   -36.7584	   -12.9242	   -15.8615	    -6.1264	    -6.0425	   -10.5743	
   -15.2740	   -32.3944	   -14.4348	   -17.8757	   -37.3459	   -13.3438	   -16.6168	    -5.2872	    -6.1264	   -10.4904	
   -14.6866	   -31.9748	   -14.3509	   -17.7078	   -37.6816	   -13.6795	   -17.1204	    -4.3640	    -5.9586	   -10.1547	
   -13.9313	   -31.3873	   -14.1830	   -17.5400	   -37.7655	   -13.8474	   -17.3721	    -3.5248	    -5.6229	    -9.4833	
   -13.0920	   -30.6320	   -13.8474	   -17.2882	   -37.5977	   -13.8474	   -17.3721	    -2.8534	    -5.1193	    -8.5602	
   -12.1689	   -29.8767	   -13.3438	   -17.0364	   -37.1780	   -13.6795	   -17.0364	    -2.4338	    -4.4479	    -7.3853	
   -11.1618	   -29.0375	   -12.7563	   -16.6168	   -36.5906	   -13.2599	   -16.3651	    -2.2659	    -3.6087	    -6.1264	
   -10.1547	   -28.1982	   -12.1689	   -16.0294	   -35.8353	   -12.7563	   -15.5258	    -2.4338	    -2.7695	    -4.6997	
    -9.1476	   -27.4429	   -11.5814	   -15.3580	   -35.0800	   -12.1689	   -14.6027	    -2.9373	    -1.9302	    -3.2730	
    -8.2245	   -26.7715	   -11.0779	   -14.6866	   -34.2407	   -11.5814	   -13.6795	    -3.6926	    -1.2589	    -2.0142	
    -7.4692	   -26.1841	   -10.7422	   -13.8474	   -33.4854	   -11.0779	   -12.8403	    -4.5319	    -0.6714	    -1.0071	
    -6.7978	   -25.6805	   -10.4065	   -13.0920	   -32.8140	   -10.6583	   -12.2528	    -5.4550	    -0.2518	    -0.3357	
    -6.3782	   -25.4288	   -10.3226	   -12.3367	   -32.3105	   -10.3226	   -11.9171	    -6.3782	    -0.0839	     0.0000	
    -6.0425	   -25.2609	   -10.3226	   -11.7493	   -31.9748	   -10.1547	   -11.9171	    -7.2174	    -0.1678	     0.0000	
    -5.9586	   -25.2609	   -10.5743	   -11.2457	   -31.8909	    -9.9869	   -12.1689	    -7.9727	    -0.5035	    -0.4196	
    -5.9586	   -25.2609	   -10.8261	   -10.8261	   -31.8909	    -9.8190	   -12.7563	    -8.6441	    -1.0071	    -1.0071	
    -5.9586	   -25.3448	   -11.1618	   -10.5743	   -32.0587	    -9.4833	   -13.5117	    -9.0637	    -1.6785	    -1.7624	
    -6.1264	   -25.3448	   -11.5814	   -10.3226	   -32.3105	    -9.1476	   -14.3509	    -9.3994	    -2.3499	    -2.6016	
    -6.2943	   -25.4288	   -12.0010	   -10.2386	   -32.5623	    -8.7280	   -15.2740	    -9.6512	    -2.9373	    -3.3569	
    -6.5460	   -25.4288	   -12.3367	   -10.2386	   -32.9819	    -8.3923	   -16.2811	    -9.6512	    -3.5248	    -4.0283	
    -6.8817	   -25.5966	   -12.6724	   -10.3226	   -33.4015	    -8.1406	   -17.2882	    -9.6512	    -4.0283	    -4.6158	
    -7.3013	   -25.7645	   -12.8403	   -10.4904	   -33.7372	    -7.9727	   -18.2114	    -9.4833	    -4.3640	    -4.9515	
    -7.7209	   -26.0162	   -12.9242	   -10.6583	   -34.1568	    -7.8888	   -19.0506	    -9.2316	    -4.4479	    -5.1193	
    -8.0566	   -26.1841	   -12.8403	   -10.8261	   -34.4925	    -7.7209	   -19.7220	    -8.8959	    -4.4479	    -4.9515	
    -8.3084	   -26.3519	   -12.5885	   -10.9100	   -34.6603	    -7.5531	   -20.1416	    -8.4763	    -4.1962	    -4.5319	
    -8.5602	   -26.5198	   -12.1689	   -10.9100	   -34.8282	    -7.3853	   -20.3934	    -7.8888	    -3.6926	    -3.9444	
    -8.7280	   -26.6876	   -11.6653	   -10.8261	   -34.8282	    -7.0496	   -20.3934	    -7.2174	    -3.1891	    -3.1891	
    -8.8120	   -26.8555	   -11.0779	   -10.6583	   -34.8282	    -6.7139	   -20.3094	    -6.4621	    -2.5177	    -2.2659	
    -8.8120	   -27.0233	   -10.4065	   -10.3226	   -34.7443	    -6.2943	   -20.2255	    -5.6229	    -1.8463	    -1.3428	
    -8.7280	   -27.1912	    -9.9030	    -9.8190	   -34.6603	    -5.8746	   -20.0577	    -4.7836	    -1.1749	    -0.5875	
    -8.4763	   -27.3590	    -9.4833	    -9.1476	   -34.4925	    -5.3711	   -19.9738	    -4.0283	    -0.5875	     0.0839	
    -8.2245	   -27.6108	    -9.2316	    -8.4763	   -34.4086	    -4.9515	   -19.9738	    -3.3569	    -0.2518	     0.5035	
    -7.9727	   -27.8625	    -9.2316	    -7.8888	   -34.4086	    -4.5319	   -20.1416	    -2.7695	     0.0000	     0.6714	
    -7.6370	   -28.2822	    -9.3994	    -7.3013	   -34.4925	    -4.1122	   -20.3094	    -2.4338	    -0.0839	     0.5035	
    -7.4692	   -28.7018	    -9.8190	    -6.9656	   -34.5764	    -3.8605	   -20.6451	    -2.1820	    -0.3357	     0.0839	
    -7.3013	   -29.2053	   -10.4065	    -6.7978	   -34.7443	    -3.6926	   -21.0648	    -2.2659	    -0.8392	    -0.5035	
    -7.3013	   -29.7928	   -11.1618	    -6.8817	   -34.9121	    -3.6087	   -21.4844	    -2.4338	    -1.4267	    -1.3428	
    -7.4692	   -30.4642	   -12.0010	    -7.0496	   -35.2478	    -3.6926	   -21.9040	    -2.8534	    -2.1820	    -2.2659	
    -7.8888	   -31.1356	   -13.0081	    -7.3853	   -35.4996	    -3.8605	   -22.4075	    -3.3569	    -3.0212	    -3.2730	
    -8.3923	   -31.8909	   -14.0152	    -7.8888	   -35.9192	    -4.1962	   -22.9111	    -4.0283	    -3.7766	    -4.2801	
    -8.9798	   -32.7301	   -14.9384	    -8.3084	   -36.2549	    -4.5319	   -23.3307	    -4.6158	    -4.4479	    -5.0354	
    -9.6512	   -33.4015	   -15.7776	    -8.8120	   -36.5067	    -4.9515	   -23.5825	    -5.2032	    -4.9515	    -5.6229	
   -10.2386	   -33.9050	   -16.2811	    -9.1476	   -36.5906	    -5.2032	   -23.7503	    -5.5389	    -5.2032	    -5.9586	
   -10.7422	   -34.2407	   -16.5329	    -9.3994	   -36.5067	    -5.3711	   -23.6664	    -5.7907	    -5.2872	    -6.0425	
   -11.1618	   -34.4086	   -16.5329	    -9.3994	   -36.2549	    -5.4550	   -23.4146	    -5.7907	    -5.0354	    -5.7907	
   -11.4136	   -34.4086	   -16.1972	    -9.3994	   -35.8353	    -5.3711	   -22.9950	    -5.7068	    -4.6158	    -5.2872	
   -11.4975	   -34.2407	   -15.7776	    -9.2316	   -35.2478	    -5.1193	   -22.4075	    -5.4550	    -4.0283	    -4.6158	
   -11.4136	   -33.9050	   -15.1062	    -9.0637	   -34.4925	    -4.8676	   -21.5683	    -5.1193	    -3.4409	    -3.9444	
   -11.2457	   -33.4015	   -14.3509	    -8.7280	   -33.5693	    -4.5319	   -20.6451	    -4.7836	    -2.7695	    -3.1891	
   -10.9100	   -32.8140	   -13.5117	    -8.2245	   -32.6462	    -4.1962	   -19.6381	    -4.2801	    -2.1820	    -2.6016	
   -10.4065	   -32.1426	   -12.5885	    -7.6370	   -31.5552	    -3.8605	   -18.4631	    -3.7766	    -1.5945	    -2.0142	
    -9.6512	   -31.3873	   -11.6653	    -6.7978	   -30.5481	    -3.5248	   -17.2882	    -3.1052	    -1.2589	    -1.6785	
    -8.8959	   -30.6320	   -10.8261	    -5.8746	   -29.5410	    -3.1891	   -16.1972	    -2.4338	    -1.0071	    -1.5106	
    -8.0566	   -29.8767	   -10.1547	    -4.8676	   -28.7857	    -2.9373	   -15.2740	    -1.6785	    -1.0071	    -1.5106	
    -7.3013	   -29.2053	    -9.5673	    -3.8605	   -28.1143	    -2.6855	   -14.4348	    -0.9232	    -1.1749	    -1.8463	
    -6.4621	   -28.6179	    -9.2316	    -2.8534	   -27.6108	    -2.6855	   -13.7634	    -0.1678	    -1.5106	    -2.2659	
    -5.8746	   -28.0304	    -8.8959	    -2.0142	   -27.3590	    -2.7695	   -13.2599	     0.5875	    -2.0142	    -2.8534	
    -5.2872	   -27.6108	    -8.8120	    -1.2589	   -27.2751	    -2.9373	   -12.9242	     1.1749	    -2.6016	    -3.4409	
    -4.9515	   -27.2751	    -8.8120	    -0.7553	   -27.2751	    -3.2730	   -12.7563	     1.5945	    -3.2730	    -4.1122	
    -4.6997	   -27.0233	    -8.8959	    -0.4196	   -27.5269	    -3.6087	   -12.7563	     1.8463	    -3.9444	    -4.6997	
    -4.6158	   -26.7715	    -8.9798	    -0.3357	   -27.8625	    -4.0283	   -12.8403	     1.7624	    -4.4479	    -5.2032	
    -4.5319	   -26.5198	    -9.1476	    -0.3357	   -28.2822	    -4.5319	   -13.0920	     1.4267	    -4.8676	    -5.6229	
    -4.3640	   -26.1841	    -9.2316	    -0.5035	   -28.6179	    -5.0354	   -13.3438	     0.8392	    -5.2032	    -5.7907	
    -4.1962	   -25.7645	    -9.1476	    -0.7553	   -28.8696	    -5.6229	   -13.5956	     0.0000	    -5.3711	    -5.7907	
    -3.9444	   -25.3448	    -8.9798	    -1.0071	   -29.0375	    -6.2103	   -13.8474	    -0.9232	    -5.3711	    -5.6229	
    -3.5248	   -24.8413	    -8.7280	    -1.2589	   -29.1214	    -6.8817	   -14.0991	    -2.0981	    -5.2872	    -5.2872	
    -2.9373	   -24.2538	    -8.3084	    -1.5106	   -29.1214	    -7.4692	   -14.2670	    -3.1891	    -5.0354	    -4.8676	
    -2.3499	   -23.7503	    -7.9727	    -1.7624	   -29.1214	    -8.0566	   -14.4348	    -4.1962	    -4.7836	    -4.4479	
    -1.6785	   -23.2468	    -7.5531	    -2.0981	   -29.1214	    -8.4763	   -14.6027	    -5.1193	    -4.6158	    -4.1122	
    -0.9232	   -22.7432	    -7.3013	    -2.3499	   -29.2053	    -8.7280	   -14.8544	    -5.9586	    -4.5319	    -3.8605	
    -0.2518	   -22.3236	    -7.2174	    -2.5177	   -29.2892	    -8.7280	   -15.0223	    -6.5460	    -4.5319	    -3.7766	
     0.3357	   -21.9879	    -7.3013	    -2.5177	   -29.5410	    -8.4763	   -15.3580	    -7.1335	    -4.7836	    -4.0283	
     0.9232	   -21.6522	    -7.4692	    -2.2659	   -29.7928	    -8.0566	   -15.6937	    -7.5531	    -5.1193	    -4.5319	
     1.4267	   -21.4844	    -7.8888	    -1.9302	   -30.2124	    -7.4692	   -16.1972	    -7.8888	    -5.7068	    -5.2872	
     1.9302	   -21.2326	    -8.4763	    -1.4267	   -30.6320	    -6.8817	   -16.7847	    -8.1406	    -6.3782	    -6.2103	
     2.3499	   -21.0648	    -9.0637	    -0.8392	   -31.2195	    -6.2103	   -17.3721	    -8.2245	    -7.1335	    -7.3013	
     2.8534	   -20.9808	    -9.7351	    -0.0839	   -31.7230	    -5.5389	   -18.0435	    -8.1406	    -7.8049	    -8.3923	
     3.3569	   -20.8130	   -10.3226	     0.7553	   -32.3105	    -4.7836	   -18.7988	    -7.8888	    -8.3923	    -9.3994	
     3.8605	   -20.6451	   -10.9100	     1.5945	   -32.8140	    -4.0283	   -19.4702	    -7.4692	    -8.8120	   -10.3226	
     4.4479	   -20.5612	   -11.3297	     2.5177	   -33.3176	    -3.1052	   -20.1416	    -6.7978	    -8.9798	   -10.9940	
     5.0354	   -20.5612	   -11.6653	     3.4409	   -33.7372	    -2.1820	   -20.7291	    -6.0425	    -8.8959	   -11.3297	
     5.6229	   -20.6451	   -11.9171	     4.2801	   -34.1568	    -1.3428	   -21.3165	    -5.0354	    -8.6441	   -11.4136	
     6.1264	   -20.8969	   -12.0850	     5.1193	   -34.4086	    -0.5035	   -21.7361	    -4.0283	    -8.1406	   -11.2457	
     6.5460	   -21.1487	   -12.2528	     5.8746	   -34.5764	     0.2518	   -22.0718	    -2.9373	    -7.4692	   -10.7422	
     6.9656	   -21.4844	   -12.3367	     6.5460	   -34.6603	     1.0071	   -22.2397	    -1.8463	    -6.5460	    -9.9030	
     7.3853	   -21.7361	   -12.4207	     7.2174	   -34.4925	     1.7624	   -22.2397	    -0.6714	    -5.5389	    -8.8959	
     7.8049	   -21.9879	   -12.3367	     7.8888	   -34.3246	     2.5177	   -22.1558	     0.4196	    -4.3640	    -7.7209	
     8.2245	   -22.2397	   -12.2528	     8.4763	   -33.9890	     3.1891	   -22.0718	     1.4267	    -3.1891	    -6.3782	
     8.5602	   -22.3236	   -12.1689	     9.0637	   -33.7372	     3.8605	   -21.9040	     2.2659	    -2.0981	    -5.0354	
     8.9798	   -22.4075	   -12.0850	     9.6512	   -33.4854	     4.4479	   -21.9040	     2.8534	    -1.1749	    -3.6926	
     9.2316	   -22.4915	   -12.0010	    10.0708	   -33.4015	     5.0354	   -21.9040	     3.1891	    -0.3357	    -2.5177	
     9.4833	   -22.5754	   -12.0010	    10.5743	   -33.3176	     5.5389	   -21.9879	     3.3569	     0.2518	    -1.4267	
     9.5673	   -22.6593	   -12.0010	    10.8261	   -33.4015	     5.9586	   -22.1558	     3.2730	     0.5875	    -0.5875	
     9.4833	   -22.8271	   -12.0850	    11.0779	   -33.6533	     6.2943	   -22.4075	     2.9373	     0.7553	     0.0000	
     9.1476	   -23.0789	   -12.3367	    11.0779	   -34.0729	     6.3782	   -22.7432	     2.4338	     0.5875	     0.3357	
     8.7280	   -23.5825	   -12.6724	    10.9940	   -34.4925	     6.2943	   -22.9950	     1.7624	     0.3357	     0.4196	
     8.0566	   -24.1699	   -13.0081	    10.7422	   -34.9960	     5.9586	   -23.3307	     0.9232	    -0.0839	     0.2518	
     7.3013	   -24.7574	   -13.4277	    10.3226	   -35.4996	     5.6229	   -23.4985	     0.0839	    -0.6714	     0.0000	
     6.6299	   -25.3448	   -13.6795	     9.9030	   -35.9192	     5.1193	   -23.5825	    -0.6714	    -1.0910	    -0.2518	
     5.9586	   -25.9323	   -13.9313	     9.3994	   -36.1710	     4.6158	   -23.4146	    -1.3428	    -1.5106	    -0.4196	
     5.3711	   -26.4359	   -14.0152	     8.9798	   -36.2549	     4.1122	   -23.0789	    -1.8463	    -1.7624	    -0.5035	
     4.9515	   -26.8555	   -13.9313	     8.5602	   -36.1710	     3.6926	   -22.4075	    -2.0981	    -1.8463	    -0.4196	
     4.6158	   -27.1072	   -13.6795	     8.1406	   -35.9192	     3.3569	   -21.5683	    -2.0142	    -1.6785	    -0.0839	
     4.4479	   -27.2751	   -13.2599	     7.8888	   -35.3317	     3.1891	   -20.4773	    -1.6785	    -1.1749	     0.5875	
     4.5319	   -27.1912	   -12.5046	     7.8049	   -34.5764	     3.1891	   -19.1345	    -1.0071	    -0.4196	     1.3428	
     4.6997	   -26.8555	   -11.6653	     7.8888	   -33.5693	     3.3569	   -17.5400	    -0.0839	     0.5035	     2.3499	
     5.1193	   -26.2680	   -10.6583	     8.1406	   -32.3944	     3.6087	   -15.9454	     1.0910	     1.5945	     3.4409	
     5.6229	   -25.6805	    -9.5673	     8.4763	   -31.1356	     3.9444	   -14.2670	     2.3499	     2.6855	     4.4479	
     6.2103	   -24.9252	    -8.5602	     8.9798	   -29.9606	     4.3640	   -12.7563	     3.6087	     3.6926	     5.3711	
     6.7139	   -24.0860	    -7.7209	     9.4833	   -28.7857	     4.7836	   -11.3297	     4.8676	     4.5319	     6.0425	
     7.1335	   -23.3307	    -6.9656	    10.0708	   -27.8625	     5.2032	   -10.2386	     5.9586	     5.1193	     6.3782	
     7.5531	   -22.4915	    -6.4621	    10.6583	   -27.0233	     5.5389	    -9.3155	     6.9656	     5.4550	     6.4621	
     7.8888	   -21.7361	    -6.1264	    11.2457	   -26.4359	     5.7907	    -8.7280	     7.8049	     5.6229	     6.2103	
     8.0566	   -20.9808	    -6.0425	    11.7493	   -26.1002	     5.9586	    -8.3923	     8.5602	     5.5389	     5.7068	
     8.0566	   -20.3934	    -6.2103	    12.0850	   -26.1002	     5.7907	    -8.4763	     9.0637	     5.2032	     5.0354	
     7.9727	   -19.8898	    -6.5460	    12.2528	   -26.2680	     5.4550	    -8.8120	     9.5673	     4.6997	     4.1962	
     7.8049	   -19.4702	    -7.0496	    12.1689	   -26.6876	     4.8676	    -9.3155	     9.9869	     4.1122	     3.2730	
     7.5531	   -19.2184	    -7.6370	    12.0010	   -27.2751	     4.0283	   -10.0708	    10.4904	     3.4409	     2.4338	
     7.2174	   -19.1345	    -8.3084	    11.5814	   -27.9465	     3.1052	   -10.8261	    10.9100	     2.9373	     1.6785	
     6.7978	   -19.3024	    -8.8959	    10.9940	   -28.5339	     2.0142	   -11.6653	    11.4136	     2.4338	     0.9232	
     6.3782	   -19.6381	    -9.5673	    10.2386	   -29.1214	     0.8392	   -12.5046	    11.8332	     2.0142	     0.4196	
     5.9586	   -20.0577	   -10.0708	     9.3994	   -29.6249	    -0.0839	   -13.2599	    12.2528	     1.8463	     0.0000	
     5.6229	   -20.6451	   -10.3226	     8.3923	   -29.9606	    -0.8392	   -13.7634	    12.5046	     1.8463	    -0.0839	
     5.2872	   -21.2326	   -10.4904	     7.5531	   -30.0446	    -1.0910	   -14.0991	    12.5885	     2.0142	     0.0000	
     5.1193	   -21.8201	   -10.3226	     6.8817	   -29.9606	    -0.9232	   -14.0991	    12.5885	     2.4338	     0.4196	
     5.0354	   -22.3236	   -10.0708	     6.3782	   -29.8767	    -0.4196	   -14.0152	    12.2528	     2.9373	     1.0071	
     5.0354	   -22.8271	    -9.7351	     6.1264	   -29.7089	     0.3357	   -13.8474	    11.6653	     3.4409	     1.5945	
     4.8676	   -23.3307	    -9.4833	     6.0425	   -29.6249	     1.0910	   -13.7634	    10.6583	     3.8605	     2.0981	
     4.6158	   -23.9182	    -9.3994	     5.9586	   -29.7928	     1.7624	   -13.7634	     9.3155	     4.0283	     2.3499	
     4.2801	   -24.5895	    -9.4833	     5.9586	   -30.0446	     2.2659	   -13.9313	     7.8049	     3.9444	     2.3499	
     3.8605	   -25.2609	    -9.9030	     5.8746	   -30.4642	     2.6016	   -14.2670	     6.1264	     3.5248	     2.0142	
     3.4409	   -26.0162	   -10.4904	     5.7907	   -31.0516	     2.7695	   -14.8544	     4.3640	     2.9373	     1.3428	
     2.8534	   -26.7715	   -11.3297	     5.7068	   -31.8909	     2.6855	   -15.6937	     2.6855	     2.0142	     0.3357	
     2.3499	   -27.6108	   -12.4207	     5.5389	   -32.8140	     2.3499	   -16.6168	     1.0071	     0.9232	    -1.0071	
     1.7624	   -28.3661	   -13.5956	     5.2872	   -33.7372	     1.9302	   -17.7917	    -0.5875	    -0.4196	    -2.4338	
     1.1749	   -29.0375	   -14.8544	     4.9515	   -34.7443	     1.1749	   -18.8828	    -2.0142	    -1.8463	    -4.1122	
     0.5875	   -29.7089	   -16.1133	     4.5319	   -35.6674	     0.3357	   -20.0577	    -3.4409	    -3.3569	    -5.7068	
     0.0839	   -30.2963	   -17.2882	     4.1122	   -36.5067	    -0.5875	   -21.0648	    -4.6997	    -4.7836	    -7.1335	
    -0.5035	   -30.7159	   -18.3792	     3.6087	   -37.1780	    -1.5945	   -21.9040	    -5.8746	    -6.1264	    -8.4763	
    -1.0071	   -31.0516	   -19.3024	     3.0212	   -37.7655	    -2.5177	   -22.5754	    -6.8817	    -7.2174	    -9.4833	
    -1.5106	   -31.2195	   -19.8898	     2.4338	   -38.0173	    -3.4409	   -23.0789	    -7.6370	    -8.0566	   -10.0708	
    -1.8463	   -31.2195	   -20.2255	     1.8463	   -38.1012	    -4.1962	   -23.1628	    -8.2245	    -8.5602	   -10.2386	
    -2.0142	   -30.8838	   -20.1416	     1.3428	   -37.7655	    -4.6997	   -22.9950	    -8.4763	    -8.6441	    -9.9869	
    -1.8463	   -30.2963	   -19.4702	     1.0071	   -37.1780	    -4.9515	   -22.4915	    -8.3084	    -8.3084	    -9.2316	
    -1.4267	   -29.2892	   -18.3792	     0.8392	   -36.1710	    -4.8676	   -21.7361	    -7.8049	    -7.5531	    -8.0566	
    -0.6714	   -27.9465	   -16.7847	     0.9232	   -34.9121	    -4.3640	   -20.6451	    -6.8817	    -6.4621	    -6.5460	
     0.4196	   -26.3519	   -14.7705	     1.2589	   -33.3176	    -3.6087	   -19.3024	    -5.6229	    -5.0354	    -4.8676	
     1.6785	   -24.5056	   -12.5885	     1.7624	   -31.5552	    -2.6016	   -17.8757	    -4.1962	    -3.5248	    -3.0212	
     3.1052	   -22.5754	   -10.2386	     2.3499	   -29.7928	    -1.4267	   -16.5329	    -2.6016	    -2.0142	    -1.3428	
     4.6158	   -20.5612	    -7.9727	     3.1052	   -28.0304	    -0.1678	   -15.1901	    -1.0910	    -0.5875	     0.2518	
     6.1264	   -18.7149	    -5.9586	     3.7766	   -26.3519	     1.0071	   -14.0991	     0.3357	     0.6714	     1.5106	
     7.3853	   -17.0364	    -4.1962	     4.5319	   -24.9252	     2.0981	   -13.2599	     1.5945	     1.6785	     2.4338	
     8.5602	   -15.6097	    -2.9373	     5.1193	   -23.7503	     2.9373	   -12.5885	     2.6016	     2.2659	     3.0212	
     9.4833	   -14.6027	    -2.0981	     5.5389	   -22.9111	     3.5248	   -12.2528	     3.2730	     2.6016	     3.1891	
    10.1547	   -13.8474	    -1.6785	     5.7907	   -22.3236	     3.7766	   -12.0010	     3.6087	     2.5177	     2.9373	
    10.5743	   -13.3438	    -1.5945	     5.7907	   -21.9879	     3.7766	   -12.0850	     3.6926	     2.2659	     2.5177	
    10.7422	   -13.2599	    -1.8463	     5.6229	   -21.9040	     3.4409	   -12.2528	     3.4409	     1.6785	     1.7624	
    10.5743	   -13.4277	    -2.3499	     5.1193	   -22.0718	     2.9373	   -12.5046	     2.9373	     0.9232	     0.8392	
    10.2386	   -13.8474	    -2.9373	     4.4479	   -22.3236	     2.0981	   -12.9242	     2.1820	    -0.0839	    -0.2518	
     9.5673	   -14.6027	    -3.6926	     3.5248	   -22.6593	     1.0071	   -13.3438	     1.3428	    -1.0910	    -1.3428	
     8.7280	   -15.4419	    -4.2801	     2.5177	   -23.0789	    -0.1678	   -13.7634	     0.3357	    -2.0981	    -2.3499	
     7.7209	   -16.3651	    -4.8676	     1.3428	   -23.4146	    -1.4267	   -14.0152	    -0.5875	    -2.9373	    -3.1052	
     6.7139	   -17.2043	    -5.1193	     0.2518	   -23.4985	    -2.6855	   -14.0152	    -1.3428	    -3.6087	    -3.6926	
     5.7907	   -17.9596	    -5.2032	    -0.6714	   -23.4985	    -3.8605	   -13.7634	    -2.0142	    -3.9444	    -3.9444	
     5.1193	   -18.5471	    -5.0354	    -1.3428	   -23.1628	    -4.8676	   -13.2599	    -2.3499	    -4.0283	    -3.7766	
     4.6158	   -18.8828	    -4.6158	    -1.8463	   -22.7432	    -5.7068	   -12.5046	    -2.4338	    -3.7766	    -3.4409	
     4.4479	   -19.0506	    -4.1962	    -2.0981	   -22.2397	    -6.4621	   -11.7493	    -2.3499	    -3.3569	    -2.9373	
     4.3640	   -19.0506	    -3.6926	    -2.2659	   -21.7361	    -7.1335	   -10.9940	    -2.0981	    -2.8534	    -2.4338	
     4.5319	   -18.9667	    -3.3569	    -2.2659	   -21.4005	    -7.7209	   -10.4065	    -1.7624	    -2.4338	    -2.0142	
     4.6997	   -18.8828	    -3.1891	    -2.2659	   -21.1487	    -8.3084	    -9.9030	    -1.2589	    -2.1820	    -1.8463	
     5.0354	   -18.7149	    -3.1052	    -2.1820	   -20.9808	    -8.8120	    -9.5673	    -0.7553	    -2.0142	    -1.8463	
     5.3711	   -18.4631	    -3.1052	    -1.9302	   -20.9808	    -9.1476	    -9.3155	    -0.0839	    -2.0142	    -2.0981	
     5.7068	   -18.2953	    -3.1891	    -1.5945	   -20.9808	    -9.2316	    -9.1476	     0.6714	    -2.0981	    -2.5177	
     6.1264	   -18.0435	    -3.3569	    -1.0910	   -21.1487	    -8.9798	    -9.1476	     1.6785	    -2.2659	    -3.0212	
     6.5460	   -17.9596	    -3.6087	    -0.5035	   -21.3165	    -8.4763	    -9.0637	     2.6855	    -2.5177	    -3.6926	
     6.9656	   -17.8757	    -3.8605	     0.2518	   -21.5683	    -7.6370	    -9.0637	     3.6926	    -2.7695	    -4.4479	
     7.3853	   -17.8757	    -4.1122	     1.0910	   -21.8201	    -6.6299	    -9.0637	     4.6158	    -2.9373	    -5.1193	
     7.7209	   -17.9596	    -4.3640	     1.8463	   -22.0718	    -5.4550	    -9.0637	     5.2872	    -3.1052	    -5.7068	
     7.8888	   -18.1274	    -4.6158	     2.6016	   -22.3236	    -4.3640	    -8.9798	     5.6229	    -3.2730	    -6.1264	
     8.0566	   -18.3792	    -4.8676	     3.2730	   -22.5754	    -3.3569	    -8.8959	     5.7068	    -3.3569	    -6.3782	
     8.0566	   -18.5471	    -5.0354	     3.7766	   -22.8271	    -2.3499	    -8.7280	     5.4550	    -3.2730	    -6.3782	
     8.1406	   -18.7988	    -5.0354	     4.1962	   -22.9950	    -1.5106	    -8.4763	     4.8676	    -3.0212	    -6.1264	
     8.2245	   -18.7988	    -4.8676	     4.6158	   -22.9950	    -0.6714	    -8.0566	     4.1962	    -2.6016	    -5.4550	
     8.3923	   -18.7149	    -4.4479	     4.9515	   -22.9111	     0.2518	    -7.4692	     3.6087	    -1.9302	    -4.5319	
     8.6441	   -18.4631	    -3.7766	     5.3711	   -22.6593	     1.0910	    -6.7139	     3.1891	    -1.0910	    -3.2730	
     9.0637	   -17.8757	    -2.7695	     5.7907	   -22.2397	     2.0981	    -5.7907	     3.0212	     0.0000	    -1.8463	
     9.5673	   -17.2043	    -1.5106	     6.2943	   -21.7361	     3.0212	    -4.7836	     3.1891	     1.1749	    -0.2518	
    10.1547	   -16.3651	    -0.1678	     6.8817	   -21.0648	     3.9444	    -3.7766	     3.6087	     2.5177	     1.3428	
    10.8261	   -15.4419	     1.2589	     7.4692	   -20.3934	     4.9515	    -2.6855	     4.2801	     3.7766	     2.7695	
    11.4975	   -14.5187	     2.6855	     8.0566	   -19.6381	     5.7907	    -1.6785	     5.0354	     5.0354	     4.1122	
    12.1689	   -13.6795	     4.0283	     8.7280	   -18.9667	     6.6299	    -0.7553	     5.8746	     6.0425	     5.1193	
    12.6724	   -13.0081	     5.1193	     9.2316	   -18.2953	     7.3013	     0.0000	     6.6299	     6.8817	     5.8746	
    13.1760	   -12.5046	     5.8746	     9.7351	   -17.7078	     7.8888	     0.5875	     7.2174	     7.3853	     6.1264	
    13.3438	   -12.2528	     6.3782	    10.0708	   -17.2882	     8.2245	     0.9232	     7.6370	     7.5531	     5.9586	
    13.3438	   -12.1689	     6.4621	    10.2386	   -17.1204	     8.3923	     1.0071	     7.8049	     7.3853	     5.3711	
    13.0920	   -12.4207	     6.1264	    10.1547	   -17.1204	     8.2245	     0.9232	     7.6370	     6.7978	     4.5319	
    12.5885	   -12.8403	     5.6229	     9.9869	   -17.2882	     7.8049	     0.5875	     7.3013	     5.9586	     3.3569	
    11.9171	   -13.4277	     4.7836	     9.6512	   -17.5400	     7.2174	     0.1678	     6.7978	     4.9515	     2.0142	
    11.1618	   -14.0991	     3.9444	     9.1476	   -17.9596	     6.4621	    -0.3357	     6.2103	     3.8605	     0.7553	
    10.4065	   -14.7705	     3.1052	     8.7280	   -18.2953	     5.6229	    -0.8392	     5.6229	     2.9373	    -0.4196	
     9.7351	   -15.2740	     2.3499	     8.2245	   -18.5471	     4.8676	    -1.2589	     5.1193	     2.0981	    -1.3428	
     9.1476	   -15.7776	     1.7624	     7.6370	   -18.6310	     4.1962	    -1.5106	     4.6158	     1.5106	    -1.9302	
     8.6441	   -16.1972	     1.4267	     7.1335	   -18.6310	     3.6087	    -1.7624	     4.3640	     1.2589	    -2.2659	
     8.3084	   -16.4490	     1.2589	     6.6299	   -18.4631	     3.1052	    -1.7624	     4.1962	     1.2589	    -2.3499	
     8.1406	   -16.5329	     1.3428	     6.2103	   -18.0435	     2.8534	    -1.6785	     4.2801	     1.5945	    -2.0142	
     8.0566	   -16.6168	     1.6785	     5.7907	   -17.5400	     2.7695	    -1.4267	     4.5319	     2.2659	    -1.4267	
     8.0566	   -16.6168	     2.1820	     5.6229	   -16.7847	     2.9373	    -1.0071	     5.0354	     3.1891	    -0.5875	
     8.1406	   -16.5329	     2.7695	     5.5389	   -16.1133	     3.2730	    -0.5875	     5.6229	     4.1962	     0.3357	
     8.2245	   -16.4490	     3.3569	     5.6229	   -15.3580	     3.6926	    -0.1678	     6.2943	     5.2032	     1.1749	
     8.2245	   -16.4490	     3.7766	     5.8746	   -14.8544	     4.1122	     0.0839	     6.8817	     6.0425	     2.0142	
     8.2245	   -16.4490	     4.0283	     6.2103	   -14.5187	     4.6158	     0.2518	     7.3013	     6.6299	     2.5177	
     8.0566	   -16.6168	     4.0283	     6.5460	   -14.4348	     5.0354	     0.1678	     7.6370	     6.9656	     2.7695	
     7.7209	   -16.8686	     3.7766	     6.9656	   -14.6027	     5.3711	    -0.1678	     7.7209	     6.8817	     2.6855	
     7.3853	   -17.2882	     3.1891	     7.3013	   -14.9384	     5.5389	    -0.6714	     7.5531	     6.4621	     2.2659	
     6.8817	   -17.7078	     2.4338	     7.5531	   -15.5258	     5.6229	    -1.2589	     7.2174	     5.7907	     1.4267	
     6.3782	   -18.1274	     1.5106	     7.7209	   -16.2811	     5.5389	    -2.0142	     6.7978	     4.8676	     0.4196	
     5.8746	   -18.5471	     0.5875	     7.8049	   -17.0364	     5.3711	    -2.7695	     6.1264	     3.8605	    -0.7553	
     5.4550	   -18.8828	    -0.3357	     7.8049	   -17.7078	     5.1193	    -3.5248	     5.5389	     2.7695	    -1.9302	
     5.1193	   -19.0506	    -1.0071	     7.8049	   -18.2114	     4.9515	    -4.0283	     4.9515	     1.9302	    -3.0212	
     5.0354	   -19.0506	    -1.5106	     7.8049	   -18.4631	     4.7836	    -4.3640	     4.5319	     1.4267	    -3.6926	
     5.2032	   -18.7988	    -1.6785	     7.8888	   -18.3792	     4.6997	    -4.3640	     4.3640	     1.2589	    -4.0283	
     5.6229	   -18.3792	    -1.5106	     8.1406	   -17.9596	     4.8676	    -4.0283	     4.6158	     1.5106	    -3.7766	
     6.2943	   -17.7917	    -1.0071	     8.4763	   -17.2882	     5.1193	    -3.3569	     5.1193	     2.1820	    -3.0212	
     7.1335	   -17.0364	    -0.2518	     8.9798	   -16.3651	     5.3711	    -2.3499	     5.8746	     3.1891	    -1.8463	
     7.9727	   -16.3651	     0.5035	     9.3994	   -15.5258	     5.6229	    -1.3428	     6.7978	     4.3640	    -0.3357	
     8.7280	   -15.8615	     1.1749	     9.6512	   -14.7705	     5.7907	    -0.3357	     7.7209	     5.7068	     1.3428	
     9.2316	   -15.6937	     1.6785	     9.7351	   -14.2670	     5.6229	     0.5035	     8.5602	     6.8817	     2.9373	
     9.3994	   -15.7776	     1.8463	     9.6512	   -14.0152	     5.2032	     1.0910	     9.3155	     7.8049	     4.4479	
     9.3155	   -16.2811	     1.6785	     9.3155	   -14.2670	     4.4479	     1.2589	     9.9030	     8.4763	     5.7068	
     8.8959	   -17.0364	     1.1749	     8.7280	   -14.7705	     3.4409	     1.0071	    10.3226	     8.8959	     6.5460	
     8.3084	   -17.9596	     0.3357	     8.1406	   -15.5258	     2.2659	     0.5035	    10.7422	     8.8959	     6.8817	
     7.5531	   -19.1345	    -0.5875	     7.4692	   -16.5329	     1.0071	    -0.3357	    10.9940	     8.4763	     6.8817	
     6.7139	   -20.3934	    -1.7624	     6.7139	   -17.5400	    -0.2518	    -1.3428	    11.0779	     7.8888	     6.3782	
     5.7907	   -21.6522	    -3.0212	     5.9586	   -18.7149	    -1.3428	    -2.4338	    10.9940	     6.8817	     5.5389	
     4.7836	   -22.9950	    -4.2801	     5.2032	   -19.8898	    -2.2659	    -3.6087	    10.6583	     5.7068	     4.3640	
     3.7766	   -24.2538	    -5.5389	     4.4479	   -20.9808	    -2.9373	    -4.6997	    10.0708	     4.1962	     2.8534	
     2.6855	   -25.4288	    -6.7139	     3.7766	   -22.0718	    -3.4409	    -5.7068	     8.9798	     2.6016	     1.0910	
     1.6785	   -26.5198	    -7.7209	     3.0212	   -23.0789	    -3.7766	    -6.6299	     7.4692	     0.8392	    -0.6714	
     0.7553	   -27.3590	    -8.6441	     2.3499	   -23.8342	    -4.1122	    -7.3853	     5.5389	    -0.9232	    -2.4338	
     0.0000	   -27.9465	    -9.2316	     1.5106	   -24.5895	    -4.5319	    -7.8888	     3.1891	    -2.6855	    -4.1122	
    -0.5875	   -28.2822	    -9.6512	     0.7553	   -25.0931	    -5.0354	    -8.1406	     0.6714	    -4.3640	    -5.6229	
    -1.0071	   -28.3661	    -9.7351	    -0.1678	   -25.4288	    -5.6229	    -8.2245	    -1.9302	    -5.8746	    -6.8817	
    -1.2589	   -28.2822	    -9.7351	    -1.0910	   -25.5966	    -6.3782	    -8.1406	    -4.5319	    -7.2174	    -7.8888	
    -1.3428	   -27.9465	    -9.3994	    -1.9302	   -25.6805	    -7.0496	    -7.8888	    -6.7978	    -8.3084	    -8.7280	
    -1.1749	   -27.3590	    -8.8959	    -2.6855	   -25.5127	    -7.8049	    -7.4692	    -8.7280	    -9.1476	    -9.3155	
    -0.8392	   -26.5198	    -8.0566	    -3.3569	   -25.0931	    -8.3923	    -6.8817	   -10.1547	    -9.7351	    -9.6512	
    -0.1678	   -25.4288	    -6.9656	    -3.6926	   -24.5056	    -8.7280	    -6.1264	   -11.1618	   -10.0708	    -9.9030	
     0.5875	   -24.1699	    -5.7068	    -3.7766	   -23.7503	    -8.9798	    -5.3711	   -11.6653	   -10.1547	   -10.0708	
     1.4267	   -22.7432	    -4.4479	    -3.6926	   -22.9111	    -8.9798	    -4.5319	   -11.8332	   -10.0708	   -10.2386	
     2.3499	   -21.4005	    -3.1891	    -3.3569	   -21.9879	    -8.8120	    -3.7766	   -11.7493	    -9.9869	   -10.4904	
     3.1891	   -20.0577	    -2.0142	    -2.8534	   -21.2326	    -8.5602	    -3.2730	   -11.5814	    -9.9869	   -10.9100	
     3.7766	   -18.8828	    -1.1749	    -2.4338	   -20.6451	    -8.3084	    -2.9373	   -11.3297	   -10.0708	   -11.4975	
     4.1962	   -18.0435	    -0.6714	    -2.0981	   -20.2255	    -8.0566	    -2.9373	   -11.1618	   -10.3226	   -12.2528	
[Epoch Header]
[Trial Type]	21
[Accept]	1
[Correct]	0
[RT]	 0.000
[Resp]	0
[Epoch Data]
    -8.7280	    23.4985	    14.5187	    21.6522	    41.5421	    65.9637	    27.2751	    22.5754	    11.3297	    40.8707	
    -8.9798	    23.0789	    14.5187	    21.6522	    41.7938	    66.5512	    28.1982	    21.4844	    11.6653	    41.7938	
    -9.1476	    22.6593	    14.5187	    21.7361	    41.8777	    67.1387	    28.9536	    20.2255	    11.9171	    42.5491	
    -9.2316	    22.3236	    14.4348	    21.9879	    41.9617	    67.7261	    29.4571	    18.7988	    12.0010	    43.1366	
    -9.2316	    22.2397	    14.1830	    22.3236	    41.9617	    68.3136	    29.7089	    17.3721	    11.9171	    43.4723	
    -9.1476	    22.1558	    13.9313	    22.7432	    41.8777	    68.9011	    29.7089	    16.0294	    11.6653	    43.6401	
    -8.9798	    22.2397	    13.5956	    23.3307	    41.7099	    69.4046	    29.5410	    14.8544	    11.2457	    43.4723	
    -8.8120	    22.4075	    13.1760	    23.8342	    41.3742	    69.7403	    29.1214	    13.8474	    10.7422	    43.1366	
    -8.5602	    22.5754	    12.7563	    24.3378	    41.0385	    69.9921	    28.6179	    13.0081	     9.9869	    42.4652	
    -8.4763	    22.7432	    12.3367	    24.6735	    40.6189	    69.9921	    28.0304	    12.2528	     9.1476	    41.6260	
    -8.3923	    22.9111	    11.9171	    24.7574	    40.1993	    69.8242	    27.5269	    11.6653	     8.2245	    40.6189	
    -8.3084	    23.0789	    11.6653	    24.7574	    39.8636	    69.4885	    27.0233	    11.1618	     7.3013	    39.6118	
    -8.3084	    23.2468	    11.5814	    24.5895	    39.4440	    68.9850	    26.6876	    10.7422	     6.4621	    38.6047	
    -8.2245	    23.4985	    11.6653	    24.4217	    39.1922	    68.4814	    26.4359	    10.4065	     5.7907	    37.6816	
    -8.1406	    23.8342	    11.9171	    24.1699	    38.9404	    67.8940	    26.4359	    10.3226	     5.2032	    37.0102	
    -7.9727	    24.2538	    12.3367	    24.0021	    38.7726	    67.3904	    26.5198	    10.3226	     4.8676	    36.5906	
    -7.7209	    24.7574	    12.9242	    23.8342	    38.7726	    66.9708	    26.6876	    10.4904	     4.7836	    36.4227	
    -7.4692	    25.2609	    13.5956	    23.6664	    38.7726	    66.6351	    27.0233	    10.7422	     4.9515	    36.4227	
    -7.2174	    25.8484	    14.2670	    23.5825	    38.8565	    66.4673	    27.4429	    11.2457	     5.2872	    36.6745	
    -6.7978	    26.3519	    14.9384	    23.5825	    38.9404	    66.4673	    27.8625	    11.7493	     5.7068	    37.1780	
    -6.3782	    26.8555	    15.5258	    23.7503	    39.1922	    66.5512	    28.3661	    12.4207	     6.3782	    37.6816	
    -5.9586	    27.3590	    16.0294	    24.0021	    39.4440	    66.8030	    28.7857	    13.0920	     7.1335	    38.3530	
    -5.3711	    27.7786	    16.4490	    24.4217	    39.7797	    67.1387	    29.2892	    13.7634	     7.8888	    38.9404	
    -4.7836	    28.2822	    16.7007	    25.0092	    40.1993	    67.6422	    29.6249	    14.4348	     8.7280	    39.5279	
    -4.0283	    28.7018	    16.7847	    25.6805	    40.5350	    68.2297	    29.8767	    15.0223	     9.4833	    39.8636	
    -3.3569	    29.1214	    16.7007	    26.5198	    40.7867	    68.8171	    29.9606	    15.5258	    10.2386	    40.0314	
    -2.5177	    29.5410	    16.5329	    27.3590	    40.8707	    69.4046	    29.7928	    15.9454	    10.7422	    39.9475	
    -1.6785	    29.9606	    16.1133	    28.1982	    40.9546	    69.9921	    29.5410	    16.2811	    11.0779	    39.6118	
    -0.9232	    30.4642	    15.6097	    29.0375	    40.8707	    70.4956	    29.0375	    16.4490	    11.3297	    39.1083	
    -0.1678	    30.8838	    15.1062	    29.7928	    40.7867	    70.9152	    28.5339	    16.6168	    11.3297	    38.4369	
     0.5875	    31.3034	    14.5187	    30.3802	    40.5350	    71.2509	    27.8625	    16.6168	    11.2457	    37.5977	
     1.1749	    31.7230	    14.0152	    30.7999	    40.2832	    71.5027	    27.1912	    16.7007	    10.9940	    36.8423	
     1.5945	    31.9748	    13.5117	    31.0516	    39.8636	    71.7545	    26.5198	    16.7007	    10.7422	    36.1710	
     2.0142	    32.1426	    13.0081	    31.1356	    39.5279	    71.9223	    25.9323	    16.7007	    10.4904	    35.6674	
     2.1820	    32.3105	    12.5885	    31.0516	    39.1083	    72.0062	    25.3448	    16.8686	    10.3226	    35.3317	
     2.3499	    32.3944	    12.3367	    30.7159	    38.7726	    72.0901	    24.9252	    17.2043	    10.2386	    35.3317	
     2.4338	    32.5623	    12.2528	    30.3802	    38.5208	    72.2580	    24.7574	    17.7078	    10.4065	    35.5835	
     2.5177	    32.7301	    12.3367	    29.8767	    38.5208	    72.5098	    24.8413	    18.4631	    10.7422	    36.1710	
     2.6855	    32.9819	    12.6724	    29.4571	    38.6047	    72.7615	    25.1770	    19.5541	    11.3297	    37.0102	
     2.8534	    33.4015	    13.1760	    29.1214	    39.0244	    73.1812	    25.8484	    20.9808	    12.1689	    38.1012	
     3.0212	    33.7372	    13.7634	    28.7857	    39.5279	    73.6008	    26.7715	    22.5754	    13.0920	    39.2761	
     3.1891	    34.2407	    14.4348	    28.5339	    40.1993	    74.0204	    27.8625	    24.4217	    14.0991	    40.5350	
     3.3569	    34.6603	    15.1901	    28.2822	    40.8707	    74.4400	    28.9536	    26.1841	    15.1062	    41.7938	
     3.4409	    35.1639	    15.7776	    28.1982	    41.4581	    74.7757	    29.9606	    27.9465	    16.0294	    42.8848	
     3.5248	    35.5835	    16.2811	    28.1982	    41.9617	    75.0275	    30.7999	    29.4571	    16.7847	    43.7241	
     3.5248	    36.0031	    16.7007	    28.2822	    42.3813	    75.1953	    31.4713	    30.5481	    17.2882	    44.3954	
     3.6087	    36.4227	    16.9525	    28.5339	    42.5491	    75.3632	    31.8909	    31.1356	    17.5400	    44.7311	
     3.6926	    36.7584	    17.0364	    28.9536	    42.6331	    75.5310	    32.0587	    31.3034	    17.6239	    44.7311	
     3.6926	    37.0102	    16.9525	    29.4571	    42.5491	    75.7828	    31.9748	    30.8838	    17.4561	    44.5633	
     3.6926	    37.2620	    16.8686	    29.9606	    42.3813	    76.0345	    31.8069	    30.0446	    17.1204	    44.2276	
     3.6087	    37.4298	    16.6168	    30.4642	    42.1295	    76.4542	    31.4713	    28.8696	    16.7847	    43.7241	
     3.6087	    37.5977	    16.4490	    30.8838	    41.8777	    77.0416	    31.0516	    27.4429	    16.4490	    43.2205	
     3.6087	    37.7655	    16.1972	    31.3034	    41.6260	    77.7130	    30.7159	    25.9323	    16.1972	    42.8009	
     3.6087	    37.9333	    16.0294	    31.5552	    41.4581	    78.3844	    30.2963	    24.5895	    16.0294	    42.4652	
     3.6926	    38.1012	    15.9454	    31.8909	    41.3742	    79.1397	    30.0446	    23.4146	    16.1133	    42.2974	
     3.8605	    38.2690	    16.0294	    32.1426	    41.4581	    79.8950	    29.8767	    22.5754	    16.4490	    42.3813	
     4.1122	    38.5208	    16.1972	    32.3944	    41.5421	    80.6503	    29.9606	    21.9879	    16.8686	    42.7170	
     4.4479	    38.7726	    16.4490	    32.6462	    41.8777	    81.3217	    30.1285	    21.8201	    17.5400	    43.2205	
     4.6997	    39.1083	    16.8686	    32.7301	    42.2134	    81.9092	    30.3802	    21.7361	    18.2114	    43.8919	
     4.9515	    39.2761	    17.2882	    32.8140	    42.7170	    82.4127	    30.7999	    21.8201	    18.8828	    44.5633	
     5.2032	    39.5279	    17.7078	    32.7301	    43.1366	    82.7484	    31.3034	    21.9879	    19.3863	    45.2347	
     5.3711	    39.7797	    18.1274	    32.5623	    43.6401	    82.9163	    31.8069	    22.0718	    19.8059	    45.8221	
     5.6229	    40.1154	    18.5471	    32.4783	    44.0598	    83.0002	    32.3105	    22.0718	    20.0577	    46.2418	
     5.8746	    40.5350	    19.0506	    32.3944	    44.4794	    83.0841	    32.7301	    22.0718	    20.1416	    46.4096	
     6.2103	    41.0385	    19.4702	    32.3944	    44.7311	    83.0841	    32.9819	    21.9040	    19.9738	    46.3257	
     6.4621	    41.6260	    19.8898	    32.3944	    44.8990	    83.0002	    33.1497	    21.7361	    19.5541	    46.0739	
     6.6299	    42.2134	    20.1416	    32.5623	    44.8990	    82.8323	    33.2336	    21.4005	    18.9667	    45.4865	
     6.7139	    42.6331	    20.3934	    32.5623	    44.7311	    82.4127	    32.9819	    20.8969	    18.1274	    44.6472	
     6.7139	    42.8848	    20.3094	    32.5623	    44.3954	    81.8253	    32.6462	    20.2255	    17.0364	    43.5562	
     6.4621	    42.9688	    20.1416	    32.3944	    43.8080	    81.0699	    32.1426	    19.3863	    15.7776	    42.2974	
     6.0425	    42.8009	    19.7220	    32.1426	    43.2205	    80.0629	    31.4713	    18.3792	    14.3509	    41.0385	
     5.5389	    42.3813	    19.2184	    31.7230	    42.4652	    78.8879	    30.7999	    17.2882	    12.9242	    39.7797	
     5.0354	    41.7938	    18.5471	    31.2195	    41.7938	    77.6291	    30.1285	    16.1972	    11.5814	    38.5208	
     4.4479	    41.0385	    17.8757	    30.7159	    41.1224	    76.2863	    29.4571	    15.1901	    10.2386	    37.4298	
     3.9444	    40.1993	    17.2043	    30.2124	    40.5350	    75.1114	    28.8696	    14.3509	     9.1476	    36.5906	
     3.5248	    39.3600	    16.7007	    29.7089	    40.1993	    74.0204	    28.4500	    13.5956	     8.3084	    36.0870	
     3.3569	    38.6887	    16.3651	    29.2892	    40.0314	    73.1812	    28.2822	    13.1760	     7.7209	    35.9192	
     3.4409	    38.1851	    16.3651	    28.8696	    40.1993	    72.5937	    28.2822	    13.0081	     7.4692	    36.0870	
     3.6926	    37.8494	    16.6168	    28.5339	    40.6189	    72.2580	    28.6179	    13.0920	     7.5531	    36.6745	
     4.1122	    37.8494	    17.1204	    28.2822	    41.2064	    72.2580	    29.1214	    13.5117	     7.8888	    37.5977	
     4.6997	    38.0173	    17.7917	    28.0304	    42.0456	    72.4258	    29.7089	    14.0152	     8.4763	    38.8565	
     5.5389	    38.5208	    18.6310	    27.9465	    42.9688	    72.9294	    30.4642	    14.7705	     9.3155	    40.2832	
     6.3782	    39.1922	    19.6381	    28.1143	    43.9758	    73.5168	    31.2195	    15.6937	    10.3226	    41.7938	
     7.3013	    40.1154	    20.6451	    28.4500	    45.0668	    74.3561	    31.8909	    16.7007	    11.3297	    43.3044	
     8.2245	    41.1224	    21.5683	    29.0375	    46.0739	    75.1953	    32.5623	    17.6239	    12.4207	    44.6472	
     9.0637	    42.1295	    22.3236	    29.7928	    46.8292	    76.1185	    32.9819	    18.4631	    13.3438	    45.6543	
     9.6512	    43.0527	    22.9111	    30.5481	    47.4167	    76.8738	    33.1497	    19.1345	    14.0152	    46.3257	
     9.9869	    43.8080	    23.0789	    31.3034	    47.6685	    77.4612	    32.8979	    19.4702	    14.3509	    46.5775	
     9.9869	    44.1437	    22.9950	    31.8909	    47.5845	    77.7969	    32.3944	    19.6381	    14.3509	    46.3257	
     9.7351	    44.2276	    22.5754	    32.3105	    47.1649	    77.8809	    31.6391	    19.4702	    14.0991	    45.6543	
     9.2316	    44.0598	    21.9040	    32.5623	    46.6614	    77.8809	    30.7159	    19.1345	    13.5956	    44.6472	
     8.5602	    43.5562	    21.0648	    32.6462	    45.9061	    77.6291	    29.7928	    18.6310	    12.8403	    43.4723	
     7.7209	    42.7170	    20.0577	    32.5623	    45.0668	    77.2095	    28.7857	    18.0435	    12.0850	    42.2134	
     6.8817	    41.7099	    19.0506	    32.2266	    44.2276	    76.7059	    27.8625	    17.3721	    11.2457	    41.0385	
     5.9586	    40.6189	    18.0435	    31.7230	    43.3884	    76.1185	    27.0233	    16.7007	    10.4065	    39.9475	
     5.0354	    39.5279	    17.1204	    31.0516	    42.6331	    75.4471	    26.2680	    16.1972	     9.7351	    38.9404	
     4.2801	    38.5208	    16.2811	    30.2124	    42.0456	    74.6918	    25.6805	    15.8615	     9.2316	    38.2690	
     3.6087	    37.6816	    15.7776	    29.3732	    41.7099	    73.9365	    25.2609	    15.7776	     8.9798	    37.9333	
     3.1052	    37.1780	    15.4419	    28.6179	    41.4581	    73.1812	    24.9252	    16.0294	     8.9798	    37.8494	
     2.8534	    37.0102	    15.4419	    27.9465	    41.4581	    72.4258	    24.6735	    16.6168	     9.3155	    38.0173	
     2.8534	    37.0941	    15.6097	    27.4429	    41.6260	    71.8384	    24.4217	    17.4561	     9.8190	    38.5208	
     2.9373	    37.4298	    16.0294	    27.2751	    41.7938	    71.2509	    24.2538	    18.5471	    10.5743	    39.1922	
     3.1891	    38.0173	    16.5329	    27.4429	    42.0456	    70.8313	    24.0860	    19.8898	    11.4136	    39.9475	
     3.4409	    38.7726	    17.0364	    27.8625	    42.3813	    70.6635	    23.9182	    21.3165	    12.2528	    40.7028	
     3.7766	    39.6118	    17.5400	    28.5339	    42.6331	    70.6635	    23.8342	    22.6593	    12.9242	    41.3742	
     4.1122	    40.4510	    17.9596	    29.3732	    42.8848	    70.9152	    23.7503	    23.8342	    13.5117	    41.8777	
     4.2801	    41.2903	    18.2114	    30.2963	    43.0527	    71.4188	    23.5825	    24.6735	    13.9313	    42.0456	
     4.3640	    41.9617	    18.2114	    31.1356	    43.0527	    72.1741	    23.3307	    25.0092	    14.0152	    41.9617	
     4.2801	    42.5491	    18.0435	    31.8069	    42.9688	    73.0972	    22.9950	    24.9252	    13.8474	    41.5421	
     4.0283	    42.9688	    17.7917	    32.3944	    42.8009	    74.0204	    22.6593	    24.3378	    13.5117	    40.9546	
     3.6926	    43.3044	    17.4561	    32.8140	    42.5491	    74.9435	    22.3236	    23.3307	    13.0920	    40.1993	
     3.3569	    43.5562	    17.1204	    33.1497	    42.3813	    75.7828	    22.0718	    22.1558	    12.5885	    39.5279	
     3.1052	    43.8080	    16.8686	    33.3176	    42.2974	    76.5381	    22.0718	    20.8969	    12.2528	    38.9404	
     2.7695	    44.0598	    16.7847	    33.5693	    42.2974	    77.2095	    22.1558	    19.8059	    12.0010	    38.6047	
     2.6016	    44.3954	    16.8686	    33.6533	    42.3813	    77.8809	    22.4915	    18.8828	    12.0010	    38.6047	
     2.5177	    44.6472	    17.2882	    33.8211	    42.6331	    78.4683	    22.9111	    18.2953	    12.3367	    38.8565	
     2.4338	    44.9829	    17.8757	    33.9050	    43.0527	    79.0558	    23.6664	    18.1274	    12.8403	    39.5279	
     2.5177	    45.3186	    18.7988	    33.9890	    43.5562	    79.7272	    24.5056	    18.2953	    13.6795	    40.4510	
     2.7695	    45.7382	    19.8898	    34.1568	    44.2276	    80.3986	    25.4288	    18.8828	    14.6866	    41.7099	
     3.0212	    46.2418	    21.0648	    34.3246	    44.9829	    81.1539	    26.5198	    19.6381	    15.8615	    43.0527	
     3.3569	    46.6614	    22.2397	    34.4925	    45.8221	    81.8253	    27.5269	    20.7291	    17.1204	    44.5633	
     3.6926	    46.9971	    23.4146	    34.6603	    46.5775	    82.4966	    28.4500	    21.8201	    18.2953	    45.9900	
     3.8605	    47.2488	    24.2538	    34.8282	    47.2488	    83.1680	    29.2053	    22.9111	    19.3863	    47.3328	
     3.9444	    47.3328	    24.8413	    34.9960	    47.7524	    83.7555	    29.7928	    23.8342	    20.2255	    48.3398	
     3.6926	    47.2488	    25.0931	    34.9960	    48.1720	    84.1751	    30.1285	    24.5056	    20.8130	    49.0952	
     3.1891	    46.9131	    25.0092	    34.9960	    48.2559	    84.4269	    30.2124	    24.9252	    21.0648	    49.5148	
     2.5177	    46.3257	    24.5895	    34.7443	    48.1720	    84.4269	    30.0446	    25.0092	    20.9808	    49.5148	
     1.5106	    45.5704	    23.8342	    34.3246	    47.8363	    84.1751	    29.6249	    24.7574	    20.5612	    49.1791	
     0.3357	    44.7311	    22.9111	    33.8211	    47.3328	    83.6716	    29.1214	    24.2538	    19.8898	    48.5077	
    -0.9232	    43.8080	    21.8201	    33.0658	    46.6614	    83.0002	    28.4500	    23.5825	    18.9667	    47.6685	
    -2.1820	    42.8848	    20.7291	    32.2266	    45.9900	    82.1609	    27.7786	    22.8271	    17.9596	    46.6614	
    -3.3569	    42.0456	    19.7220	    31.3034	    45.3186	    81.1539	    27.2751	    21.9879	    16.9525	    45.6543	
    -4.4479	    41.2903	    18.8828	    30.3802	    44.7311	    80.2307	    26.8555	    21.2326	    16.0294	    44.8151	
    -5.2872	    40.7028	    18.2114	    29.3732	    44.3954	    79.2236	    26.6037	    20.6451	    15.1901	    44.0598	
    -5.8746	    40.2832	    17.7078	    28.3661	    44.1437	    78.3005	    26.6876	    20.1416	    14.5187	    43.5562	
    -6.3782	    39.9475	    17.5400	    27.2751	    44.1437	    77.4612	    26.9394	    19.8059	    14.0152	    43.3044	
    -6.5460	    39.7797	    17.5400	    26.1841	    44.3954	    76.6220	    27.4429	    19.5541	    13.6795	    43.3044	
    -6.6299	    39.6957	    17.8757	    25.0092	    44.8151	    75.9506	    28.1982	    19.4702	    13.5117	    43.4723	
    -6.5460	    39.6957	    18.2953	    23.8342	    45.4025	    75.2792	    28.9536	    19.3863	    13.5117	    43.8080	
    -6.3782	    39.8636	    18.8828	    22.7432	    46.1578	    74.6918	    29.7928	    19.3863	    13.5117	    44.2276	
    -6.0425	    40.0314	    19.5541	    21.5683	    46.8292	    74.1043	    30.6320	    19.3863	    13.5956	    44.6472	
    -5.7068	    40.3671	    20.3094	    20.5612	    47.5845	    73.6847	    31.3034	    19.3863	    13.7634	    45.0668	
    -5.2032	    40.7867	    21.0648	    19.6381	    48.2559	    73.2651	    31.8909	    19.3863	    13.8474	    45.4025	
    -4.7836	    41.2903	    21.7361	    18.9667	    48.7595	    73.0133	    32.2266	    19.3863	    13.8474	    45.6543	
    -4.3640	    41.7099	    22.2397	    18.3792	    49.0952	    72.7615	    32.3944	    19.3024	    13.7634	    45.7382	
    -4.1122	    42.1295	    22.4915	    18.0435	    49.2630	    72.5098	    32.2266	    19.1345	    13.5117	    45.5704	
    -3.9444	    42.3813	    22.5754	    17.9596	    49.1791	    72.3419	    31.8069	    18.8828	    13.1760	    45.2347	
    -3.8605	    42.6331	    22.4915	    17.9596	    48.9273	    72.1741	    31.2195	    18.5471	    12.7563	    44.8151	
    -3.7766	    42.8848	    22.1558	    18.2953	    48.5916	    72.0901	    30.4642	    18.2953	    12.2528	    44.3115	
    -3.6087	    43.1366	    21.9040	    18.7988	    48.2559	    72.0901	    29.7928	    18.1274	    11.9171	    43.8080	
    -3.4409	    43.4723	    21.5683	    19.4702	    48.0042	    72.1741	    29.1214	    18.2114	    11.7493	    43.4723	
    -3.1891	    43.8080	    21.2326	    20.3094	    47.8363	    72.4258	    28.6179	    18.4631	    11.6653	    43.3044	
    -2.8534	    44.2276	    20.9808	    21.1487	    47.6685	    72.6776	    28.1143	    19.0506	    11.7493	    43.3044	
    -2.5177	    44.5633	    20.7291	    21.9040	    47.6685	    72.9294	    27.7786	    19.8898	    12.0850	    43.4723	
    -2.0981	    44.8151	    20.5612	    22.4915	    47.6685	    73.0972	    27.6108	    20.8969	    12.5046	    43.8919	
    -1.6785	    44.9829	    20.4773	    22.9111	    47.6685	    73.1812	    27.5269	    22.2397	    13.0920	    44.3954	
    -1.2589	    45.0668	    20.3934	    23.0789	    47.7524	    73.2651	    27.6947	    23.6664	    13.8474	    45.1508	
    -0.7553	    45.0668	    20.4773	    23.1628	    47.9202	    73.3490	    28.0304	    25.3448	    14.6866	    46.0739	
    -0.2518	    45.0668	    20.6451	    23.2468	    48.0881	    73.6008	    28.3661	    27.1912	    15.6937	    47.1649	
     0.2518	    44.9829	    20.8130	    23.3307	    48.2559	    74.0204	    28.8696	    28.9536	    16.7847	    48.3398	
     0.7553	    44.9829	    21.0648	    23.5825	    48.4238	    74.7757	    29.2892	    30.6320	    17.7917	    49.4308	
     1.2589	    44.8990	    21.3165	    24.0021	    48.5916	    75.7828	    29.7089	    32.0587	    18.6310	    50.5219	
     1.7624	    44.8990	    21.4844	    24.6735	    48.7595	    77.0416	    30.1285	    33.0658	    19.3863	    51.4450	
     2.2659	    44.8990	    21.7361	    25.5127	    49.0112	    78.3844	    30.5481	    33.5693	    19.8898	    52.0325	
     2.6855	    44.9829	    22.0718	    26.4359	    49.2630	    79.7272	    30.8838	    33.4015	    20.0577	    52.3682	
     3.1052	    45.1508	    22.3236	    27.3590	    49.5148	    80.9021	    31.1356	    32.6462	    19.9738	    52.2842	
     3.4409	    45.3186	    22.5754	    28.3661	    49.8505	    81.9092	    31.3873	    31.2195	    19.4702	    51.7807	
     3.8605	    45.5704	    22.9111	    29.2892	    50.1862	    82.6645	    31.5552	    29.2892	    18.6310	    50.9415	
     4.3640	    45.9061	    23.1628	    30.0446	    50.5219	    83.1680	    31.7230	    27.0233	    17.6239	    49.7665	
     4.8676	    46.2418	    23.3307	    30.7159	    50.8575	    83.5037	    31.7230	    24.5056	    16.3651	    48.3398	
     5.3711	    46.5775	    23.4985	    31.1356	    51.1932	    83.5876	    31.7230	    22.1558	    15.1062	    46.8292	
     5.9586	    46.9131	    23.5825	    31.4713	    51.4450	    83.5037	    31.7230	    19.8898	    13.8474	    45.2347	
     6.4621	    47.2488	    23.6664	    31.5552	    51.6968	    83.3359	    31.6391	    17.9596	    12.6724	    43.8080	
     6.9656	    47.5845	    23.8342	    31.5552	    51.8646	    83.1680	    31.6391	    16.3651	    11.7493	    42.6331	
     7.4692	    47.9202	    23.9182	    31.3873	    51.9485	    82.9163	    31.6391	    15.1901	    10.9940	    41.6260	
     7.8049	    48.1720	    24.1699	    31.0516	    52.1164	    82.6645	    31.6391	    14.4348	    10.4904	    40.9546	
     8.0566	    48.4238	    24.5056	    30.7159	    52.2003	    82.4966	    31.8069	    14.0152	    10.2386	    40.6189	
     8.3084	    48.6755	    24.8413	    30.2963	    52.2842	    82.2449	    32.1426	    13.8474	    10.1547	    40.5350	
     8.3923	    48.9273	    25.3448	    29.8767	    52.4521	    82.1609	    32.5623	    14.0152	    10.3226	    40.7028	
     8.3084	    49.0952	    25.9323	    29.5410	    52.5360	    82.0770	    33.0658	    14.4348	    10.5743	    41.1224	
     8.3084	    49.2630	    26.4359	    29.2053	    52.6199	    81.9931	    33.5693	    14.8544	    10.9940	    41.6260	
     8.1406	    49.4308	    26.9394	    29.1214	    52.7039	    81.9931	    34.0729	    15.4419	    11.4136	    42.0456	
     8.0566	    49.5987	    27.3590	    29.1214	    52.7039	    82.0770	    34.4925	    15.9454	    11.8332	    42.4652	
     7.9727	    49.7665	    27.6947	    29.2892	    52.6199	    82.1609	    34.7443	    16.4490	    12.1689	    42.7170	
     7.9727	    50.0183	    27.7786	    29.6249	    52.4521	    82.2449	    34.7443	    16.9525	    12.3367	    42.7170	
     7.9727	    50.1862	    27.6947	    30.1285	    52.1164	    82.4127	    34.5764	    17.2882	    12.3367	    42.4652	
     7.8888	    50.3540	    27.3590	    30.7159	    51.6129	    82.5806	    34.0729	    17.5400	    12.1689	    41.9617	
     7.8049	    50.3540	    26.7715	    31.2195	    50.9415	    82.7484	    33.4015	    17.5400	    11.8332	    41.1224	
     7.5531	    50.1862	    25.9323	    31.7230	    50.1022	    82.8323	    32.5623	    17.3721	    11.2457	    40.1154	
     7.3013	    50.0183	    25.0092	    32.1426	    49.2630	    82.9163	    31.7230	    17.0364	    10.4904	    39.0244	
     6.8817	    49.6826	    24.0860	    32.4783	    48.3398	    82.9163	    30.7999	    16.6168	     9.7351	    37.9333	
     6.3782	    49.2630	    23.0789	    32.5623	    47.4167	    82.9163	    29.9606	    15.9454	     8.8959	    36.9263	
     5.8746	    48.8434	    22.2397	    32.5623	    46.5775	    82.8323	    29.2053	    15.1901	     8.1406	    36.0870	
     5.3711	    48.3398	    21.4005	    32.3944	    45.7382	    82.6645	    28.4500	    14.3509	     7.5531	    35.4996	
     4.8676	    47.9202	    20.7291	    32.0587	    45.0668	    82.4127	    27.8625	    13.4277	     7.0496	    35.2478	
     4.4479	    47.5845	    20.2255	    31.7230	    44.5633	    82.2449	    27.4429	    12.6724	     6.8817	    35.4156	
     4.3640	    47.5006	    19.9738	    31.3034	    44.3115	    82.1609	    27.3590	    12.0850	     6.8817	    35.9192	
     4.4479	    47.5845	    20.0577	    30.9677	    44.3954	    82.1609	    27.6108	    11.7493	     7.3013	    36.8423	
     4.7836	    48.0042	    20.4773	    30.7999	    44.7311	    82.3288	    28.1982	    11.7493	     8.0566	    38.1012	
     5.4550	    48.6755	    21.1487	    30.7159	    45.4865	    82.4966	    29.0375	    12.0850	     9.0637	    39.6118	
     6.2943	    49.5987	    22.0718	    30.7159	    46.4096	    82.7484	    30.2124	    12.6724	    10.2386	    41.2064	
     7.2174	    50.6058	    23.1628	    30.7159	    47.5845	    82.9163	    31.5552	    13.4277	    11.4136	    42.8009	
     8.2245	    51.6968	    24.1699	    30.7999	    48.6755	    82.9163	    32.8979	    14.3509	    12.5046	    44.1437	
     9.1476	    52.7039	    25.1770	    30.8838	    49.7665	    82.7484	    34.1568	    15.1901	    13.4277	    45.1508	
    10.0708	    53.5431	    25.9323	    30.7999	    50.7736	    82.3288	    35.3317	    16.0294	    14.0152	    45.7382	
    10.7422	    54.1306	    26.4359	    30.7999	    51.4450	    81.6574	    36.3388	    16.7007	    14.1830	    45.9061	
    11.1618	    54.2984	    26.6037	    30.6320	    51.8646	    80.6503	    36.9263	    17.2043	    14.0152	    45.5704	
    11.3297	    54.2145	    26.3519	    30.3802	    51.9485	    79.3915	    37.1780	    17.6239	    13.5117	    44.8151	
    11.2457	    53.7109	    25.8484	    30.0446	    51.8646	    77.8809	    37.0941	    17.7917	    12.5885	    43.7241	
    10.9100	    52.9556	    25.0931	    29.5410	    51.4450	    76.2024	    36.7584	    17.7917	    11.4136	    42.2974	
    10.4065	    51.9485	    24.2538	    28.9536	    51.0254	    74.5239	    36.0870	    17.5400	     9.9869	    40.7867	
     9.7351	    50.8575	    23.3307	    28.1143	    50.3540	    72.8455	    35.2478	    17.1204	     8.5602	    39.1922	
     9.0637	    49.6826	    22.4915	    27.1912	    49.6826	    71.5027	    34.2407	    16.5329	     7.2174	    37.6816	
     8.2245	    48.5077	    21.6522	    26.0162	    49.0112	    70.4117	    33.1497	    15.6097	     5.8746	    36.4227	
     7.4692	    47.2488	    20.8969	    24.7574	    48.2559	    69.5724	    32.1426	    14.6027	     4.7836	    35.3317	
     6.6299	    46.0739	    20.3094	    23.4146	    47.5845	    69.1528	    31.1356	    13.3438	     3.9444	    34.5764	
     5.7907	    44.9829	    19.8059	    22.0718	    46.9971	    68.9850	    30.2963	    12.0850	     3.3569	    34.2407	
     5.1193	    44.0598	    19.5541	    20.8130	    46.5775	    69.0689	    29.5410	    10.7422	     3.1891	    34.2407	
     4.5319	    43.3884	    19.4702	    19.8059	    46.3257	    69.4885	    29.0375	     9.6512	     3.3569	    34.4925	
     4.0283	    42.9688	    19.5541	    19.1345	    46.2418	    70.0760	    28.6179	     8.8120	     3.7766	    35.0800	
     3.7766	    42.8009	    19.6381	    18.7149	    46.2418	    70.9991	    28.2822	     8.3084	     4.5319	    35.8353	
     3.5248	    42.8848	    19.8898	    18.6310	    46.3257	    72.0901	    27.9465	     8.1406	     5.3711	    36.7584	
     3.4409	    43.0527	    20.0577	    18.8828	    46.4096	    73.4329	    27.7786	     8.3084	     6.3782	    37.5977	
     3.4409	    43.3884	    20.3094	    19.4702	    46.5775	    74.8596	    27.5269	     8.7280	     7.3013	    38.3530	
     3.5248	    43.7241	    20.3934	    20.3094	    46.6614	    76.4542	    27.1912	     9.3155	     8.1406	    39.0244	
     3.4409	    44.0598	    20.3094	    21.4005	    46.5775	    77.8809	    26.7715	    10.0708	     8.8959	    39.5279	
     3.3569	    44.2276	    19.9738	    22.4915	    46.4096	    79.1397	    26.1841	    10.7422	     9.3155	    39.7797	
     3.1052	    44.1437	    19.3863	    23.5825	    45.9061	    80.1468	    25.3448	    11.4136	     9.4833	    39.7797	
     2.6016	    43.8080	    18.6310	    24.5056	    45.3186	    80.9021	    24.3378	    11.8332	     9.3994	    39.4440	
     2.0981	    43.3884	    17.7078	    25.2609	    44.4794	    81.4056	    23.2468	    12.1689	     9.0637	    39.0244	
     1.5106	    42.8009	    16.7007	    25.8484	    43.5562	    81.6574	    22.1558	    12.2528	     8.5602	    38.3530	
     0.8392	    42.1295	    15.6097	    26.1002	    42.7170	    81.7413	    21.2326	    12.2528	     8.0566	    37.7655	
     0.1678	    41.4581	    14.6866	    26.2680	    41.9617	    81.7413	    20.5612	    12.2528	     7.4692	    37.2620	
    -0.4196	    40.8707	    14.0152	    26.1841	    41.3742	    81.7413	    20.2255	    12.1689	     7.0496	    36.9263	
    -0.9232	    40.3671	    13.5117	    25.9323	    41.0385	    81.6574	    20.1416	    12.2528	     6.7978	    36.8423	
    -1.4267	    40.1154	    13.2599	    25.6805	    40.9546	    81.6574	    20.5612	    12.4207	     6.7978	    37.0102	
    -1.6785	    39.9475	    13.4277	    25.4288	    41.1224	    81.7413	    21.3165	    12.7563	     6.9656	    37.4298	
    -1.8463	    40.1154	    13.8474	    25.1770	    41.7099	    81.9931	    22.4915	    13.2599	     7.4692	    38.1851	
    -1.8463	    40.4510	    14.6027	    25.0092	    42.4652	    82.2449	    23.9182	    13.9313	     8.1406	    39.1083	
    -1.6785	    41.0385	    15.6097	    24.9252	    43.4723	    82.5806	    25.5127	    14.6866	     8.9798	    40.1154	
    -1.3428	    41.7099	    16.7007	    24.8413	    44.5633	    82.9163	    27.2751	    15.4419	     9.9869	    41.2064	
    -0.9232	    42.5491	    17.8757	    24.7574	    45.7382	    83.1680	    28.9536	    16.1972	    10.9100	    42.2974	
    -0.3357	    43.4723	    19.1345	    24.6735	    46.9131	    83.4198	    30.6320	    16.7007	    11.6653	    43.1366	
     0.1678	    44.3954	    20.2255	    24.5895	    48.0042	    83.5037	    32.0587	    17.0364	    12.1689	    43.7241	
     0.6714	    45.2347	    21.1487	    24.4217	    48.8434	    83.4198	    33.1497	    17.1204	    12.3367	    43.8919	
     1.0910	    46.0739	    21.9040	    24.3378	    49.5148	    83.1680	    34.0729	    16.7847	    12.1689	    43.6401	
     1.4267	    46.7453	    22.3236	    24.0860	    49.9344	    82.7484	    34.5764	    16.1133	    11.4975	    43.0527	
     1.5945	    47.2488	    22.4075	    23.7503	    50.0183	    82.0770	    34.8282	    15.1901	    10.4065	    41.9617	
     1.6785	    47.5006	    22.2397	    23.3307	    49.8505	    81.2378	    34.7443	    14.0152	     8.9798	    40.6189	
     1.5945	    47.5006	    21.7361	    22.7432	    49.4308	    80.2307	    34.3246	    12.5885	     7.3013	    39.1083	
     1.2589	    47.1649	    20.8969	    22.0718	    48.8434	    79.0558	    33.7372	    10.9940	     5.6229	    37.4298	
     0.8392	    46.6614	    19.9738	    21.3165	    48.0881	    77.7969	    32.9819	     9.3994	     3.8605	    35.8353	
     0.2518	    45.9061	    18.8828	    20.4773	    47.2488	    76.4542	    32.2266	     7.8049	     2.1820	    34.4086	
    -0.4196	    44.9829	    17.7078	    19.7220	    46.3257	    75.1114	    31.3873	     6.3782	     0.8392	    33.2336	
    -1.2589	    43.9758	    16.6168	    18.8828	    45.5704	    73.8525	    30.7159	     5.2032	    -0.2518	    32.3105	
    -2.1820	    42.9688	    15.6097	    18.0435	    44.8151	    72.5937	    30.1285	     4.2801	    -1.0071	    31.8069	
    -3.1052	    42.1295	    14.7705	    17.2882	    44.3954	    71.5027	    29.8767	     3.6926	    -1.3428	    31.8069	
    -3.8605	    41.3742	    14.2670	    16.6168	    44.1437	    70.5795	    29.8767	     3.6087	    -1.2589	    32.2266	
    -4.5319	    41.0385	    14.0991	    16.1133	    44.1437	    69.8242	    30.1285	     3.9444	    -0.7553	    32.9819	
    -4.8676	    40.9546	    14.2670	    15.8615	    44.4794	    69.2368	    30.5481	     4.6997	     0.0000	    34.1568	
    -5.0354	    41.1224	    14.8544	    15.7776	    45.0668	    68.9011	    31.2195	     5.8746	     1.0910	    35.4996	
    -5.0354	    41.6260	    15.6097	    15.8615	    45.8221	    68.6493	    31.8909	     7.3853	     2.1820	    37.0102	
    -4.8676	    42.3813	    16.5329	    16.1133	    46.5775	    68.4814	    32.5623	     9.0637	     3.3569	    38.4369	
    -4.6158	    43.2205	    17.6239	    16.4490	    47.4167	    68.4814	    33.0658	    10.8261	     4.3640	    39.6957	
    -4.3640	    44.0598	    18.6310	    16.8686	    48.0881	    68.7332	    33.4854	    12.5885	     5.2032	    40.7028	
    -4.0283	    44.8990	    19.4702	    17.3721	    48.5916	    69.0689	    33.6533	    14.0991	     5.7907	    41.4581	
    -3.8605	    45.5704	    20.1416	    17.7917	    48.8434	    69.6564	    33.4854	    15.2740	     6.0425	    41.8777	
    -3.6926	    46.0739	    20.5612	    18.2114	    48.8434	    70.3278	    33.0658	    16.1133	     5.9586	    41.8777	
    -3.6926	    46.4096	    20.6451	    18.5471	    48.5077	    70.9991	    32.3105	    16.2811	     5.6229	    41.4581	
    -3.7766	    46.5775	    20.4773	    18.7149	    47.9202	    71.6705	    31.3034	    16.0294	     4.9515	    40.8707	
    -3.9444	    46.6614	    20.1416	    18.7988	    47.1649	    72.3419	    30.1285	    15.2740	     4.1962	    40.0314	
    -4.1122	    46.6614	    19.7220	    18.8828	    46.3257	    73.0133	    28.8696	    14.0152	     3.4409	    39.1922	
    -4.3640	    46.6614	    19.1345	    18.7988	    45.4865	    73.6847	    27.6108	    12.5046	     2.7695	    38.4369	
    -4.6997	    46.7453	    18.5471	    18.5471	    44.7311	    74.2722	    26.4359	    10.8261	     2.2659	    37.7655	
    -5.1193	    46.7453	    17.9596	    18.2114	    43.8919	    74.7757	    25.3448	     9.1476	     1.9302	    37.2620	
    -5.6229	    46.6614	    17.2882	    17.5400	    43.2205	    75.2792	    24.4217	     7.6370	     1.6785	    37.0102	
    -6.2103	    46.5775	    16.7007	    16.7847	    42.5491	    75.6149	    23.5825	     6.2943	     1.6785	    36.9263	
    -6.7978	    46.4935	    16.0294	    15.8615	    41.9617	    75.8667	    23.0789	     5.2872	     1.7624	    37.0102	
    -7.3013	    46.3257	    15.5258	    14.8544	    41.4581	    76.0345	    22.6593	     4.6997	     2.0981	    37.3459	
    -7.6370	    46.2418	    15.1062	    14.0991	    41.1224	    76.2863	    22.5754	     4.4479	     2.5177	    37.8494	
    -7.6370	    46.3257	    14.8544	    13.4277	    40.9546	    76.6220	    22.5754	     4.5319	     3.1052	    38.5208	
    -7.3853	    46.4935	    14.8544	    13.0920	    40.8707	    77.0416	    22.9111	     4.9515	     3.8605	    39.2761	
    -6.7139	    46.8292	    15.0223	    13.0081	    40.9546	    77.5452	    23.3307	     5.7068	     4.6158	    40.0314	
    -5.7907	    47.3328	    15.2740	    13.2599	    41.1224	    78.1326	    23.8342	     6.5460	     5.3711	    40.7028	
    -4.6997	    47.9202	    15.6937	    13.6795	    41.3742	    78.8040	    24.4217	     7.4692	     6.1264	    41.2903	
    -3.4409	    48.5916	    16.0294	    14.3509	    41.5421	    79.4754	    24.9252	     8.3923	     6.7978	    41.7099	
    -2.0981	    49.2630	    16.2811	    15.1901	    41.7099	    80.1468	    25.3448	     9.2316	     7.2174	    41.8777	
    -0.8392	    49.8505	    16.4490	    16.0294	    41.7099	    80.7343	    25.6805	     9.9030	     7.3853	    41.8777	
     0.3357	    50.3540	    16.3651	    16.9525	    41.6260	    81.3217	    25.8484	    10.4904	     7.4692	    41.7099	
     1.4267	    50.7736	    16.1972	    17.8757	    41.3742	    81.9092	    25.8484	    10.9100	     7.3013	    41.4581	
     2.3499	    51.1093	    15.9454	    18.6310	    41.2064	    82.4127	    25.8484	    11.1618	     7.0496	    41.1224	
     3.0212	    51.2772	    15.6097	    19.3024	    40.9546	    82.8323	    25.7645	    11.3297	     6.7139	    40.8707	
     3.5248	    51.4450	    15.2740	    19.7220	    40.7867	    83.0841	    25.5966	    11.4136	     6.3782	    40.7028	
     3.8605	    51.5289	    15.0223	    19.9738	    40.6189	    83.3359	    25.4288	    11.4136	     5.9586	    40.6189	
     4.1122	    51.6129	    14.7705	    19.9738	    40.4510	    83.4198	    25.4288	    11.4136	     5.6229	    40.6189	
     4.1962	    51.6968	    14.6027	    19.7220	    40.5350	    83.3359	    25.4288	    11.4975	     5.3711	    40.8707	
     4.1962	    51.7807	    14.6866	    19.3024	    40.7028	    83.0841	    25.5966	    11.5814	     5.2032	    41.2064	
     4.1962	    52.0325	    14.9384	    18.7149	    41.0385	    82.8323	    25.9323	    11.7493	     5.1193	    41.6260	
     4.1962	    52.2842	    15.3580	    18.0435	    41.6260	    82.3288	    26.4359	    12.0850	     5.2032	    42.2134	
     4.1962	    52.5360	    15.9454	    17.2043	    42.2134	    81.7413	    27.0233	    12.4207	     5.2872	    42.7170	
     4.2801	    52.7878	    16.6168	    16.2811	    42.8848	    81.0699	    27.6108	    12.9242	     5.3711	    43.2205	
     4.1962	    52.9556	    17.2882	    15.4419	    43.5562	    80.1468	    28.1982	    13.3438	     5.4550	    43.5562	
     4.1962	    53.0396	    17.9596	    14.7705	    44.1437	    79.2236	    28.7857	    13.8474	     5.4550	    43.7241	
     4.0283	    53.0396	    18.5471	    14.1830	    44.6472	    78.2166	    29.2053	    14.2670	     5.3711	    43.7241	
     3.9444	    53.0396	    19.0506	    13.8474	    45.1508	    77.1255	    29.5410	    14.6866	     5.1193	    43.4723	
     3.8605	    53.1235	    19.4702	    13.8474	    45.4865	    76.0345	    29.8767	    15.0223	     4.6997	    42.9688	
     3.8605	    53.2074	    19.8059	    14.0152	    45.8221	    75.1114	    30.0446	    15.2740	     4.1962	    42.3813	
     3.9444	    53.2913	    20.0577	    14.5187	    46.0739	    74.2722	    30.1285	    15.2740	     3.6087	    41.6260	
     4.1962	    53.5431	    20.2255	    15.1062	    46.3257	    73.7686	    30.1285	    15.0223	     2.9373	    40.8707	
     4.5319	    53.7949	    20.3934	    15.9454	    46.5775	    73.5168	    30.2124	    14.5187	     2.1820	    40.1154	
     4.8676	    54.1306	    20.4773	    16.7847	    46.7453	    73.6008	    30.2963	    13.7634	     1.5106	    39.4440	
     5.2872	    54.4662	    20.5612	    17.7078	    46.9971	    74.1043	    30.3802	    12.6724	     0.9232	    38.9404	
     5.6229	    54.7180	    20.5612	    18.3792	    47.2488	    74.7757	    30.4642	    11.4136	     0.5035	    38.6047	
     5.8746	    55.0537	    20.7291	    18.9667	    47.5845	    75.6989	    30.7159	     9.9869	     0.1678	    38.6047	
     6.2103	    55.3894	    20.8969	    19.3863	    47.9202	    76.6220	    30.9677	     8.7280	     0.0839	    38.7726	
     6.5460	    55.8090	    21.2326	    19.5541	    48.3398	    77.6291	    31.4713	     7.6370	     0.2518	    39.3600	
     6.9656	    56.3965	    21.9040	    19.8059	    48.9273	    78.7201	    32.1426	     6.8817	     0.7553	    40.1993	
     7.6370	    57.1518	    22.7432	    20.0577	    49.6826	    79.8950	    32.9819	     6.5460	     1.5945	    41.2903	
     8.4763	    58.1589	    23.9182	    20.5612	    50.6058	    81.4056	    34.0729	     6.7978	     2.7695	    42.7170	
     9.4833	    59.2499	    25.2609	    21.3165	    51.6129	    83.0841	    35.2478	     7.4692	     4.1962	    44.3954	
    10.7422	    60.5927	    26.7715	    22.4075	    52.7039	    84.9304	    36.4227	     8.6441	     5.8746	    46.1578	
    12.0850	    61.9354	    28.1982	    23.6664	    53.7109	    86.9446	    37.5137	    10.1547	     7.5531	    47.9202	
    13.5956	    63.3621	    29.5410	    25.2609	    54.7180	    89.0427	    38.4369	    11.8332	     9.3155	    49.5987	
    15.1062	    64.7049	    30.7999	    27.0233	    55.6412	    91.0568	    39.1922	    13.6795	    10.9100	    51.1093	
    16.5329	    66.0477	    31.8069	    28.9536	    56.3965	    92.9871	    39.7797	    15.4419	    12.3367	    52.3682	
    17.8757	    67.3065	    32.5623	    30.7999	    56.9839	    94.6655	    40.0314	    17.1204	    13.4277	    53.3752	
    19.0506	    68.3136	    33.0658	    32.6462	    57.3196	    96.0922	    39.9475	    18.5471	    14.2670	    54.0466	
    19.9738	    69.0689	    33.2336	    34.3246	    57.3196	    97.2672	    39.5279	    19.7220	    14.6866	    54.4662	
    20.5612	    69.5724	    33.0658	    35.6674	    57.1518	    98.0225	    38.9404	    20.6451	    14.8544	    54.4662	
    20.8130	    69.6564	    32.5623	    36.7584	    56.6483	    98.4421	    38.1012	    21.2326	    14.6866	    54.2984	
    20.8130	    69.5724	    31.9748	    37.5137	    55.9769	    98.5260	    37.0941	    21.4844	    14.3509	    53.7949	
    20.5612	    69.3207	    31.1356	    37.9333	    55.2216	    98.3582	    36.0870	    21.5683	    13.8474	    53.2074	
    20.1416	    68.9011	    30.2963	    38.1012	    54.2984	    97.9385	    35.0800	    21.4844	    13.3438	    52.6199	
    19.6381	    68.3136	    29.3732	    37.9333	    53.3752	    97.3511	    34.0729	    21.3165	    12.9242	    52.0325	
    19.0506	    67.7261	    28.5339	    37.5977	    52.4521	    96.5958	    33.2336	    21.0648	    12.5046	    51.5289	
    18.4631	    67.1387	    27.7786	    37.0102	    51.6129	    95.7565	    32.5623	    20.8130	    12.2528	    51.1932	
    17.7078	    66.5512	    27.1072	    36.1710	    50.9415	    94.8334	    32.0587	    20.4773	    12.1689	    51.0254	
    17.0364	    65.9637	    26.6037	    35.1639	    50.4379	    93.9102	    31.8069	    20.2255	    12.1689	    51.0254	
    16.2811	    65.3763	    26.2680	    34.0729	    50.1022	    92.9871	    31.8069	    19.9738	    12.3367	    51.1932	
    15.4419	    64.8727	    26.0162	    32.8979	    50.0183	    92.2318	    31.8909	    19.6381	    12.5046	    51.3611	
    14.6866	    64.5370	    25.9323	    31.6391	    49.9344	    91.3925	    32.1426	    19.3024	    12.5885	    51.6129	
    13.8474	    64.2014	    26.0162	    30.3802	    50.0183	    90.7211	    32.5623	    18.9667	    12.6724	    51.8646	
    13.0920	    64.0335	    26.1002	    29.2053	    50.1862	    90.0497	    32.9819	    18.4631	    12.5885	    51.8646	
    12.4207	    63.9496	    26.3519	    28.1982	    50.4379	    89.4623	    33.4854	    17.9596	    12.3367	    51.7807	
    11.9171	    64.1174	    26.6037	    27.4429	    50.6897	    88.9587	    33.9050	    17.3721	    12.0010	    51.4450	
    11.5814	    64.2853	    26.8555	    26.8555	    50.9415	    88.4552	    34.3246	    16.7007	    11.4136	    50.9415	
    11.3297	    64.4531	    27.1072	    26.4359	    51.1093	    88.0356	    34.5764	    15.9454	    10.6583	    50.1862	
    11.0779	    64.5370	    27.1072	    26.1002	    51.1932	    87.5320	    34.7443	    15.1901	     9.7351	    49.2630	
    10.7422	    64.4531	    27.0233	    25.7645	    51.1932	    86.9446	    34.7443	    14.2670	     8.6441	    48.1720	
    10.3226	    64.2014	    26.6876	    25.5127	    51.0254	    86.2732	    34.5764	    13.3438	     7.4692	    46.9131	
     9.9030	    63.6978	    26.2680	    25.1770	    50.7736	    85.4340	    34.4086	    12.3367	     6.2103	    45.4865	
     9.3155	    63.1104	    25.6805	    24.7574	    50.5219	    84.5108	    34.0729	    11.4136	     4.9515	    44.0598	
     8.6441	    62.4390	    25.0092	    24.1699	    50.1862	    83.4198	    33.8211	    10.5743	     3.6926	    42.5491	
     7.9727	    61.7676	    24.4217	    23.5825	    49.8505	    82.2449	    33.6533	     9.9030	     2.6855	    41.2064	
     7.3853	    61.1801	    23.9182	    22.9111	    49.5987	    81.0699	    33.5693	     9.4833	     1.9302	    40.1154	
     6.7978	    60.6766	    23.5825	    22.2397	    49.4308	    79.8111	    33.6533	     9.3994	     1.4267	    39.1922	
     6.2103	    60.3409	    23.4985	    21.4844	    49.4308	    78.5522	    33.9890	     9.5673	     1.2589	    38.6047	
     5.7068	    60.0891	    23.4985	    20.6451	    49.5987	    77.3773	    34.4925	    10.0708	     1.4267	    38.3530	
     5.3711	    59.9213	    23.8342	    19.8059	    49.9344	    76.3702	    35.1639	    10.9100	     1.9302	    38.3530	
     5.0354	    59.9213	    24.2538	    18.9667	    50.3540	    75.5310	    35.9192	    12.0010	     2.6016	    38.7726	
     4.8676	    60.0052	    24.8413	    18.2953	    50.9415	    74.9435	    36.7584	    13.2599	     3.5248	    39.3600	
     4.8676	    60.2570	    25.5127	    17.7917	    51.5289	    74.6918	    37.5137	    14.6027	     4.6158	    40.1993	
     4.9515	    60.5927	    26.2680	    17.5400	    52.0325	    74.9435	    38.1851	    15.8615	     5.6229	    41.2064	
     5.1193	    61.0962	    26.9394	    17.4561	    52.5360	    75.5310	    38.6047	    16.9525	     6.6299	    42.1295	
     5.4550	    61.5997	    27.6108	    17.6239	    52.8717	    76.4542	    38.7726	    17.5400	     7.4692	    42.8848	
     5.7068	    62.1872	    28.0304	    17.9596	    52.9556	    77.7130	    38.6887	    17.7917	     7.9727	    43.5562	
     5.8746	    62.6907	    28.1982	    18.3792	    52.9556	    78.9719	    38.2690	    17.4561	     8.2245	    43.8919	
     5.9586	    63.1104	    28.1982	    18.9667	    52.7039	    80.3146	    37.6816	    16.5329	     8.1406	    43.8919	
     5.8746	    63.3621	    27.8625	    19.7220	    52.2842	    81.4896	    36.9263	    15.2740	     7.7209	    43.5562	
     5.7068	    63.5300	    27.2751	    20.3934	    51.6968	    82.4966	    36.0031	    13.6795	     6.9656	    42.9688	
     5.3711	    63.5300	    26.6037	    21.0648	    51.0254	    83.3359	    34.9960	    12.0010	     6.1264	    42.2134	
     4.9515	    63.4460	    25.8484	    21.7361	    50.2701	    84.0073	    33.9890	    10.3226	     5.2872	    41.3742	
     4.5319	    63.2782	    25.0092	    22.3236	    49.5987	    84.5108	    33.0658	     8.8959	     4.4479	    40.6189	
     4.0283	    63.0264	    24.3378	    22.8271	    48.9273	    84.8465	    32.3105	     7.8049	     3.7766	    39.9475	
     3.6087	    62.7747	    23.7503	    23.2468	    48.4238	    85.0983	    31.8069	     6.9656	     3.2730	    39.5279	
     3.1891	    62.6907	    23.4146	    23.4985	    48.0881	    85.2661	    31.4713	     6.4621	     3.1052	    39.2761	
     3.0212	    62.6068	    23.2468	    23.7503	    47.9202	    85.3500	    31.4713	     6.2103	     3.1052	    39.3600	
     2.9373	    62.7747	    23.4146	    24.0021	    48.0042	    85.4340	    31.7230	     6.2943	     3.3569	    39.7797	
     3.1052	    63.1943	    23.8342	    24.3378	    48.3398	    85.6018	    32.1426	     6.7139	     3.8605	    40.3671	
     3.5248	    63.7817	    24.5056	    24.7574	    48.9273	    85.8536	    32.8140	     7.2174	     4.5319	    41.2903	
     4.1122	    64.5370	    25.3448	    25.3448	    49.6826	    86.2732	    33.5693	     7.9727	     5.3711	    42.2134	
     4.7836	    65.4602	    26.3519	    26.0162	    50.5219	    86.7767	    34.3246	     8.7280	     6.2103	    43.2205	
     5.5389	    66.5512	    27.3590	    26.8555	    51.3611	    87.2803	    35.0800	     9.3994	     7.0496	    44.2276	
     6.2103	    67.5583	    28.2822	    27.6108	    52.1164	    87.8677	    35.5835	     9.9869	     7.6370	    44.9829	
     6.7978	    68.4814	    29.0375	    28.3661	    52.7039	    88.2874	    35.9192	    10.3226	     8.0566	    45.4025	
     7.2174	    69.2368	    29.5410	    28.9536	    53.0396	    88.5391	    35.9192	    10.4065	     8.1406	    45.4865	
     7.3853	    69.6564	    29.7928	    29.2892	    53.1235	    88.6230	    35.5835	    10.1547	     7.8888	    45.2347	
     7.3853	    69.9081	    29.7089	    29.2892	    52.8717	    88.3713	    34.9121	     9.6512	     7.3013	    44.5633	
     7.1335	    69.8242	    29.4571	    28.8696	    52.4521	    87.8677	    34.0729	     8.8959	     6.3782	    43.7241	
     6.7139	    69.4885	    28.9536	    28.2822	    51.8646	    87.1964	    33.1497	     7.9727	     5.2872	    42.6331	
     6.2103	    69.0689	    28.3661	    27.4429	    51.1932	    86.3571	    32.1426	     7.0496	     4.1122	    41.5421	
     5.7068	    68.4814	    27.6947	    26.6037	    50.4379	    85.5179	    31.1356	     6.1264	     2.9373	    40.5350	
     5.2032	    67.8940	    27.1072	    25.8484	    49.8505	    84.7626	    30.2963	     5.3711	     1.9302	    39.6957	
     4.8676	    67.3065	    26.6037	    25.1770	    49.2630	    84.0912	    29.5410	     4.8676	     1.0910	    39.0244	
     4.6997	    66.8869	    26.1841	    24.6735	    48.9273	    83.6716	    29.0375	     4.6158	     0.5875	    38.6887	
     4.7836	    66.6351	    26.0162	    24.3378	    48.6755	    83.5037	    28.7857	     4.6158	     0.3357	    38.6047	
     5.1193	    66.6351	    26.0162	    24.2538	    48.7595	    83.6716	    28.8696	     4.9515	     0.5035	    38.7726	
     5.6229	    66.8030	    26.3519	    24.4217	    48.9273	    84.0912	    29.1214	     5.6229	     1.0910	    39.3600	
     6.3782	    67.1387	    26.7715	    24.7574	    49.1791	    84.7626	    29.6249	     6.4621	     1.9302	    40.1154	
     7.1335	    67.5583	    27.3590	    25.1770	    49.5148	    85.6018	    30.1285	     7.4692	     2.9373	    41.1224	
     7.8049	    67.9779	    27.9465	    25.5966	    49.7665	    86.3571	    30.6320	     8.6441	     4.0283	    42.1295	
[Epoch Header]
[Trial Type]	21
[Accept]	1
[Correct]	0
[RT]	 0.000
[Resp]	0
[Epoch Data]
   -11.2457	   -22.7432	   -13.7634	     4.4479	    -9.6512	   -12.3367	    -4.3640	     1.8463	    10.9940	    10.2386	
   -12.2528	   -24.2538	   -14.9384	     4.1122	   -10.8261	   -12.4207	    -5.7068	     0.8392	     9.9030	     9.3994	
   -13.2599	   -25.8484	   -16.1972	     3.8605	   -12.0010	   -12.6724	    -6.9656	    -0.2518	     8.7280	     8.3923	
   -14.0152	   -27.1912	   -17.3721	     3.6926	   -13.2599	   -13.0081	    -8.2245	    -1.3428	     7.5531	     7.3013	
   -14.6027	   -28.4500	   -18.3792	     3.5248	   -14.3509	   -13.4277	    -9.3994	    -2.4338	     6.2943	     6.2103	
   -15.1062	   -29.5410	   -19.2184	     3.4409	   -15.3580	   -13.8474	   -10.3226	    -3.4409	     5.2032	     5.1193	
   -15.2740	   -30.4642	   -19.8059	     3.1891	   -16.1972	   -14.3509	   -11.0779	    -4.1962	     4.1962	     4.2801	
   -15.3580	   -31.0516	   -20.1416	     2.9373	   -16.8686	   -14.7705	   -11.4975	    -4.8676	     3.4409	     3.6087	
   -15.1901	   -31.3873	   -20.0577	     2.6016	   -17.2043	   -15.1062	   -11.4975	    -5.1193	     3.0212	     3.2730	
   -14.7705	   -31.3034	   -19.6381	     2.2659	   -17.2043	   -15.4419	   -11.0779	    -5.1193	     2.9373	     3.2730	
   -14.1830	   -30.7999	   -18.7988	     1.9302	   -16.8686	   -15.5258	   -10.3226	    -4.7836	     3.2730	     3.6087	
   -13.3438	   -29.9606	   -17.6239	     1.6785	   -16.2811	   -15.6097	    -9.2316	    -4.1122	     3.8605	     4.1962	
   -12.3367	   -28.7857	   -16.1972	     1.4267	   -15.3580	   -15.5258	    -7.8888	    -3.1052	     4.6997	     5.0354	
   -11.2457	   -27.5269	   -14.6027	     1.2589	   -14.1830	   -15.4419	    -6.4621	    -1.9302	     5.7068	     5.8746	
   -10.1547	   -26.1002	   -13.0081	     1.0910	   -12.9242	   -15.2740	    -5.1193	    -0.5875	     6.6299	     6.7139	
    -9.0637	   -24.7574	   -11.4975	     1.0910	   -11.6653	   -15.1062	    -3.8605	     0.6714	     7.4692	     7.3013	
    -8.1406	   -23.4985	   -10.0708	     1.0910	   -10.4065	   -14.9384	    -2.7695	     1.7624	     8.1406	     7.6370	
    -7.3013	   -22.3236	    -8.8959	     1.0910	    -9.3155	   -14.7705	    -2.0142	     2.5177	     8.3923	     7.6370	
    -6.6299	   -21.4005	    -8.0566	     1.1749	    -8.3084	   -14.6866	    -1.5106	     2.9373	     8.3084	     7.3853	
    -6.1264	   -20.6451	    -7.3853	     1.1749	    -7.5531	   -14.6866	    -1.2589	     2.7695	     7.8888	     6.7139	
    -5.7068	   -20.1416	    -6.9656	     1.1749	    -6.9656	   -14.7705	    -1.4267	     2.0981	     7.1335	     5.8746	
    -5.4550	   -19.7220	    -6.7139	     1.0910	    -6.5460	   -15.0223	    -1.6785	     0.9232	     6.1264	     4.8676	
    -5.2032	   -19.4702	    -6.6299	     0.8392	    -6.3782	   -15.2740	    -2.1820	    -0.5875	     4.9515	     3.7766	
    -4.8676	   -19.2184	    -6.5460	     0.5875	    -6.1264	   -15.6097	    -2.6855	    -2.4338	     3.7766	     2.7695	
    -4.5319	   -18.8828	    -6.4621	     0.1678	    -5.8746	   -15.9454	    -3.1052	    -4.3640	     2.6855	     1.9302	
    -4.1122	   -18.4631	    -6.2943	    -0.2518	    -5.4550	   -16.3651	    -3.3569	    -6.1264	     1.7624	     1.3428	
    -3.6087	   -17.8757	    -5.8746	    -0.9232	    -4.9515	   -16.7007	    -3.4409	    -7.6370	     1.0910	     1.0071	
    -2.9373	   -17.2882	    -5.3711	    -1.5106	    -4.1122	   -17.1204	    -3.1891	    -8.7280	     0.7553	     1.0071	
    -2.1820	   -16.5329	    -4.6997	    -2.2659	    -3.1891	   -17.4561	    -2.6016	    -9.3155	     0.7553	     1.3428	
    -1.2589	   -15.6097	    -3.7766	    -2.8534	    -1.9302	   -17.6239	    -1.6785	    -9.3994	     1.0910	     2.0142	
    -0.0839	   -14.6027	    -2.7695	    -3.2730	    -0.5875	   -17.7078	    -0.4196	    -9.0637	     1.8463	     3.0212	
     1.0910	   -13.5117	    -1.5945	    -3.5248	     0.9232	   -17.7078	     1.0071	    -8.3084	     2.8534	     4.1962	
     2.4338	   -12.3367	    -0.5035	    -3.5248	     2.4338	   -17.5400	     2.6016	    -7.2174	     4.0283	     5.4550	
     3.6926	   -11.1618	     0.5875	    -3.3569	     3.8605	   -17.2882	     4.2801	    -6.0425	     5.2872	     6.7978	
     4.9515	   -10.0708	     1.5106	    -3.0212	     5.0354	   -17.0364	     5.7068	    -4.6997	     6.3782	     7.9727	
     6.0425	    -9.1476	     2.1820	    -2.5177	     6.0425	   -16.8686	     7.0496	    -3.5248	     7.3853	     8.8959	
     6.8817	    -8.3923	     2.5177	    -1.9302	     6.7139	   -16.7007	     8.0566	    -2.5177	     8.1406	     9.5673	
     7.3853	    -7.8049	     2.6016	    -1.2589	     7.0496	   -16.7007	     8.7280	    -1.7624	     8.6441	     9.9030	
     7.7209	    -7.5531	     2.3499	    -0.6714	     7.0496	   -16.9525	     8.9798	    -1.2589	     8.7280	     9.8190	
     7.6370	    -7.6370	     1.7624	    -0.0839	     6.7139	   -17.2882	     8.8959	    -1.0071	     8.5602	     9.4833	
     7.2174	    -8.0566	     1.0071	     0.3357	     6.0425	   -17.9596	     8.4763	    -1.1749	     7.9727	     8.8120	
     6.5460	    -8.8120	    -0.0839	     0.6714	     5.1193	   -18.8828	     7.7209	    -1.6785	     7.1335	     7.8888	
     5.6229	    -9.9869	    -1.2589	     0.7553	     3.8605	   -19.9738	     6.6299	    -2.3499	     5.9586	     6.7139	
     4.4479	   -11.4136	    -2.6016	     0.7553	     2.4338	   -21.1487	     5.2872	    -3.2730	     4.6997	     5.4550	
     3.1891	   -13.0920	    -3.9444	     0.5035	     0.9232	   -22.4075	     3.8605	    -4.2801	     3.3569	     4.1962	
     2.0142	   -14.9384	    -5.2872	     0.0839	    -0.5875	   -23.4985	     2.4338	    -5.3711	     2.0981	     3.0212	
     0.9232	   -16.6168	    -6.5460	    -0.3357	    -2.0142	   -24.4217	     1.0071	    -6.2943	     1.0071	     1.9302	
     0.0839	   -18.2114	    -7.5531	    -0.8392	    -3.1891	   -24.9252	    -0.1678	    -7.1335	     0.1678	     1.1749	
    -0.5875	   -19.5541	    -8.3084	    -1.3428	    -4.1122	   -25.0931	    -1.1749	    -7.8049	    -0.3357	     0.5875	
    -0.9232	   -20.5612	    -8.8959	    -1.6785	    -4.6158	   -24.7574	    -1.9302	    -8.2245	    -0.4196	     0.2518	
    -0.9232	   -21.2326	    -9.1476	    -1.9302	    -4.8676	   -24.0860	    -2.5177	    -8.3923	    -0.1678	     0.2518	
    -0.6714	   -21.6522	    -9.1476	    -2.0142	    -4.8676	   -23.2468	    -2.8534	    -8.2245	     0.3357	     0.5035	
    -0.2518	   -21.9040	    -8.9798	    -1.9302	    -4.6997	   -22.3236	    -3.1891	    -7.9727	     1.0071	     0.9232	
     0.2518	   -21.9879	    -8.8120	    -1.7624	    -4.4479	   -21.4005	    -3.4409	    -7.4692	     1.8463	     1.4267	
     0.9232	   -21.9040	    -8.6441	    -1.5106	    -4.1962	   -20.5612	    -3.6926	    -7.0496	     2.6016	     1.8463	
     1.5106	   -21.9040	    -8.4763	    -1.0910	    -4.1122	   -19.8059	    -4.0283	    -6.5460	     3.1891	     2.2659	
     2.0981	   -21.9040	    -8.4763	    -0.6714	    -4.0283	   -19.1345	    -4.4479	    -6.1264	     3.5248	     2.5177	
     2.6016	   -21.9879	    -8.6441	    -0.0839	    -4.2801	   -18.6310	    -5.0354	    -5.7907	     3.5248	     2.5177	
     2.8534	   -22.2397	    -9.0637	     0.4196	    -4.6997	   -18.2953	    -5.7068	    -5.5389	     3.2730	     2.2659	
     2.8534	   -22.7432	    -9.8190	     0.9232	    -5.3711	   -18.2114	    -6.5460	    -5.5389	     2.6855	     1.5945	
     2.6016	   -23.4985	   -10.9100	     1.2589	    -6.3782	   -18.2953	    -7.6370	    -5.5389	     1.7624	     0.6714	
     2.0981	   -24.5056	   -12.2528	     1.5106	    -7.5531	   -18.7149	    -8.7280	    -5.6229	     0.6714	    -0.5035	
     1.2589	   -25.7645	   -13.8474	     1.6785	    -8.9798	   -19.2184	    -9.8190	    -5.7907	    -0.5875	    -1.8463	
     0.1678	   -27.1072	   -15.6097	     1.5945	   -10.4065	   -19.9738	   -10.9100	    -5.7907	    -1.8463	    -3.2730	
    -1.0910	   -28.7018	   -17.5400	     1.4267	   -11.9171	   -20.8130	   -11.9171	    -5.7068	    -3.0212	    -4.6158	
    -2.5177	   -30.2963	   -19.4702	     1.1749	   -13.3438	   -21.6522	   -12.6724	    -5.3711	    -3.9444	    -5.7068	
    -3.9444	   -31.8909	   -21.4005	     0.7553	   -14.6027	   -22.4915	   -13.2599	    -4.9515	    -4.6158	    -6.6299	
    -5.2872	   -33.4015	   -23.1628	     0.3357	   -15.6097	   -23.1628	   -13.5956	    -4.3640	    -5.0354	    -7.0496	
    -6.4621	   -34.7443	   -24.5895	     0.0000	   -16.4490	   -23.6664	   -13.6795	    -3.6926	    -5.0354	    -7.1335	
    -7.4692	   -35.8353	   -25.6805	    -0.2518	   -16.9525	   -23.9182	   -13.5956	    -2.9373	    -4.6997	    -6.7978	
    -8.1406	   -36.6745	   -26.4359	    -0.2518	   -17.2882	   -23.8342	   -13.2599	    -2.2659	    -3.9444	    -6.0425	
    -8.6441	   -37.2620	   -26.7715	    -0.0839	   -17.3721	   -23.4985	   -12.8403	    -1.5945	    -2.9373	    -5.0354	
    -8.8120	   -37.6816	   -26.7715	     0.4196	   -17.2043	   -22.9111	   -12.1689	    -1.0910	    -1.6785	    -3.6926	
    -8.8120	   -37.9333	   -26.6037	     1.0910	   -16.8686	   -21.9879	   -11.4136	    -0.7553	    -0.2518	    -2.3499	
    -8.6441	   -38.0173	   -26.1841	     2.0981	   -16.4490	   -20.8969	   -10.4904	    -0.4196	     1.2589	    -0.9232	
    -8.3923	   -38.1012	   -25.7645	     3.1891	   -15.9454	   -19.6381	    -9.6512	    -0.1678	     2.6855	     0.4196	
    -8.2245	   -38.1012	   -25.3448	     4.4479	   -15.5258	   -18.2953	    -8.8120	     0.0000	     4.1122	     1.5106	
    -8.0566	   -38.1851	   -25.0092	     5.7068	   -15.1062	   -16.8686	    -8.1406	     0.2518	     5.2872	     2.3499	
    -7.9727	   -38.2690	   -24.6735	     6.8817	   -14.8544	   -15.5258	    -7.5531	     0.5875	     6.2103	     2.8534	
    -8.0566	   -38.5208	   -24.5895	     8.0566	   -14.6027	   -14.2670	    -7.1335	     0.8392	     6.8817	     3.1891	
    -8.2245	   -38.8565	   -24.5056	     8.9798	   -14.4348	   -13.0920	    -6.7978	     1.0071	     7.2174	     3.1891	
    -8.5602	   -39.1922	   -24.5056	     9.7351	   -14.2670	   -12.0850	    -6.6299	     1.2589	     7.3013	     3.1052	
    -8.8120	   -39.4440	   -24.4217	    10.3226	   -14.0991	   -11.2457	    -6.3782	     1.4267	     7.2174	     3.0212	
    -9.1476	   -39.6957	   -24.3378	    10.7422	   -13.9313	   -10.4904	    -6.1264	     1.6785	     7.0496	     2.8534	
    -9.3994	   -39.9475	   -24.1699	    10.9940	   -13.5956	    -9.8190	    -5.7907	     1.9302	     6.8817	     2.6855	
    -9.6512	   -40.1154	   -23.9182	    11.0779	   -13.2599	    -9.2316	    -5.3711	     2.1820	     6.6299	     2.6855	
    -9.9030	   -40.3671	   -23.5825	    10.9100	   -12.9242	    -8.8120	    -4.9515	     2.5177	     6.4621	     2.7695	
   -10.2386	   -40.7028	   -23.1628	    10.6583	   -12.5885	    -8.3923	    -4.3640	     2.7695	     6.2943	     2.8534	
   -10.5743	   -41.1224	   -22.7432	    10.1547	   -12.3367	    -8.1406	    -3.8605	     3.0212	     6.1264	     3.1052	
   -10.9100	   -41.6260	   -22.2397	     9.5673	   -12.0010	    -7.9727	    -3.3569	     3.2730	     6.1264	     3.4409	
   -11.2457	   -42.1295	   -21.6522	     8.8959	   -11.8332	    -7.8888	    -2.9373	     3.4409	     6.1264	     3.8605	
   -11.4975	   -42.6331	   -21.1487	     8.1406	   -11.5814	    -7.8049	    -2.4338	     3.6087	     6.2103	     4.4479	
   -11.7493	   -43.1366	   -20.5612	     7.3853	   -11.4136	    -7.8888	    -2.0142	     3.7766	     6.2943	     4.9515	
   -11.9171	   -43.5562	   -20.1416	     6.7978	   -11.3297	    -7.9727	    -1.5945	     3.8605	     6.4621	     5.5389	
   -12.0010	   -43.9758	   -19.7220	     6.2103	   -11.3297	    -8.2245	    -1.2589	     3.9444	     6.6299	     5.9586	
   -12.0850	   -44.3115	   -19.3863	     5.7907	   -11.4136	    -8.4763	    -1.0071	     4.0283	     6.7139	     6.2943	
   -12.0850	   -44.5633	   -19.2184	     5.5389	   -11.5814	    -8.8959	    -0.9232	     4.0283	     6.7978	     6.3782	
   -12.1689	   -44.8151	   -19.2184	     5.2872	   -11.9171	    -9.2316	    -0.9232	     4.0283	     6.7139	     6.2943	
   -12.2528	   -45.0668	   -19.3863	     5.2032	   -12.4207	    -9.5673	    -1.1749	     4.0283	     6.4621	     5.8746	
   -12.4207	   -45.2347	   -19.6381	     5.2032	   -13.0081	    -9.8190	    -1.6785	     3.9444	     6.0425	     5.2872	
   -12.5046	   -45.4865	   -20.0577	     5.2872	   -13.7634	    -9.9869	    -2.3499	     3.8605	     5.4550	     4.4479	
   -12.5885	   -45.6543	   -20.6451	     5.3711	   -14.6866	    -9.9869	    -3.2730	     3.6926	     4.6997	     3.3569	
   -12.6724	   -45.7382	   -21.1487	     5.6229	   -15.5258	    -9.9030	    -4.3640	     3.6087	     3.8605	     2.2659	
   -12.5885	   -45.8221	   -21.7361	     5.7907	   -16.4490	    -9.9030	    -5.6229	     3.4409	     3.0212	     1.0071	
   -12.5046	   -45.8221	   -22.2397	     5.9586	   -17.3721	    -9.9869	    -7.0496	     3.3569	     2.0981	    -0.1678	
   -12.4207	   -45.9061	   -22.8271	     5.9586	   -18.2114	   -10.2386	    -8.4763	     3.2730	     1.2589	    -1.4267	
   -12.2528	   -45.9900	   -23.2468	     5.8746	   -18.8828	   -10.6583	    -9.9030	     3.3569	     0.5035	    -2.4338	
   -12.0010	   -45.9061	   -23.4985	     5.7068	   -19.3863	   -11.2457	   -11.2457	     3.5248	    -0.0839	    -3.2730	
   -11.5814	   -45.6543	   -23.4985	     5.4550	   -19.4702	   -11.7493	   -12.1689	     4.0283	    -0.3357	    -3.8605	
   -10.9940	   -45.0668	   -23.0789	     5.2872	   -19.1345	   -12.1689	   -12.7563	     4.8676	    -0.2518	    -3.9444	
   -10.2386	   -44.1437	   -22.3236	     5.3711	   -18.2953	   -12.3367	   -12.8403	     6.0425	     0.2518	    -3.6926	
    -9.1476	   -42.8009	   -21.0648	     5.7907	   -17.1204	   -12.1689	   -12.4207	     7.6370	     1.0910	    -3.0212	
    -7.9727	   -41.1224	   -19.5541	     6.3782	   -15.6097	   -11.8332	   -11.6653	     9.3155	     2.1820	    -2.1820	
    -6.7139	   -39.1083	   -17.7078	     7.1335	   -13.8474	   -11.2457	   -10.5743	    10.9940	     3.3569	    -1.1749	
    -5.4550	   -37.0941	   -15.8615	     8.0566	   -12.1689	   -10.4904	    -9.4833	    12.4207	     4.4479	    -0.2518	
    -4.3640	   -34.9960	   -14.0991	     8.9798	   -10.5743	    -9.9030	    -8.3923	    13.3438	     5.2032	     0.4196	
    -3.6087	   -33.1497	   -12.5885	     9.7351	    -9.3155	    -9.3155	    -7.4692	    13.5956	     5.6229	     0.6714	
    -3.1052	   -31.5552	   -11.3297	    10.3226	    -8.4763	    -8.9798	    -6.9656	    13.0081	     5.5389	     0.4196	
    -2.8534	   -30.3802	   -10.5743	    10.6583	    -8.1406	    -8.8120	    -6.7978	    11.7493	     4.8676	    -0.2518	
    -2.9373	   -29.4571	   -10.0708	    10.6583	    -8.2245	    -8.8959	    -7.0496	     9.7351	     3.8605	    -1.5106	
    -3.1052	   -28.8696	    -9.9869	    10.4065	    -8.6441	    -9.1476	    -7.4692	     7.3853	     2.4338	    -3.0212	
    -3.3569	   -28.4500	    -9.9869	     9.9030	    -9.2316	    -9.5673	    -8.0566	     4.7836	     0.8392	    -4.7836	
    -3.6087	   -28.0304	   -10.0708	     9.0637	    -9.8190	   -10.0708	    -8.6441	     2.2659	    -0.8392	    -6.6299	
    -3.7766	   -27.7786	   -10.1547	     7.9727	   -10.4065	   -10.7422	    -9.2316	    -0.1678	    -2.5177	    -8.4763	
    -4.0283	   -27.4429	   -10.2386	     6.7139	   -10.9100	   -11.4136	    -9.7351	    -2.2659	    -4.1122	   -10.1547	
    -4.2801	   -27.1912	   -10.1547	     5.1193	   -11.2457	   -12.1689	   -10.2386	    -4.1122	    -5.6229	   -11.7493	
    -4.5319	   -26.9394	    -9.9869	     3.3569	   -11.4136	   -12.9242	   -10.5743	    -5.6229	    -6.8817	   -13.0081	
    -4.7836	   -26.6876	    -9.7351	     1.5106	   -11.4975	   -13.7634	   -10.8261	    -6.7978	    -7.9727	   -13.9313	
    -5.1193	   -26.5198	    -9.3155	    -0.3357	   -11.4136	   -14.6027	   -10.8261	    -7.6370	    -8.8120	   -14.5187	
    -5.4550	   -26.3519	    -8.7280	    -2.0981	   -11.0779	   -15.3580	   -10.6583	    -8.2245	    -9.3155	   -14.7705	
    -5.7907	   -26.1002	    -8.0566	    -3.7766	   -10.5743	   -16.1133	   -10.2386	    -8.4763	    -9.5673	   -14.6866	
    -5.9586	   -25.8484	    -7.2174	    -5.2872	    -9.9030	   -16.8686	    -9.5673	    -8.5602	    -9.5673	   -14.3509	
    -6.0425	   -25.5127	    -6.2943	    -6.6299	    -9.1476	   -17.5400	    -8.7280	    -8.4763	    -9.3155	   -13.8474	
    -6.0425	   -25.0931	    -5.3711	    -7.8049	    -8.3084	   -18.1274	    -7.7209	    -8.3084	    -8.8959	   -13.2599	
    -5.8746	   -24.6735	    -4.4479	    -8.8120	    -7.5531	   -18.7149	    -6.7139	    -8.0566	    -8.3923	   -12.5885	
    -5.7068	   -24.1699	    -3.5248	    -9.5673	    -6.8817	   -19.3024	    -5.6229	    -7.7209	    -7.8888	   -11.9171	
    -5.4550	   -23.7503	    -2.6855	   -10.1547	    -6.2103	   -19.7220	    -4.5319	    -7.4692	    -7.4692	   -11.4136	
    -5.1193	   -23.3307	    -1.9302	   -10.4904	    -5.6229	   -20.0577	    -3.5248	    -7.2174	    -6.9656	   -10.9940	
    -4.7836	   -22.9111	    -1.3428	   -10.5743	    -5.1193	   -20.3094	    -2.6016	    -7.0496	    -6.6299	   -10.7422	
    -4.4479	   -22.6593	    -0.8392	   -10.5743	    -4.6997	   -20.6451	    -1.7624	    -6.9656	    -6.4621	   -10.7422	
    -4.1962	   -22.4915	    -0.6714	   -10.5743	    -4.4479	   -20.9808	    -1.1749	    -7.1335	    -6.4621	   -10.9100	
    -4.0283	   -22.5754	    -0.6714	   -10.5743	    -4.1962	   -21.4005	    -0.8392	    -7.4692	    -6.6299	   -11.2457	
    -4.1122	   -22.8271	    -0.9232	   -10.5743	    -4.1122	   -21.9879	    -0.7553	    -7.9727	    -7.0496	   -11.8332	
    -4.1962	   -23.2468	    -1.3428	   -10.6583	    -4.1122	   -22.6593	    -0.8392	    -8.6441	    -7.4692	   -12.4207	
    -4.5319	   -23.9182	    -1.8463	   -10.9100	    -4.2801	   -23.4146	    -1.0910	    -9.3994	    -8.0566	   -12.9242	
    -4.8676	   -24.6735	    -2.6016	   -11.3297	    -4.4479	   -24.3378	    -1.5945	   -10.2386	    -8.6441	   -13.4277	
    -5.3711	   -25.5127	    -3.2730	   -11.8332	    -4.7836	   -25.3448	    -2.1820	   -10.9100	    -9.1476	   -13.6795	
    -5.8746	   -26.4359	    -4.1122	   -12.5046	    -5.2032	   -26.5198	    -2.7695	   -11.5814	    -9.6512	   -13.7634	
    -6.4621	   -27.3590	    -4.8676	   -13.2599	    -5.6229	   -27.6947	    -3.4409	   -12.0010	    -9.9869	   -13.6795	
    -6.9656	   -28.1143	    -5.5389	   -14.0991	    -6.2103	   -28.9536	    -3.9444	   -12.3367	   -10.1547	   -13.2599	
    -7.4692	   -28.8696	    -6.2103	   -14.8544	    -6.6299	   -30.1285	    -4.2801	   -12.4207	   -10.1547	   -12.6724	
    -7.9727	   -29.4571	    -6.7139	   -15.6097	    -7.1335	   -31.2195	    -4.4479	   -12.3367	    -9.9869	   -11.8332	
    -8.3084	   -29.9606	    -7.2174	   -16.2811	    -7.5531	   -32.1426	    -4.3640	   -12.0850	    -9.6512	   -10.9100	
    -8.6441	   -30.2963	    -7.6370	   -16.8686	    -7.9727	   -32.8979	    -4.2801	   -11.7493	    -9.2316	    -9.9030	
    -8.8959	   -30.6320	    -8.0566	   -17.4561	    -8.3923	   -33.2336	    -4.1962	   -11.2457	    -8.8959	    -8.8959	
    -9.0637	   -30.8838	    -8.5602	   -18.0435	    -8.8959	   -33.4015	    -4.1122	   -10.8261	    -8.6441	    -8.1406	
    -9.2316	   -31.0516	    -9.0637	   -18.6310	    -9.3994	   -33.3176	    -4.1962	   -10.3226	    -8.5602	    -7.5531	
    -9.3994	   -31.3034	    -9.6512	   -19.3024	   -10.0708	   -33.0658	    -4.4479	    -9.9030	    -8.7280	    -7.3853	
    -9.6512	   -31.5552	   -10.4065	   -19.9738	   -10.7422	   -32.7301	    -4.9515	    -9.4833	    -9.1476	    -7.4692	
    -9.9869	   -31.7230	   -11.2457	   -20.5612	   -11.5814	   -32.4783	    -5.7068	    -9.0637	    -9.7351	    -7.8888	
   -10.3226	   -31.9748	   -12.1689	   -21.2326	   -12.5046	   -32.2266	    -6.6299	    -8.7280	   -10.4904	    -8.6441	
   -10.7422	   -32.2266	   -13.2599	   -21.7361	   -13.4277	   -31.9748	    -7.6370	    -8.3923	   -11.3297	    -9.5673	
   -11.2457	   -32.5623	   -14.3509	   -22.1558	   -14.4348	   -31.7230	    -8.7280	    -8.0566	   -12.1689	   -10.5743	
   -11.8332	   -32.8979	   -15.6097	   -22.4915	   -15.4419	   -31.4713	    -9.9030	    -7.8049	   -12.9242	   -11.4975	
   -12.5046	   -33.3176	   -16.7847	   -22.5754	   -16.3651	   -31.1356	   -10.9100	    -7.5531	   -13.5117	   -12.4207	
   -13.1760	   -33.8211	   -17.9596	   -22.4915	   -17.2043	   -30.7159	   -11.8332	    -7.3013	   -14.0152	   -13.0081	
   -13.7634	   -34.3246	   -19.0506	   -22.1558	   -17.8757	   -30.1285	   -12.5046	    -7.1335	   -14.0991	   -13.3438	
   -14.2670	   -34.7443	   -19.8898	   -21.4844	   -18.2953	   -29.4571	   -12.8403	    -6.9656	   -13.9313	   -13.2599	
   -14.6027	   -35.1639	   -20.3094	   -20.6451	   -18.4631	   -28.4500	   -12.9242	    -6.8817	   -13.4277	   -12.7563	
   -14.6866	   -35.3317	   -20.4773	   -19.4702	   -18.2953	   -27.3590	   -12.5885	    -6.7978	   -12.5046	   -11.8332	
   -14.4348	   -35.4996	   -20.2255	   -18.2114	   -17.9596	   -26.0162	   -11.9171	    -6.7978	   -11.2457	   -10.6583	
   -14.0991	   -35.5835	   -19.8059	   -16.7847	   -17.4561	   -24.6735	   -11.0779	    -6.9656	    -9.9030	    -9.2316	
   -13.6795	   -35.6674	   -19.2184	   -15.5258	   -16.7847	   -23.4985	   -10.0708	    -7.1335	    -8.4763	    -7.8888	
   -13.1760	   -35.9192	   -18.7149	   -14.4348	   -16.2811	   -22.3236	    -9.0637	    -7.4692	    -7.2174	    -6.6299	
   -12.7563	   -36.1710	   -18.2953	   -13.5117	   -15.7776	   -21.4005	    -8.1406	    -7.8049	    -6.0425	    -5.7068	
   -12.3367	   -36.5906	   -17.9596	   -12.7563	   -15.4419	   -20.7291	    -7.3013	    -8.3084	    -5.2872	    -5.1193	
   -12.0010	   -37.0941	   -17.7917	   -12.3367	   -15.2740	   -20.2255	    -6.7139	    -8.8120	    -4.7836	    -4.8676	
   -11.7493	   -37.6816	   -17.8757	   -12.0850	   -15.4419	   -19.9738	    -6.2943	    -9.4833	    -4.6997	    -4.9515	
   -11.7493	   -38.2690	   -18.2114	   -12.0010	   -15.8615	   -19.8898	    -6.2103	   -10.2386	    -4.9515	    -5.4550	
   -11.9171	   -38.9404	   -18.7149	   -12.0850	   -16.7007	   -20.0577	    -6.3782	   -11.0779	    -5.6229	    -6.2943	
   -12.3367	   -39.7797	   -19.5541	   -12.3367	   -17.7078	   -20.4773	    -6.9656	   -12.0010	    -6.5460	    -7.3853	
   -13.0081	   -40.6189	   -20.5612	   -12.5885	   -19.0506	   -21.0648	    -7.8049	   -12.9242	    -7.8049	    -8.8120	
   -13.9313	   -41.6260	   -21.7361	   -12.9242	   -20.5612	   -21.7361	    -8.8959	   -13.8474	    -9.1476	   -10.3226	
   -15.0223	   -42.7170	   -22.9950	   -13.2599	   -22.1558	   -22.5754	   -10.1547	   -14.6866	   -10.5743	   -12.0010	
   -16.2811	   -43.8919	   -24.4217	   -13.5117	   -23.7503	   -23.4146	   -11.4136	   -15.4419	   -12.0010	   -13.5956	
   -17.5400	   -45.1508	   -25.8484	   -13.7634	   -25.3448	   -24.2538	   -12.7563	   -16.1133	   -13.2599	   -15.1062	
   -18.7149	   -46.4096	   -27.1912	   -14.0152	   -26.7715	   -25.0931	   -13.9313	   -16.5329	   -14.2670	   -16.3651	
   -19.8898	   -47.6685	   -28.5339	   -14.1830	   -28.0304	   -25.8484	   -14.9384	   -16.7847	   -15.1062	   -17.3721	
   -20.7291	   -48.8434	   -29.7089	   -14.2670	   -29.1214	   -26.6037	   -15.8615	   -16.7847	   -15.6937	   -18.0435	
   -21.4844	   -49.9344	   -30.7159	   -14.3509	   -29.9606	   -27.1912	   -16.5329	   -16.7007	   -15.9454	   -18.2953	
   -21.9879	   -50.7736	   -31.5552	   -14.3509	   -30.7159	   -27.6108	   -17.0364	   -16.2811	   -15.9454	   -18.2953	
   -22.3236	   -51.5289	   -32.2266	   -14.2670	   -31.3034	   -27.9465	   -17.3721	   -15.8615	   -15.7776	   -17.8757	
   -22.4075	   -52.0325	   -32.6462	   -14.0991	   -31.7230	   -27.9465	   -17.6239	   -15.1901	   -15.3580	   -17.2043	
   -22.4075	   -52.3682	   -32.8979	   -13.6795	   -32.0587	   -27.7786	   -17.7078	   -14.5187	   -14.7705	   -16.3651	
   -22.3236	   -52.5360	   -32.9819	   -13.0081	   -32.3105	   -27.4429	   -17.7917	   -13.8474	   -14.1830	   -15.4419	
   -22.0718	   -52.5360	   -32.9819	   -12.1689	   -32.5623	   -26.8555	   -17.7917	   -13.1760	   -13.5956	   -14.5187	
   -21.6522	   -52.2842	   -32.8979	   -10.9940	   -32.6462	   -26.1002	   -17.7078	   -12.5885	   -13.0920	   -13.6795	
   -21.0648	   -51.7807	   -32.6462	    -9.5673	   -32.5623	   -25.1770	   -17.6239	   -12.0010	   -12.5885	   -12.9242	
   -20.2255	   -51.1093	   -32.2266	    -7.8888	   -32.4783	   -24.1699	   -17.4561	   -11.4136	   -12.2528	   -12.3367	
   -19.2184	   -50.3540	   -31.7230	    -6.1264	   -32.2266	   -23.1628	   -17.2043	   -10.9100	   -12.0010	   -12.0010	
   -18.1274	   -49.4308	   -31.1356	    -4.2801	   -32.0587	   -22.1558	   -17.0364	   -10.4065	   -11.9171	   -11.8332	
   -16.8686	   -48.4238	   -30.4642	    -2.4338	   -31.7230	   -21.2326	   -16.8686	    -9.9869	   -11.8332	   -11.7493	
   -15.6097	   -47.4167	   -29.7928	    -0.6714	   -31.4713	   -20.4773	   -16.7007	    -9.4833	   -11.9171	   -11.8332	
   -14.3509	   -46.3257	   -29.0375	     0.9232	   -31.1356	   -19.8059	   -16.5329	    -8.8959	   -12.0010	   -12.0010	
   -13.0081	   -45.1508	   -28.1982	     2.4338	   -30.7999	   -19.3024	   -16.2811	    -8.1406	   -12.0010	   -12.0850	
   -11.6653	   -43.9758	   -27.2751	     3.8605	   -30.3802	   -18.7988	   -16.0294	    -7.2174	   -11.9171	   -12.0010	
   -10.3226	   -42.6331	   -26.1841	     5.1193	   -29.7928	   -18.4631	   -15.6937	    -5.9586	   -11.6653	   -11.7493	
    -8.8120	   -41.2064	   -25.0931	     6.2943	   -29.1214	   -18.2114	   -15.1901	    -4.3640	   -11.0779	   -11.3297	
    -7.3013	   -39.6957	   -23.7503	     7.3853	   -28.1982	   -17.9596	   -14.5187	    -2.4338	   -10.1547	   -10.5743	
    -5.7068	   -38.0173	   -22.3236	     8.3923	   -27.1072	   -17.7078	   -13.6795	    -0.3357	    -8.9798	    -9.6512	
    -3.9444	   -36.3388	   -20.7291	     9.3155	   -25.8484	   -17.4561	   -12.6724	     1.9302	    -7.5531	    -8.4763	
    -2.1820	   -34.6603	   -19.1345	    10.1547	   -24.5056	   -17.2043	   -11.5814	     4.1122	    -5.9586	    -7.2174	
    -0.3357	   -32.9819	   -17.4561	    10.9940	   -22.9950	   -16.7007	   -10.4904	     6.1264	    -4.1962	    -5.8746	
     1.5106	   -31.2195	   -15.7776	    11.9171	   -21.4005	   -16.1133	    -9.3155	     7.8049	    -2.4338	    -4.6997	
     3.4409	   -29.4571	   -14.0991	    12.9242	   -19.6381	   -15.1901	    -8.2245	     9.1476	    -0.7553	    -3.5248	
     5.2872	   -27.6947	   -12.5046	    14.0152	   -17.7917	   -14.0152	    -7.2174	     9.9030	     0.6714	    -2.6855	
     7.1335	   -25.9323	   -10.9940	    15.2740	   -15.9454	   -12.6724	    -6.3782	    10.0708	     1.8463	    -2.0981	
     8.8120	   -24.2538	    -9.7351	    16.5329	   -14.2670	   -11.1618	    -5.6229	     9.6512	     2.6855	    -1.9302	
    10.3226	   -22.6593	    -8.7280	    17.6239	   -12.6724	    -9.8190	    -5.2032	     8.6441	     3.0212	    -2.0981	
    11.4136	   -21.3165	    -8.0566	    18.5471	   -11.4975	    -8.6441	    -5.0354	     7.2174	     2.9373	    -2.6855	
    12.3367	   -20.0577	    -7.6370	    19.3024	   -10.5743	    -7.8049	    -5.2032	     5.3711	     2.4338	    -3.6087	
    12.9242	   -19.1345	    -7.5531	    19.8059	    -9.9869	    -7.3013	    -5.7068	     3.3569	     1.5106	    -4.7836	
    13.1760	   -18.2953	    -7.6370	    20.0577	    -9.8190	    -7.0496	    -6.3782	     1.3428	     0.4196	    -6.1264	
    13.2599	   -17.6239	    -7.9727	    20.1416	    -9.9030	    -7.0496	    -7.3013	    -0.6714	    -0.7553	    -7.4692	
    13.0920	   -17.1204	    -8.3923	    19.8898	   -10.0708	    -7.3013	    -8.1406	    -2.5177	    -1.9302	    -8.6441	
    12.8403	   -16.7007	    -8.7280	    19.4702	   -10.4065	    -7.8049	    -8.8959	    -4.2801	    -3.0212	    -9.6512	
    12.4207	   -16.2811	    -8.9798	    18.7988	   -10.5743	    -8.3923	    -9.3994	    -5.7068	    -3.8605	   -10.4065	
    11.8332	   -15.8615	    -8.9798	    17.7917	   -10.6583	    -9.1476	    -9.3994	    -6.9656	    -4.5319	   -10.7422	
    11.3297	   -15.4419	    -8.8120	    16.5329	   -10.4904	    -9.9869	    -9.0637	    -8.0566	    -4.9515	   -10.7422	
    10.7422	   -15.0223	    -8.4763	    15.0223	   -10.1547	   -10.9940	    -8.2245	    -9.0637	    -5.1193	   -10.4904	
    10.1547	   -14.5187	    -7.8888	    13.1760	    -9.6512	   -12.0850	    -7.1335	    -9.9030	    -5.2032	    -9.9869	
     9.4833	   -14.0991	    -7.3853	    11.0779	    -8.9798	   -13.3438	    -5.7907	   -10.9100	    -5.2872	    -9.4833	
     8.7280	   -13.7634	    -6.7978	     8.7280	    -8.3084	   -14.7705	    -4.4479	   -11.8332	    -5.3711	    -9.0637	
     7.7209	   -13.4277	    -6.4621	     6.2103	    -7.6370	   -16.2811	    -3.2730	   -12.9242	    -5.7068	    -8.8120	
     6.6299	   -13.1760	    -6.2103	     3.6087	    -7.1335	   -18.0435	    -2.1820	   -14.0152	    -6.2103	    -8.8120	
     5.3711	   -12.9242	    -6.2943	     1.0071	    -6.7978	   -19.8059	    -1.5106	   -15.2740	    -7.0496	    -9.2316	
     3.9444	   -12.9242	    -6.6299	    -1.4267	    -6.7978	   -21.5683	    -1.1749	   -16.7007	    -8.1406	   -10.0708	
     2.5177	   -13.0081	    -7.3013	    -3.7766	    -7.0496	   -23.4985	    -1.2589	   -18.2114	    -9.5673	   -11.2457	
     0.8392	   -13.4277	    -8.3084	    -5.9586	    -7.7209	   -25.4288	    -1.7624	   -19.8898	   -11.3297	   -12.8403	
    -0.8392	   -14.1830	    -9.7351	    -7.8888	    -8.7280	   -27.3590	    -2.7695	   -21.7361	   -13.3438	   -14.6866	
    -2.5177	   -15.1901	   -11.4975	    -9.5673	    -9.9869	   -29.2053	    -4.1122	   -23.6664	   -15.5258	   -16.7847	
    -4.2801	   -16.5329	   -13.4277	   -10.9940	   -11.4975	   -31.1356	    -5.6229	   -25.5966	   -17.7917	   -18.9667	
    -5.8746	   -18.1274	   -15.4419	   -12.1689	   -13.0081	   -32.8979	    -7.2174	   -27.4429	   -20.1416	   -21.1487	
    -7.4692	   -19.8898	   -17.4561	   -13.1760	   -14.4348	   -34.5764	    -8.7280	   -29.2053	   -22.3236	   -23.1628	
    -8.9798	   -21.8201	   -19.3024	   -14.0991	   -15.8615	   -36.2549	   -10.1547	   -30.7159	   -24.2538	   -24.9252	
   -10.4065	   -23.8342	   -21.1487	   -15.0223	   -17.1204	   -37.7655	   -11.3297	   -32.0587	   -26.0162	   -26.5198	
   -11.7493	   -26.0162	   -22.7432	   -15.8615	   -18.2114	   -39.2761	   -12.3367	   -33.0658	   -27.4429	   -27.7786	
   -13.0081	   -28.1143	   -24.1699	   -16.7847	   -19.2184	   -40.7028	   -13.0081	   -33.8211	   -28.5339	   -28.6179	
   -14.1830	   -30.2124	   -25.3448	   -17.6239	   -19.9738	   -42.0456	   -13.4277	   -34.2407	   -29.2053	   -29.1214	
   -15.1901	   -32.0587	   -26.1841	   -18.5471	   -20.5612	   -43.3044	   -13.5117	   -34.2407	   -29.4571	   -29.1214	
   -15.9454	   -33.7372	   -26.7715	   -19.3024	   -20.9808	   -44.3954	   -13.3438	   -33.8211	   -29.2053	   -28.7857	
   -16.4490	   -35.2478	   -27.1072	   -20.0577	   -21.2326	   -45.3186	   -12.9242	   -32.8979	   -28.5339	   -28.0304	
   -16.8686	   -36.4227	   -27.2751	   -20.6451	   -21.4005	   -46.1578	   -12.4207	   -31.6391	   -27.6108	   -27.0233	
   -17.1204	   -37.5137	   -27.2751	   -21.2326	   -21.5683	   -46.8292	   -11.9171	   -29.9606	   -26.4359	   -25.8484	
   -17.3721	   -38.4369	   -27.1912	   -21.6522	   -21.8201	   -47.5006	   -11.4136	   -28.1982	   -25.2609	   -24.6735	
   -17.5400	   -39.1922	   -27.1072	   -21.9879	   -22.0718	   -48.0042	   -11.1618	   -26.3519	   -24.0860	   -23.4985	
   -17.7078	   -39.8636	   -27.1912	   -22.2397	   -22.4915	   -48.3398	   -11.0779	   -24.6735	   -23.0789	   -22.6593	
   -17.8757	   -40.4510	   -27.2751	   -22.3236	   -23.0789	   -48.4238	   -11.2457	   -23.1628	   -22.3236	   -21.9879	
   -18.1274	   -40.9546	   -27.6108	   -22.3236	   -23.7503	   -48.2559	   -11.8332	   -22.1558	   -21.9040	   -21.6522	
   -18.4631	   -41.4581	   -28.1143	   -22.2397	   -24.6735	   -47.8363	   -12.7563	   -21.6522	   -21.8201	   -21.6522	
   -18.9667	   -41.9617	   -28.8696	   -22.1558	   -25.7645	   -47.3328	   -13.9313	   -21.7361	   -22.0718	   -21.9879	
   -19.5541	   -42.5491	   -29.8767	   -21.9879	   -26.9394	   -46.8292	   -15.3580	   -22.4075	   -22.5754	   -22.4915	
   -20.3094	   -43.2205	   -31.0516	   -21.8201	   -28.1982	   -46.3257	   -16.9525	   -23.6664	   -23.2468	   -23.1628	
   -21.1487	   -43.8919	   -32.3105	   -21.7361	   -29.4571	   -45.9900	   -18.5471	   -25.2609	   -24.0860	   -23.9182	
   -22.0718	   -44.5633	   -33.6533	   -21.5683	   -30.6320	   -45.6543	   -20.1416	   -26.9394	   -24.7574	   -24.5056	
   -22.9111	   -45.2347	   -34.8282	   -21.3165	   -31.7230	   -45.4025	   -21.4844	   -28.6179	   -25.2609	   -24.9252	
   -23.6664	   -45.8221	   -35.9192	   -21.0648	   -32.5623	   -45.1508	   -22.4915	   -29.8767	   -25.4288	   -25.0092	
   -24.1699	   -46.2418	   -36.6745	   -20.5612	   -33.3176	   -44.7311	   -23.2468	   -30.7999	   -25.1770	   -24.7574	
   -24.4217	   -46.4935	   -37.1780	   -20.0577	   -33.7372	   -44.2276	   -23.5825	   -31.2195	   -24.5056	   -24.1699	
   -24.4217	   -46.6614	   -37.3459	   -19.3863	   -34.0729	   -43.5562	   -23.6664	   -31.1356	   -23.4146	   -23.2468	
   -24.1699	   -46.6614	   -37.3459	   -18.6310	   -34.1568	   -42.7170	   -23.5825	   -30.6320	   -22.0718	   -21.9879	
   -23.6664	   -46.5775	   -37.1780	   -17.8757	   -34.1568	   -41.7099	   -23.2468	   -29.7089	   -20.3934	   -20.6451	
   -22.9950	   -46.4935	   -36.9263	   -16.9525	   -34.0729	   -40.6189	   -22.9111	   -28.5339	   -18.6310	   -19.2184	
   -22.2397	   -46.3257	   -36.5906	   -16.1133	   -34.0729	   -39.4440	   -22.5754	   -27.1912	   -16.7847	   -17.7917	
   -21.4005	   -46.2418	   -36.2549	   -15.1901	   -34.0729	   -38.1012	   -22.2397	   -25.7645	   -14.9384	   -16.4490	
   -20.6451	   -46.2418	   -36.0031	   -14.2670	   -34.0729	   -36.7584	   -22.0718	   -24.2538	   -13.3438	   -15.3580	
   -20.0577	   -46.3257	   -35.8353	   -13.4277	   -34.2407	   -35.4156	   -22.0718	   -22.8271	   -11.9171	   -14.6027	
   -19.7220	   -46.4935	   -35.9192	   -12.5885	   -34.5764	   -34.2407	   -22.1558	   -21.5683	   -10.7422	   -14.0991	
   -19.6381	   -46.9131	   -36.2549	   -11.9171	   -35.0800	   -33.1497	   -22.5754	   -20.5612	    -9.9869	   -14.0152	
   -19.8898	   -47.5006	   -36.7584	   -11.3297	   -35.8353	   -32.3105	   -23.1628	   -19.7220	    -9.5673	   -14.1830	
   -20.3934	   -48.2559	   -37.5137	   -10.9100	   -36.6745	   -31.7230	   -23.9182	   -19.1345	    -9.4833	   -14.6027	
   -21.0648	   -49.0112	   -38.3530	   -10.4904	   -37.5977	   -31.3034	   -24.8413	   -18.7149	    -9.6512	   -15.1901	
   -21.8201	   -49.8505	   -39.2761	    -9.9030	   -38.5208	   -31.0516	   -25.7645	   -18.2953	    -9.8190	   -15.7776	
   -22.4915	   -50.5219	   -40.0314	    -9.1476	   -39.1922	   -30.7159	   -26.5198	   -17.7917	    -9.9869	   -16.2811	
   -23.0789	   -51.1932	   -40.7028	    -8.2245	   -39.6118	   -30.3802	   -27.1072	   -17.1204	    -9.9869	   -16.5329	
   -23.4985	   -51.6968	   -41.2064	    -7.1335	   -39.8636	   -29.9606	   -27.5269	   -16.3651	    -9.8190	   -16.4490	
   -23.8342	   -52.1164	   -41.5421	    -5.8746	   -39.7797	   -29.5410	   -27.7786	   -15.4419	    -9.3994	   -16.1133	
   -24.0021	   -52.5360	   -41.7938	    -4.6158	   -39.5279	   -29.0375	   -27.7786	   -14.3509	    -8.8959	   -15.5258	
   -24.1699	   -52.8717	   -41.7938	    -3.4409	   -39.1083	   -28.5339	   -27.6947	   -13.2599	    -8.1406	   -14.6027	
   -24.1699	   -53.1235	   -41.7938	    -2.3499	   -38.4369	   -28.0304	   -27.3590	   -12.0850	    -7.3013	   -13.5117	
   -24.1699	   -53.2913	   -41.5421	    -1.3428	   -37.7655	   -27.5269	   -27.0233	   -10.9940	    -6.3782	   -12.3367	
   -24.0860	   -53.4592	   -41.2064	    -0.5035	   -37.0102	   -27.1072	   -26.5198	   -10.0708	    -5.3711	   -10.9940	
   -24.0021	   -53.4592	   -40.8707	     0.0839	   -36.3388	   -26.7715	   -26.1002	    -9.2316	    -4.4479	    -9.7351	
   -23.9182	   -53.3752	   -40.4510	     0.6714	   -35.8353	   -26.4359	   -25.6805	    -8.5602	    -3.6926	    -8.4763	
   -23.9182	   -53.2913	   -40.0314	     1.0910	   -35.4156	   -26.1002	   -25.4288	    -8.0566	    -3.0212	    -7.4692	
   -23.8342	   -53.0396	   -39.5279	     1.5945	   -35.2478	   -25.7645	   -25.2609	    -7.7209	    -2.5177	    -6.6299	
   -23.6664	   -52.7878	   -39.1083	     2.0981	   -35.2478	   -25.1770	   -25.3448	    -7.3853	    -2.3499	    -6.0425	
   -23.4985	   -52.5360	   -38.6047	     2.6855	   -35.3317	   -24.5056	   -25.5966	    -7.1335	    -2.3499	    -5.7907	
   -23.2468	   -52.2842	   -38.1012	     3.4409	   -35.5835	   -23.6664	   -26.0162	    -7.0496	    -2.6855	    -5.8746	
   -22.9111	   -52.1164	   -37.6816	     4.2801	   -36.0031	   -22.8271	   -26.6876	    -6.8817	    -3.1891	    -6.3782	
   -22.5754	   -51.9485	   -37.3459	     5.0354	   -36.4227	   -21.9879	   -27.5269	    -6.7978	    -4.0283	    -7.2174	
   -22.1558	   -51.8646	   -36.9263	     5.7907	   -36.8423	   -21.3165	   -28.4500	    -6.7978	    -4.9515	    -8.3084	
   -21.8201	   -51.8646	   -36.5906	     6.3782	   -37.1780	   -20.8130	   -29.3732	    -6.7139	    -5.9586	    -9.5673	
   -21.4005	   -51.8646	   -36.2549	     6.7978	   -37.5137	   -20.5612	   -30.2124	    -6.5460	    -6.9656	   -10.8261	
   -20.9808	   -51.8646	   -35.9192	     6.8817	   -37.5977	   -20.4773	   -30.8838	    -6.2943	    -7.8888	   -12.0850	
   -20.5612	   -51.8646	   -35.5835	     6.7978	   -37.6816	   -20.5612	   -31.3873	    -5.7907	    -8.5602	   -13.1760	
   -20.0577	   -51.8646	   -35.2478	     6.4621	   -37.5977	   -20.8130	   -31.6391	    -5.2032	    -9.0637	   -13.9313	
   -19.5541	   -51.8646	   -34.9121	     5.8746	   -37.4298	   -21.2326	   -31.5552	    -4.5319	    -9.3155	   -14.3509	
   -18.8828	   -51.6968	   -34.4925	     5.1193	   -37.0941	   -21.8201	   -31.2195	    -3.7766	    -9.3155	   -14.4348	
   -18.0435	   -51.4450	   -33.9890	     4.1962	   -36.5067	   -22.4915	   -30.5481	    -3.1052	    -9.0637	   -14.1830	
   -17.1204	   -51.1093	   -33.4015	     3.2730	   -35.7513	   -23.0789	   -29.7089	    -2.6016	    -8.6441	   -13.6795	
   -16.1133	   -50.6058	   -32.8140	     2.3499	   -34.9121	   -23.7503	   -28.6179	    -2.3499	    -8.1406	   -13.0081	
   -14.9384	   -50.0183	   -32.2266	     1.4267	   -34.0729	   -24.3378	   -27.5269	    -2.6016	    -7.7209	   -12.4207	
   -13.8474	   -49.4308	   -31.8069	     0.5035	   -33.2336	   -25.0092	   -26.4359	    -3.2730	    -7.3013	   -11.8332	
   -12.8403	   -48.8434	   -31.4713	    -0.2518	   -32.5623	   -25.5966	   -25.5127	    -4.5319	    -7.2174	   -11.5814	
   -11.8332	   -48.0881	   -31.3034	    -0.8392	   -31.9748	   -26.1841	   -24.7574	    -6.2103	    -7.3013	   -11.5814	
   -10.9940	   -47.3328	   -31.2195	    -1.2589	   -31.4713	   -26.7715	   -24.1699	    -8.2245	    -7.7209	   -12.0010	
   -10.1547	   -46.4935	   -31.2195	    -1.5106	   -31.1356	   -27.1912	   -23.7503	   -10.4065	    -8.3084	   -12.6724	
    -9.4833	   -45.4865	   -31.2195	    -1.5106	   -30.8838	   -27.6108	   -23.5825	   -12.5885	    -9.2316	   -13.5956	
    -8.8120	   -44.4794	   -31.2195	    -1.4267	   -30.7159	   -28.0304	   -23.5825	   -14.6866	   -10.2386	   -14.8544	
    -8.2245	   -43.3884	   -31.0516	    -1.2589	   -30.6320	   -28.2822	   -23.7503	   -16.6168	   -11.4975	   -16.1972	
    -7.6370	   -42.2974	   -30.7999	    -1.0071	   -30.4642	   -28.6179	   -24.0021	   -18.2953	   -12.7563	   -17.6239	
    -7.1335	   -41.2064	   -30.3802	    -0.7553	   -30.2124	   -28.9536	   -24.2538	   -19.8059	   -14.0152	   -19.0506	
    -6.6299	   -40.1154	   -29.8767	    -0.5875	   -29.9606	   -29.3732	   -24.4217	   -21.0648	   -15.2740	   -20.4773	
    -6.0425	   -39.1083	   -29.2053	    -0.5035	   -29.4571	   -29.8767	   -24.5056	   -22.2397	   -16.3651	   -21.7361	
    -5.5389	   -38.0173	   -28.4500	    -0.5875	   -28.8696	   -30.4642	   -24.4217	   -23.1628	   -17.2882	   -22.7432	
    -5.0354	   -37.0941	   -27.5269	    -0.9232	   -28.1143	   -31.2195	   -24.1699	   -24.0860	   -18.0435	   -23.4985	
    -4.5319	   -36.0870	   -26.4359	    -1.4267	   -27.1912	   -32.0587	   -23.6664	   -24.8413	   -18.5471	   -24.0021	
    -4.0283	   -35.0800	   -25.1770	    -2.0142	   -26.0162	   -32.9819	   -22.9111	   -25.5127	   -18.7988	   -24.1699	
    -3.4409	   -34.0729	   -23.8342	    -2.7695	   -24.7574	   -33.8211	   -21.9040	   -26.0162	   -18.7988	   -23.9182	
    -2.8534	   -33.1497	   -22.4075	    -3.5248	   -23.2468	   -34.6603	   -20.6451	   -26.3519	   -18.5471	   -23.4146	
    -2.3499	   -32.1426	   -20.8130	    -4.3640	   -21.6522	   -35.4996	   -19.1345	   -26.4359	   -18.0435	   -22.5754	
    -1.8463	   -31.2195	   -19.2184	    -5.1193	   -19.9738	   -36.1710	   -17.4561	   -26.3519	   -17.3721	   -21.4844	
    -1.2589	   -30.2124	   -17.5400	    -5.7907	   -18.2114	   -36.6745	   -15.5258	   -26.0162	   -16.5329	   -20.3094	
    -0.6714	   -29.2053	   -15.8615	    -6.2943	   -16.5329	   -37.0941	   -13.5117	   -25.4288	   -15.6097	   -19.1345	
     0.0000	   -28.1982	   -14.2670	    -6.6299	   -14.8544	   -37.2620	   -11.4975	   -24.5056	   -14.6866	   -17.9596	
     0.6714	   -27.1072	   -12.6724	    -6.6299	   -13.2599	   -37.3459	    -9.3994	   -23.4146	   -13.7634	   -16.9525	
     1.4267	   -26.0162	   -11.3297	    -6.3782	   -11.7493	   -37.2620	    -7.4692	   -22.0718	   -12.9242	   -16.1133	
     2.1820	   -25.0931	   -10.0708	    -5.8746	   -10.4065	   -37.0941	    -5.7068	   -20.5612	   -12.1689	   -15.4419	
     2.8534	   -24.3378	    -9.0637	    -5.2872	    -9.3155	   -36.8423	    -4.1122	   -18.8828	   -11.4975	   -15.1062	
     3.3569	   -23.7503	    -8.3084	    -4.6158	    -8.3084	   -36.4227	    -2.8534	   -16.9525	   -11.0779	   -14.8544	
     3.6926	   -23.4146	    -7.8049	    -3.8605	    -7.5531	   -35.9192	    -1.8463	   -15.0223	   -10.6583	   -14.7705	
     3.7766	   -23.2468	    -7.4692	    -3.1891	    -6.9656	   -35.2478	    -1.1749	   -12.9242	   -10.4065	   -14.8544	
     3.7766	   -23.3307	    -7.3013	    -2.6016	    -6.5460	   -34.5764	    -0.7553	   -10.9100	   -10.1547	   -14.9384	
     3.5248	   -23.4985	    -7.3013	    -2.1820	    -6.2103	   -33.9050	    -0.5035	    -8.8959	    -9.9030	   -15.0223	
     3.2730	   -23.8342	    -7.3853	    -1.7624	    -6.1264	   -33.2336	    -0.4196	    -7.1335	    -9.5673	   -15.0223	
     2.9373	   -24.1699	    -7.4692	    -1.5106	    -5.9586	   -32.3944	    -0.2518	    -5.5389	    -9.1476	   -14.7705	
     2.6016	   -24.4217	    -7.3853	    -1.2589	    -5.8746	   -31.5552	     0.0839	    -4.1962	    -8.4763	   -14.2670	
     2.4338	   -24.5895	    -7.1335	    -0.9232	    -5.6229	   -30.3802	     0.5035	    -3.1891	    -7.6370	   -13.5117	
     2.3499	   -24.6735	    -6.6299	    -0.3357	    -5.2872	   -29.0375	     1.1749	    -2.5177	    -6.6299	   -12.4207	
     2.5177	   -24.5056	    -5.9586	     0.4196	    -4.7836	   -27.3590	     2.0142	    -2.0981	    -5.3711	   -11.1618	
     2.7695	   -24.2538	    -5.1193	     1.4267	    -4.1962	   -25.4288	     2.9373	    -1.8463	    -3.9444	    -9.7351	
     3.1891	   -23.7503	    -4.1962	     2.6016	    -3.6087	   -23.3307	     3.7766	    -1.8463	    -2.5177	    -8.3084	
     3.6926	   -23.2468	    -3.2730	     3.9444	    -3.0212	   -21.2326	     4.6158	    -1.8463	    -1.0910	    -6.9656	
     4.1122	   -22.6593	    -2.3499	     5.3711	    -2.6016	   -19.1345	     5.3711	    -1.9302	     0.1678	    -5.7907	
     4.5319	   -22.0718	    -1.6785	     6.7139	    -2.3499	   -17.1204	     5.7907	    -1.9302	     1.1749	    -4.9515	
     4.8676	   -21.4844	    -1.2589	     7.9727	    -2.2659	   -15.3580	     6.0425	    -1.9302	     1.8463	    -4.3640	
     5.1193	   -20.9808	    -1.0910	     9.0637	    -2.3499	   -13.7634	     5.9586	    -1.9302	     2.2659	    -4.1962	
     5.2032	   -20.5612	    -1.2589	     9.9869	    -2.6016	   -12.4207	     5.7068	    -2.0142	     2.2659	    -4.4479	
     5.2032	   -20.3094	    -1.6785	    10.7422	    -3.1891	   -11.4136	     5.1193	    -2.0142	     2.0142	    -4.9515	
     5.0354	   -20.1416	    -2.5177	    11.2457	    -3.8605	   -10.6583	     4.3640	    -2.1820	     1.5106	    -5.7907	
     4.7836	   -20.1416	    -3.5248	    11.5814	    -4.6997	   -10.1547	     3.2730	    -2.4338	     0.7553	    -6.7978	
     4.4479	   -20.3094	    -4.7836	    11.7493	    -5.6229	    -9.9869	     2.0981	    -2.6855	    -0.0839	    -7.9727	
     4.0283	   -20.5612	    -6.1264	    11.7493	    -6.7139	    -9.9869	     0.7553	    -3.1052	    -0.9232	    -9.0637	
     3.5248	   -20.8969	    -7.5531	    11.6653	    -7.8888	   -10.1547	    -0.6714	    -3.5248	    -1.6785	   -10.0708	
     2.9373	   -21.3165	    -8.9798	    11.4136	    -9.1476	   -10.4904	    -2.1820	    -4.0283	    -2.2659	   -10.8261	
     2.3499	   -21.8201	   -10.3226	    11.0779	   -10.4065	   -10.9940	    -3.6087	    -4.4479	    -2.6855	   -11.3297	
     1.7624	   -22.3236	   -11.4975	    10.6583	   -11.5814	   -11.4975	    -4.8676	    -4.8676	    -2.9373	   -11.5814	
     1.2589	   -22.9111	   -12.4207	    10.2386	   -12.6724	   -12.0010	    -5.8746	    -5.1193	    -3.0212	   -11.4136	
     0.9232	   -23.4146	   -13.0920	     9.8190	   -13.6795	   -12.5046	    -6.7139	    -5.2872	    -2.7695	   -10.9940	
     0.7553	   -23.9182	   -13.4277	     9.4833	   -14.6027	   -12.8403	    -7.3013	    -5.3711	    -2.4338	   -10.3226	
     0.6714	   -24.3378	   -13.5117	     9.1476	   -15.4419	   -13.1760	    -7.7209	    -5.2872	    -2.0142	    -9.5673	
     0.8392	   -24.8413	   -13.5117	     8.8959	   -16.2811	   -13.4277	    -8.0566	    -5.2032	    -1.5945	    -8.7280	
     1.0071	   -25.2609	   -13.4277	     8.7280	   -17.0364	   -13.6795	    -8.3084	    -5.2032	    -1.1749	    -8.0566	
     1.1749	   -25.7645	   -13.3438	     8.5602	   -17.7078	   -13.9313	    -8.5602	    -5.2872	    -1.0910	    -7.5531	
     1.2589	   -26.2680	   -13.4277	     8.3084	   -18.4631	   -14.2670	    -8.8959	    -5.5389	    -1.1749	    -7.3853	
     1.1749	   -26.8555	   -13.6795	     8.1406	   -19.2184	   -14.6866	    -9.3155	    -6.0425	    -1.5945	    -7.5531	
     0.9232	   -27.5269	   -14.0991	     7.9727	   -20.1416	   -15.3580	    -9.9869	    -6.7139	    -2.3499	    -8.1406	
     0.5035	   -28.2822	   -14.7705	     7.7209	   -21.0648	   -16.0294	   -10.9100	    -7.6370	    -3.3569	    -9.0637	
    -0.0839	   -29.1214	   -15.5258	     7.6370	   -22.0718	   -16.8686	   -11.9171	    -8.6441	    -4.6158	   -10.2386	
    -0.5875	   -29.7928	   -16.1972	     7.5531	   -23.0789	   -17.7078	   -13.0081	    -9.6512	    -5.9586	   -11.5814	
    -1.0071	   -30.3802	   -16.8686	     7.7209	   -23.8342	   -18.5471	   -14.0152	   -10.4904	    -7.2174	   -12.9242	
    -1.1749	   -30.7159	   -17.2043	     7.9727	   -24.3378	   -19.3024	   -14.7705	   -11.2457	    -8.3084	   -14.1830	
    -1.1749	   -30.8838	   -17.2882	     8.4763	   -24.5895	   -19.9738	   -15.3580	   -11.6653	    -9.2316	   -15.1901	
    -1.0071	   -30.8838	   -17.1204	     8.8959	   -24.5056	   -20.6451	   -15.6937	   -12.0010	    -9.8190	   -16.0294	
    -0.6714	   -30.7999	   -16.7007	     9.2316	   -24.2538	   -21.3165	   -15.9454	   -12.1689	   -10.2386	   -16.5329	
    -0.3357	   -30.7999	   -16.1972	     9.3994	   -23.9182	   -22.2397	   -16.1133	   -12.1689	   -10.4904	   -16.8686	
    -0.0839	   -30.7999	   -15.5258	     9.2316	   -23.4146	   -23.2468	   -16.1133	   -12.0850	   -10.4904	   -17.0364	
     0.2518	   -30.8838	   -14.8544	     8.8120	   -22.9111	   -24.5056	   -16.1972	   -11.8332	   -10.4065	   -17.0364	
     0.5035	   -30.9677	   -14.1830	     8.2245	   -22.2397	   -25.7645	   -16.1133	   -11.4136	   -10.2386	   -16.8686	
     0.8392	   -31.1356	   -13.4277	     7.4692	   -21.4844	   -26.9394	   -15.8615	   -10.7422	    -9.8190	   -16.5329	
     1.1749	   -31.1356	   -12.5885	     6.7139	   -20.6451	   -27.9465	   -15.5258	    -9.8190	    -9.3155	   -16.1133	
     1.6785	   -31.0516	   -11.7493	     5.9586	   -19.7220	   -28.7018	   -15.1062	    -8.7280	    -8.7280	   -15.6097	
     2.3499	   -30.7999	   -10.8261	     5.4550	   -18.5471	   -29.1214	   -14.6027	    -7.3853	    -8.1406	   -15.1901	
     3.1891	   -30.2963	    -9.9030	     5.0354	   -17.3721	   -29.2053	   -14.0152	    -5.9586	    -7.4692	   -14.7705	
     4.1962	   -29.5410	    -8.8959	     4.8676	   -16.0294	   -28.9536	   -13.4277	    -4.6158	    -6.8817	   -14.4348	
     5.4550	   -28.6179	    -7.8049	     4.7836	   -14.6866	   -28.6179	   -12.9242	    -3.3569	    -6.3782	   -14.3509	
     6.7139	   -27.3590	    -6.7978	     4.7836	   -13.3438	   -28.1143	   -12.5046	    -2.3499	    -6.0425	   -14.4348	
     8.0566	   -26.1002	    -5.7907	     4.7836	   -12.1689	   -27.6947	   -12.0850	    -1.7624	    -5.9586	   -14.7705	
     9.3155	   -24.6735	    -4.8676	     4.7836	   -11.0779	   -27.2751	   -11.9171	    -1.7624	    -6.0425	   -15.2740	
    10.4904	   -23.4146	    -4.0283	     4.8676	   -10.1547	   -26.8555	   -11.7493	    -2.1820	    -6.3782	   -16.0294	
[Epoch Header]
[Trial Type]	21
[Accept]	1
[Correct]	0
[RT]	 0.000
[Resp]	0
[Epoch Data]
   -20.1416	   -40.8707	   -23.7503	   -24.1699	   -26.8555	   -40.8707	   -23.2468	   -32.0587	   -22.2397	   -26.9394	
   -20.3934	   -40.8707	   -23.9182	   -24.0021	   -26.8555	   -40.8707	   -23.4985	   -32.2266	   -22.8271	   -27.7786	
   -20.8130	   -41.2064	   -24.4217	   -23.9182	   -27.1912	   -40.8707	   -24.0021	   -32.3105	   -23.5825	   -28.7857	
   -21.4844	   -41.7099	   -25.3448	   -23.9182	   -27.6947	   -41.0385	   -24.7574	   -32.3944	   -24.4217	   -29.9606	
   -22.3236	   -42.4652	   -26.6037	   -24.0860	   -28.4500	   -41.2903	   -25.6805	   -32.3944	   -25.4288	   -31.2195	
   -23.1628	   -43.3884	   -28.1143	   -24.4217	   -29.2892	   -41.5421	   -26.6037	   -32.3105	   -26.4359	   -32.3944	
   -24.0860	   -44.3115	   -29.6249	   -24.8413	   -30.2124	   -41.8777	   -27.4429	   -32.1426	   -27.2751	   -33.4854	
   -24.9252	   -45.2347	   -31.2195	   -25.3448	   -31.1356	   -42.2134	   -28.1982	   -31.8069	   -27.9465	   -34.2407	
   -25.5966	   -46.0739	   -32.4783	   -25.9323	   -31.8909	   -42.4652	   -28.7857	   -31.3034	   -28.2822	   -34.6603	
   -26.0162	   -46.6614	   -33.4854	   -26.5198	   -32.3944	   -42.5491	   -28.9536	   -30.6320	   -28.3661	   -34.6603	
   -26.2680	   -46.9971	   -34.0729	   -27.0233	   -32.5623	   -42.4652	   -28.7018	   -29.7928	   -28.1143	   -34.3246	
   -26.3519	   -47.0810	   -34.0729	   -27.5269	   -32.4783	   -42.2974	   -28.0304	   -28.7857	   -27.4429	   -33.6533	
   -26.1841	   -46.9131	   -33.7372	   -27.9465	   -31.9748	   -42.1295	   -27.0233	   -27.7786	   -26.5198	   -32.7301	
   -25.9323	   -46.4935	   -33.1497	   -28.3661	   -31.3873	   -41.8777	   -25.7645	   -26.7715	   -25.5127	   -31.6391	
   -25.6805	   -45.9900	   -32.3944	   -28.7018	   -30.6320	   -41.7938	   -24.5056	   -25.7645	   -24.3378	   -30.6320	
   -25.4288	   -45.3186	   -31.5552	   -29.0375	   -29.8767	   -41.8777	   -23.1628	   -25.0092	   -23.3307	   -29.7089	
   -25.0931	   -44.6472	   -30.8838	   -29.3732	   -29.2892	   -42.0456	   -22.0718	   -24.3378	   -22.3236	   -28.9536	
   -24.9252	   -43.9758	   -30.2963	   -29.6249	   -28.8696	   -42.3813	   -21.3165	   -23.7503	   -21.5683	   -28.4500	
   -24.6735	   -43.3044	   -29.9606	   -29.7928	   -28.6179	   -42.8009	   -20.8130	   -23.4146	   -21.0648	   -28.1982	
   -24.5056	   -42.6331	   -29.8767	   -29.7928	   -28.5339	   -43.2205	   -20.8130	   -23.1628	   -20.8130	   -28.2822	
   -24.4217	   -42.0456	   -29.9606	   -29.7928	   -28.7857	   -43.5562	   -21.2326	   -23.1628	   -20.8130	   -28.6179	
   -24.3378	   -41.6260	   -30.2963	   -29.7089	   -29.2053	   -43.8919	   -22.0718	   -23.2468	   -21.1487	   -29.1214	
   -24.3378	   -41.4581	   -30.8838	   -29.6249	   -29.7928	   -44.1437	   -23.1628	   -23.5825	   -21.6522	   -29.7928	
   -24.4217	   -41.4581	   -31.5552	   -29.5410	   -30.4642	   -44.3115	   -24.5056	   -24.0021	   -22.4075	   -30.5481	
   -24.5895	   -41.5421	   -32.3105	   -29.4571	   -31.3034	   -44.3954	   -26.0162	   -24.4217	   -23.2468	   -31.3873	
   -24.7574	   -41.7938	   -33.1497	   -29.4571	   -32.1426	   -44.3954	   -27.5269	   -24.9252	   -24.1699	   -32.0587	
   -24.8413	   -42.1295	   -33.9890	   -29.3732	   -32.9819	   -44.4794	   -28.9536	   -25.3448	   -24.9252	   -32.4783	
   -24.9252	   -42.3813	   -34.5764	   -29.3732	   -33.6533	   -44.6472	   -30.1285	   -25.5966	   -25.5127	   -32.6462	
   -24.8413	   -42.6331	   -35.0800	   -29.2892	   -34.1568	   -44.7311	   -30.9677	   -25.6805	   -25.9323	   -32.4783	
   -24.6735	   -42.7170	   -35.2478	   -29.1214	   -34.4086	   -44.8151	   -31.3873	   -25.5966	   -26.0162	   -32.0587	
   -24.4217	   -42.8009	   -35.1639	   -29.0375	   -34.4925	   -44.9829	   -31.3034	   -25.3448	   -25.8484	   -31.3034	
   -24.0021	   -42.7170	   -34.8282	   -28.9536	   -34.1568	   -45.0668	   -30.6320	   -25.0092	   -25.4288	   -30.2963	
   -23.4985	   -42.6331	   -34.2407	   -28.8696	   -33.7372	   -45.1508	   -29.4571	   -24.6735	   -24.7574	   -29.2053	
   -22.8271	   -42.4652	   -33.4854	   -28.8696	   -33.0658	   -45.2347	   -27.9465	   -24.3378	   -24.0021	   -28.1143	
   -22.1558	   -42.2974	   -32.6462	   -28.8696	   -32.3105	   -45.2347	   -26.1841	   -24.0860	   -23.0789	   -27.0233	
   -21.3165	   -42.0456	   -31.6391	   -28.7857	   -31.5552	   -45.2347	   -24.3378	   -23.8342	   -22.2397	   -26.1841	
   -20.4773	   -41.8777	   -30.7159	   -28.6179	   -30.8838	   -45.1508	   -22.5754	   -23.6664	   -21.4005	   -25.5127	
   -19.6381	   -41.6260	   -29.7928	   -28.4500	   -30.2963	   -45.0668	   -20.9808	   -23.5825	   -20.8130	   -25.1770	
   -18.9667	   -41.3742	   -29.0375	   -28.2822	   -29.8767	   -44.9829	   -19.6381	   -23.6664	   -20.3934	   -25.1770	
   -18.3792	   -41.2064	   -28.5339	   -28.1143	   -29.7089	   -44.8990	   -18.7149	   -23.8342	   -20.3934	   -25.6805	
   -18.0435	   -41.1224	   -28.2822	   -27.9465	   -29.7928	   -44.9829	   -18.2953	   -24.2538	   -20.7291	   -26.5198	
   -17.9596	   -41.1224	   -28.4500	   -27.9465	   -30.1285	   -45.1508	   -18.2953	   -24.7574	   -21.4005	   -27.6947	
   -17.9596	   -41.1224	   -28.7857	   -27.9465	   -30.6320	   -45.3186	   -18.7149	   -25.3448	   -22.3236	   -29.1214	
   -18.1274	   -41.1224	   -29.3732	   -28.0304	   -31.2195	   -45.5704	   -19.4702	   -25.8484	   -23.3307	   -30.7159	
   -18.2953	   -41.2064	   -30.1285	   -28.1143	   -31.8069	   -45.8221	   -20.3934	   -26.1002	   -24.4217	   -32.3105	
   -18.4631	   -41.2064	   -30.8838	   -28.1982	   -32.3944	   -46.0739	   -21.4844	   -26.1841	   -25.4288	   -33.7372	
   -18.6310	   -41.2064	   -31.6391	   -28.2822	   -32.8140	   -46.4096	   -22.4915	   -25.8484	   -26.1841	   -34.9960	
   -18.7149	   -41.2064	   -32.3105	   -28.4500	   -33.0658	   -46.7453	   -23.4146	   -25.2609	   -26.6876	   -35.9192	
   -18.7988	   -41.2903	   -32.9819	   -28.6179	   -33.2336	   -47.0810	   -24.1699	   -24.4217	   -26.9394	   -36.5067	
   -18.8828	   -41.2903	   -33.4854	   -28.7018	   -33.2336	   -47.4167	   -24.6735	   -23.1628	   -26.8555	   -36.5906	
   -18.8828	   -41.2903	   -33.8211	   -28.7018	   -33.0658	   -47.6685	   -24.9252	   -21.7361	   -26.4359	   -36.2549	
   -18.7988	   -41.1224	   -33.9050	   -28.5339	   -32.8140	   -47.7524	   -25.0092	   -20.1416	   -25.5966	   -35.4156	
   -18.6310	   -40.8707	   -33.8211	   -28.2822	   -32.4783	   -47.5845	   -24.7574	   -18.4631	   -24.5895	   -34.1568	
   -18.3792	   -40.3671	   -33.4854	   -27.8625	   -32.0587	   -47.2488	   -24.3378	   -16.9525	   -23.3307	   -32.5623	
   -18.0435	   -39.7797	   -32.8979	   -27.3590	   -31.6391	   -46.6614	   -23.7503	   -15.6097	   -21.9879	   -30.7999	
   -17.6239	   -39.0244	   -32.2266	   -26.6037	   -31.2195	   -45.9900	   -23.0789	   -14.6866	   -20.7291	   -29.0375	
   -17.0364	   -38.1851	   -31.3873	   -25.8484	   -30.8838	   -45.1508	   -22.4075	   -14.2670	   -19.5541	   -27.3590	
   -16.4490	   -37.2620	   -30.6320	   -24.8413	   -30.5481	   -44.2276	   -21.8201	   -14.2670	   -18.5471	   -25.8484	
   -15.7776	   -36.3388	   -29.8767	   -23.8342	   -30.3802	   -43.4723	   -21.3165	   -14.6866	   -17.7917	   -24.7574	
   -15.1901	   -35.5835	   -29.2892	   -22.7432	   -30.3802	   -42.8009	   -21.0648	   -15.4419	   -17.3721	   -23.9182	
   -14.6866	   -34.9121	   -28.8696	   -21.6522	   -30.4642	   -42.3813	   -21.1487	   -16.5329	   -17.2043	   -23.5825	
   -14.3509	   -34.4925	   -28.6179	   -20.7291	   -30.7159	   -42.2974	   -21.4005	   -17.7078	   -17.3721	   -23.5825	
   -14.0991	   -34.2407	   -28.7018	   -19.8059	   -31.1356	   -42.3813	   -21.9879	   -18.8828	   -17.7078	   -24.0021	
   -14.0991	   -34.2407	   -28.8696	   -19.0506	   -31.6391	   -42.7170	   -22.8271	   -19.9738	   -18.2953	   -24.6735	
   -14.0991	   -34.4086	   -29.2892	   -18.4631	   -32.2266	   -43.2205	   -23.8342	   -20.9808	   -19.0506	   -25.6805	
   -14.3509	   -34.8282	   -29.8767	   -17.9596	   -32.8140	   -43.7241	   -24.9252	   -21.9040	   -19.8898	   -26.7715	
   -14.6027	   -35.4996	   -30.4642	   -17.5400	   -33.4854	   -44.3115	   -26.1841	   -22.5754	   -20.7291	   -28.0304	
   -15.0223	   -36.1710	   -31.0516	   -17.2043	   -34.0729	   -44.8990	   -27.3590	   -23.2468	   -21.5683	   -29.2892	
   -15.3580	   -37.0102	   -31.6391	   -16.9525	   -34.6603	   -45.4865	   -28.4500	   -23.6664	   -22.3236	   -30.4642	
   -15.6937	   -37.7655	   -32.0587	   -16.8686	   -35.0800	   -46.2418	   -29.3732	   -24.0860	   -22.9111	   -31.5552	
   -15.9454	   -38.4369	   -32.3944	   -16.8686	   -35.3317	   -47.1649	   -29.9606	   -24.4217	   -23.4146	   -32.3944	
   -16.1133	   -39.0244	   -32.5623	   -17.0364	   -35.4156	   -48.2559	   -30.3802	   -24.7574	   -23.7503	   -33.0658	
   -16.1972	   -39.4440	   -32.4783	   -17.3721	   -35.4156	   -49.2630	   -30.4642	   -25.1770	   -23.9182	   -33.4854	
   -16.1133	   -39.6957	   -32.3944	   -17.7917	   -35.1639	   -50.1862	   -30.4642	   -25.5966	   -24.0860	   -33.7372	
   -16.1133	   -39.8636	   -32.2266	   -18.2953	   -34.9121	   -50.6897	   -30.2124	   -26.0162	   -24.0860	   -33.9890	
   -15.9454	   -39.9475	   -32.0587	   -18.7149	   -34.5764	   -50.7736	   -29.8767	   -26.5198	   -24.1699	   -34.1568	
   -15.8615	   -39.9475	   -31.8909	   -19.0506	   -34.2407	   -50.2701	   -29.5410	   -27.0233	   -24.1699	   -34.3246	
   -15.7776	   -39.9475	   -31.7230	   -19.2184	   -33.9050	   -49.1791	   -29.2053	   -27.5269	   -24.2538	   -34.5764	
   -15.6937	   -39.8636	   -31.6391	   -19.1345	   -33.6533	   -47.6685	   -28.9536	   -27.9465	   -24.3378	   -34.8282	
   -15.6097	   -39.7797	   -31.7230	   -18.9667	   -33.4854	   -45.9061	   -28.9536	   -28.3661	   -24.4217	   -35.2478	
   -15.6097	   -39.6118	   -31.8069	   -18.7149	   -33.4854	   -43.9758	   -29.2053	   -28.6179	   -24.5895	   -35.7513	
   -15.6937	   -39.5279	   -32.0587	   -18.3792	   -33.6533	   -42.0456	   -29.7089	   -28.8696	   -24.7574	   -36.2549	
   -15.7776	   -39.5279	   -32.3944	   -17.9596	   -33.9890	   -40.1993	   -30.3802	   -28.8696	   -24.9252	   -36.7584	
   -15.7776	   -39.4440	   -32.8140	   -17.6239	   -34.4925	   -38.5208	   -31.2195	   -28.7857	   -25.0092	   -37.1780	
   -15.8615	   -39.3600	   -33.2336	   -17.1204	   -34.9960	   -36.9263	   -32.1426	   -28.5339	   -25.0931	   -37.4298	
   -15.9454	   -39.2761	   -33.5693	   -16.5329	   -35.6674	   -35.5835	   -33.0658	   -28.0304	   -25.0092	   -37.5137	
   -16.1133	   -39.2761	   -33.9890	   -16.0294	   -36.2549	   -34.2407	   -34.0729	   -27.3590	   -24.7574	   -37.4298	
   -16.1972	   -39.1922	   -34.3246	   -15.4419	   -36.7584	   -33.0658	   -34.9121	   -26.6037	   -24.3378	   -37.0941	
   -16.4490	   -39.2761	   -34.6603	   -14.9384	   -37.2620	   -32.0587	   -35.7513	   -25.7645	   -23.8342	   -36.5067	
   -16.7007	   -39.4440	   -35.0800	   -14.6027	   -37.7655	   -31.3034	   -36.5067	   -24.9252	   -23.2468	   -35.7513	
   -17.1204	   -39.7797	   -35.4156	   -14.4348	   -38.1851	   -30.6320	   -37.1780	   -24.2538	   -22.6593	   -34.9121	
   -17.5400	   -40.2832	   -35.8353	   -14.4348	   -38.6047	   -30.2963	   -37.7655	   -23.5825	   -21.9879	   -33.9890	
   -18.1274	   -40.8707	   -36.3388	   -14.6866	   -39.0244	   -30.1285	   -38.2690	   -22.9950	   -21.3165	   -33.0658	
   -18.6310	   -41.5421	   -36.8423	   -15.0223	   -39.6118	   -30.2124	   -38.6887	   -22.5754	   -20.7291	   -32.1426	
   -19.2184	   -42.3813	   -37.3459	   -15.4419	   -40.1154	   -30.4642	   -39.1083	   -22.2397	   -20.1416	   -31.3873	
   -19.8059	   -43.2205	   -38.0173	   -16.0294	   -40.7867	   -30.9677	   -39.4440	   -21.9879	   -19.7220	   -30.8838	
   -20.3094	   -44.0598	   -38.6047	   -16.6168	   -41.4581	   -31.5552	   -39.8636	   -21.9040	   -19.3863	   -30.5481	
   -20.8130	   -44.8151	   -39.2761	   -17.2882	   -42.1295	   -32.3105	   -40.1154	   -21.8201	   -19.2184	   -30.4642	
   -21.1487	   -45.4025	   -40.0314	   -17.9596	   -42.8009	   -33.1497	   -40.4510	   -21.8201	   -19.2184	   -30.7159	
   -21.5683	   -45.9061	   -40.7028	   -18.6310	   -43.5562	   -34.1568	   -40.7028	   -21.9040	   -19.4702	   -31.2195	
   -21.9040	   -46.3257	   -41.4581	   -19.3863	   -44.2276	   -35.3317	   -41.1224	   -22.1558	   -19.9738	   -31.9748	
   -22.2397	   -46.5775	   -42.2134	   -20.1416	   -45.0668	   -36.8423	   -41.5421	   -22.4075	   -20.7291	   -33.0658	
   -22.4915	   -46.7453	   -42.9688	   -20.9808	   -45.9061	   -38.5208	   -42.0456	   -22.8271	   -21.6522	   -34.2407	
   -22.7432	   -46.9131	   -43.5562	   -21.7361	   -46.6614	   -40.3671	   -42.6331	   -23.1628	   -22.7432	   -35.4996	
   -22.9111	   -46.9131	   -44.0598	   -22.4915	   -47.3328	   -42.2974	   -43.1366	   -23.5825	   -23.8342	   -36.7584	
   -23.0789	   -46.9131	   -44.3954	   -23.0789	   -47.8363	   -44.2276	   -43.5562	   -24.0021	   -24.9252	   -37.9333	
   -23.0789	   -46.9131	   -44.5633	   -23.7503	   -48.1720	   -45.9900	   -43.8919	   -24.4217	   -25.8484	   -38.8565	
   -23.1628	   -46.9131	   -44.5633	   -24.2538	   -48.2559	   -47.5845	   -43.9758	   -25.0092	   -26.6037	   -39.6957	
   -23.2468	   -46.9971	   -44.4794	   -24.8413	   -48.1720	   -48.8434	   -43.8919	   -25.8484	   -27.2751	   -40.1993	
   -23.4146	   -47.2488	   -44.2276	   -25.5127	   -47.8363	   -49.9344	   -43.4723	   -26.8555	   -27.6947	   -40.4510	
   -23.7503	   -47.6685	   -43.9758	   -26.1841	   -47.2488	   -50.6058	   -42.8009	   -28.1982	   -27.9465	   -40.5350	
   -24.1699	   -48.0881	   -43.5562	   -26.9394	   -46.4935	   -51.0254	   -41.8777	   -29.7089	   -28.1143	   -40.3671	
   -24.6735	   -48.6755	   -43.0527	   -27.6947	   -45.5704	   -51.2772	   -40.7028	   -31.3873	   -28.1982	   -40.0314	
   -25.3448	   -49.2630	   -42.4652	   -28.4500	   -44.4794	   -51.2772	   -39.1922	   -32.9819	   -28.1143	   -39.3600	
   -26.0162	   -49.8505	   -41.7938	   -29.0375	   -43.3884	   -51.1932	   -37.5977	   -34.4086	   -27.9465	   -38.6047	
   -26.6037	   -50.4379	   -41.1224	   -29.5410	   -42.2134	   -51.0254	   -35.9192	   -35.4996	   -27.6947	   -37.6816	
   -27.1912	   -50.8575	   -40.3671	   -29.8767	   -41.1224	   -50.8575	   -34.2407	   -36.1710	   -27.4429	   -36.6745	
   -27.6947	   -51.1932	   -39.7797	   -30.0446	   -40.1154	   -50.6897	   -32.7301	   -36.5906	   -27.1912	   -35.6674	
   -28.0304	   -51.5289	   -39.1922	   -30.1285	   -39.1922	   -50.5219	   -31.5552	   -36.6745	   -27.1072	   -34.8282	
   -28.4500	   -51.6968	   -38.7726	   -30.2124	   -38.4369	   -50.5219	   -30.6320	   -36.7584	   -27.1912	   -34.0729	
   -28.7857	   -51.8646	   -38.6047	   -30.2963	   -38.0173	   -50.6058	   -30.1285	   -36.7584	   -27.4429	   -33.7372	
   -29.2053	   -52.1164	   -38.5208	   -30.5481	   -37.7655	   -50.9415	   -29.9606	   -36.8423	   -28.1143	   -33.6533	
   -29.7089	   -52.2842	   -38.6047	   -30.9677	   -37.8494	   -51.5289	   -30.2124	   -37.0941	   -28.9536	   -33.9050	
   -30.2963	   -52.5360	   -38.9404	   -31.3873	   -38.1012	   -52.2003	   -30.7159	   -37.5137	   -30.0446	   -34.4925	
   -30.8838	   -52.7878	   -39.3600	   -31.9748	   -38.5208	   -53.1235	   -31.5552	   -38.1012	   -31.3034	   -35.3317	
   -31.5552	   -53.1235	   -39.8636	   -32.6462	   -39.1083	   -54.0466	   -32.4783	   -38.7726	   -32.5623	   -36.3388	
   -32.3105	   -53.4592	   -40.4510	   -33.3176	   -39.6957	   -55.0537	   -33.4854	   -39.4440	   -33.8211	   -37.3459	
   -33.1497	   -53.7949	   -41.0385	   -33.9890	   -40.2832	   -55.9769	   -34.4925	   -40.1154	   -34.9960	   -38.3530	
   -33.9890	   -54.2145	   -41.6260	   -34.7443	   -40.8707	   -56.8161	   -35.4156	   -40.7867	   -36.0031	   -39.1922	
   -34.7443	   -54.6341	   -42.1295	   -35.4996	   -41.3742	   -57.4875	   -36.1710	   -41.2903	   -36.6745	   -39.8636	
   -35.3317	   -54.9698	   -42.5491	   -36.0870	   -41.6260	   -57.9071	   -36.7584	   -41.5421	   -37.0941	   -40.2832	
   -35.7513	   -55.1376	   -42.8009	   -36.5906	   -41.7938	   -57.9910	   -37.0102	   -41.6260	   -37.0941	   -40.4510	
   -35.9192	   -55.3055	   -42.8009	   -36.9263	   -41.7938	   -57.8232	   -36.9263	   -41.4581	   -36.7584	   -40.2832	
   -35.7513	   -55.2216	   -42.7170	   -37.0102	   -41.6260	   -57.4036	   -36.6745	   -41.0385	   -36.1710	   -39.9475	
   -35.4156	   -55.1376	   -42.5491	   -36.8423	   -41.4581	   -56.7322	   -36.2549	   -40.4510	   -35.3317	   -39.4440	
   -34.8282	   -54.9698	   -42.3813	   -36.5067	   -41.2064	   -55.8090	   -35.7513	   -39.6957	   -34.4925	   -38.8565	
   -34.0729	   -54.6341	   -42.1295	   -36.0031	   -40.9546	   -54.8859	   -35.2478	   -38.9404	   -33.5693	   -38.2690	
   -33.1497	   -54.2984	   -41.8777	   -35.2478	   -40.6189	   -53.7109	   -34.7443	   -38.0173	   -32.7301	   -37.7655	
   -32.1426	   -53.7949	   -41.7099	   -34.2407	   -40.2832	   -52.5360	   -34.2407	   -37.0102	   -31.9748	   -37.2620	
   -30.9677	   -53.1235	   -41.5421	   -32.9819	   -39.9475	   -51.2772	   -33.9050	   -36.0031	   -31.3034	   -36.9263	
   -29.7928	   -52.4521	   -41.3742	   -31.6391	   -39.6957	   -50.1022	   -33.5693	   -34.8282	   -30.7999	   -36.7584	
   -28.7018	   -51.7807	   -41.3742	   -30.2963	   -39.5279	   -49.0112	   -33.4854	   -33.7372	   -30.4642	   -36.7584	
   -27.6947	   -51.1932	   -41.4581	   -29.0375	   -39.5279	   -48.0881	   -33.5693	   -32.6462	   -30.2963	   -37.0102	
   -26.7715	   -50.6058	   -41.5421	   -27.8625	   -39.6118	   -47.4167	   -33.7372	   -31.6391	   -30.3802	   -37.3459	
   -26.0162	   -50.1862	   -41.7938	   -26.8555	   -39.7797	   -46.9131	   -34.0729	   -30.6320	   -30.6320	   -37.9333	
   -25.3448	   -49.7665	   -41.9617	   -26.0162	   -40.0314	   -46.7453	   -34.4925	   -29.5410	   -30.7999	   -38.3530	
   -24.6735	   -49.4308	   -42.1295	   -25.3448	   -40.1154	   -46.6614	   -34.9121	   -28.4500	   -30.9677	   -38.7726	
   -24.1699	   -49.0952	   -42.0456	   -24.9252	   -40.1993	   -46.8292	   -35.2478	   -27.1912	   -31.0516	   -38.9404	
   -23.6664	   -48.7595	   -41.8777	   -24.5895	   -40.1154	   -46.9971	   -35.4156	   -26.0162	   -31.0516	   -38.8565	
   -23.1628	   -48.4238	   -41.6260	   -24.4217	   -39.8636	   -47.2488	   -35.4156	   -24.7574	   -30.7999	   -38.5208	
   -22.6593	   -48.0042	   -41.1224	   -24.3378	   -39.6118	   -47.5006	   -35.3317	   -23.6664	   -30.3802	   -37.9333	
   -22.1558	   -47.6685	   -40.5350	   -24.2538	   -39.1922	   -47.6685	   -34.9960	   -22.7432	   -29.7089	   -37.0102	
   -21.6522	   -47.2488	   -39.8636	   -24.1699	   -38.7726	   -47.6685	   -34.5764	   -21.9879	   -28.9536	   -36.0031	
   -21.2326	   -46.8292	   -39.1083	   -24.0021	   -38.5208	   -47.5006	   -34.1568	   -21.6522	   -28.1143	   -34.8282	
   -20.8969	   -46.4935	   -38.5208	   -23.9182	   -38.3530	   -47.1649	   -33.7372	   -21.8201	   -27.3590	   -33.6533	
   -20.7291	   -46.3257	   -38.0173	   -23.7503	   -38.5208	   -46.8292	   -33.5693	   -22.4075	   -26.6037	   -32.6462	
   -20.8130	   -46.3257	   -37.7655	   -23.7503	   -38.9404	   -46.4096	   -33.5693	   -23.4985	   -26.1002	   -31.8909	
   -21.1487	   -46.4096	   -37.7655	   -23.7503	   -39.5279	   -46.1578	   -33.8211	   -24.9252	   -25.8484	   -31.3873	
   -21.7361	   -46.6614	   -38.0173	   -23.8342	   -40.3671	   -45.9061	   -34.2407	   -26.5198	   -25.9323	   -31.3034	
   -22.4915	   -46.9971	   -38.4369	   -24.0860	   -41.3742	   -45.9061	   -34.9121	   -28.2822	   -26.2680	   -31.5552	
   -23.3307	   -47.4167	   -39.1083	   -24.3378	   -42.3813	   -46.1578	   -35.7513	   -30.1285	   -26.9394	   -32.1426	
   -24.2538	   -47.8363	   -39.8636	   -24.7574	   -43.4723	   -46.6614	   -36.7584	   -31.8909	   -27.7786	   -32.9819	
   -25.2609	   -48.4238	   -40.7867	   -25.2609	   -44.4794	   -47.2488	   -37.9333	   -33.5693	   -28.8696	   -33.9890	
   -26.1841	   -48.9273	   -41.7099	   -25.7645	   -45.2347	   -47.9202	   -39.0244	   -35.1639	   -29.9606	   -35.0800	
   -26.9394	   -49.5148	   -42.6331	   -26.2680	   -45.9061	   -48.5916	   -40.0314	   -36.5067	   -31.1356	   -36.1710	
   -27.6108	   -50.0183	   -43.4723	   -26.8555	   -46.3257	   -49.2630	   -40.9546	   -37.7655	   -32.1426	   -37.1780	
   -28.1143	   -50.6058	   -44.2276	   -27.3590	   -46.4935	   -49.7665	   -41.6260	   -38.7726	   -32.8979	   -37.9333	
   -28.3661	   -51.1093	   -44.8151	   -27.8625	   -46.4935	   -50.1022	   -42.0456	   -39.5279	   -33.4015	   -38.4369	
   -28.4500	   -51.6129	   -45.1508	   -28.2822	   -46.3257	   -50.3540	   -42.2974	   -40.1993	   -33.6533	   -38.6887	
   -28.3661	   -52.1164	   -45.4025	   -28.6179	   -46.0739	   -50.3540	   -42.2974	   -40.6189	   -33.5693	   -38.6887	
   -28.1143	   -52.4521	   -45.4025	   -28.8696	   -45.6543	   -50.1862	   -41.9617	   -40.7867	   -33.1497	   -38.3530	
   -27.6108	   -52.6199	   -45.1508	   -29.0375	   -44.9829	   -49.8505	   -41.4581	   -40.7028	   -32.3944	   -37.6816	
   -26.9394	   -52.5360	   -44.6472	   -29.0375	   -44.2276	   -49.3469	   -40.6189	   -40.4510	   -31.3873	   -36.8423	
   -26.1002	   -52.2003	   -43.8919	   -28.8696	   -43.3044	   -48.6755	   -39.6957	   -39.8636	   -30.1285	   -35.8353	
   -25.1770	   -51.5289	   -42.8848	   -28.4500	   -42.2134	   -47.8363	   -38.5208	   -38.9404	   -28.7857	   -34.6603	
   -24.1699	   -50.6058	   -41.7938	   -27.9465	   -40.9546	   -46.9131	   -37.3459	   -37.7655	   -27.4429	   -33.4854	
   -23.1628	   -49.4308	   -40.5350	   -27.2751	   -39.6957	   -45.9061	   -36.0031	   -36.2549	   -26.1002	   -32.3105	
   -22.0718	   -48.1720	   -39.2761	   -26.4359	   -38.3530	   -44.7311	   -34.7443	   -34.4925	   -24.8413	   -31.3034	
   -20.9808	   -46.7453	   -38.0173	   -25.4288	   -37.0102	   -43.4723	   -33.6533	   -32.5623	   -23.7503	   -30.4642	
   -20.0577	   -45.3186	   -36.8423	   -24.3378	   -35.8353	   -42.2134	   -32.6462	   -30.7159	   -22.9950	   -29.8767	
   -19.2184	   -43.9758	   -35.9192	   -23.2468	   -34.7443	   -41.0385	   -31.9748	   -29.0375	   -22.4915	   -29.7089	
   -18.6310	   -42.8009	   -35.1639	   -22.3236	   -33.9890	   -40.0314	   -31.7230	   -27.6108	   -22.3236	   -29.8767	
   -18.2953	   -41.8777	   -34.7443	   -21.4844	   -33.4854	   -39.1922	   -31.7230	   -26.6876	   -22.4915	   -30.3802	
   -18.1274	   -41.1224	   -34.4925	   -20.9808	   -33.2336	   -38.7726	   -32.0587	   -26.1002	   -22.9111	   -31.2195	
   -18.1274	   -40.6189	   -34.4925	   -20.6451	   -33.2336	   -38.5208	   -32.5623	   -25.9323	   -23.4985	   -32.3105	
   -18.2114	   -40.1993	   -34.6603	   -20.5612	   -33.4854	   -38.5208	   -33.2336	   -26.1002	   -24.2538	   -33.4015	
   -18.3792	   -39.8636	   -34.8282	   -20.6451	   -33.7372	   -38.6047	   -33.8211	   -26.4359	   -25.0092	   -34.4086	
   -18.3792	   -39.5279	   -34.9960	   -20.8130	   -34.0729	   -38.6887	   -34.4086	   -26.7715	   -25.5966	   -35.3317	
   -18.2114	   -39.0244	   -34.9121	   -20.8969	   -34.2407	   -38.7726	   -34.8282	   -27.0233	   -25.9323	   -35.8353	
   -17.7078	   -38.3530	   -34.6603	   -20.8130	   -34.1568	   -38.6887	   -34.9121	   -27.1072	   -26.0162	   -36.0870	
   -16.7847	   -37.3459	   -33.9890	   -20.3094	   -33.7372	   -38.2690	   -34.4925	   -26.6876	   -25.5966	   -35.7513	
   -15.4419	   -36.0031	   -32.8979	   -19.4702	   -32.8140	   -37.4298	   -33.5693	   -25.9323	   -24.6735	   -34.9960	
   -13.7634	   -34.3246	   -31.3873	   -18.1274	   -31.4713	   -36.3388	   -32.1426	   -24.5895	   -23.3307	   -33.8211	
   -11.7493	   -32.5623	   -29.5410	   -16.4490	   -29.7928	   -34.8282	   -30.1285	   -22.8271	   -21.5683	   -32.2266	
    -9.5673	   -30.7159	   -27.4429	   -14.4348	   -27.8625	   -33.2336	   -27.8625	   -20.6451	   -19.5541	   -30.4642	
    -7.3853	   -28.9536	   -25.4288	   -12.2528	   -25.9323	   -31.5552	   -25.4288	   -18.2114	   -17.5400	   -28.6179	
    -5.4550	   -27.5269	   -23.4985	   -10.1547	   -24.0860	   -30.0446	   -23.0789	   -15.7776	   -15.6097	   -26.9394	
    -3.7766	   -26.4359	   -21.9879	    -8.2245	   -22.5754	   -28.7857	   -20.9808	   -13.3438	   -14.0152	   -25.5966	
    -2.5177	   -25.6805	   -20.8130	    -6.5460	   -21.3165	   -27.8625	   -19.2184	   -11.0779	   -12.7563	   -24.5895	
    -1.6785	   -25.4288	   -20.1416	    -5.2872	   -20.4773	   -27.3590	   -17.9596	    -9.0637	   -11.9171	   -24.0021	
    -1.3428	   -25.5127	   -20.0577	    -4.4479	   -20.0577	   -27.1912	   -17.2043	    -7.4692	   -11.5814	   -23.8342	
    -1.4267	   -26.0162	   -20.5612	    -4.1122	   -20.0577	   -27.3590	   -16.9525	    -6.3782	   -11.6653	   -24.0860	
    -1.9302	   -26.7715	   -21.4005	    -4.1962	   -20.4773	   -27.9465	   -17.2043	    -5.7068	   -12.1689	   -24.7574	
    -2.6855	   -27.7786	   -22.5754	    -4.7836	   -21.2326	   -28.6179	   -17.8757	    -5.6229	   -13.0081	   -25.5966	
    -3.6087	   -28.9536	   -23.8342	    -5.7068	   -22.2397	   -29.4571	   -18.7988	    -6.0425	   -14.0991	   -26.6037	
    -4.6158	   -30.1285	   -25.0931	    -6.9656	   -23.4146	   -30.1285	   -20.0577	    -6.9656	   -15.2740	   -27.6108	
    -5.7068	   -31.2195	   -26.1841	    -8.3084	   -24.6735	   -30.7159	   -21.3165	    -8.3923	   -16.5329	   -28.7018	
    -6.7139	   -32.3105	   -27.1072	    -9.7351	   -26.0162	   -31.0516	   -22.5754	   -10.1547	   -17.7917	   -29.6249	
    -7.6370	   -33.2336	   -27.6947	   -11.1618	   -27.1072	   -31.1356	   -23.6664	   -12.1689	   -18.7988	   -30.4642	
    -8.4763	   -33.9890	   -27.9465	   -12.4207	   -28.1143	   -31.1356	   -24.5056	   -14.2670	   -19.6381	   -31.0516	
    -9.0637	   -34.4925	   -27.9465	   -13.5117	   -28.8696	   -30.9677	   -25.0092	   -16.2811	   -20.0577	   -31.3873	
    -9.4833	   -34.7443	   -27.5269	   -14.3509	   -29.2892	   -30.7159	   -25.1770	   -18.1274	   -20.2255	   -31.5552	
    -9.7351	   -34.7443	   -26.9394	   -15.1062	   -29.3732	   -30.4642	   -24.9252	   -19.7220	   -19.9738	   -31.3034	
    -9.9030	   -34.4925	   -26.1841	   -15.6937	   -29.2892	   -30.2963	   -24.5056	   -21.0648	   -19.5541	   -30.9677	
    -9.9030	   -34.0729	   -25.3448	   -16.2811	   -29.1214	   -30.1285	   -23.8342	   -22.1558	   -18.9667	   -30.3802	
    -9.9030	   -33.4854	   -24.5895	   -16.7007	   -28.7857	   -30.0446	   -22.9111	   -23.0789	   -18.2953	   -29.7928	
    -9.8190	   -32.8140	   -24.0021	   -17.2043	   -28.4500	   -30.0446	   -21.9879	   -23.7503	   -17.7078	   -29.2053	
    -9.8190	   -32.0587	   -23.4985	   -17.5400	   -28.1143	   -30.0446	   -20.8969	   -24.1699	   -17.2043	   -28.7018	
    -9.8190	   -31.1356	   -23.2468	   -17.7078	   -27.8625	   -30.0446	   -19.8059	   -24.2538	   -16.9525	   -28.3661	
    -9.9030	   -30.2963	   -23.0789	   -17.7917	   -27.6108	   -30.0446	   -18.8828	   -24.1699	   -16.7847	   -28.2822	
    -9.9869	   -29.2892	   -23.0789	   -17.7078	   -27.4429	   -30.0446	   -18.1274	   -23.9182	   -16.9525	   -28.3661	
   -10.1547	   -28.4500	   -23.1628	   -17.4561	   -27.4429	   -29.9606	   -17.7078	   -23.4985	   -17.2043	   -28.7018	
   -10.4904	   -27.6947	   -23.3307	   -17.1204	   -27.6108	   -29.8767	   -17.6239	   -22.9111	   -17.7078	   -29.3732	
   -10.9100	   -27.0233	   -23.6664	   -16.7847	   -27.8625	   -29.7928	   -17.7917	   -22.4075	   -18.3792	   -30.1285	
   -11.4136	   -26.5198	   -24.0021	   -16.4490	   -28.1982	   -29.7089	   -18.2953	   -21.8201	   -19.1345	   -31.1356	
   -11.9171	   -26.2680	   -24.3378	   -16.1133	   -28.5339	   -29.6249	   -18.9667	   -21.3165	   -19.8898	   -32.1426	
   -12.5046	   -26.1002	   -24.6735	   -15.9454	   -28.9536	   -29.6249	   -19.8059	   -20.8969	   -20.4773	   -33.0658	
   -13.0081	   -26.0162	   -24.9252	   -15.8615	   -29.2892	   -29.6249	   -20.5612	   -20.3934	   -20.9808	   -33.8211	
   -13.4277	   -26.1002	   -25.0931	   -15.8615	   -29.4571	   -29.7089	   -21.3165	   -19.9738	   -21.2326	   -34.4086	
   -13.6795	   -26.1002	   -25.1770	   -16.1133	   -29.3732	   -29.8767	   -21.9040	   -19.3863	   -21.2326	   -34.7443	
   -13.7634	   -26.1841	   -25.0092	   -16.3651	   -29.0375	   -30.0446	   -22.3236	   -18.7988	   -20.9808	   -34.7443	
   -13.5956	   -26.1841	   -24.6735	   -16.7847	   -28.4500	   -30.2124	   -22.4075	   -18.1274	   -20.4773	   -34.4086	
   -13.2599	   -26.0162	   -24.1699	   -17.2882	   -27.5269	   -30.4642	   -22.3236	   -17.2043	   -19.7220	   -33.8211	
   -12.7563	   -25.8484	   -23.4146	   -17.7917	   -26.4359	   -30.6320	   -21.9879	   -16.1972	   -18.7149	   -32.9819	
   -12.0850	   -25.5127	   -22.6593	   -18.2953	   -25.1770	   -30.8838	   -21.4844	   -15.1901	   -17.7078	   -32.0587	
   -11.4136	   -25.2609	   -21.9040	   -18.7988	   -23.9182	   -31.1356	   -20.8969	   -14.0152	   -16.6168	   -31.1356	
   -10.7422	   -25.0092	   -21.1487	   -19.3024	   -22.7432	   -31.4713	   -20.3094	   -13.0081	   -15.6937	   -30.3802	
   -10.1547	   -24.9252	   -20.6451	   -19.7220	   -21.7361	   -31.9748	   -19.8898	   -12.0010	   -14.9384	   -29.7928	
    -9.6512	   -24.9252	   -20.3094	   -20.0577	   -20.9808	   -32.5623	   -19.6381	   -11.1618	   -14.4348	   -29.6249	
    -9.3155	   -25.0931	   -20.2255	   -20.3094	   -20.5612	   -33.4015	   -19.6381	   -10.5743	   -14.3509	   -29.7089	
    -9.2316	   -25.4288	   -20.5612	   -20.6451	   -20.5612	   -34.4086	   -20.0577	   -10.4065	   -14.6866	   -30.2124	
    -9.3994	   -26.0162	   -21.2326	   -20.9808	   -20.8969	   -35.5835	   -20.7291	   -10.5743	   -15.4419	   -31.0516	
    -9.7351	   -26.7715	   -22.1558	   -21.4844	   -21.6522	   -37.0102	   -21.8201	   -11.0779	   -16.5329	   -32.3105	
   -10.3226	   -27.6108	   -23.2468	   -22.0718	   -22.6593	   -38.4369	   -23.0789	   -12.0010	   -17.8757	   -33.6533	
   -10.9940	   -28.5339	   -24.5056	   -22.7432	   -23.8342	   -39.8636	   -24.5056	   -13.1760	   -19.4702	   -35.0800	
   -11.7493	   -29.5410	   -25.7645	   -23.3307	   -25.0092	   -41.1224	   -25.8484	   -14.4348	   -20.9808	   -36.4227	
   -12.3367	   -30.4642	   -26.8555	   -23.9182	   -26.1002	   -42.1295	   -27.0233	   -15.6937	   -22.3236	   -37.5977	
   -12.9242	   -31.3034	   -27.6947	   -24.5056	   -27.0233	   -42.8009	   -28.0304	   -17.0364	   -23.4985	   -38.5208	
   -13.4277	   -32.0587	   -28.3661	   -25.0931	   -27.8625	   -43.2205	   -28.7857	   -18.1274	   -24.4217	   -39.1083	
   -13.7634	   -32.6462	   -28.7857	   -25.5127	   -28.4500	   -43.4723	   -29.2053	   -19.1345	   -25.0092	   -39.2761	
   -13.9313	   -33.0658	   -28.9536	   -26.0162	   -28.7857	   -43.4723	   -29.3732	   -19.9738	   -25.2609	   -39.1083	
   -14.0152	   -33.3176	   -28.8696	   -26.3519	   -28.9536	   -43.3044	   -29.1214	   -20.6451	   -25.1770	   -38.6887	
   -14.0152	   -33.3176	   -28.6179	   -26.6037	   -28.8696	   -42.9688	   -28.7018	   -20.9808	   -24.8413	   -37.9333	
   -13.8474	   -33.2336	   -28.1982	   -26.7715	   -28.6179	   -42.4652	   -28.1143	   -21.1487	   -24.1699	   -37.0102	
   -13.5117	   -32.8979	   -27.6947	   -26.7715	   -28.2822	   -41.7099	   -27.3590	   -21.0648	   -23.2468	   -35.9192	
   -13.1760	   -32.4783	   -27.1072	   -26.6876	   -27.9465	   -40.8707	   -26.6037	   -20.8130	   -22.3236	   -34.9121	
   -12.6724	   -31.9748	   -26.6037	   -26.5198	   -27.5269	   -40.0314	   -25.8484	   -20.3934	   -21.3165	   -33.9890	
   -12.2528	   -31.4713	   -26.0162	   -26.2680	   -27.1072	   -39.0244	   -25.1770	   -19.8898	   -20.4773	   -33.2336	
   -11.7493	   -31.0516	   -25.5966	   -26.0162	   -26.7715	   -38.1012	   -24.6735	   -19.3863	   -19.8059	   -32.8140	
   -11.4136	   -30.7159	   -25.2609	   -25.7645	   -26.6037	   -37.3459	   -24.3378	   -18.8828	   -19.3863	   -32.6462	
   -11.0779	   -30.4642	   -25.0092	   -25.5127	   -26.5198	   -36.6745	   -24.1699	   -18.3792	   -19.2184	   -32.8140	
   -10.9940	   -30.3802	   -24.9252	   -25.4288	   -26.5198	   -36.1710	   -24.2538	   -17.8757	   -19.3863	   -33.3176	
   -10.9940	   -30.4642	   -24.9252	   -25.4288	   -26.6876	   -35.8353	   -24.5056	   -17.3721	   -19.8059	   -33.9050	
   -11.0779	   -30.6320	   -24.9252	   -25.5966	   -26.8555	   -35.6674	   -24.9252	   -16.7847	   -20.3094	   -34.5764	
   -11.2457	   -30.7159	   -24.9252	   -25.8484	   -27.0233	   -35.5835	   -25.4288	   -16.0294	   -20.8130	   -35.1639	
   -11.4136	   -30.8838	   -24.9252	   -26.1841	   -27.1072	   -35.4996	   -25.7645	   -15.1062	   -21.3165	   -35.6674	
   -11.6653	   -30.8838	   -24.7574	   -26.5198	   -27.0233	   -35.4156	   -26.0162	   -14.0991	   -21.5683	   -35.8353	
   -11.7493	   -30.7159	   -24.4217	   -26.7715	   -26.7715	   -35.2478	   -25.9323	   -12.9242	   -21.6522	   -35.6674	
   -11.9171	   -30.5481	   -24.0021	   -27.0233	   -26.2680	   -34.9121	   -25.5966	   -11.8332	   -21.4005	   -35.2478	
   -11.9171	   -30.1285	   -23.4146	   -27.1912	   -25.5127	   -34.4925	   -25.0092	   -10.7422	   -20.8969	   -34.4925	
   -11.9171	   -29.6249	   -22.6593	   -27.1912	   -24.5895	   -33.9050	   -24.0021	    -9.8190	   -20.2255	   -33.4854	
   -11.8332	   -29.0375	   -21.7361	   -27.0233	   -23.3307	   -33.0658	   -22.8271	    -9.1476	   -19.2184	   -32.2266	
   -11.5814	   -28.4500	   -20.7291	   -26.6876	   -21.9879	   -32.0587	   -21.4005	    -8.8120	   -18.1274	   -30.7159	
   -11.4136	   -27.7786	   -19.6381	   -26.2680	   -20.6451	   -30.8838	   -19.9738	    -8.8120	   -16.8686	   -29.0375	
   -11.0779	   -27.1072	   -18.6310	   -25.6805	   -19.2184	   -29.7089	   -18.6310	    -9.1476	   -15.6097	   -27.4429	
   -10.7422	   -26.5198	   -17.7917	   -25.0931	   -18.0435	   -28.5339	   -17.5400	    -9.7351	   -14.4348	   -25.8484	
   -10.3226	   -26.0162	   -17.0364	   -24.5056	   -17.0364	   -27.4429	   -16.7007	   -10.5743	   -13.5117	   -24.5056	
    -9.9869	   -25.5966	   -16.6168	   -23.8342	   -16.3651	   -26.6876	   -16.2811	   -11.5814	   -12.7563	   -23.4146	
    -9.6512	   -25.1770	   -16.3651	   -23.3307	   -16.0294	   -26.1002	   -16.2811	   -12.6724	   -12.4207	   -22.6593	
    -9.3994	   -24.9252	   -16.5329	   -22.9111	   -16.0294	   -25.9323	   -16.6168	   -13.8474	   -12.3367	   -22.4075	
    -9.3155	   -24.7574	   -16.9525	   -22.5754	   -16.4490	   -26.1841	   -17.4561	   -14.9384	   -12.7563	   -22.4915	
    -9.3155	   -24.7574	   -17.6239	   -22.4915	   -17.2043	   -26.7715	   -18.6310	   -16.0294	   -13.4277	   -23.0789	
    -9.3994	   -24.7574	   -18.5471	   -22.4915	   -18.2953	   -27.6108	   -20.1416	   -17.0364	   -14.4348	   -24.0860	
    -9.6512	   -24.8413	   -19.5541	   -22.5754	   -19.6381	   -28.7018	   -21.7361	   -17.8757	   -15.5258	   -25.3448	
    -9.9030	   -25.0092	   -20.6451	   -22.9111	   -21.0648	   -29.9606	   -23.4146	   -18.6310	   -16.7847	   -26.7715	
   -10.1547	   -25.2609	   -21.6522	   -23.3307	   -22.4915	   -31.3034	   -24.9252	   -19.2184	   -18.0435	   -28.1982	
   -10.4065	   -25.5127	   -22.6593	   -23.9182	   -23.8342	   -32.7301	   -26.2680	   -19.8059	   -19.2184	   -29.6249	
   -10.6583	   -25.9323	   -23.4985	   -24.6735	   -25.0931	   -34.1568	   -27.3590	   -20.2255	   -20.3094	   -30.8838	
   -10.9100	   -26.4359	   -24.1699	   -25.5966	   -26.1002	   -35.4996	   -28.1143	   -20.6451	   -21.0648	   -31.9748	
   -10.9940	   -26.8555	   -24.7574	   -26.5198	   -26.9394	   -36.7584	   -28.6179	   -20.8969	   -21.5683	   -32.6462	
   -10.9940	   -27.3590	   -25.0092	   -27.3590	   -27.4429	   -37.6816	   -28.7018	   -20.9808	   -21.7361	   -32.9819	
   -10.8261	   -27.7786	   -25.0092	   -28.1982	   -27.6947	   -38.2690	   -28.4500	   -20.8969	   -21.5683	   -32.8979	
   -10.4904	   -28.0304	   -24.7574	   -28.7018	   -27.6108	   -38.4369	   -27.7786	   -20.5612	   -21.0648	   -32.4783	
   -10.0708	   -28.1143	   -24.2538	   -29.0375	   -27.2751	   -38.1012	   -26.8555	   -19.9738	   -20.2255	   -31.6391	
    -9.6512	   -28.1143	   -23.6664	   -29.0375	   -26.6876	   -37.2620	   -25.7645	   -19.1345	   -19.2184	   -30.7159	
    -9.1476	   -28.0304	   -22.9111	   -28.8696	   -26.0162	   -36.1710	   -24.5895	   -18.2953	   -18.1274	   -29.5410	
    -8.7280	   -27.8625	   -22.1558	   -28.3661	   -25.2609	   -34.8282	   -23.3307	   -17.3721	   -17.1204	   -28.5339	
    -8.3923	   -27.6947	   -21.4844	   -27.6947	   -24.5056	   -33.4854	   -22.2397	   -16.5329	   -16.1972	   -27.6108	
    -8.0566	   -27.5269	   -20.8969	   -26.8555	   -23.8342	   -32.1426	   -21.2326	   -15.8615	   -15.5258	   -26.8555	
    -7.8888	   -27.3590	   -20.4773	   -25.9323	   -23.2468	   -30.7999	   -20.3934	   -15.4419	   -15.1062	   -26.3519	
    -7.7209	   -27.1912	   -20.3094	   -24.8413	   -22.8271	   -29.7089	   -19.8898	   -15.1901	   -15.0223	   -26.1841	
    -7.6370	   -27.1072	   -20.2255	   -23.7503	   -22.4915	   -28.7018	   -19.5541	   -15.1901	   -15.1901	   -26.4359	
    -7.5531	   -27.0233	   -20.3094	   -22.7432	   -22.3236	   -27.9465	   -19.4702	   -15.4419	   -15.6097	   -26.8555	
    -7.5531	   -27.1072	   -20.5612	   -21.8201	   -22.3236	   -27.4429	   -19.7220	   -15.7776	   -16.2811	   -27.6108	
    -7.5531	   -27.1912	   -20.8969	   -21.0648	   -22.4915	   -27.1912	   -20.1416	   -16.2811	   -16.9525	   -28.4500	
    -7.5531	   -27.5269	   -21.3165	   -20.4773	   -22.7432	   -27.1912	   -20.7291	   -16.7847	   -17.7078	   -29.2892	
    -7.6370	   -27.8625	   -21.9040	   -20.1416	   -23.0789	   -27.3590	   -21.4005	   -17.2882	   -18.3792	   -30.1285	
    -7.8888	   -28.3661	   -22.4915	   -19.8898	   -23.4146	   -27.6108	   -22.1558	   -17.7078	   -18.8828	   -30.7999	
    -8.1406	   -28.9536	   -22.9950	   -19.8898	   -23.8342	   -28.0304	   -22.9111	   -17.8757	   -19.1345	   -31.2195	
    -8.4763	   -29.4571	   -23.4985	   -19.8898	   -24.2538	   -28.3661	   -23.4985	   -17.7917	   -19.1345	   -31.2195	
    -8.8120	   -30.0446	   -23.8342	   -20.0577	   -24.5895	   -28.7018	   -23.9182	   -17.4561	   -18.7988	   -30.7999	
    -9.2316	   -30.5481	   -24.0860	   -20.2255	   -24.8413	   -28.8696	   -24.1699	   -16.8686	   -18.2114	   -30.0446	
    -9.7351	   -30.9677	   -24.1699	   -20.4773	   -25.0092	   -29.0375	   -24.2538	   -16.1133	   -17.3721	   -28.9536	
   -10.2386	   -31.3873	   -24.0860	   -20.8130	   -25.0931	   -29.0375	   -24.1699	   -15.2740	   -16.4490	   -27.6108	
   -10.8261	   -31.7230	   -23.9182	   -21.3165	   -25.1770	   -29.0375	   -23.9182	   -14.4348	   -15.3580	   -26.1841	
   -11.4975	   -32.0587	   -23.6664	   -21.9040	   -25.3448	   -28.9536	   -23.7503	   -13.7634	   -14.4348	   -24.8413	
   -12.2528	   -32.3944	   -23.3307	   -22.6593	   -25.4288	   -28.8696	   -23.4985	   -13.2599	   -13.5956	   -23.5825	
   -13.0081	   -32.7301	   -23.0789	   -23.4146	   -25.5966	   -28.7857	   -23.3307	   -12.9242	   -13.0081	   -22.5754	
   -13.7634	   -33.0658	   -22.8271	   -24.1699	   -25.7645	   -28.7018	   -23.2468	   -12.8403	   -12.5885	   -21.9040	
   -14.5187	   -33.4854	   -22.7432	   -24.8413	   -26.1002	   -28.6179	   -23.2468	   -12.9242	   -12.5046	   -21.5683	
   -15.1901	   -33.8211	   -22.7432	   -25.4288	   -26.4359	   -28.4500	   -23.3307	   -13.0920	   -12.6724	   -21.6522	
   -15.6937	   -34.1568	   -22.7432	   -25.7645	   -26.8555	   -28.3661	   -23.4985	   -13.2599	   -13.0081	   -21.9879	
   -16.1133	   -34.4086	   -22.8271	   -25.8484	   -27.1912	   -28.1982	   -23.5825	   -13.3438	   -13.4277	   -22.5754	
   -16.1972	   -34.4086	   -22.9111	   -25.7645	   -27.4429	   -28.0304	   -23.6664	   -13.3438	   -13.9313	   -23.3307	
   -16.1972	   -34.2407	   -22.8271	   -25.5966	   -27.6108	   -27.9465	   -23.4985	   -13.0081	   -14.2670	   -24.0860	
   -15.9454	   -33.8211	   -22.6593	   -25.3448	   -27.6108	   -27.8625	   -23.2468	   -12.5046	   -14.6027	   -24.9252	
   -15.5258	   -33.3176	   -22.4075	   -25.0931	   -27.5269	   -27.8625	   -22.7432	   -11.7493	   -14.6866	   -25.5966	
   -15.0223	   -32.8140	   -22.0718	   -24.9252	   -27.1912	   -27.9465	   -22.0718	   -10.8261	   -14.6866	   -26.1841	
   -14.5187	   -32.2266	   -21.6522	   -24.9252	   -26.7715	   -28.1982	   -21.1487	    -9.8190	   -14.5187	   -26.6037	
   -14.0991	   -31.8069	   -21.1487	   -25.0092	   -26.1841	   -28.4500	   -20.1416	    -8.8120	   -14.2670	   -26.7715	
   -13.7634	   -31.4713	   -20.5612	   -25.1770	   -25.4288	   -28.7857	   -18.9667	    -7.9727	   -13.9313	   -26.6876	
   -13.4277	   -31.3034	   -19.9738	   -25.3448	   -24.5895	   -29.1214	   -17.7917	    -7.3013	   -13.4277	   -26.4359	
   -13.1760	   -31.1356	   -19.2184	   -25.5127	   -23.6664	   -29.3732	   -16.4490	    -6.7978	   -12.8403	   -25.9323	
   -12.9242	   -30.9677	   -18.4631	   -25.5127	   -22.7432	   -29.5410	   -15.1901	    -6.7139	   -12.1689	   -25.3448	
   -12.5885	   -30.7999	   -17.7078	   -25.4288	   -21.8201	   -29.7089	   -13.9313	    -6.8817	   -11.4975	   -24.5056	
   -12.3367	   -30.6320	   -16.8686	   -25.1770	   -20.8969	   -29.7928	   -12.6724	    -7.4692	   -10.9100	   -23.7503	
   -12.0010	   -30.3802	   -16.0294	   -24.7574	   -20.1416	   -29.9606	   -11.4975	    -8.2245	   -10.3226	   -22.9950	
   -11.5814	   -30.1285	   -15.1901	   -24.1699	   -19.5541	   -30.0446	   -10.4904	    -9.2316	    -9.9030	   -22.4075	
   -11.1618	   -29.7089	   -14.4348	   -23.5825	   -19.0506	   -30.2124	    -9.5673	   -10.3226	    -9.6512	   -21.9879	
   -10.6583	   -29.3732	   -13.7634	   -22.9111	   -18.7988	   -30.5481	    -8.8959	   -11.4136	    -9.6512	   -21.9040	
   -10.2386	   -29.0375	   -13.3438	   -22.2397	   -18.7149	   -30.8838	    -8.5602	   -12.4207	    -9.9030	   -22.0718	
    -9.9030	   -28.8696	   -13.0920	   -21.7361	   -18.7988	   -31.3873	    -8.4763	   -13.4277	   -10.4065	   -22.4915	
    -9.6512	   -28.7857	   -13.0081	   -21.4844	   -19.1345	   -31.8909	    -8.6441	   -14.3509	   -11.1618	   -23.1628	
    -9.5673	   -28.9536	   -13.0920	   -21.4844	   -19.5541	   -32.3944	    -9.0637	   -15.1901	   -12.0850	   -23.9182	
    -9.6512	   -29.2053	   -13.2599	   -21.7361	   -19.9738	   -32.8140	    -9.7351	   -15.9454	   -13.0081	   -24.7574	
    -9.8190	   -29.6249	   -13.5117	   -22.1558	   -20.5612	   -33.0658	   -10.4065	   -16.6168	   -14.0152	   -25.5966	
   -10.1547	   -30.2124	   -13.8474	   -22.8271	   -21.0648	   -33.2336	   -11.1618	   -17.2043	   -14.9384	   -26.1841	
   -10.4065	   -30.7999	   -14.0991	   -23.4985	   -21.5683	   -33.3176	   -11.8332	   -17.6239	   -15.6097	   -26.6037	
   -10.6583	   -31.4713	   -14.1830	   -24.0860	   -21.9040	   -33.2336	   -12.4207	   -17.7917	   -15.9454	   -26.6876	
   -10.7422	   -32.0587	   -14.2670	   -24.5056	   -22.1558	   -32.9819	   -12.7563	   -17.7917	   -15.9454	   -26.3519	
   -10.8261	   -32.5623	   -14.0991	   -24.6735	   -22.1558	   -32.5623	   -12.8403	   -17.6239	   -15.6097	   -25.6805	
   -10.7422	   -32.9819	   -13.8474	   -24.7574	   -22.0718	   -32.1426	   -12.6724	   -17.2043	   -15.0223	   -24.6735	
   -10.7422	   -33.3176	   -13.5956	   -24.6735	   -21.9040	   -31.6391	   -12.4207	   -16.7007	   -14.2670	   -23.4985	
   -10.8261	   -33.7372	   -13.4277	   -24.5056	   -21.8201	   -31.2195	   -12.0010	   -16.2811	   -13.5117	   -22.3236	
   -10.9940	   -34.0729	   -13.3438	   -24.5056	   -21.8201	   -30.9677	   -11.7493	   -15.9454	   -12.6724	   -21.1487	
   -11.2457	   -34.5764	   -13.4277	   -24.5895	   -21.9879	   -30.7999	   -11.4975	   -15.6937	   -12.0850	   -20.1416	
   -11.4975	   -34.9960	   -13.6795	   -24.7574	   -22.3236	   -30.8838	   -11.4975	   -15.6937	   -11.6653	   -19.3863	
   -11.7493	   -35.4996	   -14.1830	   -25.0092	   -22.8271	   -31.0516	   -11.6653	   -15.7776	   -11.4975	   -18.9667	
   -12.0010	   -35.9192	   -14.8544	   -25.3448	   -23.5825	   -31.3034	   -12.0850	   -15.9454	   -11.4975	   -18.7149	
   -12.1689	   -36.2549	   -15.7776	   -25.6805	   -24.4217	   -31.7230	   -12.7563	   -16.2811	   -11.7493	   -18.7988	
   -12.2528	   -36.5906	   -16.7847	   -25.9323	   -25.4288	   -32.1426	   -13.5956	   -16.6168	   -12.2528	   -19.1345	
   -12.3367	   -36.9263	   -17.9596	   -26.1841	   -26.6037	   -32.5623	   -14.6027	   -17.0364	   -13.0081	   -19.7220	
   -12.5046	   -37.2620	   -19.1345	   -26.4359	   -27.8625	   -33.0658	   -15.6937	   -17.5400	   -13.8474	   -20.5612	
   -12.6724	   -37.5977	   -20.3934	   -26.6876	   -29.1214	   -33.4854	   -16.8686	   -18.0435	   -14.7705	   -21.4844	
   -12.9242	   -37.9333	   -21.4844	   -26.7715	   -30.2963	   -33.7372	   -17.9596	   -18.5471	   -15.6937	   -22.4075	
   -13.1760	   -38.2690	   -22.4075	   -26.8555	   -31.3873	   -33.9890	   -18.9667	   -19.0506	   -16.4490	   -23.2468	
   -13.3438	   -38.6047	   -23.0789	   -26.7715	   -32.1426	   -33.9890	   -19.7220	   -19.4702	   -17.0364	   -23.9182	
   -13.5117	   -38.8565	   -23.5825	   -26.6876	   -32.7301	   -33.8211	   -20.2255	   -19.7220	   -17.3721	   -24.3378	
   -13.5956	   -39.0244	   -23.7503	   -26.4359	   -33.0658	   -33.5693	   -20.4773	   -19.8059	   -17.4561	   -24.5895	
   -13.5117	   -39.1083	   -23.6664	   -26.1841	   -33.0658	   -33.1497	   -20.3934	   -19.8059	   -17.2882	   -24.5056	
   -13.1760	   -39.1083	   -23.2468	   -25.8484	   -32.7301	   -32.5623	   -20.0577	   -19.5541	   -16.8686	   -24.0860	
   -12.6724	   -38.8565	   -22.4915	   -25.3448	   -32.0587	   -31.6391	   -19.3863	   -19.0506	   -16.1133	   -23.4146	
   -11.9171	   -38.4369	   -21.5683	   -24.6735	   -30.9677	   -30.5481	   -18.3792	   -18.2953	   -15.0223	   -22.4075	
   -10.9940	   -37.8494	   -20.3094	   -23.8342	   -29.5410	   -29.1214	   -17.1204	   -17.2882	   -13.7634	   -21.2326	
    -9.9030	   -37.1780	   -19.0506	   -22.9111	   -27.9465	   -27.6108	   -15.6937	   -16.1133	   -12.2528	   -19.9738	
    -8.7280	   -36.4227	   -17.7078	   -21.9040	   -26.3519	   -26.0162	   -14.3509	   -14.7705	   -10.8261	   -18.7149	
    -7.4692	   -35.6674	   -16.5329	   -20.8130	   -24.7574	   -24.4217	   -13.1760	   -13.5117	    -9.3994	   -17.6239	
    -6.2943	   -34.9960	   -15.6097	   -19.6381	   -23.3307	   -22.8271	   -12.2528	   -12.2528	    -8.1406	   -16.7847	
    -5.2032	   -34.3246	   -14.7705	   -18.3792	   -22.2397	   -21.3165	   -11.5814	   -10.9940	    -7.0496	   -16.1972	
    -4.1122	   -33.8211	   -14.2670	   -17.1204	   -21.4005	   -20.0577	   -11.3297	    -9.9869	    -6.2943	   -15.8615	
    -3.1052	   -33.4854	   -13.9313	   -15.8615	   -20.8130	   -18.9667	   -11.3297	    -8.9798	    -5.7068	   -15.7776	
    -2.2659	   -33.1497	   -13.7634	   -14.6866	   -20.5612	   -18.2114	   -11.5814	    -8.1406	    -5.4550	   -16.0294	
    -1.5945	   -32.9819	   -13.7634	   -13.6795	   -20.4773	   -17.8757	   -12.0850	    -7.3853	    -5.3711	   -16.4490	
    -1.0910	   -32.8979	   -13.9313	   -12.8403	   -20.6451	   -17.8757	   -12.7563	    -6.7139	    -5.4550	   -17.1204	
    -0.8392	   -32.9819	   -14.1830	   -12.2528	   -20.8130	   -18.2953	   -13.4277	    -6.1264	    -5.7068	   -17.7917	
    -0.7553	   -32.9819	   -14.4348	   -12.0010	   -20.9808	   -18.9667	   -14.0991	    -5.3711	    -5.9586	   -18.5471	
    -0.9232	   -33.0658	   -14.6866	   -12.0010	   -21.0648	   -19.9738	   -14.6027	    -4.6158	    -6.2103	   -19.2184	
    -1.0910	   -33.1497	   -14.8544	   -12.0850	   -20.8969	   -20.9808	   -14.8544	    -3.6087	    -6.3782	   -19.5541	
    -1.2589	   -32.9819	   -14.6866	   -12.3367	   -20.4773	   -21.8201	   -14.8544	    -2.3499	    -6.2943	   -19.6381	
    -1.4267	   -32.6462	   -14.3509	   -12.5046	   -19.8059	   -22.4075	   -14.6027	    -0.9232	    -5.9586	   -19.3863	
    -1.4267	   -32.0587	   -13.6795	   -12.5885	   -18.7988	   -22.4915	   -13.9313	     0.5035	    -5.4550	   -18.7988	
    -1.2589	   -31.3034	   -12.6724	   -12.5885	   -17.6239	   -22.1558	   -12.9242	     2.0142	    -4.6997	   -17.8757	
    -0.9232	   -30.3802	   -11.4975	   -12.5046	   -16.2811	   -21.4005	   -11.8332	     3.2730	    -3.8605	   -16.7847	
    -0.5035	   -29.2892	   -10.1547	   -12.2528	   -14.8544	   -20.3934	   -10.4904	     4.1962	    -2.9373	   -15.5258	
    -0.0839	   -28.1982	    -8.7280	   -11.9171	   -13.4277	   -19.1345	    -9.2316	     4.6997	    -2.0981	   -14.2670	
     0.5035	   -27.1072	    -7.3013	   -11.5814	   -12.0010	   -17.8757	    -7.8888	     4.7836	    -1.4267	   -13.0920	
     1.0910	   -26.1841	    -5.9586	   -11.0779	   -10.7422	   -16.5329	    -6.7978	     4.4479	    -0.8392	   -12.0850	
     1.6785	   -25.2609	    -4.7836	   -10.4904	    -9.6512	   -15.2740	    -5.7907	     3.6087	    -0.4196	   -11.2457	
     2.1820	   -24.5895	    -3.7766	    -9.8190	    -8.7280	   -14.1830	    -5.0354	     2.6016	    -0.2518	   -10.7422	
     2.6016	   -24.0860	    -3.1891	    -9.1476	    -8.0566	   -13.1760	    -4.5319	     1.4267	    -0.3357	   -10.4904	
     2.9373	   -23.7503	    -2.8534	    -8.4763	    -7.7209	   -12.3367	    -4.3640	     0.2518	    -0.6714	   -10.5743	
[Epoch Header]
[Trial Type]	21
[Accept]	1
[Correct]	0
[RT]	 0.000
[Resp]	0
[Epoch Data]
   -21.5683	   -42.8009	   -20.3934	   -17.6239	   -20.8130	   -29.4571	   -14.6027	   -14.6866	   -15.3580	   -23.5825	
   -21.5683	   -42.8009	   -20.1416	   -17.9596	   -20.3094	   -29.8767	   -13.9313	   -14.6866	   -15.5258	   -23.4146	
   -21.6522	   -42.8009	   -19.9738	   -18.1274	   -19.8898	   -30.4642	   -13.5956	   -14.9384	   -16.0294	   -23.6664	
   -21.7361	   -42.7170	   -19.8898	   -18.1274	   -19.7220	   -30.9677	   -13.4277	   -15.2740	   -16.7007	   -24.0860	
   -21.7361	   -42.6331	   -19.9738	   -18.0435	   -19.7220	   -31.5552	   -13.5956	   -15.8615	   -17.6239	   -24.6735	
   -21.7361	   -42.5491	   -20.2255	   -17.7917	   -19.8059	   -32.2266	   -13.8474	   -16.4490	   -18.6310	   -25.5127	
   -21.8201	   -42.5491	   -20.4773	   -17.5400	   -20.0577	   -32.9819	   -14.3509	   -17.0364	   -19.7220	   -26.4359	
   -21.8201	   -42.4652	   -20.8969	   -17.3721	   -20.3934	   -33.6533	   -15.0223	   -17.6239	   -20.8130	   -27.3590	
   -21.9040	   -42.4652	   -21.2326	   -17.2882	   -20.8130	   -34.3246	   -15.6937	   -18.1274	   -21.7361	   -28.1982	
   -22.0718	   -42.4652	   -21.6522	   -17.2882	   -21.3165	   -34.9121	   -16.4490	   -18.5471	   -22.5754	   -28.9536	
   -22.1558	   -42.4652	   -21.9879	   -17.3721	   -21.8201	   -35.3317	   -17.1204	   -18.7988	   -23.1628	   -29.6249	
   -22.2397	   -42.4652	   -22.2397	   -17.6239	   -22.3236	   -35.5835	   -17.7917	   -18.8828	   -23.5825	   -30.0446	
   -22.2397	   -42.2974	   -22.3236	   -17.9596	   -22.7432	   -35.4996	   -18.2114	   -18.7988	   -23.6664	   -30.2124	
   -22.1558	   -41.9617	   -22.2397	   -18.2953	   -23.0789	   -35.1639	   -18.5471	   -18.5471	   -23.4985	   -30.2124	
   -21.8201	   -41.4581	   -21.9879	   -18.5471	   -23.2468	   -34.4925	   -18.7149	   -18.1274	   -23.0789	   -29.9606	
   -21.3165	   -40.7867	   -21.5683	   -18.7988	   -23.2468	   -33.6533	   -18.6310	   -17.6239	   -22.3236	   -29.5410	
   -20.6451	   -39.8636	   -20.9808	   -18.8828	   -23.0789	   -32.7301	   -18.3792	   -16.9525	   -21.4844	   -28.9536	
   -19.7220	   -38.6887	   -20.3934	   -18.7988	   -22.6593	   -31.8069	   -17.9596	   -16.1972	   -20.5612	   -28.3661	
   -18.5471	   -37.3459	   -19.6381	   -18.6310	   -22.1558	   -30.9677	   -17.5400	   -15.4419	   -19.6381	   -27.8625	
   -17.3721	   -35.9192	   -18.8828	   -18.3792	   -21.5683	   -30.1285	   -16.9525	   -14.6866	   -18.7149	   -27.3590	
   -16.1133	   -34.3246	   -18.2114	   -17.9596	   -20.8130	   -29.3732	   -16.4490	   -14.0152	   -17.9596	   -27.0233	
   -14.9384	   -32.8140	   -17.4561	   -17.6239	   -20.0577	   -28.7857	   -15.9454	   -13.4277	   -17.4561	   -26.9394	
   -13.8474	   -31.3873	   -16.7847	   -17.2043	   -19.3024	   -28.3661	   -15.6097	   -12.9242	   -17.2043	   -27.1072	
   -12.8403	   -30.0446	   -16.1972	   -16.7847	   -18.5471	   -28.1143	   -15.3580	   -12.6724	   -17.2882	   -27.5269	
   -11.9171	   -28.9536	   -15.6097	   -16.3651	   -17.7917	   -28.0304	   -15.1901	   -12.5046	   -17.5400	   -28.1982	
   -11.2457	   -28.0304	   -15.0223	   -16.0294	   -17.1204	   -28.0304	   -15.1062	   -12.4207	   -17.8757	   -28.8696	
   -10.5743	   -27.1912	   -14.6027	   -15.6097	   -16.5329	   -28.0304	   -15.0223	   -12.2528	   -18.2953	   -29.6249	
   -10.1547	   -26.5198	   -14.0991	   -15.2740	   -15.9454	   -28.1143	   -14.8544	   -12.1689	   -18.7149	   -30.2124	
    -9.7351	   -25.9323	   -13.6795	   -14.9384	   -15.3580	   -28.0304	   -14.6027	   -11.9171	   -18.9667	   -30.5481	
    -9.3994	   -25.3448	   -13.3438	   -14.6027	   -14.7705	   -27.9465	   -14.2670	   -11.5814	   -19.0506	   -30.6320	
    -9.0637	   -24.8413	   -13.0081	   -14.4348	   -14.1830	   -27.6947	   -13.7634	   -11.0779	   -18.9667	   -30.4642	
    -8.7280	   -24.4217	   -12.6724	   -14.2670	   -13.6795	   -27.3590	   -13.1760	   -10.4065	   -18.5471	   -29.8767	
    -8.3923	   -24.0021	   -12.2528	   -14.0991	   -13.2599	   -26.9394	   -12.4207	    -9.6512	   -17.9596	   -28.9536	
    -7.9727	   -23.5825	   -11.9171	   -14.0152	   -12.8403	   -26.3519	   -11.4975	    -8.6441	   -17.2043	   -27.7786	
    -7.5531	   -23.1628	   -11.4975	   -13.9313	   -12.5046	   -25.6805	   -10.4065	    -7.5531	   -16.1972	   -26.4359	
    -7.0496	   -22.6593	   -10.9940	   -13.7634	   -12.1689	   -24.9252	    -9.3155	    -6.2943	   -15.1062	   -24.9252	
    -6.5460	   -22.2397	   -10.4065	   -13.5956	   -11.9171	   -24.0860	    -8.2245	    -4.9515	   -13.9313	   -23.4146	
    -6.0425	   -21.7361	    -9.9030	   -13.4277	   -11.6653	   -23.3307	    -7.1335	    -3.5248	   -12.7563	   -21.9040	
    -5.6229	   -21.3165	    -9.3994	   -13.2599	   -11.4136	   -22.6593	    -6.1264	    -2.1820	   -11.6653	   -20.6451	
    -5.2872	   -20.9808	    -9.0637	   -13.1760	   -11.2457	   -22.0718	    -5.2872	    -0.8392	   -10.8261	   -19.5541	
    -5.1193	   -20.8130	    -8.8959	   -13.0081	   -11.0779	   -21.6522	    -4.6158	     0.3357	   -10.1547	   -18.7988	
    -5.2032	   -20.8969	    -8.9798	   -13.0081	   -11.1618	   -21.4844	    -4.1962	     1.2589	    -9.8190	   -18.2953	
    -5.5389	   -21.3165	    -9.3155	   -13.0920	   -11.3297	   -21.5683	    -4.0283	     2.0142	    -9.7351	   -18.2114	
    -6.1264	   -21.9879	    -9.9030	   -13.2599	   -11.7493	   -21.8201	    -4.1122	     2.5177	    -9.9030	   -18.3792	
    -6.9656	   -22.9111	   -10.7422	   -13.5117	   -12.2528	   -22.4075	    -4.4479	     2.6016	   -10.4065	   -18.8828	
    -7.9727	   -24.0860	   -11.7493	   -13.8474	   -13.0920	   -23.1628	    -4.9515	     2.2659	   -11.1618	   -19.4702	
    -9.2316	   -25.4288	   -12.9242	   -14.2670	   -14.0152	   -24.0021	    -5.6229	     1.5106	   -12.0850	   -20.3094	
   -10.5743	   -26.9394	   -14.1830	   -14.6866	   -15.1062	   -25.0931	    -6.4621	     0.3357	   -13.1760	   -21.2326	
   -12.0850	   -28.5339	   -15.4419	   -15.2740	   -16.2811	   -26.2680	    -7.5531	    -1.4267	   -14.3509	   -22.2397	
   -13.6795	   -30.2963	   -16.7847	   -16.0294	   -17.6239	   -27.5269	    -8.7280	    -3.5248	   -15.6097	   -23.1628	
   -15.3580	   -32.0587	   -18.1274	   -16.8686	   -18.9667	   -28.7857	    -9.9030	    -5.9586	   -16.7847	   -24.0021	
   -16.8686	   -33.7372	   -19.3024	   -17.7917	   -20.1416	   -29.9606	   -11.1618	    -8.5602	   -17.7917	   -24.5895	
   -18.2114	   -35.3317	   -20.3094	   -18.7149	   -21.1487	   -30.8838	   -12.1689	   -11.0779	   -18.6310	   -24.8413	
   -19.3863	   -36.5067	   -21.0648	   -19.5541	   -21.8201	   -31.7230	   -13.0081	   -13.3438	   -19.1345	   -24.8413	
   -20.2255	   -37.4298	   -21.4844	   -20.3094	   -22.2397	   -32.2266	   -13.5117	   -15.1901	   -19.3863	   -24.5056	
   -20.7291	   -37.9333	   -21.5683	   -20.8969	   -22.3236	   -32.5623	   -13.6795	   -16.6168	   -19.3024	   -23.9182	
   -20.9808	   -38.1012	   -21.4005	   -21.2326	   -22.1558	   -32.6462	   -13.5117	   -17.5400	   -19.0506	   -23.0789	
   -20.9808	   -37.9333	   -20.9808	   -21.4005	   -21.8201	   -32.5623	   -13.1760	   -18.0435	   -18.7149	   -22.1558	
   -20.6451	   -37.5137	   -20.4773	   -21.3165	   -21.3165	   -32.4783	   -12.7563	   -18.2114	   -18.2114	   -21.3165	
   -20.1416	   -36.8423	   -19.8059	   -21.0648	   -20.7291	   -32.2266	   -12.2528	   -18.0435	   -17.7917	   -20.5612	
   -19.4702	   -36.0031	   -19.1345	   -20.5612	   -20.2255	   -31.9748	   -11.7493	   -17.6239	   -17.4561	   -20.0577	
   -18.6310	   -35.1639	   -18.5471	   -19.9738	   -19.7220	   -31.6391	   -11.3297	   -17.0364	   -17.2043	   -19.8059	
   -17.7078	   -34.2407	   -18.0435	   -19.2184	   -19.3024	   -31.2195	   -10.9940	   -16.4490	   -17.0364	   -19.8898	
   -16.7847	   -33.3176	   -17.6239	   -18.3792	   -18.8828	   -30.6320	   -10.9100	   -15.7776	   -17.0364	   -20.1416	
   -15.8615	   -32.4783	   -17.2882	   -17.5400	   -18.6310	   -29.8767	   -10.9100	   -15.1901	   -17.2043	   -20.7291	
   -15.0223	   -31.7230	   -16.9525	   -16.6168	   -18.2953	   -29.0375	   -11.0779	   -14.6027	   -17.4561	   -21.4005	
   -14.1830	   -30.8838	   -16.6168	   -15.6937	   -18.0435	   -28.0304	   -11.2457	   -13.9313	   -17.6239	   -22.1558	
   -13.2599	   -29.9606	   -16.1972	   -14.6027	   -17.7917	   -26.9394	   -11.4975	   -13.3438	   -17.8757	   -22.8271	
   -12.2528	   -29.1214	   -15.6097	   -13.5117	   -17.4561	   -25.9323	   -11.5814	   -12.7563	   -17.9596	   -23.3307	
   -11.3297	   -28.1982	   -15.0223	   -12.5046	   -17.1204	   -24.9252	   -11.6653	   -12.0850	   -17.8757	   -23.7503	
   -10.2386	   -27.3590	   -14.2670	   -11.4975	   -16.6168	   -24.0021	   -11.5814	   -11.4975	   -17.7078	   -23.9182	
    -9.2316	   -26.4359	   -13.3438	   -10.5743	   -16.0294	   -23.1628	   -11.3297	   -10.9100	   -17.3721	   -23.9182	
    -8.0566	   -25.4288	   -12.4207	    -9.8190	   -15.2740	   -22.4075	   -10.9940	   -10.3226	   -17.0364	   -23.7503	
    -6.8817	   -24.5056	   -11.2457	    -9.0637	   -14.4348	   -21.7361	   -10.4065	    -9.7351	   -16.5329	   -23.4146	
    -5.6229	   -23.5825	   -10.0708	    -8.4763	   -13.5117	   -21.1487	    -9.6512	    -9.2316	   -15.9454	   -22.9950	
    -4.4479	   -22.5754	    -8.8959	    -7.8888	   -12.5885	   -20.6451	    -8.8120	    -8.6441	   -15.4419	   -22.4075	
    -3.1891	   -21.6522	    -7.7209	    -7.3853	   -11.5814	   -20.2255	    -7.8888	    -8.0566	   -14.8544	   -21.9040	
    -1.9302	   -20.8130	    -6.5460	    -6.7978	   -10.6583	   -19.8898	    -6.9656	    -7.5531	   -14.4348	   -21.3165	
    -0.6714	   -19.8898	    -5.5389	    -6.2943	    -9.8190	   -19.5541	    -6.1264	    -7.0496	   -14.0991	   -20.8969	
     0.6714	   -18.9667	    -4.6158	    -5.7068	    -8.9798	   -19.2184	    -5.2872	    -6.6299	   -13.8474	   -20.5612	
     2.0142	   -18.0435	    -3.7766	    -4.9515	    -8.2245	   -18.8828	    -4.6158	    -6.2943	   -13.8474	   -20.3094	
     3.3569	   -17.0364	    -3.1891	    -4.1122	    -7.6370	   -18.5471	    -4.1122	    -5.9586	   -13.8474	   -20.3094	
     4.6158	   -16.0294	    -2.7695	    -3.1052	    -7.3013	   -18.2114	    -3.7766	    -5.7907	   -14.0152	   -20.3934	
     5.7068	   -15.1901	    -2.6016	    -2.0981	    -7.1335	   -17.8757	    -3.7766	    -5.7068	   -14.2670	   -20.7291	
     6.6299	   -14.4348	    -2.6855	    -1.0910	    -7.3013	   -17.5400	    -4.0283	    -5.7068	   -14.6027	   -21.1487	
     7.3013	   -13.9313	    -3.1052	    -0.0839	    -7.7209	   -17.2882	    -4.5319	    -5.7068	   -14.9384	   -21.7361
[truncated: 3,489,355 more chars]
