# Supplementary material for: Task-related functional connectivity in autism spectrum conditions: an EEG study using wavelet transform coherence
Source: Mol Autism. 2013 Jan 12;4:1. doi: 10.1186/2040-2392-4-1 (PMC3558480; doi:10.1186/2040-2392-4-1)
Supplement: Additional file 3 — Raw EEG data for the face task (part 1). [file 2040-2392-4-1-S3.zip › ID8_faces_attending_faces.dat]

[Subject]	
[Date]	02/18/2009
[Time]	16:59:03
[Channels]	10
[Rate]	1000.000000
[Type]	Epoch
[Headers]	Yes
[Points]	401
[Xmin]	0.00000
[Sweeps]	90
[Accepted]	90
[Rejected]	0
[Domain]	Time
[Rows]	Points
[Electrode Labels]
[      P8]	[     TP8]	[      T8]	[      P7]	[     FT8]	[     TP7]	[      F8]	[      T7]	[     FT7]	[      F7]	
[Electrode XUnits]
[ Default]	[ Default]	[ Default]	[ Default]	[ Default]	[ Default]	[ Default]	[ Default]	[ Default]	[ Default]	
[Electrode YUnits]
[ Default]	[ Default]	[ Default]	[ Default]	[ Default]	[ Default]	[ Default]	[ Default]	[ Default]	[ Default]	
[Epoch Header]
[Trial Type]	11
[Accept]	1
[Correct]	0
[RT]	 0.000
[Resp]	0
[Epoch Data]
     3.1891	     1.5945	     4.1962	    24.0021	    11.4975	    27.1912	    18.9667	    27.2751	    30.5481	    38.2690	
     3.7766	     2.0981	     4.4479	    22.9111	    11.6653	    26.7715	    19.2184	    27.1912	    30.1285	    37.6816	
     4.6997	     2.8534	     4.9515	    22.2397	    11.9171	    26.6037	    19.3024	    27.1912	    29.6249	    36.9263	
     6.0425	     3.9444	     5.5389	    22.2397	    12.0850	    26.7715	    19.1345	    27.1912	    29.1214	    36.0870	
     7.7209	     5.2032	     6.2103	    22.8271	    12.3367	    27.1072	    18.7149	    27.1072	    28.5339	    35.0800	
     9.7351	     6.6299	     6.8817	    23.9182	    12.5046	    27.6108	    18.1274	    26.9394	    27.8625	    34.0729	
    11.9171	     8.2245	     7.6370	    25.5127	    12.7563	    28.1982	    17.2882	    26.6876	    27.1072	    32.9819	
    14.2670	     9.7351	     8.3084	    27.4429	    13.0081	    29.0375	    16.4490	    26.4359	    26.1841	    31.8069	
    16.6168	    11.3297	     8.8959	    29.7089	    13.2599	    30.1285	    15.6937	    26.2680	    25.2609	    30.7159	
    18.7988	    12.7563	     9.4833	    32.2266	    13.4277	    31.3034	    15.0223	    26.1841	    24.4217	    29.7089	
    20.7291	    14.0991	    10.1547	    34.9121	    13.6795	    32.7301	    14.5187	    26.2680	    23.5825	    28.7018	
    22.4915	    15.2740	    10.9100	    37.5977	    13.9313	    34.1568	    14.2670	    26.6037	    22.9950	    27.8625	
    23.9182	    16.2811	    11.7493	    40.1154	    14.2670	    35.6674	    14.2670	    27.1072	    22.4915	    27.1912	
    25.0931	    17.2043	    12.9242	    42.4652	    14.6866	    37.1780	    14.5187	    27.6947	    22.3236	    26.7715	
    26.1841	    18.0435	    14.4348	    44.5633	    15.3580	    38.6887	    15.1062	    28.5339	    22.3236	    26.6037	
    27.1912	    18.9667	    16.1972	    46.2418	    16.1972	    39.9475	    16.0294	    29.3732	    22.4915	    26.6876	
    28.1143	    19.8059	    17.9596	    47.3328	    17.2882	    41.1224	    17.2043	    30.2963	    22.9111	    27.0233	
    28.7857	    20.5612	    19.7220	    47.9202	    18.3792	    41.8777	    18.5471	    31.0516	    23.3307	    27.4429	
    29.2053	    21.0648	    21.0648	    47.8363	    19.3863	    42.2974	    19.8059	    31.5552	    23.6664	    27.9465	
    29.2053	    21.1487	    21.9879	    47.0810	    20.2255	    42.2134	    20.8969	    31.7230	    23.8342	    28.1982	
    28.8696	    20.8969	    22.3236	    45.5704	    20.5612	    41.5421	    21.5683	    31.4713	    23.7503	    28.2822	
    28.1982	    20.2255	    21.9879	    43.3884	    20.5612	    40.3671	    21.8201	    30.7159	    23.3307	    27.9465	
    27.3590	    19.3863	    21.1487	    40.7028	    19.9738	    38.7726	    21.5683	    29.6249	    22.5754	    27.2751	
    26.6876	    18.3792	    19.8898	    37.5977	    19.0506	    36.7584	    20.8969	    28.1143	    21.7361	    26.2680	
    26.2680	    17.4561	    18.3792	    34.3246	    17.8757	    34.4925	    19.8059	    26.3519	    20.7291	    25.1770	
    26.1841	    16.7847	    16.7847	    31.2195	    16.5329	    32.3105	    18.4631	    24.5895	    19.7220	    23.9182	
    26.5198	    16.2811	    15.2740	    28.5339	    15.1901	    30.2124	    17.0364	    22.9111	    18.7149	    22.6593	
    27.1072	    16.1133	    13.9313	    26.4359	    13.9313	    28.5339	    15.5258	    21.4844	    17.9596	    21.6522	
    27.7786	    16.0294	    12.8403	    24.9252	    12.8403	    27.1912	    13.9313	    20.3094	    17.3721	    20.8130	
    28.2822	    15.9454	    11.9171	    24.0860	    11.9171	    26.2680	    12.4207	    19.4702	    17.0364	    20.2255	
    28.5339	    15.6937	    11.1618	    23.7503	    10.9940	    25.5966	    10.7422	    18.8828	    16.8686	    20.0577	
    28.2822	    15.3580	    10.5743	    23.6664	    10.2386	    25.0931	     9.1476	    18.5471	    16.8686	    20.0577	
    27.6108	    14.6866	    10.0708	    23.7503	     9.4833	    24.7574	     7.6370	    18.3792	    17.0364	    20.3934	
    26.6876	    14.0152	     9.8190	    23.8342	     8.8959	    24.5056	     6.2943	    18.4631	    17.2043	    21.0648	
    25.6805	    13.3438	     9.7351	    24.0860	     8.5602	    24.4217	     5.3711	    18.7149	    17.6239	    21.8201	
    24.6735	    12.8403	     9.9030	    24.3378	     8.3923	    24.4217	     4.8676	    19.2184	    18.1274	    22.9111	
    23.7503	    12.4207	    10.2386	    24.6735	     8.3923	    24.5895	     4.9515	    19.8898	    18.7149	    24.1699	
    22.8271	    12.0850	    10.5743	    25.0092	     8.5602	    24.8413	     5.4550	    20.6451	    19.4702	    25.5127	
    21.9040	    11.9171	    10.9100	    25.4288	     8.7280	    25.2609	     6.2943	    21.5683	    20.3094	    27.0233	
    20.8969	    11.6653	    11.1618	    25.7645	     8.8959	    25.7645	     7.3853	    22.5754	    21.2326	    28.5339	
    19.8898	    11.5814	    11.4136	    26.1002	     9.0637	    26.4359	     8.5602	    23.5825	    22.0718	    30.0446	
    19.0506	    11.5814	    11.5814	    26.4359	     9.2316	    27.1912	     9.7351	    24.5895	    22.9111	    31.4713	
    18.2953	    11.6653	    11.7493	    26.7715	     9.3994	    28.0304	    10.7422	    25.5127	    23.7503	    32.7301	
    17.6239	    11.9171	    11.9171	    26.9394	     9.5673	    28.7857	    11.5814	    26.2680	    24.4217	    33.7372	
    17.1204	    12.1689	    12.1689	    27.0233	     9.6512	    29.3732	    12.2528	    26.7715	    25.0092	    34.4086	
    16.7007	    12.4207	    12.3367	    26.7715	     9.7351	    29.6249	    12.6724	    27.0233	    25.2609	    34.8282	
    16.2811	    12.6724	    12.6724	    26.3519	     9.7351	    29.5410	    12.8403	    26.8555	    25.4288	    34.8282	
    15.9454	    12.9242	    12.9242	    25.6805	     9.7351	    29.0375	    13.0081	    26.4359	    25.3448	    34.5764	
    15.7776	    13.1760	    13.3438	    24.9252	     9.8190	    28.1982	    13.0920	    25.7645	    25.0931	    34.0729	
    15.8615	    13.5117	    13.8474	    24.1699	    10.0708	    27.2751	    13.1760	    25.0092	    24.7574	    33.4854	
    16.0294	    14.0152	    14.4348	    23.6664	    10.4065	    26.3519	    13.3438	    24.2538	    24.3378	    32.8140	
    16.4490	    14.6027	    15.1901	    23.3307	    10.9940	    25.5127	    13.5956	    23.6664	    23.8342	    32.0587	
    17.0364	    15.3580	    16.1133	    23.3307	    11.7493	    24.9252	    14.0991	    23.0789	    23.1628	    31.3034	
    17.6239	    16.1133	    17.0364	    23.5825	    12.8403	    24.6735	    14.7705	    22.7432	    22.4915	    30.5481	
    18.2953	    16.9525	    18.1274	    24.1699	    14.2670	    24.6735	    15.7776	    22.5754	    21.9040	    29.8767	
    19.0506	    17.7917	    19.3024	    25.0092	    15.8615	    25.0931	    16.9525	    22.6593	    21.4844	    29.2892	
    19.8059	    18.7149	    20.3934	    26.1002	    17.7917	    25.6805	    18.3792	    22.9950	    21.3165	    28.9536	
    20.3934	    19.4702	    21.5683	    27.3590	    19.7220	    26.4359	    19.7220	    23.4985	    21.3165	    28.7857	
    20.8969	    20.1416	    22.4915	    28.6179	    21.5683	    27.3590	    21.0648	    24.0860	    21.4005	    28.8696	
    21.2326	    20.7291	    23.3307	    29.8767	    23.1628	    28.1982	    22.0718	    24.6735	    21.5683	    28.9536	
    21.3165	    21.0648	    23.9182	    30.8838	    24.3378	    29.0375	    22.8271	    25.2609	    21.7361	    29.1214	
    21.4005	    21.3165	    24.3378	    31.8909	    25.0931	    29.8767	    23.3307	    25.8484	    21.9040	    29.2892	
    21.4844	    21.4844	    24.5895	    32.9819	    25.4288	    30.8838	    23.6664	    26.4359	    22.1558	    29.4571	
    21.6522	    21.5683	    24.7574	    34.2407	    25.3448	    31.9748	    23.8342	    27.0233	    22.4075	    29.5410	
    22.0718	    21.8201	    24.9252	    35.6674	    25.0092	    33.2336	    23.8342	    27.6947	    22.7432	    29.7089	
    22.5754	    21.9879	    25.0092	    37.2620	    24.4217	    34.5764	    23.6664	    28.4500	    23.1628	    29.8767	
    23.3307	    22.2397	    25.0092	    38.7726	    23.6664	    35.9192	    23.3307	    28.9536	    23.5825	    29.9606	
    24.0860	    22.4075	    25.0931	    40.1154	    22.9111	    37.0941	    22.8271	    29.3732	    24.0021	    30.1285	
    24.8413	    22.4915	    25.0092	    41.1224	    22.2397	    37.9333	    22.1558	    29.4571	    24.2538	    30.1285	
    25.5966	    22.5754	    24.8413	    41.5421	    21.6522	    38.2690	    21.4005	    29.2892	    24.4217	    30.1285	
    26.2680	    22.5754	    24.4217	    41.3742	    21.1487	    38.1851	    20.7291	    28.7857	    24.3378	    30.1285	
    26.9394	    22.6593	    23.8342	    40.7867	    20.8130	    37.5977	    20.2255	    28.0304	    24.1699	    30.1285	
    27.6947	    22.9111	    23.0789	    39.9475	    20.5612	    36.7584	    20.1416	    27.1912	    24.0021	    30.2124	
    28.4500	    23.3307	    22.4075	    39.0244	    20.3934	    35.8353	    20.3934	    26.3519	    23.8342	    30.3802	
    29.2053	    23.8342	    21.8201	    38.1851	    20.3934	    34.8282	    20.9808	    25.7645	    23.6664	    30.6320	
    30.0446	    24.3378	    21.6522	    37.5137	    20.5612	    33.9890	    21.8201	    25.2609	    23.6664	    30.9677	
    30.7159	    24.9252	    21.9040	    37.0941	    20.7291	    33.4015	    22.7432	    25.0092	    23.6664	    31.3034	
    31.2195	    25.4288	    22.4915	    36.8423	    20.9808	    32.9819	    23.5825	    24.9252	    23.6664	    31.8069	
    31.5552	    25.6805	    23.4146	    37.0102	    21.1487	    32.9819	    24.1699	    25.0931	    23.7503	    32.2266	
    31.6391	    25.9323	    24.3378	    37.5977	    21.2326	    33.3176	    24.4217	    25.4288	    23.8342	    32.7301	
    31.5552	    25.9323	    25.2609	    38.5208	    21.1487	    33.9890	    24.3378	    25.9323	    24.0021	    33.1497	
    31.3873	    25.9323	    26.0162	    39.6957	    20.9808	    34.9960	    23.9182	    26.6037	    24.1699	    33.3176	
    31.0516	    25.8484	    26.5198	    40.9546	    20.6451	    36.0870	    23.1628	    27.1912	    24.3378	    33.3176	
    30.7159	    25.5966	    26.6876	    41.8777	    20.0577	    37.0102	    22.0718	    27.6947	    24.3378	    33.0658	
    30.0446	    25.0931	    26.4359	    42.2974	    19.3024	    37.5977	    20.6451	    27.8625	    24.1699	    32.5623	
    29.2053	    24.3378	    25.8484	    41.9617	    18.2953	    37.5977	    18.9667	    27.6108	    23.8342	    31.8069	
    28.0304	    23.3307	    24.9252	    40.7028	    17.0364	    37.0102	    17.2043	    26.9394	    23.1628	    30.8838	
    26.8555	    22.3236	    23.8342	    38.7726	    15.7776	    35.7513	    15.3580	    25.8484	    22.3236	    29.9606	
    25.7645	    21.2326	    22.6593	    36.1710	    14.6027	    34.0729	    13.6795	    24.5056	    21.4005	    29.0375	
    24.7574	    20.3094	    21.6522	    33.2336	    13.5117	    31.9748	    12.1689	    23.0789	    20.4773	    28.1982	
    24.0021	    19.5541	    20.7291	    30.2124	    12.6724	    29.8767	    11.0779	    21.7361	    19.6381	    27.5269	
    23.4985	    19.0506	    20.0577	    27.4429	    12.0850	    27.8625	    10.3226	    20.6451	    18.9667	    27.1072	
    23.3307	    18.8828	    19.7220	    25.0931	    11.9171	    26.1841	     9.9869	    20.0577	    18.6310	    26.9394	
    23.4985	    18.9667	    19.6381	    23.4146	    12.0010	    24.9252	    10.2386	    19.8059	    18.6310	    27.0233	
    24.0021	    19.4702	    19.9738	    22.4915	    12.5885	    24.2538	    10.9100	    20.1416	    18.9667	    27.4429	
    24.7574	    20.3094	    20.4773	    22.2397	    13.5117	    24.1699	    12.0010	    20.8969	    19.7220	    28.1143	
    25.7645	    21.3165	    21.2326	    22.5754	    14.7705	    24.5056	    13.3438	    21.9040	    20.7291	    29.0375	
    26.7715	    22.4075	    22.0718	    23.3307	    16.1972	    25.1770	    14.9384	    23.1628	    21.9040	    30.1285	
    27.5269	    23.4146	    22.8271	    24.2538	    17.7078	    25.9323	    16.6168	    24.3378	    23.1628	    31.2195	
    28.1143	    24.2538	    23.4146	    25.2609	    19.2184	    26.7715	    18.2114	    25.3448	    24.3378	    32.2266	
    28.2822	    24.8413	    23.8342	    26.1841	    20.6451	    27.4429	    19.7220	    26.1002	    25.3448	    33.1497	
    28.0304	    25.0931	    24.0021	    27.0233	    21.8201	    28.1143	    20.8969	    26.5198	    26.1002	    33.8211	
    27.5269	    25.0092	    23.8342	    27.7786	    22.8271	    28.5339	    21.8201	    26.6037	    26.4359	    34.2407	
    26.6037	    24.6735	    23.4985	    28.2822	    23.4146	    28.7857	    22.4915	    26.2680	    26.3519	    34.2407	
    25.4288	    24.0021	    22.8271	    28.6179	    23.6664	    28.7018	    22.7432	    25.5127	    25.7645	    33.9050	
    24.1699	    23.0789	    22.0718	    28.6179	    23.5825	    28.4500	    22.6593	    24.5056	    24.6735	    33.3176	
    22.8271	    22.0718	    21.2326	    28.4500	    23.1628	    27.9465	    22.3236	    23.2468	    23.3307	    32.6462	
    21.7361	    21.0648	    20.4773	    28.1143	    22.4915	    27.3590	    21.9040	    21.9879	    21.8201	    32.0587	
    20.8130	    20.2255	    19.7220	    27.6947	    21.6522	    26.7715	    21.4005	    20.8130	    20.3094	    31.5552	
    20.2255	    19.4702	    19.2184	    27.1912	    20.7291	    26.1841	    20.8969	    19.8059	    18.8828	    31.3873	
    19.8059	    18.8828	    18.7149	    26.7715	    19.5541	    25.6805	    20.3094	    18.9667	    17.7078	    31.4713	
    19.5541	    18.4631	    18.1274	    26.4359	    18.3792	    25.2609	    19.8059	    18.3792	    16.6168	    31.7230	
    19.5541	    18.2114	    17.5400	    26.1002	    17.1204	    24.9252	    19.3024	    17.9596	    15.6937	    32.1426	
    19.5541	    18.1274	    16.9525	    25.9323	    15.9454	    24.7574	    18.7149	    17.9596	    15.0223	    32.6462	
    19.7220	    18.2114	    16.2811	    26.0162	    14.9384	    24.8413	    18.2953	    18.2114	    14.8544	    33.3176	
    20.0577	    18.5471	    15.8615	    26.4359	    14.2670	    25.2609	    17.8757	    18.7988	    15.2740	    34.2407	
    20.5612	    19.1345	    15.7776	    27.3590	    14.0991	    26.1002	    17.6239	    19.8059	    16.6168	    35.3317	
    21.3165	    20.0577	    16.1972	    28.7857	    14.5187	    27.4429	    17.7078	    21.4005	    19.0506	    36.8423	
    22.5754	    21.4844	    17.3721	    30.8838	    15.6097	    29.2892	    18.2114	    23.5825	    22.4915	    38.6047	
    24.5056	    23.4146	    19.3863	    33.5693	    17.3721	    31.8069	    19.2184	    26.3519	    26.9394	    40.7028	
    27.0233	    26.0162	    22.0718	    36.8423	    19.7220	    34.9121	    20.7291	    29.7089	    31.8069	    42.9688	
    30.1285	    29.1214	    25.2609	    40.6189	    22.4915	    38.4369	    22.7432	    33.4015	    36.9263	    45.3186	
    33.6533	    32.5623	    28.7857	    44.6472	    25.5966	    42.2974	    25.0931	    37.3459	    41.7099	    47.5006	
    37.1780	    36.0031	    32.3944	    48.5916	    28.6179	    46.1578	    27.6108	    41.2064	    45.9900	    49.4308	
    40.4510	    39.1922	    35.5835	    52.2842	    31.4713	    49.7665	    29.9606	    44.5633	    49.3469	    50.9415	
    43.0527	    41.7099	    38.2690	    55.2216	    33.8211	    52.7878	    32.0587	    47.2488	    51.6968	    51.7807	
    44.6472	    43.2205	    40.0314	    57.1518	    35.4156	    54.7180	    33.6533	    48.9273	    52.7878	    51.8646	
    44.8990	    43.5562	    40.7028	    57.7393	    36.0870	    55.3894	    34.5764	    49.1791	    52.5360	    51.0254	
    43.7241	    42.4652	    40.1154	    56.7322	    35.8353	    54.4662	    34.5764	    48.0881	    50.7736	    49.2630	
    41.1224	    39.8636	    38.1012	    54.0466	    34.4925	    51.7807	    33.7372	    45.4025	    47.6685	    46.4096	
    37.0941	    36.0031	    34.8282	    49.6826	    32.1426	    47.5845	    32.0587	    41.2903	    43.3044	    42.7170	
    32.0587	    31.0516	    30.6320	    43.8919	    29.0375	    42.0456	    29.7928	    36.0031	    37.9333	    38.2690	
    26.4359	    25.4288	    25.7645	    37.1780	    25.5127	    35.5835	    27.1072	    30.1285	    32.1426	    33.4854	
    20.7291	    19.7220	    20.8130	    29.8767	    21.8201	    28.7857	    24.3378	    24.0021	    26.1841	    28.5339	
    15.2740	    14.3509	    16.1972	    22.5754	    18.5471	    22.0718	    21.9040	    18.1274	    20.5612	    23.8342	
    10.5743	     9.5673	    12.1689	    15.6097	    15.7776	    15.8615	    19.8898	    12.9242	    15.5258	    19.6381	
     6.4621	     5.6229	     8.9798	     9.3155	    13.6795	    10.3226	    18.5471	     8.4763	    11.2457	    16.1133	
     3.1052	     2.5177	     6.6299	     3.7766	    12.1689	     5.7907	    17.7917	     4.8676	     7.8049	    13.2599	
     0.3357	     0.0000	     4.9515	    -0.7553	    11.2457	     2.1820	    17.4561	     2.1820	     5.2872	    11.1618	
    -2.0142	    -1.8463	     3.8605	    -4.1122	    10.7422	    -0.3357	    17.4561	     0.2518	     3.5248	     9.6512	
    -4.1962	    -3.4409	     3.0212	    -6.4621	    10.3226	    -1.9302	    17.5400	    -1.0071	     2.3499	     8.6441	
    -6.1264	    -4.6997	     2.3499	    -7.6370	     9.9869	    -2.6855	    17.5400	    -1.8463	     1.7624	     7.9727	
    -7.8888	    -5.8746	     1.6785	    -7.9727	     9.5673	    -2.7695	    17.3721	    -2.2659	     1.4267	     7.3853	
    -9.6512	    -7.1335	     0.8392	    -7.6370	     8.8120	    -2.4338	    16.7847	    -2.5177	     1.3428	     6.9656	
   -11.4136	    -8.3923	    -0.2518	    -6.8817	     7.8888	    -1.8463	    15.8615	    -2.6016	     1.2589	     6.4621	
   -13.1760	    -9.9030	    -1.7624	    -5.9586	     6.6299	    -1.1749	    14.6027	    -2.7695	     1.1749	     5.8746	
   -15.0223	   -11.4975	    -3.4409	    -5.2032	     5.1193	    -0.6714	    13.0081	    -2.9373	     1.0910	     5.2872	
   -16.9525	   -13.0920	    -5.3711	    -4.6158	     3.5248	    -0.4196	    11.3297	    -3.1891	     0.9232	     4.6997	
   -18.6310	   -14.6866	    -7.2174	    -4.3640	     2.0142	    -0.3357	     9.5673	    -3.4409	     0.6714	     4.1962	
   -20.1416	   -16.0294	    -8.9798	    -4.5319	     0.5035	    -0.5035	     7.8888	    -3.6926	     0.5035	     3.7766	
   -21.1487	   -17.0364	   -10.3226	    -5.0354	    -0.6714	    -0.8392	     6.4621	    -3.9444	     0.3357	     3.5248	
   -21.7361	   -17.6239	   -11.3297	    -5.7907	    -1.5945	    -1.1749	     5.2872	    -3.9444	     0.1678	     3.4409	
   -21.6522	   -17.6239	   -11.7493	    -6.6299	    -2.1820	    -1.5106	     4.5319	    -3.7766	     0.1678	     3.6087	
   -20.8969	   -17.1204	   -11.4975	    -7.3853	    -2.2659	    -1.5945	     4.1962	    -3.2730	     0.2518	     4.1122	
   -19.5541	   -15.9454	   -10.6583	    -7.8888	    -1.8463	    -1.5106	     4.3640	    -2.5177	     0.5875	     4.8676	
   -17.7078	   -14.2670	    -9.2316	    -7.8888	    -1.0071	    -1.0071	     5.0354	    -1.3428	     1.1749	     5.8746	
   -15.3580	   -12.0850	    -7.3853	    -7.2174	     0.1678	    -0.0839	     6.0425	     0.0000	     1.9302	     7.1335	
   -12.8403	    -9.7351	    -5.3711	    -5.7907	     1.6785	     1.2589	     7.3013	     1.5106	     2.8534	     8.3923	
   -10.1547	    -7.2174	    -3.1891	    -3.6926	     3.2730	     2.8534	     8.5602	     3.1891	     3.9444	     9.6512	
    -7.3853	    -4.7836	    -1.1749	    -1.0071	     4.7836	     4.8676	     9.8190	     4.6997	     4.8676	    10.6583	
    -4.7836	    -2.4338	     0.5875	     2.0142	     6.2943	     6.8817	    10.8261	     6.0425	     5.7068	    11.4975	
    -2.2659	    -0.2518	     2.1820	     5.2872	     7.6370	     8.9798	    11.6653	     7.1335	     6.3782	    12.0010	
     0.0839	     1.7624	     3.4409	     8.3084	     8.8120	    10.9100	    12.2528	     7.8888	     6.7978	    12.1689	
     2.1820	     3.4409	     4.4479	    11.1618	     9.8190	    12.6724	    12.4207	     8.3084	     6.8817	    12.0850	
     3.9444	     4.8676	     5.2032	    13.5956	    10.5743	    14.0991	    12.3367	     8.3923	     6.8817	    11.6653	
     5.3711	     5.9586	     5.7068	    15.6097	    10.9940	    15.1901	    11.8332	     8.1406	     6.5460	    11.0779	
     6.2943	     6.7139	     6.0425	    17.1204	    11.1618	    15.8615	    11.0779	     7.6370	     6.1264	    10.1547	
     6.7978	     7.1335	     6.2943	    18.0435	    11.0779	    16.1972	     9.9869	     6.9656	     5.4550	     9.1476	
     6.9656	     7.3013	     6.4621	    18.4631	    10.7422	    16.1972	     8.8120	     6.2103	     4.6158	     7.9727	
     6.8817	     7.1335	     6.6299	    18.2953	    10.1547	    15.8615	     7.7209	     5.3711	     3.6926	     6.7978	
     6.6299	     6.9656	     6.7978	    17.7078	     9.5673	    15.2740	     6.7139	     4.6158	     2.8534	     5.7068	
     6.3782	     6.7139	     7.0496	    16.7007	     8.9798	    14.5187	     6.0425	     3.9444	     1.9302	     4.6997	
     6.2103	     6.4621	     7.3013	    15.3580	     8.3923	    13.5956	     5.7907	     3.3569	     1.1749	     3.8605	
     6.1264	     6.2103	     7.5531	    13.9313	     7.9727	    12.5885	     5.9586	     2.9373	     0.5035	     3.1891	
     6.1264	     6.0425	     7.8888	    12.5046	     7.5531	    11.5814	     6.4621	     2.6016	     0.0000	     2.7695	
     6.2103	     5.9586	     8.2245	    11.0779	     7.3853	    10.7422	     7.3013	     2.5177	    -0.3357	     2.5177	
     6.2943	     5.8746	     8.6441	     9.8190	     7.3013	     9.9030	     8.4763	     2.5177	    -0.5035	     2.5177	
     6.3782	     5.7907	     9.0637	     8.5602	     7.3013	     9.2316	     9.7351	     2.6855	    -0.5035	     2.6016	
     6.4621	     5.7068	     9.4833	     7.4692	     7.3853	     8.5602	    10.9940	     2.7695	    -0.4196	     2.6855	
     6.4621	     5.5389	     9.7351	     6.3782	     7.5531	     7.8888	    12.1689	     2.7695	    -0.2518	     2.6855	
     6.3782	     5.3711	     9.8190	     5.4550	     7.7209	     7.3013	    13.0081	     2.7695	    -0.1678	     2.6016	
     6.2943	     5.2872	     9.6512	     4.8676	     7.9727	     6.7978	    13.6795	     2.6016	    -0.1678	     2.2659	
     6.2943	     5.2872	     9.3155	     4.6158	     8.0566	     6.6299	    14.0152	     2.5177	    -0.2518	     1.9302	
     6.3782	     5.3711	     8.6441	     4.8676	     8.2245	     6.7978	    14.0152	     2.3499	    -0.5035	     1.5106	
     6.7139	     5.6229	     7.8049	     5.6229	     8.1406	     7.2174	    13.8474	     2.1820	    -0.8392	     1.0071	
     7.1335	     6.0425	     6.7978	     6.7139	     8.0566	     7.8888	    13.4277	     2.0142	    -1.1749	     0.5875	
     7.8049	     6.5460	     5.8746	     7.9727	     7.8049	     8.7280	    12.8403	     1.8463	    -1.5945	     0.1678	
     8.5602	     7.0496	     5.2032	     9.3155	     7.5531	     9.5673	    12.2528	     1.6785	    -2.0142	    -0.2518	
     9.5673	     7.7209	     4.8676	    10.6583	     7.3013	    10.4065	    11.7493	     1.5945	    -2.3499	    -0.5875	
    10.6583	     8.4763	     4.9515	    11.9171	     7.1335	    11.1618	    11.3297	     1.5945	    -2.5177	    -0.7553	
    11.8332	     9.3155	     5.4550	    13.0920	     6.9656	    11.9171	    11.1618	     1.8463	    -2.5177	    -0.9232	
    13.2599	    10.2386	     6.2943	    14.2670	     6.9656	    12.6724	    11.1618	     2.1820	    -2.2659	    -0.8392	
    14.8544	    11.3297	     7.4692	    15.4419	     7.0496	    13.5117	    11.4975	     2.7695	    -1.8463	    -0.5035	
    16.6168	    12.7563	     8.8120	    16.7007	     7.4692	    14.4348	    12.0010	     3.5248	    -1.2589	     0.0839	
    18.5471	    14.2670	    10.4065	    17.9596	     7.9727	    15.4419	    12.8403	     4.4479	    -0.4196	     1.0071	
    20.4773	    15.9454	    12.0010	    19.1345	     8.7280	    16.5329	    13.7634	     5.5389	     0.6714	     2.1820	
    22.3236	    17.6239	    13.6795	    20.3934	     9.5673	    17.6239	    14.6866	     6.7978	     2.0142	     3.6087	
    23.9182	    19.3024	    15.2740	    21.4844	    10.4065	    18.7149	    15.5258	     8.2245	     3.6087	     5.2872	
    25.2609	    20.8130	    16.7007	    22.6593	    11.2457	    19.8898	    16.1972	     9.6512	     5.2032	     6.9656	
    26.1841	    21.9879	    17.7917	    23.7503	    12.0850	    20.9808	    16.6168	    11.0779	     6.7978	     8.6441	
    26.5198	    22.8271	    18.6310	    24.6735	    12.8403	    21.9879	    16.8686	    12.4207	     8.2245	    10.0708	
    26.3519	    23.2468	    19.1345	    25.4288	    13.5956	    22.8271	    16.8686	    13.5956	     9.3994	    11.0779	
    25.5966	    23.1628	    19.1345	    25.9323	    14.3509	    23.4985	    16.6168	    14.5187	    10.1547	    11.7493	
    24.5895	    22.8271	    18.8828	    26.1002	    14.9384	    23.9182	    16.1972	    15.1901	    10.6583	    12.0850	
    23.4985	    22.2397	    18.4631	    25.9323	    15.5258	    24.0021	    15.6937	    15.6097	    10.8261	    12.1689	
    22.4915	    21.5683	    17.9596	    25.5966	    16.0294	    23.9182	    15.1901	    15.8615	    10.8261	    12.0010	
    21.8201	    20.9808	    17.5400	    24.9252	    16.5329	    23.5825	    14.8544	    16.0294	    10.8261	    11.8332	
    21.6522	    20.6451	    17.3721	    24.3378	    17.0364	    23.3307	    14.6866	    16.1972	    10.8261	    11.6653	
    21.9040	    20.6451	    17.4561	    23.7503	    17.7078	    22.9950	    14.7705	    16.3651	    10.9100	    11.5814	
    22.5754	    20.9808	    17.8757	    23.2468	    18.2953	    22.8271	    15.1062	    16.5329	    11.0779	    11.6653	
    23.4146	    21.4005	    18.3792	    22.9950	    18.9667	    22.7432	    15.6937	    16.8686	    11.4136	    11.8332	
    24.2538	    21.9040	    18.9667	    22.9111	    19.5541	    22.8271	    16.2811	    17.1204	    11.9171	    12.0850	
    24.9252	    22.3236	    19.4702	    22.8271	    20.0577	    22.9111	    16.9525	    17.4561	    12.5046	    12.4207	
    25.2609	    22.5754	    19.8898	    22.7432	    20.5612	    22.9950	    17.7078	    17.8757	    13.0920	    12.8403	
    25.3448	    22.6593	    20.3094	    22.6593	    21.1487	    23.1628	    18.3792	    18.2953	    13.8474	    13.3438	
    25.1770	    22.7432	    20.6451	    22.5754	    21.8201	    23.3307	    19.0506	    18.7988	    14.6866	    13.8474	
    25.0092	    22.8271	    20.8969	    22.4075	    22.5754	    23.4985	    19.7220	    19.3863	    15.5258	    14.4348	
    24.6735	    22.9111	    21.0648	    22.2397	    23.3307	    23.6664	    20.3094	    19.8898	    16.1972	    14.9384	
    24.4217	    22.9111	    21.1487	    21.9040	    24.0860	    23.8342	    20.7291	    20.3934	    16.5329	    15.3580	
    24.0860	    22.9111	    20.8969	    21.4844	    24.6735	    23.8342	    20.8969	    20.7291	    16.6168	    15.5258	
    23.5825	    22.6593	    20.3094	    20.9808	    24.9252	    23.9182	    20.8130	    20.7291	    16.3651	    15.5258	
    22.9950	    22.1558	    19.3024	    20.5612	    24.7574	    23.9182	    20.4773	    20.6451	    15.8615	    15.2740	
    22.1558	    21.4844	    17.9596	    20.3934	    24.1699	    24.0021	    20.0577	    20.3094	    15.1901	    14.9384	
    21.4005	    20.6451	    16.3651	    20.3934	    23.2468	    24.0860	    19.4702	    19.8898	    14.4348	    14.4348	
    20.5612	    19.8059	    14.6027	    20.6451	    21.9879	    24.4217	    18.9667	    19.3863	    13.6795	    13.8474	
    19.8898	    18.9667	    12.7563	    21.1487	    20.4773	    24.7574	    18.5471	    18.7988	    12.8403	    13.2599	
    19.4702	    18.2953	    11.1618	    21.9879	    18.8828	    25.1770	    18.3792	    18.3792	    12.1689	    12.6724	
    19.2184	    17.8757	     9.9030	    22.9950	    17.2043	    25.6805	    18.3792	    17.9596	    11.5814	    12.0850	
    19.2184	    17.5400	     8.9798	    24.0860	    15.6937	    26.2680	    18.4631	    17.7078	    11.1618	    11.5814	
    19.3863	    17.2882	     8.6441	    25.2609	    14.1830	    26.6876	    18.4631	    17.5400	    10.9940	    11.2457	
    19.4702	    17.0364	     8.8120	    26.2680	    12.9242	    26.9394	    18.3792	    17.4561	    10.9940	    11.0779	
    19.3863	    16.7847	     9.3155	    27.0233	    11.7493	    27.0233	    18.0435	    17.3721	    11.1618	    11.1618	
    19.1345	    16.4490	    10.2386	    27.5269	    10.9100	    26.9394	    17.5400	    17.2882	    11.5814	    11.3297	
    18.7988	    16.1133	    11.3297	    27.7786	    10.3226	    26.6876	    17.0364	    17.2043	    12.0850	    11.7493	
    18.4631	    15.9454	    12.5046	    27.7786	    10.3226	    26.2680	    16.5329	    17.1204	    12.7563	    12.4207	
    18.2114	    15.9454	    13.8474	    27.3590	    10.7422	    25.6805	    16.1972	    17.0364	    13.4277	    13.1760	
    18.1274	    16.1972	    15.1901	    26.3519	    11.6653	    24.9252	    16.0294	    16.9525	    14.1830	    14.0991	
    18.2953	    16.6168	    16.3651	    24.7574	    12.8403	    23.9182	    15.9454	    16.6168	    14.7705	    14.9384	
    18.5471	    17.1204	    17.3721	    22.4075	    14.0991	    22.4915	    16.0294	    16.1972	    15.1901	    15.6097	
    18.7988	    17.5400	    18.2114	    19.4702	    15.1901	    20.8130	    16.1972	    15.4419	    15.2740	    15.9454	
    18.8828	    17.7078	    18.7149	    16.1972	    15.9454	    18.8828	    16.2811	    14.5187	    15.0223	    16.0294	
    18.8828	    17.7078	    19.0506	    12.8403	    16.3651	    16.8686	    16.2811	    13.5117	    14.5187	    15.8615	
    18.7149	    17.5400	    19.1345	     9.7351	    16.5329	    15.1062	    16.4490	    12.5046	    13.8474	    15.4419	
    18.3792	    17.1204	    19.1345	     7.3013	    16.4490	    13.6795	    16.6168	    11.6653	    13.1760	    14.9384	
    18.1274	    16.7007	    19.0506	     5.4550	    16.2811	    12.5885	    16.8686	    10.9940	    12.3367	    14.4348	
    17.8757	    16.3651	    19.0506	     4.3640	    16.0294	    11.9171	    17.2043	    10.4904	    11.5814	    13.8474	
    17.7917	    15.9454	    18.9667	     3.8605	    15.7776	    11.4975	    17.5400	    10.1547	    10.8261	    13.3438	
    17.7917	    15.6937	    18.9667	     3.7766	    15.4419	    11.4136	    17.8757	     9.9030	     9.9869	    12.7563	
    17.8757	    15.3580	    18.7988	     4.0283	    15.1062	    11.4136	    18.0435	     9.8190	     9.0637	    12.0850	
    17.8757	    14.9384	    18.6310	     4.6158	    14.6027	    11.5814	    18.1274	     9.7351	     8.2245	    11.4136	
    17.8757	    14.5187	    18.3792	     5.4550	    14.0991	    11.9171	    18.1274	     9.8190	     7.4692	    10.7422	
    17.7917	    14.0152	    17.9596	     6.5460	    13.5956	    12.3367	    18.1274	     9.9030	     6.7978	    10.1547	
    17.4561	    13.4277	    17.2882	     7.8888	    13.0081	    12.8403	    18.1274	    10.1547	     6.2943	     9.5673	
    16.7847	    12.6724	    16.2811	     9.3994	    12.5885	    13.3438	    18.1274	    10.3226	     6.0425	     9.1476	
    15.7776	    11.8332	    15.0223	    10.9100	    12.2528	    13.7634	    18.2114	    10.4065	     6.0425	     8.8120	
    14.3509	    10.7422	    13.5117	    12.3367	    12.0850	    14.1830	    18.3792	    10.4065	     6.2943	     8.8120	
    12.7563	     9.7351	    12.0010	    13.5956	    12.0850	    14.3509	    18.5471	    10.2386	     6.8817	     8.9798	
    11.2457	     8.8120	    10.5743	    14.5187	    12.4207	    14.3509	    18.7149	     9.9869	     7.6370	     9.4833	
    10.1547	     8.1406	     9.5673	    15.1062	    13.0081	    14.2670	    18.7988	     9.6512	     8.5602	    10.0708	
     9.4833	     7.9727	     9.0637	    15.3580	    13.7634	    14.0152	    18.9667	     9.2316	     9.5673	    10.8261	
     9.4833	     8.1406	     9.1476	    15.4419	    14.6027	    13.8474	    19.1345	     8.8959	    10.5743	    11.6653	
     9.9030	     8.7280	     9.5673	    15.2740	    15.5258	    13.6795	    19.1345	     8.6441	    11.4975	    12.5885	
    10.8261	     9.5673	    10.3226	    15.1062	    16.2811	    13.6795	    19.0506	     8.4763	    12.3367	    13.3438	
    12.0010	    10.5743	    11.2457	    14.9384	    16.8686	    13.6795	    18.8828	     8.3923	    13.0081	    14.0991	
    13.3438	    11.5814	    12.0850	    14.6027	    17.2882	    13.6795	    18.4631	     8.3084	    13.5956	    14.6027	
    14.6866	    12.6724	    12.7563	    14.2670	    17.3721	    13.6795	    17.9596	     8.2245	    13.9313	    15.0223	
    15.9454	    13.5117	    13.3438	    13.7634	    17.2882	    13.5956	    17.3721	     8.0566	    14.0991	    15.2740	
    16.9525	    14.1830	    13.6795	    13.0920	    16.9525	    13.3438	    16.7847	     7.8049	    14.0991	    15.2740	
    17.7917	    14.6866	    13.8474	    12.3367	    16.3651	    13.0081	    16.1972	     7.4692	    13.9313	    15.1901	
    18.2953	    15.0223	    13.9313	    11.6653	    15.6937	    12.6724	    15.6937	     7.1335	    13.5956	    14.9384	
    18.6310	    15.1901	    13.9313	    11.0779	    15.1062	    12.4207	    15.4419	     7.0496	    13.3438	    14.6027	
    18.8828	    15.3580	    14.0152	    10.9940	    14.6027	    12.4207	    15.3580	     7.1335	    13.2599	    14.4348	
    19.3024	    15.7776	    14.4348	    11.3297	    14.3509	    12.9242	    15.6097	     7.6370	    13.3438	    14.4348	
    20.1416	    16.6168	    15.2740	    12.3367	    14.6866	    13.9313	    16.3651	     8.7280	    13.8474	    14.7705	
    21.4005	    18.0435	    16.5329	    14.0152	    15.5258	    15.4419	    17.6239	    10.2386	    14.6027	    15.4419	
    23.4146	    20.0577	    18.4631	    16.2811	    17.0364	    17.5400	    19.3863	    12.3367	    15.6097	    16.5329	
    25.9323	    22.7432	    20.8969	    19.0506	    19.1345	    20.0577	    21.6522	    14.9384	    17.0364	    17.8757	
    28.9536	    25.9323	    23.6664	    22.3236	    21.7361	    22.9950	    24.2538	    17.8757	    18.6310	    19.5541	
    32.1426	    29.2892	    26.6876	    25.7645	    24.4217	    26.1841	    26.9394	    21.0648	    20.4773	    21.4005	
    35.2478	    32.5623	    29.5410	    29.2053	    27.0233	    29.3732	    29.5410	    24.2538	    22.3236	    23.2468	
    37.9333	    35.4156	    31.9748	    32.2266	    29.2892	    32.1426	    31.7230	    27.0233	    24.0860	    24.7574	
    39.7797	    37.5137	    33.7372	    34.4086	    30.7999	    34.2407	    33.3176	    29.1214	    25.3448	    25.7645	
    40.6189	    38.5208	    34.4086	    35.5835	    31.4713	    35.4156	    33.9890	    30.2963	    25.8484	    25.9323	
    40.1993	    38.1851	    33.8211	    35.4156	    31.1356	    35.3317	    33.5693	    30.1285	    25.3448	    25.0931	
    38.2690	    36.4227	    31.8069	    33.8211	    29.6249	    33.8211	    31.9748	    28.5339	    23.7503	    23.1628	
    34.9121	    33.1497	    28.4500	    30.8838	    27.0233	    31.0516	    29.2892	    25.5966	    20.8969	    20.0577	
    30.2963	    28.6179	    23.9182	    26.9394	    23.4985	    27.1912	    25.5966	    21.4844	    17.0364	    15.9454	
    24.7574	    23.1628	    18.7149	    22.3236	    19.3024	    22.5754	    21.2326	    16.5329	    12.4207	    11.3297	
    18.6310	    17.2043	    13.0920	    17.3721	    14.6866	    17.6239	    16.5329	    11.2457	     7.5531	     6.3782	
    12.3367	    10.9940	     7.3853	    12.5046	     9.9030	    12.6724	    11.6653	     5.9586	     2.6855	     1.5106	
     6.1264	     4.8676	     2.0981	     7.7209	     5.3711	     7.8888	     6.9656	     0.9232	    -1.8463	    -3.0212	
     0.4196	    -0.7553	    -2.6855	     3.2730	     1.1749	     3.6087	     2.6855	    -3.4409	    -5.8746	    -7.0496	
    -4.6158	    -5.7068	    -6.7139	    -0.7553	    -2.2659	    -0.1678	    -1.0071	    -7.1335	    -9.3155	   -10.3226	
    -8.7280	    -9.8190	    -9.9030	    -4.3640	    -5.0354	    -3.4409	    -3.9444	   -10.0708	   -12.0010	   -12.9242	
   -11.8332	   -13.0081	   -12.1689	    -7.5531	    -7.1335	    -6.0425	    -6.1264	   -12.3367	   -14.0152	   -14.8544	
   -14.0152	   -15.1901	   -13.7634	   -10.0708	    -8.3923	    -8.0566	    -7.5531	   -13.8474	   -15.3580	   -16.1133	
   -15.2740	   -16.5329	   -14.6027	   -11.9171	    -9.1476	    -9.3994	    -8.3923	   -14.7705	   -16.1972	   -16.7847	
   -15.7776	   -17.1204	   -14.7705	   -12.8403	    -9.3155	    -9.9869	    -8.6441	   -15.0223	   -16.3651	   -16.9525	
   -15.4419	   -16.8686	   -14.4348	   -12.7563	    -8.9798	    -9.8190	    -8.3923	   -14.6866	   -16.1133	   -16.5329	
   -14.5187	   -16.0294	   -13.5117	   -11.5814	    -8.2245	    -8.8959	    -7.7209	   -13.6795	   -15.2740	   -15.6937	
   -13.1760	   -14.6027	   -12.2528	    -9.4833	    -7.1335	    -7.2174	    -6.7978	   -12.2528	   -14.0991	   -14.4348	
   -11.4136	   -12.8403	   -10.6583	    -6.7139	    -5.7907	    -5.0354	    -5.6229	   -10.4904	   -12.5046	   -12.8403	
    -9.3155	   -10.7422	    -8.8120	    -3.3569	    -4.2801	    -2.4338	    -4.2801	    -8.4763	   -10.7422	   -11.1618	
    -7.1335	    -8.3923	    -6.7978	     0.2518	    -2.6855	     0.3357	    -3.0212	    -6.2943	    -8.8120	    -9.3155	
    -4.7836	    -6.0425	    -4.8676	     3.6926	    -1.1749	     3.1052	    -1.8463	    -4.1962	    -6.8817	    -7.4692	
    -2.4338	    -3.7766	    -3.0212	     6.7978	     0.1678	     5.7068	    -0.9232	    -2.1820	    -5.1193	    -5.8746	
    -0.2518	    -1.7624	    -1.4267	     9.3155	     1.3428	     7.8049	    -0.1678	    -0.5875	    -3.6087	    -4.4479	
     1.7624	     0.0839	    -0.0839	    11.0779	     2.1820	     9.3155	     0.3357	     0.6714	    -2.4338	    -3.3569	
     3.3569	     1.5106	     0.9232	    11.9171	     2.7695	    10.2386	     0.6714	     1.4267	    -1.6785	    -2.6016	
     4.6158	     2.5177	     1.5945	    12.0010	     3.1052	    10.4904	     0.7553	     1.6785	    -1.3428	    -2.1820	
     5.4550	     3.1052	     1.8463	    11.2457	     3.1891	     9.9869	     0.6714	     1.3428	    -1.5106	    -2.0142	
     5.8746	     3.2730	     1.7624	     9.8190	     3.1891	     8.9798	     0.5875	     0.5875	    -2.0142	    -2.2659	
     5.7907	     3.1052	     1.5106	     7.8049	     3.0212	     7.3013	     0.4196	    -0.5035	    -3.0212	    -2.6855	
     5.4550	     2.7695	     1.0071	     5.3711	     2.8534	     5.2872	     0.4196	    -2.0142	    -4.4479	    -3.4409	
     4.9515	     2.2659	     0.3357	     2.7695	     2.7695	     3.1052	     0.4196	    -3.6926	    -6.0425	    -4.3640	
     4.2801	     1.8463	    -0.2518	     0.2518	     2.7695	     0.8392	     0.5875	    -5.3711	    -7.6370	    -5.5389	
     3.7766	     1.5106	    -0.7553	    -1.9302	     2.9373	    -1.1749	     0.8392	    -6.8817	    -9.0637	    -6.7139	
     3.4409	     1.5106	    -1.0071	    -3.6926	     3.3569	    -2.8534	     1.3428	    -8.2245	   -10.3226	    -7.8049	
     3.3569	     1.7624	    -1.0071	    -5.0354	     4.0283	    -4.1962	     1.9302	    -9.2316	   -11.2457	    -8.8959	
     3.5248	     2.4338	    -0.7553	    -5.7907	     4.7836	    -5.1193	     2.5177	    -9.9869	   -12.0010	    -9.7351	
     4.0283	     3.2730	    -0.1678	    -6.2103	     5.7068	    -5.7068	     3.0212	   -10.5743	   -12.5046	   -10.5743	
     4.6997	     4.3640	     0.7553	    -6.1264	     6.5460	    -5.9586	     3.3569	   -10.9100	   -13.0081	   -11.2457	
     5.5389	     5.6229	     1.9302	    -5.7068	     7.3853	    -5.9586	     3.5248	   -11.2457	   -13.4277	   -12.0010	
     6.6299	     6.8817	     3.5248	    -4.7836	     8.0566	    -5.5389	     3.5248	   -11.3297	   -13.9313	   -12.6724	
     7.8049	     8.1406	     5.3711	    -3.4409	     8.6441	    -4.7836	     3.4409	   -11.4136	   -14.4348	   -13.3438	
     9.1476	     9.4833	     7.4692	    -1.7624	     9.1476	    -3.6926	     3.3569	   -11.2457	   -14.7705	   -13.9313	
    10.6583	    10.7422	     9.6512	     0.1678	     9.5673	    -2.4338	     3.5248	   -10.9100	   -15.0223	   -14.3509	
    12.1689	    12.0010	    11.8332	     2.1820	     9.9869	    -0.9232	     4.0283	   -10.4904	   -15.0223	   -14.5187	
    13.5956	    13.2599	    13.8474	     4.1962	    10.4904	     0.5875	     4.9515	    -9.9030	   -14.8544	   -14.6027	
    14.9384	    14.2670	    15.5258	     6.1264	    11.0779	     2.0142	     6.2943	    -9.3155	   -14.5187	   -14.4348	
    16.1133	    15.1901	    16.9525	     7.7209	    11.7493	     3.2730	     7.9727	    -8.6441	   -14.0152	   -14.0991	
    17.0364	    15.9454	    18.0435	     9.2316	    12.5046	     4.5319	     9.7351	    -7.8888	   -13.4277	   -13.5117	
    17.7917	    16.6168	    18.7149	    10.6583	    13.3438	     5.7068	    11.6653	    -7.0496	   -12.6724	   -12.8403	
    18.2953	    17.2043	    19.2184	    12.1689	    14.2670	     6.9656	    13.4277	    -6.1264	   -11.7493	   -12.0010	
    18.7149	    17.7917	    19.4702	    13.6795	    15.1062	     8.3084	    15.0223	    -5.0354	   -10.7422	   -10.9940	
    18.9667	    18.1274	    19.6381	    15.1901	    15.9454	     9.6512	    16.2811	    -3.8605	    -9.6512	    -9.9869	
    18.9667	    18.3792	    19.7220	    16.4490	    16.6168	    11.0779	    17.1204	    -2.7695	    -8.5602	    -8.9798	
    18.7988	    18.4631	    19.8059	    17.4561	    17.0364	    12.2528	    17.3721	    -1.7624	    -7.6370	    -8.1406	
    18.4631	    18.3792	    19.8059	    17.9596	    17.2043	    13.1760	    16.9525	    -0.9232	    -6.7978	    -7.4692	
    18.0435	    18.2953	    19.8059	    17.8757	    17.1204	    13.7634	    15.9454	    -0.4196	    -6.2103	    -7.1335	
    17.7917	    18.3792	    19.8059	    17.2882	    16.7847	    13.9313	    14.3509	    -0.0839	    -5.8746	    -6.8817	
    17.7078	    18.6310	    19.8059	    16.1133	    16.1133	    13.8474	    12.4207	     0.0839	    -5.7068	    -6.8817	
    17.8757	    19.1345	    19.8898	    14.6866	    15.1901	    13.5117	    10.1547	     0.0000	    -5.6229	    -7.0496	
    18.2953	    19.7220	    19.8059	    12.9242	    14.1830	    12.9242	     8.0566	    -0.1678	    -5.7068	    -7.2174	
    18.7988	    20.2255	    19.6381	    11.0779	    12.9242	    12.0850	     6.0425	    -0.4196	    -5.9586	    -7.4692	
    19.2184	    20.5612	    19.2184	     8.9798	    11.4975	    11.1618	     4.4479	    -0.9232	    -6.2943	    -7.8888	
    19.3863	    20.4773	    18.3792	     6.9656	    10.0708	     9.9869	     3.2730	    -1.5106	    -6.7978	    -8.3923	
    19.2184	    19.9738	    17.2043	     4.9515	     8.6441	     8.7280	     2.5177	    -2.2659	    -7.4692	    -9.0637	
    18.6310	    18.8828	    15.7776	     3.1891	     7.2174	     7.5531	     2.0981	    -3.0212	    -8.2245	    -9.8190	
    17.8757	    17.4561	    14.2670	     1.7624	     6.1264	     6.5460	     1.9302	    -3.6087	    -8.8959	   -10.4904	
    16.8686	    15.6937	    12.6724	     0.7553	     5.2032	     5.8746	     1.9302	    -4.1122	    -9.3155	   -10.9940	
    15.6937	    13.8474	    11.1618	     0.2518	     4.6158	     5.3711	     2.0981	    -4.2801	    -9.5673	   -11.1618	
    14.5187	    12.0850	     9.6512	     0.2518	     4.3640	     5.2872	     2.3499	    -4.1122	    -9.3994	   -10.9940	
    13.5117	    10.4065	     8.3084	     0.7553	     4.3640	     5.4550	     2.6855	    -3.6926	    -8.8959	   -10.4065	
    12.6724	     9.0637	     7.2174	     1.7624	     4.6997	     5.9586	     3.1891	    -2.9373	    -8.1406	    -9.4833	
    12.0010	     8.0566	     6.3782	     3.0212	     5.1193	     6.6299	     3.7766	    -1.9302	    -7.1335	    -8.2245	
    11.6653	     7.3013	     5.7907	     4.5319	     5.7907	     7.4692	     4.4479	    -0.9232	    -5.9586	    -6.8817	
    11.4975	     6.8817	     5.5389	     5.9586	     6.3782	     8.2245	     5.1193	     0.1678	    -4.8676	    -5.4550	
    11.4136	     6.6299	     5.4550	     7.3853	     7.0496	     8.8959	     5.7907	     1.1749	    -3.7766	    -4.1122	
    11.4136	     6.5460	     5.6229	     8.5602	     7.6370	     9.4833	     6.3782	     2.0142	    -2.8534	    -2.8534	
    11.4136	     6.6299	     6.0425	     9.5673	     8.1406	    10.0708	     6.7978	     2.7695	    -2.0981	    -1.9302	
    11.4975	     6.7978	     6.4621	    10.4065	     8.4763	    10.4904	     7.0496	     3.2730	    -1.5106	    -1.2589	
    11.5814	     7.0496	     6.8817	    10.9940	     8.7280	    10.9100	     7.0496	     3.5248	    -1.2589	    -1.0071	
    11.5814	     7.2174	     7.2174	    11.3297	     8.7280	    11.0779	     6.7139	     3.5248	    -1.3428	    -1.0910	
    11.5814	     7.4692	     7.3853	    11.4136	     8.6441	    11.1618	     6.1264	     3.1891	    -1.7624	    -1.7624	
    11.6653	     7.6370	     7.3853	    11.1618	     8.3084	    10.9100	     5.3711	     2.6016	    -2.6016	    -2.6855	
    11.9171	     7.9727	     7.2174	    10.6583	     7.9727	    10.3226	     4.4479	     1.6785	    -3.6087	    -3.9444	
    12.3367	     8.4763	     7.0496	     9.8190	     7.6370	     9.4833	     3.6926	     0.5035	    -4.7836	    -5.2032	
    13.1760	     9.2316	     6.9656	     8.8959	     7.3853	     8.6441	     3.2730	    -0.5875	    -5.7907	    -6.2943	
    14.4348	    10.3226	     7.0496	     7.9727	     7.3853	     7.7209	     3.2730	    -1.5945	    -6.6299	    -7.2174	
    16.1133	    11.8332	     7.3853	     7.3853	     7.5531	     7.0496	     3.7766	    -2.3499	    -7.2174	    -7.7209	
    18.2953	    13.5956	     8.0566	     7.1335	     7.9727	     6.7139	     4.7836	    -2.7695	    -7.3013	    -7.8888	
    20.8130	    15.7776	     9.1476	     7.3853	     8.6441	     6.7139	     6.2943	    -2.7695	    -7.1335	    -7.6370	
    23.5825	    18.1274	    10.5743	     8.0566	     9.4833	     7.0496	     8.2245	    -2.3499	    -6.5460	    -7.0496	
    26.2680	    20.5612	    12.4207	     9.1476	    10.6583	     7.7209	    10.4065	    -1.6785	    -5.6229	    -6.1264	
    28.7857	    22.8271	    14.6027	    10.7422	    11.9171	     8.8120	    12.5885	    -0.7553	    -4.4479	    -4.8676	
    30.8838	    24.8413	    16.9525	    12.7563	    13.3438	    10.0708	    14.6866	     0.4196	    -3.0212	    -3.4409	
    32.3944	    26.4359	    19.3024	    14.9384	    14.8544	    11.5814	    16.5329	     1.6785	    -1.5106	    -2.0142	
    33.4015	    27.6108	    21.5683	    17.2882	    16.4490	    13.2599	    18.2114	     2.9373	     0.0839	    -0.6714	
    33.9050	    28.3661	    23.5825	    19.7220	    17.9596	    15.0223	    19.5541	     4.1962	     1.4267	     0.4196	
    33.9050	    28.7857	    25.3448	    21.8201	    19.3863	    16.6168	    20.5612	     5.2032	     2.5177	     1.2589	
    33.5693	    28.7857	    26.6876	    23.6664	    20.5612	    17.9596	    21.2326	     6.0425	     3.1891	     1.5945	
    32.9819	    28.5339	    27.6947	    25.0092	    21.4005	    18.9667	    21.4844	     6.4621	     3.4409	     1.5106	
    32.2266	    28.0304	    28.2822	    25.6805	    21.8201	    19.5541	    21.3165	     6.5460	     3.1052	     1.0910	
    31.3034	    27.4429	    28.3661	    25.7645	    21.7361	    19.7220	    20.5612	     6.2943	     2.5177	     0.4196	
    30.4642	    26.6876	    28.1143	    25.3448	    21.2326	    19.3863	    19.2184	     5.7068	     1.6785	    -0.4196	
    29.7089	    25.9323	    27.5269	    24.3378	    20.4773	    18.7988	    17.4561	     4.8676	     0.6714	    -1.3428	
    29.0375	    25.1770	    26.6876	    22.9950	    19.5541	    17.8757	    15.2740	     3.8605	    -0.3357	    -2.1820	
    28.5339	    24.4217	    25.6805	    21.4844	    18.6310	    16.7847	    12.9242	     2.7695	    -1.3428	    -3.0212	
    28.1143	    23.5825	    24.4217	    19.8898	    17.9596	    15.6937	    10.4904	     1.6785	    -2.2659	    -3.6926	
    27.8625	    22.8271	    23.1628	    18.2953	    17.5400	    14.5187	     8.2245	     0.6714	    -3.1052	    -4.2801	
    27.5269	    22.0718	    21.9040	    16.9525	    17.3721	    13.5956	     6.2103	    -0.1678	    -3.6926	    -4.6158	
    27.2751	    21.3165	    20.6451	    15.7776	    17.4561	    12.7563	     4.6997	    -0.8392	    -4.1122	    -4.7836	
    26.7715	    20.5612	    19.3863	    14.9384	    17.7917	    12.0850	     3.7766	    -1.1749	    -4.2801	    -4.7836	
    26.1841	    19.7220	    18.2953	    14.3509	    18.1274	    11.5814	     3.4409	    -1.4267	    -4.1962	    -4.5319	
    25.1770	    18.7149	    17.2043	    13.8474	    18.4631	    11.1618	     3.7766	    -1.5106	    -4.0283	    -4.1962	
    23.9182	    17.5400	    16.1133	    13.5117	    18.7149	    10.9100	     4.7836	    -1.4267	    -3.7766	    -3.7766	
    22.4915	    16.2811	    15.0223	    13.3438	    18.7149	    10.6583	     6.2103	    -1.2589	    -3.4409	    -3.2730	
    21.0648	    15.0223	    13.7634	    13.3438	    18.4631	    10.5743	     7.8888	    -0.9232	    -3.0212	    -2.8534	
    19.7220	    13.8474	    12.5046	    13.5117	    17.8757	    10.6583	     9.5673	    -0.5875	    -2.6855	    -2.4338	
    18.5471	    12.9242	    11.1618	    13.9313	    16.9525	    10.9100	    11.1618	    -0.0839	    -2.3499	    -2.0981	
[Epoch Header]
[Trial Type]	11
[Accept]	1
[Correct]	0
[RT]	 0.000
[Resp]	0
[Epoch Data]
     0.0000	    -5.3711	    -0.2518	    -7.2174	     2.6016	    -7.0496	     3.2730	    -9.3155	    -9.8190	   -11.9171	
     0.1678	    -5.0354	    -0.2518	    -8.5602	     2.4338	    -7.7209	     3.6087	    -9.7351	   -10.0708	   -12.0010	
     0.4196	    -4.7836	    -0.5875	    -9.8190	     2.1820	    -8.3923	     3.4409	   -10.3226	   -10.4065	   -12.3367	
     0.5035	    -4.5319	    -1.1749	   -10.7422	     1.7624	    -8.8120	     2.8534	   -10.9940	   -10.9100	   -12.7563	
     0.6714	    -4.3640	    -2.0142	   -11.2457	     1.0910	    -9.0637	     1.8463	   -11.7493	   -11.6653	   -13.4277	
     0.7553	    -4.2801	    -2.8534	   -11.4975	     0.3357	    -9.2316	     0.5035	   -12.5046	   -12.5046	   -14.1830	
     0.9232	    -4.1962	    -3.6926	   -11.4136	    -0.5875	    -9.3155	    -1.0910	   -13.3438	   -13.3438	   -15.0223	
     1.0071	    -4.1962	    -4.3640	   -11.0779	    -1.5945	    -9.2316	    -2.7695	   -14.0152	   -14.1830	   -15.8615	
     1.0071	    -4.2801	    -4.7836	   -10.5743	    -2.6016	    -9.1476	    -4.5319	   -14.6027	   -14.9384	   -16.7007	
     1.1749	    -4.3640	    -5.0354	    -9.9030	    -3.5248	    -8.8959	    -6.1264	   -15.0223	   -15.5258	   -17.2882	
     1.3428	    -4.3640	    -5.1193	    -9.0637	    -4.4479	    -8.4763	    -7.3853	   -15.1901	   -15.9454	   -17.7917	
     1.5945	    -4.3640	    -5.1193	    -8.0566	    -5.2872	    -8.0566	    -8.3084	   -15.1901	   -16.0294	   -17.9596	
     1.9302	    -4.1962	    -5.1193	    -6.9656	    -5.9586	    -7.3853	    -8.7280	   -14.9384	   -15.9454	   -17.8757	
     2.3499	    -3.9444	    -5.1193	    -5.7068	    -6.3782	    -6.6299	    -8.6441	   -14.4348	   -15.5258	   -17.4561	
     2.7695	    -3.6087	    -5.2032	    -4.2801	    -6.6299	    -5.7068	    -8.0566	   -13.6795	   -14.7705	   -16.6168	
     3.1052	    -3.1891	    -5.2872	    -2.9373	    -6.7978	    -4.6158	    -7.1335	   -12.6724	   -13.8474	   -15.6097	
     3.3569	    -2.7695	    -5.5389	    -1.5106	    -6.7139	    -3.5248	    -5.8746	   -11.4975	   -12.6724	   -14.3509	
     3.6926	    -2.1820	    -5.7907	    -0.1678	    -6.6299	    -2.4338	    -4.4479	   -10.1547	   -11.4136	   -13.0081	
     4.1122	    -1.6785	    -6.0425	     1.0071	    -6.4621	    -1.3428	    -3.0212	    -8.8120	   -10.1547	   -11.7493	
     4.4479	    -1.0910	    -6.3782	     2.0142	    -6.2103	    -0.4196	    -1.7624	    -7.5531	    -8.9798	   -10.7422	
     4.8676	    -0.5035	    -6.6299	     2.7695	    -5.9586	     0.2518	    -0.6714	    -6.5460	    -8.0566	    -9.9869	
     5.2872	     0.0000	    -6.7139	     3.2730	    -5.7068	     0.7553	     0.0839	    -5.8746	    -7.3853	    -9.4833	
     5.5389	     0.3357	    -6.5460	     3.5248	    -5.2872	     1.0071	     0.5875	    -5.5389	    -6.8817	    -9.3994	
     5.6229	     0.5875	    -6.1264	     3.5248	    -4.9515	     1.0071	     0.5875	    -5.5389	    -6.7139	    -9.5673	
     5.4550	     0.5875	    -5.4550	     3.2730	    -4.4479	     0.7553	     0.3357	    -5.7907	    -6.7978	   -10.0708	
     5.2032	     0.5035	    -4.4479	     2.7695	    -4.0283	     0.3357	    -0.3357	    -6.2943	    -6.9656	   -10.7422	
     4.6158	     0.1678	    -3.2730	     2.1820	    -3.5248	    -0.2518	    -1.1749	    -6.9656	    -7.3853	   -11.4975	
     3.8605	    -0.3357	    -2.0981	     1.5106	    -3.1052	    -0.8392	    -2.2659	    -7.8049	    -7.8049	   -12.3367	
     2.7695	    -1.0910	    -1.0910	     0.8392	    -2.8534	    -1.4267	    -3.3569	    -8.6441	    -8.3084	   -13.1760	
     1.5106	    -1.9302	    -0.2518	     0.1678	    -2.6855	    -2.0981	    -4.4479	    -9.4833	    -8.8120	   -13.6795	
     0.0839	    -2.9373	     0.2518	    -0.5035	    -2.6855	    -2.6016	    -5.2872	   -10.1547	    -9.1476	   -14.0152	
    -1.5106	    -4.0283	     0.4196	    -1.0910	    -2.6855	    -3.0212	    -5.9586	   -10.6583	    -9.3994	   -14.0152	
    -3.1052	    -5.0354	     0.4196	    -1.6785	    -2.6016	    -3.3569	    -6.2943	   -10.9940	    -9.5673	   -13.7634	
    -4.6997	    -6.0425	     0.2518	    -2.2659	    -2.5177	    -3.6087	    -6.3782	   -10.9940	    -9.7351	   -13.2599	
    -6.2103	    -6.9656	     0.0000	    -2.7695	    -2.4338	    -3.6926	    -6.1264	   -10.9100	    -9.9030	   -12.5046	
    -7.4692	    -7.7209	    -0.3357	    -3.1891	    -2.1820	    -3.7766	    -5.6229	   -10.5743	    -9.9869	   -11.6653	
    -8.5602	    -8.3084	    -0.6714	    -3.5248	    -2.0142	    -3.6926	    -4.8676	    -9.9869	    -9.9869	   -10.7422	
    -9.2316	    -8.6441	    -0.9232	    -3.8605	    -1.6785	    -3.6087	    -4.0283	    -9.3994	    -9.8190	    -9.7351	
    -9.4833	    -8.7280	    -1.0910	    -4.0283	    -1.4267	    -3.3569	    -3.0212	    -8.6441	    -9.4833	    -8.8120	
    -9.3155	    -8.5602	    -1.1749	    -4.0283	    -1.1749	    -3.0212	    -2.0981	    -7.8049	    -9.0637	    -7.8888	
    -8.7280	    -8.0566	    -1.1749	    -3.7766	    -0.9232	    -2.5177	    -1.2589	    -7.0496	    -8.6441	    -7.1335	
    -7.8049	    -7.3853	    -1.0910	    -3.2730	    -0.7553	    -1.7624	    -0.5035	    -6.2103	    -8.1406	    -6.7139	
    -6.5460	    -6.5460	    -0.9232	    -2.2659	    -0.6714	    -0.7553	     0.0839	    -5.4550	    -7.7209	    -6.4621	
    -5.0354	    -5.5389	    -0.6714	    -0.9232	    -0.6714	     0.4196	     0.4196	    -4.6997	    -7.3013	    -6.5460	
    -3.2730	    -4.4479	    -0.4196	     0.8392	    -0.6714	     1.7624	     0.5875	    -3.9444	    -6.9656	    -6.7978	
    -1.5945	    -3.3569	    -0.2518	     2.8534	    -0.8392	     3.1891	     0.5875	    -3.3569	    -6.6299	    -7.2174	
     0.0000	    -2.3499	    -0.0839	     4.8676	    -1.0910	     4.4479	     0.3357	    -2.8534	    -6.3782	    -7.7209	
     1.2589	    -1.5945	     0.0000	     6.5460	    -1.4267	     5.4550	    -0.1678	    -2.6016	    -6.2943	    -8.3084	
     2.0142	    -1.2589	    -0.1678	     7.5531	    -2.0142	     5.8746	    -0.7553	    -2.6855	    -6.4621	    -9.0637	
     2.2659	    -1.2589	    -0.5035	     7.8049	    -2.7695	     5.7068	    -1.5106	    -3.1891	    -6.7978	    -9.8190	
     2.0142	    -1.5945	    -0.9232	     7.3013	    -3.5248	     5.0354	    -2.2659	    -3.8605	    -7.2174	   -10.5743	
     1.4267	    -2.0981	    -1.3428	     6.1264	    -4.1122	     3.8605	    -2.9373	    -4.7836	    -7.8049	   -11.2457	
     0.6714	    -2.6855	    -1.5945	     4.6158	    -4.5319	     2.6016	    -3.3569	    -5.6229	    -8.3084	   -11.6653	
    -0.0839	    -3.1891	    -1.5945	     3.1891	    -4.6997	     1.4267	    -3.5248	    -6.3782	    -8.6441	   -11.7493	
    -0.7553	    -3.6087	    -1.3428	     2.0981	    -4.4479	     0.6714	    -3.3569	    -6.7978	    -8.7280	   -11.4975	
    -1.2589	    -3.8605	    -0.8392	     1.4267	    -3.8605	     0.1678	    -2.9373	    -6.8817	    -8.6441	   -10.9940	
    -1.4267	    -3.9444	    -0.1678	     1.2589	    -3.0212	     0.1678	    -2.2659	    -6.7139	    -8.3084	   -10.2386	
    -1.4267	    -3.8605	     0.5875	     1.2589	    -2.0142	     0.3357	    -1.5106	    -6.3782	    -7.8049	    -9.4833	
    -1.0910	    -3.5248	     1.2589	     1.3428	    -1.0071	     0.5875	    -0.5875	    -5.9586	    -7.3013	    -8.6441	
    -0.5035	    -3.0212	     1.9302	     1.4267	    -0.0839	     0.8392	     0.4196	    -5.5389	    -6.7978	    -7.8049	
     0.2518	    -2.4338	     2.4338	     1.2589	     0.7553	     1.0071	     1.3428	    -5.2872	    -6.2943	    -7.2174	
     0.9232	    -2.0142	     2.6016	     0.9232	     1.2589	     0.9232	     1.9302	    -5.2032	    -5.8746	    -6.7978	
     1.3428	    -1.8463	     2.3499	     0.2518	     1.4267	     0.6714	     2.1820	    -5.2872	    -5.6229	    -6.5460	
     1.5106	    -2.0142	     1.6785	    -0.6714	     1.2589	     0.0839	     1.9302	    -5.7068	    -5.5389	    -6.6299	
     1.3428	    -2.5177	     0.5875	    -2.0142	     0.6714	    -0.8392	     1.1749	    -6.3782	    -5.7068	    -6.9656	
     0.8392	    -3.4409	    -0.8392	    -3.6087	    -0.1678	    -2.0142	    -0.0839	    -7.2174	    -6.0425	    -7.4692	
     0.1678	    -4.5319	    -2.6016	    -5.4550	    -1.2589	    -3.4409	    -1.6785	    -8.3084	    -6.7139	    -8.2245	
    -0.5875	    -5.7068	    -4.5319	    -7.4692	    -2.5177	    -4.9515	    -3.5248	    -9.4833	    -7.4692	    -9.1476	
    -1.3428	    -6.9656	    -6.5460	    -9.5673	    -3.7766	    -6.6299	    -5.3711	   -10.6583	    -8.3084	    -9.9869	
    -2.0142	    -7.9727	    -8.3923	   -11.6653	    -4.8676	    -8.3923	    -7.0496	   -11.7493	    -9.1476	   -10.7422	
    -2.5177	    -8.8959	    -9.9869	   -13.5956	    -5.7907	    -9.9869	    -8.3084	   -12.7563	    -9.9030	   -11.3297	
    -2.9373	    -9.5673	   -11.2457	   -15.2740	    -6.5460	   -11.4975	    -9.0637	   -13.6795	   -10.5743	   -11.8332	
    -3.3569	   -10.0708	   -12.0850	   -16.5329	    -6.9656	   -12.8403	    -9.3155	   -14.4348	   -11.0779	   -12.0850	
    -3.7766	   -10.4065	   -12.4207	   -17.2882	    -7.0496	   -13.7634	    -9.0637	   -14.8544	   -11.3297	   -12.1689	
    -4.1122	   -10.4904	   -12.1689	   -17.5400	    -6.7978	   -14.1830	    -8.2245	   -15.0223	   -11.4136	   -12.0010	
    -4.1962	   -10.2386	   -11.2457	   -17.0364	    -6.2943	   -14.0991	    -6.9656	   -14.7705	   -11.0779	   -11.6653	
    -4.0283	    -9.6512	    -9.7351	   -16.0294	    -5.3711	   -13.5117	    -5.3711	   -14.1830	   -10.5743	   -11.0779	
    -3.5248	    -8.6441	    -7.8049	   -14.5187	    -4.1962	   -12.5046	    -3.5248	   -13.1760	    -9.7351	   -10.3226	
    -2.8534	    -7.3853	    -5.5389	   -12.7563	    -2.8534	   -11.2457	    -1.5945	   -12.0850	    -8.8120	    -9.5673	
    -1.9302	    -5.9586	    -3.2730	   -10.9940	    -1.4267	    -9.9869	     0.2518	   -10.9100	    -7.8888	    -8.8120	
    -1.0071	    -4.6158	    -1.0910	    -9.3994	    -0.1678	    -8.8120	     1.7624	    -9.8190	    -7.0496	    -8.2245	
    -0.1678	    -3.3569	     0.7553	    -8.2245	     0.9232	    -7.8888	     2.8534	    -8.8959	    -6.4621	    -7.8888	
     0.4196	    -2.4338	     2.0981	    -7.5531	     1.6785	    -7.3013	     3.4409	    -8.3923	    -6.2103	    -7.8888	
     0.6714	    -1.9302	     2.9373	    -7.3013	     1.9302	    -7.1335	     3.5248	    -8.3084	    -6.3782	    -8.2245	
     0.5035	    -1.8463	     3.1052	    -7.5531	     1.7624	    -7.3013	     3.0212	    -8.6441	    -6.9656	    -8.9798	
     0.0000	    -2.1820	     2.7695	    -8.1406	     1.1749	    -7.8049	     2.1820	    -9.3155	    -8.0566	   -10.0708	
    -0.9232	    -2.8534	     2.0981	    -9.0637	     0.1678	    -8.6441	     0.9232	   -10.4065	    -9.4833	   -11.4975	
    -1.9302	    -3.6926	     1.0910	   -10.0708	    -1.0071	    -9.5673	    -0.4196	   -11.5814	   -11.0779	   -13.0081	
    -3.0212	    -4.6158	     0.0000	   -11.0779	    -2.2659	   -10.6583	    -1.7624	   -12.8403	   -12.5885	   -14.4348	
    -4.0283	    -5.5389	    -1.0071	   -11.8332	    -3.6087	   -11.4975	    -3.1052	   -13.8474	   -13.9313	   -15.6097	
    -4.7836	    -6.2103	    -1.7624	   -12.1689	    -4.7836	   -12.0010	    -4.3640	   -14.6866	   -14.8544	   -16.4490	
    -5.3711	    -6.7139	    -2.2659	   -11.9171	    -5.7907	   -12.0850	    -5.3711	   -15.0223	   -15.3580	   -16.7847	
    -5.5389	    -6.8817	    -2.2659	   -10.9940	    -6.5460	   -11.5814	    -6.1264	   -14.8544	   -15.4419	   -16.6168	
    -5.3711	    -6.6299	    -1.9302	    -9.4833	    -6.8817	   -10.6583	    -6.5460	   -14.3509	   -15.1901	   -16.1133	
    -4.9515	    -6.1264	    -1.1749	    -7.4692	    -6.7139	    -9.2316	    -6.7139	   -13.4277	   -14.5187	   -15.2740	
    -4.1962	    -5.3711	    -0.1678	    -5.2032	    -6.1264	    -7.4692	    -6.5460	   -12.2528	   -13.6795	   -14.1830	
    -3.4409	    -4.3640	     1.1749	    -2.8534	    -4.9515	    -5.6229	    -5.8746	   -10.9940	   -12.6724	   -13.0081	
    -2.6855	    -3.2730	     2.6855	    -0.6714	    -3.4409	    -3.8605	    -4.7836	    -9.6512	   -11.5814	   -11.6653	
    -1.9302	    -2.1820	     4.2801	     1.0910	    -1.6785	    -2.2659	    -3.3569	    -8.3923	   -10.4904	   -10.4904	
    -1.3428	    -1.2589	     5.9586	     2.3499	     0.1678	    -0.9232	    -1.5106	    -7.3853	    -9.4833	    -9.3994	
    -0.7553	    -0.5035	     7.4692	     3.0212	     1.9302	    -0.0839	     0.4196	    -6.7139	    -8.5602	    -8.5602	
    -0.3357	     0.0000	     8.6441	     2.9373	     3.4409	     0.4196	     2.2659	    -6.3782	    -7.8888	    -7.9727	
     0.0839	     0.3357	     9.3155	     2.2659	     4.6158	     0.3357	     3.6926	    -6.2943	    -7.4692	    -7.6370	
     0.4196	     0.3357	     9.3155	     1.1749	     5.4550	    -0.0839	     4.6997	    -6.6299	    -7.3013	    -7.7209	
     0.6714	     0.2518	     8.6441	    -0.1678	     5.7907	    -0.6714	     5.1193	    -7.2174	    -7.4692	    -8.0566	
     0.6714	    -0.0839	     7.3853	    -1.5106	     5.7907	    -1.5106	     4.8676	    -7.9727	    -7.8888	    -8.6441	
     0.5035	    -0.5035	     5.8746	    -2.8534	     5.4550	    -2.4338	     4.1122	    -8.8959	    -8.5602	    -9.4833	
     0.0839	    -1.1749	     4.0283	    -4.1122	     4.7836	    -3.3569	     2.9373	    -9.9030	    -9.3994	   -10.4065	
    -0.5875	    -2.0981	     2.1820	    -5.3711	     3.8605	    -4.4479	     1.4267	   -11.0779	   -10.4904	   -11.4136	
    -1.5945	    -3.1891	     0.4196	    -6.6299	     2.7695	    -5.5389	    -0.2518	   -12.3367	   -11.4975	   -12.4207	
    -2.6855	    -4.4479	    -1.2589	    -7.8888	     1.5106	    -6.7139	    -1.8463	   -13.5956	   -12.5885	   -13.2599	
    -3.8605	    -5.7068	    -2.6855	    -9.0637	     0.2518	    -7.9727	    -3.4409	   -14.8544	   -13.4277	   -13.8474	
    -5.0354	    -7.0496	    -3.8605	   -10.2386	    -1.0910	    -9.0637	    -4.6997	   -15.9454	   -14.1830	   -14.2670	
    -6.1264	    -8.2245	    -4.7836	   -11.1618	    -2.2659	    -9.9869	    -5.7068	   -16.9525	   -14.6866	   -14.3509	
    -7.0496	    -9.3155	    -5.5389	   -11.8332	    -3.2730	   -10.8261	    -6.2103	   -17.7078	   -15.0223	   -14.1830	
    -7.8049	   -10.2386	    -6.0425	   -12.3367	    -4.1962	   -11.3297	    -6.4621	   -18.2114	   -15.1062	   -13.8474	
    -8.2245	   -10.9100	    -6.4621	   -12.5885	    -4.8676	   -11.6653	    -6.3782	   -18.5471	   -15.0223	   -13.5117	
    -8.3923	   -11.3297	    -6.7978	   -12.6724	    -5.2872	   -11.8332	    -6.0425	   -18.6310	   -14.8544	   -13.0920	
    -8.2245	   -11.5814	    -7.0496	   -12.5885	    -5.6229	   -11.6653	    -5.6229	   -18.4631	   -14.6027	   -12.6724	
    -7.8049	   -11.4975	    -7.2174	   -12.1689	    -5.7907	   -11.3297	    -5.1193	   -18.1274	   -14.3509	   -12.4207	
    -7.1335	   -11.2457	    -7.3853	   -11.4975	    -5.8746	   -10.7422	    -4.6997	   -17.6239	   -14.0991	   -12.1689	
    -6.3782	   -10.9100	    -7.5531	   -10.5743	    -5.9586	    -9.9869	    -4.2801	   -17.0364	   -13.8474	   -12.0850	
    -5.6229	   -10.4904	    -7.7209	    -9.5673	    -6.1264	    -9.1476	    -4.1122	   -16.3651	   -13.5956	   -12.0010	
    -4.9515	   -10.0708	    -7.9727	    -8.4763	    -6.3782	    -8.2245	    -4.1122	   -15.6937	   -13.2599	   -12.0010	
    -4.3640	    -9.8190	    -8.3084	    -7.4692	    -6.6299	    -7.4692	    -4.2801	   -15.1901	   -13.0081	   -12.0010	
    -4.1962	    -9.8190	    -8.6441	    -6.5460	    -7.0496	    -6.7978	    -4.6997	   -14.6866	   -12.8403	   -12.0850	
    -4.3640	   -10.0708	    -9.1476	    -5.7068	    -7.4692	    -6.2943	    -5.2872	   -14.4348	   -12.7563	   -12.1689	
    -5.0354	   -10.6583	    -9.7351	    -5.1193	    -7.9727	    -5.9586	    -6.2103	   -14.3509	   -12.7563	   -12.4207	
    -6.1264	   -11.5814	   -10.3226	    -4.7836	    -8.3923	    -6.0425	    -7.2174	   -14.4348	   -12.8403	   -12.6724	
    -7.6370	   -12.7563	   -10.9100	    -4.7836	    -8.8120	    -6.2943	    -8.3084	   -14.6866	   -13.0920	   -12.9242	
    -9.3155	   -14.0152	   -11.3297	    -5.2872	    -9.1476	    -6.9656	    -9.3155	   -15.1062	   -13.3438	   -13.0920	
   -11.0779	   -15.2740	   -11.5814	    -6.2103	    -9.1476	    -7.9727	   -10.0708	   -15.6097	   -13.5117	   -13.1760	
   -12.7563	   -16.2811	   -11.4975	    -7.5531	    -8.8120	    -9.2316	   -10.4904	   -16.1133	   -13.6795	   -13.1760	
   -14.1830	   -16.9525	   -11.2457	    -9.2316	    -8.2245	   -10.5743	   -10.3226	   -16.6168	   -13.6795	   -12.9242	
   -15.1901	   -17.3721	   -10.7422	   -11.0779	    -7.2174	   -11.8332	    -9.6512	   -17.0364	   -13.5117	   -12.4207	
   -15.9454	   -17.3721	   -10.2386	   -12.8403	    -6.0425	   -12.9242	    -8.5602	   -17.3721	   -13.2599	   -11.8332	
   -16.2811	   -17.1204	    -9.6512	   -14.3509	    -4.6997	   -13.8474	    -6.9656	   -17.4561	   -12.7563	   -11.0779	
   -16.3651	   -16.7007	    -9.1476	   -15.8615	    -3.3569	   -14.6027	    -5.2872	   -17.5400	   -12.1689	   -10.2386	
   -16.1972	   -16.2811	    -8.8120	   -17.2882	    -2.0981	   -15.2740	    -3.4409	   -17.5400	   -11.5814	    -9.5673	
   -16.0294	   -15.8615	    -8.6441	   -18.9667	    -1.1749	   -16.0294	    -1.8463	   -17.6239	   -11.1618	    -8.9798	
   -15.7776	   -15.6097	    -8.8959	   -20.8130	    -0.5035	   -16.9525	    -0.6714	   -17.9596	   -10.9940	    -8.7280	
   -15.8615	   -15.6937	    -9.4833	   -22.9111	    -0.3357	   -18.2953	     0.0000	   -18.6310	   -11.0779	    -8.8959	
   -16.2811	   -16.0294	   -10.4065	   -25.1770	    -0.7553	   -19.8059	     0.0000	   -19.6381	   -11.6653	    -9.3994	
   -17.0364	   -16.7007	   -11.5814	   -27.4429	    -1.5106	   -21.5683	    -0.5875	   -20.9808	   -12.5046	   -10.2386	
   -17.9596	   -17.5400	   -12.9242	   -29.5410	    -2.6855	   -23.3307	    -1.8463	   -22.5754	   -13.5956	   -11.4136	
   -19.0506	   -18.3792	   -14.1830	   -31.2195	    -3.9444	   -24.9252	    -3.4409	   -24.1699	   -14.8544	   -12.6724	
   -19.8898	   -19.0506	   -15.0223	   -32.3105	    -5.2872	   -26.3519	    -5.2032	   -25.8484	   -16.1133	   -14.0152	
   -20.3934	   -19.4702	   -15.2740	   -32.7301	    -6.4621	   -27.3590	    -6.7978	   -27.3590	   -17.4561	   -15.2740	
   -20.4773	   -19.4702	   -15.1062	   -32.7301	    -7.4692	   -28.0304	    -7.9727	   -28.7018	   -18.7988	   -16.3651	
   -20.1416	   -19.3024	   -14.4348	   -32.2266	    -8.1406	   -28.3661	    -8.8120	   -29.8767	   -20.1416	   -17.3721	
   -19.5541	   -18.9667	   -13.5956	   -31.4713	    -8.5602	   -28.4500	    -9.1476	   -30.7999	   -21.4005	   -18.2114	
   -18.7149	   -18.4631	   -12.5046	   -30.4642	    -8.8120	   -28.3661	    -9.0637	   -31.5552	   -22.5754	   -18.7988	
   -17.7917	   -17.7917	   -11.4136	   -29.2892	    -8.6441	   -28.1143	    -8.5602	   -32.1426	   -23.4985	   -19.1345	
   -16.8686	   -17.1204	   -10.2386	   -28.0304	    -8.3084	   -27.6947	    -7.7209	   -32.4783	   -24.1699	   -19.1345	
   -15.8615	   -16.4490	    -9.2316	   -26.7715	    -7.7209	   -27.1072	    -6.6299	   -32.5623	   -24.5056	   -18.9667	
   -15.1062	   -15.7776	    -8.3084	   -25.5966	    -7.0496	   -26.6037	    -5.4550	   -32.5623	   -24.5895	   -18.5471	
   -14.5187	   -15.3580	    -7.7209	   -24.5056	    -6.4621	   -26.1002	    -4.1962	   -32.5623	   -24.5056	   -18.1274	
   -14.1830	   -15.1062	    -7.3853	   -23.7503	    -6.0425	   -25.7645	    -3.1891	   -32.5623	   -24.5056	   -17.7917	
   -14.0152	   -15.1062	    -7.4692	   -23.2468	    -5.8746	   -25.5966	    -2.3499	   -32.7301	   -24.5895	   -17.6239	
   -14.0991	   -15.2740	    -7.7209	   -22.9950	    -5.9586	   -25.5127	    -1.8463	   -32.8979	   -24.7574	   -17.7078	
   -14.0991	   -15.4419	    -8.2245	   -22.9111	    -6.2103	   -25.5127	    -1.7624	   -33.0658	   -25.0092	   -17.7917	
   -14.0152	   -15.6097	    -8.7280	   -22.8271	    -6.7139	   -25.5127	    -1.9302	   -33.2336	   -25.2609	   -18.0435	
   -13.7634	   -15.6937	    -9.2316	   -22.7432	    -7.3013	   -25.3448	    -2.3499	   -33.1497	   -25.4288	   -18.3792	
   -13.1760	   -15.6937	    -9.7351	   -22.4915	    -7.8888	   -25.0092	    -2.9373	   -32.8140	   -25.5966	   -18.7149	
   -12.5046	   -15.5258	   -10.1547	   -22.1558	    -8.5602	   -24.5056	    -3.6926	   -32.3944	   -25.7645	   -19.1345	
   -11.5814	   -15.2740	   -10.5743	   -21.6522	    -9.2316	   -23.9182	    -4.5319	   -31.8069	   -25.7645	   -19.4702	
   -10.6583	   -15.0223	   -10.9940	   -21.1487	    -9.9869	   -23.3307	    -5.2872	   -31.0516	   -25.7645	   -19.7220	
    -9.8190	   -14.7705	   -11.5814	   -20.4773	   -10.6583	   -22.5754	    -5.8746	   -30.2963	   -25.5966	   -19.7220	
    -9.1476	   -14.6027	   -12.1689	   -19.8059	   -11.3297	   -21.7361	    -6.4621	   -29.4571	   -25.2609	   -19.6381	
    -8.6441	   -14.6027	   -12.8403	   -19.0506	   -12.0010	   -20.8130	    -6.7978	   -28.6179	   -24.8413	   -19.3863	
    -8.5602	   -14.8544	   -13.5956	   -18.3792	   -12.5046	   -19.9738	    -7.0496	   -27.7786	   -24.3378	   -18.8828	
    -8.7280	   -15.2740	   -14.3509	   -17.6239	   -12.8403	   -19.0506	    -7.0496	   -26.9394	   -23.7503	   -18.2953	
    -9.1476	   -15.8615	   -15.0223	   -16.9525	   -12.9242	   -18.2114	    -6.8817	   -26.0162	   -22.9111	   -17.6239	
    -9.7351	   -16.4490	   -15.5258	   -16.2811	   -12.6724	   -17.2043	    -6.6299	   -25.0092	   -21.9040	   -16.6168	
   -10.2386	   -16.9525	   -15.9454	   -15.6097	   -12.1689	   -16.2811	    -6.2943	   -23.8342	   -20.6451	   -15.5258	
   -10.5743	   -17.2043	   -16.0294	   -14.8544	   -11.4136	   -15.1901	    -5.9586	   -22.4915	   -19.2184	   -14.1830	
   -10.7422	   -17.2043	   -16.0294	   -14.0991	   -10.4065	   -14.1830	    -5.6229	   -21.0648	   -17.7078	   -12.6724	
   -10.8261	   -17.0364	   -15.8615	   -13.2599	    -9.3155	   -13.0920	    -5.6229	   -19.5541	   -16.1972	   -11.1618	
   -10.9100	   -16.7847	   -15.6937	   -12.4207	    -8.3923	   -12.0850	    -5.8746	   -18.1274	   -14.8544	    -9.6512	
   -11.1618	   -16.6168	   -15.6097	   -11.4975	    -7.6370	   -10.9940	    -6.4621	   -16.7847	   -13.8474	    -8.3084	
   -11.6653	   -16.5329	   -15.5258	   -10.6583	    -7.1335	    -9.9869	    -7.4692	   -15.7776	   -13.2599	    -7.3013	
   -12.5885	   -16.7847	   -15.6937	    -9.6512	    -6.8817	    -9.0637	    -8.7280	   -14.8544	   -13.1760	    -6.6299	
   -13.6795	   -17.2043	   -15.8615	    -8.6441	    -7.0496	    -8.1406	   -10.2386	   -14.1830	   -13.4277	    -6.3782	
   -15.1062	   -17.8757	   -16.1972	    -7.5531	    -7.3013	    -7.2174	   -11.8332	   -13.6795	   -14.0152	    -6.5460	
   -16.4490	   -18.6310	   -16.4490	    -6.4621	    -7.8049	    -6.2943	   -13.1760	   -13.2599	   -14.6027	    -7.1335	
   -17.7078	   -19.3863	   -16.5329	    -5.2032	    -8.2245	    -5.3711	   -14.0991	   -12.8403	   -15.0223	    -8.0566	
   -18.6310	   -19.8059	   -16.4490	    -3.9444	    -8.5602	    -4.4479	   -14.3509	   -12.4207	   -14.8544	    -9.1476	
   -19.0506	   -19.8898	   -15.9454	    -2.6855	    -8.6441	    -3.6087	   -14.0152	   -11.9171	   -14.1830	   -10.2386	
   -18.8828	   -19.5541	   -15.0223	    -1.5945	    -8.4763	    -2.8534	   -12.9242	   -11.3297	   -12.8403	   -11.3297	
   -18.2953	   -18.9667	   -13.8474	    -0.8392	    -8.2245	    -2.3499	   -11.4136	   -10.8261	   -11.0779	   -12.3367	
   -17.3721	   -18.2114	   -12.5046	    -0.5875	    -7.8888	    -2.1820	    -9.4833	   -10.3226	    -9.2316	   -13.0081	
   -16.3651	   -17.4561	   -11.1618	    -0.8392	    -7.4692	    -2.3499	    -7.5531	   -10.0708	    -7.3853	   -13.4277	
   -15.5258	   -16.8686	    -9.9030	    -1.6785	    -7.0496	    -3.0212	    -5.7068	    -9.9869	    -5.8746	   -13.4277	
   -14.7705	   -16.4490	    -8.7280	    -3.0212	    -6.6299	    -4.1122	    -4.0283	   -10.2386	    -4.6997	   -13.1760	
   -14.3509	   -16.3651	    -7.6370	    -4.6158	    -6.0425	    -5.3711	    -2.6016	   -10.6583	    -4.0283	   -12.5885	
   -14.0991	   -16.4490	    -6.7139	    -6.2103	    -5.4550	    -6.7978	    -1.4267	   -11.2457	    -3.6926	   -11.8332	
   -14.0991	   -16.7847	    -6.0425	    -7.7209	    -4.8676	    -8.0566	    -0.4196	   -11.9171	    -3.7766	   -11.0779	
   -14.2670	   -17.2882	    -5.7068	    -8.8120	    -4.2801	    -9.2316	     0.3357	   -12.5046	    -4.1962	   -10.4065	
   -14.5187	   -17.7917	    -5.7907	    -9.4833	    -3.7766	   -10.0708	     0.8392	   -13.0920	    -5.0354	    -9.9030	
   -14.8544	   -18.2953	    -6.2103	    -9.6512	    -3.4409	   -10.5743	     1.0910	   -13.5117	    -5.9586	    -9.7351	
   -15.1901	   -18.7149	    -6.9656	    -9.4833	    -3.3569	   -10.7422	     0.8392	   -13.7634	    -7.0496	    -9.8190	
   -15.5258	   -19.1345	    -8.0566	    -8.8959	    -3.6926	   -10.6583	     0.1678	   -13.9313	    -8.0566	   -10.1547	
   -15.9454	   -19.4702	    -9.3994	    -8.2245	    -4.3640	   -10.4904	    -1.0071	   -14.0991	    -8.9798	   -10.9100	
   -16.6168	   -20.0577	   -10.9940	    -7.6370	    -5.5389	   -10.3226	    -2.6016	   -14.2670	    -9.7351	   -12.0010	
   -17.3721	   -20.6451	   -12.5885	    -7.1335	    -7.0496	   -10.2386	    -4.4479	   -14.4348	   -10.3226	   -13.2599	
   -18.2114	   -21.3165	   -14.0991	    -6.8817	    -8.8959	   -10.3226	    -6.3782	   -14.6866	   -10.8261	   -14.7705	
   -19.0506	   -21.9040	   -15.3580	    -6.7978	   -10.9100	   -10.4065	    -8.1406	   -15.0223	   -11.2457	   -16.3651	
   -19.7220	   -22.4075	   -16.1972	    -6.9656	   -12.9242	   -10.5743	    -9.7351	   -15.3580	   -11.6653	   -17.8757	
   -20.1416	   -22.6593	   -16.6168	    -7.3013	   -14.9384	   -10.9100	   -11.0779	   -15.6937	   -12.1689	   -19.2184	
   -20.3934	   -22.7432	   -16.6168	    -8.0566	   -16.7847	   -11.4136	   -12.0850	   -16.1133	   -12.5885	   -20.3934	
   -20.3934	   -22.6593	   -16.2811	    -8.9798	   -18.3792	   -12.0850	   -12.9242	   -16.6168	   -12.9242	   -21.2326	
   -19.9738	   -22.1558	   -15.6097	   -10.1547	   -19.6381	   -12.8403	   -13.5117	   -17.0364	   -13.1760	   -21.6522	
   -19.2184	   -21.4005	   -14.6866	   -11.3297	   -20.3094	   -13.5117	   -13.7634	   -17.4561	   -13.1760	   -21.6522	
   -18.1274	   -20.2255	   -13.4277	   -12.3367	   -20.2255	   -14.0152	   -13.6795	   -17.6239	   -12.8403	   -21.1487	
   -16.6168	   -18.8828	   -11.9171	   -13.0081	   -19.5541	   -14.2670	   -13.1760	   -17.7078	   -12.3367	   -20.3094	
   -14.8544	   -17.2882	   -10.4065	   -13.5117	   -18.1274	   -14.3509	   -12.4207	   -17.5400	   -11.5814	   -19.0506	
   -13.0920	   -15.7776	    -8.9798	   -13.7634	   -16.2811	   -14.2670	   -11.4975	   -17.3721	   -10.7422	   -17.6239	
   -11.3297	   -14.3509	    -7.7209	   -13.9313	   -14.0152	   -14.1830	   -10.5743	   -17.1204	    -9.9869	   -16.1133	
    -9.7351	   -13.0920	    -6.7978	   -14.0152	   -11.5814	   -14.0991	    -9.7351	   -16.8686	    -9.2316	   -14.6027	
    -8.3084	   -12.0850	    -6.0425	   -13.9313	    -9.0637	   -14.0152	    -8.9798	   -16.6168	    -8.6441	   -13.2599	
    -7.1335	   -11.2457	    -5.4550	   -13.6795	    -6.7139	   -13.8474	    -8.3084	   -16.4490	    -8.1406	   -12.0010	
    -6.2103	   -10.5743	    -5.0354	   -13.2599	    -4.6997	   -13.5956	    -7.6370	   -16.1972	    -7.8049	   -11.0779	
    -5.5389	   -10.1547	    -4.6997	   -12.8403	    -3.0212	   -13.2599	    -6.9656	   -15.9454	    -7.6370	   -10.2386	
    -5.0354	    -9.9869	    -4.5319	   -12.3367	    -1.8463	   -13.0081	    -6.3782	   -15.8615	    -7.7209	    -9.7351	
    -4.8676	    -9.9869	    -4.6158	   -11.9171	    -1.1749	   -12.8403	    -5.7907	   -15.8615	    -7.9727	    -9.4833	
    -4.9515	   -10.2386	    -4.9515	   -11.7493	    -1.0071	   -12.7563	    -5.2872	   -16.0294	    -8.5602	    -9.5673	
    -5.2872	   -10.7422	    -5.5389	   -11.7493	    -1.4267	   -12.9242	    -5.1193	   -16.4490	    -9.4833	    -9.9030	
    -5.9586	   -11.4975	    -6.4621	   -11.9171	    -2.2659	   -13.0920	    -5.1193	   -16.9525	   -10.7422	   -10.4065	
    -6.9656	   -12.5046	    -7.6370	   -12.1689	    -3.4409	   -13.5117	    -5.4550	   -17.6239	   -12.5046	   -11.0779	
    -8.1406	   -13.6795	    -8.9798	   -12.5046	    -4.7836	   -13.9313	    -6.0425	   -18.3792	   -14.4348	   -11.9171	
    -9.6512	   -14.9384	   -10.5743	   -13.0081	    -6.2943	   -14.4348	    -6.7139	   -19.1345	   -16.6168	   -12.7563	
   -11.2457	   -16.3651	   -12.1689	   -13.6795	    -7.8049	   -15.1062	    -7.4692	   -19.8059	   -18.8828	   -13.5956	
   -13.0081	   -17.8757	   -13.8474	   -14.5187	    -9.2316	   -15.7776	    -8.2245	   -20.5612	   -21.0648	   -14.2670	
   -14.6866	   -19.3024	   -15.4419	   -15.6097	   -10.4065	   -16.6168	    -8.7280	   -21.1487	   -23.0789	   -14.8544	
   -16.2811	   -20.5612	   -16.7847	   -16.9525	   -11.4136	   -17.6239	    -8.9798	   -21.8201	   -24.6735	   -15.3580	
   -17.4561	   -21.5683	   -17.8757	   -18.5471	   -12.0010	   -18.7988	    -8.8959	   -22.4075	   -25.6805	   -15.7776	
   -18.2953	   -22.2397	   -18.6310	   -20.2255	   -12.2528	   -19.9738	    -8.3923	   -22.9111	   -25.9323	   -16.1972	
   -18.5471	   -22.4075	   -18.9667	   -21.8201	   -12.0010	   -21.0648	    -7.4692	   -23.3307	   -25.4288	   -16.5329	
   -18.2114	   -22.1558	   -18.7988	   -23.0789	   -11.4136	   -21.9879	    -6.2943	   -23.5825	   -24.1699	   -17.0364	
   -17.3721	   -21.4844	   -18.2953	   -23.6664	   -10.4904	   -22.4915	    -4.9515	   -23.5825	   -22.4075	   -17.5400	
   -16.1133	   -20.4773	   -17.3721	   -23.4146	    -9.3994	   -22.4075	    -3.6087	   -23.3307	   -20.3094	   -18.0435	
   -14.5187	   -19.2184	   -16.2811	   -22.3236	    -8.3084	   -21.8201	    -2.5177	   -22.9111	   -18.2114	   -18.6310	
   -12.7563	   -17.7917	   -15.0223	   -20.3934	    -7.4692	   -20.6451	    -1.6785	   -22.3236	   -16.1972	   -19.3024	
   -10.9100	   -16.3651	   -13.8474	   -17.7917	    -6.8817	   -18.9667	    -1.1749	   -21.5683	   -14.3509	   -19.8898	
    -9.0637	   -14.9384	   -12.6724	   -14.6866	    -6.5460	   -16.8686	    -1.0071	   -20.7291	   -12.6724	   -20.3934	
    -7.3013	   -13.5117	   -11.4136	   -11.2457	    -6.4621	   -14.4348	    -1.0071	   -19.7220	   -11.1618	   -20.6451	
    -5.7907	   -12.2528	   -10.1547	    -7.6370	    -6.5460	   -11.9171	    -1.0910	   -18.6310	    -9.7351	   -20.8130	
    -4.6158	   -11.2457	    -8.6441	    -4.2801	    -6.6299	    -9.3994	    -1.1749	   -17.5400	    -8.4763	   -20.7291	
    -3.8605	   -10.4904	    -7.0496	    -1.5945	    -6.7139	    -7.1335	    -1.2589	   -16.5329	    -7.4692	   -20.3934	
    -3.5248	    -9.9869	    -5.3711	     0.4196	    -6.7139	    -5.3711	    -1.4267	   -15.6097	    -6.6299	   -19.9738	
    -3.5248	    -9.7351	    -3.7766	     1.5106	    -6.5460	    -4.0283	    -1.6785	   -14.7705	    -5.9586	   -19.3024	
    -3.6087	    -9.5673	    -2.1820	     1.9302	    -6.2943	    -3.1891	    -1.9302	   -13.8474	    -5.3711	   -18.3792	
    -3.6926	    -9.2316	    -0.7553	     2.0142	    -5.7068	    -2.4338	    -2.1820	   -12.8403	    -4.7836	   -17.1204	
    -3.5248	    -8.6441	     0.8392	     2.0981	    -4.6997	    -1.6785	    -2.0981	   -11.5814	    -3.9444	   -15.6097	
    -2.9373	    -7.6370	     2.6016	     2.5177	    -3.2730	    -0.6714	    -1.7624	    -9.9030	    -2.8534	   -13.8474	
    -1.8463	    -6.2103	     4.5319	     3.1052	    -1.3428	     0.5035	    -1.1749	    -7.9727	    -1.5945	   -11.9171	
    -0.2518	    -4.3640	     6.6299	     3.9444	     0.8392	     1.7624	    -0.2518	    -5.7907	    -0.1678	    -9.8190	
     1.5945	    -2.3499	     8.8959	     4.6997	     3.1891	     3.1052	     0.9232	    -3.6926	     1.4267	    -7.7209	
     3.6087	    -0.1678	    10.9940	     5.2872	     5.6229	     4.2801	     2.2659	    -1.5945	     2.8534	    -5.7907	
     5.5389	     1.9302	    12.7563	     5.5389	     7.8888	     5.2032	     3.6087	     0.0839	     4.0283	    -4.0283	
     7.1335	     3.7766	    14.0991	     5.4550	     9.8190	     5.7068	     4.7836	     1.3428	     4.7836	    -2.7695	
     8.3084	     5.1193	    14.7705	     4.9515	    11.3297	     5.7907	     5.6229	     2.0142	     4.9515	    -1.9302	
     8.7280	     5.7907	    14.5187	     4.0283	    12.2528	     5.2872	     5.8746	     1.9302	     4.3640	    -1.7624	
     8.2245	     5.7068	    13.5117	     2.6016	    12.3367	     4.1962	     5.4550	     1.1749	     3.0212	    -2.0981	
     6.9656	     4.6997	    11.6653	     0.8392	    11.5814	     2.6016	     4.2801	    -0.4196	     1.0071	    -3.0212	
     4.9515	     2.9373	     9.3155	    -1.2589	    10.1547	     0.5875	     2.4338	    -2.5177	    -1.5106	    -4.3640	
     2.3499	     0.6714	     6.6299	    -3.6087	     8.0566	    -1.6785	     0.1678	    -5.0354	    -4.3640	    -5.9586	
    -0.3357	    -2.0142	     3.8605	    -5.8746	     5.6229	    -4.0283	    -2.2659	    -7.7209	    -7.3013	    -7.4692	
    -3.0212	    -4.7836	     1.2589	    -8.0566	     3.1052	    -6.2943	    -4.5319	   -10.4065	   -10.0708	    -8.8959	
    -5.3711	    -7.4692	    -1.1749	    -9.9030	     0.6714	    -8.3084	    -6.2943	   -12.7563	   -12.5046	   -10.0708	
    -7.2174	    -9.8190	    -3.3569	   -11.3297	    -1.5106	    -9.9030	    -7.3013	   -14.6866	   -14.6027	   -10.9100	
    -8.6441	   -11.8332	    -5.2032	   -12.3367	    -3.4409	   -11.0779	    -7.5531	   -16.1133	   -16.0294	   -11.3297	
    -9.4833	   -13.2599	    -6.6299	   -12.9242	    -4.8676	   -11.7493	    -7.1335	   -17.0364	   -16.7847	   -11.4136	
    -9.9030	   -13.9313	    -7.5531	   -13.0081	    -5.7907	   -12.0010	    -6.1264	   -17.2043	   -16.7007	   -11.0779	
    -9.8190	   -14.0152	    -7.8888	   -12.5885	    -6.0425	   -11.6653	    -4.6158	   -16.8686	   -15.8615	   -10.3226	
    -9.3155	   -13.4277	    -7.6370	   -11.8332	    -5.6229	   -10.9100	    -2.7695	   -15.9454	   -14.3509	    -9.3994	
    -8.3923	   -12.1689	    -6.8817	   -10.8261	    -4.6997	    -9.7351	    -0.8392	   -14.5187	   -12.2528	    -8.1406	
    -7.3013	   -10.5743	    -5.7068	    -9.7351	    -3.1891	    -8.3923	     1.2589	   -12.9242	    -9.8190	    -6.9656	
    -6.0425	    -8.7280	    -4.1962	    -8.7280	    -1.4267	    -7.1335	     3.1891	   -11.2457	    -7.3853	    -5.7907	
    -4.6997	    -6.8817	    -2.5177	    -7.9727	     0.4196	    -5.9586	     4.9515	    -9.6512	    -5.1193	    -4.7836	
    -3.6087	    -5.1193	    -0.8392	    -7.6370	     2.0981	    -5.1193	     6.3782	    -8.3923	    -3.3569	    -4.1962	
    -2.7695	    -3.6926	     0.8392	    -7.6370	     3.6087	    -4.6158	     7.2174	    -7.4692	    -2.0981	    -3.8605	
    -2.3499	    -2.6855	     2.1820	    -7.8888	     4.6158	    -4.4479	     7.4692	    -6.9656	    -1.3428	    -3.9444	
    -2.3499	    -2.0981	     3.2730	    -8.3923	     5.2032	    -4.5319	     7.0496	    -6.8817	    -1.1749	    -4.2801	
    -2.6016	    -2.0142	     4.0283	    -9.1476	     5.2032	    -5.0354	     5.9586	    -7.2174	    -1.5106	    -5.0354	
    -3.1891	    -2.3499	     4.3640	   -10.1547	     4.7836	    -5.7068	     4.2801	    -7.8888	    -2.4338	    -6.0425	
    -3.8605	    -2.8534	     4.4479	   -11.3297	     4.0283	    -6.7139	     2.3499	    -8.8959	    -3.6926	    -7.3013	
    -4.5319	    -3.6087	     4.1962	   -12.5885	     3.0212	    -7.8888	     0.2518	   -10.1547	    -5.2872	    -8.7280	
    -5.1193	    -4.3640	     3.8605	   -13.7634	     2.0142	    -9.0637	    -1.5945	   -11.4136	    -6.8817	   -10.1547	
    -5.5389	    -5.0354	     3.5248	   -14.8544	     1.0071	   -10.1547	    -2.9373	   -12.5046	    -8.4763	   -11.4975	
    -5.6229	    -5.3711	     3.2730	   -15.5258	     0.3357	   -10.9940	    -3.6926	   -13.3438	    -9.7351	   -12.5046	
    -5.3711	    -5.4550	     3.2730	   -15.9454	     0.0000	   -11.4975	    -3.7766	   -13.7634	   -10.5743	   -13.2599	
    -4.5319	    -5.0354	     3.5248	   -15.9454	    -0.0839	   -11.6653	    -3.1052	   -13.7634	   -11.0779	   -13.5956	
    -3.4409	    -4.3640	     4.0283	   -15.6097	     0.2518	   -11.4136	    -1.8463	   -13.2599	   -11.0779	   -13.5956	
    -2.0142	    -3.3569	     4.7836	   -15.1062	     0.8392	   -10.9100	    -0.1678	   -12.4207	   -10.7422	   -13.2599	
    -0.5875	    -2.2659	     5.5389	   -14.4348	     1.5106	   -10.1547	     1.5945	   -11.3297	   -10.1547	   -12.7563	
     0.7553	    -1.1749	     6.2943	   -13.7634	     2.2659	    -9.3994	     3.3569	   -10.0708	    -9.3994	   -12.0850	
     1.9302	    -0.1678	     7.0496	   -13.0081	     2.8534	    -8.4763	     4.7836	    -8.8120	    -8.6441	   -11.3297	
     2.9373	     0.7553	     7.6370	   -12.2528	     3.2730	    -7.6370	     5.8746	    -7.5531	    -7.8888	   -10.5743	
     3.6087	     1.5106	     8.1406	   -11.5814	     3.5248	    -6.7978	     6.4621	    -6.4621	    -7.2174	    -9.8190	
     4.0283	     2.0142	     8.4763	   -10.9940	     3.5248	    -5.9586	     6.6299	    -5.3711	    -6.5460	    -9.2316	
     4.1962	     2.3499	     8.5602	   -10.2386	     3.3569	    -5.0354	     6.3782	    -4.4479	    -5.8746	    -8.6441	
     4.1962	     2.4338	     8.5602	    -9.4833	     2.9373	    -4.1962	     5.7907	    -3.5248	    -5.2032	    -8.1406	
     4.0283	     2.3499	     8.3923	    -8.6441	     2.3499	    -3.2730	     4.9515	    -2.6855	    -4.5319	    -7.8049	
     3.6926	     2.0981	     7.9727	    -7.6370	     1.5945	    -2.4338	     3.8605	    -1.9302	    -3.9444	    -7.5531	
     3.2730	     1.7624	     7.5531	    -6.5460	     0.9232	    -1.5945	     2.7695	    -1.3428	    -3.3569	    -7.3013	
     2.7695	     1.3428	     6.9656	    -5.4550	     0.2518	    -0.7553	     1.7624	    -0.8392	    -2.9373	    -7.1335	
     2.3499	     0.9232	     6.4621	    -4.2801	    -0.2518	     0.0000	     0.9232	    -0.4196	    -2.5177	    -6.8817	
     2.0981	     0.7553	     6.0425	    -3.1891	    -0.5035	     0.6714	     0.3357	    -0.0839	    -2.1820	    -6.5460	
     2.0981	     0.6714	     5.7068	    -2.2659	    -0.5035	     1.2589	     0.0839	     0.2518	    -1.9302	    -6.0425	
     2.3499	     0.9232	     5.4550	    -1.5945	    -0.2518	     1.7624	     0.1678	     0.5875	    -1.8463	    -5.4550	
     2.7695	     1.1749	     5.3711	    -1.1749	     0.1678	     2.0981	     0.4196	     0.9232	    -2.0142	    -4.8676	
     3.1052	     1.5106	     5.2872	    -1.0910	     0.7553	     2.2659	     0.9232	     1.0910	    -2.6016	    -4.3640	
     3.1891	     1.5945	     5.2872	    -1.3428	     1.2589	     2.2659	     1.4267	     1.0910	    -3.4409	    -3.9444	
     3.0212	     1.5945	     5.2032	    -1.7624	     1.6785	     2.0142	     1.8463	     1.0071	    -4.6997	    -3.7766	
     2.4338	     1.1749	     5.0354	    -2.5177	     1.8463	     1.5106	     2.0142	     0.7553	    -6.2103	    -3.7766	
     1.5106	     0.5875	     4.7836	    -3.4409	     1.8463	     0.9232	     2.0142	     0.3357	    -7.8049	    -3.9444	
     0.3357	    -0.2518	     4.4479	    -4.5319	     1.6785	     0.2518	     1.7624	    -0.1678	    -9.4833	    -4.2801	
    -0.9232	    -1.2589	     3.9444	    -5.6229	     1.3428	    -0.5875	     1.3428	    -0.7553	   -10.9940	    -4.7836	
    -2.1820	    -2.1820	     3.4409	    -6.7139	     0.7553	    -1.4267	     0.8392	    -1.4267	   -12.2528	    -5.4550	
    -3.2730	    -3.1052	     2.9373	    -7.7209	     0.1678	    -2.3499	     0.4196	    -2.1820	   -13.0920	    -6.2943	
    -4.0283	    -3.8605	     2.3499	    -8.6441	    -0.5035	    -3.1891	     0.0839	    -2.9373	   -13.3438	    -7.2174	
    -4.5319	    -4.3640	     1.7624	    -9.4833	    -1.2589	    -4.1122	    -0.0839	    -3.6926	   -12.9242	    -8.3084	
    -4.6997	    -4.6997	     1.2589	   -10.1547	    -2.0142	    -4.9515	     0.0000	    -4.3640	   -11.9171	    -9.4833	
    -4.5319	    -4.6997	     0.9232	   -10.6583	    -2.6855	    -5.7068	     0.2518	    -4.8676	   -10.4904	   -10.5743	
    -4.1122	    -4.4479	     0.6714	   -10.9100	    -3.1891	    -6.2943	     0.6714	    -5.1193	    -8.8959	   -11.6653	
    -3.4409	    -3.9444	     0.6714	   -10.9100	    -3.4409	    -6.7139	     1.1749	    -5.2872	    -7.3013	   -12.5046	
    -2.7695	    -3.3569	     0.6714	   -10.6583	    -3.4409	    -6.9656	     1.7624	    -5.1193	    -5.8746	   -13.0081	
    -2.0142	    -2.6016	     0.7553	   -10.1547	    -3.0212	    -6.8817	     2.4338	    -4.8676	    -4.6997	   -13.2599	
    -1.4267	    -1.9302	     0.7553	    -9.4833	    -2.3499	    -6.6299	     3.1052	    -4.3640	    -3.6926	   -13.0920	
    -1.0910	    -1.2589	     0.7553	    -8.9798	    -1.4267	    -6.2943	     3.7766	    -3.8605	    -2.9373	   -12.6724	
    -0.9232	    -0.7553	     0.6714	    -8.6441	    -0.3357	    -6.0425	     4.4479	    -3.4409	    -2.3499	   -12.0010	
    -0.9232	    -0.4196	     0.5035	    -8.8120	     0.7553	    -5.9586	     5.1193	    -3.1052	    -1.9302	   -10.9940	
    -1.1749	    -0.3357	     0.1678	    -9.5673	     1.8463	    -6.2103	     5.7068	    -3.0212	    -1.5945	    -9.8190	
    -1.7624	    -0.5035	    -0.2518	   -10.9940	     2.7695	    -6.8817	     6.2103	    -3.1052	    -1.4267	    -8.4763	
    -2.5177	    -1.0071	    -0.6714	   -12.9242	     3.4409	    -7.8888	     6.6299	    -3.4409	    -1.2589	    -7.0496	
    -3.5248	    -1.6785	    -1.0910	   -15.1062	     3.8605	    -9.0637	     6.7978	    -3.8605	    -1.2589	    -5.6229	
    -4.5319	    -2.4338	    -1.1749	   -17.2882	     4.1122	   -10.2386	     6.8817	    -4.2801	    -1.1749	    -4.2801	
    -5.2872	    -3.1052	    -1.0071	   -19.3024	     4.1962	   -11.2457	     6.8817	    -4.5319	    -1.1749	    -2.9373	
    -5.7907	    -3.6087	    -0.3357	   -20.8130	     4.1962	   -11.9171	     6.7978	    -4.6997	    -1.0910	    -1.7624	
    -5.9586	    -3.8605	     0.6714	   -21.7361	     4.1962	   -12.2528	     6.7139	    -4.6158	    -0.9232	    -0.7553	
    -5.7068	    -3.9444	     2.0981	   -22.0718	     4.1962	   -12.1689	     6.5460	    -4.3640	    -0.8392	     0.0839	
    -5.1193	    -3.7766	     3.6087	   -21.7361	     4.1962	   -11.7493	     6.3782	    -4.1122	    -0.7553	     0.7553	
    -4.3640	    -3.6087	     5.2032	   -20.8130	     4.1122	   -11.0779	     5.9586	    -3.8605	    -0.8392	     1.0071	
    -3.6087	    -3.4409	     6.7139	   -19.3863	     3.9444	   -10.2386	     5.4550	    -3.6087	    -1.0071	     1.0071	
    -2.8534	    -3.3569	     7.8888	   -17.7078	     3.6926	    -9.2316	     4.7836	    -3.3569	    -1.2589	     0.7553	
    -2.2659	    -3.3569	     8.8120	   -15.9454	     3.4409	    -8.3084	     4.1122	    -3.1891	    -1.5945	     0.3357	
    -1.7624	    -3.4409	     9.2316	   -14.3509	     3.1891	    -7.4692	     3.4409	    -3.1052	    -2.0981	    -0.2518	
    -1.3428	    -3.6087	     9.3155	   -13.0081	     2.9373	    -6.8817	     2.8534	    -3.1891	    -2.6016	    -0.8392	
    -1.0071	    -3.6926	     9.0637	   -12.0010	     2.7695	    -6.4621	     2.4338	    -3.2730	    -3.1891	    -1.4267	
    -0.6714	    -3.6926	     8.6441	   -11.4136	     2.6855	    -6.3782	     2.3499	    -3.4409	    -3.7766	    -1.8463	
    -0.2518	    -3.4409	     8.0566	   -10.9940	     2.8534	    -6.3782	     2.6016	    -3.5248	    -4.2801	    -2.0142	
     0.0839	    -3.1052	     7.5531	   -10.6583	     3.1891	    -6.4621	     3.1052	    -3.6087	    -4.6158	    -2.0981	
     0.3357	    -2.6016	     7.1335	   -10.4904	     3.6087	    -6.5460	     4.0283	    -3.6087	    -4.8676	    -1.9302	
     0.2518	    -2.2659	     6.7978	   -10.3226	     4.1962	    -6.6299	     5.1193	    -3.5248	    -4.9515	    -1.6785	
    -0.2518	    -2.0981	     6.4621	   -10.1547	     4.7836	    -6.7978	     6.2943	    -3.4409	    -5.0354	    -1.5106	
    -1.3428	    -2.3499	     6.1264	    -9.9869	     5.2032	    -6.9656	     7.3853	    -3.3569	    -5.1193	    -1.3428	
    -2.7695	    -2.7695	     5.7907	    -9.9030	     5.5389	    -7.1335	     8.3084	    -3.3569	    -5.2032	    -1.4267	
    -4.3640	    -3.4409	     5.3711	    -9.8190	     5.7068	    -7.2174	     8.8959	    -3.2730	    -5.2872	    -1.5945	
    -5.7907	    -4.0283	     5.0354	    -9.6512	     5.7068	    -7.2174	     9.2316	    -3.2730	    -5.4550	    -1.9302	
    -7.0496	    -4.6158	     4.6997	    -9.4833	     5.7068	    -7.0496	     9.3155	    -3.2730	    -5.5389	    -2.4338	
    -7.9727	    -5.0354	     4.4479	    -9.3994	     5.5389	    -6.8817	     9.0637	    -3.1052	    -5.6229	    -2.9373	
    -8.4763	    -5.2872	     4.1962	    -9.3155	     5.3711	    -6.7139	     8.4763	    -3.0212	    -5.7068	    -3.6926	
    -8.6441	    -5.2872	     4.1122	    -9.3994	     5.1193	    -6.4621	     7.7209	    -2.8534	    -5.7907	    -4.4479	
    -8.3923	    -5.2032	     3.9444	    -9.5673	     4.8676	    -6.2943	     6.7139	    -2.6855	    -6.0425	    -5.2872	
    -7.8049	    -5.0354	     3.8605	    -9.7351	     4.5319	    -6.1264	     5.6229	    -2.5177	    -6.2943	    -6.1264	
    -6.9656	    -4.6997	     3.8605	    -9.9869	     4.1122	    -6.0425	     4.4479	    -2.4338	    -6.7978	    -7.0496	
    -5.9586	    -4.3640	     3.7766	   -10.1547	     3.6926	    -5.9586	     3.4409	    -2.3499	    -7.3013	    -7.9727	
    -4.7836	    -3.9444	     3.6926	   -10.2386	     3.2730	    -5.9586	     2.6016	    -2.3499	    -7.8049	    -8.7280	
    -3.6087	    -3.5248	     3.5248	   -10.3226	     2.8534	    -5.9586	     2.0142	    -2.3499	    -8.3084	    -9.3994	
    -2.4338	    -3.1891	     3.4409	   -10.1547	     2.4338	    -5.8746	     1.7624	    -2.4338	    -8.6441	    -9.8190	
    -1.4267	    -2.7695	     3.2730	    -9.9030	     2.0981	    -5.6229	     1.8463	    -2.3499	    -8.8120	    -9.9869	
    -0.4196	    -2.4338	     3.1891	    -9.3155	     1.7624	    -5.2032	     2.2659	    -2.0142	    -8.6441	    -9.8190	
     0.5875	    -1.9302	     3.1891	    -8.4763	     1.6785	    -4.5319	     2.8534	    -1.5106	    -8.1406	    -9.2316	
     1.5106	    -1.4267	     3.2730	    -7.3853	     1.6785	    -3.5248	     3.6926	    -0.6714	    -7.2174	    -8.3923	
     2.4338	    -0.7553	     3.6087	    -6.0425	     1.9302	    -2.3499	     4.6158	     0.5035	    -5.9586	    -7.1335	
     3.3569	     0.0000	     3.9444	    -4.3640	     2.3499	    -0.8392	     5.4550	     1.9302	    -4.4479	    -5.7068	
     4.1962	     0.7553	     4.3640	    -2.4338	     2.7695	     0.9232	     6.2943	     3.5248	    -2.8534	    -4.1122	
     4.8676	     1.5106	     4.8676	    -0.2518	     3.1891	     2.7695	     6.9656	     5.2032	    -1.2589	    -2.6855	
     5.3711	     2.0981	     5.2872	     2.1820	     3.5248	     4.8676	     7.3853	     6.9656	     0.1678	    -1.5106	
     5.7068	     2.6016	     5.7068	     4.7836	     3.8605	     7.0496	     7.7209	     8.5602	     1.5106	    -0.5035	
     6.0425	     3.1052	     6.2103	     7.5531	     4.0283	     9.3994	     7.8049	    10.2386	     2.6016	     0.3357	
     6.5460	     3.6926	     6.7139	    10.4904	     4.1962	    11.8332	     7.8049	    11.7493	     3.5248	     0.9232	
     7.1335	     4.2801	     7.3013	    13.2599	     4.3640	    14.1830	     7.7209	    13.2599	     4.3640	     1.4267	
     8.0566	     5.1193	     7.8888	    15.9454	     4.3640	    16.5329	     7.4692	    14.7705	     5.0354	     1.6785	
     9.3155	     6.0425	     8.6441	    18.3792	     4.4479	    18.7149	     7.2174	    16.1133	     5.6229	     1.9302	
    10.7422	     7.2174	     9.4833	    20.4773	     4.3640	    20.6451	     6.8817	    17.3721	     6.2103	     1.9302	
    12.5046	     8.5602	    10.3226	    22.3236	     4.3640	    22.3236	     6.6299	    18.5471	     6.6299	     1.9302	
    14.3509	     9.9030	    11.1618	    23.8342	     4.3640	    23.6664	     6.3782	    19.5541	     7.0496	     1.8463	
    16.1972	    11.3297	    11.8332	    25.0931	     4.4479	    24.7574	     6.2943	    20.4773	     7.4692	     1.7624	
    17.7917	    12.5885	    12.4207	    25.9323	     4.4479	    25.5127	     6.2103	    21.1487	     7.7209	     1.6785	
    19.1345	    13.6795	    12.9242	    26.4359	     4.6158	    25.8484	     6.2943	    21.6522	     7.8888	     1.7624	
    20.0577	    14.5187	    13.1760	    26.4359	     4.7836	    25.7645	     6.5460	    21.9040	     7.9727	     1.8463	
    20.5612	    15.1062	    13.2599	    26.1002	     5.1193	    25.3448	     6.7978	    21.8201	     7.8888	     2.0142	
    20.6451	    15.3580	    13.2599	    25.4288	     5.5389	    24.5895	     7.1335	    21.4844	     7.7209	     2.1820	
    20.2255	    15.3580	    13.1760	    24.5056	     6.0425	    23.7503	     7.5531	    21.0648	     7.4692	     2.3499	
    19.4702	    15.1062	    13.0081	    23.5825	     6.7139	    22.8271	     7.9727	    20.4773	     7.3013	     2.4338	
    18.5471	    14.6866	    12.7563	    22.6593	     7.3013	    21.9040	     8.3084	    19.7220	     6.9656	     2.6016	
    17.5400	    14.2670	    12.5885	    21.6522	     7.9727	    20.9808	     8.6441	    18.9667	     6.7139	     2.6855	
    16.7007	    13.8474	    12.4207	    20.5612	     8.6441	    20.0577	     8.8959	    18.1274	     6.3782	     2.6855	
    16.1133	    13.5117	    12.3367	    19.4702	     9.2316	    19.1345	     9.0637	    17.2043	     6.0425	     2.6016	
[Epoch Header]
[Trial Type]	11
[Accept]	1
[Correct]	0
[RT]	 0.000
[Resp]	0
[Epoch Data]
    -5.1193	   -10.9100	    -9.5673	     4.3640	   -12.9242	    -1.2589	    -7.3013	    -1.0910	    -2.6855	    -8.4763	
    -4.8676	   -10.9940	    -9.8190	     3.1052	   -13.0920	    -2.1820	    -7.8049	    -2.0142	    -3.1891	    -8.8959	
    -5.0354	   -11.4975	   -10.1547	     1.5945	   -13.3438	    -3.3569	    -8.5602	    -3.1891	    -3.7766	    -9.3155	
    -5.2872	   -12.0850	   -10.6583	     0.1678	   -13.4277	    -4.5319	    -9.1476	    -4.3640	    -4.4479	    -9.6512	
    -5.5389	   -12.6724	   -10.9940	    -1.0071	   -13.3438	    -5.6229	    -9.5673	    -5.4550	    -5.2032	    -9.9030	
    -5.7068	   -13.1760	   -11.2457	    -1.7624	   -13.0081	    -6.3782	    -9.7351	    -6.3782	    -5.8746	    -9.9030	
    -5.9586	   -13.6795	   -11.4975	    -2.0981	   -12.5885	    -6.8817	    -9.6512	    -7.0496	    -6.3782	    -9.8190	
    -6.2103	   -14.0152	   -11.7493	    -2.0142	   -12.0850	    -7.1335	    -9.3155	    -7.5531	    -6.7978	    -9.4833	
    -6.6299	   -14.3509	   -12.0010	    -1.6785	   -11.4136	    -7.1335	    -8.7280	    -7.7209	    -6.8817	    -8.9798	
    -7.2174	   -14.5187	   -12.4207	    -1.2589	   -10.7422	    -7.0496	    -7.9727	    -7.7209	    -6.7978	    -8.3923	
    -7.7209	   -14.6866	   -12.8403	    -0.8392	    -9.9869	    -6.7978	    -6.9656	    -7.4692	    -6.5460	    -7.6370	
    -8.0566	   -14.6027	   -13.0920	    -0.5035	    -9.1476	    -6.6299	    -5.7068	    -7.1335	    -6.1264	    -6.8817	
    -8.1406	   -14.3509	   -13.0920	    -0.5035	    -8.3084	    -6.4621	    -4.2801	    -6.7978	    -5.7068	    -6.2103	
    -7.9727	   -14.0152	   -12.7563	    -0.7553	    -7.6370	    -6.5460	    -2.7695	    -6.6299	    -5.4550	    -5.6229	
    -7.5531	   -13.5117	   -12.2528	    -1.5106	    -7.2174	    -6.7978	    -1.3428	    -6.6299	    -5.5389	    -5.3711	
    -7.1335	   -13.1760	   -11.4975	    -2.6855	    -7.1335	    -7.3853	    -0.1678	    -6.9656	    -5.8746	    -5.4550	
    -6.9656	   -13.0081	   -10.7422	    -4.2801	    -7.4692	    -8.3923	     0.5875	    -7.7209	    -6.6299	    -5.9586	
    -7.0496	   -13.2599	   -10.0708	    -6.1264	    -8.3084	    -9.5673	     0.6714	    -8.8120	    -7.7209	    -7.0496	
    -7.6370	   -13.8474	    -9.4833	    -8.2245	    -9.6512	   -11.0779	     0.0839	   -10.2386	    -9.2316	    -8.4763	
    -8.5602	   -14.7705	    -9.2316	   -10.2386	   -11.3297	   -12.5885	    -1.0071	   -11.8332	   -10.9100	   -10.4065	
    -9.7351	   -15.9454	    -9.0637	   -11.9171	   -13.3438	   -14.0152	    -2.6016	   -13.4277	   -12.5885	   -12.5046	
   -10.9100	   -17.2043	    -9.1476	   -13.0081	   -15.5258	   -15.0223	    -4.5319	   -14.7705	   -14.0991	   -14.6027	
   -11.8332	   -18.2953	    -9.1476	   -13.4277	   -17.6239	   -15.5258	    -6.5460	   -15.7776	   -15.2740	   -16.5329	
   -12.4207	   -19.2184	    -9.1476	   -13.1760	   -19.6381	   -15.4419	    -8.5602	   -16.2811	   -16.0294	   -18.0435	
   -12.6724	   -19.8059	    -9.1476	   -12.4207	   -21.2326	   -14.8544	   -10.3226	   -16.4490	   -16.3651	   -19.2184	
   -12.5885	   -20.1416	    -9.1476	   -11.2457	   -22.4075	   -13.9313	   -11.8332	   -16.1133	   -16.1133	   -19.8059	
   -12.2528	   -20.1416	    -9.3155	    -9.8190	   -22.9950	   -12.5885	   -13.0920	   -15.3580	   -15.3580	   -19.8059	
   -11.7493	   -19.9738	    -9.7351	    -8.3923	   -22.9111	   -11.0779	   -13.9313	   -14.1830	   -14.1830	   -19.3024	
   -11.2457	   -19.5541	   -10.4065	    -6.7978	   -22.2397	    -9.3994	   -14.4348	   -12.8403	   -12.7563	   -18.2114	
   -10.6583	   -18.8828	   -11.4975	    -5.3711	   -20.9808	    -7.8049	   -14.6027	   -11.2457	   -10.9940	   -16.7007	
   -10.1547	   -18.1274	   -12.6724	    -4.0283	   -19.3024	    -6.2943	   -14.5187	    -9.6512	    -9.2316	   -14.9384	
    -9.8190	   -17.3721	   -14.0152	    -3.1891	   -17.4561	    -5.1193	   -14.0991	    -8.2245	    -7.5531	   -13.0081	
    -9.5673	   -16.6168	   -15.1062	    -2.7695	   -15.6097	    -4.3640	   -13.5117	    -7.1335	    -6.0425	   -11.1618	
    -9.3994	   -16.0294	   -15.9454	    -3.0212	   -13.9313	    -4.1122	   -12.6724	    -6.3782	    -4.8676	    -9.5673	
    -9.3155	   -15.6937	   -16.5329	    -3.8605	   -12.5885	    -4.3640	   -11.7493	    -6.1264	    -4.1122	    -8.3923	
    -9.2316	   -15.4419	   -16.7847	    -5.2032	   -11.7493	    -5.1193	   -10.7422	    -6.2943	    -3.8605	    -7.7209	
    -9.2316	   -15.4419	   -16.9525	    -6.9656	   -11.3297	    -6.3782	    -9.7351	    -7.0496	    -4.1962	    -7.6370	
    -9.3155	   -15.6937	   -17.2043	    -9.1476	   -11.4975	    -8.0566	    -8.8959	    -8.3084	    -5.0354	    -8.2245	
    -9.4833	   -16.1133	   -17.6239	   -11.4975	   -12.2528	    -9.9869	    -8.2245	    -9.9869	    -6.3782	    -9.3994	
    -9.7351	   -16.7007	   -18.2953	   -14.0152	   -13.3438	   -12.1689	    -7.7209	   -12.0850	    -8.2245	   -11.0779	
   -10.0708	   -17.3721	   -19.0506	   -16.4490	   -14.7705	   -14.3509	    -7.5531	   -14.3509	   -10.4904	   -13.0081	
   -10.3226	   -18.0435	   -19.8898	   -18.6310	   -16.1972	   -16.4490	    -7.5531	   -16.5329	   -12.8403	   -15.1062	
   -10.5743	   -18.6310	   -20.7291	   -20.3934	   -17.5400	   -18.2114	    -7.8049	   -18.6310	   -15.1062	   -17.1204	
   -10.7422	   -19.0506	   -21.4844	   -21.6522	   -18.6310	   -19.4702	    -8.2245	   -20.3094	   -17.2043	   -18.7988	
   -10.9940	   -19.4702	   -21.9879	   -22.2397	   -19.4702	   -20.2255	    -8.8120	   -21.4844	   -18.7149	   -20.0577	
   -11.2457	   -19.8059	   -22.2397	   -22.0718	   -20.0577	   -20.3934	    -9.6512	   -22.0718	   -19.5541	   -20.6451	
   -11.4975	   -20.1416	   -22.1558	   -21.3165	   -20.3934	   -19.9738	   -10.6583	   -22.0718	   -19.8059	   -20.7291	
   -11.7493	   -20.2255	   -21.6522	   -19.9738	   -20.3934	   -19.0506	   -11.7493	   -21.5683	   -19.4702	   -20.2255	
   -11.9171	   -20.1416	   -20.8130	   -18.2953	   -20.1416	   -17.7917	   -12.9242	   -20.5612	   -18.7149	   -19.3863	
   -11.9171	   -19.8898	   -19.5541	   -16.5329	   -19.7220	   -16.2811	   -13.8474	   -19.2184	   -17.6239	   -18.1274	
   -11.8332	   -19.3863	   -18.2953	   -14.6866	   -19.1345	   -14.6866	   -14.4348	   -17.7078	   -16.3651	   -16.7007	
   -11.4136	   -18.6310	   -17.0364	   -12.9242	   -18.4631	   -13.1760	   -14.6866	   -16.1133	   -15.0223	   -15.1062	
   -10.9940	   -17.8757	   -15.9454	   -11.4136	   -17.8757	   -11.6653	   -14.4348	   -14.5187	   -13.6795	   -13.5956	
   -10.4904	   -17.0364	   -15.1062	    -9.9869	   -17.2882	   -10.3226	   -13.6795	   -12.9242	   -12.3367	   -12.0010	
    -9.9030	   -16.2811	   -14.6866	    -8.5602	   -16.7847	    -8.9798	   -12.6724	   -11.4975	   -10.9940	   -10.6583	
    -9.4833	   -15.6097	   -14.4348	    -7.2174	   -16.2811	    -7.7209	   -11.5814	   -10.1547	    -9.8190	    -9.3994	
    -9.0637	   -15.1062	   -14.5187	    -5.9586	   -15.9454	    -6.4621	   -10.4904	    -8.9798	    -8.8120	    -8.3923	
    -8.8120	   -14.7705	   -14.8544	    -4.6997	   -15.6937	    -5.2872	    -9.6512	    -8.0566	    -7.9727	    -7.7209	
    -8.5602	   -14.5187	   -15.1901	    -3.6926	   -15.5258	    -4.3640	    -9.0637	    -7.3013	    -7.3853	    -7.3853	
    -8.3084	   -14.3509	   -15.5258	    -2.8534	   -15.3580	    -3.6087	    -8.8120	    -6.8817	    -7.0496	    -7.3013	
    -8.0566	   -14.2670	   -15.8615	    -2.2659	   -15.3580	    -3.1891	    -8.8959	    -6.7978	    -7.1335	    -7.6370	
    -7.8888	   -14.2670	   -15.8615	    -2.1820	   -15.3580	    -3.1052	    -9.2316	    -6.9656	    -7.3853	    -8.2245	
    -7.7209	   -14.2670	   -15.7776	    -2.5177	   -15.4419	    -3.4409	    -9.7351	    -7.5531	    -8.0566	    -9.0637	
    -7.7209	   -14.4348	   -15.3580	    -3.3569	   -15.6097	    -4.2801	   -10.4065	    -8.4763	    -8.9798	   -10.1547	
    -7.7209	   -14.6866	   -14.7705	    -4.6997	   -15.9454	    -5.4550	   -11.1618	    -9.6512	   -10.0708	   -11.4136	
    -7.8049	   -14.8544	   -14.0991	    -6.4621	   -16.2811	    -7.0496	   -11.7493	   -10.9100	   -11.2457	   -12.5885	
    -7.6370	   -14.9384	   -13.2599	    -8.3923	   -16.5329	    -8.7280	   -12.1689	   -12.2528	   -12.4207	   -13.5956	
    -7.3013	   -14.6866	   -12.3367	   -10.2386	   -16.6168	   -10.4065	   -12.2528	   -13.5117	   -13.3438	   -14.3509	
    -6.6299	   -14.1830	   -11.3297	   -11.9171	   -16.4490	   -11.9171	   -11.9171	   -14.4348	   -14.0152	   -14.6866	
    -5.7907	   -13.5117	   -10.3226	   -13.3438	   -16.1133	   -13.1760	   -11.3297	   -15.1062	   -14.2670	   -14.7705	
    -4.8676	   -12.5885	    -9.3155	   -14.5187	   -15.4419	   -14.1830	   -10.4904	   -15.5258	   -14.3509	   -14.5187	
    -4.0283	   -11.8332	    -8.5602	   -15.4419	   -14.6866	   -14.9384	    -9.6512	   -15.7776	   -14.1830	   -14.0152	
    -3.5248	   -11.1618	    -7.9727	   -16.1972	   -13.9313	   -15.5258	    -8.8120	   -15.8615	   -13.8474	   -13.5117	
    -3.3569	   -10.6583	    -7.5531	   -16.6168	   -13.2599	   -15.7776	    -8.1406	   -15.8615	   -13.5117	   -13.0920	
    -3.5248	   -10.4065	    -7.3853	   -16.7007	   -12.7563	   -15.6937	    -7.6370	   -15.6937	   -13.1760	   -12.6724	
    -3.7766	   -10.3226	    -7.3853	   -16.2811	   -12.4207	   -15.2740	    -7.3013	   -15.4419	   -12.9242	   -12.4207	
    -4.1122	   -10.3226	    -7.3853	   -15.3580	   -12.2528	   -14.4348	    -7.2174	   -14.9384	   -12.6724	   -12.3367	
    -4.2801	   -10.3226	    -7.4692	   -13.9313	   -12.0850	   -13.2599	    -7.3013	   -14.3509	   -12.4207	   -12.4207	
    -4.1962	   -10.1547	    -7.6370	   -12.0850	   -12.0850	   -11.8332	    -7.6370	   -13.6795	   -12.2528	   -12.5885	
    -3.7766	    -9.9030	    -7.7209	   -10.0708	   -12.1689	   -10.2386	    -8.1406	   -12.9242	   -12.1689	   -12.8403	
    -3.1891	    -9.5673	    -7.8049	    -7.9727	   -12.3367	    -8.5602	    -8.8120	   -12.0850	   -12.0850	   -13.2599	
    -2.5177	    -9.1476	    -7.9727	    -5.8746	   -12.7563	    -6.8817	    -9.6512	   -11.3297	   -12.0850	   -13.5956	
    -1.8463	    -8.8120	    -8.1406	    -3.8605	   -13.2599	    -5.2872	   -10.5743	   -10.5743	   -12.0010	   -13.9313	
    -1.0910	    -8.4763	    -8.3923	    -1.8463	   -13.9313	    -3.7766	   -11.4975	    -9.8190	   -11.9171	   -14.2670	
    -0.5035	    -8.1406	    -8.7280	     0.0000	   -14.6866	    -2.3499	   -12.2528	    -8.9798	   -11.6653	   -14.4348	
     0.0839	    -7.8888	    -8.9798	     1.6785	   -15.6097	    -1.0071	   -12.9242	    -8.1406	   -11.4136	   -14.4348	
     0.6714	    -7.7209	    -9.3155	     3.2730	   -16.5329	     0.1678	   -13.4277	    -7.3013	   -11.0779	   -14.3509	
     1.0910	    -7.6370	    -9.5673	     4.6158	   -17.5400	     1.3428	   -13.7634	    -6.3782	   -10.5743	   -14.0991	
     1.3428	    -7.5531	    -9.9030	     5.8746	   -18.6310	     2.3499	   -13.9313	    -5.4550	    -9.9869	   -13.6795	
     1.4267	    -7.6370	   -10.3226	     6.9656	   -19.7220	     3.3569	   -13.9313	    -4.5319	    -9.3155	   -13.0920	
     1.4267	    -7.8888	   -10.7422	     7.9727	   -20.7291	     4.1962	   -13.8474	    -3.5248	    -8.4763	   -12.3367	
     1.3428	    -8.1406	   -11.2457	     8.8120	   -21.7361	     4.9515	   -13.5956	    -2.6016	    -7.7209	   -11.4136	
     1.2589	    -8.4763	   -11.7493	     9.4833	   -22.4075	     5.6229	   -13.3438	    -1.7624	    -6.8817	   -10.4065	
     1.3428	    -8.7280	   -12.2528	     9.9869	   -22.7432	     6.0425	   -13.0920	    -1.0071	    -6.1264	    -9.4833	
     1.5106	    -8.8120	   -12.5046	    10.2386	   -22.4915	     6.3782	   -12.7563	    -0.3357	    -5.4550	    -8.5602	
     1.8463	    -8.8120	   -12.5885	    10.3226	   -21.7361	     6.5460	   -12.5885	     0.0839	    -4.7836	    -7.8888	
     2.2659	    -8.6441	   -12.4207	    10.0708	   -20.3094	     6.4621	   -12.4207	     0.4196	    -4.2801	    -7.3853	
     2.6855	    -8.3923	   -11.9171	     9.4833	   -18.3792	     6.2103	   -12.2528	     0.5875	    -3.8605	    -7.1335	
     3.1891	    -7.8888	   -10.9940	     8.3923	   -16.1133	     5.6229	   -12.1689	     0.5875	    -3.5248	    -6.9656	
     3.6926	    -7.3853	    -9.8190	     7.0496	   -13.6795	     4.7836	   -12.0850	     0.4196	    -3.1891	    -6.8817	
     4.2801	    -6.7139	    -8.3923	     5.3711	   -11.3297	     3.7766	   -11.8332	     0.1678	    -2.8534	    -6.7978	
     4.9515	    -6.0425	    -6.9656	     3.5248	    -9.0637	     2.6855	   -11.4975	    -0.1678	    -2.6855	    -6.7139	
     5.4550	    -5.3711	    -5.5389	     1.7624	    -7.0496	     1.5106	   -10.8261	    -0.5875	    -2.6016	    -6.6299	
     5.7907	    -4.8676	    -4.2801	     0.1678	    -5.3711	     0.4196	    -9.9869	    -1.0910	    -2.6855	    -6.6299	
     5.7907	    -4.5319	    -3.2730	    -1.2589	    -4.1122	    -0.5875	    -9.0637	    -1.7624	    -3.1052	    -6.7978	
     5.2872	    -4.6158	    -2.6855	    -2.6016	    -3.2730	    -1.7624	    -8.1406	    -2.6016	    -3.6926	    -6.9656	
     4.1962	    -5.1193	    -2.5177	    -4.1122	    -2.7695	    -3.0212	    -7.3013	    -3.6087	    -4.5319	    -7.2174	
     2.6016	    -6.0425	    -2.6855	    -5.7068	    -2.6855	    -4.4479	    -6.7978	    -4.8676	    -5.4550	    -7.5531	
     0.5035	    -7.3013	    -3.1891	    -7.3853	    -2.9373	    -5.9586	    -6.4621	    -6.1264	    -6.3782	    -7.7209	
    -1.7624	    -8.6441	    -3.9444	    -8.9798	    -3.4409	    -7.3853	    -6.3782	    -7.3013	    -7.2174	    -7.8888	
    -4.0283	    -9.9030	    -4.7836	   -10.3226	    -3.9444	    -8.5602	    -6.3782	    -8.3084	    -7.8049	    -7.8049	
    -6.1264	   -10.9940	    -5.5389	   -11.3297	    -4.4479	    -9.6512	    -6.4621	    -8.9798	    -8.1406	    -7.7209	
    -7.8888	   -11.7493	    -6.2943	   -12.2528	    -4.9515	   -10.4904	    -6.6299	    -9.5673	    -8.3084	    -7.5531	
    -9.2316	   -12.2528	    -6.7978	   -13.0920	    -5.3711	   -11.2457	    -6.7139	    -9.9869	    -8.3923	    -7.4692	
    -9.9869	   -12.4207	    -7.3013	   -14.0152	    -5.8746	   -12.0010	    -6.7978	   -10.4065	    -8.3923	    -7.4692	
   -10.2386	   -12.2528	    -7.6370	   -14.9384	    -6.2943	   -12.6724	    -6.6299	   -10.8261	    -8.5602	    -7.7209	
    -9.9030	   -11.7493	    -7.8049	   -15.6937	    -6.7139	   -13.2599	    -6.2103	   -11.1618	    -8.7280	    -8.0566	
    -9.0637	   -11.1618	    -7.9727	   -16.2811	    -7.1335	   -13.6795	    -5.4550	   -11.5814	    -9.0637	    -8.5602	
    -7.8049	   -10.3226	    -8.1406	   -16.6168	    -7.5531	   -13.8474	    -4.4479	   -11.9171	    -9.4833	    -9.1476	
    -6.2943	    -9.5673	    -8.3923	   -16.5329	    -7.9727	   -13.9313	    -3.3569	   -12.2528	   -10.0708	    -9.9869	
    -4.7836	    -8.9798	    -8.8120	   -16.2811	    -8.5602	   -13.8474	    -2.3499	   -12.5046	   -10.7422	   -10.8261	
    -3.4409	    -8.4763	    -9.3155	   -15.7776	    -9.2316	   -13.5956	    -1.6785	   -12.8403	   -11.4975	   -11.8332	
    -2.5177	    -8.3084	    -9.9869	   -15.1901	    -9.9030	   -13.3438	    -1.4267	   -13.1760	   -12.3367	   -12.8403	
    -2.0142	    -8.3923	   -10.8261	   -14.4348	   -10.5743	   -13.0081	    -1.7624	   -13.4277	   -13.2599	   -13.7634	
    -2.0981	    -8.7280	   -11.6653	   -13.6795	   -11.1618	   -12.6724	    -2.6016	   -13.6795	   -14.0152	   -14.6027	
    -2.6016	    -9.3994	   -12.3367	   -12.9242	   -11.6653	   -12.3367	    -3.9444	   -13.9313	   -14.6027	   -15.2740	
    -3.4409	   -10.2386	   -12.7563	   -12.1689	   -12.0010	   -11.9171	    -5.6229	   -14.0152	   -15.0223	   -15.5258	
    -4.4479	   -11.1618	   -12.7563	   -11.4136	   -12.0850	   -11.4975	    -7.3853	   -14.0152	   -14.9384	   -15.4419	
    -5.5389	   -12.0010	   -12.5046	   -10.5743	   -12.0010	   -10.9100	    -8.9798	   -13.8474	   -14.6027	   -14.9384	
    -6.5460	   -12.7563	   -12.0010	    -9.6512	   -11.7493	   -10.2386	   -10.0708	   -13.5117	   -13.8474	   -14.0991	
    -7.4692	   -13.2599	   -11.2457	    -8.6441	   -11.3297	    -9.4833	   -10.4904	   -13.0081	   -12.7563	   -12.9242	
    -8.1406	   -13.6795	   -10.5743	    -7.5531	   -10.8261	    -8.7280	   -10.0708	   -12.3367	   -11.5814	   -11.5814	
    -8.6441	   -13.9313	    -9.9030	    -6.7139	   -10.4904	    -7.9727	    -9.0637	   -11.6653	   -10.4065	   -10.1547	
    -8.8959	   -14.0152	    -9.4833	    -6.2103	   -10.1547	    -7.4692	    -7.4692	   -11.0779	    -9.3994	    -8.8120	
    -9.0637	   -13.9313	    -9.0637	    -6.1264	    -9.9869	    -7.3013	    -5.7068	   -10.5743	    -8.4763	    -7.7209	
    -8.9798	   -13.6795	    -8.7280	    -6.4621	    -9.9030	    -7.3013	    -3.8605	   -10.1547	    -7.8049	    -6.7978	
    -8.7280	   -13.1760	    -8.3923	    -7.1335	    -9.8190	    -7.5531	    -2.1820	    -9.7351	    -7.3013	    -6.1264	
    -8.3084	   -12.5885	    -7.9727	    -8.1406	    -9.8190	    -8.0566	    -0.7553	    -9.3994	    -6.8817	    -5.6229	
    -7.8049	   -11.9171	    -7.5531	    -9.2316	    -9.8190	    -8.5602	     0.2518	    -9.1476	    -6.6299	    -5.4550	
    -7.1335	   -11.1618	    -7.0496	   -10.5743	    -9.7351	    -9.3155	     1.0071	    -8.8959	    -6.3782	    -5.3711	
    -6.5460	   -10.4904	    -6.5460	   -11.9171	    -9.6512	   -10.1547	     1.3428	    -8.8959	    -6.2943	    -5.5389	
    -6.0425	    -9.9869	    -6.0425	   -13.4277	    -9.5673	   -11.1618	     1.4267	    -9.1476	    -6.4621	    -5.8746	
    -5.7068	    -9.6512	    -5.7068	   -14.8544	    -9.3994	   -12.2528	     1.2589	    -9.6512	    -6.6299	    -6.4621	
    -5.5389	    -9.5673	    -5.5389	   -16.1133	    -9.2316	   -13.5117	     0.9232	   -10.4065	    -7.0496	    -7.0496	
    -5.6229	    -9.6512	    -5.4550	   -17.2043	    -9.0637	   -14.6866	     0.5035	   -11.2457	    -7.4692	    -7.7209	
    -5.8746	    -9.9869	    -5.4550	   -17.9596	    -8.8120	   -15.7776	     0.0839	   -12.1689	    -8.0566	    -8.3923	
    -6.1264	   -10.3226	    -5.5389	   -18.3792	    -8.4763	   -16.6168	    -0.2518	   -13.0920	    -8.5602	    -8.8959	
    -6.3782	   -10.5743	    -5.7068	   -18.5471	    -7.9727	   -17.2882	    -0.4196	   -13.9313	    -8.9798	    -9.3155	
    -6.4621	   -10.8261	    -5.8746	   -18.4631	    -7.4692	   -17.7078	    -0.5035	   -14.5187	    -9.4833	    -9.5673	
    -6.5460	   -10.9100	    -6.1264	   -18.2953	    -6.8817	   -17.9596	    -0.4196	   -15.0223	    -9.9030	    -9.7351	
    -6.6299	   -10.9940	    -6.3782	   -18.1274	    -6.3782	   -18.0435	    -0.1678	   -15.2740	   -10.3226	    -9.9030	
    -6.7978	   -10.9940	    -6.7139	   -17.9596	    -5.9586	   -18.0435	     0.1678	   -15.4419	   -10.9100	   -10.1547	
    -7.0496	   -11.0779	    -7.1335	   -17.7917	    -5.6229	   -17.9596	     0.5035	   -15.5258	   -11.5814	   -10.4904	
    -7.3853	   -11.2457	    -7.5531	   -17.7078	    -5.6229	   -17.8757	     0.6714	   -15.6097	   -12.5046	   -10.9940	
    -7.9727	   -11.4975	    -7.9727	   -17.6239	    -5.8746	   -17.7917	     0.6714	   -15.6937	   -13.5117	   -11.6653	
    -8.7280	   -11.8332	    -8.3923	   -17.5400	    -6.5460	   -17.7078	     0.2518	   -15.7776	   -14.5187	   -12.3367	
    -9.4833	   -12.2528	    -8.8120	   -17.3721	    -7.5531	   -17.6239	    -0.6714	   -15.8615	   -15.5258	   -13.0920	
   -10.2386	   -12.7563	    -9.2316	   -17.2043	    -8.8959	   -17.4561	    -2.0142	   -15.9454	   -16.2811	   -13.8474	
   -10.9100	   -13.3438	    -9.7351	   -17.1204	   -10.4065	   -17.3721	    -3.6926	   -16.0294	   -17.0364	   -14.6027	
   -11.4975	   -13.8474	   -10.4904	   -17.2043	   -12.1689	   -17.2882	    -5.7907	   -16.1972	   -17.5400	   -15.2740	
   -11.9171	   -14.4348	   -11.4136	   -17.5400	   -14.0991	   -17.5400	    -8.1406	   -16.5329	   -18.1274	   -15.9454	
   -12.2528	   -15.1062	   -12.5046	   -18.2114	   -16.0294	   -17.9596	   -10.5743	   -17.1204	   -18.6310	   -16.7007	
   -12.5885	   -15.7776	   -13.7634	   -19.2184	   -17.9596	   -18.5471	   -13.0081	   -17.7917	   -19.2184	   -17.3721	
   -13.0081	   -16.4490	   -15.1062	   -20.3934	   -19.8898	   -19.3863	   -15.4419	   -18.6310	   -19.7220	   -18.1274	
   -13.3438	   -17.2043	   -16.3651	   -21.5683	   -21.4844	   -20.2255	   -17.5400	   -19.5541	   -20.2255	   -18.6310	
   -13.6795	   -17.8757	   -17.2882	   -22.6593	   -22.7432	   -20.9808	   -19.0506	   -20.2255	   -20.4773	   -19.0506	
   -13.9313	   -18.3792	   -17.9596	   -23.5825	   -23.4985	   -21.5683	   -19.9738	   -20.7291	   -20.5612	   -19.1345	
   -13.8474	   -18.6310	   -18.0435	   -24.4217	   -23.6664	   -21.9879	   -19.9738	   -21.0648	   -20.3934	   -18.8828	
   -13.5117	   -18.5471	   -17.7078	   -25.1770	   -23.3307	   -22.3236	   -19.0506	   -20.9808	   -20.0577	   -18.2114	
   -12.9242	   -18.2953	   -17.1204	   -25.8484	   -22.6593	   -22.4915	   -17.3721	   -20.7291	   -19.4702	   -17.2043	
   -12.0850	   -17.7917	   -16.2811	   -26.2680	   -21.7361	   -22.4915	   -15.1901	   -20.3094	   -18.6310	   -15.9454	
   -11.2457	   -17.2882	   -15.5258	   -26.4359	   -20.8130	   -22.4075	   -12.7563	   -19.6381	   -17.7917	   -14.6027	
   -10.4065	   -16.7847	   -15.0223	   -26.2680	   -19.8898	   -21.9879	   -10.4065	   -18.8828	   -16.8686	   -13.2599	
    -9.7351	   -16.4490	   -14.6027	   -25.5966	   -18.9667	   -21.4844	    -8.3084	   -18.1274	   -16.0294	   -12.0850	
    -9.1476	   -16.1133	   -14.3509	   -24.5056	   -18.1274	   -20.6451	    -6.6299	   -17.2882	   -15.3580	   -11.2457	
    -8.7280	   -15.8615	   -14.0991	   -23.1628	   -17.3721	   -19.7220	    -5.4550	   -16.4490	   -14.7705	   -10.6583	
    -8.1406	   -15.5258	   -13.5956	   -21.4844	   -16.6168	   -18.7149	    -4.6997	   -15.6937	   -14.2670	   -10.3226	
    -7.5531	   -15.1062	   -12.7563	   -19.6381	   -15.8615	   -17.6239	    -4.4479	   -15.0223	   -13.9313	   -10.1547	
    -6.6299	   -14.4348	   -11.4975	   -17.7078	   -15.0223	   -16.4490	    -4.5319	   -14.4348	   -13.5117	   -10.0708	
    -5.6229	   -13.5956	   -10.0708	   -15.7776	   -14.0991	   -15.2740	    -4.8676	   -13.7634	   -13.0920	   -10.0708	
    -4.4479	   -12.5046	    -8.5602	   -13.8474	   -13.0920	   -14.0991	    -5.2872	   -13.0920	   -12.5046	   -10.0708	
    -3.2730	   -11.4136	    -7.3013	   -12.0010	   -12.0850	   -13.0081	    -5.7907	   -12.3367	   -11.8332	    -9.9869	
    -2.4338	   -10.3226	    -6.4621	   -10.3226	   -10.9940	   -11.9171	    -6.3782	   -11.5814	   -11.1618	    -9.8190	
    -2.0142	    -9.4833	    -6.2103	    -8.9798	    -9.9030	   -11.0779	    -6.9656	   -10.9100	   -10.5743	    -9.5673	
    -2.0981	    -8.9798	    -6.3782	    -8.1406	    -8.8959	   -10.4065	    -7.6370	   -10.3226	    -9.9869	    -9.3155	
    -2.7695	    -8.9798	    -6.8817	    -7.8049	    -7.9727	   -10.0708	    -8.3084	    -9.9869	    -9.6512	    -8.9798	
    -3.9444	    -9.3994	    -7.6370	    -7.9727	    -7.2174	   -10.0708	    -8.8959	    -9.8190	    -9.4833	    -8.6441	
    -5.5389	   -10.2386	    -8.4763	    -8.5602	    -6.7139	   -10.4065	    -9.1476	    -9.9869	    -9.4833	    -8.3084	
    -7.4692	   -11.4136	    -9.2316	    -9.4833	    -6.3782	   -10.9940	    -9.1476	   -10.3226	    -9.5673	    -7.9727	
    -9.4833	   -12.8403	    -9.8190	   -10.4904	    -6.2943	   -11.7493	    -8.8120	   -10.8261	    -9.8190	    -7.7209	
   -11.4975	   -14.2670	   -10.4065	   -11.6653	    -6.3782	   -12.5885	    -7.9727	   -11.4136	   -10.0708	    -7.3853	
   -13.2599	   -15.6097	   -10.8261	   -12.6724	    -6.6299	   -13.4277	    -6.8817	   -12.0850	   -10.3226	    -7.2174	
   -14.5187	   -16.6168	   -11.2457	   -13.5117	    -7.0496	   -14.1830	    -5.6229	   -12.6724	   -10.5743	    -7.0496	
   -15.3580	   -17.2882	   -11.5814	   -14.0152	    -7.5531	   -14.7705	    -4.4479	   -13.2599	   -10.8261	    -6.9656	
   -15.6097	   -17.5400	   -11.8332	   -14.1830	    -8.1406	   -15.1062	    -3.6087	   -13.7634	   -11.0779	    -6.9656	
   -15.3580	   -17.4561	   -12.0850	   -13.8474	    -8.9798	   -15.1901	    -3.1052	   -14.0991	   -11.2457	    -7.1335	
   -14.7705	   -17.0364	   -12.3367	   -13.2599	    -9.9030	   -15.1062	    -3.0212	   -14.3509	   -11.4975	    -7.3853	
   -13.7634	   -16.5329	   -12.5885	   -12.3367	   -10.9100	   -14.6866	    -3.2730	   -14.5187	   -11.7493	    -7.7209	
   -12.5046	   -15.7776	   -12.8403	   -11.1618	   -12.0850	   -14.1830	    -3.6926	   -14.6027	   -12.0850	    -8.1406	
   -10.9100	   -14.8544	   -13.0081	    -9.9869	   -13.1760	   -13.5956	    -4.1962	   -14.5187	   -12.3367	    -8.6441	
    -9.2316	   -13.8474	   -13.1760	    -8.7280	   -14.1830	   -12.9242	    -4.6997	   -14.4348	   -12.6724	    -9.0637	
    -7.4692	   -12.8403	   -13.3438	    -7.6370	   -14.9384	   -12.2528	    -5.2032	   -14.3509	   -12.8403	    -9.5673	
    -5.7068	   -11.8332	   -13.3438	    -6.7139	   -15.5258	   -11.6653	    -5.8746	   -14.0991	   -13.0920	   -10.0708	
    -4.1122	   -10.9100	   -13.2599	    -5.8746	   -15.6937	   -11.0779	    -6.5460	   -13.8474	   -13.0920	   -10.4065	
    -2.6016	    -9.9869	   -12.9242	    -5.2032	   -15.4419	   -10.4065	    -7.3013	   -13.4277	   -12.9242	   -10.5743	
    -1.1749	    -9.0637	   -12.3367	    -4.5319	   -14.8544	    -9.7351	    -8.0566	   -12.8403	   -12.5046	   -10.4904	
     0.0839	    -8.1406	   -11.6653	    -3.8605	   -13.9313	    -8.9798	    -8.6441	   -12.0010	   -11.9171	   -10.1547	
     1.0910	    -7.3013	   -10.8261	    -3.2730	   -12.8403	    -8.2245	    -8.9798	   -10.9940	   -11.0779	    -9.6512	
     1.8463	    -6.5460	   -10.0708	    -2.7695	   -11.7493	    -7.4692	    -9.2316	    -9.9030	   -10.1547	    -8.8959	
     2.1820	    -5.9586	    -9.3155	    -2.3499	   -10.6583	    -6.7978	    -9.1476	    -8.8959	    -9.2316	    -8.0566	
     2.2659	    -5.4550	    -8.7280	    -2.0981	    -9.6512	    -6.2103	    -8.8120	    -7.8888	    -8.3923	    -7.2174	
     2.1820	    -5.0354	    -8.1406	    -1.9302	    -8.8120	    -5.7907	    -8.1406	    -6.9656	    -7.5531	    -6.3782	
     1.9302	    -4.6997	    -7.7209	    -1.9302	    -8.1406	    -5.4550	    -7.1335	    -6.1264	    -6.7139	    -5.7068	
     1.6785	    -4.4479	    -7.3013	    -2.0981	    -7.5531	    -5.2872	    -6.0425	    -5.4550	    -6.0425	    -5.1193	
     1.5106	    -4.1122	    -6.9656	    -2.4338	    -7.2174	    -5.2032	    -4.8676	    -4.8676	    -5.5389	    -4.8676	
     1.2589	    -3.9444	    -6.7978	    -2.9373	    -7.1335	    -5.2032	    -3.8605	    -4.6158	    -5.2872	    -5.0354	
     1.0910	    -3.8605	    -6.7978	    -3.6087	    -7.3013	    -5.3711	    -3.1052	    -4.5319	    -5.2872	    -5.4550	
     0.9232	    -3.8605	    -6.8817	    -4.2801	    -7.6370	    -5.6229	    -2.6855	    -4.6997	    -5.4550	    -6.2103	
     0.8392	    -3.9444	    -7.2174	    -4.7836	    -8.1406	    -5.7907	    -2.6016	    -5.0354	    -5.7907	    -7.0496	
     0.7553	    -4.1122	    -7.7209	    -5.2032	    -8.6441	    -5.9586	    -2.8534	    -5.4550	    -6.0425	    -8.0566	
     0.7553	    -4.1962	    -8.3084	    -5.2032	    -9.2316	    -5.9586	    -3.2730	    -5.7907	    -6.3782	    -8.9798	
     0.8392	    -4.3640	    -8.8959	    -4.9515	    -9.6512	    -5.7907	    -3.8605	    -6.2103	    -6.5460	    -9.9030	
     1.0071	    -4.4479	    -9.5673	    -4.3640	    -9.9869	    -5.3711	    -4.4479	    -6.5460	    -6.7139	   -10.6583	
     1.1749	    -4.5319	   -10.0708	    -3.5248	   -10.1547	    -4.9515	    -4.9515	    -6.7978	    -6.8817	   -11.2457	
     1.4267	    -4.4479	   -10.3226	    -2.4338	   -10.0708	    -4.3640	    -5.3711	    -6.8817	    -6.9656	   -11.7493	
     1.5945	    -4.4479	   -10.3226	    -1.2589	    -9.8190	    -3.6926	    -5.5389	    -6.9656	    -6.9656	   -12.0850	
     1.6785	    -4.3640	    -9.9869	     0.1678	    -9.2316	    -2.9373	    -5.3711	    -6.8817	    -6.9656	   -12.0850	
     1.8463	    -4.1122	    -9.1476	     1.7624	    -8.3923	    -2.0981	    -4.9515	    -6.6299	    -6.7139	   -11.8332	
     2.0981	    -3.6926	    -7.8888	     3.6087	    -7.3853	    -1.0910	    -4.1962	    -6.1264	    -6.3782	   -11.3297	
     2.3499	    -3.1891	    -6.2943	     5.6229	    -6.3782	     0.1678	    -3.1052	    -5.3711	    -5.7068	   -10.4904	
     2.6855	    -2.5177	    -4.6158	     7.8049	    -5.3711	     1.5106	    -1.8463	    -4.3640	    -4.9515	    -9.3155	
     3.1052	    -1.6785	    -2.9373	     9.9869	    -4.4479	     3.1052	    -0.5035	    -3.2730	    -3.9444	    -7.9727	
     3.6926	    -0.7553	    -1.2589	    12.1689	    -3.8605	     4.6997	     0.9232	    -2.0142	    -2.8534	    -6.4621	
     4.3640	     0.2518	     0.2518	    14.0152	    -3.4409	     6.2103	     2.1820	    -0.8392	    -1.6785	    -4.8676	
     5.2032	     1.4267	     1.6785	    15.4419	    -3.1891	     7.5531	     3.3569	     0.2518	    -0.5035	    -3.2730	
     6.2943	     2.6016	     3.1052	    16.4490	    -3.1052	     8.6441	     4.1122	     1.2589	     0.6714	    -1.7624	
     7.6370	     3.8605	     4.5319	    16.7847	    -2.9373	     9.4833	     4.4479	     2.1820	     1.5945	    -0.4196	
     9.0637	     5.1193	     5.7068	    16.3651	    -2.7695	     9.8190	     4.1962	     2.7695	     2.4338	     0.6714	
    10.4904	     6.2103	     6.5460	    15.1901	    -2.3499	     9.6512	     3.4409	     3.0212	     2.9373	     1.4267	
    11.6653	     6.9656	     6.9656	    13.0920	    -1.6785	     8.8120	     2.4338	     2.9373	     3.1052	     1.7624	
    12.4207	     7.3853	     6.9656	    10.2386	    -1.0071	     7.3853	     1.2589	     2.3499	     2.8534	     1.7624	
    12.6724	     7.3853	     6.5460	     7.0496	    -0.3357	     5.5389	     0.2518	     1.5106	     2.2659	     1.3428	
    12.4207	     6.9656	     5.8746	     3.7766	     0.1678	     3.4409	    -0.4196	     0.4196	     1.3428	     0.5875	
    11.7493	     6.1264	     5.0354	     0.7553	     0.3357	     1.3428	    -0.7553	    -0.6714	     0.3357	    -0.4196	
    10.8261	     5.1193	     4.1962	    -1.5945	     0.1678	    -0.4196	    -0.7553	    -1.6785	    -0.7553	    -1.4267	
     9.7351	     4.0283	     3.3569	    -3.2730	    -0.3357	    -1.7624	    -0.5035	    -2.4338	    -1.6785	    -2.3499	
     8.3923	     2.9373	     2.4338	    -4.1962	    -1.0071	    -2.6855	    -0.2518	    -2.8534	    -2.3499	    -3.0212	
     7.0496	     1.9302	     1.6785	    -4.5319	    -1.7624	    -3.1891	     0.0000	    -3.0212	    -2.7695	    -3.5248	
     5.6229	     1.0071	     1.0071	    -4.3640	    -2.3499	    -3.2730	     0.1678	    -2.8534	    -2.9373	    -3.7766	
     4.3640	     0.3357	     0.5035	    -3.8605	    -2.8534	    -3.0212	     0.2518	    -2.3499	    -2.8534	    -3.7766	
     3.2730	    -0.2518	     0.3357	    -3.1891	    -3.1052	    -2.6016	     0.3357	    -1.7624	    -2.4338	    -3.4409	
     2.4338	    -0.5035	     0.4196	    -2.3499	    -3.1891	    -2.0981	     0.4196	    -0.9232	    -1.7624	    -2.9373	
     2.0142	    -0.5035	     0.7553	    -1.4267	    -3.0212	    -1.4267	     0.5875	     0.0000	    -0.9232	    -2.1820	
     1.9302	    -0.2518	     1.3428	    -0.3357	    -2.6855	    -0.6714	     0.9232	     0.9232	     0.0839	    -1.3428	
     2.3499	     0.1678	     2.0142	     0.9232	    -2.1820	     0.1678	     1.3428	     1.8463	     1.2589	    -0.5035	
     3.1052	     0.9232	     2.8534	     2.4338	    -1.6785	     1.2589	     1.8463	     2.8534	     2.4338	     0.4196	
     4.1122	     1.8463	     3.7766	     4.2801	    -1.0071	     2.5177	     2.5177	     3.8605	     3.7766	     1.2589	
     5.4550	     3.0212	     4.7836	     6.4621	    -0.3357	     3.9444	     3.2730	     4.8676	     5.1193	     2.1820	
     6.9656	     4.2801	     5.8746	     8.8120	     0.4196	     5.6229	     3.9444	     5.9586	     6.4621	     3.0212	
     8.4763	     5.6229	     6.9656	    11.3297	     1.1749	     7.3013	     4.4479	     6.8817	     7.6370	     3.6926	
     9.9030	     6.9656	     7.8888	    13.5956	     1.8463	     8.9798	     4.7836	     7.8049	     8.5602	     4.1962	
    11.0779	     8.0566	     8.5602	    15.5258	     2.3499	    10.4065	     4.6997	     8.4763	     9.1476	     4.4479	
    11.9171	     8.8959	     8.9798	    16.8686	     2.7695	    11.4975	     4.4479	     8.9798	     9.3155	     4.4479	
    12.2528	     9.3155	     9.0637	    17.5400	     2.9373	    12.0850	     3.8605	     9.1476	     9.0637	     4.1962	
    12.1689	     9.3155	     8.7280	    17.3721	     2.8534	    12.0850	     3.1052	     8.9798	     8.2245	     3.6087	
    11.4975	     8.8959	     7.8888	    16.2811	     2.4338	    11.4136	     2.1820	     8.3923	     7.1335	     2.8534	
    10.3226	     7.8888	     6.7139	    14.4348	     1.7624	    10.0708	     1.3428	     7.3853	     5.7068	     2.0142	
     8.7280	     6.5460	     5.2872	    11.8332	     0.9232	     8.3084	     0.5035	     6.1264	     4.2801	     1.0910	
     6.7978	     4.8676	     3.6087	     8.8959	    -0.0839	     6.2103	    -0.0839	     4.6997	     2.9373	     0.3357	
     4.7836	     3.1891	     2.0142	     5.7068	    -0.9232	     3.9444	    -0.2518	     3.4409	     1.9302	    -0.1678	
     2.8534	     1.5945	     0.5875	     2.6855	    -1.6785	     1.8463	    -0.0839	     2.2659	     1.3428	    -0.3357	
     1.1749	     0.3357	    -0.4196	     0.0839	    -2.0142	     0.0839	     0.5035	     1.5106	     1.0910	    -0.2518	
     0.0000	    -0.5035	    -1.0071	    -2.0981	    -2.0142	    -1.1749	     1.4267	     1.0910	     1.3428	     0.2518	
    -0.5875	    -0.9232	    -1.1749	    -3.4409	    -1.6785	    -1.9302	     2.6855	     1.1749	     1.9302	     1.0071	
    -0.6714	    -0.7553	    -0.9232	    -4.1962	    -1.0910	    -2.1820	     3.9444	     1.6785	     2.7695	     2.0142	
    -0.3357	    -0.2518	    -0.3357	    -4.2801	    -0.2518	    -2.0142	     5.2872	     2.5177	     3.8605	     3.1891	
     0.4196	     0.5035	     0.3357	    -3.7766	     0.5875	    -1.4267	     6.3782	     3.5248	     5.0354	     4.2801	
     1.3428	     1.4267	     1.1749	    -2.9373	     1.4267	    -0.6714	     7.1335	     4.6997	     6.1264	     5.3711	
     2.2659	     2.3499	     2.0142	    -1.7624	     2.0142	     0.1678	     7.5531	     5.7907	     7.2174	     6.2943	
     3.1052	     3.1891	     2.8534	    -0.5875	     2.4338	     0.9232	     7.4692	     6.9656	     8.2245	     7.0496	
     3.7766	     3.6926	     3.6926	     0.5875	     2.4338	     1.6785	     6.9656	     7.8888	     8.9798	     7.6370	
     4.1122	     3.9444	     4.6158	     1.4267	     2.1820	     2.0981	     6.0425	     8.5602	     9.6512	     8.0566	
     4.2801	     4.0283	     5.6229	     1.9302	     1.7624	     2.2659	     4.8676	     8.8959	    10.1547	     8.3084	
     4.4479	     3.8605	     6.5460	     1.9302	     1.1749	     2.0981	     3.6087	     8.9798	    10.5743	     8.4763	
     4.6997	     3.7766	     7.4692	     1.5106	     0.6714	     1.7624	     2.4338	     8.8959	    10.9940	     8.6441	
     5.0354	     3.6926	     8.2245	     0.8392	     0.3357	     1.2589	     1.4267	     8.6441	    11.3297	     8.8120	
     5.4550	     3.8605	     8.8959	     0.0839	     0.1678	     0.6714	     0.9232	     8.2245	    11.6653	     8.9798	
     6.0425	     4.1122	     9.3994	    -0.8392	     0.3357	     0.1678	     0.8392	     7.8888	    11.9171	     9.2316	
     6.7139	     4.4479	     9.6512	    -1.6785	     0.7553	    -0.3357	     1.2589	     7.4692	    11.9171	     9.3155	
     7.3013	     4.9515	     9.5673	    -2.5177	     1.4267	    -0.7553	     2.2659	     7.0496	    11.7493	     9.3155	
     7.6370	     5.2872	     9.3155	    -3.5248	     2.3499	    -1.2589	     3.7766	     6.6299	    11.2457	     9.1476	
     7.7209	     5.5389	     8.7280	    -4.5319	     3.3569	    -1.8463	     5.5389	     6.2103	    10.5743	     8.8959	
     7.4692	     5.6229	     8.0566	    -5.7907	     4.3640	    -2.5177	     7.5531	     5.7068	     9.8190	     8.4763	
     6.8817	     5.5389	     7.4692	    -7.0496	     5.2032	    -3.1891	     9.4833	     5.2872	     8.9798	     8.0566	
     5.8746	     5.2032	     6.9656	    -8.3084	     5.8746	    -3.9444	    11.0779	     4.7836	     8.1406	     7.5531	
     4.6158	     4.6997	     6.5460	    -9.3155	     6.3782	    -4.5319	    12.3367	     4.3640	     7.4692	     6.9656	
     3.0212	     4.0283	     6.2943	   -10.0708	     6.6299	    -5.0354	    13.0920	     3.9444	     6.7978	     6.2943	
     1.4267	     3.1891	     5.9586	   -10.4904	     6.5460	    -5.2872	    13.4277	     3.5248	     6.1264	     5.4550	
    -0.1678	     2.4338	     5.7068	   -10.4904	     6.2943	    -5.3711	    13.2599	     3.0212	     5.3711	     4.4479	
    -1.6785	     1.5945	     5.2872	   -10.2386	     5.7068	    -5.3711	    12.6724	     2.5177	     4.5319	     3.2730	
    -2.9373	     0.7553	     4.7836	    -9.8190	     4.9515	    -5.2872	    11.7493	     1.9302	     3.6087	     1.9302	
    -4.0283	     0.0839	     4.2801	    -9.3155	     3.9444	    -5.2032	    10.5743	     1.3428	     2.6016	     0.5035	
    -4.8676	    -0.5035	     3.8605	    -8.8959	     2.8534	    -5.1193	     9.3155	     0.7553	     1.6785	    -0.9232	
    -5.2872	    -0.9232	     3.4409	    -8.5602	     1.7624	    -5.0354	     8.0566	     0.3357	     0.7553	    -2.1820	
    -5.4550	    -1.0071	     3.1891	    -8.3084	     0.8392	    -5.0354	     6.9656	     0.0000	     0.0839	    -3.1052	
    -5.2032	    -0.8392	     3.1052	    -8.0566	     0.1678	    -4.8676	     6.1264	    -0.1678	    -0.4196	    -3.6926	
    -4.6158	    -0.4196	     3.2730	    -7.7209	    -0.3357	    -4.6158	     5.6229	     0.0000	    -0.5875	    -3.8605	
    -3.8605	     0.3357	     3.6087	    -7.1335	    -0.5035	    -4.1122	     5.3711	     0.3357	    -0.5875	    -3.6926	
    -2.8534	     1.3428	     4.1122	    -6.4621	    -0.4196	    -3.4409	     5.4550	     0.9232	    -0.3357	    -3.1891	
    -1.6785	     2.4338	     4.7836	    -5.4550	    -0.0839	    -2.6016	     5.7068	     1.6785	     0.1678	    -2.3499	
    -0.3357	     3.6087	     5.5389	    -4.3640	     0.4196	    -1.5945	     5.9586	     2.5177	     0.8392	    -1.4267	
     1.0910	     4.8676	     6.3782	    -3.0212	     1.2589	    -0.4196	     6.2943	     3.5248	     1.6785	    -0.2518	
     2.6016	     6.1264	     7.1335	    -1.5106	     2.2659	     0.8392	     6.5460	     4.5319	     2.6855	     1.0910	
     4.1122	     7.2174	     7.7209	     0.0839	     3.5248	     2.1820	     6.5460	     5.4550	     3.8605	     2.3499	
     5.3711	     8.1406	     8.0566	     1.5945	     4.7836	     3.4409	     6.4621	     6.2943	     5.0354	     3.6087	
     6.3782	     8.7280	     7.9727	     3.0212	     5.9586	     4.5319	     6.0425	     6.9656	     6.1264	     4.6158	
     7.1335	     8.9798	     7.5531	     4.1962	     6.9656	     5.3711	     5.5389	     7.3013	     7.0496	     5.2872	
     7.6370	     8.8959	     6.7978	     5.1193	     7.4692	     5.9586	     4.9515	     7.3853	     7.7209	     5.7068	
     7.8888	     8.5602	     6.0425	     5.6229	     7.6370	     6.2103	     4.4479	     7.1335	     8.2245	     5.7907	
     7.8888	     8.0566	     5.3711	     5.7068	     7.3853	     6.1264	     4.1122	     6.6299	     8.3084	     5.4550	
     7.7209	     7.3853	     4.9515	     5.2872	     6.7139	     5.7068	     3.8605	     5.8746	     8.1406	     4.8676	
     7.3013	     6.5460	     4.9515	     4.5319	     5.7068	     4.9515	     3.7766	     4.9515	     7.6370	     4.0283	
     6.6299	     5.5389	     5.0354	     3.4409	     4.5319	     4.0283	     3.7766	     3.8605	     6.8817	     2.9373	
     5.7068	     4.4479	     5.2872	     2.0142	     3.2730	     2.8534	     3.7766	     2.7695	     5.9586	     1.8463	
     4.6158	     3.1891	     5.3711	     0.4196	     1.9302	     1.5945	     3.7766	     1.5945	     4.9515	     0.8392	
     3.3569	     2.0142	     5.2032	    -1.0910	     0.7553	     0.3357	     3.7766	     0.6714	     3.9444	    -0.0839	
     2.0142	     0.8392	     4.7836	    -2.4338	    -0.1678	    -0.8392	     3.7766	    -0.0839	     3.1891	    -0.6714	
     0.7553	    -0.1678	     4.0283	    -3.5248	    -0.9232	    -1.7624	     3.7766	    -0.5035	     2.7695	    -1.0071	
    -0.4196	    -1.0071	     3.1052	    -4.1962	    -1.2589	    -2.4338	     3.9444	    -0.5035	     2.6855	    -0.9232	
    -1.4267	    -1.5945	     2.1820	    -4.4479	    -1.3428	    -2.8534	     4.1122	    -0.1678	     3.0212	    -0.5875	
    -2.0981	    -1.9302	     1.3428	    -4.4479	    -1.1749	    -2.8534	     4.4479	     0.5875	     3.6087	     0.0000	
    -2.6855	    -2.0142	     0.7553	    -4.1962	    -0.8392	    -2.6855	     4.7836	     1.5106	     4.3640	     0.7553	
    -2.9373	    -2.0142	     0.4196	    -3.7766	    -0.3357	    -2.3499	     5.0354	     2.4338	     5.1193	     1.5106	
    -3.1052	    -1.9302	     0.1678	    -3.2730	     0.0839	    -2.0142	     5.2872	     3.1891	     5.7068	     2.0142	
    -3.1052	    -1.7624	     0.1678	    -2.6855	     0.5875	    -1.6785	     5.4550	     3.7766	     6.1264	     2.4338	
    -2.9373	    -1.4267	     0.2518	    -2.0142	     1.0910	    -1.2589	     5.6229	     4.1962	     6.3782	     2.5177	
    -2.6016	    -1.0071	     0.3357	    -1.2589	     1.5106	    -0.7553	     5.8746	     4.3640	     6.4621	     2.4338	
    -2.0142	    -0.4196	     0.5035	    -0.4196	     2.0142	    -0.2518	     6.1264	     4.4479	     6.4621	     2.1820	
    -1.3428	     0.2518	     0.5035	     0.3357	     2.3499	     0.2518	     6.3782	     4.4479	     6.2943	     1.5945	
    -0.7553	     0.9232	     0.4196	     1.0071	     2.5177	     0.6714	     6.5460	     4.2801	     5.9586	     0.7553	
    -0.2518	     1.4267	     0.1678	     1.2589	     2.4338	     0.7553	     6.7139	     3.7766	     5.4550	    -0.2518	
     0.0839	     1.8463	    -0.2518	     1.0071	     2.1820	     0.5035	     6.7139	     3.0212	     4.6997	    -1.5106	
     0.1678	     2.0142	    -0.8392	     0.2518	     1.5945	    -0.1678	     6.5460	     1.9302	     3.6926	    -2.7695	
     0.2518	     2.0981	    -1.4267	    -1.0071	     0.8392	    -1.3428	     6.2943	     0.6714	     2.5177	    -4.0283	
     0.2518	     2.0981	    -1.9302	    -2.8534	     0.0000	    -2.7695	     6.0425	    -0.7553	     1.3428	    -5.0354	
     0.4196	     2.0142	    -2.0981	    -5.0354	    -0.7553	    -4.4479	     5.7907	    -2.2659	     0.1678	    -5.8746	
     0.5875	     2.0981	    -1.9302	    -7.3853	    -1.2589	    -6.2103	     5.5389	    -3.6087	    -0.9232	    -6.3782	
     0.9232	     2.1820	    -1.2589	    -9.7351	    -1.3428	    -7.9727	     5.2872	    -4.8676	    -1.8463	    -6.5460	
     1.4267	     2.4338	     0.0000	   -11.6653	    -0.9232	    -9.3994	     5.0354	    -5.7068	    -2.4338	    -6.4621	
     2.0981	     2.8534	     1.6785	   -13.1760	     0.0000	   -10.4904	     4.7836	    -6.2943	    -2.8534	    -6.1264	
     2.9373	     3.5248	     3.7766	   -13.9313	     1.5106	   -11.0779	     4.5319	    -6.3782	    -2.8534	    -5.5389	
     4.0283	     4.4479	     6.2103	   -13.9313	     3.4409	   -11.1618	     4.4479	    -6.0425	    -2.5177	    -4.6997	
     5.2872	     5.5389	     8.7280	   -13.3438	     5.6229	   -10.6583	     4.4479	    -5.3711	    -1.9302	    -3.6087	
     6.8817	     6.8817	    11.2457	   -12.2528	     7.8049	    -9.7351	     4.6997	    -4.2801	    -0.9232	    -2.5177	
     8.6441	     8.3923	    13.5117	   -10.6583	     9.8190	    -8.3923	     5.0354	    -2.9373	     0.2518	    -1.3428	
    10.4065	     9.9030	    15.2740	    -8.7280	    11.5814	    -6.7139	     5.5389	    -1.4267	     1.5106	    -0.1678	
    12.0010	    11.4136	    16.5329	    -6.6299	    12.8403	    -4.8676	     5.9586	     0.1678	     2.8534	     0.7553	
    13.5117	    12.6724	    17.0364	    -4.4479	    13.5117	    -2.9373	     6.1264	     1.5945	     4.1122	     1.4267	
    14.6866	    13.7634	    16.8686	    -2.2659	    13.6795	    -1.0071	     6.1264	     2.9373	     5.2872	     1.9302	
    15.5258	    14.5187	    16.1972	    -0.0839	    13.4277	     0.8392	     5.7907	     4.1962	     6.3782	     2.1820	
    16.0294	    14.9384	    15.2740	     1.9302	    12.7563	     2.5177	     5.2872	     5.2032	     7.3013	     2.2659	
    16.0294	    14.9384	    14.2670	     3.6926	    11.8332	     4.0283	     4.6158	     5.9586	     7.8888	     2.2659	
    15.5258	    14.6027	    13.0920	     5.2872	    10.5743	     5.2872	     4.0283	     6.5460	     8.3084	     2.0981	
    14.5187	    13.8474	    11.9171	     6.3782	     9.2316	     6.2943	     3.6087	     6.7978	     8.3923	     1.9302	
    13.0081	    12.6724	    10.6583	     6.9656	     7.7209	     6.7978	     3.2730	     6.7139	     8.2245	     1.5945	
    10.9940	    11.0779	     9.2316	     7.0496	     6.1264	     6.8817	     3.0212	     6.2943	     7.8888	     1.2589	
     8.6441	     9.2316	     7.7209	     6.3782	     4.5319	     6.5460	     2.8534	     5.7068	     7.3013	     0.9232	
     6.2103	     7.3013	     6.1264	     5.1193	     3.1052	     5.7068	     2.7695	     4.9515	     6.7978	     0.7553	
     3.7766	     5.4550	     4.6997	     3.3569	     1.8463	     4.6997	     2.8534	     4.1962	     6.4621	     0.6714	
     1.5945	     3.8605	     3.5248	     1.2589	     0.8392	     3.4409	     3.1052	     3.6087	     6.3782	     0.9232	
    -0.0839	     2.6016	     2.6016	    -0.9232	     0.2518	     2.1820	     3.4409	     3.1891	     6.4621	     1.4267	
    -1.4267	     1.7624	     1.9302	    -3.0212	    -0.0839	     0.9232	     4.0283	     2.8534	     6.7978	     2.0142	
    -2.2659	     1.0910	     1.4267	    -4.9515	    -0.1678	    -0.1678	     4.5319	     2.7695	     7.2174	     2.6855	
    -2.9373	     0.7553	     1.0910	    -6.4621	    -0.1678	    -1.0910	     5.1193	     2.7695	     7.4692	     3.2730	
    -3.1891	     0.5875	     0.8392	    -7.3853	    -0.0839	    -1.7624	     5.6229	     2.7695	     7.6370	     3.7766	
    -3.2730	     0.5035	     0.6714	    -7.8049	     0.0000	    -2.0981	     5.9586	     2.9373	     7.6370	     3.9444	
    -3.0212	     0.6714	     0.5875	    -7.6370	     0.0839	    -2.0981	     6.2103	     3.1052	     7.4692	     3.9444	
    -2.5177	     0.8392	     0.5035	    -7.1335	     0.0839	    -1.9302	     6.2103	     3.1891	     7.1335	     3.6926	
    -1.7624	     1.1749	     0.4196	    -6.3782	     0.0000	    -1.5945	     6.1264	     3.2730	     6.7139	     3.2730	
    -0.7553	     1.6785	     0.3357	    -5.7068	    -0.1678	    -1.2589	     5.7907	     3.2730	     6.2103	     2.6855	
     0.5035	     2.1820	     0.3357	    -5.0354	    -0.3357	    -0.8392	     5.2872	     3.1052	     5.7068	     1.9302	
     1.9302	     2.8534	     0.4196	    -4.4479	    -0.5875	    -0.5875	     4.7836	     2.8534	     5.1193	     1.0071	
     3.5248	     3.5248	     0.5035	    -3.9444	    -0.7553	    -0.2518	     4.1962	     2.5177	     4.6158	     0.0839	
     5.1193	     4.3640	     0.8392	    -3.4409	    -0.7553	     0.0000	     3.7766	     2.1820	     4.1122	    -0.7553	
     6.6299	     5.2872	     1.2589	    -2.9373	    -0.6714	     0.3357	     3.6087	     1.9302	     3.7766	    -1.5106	
     8.0566	     6.1264	     1.8463	    -2.1820	    -0.4196	     0.8392	     3.6087	     1.8463	     3.6926	    -2.0142	
     9.3155	     7.0496	     2.5177	    -1.0910	     0.0839	     1.5106	     3.8605	     2.1820	     3.8605	    -2.2659	
    10.3226	     8.0566	     3.2730	     0.2518	     0.7553	     2.5177	     4.4479	     2.7695	     4.2801	    -2.0142	
    11.1618	     8.9798	     4.1962	     1.9302	     1.5945	     3.8605	     5.4550	     3.7766	     5.0354	    -1.5106	
    11.7493	     9.9030	     5.2032	     3.8605	     2.7695	     5.3711	     6.7139	     5.0354	     6.0425	    -0.6714	
    12.0010	    10.5743	     6.1264	     5.7068	     4.0283	     6.9656	     8.2245	     6.4621	     7.0496	     0.4196	
    11.8332	    11.0779	     6.9656	     7.4692	     5.2872	     8.4763	     9.7351	     7.8049	     8.1406	     1.4267	
    11.1618	    11.0779	     7.6370	     8.8120	     6.4621	     9.6512	    11.1618	     8.9798	     8.9798	     2.3499	
    10.1547	    10.8261	     7.9727	     9.4833	     7.3013	    10.3226	    12.3367	     9.7351	     9.4833	     3.1052	
     8.8120	    10.1547	     8.1406	     9.3994	     7.8888	    10.4904	    13.0081	    10.1547	     9.7351	     3.5248	
     7.3853	     9.2316	     7.9727	     8.6441	     8.0566	    10.1547	    13.2599	    10.0708	     9.5673	     3.6087	
     5.9586	     8.1406	     7.6370	     7.2174	     7.8888	     9.3994	    12.9242	     9.6512	     9.1476	     3.4409	
     4.5319	     6.9656	     7.1335	     5.3711	     7.3013	     8.2245	    12.0850	     8.8959	     8.3923	     3.0212	
     3.2730	     5.7068	     6.4621	     3.1891	     6.3782	     6.8817	    10.8261	     7.9727	     7.5531	     2.3499	
     2.0981	     4.3640	     5.6229	     0.9232	     5.2872	     5.4550	     9.1476	     6.8817	     6.6299	     1.5945	
     1.0910	     3.0212	     4.7836	    -1.3428	     3.9444	     3.8605	     7.1335	     5.7068	     5.7068	     0.8392	
[Epoch Header]
[Trial Type]	11
[Accept]	1
[Correct]	0
[RT]	 0.000
[Resp]	0
[Epoch Data]
    12.3367	    15.0223	     8.8959	     1.4267	    13.0920	     3.4409	    11.4975	     9.5673	    12.5885	    15.7776	
    13.4277	    15.6937	     9.1476	     3.0212	    13.0920	     4.3640	    11.4975	     9.3994	    12.0850	    14.8544	
    14.0991	    16.0294	     9.2316	     4.0283	    12.7563	     4.9515	    11.1618	     8.9798	    11.4136	    13.8474	
    14.4348	    15.9454	     8.9798	     4.6997	    12.1689	     5.1193	    10.4904	     8.3923	    10.6583	    12.8403	
    14.4348	    15.6937	     8.7280	     5.2032	    11.4136	     5.1193	     9.6512	     7.7209	     9.9869	    11.8332	
    14.3509	    15.3580	     8.3084	     5.5389	    10.6583	     4.9515	     8.8120	     7.1335	     9.3155	    10.9940	
    14.1830	    15.0223	     7.9727	     5.8746	     9.9030	     4.7836	     8.0566	     6.6299	     8.5602	    10.1547	
    14.0152	    14.6866	     7.6370	     6.3782	     9.2316	     4.6158	     7.3853	     6.1264	     7.7209	     9.3155	
    13.9313	    14.5187	     7.3853	     7.0496	     8.7280	     4.5319	     6.8817	     5.7907	     6.9656	     8.6441	
    13.8474	    14.4348	     7.1335	     7.8888	     8.3084	     4.5319	     6.5460	     5.6229	     6.3782	     8.2245	
    13.9313	    14.5187	     7.0496	     8.7280	     8.0566	     4.6158	     6.3782	     5.5389	     5.9586	     7.9727	
    14.0152	    14.7705	     6.8817	     9.4833	     7.8049	     4.7836	     6.3782	     5.7068	     5.7907	     8.0566	
    14.0152	    14.9384	     6.7978	    10.1547	     7.7209	     4.8676	     6.4621	     5.9586	     5.8746	     8.3084	
    13.9313	    15.1062	     6.5460	    10.4904	     7.5531	     5.0354	     6.6299	     6.2943	     6.0425	     8.7280	
    13.6795	    15.1901	     6.2943	    10.4904	     7.4692	     5.1193	     6.7978	     6.5460	     6.2943	     9.3155	
    13.0920	    15.0223	     5.9586	    10.0708	     7.2174	     5.0354	     6.9656	     6.7978	     6.5460	     9.8190	
    12.1689	    14.6866	     5.3711	     9.3155	     6.7978	     4.9515	     6.9656	     6.9656	     6.7139	    10.2386	
    10.9940	    14.0152	     4.6997	     8.2245	     6.2103	     4.6158	     6.7978	     6.9656	     6.6299	    10.4904	
     9.4833	    13.0081	     3.7766	     6.8817	     5.2032	     4.1962	     6.3782	     6.7978	     6.4621	    10.6583	
     7.8888	    11.7493	     2.6855	     5.6229	     3.9444	     3.7766	     5.5389	     6.4621	     6.0425	    10.6583	
     6.0425	    10.2386	     1.5106	     4.4479	     2.4338	     3.1891	     4.5319	     6.1264	     5.7068	    10.5743	
     4.1962	     8.4763	     0.2518	     3.4409	     0.6714	     2.6016	     3.2730	     5.7068	     5.5389	    10.4904	
     2.4338	     6.7139	    -1.0910	     2.7695	    -1.0910	     2.0981	     1.8463	     5.3711	     5.4550	    10.4065	
     0.6714	     4.7836	    -2.2659	     2.2659	    -2.6855	     1.5106	     0.5035	     5.0354	     5.3711	    10.2386	
    -1.0071	     2.9373	    -3.4409	     1.7624	    -4.1122	     1.0071	    -0.8392	     4.6158	     5.3711	    10.0708	
    -2.5177	     1.1749	    -4.5319	     1.3428	    -5.2872	     0.4196	    -2.0981	     4.2801	     5.3711	     9.9869	
    -3.7766	    -0.3357	    -5.4550	     0.8392	    -6.1264	    -0.1678	    -3.0212	     3.9444	     5.3711	     9.9030	
    -4.6997	    -1.5945	    -6.1264	     0.4196	    -6.4621	    -0.5875	    -3.6087	     3.7766	     5.5389	    10.0708	
    -5.1193	    -2.2659	    -6.2103	     0.2518	    -6.2103	    -0.8392	    -3.6926	     3.8605	     5.9586	    10.4065	
    -4.7836	    -2.2659	    -5.7907	     0.3357	    -5.2872	    -0.7553	    -3.1891	     4.1962	     6.7139	    10.9940	
    -3.6926	    -1.4267	    -4.6997	     0.7553	    -3.5248	    -0.3357	    -2.0981	     5.0354	     7.8888	    11.9171	
    -1.8463	     0.0839	    -3.0212	     1.5945	    -1.1749	     0.5035	    -0.6714	     6.1264	     9.3155	    13.0081	
     0.6714	     2.2659	    -0.8392	     2.6016	     1.6785	     1.5945	     1.1749	     7.5531	    10.9100	    14.3509	
     3.6926	     4.9515	     1.6785	     3.7766	     4.7836	     2.8534	     3.1891	     9.1476	    12.5885	    15.6937	
     6.9656	     7.8049	     4.2801	     4.8676	     7.9727	     4.1962	     5.1193	    10.6583	    14.1830	    17.0364	
    10.2386	    10.6583	     6.7978	     5.8746	    10.9100	     5.2872	     6.7978	    12.0010	    15.4419	    18.1274	
    13.0920	    13.2599	     8.9798	     6.7139	    13.4277	     6.2103	     8.0566	    12.9242	    16.2811	    18.7988	
    15.4419	    15.2740	    10.5743	     7.3013	    15.2740	     6.7978	     8.6441	    13.2599	    16.5329	    18.8828	
    16.9525	    16.6168	    11.5814	     7.6370	    16.2811	     6.9656	     8.7280	    13.0920	    16.1972	    18.3792	
    17.6239	    17.2043	    11.9171	     7.6370	    16.5329	     6.7978	     8.3923	    12.3367	    15.2740	    17.2882	
    17.6239	    17.2043	    11.9171	     7.3853	    16.1972	     6.2943	     7.8049	    11.2457	    13.9313	    15.8615	
    17.1204	    16.7847	    11.7493	     6.9656	    15.5258	     5.7907	     7.3853	     9.9869	    12.5046	    14.2670	
    16.3651	    16.2811	    11.5814	     6.4621	    14.6866	     5.2032	     7.1335	     8.7280	    11.1618	    12.7563	
    15.4419	    15.6937	    11.4975	     5.9586	    13.8474	     4.7836	     7.1335	     7.5531	     9.9030	    11.4975	
    14.6027	    15.1062	    11.4975	     5.6229	    12.9242	     4.4479	     7.2174	     6.5460	     8.8120	    10.4065	
    13.7634	    14.5187	    11.4975	     5.4550	    12.0010	     4.3640	     7.3013	     5.7068	     7.8888	     9.5673	
    12.9242	    14.0152	    11.4975	     5.4550	    11.1618	     4.4479	     7.3013	     5.2032	     7.2174	     9.0637	
    12.0850	    13.6795	    11.4975	     5.5389	    10.3226	     4.6997	     7.2174	     4.8676	     6.7978	     8.7280	
    11.4136	    13.3438	    11.5814	     5.7068	     9.6512	     4.9515	     7.0496	     4.7836	     6.6299	     8.6441	
    10.7422	    13.1760	    11.8332	     5.7068	     9.1476	     5.2872	     6.9656	     4.8676	     6.7139	     8.7280	
    10.3226	    13.0920	    12.2528	     5.6229	     8.8120	     5.4550	     6.9656	     5.0354	     6.9656	     8.9798	
     9.9869	    13.0920	    12.8403	     5.3711	     8.6441	     5.6229	     6.9656	     5.2872	     7.3853	     9.2316	
     9.8190	    13.0920	    13.5117	     5.1193	     8.5602	     5.7907	     7.0496	     5.6229	     7.8888	     9.5673	
     9.6512	    13.1760	    14.1830	     5.0354	     8.5602	     5.9586	     7.1335	     6.0425	     8.3923	     9.8190	
     9.5673	    13.0920	    14.6866	     5.0354	     8.5602	     6.2103	     7.2174	     6.3782	     8.8120	     9.9869	
     9.3155	    12.9242	    14.9384	     5.2872	     8.3923	     6.4621	     7.0496	     6.6299	     8.8959	     9.9030	
     8.8959	    12.5046	    14.6866	     5.6229	     7.9727	     6.7139	     6.6299	     6.7139	     8.6441	     9.5673	
     8.2245	    11.8332	    14.0152	     6.0425	     7.3013	     6.8817	     5.8746	     6.5460	     8.0566	     8.8959	
     7.4692	    10.9940	    12.9242	     6.4621	     6.2943	     6.8817	     4.7836	     6.1264	     7.1335	     7.8888	
     6.7978	    10.0708	    11.5814	     6.8817	     5.2032	     6.7978	     3.5248	     5.6229	     6.0425	     6.7139	
     6.3782	     9.2316	    10.1547	     7.3853	     4.0283	     6.6299	     2.2659	     5.0354	     5.0354	     5.5389	
     6.2943	     8.6441	     8.8120	     7.8888	     2.9373	     6.5460	     1.1749	     4.5319	     4.1122	     4.3640	
     6.5460	     8.3923	     7.7209	     8.3923	     2.0981	     6.5460	     0.4196	     4.1122	     3.3569	     3.5248	
     7.1335	     8.3084	     6.8817	     8.8959	     1.4267	     6.5460	     0.0000	     3.9444	     2.9373	     2.9373	
     7.8888	     8.4763	     6.3782	     9.2316	     1.0910	     6.5460	    -0.0839	     3.8605	     2.7695	     2.6855	
     8.8120	     8.7280	     6.0425	     9.3994	     0.8392	     6.5460	     0.0839	     3.8605	     2.8534	     2.8534	
     9.6512	     8.8959	     5.9586	     9.2316	     0.7553	     6.3782	     0.5035	     4.0283	     3.0212	     3.1891	
    10.3226	     8.9798	     5.9586	     8.9798	     0.6714	     6.2103	     1.0910	     4.1962	     3.3569	     3.7766	
    10.7422	     8.8959	     6.0425	     8.7280	     0.5875	     6.0425	     1.8463	     4.6158	     3.8605	     4.6997	
    10.9100	     8.6441	     6.2103	     8.5602	     0.5875	     6.0425	     2.6016	     5.2032	     4.5319	     5.7068	
    10.9940	     8.3923	     6.6299	     8.5602	     0.7553	     6.2943	     3.5248	     6.1264	     5.4550	     7.0496	
    11.0779	     8.3084	     7.1335	     8.8959	     1.0910	     6.7978	     4.6158	     7.3013	     6.5460	     8.6441	
    11.3297	     8.4763	     7.8888	     9.5673	     1.8463	     7.5531	     5.7068	     8.6441	     7.9727	    10.3226	
    11.8332	     8.9798	     8.8120	    10.4065	     2.8534	     8.5602	     6.8817	    10.2386	     9.5673	    12.2528	
    12.6724	     9.8190	     9.6512	    11.4136	     4.2801	     9.7351	     7.9727	    11.8332	    11.2457	    14.1830	
    13.5956	    10.9940	    10.4904	    12.5885	     5.9586	    10.9100	     8.9798	    13.3438	    13.0920	    16.1133	
    14.7705	    12.2528	    11.0779	    13.6795	     7.7209	    12.1689	     9.8190	    14.6027	    14.7705	    17.8757	
    15.9454	    13.6795	    11.4136	    14.6027	     9.3155	    13.1760	    10.3226	    15.4419	    16.2811	    19.3863	
    17.0364	    14.9384	    11.4975	    15.4419	    10.5743	    14.0152	    10.4904	    15.8615	    17.3721	    20.4773	
    17.9596	    15.9454	    11.4136	    16.0294	    11.4136	    14.5187	    10.2386	    15.7776	    17.9596	    21.0648	
    18.4631	    16.5329	    11.1618	    16.4490	    11.5814	    14.6866	     9.6512	    15.2740	    18.1274	    21.1487	
    18.4631	    16.7007	    10.7422	    16.7847	    11.3297	    14.7705	     8.8120	    14.4348	    17.8757	    20.6451	
    18.0435	    16.4490	    10.1547	    17.2043	    10.6583	    14.6866	     7.7209	    13.5117	    17.2882	    19.7220	
    17.1204	    15.7776	     9.5673	    17.5400	     9.6512	    14.5187	     6.4621	    12.5885	    16.6168	    18.5471	
    15.8615	    14.9384	     8.9798	    18.0435	     8.4763	    14.3509	     5.2872	    11.8332	    15.6937	    17.2043	
    14.4348	    13.9313	     8.3923	    18.3792	     7.3853	    14.1830	     4.1122	    11.1618	    14.8544	    15.7776	
    13.0081	    13.0920	     8.1406	    18.5471	     6.4621	    13.9313	     3.1891	    10.6583	    13.9313	    14.3509	
    11.7493	    12.4207	     8.1406	    18.5471	     5.7907	    13.5956	     2.6016	    10.2386	    13.0920	    13.1760	
    10.7422	    11.9171	     8.3923	    18.2114	     5.5389	    13.0920	     2.3499	    10.0708	    12.3367	    12.0850	
     9.9869	    11.6653	     8.9798	    17.6239	     5.6229	    12.5046	     2.5177	     9.9030	    11.7493	    11.3297	
     9.4833	    11.5814	     9.7351	    16.7847	     5.8746	    11.7493	     2.8534	     9.8190	    11.2457	    10.7422	
     9.0637	    11.6653	    10.4904	    15.6937	     6.3782	    10.9100	     3.5248	     9.7351	    10.9100	    10.3226	
     8.8120	    11.7493	    11.3297	    14.3509	     6.7978	     9.9869	     4.1122	     9.6512	    10.4904	     9.9869	
     8.7280	    11.8332	    12.1689	    13.0081	     7.2174	     8.9798	     4.7836	     9.4833	    10.2386	     9.7351	
     8.8120	    12.0850	    12.8403	    11.8332	     7.5531	     8.1406	     5.3711	     9.3994	     9.9869	     9.4833	
     9.1476	    12.4207	    13.5956	    10.9940	     7.7209	     7.5531	     5.7907	     9.3155	     9.9030	     9.3155	
     9.7351	    13.0081	    14.2670	    10.6583	     7.8049	     7.3013	     6.2103	     9.4833	     9.9869	     9.1476	
    10.5743	    13.5956	    15.0223	    10.7422	     7.8049	     7.4692	     6.3782	     9.7351	    10.0708	     9.0637	
    11.4975	    14.2670	    15.5258	    11.3297	     7.7209	     7.8888	     6.3782	    10.1547	    10.3226	     8.8959	
    12.5046	    14.9384	    15.9454	    12.0010	     7.4692	     8.4763	     6.1264	    10.4904	    10.4065	     8.7280	
    13.5117	    15.4419	    16.0294	    12.6724	     7.0496	     9.0637	     5.6229	    10.8261	    10.4065	     8.3923	
    14.3509	    15.6937	    15.7776	    13.1760	     6.4621	     9.4833	     4.8676	    10.9100	    10.3226	     8.0566	
    15.1062	    15.7776	    15.0223	    13.3438	     5.7068	     9.7351	     3.6926	    10.8261	     9.9869	     7.4692	
    15.6937	    15.5258	    13.8474	    13.1760	     4.8676	     9.6512	     2.3499	    10.4904	     9.3994	     6.8817	
    15.8615	    15.0223	    12.1689	    12.5885	     3.8605	     9.3155	     0.8392	     9.8190	     8.7280	     6.1264	
    15.7776	    14.1830	    10.1547	    11.5814	     2.7695	     8.6441	    -0.7553	     8.9798	     7.9727	     5.2872	
    15.1901	    13.0081	     7.9727	    10.3226	     1.6785	     7.6370	    -2.1820	     7.8049	     6.9656	     4.4479	
    14.0991	    11.6653	     5.8746	     8.8120	     0.6714	     6.3782	    -3.3569	     6.3782	     5.9586	     3.6926	
    12.7563	    10.0708	     3.9444	     7.2174	    -0.1678	     5.0354	    -4.1122	     4.9515	     4.9515	     3.1891	
    11.0779	     8.3923	     2.2659	     5.7907	    -0.7553	     3.6926	    -4.3640	     3.6087	     3.9444	     2.9373	
     9.3155	     6.7978	     1.0071	     4.6997	    -1.0071	     2.5177	    -4.0283	     2.4338	     3.1891	     3.1052	
     7.5531	     5.2872	     0.0839	     3.8605	    -0.9232	     1.5945	    -3.3569	     1.5106	     2.6855	     3.5248	
     5.8746	     4.0283	    -0.5035	     3.2730	    -0.5875	     1.0071	    -2.4338	     0.8392	     2.4338	     4.3640	
     4.5319	     3.0212	    -0.9232	     3.1052	    -0.1678	     0.5875	    -1.3428	     0.4196	     2.5177	     5.2872	
     3.6087	     2.3499	    -1.0910	     3.0212	     0.4196	     0.4196	    -0.1678	     0.2518	     2.6855	     6.2103	
     3.1052	     2.0142	    -1.2589	     3.1052	     1.0910	     0.3357	     0.8392	     0.0839	     3.0212	     7.1335	
     3.0212	     2.0981	    -1.2589	     3.1891	     1.5945	     0.4196	     1.7624	     0.0000	     3.2730	     7.8049	
     3.4409	     2.5177	    -1.2589	     3.1891	     2.1820	     0.5875	     2.4338	    -0.0839	     3.5248	     8.3084	
     4.3640	     3.2730	    -1.1749	     3.1891	     2.6016	     0.6714	     2.8534	    -0.2518	     3.6926	     8.5602	
     5.4550	     4.1122	    -0.9232	     3.0212	     2.9373	     0.7553	     3.1052	    -0.4196	     3.7766	     8.5602	
     6.7978	     5.0354	    -0.6714	     2.7695	     3.1891	     0.6714	     3.0212	    -0.6714	     3.6926	     8.2245	
     7.9727	     5.8746	    -0.2518	     2.2659	     3.3569	     0.4196	     2.7695	    -1.0910	     3.4409	     7.8049	
     8.8120	     6.4621	     0.2518	     1.5106	     3.2730	    -0.1678	     2.3499	    -1.6785	     3.0212	     7.1335	
     9.2316	     6.7139	     0.9232	     0.5875	     3.1052	    -1.0071	     1.6785	    -2.3499	     2.5177	     6.3782	
     9.3155	     6.6299	     1.6785	    -0.5035	     2.6855	    -2.0142	     0.9232	    -3.0212	     1.9302	     5.6229	
     9.0637	     6.4621	     2.4338	    -1.5106	     2.2659	    -3.1052	     0.0000	    -3.7766	     1.3428	     4.8676	
     8.6441	     6.1264	     3.2730	    -2.3499	     1.7624	    -4.0283	    -0.8392	    -4.3640	     0.8392	     4.1962	
     8.1406	     5.7068	     4.0283	    -2.7695	     1.1749	    -4.6997	    -1.5945	    -4.7836	     0.4196	     3.6926	
     7.5531	     5.3711	     4.6158	    -2.9373	     0.6714	    -5.0354	    -2.2659	    -4.9515	     0.2518	     3.3569	
     6.8817	     5.0354	     5.0354	    -2.7695	     0.1678	    -5.1193	    -2.7695	    -4.8676	     0.3357	     3.2730	
     6.0425	     4.6158	     5.2032	    -2.3499	    -0.4196	    -4.9515	    -3.1891	    -4.5319	     0.5875	     3.3569	
     5.2032	     4.1962	     5.2032	    -1.8463	    -0.9232	    -4.6158	    -3.5248	    -4.0283	     1.0071	     3.6087	
     4.2801	     3.7766	     4.9515	    -1.3428	    -1.5106	    -4.1122	    -3.7766	    -3.4409	     1.5106	     4.0283	
     3.3569	     3.3569	     4.5319	    -0.8392	    -2.0142	    -3.6087	    -3.9444	    -2.8534	     2.0981	     4.4479	
     2.6016	     2.9373	     3.9444	    -0.4196	    -2.5177	    -3.1891	    -4.0283	    -2.2659	     2.6855	     4.8676	
     2.0142	     2.5177	     3.1891	    -0.0839	    -2.9373	    -2.7695	    -4.0283	    -1.7624	     3.1891	     5.2032	
     1.4267	     2.1820	     2.3499	     0.2518	    -3.2730	    -2.3499	    -3.8605	    -1.3428	     3.6087	     5.3711	
     0.8392	     1.7624	     1.5106	     0.6714	    -3.4409	    -1.9302	    -3.5248	    -1.0071	     3.8605	     5.4550	
     0.3357	     1.2589	     0.6714	     1.0071	    -3.5248	    -1.6785	    -3.1052	    -0.8392	     3.9444	     5.2872	
    -0.2518	     0.7553	    -0.0839	     1.1749	    -3.5248	    -1.5106	    -2.5177	    -0.8392	     3.7766	     5.0354	
    -0.9232	     0.0839	    -0.7553	     1.2589	    -3.4409	    -1.5106	    -1.9302	    -1.0071	     3.4409	     4.5319	
    -1.6785	    -0.5875	    -1.2589	     1.1749	    -3.3569	    -1.6785	    -1.3428	    -1.4267	     2.8534	     3.8605	
    -2.5177	    -1.4267	    -1.5945	     0.9232	    -3.3569	    -2.0142	    -1.0071	    -1.8463	     2.0981	     3.1052	
    -3.5248	    -2.3499	    -1.9302	     0.5035	    -3.3569	    -2.5177	    -0.9232	    -2.4338	     1.2589	     2.1820	
    -4.5319	    -3.2730	    -2.1820	    -0.0839	    -3.3569	    -3.0212	    -1.0910	    -3.0212	     0.3357	     1.3428	
    -5.4550	    -4.1122	    -2.3499	    -0.7553	    -3.3569	    -3.7766	    -1.5106	    -3.6087	    -0.5035	     0.5035	
    -6.1264	    -4.7836	    -2.4338	    -1.6785	    -3.1891	    -4.5319	    -2.0981	    -4.1122	    -1.2589	    -0.2518	
    -6.5460	    -5.1193	    -2.3499	    -2.8534	    -2.9373	    -5.4550	    -2.6016	    -4.6158	    -1.9302	    -0.7553	
    -6.5460	    -5.2032	    -2.0981	    -4.1122	    -2.5177	    -6.3782	    -2.9373	    -5.0354	    -2.4338	    -1.0910	
    -6.3782	    -4.9515	    -1.5106	    -5.4550	    -1.8463	    -7.3013	    -3.1052	    -5.4550	    -2.6855	    -1.1749	
    -5.9586	    -4.4479	    -0.7553	    -6.7978	    -1.0071	    -8.1406	    -2.8534	    -5.6229	    -2.7695	    -0.9232	
    -5.5389	    -3.8605	     0.1678	    -8.0566	     0.0839	    -8.8120	    -2.2659	    -5.6229	    -2.5177	    -0.2518	
    -5.1193	    -3.1891	     1.1749	    -9.0637	     1.3428	    -9.3994	    -1.3428	    -5.5389	    -2.0142	     0.5875	
    -4.9515	    -2.6016	     2.2659	    -9.8190	     2.6855	    -9.6512	    -0.3357	    -5.2032	    -1.2589	     1.7624	
    -4.9515	    -2.1820	     3.1891	   -10.3226	     3.8605	    -9.8190	     0.8392	    -4.7836	    -0.3357	     2.9373	
    -5.1193	    -1.8463	     4.0283	   -10.4065	     4.8676	    -9.6512	     1.8463	    -4.2801	     0.6714	     3.9444	
    -5.4550	    -1.6785	     4.6997	    -9.9869	     5.7068	    -9.2316	     2.6016	    -3.7766	     1.5106	     4.8676	
    -5.7068	    -1.5945	     5.1193	    -9.1476	     6.2943	    -8.4763	     3.1052	    -3.2730	     2.1820	     5.4550	
    -5.7907	    -1.5106	     5.4550	    -7.9727	     6.5460	    -7.6370	     3.2730	    -2.8534	     2.6016	     5.7907	
    -5.7068	    -1.5106	     5.6229	    -6.3782	     6.4621	    -6.6299	     3.0212	    -2.5177	     2.7695	     5.7907	
    -5.3711	    -1.5945	     5.4550	    -4.7836	     6.1264	    -5.6229	     2.4338	    -2.2659	     2.6855	     5.4550	
    -4.9515	    -1.7624	     5.1193	    -3.1891	     5.4550	    -4.6997	     1.5945	    -2.1820	     2.4338	     4.9515	
    -4.4479	    -1.9302	     4.5319	    -1.6785	     4.4479	    -3.8605	     0.5875	    -2.0981	     2.0981	     4.2801	
    -3.9444	    -2.2659	     3.6926	    -0.5035	     3.2730	    -3.1052	    -0.4196	    -2.1820	     1.7624	     3.6087	
    -3.5248	    -2.6016	     2.7695	     0.5035	     2.0142	    -2.6016	    -1.3428	    -2.2659	     1.5106	     3.0212	
    -3.1052	    -3.1052	     1.7624	     1.1749	     0.6714	    -2.1820	    -2.1820	    -2.5177	     1.1749	     2.5177	
    -2.6855	    -3.5248	     0.7553	     1.7624	    -0.5875	    -1.8463	    -2.7695	    -2.8534	     1.0071	     2.1820	
    -2.3499	    -3.9444	     0.0000	     2.3499	    -1.7624	    -1.5106	    -3.1891	    -3.1052	     1.0071	     2.0142	
    -2.0142	    -4.1962	    -0.5875	     2.8534	    -2.6855	    -1.1749	    -3.3569	    -3.2730	     1.0910	     2.0981	
    -1.7624	    -4.3640	    -0.8392	     3.5248	    -3.1891	    -0.7553	    -3.2730	    -3.3569	     1.4267	     2.5177	
    -1.4267	    -4.1962	    -0.8392	     4.1122	    -3.3569	    -0.1678	    -2.9373	    -3.1052	     1.9302	     3.1052	
    -0.9232	    -3.8605	    -0.5875	     4.7836	    -3.1052	     0.4196	    -2.2659	    -2.6855	     2.6016	     3.8605	
    -0.3357	    -3.1052	    -0.0839	     5.2872	    -2.4338	     1.0910	    -1.3428	    -2.1820	     3.2730	     4.6997	
     0.5035	    -2.0142	     0.5035	     5.6229	    -1.5945	     1.6785	    -0.3357	    -1.5106	     3.8605	     5.5389	
     1.4267	    -0.7553	     1.0071	     5.7907	    -0.5875	     2.1820	     0.7553	    -0.9232	     4.1962	     6.2103	
     2.5177	     0.6714	     1.4267	     5.9586	     0.4196	     2.6016	     1.6785	    -0.4196	     4.2801	     6.6299	
     3.5248	     2.0981	     1.7624	     6.0425	     1.3428	     3.0212	     2.4338	     0.0839	     4.1122	     6.8817	
     4.5319	     3.4409	     1.9302	     6.2943	     2.0981	     3.3569	     3.0212	     0.4196	     3.8605	     6.8817	
     5.5389	     4.6997	     2.1820	     6.7139	     2.6855	     3.8605	     3.3569	     0.8392	     3.6087	     6.7139	
     6.5460	     5.8746	     2.3499	     7.3013	     3.1052	     4.3640	     3.4409	     1.1749	     3.4409	     6.5460	
     7.5531	     6.9656	     2.4338	     8.0566	     3.3569	     4.8676	     3.3569	     1.5106	     3.2730	     6.2103	
     8.4763	     7.8888	     2.3499	     8.7280	     3.4409	     5.2032	     3.1052	     1.6785	     3.1052	     5.7907	
     9.1476	     8.5602	     2.0142	     9.1476	     3.2730	     5.3711	     2.6855	     1.7624	     2.8534	     5.2032	
     9.4833	     8.8959	     1.3428	     9.0637	     2.7695	     5.1193	     2.0981	     1.5106	     2.6016	     4.5319	
     9.4833	     8.8120	     0.4196	     8.5602	     1.9302	     4.5319	     1.3428	     1.0071	     2.1820	     3.6087	
     8.9798	     8.3084	    -0.7553	     7.5531	     0.8392	     3.5248	     0.4196	     0.3357	     1.7624	     2.6855	
     7.8888	     7.3013	    -2.0142	     6.1264	    -0.5035	     2.2659	    -0.5875	    -0.5875	     1.1749	     1.5945	
     6.2943	     5.9586	    -3.2730	     4.3640	    -1.8463	     0.6714	    -1.4267	    -1.5945	     0.5035	     0.6714	
     4.2801	     4.3640	    -4.1122	     2.3499	    -3.1052	    -1.0071	    -2.0981	    -2.6016	    -0.1678	    -0.1678	
     2.0981	     2.6016	    -4.2801	     0.0839	    -4.0283	    -2.8534	    -2.5177	    -3.6087	    -0.9232	    -0.8392	
    -0.0839	     1.0071	    -3.8605	    -2.1820	    -4.4479	    -4.6997	    -2.5177	    -4.6158	    -1.6785	    -1.3428	
    -2.0142	    -0.3357	    -2.7695	    -4.5319	    -4.3640	    -6.6299	    -2.1820	    -5.3711	    -2.6016	    -1.6785	
    -3.6087	    -1.2589	    -1.0910	    -6.7978	    -3.6926	    -8.3084	    -1.6785	    -6.1264	    -3.5248	    -1.8463	
    -4.5319	    -1.5945	     1.0071	    -8.6441	    -2.5177	    -9.6512	    -0.8392	    -6.5460	    -4.6158	    -1.8463	
    -4.6997	    -1.2589	     3.2730	    -9.9030	    -0.9232	   -10.5743	     0.0839	    -6.7139	    -5.6229	    -1.5945	
    -4.0283	    -0.1678	     5.7068	   -10.4065	     1.0071	   -10.9100	     1.0910	    -6.6299	    -6.6299	    -1.1749	
    -2.5177	     1.5945	     8.0566	   -10.2386	     3.1052	   -10.7422	     2.0981	    -6.2943	    -7.4692	    -0.5875	
    -0.2518	     3.7766	    10.4065	    -9.4833	     5.0354	   -10.0708	     3.0212	    -5.7068	    -8.1406	     0.0839	
     2.5177	     6.2103	    12.5046	    -8.1406	     6.8817	    -8.9798	     3.6087	    -5.0354	    -8.4763	     0.7553	
     5.6229	     8.8120	    14.2670	    -6.6299	     8.3923	    -7.7209	     3.9444	    -4.3640	    -8.4763	     1.4267	
     8.7280	    11.2457	    15.6097	    -4.8676	     9.4833	    -6.2943	     3.7766	    -3.6087	    -7.8049	     2.0981	
    11.6653	    13.3438	    16.5329	    -3.1891	    10.1547	    -4.8676	     3.3569	    -2.8534	    -6.4621	     2.6855	
    14.2670	    15.1062	    16.8686	    -1.5945	    10.2386	    -3.6087	     2.5177	    -2.1820	    -4.6158	     3.0212	
    16.1972	    16.2811	    16.7007	    -0.4196	     9.9030	    -2.6855	     1.3428	    -1.6785	    -2.4338	     3.1891	
    17.3721	    16.7847	    16.0294	     0.3357	     9.0637	    -2.0981	     0.0000	    -1.4267	    -0.3357	     3.1052	
    17.6239	    16.5329	    14.8544	     0.6714	     7.8049	    -2.0142	    -1.2589	    -1.3428	     1.5106	     2.8534	
    17.0364	    15.6937	    13.4277	     0.5875	     6.2943	    -2.1820	    -2.4338	    -1.2589	     2.7695	     2.3499	
    15.7776	    14.2670	    11.8332	     0.4196	     4.6997	    -2.6016	    -3.2730	    -1.3428	     3.6926	     1.9302	
    13.9313	    12.5046	    10.4065	     0.2518	     3.2730	    -3.1052	    -3.7766	    -1.2589	     4.2801	     1.5106	
    11.9171	    10.6583	     9.1476	     0.1678	     2.1820	    -3.4409	    -3.7766	    -1.0071	     4.7836	     1.2589	
     9.9869	     9.0637	     8.3923	     0.3357	     1.5945	    -3.4409	    -3.3569	    -0.5035	     5.3711	     1.2589	
     8.4763	     7.7209	     8.2245	     0.9232	     1.4267	    -3.1052	    -2.5177	     0.3357	     6.2103	     1.6785	
     7.5531	     6.9656	     8.5602	     1.8463	     1.8463	    -2.3499	    -1.2589	     1.4267	     7.2174	     2.3499	
     7.1335	     6.7139	     9.3155	     3.1052	     2.7695	    -1.1749	     0.1678	     2.6855	     8.2245	     3.1891	
     7.2174	     6.8817	    10.4065	     4.5319	     3.9444	     0.2518	     1.5945	     4.1122	     9.3155	     4.1122	
     7.6370	     7.4692	    11.5814	     5.9586	     5.2032	     1.8463	     2.9373	     5.6229	    10.4065	     5.0354	
     8.3923	     8.3923	    12.8403	     7.3853	     6.5460	     3.5248	     4.0283	     7.0496	    11.3297	     5.7907	
     9.3155	     9.4833	    13.8474	     8.6441	     7.7209	     5.1193	     4.7836	     8.3084	    12.0850	     6.4621	
    10.4065	    10.6583	    14.6866	     9.5673	     8.6441	     6.5460	     5.2032	     9.3994	    12.6724	     7.0496	
    11.4975	    11.9171	    15.2740	    10.2386	     9.2316	     7.7209	     5.2032	    10.2386	    13.1760	     7.3853	
    12.5885	    13.0920	    15.6097	    10.6583	     9.5673	     8.6441	     4.7836	    10.7422	    13.4277	     7.5531	
    13.5956	    14.0991	    15.7776	    10.7422	     9.5673	     9.2316	     4.1122	    10.9940	    13.4277	     7.5531	
    14.2670	    14.6866	    15.7776	    10.5743	     9.3155	     9.3155	     3.1052	    10.7422	    13.0920	     7.3013	
    14.5187	    14.6866	    15.3580	     9.9869	     8.5602	     8.8959	     1.8463	     9.9869	    12.3367	     6.7978	
    14.0991	    13.9313	    14.3509	     8.8120	     7.2174	     7.6370	     0.1678	     8.4763	    10.8261	     5.7907	
    12.8403	    12.2528	    12.6724	     6.9656	     5.2032	     5.5389	    -1.9302	     6.0425	     8.4763	     4.1962	
    10.8261	     9.9030	    10.0708	     4.2801	     2.6016	     2.5177	    -4.3640	     2.6855	     5.2032	     2.0142	
     8.2245	     6.9656	     6.8817	     0.9232	    -0.4196	    -1.1749	    -6.9656	    -1.2589	     1.1749	    -0.7553	
     5.3711	     3.8605	     3.1891	    -2.8534	    -3.6087	    -5.2872	    -9.4833	    -5.7068	    -3.1891	    -3.6926	
     2.6855	     1.0071	    -0.4196	    -6.7139	    -6.5460	    -9.3994	   -11.6653	    -9.9869	    -7.3853	    -6.5460	
     0.5875	    -1.1749	    -3.6087	   -10.2386	    -8.8120	   -13.1760	   -13.0920	   -13.8474	   -11.0779	    -8.9798	
    -0.5035	    -2.4338	    -5.7907	   -13.1760	   -10.3226	   -16.1972	   -13.7634	   -16.8686	   -13.8474	   -10.7422	
    -0.6714	    -2.6016	    -6.7978	   -15.3580	   -10.9100	   -18.3792	   -13.6795	   -18.7988	   -15.6937	   -11.7493	
     0.3357	    -1.7624	    -6.7139	   -16.7847	   -10.5743	   -19.5541	   -12.7563	   -19.7220	   -16.4490	   -12.0010	
     2.2659	    -0.0839	    -5.5389	   -17.3721	    -9.5673	   -19.8898	   -11.3297	   -19.6381	   -16.2811	   -11.5814	
     4.8676	     2.3499	    -3.5248	   -17.2043	    -7.9727	   -19.4702	    -9.4833	   -18.7988	   -15.4419	   -10.7422	
     7.8888	     5.1193	    -1.1749	   -16.6168	    -6.0425	   -18.3792	    -7.4692	   -17.4561	   -14.2670	    -9.5673	
    11.0779	     7.9727	     1.3428	   -15.6097	    -3.9444	   -17.0364	    -5.5389	   -15.8615	   -12.8403	    -8.3923	
    13.9313	    10.5743	     3.6087	   -14.4348	    -2.0981	   -15.4419	    -3.7766	   -14.1830	   -11.4136	    -7.2174	
    16.2811	    12.6724	     5.4550	   -13.0920	    -0.5035	   -13.8474	    -2.2659	   -12.6724	   -10.1547	    -6.3782	
    17.8757	    14.0991	     6.7139	   -11.5814	     0.5875	   -12.1689	    -1.1749	   -11.2457	    -8.9798	    -5.7068	
    18.5471	    14.8544	     7.2174	    -9.9030	     1.2589	   -10.4904	    -0.5035	    -9.8190	    -7.8888	    -5.2872	
    18.4631	    14.8544	     7.1335	    -7.9727	     1.4267	    -8.8120	    -0.0839	    -8.5602	    -6.9656	    -5.1193	
    17.6239	    14.1830	     6.4621	    -6.0425	     1.1749	    -7.2174	     0.0839	    -7.3853	    -6.1264	    -5.0354	
    16.1972	    13.0920	     5.2872	    -4.1122	     0.7553	    -5.7068	     0.0839	    -6.2103	    -5.4550	    -4.9515	
    14.4348	    11.6653	     3.7766	    -2.2659	     0.1678	    -4.2801	    -0.0839	    -5.1193	    -4.8676	    -4.7836	
    12.5885	    10.2386	     2.2659	    -0.4196	    -0.3357	    -2.9373	    -0.1678	    -3.9444	    -4.3640	    -4.5319	
    10.9100	     8.8120	     0.8392	     1.2589	    -0.5875	    -1.6785	    -0.2518	    -2.7695	    -3.6926	    -3.9444	
     9.3994	     7.6370	    -0.3357	     2.8534	    -0.5875	    -0.4196	    -0.1678	    -1.5106	    -2.8534	    -3.1891	
     8.0566	     6.5460	    -1.2589	     4.1962	    -0.3357	     0.7553	    -0.1678	    -0.2518	    -1.9302	    -2.2659	
     6.7978	     5.5389	    -1.7624	     5.2872	     0.0000	     1.6785	    -0.2518	     1.0071	    -0.8392	    -1.1749	
     5.5389	     4.4479	    -1.9302	     6.1264	     0.4196	     2.4338	    -0.4196	     2.0981	     0.2518	     0.0000	
     4.1122	     3.3569	    -1.7624	     6.6299	     0.7553	     2.9373	    -0.6714	     2.9373	     1.3428	     1.0071	
     2.6016	     2.1820	    -1.4267	     6.9656	     0.9232	     3.1891	    -1.0910	     3.6087	     2.2659	     1.9302	
     1.0071	     1.0910	    -0.7553	     7.0496	     0.9232	     3.1891	    -1.5945	     3.9444	     3.0212	     2.6016	
    -0.4196	     0.0000	    -0.0839	     6.8817	     0.7553	     2.9373	    -2.0142	     3.9444	     3.3569	     2.9373	
    -1.6785	    -0.9232	     0.5875	     6.6299	     0.4196	     2.4338	    -2.4338	     3.6087	     3.2730	     2.8534	
    -2.7695	    -1.6785	     1.1749	     5.9586	    -0.0839	     1.6785	    -2.9373	     2.8534	     2.8534	     2.4338	
    -3.6087	    -2.3499	     1.5106	     4.9515	    -0.7553	     0.5875	    -3.4409	     1.6785	     1.9302	     1.5945	
    -4.2801	    -3.0212	     1.5106	     3.4409	    -1.6785	    -0.8392	    -4.1122	     0.1678	     0.6714	     0.4196	
    -4.7836	    -3.5248	     1.2589	     1.5106	    -2.6855	    -2.6855	    -4.8676	    -1.6785	    -0.9232	    -1.0071	
    -5.1193	    -3.8605	     0.7553	    -0.7553	    -3.7766	    -4.6997	    -5.8746	    -3.6926	    -2.6855	    -2.6016	
    -5.1193	    -4.1122	     0.0839	    -3.1891	    -4.9515	    -6.7978	    -6.9656	    -5.7907	    -4.6158	    -4.2801	
    -4.8676	    -4.1122	    -0.6714	    -5.6229	    -6.1264	    -8.9798	    -8.2245	    -7.8049	    -6.5460	    -5.9586	
    -4.2801	    -4.0283	    -1.5106	    -7.8888	    -7.3853	   -10.9940	    -9.5673	    -9.6512	    -8.3084	    -7.5531	
    -3.4409	    -3.6926	    -2.3499	    -9.9030	    -8.5602	   -12.7563	   -10.8261	   -11.3297	    -9.9030	    -8.8959	
    -2.4338	    -3.1891	    -3.1052	   -11.4975	    -9.5673	   -14.1830	   -12.0010	   -12.5885	   -11.1618	    -9.9869	
    -1.0910	    -2.4338	    -3.6087	   -12.8403	   -10.4065	   -15.2740	   -12.8403	   -13.5956	   -12.0850	   -10.6583	
     0.4196	    -1.3428	    -3.8605	   -13.9313	   -10.9940	   -16.1133	   -13.2599	   -14.2670	   -12.6724	   -10.9100	
     2.0981	    -0.1678	    -3.8605	   -14.9384	   -11.2457	   -16.7007	   -13.4277	   -14.6866	   -12.9242	   -10.9100	
     3.6926	     1.1749	    -3.6087	   -15.9454	   -11.1618	   -17.1204	   -13.0920	   -14.9384	   -12.8403	   -10.6583	
     5.1193	     2.4338	    -3.1891	   -16.7847	   -10.9100	   -17.2882	   -12.4207	   -15.0223	   -12.5046	   -10.2386	
     6.2103	     3.5248	    -2.6855	   -17.2882	   -10.3226	   -17.2882	   -11.4136	   -15.0223	   -12.0010	    -9.7351	
     6.9656	     4.3640	    -2.1820	   -17.3721	    -9.6512	   -16.9525	   -10.3226	   -14.9384	   -11.4975	    -9.3155	
     7.1335	     4.8676	    -1.6785	   -17.0364	    -8.8959	   -16.4490	    -9.2316	   -14.6866	   -10.9940	    -8.8959	
     6.8817	     5.0354	    -1.1749	   -16.1972	    -8.2245	   -15.6097	    -8.2245	   -14.3509	   -10.5743	    -8.7280	
     6.1264	     4.8676	    -0.5875	   -15.1901	    -7.7209	   -14.7705	    -7.5531	   -14.0152	   -10.4065	    -8.7280	
     5.1193	     4.4479	     0.0000	   -14.1830	    -7.4692	   -13.9313	    -7.3013	   -13.8474	   -10.5743	    -8.9798	
     3.7766	     3.7766	     0.5875	   -13.1760	    -7.4692	   -13.2599	    -7.6370	   -13.6795	   -10.9100	    -9.3994	
     2.2659	     2.9373	     1.0910	   -12.4207	    -7.5531	   -12.7563	    -8.4763	   -13.5956	   -11.4136	    -9.9869	
     0.7553	     2.0142	     1.5106	   -11.7493	    -7.8049	   -12.3367	    -9.5673	   -13.5956	   -12.0010	   -10.4904	
    -0.5035	     1.1749	     1.6785	   -11.1618	    -7.9727	   -12.0850	   -10.8261	   -13.6795	   -12.4207	   -10.9100	
    -1.5106	     0.4196	     1.8463	   -10.7422	    -7.8888	   -11.9171	   -11.9171	   -13.5956	   -12.5885	   -11.1618	
    -2.0981	     0.0000	     1.9302	   -10.4904	    -7.5531	   -11.8332	   -12.7563	   -13.5117	   -12.5885	   -11.0779	
    -2.4338	    -0.3357	     1.9302	   -10.4065	    -6.8817	   -11.9171	   -13.1760	   -13.4277	   -12.2528	   -10.8261	
    -2.4338	    -0.5035	     1.7624	   -10.6583	    -6.0425	   -12.1689	   -13.2599	   -13.2599	   -11.8332	   -10.2386	
    -2.3499	    -0.6714	     1.5945	   -11.1618	    -5.1193	   -12.5046	   -12.9242	   -13.0920	   -11.2457	    -9.5673	
    -2.2659	    -0.7553	     1.4267	   -11.4975	    -4.1122	   -12.8403	   -12.2528	   -12.7563	   -10.4065	    -8.6441	
    -2.0142	    -0.7553	     1.3428	   -11.6653	    -3.0212	   -12.9242	   -11.1618	   -12.1689	    -9.4833	    -7.5531	
    -1.7624	    -0.6714	     1.5106	   -11.4136	    -1.9302	   -12.6724	    -9.9030	   -11.4136	    -8.3084	    -6.2103	
    -1.4267	    -0.5035	     1.7624	   -10.6583	    -0.8392	   -12.0850	    -8.3923	   -10.4065	    -7.0496	    -4.6997	
    -0.9232	    -0.1678	     2.2659	    -9.6512	     0.1678	   -11.2457	    -6.8817	    -9.3155	    -5.7907	    -3.1891	
    -0.5875	     0.0839	     2.6016	    -8.7280	     0.9232	   -10.4904	    -5.5389	    -8.3923	    -4.7836	    -1.8463	
    -0.4196	     0.1678	     2.6855	    -8.0566	     1.3428	    -9.9869	    -4.5319	    -7.8888	    -4.1962	    -0.9232	
    -0.5035	     0.0839	     2.3499	    -7.9727	     1.1749	    -9.9030	    -3.9444	    -7.8888	    -4.1962	    -0.4196	
    -0.9232	    -0.3357	     1.5945	    -8.3923	     0.5875	   -10.2386	    -3.7766	    -8.3923	    -4.7836	    -0.5035	
    -1.5106	    -0.9232	     0.5035	    -9.3155	    -0.5035	   -10.9940	    -4.0283	    -9.3994	    -5.8746	    -1.1749	
    -2.0142	    -1.4267	    -0.7553	   -10.3226	    -1.7624	   -11.9171	    -4.4479	   -10.6583	    -7.2174	    -2.1820	
    -2.3499	    -1.6785	    -1.7624	   -11.1618	    -3.1052	   -12.6724	    -5.0354	   -11.9171	    -8.6441	    -3.4409	
    -2.4338	    -1.7624	    -2.4338	   -11.7493	    -4.2801	   -13.2599	    -5.5389	   -12.9242	    -9.9030	    -4.7836	
    -2.0981	    -1.5945	    -2.7695	   -11.8332	    -5.1193	   -13.5117	    -6.0425	   -13.5956	   -10.9100	    -6.1264	
    -1.4267	    -1.0910	    -2.6855	   -11.4975	    -5.7068	   -13.3438	    -6.3782	   -13.9313	   -11.5814	    -7.3013	
    -0.5875	    -0.5035	    -2.3499	   -10.8261	    -5.9586	   -12.8403	    -6.5460	   -13.9313	   -11.9171	    -8.3084	
     0.4196	     0.2518	    -1.8463	    -9.7351	    -5.8746	   -12.0850	    -6.5460	   -13.5117	   -11.8332	    -8.8959	
     1.4267	     1.0071	    -1.2589	    -8.5602	    -5.5389	   -11.1618	    -6.3782	   -12.9242	   -11.4975	    -9.2316	
     2.2659	     1.7624	    -0.7553	    -7.3853	    -5.1193	   -10.2386	    -6.1264	   -12.2528	   -10.9100	    -9.2316	
     2.9373	     2.3499	    -0.3357	    -6.3782	    -4.6997	    -9.4833	    -5.7907	   -11.4136	   -10.1547	    -9.0637	
     3.1891	     2.6855	    -0.0839	    -5.5389	    -4.1962	    -8.8120	    -5.5389	   -10.7422	    -9.3994	    -8.7280	
     3.1891	     2.8534	     0.0000	    -5.0354	    -3.7766	    -8.3923	    -5.2872	   -10.1547	    -8.6441	    -8.3923	
     2.9373	     2.7695	     0.0000	    -4.7836	    -3.3569	    -8.1406	    -5.0354	    -9.6512	    -8.0566	    -7.9727	
     2.5177	     2.5177	    -0.1678	    -4.6997	    -3.0212	    -7.9727	    -4.8676	    -9.3155	    -7.5531	    -7.5531	
     2.0981	     2.3499	    -0.3357	    -4.8676	    -2.6855	    -7.9727	    -4.7836	    -9.1476	    -7.2174	    -7.1335	
     1.7624	     2.1820	    -0.5035	    -5.0354	    -2.3499	    -7.8888	    -4.6158	    -9.0637	    -7.0496	    -6.7978	
     1.6785	     2.0981	    -0.5875	    -5.2032	    -2.0142	    -7.7209	    -4.4479	    -8.9798	    -6.8817	    -6.4621	
     1.7624	     2.2659	    -0.5875	    -5.2032	    -1.5945	    -7.3013	    -4.1962	    -8.8959	    -6.7978	    -6.2103	
     2.1820	     2.6855	    -0.3357	    -4.8676	    -1.0910	    -6.7139	    -3.8605	    -8.5602	    -6.5460	    -5.8746	
     2.7695	     3.2730	     0.1678	    -4.2801	    -0.5035	    -5.7068	    -3.4409	    -7.9727	    -6.1264	    -5.5389	
     3.5248	     3.9444	     0.8392	    -3.2730	     0.1678	    -4.4479	    -3.0212	    -7.1335	    -5.5389	    -5.0354	
     4.3640	     4.6997	     1.7624	    -2.0142	     0.7553	    -3.0212	    -2.5177	    -6.0425	    -4.8676	    -4.5319	
     5.2032	     5.5389	     2.8534	    -0.5875	     1.3428	    -1.3428	    -2.0142	    -4.8676	    -4.1122	    -3.9444	
     6.0425	     6.3782	     4.1122	     0.9232	     1.7624	     0.3357	    -1.5945	    -3.5248	    -3.3569	    -3.2730	
     6.8817	     7.3013	     5.4550	     2.5177	     2.1820	     1.9302	    -1.2589	    -2.1820	    -2.5177	    -2.6016	
     7.6370	     8.0566	     6.7139	     3.7766	     2.4338	     3.1891	    -1.0071	    -1.0071	    -1.7624	    -1.9302	
     8.3923	     8.8120	     7.8049	     4.7836	     2.6016	     4.1122	    -0.9232	    -0.0839	    -1.0910	    -1.3428	
     8.9798	     9.4833	     8.6441	     5.4550	     2.6855	     4.5319	    -0.8392	     0.5875	    -0.4196	    -0.7553	
     9.3994	     9.9030	     9.1476	     5.8746	     2.6855	     4.5319	    -0.8392	     1.0071	     0.0000	    -0.3357	
     9.6512	    10.2386	     9.5673	     6.2103	     2.8534	     4.2801	    -0.7553	     1.1749	     0.3357	     0.1678	
     9.9030	    10.5743	     9.7351	     6.4621	     3.0212	     4.0283	    -0.5875	     1.3428	     0.4196	     0.5875	
     9.9869	    10.8261	     9.9030	     6.7139	     3.3569	     3.6926	    -0.1678	     1.5106	     0.5035	     1.0910	
     9.9869	    11.0779	     9.9869	     6.9656	     3.7766	     3.5248	     0.5035	     1.6785	     0.5035	     1.7624	
     9.9869	    11.3297	    10.0708	     7.2174	     4.3640	     3.4409	     1.4267	     1.9302	     0.6714	     2.4338	
     9.8190	    11.4975	    10.0708	     7.2174	     5.0354	     3.2730	     2.4338	     2.0981	     1.0071	     3.2730	
     9.5673	    11.5814	     9.9869	     7.0496	     5.7068	     3.0212	     3.4409	     2.1820	     1.2589	     4.0283	
     9.1476	    11.4975	     9.7351	     6.5460	     6.2103	     2.6016	     4.3640	     2.2659	     1.5945	     4.7836	
     8.6441	    11.3297	     9.3994	     5.7068	     6.7139	     2.0142	     4.9515	     2.1820	     1.9302	     5.4550	
     8.0566	    10.9940	     8.8959	     4.6158	     7.0496	     1.3428	     5.2032	     1.9302	     2.1820	     5.9586	
     7.4692	    10.4904	     8.2245	     3.2730	     7.1335	     0.4196	     4.9515	     1.5106	     2.1820	     6.1264	
     6.6299	     9.7351	     7.3013	     1.4267	     6.8817	    -0.8392	     4.2801	     0.7553	     2.0142	     5.9586	
     5.6229	     8.6441	     6.1264	    -0.7553	     6.2943	    -2.3499	     2.9373	    -0.3357	     1.4267	     5.4550	
     4.5319	     7.3853	     4.6997	    -3.2730	     5.3711	    -4.1962	     1.1749	    -1.7624	     0.5035	     4.4479	
     3.2730	     5.8746	     3.2730	    -5.8746	     4.1122	    -6.0425	    -0.8392	    -3.4409	    -0.6714	     3.1891	
     2.0981	     4.3640	     1.9302	    -8.1406	     2.7695	    -7.7209	    -2.9373	    -5.1193	    -2.0142	     1.7624	
     1.0910	     3.1052	     0.8392	    -9.9030	     1.4267	    -9.0637	    -4.7836	    -6.6299	    -3.2730	     0.3357	
     0.3357	     2.0142	     0.2518	   -10.9100	     0.1678	    -9.9030	    -6.2103	    -7.8049	    -4.3640	    -0.9232	
    -0.1678	     1.3428	     0.0839	   -11.1618	    -0.8392	   -10.1547	    -7.0496	    -8.5602	    -5.2032	    -1.9302	
    -0.2518	     1.0910	     0.5035	   -10.5743	    -1.5945	    -9.8190	    -7.2174	    -8.8120	    -5.5389	    -2.6016	
     0.0000	     1.2589	     1.3428	    -9.4833	    -2.0142	    -9.0637	    -6.7139	    -8.5602	    -5.3711	    -2.7695	
     0.5875	     1.9302	     2.5177	    -7.8049	    -2.0142	    -7.8049	    -5.7907	    -7.9727	    -4.8676	    -2.5177	
     1.5106	     2.9373	     3.8605	    -5.8746	    -1.7624	    -6.2943	    -4.3640	    -7.0496	    -3.9444	    -1.9302	
     2.6016	     4.2801	     5.2032	    -3.6926	    -1.1749	    -4.5319	    -2.7695	    -5.7907	    -2.7695	    -1.0071	
     3.7766	     5.5389	     6.3782	    -1.5106	    -0.3357	    -2.8534	    -0.9232	    -4.4479	    -1.4267	     0.0000	
     4.6997	     6.6299	     7.2174	     0.5035	     0.5875	    -1.1749	     0.9232	    -3.1052	    -0.2518	     1.0910	
     5.4550	     7.3853	     7.8049	     2.4338	     1.5106	     0.3357	     2.6016	    -1.8463	     0.8392	     2.0981	
     5.8746	     7.8049	     8.0566	     4.1962	     2.3499	     1.7624	     4.0283	    -0.7553	     1.7624	     3.0212	
     6.0425	     7.8888	     8.1406	     5.7907	     3.0212	     2.9373	     5.2032	     0.1678	     2.5177	     3.8605	
     6.1264	     7.8049	     8.0566	     7.3013	     3.6087	     4.1122	     6.0425	     1.0910	     3.1052	     4.5319	
     6.2103	     7.8049	     8.0566	     8.8959	     4.1962	     5.2872	     6.6299	     1.8463	     3.6926	     5.1193	
     6.3782	     7.9727	     8.1406	    10.5743	     4.6997	     6.4621	     6.8817	     2.6855	     4.1122	     5.6229	
     6.8817	     8.3923	     8.3923	    12.4207	     5.2872	     7.8049	     7.0496	     3.5248	     4.6158	     6.0425	
     7.5531	     9.0637	     8.8959	    14.3509	     5.8746	     9.2316	     7.1335	     4.4479	     5.2032	     6.5460	
     8.5602	    10.0708	     9.5673	    16.2811	     6.4621	    10.7422	     7.3013	     5.4550	     5.7907	     7.0496	
     9.7351	    11.3297	    10.4904	    18.0435	     7.1335	    12.0850	     7.5531	     6.5460	     6.4621	     7.5531	
    10.9940	    12.5885	    11.5814	    19.4702	     7.8049	    13.2599	     7.8888	     7.4692	     7.1335	     8.0566	
    12.1689	    13.8474	    12.6724	    20.3934	     8.3923	    14.0991	     8.4763	     8.2245	     7.7209	     8.4763	
    13.1760	    14.9384	    13.6795	    20.6451	     8.9798	    14.4348	     9.0637	     8.6441	     8.2245	     8.8120	
    13.7634	    15.6937	    14.4348	    20.2255	     9.3155	    14.0991	     9.6512	     8.7280	     8.5602	     9.0637	
    14.0152	    15.9454	    14.8544	    19.0506	     9.4833	    13.3438	    10.2386	     8.3923	     8.7280	     9.2316	
    13.7634	    15.8615	    15.0223	    17.4561	     9.5673	    12.0850	    10.6583	     7.6370	     8.6441	     9.2316	
    13.0920	    15.3580	    14.8544	    15.5258	     9.4833	    10.4904	    10.9100	     6.6299	     8.3084	     9.3155	
    12.1689	    14.6027	    14.5187	    13.5956	     9.4833	     8.7280	    11.0779	     5.3711	     7.8049	     9.3994	
    10.9100	    13.5117	    13.9313	    11.6653	     9.3994	     6.9656	    10.9940	     4.1122	     7.2174	     9.4833	
     9.2316	    12.1689	    13.0081	     9.7351	     9.3155	     5.2032	    10.7422	     2.7695	     6.6299	     9.5673	
     7.2174	    10.4065	    11.7493	     7.8049	     9.0637	     3.5248	    10.3226	     1.5106	     5.9586	     9.5673	
     4.9515	     8.4763	    10.2386	     5.7907	     8.7280	     1.8463	     9.5673	     0.2518	     5.2032	     9.5673	
     2.5177	     6.3782	     8.3923	     3.7766	     8.2245	     0.2518	     8.7280	    -0.8392	     4.5319	     9.3994	
     0.3357	     4.2801	     6.5460	     1.8463	     7.6370	    -1.2589	     7.6370	    -1.8463	     3.9444	     9.0637	
    -1.5106	     2.5177	     4.6158	     0.0839	     6.9656	    -2.4338	     6.6299	    -2.7695	     3.3569	     8.7280	
    -2.9373	     1.0071	     2.7695	    -1.4267	     6.2943	    -3.4409	     5.6229	    -3.4409	     2.8534	     8.2245	
    -3.8605	    -0.1678	     0.9232	    -2.8534	     5.6229	    -4.2801	     4.6997	    -4.0283	     2.3499	     7.6370	
    -4.2801	    -1.0910	    -0.7553	    -4.0283	     5.0354	    -4.9515	     3.8605	    -4.5319	     1.8463	     6.8817	
    -4.4479	    -1.7624	    -2.3499	    -5.1193	     4.4479	    -5.5389	     3.1052	    -4.9515	     1.3428	     6.1264	
    -4.2801	    -2.0981	    -3.7766	    -6.1264	     3.9444	    -6.0425	     2.2659	    -5.2872	     0.6714	     5.2032	
    -3.8605	    -2.2659	    -5.1193	    -6.7978	     3.3569	    -6.4621	     1.4267	    -5.6229	    -0.0839	     4.1962	
    -3.3569	    -2.1820	    -6.0425	    -7.2174	     2.8534	    -6.6299	     0.5035	    -5.7907	    -0.9232	     3.1891	
    -2.6855	    -1.9302	    -6.5460	    -7.1335	     2.3499	    -6.7139	    -0.4196	    -5.9586	    -1.8463	     2.1820	
    -2.0981	    -1.5945	    -6.4621	    -6.7978	     1.9302	    -6.5460	    -1.4267	    -5.9586	    -2.6016	     1.2589	
    -1.5106	    -1.1749	    -5.7907	    -6.1264	     1.4267	    -6.2103	    -2.4338	    -5.8746	    -3.2730	     0.5035	
    -1.0071	    -0.7553	    -4.6158	    -5.2872	     1.0910	    -5.8746	    -3.3569	    -5.7068	    -3.6926	    -0.0839	
    -0.6714	    -0.3357	    -3.1052	    -4.4479	     0.7553	    -5.4550	    -4.0283	    -5.4550	    -3.9444	    -0.4196	
    -0.4196	     0.0839	    -1.3428	    -3.5248	     0.6714	    -5.0354	    -4.2801	    -5.2032	    -3.9444	    -0.5875	
    -0.1678	     0.5875	     0.4196	    -2.6855	     0.7553	    -4.6158	    -3.9444	    -4.8676	    -3.8605	    -0.5875	
     0.0839	     1.0071	     2.0981	    -2.0142	     1.0071	    -4.1962	    -3.1891	    -4.4479	    -3.6087	    -0.3357	
     0.3357	     1.5945	     3.5248	    -1.4267	     1.3428	    -3.8605	    -1.8463	    -3.9444	    -3.3569	    -0.0839	
     0.6714	     2.1820	     4.8676	    -0.8392	     1.7624	    -3.5248	    -0.3357	    -3.5248	    -3.1052	     0.1678	
     1.0910	     2.8534	     5.9586	    -0.1678	     2.0142	    -3.0212	     1.3428	    -3.0212	    -2.9373	     0.3357	
     1.6785	     3.6087	     6.8817	     0.7553	     2.2659	    -2.4338	     3.0212	    -2.5177	    -2.7695	     0.5035	
     2.3499	     4.4479	     7.6370	     2.0142	     2.2659	    -1.6785	     4.3640	    -2.0142	    -2.6855	     0.5035	
     3.2730	     5.2872	     8.3084	     3.6087	     2.0981	    -0.5875	     5.4550	    -1.5106	    -2.6016	     0.5035	
     4.2801	     6.2943	     8.8959	     5.4550	     1.7624	     0.5875	     6.0425	    -1.0910	    -2.5177	     0.4196	
     5.3711	     7.2174	     9.3994	     7.4692	     1.1749	     1.7624	     6.3782	    -0.8392	    -2.3499	     0.4196	
     6.3782	     8.1406	     9.7351	     9.4833	     0.4196	     3.0212	     6.2943	    -0.5875	    -2.1820	     0.3357	
[Epoch Header]
[Trial Type]	11
[Accept]	1
[Correct]	0
[RT]	 0.000
[Resp]	0
[Epoch Data]
    -7.3013	    -5.7907	     3.1891	     1.4267	     4.4479	    16.9525	     9.8190	     6.3782	     8.3084	     7.2174	
    -6.1264	    -4.5319	     4.5319	     1.5106	     5.6229	    16.7847	    11.3297	     6.7978	     8.8959	     8.0566	
    -4.6158	    -2.9373	     6.1264	     2.2659	     7.0496	    17.2882	    12.8403	     7.6370	     9.7351	     8.9798	
    -3.1052	    -1.1749	     7.6370	     3.6087	     8.5602	    18.2953	    14.2670	     8.7280	    10.8261	     9.9869	
    -1.5106	     0.6714	     9.2316	     5.3711	    10.0708	    19.5541	    15.3580	     9.9030	    11.9171	    10.9100	
    -0.0839	     2.5177	    10.7422	     7.2174	    11.4975	    21.1487	    16.0294	    11.1618	    13.0920	    11.5814	
     1.2589	     4.1962	    12.1689	     9.2316	    12.7563	    22.6593	    16.3651	    12.3367	    14.0991	    12.0850	
     2.3499	     5.7907	    13.4277	    10.9940	    13.7634	    24.2538	    16.1972	    13.3438	    15.0223	    12.4207	
     3.2730	     7.1335	    14.5187	    12.5885	    14.4348	    25.5966	    15.8615	    14.1830	    15.6097	    12.4207	
     3.9444	     8.1406	    15.4419	    13.5956	    14.8544	    26.6037	    15.4419	    14.7705	    15.9454	    12.2528	
     4.3640	     8.9798	    16.1972	    14.0152	    15.0223	    27.1912	    14.9384	    15.1062	    15.7776	    11.9171	
     4.5319	     9.3994	    16.7007	    13.6795	    14.9384	    27.1912	    14.4348	    15.0223	    15.3580	    11.4136	
     4.4479	     9.4833	    16.9525	    12.5885	    14.6027	    26.6037	    14.0152	    14.5187	    14.5187	    10.7422	
     4.0283	     9.3155	    16.9525	    10.8261	    14.1830	    25.4288	    13.5117	    13.7634	    13.5956	    10.0708	
     3.4409	     8.8120	    16.8686	     8.5602	    13.5956	    23.7503	    13.0920	    12.8403	    12.5885	     9.3994	
     2.8534	     8.2245	    16.5329	     6.0425	    13.0920	    21.9040	    12.7563	    11.7493	    11.7493	     8.8120	
     2.3499	     7.6370	    16.2811	     3.5248	    12.5885	    19.9738	    12.4207	    10.6583	    10.9940	     8.3923	
     2.1820	     7.3013	    16.1133	     1.1749	    12.2528	    18.1274	    12.2528	     9.7351	    10.4065	     8.1406	
     2.4338	     7.1335	    16.1133	    -0.8392	    12.0850	    16.6168	    12.2528	     9.0637	     9.9869	     8.1406	
     3.0212	     7.3853	    16.2811	    -2.3499	    12.1689	    15.4419	    12.5046	     8.6441	     9.8190	     8.3084	
     4.1122	     7.9727	    16.6168	    -3.2730	    12.5046	    14.7705	    12.9242	     8.5602	     9.9030	     8.7280	
     5.4550	     8.8120	    17.0364	    -3.3569	    13.0081	    14.6027	    13.5117	     8.8120	    10.2386	     9.3994	
     6.9656	     9.6512	    17.4561	    -2.7695	    13.5117	    14.9384	    14.0991	     9.3155	    10.7422	    10.2386	
     8.3084	    10.4904	    17.7078	    -1.4267	    14.0152	    15.6937	    14.6866	    10.0708	    11.4975	    11.0779	
     9.3994	    11.1618	    17.7917	     0.2518	    14.4348	    16.7007	    15.1062	    10.7422	    12.1689	    11.8332	
    10.0708	    11.4975	    17.6239	     2.0981	    14.6027	    17.7917	    15.3580	    11.4136	    12.8403	    12.4207	
    10.4065	    11.4136	    17.2043	     3.8605	    14.4348	    18.7988	    15.2740	    11.8332	    13.3438	    12.7563	
    10.4904	    10.9940	    16.6168	     5.2032	    14.0991	    19.4702	    14.8544	    12.0010	    13.6795	    12.7563	
    10.4065	    10.3226	    15.8615	     6.1264	    13.4277	    19.8059	    14.1830	    12.0010	    13.7634	    12.5046	
    10.2386	     9.5673	    15.0223	     6.4621	    12.6724	    19.8898	    13.4277	    11.7493	    13.6795	    12.0010	
    10.2386	     8.8120	    14.2670	     6.3782	    11.8332	    19.7220	    12.5046	    11.4136	    13.4277	    11.4136	
    10.3226	     8.0566	    13.5956	     5.9586	    11.0779	    19.3863	    11.6653	    10.9100	    13.0081	    10.7422	
    10.4065	     7.5531	    12.9242	     5.2872	    10.3226	    18.8828	    10.9100	    10.3226	    12.4207	     9.9869	
    10.5743	     7.0496	    12.1689	     4.3640	     9.6512	    18.2953	    10.3226	     9.6512	    11.6653	     9.3994	
    10.4904	     6.6299	    11.3297	     3.3569	     9.1476	    17.6239	     9.8190	     8.8959	    10.8261	     8.8120	
    10.2386	     6.2103	    10.2386	     2.3499	     8.6441	    16.8686	     9.5673	     8.0566	     9.9030	     8.4763	
     9.5673	     5.7068	     8.8959	     1.4267	     8.3084	    16.1133	     9.4833	     7.1335	     8.8959	     8.2245	
     8.5602	     5.1193	     7.3853	     0.5875	     7.9727	    15.3580	     9.4833	     6.0425	     7.8049	     8.1406	
     7.2174	     4.2801	     5.7907	    -0.1678	     7.6370	    14.5187	     9.6512	     4.8676	     6.7978	     8.0566	
     5.6229	     3.3569	     4.1122	    -0.9232	     7.3853	    13.6795	     9.7351	     3.6926	     5.7068	     8.0566	
     3.7766	     2.1820	     2.6855	    -1.6785	     7.1335	    12.8403	     9.9030	     2.5177	     4.6997	     7.8888	
     1.7624	     0.9232	     1.4267	    -2.4338	     6.7978	    12.0850	    10.0708	     1.5106	     3.8605	     7.7209	
    -0.2518	    -0.4196	     0.5035	    -3.1052	     6.4621	    11.3297	    10.0708	     0.5875	     3.1891	     7.4692	
    -2.1820	    -1.6785	    -0.1678	    -3.6926	     6.1264	    10.7422	     9.9869	    -0.1678	     2.6855	     7.1335	
    -3.7766	    -2.6855	    -0.4196	    -4.0283	     5.7068	    10.4065	     9.9030	    -0.6714	     2.3499	     6.7978	
    -4.7836	    -3.3569	    -0.2518	    -4.0283	     5.3711	    10.3226	     9.6512	    -0.9232	     2.3499	     6.4621	
    -5.2032	    -3.4409	     0.3357	    -3.7766	     5.1193	    10.4904	     9.3994	    -0.9232	     2.5177	     6.2103	
    -4.9515	    -3.1052	     1.1749	    -3.1891	     4.9515	    10.9100	     8.9798	    -0.7553	     2.9373	     5.9586	
    -4.1122	    -2.2659	     2.3499	    -2.2659	     4.7836	    11.3297	     8.4763	    -0.3357	     3.5248	     5.7907	
    -2.8534	    -1.1749	     3.4409	    -1.2589	     4.6997	    11.9171	     7.8049	     0.1678	     4.1962	     5.5389	
    -1.4267	     0.0839	     4.6158	     0.0000	     4.6158	    12.5885	     6.9656	     0.8392	     4.8676	     5.3711	
     0.1678	     1.3428	     5.5389	     1.2589	     4.5319	    13.4277	     6.1264	     1.6785	     5.5389	     5.2032	
     1.6785	     2.6855	     6.3782	     2.6016	     4.6158	    14.3509	     5.2872	     2.5177	     6.2943	     5.1193	
     3.1052	     3.9444	     7.1335	     3.8605	     4.6997	    15.4419	     4.5319	     3.5248	     6.9656	     5.2032	
     4.4479	     5.0354	     7.7209	     5.0354	     4.9515	    16.5329	     4.0283	     4.5319	     7.7209	     5.2872	
     5.5389	     5.9586	     8.0566	     6.1264	     5.2872	    17.6239	     3.6926	     5.5389	     8.3923	     5.5389	
     6.5460	     6.7978	     8.3084	     7.1335	     5.7907	    18.7149	     3.6087	     6.6299	     9.0637	     5.8746	
     7.3853	     7.4692	     8.4763	     8.0566	     6.3782	    19.7220	     3.6926	     7.7209	     9.7351	     6.2103	
     8.2245	     8.0566	     8.4763	     8.8959	     6.9656	    20.7291	     4.1962	     8.8120	    10.3226	     6.5460	
     8.9798	     8.6441	     8.3923	     9.8190	     7.7209	    21.7361	     4.9515	     9.9030	    10.9100	     6.9656	
     9.6512	     9.1476	     8.3923	    10.7422	     8.4763	    22.6593	     6.1264	    10.9940	    11.4975	     7.3853	
    10.3226	     9.5673	     8.3923	    11.6653	     9.2316	    23.6664	     7.5531	    12.1689	    12.0010	     7.8888	
    10.8261	     9.9030	     8.4763	    12.5885	     9.9869	    24.6735	     9.2316	    13.2599	    12.5885	     8.3923	
    11.1618	    10.2386	     8.7280	    13.5956	    10.6583	    25.6805	    11.0779	    14.4348	    13.0920	     8.8959	
    11.4136	    10.4065	     9.2316	    14.6027	    11.1618	    26.6037	    12.8403	    15.4419	    13.5117	     9.3994	
    11.5814	    10.5743	     9.9030	    15.4419	    11.4975	    27.3590	    14.5187	    16.3651	    13.8474	     9.7351	
    11.7493	    10.6583	    10.6583	    16.1133	    11.6653	    28.0304	    15.7776	    17.0364	    14.0991	     9.9869	
    11.7493	    10.5743	    11.3297	    16.6168	    11.5814	    28.5339	    16.6168	    17.4561	    14.1830	     9.9869	
    11.6653	    10.3226	    11.8332	    16.8686	    11.3297	    28.8696	    16.8686	    17.5400	    14.0991	     9.8190	
    11.4136	     9.9030	    11.9171	    16.7847	    10.7422	    28.7857	    16.5329	    17.2882	    13.6795	     9.3994	
    10.9100	     9.1476	    11.5814	    16.2811	     9.9030	    28.4500	    15.6097	    16.7007	    13.0920	     8.8120	
     9.9869	     8.0566	    10.8261	    15.2740	     8.8120	    27.6947	    14.1830	    15.7776	    12.1689	     7.9727	
     8.8959	     6.6299	     9.7351	    13.6795	     7.6370	    26.6037	    12.5885	    14.5187	    11.1618	     7.1335	
     7.6370	     5.2032	     8.3923	    11.6653	     6.4621	    25.0931	    10.9100	    13.0920	     9.9869	     6.2103	
     6.5460	     3.7766	     7.1335	     9.3155	     5.3711	    23.3307	     9.3994	    11.5814	     8.9798	     5.3711	
     5.6229	     2.5177	     5.9586	     6.9656	     4.4479	    21.5683	     8.1406	    10.1547	     8.1406	     4.6997	
     5.1193	     1.6785	     5.0354	     4.8676	     3.8605	    19.8898	     7.2174	     8.8959	     7.5531	     4.3640	
     4.9515	     1.2589	     4.5319	     3.1891	     3.6087	    18.4631	     6.7139	     7.9727	     7.3013	     4.2801	
     5.2032	     1.2589	     4.3640	     1.9302	     3.6087	    17.2882	     6.6299	     7.3013	     7.3013	     4.6158	
     5.5389	     1.5945	     4.5319	     1.0910	     4.0283	    16.2811	     6.9656	     6.7978	     7.6370	     5.1193	
     6.1264	     2.1820	     4.8676	     0.5875	     4.5319	    15.4419	     7.4692	     6.4621	     8.0566	     5.7907	
     6.5460	     2.9373	     5.2872	     0.2518	     5.2032	    14.6866	     8.1406	     6.1264	     8.4763	     6.5460	
     6.8817	     3.6087	     5.7068	    -0.1678	     5.8746	    13.9313	     8.7280	     5.7907	     8.7280	     7.1335	
     6.8817	     4.1122	     6.0425	    -0.6714	     6.4621	    13.1760	     9.1476	     5.2032	     8.7280	     7.5531	
     6.5460	     4.5319	     6.2943	    -1.2589	     6.8817	    12.2528	     9.3155	     4.4479	     8.3923	     7.7209	
     6.0425	     4.6158	     6.2943	    -1.8463	     7.1335	    11.4136	     9.1476	     3.5248	     7.7209	     7.5531	
     5.3711	     4.6997	     6.2943	    -2.5177	     7.1335	    10.6583	     8.7280	     2.6016	     6.9656	     7.1335	
     4.7836	     4.6997	     6.2103	    -2.9373	     6.8817	    10.0708	     8.1406	     1.7624	     6.2943	     6.6299	
     4.5319	     4.7836	     6.2103	    -3.1891	     6.4621	     9.7351	     7.3013	     1.0910	     5.7068	     6.1264	
     4.6997	     5.1193	     6.2103	    -3.0212	     5.7907	     9.7351	     6.4621	     0.6714	     5.3711	     5.4550	
     5.4550	     5.7068	     6.3782	    -2.4338	     5.0354	    10.0708	     5.6229	     0.4196	     5.2032	     4.8676	
     6.8817	     6.5460	     6.7139	    -1.3428	     4.1962	    10.8261	     4.7836	     0.4196	     5.2032	     4.2801	
     8.7280	     7.8049	     7.1335	     0.2518	     3.4409	    11.9171	     4.1122	     0.6714	     5.3711	     3.6926	
    11.1618	     9.2316	     7.7209	     2.2659	     2.7695	    13.2599	     3.6087	     1.1749	     5.7068	     3.2730	
    13.8474	    10.9100	     8.4763	     4.7836	     2.4338	    14.9384	     3.4409	     1.8463	     6.1264	     3.0212	
    16.7007	    12.6724	     9.3994	     7.7209	     2.4338	    16.9525	     3.5248	     2.8534	     6.6299	     2.9373	
    19.5541	    14.4348	    10.4904	    10.7422	     2.9373	    18.9667	     3.9444	     3.9444	     7.1335	     3.1052	
    22.1558	    16.0294	    11.6653	    13.8474	     3.7766	    21.0648	     4.6158	     5.2872	     7.5531	     3.3569	
    24.4217	    17.3721	    12.9242	    16.7007	     5.0354	    22.9950	     5.3711	     6.4621	     7.8049	     3.6087	
    26.1002	    18.2953	    14.0991	    19.0506	     6.3782	    24.5895	     6.2943	     7.5531	     7.8049	     3.7766	
    27.1072	    18.7988	    15.1062	    20.8969	     7.8049	    25.6805	     7.0496	     8.3084	     7.6370	     3.8605	
    27.5269	    18.8828	    15.8615	    22.1558	     9.1476	    26.4359	     7.6370	     8.7280	     7.3013	     3.8605	
    27.3590	    18.4631	    16.1972	    22.9111	    10.3226	    26.6876	     8.0566	     8.8959	     6.9656	     3.6926	
    26.6037	    17.7078	    16.1133	    23.3307	    11.1618	    26.6876	     8.1406	     8.8120	     6.6299	     3.4409	
    25.2609	    16.7847	    15.5258	    23.4985	    11.8332	    26.6037	     7.9727	     8.6441	     6.2943	     3.1052	
    23.6664	    15.6097	    14.6027	    23.5825	    12.1689	    26.4359	     7.6370	     8.4763	     5.9586	     2.6855	
    21.8201	    14.3509	    13.3438	    23.7503	    12.3367	    26.4359	     7.0496	     8.3923	     5.6229	     2.3499	
    19.9738	    13.1760	    12.0010	    24.1699	    12.3367	    26.6876	     6.4621	     8.4763	     5.4550	     2.0981	
    18.3792	    12.0850	    10.7422	    24.7574	    12.1689	    27.1912	     5.8746	     8.7280	     5.4550	     2.0142	
    17.0364	    11.2457	     9.6512	    25.4288	    12.0010	    27.8625	     5.5389	     9.2316	     5.6229	     2.0981	
    16.1972	    10.6583	     8.8120	    26.1841	    11.9171	    28.7857	     5.4550	     9.8190	     5.9586	     2.2659	
    15.6937	    10.3226	     8.3084	    26.9394	    11.9171	    29.7928	     5.7907	    10.5743	     6.3782	     2.6855	
    15.3580	    10.1547	     7.9727	    27.5269	    11.9171	    30.7999	     6.5460	    11.3297	     6.9656	     3.1891	
    15.1901	     9.9869	     7.8049	    27.8625	    11.9171	    31.7230	     7.3853	    12.0010	     7.5531	     3.6926	
    14.7705	     9.7351	     7.7209	    27.8625	    11.8332	    32.3105	     8.3923	    12.5046	     7.9727	     4.2801	
    14.2670	     9.3155	     7.6370	    27.5269	    11.6653	    32.5623	     9.3994	    12.7563	     8.3923	     4.6997	
    13.5956	     8.8120	     7.4692	    26.6037	    11.4975	    32.3944	    10.3226	    12.8403	     8.6441	     5.2032	
    12.9242	     8.3084	     7.3853	    25.2609	    11.4136	    31.7230	    11.2457	    12.5885	     8.8959	     5.6229	
    12.4207	     7.8888	     7.5531	    23.4985	    11.3297	    30.5481	    12.3367	    12.2528	     9.1476	     6.1264	
    12.1689	     7.7209	     7.8888	    21.5683	    11.4136	    29.1214	    13.4277	    11.8332	     9.5673	     6.7978	
    12.1689	     7.8888	     8.4763	    19.5541	    11.6653	    27.5269	    14.6027	    11.4975	    10.1547	     7.5531	
    12.5046	     8.2245	     9.3155	    17.5400	    12.0010	    25.9323	    15.8615	    11.2457	    10.9100	     8.4763	
    13.0081	     8.7280	    10.3226	    15.6097	    12.5046	    24.3378	    17.1204	    11.2457	    11.8332	     9.4833	
    13.6795	     9.3994	    11.4975	    13.7634	    13.0081	    22.9111	    18.3792	    11.4136	    12.7563	    10.5743	
    14.1830	     9.9869	    12.6724	    12.0010	    13.4277	    21.7361	    19.3024	    11.6653	    13.6795	    11.4975	
    14.5187	    10.4065	    13.5117	    10.3226	    13.6795	    20.7291	    19.8898	    11.9171	    14.4348	    12.3367	
    14.3509	    10.4065	    14.0152	     8.6441	    13.6795	    19.8059	    19.9738	    12.0850	    14.8544	    12.7563	
    13.7634	     9.9869	    13.9313	     7.0496	    13.4277	    18.8828	    19.4702	    11.9171	    14.9384	    12.8403	
    12.6724	     9.1476	    13.2599	     5.2872	    12.7563	    17.8757	    18.2953	    11.4975	    14.6027	    12.4207	
    11.2457	     8.0566	    12.1689	     3.6087	    11.9171	    16.7007	    16.7007	    10.7422	    13.8474	    11.6653	
     9.7351	     6.8817	    10.7422	     1.9302	    10.9940	    15.4419	    14.6866	     9.8190	    12.6724	    10.6583	
     8.2245	     5.8746	     9.2316	     0.3357	     9.9869	    14.2670	    12.5046	     8.7280	    11.2457	     9.3994	
     6.9656	     5.1193	     7.8888	    -1.0910	     9.0637	    13.0081	    10.3226	     7.5531	     9.8190	     8.0566	
     6.0425	     4.6158	     6.7978	    -2.3499	     8.1406	    11.9171	     8.2245	     6.3782	     8.3084	     6.7978	
     5.3711	     4.5319	     6.2103	    -3.3569	     7.4692	    10.8261	     6.4621	     5.2032	     7.0496	     5.7068	
     5.0354	     4.6158	     6.1264	    -4.1122	     6.8817	     9.9869	     4.9515	     4.1122	     5.9586	     4.7836	
     4.8676	     4.9515	     6.4621	    -4.6158	     6.5460	     9.2316	     3.9444	     3.1891	     5.2032	     4.1962	
     4.9515	     5.5389	     7.2174	    -4.7836	     6.3782	     8.7280	     3.2730	     2.4338	     4.6158	     3.9444	
     5.2032	     6.1264	     8.3084	    -4.6997	     6.6299	     8.3084	     3.1891	     1.8463	     4.3640	     3.8605	
     5.6229	     6.9656	     9.5673	    -4.3640	     7.0496	     8.1406	     3.5248	     1.5106	     4.3640	     4.1122	
     6.1264	     7.8049	    10.8261	    -3.8605	     7.7209	     8.1406	     4.1962	     1.2589	     4.4479	     4.3640	
     6.6299	     8.6441	    12.0850	    -3.3569	     8.5602	     8.0566	     5.1193	     1.0910	     4.5319	     4.6997	
     7.0496	     9.3155	    13.0920	    -3.0212	     9.3994	     7.9727	     6.1264	     0.8392	     4.5319	     4.9515	
     7.2174	     9.7351	    13.7634	    -2.8534	    10.1547	     7.7209	     7.1335	     0.5035	     4.2801	     4.9515	
     7.1335	     9.8190	    14.1830	    -2.9373	    10.6583	     7.3853	     7.8888	    -0.0839	     3.8605	     4.6997	
     6.8817	     9.7351	    14.1830	    -3.0212	    10.9940	     7.0496	     8.3923	    -0.6714	     3.3569	     4.2801	
     6.4621	     9.3155	    13.8474	    -2.9373	    11.0779	     6.7978	     8.6441	    -1.2589	     2.7695	     3.6926	
     6.0425	     8.8120	    13.1760	    -2.6016	    10.8261	     6.8817	     8.5602	    -1.7624	     2.0981	     2.8534	
     5.5389	     8.2245	    12.2528	    -2.0142	    10.4065	     7.1335	     8.3084	    -2.0142	     1.5106	     2.0142	
     5.1193	     7.4692	    11.0779	    -1.3428	     9.7351	     7.6370	     7.7209	    -2.0981	     1.0071	     1.0071	
     4.6997	     6.7139	     9.7351	    -0.7553	     8.9798	     8.0566	     7.0496	    -2.1820	     0.5035	     0.0839	
     4.3640	     5.8746	     8.2245	    -0.5035	     7.9727	     8.3923	     6.2943	    -2.1820	     0.0000	    -0.9232	
     4.1122	     4.9515	     6.6299	    -0.7553	     7.0496	     8.4763	     5.6229	    -2.1820	    -0.4196	    -1.8463	
     3.7766	     4.1122	     5.0354	    -1.5106	     6.2103	     8.3923	     5.1193	    -2.2659	    -0.8392	    -2.6855	
     3.6087	     3.1891	     3.6087	    -2.6016	     5.4550	     8.0566	     4.9515	    -2.2659	    -1.0071	    -3.2730	
     3.3569	     2.3499	     2.5177	    -3.5248	     5.0354	     7.8049	     5.2032	    -2.0981	    -1.0910	    -3.6087	
     3.1052	     1.6785	     1.8463	    -4.1962	     4.9515	     7.8049	     5.8746	    -1.6785	    -0.8392	    -3.6926	
     2.8534	     1.0071	     1.7624	    -4.4479	     5.2032	     8.1406	     6.8817	    -0.9232	    -0.4196	    -3.3569	
     2.6016	     0.6714	     2.3499	    -4.1122	     5.8746	     8.8120	     8.2245	     0.0839	     0.3357	    -2.7695	
     2.5177	     0.5875	     3.5248	    -3.4409	     6.8817	     9.8190	     9.9030	     1.2589	     1.1749	    -1.8463	
     2.6016	     0.9232	     5.2872	    -2.4338	     8.2245	    10.9940	    11.7493	     2.6016	     2.1820	    -0.5875	
     3.1052	     1.6785	     7.4692	    -1.3428	     9.7351	    12.3367	    13.5956	     4.0283	     3.1891	     0.7553	
     3.8605	     2.6855	     9.8190	    -0.0839	    11.2457	    13.6795	    15.3580	     5.5389	     4.3640	     2.0981	
     4.7836	     4.0283	    12.1689	     1.2589	    12.6724	    15.1901	    17.0364	     7.0496	     5.4550	     3.5248	
     5.8746	     5.4550	    14.0991	     2.5177	    13.9313	    16.6168	    18.4631	     8.4763	     6.5460	     4.7836	
     6.9656	     6.8817	    15.6097	     3.6926	    14.9384	    17.9596	    19.5541	     9.6512	     7.4692	     5.7907	
     7.7209	     8.1406	    16.4490	     4.6997	    15.5258	    19.0506	    20.2255	    10.5743	     8.2245	     6.5460	
     8.1406	     9.1476	    16.7007	     5.5389	    15.6097	    20.0577	    20.4773	    11.1618	     8.5602	     6.8817	
     8.3084	     9.8190	    16.3651	     6.2103	    15.4419	    20.7291	    20.1416	    11.4136	     8.6441	     6.8817	
     8.1406	    10.2386	    15.6097	     6.6299	    14.8544	    21.2326	    19.3863	    11.3297	     8.3923	     6.4621	
     7.8888	    10.4904	    14.7705	     6.9656	    14.1830	    21.4005	    18.2953	    10.9100	     7.8888	     5.7068	
     7.7209	    10.5743	    13.9313	     6.9656	    13.2599	    21.4005	    16.9525	    10.3226	     7.2174	     4.6997	
     7.7209	    10.6583	    13.1760	     6.8817	    12.4207	    21.1487	    15.5258	     9.5673	     6.4621	     3.6926	
     7.9727	    10.7422	    12.6724	     6.7139	    11.5814	    20.8130	    14.0152	     8.7280	     5.7068	     2.6016	
     8.4763	    10.8261	    12.3367	     6.6299	    10.8261	    20.3934	    12.5046	     7.9727	     4.9515	     1.6785	
     9.3155	    11.0779	    12.1689	     6.7139	    10.2386	    20.0577	    11.2457	     7.3853	     4.3640	     0.9232	
    10.2386	    11.4136	    12.2528	     7.1335	     9.9030	    19.8898	    10.1547	     6.8817	     3.7766	     0.4196	
    11.4136	    11.9171	    12.5046	     7.8049	     9.7351	    19.8898	     9.3155	     6.6299	     3.4409	     0.2518	
    12.7563	    12.5046	    13.0081	     8.8120	     9.7351	    19.8898	     8.8120	     6.5460	     3.2730	     0.3357	
    14.0991	    13.2599	    13.5956	     9.9030	     9.9030	    19.9738	     8.5602	     6.7139	     3.3569	     0.6714	
    15.5258	    14.0991	    14.2670	    10.9940	    10.2386	    19.9738	     8.4763	     6.9656	     3.6926	     1.3428	
    16.7847	    14.8544	    14.9384	    12.0010	    10.5743	    20.0577	     8.5602	     7.3013	     4.1122	     2.0981	
    17.9596	    15.6097	    15.6097	    12.7563	    10.9940	    20.0577	     8.7280	     7.7209	     4.5319	     3.0212	
    18.7988	    16.1133	    16.1133	    13.2599	    11.4136	    19.9738	     8.9798	     8.1406	     4.8676	     3.8605	
    19.3863	    16.5329	    16.5329	    13.3438	    11.7493	    19.8898	     9.1476	     8.4763	     4.9515	     4.5319	
    19.4702	    16.5329	    16.7007	    13.0081	    11.9171	    19.7220	     9.3155	     8.5602	     4.9515	     5.0354	
    19.3024	    16.3651	    16.6168	    12.3367	    11.9171	    19.3863	     9.3155	     8.5602	     4.6997	     5.2872	
    18.7149	    15.8615	    16.3651	    11.2457	    11.8332	    18.8828	     9.2316	     8.3084	     4.5319	     5.2872	
    17.8757	    15.1901	    15.8615	     9.9030	    11.4975	    18.2114	     9.0637	     7.9727	     4.4479	     5.1193	
    17.0364	    14.2670	    15.1901	     8.3923	    11.1618	    17.4561	     8.7280	     7.5531	     4.3640	     4.7836	
    16.0294	    13.3438	    14.4348	     6.8817	    10.6583	    16.6168	     8.3923	     6.9656	     4.2801	     4.3640	
    15.1062	    12.4207	    13.6795	     5.4550	    10.2386	    15.7776	     8.0566	     6.2943	     4.1122	     3.8605	
    14.2670	    11.5814	    12.9242	     4.2801	     9.8190	    15.0223	     7.7209	     5.6229	     3.7766	     3.1891	
    13.4277	    10.7422	    12.2528	     3.3569	     9.3994	    14.4348	     7.5531	     4.9515	     3.4409	     2.6016	
    12.7563	     9.9869	    11.6653	     2.7695	     9.1476	    13.8474	     7.4692	     4.2801	     3.0212	     2.0142	
    12.1689	     9.3994	    11.2457	     2.3499	     8.9798	    13.3438	     7.6370	     3.6087	     2.6016	     1.5106	
    11.5814	     8.8120	    10.9100	     2.0142	     8.8959	    12.8403	     7.8888	     2.9373	     2.1820	     1.0910	
    11.0779	     8.3923	    10.6583	     1.7624	     8.9798	    12.2528	     8.3923	     2.3499	     1.7624	     0.6714	
    10.6583	     7.9727	    10.6583	     1.5106	     9.1476	    11.6653	     8.9798	     1.6785	     1.3428	     0.4196	
    10.4065	     7.8049	    10.8261	     1.1749	     9.4833	    11.1618	     9.5673	     1.0910	     1.0071	     0.2518	
    10.3226	     7.8049	    11.0779	     0.9232	     9.8190	    10.5743	    10.2386	     0.5875	     0.7553	     0.1678	
    10.4904	     8.0566	    11.5814	     0.5875	    10.2386	    10.1547	    10.8261	     0.2518	     0.5035	     0.0839	
    10.9940	     8.5602	    12.2528	     0.5035	    10.7422	     9.9030	    11.4136	     0.0839	     0.5035	     0.0000	
    11.7493	     9.2316	    13.0081	     0.5875	    11.4136	     9.9869	    11.9171	     0.2518	     0.5035	     0.0000	
    12.9242	    10.3226	    13.9313	     1.1749	    12.0850	    10.5743	    12.5046	     0.8392	     0.8392	     0.0839	
    14.5187	    11.7493	    15.1062	     2.4338	    12.9242	    11.7493	    13.0920	     1.9302	     1.5106	     0.4196	
    16.7847	    13.6795	    16.5329	     4.4479	    14.0991	    13.5956	    13.9313	     3.6087	     2.6016	     0.9232	
    19.6381	    16.1972	    18.2953	     7.3013	    15.5258	    16.2811	    14.9384	     5.9586	     4.2801	     1.9302	
    23.1628	    19.3024	    20.4773	    10.9100	    17.1204	    19.6381	    16.1972	     8.8959	     6.4621	     3.4409	
    27.3590	    22.9111	    22.9950	    15.0223	    19.0506	    23.5825	    17.6239	    12.4207	     9.2316	     5.4550	
    31.8909	    26.8555	    25.6805	    19.5541	    20.9808	    27.8625	    19.1345	    16.2811	    12.3367	     7.8888	
    36.5067	    30.8838	    28.3661	    24.2538	    22.8271	    32.2266	    20.6451	    20.3094	    15.7776	    10.4904	
    40.8707	    34.7443	    30.8838	    28.7018	    24.4217	    36.3388	    22.0718	    24.1699	    19.1345	    13.1760	
    44.5633	    38.0173	    32.7301	    32.4783	    25.6805	    40.0314	    23.3307	    27.6947	    22.2397	    15.6937	
    46.9971	    40.1993	    33.8211	    35.3317	    26.2680	    42.7170	    24.3378	    30.4642	    24.7574	    17.6239	
    47.8363	    40.9546	    33.7372	    36.7584	    26.1841	    44.1437	    24.7574	    32.0587	    26.2680	    18.9667	
    46.5775	    40.0314	    32.4783	    36.5067	    25.1770	    43.9758	    24.5895	    32.2266	    26.6876	    19.4702	
    43.3044	    37.1780	    29.8767	    34.4086	    23.1628	    42.1295	    23.4985	    30.7999	    25.8484	    19.0506	
    38.0173	    32.5623	    26.0162	    30.3802	    20.2255	    38.4369	    21.5683	    27.8625	    23.5825	    17.5400	
    31.2195	    26.4359	    21.2326	    24.6735	    16.4490	    33.2336	    18.7988	    23.4146	    20.1416	    15.1901	
    23.3307	    19.3024	    15.7776	    17.7078	    12.1689	    26.9394	    15.3580	    17.9596	    15.8615	    12.1689	
    15.1062	    11.8332	    10.1547	    10.1547	     7.5531	    20.0577	    11.4975	    12.0850	    11.2457	     8.7280	
     7.2174	     4.5319	     4.6997	     2.8534	     3.1891	    13.4277	     7.6370	     6.2943	     6.7139	     5.2872	
     0.1678	    -2.0142	    -0.1678	    -3.6087	    -0.8392	     7.4692	     3.8605	     1.0910	     2.6855	     2.0981	
    -5.7907	    -7.7209	    -4.3640	    -8.8120	    -4.1962	     2.6016	     0.5035	    -3.2730	    -0.6714	    -0.7553	
   -10.5743	   -12.2528	    -7.6370	   -12.5046	    -6.8817	    -1.0071	    -2.3499	    -6.6299	    -3.4409	    -3.1052	
   -14.2670	   -15.8615	   -10.0708	   -14.7705	    -8.9798	    -3.4409	    -4.8676	    -8.9798	    -5.6229	    -5.0354	
   -16.8686	   -18.3792	   -11.7493	   -15.8615	   -10.5743	    -4.8676	    -6.8817	   -10.6583	    -7.3013	    -6.6299	
   -18.6310	   -20.1416	   -12.8403	   -16.1133	   -11.6653	    -5.5389	    -8.5602	   -11.5814	    -8.5602	    -7.8888	
   -19.5541	   -21.2326	   -13.2599	   -15.6097	   -12.4207	    -5.5389	    -9.8190	   -12.0010	    -9.4833	    -8.8959	
   -19.8059	   -21.6522	   -13.2599	   -14.8544	   -12.8403	    -5.2032	   -10.7422	   -12.0850	    -9.9030	    -9.6512	
   -19.4702	   -21.5683	   -12.9242	   -13.8474	   -13.0081	    -4.5319	   -11.2457	   -11.8332	    -9.9869	   -10.0708	
   -18.7149	   -21.0648	   -12.2528	   -12.8403	   -12.8403	    -3.8605	   -11.3297	   -11.4136	    -9.8190	   -10.3226	
   -17.6239	   -20.1416	   -11.3297	   -12.0010	   -12.3367	    -3.1052	   -10.9940	   -10.8261	    -9.4833	   -10.3226	
   -16.1972	   -19.0506	   -10.2386	   -11.3297	   -11.5814	    -2.4338	   -10.3226	   -10.1547	    -8.9798	   -10.3226	
   -14.6027	   -17.7078	    -9.1476	   -10.6583	   -10.5743	    -1.7624	    -9.2316	    -9.4833	    -8.4763	   -10.1547	
   -12.9242	   -16.1972	    -8.0566	   -10.1547	    -9.3994	    -1.2589	    -7.8049	    -8.7280	    -7.8888	    -9.9869	
   -11.3297	   -14.6866	    -7.0496	    -9.6512	    -7.9727	    -0.7553	    -6.2103	    -7.9727	    -7.3853	    -9.7351	
    -9.7351	   -13.1760	    -6.2103	    -9.1476	    -6.3782	    -0.2518	    -4.2801	    -7.3013	    -6.8817	    -9.3994	
    -8.3923	   -11.5814	    -5.4550	    -8.6441	    -4.6997	     0.0839	    -2.2659	    -6.6299	    -6.4621	    -9.0637	
    -7.3013	   -10.1547	    -4.7836	    -8.3084	    -2.9373	     0.3357	    -0.0839	    -6.0425	    -6.0425	    -8.6441	
    -6.3782	    -8.8959	    -4.1122	    -8.2245	    -1.0910	     0.4196	     2.0981	    -5.6229	    -5.7068	    -8.1406	
    -5.7068	    -7.7209	    -3.3569	    -8.4763	     0.6714	     0.4196	     4.2801	    -5.2872	    -5.3711	    -7.6370	
    -5.2032	    -6.7139	    -2.6016	    -8.9798	     2.3499	     0.1678	     6.2103	    -5.1193	    -5.2032	    -7.2174	
    -4.8676	    -5.9586	    -1.9302	    -9.7351	     3.8605	    -0.1678	     7.9727	    -5.0354	    -5.1193	    -6.8817	
    -4.6158	    -5.3711	    -1.4267	   -10.5743	     5.1193	    -0.5875	     9.3155	    -5.1193	    -5.2032	    -6.7139	
    -4.4479	    -4.9515	    -1.2589	   -11.4136	     6.1264	    -1.0071	    10.3226	    -5.2872	    -5.3711	    -6.7139	
    -4.1122	    -4.6158	    -1.3428	   -12.1689	     6.7978	    -1.3428	    10.8261	    -5.4550	    -5.6229	    -6.9656	
    -3.7766	    -4.4479	    -1.8463	   -12.9242	     7.1335	    -1.5106	    10.8261	    -5.7068	    -6.0425	    -7.3853	
    -3.3569	    -4.3640	    -2.6855	   -13.5117	     7.1335	    -1.6785	    10.4065	    -6.0425	    -6.5460	    -8.0566	
    -2.9373	    -4.5319	    -3.7766	   -14.0152	     6.7139	    -1.8463	     9.4833	    -6.5460	    -7.2174	    -8.9798	
    -2.7695	    -4.8676	    -5.1193	   -14.6027	     5.9586	    -2.0142	     8.0566	    -7.1335	    -8.0566	   -10.0708	
    -2.7695	    -5.4550	    -6.5460	   -15.1901	     4.9515	    -2.2659	     6.3782	    -7.9727	    -9.0637	   -11.2457	
    -3.2730	    -6.2943	    -7.9727	   -15.8615	     3.5248	    -2.6855	     4.3640	    -8.8959	   -10.1547	   -12.5885	
    -4.1962	    -7.4692	    -9.3994	   -16.5329	     1.9302	    -3.2730	     2.1820	   -10.0708	   -11.2457	   -13.8474	
    -5.5389	    -8.9798	   -10.6583	   -17.3721	     0.0839	    -4.1122	    -0.0839	   -11.3297	   -12.4207	   -15.1062	
    -7.3853	   -10.6583	   -11.9171	   -18.1274	    -1.8463	    -5.1193	    -2.1820	   -12.5885	   -13.4277	   -16.2811	
    -9.4833	   -12.4207	   -12.9242	   -18.8828	    -3.7766	    -6.2103	    -4.0283	   -13.8474	   -14.3509	   -17.2882	
   -11.6653	   -14.1830	   -13.7634	   -19.4702	    -5.6229	    -7.4692	    -5.3711	   -14.9384	   -15.0223	   -18.1274	
   -13.6795	   -15.6937	   -14.2670	   -19.9738	    -7.1335	    -8.7280	    -6.2943	   -15.8615	   -15.5258	   -18.7149	
   -15.3580	   -16.9525	   -14.2670	   -20.3934	    -8.3084	    -9.8190	    -6.7139	   -16.5329	   -15.7776	   -19.2184	
   -16.4490	   -17.7078	   -13.7634	   -20.6451	    -9.2316	   -10.6583	    -6.7978	   -17.0364	   -15.9454	   -19.6381	
   -16.9525	   -17.9596	   -12.9242	   -20.8130	    -9.9030	   -11.2457	    -6.6299	   -17.3721	   -16.1133	   -19.8898	
   -16.8686	   -17.7917	   -11.8332	   -20.8969	   -10.3226	   -11.6653	    -6.3782	   -17.7078	   -16.2811	   -20.0577	
   -16.2811	   -17.2043	   -10.5743	   -20.8969	   -10.5743	   -11.8332	    -6.2103	   -17.8757	   -16.3651	   -20.2255	
   -15.1901	   -16.1972	    -9.2316	   -20.7291	   -10.6583	   -11.8332	    -6.2103	   -17.9596	   -16.4490	   -20.2255	
   -13.7634	   -14.9384	    -7.9727	   -20.3934	   -10.5743	   -11.4975	    -6.2103	   -17.7917	   -16.3651	   -20.1416	
   -12.0850	   -13.4277	    -6.8817	   -19.6381	   -10.4065	   -10.9100	    -6.3782	   -17.5400	   -16.1133	   -20.0577	
   -10.4065	   -11.9171	    -5.8746	   -18.6310	   -10.2386	   -10.1547	    -6.7139	   -17.1204	   -15.7776	   -19.8059	
    -8.7280	   -10.4904	    -5.2032	   -17.4561	    -9.9869	    -9.2316	    -7.1335	   -16.5329	   -15.1901	   -19.3863	
    -7.1335	    -9.2316	    -4.6997	   -16.0294	    -9.9030	    -8.2245	    -7.5531	   -15.7776	   -14.4348	   -18.9667	
    -5.7907	    -8.1406	    -4.3640	   -14.6027	    -9.8190	    -7.0496	    -8.0566	   -15.0223	   -13.5956	   -18.4631	
    -4.6997	    -7.3013	    -4.2801	   -13.1760	    -9.9869	    -5.9586	    -8.6441	   -14.2670	   -12.7563	   -17.8757	
    -3.7766	    -6.7139	    -4.3640	   -11.8332	   -10.1547	    -4.8676	    -9.0637	   -13.4277	   -12.0010	   -17.2882	
    -3.1891	    -6.3782	    -4.5319	   -10.7422	   -10.4904	    -3.9444	    -9.4833	   -12.5046	   -11.2457	   -16.6168	
    -2.7695	    -6.2943	    -4.7836	    -9.8190	   -10.8261	    -3.0212	    -9.7351	   -11.5814	   -10.4904	   -15.8615	
    -2.5177	    -6.2943	    -4.8676	    -9.0637	   -11.1618	    -2.2659	    -9.7351	   -10.5743	    -9.7351	   -14.9384	
    -2.4338	    -6.2943	    -4.9515	    -8.5602	   -11.3297	    -1.5106	    -9.3994	    -9.4833	    -8.8959	   -13.7634	
    -2.3499	    -6.2943	    -4.6997	    -8.1406	   -11.2457	    -0.9232	    -8.6441	    -8.3923	    -8.0566	   -12.3367	
    -2.1820	    -6.2103	    -4.3640	    -7.9727	   -10.8261	    -0.4196	    -7.6370	    -7.3853	    -7.2174	   -10.9100	
    -1.9302	    -5.8746	    -3.6926	    -7.8888	   -10.0708	     0.0839	    -6.2943	    -6.3782	    -6.5460	    -9.3155	
    -1.6785	    -5.3711	    -2.7695	    -7.8888	    -8.9798	     0.5875	    -4.6997	    -5.3711	    -5.7907	    -7.6370	
    -1.3428	    -4.7836	    -1.6785	    -7.8049	    -7.4692	     1.0910	    -3.0212	    -4.3640	    -5.0354	    -6.0425	
    -1.0910	    -4.1122	    -0.5035	    -7.6370	    -5.7068	     1.6785	    -1.2589	    -3.3569	    -4.1962	    -4.4479	
    -0.9232	    -3.4409	     0.6714	    -7.3013	    -3.8605	     2.3499	     0.3357	    -2.3499	    -3.1891	    -3.0212	
    -0.8392	    -2.7695	     1.7624	    -6.7978	    -2.0981	     3.1052	     1.5945	    -1.4267	    -2.3499	    -1.8463	
    -1.0071	    -2.3499	     2.6855	    -6.2943	    -0.5035	     3.8605	     2.5177	    -0.5875	    -1.5945	    -1.0071	
    -1.3428	    -2.0981	     3.2730	    -5.6229	     0.6714	     4.6997	     2.9373	     0.0000	    -1.0910	    -0.6714	
    -1.7624	    -2.0142	     3.6926	    -4.9515	     1.5106	     5.4550	     2.8534	     0.3357	    -0.8392	    -0.5875	
    -2.2659	    -2.2659	     3.7766	    -4.1122	     1.9302	     6.2103	     2.4338	     0.5035	    -0.8392	    -0.9232	
    -2.7695	    -2.6016	     3.6087	    -3.1891	     2.0142	     6.9656	     1.6785	     0.5035	    -1.0071	    -1.4267	
    -3.1891	    -2.9373	     3.2730	    -2.2659	     1.8463	     7.6370	     0.6714	     0.3357	    -1.3428	    -2.1820	
    -3.3569	    -3.3569	     2.6855	    -1.4267	     1.5106	     8.0566	    -0.3357	    -0.0839	    -1.8463	    -3.0212	
    -3.3569	    -3.6926	     2.0142	    -0.7553	     1.1749	     8.3923	    -1.1749	    -0.5035	    -2.4338	    -3.9444	
    -2.9373	    -3.7766	     1.2589	    -0.2518	     0.8392	     8.4763	    -1.8463	    -0.9232	    -3.0212	    -4.8676	
    -2.1820	    -3.5248	     0.5035	     0.0839	     0.7553	     8.4763	    -2.0142	    -1.3428	    -3.4409	    -5.5389	
    -1.0071	    -2.9373	     0.0839	     0.5035	     1.0071	     8.5602	    -1.6785	    -1.4267	    -3.6087	    -5.9586	
     0.4196	    -1.9302	    -0.0839	     0.8392	     1.5106	     8.6441	    -0.6714	    -1.4267	    -3.4409	    -6.0425	
     2.0981	    -0.6714	     0.2518	     1.3428	     2.4338	     8.8120	     0.9232	    -1.0910	    -3.0212	    -5.7907	
     3.6926	     0.6714	     1.0071	     1.7624	     3.6926	     9.0637	     2.9373	    -0.6714	    -2.4338	    -5.3711	
     5.0354	     2.0142	     2.0981	     2.0142	     4.9515	     9.3155	     5.1193	    -0.2518	    -1.7624	    -4.8676	
     6.0425	     3.0212	     3.4409	     2.1820	     6.2943	     9.4833	     7.3853	     0.0839	    -1.0910	    -4.3640	
     6.6299	     3.6926	     4.8676	     2.0981	     7.3853	     9.4833	     9.2316	     0.4196	    -0.5875	    -3.9444	
     6.8817	     4.1962	     6.2103	     1.9302	     8.3084	     9.4833	    10.7422	     0.5875	    -0.2518	    -3.6087	
     6.9656	     4.5319	     7.3013	     1.7624	     8.9798	     9.5673	    11.6653	     0.8392	    -0.0839	    -3.4409	
     6.8817	     4.7836	     8.2245	     1.7624	     9.3155	     9.7351	    12.0010	     1.0071	     0.0000	    -3.3569	
     6.8817	     4.9515	     8.8120	     1.8463	     9.3155	     9.9869	    11.7493	     1.1749	    -0.1678	    -3.4409	
     6.7978	     5.0354	     8.9798	     2.0981	     8.9798	    10.2386	    11.0779	     1.2589	    -0.4196	    -3.6926	
     6.5460	     4.8676	     8.6441	     2.3499	     8.1406	    10.5743	     9.9030	     1.1749	    -0.8392	    -4.1962	
     5.9586	     4.3640	     7.8049	     2.5177	     6.9656	    10.7422	     8.3923	     1.0071	    -1.5106	    -4.8676	
     5.2032	     3.6087	     6.4621	     2.4338	     5.3711	    10.7422	     6.5460	     0.5875	    -2.3499	    -5.7068	
     4.1122	     2.5177	     4.6997	     2.1820	     3.5248	    10.5743	     4.6158	     0.1678	    -3.2730	    -6.6299	
     2.9373	     1.1749	     2.7695	     1.7624	     1.5106	    10.4065	     2.7695	    -0.3357	    -4.1122	    -7.3853	
     1.6785	    -0.1678	     0.8392	     1.3428	    -0.5875	    10.2386	     1.0910	    -0.7553	    -4.6997	    -8.0566	
     0.5035	    -1.5945	    -1.0910	     0.8392	    -2.5177	    10.0708	    -0.1678	    -1.0071	    -5.0354	    -8.3923	
    -0.5875	    -2.8534	    -2.9373	     0.3357	    -4.2801	     9.9030	    -1.0071	    -1.0910	    -4.9515	    -8.4763	
    -1.5945	    -3.9444	    -4.4479	    -0.1678	    -5.8746	     9.5673	    -1.3428	    -1.0071	    -4.4479	    -8.2245	
    -2.5177	    -4.8676	    -5.7907	    -0.7553	    -7.1335	     9.0637	    -1.4267	    -0.8392	    -3.6926	    -7.6370	
    -3.2730	    -5.5389	    -6.8817	    -1.3428	    -8.1406	     8.4763	    -1.0910	    -0.6714	    -2.6855	    -6.7139	
    -3.7766	    -5.9586	    -7.4692	    -1.7624	    -8.8120	     7.8049	    -0.5875	    -0.2518	    -1.3428	    -5.5389	
    -4.0283	    -5.9586	    -7.7209	    -2.0142	    -9.1476	     7.3853	     0.0839	     0.3357	     0.1678	    -4.0283	
    -4.0283	    -5.5389	    -7.4692	    -1.6785	    -8.9798	     7.3013	     0.9232	     1.2589	     1.8463	    -2.2659	
    -3.6926	    -4.7836	    -6.8817	    -1.0071	    -8.4763	     7.6370	     1.8463	     2.5177	     3.6926	    -0.3357	
    -3.3569	    -3.9444	    -5.8746	     0.0839	    -7.8049	     8.3923	     2.7695	     3.9444	     5.4550	     1.5106	
    -3.0212	    -3.0212	    -4.6997	     1.4267	    -6.9656	     9.4833	     3.4409	     5.2872	     7.0496	     3.1052	
    -2.7695	    -2.1820	    -3.3569	     2.7695	    -6.2103	    10.5743	     3.7766	     6.6299	     8.3923	     4.3640	
    -2.6855	    -1.5106	    -2.0981	     4.0283	    -5.5389	    11.5814	     3.6926	     7.5531	     9.3155	     5.0354	
    -2.7695	    -1.0071	    -0.9232	     5.0354	    -5.1193	    12.5046	     3.1052	     8.2245	     9.9030	     5.2872	
    -2.8534	    -0.5875	     0.1678	     5.7907	    -4.7836	    13.2599	     2.0981	     8.6441	    10.0708	     5.0354	
    -2.8534	    -0.2518	     1.0910	     6.5460	    -4.6158	    13.8474	     0.7553	     8.7280	    10.0708	     4.5319	
    -2.6855	     0.0839	     1.8463	     7.2174	    -4.3640	    14.5187	    -0.8392	     8.8120	     9.8190	     3.8605	
    -2.3499	     0.5035	     2.5177	     7.9727	    -4.1122	    15.1062	    -2.3499	     8.8120	     9.3994	     3.1052	
    -1.8463	     0.9232	     3.0212	     8.6441	    -3.6926	    15.6937	    -3.8605	     8.8120	     8.8120	     2.4338	
    -1.2589	     1.2589	     3.2730	     9.1476	    -3.1052	    16.1133	    -4.9515	     8.7280	     8.2245	     1.7624	
    -0.5875	     1.5106	     3.1891	     9.3994	    -2.3499	    16.3651	    -5.7068	     8.6441	     7.5531	     1.1749	
    -0.0839	     1.6785	     3.0212	     9.3155	    -1.4267	    16.1972	    -6.0425	     8.3923	     6.8817	     0.5875	
     0.4196	     1.6785	     2.6016	     8.6441	    -0.4196	    15.6937	    -5.7907	     7.9727	     6.2103	     0.0839	
     0.6714	     1.5106	     2.0981	     7.5531	     0.5875	    14.7705	    -5.1193	     7.3853	     5.4550	    -0.4196	
     0.7553	     1.1749	     1.6785	     5.9586	     1.5945	    13.5117	    -4.0283	     6.6299	     4.6997	    -0.8392	
     0.6714	     0.7553	     1.4267	     4.1122	     2.4338	    12.0010	    -2.6016	     5.7068	     3.8605	    -1.2589	
     0.3357	     0.2518	     1.3428	     2.2659	     3.1891	    10.4065	    -1.0071	     4.6997	     3.0212	    -1.6785	
    -0.0839	    -0.4196	     1.4267	     0.5035	     3.6926	     8.8959	     0.5875	     3.6926	     2.0981	    -2.0981	
    -0.7553	    -1.1749	     1.5945	    -0.9232	     3.9444	     7.5531	     2.0142	     2.6855	     1.0910	    -2.6855	
    -1.5945	    -2.0981	     1.7624	    -1.9302	     3.8605	     6.5460	     3.1891	     1.6785	     0.0839	    -3.2730	
    -2.5177	    -3.1891	     1.6785	    -2.5177	     3.6087	     5.8746	     3.9444	     0.7553	    -0.9232	    -3.8605	
    -3.4409	    -4.2801	     1.3428	    -2.6855	     3.1052	     5.5389	     4.2801	     0.0000	    -1.7624	    -4.5319	
    -4.2801	    -5.5389	     0.6714	    -2.4338	     2.4338	     5.6229	     4.4479	    -0.7553	    -2.5177	    -5.1193	
    -5.1193	    -6.7978	    -0.1678	    -1.8463	     1.5945	     5.8746	     4.3640	    -1.3428	    -3.1052	    -5.7068	
    -5.8746	    -8.1406	    -1.3428	    -1.0071	     0.6714	     6.3782	     4.1122	    -1.8463	    -3.5248	    -6.2103	
    -6.5460	    -9.3155	    -2.6016	     0.0000	    -0.3357	     6.9656	     3.6926	    -2.2659	    -3.8605	    -6.7978	
    -7.1335	   -10.4065	    -3.8605	     1.0910	    -1.3428	     7.7209	     3.2730	    -2.5177	    -4.1962	    -7.3013	
    -7.4692	   -11.2457	    -5.0354	     2.2659	    -2.1820	     8.4763	     2.9373	    -2.6855	    -4.3640	    -7.7209	
    -7.4692	   -11.7493	    -6.0425	     3.5248	    -2.8534	     9.3994	     2.6016	    -2.6855	    -4.3640	    -8.0566	
    -7.1335	   -11.7493	    -6.7139	     4.8676	    -3.1052	    10.3226	     2.4338	    -2.4338	    -4.1122	    -8.2245	
    -6.3782	   -11.2457	    -7.0496	     6.2943	    -3.0212	    11.3297	     2.5177	    -2.0142	    -3.6926	    -8.1406	
    -5.1193	   -10.3226	    -6.9656	     7.8049	    -2.4338	    12.4207	     2.9373	    -1.3428	    -2.9373	    -7.7209	
    -3.5248	    -8.8120	    -6.4621	     9.3994	    -1.5106	    13.5956	     3.6087	    -0.4196	    -2.0142	    -7.0496	
    -1.6785	    -6.8817	    -5.5389	    11.0779	    -0.2518	    14.7705	     4.5319	     0.6714	    -0.9232	    -6.2103	
     0.4196	    -4.6997	    -4.1962	    12.5046	     1.1749	    15.6937	     5.6229	     1.6785	     0.0839	    -5.2872	
     2.4338	    -2.4338	    -2.5177	    13.5956	     2.6016	    16.3651	     6.6299	     2.5177	     0.8392	    -4.5319	
     4.4479	    -0.1678	    -0.7553	    14.0991	     3.9444	    16.5329	     7.5531	     3.0212	     1.1749	    -4.0283	
     6.2103	     2.0142	     1.1749	    14.0152	     5.0354	    16.1972	     8.1406	     3.0212	     1.1749	    -3.9444	
     7.8049	     3.8605	     2.9373	    13.0920	     5.8746	    15.2740	     8.3084	     2.6855	     0.6714	    -4.1122	
     9.1476	     5.5389	     4.4479	    11.4975	     6.2943	    13.9313	     8.0566	     1.9302	    -0.0839	    -4.6997	
    10.1547	     6.8817	     5.6229	     9.3155	     6.4621	    12.1689	     7.2174	     0.9232	    -0.9232	    -5.5389	
    10.9940	     7.8049	     6.4621	     6.7139	     6.2943	    10.3226	     6.0425	    -0.2518	    -1.8463	    -6.6299	
    11.4136	     8.4763	     7.0496	     3.9444	     5.7907	     8.4763	     4.3640	    -1.5945	    -2.6855	    -7.8049	
    11.3297	     8.5602	     7.3013	     1.2589	     4.9515	     6.6299	     2.3499	    -2.9373	    -3.5248	    -8.9798	
    10.7422	     8.2245	     7.3853	    -1.0910	     3.8605	     5.1193	     0.2518	    -4.1962	    -4.2801	   -10.2386	
     9.6512	     7.4692	     7.3853	    -2.9373	     2.5177	     3.8605	    -1.9302	    -5.4550	    -4.9515	   -11.4975	
     8.1406	     6.2943	     7.2174	    -4.0283	     1.0071	     3.0212	    -3.8605	    -6.4621	    -5.6229	   -12.5885	
     6.3782	     4.8676	     7.0496	    -4.3640	    -0.6714	     2.6855	    -5.5389	    -7.1335	    -6.2103	   -13.5117	
     4.5319	     3.3569	     6.7978	    -4.0283	    -2.3499	     2.7695	    -6.8817	    -7.5531	    -6.5460	   -14.1830	
     2.7695	     1.9302	     6.3782	    -3.0212	    -3.9444	     3.2730	    -7.8049	    -7.6370	    -6.7139	   -14.6027	
     1.2589	     0.6714	     5.8746	    -1.6785	    -5.3711	     4.1122	    -8.4763	    -7.4692	    -6.6299	   -14.6866	
     0.0839	    -0.3357	     5.3711	    -0.0839	    -6.6299	     5.1193	    -8.8959	    -7.0496	    -6.3782	   -14.5187	
    -0.5875	    -0.9232	     4.7836	     1.5106	    -7.5531	     6.2103	    -9.0637	    -6.3782	    -5.9586	   -14.1830	
    -0.8392	    -1.1749	     4.1962	     3.0212	    -8.1406	     7.2174	    -9.0637	    -5.7068	    -5.4550	   -13.5956	
    -0.6714	    -1.0071	     3.6087	     4.3640	    -8.3923	     8.0566	    -8.8959	    -4.8676	    -4.9515	   -12.9242	
    -0.1678	    -0.5875	     3.0212	     5.5389	    -8.3084	     8.7280	    -8.4763	    -4.1122	    -4.4479	   -12.2528	
     0.5875	     0.0839	     2.6016	     6.4621	    -7.9727	     9.2316	    -7.9727	    -3.3569	    -3.9444	   -11.5814	
     1.5106	     0.8392	     2.2659	     7.1335	    -7.4692	     9.5673	    -7.3853	    -2.6855	    -3.6087	   -11.0779	
     2.4338	     1.5106	     2.0142	     7.5531	    -6.9656	     9.7351	    -6.7978	    -2.0981	    -3.2730	   -10.5743	
     3.2730	     2.1820	     1.8463	     7.7209	    -6.3782	     9.7351	    -6.2103	    -1.5945	    -3.0212	   -10.2386	
     4.1122	     2.8534	     1.8463	     7.8049	    -5.8746	     9.7351	    -5.7068	    -1.1749	    -2.7695	    -9.9869	
     4.9515	     3.4409	     1.8463	     7.8049	    -5.3711	     9.7351	    -5.2872	    -0.6714	    -2.3499	    -9.7351	
     5.7907	     4.1122	     2.0142	     8.0566	    -4.9515	     9.9030	    -5.0354	    -0.0839	    -1.8463	    -9.4833	
     6.5460	     4.6997	     2.2659	     8.4763	    -4.6158	    10.3226	    -4.9515	     0.5875	    -1.2589	    -9.1476	
     7.2174	     5.2032	     2.5177	     9.2316	    -4.4479	    10.9100	    -5.1193	     1.3428	    -0.5875	    -8.8959	
     7.5531	     5.5389	     2.7695	    10.2386	    -4.3640	    11.8332	    -5.4550	     2.1820	     0.0000	    -8.6441	
     7.6370	     5.7068	     2.9373	    11.5814	    -4.3640	    12.9242	    -5.9586	     3.1052	     0.6714	    -8.3923	
     7.4692	     5.6229	     3.0212	    13.0920	    -4.4479	    14.0991	    -6.6299	     3.9444	     1.2589	    -8.1406	
     7.0496	     5.3711	     3.0212	    14.4348	    -4.4479	    15.1901	    -7.2174	     4.7836	     1.9302	    -7.8888	
     6.5460	     5.0354	     3.0212	    15.4419	    -4.3640	    16.1133	    -7.5531	     5.5389	     2.6016	    -7.5531	
     5.9586	     4.6158	     2.9373	    15.8615	    -4.1122	    16.7007	    -7.5531	     6.2103	     3.3569	    -7.0496	
     5.3711	     4.1962	     2.9373	    15.7776	    -3.6926	    16.9525	    -7.1335	     6.7139	     4.0283	    -6.5460	
     4.7836	     3.7766	     3.0212	    15.1062	    -2.9373	    16.8686	    -6.2103	     7.1335	     4.6997	    -5.8746	
     4.3640	     3.5248	     3.1891	    13.9313	    -2.0142	    16.5329	    -4.8676	     7.4692	     5.2872	    -5.1193	
     4.0283	     3.2730	     3.4409	    12.4207	    -0.9232	    15.9454	    -3.1891	     7.6370	     5.6229	    -4.3640	
     3.6926	     3.0212	     3.7766	    10.4904	     0.2518	    15.1062	    -1.3428	     7.6370	     5.7068	    -3.6926	
     3.3569	     2.8534	     4.1122	     8.3084	     1.3428	    13.9313	     0.4196	     7.3013	     5.4550	    -3.1891	
[Epoch Header]
[Trial Type]	11
[Accept]	1
[Correct]	0
[RT]	 0.000
[Resp]	0
[Epoch Data]
   -11.4136	    -6.5460	    -3.9444	    -3.4409	     1.8463	    -8.3923	     2.6855	    -6.5460	    -4.6997	    -7.1335	
   -12.5046	    -7.8049	    -5.3711	    -4.6158	     0.4196	    -9.3994	     1.7624	    -7.7209	    -5.3711	    -8.0566	
   -13.3438	    -8.8959	    -6.7978	    -6.2103	    -1.1749	   -10.7422	     0.5875	    -9.0637	    -6.3782	    -9.2316	
   -13.7634	    -9.7351	    -7.9727	    -8.0566	    -2.7695	   -12.2528	    -0.6714	   -10.5743	    -7.5531	   -10.5743	
   -13.7634	   -10.1547	    -8.8959	    -9.8190	    -4.1962	   -13.7634	    -1.7624	   -12.0850	    -8.8120	   -11.9171	
   -13.3438	   -10.2386	    -9.3994	   -11.3297	    -5.4550	   -15.1062	    -2.6855	   -13.3438	   -10.0708	   -13.2599	
   -12.5046	    -9.9030	    -9.4833	   -12.5046	    -6.2943	   -16.1972	    -3.2730	   -14.4348	   -11.4136	   -14.4348	
   -11.3297	    -9.2316	    -9.2316	   -13.4277	    -6.8817	   -17.1204	    -3.5248	   -15.3580	   -12.6724	   -15.3580	
    -9.9869	    -8.4763	    -8.8120	   -14.0991	    -7.0496	   -17.7917	    -3.6087	   -16.0294	   -13.7634	   -16.1133	
    -8.6441	    -7.6370	    -8.1406	   -14.5187	    -7.0496	   -18.2953	    -3.2730	   -16.4490	   -14.6027	   -16.6168	
    -7.3853	    -6.7978	    -7.4692	   -14.7705	    -6.7978	   -18.6310	    -2.8534	   -16.7007	   -15.1062	   -16.8686	
    -6.2943	    -6.1264	    -6.7139	   -14.8544	    -6.2943	   -18.7988	    -2.2659	   -16.7007	   -15.4419	   -16.8686	
    -5.3711	    -5.5389	    -6.1264	   -14.8544	    -5.7907	   -18.7988	    -1.6785	   -16.6168	   -15.4419	   -16.7847	
    -4.6158	    -5.0354	    -5.6229	   -14.7705	    -5.1193	   -18.7149	    -1.2589	   -16.4490	   -15.4419	   -16.6168	
    -3.7766	    -4.6158	    -5.2032	   -14.6866	    -4.3640	   -18.6310	    -0.9232	   -16.1972	   -15.2740	   -16.3651	
    -3.0212	    -4.2801	    -4.8676	   -14.6027	    -3.7766	   -18.4631	    -0.9232	   -16.0294	   -15.1901	   -16.1972	
    -2.1820	    -3.9444	    -4.7836	   -14.5187	    -3.2730	   -18.2953	    -1.3428	   -15.9454	   -15.1901	   -16.1972	
    -1.3428	    -3.6087	    -4.7836	   -14.4348	    -2.9373	   -18.1274	    -2.0142	   -15.9454	   -15.2740	   -16.2811	
    -0.5035	    -3.2730	    -5.1193	   -14.3509	    -2.9373	   -18.0435	    -3.1052	   -16.1133	   -15.4419	   -16.5329	
     0.3357	    -3.0212	    -5.6229	   -14.1830	    -3.1052	   -17.9596	    -4.4479	   -16.3651	   -15.7776	   -16.8686	
     1.1749	    -2.6855	    -6.2943	   -13.8474	    -3.4409	   -17.9596	    -5.8746	   -16.7007	   -16.1133	   -17.2882	
     2.0981	    -2.4338	    -6.9656	   -13.3438	    -3.8605	   -17.9596	    -7.3853	   -17.0364	   -16.3651	   -17.7078	
     2.9373	    -2.0981	    -7.7209	   -12.8403	    -4.4479	   -18.0435	    -8.7280	   -17.2882	   -16.4490	   -18.0435	
     3.6926	    -1.7624	    -8.3923	   -12.1689	    -4.9515	   -18.0435	    -9.8190	   -17.4561	   -16.4490	   -18.1274	
     4.1962	    -1.5945	    -9.0637	   -11.4136	    -5.5389	   -17.9596	   -10.5743	   -17.4561	   -16.1972	   -18.1274	
     4.2801	    -1.5945	    -9.5673	   -10.6583	    -6.0425	   -17.7078	   -10.9940	   -17.2882	   -15.6937	   -17.8757	
     3.8605	    -2.0142	    -9.9030	    -9.9030	    -6.5460	   -17.2882	   -11.0779	   -16.8686	   -15.0223	   -17.4561	
     3.0212	    -2.6016	   -10.0708	    -9.1476	    -7.0496	   -16.7847	   -10.9100	   -16.3651	   -14.1830	   -16.8686	
     1.7624	    -3.4409	   -10.0708	    -8.3923	    -7.4692	   -16.0294	   -10.4904	   -15.6097	   -13.1760	   -16.0294	
     0.3357	    -4.3640	    -9.8190	    -7.7209	    -7.7209	   -15.2740	    -9.7351	   -14.6027	   -12.0850	   -15.1062	
    -1.0071	    -5.0354	    -9.3155	    -6.9656	    -7.7209	   -14.3509	    -8.8120	   -13.5117	   -10.9100	   -13.9313	
    -2.1820	    -5.5389	    -8.6441	    -6.2943	    -7.4692	   -13.2599	    -7.5531	   -12.1689	    -9.6512	   -12.6724	
    -2.9373	    -5.7907	    -7.7209	    -5.6229	    -6.8817	   -12.1689	    -6.1264	   -10.6583	    -8.3084	   -11.3297	
    -3.4409	    -5.7068	    -6.7978	    -4.9515	    -6.1264	   -10.9940	    -4.6158	    -8.9798	    -6.8817	    -9.9030	
    -3.6926	    -5.5389	    -5.7907	    -4.2801	    -5.2872	    -9.8190	    -3.1052	    -7.3853	    -5.5389	    -8.4763	
    -3.7766	    -5.2032	    -4.8676	    -3.6926	    -4.3640	    -8.7280	    -1.6785	    -5.7907	    -4.2801	    -7.1335	
    -3.9444	    -4.9515	    -4.1122	    -3.2730	    -3.6087	    -7.7209	    -0.5875	    -4.3640	    -3.1891	    -6.0425	
    -4.1122	    -4.7836	    -3.6087	    -3.0212	    -3.0212	    -6.9656	     0.1678	    -3.2730	    -2.3499	    -5.2872	
    -4.4479	    -4.8676	    -3.3569	    -3.0212	    -2.6016	    -6.5460	     0.5875	    -2.6016	    -1.8463	    -5.0354	
    -4.9515	    -5.1193	    -3.4409	    -3.2730	    -2.5177	    -6.4621	     0.4196	    -2.2659	    -1.6785	    -5.2032	
    -5.5389	    -5.6229	    -3.7766	    -3.7766	    -2.6855	    -6.7139	    -0.0839	    -2.3499	    -1.8463	    -5.8746	
    -5.9586	    -6.0425	    -4.1962	    -4.2801	    -2.9373	    -7.0496	    -0.9232	    -2.6855	    -2.3499	    -6.7978	
    -6.2103	    -6.4621	    -4.6997	    -4.6997	    -3.4409	    -7.4692	    -2.0142	    -3.1052	    -2.9373	    -7.9727	
    -6.2103	    -6.7139	    -5.1193	    -4.8676	    -3.9444	    -7.7209	    -3.2730	    -3.6087	    -3.6087	    -9.2316	
    -6.0425	    -6.8817	    -5.5389	    -4.6997	    -4.5319	    -7.8049	    -4.4479	    -4.0283	    -4.1962	   -10.3226	
    -5.7907	    -6.9656	    -5.7907	    -4.2801	    -5.0354	    -7.5531	    -5.4550	    -4.1962	    -4.6158	   -11.1618	
    -5.4550	    -6.8817	    -5.9586	    -3.4409	    -5.4550	    -7.0496	    -6.2943	    -4.2801	    -4.7836	   -11.7493	
    -5.1193	    -6.7139	    -5.9586	    -2.6016	    -5.7068	    -6.4621	    -6.7139	    -4.2801	    -4.8676	   -12.0010	
    -4.9515	    -6.4621	    -5.8746	    -1.6785	    -5.6229	    -5.8746	    -6.7139	    -4.1962	    -4.7836	   -12.0010	
    -4.7836	    -6.1264	    -5.6229	    -1.0910	    -5.3711	    -5.3711	    -6.1264	    -4.1122	    -4.5319	   -11.8332	
    -4.8676	    -5.7068	    -5.2032	    -0.9232	    -4.7836	    -5.1193	    -5.2032	    -4.1122	    -4.1962	   -11.4136	
    -5.0354	    -5.2872	    -4.7836	    -1.2589	    -3.9444	    -5.2872	    -3.9444	    -4.1962	    -3.9444	   -10.9940	
    -5.2872	    -4.8676	    -4.1962	    -2.0981	    -3.1052	    -5.7068	    -2.5177	    -4.4479	    -3.6926	   -10.6583	
    -5.5389	    -4.4479	    -3.6926	    -3.3569	    -2.2659	    -6.5460	    -1.1749	    -4.8676	    -3.6087	   -10.4065	
    -5.6229	    -3.9444	    -3.2730	    -5.0354	    -1.5945	    -7.7209	     0.0839	    -5.4550	    -3.6926	   -10.3226	
    -5.5389	    -3.3569	    -2.8534	    -6.9656	    -1.0071	    -8.9798	     1.0910	    -6.1264	    -3.9444	   -10.4904	
    -5.2032	    -2.7695	    -2.6016	    -8.8959	    -0.7553	   -10.4065	     1.6785	    -7.0496	    -4.4479	   -10.9100	
    -4.6997	    -2.0981	    -2.3499	   -10.6583	    -0.6714	   -11.7493	     1.9302	    -7.8888	    -5.0354	   -11.4975	
    -4.0283	    -1.4267	    -2.1820	   -12.0010	    -0.7553	   -12.8403	     1.8463	    -8.8120	    -5.7068	   -12.2528	
    -3.2730	    -0.7553	    -2.0981	   -12.9242	    -1.0910	   -13.6795	     1.5106	    -9.6512	    -6.6299	   -13.0081	
    -2.3499	    -0.0839	    -2.0142	   -13.2599	    -1.5945	   -14.1830	     0.9232	   -10.3226	    -7.6370	   -13.9313	
    -1.4267	     0.5875	    -2.0142	   -13.0920	    -2.1820	   -14.3509	     0.1678	   -10.9940	    -8.8120	   -14.7705	
    -0.5035	     1.0910	    -2.0981	   -12.5046	    -2.7695	   -14.2670	    -0.6714	   -11.5814	   -10.0708	   -15.6097	
     0.3357	     1.5945	    -2.1820	   -11.7493	    -3.4409	   -14.0152	    -1.5945	   -12.0850	   -11.3297	   -16.3651	
     0.9232	     1.8463	    -2.3499	   -10.8261	    -3.9444	   -13.7634	    -2.6016	   -12.5885	   -12.5885	   -17.0364	
     1.1749	     1.8463	    -2.7695	    -9.9869	    -4.5319	   -13.6795	    -3.6926	   -13.1760	   -13.6795	   -17.5400	
     1.0071	     1.5106	    -3.2730	    -9.3994	    -4.9515	   -13.6795	    -4.7836	   -13.7634	   -14.6027	   -18.0435	
     0.4196	     0.7553	    -3.8605	    -9.0637	    -5.3711	   -13.9313	    -5.8746	   -14.3509	   -15.2740	   -18.3792	
    -0.5875	    -0.0839	    -4.5319	    -9.0637	    -5.6229	   -14.4348	    -6.7978	   -14.8544	   -15.7776	   -18.5471	
    -1.5945	    -1.0071	    -4.8676	    -9.2316	    -5.6229	   -15.0223	    -7.3853	   -15.1901	   -15.8615	   -18.3792	
    -2.6016	    -1.7624	    -4.9515	    -9.5673	    -5.2872	   -15.6097	    -7.4692	   -15.2740	   -15.6097	   -17.8757	
    -3.2730	    -2.0981	    -4.6158	    -9.9869	    -4.6158	   -16.1972	    -6.8817	   -15.1062	   -14.9384	   -16.9525	
    -3.4409	    -2.0142	    -3.7766	   -10.4904	    -3.5248	   -16.7007	    -5.5389	   -14.6027	   -13.9313	   -15.6097	
    -3.0212	    -1.4267	    -2.5177	   -10.8261	    -2.0981	   -16.8686	    -3.6087	   -13.6795	   -12.5046	   -13.8474	
    -2.0981	    -0.3357	    -0.9232	   -10.9940	    -0.3357	   -16.7847	    -1.1749	   -12.5046	   -10.8261	   -11.8332	
    -0.6714	     1.1749	     0.9232	   -11.0779	     1.6785	   -16.3651	     1.5106	   -11.0779	    -8.9798	    -9.6512	
     1.2589	     3.0212	     2.9373	   -10.8261	     3.6087	   -15.6937	     4.1962	    -9.5673	    -7.0496	    -7.5531	
     3.5248	     5.0354	     4.8676	   -10.4065	     5.5389	   -14.7705	     6.5460	    -8.1406	    -5.1193	    -5.6229	
     5.9586	     7.0496	     6.6299	    -9.8190	     7.1335	   -13.7634	     8.3923	    -6.7978	    -3.2730	    -4.1962	
     8.5602	     8.9798	     8.2245	    -9.1476	     8.3084	   -12.6724	     9.7351	    -5.7068	    -1.7624	    -3.1891	
    10.9940	    10.6583	     9.5673	    -8.3923	     9.1476	   -11.6653	    10.3226	    -4.8676	    -0.6714	    -2.6855	
    13.2599	    12.0850	    10.5743	    -7.5531	     9.4833	   -10.8261	    10.3226	    -4.3640	    -0.0839	    -2.7695	
    15.1062	    13.0920	    11.3297	    -6.8817	     9.4833	   -10.1547	     9.7351	    -4.1962	     0.0839	    -3.2730	
    16.3651	    13.6795	    11.8332	    -6.1264	     9.1476	    -9.5673	     8.8120	    -4.3640	    -0.2518	    -4.1122	
    17.0364	    13.8474	    12.0850	    -5.5389	     8.5602	    -9.0637	     7.5531	    -4.6158	    -0.8392	    -5.0354	
    16.9525	    13.4277	    11.9171	    -4.8676	     7.7209	    -8.6441	     6.2943	    -4.9515	    -1.5945	    -6.1264	
    16.1133	    12.5885	    11.4975	    -4.2801	     6.7978	    -8.3923	     4.9515	    -5.3711	    -2.4338	    -7.2174	
    14.7705	    11.4136	    10.6583	    -3.8605	     5.7068	    -8.2245	     3.6926	    -5.8746	    -3.3569	    -8.2245	
    13.0081	     9.9869	     9.5673	    -3.6087	     4.6158	    -8.2245	     2.5177	    -6.2943	    -4.2801	    -9.2316	
    11.0779	     8.4763	     8.1406	    -3.6087	     3.5248	    -8.3923	     1.5106	    -6.8817	    -5.1193	   -10.1547	
     9.2316	     7.0496	     6.3782	    -3.8605	     2.5177	    -8.8120	     0.6714	    -7.5531	    -6.0425	   -10.9940	
     7.5531	     5.7068	     4.5319	    -4.3640	     1.6785	    -9.3994	     0.0000	    -8.3084	    -6.8817	   -11.7493	
     6.0425	     4.6158	     2.6855	    -5.1193	     0.8392	   -10.2386	    -0.5035	    -9.1476	    -7.7209	   -12.5046	
     4.8676	     3.7766	     0.8392	    -5.9586	     0.2518	   -11.0779	    -0.9232	    -9.9869	    -8.4763	   -13.0920	
     4.1122	     3.3569	    -0.6714	    -6.6299	    -0.2518	   -11.8332	    -1.0910	   -10.7422	    -9.1476	   -13.6795	
     3.7766	     3.1891	    -1.8463	    -6.9656	    -0.5875	   -12.3367	    -1.1749	   -11.2457	    -9.6512	   -14.2670	
     3.8605	     3.3569	    -2.6016	    -6.9656	    -0.6714	   -12.5885	    -1.0910	   -11.5814	   -10.0708	   -14.7705	
     4.2801	     3.9444	    -2.8534	    -6.6299	    -0.7553	   -12.5046	    -1.0071	   -11.8332	   -10.4904	   -15.2740	
     5.0354	     4.6158	    -2.6016	    -6.0425	    -0.7553	   -12.2528	    -0.9232	   -11.9171	   -10.7422	   -15.8615	
     5.9586	     5.4550	    -2.0142	    -5.2872	    -0.7553	   -12.0010	    -0.9232	   -12.0010	   -11.0779	   -16.4490	
     6.8817	     6.2103	    -1.0910	    -4.5319	    -0.8392	   -11.6653	    -1.0071	   -12.0850	   -11.4975	   -17.1204	
     7.8049	     6.9656	     0.0839	    -3.8605	    -1.0910	   -11.3297	    -1.2589	   -12.2528	   -11.9171	   -17.6239	
     8.5602	     7.5531	     1.3428	    -3.1891	    -1.3428	   -11.1618	    -1.5945	   -12.5046	   -12.5046	   -18.2114	
     8.9798	     7.8049	     2.5177	    -2.6016	    -1.6785	   -10.9940	    -1.9302	   -12.8403	   -13.1760	   -18.7149	
     8.9798	     7.8049	     3.3569	    -2.1820	    -2.0981	   -10.9940	    -2.4338	   -13.3438	   -13.9313	   -19.1345	
     8.4763	     7.3013	     3.8605	    -1.8463	    -2.6016	   -11.0779	    -3.0212	   -13.7634	   -14.6866	   -19.5541	
     7.3013	     6.2943	     3.8605	    -1.7624	    -3.1891	   -11.3297	    -3.6087	   -14.2670	   -15.2740	   -19.7220	
     5.7068	     4.9515	     3.4409	    -1.8463	    -3.8605	   -11.5814	    -4.1962	   -14.6866	   -15.6097	   -19.7220	
     3.7766	     3.2730	     2.8534	    -2.0981	    -4.3640	   -11.7493	    -4.6997	   -14.9384	   -15.6097	   -19.3024	
     1.8463	     1.6785	     2.0981	    -2.3499	    -4.7836	   -11.9171	    -5.0354	   -14.9384	   -15.2740	   -18.5471	
     0.2518	     0.2518	     1.3428	    -2.6855	    -4.9515	   -11.9171	    -5.1193	   -14.6866	   -14.6027	   -17.4561	
    -0.9232	    -0.7553	     0.6714	    -2.8534	    -4.7836	   -11.7493	    -4.9515	   -14.0991	   -13.5956	   -16.1972	
    -1.5945	    -1.3428	     0.0000	    -3.0212	    -4.4479	   -11.4975	    -4.5319	   -13.2599	   -12.3367	   -14.6866	
    -1.7624	    -1.5106	    -0.5875	    -3.0212	    -3.9444	   -11.0779	    -3.9444	   -12.2528	   -10.9100	   -13.0920	
    -1.5945	    -1.3428	    -1.2589	    -3.0212	    -3.2730	   -10.6583	    -3.3569	   -11.0779	    -9.3994	   -11.5814	
    -1.0910	    -0.8392	    -1.8463	    -2.9373	    -2.6016	   -10.2386	    -2.6016	    -9.7351	    -7.8049	   -10.0708	
    -0.4196	    -0.0839	    -2.3499	    -2.7695	    -1.9302	    -9.8190	    -1.9302	    -8.4763	    -6.2103	    -8.7280	
     0.3357	     0.8392	    -2.6016	    -2.5177	    -1.2589	    -9.5673	    -1.3428	    -7.2174	    -4.6997	    -7.6370	
     1.0910	     1.7624	    -2.6855	    -2.2659	    -0.7553	    -9.3155	    -0.9232	    -6.0425	    -3.3569	    -6.7978	
     1.9302	     2.6855	    -2.5177	    -2.0981	    -0.4196	    -9.2316	    -0.7553	    -5.0354	    -2.2659	    -6.1264	
     2.6016	     3.4409	    -2.1820	    -2.1820	    -0.4196	    -9.3155	    -1.0071	    -4.3640	    -1.5945	    -5.8746	
     3.0212	     3.8605	    -1.8463	    -2.5177	    -0.7553	    -9.6512	    -1.5106	    -3.9444	    -1.4267	    -5.8746	
     3.3569	     3.9444	    -1.6785	    -3.2730	    -1.4267	   -10.1547	    -2.3499	    -3.9444	    -1.5945	    -6.2103	
     3.4409	     3.8605	    -1.5945	    -4.2801	    -2.1820	   -10.8261	    -3.2730	    -4.2801	    -2.0981	    -6.7139	
     3.5248	     3.6087	    -1.5945	    -5.2872	    -3.0212	   -11.4975	    -4.0283	    -4.6997	    -2.8534	    -7.2174	
     3.5248	     3.1891	    -1.7624	    -6.1264	    -3.7766	   -12.0850	    -4.6158	    -5.2872	    -3.6087	    -7.7209	
     3.5248	     2.7695	    -1.9302	    -6.8817	    -4.4479	   -12.5885	    -4.8676	    -5.8746	    -4.3640	    -8.0566	
     3.4409	     2.2659	    -2.1820	    -7.4692	    -4.8676	   -12.9242	    -4.7836	    -6.3782	    -4.8676	    -8.2245	
     3.1052	     1.5945	    -2.5177	    -7.9727	    -5.2032	   -13.2599	    -4.4479	    -6.7978	    -5.2032	    -8.0566	
     2.3499	     0.7553	    -3.0212	    -8.4763	    -5.4550	   -13.6795	    -3.7766	    -7.1335	    -5.3711	    -7.8049	
     1.4267	    -0.2518	    -3.6926	    -9.1476	    -5.6229	   -14.0991	    -2.9373	    -7.4692	    -5.3711	    -7.3853	
     0.1678	    -1.2589	    -4.4479	    -9.7351	    -5.7068	   -14.6866	    -2.0981	    -7.8888	    -5.2032	    -6.8817	
    -1.0910	    -2.2659	    -5.2032	   -10.3226	    -5.7068	   -15.1901	    -1.1749	    -8.1406	    -5.0354	    -6.2943	
    -2.2659	    -3.0212	    -5.7907	   -10.7422	    -5.6229	   -15.6097	    -0.2518	    -8.2245	    -4.6997	    -5.6229	
    -3.1052	    -3.4409	    -6.2103	   -10.9100	    -5.3711	   -15.7776	     0.5875	    -8.1406	    -4.2801	    -4.7836	
    -3.6926	    -3.6087	    -6.3782	   -10.8261	    -5.1193	   -15.7776	     1.4267	    -7.8888	    -3.6087	    -3.9444	
    -3.9444	    -3.4409	    -6.4621	   -10.4904	    -4.7836	   -15.4419	     2.0142	    -7.3853	    -3.0212	    -3.1052	
    -4.1122	    -3.2730	    -6.2943	   -10.0708	    -4.5319	   -15.0223	     2.4338	    -6.8817	    -2.3499	    -2.5177	
    -4.3640	    -3.1052	    -6.2103	    -9.5673	    -4.4479	   -14.6027	     2.3499	    -6.5460	    -1.9302	    -2.0981	
    -4.6997	    -3.1052	    -6.0425	    -9.0637	    -4.4479	   -14.2670	     2.0142	    -6.2103	    -1.7624	    -2.0981	
    -5.2032	    -3.2730	    -5.9586	    -8.6441	    -4.6158	   -13.9313	     1.3428	    -6.2103	    -1.7624	    -2.3499	
    -5.8746	    -3.6087	    -5.7907	    -8.3923	    -4.8676	   -13.9313	     0.4196	    -6.3782	    -2.1820	    -3.1052	
    -6.7139	    -4.0283	    -5.7068	    -8.3923	    -5.2872	   -14.0991	    -0.5875	    -6.7139	    -2.8534	    -4.0283	
    -7.3853	    -4.5319	    -5.6229	    -8.7280	    -5.7068	   -14.5187	    -1.5945	    -7.3013	    -3.6926	    -5.2872	
    -8.0566	    -4.9515	    -5.6229	    -9.2316	    -6.0425	   -15.1062	    -2.5177	    -8.1406	    -4.6997	    -6.6299	
    -8.6441	    -5.3711	    -5.7068	    -9.9869	    -6.4621	   -15.8615	    -3.2730	    -8.9798	    -5.8746	    -7.9727	
    -8.9798	    -5.7068	    -5.7907	   -10.8261	    -6.7139	   -16.6168	    -3.7766	    -9.9869	    -6.8817	    -9.1476	
    -9.1476	    -5.9586	    -5.9586	   -11.5814	    -6.9656	   -17.4561	    -4.1122	   -10.9940	    -7.8888	   -10.2386	
    -9.2316	    -6.1264	    -6.2103	   -12.1689	    -6.9656	   -18.1274	    -4.1962	   -11.8332	    -8.7280	   -11.0779	
    -9.2316	    -6.2103	    -6.3782	   -12.5885	    -6.8817	   -18.5471	    -4.0283	   -12.5885	    -9.3994	   -11.5814	
    -9.1476	    -6.2943	    -6.4621	   -12.5885	    -6.6299	   -18.6310	    -3.6926	   -13.0081	    -9.7351	   -11.8332	
    -9.0637	    -6.2943	    -6.6299	   -12.2528	    -6.3782	   -18.3792	    -3.1891	   -13.0920	    -9.7351	   -11.8332	
    -8.9798	    -6.2943	    -6.7978	   -11.4975	    -6.0425	   -17.7917	    -2.6016	   -12.9242	    -9.4833	   -11.6653	
    -8.8959	    -6.2943	    -7.0496	   -10.6583	    -5.7068	   -17.0364	    -2.0981	   -12.5885	    -9.1476	   -11.3297	
    -8.7280	    -6.2103	    -7.3853	    -9.8190	    -5.5389	   -16.1972	    -1.6785	   -12.0850	    -8.7280	   -11.0779	
    -8.3923	    -6.0425	    -7.8049	    -9.3155	    -5.4550	   -15.5258	    -1.3428	   -11.6653	    -8.3084	   -10.8261	
    -7.7209	    -5.7068	    -8.1406	    -9.3155	    -5.4550	   -15.1901	    -1.1749	   -11.4975	    -8.0566	   -10.6583	
    -6.7978	    -5.2032	    -8.3084	    -9.7351	    -5.4550	   -15.2740	    -1.0910	   -11.4136	    -7.9727	   -10.6583	
    -5.7068	    -4.6997	    -8.3923	   -10.5743	    -5.6229	   -15.5258	    -1.0910	   -11.6653	    -8.1406	   -10.9100	
    -4.6997	    -4.1962	    -8.3084	   -11.6653	    -5.7907	   -16.0294	    -1.2589	   -12.0850	    -8.6441	   -11.2457	
    -3.9444	    -3.9444	    -8.0566	   -12.8403	    -6.0425	   -16.7007	    -1.5945	   -12.6724	    -9.3155	   -11.7493	
    -3.5248	    -4.0283	    -7.7209	   -14.0152	    -6.4621	   -17.4561	    -2.0981	   -13.3438	   -10.2386	   -12.4207	
    -3.5248	    -4.2801	    -7.3853	   -15.4419	    -6.7978	   -18.3792	    -2.6016	   -14.1830	   -11.2457	   -13.1760	
    -3.9444	    -4.9515	    -7.1335	   -16.9525	    -7.2174	   -19.4702	    -3.1891	   -15.1901	   -12.1689	   -13.9313	
    -4.6158	    -5.7907	    -7.0496	   -18.6310	    -7.7209	   -20.8969	    -3.6926	   -16.2811	   -13.1760	   -14.6866	
    -5.6229	    -6.7139	    -7.2174	   -20.5612	    -8.1406	   -22.4075	    -4.2801	   -17.4561	   -14.0152	   -15.3580	
    -6.7978	    -7.8888	    -7.6370	   -22.5754	    -8.5602	   -24.1699	    -4.6158	   -18.6310	   -14.7705	   -15.9454	
    -8.1406	    -8.9798	    -8.1406	   -24.5895	    -8.8959	   -25.9323	    -4.8676	   -19.6381	   -15.2740	   -16.2811	
    -9.4833	   -10.0708	    -8.7280	   -26.4359	    -9.0637	   -27.4429	    -4.8676	   -20.3934	   -15.3580	   -16.3651	
   -10.6583	   -10.9940	    -9.2316	   -27.8625	    -8.9798	   -28.5339	    -4.5319	   -20.7291	   -15.1062	   -15.9454	
   -11.7493	   -11.6653	    -9.6512	   -28.6179	    -8.7280	   -29.1214	    -4.0283	   -20.6451	   -14.4348	   -15.2740	
   -12.5885	   -12.2528	    -9.8190	   -28.6179	    -8.2245	   -29.1214	    -3.1891	   -19.9738	   -13.3438	   -14.2670	
   -13.3438	   -12.5885	    -9.9030	   -28.0304	    -7.7209	   -28.5339	    -2.3499	   -18.9667	   -11.9171	   -12.9242	
   -14.0152	   -13.0081	    -9.9869	   -26.8555	    -7.1335	   -27.4429	    -1.5106	   -17.6239	   -10.4065	   -11.5814	
   -14.6866	   -13.4277	   -10.0708	   -25.3448	    -6.7139	   -26.1002	    -0.8392	   -16.1133	    -8.9798	   -10.1547	
   -15.5258	   -14.0152	   -10.3226	   -23.6664	    -6.5460	   -24.5895	    -0.4196	   -14.6866	    -7.6370	    -8.9798	
   -16.4490	   -14.7705	   -10.7422	   -21.9040	    -6.7139	   -23.1628	    -0.4196	   -13.3438	    -6.7139	    -8.1406	
   -17.5400	   -15.6937	   -11.4975	   -20.3094	    -7.2174	   -21.8201	    -0.7553	   -12.3367	    -6.0425	    -7.7209	
   -18.6310	   -16.7007	   -12.5885	   -18.7988	    -8.1406	   -20.6451	    -1.5945	   -11.6653	    -5.6229	    -7.7209	
   -19.6381	   -17.6239	   -13.8474	   -17.6239	    -9.3155	   -19.7220	    -2.7695	   -11.2457	    -5.5389	    -8.1406	
   -20.4773	   -18.5471	   -15.3580	   -16.5329	   -10.7422	   -19.0506	    -4.1122	   -11.1618	    -5.7907	    -8.8959	
   -21.1487	   -19.3863	   -16.7847	   -15.6097	   -12.1689	   -18.5471	    -5.6229	   -11.3297	    -6.2103	    -9.7351	
   -21.6522	   -19.9738	   -18.1274	   -14.8544	   -13.6795	   -18.1274	    -6.9656	   -11.5814	    -6.8817	   -10.7422	
   -21.9040	   -20.3094	   -19.1345	   -14.1830	   -14.9384	   -17.8757	    -8.0566	   -12.0010	    -7.7209	   -11.5814	
   -21.9040	   -20.3934	   -19.8059	   -13.6795	   -15.9454	   -17.7078	    -8.7280	   -12.5046	    -8.5602	   -12.2528	
   -21.8201	   -20.3934	   -20.0577	   -13.4277	   -16.5329	   -17.7078	    -8.9798	   -13.0081	    -9.3155	   -12.7563	
   -21.7361	   -20.3094	   -20.0577	   -13.5117	   -16.8686	   -17.8757	    -8.8120	   -13.4277	    -9.8190	   -12.9242	
   -21.5683	   -20.0577	   -19.8898	   -13.8474	   -16.7847	   -18.1274	    -8.3084	   -13.9313	   -10.2386	   -12.9242	
   -21.4844	   -19.8059	   -19.6381	   -14.5187	   -16.4490	   -18.7149	    -7.6370	   -14.5187	   -10.4065	   -12.7563	
   -21.2326	   -19.5541	   -19.3863	   -15.5258	   -15.7776	   -19.3863	    -6.8817	   -15.1901	   -10.5743	   -12.5885	
   -20.9808	   -19.2184	   -19.0506	   -16.7847	   -15.0223	   -20.3094	    -6.0425	   -15.9454	   -10.7422	   -12.4207	
   -20.5612	   -18.8828	   -18.7149	   -18.2953	   -14.0991	   -21.4005	    -5.2872	   -16.7847	   -10.9940	   -12.4207	
   -20.0577	   -18.5471	   -18.2114	   -19.8898	   -13.2599	   -22.4915	    -4.6158	   -17.7078	   -11.3297	   -12.5046	
   -19.5541	   -18.2953	   -17.7078	   -21.4844	   -12.5046	   -23.5825	    -4.1122	   -18.6310	   -11.8332	   -12.8403	
   -18.9667	   -17.9596	   -17.2043	   -22.7432	   -11.9171	   -24.5056	    -3.7766	   -19.4702	   -12.3367	   -13.3438	
   -18.3792	   -17.6239	   -16.7007	   -23.5825	   -11.4975	   -25.0092	    -3.6926	   -20.2255	   -13.0081	   -14.0152	
   -17.6239	   -17.2043	   -16.1972	   -23.7503	   -11.1618	   -25.0931	    -3.7766	   -20.7291	   -13.5956	   -14.8544	
   -16.8686	   -16.7007	   -15.6097	   -23.2468	   -10.9940	   -24.7574	    -4.0283	   -21.0648	   -14.1830	   -15.8615	
   -16.1133	   -16.1133	   -14.9384	   -22.3236	   -10.9100	   -24.0860	    -4.4479	   -21.3165	   -14.7705	   -16.8686	
   -15.1901	   -15.3580	   -14.1830	   -21.1487	   -10.8261	   -23.3307	    -4.9515	   -21.4844	   -15.3580	   -17.8757	
   -14.2670	   -14.5187	   -13.5117	   -19.7220	   -10.7422	   -22.4915	    -5.5389	   -21.6522	   -15.8615	   -18.7988	
   -13.2599	   -13.5117	   -12.6724	   -18.2114	   -10.7422	   -21.6522	    -6.0425	   -21.8201	   -16.2811	   -19.5541	
   -12.2528	   -12.5046	   -11.9171	   -16.7007	   -10.6583	   -21.0648	    -6.4621	   -22.0718	   -16.5329	   -20.0577	
   -11.2457	   -11.4975	   -11.0779	   -15.3580	   -10.5743	   -20.5612	    -6.6299	   -22.3236	   -16.6168	   -20.3094	
   -10.1547	   -10.4065	   -10.3226	   -14.3509	   -10.5743	   -20.4773	    -6.6299	   -22.5754	   -16.6168	   -20.3934	
    -8.9798	    -9.3994	    -9.5673	   -13.7634	   -10.5743	   -20.7291	    -6.4621	   -22.9111	   -16.5329	   -20.3934	
    -7.8049	    -8.3923	    -8.8959	   -13.5956	   -10.4904	   -21.2326	    -6.2103	   -23.1628	   -16.4490	   -20.1416	
    -6.5460	    -7.3853	    -8.3084	   -13.6795	   -10.4904	   -21.8201	    -5.7068	   -23.2468	   -16.2811	   -19.8898	
    -5.2872	    -6.3782	    -7.7209	   -13.9313	   -10.3226	   -22.4075	    -5.0354	   -23.2468	   -16.1972	   -19.4702	
    -3.9444	    -5.4550	    -7.2174	   -14.0991	    -9.9030	   -22.7432	    -4.2801	   -22.9950	   -16.0294	   -18.9667	
    -2.7695	    -4.6158	    -6.8817	   -14.0152	    -9.3155	   -22.7432	    -3.4409	   -22.5754	   -15.7776	   -18.3792	
    -1.8463	    -3.9444	    -6.7139	   -13.7634	    -8.4763	   -22.4915	    -2.5177	   -21.9040	   -15.3580	   -17.5400	
    -1.3428	    -3.7766	    -6.7978	   -13.1760	    -7.6370	   -21.9879	    -1.6785	   -21.0648	   -14.6027	   -16.6168	
    -1.4267	    -3.9444	    -7.1335	   -12.4207	    -6.8817	   -21.1487	    -1.0071	   -20.0577	   -13.7634	   -15.6097	
    -2.0142	    -4.5319	    -7.8049	   -11.5814	    -6.2943	   -20.2255	    -0.5035	   -18.9667	   -12.7563	   -14.6866	
    -2.9373	    -5.4550	    -8.5602	   -10.7422	    -5.8746	   -19.2184	    -0.2518	   -17.8757	   -11.7493	   -13.8474	
    -4.1122	    -6.4621	    -9.4833	    -9.9869	    -5.7907	   -18.2953	    -0.2518	   -16.9525	   -10.9940	   -13.1760	
    -5.2872	    -7.5531	   -10.4065	    -9.4833	    -5.7907	   -17.4561	    -0.5875	   -16.2811	   -10.3226	   -12.8403	
    -6.4621	    -8.6441	   -11.3297	    -9.3155	    -6.1264	   -16.8686	    -1.0910	   -15.7776	    -9.9869	   -12.7563	
    -7.4692	    -9.6512	   -12.2528	    -9.3155	    -6.5460	   -16.5329	    -1.7624	   -15.6097	    -9.7351	   -12.8403	
    -8.3923	   -10.5743	   -13.0920	    -9.5673	    -7.2174	   -16.3651	    -2.6016	   -15.6097	    -9.5673	   -13.0081	
    -8.9798	   -11.4136	   -13.8474	    -9.9030	    -7.9727	   -16.2811	    -3.6087	   -15.6937	    -9.3994	   -13.1760	
    -9.3155	   -12.0010	   -14.5187	   -10.1547	    -8.8120	   -16.2811	    -4.6158	   -15.8615	    -9.2316	   -13.3438	
    -9.2316	   -12.3367	   -15.0223	   -10.4065	    -9.6512	   -16.1972	    -5.5389	   -15.9454	    -9.1476	   -13.4277	
    -8.8120	   -12.3367	   -15.4419	   -10.6583	   -10.4904	   -16.1972	    -6.3782	   -16.1133	    -8.9798	   -13.5117	
    -7.9727	   -12.1689	   -15.6937	   -10.9100	   -11.1618	   -16.1972	    -7.1335	   -16.1133	    -8.8120	   -13.5117	
    -6.7978	   -11.6653	   -15.8615	   -11.3297	   -11.7493	   -16.2811	    -7.8049	   -16.1133	    -8.7280	   -13.5117	
    -5.3711	   -10.9940	   -15.8615	   -11.8332	   -12.1689	   -16.4490	    -8.2245	   -16.0294	    -8.6441	   -13.5117	
    -3.7766	   -10.1547	   -15.8615	   -12.4207	   -12.4207	   -16.6168	    -8.4763	   -15.9454	    -8.5602	   -13.4277	
    -2.2659	    -9.2316	   -15.7776	   -13.0081	   -12.4207	   -16.8686	    -8.4763	   -15.6937	    -8.4763	   -13.2599	
    -1.0071	    -8.4763	   -15.7776	   -13.5117	   -12.2528	   -17.0364	    -8.3923	   -15.4419	    -8.4763	   -13.0081	
    -0.2518	    -7.9727	   -15.7776	   -13.9313	   -12.0010	   -17.2043	    -8.0566	   -15.1901	    -8.4763	   -12.8403	
    -0.0839	    -7.8888	   -15.9454	   -14.0991	   -11.5814	   -17.3721	    -7.7209	   -15.0223	    -8.5602	   -12.7563	
    -0.5035	    -8.0566	   -16.0294	   -14.1830	   -11.2457	   -17.4561	    -7.1335	   -14.9384	    -8.7280	   -12.7563	
    -1.2589	    -8.4763	   -16.0294	   -14.0991	   -10.9100	   -17.5400	    -6.4621	   -14.9384	    -9.0637	   -12.9242	
    -2.2659	    -8.8959	   -15.6097	   -13.7634	   -10.5743	   -17.4561	    -5.5389	   -15.0223	    -9.4833	   -13.0920	
    -3.2730	    -9.3155	   -14.8544	   -13.4277	   -10.2386	   -17.3721	    -4.4479	   -15.0223	    -9.9030	   -13.3438	
    -4.1122	    -9.4833	   -13.5956	   -12.8403	    -9.8190	   -17.0364	    -3.2730	   -15.1062	   -10.2386	   -13.5956	
    -4.8676	    -9.3994	   -12.0010	   -12.2528	    -9.4833	   -16.6168	    -1.9302	   -15.0223	   -10.4065	   -13.6795	
    -5.3711	    -9.0637	   -10.1547	   -11.6653	    -8.9798	   -16.1133	    -0.7553	   -14.7705	   -10.4065	   -13.7634	
    -5.7907	    -8.5602	    -8.3923	   -11.0779	    -8.6441	   -15.5258	     0.2518	   -14.5187	   -10.2386	   -13.6795	
    -6.1264	    -8.0566	    -6.7139	   -10.5743	    -8.3084	   -14.9384	     0.8392	   -14.1830	    -9.9030	   -13.5117	
    -6.6299	    -7.6370	    -5.3711	   -10.1547	    -8.0566	   -14.3509	     0.9232	   -13.7634	    -9.3994	   -13.3438	
    -7.3853	    -7.4692	    -4.5319	    -9.5673	    -7.9727	   -13.6795	     0.5875	   -13.3438	    -8.8959	   -13.1760	
    -8.3084	    -7.5531	    -4.1122	    -8.8120	    -7.9727	   -13.0081	    -0.1678	   -12.8403	    -8.3084	   -13.0081	
    -9.3994	    -7.8888	    -4.1122	    -7.8888	    -8.0566	   -12.3367	    -1.1749	   -12.1689	    -7.6370	   -12.7563	
   -10.6583	    -8.4763	    -4.3640	    -6.8817	    -8.0566	   -11.5814	    -2.1820	   -11.4975	    -7.0496	   -12.4207	
   -11.7493	    -9.0637	    -4.8676	    -5.8746	    -7.8888	   -10.9100	    -3.0212	   -10.7422	    -6.3782	   -11.9171	
   -12.6724	    -9.5673	    -5.3711	    -5.0354	    -7.3853	   -10.2386	    -3.3569	    -9.9869	    -5.7907	   -11.3297	
   -13.2599	    -9.9030	    -5.7068	    -4.3640	    -6.5460	    -9.6512	    -3.2730	    -9.1476	    -5.1193	   -10.5743	
   -13.4277	    -9.9030	    -5.7907	    -3.8605	    -5.4550	    -9.1476	    -2.6855	    -8.2245	    -4.3640	    -9.6512	
   -13.0920	    -9.5673	    -5.4550	    -3.4409	    -4.0283	    -8.6441	    -1.5945	    -7.2174	    -3.5248	    -8.5602	
   -12.3367	    -8.8959	    -4.6997	    -3.1891	    -2.5177	    -8.2245	    -0.1678	    -6.1264	    -2.6016	    -7.4692	
   -11.1618	    -7.8888	    -3.7766	    -3.1052	    -1.0071	    -7.8888	     1.4267	    -5.1193	    -1.5945	    -6.4621	
    -9.8190	    -6.6299	    -2.6855	    -3.3569	     0.2518	    -7.7209	     3.0212	    -4.1962	    -0.7553	    -5.6229	
    -8.4763	    -5.3711	    -1.7624	    -3.9444	     1.2589	    -7.8049	     4.4479	    -3.5248	    -0.2518	    -5.0354	
    -7.2174	    -4.1962	    -1.0071	    -5.0354	     1.8463	    -8.3084	     5.4550	    -3.2730	     0.0000	    -4.7836	
    -6.2103	    -3.2730	    -0.5875	    -6.6299	     2.0981	    -9.1476	     6.0425	    -3.4409	    -0.1678	    -4.8676	
    -5.5389	    -2.6855	    -0.4196	    -8.6441	     1.8463	   -10.4065	     6.0425	    -4.0283	    -0.6714	    -5.2872	
    -5.2872	    -2.4338	    -0.5035	   -10.9940	     1.3428	   -11.9171	     5.5389	    -5.0354	    -1.5106	    -5.9586	
    -5.2872	    -2.5177	    -0.8392	   -13.5956	     0.4196	   -13.5956	     4.6158	    -6.3782	    -2.6016	    -6.9656	
    -5.4550	    -2.9373	    -1.1749	   -16.2811	    -0.5875	   -15.5258	     3.2730	    -7.9727	    -3.7766	    -8.0566	
    -5.7068	    -3.4409	    -1.5945	   -18.9667	    -1.7624	   -17.4561	     1.7624	    -9.7351	    -5.0354	    -9.2316	
    -5.9586	    -3.8605	    -1.9302	   -21.6522	    -2.7695	   -19.4702	     0.1678	   -11.4975	    -6.2103	   -10.4065	
    -6.1264	    -4.2801	    -2.1820	   -24.0860	    -3.5248	   -21.3165	    -1.2589	   -13.1760	    -7.2174	   -11.3297	
    -6.1264	    -4.5319	    -2.2659	   -26.1002	    -4.0283	   -22.9111	    -2.4338	   -14.5187	    -7.8888	   -12.0010	
    -5.8746	    -4.5319	    -2.1820	   -27.5269	    -4.2801	   -24.0860	    -3.2730	   -15.5258	    -8.3084	   -12.2528	
    -5.6229	    -4.3640	    -2.0981	   -28.1982	    -4.1122	   -24.7574	    -3.7766	   -16.1133	    -8.3923	   -12.2528	
    -5.2872	    -4.1122	    -2.0142	   -28.1982	    -3.8605	   -24.9252	    -4.0283	   -16.1972	    -8.2245	   -11.9171	
    -5.0354	    -3.6926	    -2.0981	   -27.5269	    -3.5248	   -24.5056	    -4.1122	   -15.8615	    -7.9727	   -11.3297	
    -4.8676	    -3.1891	    -2.5177	   -26.4359	    -3.1891	   -23.7503	    -4.0283	   -15.2740	    -7.5531	   -10.7422	
    -4.6997	    -2.7695	    -3.1052	   -25.0092	    -3.0212	   -22.7432	    -3.9444	   -14.3509	    -7.1335	   -10.0708	
    -4.4479	    -2.2659	    -3.6926	   -23.4146	    -2.9373	   -21.4844	    -3.7766	   -13.4277	    -6.6299	    -9.4833	
    -4.0283	    -1.5945	    -4.2801	   -21.7361	    -2.9373	   -20.2255	    -3.5248	   -12.3367	    -6.1264	    -8.8959	
    -3.2730	    -0.7553	    -4.5319	   -20.1416	    -2.9373	   -18.8828	    -3.0212	   -11.2457	    -5.4550	    -8.3084	
    -2.1820	     0.2518	    -4.5319	   -18.4631	    -2.9373	   -17.4561	    -2.2659	   -10.1547	    -4.7836	    -7.6370	
    -0.9232	     1.3428	    -4.1962	   -16.7007	    -2.8534	   -16.0294	    -1.1749	    -8.9798	    -4.0283	    -6.9656	
     0.5035	     2.3499	    -3.6087	   -14.9384	    -2.6016	   -14.4348	     0.1678	    -7.8049	    -3.1891	    -6.1264	
     1.6785	     3.2730	    -2.7695	   -13.0081	    -2.2659	   -12.6724	     1.5945	    -6.5460	    -2.4338	    -5.2872	
     2.6855	     3.9444	    -1.8463	   -10.9100	    -1.8463	   -10.7422	     3.1052	    -5.2032	    -1.6785	    -4.2801	
     3.4409	     4.3640	    -0.7553	    -8.8120	    -1.4267	    -8.8120	     4.5319	    -3.7766	    -0.9232	    -3.3569	
     3.7766	     4.6158	     0.3357	    -6.7139	    -1.0910	    -6.7978	     5.6229	    -2.5177	    -0.3357	    -2.4338	
     3.7766	     4.5319	     1.2589	    -4.7836	    -0.7553	    -5.1193	     6.2943	    -1.3428	     0.1678	    -1.7624	
     3.4409	     4.2801	     2.0142	    -3.3569	    -0.5875	    -3.6926	     6.6299	    -0.5035	     0.5875	    -1.3428	
     2.7695	     3.6926	     2.3499	    -2.4338	    -0.5035	    -2.8534	     6.4621	    -0.0839	     0.7553	    -1.2589	
     1.6785	     2.8534	     2.2659	    -2.1820	    -0.5035	    -2.5177	     6.0425	    -0.0839	     0.7553	    -1.5106	
     0.3357	     1.7624	     1.8463	    -2.6016	    -0.7553	    -2.7695	     5.3711	    -0.5035	     0.5035	    -2.0142	
    -1.3428	     0.5875	     1.1749	    -3.5248	    -1.1749	    -3.5248	     4.5319	    -1.2589	     0.0839	    -2.7695	
    -3.1891	    -0.8392	     0.2518	    -4.7836	    -1.7624	    -4.6158	     3.6087	    -2.2659	    -0.5035	    -3.5248	
    -5.1193	    -2.2659	    -0.6714	    -6.2103	    -2.4338	    -5.8746	     2.7695	    -3.3569	    -1.0910	    -4.2801	
    -7.0496	    -3.5248	    -1.5106	    -7.6370	    -3.1052	    -7.1335	     2.0981	    -4.2801	    -1.5945	    -4.8676	
    -8.7280	    -4.6158	    -2.0981	    -8.8120	    -3.6926	    -8.2245	     1.5106	    -5.1193	    -1.9302	    -5.2032	
   -10.0708	    -5.2872	    -2.2659	    -9.6512	    -4.1962	    -9.0637	     1.1749	    -5.6229	    -2.0981	    -5.3711	
   -10.9100	    -5.5389	    -2.0981	    -9.9869	    -4.3640	    -9.4833	     1.0910	    -5.8746	    -2.0142	    -5.3711	
   -11.1618	    -5.2872	    -1.5945	    -9.8190	    -4.4479	    -9.5673	     1.0910	    -5.9586	    -1.9302	    -5.2872	
   -10.8261	    -4.6158	    -0.7553	    -9.3155	    -4.2801	    -9.2316	     1.0910	    -5.8746	    -1.7624	    -5.2032	
   -10.0708	    -3.6087	     0.2518	    -8.4763	    -3.9444	    -8.7280	     1.1749	    -5.6229	    -1.5945	    -5.2032	
    -8.8959	    -2.4338	     1.1749	    -7.4692	    -3.6087	    -8.0566	     1.1749	    -5.3711	    -1.5106	    -5.4550	
    -7.4692	    -1.0910	     2.0142	    -6.3782	    -3.2730	    -7.3853	     1.0071	    -5.1193	    -1.4267	    -5.7907	
    -5.8746	     0.1678	     2.6855	    -5.3711	    -2.9373	    -6.7139	     0.6714	    -4.8676	    -1.5106	    -6.2943	
    -4.1122	     1.4267	     3.0212	    -4.4479	    -2.6016	    -6.0425	     0.1678	    -4.5319	    -1.5945	    -6.8817	
    -2.3499	     2.6855	     3.1891	    -3.6926	    -2.3499	    -5.4550	    -0.2518	    -4.1122	    -1.5945	    -7.4692	
    -0.5035	     3.8605	     3.1052	    -3.1052	    -1.9302	    -4.8676	    -0.7553	    -3.5248	    -1.5106	    -7.9727	
     1.2589	     5.0354	     3.0212	    -2.6855	    -1.5106	    -4.3640	    -1.0071	    -2.8534	    -1.2589	    -8.1406	
     3.0212	     6.2103	     2.8534	    -2.5177	    -0.9232	    -4.0283	    -1.0071	    -2.0981	    -0.8392	    -8.0566	
     4.5319	     7.3013	     2.7695	    -2.6016	    -0.2518	    -3.7766	    -0.6714	    -1.2589	    -0.1678	    -7.8049	
     5.8746	     8.3084	     2.7695	    -2.9373	     0.4196	    -3.6926	    -0.1678	    -0.5035	     0.4196	    -7.3013	
     6.7978	     9.0637	     2.9373	    -3.6087	     1.0910	    -3.9444	     0.5875	     0.1678	     1.0910	    -6.6299	
     7.3013	     9.4833	     3.2730	    -4.4479	     1.6785	    -4.4479	     1.3428	     0.6714	     1.6785	    -6.0425	
     7.3853	     9.5673	     3.6926	    -5.4550	     2.0981	    -5.2032	     2.0142	     0.9232	     2.1820	    -5.4550	
     6.7978	     9.2316	     4.1122	    -6.4621	     2.1820	    -6.1264	     2.6016	     1.0071	     2.5177	    -4.9515	
     5.7068	     8.4763	     4.4479	    -7.4692	     2.0981	    -7.0496	     2.9373	     1.0071	     2.6855	    -4.5319	
     4.1962	     7.3853	     4.6158	    -8.3923	     1.7624	    -7.8888	     3.1052	     0.9232	     2.8534	    -4.1962	
     2.2659	     5.9586	     4.5319	    -9.2316	     1.2589	    -8.7280	     3.1052	     0.6714	     3.0212	    -3.9444	
     0.2518	     4.4479	     4.1962	   -10.0708	     0.6714	    -9.4833	     2.9373	     0.4196	     3.0212	    -3.7766	
    -1.8463	     2.8534	     3.6926	   -10.9100	     0.0000	   -10.1547	     2.6016	     0.0839	     3.0212	    -3.6087	
    -3.6926	     1.3428	     3.0212	   -11.9171	    -0.7553	   -10.7422	     2.1820	    -0.3357	     2.9373	    -3.5248	
    -5.2032	     0.0000	     2.4338	   -12.8403	    -1.3428	   -11.2457	     1.7624	    -0.7553	     2.8534	    -3.4409	
    -6.2943	    -0.9232	     1.8463	   -13.6795	    -1.9302	   -11.6653	     1.1749	    -1.2589	     2.6016	    -3.4409	
    -6.7978	    -1.5945	     1.3428	   -14.3509	    -2.3499	   -11.8332	     0.6714	    -1.7624	     2.3499	    -3.5248	
    -6.9656	    -1.9302	     0.8392	   -14.6866	    -2.7695	   -11.7493	     0.0839	    -2.2659	     1.9302	    -3.6087	
    -6.7139	    -2.0981	     0.4196	   -14.6866	    -3.2730	   -11.4136	    -0.5035	    -2.7695	     1.4267	    -3.6926	
    -6.3782	    -2.1820	     0.0000	   -14.1830	    -3.6926	   -10.9100	    -1.0910	    -3.3569	     0.7553	    -3.8605	
    -5.9586	    -2.1820	    -0.5035	   -13.1760	    -4.1962	   -10.1547	    -1.5945	    -3.9444	     0.0000	    -4.1122	
    -5.6229	    -2.1820	    -1.0071	   -11.8332	    -4.6997	    -9.3155	    -1.8463	    -4.5319	    -0.9232	    -4.3640	
    -5.3711	    -2.1820	    -1.5106	   -10.0708	    -5.1193	    -8.4763	    -1.9302	    -5.0354	    -1.7624	    -4.6997	
    -5.2032	    -2.1820	    -1.9302	    -8.0566	    -5.4550	    -7.7209	    -1.7624	    -5.3711	    -2.5177	    -5.0354	
    -5.2032	    -2.0981	    -2.2659	    -5.8746	    -5.5389	    -7.1335	    -1.3428	    -5.5389	    -3.0212	    -5.2032	
    -5.2032	    -1.9302	    -2.4338	    -3.7766	    -5.4550	    -6.6299	    -0.7553	    -5.4550	    -3.2730	    -5.2032	
    -5.2872	    -1.7624	    -2.4338	    -1.8463	    -5.2032	    -6.2943	     0.0000	    -5.2032	    -3.2730	    -5.0354	
    -5.3711	    -1.5106	    -2.3499	    -0.2518	    -4.6997	    -6.0425	     0.9232	    -4.8676	    -3.0212	    -4.7836	
    -5.2872	    -1.1749	    -2.0142	     0.6714	    -4.1122	    -6.0425	     2.0142	    -4.5319	    -2.7695	    -4.3640	
    -5.2032	    -0.8392	    -1.6785	     0.7553	    -3.3569	    -6.2943	     3.1052	    -4.3640	    -2.3499	    -3.9444	
    -5.1193	    -0.5035	    -1.2589	    -0.0839	    -2.6016	    -6.9656	     4.1122	    -4.3640	    -2.0981	    -3.5248	
    -4.9515	    -0.2518	    -1.0071	    -1.7624	    -1.9302	    -7.9727	     5.0354	    -4.6158	    -1.8463	    -3.3569	
    -4.8676	     0.0000	    -0.7553	    -4.0283	    -1.2589	    -9.2316	     5.8746	    -4.9515	    -1.7624	    -3.1891	
    -4.8676	     0.1678	    -0.5035	    -6.6299	    -0.7553	   -10.4904	     6.5460	    -5.3711	    -1.7624	    -3.1891	
    -4.7836	     0.3357	    -0.4196	    -8.9798	    -0.4196	   -11.5814	     7.0496	    -5.7068	    -1.6785	    -3.1891	
    -4.7836	     0.4196	    -0.3357	   -10.9100	    -0.3357	   -12.2528	     7.3013	    -5.9586	    -1.5945	    -3.2730	
    -4.7836	     0.5035	    -0.1678	   -12.1689	    -0.3357	   -12.5885	     7.3013	    -5.8746	    -1.5945	    -3.4409	
    -4.7836	     0.5875	     0.0000	   -12.7563	    -0.5035	   -12.5046	     7.0496	    -5.7068	    -1.5106	    -3.6087	
    -4.6997	     0.6714	     0.2518	   -12.8403	    -0.8392	   -12.1689	     6.5460	    -5.4550	    -1.5106	    -3.8605	
    -4.5319	     0.8392	     0.6714	   -12.5885	    -1.1749	   -11.6653	     5.8746	    -5.0354	    -1.5106	    -4.1962	
    -4.2801	     1.0071	     1.0910	   -12.2528	    -1.5106	   -11.1618	     5.0354	    -4.6997	    -1.6785	    -4.5319	
    -3.9444	     1.3428	     1.5945	   -11.9171	    -1.8463	   -10.7422	     3.9444	    -4.3640	    -1.8463	    -5.0354	
    -3.6926	     1.6785	     2.0981	   -11.6653	    -2.1820	   -10.4904	     2.8534	    -4.0283	    -2.0142	    -5.4550	
    -3.5248	     1.9302	     2.4338	   -11.7493	    -2.4338	   -10.4065	     1.5945	    -3.9444	    -2.3499	    -5.7907	
    -3.4409	     2.0142	     2.6016	   -12.0010	    -2.6016	   -10.5743	     0.5035	    -3.8605	    -2.6016	    -6.1264	
    -3.6087	     1.9302	     2.5177	   -12.5046	    -2.7695	   -10.9100	    -0.5035	    -3.9444	    -2.8534	    -6.3782	
    -4.0283	     1.5945	     2.2659	   -13.0920	    -2.8534	   -11.3297	    -1.3428	    -4.1122	    -3.0212	    -6.4621	
    -4.6997	     1.0910	     1.8463	   -13.7634	    -3.0212	   -11.7493	    -2.0142	    -4.2801	    -3.1052	    -6.4621	
    -5.3711	     0.5035	     1.2589	   -14.3509	    -3.1052	   -12.1689	    -2.4338	    -4.4479	    -3.1052	    -6.2943	
    -5.9586	    -0.1678	     0.5875	   -14.7705	    -3.2730	   -12.3367	    -2.6855	    -4.5319	    -2.9373	    -6.0425	
    -6.4621	    -0.7553	    -0.0839	   -15.0223	    -3.4409	   -12.4207	    -2.6855	    -4.5319	    -2.7695	    -5.7068	
    -6.8817	    -1.3428	    -0.6714	   -15.1062	    -3.6926	   -12.3367	    -2.6016	    -4.5319	    -2.5177	    -5.4550	
    -7.1335	    -1.8463	    -1.2589	   -14.9384	    -3.9444	   -12.1689	    -2.3499	    -4.5319	    -2.2659	    -5.2032	
    -7.4692	    -2.3499	    -1.8463	   -14.6866	    -4.2801	   -11.8332	    -2.1820	    -4.5319	    -2.0981	    -5.0354	
    -7.7209	    -2.8534	    -2.2659	   -14.0991	    -4.6158	   -11.3297	    -1.9302	    -4.5319	    -1.9302	    -4.8676	
    -7.9727	    -3.2730	    -2.5177	   -13.2599	    -4.9515	   -10.6583	    -1.7624	    -4.2801	    -1.6785	    -4.6158	
    -8.1406	    -3.6087	    -2.6016	   -12.0850	    -5.2032	    -9.7351	    -1.6785	    -3.9444	    -1.2589	    -4.3640	
    -8.2245	    -3.7766	    -2.5177	   -10.7422	    -5.3711	    -8.6441	    -1.5945	    -3.3569	    -0.8392	    -4.1122	
    -7.9727	    -3.7766	    -2.0981	    -9.2316	    -5.5389	    -7.4692	    -1.5945	    -2.6016	    -0.2518	    -3.6926	
    -7.5531	    -3.5248	    -1.5945	    -7.8888	    -5.5389	    -6.3782	    -1.5945	    -1.8463	     0.4196	    -3.3569	
    -6.9656	    -3.1891	    -1.0910	    -6.7139	    -5.5389	    -5.5389	    -1.6785	    -1.1749	     0.9232	    -3.1052	
    -6.2943	    -2.8534	    -0.6714	    -6.0425	    -5.5389	    -5.0354	    -1.8463	    -0.7553	     1.3428	    -2.9373	
    -5.7068	    -2.4338	    -0.4196	    -5.8746	    -5.5389	    -4.9515	    -2.0981	    -0.5875	     1.5106	    -2.9373	
    -5.1193	    -2.0142	    -0.3357	    -6.2103	    -5.6229	    -5.2872	    -2.3499	    -0.5875	     1.5106	    -2.9373	
    -4.6997	    -1.6785	    -0.5875	    -6.9656	    -5.6229	    -5.8746	    -2.5177	    -0.8392	     1.4267	    -3.1052	
    -4.3640	    -1.2589	    -0.9232	    -7.8888	    -5.4550	    -6.7139	    -2.5177	    -1.1749	     1.2589	    -3.1891	
    -4.1122	    -0.8392	    -1.1749	    -8.7280	    -5.1193	    -7.4692	    -2.1820	    -1.5106	     1.0071	    -3.1891	
    -3.7766	    -0.2518	    -1.2589	    -9.5673	    -4.4479	    -8.1406	    -1.4267	    -1.7624	     0.8392	    -3.1052	
    -3.3569	     0.5875	    -1.0910	   -10.2386	    -3.4409	    -8.6441	    -0.3357	    -1.9302	     0.8392	    -2.9373	
    -2.7695	     1.5106	    -0.4196	   -10.5743	    -2.1820	    -8.9798	     1.0910	    -1.8463	     0.9232	    -2.5177	
    -2.0142	     2.6855	     0.5875	   -10.7422	    -0.5875	    -9.0637	     2.8534	    -1.6785	     1.1749	    -2.0981	
    -0.9232	     4.1122	     2.0142	   -10.4904	     1.0910	    -8.8959	     4.6997	    -1.3428	     1.5106	    -1.5106	
     0.4196	     5.7068	     3.6087	    -9.9030	     2.8534	    -8.4763	     6.6299	    -0.9232	     1.8463	    -1.0910	
     1.9302	     7.3853	     5.2872	    -8.9798	     4.5319	    -7.8049	     8.3084	    -0.4196	     2.2659	    -0.6714	
     3.6087	     9.0637	     6.9656	    -7.8888	     5.9586	    -6.9656	     9.6512	     0.0839	     2.6016	    -0.5035	
     5.2872	    10.6583	     8.4763	    -6.6299	     7.0496	    -5.9586	    10.6583	     0.5035	     2.8534	    -0.5035	
     6.8817	    12.0010	     9.5673	    -5.2032	     7.6370	    -4.9515	    11.0779	     0.9232	     3.0212	    -0.8392	
     8.1406	    13.0081	    10.4065	    -3.8605	     7.8888	    -3.9444	    10.9940	     1.1749	     2.9373	    -1.4267	
     9.0637	    13.5956	    10.7422	    -2.6016	     7.6370	    -3.1052	    10.4065	     1.3428	     2.7695	    -2.3499	
     9.5673	    13.8474	    10.6583	    -1.5106	     7.0496	    -2.3499	     9.3994	     1.4267	     2.4338	    -3.3569	
     9.6512	    13.6795	    10.2386	    -0.5875	     6.2103	    -1.6785	     8.1406	     1.3428	     2.0142	    -4.4479	
     9.3155	    13.1760	     9.5673	     0.0000	     5.1193	    -1.2589	     6.7978	     1.1749	     1.4267	    -5.5389	
     8.5602	    12.3367	     8.5602	     0.2518	     3.9444	    -1.0910	     5.2872	     0.8392	     0.6714	    -6.5460	
     7.4692	    11.1618	     7.3013	     0.0000	     2.5177	    -1.2589	     3.7766	     0.4196	    -0.0839	    -7.3013	
     5.9586	     9.6512	     5.7068	    -0.6714	     1.0071	    -1.7624	     2.3499	    -0.2518	    -0.8392	    -7.9727	
     4.0283	     7.8049	     3.9444	    -1.8463	    -0.5875	    -2.6855	     1.0071	    -1.0071	    -1.5106	    -8.4763	
     1.7624	     5.5389	     1.9302	    -3.4409	    -2.2659	    -3.8605	    -0.1678	    -2.0142	    -2.1820	    -8.8959	
    -0.8392	     3.1052	    -0.4196	    -5.4550	    -4.0283	    -5.4550	    -1.3428	    -3.2730	    -2.9373	    -9.3155	
    -3.6926	     0.3357	    -2.9373	    -7.8888	    -5.8746	    -7.3853	    -2.4338	    -4.6997	    -3.7766	    -9.7351	
    -6.7139	    -2.6855	    -5.6229	   -10.5743	    -7.8049	    -9.6512	    -3.4409	    -6.3782	    -4.7836	   -10.2386	
    -9.9030	    -5.7907	    -8.3084	   -13.3438	    -9.8190	   -11.9171	    -4.5319	    -8.0566	    -5.7907	   -10.7422	
   -12.9242	    -8.7280	   -10.9940	   -16.0294	   -11.6653	   -14.1830	    -5.6229	    -9.7351	    -6.7978	   -11.1618	
   -15.6097	   -11.4136	   -13.3438	   -18.2114	   -13.4277	   -16.0294	    -6.6299	   -10.9940	    -7.6370	   -11.4975	
   -17.6239	   -13.5117	   -15.3580	   -19.8059	   -14.9384	   -17.2882	    -7.5531	   -11.8332	    -8.2245	   -11.6653	
   -18.7988	   -14.9384	   -16.7007	   -20.4773	   -15.9454	   -17.7078	    -8.3084	   -12.0850	    -8.3084	   -11.4975	
   -19.0506	   -15.4419	   -17.3721	   -20.1416	   -16.6168	   -17.3721	    -8.8120	   -11.7493	    -8.0566	   -10.9940	
   -18.2114	   -15.0223	   -17.2882	   -18.7988	   -16.7007	   -16.1133	    -9.0637	   -10.8261	    -7.3853	   -10.2386	
   -16.3651	   -13.9313	   -16.6168	   -16.6168	   -16.2811	   -14.2670	    -8.9798	    -9.5673	    -6.4621	    -9.3155	
[Epoch Header]
[Trial Type]	11
[Accept]	1
[Correct]	0
[RT]	 0.000
[Resp]	0
[Epoch Data]
     0.5875	    -0.3357	     0.0839	    21.9879	     3.7766	    25.0931	     0.1678	    20.0577	    21.7361	    23.8342	
    -0.6714	    -1.5106	    -1.0910	    21.4844	     2.7695	    24.4217	    -0.3357	    19.7220	    21.5683	    23.6664	
    -2.2659	    -2.9373	    -2.5177	    20.5612	     1.6785	    23.4146	    -0.7553	    19.0506	    21.1487	    23.1628	
    -4.1122	    -4.4479	    -3.9444	    19.3863	     0.5035	    22.0718	    -1.0071	    18.2114	    20.5612	    22.5754	
    -5.9586	    -5.9586	    -5.2872	    17.9596	    -0.5875	    20.5612	    -1.1749	    17.3721	    19.9738	    21.8201	
    -7.6370	    -7.0496	    -6.2943	    16.3651	    -1.5106	    18.9667	    -1.1749	    16.5329	    19.3863	    21.2326	
    -8.8959	    -7.7209	    -6.7139	    14.7705	    -2.0981	    17.4561	    -0.9232	    15.7776	    18.9667	    20.7291	
    -9.5673	    -7.8049	    -6.4621	    13.1760	    -2.3499	    16.0294	    -0.5035	    15.1901	    18.8828	    20.5612	
    -9.4833	    -7.1335	    -5.5389	    11.6653	    -2.2659	    14.7705	     0.0000	    14.8544	    19.1345	    20.5612	
    -8.8120	    -6.0425	    -4.0283	    10.3226	    -2.0142	    13.5956	     0.5875	    14.5187	    19.4702	    20.8130	
    -7.7209	    -4.5319	    -2.3499	     8.8959	    -1.5945	    12.5046	     1.0071	    14.2670	    19.9738	    21.0648	
    -6.4621	    -2.9373	    -0.6714	     7.3853	    -1.3428	    11.4975	     1.1749	    13.8474	    20.1416	    21.2326	
    -5.2032	    -1.5106	     0.6714	     5.8746	    -1.1749	    10.4904	     0.9232	    13.0920	    19.9738	    21.1487	
    -4.1962	    -0.5035	     1.5106	     4.1962	    -1.2589	     9.3994	     0.3357	    11.9171	    19.1345	    20.6451	
    -3.4409	     0.0839	     1.7624	     2.6016	    -1.6785	     8.3923	    -0.6714	    10.4065	    17.6239	    19.7220	
    -2.9373	     0.2518	     1.5106	     1.1749	    -2.2659	     7.3013	    -1.9302	     8.5602	    15.5258	    18.3792	
    -2.6855	     0.0000	     0.8392	    -0.0839	    -3.1052	     6.3782	    -3.3569	     6.6299	    13.0081	    16.7847	
    -2.5177	    -0.5035	    -0.0839	    -1.1749	    -3.9444	     5.4550	    -4.8676	     4.6997	    10.3226	    14.9384	
    -2.6016	    -1.1749	    -1.1749	    -2.0981	    -4.8676	     4.6158	    -6.2103	     2.9373	     7.6370	    13.0081	
    -2.6855	    -2.0142	    -2.1820	    -2.7695	    -5.7068	     3.9444	    -7.4692	     1.4267	     5.2032	    11.1618	
    -2.8534	    -2.8534	    -3.0212	    -3.2730	    -6.4621	     3.4409	    -8.3084	     0.2518	     3.1052	     9.3155	
    -3.0212	    -3.4409	    -3.6087	    -3.5248	    -6.9656	     3.1052	    -8.7280	    -0.5035	     1.5106	     7.8049	
    -3.0212	    -3.8605	    -3.7766	    -3.4409	    -7.2174	     3.1052	    -8.6441	    -0.8392	     0.5875	     6.5460	
    -2.7695	    -3.7766	    -3.6087	    -2.8534	    -7.1335	     3.5248	    -7.9727	    -0.7553	     0.2518	     5.8746	
    -2.1820	    -3.1891	    -3.0212	    -1.7624	    -6.5460	     4.2801	    -6.7139	    -0.0839	     0.5875	     5.7068	
    -1.4267	    -2.1820	    -2.0142	    -0.1678	    -5.6229	     5.4550	    -4.8676	     1.0071	     1.3428	     6.1264	
    -0.4196	    -0.7553	    -0.5875	     1.8463	    -4.3640	     6.9656	    -2.6855	     2.4338	     2.5177	     7.0496	
     0.5875	     0.7553	     1.1749	     3.9444	    -2.6855	     8.5602	    -0.2518	     4.0283	     3.9444	     8.3084	
     1.5945	     2.3499	     3.1891	     6.2103	    -0.9232	    10.2386	     2.1820	     5.7068	     5.5389	     9.7351	
     2.3499	     3.8605	     5.1193	     8.3084	     0.9232	    11.6653	     4.2801	     7.2174	     7.1335	    11.1618	
     2.9373	     5.1193	     6.9656	    10.1547	     2.6855	    13.0081	     6.0425	     8.4763	     8.5602	    12.5046	
     3.2730	     6.1264	     8.4763	    11.9171	     4.4479	    14.0991	     7.3853	     9.4833	     9.9030	    13.6795	
     3.5248	     6.7978	     9.5673	    13.3438	     5.9586	    15.0223	     8.2245	    10.2386	    11.0779	    14.5187	
     3.6087	     7.1335	    10.3226	    14.4348	     7.1335	    15.6937	     8.4763	    10.6583	    11.9171	    15.0223	
     3.6087	     7.2174	    10.5743	    15.1901	     7.8049	    16.0294	     8.3084	    10.6583	    12.4207	    15.1901	
     3.4409	     6.9656	    10.4065	    15.4419	     8.0566	    16.0294	     7.5531	    10.3226	    12.4207	    14.9384	
     3.2730	     6.5460	     9.9030	    15.1901	     7.8049	    15.6097	     6.4621	     9.5673	    12.0010	    14.3509	
     3.0212	     5.8746	     9.0637	    14.5187	     7.1335	    14.9384	     4.9515	     8.4763	    11.2457	    13.5956	
     2.8534	     5.2872	     8.1406	    13.2599	     6.1264	    13.8474	     3.1891	     7.2174	    10.2386	    12.5885	
     2.8534	     4.6158	     7.2174	    11.5814	     4.9515	    12.5885	     1.2589	     5.8746	     8.9798	    11.4975	
     3.0212	     4.1122	     6.2943	     9.5673	     3.7766	    11.1618	    -0.5875	     4.5319	     7.6370	    10.4904	
     3.1891	     3.6926	     5.3711	     7.2174	     2.6016	     9.5673	    -2.5177	     3.1891	     6.2943	     9.4833	
     3.3569	     3.2730	     4.6158	     4.8676	     1.3428	     8.0566	    -4.3640	     1.9302	     5.0354	     8.5602	
     3.3569	     2.8534	     3.8605	     2.6016	     0.1678	     6.5460	    -6.1264	     0.8392	     3.9444	     7.7209	
     3.1052	     2.2659	     3.1052	     0.4196	    -1.0910	     5.1193	    -7.7209	    -0.0839	     2.8534	     7.0496	
     2.6016	     1.5106	     2.2659	    -1.5945	    -2.3499	     3.8605	    -9.2316	    -0.9232	     2.0142	     6.4621	
     1.9302	     0.7553	     1.4267	    -3.4409	    -3.6087	     2.6016	   -10.4904	    -1.5945	     1.3428	     6.1264	
     0.9232	    -0.1678	     0.5035	    -5.2872	    -4.7836	     1.3428	   -11.5814	    -2.0981	     0.7553	     5.8746	
    -0.3357	    -1.2589	    -0.5035	    -7.2174	    -5.9586	    -0.0839	   -12.3367	    -2.6855	     0.4196	     5.8746	
    -1.8463	    -2.4338	    -1.7624	    -9.1476	    -7.1335	    -1.5945	   -13.0920	    -3.1891	     0.2518	     5.9586	
    -3.7766	    -3.7766	    -3.1891	   -11.0779	    -8.3923	    -3.2730	   -13.6795	    -3.7766	     0.1678	     6.0425	
    -5.9586	    -5.2872	    -4.7836	   -12.7563	    -9.7351	    -4.8676	   -14.3509	    -4.1962	     0.1678	     6.1264	
    -8.3084	    -6.8817	    -6.4621	   -14.0991	   -10.9940	    -6.2103	   -15.0223	    -4.6158	     0.3357	     6.0425	
   -10.6583	    -8.4763	    -8.2245	   -14.8544	   -12.3367	    -7.0496	   -15.6937	    -4.7836	     0.5035	     5.8746	
   -12.7563	    -9.9869	    -9.9030	   -15.0223	   -13.5956	    -7.3853	   -16.3651	    -4.8676	     0.6714	     5.5389	
   -14.6027	   -11.4975	   -11.5814	   -14.6027	   -14.9384	    -7.1335	   -16.9525	    -4.8676	     0.8392	     5.0354	
   -15.9454	   -12.7563	   -13.0920	   -13.5956	   -16.1133	    -6.4621	   -17.4561	    -4.7836	     0.9232	     4.3640	
   -16.8686	   -13.8474	   -14.4348	   -12.2528	   -17.2043	    -5.5389	   -17.7917	    -4.6997	     0.9232	     3.6926	
   -17.2882	   -14.6027	   -15.5258	   -10.6583	   -18.0435	    -4.2801	   -18.0435	    -4.5319	     0.7553	     3.0212	
   -17.2043	   -14.9384	   -16.2811	    -8.8120	   -18.5471	    -2.9373	   -18.0435	    -4.3640	     0.5035	     2.2659	
   -16.6168	   -14.9384	   -16.6168	    -7.0496	   -18.6310	    -1.5106	   -17.8757	    -4.1962	     0.1678	     1.6785	
   -15.6937	   -14.5187	   -16.4490	    -5.2872	   -18.2953	    -0.1678	   -17.2882	    -3.9444	    -0.3357	     1.1749	
   -14.2670	   -13.5956	   -15.7776	    -3.7766	   -17.4561	     1.0910	   -16.4490	    -3.6926	    -0.9232	     0.8392	
   -12.5046	   -12.3367	   -14.6027	    -2.6016	   -16.2811	     2.1820	   -15.1062	    -3.3569	    -1.4267	     0.7553	
   -10.4065	   -10.6583	   -12.9242	    -1.6785	   -14.6027	     3.1891	   -13.4277	    -2.9373	    -1.8463	     0.8392	
    -8.0566	    -8.5602	   -10.7422	    -1.0071	   -12.5046	     3.9444	   -11.3297	    -2.4338	    -1.9302	     1.2589	
    -5.4550	    -6.2103	    -8.2245	    -0.5035	   -10.1547	     4.6997	    -8.9798	    -1.6785	    -1.5945	     2.0142	
    -2.6855	    -3.6926	    -5.3711	    -0.0839	    -7.4692	     5.4550	    -6.3782	    -0.6714	    -0.8392	     3.1891	
     0.0839	    -1.0071	    -2.4338	     0.2518	    -4.6158	     6.1264	    -3.6087	     0.4196	     0.2518	     4.6158	
     2.8534	     1.5945	     0.5875	     0.6714	    -1.7624	     6.8817	    -0.8392	     1.5945	     1.5945	     6.1264	
     5.3711	     4.1122	     3.3569	     1.1749	     1.0071	     7.5531	     1.7624	     2.7695	     2.9373	     7.7209	
     7.5531	     6.2103	     5.7068	     1.6785	     3.6087	     8.1406	     4.0283	     3.7766	     4.1962	     9.1476	
     9.2316	     7.8888	     7.7209	     2.3499	     5.7907	     8.6441	     5.8746	     4.6158	     5.2032	    10.3226	
    10.4065	     9.1476	     9.1476	     3.1891	     7.5531	     9.1476	     7.2174	     5.0354	     5.9586	    11.1618	
    10.9100	     9.9030	    10.0708	     4.1962	     8.8120	     9.5673	     7.9727	     5.2872	     6.2943	    11.5814	
    10.7422	    10.0708	    10.3226	     5.3711	     9.4833	     9.9869	     8.1406	     5.2872	     6.3782	    11.5814	
     9.9030	     9.6512	    10.0708	     6.7139	     9.5673	    10.4065	     7.7209	     5.1193	     6.2103	    11.2457	
     8.3923	     8.6441	     9.1476	     8.2245	     9.0637	    10.9100	     6.7139	     4.7836	     5.8746	    10.6583	
     6.2943	     7.1335	     7.8049	     9.6512	     7.9727	    11.4136	     5.2872	     4.2801	     5.2872	     9.8190	
     3.7766	     5.2032	     6.1264	    10.8261	     6.4621	    11.7493	     3.5248	     3.7766	     4.6158	     8.8120	
     1.0910	     3.1052	     4.1962	    11.5814	     4.6158	    11.9171	     1.5106	     3.1052	     3.8605	     7.7209	
    -1.5106	     0.9232	     2.1820	    11.6653	     2.6016	    11.7493	    -0.6714	     2.3499	     3.1052	     6.6299	
    -4.0283	    -1.2589	     0.1678	    11.0779	     0.5035	    11.3297	    -2.7695	     1.5106	     2.2659	     5.6229	
    -6.2103	    -3.3569	    -1.7624	     9.7351	    -1.5945	    10.4065	    -4.7836	     0.5875	     1.3428	     4.6158	
    -8.0566	    -5.2032	    -3.6087	     7.7209	    -3.6087	     9.1476	    -6.6299	    -0.3357	     0.5035	     3.6087	
    -9.5673	    -6.8817	    -5.2872	     5.0354	    -5.3711	     7.6370	    -8.2245	    -1.3428	    -0.3357	     2.8534	
   -10.6583	    -8.2245	    -6.6299	     2.0981	    -6.7978	     5.8746	    -9.3994	    -2.1820	    -1.0910	     2.2659	
   -11.3297	    -9.1476	    -7.7209	    -1.0071	    -7.8049	     4.1122	   -10.2386	    -2.8534	    -1.5945	     1.9302	
   -11.5814	    -9.7351	    -8.3923	    -3.8605	    -8.3923	     2.5177	   -10.4904	    -3.2730	    -1.7624	     1.8463	
   -11.4136	    -9.8190	    -8.6441	    -6.2103	    -8.4763	     1.3428	   -10.2386	    -3.4409	    -1.7624	     2.0981	
   -10.7422	    -9.3994	    -8.4763	    -7.8888	    -8.1406	     0.5875	    -9.6512	    -3.1891	    -1.5106	     2.5177	
    -9.6512	    -8.6441	    -7.9727	    -8.7280	    -7.3013	     0.4196	    -8.6441	    -2.6016	    -1.0910	     3.0212	
    -8.1406	    -7.3853	    -7.1335	    -8.5602	    -6.2943	     0.8392	    -7.3853	    -1.7624	    -0.5875	     3.6087	
    -6.2103	    -5.7907	    -6.1264	    -7.5531	    -4.9515	     1.7624	    -6.0425	    -0.5875	     0.0000	     4.2801	
    -4.0283	    -3.8605	    -4.8676	    -5.6229	    -3.5248	     3.1052	    -4.6158	     0.8392	     0.8392	     5.0354	
    -1.7624	    -1.8463	    -3.6087	    -3.1052	    -2.0981	     4.7836	    -3.1891	     2.4338	     1.8463	     5.8746	
     0.5875	     0.2518	    -2.3499	    -0.2518	    -0.6714	     6.6299	    -1.9302	     4.1962	     3.0212	     6.7139	
     2.6855	     2.1820	    -1.1749	     2.6016	     0.5035	     8.4763	    -0.8392	     5.7907	     4.2801	     7.4692	
     4.6158	     3.8605	    -0.2518	     5.2872	     1.4267	    10.1547	     0.0839	     7.3013	     5.4550	     8.1406	
     5.9586	     5.1193	     0.4196	     7.3853	     2.0981	    11.4975	     0.8392	     8.3084	     6.4621	     8.6441	
     6.7978	     5.7907	     0.8392	     8.8959	     2.3499	    12.4207	     1.2589	     8.8959	     7.0496	     8.8959	
     6.7978	     5.7907	     1.0910	     9.5673	     2.1820	    12.6724	     1.5945	     8.8120	     7.1335	     8.8120	
     6.0425	     5.0354	     1.0071	     9.4833	     1.6785	    12.3367	     1.5945	     8.1406	     6.7139	     8.4763	
     4.4479	     3.6087	     0.8392	     8.6441	     0.8392	    11.3297	     1.5945	     6.8817	     5.8746	     7.8888	
     2.4338	     1.7624	     0.5875	     7.2174	     0.0000	     9.9030	     1.4267	     5.2872	     4.6997	     7.1335	
     0.1678	    -0.2518	     0.3357	     5.2872	    -0.8392	     8.0566	     1.3428	     3.4409	     3.3569	     6.2943	
    -2.0142	    -2.1820	     0.2518	     3.2730	    -1.4267	     6.0425	     1.2589	     1.5945	     1.8463	     5.4550	
    -3.7766	    -3.7766	     0.2518	     1.3428	    -1.6785	     4.1122	     1.1749	    -0.0839	     0.4196	     4.6997	
    -4.9515	    -4.8676	     0.4196	    -0.4196	    -1.5106	     2.3499	     1.2589	    -1.5945	    -0.9232	     4.0283	
    -5.5389	    -5.4550	     0.6714	    -1.9302	    -1.0071	     0.8392	     1.4267	    -2.7695	    -2.0981	     3.4409	
    -5.7068	    -5.4550	     1.0071	    -3.1891	    -0.1678	    -0.3357	     1.6785	    -3.7766	    -3.1052	     3.0212	
    -5.2872	    -5.1193	     1.4267	    -4.1962	     0.7553	    -1.3428	     2.0142	    -4.5319	    -3.7766	     2.7695	
    -4.6158	    -4.4479	     1.9302	    -4.9515	     1.7624	    -2.0981	     2.2659	    -5.1193	    -4.1962	     2.5177	
    -3.6087	    -3.4409	     2.3499	    -5.4550	     2.6855	    -2.6016	     2.4338	    -5.7068	    -4.5319	     2.3499	
    -2.5177	    -2.4338	     2.7695	    -5.7068	     3.4409	    -2.7695	     2.3499	    -6.2103	    -4.6997	     2.0981	
    -1.3428	    -1.4267	     3.1052	    -5.5389	     3.8605	    -2.6855	     2.0981	    -6.6299	    -4.9515	     1.8463	
    -0.4196	    -0.5875	     3.2730	    -5.1193	     3.9444	    -2.4338	     1.5106	    -7.0496	    -5.2032	     1.4267	
     0.2518	    -0.0839	     3.2730	    -4.4479	     3.6926	    -1.9302	     0.6714	    -7.4692	    -5.6229	     0.8392	
     0.6714	     0.1678	     3.1052	    -3.6087	     3.1052	    -1.4267	    -0.4196	    -7.8888	    -6.2943	     0.1678	
     0.8392	     0.0839	     2.7695	    -2.6016	     2.2659	    -0.9232	    -1.7624	    -8.3923	    -7.1335	    -0.5875	
     0.7553	    -0.1678	     2.2659	    -1.5945	     1.2589	    -0.4196	    -3.1891	    -8.8959	    -8.0566	    -1.3428	
     0.5875	    -0.5875	     1.6785	    -0.5035	     0.1678	     0.0000	    -4.6158	    -9.3994	    -8.8959	    -2.0981	
     0.3357	    -1.0071	     1.0071	     0.4196	    -0.8392	     0.1678	    -5.9586	    -9.8190	    -9.6512	    -2.7695	
     0.0839	    -1.4267	     0.3357	     1.2589	    -1.7624	     0.2518	    -6.9656	   -10.0708	   -10.0708	    -3.3569	
    -0.0839	    -1.5945	    -0.3357	     1.8463	    -2.3499	     0.2518	    -7.6370	   -10.1547	   -10.3226	    -3.6926	
    -0.0839	    -1.5945	    -0.8392	     2.0981	    -2.6016	     0.1678	    -7.8049	   -10.0708	   -10.1547	    -3.7766	
     0.1678	    -1.0910	    -1.0910	     2.1820	    -2.4338	     0.0839	    -7.3853	    -9.6512	    -9.7351	    -3.6087	
     0.7553	    -0.3357	    -0.9232	     1.9302	    -1.7624	     0.0000	    -6.2943	    -9.0637	    -8.9798	    -3.0212	
     1.5945	     0.8392	    -0.4196	     1.5945	    -0.7553	     0.0839	    -4.6997	    -8.2245	    -8.0566	    -2.0981	
     2.5177	     2.0981	     0.4196	     0.9232	     0.4196	     0.0839	    -2.6855	    -7.3853	    -6.9656	    -0.9232	
     3.3569	     3.2730	     1.5106	    -0.0839	     1.5945	    -0.0839	    -0.6714	    -6.6299	    -5.8746	     0.3357	
     4.0283	     4.1122	     2.5177	    -1.4267	     2.6016	    -0.5035	     1.1749	    -6.0425	    -4.9515	     1.5106	
     4.2801	     4.6158	     3.3569	    -2.9373	     3.3569	    -1.0071	     2.6016	    -5.7068	    -4.1962	     2.6016	
     4.1962	     4.6158	     3.8605	    -4.5319	     3.6926	    -1.6785	     3.6087	    -5.6229	    -3.6087	     3.3569	
     3.7766	     4.2801	     3.8605	    -5.7907	     3.7766	    -2.2659	     4.1122	    -5.6229	    -3.2730	     3.8605	
     2.8534	     3.3569	     3.3569	    -6.7978	     3.4409	    -2.7695	     4.1122	    -5.7068	    -3.1891	     4.0283	
     1.5106	     2.0981	     2.5177	    -7.4692	     2.8534	    -3.1891	     3.6087	    -5.9586	    -3.1891	     3.9444	
    -0.0839	     0.5035	     1.1749	    -7.8049	     2.0142	    -3.5248	     2.8534	    -6.2943	    -3.4409	     3.6087	
    -2.0142	    -1.2589	    -0.3357	    -7.8888	     1.0071	    -3.7766	     1.9302	    -6.7139	    -3.7766	     3.1052	
    -4.1962	    -3.2730	    -2.0142	    -7.7209	     0.0000	    -3.9444	     0.9232	    -7.1335	    -4.1122	     2.5177	
    -6.3782	    -5.2872	    -3.7766	    -7.2174	    -1.0071	    -3.9444	     0.0000	    -7.3013	    -4.3640	     2.0981	
    -8.7280	    -7.2174	    -5.4550	    -6.4621	    -1.8463	    -3.7766	    -0.8392	    -7.3853	    -4.5319	     1.8463	
   -10.9940	    -9.2316	    -7.0496	    -5.5389	    -2.6016	    -3.4409	    -1.4267	    -7.3013	    -4.6158	     1.6785	
   -13.2599	   -11.0779	    -8.5602	    -4.5319	    -3.1052	    -3.0212	    -1.9302	    -6.9656	    -4.4479	     1.7624	
   -15.3580	   -12.8403	    -9.7351	    -3.6087	    -3.4409	    -2.6016	    -2.1820	    -6.5460	    -4.2801	     1.9302	
   -17.2043	   -14.2670	   -10.5743	    -2.8534	    -3.5248	    -2.1820	    -2.1820	    -6.0425	    -4.0283	     2.1820	
   -18.7149	   -15.4419	   -10.9940	    -2.2659	    -3.2730	    -1.6785	    -2.0142	    -5.4550	    -3.6926	     2.6016	
   -20.0577	   -16.2811	   -10.9940	    -1.7624	    -2.9373	    -1.1749	    -1.6785	    -4.6997	    -3.2730	     3.1052	
   -21.0648	   -16.8686	   -10.5743	    -1.5945	    -2.4338	    -0.6714	    -1.2589	    -3.9444	    -2.8534	     3.6087	
   -21.8201	   -17.2882	    -9.9869	    -1.6785	    -1.9302	    -0.3357	    -0.9232	    -3.2730	    -2.3499	     4.1122	
   -22.4075	   -17.4561	    -9.1476	    -2.0981	    -1.5106	    -0.2518	    -0.6714	    -2.7695	    -1.9302	     4.5319	
   -22.7432	   -17.4561	    -8.3084	    -3.0212	    -1.2589	    -0.3357	    -0.5875	    -2.4338	    -1.5945	     4.7836	
   -22.7432	   -17.3721	    -7.4692	    -4.1962	    -1.0910	    -0.6714	    -0.6714	    -2.2659	    -1.2589	     4.9515	
   -22.5754	   -17.1204	    -6.7139	    -5.7068	    -1.0910	    -1.3428	    -0.8392	    -2.4338	    -1.0071	     5.0354	
   -22.1558	   -16.7847	    -6.2103	    -7.3013	    -1.3428	    -2.1820	    -1.2589	    -2.7695	    -0.9232	     4.9515	
   -21.5683	   -16.4490	    -5.9586	    -8.9798	    -1.7624	    -3.2730	    -1.7624	    -3.4409	    -0.9232	     4.6158	
   -20.8130	   -16.1133	    -5.9586	   -10.5743	    -2.5177	    -4.4479	    -2.4338	    -4.1962	    -1.2589	     4.1122	
   -20.0577	   -15.7776	    -6.2103	   -12.0010	    -3.4409	    -5.7068	    -3.1052	    -5.1193	    -1.9302	     3.3569	
   -19.3863	   -15.5258	    -6.7139	   -13.0920	    -4.5319	    -6.8817	    -3.9444	    -6.2103	    -2.7695	     2.4338	
   -18.7988	   -15.3580	    -7.3013	   -13.8474	    -5.7068	    -7.8888	    -4.7836	    -7.2174	    -3.6926	     1.4267	
   -18.2953	   -15.3580	    -7.8888	   -14.1830	    -6.8817	    -8.5602	    -5.6229	    -8.2245	    -4.5319	     0.4196	
   -17.8757	   -15.2740	    -8.3923	   -13.9313	    -7.8049	    -8.8959	    -6.4621	    -9.0637	    -5.2032	    -0.3357	
   -17.5400	   -15.1062	    -8.6441	   -13.1760	    -8.5602	    -8.8959	    -7.1335	    -9.7351	    -5.5389	    -0.7553	
   -17.2043	   -14.8544	    -8.6441	   -12.0010	    -8.8959	    -8.3923	    -7.5531	    -9.9869	    -5.5389	    -0.8392	
   -16.7007	   -14.2670	    -8.3084	   -10.3226	    -8.8959	    -7.4692	    -7.6370	    -9.9030	    -5.2032	    -0.5035	
   -15.9454	   -13.4277	    -7.7209	    -8.3923	    -8.3084	    -6.2103	    -7.3013	    -9.3155	    -4.5319	     0.2518	
   -15.1062	   -12.3367	    -6.7139	    -6.2943	    -7.3853	    -4.6997	    -6.4621	    -8.3923	    -3.6087	     1.3428	
   -13.9313	   -10.9940	    -5.5389	    -4.1962	    -6.1264	    -3.1052	    -5.2032	    -7.1335	    -2.5177	     2.6855	
   -12.5885	    -9.4833	    -4.1962	    -2.3499	    -4.6158	    -1.5106	    -3.6926	    -5.6229	    -1.4267	     4.1122	
   -11.1618	    -7.8888	    -2.9373	    -0.9232	    -3.0212	    -0.0839	    -1.9302	    -4.1122	    -0.4196	     5.4550	
    -9.6512	    -6.2943	    -1.7624	     0.1678	    -1.5106	     1.1749	    -0.2518	    -2.6016	     0.3357	     6.5460	
    -7.9727	    -4.6997	    -0.7553	     0.9232	    -0.1678	     2.2659	     1.3428	    -1.2589	     1.0071	     7.4692	
    -6.1264	    -3.1052	     0.0000	     1.5106	     1.0071	     3.1891	     2.7695	     0.0839	     1.5106	     8.1406	
    -4.2801	    -1.5106	     0.5035	     2.0981	     2.0142	     4.1122	     4.0283	     1.2589	     2.0142	     8.6441	
    -2.2659	     0.0839	     0.6714	     2.7695	     2.8534	     5.0354	     4.9515	     2.3499	     2.6016	     8.9798	
    -0.3357	     1.5945	     0.5035	     3.5248	     3.4409	     6.0425	     5.6229	     3.2730	     3.1052	     9.0637	
     1.4267	     2.7695	    -0.1678	     4.4479	     3.7766	     6.8817	     5.9586	     4.0283	     3.5248	     8.8120	
     2.6855	     3.6087	    -1.2589	     5.2032	     3.7766	     7.5531	     5.8746	     4.4479	     3.7766	     8.3084	
     3.3569	     3.9444	    -2.6855	     5.8746	     3.6087	     7.9727	     5.4550	     4.6158	     3.6087	     7.5531	
     3.5248	     3.7766	    -4.4479	     6.2103	     3.1891	     8.1406	     4.6997	     4.3640	     3.1891	     6.4621	
     3.1891	     3.1891	    -6.1264	     6.3782	     2.6855	     7.9727	     3.7766	     3.8605	     2.5177	     5.2032	
     2.5177	     2.4338	    -7.3013	     6.2943	     2.1820	     7.7209	     2.8534	     3.1891	     1.7624	     3.9444	
     1.8463	     1.6785	    -7.8888	     6.1264	     1.8463	     7.3013	     2.0142	     2.5177	     1.0071	     2.8534	
     1.2589	     0.9232	    -7.5531	     5.7068	     1.5945	     6.7978	     1.3428	     1.8463	     0.2518	     1.9302	
     0.7553	     0.3357	    -6.3782	     5.0354	     1.5106	     6.2103	     0.9232	     1.1749	    -0.3357	     1.2589	
     0.3357	    -0.0839	    -4.4479	     4.0283	     1.6785	     5.3711	     0.6714	     0.5875	    -0.9232	     0.8392	
     0.0839	    -0.3357	    -2.0981	     2.6855	     2.0142	     4.3640	     0.6714	     0.0000	    -1.3428	     0.5875	
     0.1678	    -0.2518	     0.5035	     1.2589	     2.6855	     3.2730	     0.9232	    -0.5035	    -1.5945	     0.5875	
     0.5035	     0.1678	     3.1891	     0.0000	     3.6087	     2.3499	     1.4267	    -0.7553	    -1.5945	     0.9232	
     1.0910	     0.8392	     5.7068	    -0.9232	     4.6997	     1.7624	     2.1820	    -0.6714	    -1.3428	     1.5106	
     2.0142	     1.8463	     8.0566	    -1.0910	     6.0425	     1.6785	     3.0212	    -0.2518	    -0.7553	     2.2659	
     3.1891	     3.0212	    10.0708	    -0.5875	     7.3853	     2.0981	     3.9444	     0.5875	     0.0839	     3.1891	
     4.6158	     4.2801	    11.8332	     0.5875	     8.6441	     3.0212	     4.8676	     1.6785	     1.0071	     4.1962	
     5.9586	     5.5389	    13.1760	     2.1820	     9.7351	     4.1962	     5.5389	     2.8534	     2.0142	     5.2032	
     7.3853	     6.7139	    14.0991	     4.0283	    10.5743	     5.5389	     6.0425	     3.9444	     2.9373	     5.9586	
     8.6441	     7.7209	    14.6866	     5.7907	    11.1618	     6.9656	     6.2103	     4.9515	     3.6926	     6.6299	
     9.6512	     8.5602	    14.9384	     7.3853	    11.4136	     8.1406	     5.9586	     5.7068	     4.2801	     6.9656	
    10.4904	     9.1476	    14.8544	     8.4763	    11.3297	     9.1476	     5.5389	     6.2103	     4.6997	     7.1335	
    10.9940	     9.5673	    14.5187	     9.2316	    11.0779	     9.9030	     4.7836	     6.4621	     4.8676	     7.1335	
    11.2457	     9.7351	    13.9313	     9.4833	    10.6583	    10.4065	     3.9444	     6.4621	     4.9515	     7.0496	
    11.2457	     9.7351	    13.3438	     9.3994	    10.2386	    10.6583	     3.1052	     6.2943	     4.8676	     6.8817	
    11.1618	     9.7351	    12.6724	     9.1476	     9.7351	    10.8261	     2.2659	     6.0425	     4.7836	     6.7139	
    10.9940	     9.7351	    12.0850	     8.8120	     9.3155	    10.9100	     1.7624	     5.7907	     4.5319	     6.7139	
    10.9940	     9.8190	    11.6653	     8.4763	     8.9798	    11.0779	     1.5945	     5.5389	     4.4479	     6.8817	
    10.9100	     9.9869	    11.4975	     8.1406	     8.8959	    11.2457	     1.8463	     5.3711	     4.3640	     7.2174	
    10.9100	    10.3226	    11.4136	     7.8049	     8.8959	    11.4975	     2.4338	     5.3711	     4.6158	     7.7209	
    10.9100	    10.6583	    11.4975	     7.4692	     9.0637	    11.7493	     3.4409	     5.5389	     5.2032	     8.6441	
    10.7422	    10.9940	    11.7493	     7.0496	     9.3155	    11.9171	     4.6158	     6.0425	     6.1264	     9.7351	
    10.5743	    11.3297	    12.1689	     6.6299	     9.7351	    12.0850	     5.9586	     6.7139	     7.3853	    11.0779	
    10.3226	    11.6653	    12.5885	     6.2103	    10.1547	    12.0850	     7.3013	     7.6370	     8.8959	    12.5885	
    10.1547	    12.0010	    13.0920	     5.7907	    10.6583	    12.0010	     8.6441	     8.6441	    10.4904	    14.0991	
    10.1547	    12.4207	    13.6795	     5.2872	    11.2457	    11.8332	     9.8190	     9.8190	    12.0850	    15.4419	
    10.2386	    12.8403	    14.2670	     4.6997	    11.7493	    11.4975	    10.8261	    10.9940	    13.4277	    16.4490	
    10.1547	    13.0920	    14.6027	     4.0283	    12.1689	    11.0779	    11.5814	    11.9171	    14.4348	    17.1204	
     9.8190	    13.0081	    14.5187	     3.0212	    12.2528	    10.4065	    11.9171	    12.4207	    14.8544	    17.1204	
     8.8120	    12.1689	    13.8474	     1.7624	    11.7493	     9.5673	    11.6653	    12.4207	    14.6027	    16.4490	
     6.9656	    10.5743	    12.2528	     0.2518	    10.5743	     8.3084	    10.7422	    11.5814	    13.6795	    15.1901	
     4.2801	     8.0566	     9.9030	    -1.5106	     8.8120	     6.6299	     9.0637	    10.1547	    12.0850	    13.1760	
     0.9232	     4.8676	     6.8817	    -3.3569	     6.3782	     4.7836	     6.7978	     8.0566	     9.9030	    10.6583	
    -2.6855	     1.1749	     3.4409	    -5.1193	     3.6087	     2.8534	     4.1962	     5.6229	     7.3853	     7.7209	
    -6.2103	    -2.4338	    -0.0839	    -6.5460	     0.6714	     1.0071	     1.5106	     3.0212	     4.7836	     4.6997	
    -9.0637	    -5.7068	    -3.3569	    -7.6370	    -2.0142	    -0.5875	    -1.0910	     0.5875	     2.1820	     1.7624	
   -11.0779	    -8.3084	    -6.0425	    -8.2245	    -4.2801	    -1.6785	    -3.1891	    -1.4267	    -0.1678	    -0.7553	
   -12.0850	    -9.9869	    -7.8888	    -8.3084	    -5.8746	    -2.2659	    -4.6997	    -2.9373	    -2.0142	    -2.8534	
   -11.9171	   -10.7422	    -8.8120	    -7.8888	    -6.7978	    -2.3499	    -5.5389	    -3.9444	    -3.3569	    -4.2801	
   -10.8261	   -10.4904	    -8.9798	    -7.0496	    -6.9656	    -2.0981	    -5.7068	    -4.3640	    -4.3640	    -5.2032	
    -9.1476	    -9.5673	    -8.4763	    -5.9586	    -6.6299	    -1.5106	    -5.3711	    -4.5319	    -5.0354	    -5.7068	
    -7.2174	    -8.2245	    -7.4692	    -4.8676	    -5.8746	    -0.9232	    -4.6158	    -4.6158	    -5.5389	    -5.8746	
    -5.2872	    -6.7139	    -6.3782	    -3.6926	    -4.8676	    -0.3357	    -3.6926	    -4.6997	    -6.0425	    -6.0425	
    -3.6087	    -5.3711	    -5.2032	    -2.7695	    -4.0283	     0.0000	    -2.9373	    -4.8676	    -6.5460	    -6.1264	
    -2.4338	    -4.3640	    -4.2801	    -1.9302	    -3.2730	     0.1678	    -2.3499	    -5.3711	    -7.1335	    -6.3782	
    -1.8463	    -3.6926	    -3.7766	    -1.3428	    -2.9373	     0.0839	    -2.1820	    -6.0425	    -7.8888	    -6.7978	
    -1.7624	    -3.5248	    -3.6926	    -0.9232	    -2.9373	    -0.0839	    -2.3499	    -6.8817	    -8.6441	    -7.3853	
    -1.9302	    -3.5248	    -4.0283	    -0.5875	    -3.2730	    -0.3357	    -2.8534	    -7.8888	    -9.3155	    -8.0566	
    -2.2659	    -3.5248	    -4.6997	    -0.3357	    -3.6926	    -0.4196	    -3.5248	    -8.6441	    -9.9030	    -8.7280	
    -2.3499	    -3.4409	    -5.3711	     0.1678	    -4.1962	    -0.2518	    -4.2801	    -9.2316	   -10.1547	    -9.2316	
    -2.0981	    -3.0212	    -5.9586	     0.7553	    -4.5319	     0.1678	    -5.0354	    -9.3155	   -10.1547	    -9.4833	
    -1.5106	    -2.1820	    -6.1264	     1.5106	    -4.6997	     0.9232	    -5.5389	    -8.9798	    -9.7351	    -9.5673	
    -0.3357	    -1.0910	    -5.8746	     2.5177	    -4.5319	     1.9302	    -5.9586	    -8.3084	    -8.9798	    -9.3994	
     1.0071	     0.3357	    -5.2032	     3.5248	    -4.1962	     3.1052	    -6.1264	    -7.3013	    -7.9727	    -8.9798	
     2.6016	     1.8463	    -4.0283	     4.4479	    -3.6926	     4.2801	    -6.0425	    -6.1264	    -6.8817	    -8.3923	
     4.1962	     3.2730	    -2.6855	     5.2032	    -3.0212	     5.3711	    -5.8746	    -4.7836	    -5.7068	    -7.6370	
     5.7068	     4.6158	    -1.2589	     5.7907	    -2.2659	     6.3782	    -5.5389	    -3.3569	    -4.6158	    -6.7978	
     6.9656	     5.7907	     0.0839	     6.2103	    -1.4267	     7.2174	    -5.1193	    -1.9302	    -3.6926	    -5.7907	
     7.9727	     6.6299	     1.1749	     6.4621	    -0.5875	     7.9727	    -4.6158	    -0.5035	    -3.0212	    -4.7836	
     8.4763	     7.0496	     1.9302	     6.5460	     0.0839	     8.4763	    -4.1962	     0.7553	    -2.5177	    -3.8605	
     8.4763	     7.0496	     2.3499	     6.3782	     0.6714	     8.7280	    -3.7766	     1.7624	    -2.2659	    -2.9373	
     7.9727	     6.6299	     2.3499	     5.9586	     1.0071	     8.6441	    -3.4409	     2.6016	    -2.0142	    -2.1820	
     7.0496	     5.7907	     1.9302	     5.1193	     1.0910	     8.3084	    -3.2730	     3.1052	    -1.7624	    -1.4267	
     5.6229	     4.6997	     1.2589	     4.1962	     1.0071	     7.8049	    -3.2730	     3.3569	    -1.4267	    -0.7553	
     4.0283	     3.3569	     0.4196	     3.3569	     0.6714	     7.3853	    -3.2730	     3.5248	    -1.0071	    -0.1678	
     2.2659	     2.0142	    -0.5035	     2.6855	     0.1678	     7.0496	    -3.5248	     3.4409	    -0.6714	     0.2518	
     0.5875	     0.6714	    -1.3428	     2.4338	    -0.3357	     6.9656	    -3.7766	     3.4409	    -0.2518	     0.6714	
    -0.9232	    -0.4196	    -2.0981	     2.6016	    -1.0071	     7.2174	    -4.1962	     3.4409	     0.1678	     0.8392	
    -2.0142	    -1.2589	    -2.7695	     3.1891	    -1.6785	     7.8049	    -4.6997	     3.4409	     0.5875	     0.9232	
    -2.7695	    -1.8463	    -3.2730	     4.0283	    -2.3499	     8.5602	    -5.3711	     3.4409	     0.8392	     0.7553	
    -3.1891	    -2.1820	    -3.6087	     5.0354	    -3.1052	     9.4833	    -6.1264	     3.5248	     0.9232	     0.4196	
    -3.1891	    -2.3499	    -3.9444	     6.0425	    -3.8605	    10.4065	    -6.9656	     3.6087	     0.9232	    -0.1678	
    -2.8534	    -2.1820	    -4.1122	     7.0496	    -4.6158	    11.3297	    -7.8049	     3.7766	     0.9232	    -0.7553	
    -2.3499	    -1.8463	    -4.1962	     7.9727	    -5.2872	    12.1689	    -8.4763	     3.9444	     0.7553	    -1.2589	
    -1.5945	    -1.3428	    -4.1122	     8.8120	    -5.7907	    12.8403	    -8.9798	     4.1962	     0.6714	    -1.6785	
    -0.8392	    -0.8392	    -4.0283	     9.3994	    -6.0425	    13.2599	    -9.3155	     4.3640	     0.6714	    -1.9302	
     0.0000	    -0.3357	    -3.8605	     9.6512	    -6.1264	    13.1760	    -9.3994	     4.5319	     0.6714	    -2.0142	
     0.6714	     0.1678	    -3.6087	     9.4833	    -5.9586	    12.6724	    -9.3155	     4.6158	     0.7553	    -1.9302	
     1.1749	     0.4196	    -3.4409	     8.9798	    -5.7068	    11.9171	    -9.0637	     4.6158	     0.8392	    -1.6785	
     1.5106	     0.6714	    -3.1891	     8.2245	    -5.2032	    10.9100	    -8.6441	     4.6158	     0.9232	    -1.3428	
     1.6785	     0.8392	    -2.9373	     7.3853	    -4.6158	     9.9030	    -8.0566	     4.5319	     1.0910	    -0.9232	
     1.7624	     0.9232	    -2.5177	     6.6299	    -3.8605	     8.9798	    -7.3013	     4.5319	     1.2589	    -0.5035	
     1.7624	     0.9232	    -2.0981	     5.8746	    -2.9373	     8.3923	    -6.4621	     4.5319	     1.4267	    -0.0839	
     1.6785	     0.9232	    -1.5945	     5.3711	    -2.0142	     7.8888	    -5.5389	     4.4479	     1.6785	     0.4196	
     1.5106	     0.9232	    -1.0071	     4.9515	    -1.1749	     7.5531	    -4.5319	     4.3640	     1.9302	     0.8392	
     1.2589	     0.9232	    -0.5035	     4.7836	    -0.3357	     7.3853	    -3.5248	     4.2801	     2.1820	     1.0910	
     0.8392	     0.8392	    -0.0839	     4.6997	     0.2518	     7.3013	    -2.6016	     4.1122	     2.4338	     1.3428	
     0.3357	     0.5875	     0.2518	     4.7836	     0.7553	     7.3013	    -1.6785	     3.8605	     2.5177	     1.4267	
    -0.1678	     0.4196	     0.5035	     5.0354	     1.0910	     7.4692	    -1.0071	     3.6087	     2.6016	     1.4267	
    -0.5875	     0.3357	     0.6714	     5.4550	     1.2589	     7.7209	    -0.5875	     3.4409	     2.6855	     1.3428	
    -0.7553	     0.4196	     0.8392	     6.1264	     1.5106	     8.0566	    -0.2518	     3.4409	     2.7695	     1.3428	
    -0.6714	     0.7553	     1.1749	     6.9656	     1.7624	     8.5602	    -0.0839	     3.5248	     2.9373	     1.3428	
    -0.2518	     1.3428	     1.5106	     7.9727	     2.1820	     9.1476	     0.0000	     3.7766	     3.1891	     1.5945	
     0.4196	     2.1820	     2.0142	     8.9798	     2.7695	     9.8190	     0.1678	     4.0283	     3.3569	     1.7624	
     1.4267	     3.1891	     2.4338	     9.9030	     3.3569	    10.4065	     0.3357	     4.2801	     3.3569	     2.0142	
     2.6855	     4.1962	     2.8534	    10.6583	     4.0283	    10.8261	     0.5035	     4.3640	     3.1891	     2.0981	
     4.1122	     5.2872	     3.1891	    10.9940	     4.6158	    10.9100	     0.5875	     4.1962	     2.8534	     2.0981	
     5.5389	     6.2943	     3.2730	    10.9940	     5.1193	    10.6583	     0.7553	     3.9444	     2.3499	     2.0142	
     6.9656	     7.2174	     3.2730	    10.5743	     5.4550	    10.0708	     0.8392	     3.6087	     1.9302	     1.8463	
     8.1406	     7.9727	     3.0212	     9.7351	     5.7907	     9.2316	     1.0071	     3.1891	     1.5945	     1.7624	
     9.1476	     8.4763	     2.6855	     8.6441	     6.0425	     8.2245	     1.1749	     2.7695	     1.3428	     1.6785	
     9.7351	     8.8120	     2.2659	     7.3013	     6.2943	     7.0496	     1.3428	     2.4338	     1.3428	     1.8463	
     9.9869	     8.8120	     1.9302	     5.7907	     6.4621	     5.8746	     1.5945	     2.0981	     1.5945	     2.1820	
     9.7351	     8.6441	     1.6785	     4.1962	     6.5460	     4.7836	     1.7624	     1.8463	     1.8463	     2.6855	
     9.2316	     8.3084	     1.5945	     2.6855	     6.7139	     3.8605	     1.9302	     1.5945	     2.2659	     3.1891	
     8.5602	     7.8888	     1.7624	     1.5106	     6.7139	     3.1891	     2.0142	     1.5106	     2.6016	     3.6926	
     7.7209	     7.4692	     2.1820	     0.6714	     6.7139	     2.8534	     2.0981	     1.4267	     2.9373	     4.1122	
     6.9656	     7.2174	     2.9373	     0.1678	     6.6299	     2.8534	     2.0142	     1.5106	     3.1052	     4.4479	
     6.2103	     7.0496	     3.6926	     0.1678	     6.3782	     3.1052	     1.8463	     1.6785	     3.1891	     4.6997	
     5.3711	     6.8817	     4.3640	     0.4196	     5.9586	     3.6926	     1.6785	     1.8463	     3.1891	     4.7836	
     4.6158	     6.6299	     4.9515	     0.9232	     5.3711	     4.4479	     1.3428	     2.0981	     2.9373	     4.6997	
     3.8605	     6.3782	     5.3711	     1.5945	     4.6158	     5.2872	     0.8392	     2.5177	     2.6855	     4.4479	
     3.1891	     6.1264	     5.6229	     2.4338	     3.6926	     6.2103	     0.2518	     2.9373	     2.5177	     4.1122	
     2.6855	     5.8746	     5.7068	     3.2730	     2.7695	     7.2174	    -0.4196	     3.4409	     2.4338	     3.7766	
     2.2659	     5.6229	     5.7068	     4.1122	     1.8463	     8.1406	    -1.0910	     4.1122	     2.5177	     3.4409	
     1.7624	     5.3711	     5.5389	     4.9515	     1.0071	     9.1476	    -1.7624	     4.8676	     2.7695	     3.1891	
     1.0910	     4.8676	     5.2032	     5.7068	     0.3357	    10.0708	    -2.3499	     5.5389	     2.9373	     2.9373	
     0.0839	     4.1962	     4.6997	     6.2943	    -0.1678	    10.7422	    -2.8534	     6.1264	     3.1891	     2.6016	
    -1.1749	     3.3569	     4.0283	     6.4621	    -0.5035	    11.1618	    -3.1891	     6.5460	     3.1891	     2.1820	
    -2.6855	     2.4338	     3.2730	     6.2103	    -0.5875	    11.1618	    -3.3569	     6.7978	     3.1052	     1.7624	
    -4.1962	     1.4267	     2.5177	     5.4550	    -0.5035	    10.8261	    -3.3569	     6.7139	     2.8534	     1.2589	
    -5.4550	     0.6714	     1.8463	     4.1962	    -0.0839	    10.0708	    -3.0212	     6.3782	     2.4338	     0.8392	
    -6.2943	     0.1678	     1.3428	     2.5177	     0.5035	     8.9798	    -2.5177	     5.7907	     1.9302	     0.4196	
    -6.7139	    -0.0839	     0.9232	     0.5875	     1.3428	     7.5531	    -1.9302	     5.1193	     1.4267	     0.0000	
    -6.6299	     0.0000	     0.5875	    -1.5106	     2.2659	     6.0425	    -1.1749	     4.2801	     1.0071	    -0.2518	
    -6.2103	     0.4196	     0.5035	    -3.4409	     3.3569	     4.5319	    -0.3357	     3.3569	     0.6714	    -0.5035	
    -5.4550	     1.0071	     0.5035	    -5.0354	     4.4479	     3.1891	     0.5875	     2.6016	     0.5035	    -0.6714	
    -4.3640	     1.8463	     0.6714	    -6.0425	     5.6229	     2.1820	     1.5106	     2.0981	     0.6714	    -0.6714	
    -3.1052	     2.8534	     1.0071	    -6.4621	     6.7978	     1.5945	     2.3499	     1.8463	     1.0910	    -0.5875	
    -1.7624	     3.9444	     1.5945	    -5.9586	     7.8049	     1.5945	     3.1891	     1.9302	     1.7624	    -0.3357	
    -0.4196	     4.9515	     2.1820	    -4.8676	     8.6441	     2.1820	     3.7766	     2.4338	     2.3499	    -0.0839	
     0.7553	     5.7907	     2.7695	    -3.1891	     9.0637	     3.1891	     4.0283	     3.0212	     2.9373	     0.0839	
     1.5945	     6.2943	     3.2730	    -1.3428	     9.0637	     4.5319	     3.9444	     3.6926	     3.2730	     0.1678	
     2.0981	     6.5460	     3.4409	     0.5035	     8.6441	     5.7907	     3.6087	     4.1962	     3.2730	     0.0000	
     2.2659	     6.5460	     3.5248	     1.9302	     7.8049	     6.8817	     3.1052	     4.5319	     3.0212	    -0.2518	
     2.1820	     6.1264	     3.2730	     2.7695	     6.5460	     7.4692	     2.5177	     4.5319	     2.5177	    -0.6714	
     1.8463	     5.5389	     2.9373	     2.8534	     5.0354	     7.6370	     1.9302	     4.3640	     2.0142	    -1.0910	
     1.2589	     4.6997	     2.4338	     2.3499	     3.4409	     7.3013	     1.4267	     4.0283	     1.5106	    -1.5106	
     0.5875	     3.7766	     1.9302	     1.4267	     1.9302	     6.7139	     1.0910	     3.5248	     1.0910	    -1.7624	
     0.0000	     2.9373	     1.5106	     0.3357	     0.6714	     6.0425	     1.0071	     3.1052	     0.8392	    -1.9302	
    -0.3357	     2.3499	     1.2589	    -0.7553	    -0.0839	     5.4550	     1.2589	     2.7695	     0.5875	    -1.7624	
    -0.5035	     2.0142	     1.2589	    -1.5106	    -0.3357	     5.0354	     1.7624	     2.6855	     0.5035	    -1.4267	
    -0.4196	     2.0142	     1.6785	    -1.9302	     0.0000	     4.9515	     2.4338	     2.6855	     0.5035	    -0.8392	
    -0.0839	     2.3499	     2.4338	    -2.0142	     0.7553	     5.1193	     3.3569	     2.9373	     0.5875	    -0.1678	
     0.3357	     2.8534	     3.5248	    -2.0142	     1.7624	     5.4550	     4.2801	     3.1891	     0.9232	     0.6714	
     0.7553	     3.5248	     4.6997	    -1.8463	     2.9373	     5.7907	     5.1193	     3.6087	     1.2589	     1.4267	
     1.2589	     4.2801	     5.9586	    -1.7624	     4.1122	     6.0425	     5.8746	     3.8605	     1.7624	     2.0981	
     1.8463	     5.0354	     7.0496	    -1.8463	     5.1193	     6.2943	     6.4621	     4.1122	     2.1820	     2.6855	
     2.4338	     5.7907	     7.9727	    -1.9302	     5.8746	     6.3782	     6.8817	     4.2801	     2.6016	     3.0212	
     3.1052	     6.4621	     8.6441	    -2.0142	     6.3782	     6.3782	     6.9656	     4.2801	     2.9373	     3.1891	
     3.6926	     6.9656	     8.9798	    -2.0142	     6.5460	     6.3782	     6.8817	     4.1122	     3.1052	     3.0212	
     4.4479	     7.4692	     9.0637	    -1.8463	     6.4621	     6.2943	     6.5460	     3.8605	     3.1052	     2.6855	
     5.1193	     7.7209	     8.8959	    -1.6785	     5.9586	     6.2103	     5.9586	     3.4409	     2.7695	     2.0981	
     5.7068	     7.9727	     8.5602	    -1.5106	     5.2872	     6.0425	     5.2032	     2.9373	     2.2659	     1.1749	
     6.2103	     8.0566	     8.0566	    -1.3428	     4.4479	     5.9586	     4.1962	     2.3499	     1.4267	     0.1678	
     6.6299	     8.1406	     7.5531	    -1.0910	     3.5248	     5.7907	     3.1891	     1.6785	     0.4196	    -0.9232	
     6.8817	     8.0566	     7.0496	    -0.7553	     2.6855	     5.7907	     2.2659	     1.2589	    -0.6714	    -2.0142	
     7.0496	     8.0566	     6.7139	    -0.1678	     1.9302	     5.8746	     1.4267	     0.9232	    -1.5945	    -2.9373	
     7.1335	     8.0566	     6.5460	     0.5875	     1.5106	     6.2103	     0.7553	     0.9232	    -2.2659	    -3.5248	
     7.1335	     8.1406	     6.5460	     1.5106	     1.3428	     6.6299	     0.5035	     1.1749	    -2.6016	    -3.7766	
     7.0496	     8.2245	     6.7978	     2.4338	     1.5106	     7.2174	     0.5035	     1.5945	    -2.5177	    -3.6926	
     6.9656	     8.3084	     7.1335	     3.3569	     1.9302	     7.8049	     0.6714	     2.0142	    -2.1820	    -3.3569	
     6.8817	     8.3084	     7.5531	     4.1122	     2.6855	     8.3084	     1.0071	     2.4338	    -1.6785	    -2.7695	
     6.8817	     8.3084	     7.9727	     4.6997	     3.5248	     8.6441	     1.3428	     2.7695	    -1.1749	    -2.0981	
     6.8817	     8.3923	     8.2245	     5.1193	     4.5319	     8.9798	     1.7624	     2.8534	    -0.5875	    -1.4267	
     7.0496	     8.4763	     8.4763	     5.5389	     5.4550	     9.2316	     2.0142	     2.8534	    -0.1678	    -0.8392	
     7.3853	     8.7280	     8.5602	     5.9586	     6.3782	     9.5673	     2.0981	     2.8534	     0.2518	    -0.5035	
     7.8888	     8.9798	     8.3923	     6.4621	     7.1335	     9.9030	     2.0142	     2.6855	     0.5035	    -0.3357	
     8.3923	     9.3994	     8.1406	     7.0496	     7.6370	    10.2386	     1.6785	     2.5177	     0.5875	    -0.5035	
     9.0637	     9.7351	     7.8049	     7.6370	     7.9727	    10.4904	     1.0910	     2.2659	     0.4196	    -0.8392	
     9.6512	    10.0708	     7.3853	     8.2245	     8.1406	    10.5743	     0.4196	     1.9302	     0.1678	    -1.3428	
    10.3226	    10.4065	     7.0496	     8.8120	     8.1406	    10.5743	    -0.3357	     1.5106	    -0.2518	    -1.9302	
    10.9100	    10.7422	     6.9656	     9.3155	     8.0566	    10.4904	    -0.9232	     1.1749	    -0.6714	    -2.5177	
    11.4136	    11.0779	     7.2174	     9.8190	     7.9727	    10.4065	    -1.2589	     1.0071	    -1.0071	    -3.0212	
    11.9171	    11.3297	     7.7209	    10.3226	     7.8888	    10.4904	    -1.1749	     0.8392	    -1.2589	    -3.3569	
    12.2528	    11.4975	     8.3923	    10.7422	     7.8049	    10.6583	    -0.7553	     0.9232	    -1.4267	    -3.6087	
    12.3367	    11.5814	     9.0637	    11.0779	     7.6370	    10.9100	     0.0000	     1.0071	    -1.5945	    -3.7766	
    12.0850	    11.4136	     9.5673	    11.0779	     7.4692	    10.9100	     1.0071	     1.0910	    -1.6785	    -3.8605	
    11.4136	    10.9940	     9.8190	    10.7422	     7.2174	    10.8261	     2.0981	     1.1749	    -1.7624	    -3.9444	
    10.4904	    10.4904	     9.9030	    10.0708	     6.9656	    10.4904	     3.1891	     1.2589	    -1.8463	    -4.0283	
     9.3155	     9.9030	     9.9030	     9.2316	     6.7978	    10.0708	     4.2801	     1.3428	    -1.9302	    -4.1122	
     8.1406	     9.3155	     9.8190	     8.3923	     6.6299	     9.4833	     5.3711	     1.5106	    -1.8463	    -4.1122	
     6.8817	     8.8120	     9.6512	     7.4692	     6.7139	     8.9798	     6.3782	     1.8463	    -1.5945	    -3.9444	
     5.7068	     8.3923	     9.5673	     6.6299	     6.8817	     8.6441	     7.3013	     2.2659	    -1.2589	    -3.6087	
     4.6158	     7.9727	     9.4833	     6.0425	     7.1335	     8.3084	     8.1406	     2.8534	    -0.7553	    -3.1891	
     3.4409	     7.5531	     9.3155	     5.7068	     7.3853	     8.2245	     8.8120	     3.3569	    -0.3357	    -2.6855	
     2.2659	     6.9656	     9.0637	     5.7068	     7.4692	     8.3084	     9.1476	     3.7766	     0.0000	    -2.2659	
     1.0910	     6.2943	     8.5602	     5.8746	     7.4692	     8.4763	     9.0637	     4.0283	     0.0839	    -1.9302	
    -0.1678	     5.5389	     7.8888	     6.2943	     7.2174	     8.7280	     8.7280	     4.1122	     0.0839	    -1.7624	
    -1.2589	     4.6158	     7.1335	     6.7139	     6.7978	     8.9798	     7.9727	     3.9444	    -0.0839	    -1.5945	
    -2.2659	     3.6926	     6.2103	     7.0496	     6.1264	     9.1476	     7.0496	     3.6926	    -0.2518	    -1.5945	
    -3.0212	     2.8534	     5.2872	     7.2174	     5.3711	     9.2316	     5.8746	     3.3569	    -0.4196	    -1.7624	
    -3.5248	     2.0981	     4.4479	     7.1335	     4.4479	     9.0637	     4.6158	     3.0212	    -0.6714	    -2.0142	
    -3.7766	     1.5945	     3.7766	     6.7139	     3.6087	     8.8120	     3.3569	     2.6016	    -1.0071	    -2.3499	
    -3.6926	     1.2589	     3.1891	     6.1264	     2.8534	     8.4763	     2.3499	     2.1820	    -1.3428	    -2.7695	
    -3.2730	     1.3428	     2.8534	     5.4550	     2.2659	     8.0566	     1.5106	     1.9302	    -1.8463	    -3.1891	
    -2.6016	     1.5945	     2.6855	     4.6997	     1.8463	     7.6370	     0.8392	     1.6785	    -2.3499	    -3.6087	
    -1.5945	     2.1820	     2.7695	     4.0283	     1.5106	     7.3013	     0.5875	     1.5106	    -2.8534	    -3.9444	
    -0.5035	     2.8534	     2.9373	     3.2730	     1.4267	     7.0496	     0.5875	     1.5106	    -3.2730	    -4.1122	
     0.7553	     3.7766	     3.2730	     2.7695	     1.5106	     6.9656	     0.8392	     1.5945	    -3.4409	    -3.9444	
     2.0981	     4.7836	     3.7766	     2.6016	     1.8463	     7.0496	     1.4267	     1.8463	    -3.2730	    -3.5248	
     3.4409	     5.8746	     4.5319	     2.7695	     2.4338	     7.3853	     2.1820	     2.2659	    -2.9373	    -2.9373	
     4.7836	     6.9656	     5.3711	     3.4409	     3.1052	     7.9727	     3.1891	     2.7695	    -2.3499	    -2.1820	
     5.9586	     8.1406	     6.3782	     4.4479	     4.0283	     8.8120	     4.1962	     3.3569	    -1.5945	    -1.4267	
     7.0496	     9.1476	     7.4692	     5.7068	     4.9515	     9.8190	     5.2872	     3.9444	    -0.7553	    -0.6714	
     7.9727	    10.1547	     8.6441	     7.3013	     5.9586	    10.9100	     6.2103	     4.6158	     0.1678	     0.0839	
     8.8120	    11.0779	     9.7351	     8.9798	     7.0496	    12.1689	     7.1335	     5.2872	     1.1749	     0.7553	
     9.5673	    11.8332	    10.7422	    10.6583	     7.9727	    13.2599	     7.7209	     5.8746	     1.9302	     1.1749	
     9.9869	    12.3367	    11.5814	    12.1689	     8.8120	    14.0991	     8.1406	     6.2943	     2.5177	     1.4267	
    10.2386	    12.6724	    12.1689	    13.3438	     9.4833	    14.6866	     8.2245	     6.5460	     2.8534	     1.4267	
    10.3226	    12.6724	    12.4207	    14.1830	     9.8190	    14.8544	     7.9727	     6.7139	     2.8534	     1.2589	
    10.0708	    12.4207	    12.3367	    14.5187	     9.8190	    14.6866	     7.4692	     6.6299	     2.6855	     0.8392	
     9.6512	    11.9171	    11.9171	    14.3509	     9.6512	    14.2670	     6.8817	     6.5460	     2.3499	     0.2518	
     8.9798	    11.1618	    11.3297	    13.7634	     9.1476	    13.6795	     6.0425	     6.2943	     2.0981	    -0.3357	
     8.0566	    10.2386	    10.4065	    12.8403	     8.3923	    12.9242	     5.1193	     5.9586	     1.9302	    -0.9232	
[Epoch Header]
[Trial Type]	11
[Accept]	1
[Correct]	0
[RT]	 0.000
[Resp]	0
[Epoch Data]
   -13.5117	   -14.7705	    -8.8959	    -5.7068	     2.6016	     1.0071	     5.7068	     0.0000	     3.4409	     0.5875	
   -13.5117	   -15.2740	    -9.6512	    -5.2032	     1.2589	     1.0071	     3.6926	    -1.2589	     1.5945	    -1.0910	
   -13.3438	   -15.6097	   -10.0708	    -4.7836	    -0.1678	     0.8392	     1.5945	    -2.6016	    -0.1678	    -2.7695	
   -12.8403	   -15.7776	   -10.2386	    -4.5319	    -1.5106	     0.6714	    -0.5035	    -3.9444	    -1.9302	    -4.3640	
   -11.9171	   -15.6097	   -10.1547	    -4.3640	    -2.6855	     0.5035	    -2.2659	    -5.1193	    -3.3569	    -5.7907	
   -10.7422	   -15.1901	    -9.6512	    -4.1962	    -3.5248	     0.5035	    -3.6087	    -6.0425	    -4.4479	    -6.8817	
    -9.2316	   -14.4348	    -8.8120	    -3.9444	    -3.9444	     0.6714	    -4.4479	    -6.6299	    -5.1193	    -7.5531	
    -7.5531	   -13.4277	    -7.8888	    -3.6087	    -4.0283	     1.0071	    -4.6997	    -6.8817	    -5.5389	    -7.8888	
    -5.8746	   -12.3367	    -6.8817	    -3.2730	    -3.7766	     1.4267	    -4.6158	    -6.7978	    -5.6229	    -7.9727	
    -4.3640	   -11.3297	    -6.2103	    -3.0212	    -3.4409	     1.9302	    -4.1962	    -6.6299	    -5.6229	    -7.7209	
    -3.1891	   -10.4065	    -6.0425	    -2.8534	    -3.0212	     2.2659	    -3.7766	    -6.2943	    -5.4550	    -7.4692	
    -2.2659	    -9.5673	    -6.3782	    -2.7695	    -2.7695	     2.5177	    -3.4409	    -5.9586	    -5.3711	    -7.2174	
    -1.5106	    -8.8120	    -7.2174	    -2.6855	    -2.6855	     2.6855	    -3.1891	    -5.6229	    -5.2032	    -7.0496	
    -0.8392	    -8.1406	    -8.3923	    -2.3499	    -2.7695	     2.8534	    -3.1891	    -5.2872	    -5.0354	    -7.0496	
    -0.0839	    -7.3853	    -9.6512	    -1.8463	    -3.0212	     3.1891	    -3.3569	    -4.9515	    -4.9515	    -7.1335	
     0.5875	    -6.7139	   -10.9100	    -1.1749	    -3.4409	     3.5248	    -3.7766	    -4.6158	    -5.0354	    -7.4692	
     1.2589	    -6.1264	   -12.0010	    -0.2518	    -4.1122	     3.9444	    -4.5319	    -4.2801	    -5.1193	    -7.8888	
     1.7624	    -5.6229	   -12.7563	     0.6714	    -4.9515	     4.4479	    -5.5389	    -3.9444	    -5.3711	    -8.3923	
     2.0981	    -5.4550	   -13.3438	     1.5106	    -6.0425	     4.7836	    -6.7139	    -3.7766	    -5.6229	    -8.9798	
     2.0981	    -5.4550	   -13.4277	     2.1820	    -7.3013	     5.0354	    -8.1406	    -3.6926	    -5.9586	    -9.5673	
     1.9302	    -5.6229	   -13.2599	     2.6016	    -8.5602	     5.1193	    -9.5673	    -3.6926	    -6.3782	   -10.0708	
     1.4267	    -5.9586	   -12.7563	     2.6855	    -9.6512	     5.0354	   -11.0779	    -3.8605	    -6.7139	   -10.4065	
     0.6714	    -6.4621	   -12.1689	     2.6016	   -10.6583	     4.8676	   -12.5046	    -4.0283	    -6.9656	   -10.5743	
    -0.3357	    -7.1335	   -11.4136	     2.2659	   -11.3297	     4.4479	   -13.6795	    -4.2801	    -7.2174	   -10.4065	
    -1.7624	    -8.0566	   -10.8261	     1.8463	   -11.7493	     4.0283	   -14.6866	    -4.5319	    -7.2174	   -10.0708	
    -3.3569	    -9.1476	   -10.4065	     1.4267	   -11.7493	     3.5248	   -15.4419	    -4.6997	    -7.1335	    -9.5673	
    -5.1193	   -10.3226	   -10.0708	     1.0071	   -11.5814	     3.0212	   -15.8615	    -4.8676	    -6.9656	    -8.8959	
    -6.9656	   -11.4975	    -9.8190	     0.6714	   -11.1618	     2.6016	   -15.8615	    -4.9515	    -6.6299	    -8.1406	
    -8.4763	   -12.5046	    -9.5673	     0.4196	   -10.4904	     2.2659	   -15.4419	    -4.9515	    -6.1264	    -7.3013	
    -9.8190	   -13.2599	    -9.2316	     0.0839	    -9.7351	     1.9302	   -14.6866	    -4.8676	    -5.5389	    -6.5460	
   -10.7422	   -13.8474	    -8.8959	    -0.2518	    -8.8959	     1.5106	   -13.5956	    -4.8676	    -4.9515	    -5.8746	
   -11.4975	   -14.1830	    -8.5602	    -0.7553	    -7.9727	     1.0071	   -12.3367	    -4.8676	    -4.4479	    -5.3711	
   -12.0010	   -14.5187	    -8.3084	    -1.4267	    -7.1335	     0.4196	   -11.0779	    -5.0354	    -4.0283	    -5.0354	
   -12.4207	   -14.6866	    -8.2245	    -2.3499	    -6.4621	    -0.3357	    -9.9030	    -5.2872	    -3.7766	    -5.0354	
   -12.7563	   -14.9384	    -8.3084	    -3.3569	    -5.8746	    -1.0910	    -8.8959	    -5.6229	    -3.7766	    -5.2872	
   -13.0920	   -15.1901	    -8.4763	    -4.4479	    -5.3711	    -1.8463	    -8.1406	    -5.9586	    -3.8605	    -5.7068	
   -13.2599	   -15.3580	    -8.7280	    -5.3711	    -5.0354	    -2.5177	    -7.7209	    -6.2943	    -4.0283	    -6.2103	
   -13.2599	   -15.4419	    -8.9798	    -6.1264	    -4.8676	    -2.9373	    -7.3853	    -6.3782	    -4.1122	    -6.7139	
   -13.1760	   -15.5258	    -9.1476	    -6.6299	    -4.6997	    -3.1052	    -7.1335	    -6.3782	    -4.1122	    -7.1335	
   -12.9242	   -15.4419	    -9.2316	    -6.7139	    -4.6158	    -3.0212	    -6.9656	    -6.1264	    -4.0283	    -7.4692	
   -12.5046	   -15.2740	    -9.1476	    -6.5460	    -4.4479	    -2.6855	    -6.7139	    -5.7068	    -3.7766	    -7.6370	
   -12.0850	   -14.9384	    -9.0637	    -6.0425	    -4.2801	    -2.0981	    -6.2943	    -5.1193	    -3.5248	    -7.6370	
   -11.6653	   -14.6027	    -8.8120	    -5.2872	    -4.0283	    -1.4267	    -5.7907	    -4.5319	    -3.2730	    -7.5531	
   -11.1618	   -14.1830	    -8.5602	    -4.3640	    -3.6087	    -0.6714	    -5.1193	    -3.8605	    -3.0212	    -7.3853	
   -10.7422	   -13.7634	    -8.3084	    -3.2730	    -3.2730	     0.1678	    -4.3640	    -3.2730	    -2.9373	    -7.2174	
   -10.4065	   -13.5117	    -8.2245	    -2.0981	    -2.8534	     1.0071	    -3.5248	    -2.6016	    -2.9373	    -7.1335	
   -10.3226	   -13.5117	    -8.3923	    -0.9232	    -2.4338	     1.7624	    -2.7695	    -2.1820	    -3.0212	    -7.1335	
   -10.4904	   -13.6795	    -8.7280	     0.0839	    -2.1820	     2.3499	    -2.0981	    -1.7624	    -3.2730	    -7.2174	
   -10.9100	   -14.2670	    -9.3994	     1.0071	    -1.9302	     2.7695	    -1.5945	    -1.5106	    -3.4409	    -7.3853	
   -11.6653	   -15.1062	   -10.2386	     1.8463	    -1.8463	     3.1052	    -1.1749	    -1.3428	    -3.5248	    -7.4692	
   -12.4207	   -16.0294	   -11.2457	     2.6016	    -1.9302	     3.4409	    -0.9232	    -1.2589	    -3.4409	    -7.3853	
   -13.2599	   -17.0364	   -12.2528	     3.3569	    -2.0981	     3.7766	    -0.8392	    -1.0071	    -3.2730	    -7.3013	
   -13.8474	   -17.8757	   -13.1760	     4.2801	    -2.2659	     4.2801	    -0.7553	    -0.7553	    -3.0212	    -7.0496	
   -14.2670	   -18.5471	   -13.9313	     5.1193	    -2.6016	     4.9515	    -0.8392	    -0.4196	    -2.6855	    -6.8817	
   -14.3509	   -18.8828	   -14.5187	     5.9586	    -2.9373	     5.6229	    -1.0071	    -0.1678	    -2.4338	    -6.7139	
   -14.2670	   -19.1345	   -14.9384	     6.6299	    -3.4409	     6.1264	    -1.4267	    -0.0839	    -2.3499	    -6.6299	
   -14.0991	   -19.3024	   -15.3580	     7.1335	    -4.1122	     6.5460	    -2.0142	    -0.2518	    -2.5177	    -6.7978	
   -13.9313	   -19.4702	   -15.8615	     7.3013	    -5.0354	     6.6299	    -2.9373	    -0.6714	    -2.8534	    -7.2174	
   -13.9313	   -19.8059	   -16.4490	     7.3853	    -6.2103	     6.6299	    -4.1962	    -1.2589	    -3.4409	    -7.7209	
   -14.1830	   -20.3094	   -17.2882	     7.3013	    -7.5531	     6.3782	    -5.7068	    -2.0142	    -4.0283	    -8.3923	
   -14.6027	   -21.0648	   -18.2953	     7.2174	    -9.0637	     6.0425	    -7.4692	    -2.9373	    -4.7836	    -9.1476	
   -15.3580	   -21.9879	   -19.4702	     7.0496	   -10.6583	     5.5389	    -9.3994	    -3.9444	    -5.6229	    -9.9869	
   -16.1133	   -22.9950	   -20.7291	     6.6299	   -12.3367	     4.7836	   -11.4975	    -5.2032	    -6.5460	   -10.9100	
   -16.9525	   -24.0021	   -21.9879	     5.8746	   -13.8474	     3.8605	   -13.5956	    -6.5460	    -7.6370	   -11.8332	
   -17.6239	   -24.9252	   -23.1628	     4.6158	   -15.1901	     2.6016	   -15.6097	    -7.9727	    -8.7280	   -12.7563	
   -18.0435	   -25.5127	   -24.0021	     2.7695	   -16.2811	     0.9232	   -17.2882	    -9.3994	    -9.8190	   -13.5117	
   -18.1274	   -25.6805	   -24.4217	     0.4196	   -16.8686	    -1.0910	   -18.6310	   -10.8261	   -10.8261	   -14.0152	
   -17.7078	   -25.4288	   -24.4217	    -2.5177	   -17.0364	    -3.3569	   -19.3024	   -12.1689	   -11.6653	   -14.1830	
   -16.7847	   -24.5895	   -23.8342	    -5.8746	   -16.7007	    -5.8746	   -19.4702	   -13.3438	   -12.4207	   -14.1830	
   -15.3580	   -23.2468	   -22.7432	    -9.3994	   -15.9454	    -8.3923	   -18.9667	   -14.3509	   -12.9242	   -13.8474	
   -13.5117	   -21.4844	   -21.3165	   -12.8403	   -14.8544	   -10.9100	   -18.0435	   -15.1062	   -13.3438	   -13.3438	
   -11.4136	   -19.4702	   -19.5541	   -16.0294	   -13.5117	   -13.1760	   -16.6168	   -15.6097	   -13.6795	   -12.6724	
    -9.2316	   -17.2882	   -17.7078	   -18.7149	   -12.0010	   -15.0223	   -14.9384	   -15.9454	   -13.8474	   -12.0010	
    -7.1335	   -15.0223	   -15.8615	   -20.7291	   -10.4904	   -16.4490	   -13.2599	   -15.9454	   -14.0991	   -11.3297	
    -5.1193	   -12.9242	   -14.0991	   -21.8201	    -8.9798	   -17.2043	   -11.6653	   -15.6937	   -14.0991	   -10.7422	
    -3.1891	   -10.8261	   -12.5046	   -21.9040	    -7.4692	   -17.2043	   -10.4065	   -15.1062	   -14.0152	   -10.1547	
    -1.5106	    -8.9798	   -10.9940	   -20.9808	    -6.1264	   -16.6168	    -9.4833	   -14.1830	   -13.5956	    -9.6512	
     0.0839	    -7.3013	    -9.8190	   -19.3024	    -4.8676	   -15.6097	    -8.9798	   -13.0081	   -12.8403	    -9.3155	
     1.4267	    -5.9586	    -8.8959	   -17.0364	    -3.8605	   -14.1830	    -8.8959	   -11.6653	   -11.8332	    -9.0637	
     2.5177	    -4.8676	    -8.3084	   -14.4348	    -3.0212	   -12.6724	    -9.3155	   -10.3226	   -10.6583	    -8.9798	
     3.4409	    -4.1962	    -7.8049	   -11.7493	    -2.5177	   -10.9940	    -9.9869	    -8.9798	    -9.3994	    -9.0637	
     4.0283	    -3.7766	    -7.5531	    -9.1476	    -2.1820	    -9.3994	   -10.8261	    -7.6370	    -8.2245	    -9.2316	
     4.3640	    -3.6926	    -7.3013	    -6.7978	    -2.0981	    -7.7209	   -11.6653	    -6.3782	    -7.2174	    -9.4833	
     4.4479	    -3.9444	    -7.1335	    -4.7836	    -2.1820	    -6.2103	   -12.3367	    -5.2032	    -6.4621	    -9.7351	
     4.2801	    -4.4479	    -6.9656	    -3.2730	    -2.5177	    -4.9515	   -12.7563	    -4.2801	    -5.8746	    -9.9030	
     3.8605	    -5.1193	    -6.7978	    -2.3499	    -3.0212	    -3.8605	   -12.7563	    -3.4409	    -5.3711	    -9.9869	
     3.2730	    -5.8746	    -6.7978	    -1.9302	    -3.6087	    -3.0212	   -12.4207	    -2.7695	    -5.1193	    -9.9030	
     2.4338	    -6.7978	    -6.8817	    -1.9302	    -4.2801	    -2.4338	   -11.6653	    -2.2659	    -4.9515	    -9.8190	
     1.4267	    -7.8888	    -7.3013	    -2.1820	    -4.9515	    -1.9302	   -10.7422	    -1.7624	    -4.7836	    -9.5673	
     0.1678	    -8.9798	    -7.8888	    -2.5177	    -5.6229	    -1.5106	    -9.6512	    -1.2589	    -4.6158	    -9.2316	
    -1.2589	   -10.2386	    -8.7280	    -2.8534	    -6.3782	    -1.0910	    -8.7280	    -0.8392	    -4.4479	    -8.8120	
    -3.0212	   -11.6653	    -9.7351	    -3.2730	    -7.0496	    -0.7553	    -7.9727	    -0.4196	    -4.1962	    -8.3923	
    -4.9515	   -13.3438	   -11.0779	    -3.5248	    -7.8888	    -0.4196	    -7.5531	    -0.1678	    -3.9444	    -7.9727	
    -7.0496	   -15.1062	   -12.5046	    -3.6087	    -8.7280	    -0.1678	    -7.4692	    -0.0839	    -3.6926	    -7.6370	
    -9.3155	   -17.0364	   -14.0991	    -3.6926	    -9.6512	     0.0839	    -7.8049	    -0.1678	    -3.5248	    -7.4692	
   -11.4975	   -18.9667	   -15.7776	    -3.6087	   -10.8261	     0.2518	    -8.5602	    -0.4196	    -3.5248	    -7.5531	
   -13.6795	   -20.8130	   -17.4561	    -3.4409	   -12.0850	     0.3357	    -9.6512	    -0.9232	    -3.6926	    -7.8049	
   -15.6937	   -22.6593	   -19.1345	    -3.2730	   -13.4277	     0.3357	   -11.0779	    -1.4267	    -4.1122	    -8.2245	
   -17.4561	   -24.3378	   -20.7291	    -3.1891	   -14.8544	     0.2518	   -12.6724	    -2.0981	    -4.6158	    -8.7280	
   -18.8828	   -25.6805	   -22.1558	    -3.0212	   -16.2811	     0.1678	   -14.3509	    -2.6016	    -5.2872	    -9.4833	
   -19.9738	   -26.7715	   -23.3307	    -2.8534	   -17.4561	     0.0839	   -15.9454	    -3.1052	    -6.1264	   -10.1547	
   -20.6451	   -27.4429	   -24.0860	    -2.6016	   -18.3792	     0.1678	   -17.3721	    -3.3569	    -6.7978	   -10.6583	
   -20.8130	   -27.6947	   -24.5056	    -2.0981	   -18.9667	     0.3357	   -18.3792	    -3.4409	    -7.3853	   -10.9100	
   -20.5612	   -27.5269	   -24.5056	    -1.5106	   -19.0506	     0.5875	   -18.9667	    -3.1891	    -7.5531	   -10.8261	
   -19.7220	   -26.9394	   -24.0860	    -0.7553	   -18.5471	     1.0910	   -18.9667	    -2.6855	    -7.3013	   -10.1547	
   -18.4631	   -25.9323	   -23.2468	     0.1678	   -17.6239	     1.6785	   -18.5471	    -1.8463	    -6.4621	    -8.9798	
   -16.8686	   -24.5895	   -21.9879	     1.1749	   -16.2811	     2.3499	   -17.5400	    -0.6714	    -5.2032	    -7.3013	
   -14.9384	   -22.8271	   -20.4773	     2.3499	   -14.6027	     3.1052	   -16.1133	     0.6714	    -3.6087	    -5.2872	
   -12.8403	   -20.9808	   -18.6310	     3.5248	   -12.6724	     3.9444	   -14.3509	     2.0981	    -1.8463	    -2.9373	
   -10.6583	   -18.9667	   -16.7847	     4.8676	   -10.5743	     4.8676	   -12.4207	     3.5248	    -0.0839	    -0.6714	
    -8.5602	   -17.0364	   -14.8544	     6.0425	    -8.6441	     5.6229	   -10.5743	     4.7836	     1.4267	     1.5106	
    -6.7139	   -15.1901	   -13.0920	     7.2174	    -6.8817	     6.3782	    -8.8120	     5.8746	     2.6855	     3.2730	
    -5.0354	   -13.5956	   -11.6653	     8.1406	    -5.3711	     6.8817	    -7.3853	     6.6299	     3.6087	     4.6158	
    -3.6926	   -12.2528	   -10.4065	     8.8959	    -4.2801	     7.2174	    -6.2943	     7.1335	     4.1122	     5.3711	
    -2.6016	   -11.1618	    -9.3994	     9.3155	    -3.5248	     7.3013	    -5.6229	     7.2174	     4.2801	     5.6229	
    -1.8463	   -10.3226	    -8.7280	     9.3155	    -3.1891	     7.0496	    -5.3711	     7.0496	     4.1122	     5.3711	
    -1.2589	    -9.6512	    -8.3923	     9.0637	    -3.1891	     6.5460	    -5.4550	     6.4621	     3.5248	     4.6158	
    -1.0071	    -9.3155	    -8.3084	     8.3923	    -3.6087	     5.7907	    -5.9586	     5.6229	     2.5177	     3.4409	
    -0.9232	    -9.1476	    -8.4763	     7.4692	    -4.2801	     4.7836	    -6.7139	     4.4479	     1.2589	     1.9302	
    -1.0910	    -9.2316	    -8.8120	     6.4621	    -5.1193	     3.6926	    -7.6370	     3.1891	    -0.2518	     0.0839	
    -1.1749	    -9.3994	    -9.3155	     5.3711	    -6.1264	     2.6016	    -8.7280	     1.8463	    -1.9302	    -1.9302	
    -1.3428	    -9.5673	    -9.8190	     4.3640	    -7.0496	     1.5106	    -9.7351	     0.5035	    -3.7766	    -3.9444	
    -1.3428	    -9.6512	   -10.2386	     3.3569	    -7.8888	     0.5035	   -10.5743	    -0.8392	    -5.4550	    -6.0425	
    -1.3428	    -9.8190	   -10.4065	     2.3499	    -8.5602	    -0.5035	   -11.1618	    -2.0142	    -7.1335	    -7.8888	
    -1.3428	    -9.9030	   -10.4904	     1.1749	    -8.9798	    -1.4267	   -11.4975	    -3.0212	    -8.5602	    -9.4833	
    -1.4267	   -10.0708	   -10.4065	    -0.1678	    -9.2316	    -2.4338	   -11.4136	    -4.0283	    -9.8190	   -10.6583	
    -1.5945	   -10.1547	   -10.1547	    -1.8463	    -9.3155	    -3.5248	   -11.0779	    -4.7836	   -10.8261	   -11.4975	
    -1.7624	   -10.3226	    -9.7351	    -3.7766	    -9.1476	    -4.7836	   -10.4904	    -5.4550	   -11.4975	   -12.0850	
    -2.1820	   -10.4904	    -9.3155	    -5.9586	    -8.8120	    -6.1264	    -9.6512	    -6.0425	   -11.9171	   -12.3367	
    -2.6016	   -10.5743	    -8.8959	    -8.3084	    -8.3923	    -7.5531	    -8.7280	    -6.3782	   -12.1689	   -12.3367	
    -3.1052	   -10.5743	    -8.5602	   -10.7422	    -7.8888	    -8.8959	    -7.6370	    -6.6299	   -12.0850	   -12.1689	
    -3.5248	   -10.4904	    -8.2245	   -12.9242	    -7.3013	   -10.0708	    -6.5460	    -6.7139	   -11.6653	   -11.9171	
    -3.7766	   -10.0708	    -7.9727	   -14.4348	    -6.6299	   -10.8261	    -5.4550	    -6.3782	   -11.0779	   -11.5814	
    -3.8605	    -9.3994	    -7.5531	   -15.1901	    -5.7907	   -10.9100	    -4.4479	    -5.6229	   -10.1547	   -11.0779	
    -3.5248	    -8.3923	    -7.0496	   -14.8544	    -4.8676	   -10.3226	    -3.5248	    -4.6158	    -8.9798	   -10.5743	
    -2.8534	    -7.1335	    -6.4621	   -13.6795	    -3.6926	    -9.0637	    -2.7695	    -3.1891	    -7.6370	    -9.9869	
    -2.0981	    -5.7907	    -5.7068	   -11.7493	    -2.4338	    -7.3853	    -2.3499	    -1.6785	    -6.2943	    -9.4833	
    -1.2589	    -4.6158	    -4.9515	    -9.3994	    -1.2589	    -5.4550	    -2.1820	    -0.1678	    -5.0354	    -8.9798	
    -0.5875	    -3.6087	    -4.3640	    -7.0496	    -0.0839	    -3.6087	    -2.2659	     1.1749	    -3.9444	    -8.4763	
    -0.0839	    -2.9373	    -3.9444	    -5.0354	     0.8392	    -2.0142	    -2.7695	     2.2659	    -2.9373	    -8.1406	
     0.1678	    -2.5177	    -3.9444	    -3.5248	     1.5106	    -0.7553	    -3.4409	     3.1052	    -2.1820	    -7.7209	
     0.0839	    -2.5177	    -4.1962	    -2.6855	     1.8463	    -0.1678	    -4.3640	     3.4409	    -1.5945	    -7.4692	
    -0.3357	    -2.8534	    -4.8676	    -2.8534	     1.8463	    -0.2518	    -5.2872	     3.3569	    -1.3428	    -7.3853	
    -1.1749	    -3.5248	    -5.7068	    -3.7766	     1.4267	    -1.0071	    -6.2103	     2.7695	    -1.3428	    -7.3853	
    -2.2659	    -4.5319	    -6.6299	    -5.6229	     0.7553	    -2.4338	    -7.0496	     1.7624	    -1.6785	    -7.4692	
    -3.7766	    -5.7907	    -7.6370	    -7.9727	    -0.2518	    -4.2801	    -7.8049	     0.5035	    -2.1820	    -7.7209	
    -5.4550	    -7.3853	    -8.5602	   -10.4904	    -1.3428	    -6.2943	    -8.3923	    -0.9232	    -2.9373	    -8.1406	
    -7.4692	    -9.2316	    -9.5673	   -13.0081	    -2.5177	    -8.3923	    -8.9798	    -2.3499	    -3.6926	    -8.5602	
    -9.6512	   -11.2457	   -10.5743	   -15.1062	    -3.8605	   -10.1547	    -9.4833	    -3.7766	    -4.5319	    -9.0637	
   -11.9171	   -13.3438	   -11.6653	   -16.7847	    -5.1193	   -11.6653	    -9.9030	    -4.8676	    -5.4550	    -9.4833	
   -14.0152	   -15.3580	   -12.8403	   -17.7917	    -6.3782	   -12.6724	   -10.3226	    -5.7068	    -6.2943	    -9.9030	
   -15.6937	   -17.1204	   -14.0152	   -18.2114	    -7.4692	   -13.0920	   -10.6583	    -6.2103	    -7.1335	   -10.2386	
   -16.9525	   -18.4631	   -14.9384	   -17.8757	    -8.3084	   -12.8403	   -10.8261	    -6.2103	    -7.7209	   -10.4065	
   -17.7917	   -19.3863	   -15.7776	   -16.8686	    -8.9798	   -12.0850	   -10.8261	    -5.7907	    -8.0566	   -10.2386	
   -18.0435	   -19.8059	   -16.4490	   -15.2740	    -9.4833	   -10.8261	   -10.6583	    -5.1193	    -7.9727	    -9.8190	
   -17.9596	   -19.8898	   -17.0364	   -13.2599	    -9.9030	    -9.3155	   -10.4904	    -4.1122	    -7.6370	    -9.2316	
   -17.6239	   -19.6381	   -17.5400	   -11.0779	   -10.1547	    -7.8049	   -10.3226	    -3.1891	    -7.1335	    -8.5602	
   -17.1204	   -19.3024	   -18.0435	    -8.9798	   -10.5743	    -6.4621	   -10.2386	    -2.3499	    -6.5460	    -7.9727	
   -16.5329	   -18.8828	   -18.6310	    -7.2174	   -10.9940	    -5.4550	   -10.3226	    -1.7624	    -6.0425	    -7.5531	
   -15.8615	   -18.4631	   -19.2184	    -5.8746	   -11.4136	    -5.0354	   -10.5743	    -1.5106	    -5.7068	    -7.3853	
   -15.2740	   -18.0435	   -19.6381	    -5.2032	   -11.8332	    -5.1193	   -10.9940	    -1.4267	    -5.5389	    -7.5531	
   -14.6866	   -17.7078	   -19.8059	    -5.1193	   -12.1689	    -5.6229	   -11.5814	    -1.6785	    -5.6229	    -7.9727	
   -14.1830	   -17.4561	   -19.6381	    -5.7068	   -12.3367	    -6.4621	   -12.2528	    -2.1820	    -5.9586	    -8.4763	
   -13.8474	   -17.2882	   -19.0506	    -6.7139	   -12.3367	    -7.5531	   -12.9242	    -2.7695	    -6.4621	    -9.2316	
   -13.6795	   -17.3721	   -18.0435	    -7.9727	   -12.0850	    -8.7280	   -13.5117	    -3.4409	    -7.0496	   -10.0708	
   -13.6795	   -17.4561	   -16.7007	    -9.3155	   -11.6653	    -9.8190	   -14.0152	    -4.1122	    -7.7209	   -10.8261	
   -13.8474	   -17.6239	   -15.1901	   -10.5743	   -10.9940	   -10.6583	   -14.3509	    -4.6158	    -8.3084	   -11.4975	
   -14.1830	   -17.8757	   -13.8474	   -11.6653	   -10.2386	   -11.4136	   -14.4348	    -4.9515	    -8.7280	   -12.0010	
   -14.8544	   -18.2114	   -12.6724	   -12.6724	    -9.3155	   -11.8332	   -14.2670	    -5.2032	    -9.0637	   -12.3367	
   -15.7776	   -18.7149	   -11.8332	   -13.4277	    -8.4763	   -12.2528	   -13.9313	    -5.2872	    -9.3155	   -12.5046	
   -17.0364	   -19.3863	   -11.4136	   -14.1830	    -7.7209	   -12.5046	   -13.4277	    -5.3711	    -9.4833	   -12.6724	
   -18.5471	   -20.2255	   -11.4136	   -14.8544	    -7.1335	   -12.7563	   -12.7563	    -5.5389	    -9.6512	   -12.6724	
   -20.0577	   -21.1487	   -11.6653	   -15.3580	    -6.6299	   -12.8403	   -12.0010	    -5.7907	    -9.9030	   -12.7563	
   -21.4844	   -21.9040	   -12.0850	   -15.5258	    -6.2103	   -12.7563	   -11.2457	    -5.9586	   -10.2386	   -12.8403	
   -22.4915	   -22.4915	   -12.5885	   -15.3580	    -5.9586	   -12.5046	   -10.4065	    -6.2103	   -10.5743	   -12.9242	
   -23.2468	   -22.9111	   -13.1760	   -14.9384	    -5.7907	   -12.0850	    -9.7351	    -6.2943	   -10.8261	   -13.1760	
   -23.5825	   -23.1628	   -13.6795	   -14.3509	    -5.7907	   -11.4975	    -9.0637	    -6.2943	   -10.9940	   -13.4277	
   -23.5825	   -23.2468	   -14.2670	   -13.7634	    -5.9586	   -10.9940	    -8.5602	    -6.2103	   -11.0779	   -13.6795	
   -23.3307	   -23.2468	   -14.7705	   -13.3438	    -6.2943	   -10.4904	    -8.2245	    -6.1264	   -10.9100	   -14.0152	
   -22.9111	   -23.1628	   -15.2740	   -12.9242	    -6.7139	   -10.0708	    -7.8888	    -5.9586	   -10.6583	   -14.2670	
   -22.2397	   -22.9111	   -15.6097	   -12.5046	    -7.2174	    -9.7351	    -7.6370	    -5.5389	   -10.2386	   -14.3509	
   -21.4844	   -22.6593	   -16.0294	   -12.0850	    -7.7209	    -9.3155	    -7.3853	    -5.1193	    -9.6512	   -14.3509	
   -20.7291	   -22.4075	   -16.3651	   -11.7493	    -8.2245	    -8.9798	    -7.2174	    -4.5319	    -8.8959	   -14.1830	
   -20.1416	   -22.1558	   -16.7007	   -11.4975	    -8.6441	    -8.7280	    -7.1335	    -3.9444	    -8.2245	   -13.9313	
   -19.6381	   -22.0718	   -17.1204	   -11.4136	    -9.0637	    -8.6441	    -7.0496	    -3.3569	    -7.7209	   -13.5117	
   -19.3863	   -21.9879	   -17.5400	   -11.4136	    -9.3155	    -8.7280	    -6.9656	    -2.9373	    -7.3013	   -13.0920	
   -19.0506	   -21.9040	   -17.7917	   -11.4136	    -9.3155	    -8.8120	    -6.7139	    -2.4338	    -7.0496	   -12.5046	
   -18.6310	   -21.5683	   -17.9596	   -11.1618	    -9.0637	    -8.8120	    -6.3782	    -1.9302	    -6.7978	   -11.8332	
   -17.9596	   -20.9808	   -17.7078	   -10.5743	    -8.5602	    -8.5602	    -5.7907	    -1.2589	    -6.4621	   -10.9100	
   -16.8686	   -20.0577	   -17.1204	    -9.4833	    -7.7209	    -7.8888	    -5.0354	    -0.5035	    -5.7907	    -9.7351	
   -15.5258	   -18.7988	   -16.0294	    -7.8049	    -6.5460	    -6.8817	    -4.0283	     0.5035	    -4.8676	    -8.4763	
   -13.7634	   -17.1204	   -14.5187	    -5.5389	    -5.1193	    -5.3711	    -2.8534	     1.6785	    -3.5248	    -6.9656	
   -11.9171	   -15.3580	   -12.5885	    -2.8534	    -3.6087	    -3.4409	    -1.5945	     3.0212	    -2.0142	    -5.3711	
   -10.1547	   -13.5117	   -10.4904	     0.1678	    -2.0142	    -1.2589	    -0.4196	     4.3640	    -0.4196	    -3.7766	
    -8.5602	   -11.8332	    -8.3923	     3.1891	    -0.6714	     0.9232	     0.5875	     5.6229	     1.0910	    -2.2659	
    -7.3853	   -10.4904	    -6.5460	     5.9586	     0.3357	     3.0212	     1.1749	     6.7139	     2.3499	    -1.1749	
    -6.7139	    -9.6512	    -5.2032	     8.3084	     0.7553	     4.6997	     1.2589	     7.3013	     3.2730	    -0.5035	
    -6.4621	    -9.3155	    -4.4479	    10.0708	     0.6714	     5.8746	     0.8392	     7.4692	     3.6087	    -0.4196	
    -6.7139	    -9.4833	    -4.2801	    11.1618	     0.0839	     6.3782	    -0.1678	     7.1335	     3.4409	    -0.7553	
    -7.2174	    -9.9869	    -4.6158	    11.4136	    -0.8392	     6.3782	    -1.5945	     6.3782	     2.7695	    -1.7624	
    -7.8888	   -10.7422	    -5.3711	    10.8261	    -2.1820	     5.7068	    -3.3569	     5.2032	     1.4267	    -3.1891	
    -8.8120	   -11.7493	    -6.4621	     9.4833	    -3.6926	     4.4479	    -5.3711	     3.6087	    -0.4196	    -5.0354	
    -9.7351	   -12.9242	    -7.7209	     7.3853	    -5.2872	     2.6016	    -7.4692	     1.6785	    -2.7695	    -7.1335	
   -10.7422	   -14.1830	    -9.1476	     4.6997	    -6.9656	     0.5035	    -9.5673	    -0.3357	    -5.2032	    -9.3994	
   -11.6653	   -15.4419	   -10.4904	     1.7624	    -8.4763	    -1.8463	   -11.4975	    -2.4338	    -7.6370	   -11.4136	
   -12.5046	   -16.6168	   -11.7493	    -1.0910	    -9.7351	    -4.1122	   -13.1760	    -4.1962	    -9.7351	   -13.0920	
   -13.0920	   -17.6239	   -12.7563	    -3.6087	   -10.6583	    -6.2103	   -14.4348	    -5.7907	   -11.3297	   -14.4348	
   -13.3438	   -18.3792	   -13.5956	    -5.7907	   -11.2457	    -7.9727	   -15.3580	    -6.8817	   -12.5046	   -15.2740	
   -13.4277	   -18.8828	   -14.2670	    -7.3853	   -11.4975	    -9.3994	   -15.8615	    -7.7209	   -13.2599	   -15.7776	
   -13.3438	   -19.3024	   -14.7705	    -8.5602	   -11.5814	   -10.4904	   -16.0294	    -8.1406	   -13.6795	   -16.0294	
   -13.0920	   -19.4702	   -15.1901	    -9.2316	   -11.4975	   -11.2457	   -15.9454	    -8.3923	   -13.6795	   -15.9454	
   -12.6724	   -19.4702	   -15.5258	    -9.6512	   -11.2457	   -11.5814	   -15.6097	    -8.3084	   -13.4277	   -15.6937	
   -12.0850	   -19.1345	   -15.6097	    -9.5673	   -10.9100	   -11.6653	   -15.1062	    -8.0566	   -12.9242	   -15.1901	
   -11.2457	   -18.6310	   -15.5258	    -9.1476	   -10.4065	   -11.3297	   -14.3509	    -7.4692	   -12.0850	   -14.5187	
   -10.3226	   -17.8757	   -15.1901	    -8.3923	    -9.9030	   -10.6583	   -13.5117	    -6.6299	   -11.0779	   -13.5956	
    -9.2316	   -16.9525	   -14.6027	    -7.3013	    -9.3155	    -9.5673	   -12.6724	    -5.6229	    -9.8190	   -12.5046	
    -8.0566	   -15.9454	   -14.0152	    -5.9586	    -8.8120	    -8.1406	   -11.9171	    -4.3640	    -8.4763	   -11.4136	
    -6.8817	   -14.9384	   -13.4277	    -4.4479	    -8.4763	    -6.6299	   -11.4975	    -3.0212	    -7.1335	   -10.3226	
    -5.7068	   -14.0152	   -12.8403	    -2.9373	    -8.3084	    -4.9515	   -11.2457	    -1.7624	    -5.8746	    -9.4833	
    -4.6158	   -13.2599	   -12.3367	    -1.5106	    -8.3923	    -3.3569	   -11.3297	    -0.5875	    -4.7836	    -8.8120	
    -3.5248	   -12.5885	   -12.0010	    -0.2518	    -8.5602	    -1.9302	   -11.6653	     0.3357	    -4.0283	    -8.5602	
    -2.4338	   -11.9171	   -11.6653	     0.7553	    -8.8959	    -0.5875	   -12.1689	     1.1749	    -3.5248	    -8.4763	
    -1.3428	   -11.3297	   -11.4136	     1.5106	    -9.2316	     0.5875	   -12.7563	     1.7624	    -3.2730	    -8.5602	
    -0.2518	   -10.7422	   -11.0779	     2.0142	    -9.4833	     1.5106	   -13.2599	     2.2659	    -3.1891	    -8.8120	
     0.9232	   -10.1547	   -10.7422	     2.3499	    -9.4833	     2.5177	   -13.5956	     2.8534	    -3.2730	    -8.9798	
     2.1820	    -9.3155	   -10.1547	     2.6016	    -9.2316	     3.4409	   -13.5956	     3.5248	    -3.1891	    -8.9798	
     3.5248	    -8.3923	    -9.3994	     3.0212	    -8.5602	     4.4479	   -13.1760	     4.3640	    -3.0212	    -8.7280	
     4.8676	    -7.3013	    -8.3923	     3.6087	    -7.5531	     5.7068	   -12.4207	     5.5389	    -2.5177	    -8.1406	
     6.3782	    -6.0425	    -7.1335	     4.5319	    -6.1264	     7.1335	   -11.1618	     6.9656	    -1.5945	    -7.2174	
     7.9727	    -4.5319	    -5.5389	     5.6229	    -4.4479	     8.6441	    -9.6512	     8.6441	    -0.3357	    -6.0425	
     9.6512	    -3.0212	    -3.8605	     6.8817	    -2.6016	    10.1547	    -7.8049	    10.4904	     1.0910	    -4.6997	
    11.1618	    -1.5106	    -2.2659	     8.2245	    -0.6714	    11.4136	    -5.9586	    12.2528	     2.6855	    -3.3569	
    12.4207	    -0.2518	    -0.8392	     9.2316	     1.0071	    12.3367	    -4.2801	    13.7634	     4.1962	    -2.2659	
    13.0081	     0.5035	     0.0839	     9.9869	     2.2659	    12.7563	    -2.9373	    14.8544	     5.3711	    -1.6785	
    12.9242	     0.6714	     0.3357	    10.4065	     2.9373	    12.5885	    -2.1820	    15.5258	     6.1264	    -1.6785	
    12.1689	     0.1678	    -0.1678	    10.5743	     3.1052	    12.1689	    -1.8463	    15.7776	     6.3782	    -2.0981	
    10.7422	    -0.7553	    -1.1749	    10.7422	     2.7695	    11.5814	    -2.0142	    15.6937	     6.2943	    -3.0212	
     8.9798	    -2.0142	    -2.4338	    10.9940	     2.0981	    11.1618	    -2.2659	    15.4419	     5.8746	    -4.1122	
     7.0496	    -3.2730	    -3.6926	    11.4136	     1.3428	    10.8261	    -2.6016	    15.0223	     5.3711	    -5.2032	
     5.1193	    -4.5319	    -4.6997	    11.9171	     0.4196	    10.7422	    -2.9373	    14.6027	     4.7836	    -6.1264	
     3.1891	    -5.7068	    -5.3711	    12.2528	    -0.5035	    10.6583	    -3.2730	    14.0991	     4.1122	    -7.0496	
     1.4267	    -6.7139	    -5.6229	    12.3367	    -1.3428	    10.4904	    -3.5248	    13.4277	     3.4409	    -7.8049	
    -0.0839	    -7.5531	    -5.5389	    12.0010	    -2.0142	    10.0708	    -3.6926	    12.6724	     2.6855	    -8.3923	
    -1.2589	    -8.1406	    -5.2032	    11.2457	    -2.6016	     9.3155	    -3.6926	    11.7493	     1.8463	    -8.8120	
    -2.0981	    -8.5602	    -4.6997	     9.9869	    -2.9373	     8.3923	    -3.6087	    10.7422	     0.9232	    -9.2316	
    -2.6855	    -8.7280	    -4.1122	     8.3084	    -3.1052	     7.2174	    -3.2730	     9.7351	    -0.1678	    -9.5673	
    -2.9373	    -8.7280	    -3.6087	     6.4621	    -2.9373	     5.8746	    -2.7695	     8.7280	    -1.2589	    -9.8190	
    -2.9373	    -8.4763	    -3.0212	     4.5319	    -2.6016	     4.5319	    -1.9302	     7.8049	    -2.2659	    -9.9869	
    -2.8534	    -8.1406	    -2.4338	     2.6016	    -2.0981	     3.2730	    -1.0071	     7.0496	    -3.1891	    -9.9869	
    -2.6016	    -7.6370	    -1.8463	     0.8392	    -1.3428	     2.1820	     0.0000	     6.5460	    -3.7766	    -9.8190	
    -2.1820	    -7.0496	    -1.2589	    -0.4196	    -0.5875	     1.3428	     1.0910	     6.2103	    -4.0283	    -9.5673	
    -1.6785	    -6.2943	    -0.6714	    -1.1749	     0.0839	     0.9232	     2.0981	     6.1264	    -3.9444	    -9.1476	
    -1.1749	    -5.6229	    -0.1678	    -1.2589	     0.7553	     1.0071	     2.7695	     6.2943	    -3.6087	    -8.6441	
    -0.6714	    -4.9515	     0.2518	    -0.6714	     1.2589	     1.4267	     3.2730	     6.6299	    -3.1052	    -8.1406	
    -0.3357	    -4.4479	     0.5035	     0.5035	     1.5945	     2.2659	     3.2730	     7.1335	    -2.4338	    -7.6370	
    -0.1678	    -4.0283	     0.6714	     2.0142	     1.8463	     3.3569	     2.9373	     7.8049	    -1.5945	    -7.0496	
     0.0000	    -3.7766	     0.6714	     3.7766	     1.9302	     4.6997	     2.2659	     8.5602	    -0.7553	    -6.4621	
     0.0000	    -3.5248	     0.5875	     5.5389	     2.0142	     6.2103	     1.2589	     9.3994	     0.0839	    -5.8746	
     0.0839	    -3.2730	     0.3357	     7.4692	     2.0981	     7.6370	     0.1678	    10.1547	     0.9232	    -5.3711	
     0.0839	    -3.1052	     0.0839	     9.3155	     2.0142	     9.1476	    -1.0071	    10.9100	     1.5945	    -4.8676	
     0.2518	    -2.8534	    -0.1678	    11.1618	     2.0142	    10.5743	    -2.0142	    11.6653	     2.1820	    -4.5319	
     0.4196	    -2.6016	    -0.3357	    13.0081	     2.0142	    12.0010	    -2.6016	    12.3367	     2.6016	    -4.2801	
     0.6714	    -2.1820	    -0.3357	    14.6866	     2.0981	    13.2599	    -2.8534	    13.0920	     3.0212	    -4.1122	
     1.0910	    -1.6785	    -0.0839	    16.0294	     2.3499	    14.2670	    -2.6016	    13.6795	     3.3569	    -4.0283	
     1.5106	    -1.1749	     0.3357	    16.7847	     2.6855	    15.0223	    -2.0142	    14.3509	     3.6926	    -3.8605	
     1.9302	    -0.5875	     1.0910	    17.0364	     3.1891	    15.3580	    -1.0910	    15.0223	     4.1122	    -3.6087	
     2.4338	     0.0839	     2.0142	    16.6168	     3.9444	    15.2740	     0.0839	    15.5258	     4.6158	    -3.2730	
     2.9373	     0.9232	     3.1891	    15.6937	     5.0354	    14.8544	     1.3428	    16.0294	     5.1193	    -2.8534	
     3.5248	     1.6785	     4.4479	    14.0991	     6.2103	    13.9313	     2.6855	    16.1972	     5.5389	    -2.4338	
     4.1122	     2.5177	     5.5389	    12.0010	     7.4692	    12.5046	     3.8605	    16.0294	     5.7068	    -2.1820	
     4.6158	     3.0212	     6.3782	     9.2316	     8.5602	    10.4904	     4.8676	    15.1901	     5.5389	    -2.1820	
     4.6997	     3.1891	     6.7978	     5.7907	     9.2316	     7.8888	     5.4550	    13.8474	     4.9515	    -2.5177	
     4.2801	     2.7695	     6.5460	     1.8463	     9.3155	     4.6997	     5.4550	    11.7493	     3.7766	    -3.2730	
     3.2730	     1.7624	     5.5389	    -2.5177	     8.8120	     1.0071	     4.9515	     9.0637	     2.1820	    -4.4479	
     1.7624	     0.0839	     3.9444	    -7.0496	     7.6370	    -2.9373	     3.6926	     5.9586	     0.1678	    -6.0425	
    -0.2518	    -2.0142	     1.7624	   -11.4136	     5.8746	    -6.8817	     2.0142	     2.5177	    -2.1820	    -8.0566	
    -2.5177	    -4.3640	    -0.7553	   -15.3580	     3.7766	   -10.5743	    -0.1678	    -0.9232	    -4.6997	   -10.2386	
    -4.8676	    -6.8817	    -3.2730	   -18.5471	     1.4267	   -13.8474	    -2.5177	    -4.2801	    -7.2174	   -12.5046	
    -6.8817	    -9.1476	    -5.7068	   -20.8969	    -0.9232	   -16.3651	    -4.9515	    -7.2174	    -9.5673	   -14.7705	
    -8.4763	   -11.0779	    -7.7209	   -22.3236	    -3.1052	   -18.2114	    -7.2174	    -9.5673	   -11.6653	   -16.7847	
    -9.5673	   -12.5046	    -9.2316	   -22.9111	    -4.9515	   -19.2184	    -9.0637	   -11.3297	   -13.3438	   -18.4631	
    -9.9030	   -13.3438	   -10.1547	   -22.6593	    -6.2943	   -19.4702	   -10.4904	   -12.3367	   -14.4348	   -19.7220	
    -9.5673	   -13.4277	   -10.3226	   -21.6522	    -7.2174	   -18.8828	   -11.2457	   -12.6724	   -15.0223	   -20.6451	
    -8.5602	   -12.9242	    -9.9869	   -20.1416	    -7.6370	   -17.7078	   -11.4136	   -12.1689	   -15.1062	   -20.9808	
    -6.9656	   -11.9171	    -9.0637	   -18.1274	    -7.4692	   -16.0294	   -11.0779	   -11.0779	   -14.6866	   -20.9808	
    -5.1193	   -10.4904	    -7.8049	   -15.8615	    -6.9656	   -13.9313	   -10.2386	    -9.3994	   -14.0152	   -20.4773	
    -3.1052	    -8.8120	    -6.3782	   -13.4277	    -6.1264	   -11.6653	    -9.0637	    -7.4692	   -13.0920	   -19.6381	
    -1.0910	    -7.1335	    -4.7836	   -10.9100	    -4.8676	    -9.2316	    -7.7209	    -5.2872	   -12.0010	   -18.5471	
     0.8392	    -5.2872	    -3.1891	    -8.3084	    -3.3569	    -6.8817	    -6.2103	    -2.9373	   -10.6583	   -17.2043	
     2.5177	    -3.6087	    -1.6785	    -5.7068	    -1.6785	    -4.4479	    -4.6997	    -0.5035	    -9.1476	   -15.6937	
     3.7766	    -2.0981	    -0.1678	    -3.1891	     0.0839	    -2.0981	    -3.1052	     1.7624	    -7.4692	   -14.1830	
     4.6158	    -0.8392	     1.1749	    -0.5875	     1.7624	     0.0839	    -1.6785	     3.9444	    -5.7068	   -12.6724	
     4.9515	     0.0000	     2.2659	     1.8463	     3.2730	     2.2659	    -0.4196	     5.8746	    -4.1122	   -11.4136	
     4.6997	     0.4196	     3.0212	     4.1962	     4.5319	     4.2801	     0.5875	     7.6370	    -2.7695	   -10.3226	
     3.9444	     0.4196	     3.3569	     6.3782	     5.2872	     6.2103	     1.1749	     8.9798	    -1.5945	    -9.6512	
     2.6855	     0.0000	     3.4409	     8.3084	     5.7068	     7.8888	     1.5106	    10.0708	    -0.8392	    -9.3155	
     1.1749	    -0.8392	     3.2730	     9.9869	     5.6229	     9.2316	     1.4267	    10.7422	    -0.3357	    -9.3994	
    -0.5875	    -1.9302	     2.8534	    11.1618	     5.2032	    10.2386	     1.0071	    11.0779	    -0.1678	    -9.7351	
    -2.3499	    -3.1052	     2.1820	    11.6653	     4.5319	    10.6583	     0.4196	    10.9100	    -0.4196	   -10.4065	
    -3.9444	    -4.3640	     1.4267	    11.4975	     3.6926	    10.4904	    -0.4196	    10.3226	    -0.9232	   -11.2457	
    -5.4550	    -5.6229	     0.6714	    10.4904	     2.7695	     9.7351	    -1.2589	     9.3155	    -1.7624	   -12.3367	
    -6.6299	    -6.7139	    -0.0839	     8.7280	     1.9302	     8.3923	    -2.1820	     7.8888	    -2.9373	   -13.4277	
    -7.5531	    -7.7209	    -0.8392	     6.4621	     1.3428	     6.5460	    -2.9373	     6.2103	    -4.2801	   -14.6866	
    -8.1406	    -8.4763	    -1.4267	     3.8605	     0.9232	     4.3640	    -3.6087	     4.4479	    -5.7907	   -15.7776	
    -8.4763	    -8.9798	    -1.8463	     1.1749	     0.7553	     2.2659	    -4.0283	     2.6855	    -7.3013	   -16.7847	
    -8.4763	    -9.2316	    -2.0142	    -1.1749	     0.7553	     0.2518	    -4.1962	     1.0910	    -8.6441	   -17.4561	
    -8.1406	    -9.2316	    -2.0142	    -3.0212	     1.0910	    -1.3428	    -3.9444	    -0.1678	    -9.6512	   -17.7078	
    -7.7209	    -8.9798	    -1.7624	    -4.1962	     1.6785	    -2.4338	    -3.3569	    -1.0071	   -10.1547	   -17.5400	
    -7.1335	    -8.5602	    -1.3428	    -4.6997	     2.4338	    -3.0212	    -2.4338	    -1.3428	   -10.0708	   -16.7847	
    -6.6299	    -8.0566	    -0.7553	    -4.6997	     3.3569	    -3.1052	    -1.3428	    -1.2589	    -9.5673	   -15.6937	
    -6.2943	    -7.5531	    -0.2518	    -4.2801	     4.1962	    -2.8534	    -0.1678	    -0.8392	    -8.7280	   -14.4348	
    -6.1264	    -7.1335	     0.2518	    -3.6926	     5.0354	    -2.2659	     1.0071	    -0.2518	    -7.8049	   -13.0920	
    -6.0425	    -6.7139	     0.6714	    -2.8534	     5.7068	    -1.5106	     2.0981	     0.5035	    -6.8817	   -11.8332	
    -6.0425	    -6.3782	     1.0910	    -2.0142	     6.2103	    -0.6714	     3.0212	     1.2589	    -5.9586	   -10.8261	
    -5.7907	    -5.8746	     1.4267	    -1.0910	     6.5460	     0.2518	     3.6926	     1.9302	    -5.2032	   -10.0708	
    -5.2872	    -5.2032	     1.8463	    -0.0839	     6.7978	     1.2589	     4.1962	     2.6855	    -4.6158	    -9.5673	
    -4.3640	    -4.3640	     2.2659	     0.9232	     6.8817	     2.2659	     4.5319	     3.2730	    -4.1122	    -9.3155	
    -3.1891	    -3.3569	     2.7695	     2.0981	     6.9656	     3.2730	     4.6158	     3.9444	    -3.6926	    -9.3155	
    -1.6785	    -2.1820	     3.2730	     3.2730	     7.0496	     4.1962	     4.6158	     4.5319	    -3.2730	    -9.3994	
     0.1678	    -0.8392	     3.8605	     4.5319	     7.2174	     5.0354	     4.6158	     5.2032	    -2.6855	    -9.3994	
     2.2659	     0.5875	     4.6158	     5.7907	     7.5531	     5.7907	     4.6997	     5.8746	    -2.0142	    -9.3994	
     4.5319	     2.1820	     5.3711	     7.0496	     8.1406	     6.3782	     4.8676	     6.6299	    -1.1749	    -9.1476	
     6.8817	     3.6926	     6.2943	     8.1406	     8.8959	     6.9656	     5.2032	     7.4692	    -0.3357	    -8.8120	
     9.1476	     5.2032	     7.1335	     9.1476	     9.8190	     7.4692	     5.7068	     8.3084	     0.5875	    -8.3923	
    11.1618	     6.4621	     8.0566	     9.9869	    10.7422	     7.8888	     6.2103	     9.1476	     1.4267	    -7.8049	
    12.7563	     7.4692	     8.8120	    10.6583	    11.7493	     8.3923	     6.8817	     9.9869	     2.1820	    -7.0496	
    13.7634	     8.1406	     9.5673	    11.3297	    12.7563	     8.8959	     7.5531	    10.9100	     2.9373	    -6.0425	
    14.2670	     8.5602	    10.3226	    11.9171	    13.8474	     9.3994	     8.3923	    11.8332	     3.6926	    -4.8676	
    14.0991	     8.5602	    10.9940	    12.4207	    14.8544	     9.9030	     9.2316	    12.7563	     4.4479	    -3.6087	
    13.2599	     8.3084	    11.4975	    12.9242	    15.8615	    10.2386	    10.0708	    13.5117	     5.0354	    -2.3499	
    11.9171	     7.6370	    11.9171	    13.2599	    16.6168	    10.4065	    10.6583	    14.0152	     5.4550	    -1.0910	
     9.9869	     6.7139	    12.0010	    13.4277	    17.0364	    10.4065	    11.1618	    14.1830	     5.6229	    -0.1678	
     7.8888	     5.7068	    11.9171	    13.3438	    17.0364	    10.2386	    11.4136	    14.0152	     5.4550	     0.5035	
     5.7068	     4.6158	    11.6653	    13.0920	    16.7847	     9.8190	    11.5814	    13.5956	     5.0354	     0.7553	
     3.7766	     3.6926	    11.2457	    12.5885	    16.1133	     9.1476	    11.4975	    13.0081	     4.4479	     0.7553	
     2.2659	     2.8534	    10.7422	    11.5814	    15.1901	     8.2245	    11.3297	    12.1689	     3.6926	     0.5035	
     1.0910	     2.0981	    10.0708	    10.2386	    14.0152	     6.9656	    10.9100	    11.1618	     2.9373	    -0.0839	
     0.2518	     1.4267	     9.3155	     8.3923	    12.6724	     5.4550	    10.2386	    10.0708	     2.0142	    -0.8392	
    -0.2518	     0.7553	     8.5602	     6.2943	    11.2457	     3.8605	     9.2316	     8.8120	     1.0071	    -1.7624	
    -0.4196	     0.2518	     7.7209	     4.1962	     9.9030	     2.1820	     7.8888	     7.6370	     0.0839	    -2.7695	
    -0.2518	    -0.0839	     7.0496	     2.1820	     8.7280	     0.6714	     6.4621	     6.5460	    -0.6714	    -3.6087	
     0.0839	    -0.3357	     6.3782	     0.5875	     7.7209	    -0.5035	     5.0354	     5.6229	    -1.3428	    -4.3640	
     0.5875	    -0.5035	     5.9586	    -0.7553	     7.0496	    -1.4267	     3.7766	     4.8676	    -1.7624	    -4.8676	
     1.0910	    -0.5875	     5.6229	    -1.8463	     6.6299	    -2.0981	     2.6016	     4.3640	    -2.0142	    -5.2032	
     1.5106	    -0.5875	     5.4550	    -2.7695	     6.3782	    -2.6016	     1.6785	     3.9444	    -2.0142	    -5.2872	
     1.8463	    -0.6714	     5.4550	    -3.4409	     6.3782	    -3.0212	     1.0910	     3.6926	    -1.8463	    -5.0354	
     2.2659	    -0.6714	     5.6229	    -3.8605	     6.6299	    -3.1891	     0.8392	     3.6087	    -1.4267	    -4.5319	
     2.6016	    -0.5875	     5.9586	    -3.7766	     7.0496	    -3.1052	     0.8392	     3.8605	    -0.7553	    -3.7766	
     2.9373	    -0.4196	     6.2943	    -3.1891	     7.6370	    -2.6855	     1.1749	     4.3640	     0.0839	    -2.8534	
     3.1891	    -0.3357	     6.7139	    -2.1820	     8.1406	    -1.9302	     1.7624	     5.2032	     1.1749	    -1.7624	
     3.2730	    -0.3357	     6.8817	    -0.7553	     8.6441	    -0.9232	     2.4338	     6.2103	     2.3499	    -0.6714	
     3.1052	    -0.4196	     6.8817	     0.9232	     8.9798	     0.3357	     3.1052	     7.3013	     3.4409	     0.2518	
     2.6855	    -0.6714	     6.4621	     2.6855	     9.1476	     1.7624	     3.7766	     8.4763	     4.5319	     1.0910	
     2.0981	    -1.0071	     5.7068	     4.6997	     9.1476	     3.3569	     4.3640	     9.6512	     5.3711	     1.6785	
     1.5106	    -1.3428	     4.4479	     6.6299	     8.9798	     4.9515	     4.7836	    10.6583	     5.8746	     1.9302	
     0.9232	    -1.5106	     2.9373	     8.5602	     8.6441	     6.5460	     4.9515	    11.4975	     6.0425	     1.8463	
     0.4196	    -1.6785	     1.0910	    10.1547	     8.3084	     7.9727	     4.9515	    12.0010	     5.8746	     1.5106	
     0.0839	    -1.6785	    -0.5875	    11.4975	     7.9727	     9.0637	     4.7836	    12.2528	     5.3711	     0.9232	
    -0.0839	    -1.5945	    -2.0142	    12.3367	     7.6370	     9.9030	     4.6158	    12.1689	     4.6997	     0.0839	
    -0.1678	    -1.4267	    -2.8534	    12.7563	     7.3853	    10.4065	     4.4479	    11.9171	     3.9444	    -0.6714	
     0.0000	    -1.0910	    -2.8534	    12.5885	     7.3013	    10.4904	     4.3640	    11.4975	     3.2730	    -1.5106	
     0.4196	    -0.6714	    -1.9302	    11.9171	     7.3013	    10.1547	     4.2801	    10.9100	     2.6855	    -2.1820	
     1.0910	    -0.0839	    -0.2518	    10.5743	     7.4692	     9.4833	     4.3640	    10.2386	     2.0142	    -2.8534	
     2.0981	     0.6714	     2.0142	     8.8120	     7.7209	     8.3923	     4.4479	     9.5673	     1.5106	    -3.3569	
     3.2730	     1.5106	     4.6158	     6.5460	     8.1406	     7.0496	     4.5319	     8.8959	     1.0071	    -3.6926	
     4.6158	     2.6016	     7.1335	     4.2801	     8.7280	     5.6229	     4.6997	     8.2245	     0.6714	    -3.9444	
     6.1264	     3.6926	     9.4833	     2.0981	     9.3994	     4.1962	     4.9515	     7.8888	     0.4196	    -3.9444	
     7.5531	     4.8676	    11.5814	     0.3357	    10.1547	     3.1052	     5.2872	     7.7209	     0.4196	    -3.7766	
     8.8120	     5.9586	    13.1760	    -0.6714	    10.9100	     2.3499	     5.7068	     7.9727	     0.6714	    -3.4409	
     9.8190	     6.8817	    14.4348	    -1.0071	    11.7493	     2.0981	     6.2103	     8.5602	     1.1749	    -2.7695	
    10.3226	     7.4692	    15.1901	    -0.7553	    12.5046	     2.1820	     6.7978	     9.3994	     1.9302	    -2.0142	
    10.4065	     7.7209	    15.5258	     0.0000	    13.0920	     2.6855	     7.3853	    10.4904	     2.8534	    -1.0910	
     9.9030	     7.6370	    15.4419	     0.9232	    13.5117	     3.3569	     7.8049	    11.5814	     3.8605	    -0.1678	
     9.0637	     7.1335	    15.0223	     1.8463	    13.5956	     4.1122	     8.2245	    12.6724	     4.8676	     0.5875	
     7.9727	     6.4621	    14.2670	     2.6016	    13.5117	     4.8676	     8.3923	    13.6795	     5.7068	     1.2589	
     6.7978	     5.7068	    13.4277	     3.1052	    13.1760	     5.3711	     8.3084	    14.4348	     6.3782	     1.6785	
     5.7907	     4.7836	    12.4207	     3.3569	    12.6724	     5.7907	     8.0566	    14.9384	     6.7978	     1.7624	
     4.7836	     3.9444	    11.4136	     3.2730	    12.0850	     5.9586	     7.5531	    15.2740	     7.0496	     1.7624	
     3.9444	     3.1052	    10.3226	     3.1052	    11.4136	     6.0425	     6.7978	    15.3580	     7.0496	     1.4267	
     3.1891	     2.2659	     9.3155	     2.9373	    10.6583	     6.0425	     5.9586	    15.3580	     6.9656	     1.0071	
     2.4338	     1.5106	     8.3084	     2.9373	     9.9030	     6.1264	     4.9515	    15.2740	     6.7978	     0.5035	
     1.6785	     0.8392	     7.4692	     3.1891	     9.3155	     6.2943	     4.1122	    15.1901	     6.7139	     0.0000	
     1.1749	     0.3357	     6.8817	     3.7766	     8.9798	     6.7978	     3.4409	    15.2740	     6.6299	    -0.4196	
     0.7553	     0.0000	     6.4621	     4.6997	     8.8959	     7.4692	     3.1891	    15.5258	     6.7139	    -0.5875	
     0.5035	    -0.0839	     6.3782	     5.8746	     9.1476	     8.3084	     3.4409	    15.9454	     6.9656	    -0.5875	
     0.4196	     0.1678	     6.6299	     7.3013	     9.6512	     9.3155	     4.2801	    16.5329	     7.3013	    -0.3357	
     0.5035	     0.5035	     7.0496	     8.8120	    10.4065	    10.4065	     5.4550	    17.1204	     7.7209	     0.1678	
     0.5875	     1.0071	     7.8049	    10.3226	    11.4136	    11.4136	     7.0496	    17.7078	     8.2245	     0.8392	
     0.8392	     1.5945	     8.6441	    11.6653	    12.4207	    12.2528	     8.8120	    18.2953	     8.7280	     1.6785	
     1.0910	     2.1820	     9.5673	    12.7563	    13.4277	    12.9242	    10.5743	    18.7149	     9.2316	     2.6016	
     1.4267	     2.7695	    10.4065	    13.5956	    14.4348	    13.2599	    12.1689	    18.8828	     9.5673	     3.3569	
     1.8463	     3.3569	    11.2457	    14.0991	    15.1901	    13.3438	    13.5117	    18.7988	     9.7351	     4.0283	
     2.2659	     3.9444	    11.9171	    14.1830	    15.7776	    13.0920	    14.4348	    18.3792	     9.6512	     4.4479	
     2.8534	     4.5319	    12.5046	    14.0991	    16.2811	    12.5885	    15.1062	    17.7917	     9.2316	     4.5319	
     3.5248	     5.1193	    13.0081	    13.8474	    16.6168	    12.0010	    15.3580	    16.9525	     8.6441	     4.3640	
     4.4479	     5.8746	    13.4277	    13.5117	    16.8686	    11.4136	    15.4419	    16.0294	     7.8049	     3.9444	
     5.6229	     6.7978	    13.8474	    13.3438	    16.9525	    10.9100	    15.3580	    15.0223	     6.7978	     3.3569	
     6.8817	     7.7209	    14.2670	    13.2599	    17.0364	    10.4904	    15.0223	    14.0152	     5.7907	     2.5177	
     8.2245	     8.6441	    14.6027	    13.1760	    16.9525	    10.0708	    14.6027	    13.1760	     4.8676	     1.6785	
     9.6512	     9.5673	    14.9384	    13.0920	    16.7847	     9.6512	    14.0991	    12.3367	     4.0283	     0.7553	
    11.0779	    10.4904	    15.1901	    12.7563	    16.4490	     9.2316	    13.5956	    11.4975	     3.4409	    -0.1678	
[Epoch Header]
[Trial Type]	11
[Accept]	1
[Correct]	0
[RT]	 0.000
[Resp]	0
[Epoch Data]
     1.9302	    -1.9302	    -1.0910	    -0.7553	    -1.0910	    -3.0212	     0.0839	     2.0142	    -2.4338	    -6.1264	
     2.0981	    -2.2659	    -1.6785	     0.9232	    -1.5106	    -1.5945	    -0.5875	     2.6855	    -2.2659	    -6.6299	
     1.8463	    -2.7695	    -2.5177	     2.4338	    -2.1820	    -0.3357	    -1.4267	     3.1891	    -2.3499	    -7.1335	
     1.2589	    -3.6087	    -3.5248	     3.6926	    -2.9373	     0.7553	    -2.4338	     3.5248	    -2.5177	    -7.7209	
     0.4196	    -4.5319	    -4.6158	     4.6158	    -3.7766	     1.5945	    -3.5248	     3.6926	    -2.7695	    -8.2245	
    -0.7553	    -5.5389	    -5.6229	     5.0354	    -4.5319	     2.0981	    -4.5319	     3.6926	    -3.1891	    -8.5602	
    -1.9302	    -6.5460	    -6.5460	     5.0354	    -5.2032	     2.3499	    -5.4550	     3.5248	    -3.5248	    -8.8120	
    -3.0212	    -7.3853	    -7.1335	     4.5319	    -5.6229	     2.2659	    -6.1264	     3.2730	    -3.9444	    -8.8959	
    -3.9444	    -7.9727	    -7.3013	     3.3569	    -5.7907	     1.8463	    -6.4621	     3.0212	    -4.2801	    -8.7280	
    -4.6158	    -8.3084	    -7.0496	     1.7624	    -5.5389	     1.0910	    -6.4621	     2.6016	    -4.4479	    -8.4763	
    -5.0354	    -8.3084	    -6.3782	    -0.2518	    -4.9515	     0.0839	    -6.0425	     2.1820	    -4.6158	    -7.9727	
    -5.2032	    -8.1406	    -5.4550	    -2.6016	    -4.0283	    -1.1749	    -5.2872	     1.5945	    -4.6997	    -7.4692	
    -5.2032	    -7.8049	    -4.1962	    -5.0354	    -3.0212	    -2.6855	    -4.1962	     0.7553	    -4.8676	    -6.8817	
    -5.0354	    -7.3013	    -2.8534	    -7.5531	    -1.8463	    -4.2801	    -2.8534	    -0.2518	    -5.0354	    -6.2943	
    -4.6997	    -6.7139	    -1.5106	    -9.9030	    -0.6714	    -6.1264	    -1.3428	    -1.3428	    -5.2032	    -5.7907	
    -4.2801	    -6.0425	    -0.1678	   -11.9171	     0.4196	    -7.9727	     0.4196	    -2.6855	    -5.2872	    -5.3711	
    -3.6926	    -5.2032	     1.0910	   -13.5956	     1.5106	    -9.8190	     2.0981	    -3.9444	    -5.3711	    -5.0354	
    -2.9373	    -4.2801	     2.0981	   -14.8544	     2.3499	   -11.4136	     3.6926	    -5.1193	    -5.4550	    -4.7836	
    -2.0981	    -3.2730	     2.7695	   -15.6937	     3.0212	   -12.8403	     4.9515	    -6.1264	    -5.6229	    -4.7836	
    -1.1749	    -2.1820	     3.1891	   -16.1133	     3.5248	   -13.8474	     5.7907	    -6.9656	    -5.7907	    -4.9515	
    -0.1678	    -1.0910	     3.3569	   -16.1972	     3.7766	   -14.5187	     6.1264	    -7.4692	    -6.0425	    -5.3711	
     0.7553	    -0.0839	     3.2730	   -15.9454	     3.8605	   -14.7705	     6.1264	    -7.8049	    -6.4621	    -5.9586	
     1.6785	     0.9232	     3.1891	   -15.4419	     3.8605	   -14.6866	     5.7907	    -7.9727	    -6.7978	    -6.6299	
     2.4338	     1.6785	     2.9373	   -14.7705	     3.7766	   -14.3509	     5.2872	    -7.9727	    -7.2174	    -7.3853	
     3.0212	     2.1820	     2.6855	   -13.9313	     3.6926	   -13.9313	     4.6158	    -7.8888	    -7.6370	    -8.2245	
     3.4409	     2.4338	     2.3499	   -13.2599	     3.5248	   -13.5117	     3.9444	    -7.8888	    -8.0566	    -8.9798	
     3.5248	     2.4338	     1.7624	   -12.6724	     3.3569	   -13.1760	     3.2730	    -7.8888	    -8.4763	    -9.6512	
     3.2730	     2.1820	     1.0071	   -12.4207	     3.0212	   -13.0920	     2.6855	    -7.9727	    -8.8959	   -10.3226	
     2.8534	     1.6785	     0.1678	   -12.4207	     2.7695	   -13.1760	     2.3499	    -8.0566	    -9.2316	   -10.7422	
     2.1820	     1.1749	    -0.7553	   -12.4207	     2.4338	   -13.2599	     2.0981	    -8.1406	    -9.3155	   -11.0779	
     1.4267	     0.5875	    -1.5945	   -12.4207	     2.1820	   -13.2599	     2.1820	    -7.9727	    -9.3155	   -11.2457	
     0.5875	     0.0839	    -2.1820	   -12.1689	     2.0142	   -13.0920	     2.3499	    -7.6370	    -9.0637	   -11.2457	
    -0.1678	    -0.3357	    -2.5177	   -11.5814	     1.8463	   -12.5885	     2.7695	    -7.0496	    -8.5602	   -11.0779	
    -0.8392	    -0.5875	    -2.4338	   -10.4065	     1.7624	   -11.6653	     3.2730	    -6.1264	    -7.8888	   -10.7422	
    -1.2589	    -0.5875	    -1.8463	    -8.8959	     1.7624	   -10.4065	     3.7766	    -4.9515	    -7.0496	   -10.1547	
    -1.4267	    -0.4196	    -0.8392	    -6.9656	     1.8463	    -8.8120	     4.1962	    -3.6087	    -6.0425	    -9.5673	
    -1.4267	     0.0000	     0.5035	    -4.7836	     1.9302	    -6.8817	     4.5319	    -2.0981	    -4.8676	    -8.7280	
    -1.1749	     0.5875	     1.9302	    -2.4338	     2.0981	    -4.8676	     4.6158	    -0.5035	    -3.6926	    -7.7209	
    -0.9232	     1.1749	     3.3569	    -0.0839	     2.3499	    -2.7695	     4.5319	     1.1749	    -2.4338	    -6.7139	
    -0.5875	     1.6785	     4.5319	     2.1820	     2.5177	    -0.6714	     4.0283	     2.6855	    -1.2589	    -5.7068	
    -0.3357	     1.9302	     5.3711	     4.2801	     2.6016	     1.2589	     3.2730	     4.1122	    -0.0839	    -4.7836	
    -0.1678	     2.0981	     5.7907	     5.9586	     2.6855	     2.8534	     2.3499	     5.2872	     0.8392	    -4.0283	
     0.0000	     2.0142	     5.8746	     7.1335	     2.6855	     4.1122	     1.3428	     6.1264	     1.6785	    -3.6087	
     0.1678	     1.8463	     5.5389	     7.7209	     2.6016	     4.8676	     0.2518	     6.6299	     2.1820	    -3.4409	
     0.4196	     1.5106	     4.9515	     7.6370	     2.2659	     5.0354	    -0.8392	     6.7139	     2.3499	    -3.6087	
     0.5035	     1.0071	     4.1122	     6.8817	     1.8463	     4.6158	    -1.9302	     6.2943	     2.2659	    -4.0283	
     0.4196	     0.3357	     3.1052	     5.4550	     1.1749	     3.6926	    -2.9373	     5.5389	     1.8463	    -4.5319	
     0.0000	    -0.5875	     1.8463	     3.3569	     0.3357	     2.0981	    -3.8605	     4.4479	     1.2589	    -5.1193	
    -0.8392	    -1.8463	     0.4196	     0.6714	    -0.5035	     0.0839	    -4.6158	     3.0212	     0.5875	    -5.6229	
    -1.9302	    -3.2730	    -0.8392	    -2.4338	    -1.2589	    -2.2659	    -5.1193	     1.4267	    -0.1678	    -6.0425	
    -3.1052	    -4.6158	    -2.0981	    -5.6229	    -1.8463	    -4.6997	    -5.3711	    -0.1678	    -1.0071	    -6.2943	
    -4.1962	    -5.7907	    -2.9373	    -8.6441	    -2.1820	    -7.0496	    -5.2032	    -1.5106	    -1.6785	    -6.3782	
    -4.9515	    -6.6299	    -3.5248	   -11.0779	    -2.0142	    -8.9798	    -4.6158	    -2.4338	    -2.1820	    -6.0425	
    -5.2872	    -6.9656	    -3.5248	   -12.6724	    -1.5106	   -10.2386	    -3.6926	    -2.7695	    -2.5177	    -5.4550	
    -4.9515	    -6.7139	    -3.1052	   -13.2599	    -0.6714	   -10.6583	    -2.3499	    -2.5177	    -2.5177	    -4.4479	
    -4.1122	    -5.7907	    -2.3499	   -12.8403	     0.5035	   -10.3226	    -0.7553	    -1.6785	    -2.0981	    -3.1891	
    -2.7695	    -4.5319	    -1.2589	   -11.6653	     1.8463	    -9.3155	     0.9232	    -0.2518	    -1.3428	    -1.6785	
    -1.1749	    -2.9373	    -0.0839	    -9.9030	     3.1891	    -7.8888	     2.5177	     1.3428	    -0.1678	    -0.2518	
     0.5035	    -1.2589	     1.0071	    -7.8049	     4.2801	    -6.2103	     3.6926	     3.0212	     1.1749	     1.0910	
     1.9302	     0.0839	     1.6785	    -5.7907	     4.8676	    -4.6158	     4.4479	     4.3640	     2.3499	     2.0142	
     2.8534	     0.8392	     1.7624	    -4.0283	     4.7836	    -3.3569	     4.3640	     5.2872	     3.1052	     2.1820	
     3.1052	     0.9232	     1.2589	    -2.7695	     3.9444	    -2.6016	     3.4409	     5.5389	     3.1891	     1.5945	
     2.6855	     0.2518	     0.0839	    -2.0981	     2.4338	    -2.5177	     1.7624	     5.1193	     2.6016	     0.2518	
     1.5945	    -0.9232	    -1.5106	    -1.8463	     0.4196	    -2.7695	    -0.4196	     4.1962	     1.4267	    -1.7624	
     0.1678	    -2.4338	    -3.2730	    -2.0981	    -1.7624	    -3.4409	    -2.8534	     3.0212	    -0.0839	    -3.9444	
    -1.0910	    -3.8605	    -4.8676	    -2.5177	    -3.7766	    -4.2801	    -5.1193	     1.7624	    -1.5945	    -6.0425	
    -2.0981	    -4.9515	    -6.1264	    -3.1052	    -5.4550	    -5.1193	    -6.9656	     0.5875	    -2.9373	    -7.8049	
    -2.6016	    -5.7068	    -6.9656	    -3.7766	    -6.7139	    -5.8746	    -8.3923	    -0.3357	    -4.1962	    -9.2316	
    -2.6855	    -6.0425	    -7.3013	    -4.2801	    -7.4692	    -6.4621	    -9.3155	    -1.1749	    -5.2032	   -10.1547	
    -2.5177	    -6.2103	    -7.3013	    -4.6158	    -7.8888	    -6.9656	    -9.9030	    -1.8463	    -5.9586	   -10.7422	
    -2.1820	    -6.2103	    -7.0496	    -4.6997	    -7.9727	    -7.2174	   -10.1547	    -2.3499	    -6.5460	   -10.9100	
    -1.9302	    -6.1264	    -6.7139	    -4.5319	    -7.8049	    -7.3853	   -10.3226	    -2.6855	    -6.8817	   -10.9100	
    -1.6785	    -6.0425	    -6.2943	    -4.1962	    -7.4692	    -7.3013	   -10.3226	    -2.9373	    -6.9656	   -10.8261	
    -1.5945	    -5.9586	    -5.7907	    -3.7766	    -7.0496	    -7.1335	   -10.3226	    -3.1052	    -6.9656	   -10.5743	
    -1.5945	    -5.8746	    -5.2032	    -3.2730	    -6.4621	    -6.9656	   -10.2386	    -3.2730	    -6.8817	   -10.3226	
    -1.5945	    -5.7907	    -4.5319	    -2.8534	    -5.7907	    -6.7139	    -9.9869	    -3.2730	    -6.6299	    -9.9869	
    -1.5945	    -5.5389	    -3.8605	    -2.4338	    -5.0354	    -6.3782	    -9.6512	    -3.2730	    -6.2943	    -9.6512	
    -1.5106	    -5.2872	    -3.1891	    -1.9302	    -4.1962	    -5.9586	    -8.9798	    -3.0212	    -5.8746	    -9.3994	
    -1.2589	    -4.7836	    -2.6855	    -1.4267	    -3.2730	    -5.3711	    -8.0566	    -2.6855	    -5.3711	    -9.0637	
    -0.8392	    -4.1122	    -2.2659	    -0.6714	    -2.2659	    -4.6158	    -6.7978	    -2.1820	    -4.6158	    -8.6441	
    -0.1678	    -3.2730	    -1.8463	     0.1678	    -1.1749	    -3.7766	    -5.3711	    -1.5106	    -3.8605	    -8.1406	
     0.6714	    -2.2659	    -1.5945	     0.9232	    -0.1678	    -2.8534	    -3.6926	    -0.6714	    -2.9373	    -7.6370	
     1.3428	    -1.2589	    -1.3428	     1.5106	     0.8392	    -2.0142	    -1.9302	     0.1678	    -2.0981	    -7.0496	
     1.6785	    -0.5035	    -1.0910	     1.7624	     1.7624	    -1.3428	    -0.2518	     0.8392	    -1.2589	    -6.5460	
     1.5106	    -0.1678	    -0.9232	     1.5945	     2.4338	    -1.0910	     1.3428	     1.3428	    -0.5875	    -6.1264	
     0.7553	    -0.2518	    -0.8392	     1.0071	     2.7695	    -1.2589	     2.6016	     1.5945	    -0.0839	    -5.7907
[truncated: 3,975,445 more chars]
