# Supplementary material for: Task-related functional connectivity in autism spectrum conditions: an EEG study using wavelet transform coherence
Source: Mol Autism. 2013 Jan 12;4:1. doi: 10.1186/2040-2392-4-1 (PMC3558480; doi:10.1186/2040-2392-4-1)
Supplement: Additional file 3 — Raw EEG data for the face task (part 1). [file 2040-2392-4-1-S3.zip › ID9_faces_attending_faces.dat]

[Subject]	
[Date]	02/20/2009
[Time]	11:06:12
[Channels]	10
[Rate]	1000.000000
[Type]	Epoch
[Headers]	Yes
[Points]	401
[Xmin]	0.00000
[Sweeps]	80
[Accepted]	80
[Rejected]	0
[Domain]	Time
[Rows]	Points
[Electrode Labels]
[      P8]	[     TP8]	[      T8]	[      P7]	[     FT8]	[     TP7]	[      F8]	[      T7]	[     FT7]	[      F7]	
[Electrode XUnits]
[ Default]	[ Default]	[ Default]	[ Default]	[ Default]	[ Default]	[ Default]	[ Default]	[ Default]	[ Default]	
[Electrode YUnits]
[ Default]	[ Default]	[ Default]	[ Default]	[ Default]	[ Default]	[ Default]	[ Default]	[ Default]	[ Default]	
[Epoch Header]
[Trial Type]	11
[Accept]	1
[Correct]	0
[RT]	 0.000
[Resp]	0
[Epoch Data]
     3.9444	     3.6926	     4.6997	    17.0364	    10.4904	    12.3367	     8.3084	     8.7280	    20.0577	    14.7705	
     3.4409	     2.8534	     3.9444	    16.1972	     9.8190	    11.6653	     7.3853	     8.2245	    19.4702	    14.2670	
     3.0212	     2.2659	     3.1891	    15.1062	     9.0637	    10.9100	     6.2103	     7.5531	    18.7149	    13.5117	
     2.6855	     1.7624	     2.4338	    13.8474	     8.3084	     9.9869	     5.0354	     6.7139	    17.7078	    12.5885	
     2.6016	     1.5106	     1.5945	    12.5046	     7.3853	     9.0637	     3.7766	     5.7907	    16.7007	    11.5814	
     2.6016	     1.3428	     0.8392	    11.1618	     6.5460	     8.0566	     2.6016	     4.8676	    15.6097	    10.5743	
     2.6855	     1.2589	     0.0839	     9.9869	     5.7068	     7.2174	     1.4267	     4.0283	    14.6866	     9.6512	
     2.8534	     1.2589	    -0.5035	     8.8959	     4.9515	     6.5460	     0.5035	     3.2730	    13.8474	     8.8959	
     3.1052	     1.2589	    -1.0071	     8.1406	     4.2801	     6.0425	    -0.2518	     2.7695	    13.2599	     8.3923	
     3.3569	     1.3428	    -1.4267	     7.5531	     3.7766	     5.7068	    -0.7553	     2.4338	    12.9242	     8.2245	
     3.6926	     1.4267	    -1.6785	     7.2174	     3.5248	     5.6229	    -1.0910	     2.3499	    12.8403	     8.2245	
     3.9444	     1.5106	    -1.8463	     7.0496	     3.3569	     5.6229	    -1.0910	     2.5177	    13.0920	     8.5602	
     4.1962	     1.5945	    -1.9302	     7.0496	     3.3569	     5.7907	    -0.9232	     2.7695	    13.5117	     9.1476	
     4.3640	     1.6785	    -2.0142	     7.1335	     3.3569	     5.9586	    -0.5875	     3.1891	    14.0991	     9.9030	
     4.5319	     1.6785	    -2.0142	     7.3013	     3.5248	     6.2103	    -0.2518	     3.6926	    14.7705	    10.7422	
     4.6158	     1.6785	    -2.0981	     7.4692	     3.6087	     6.3782	     0.1678	     4.1122	    15.5258	    11.5814	
     4.6158	     1.5945	    -2.1820	     7.6370	     3.6926	     6.6299	     0.5875	     4.5319	    16.2811	    12.4207	
     4.6158	     1.5945	    -2.2659	     7.7209	     3.6926	     6.7978	     0.9232	     4.8676	    16.9525	    13.1760	
     4.6997	     1.6785	    -2.2659	     7.8888	     3.6926	     6.8817	     1.1749	     5.1193	    17.4561	    13.7634	
     4.7836	     1.7624	    -2.2659	     7.9727	     3.7766	     6.9656	     1.3428	     5.3711	    17.7917	    14.1830	
     4.7836	     1.9302	    -2.1820	     8.0566	     3.7766	     7.0496	     1.3428	     5.4550	    18.0435	    14.4348	
     4.8676	     2.0142	    -2.0981	     8.0566	     3.6926	     6.9656	     1.3428	     5.4550	    18.2114	    14.6027	
     4.8676	     2.1820	    -2.0981	     7.8888	     3.6926	     6.8817	     1.0910	     5.4550	    18.2114	    14.6866	
     4.6997	     2.1820	    -2.0981	     7.6370	     3.6087	     6.6299	     0.8392	     5.2872	    18.0435	    14.6027	
     4.3640	     2.0142	    -2.1820	     7.1335	     3.5248	     6.2103	     0.4196	     5.0354	    17.8757	    14.4348	
     3.9444	     1.7624	    -2.3499	     6.5460	     3.3569	     5.6229	     0.0000	     4.6997	    17.5400	    14.2670	
     3.4409	     1.4267	    -2.6016	     5.7907	     3.2730	     5.0354	    -0.4196	     4.3640	    17.2882	    14.0991	
     2.8534	     1.0910	    -2.7695	     4.9515	     3.1891	     4.5319	    -0.6714	     4.0283	    17.1204	    14.0152	
     2.2659	     0.7553	    -2.8534	     4.1962	     3.2730	     4.1122	    -0.7553	     3.9444	    17.1204	    14.0991	
     1.7624	     0.5875	    -2.7695	     3.6087	     3.6087	     3.8605	    -0.5875	     4.0283	    17.2882	    14.3509	
     1.4267	     0.5035	    -2.3499	     3.1891	     4.1122	     3.9444	    -0.1678	     4.3640	    17.7917	    14.9384	
     1.3428	     0.8392	    -1.6785	     3.0212	     4.9515	     4.3640	     0.6714	     5.0354	    18.4631	    15.7776	
     1.5945	     1.4267	    -0.6714	     3.2730	     6.0425	     5.1193	     1.6785	     6.1264	    19.5541	    17.0364	
     2.1820	     2.3499	     0.7553	     3.7766	     7.4692	     6.2103	     3.1052	     7.5531	    20.8969	    18.4631	
     3.1052	     3.6926	     2.4338	     4.6158	     9.2316	     7.6370	     4.6997	     9.2316	    22.4075	    20.1416	
     4.4479	     5.3711	     4.3640	     5.7068	    11.0779	     9.2316	     6.4621	    11.0779	    24.0860	    21.9879	
     6.0425	     7.3013	     6.4621	     6.9656	    12.9242	    10.9940	     8.3084	    13.0081	    25.7645	    23.7503	
     7.7209	     9.1476	     8.4763	     8.2245	    14.7705	    12.6724	    10.1547	    14.8544	    27.3590	    25.2609	
     9.2316	    10.9100	    10.2386	     9.3155	    16.3651	    14.0991	    11.7493	    16.2811	    28.7018	    26.5198	
    10.4065	    12.2528	    11.4975	    10.0708	    17.5400	    15.0223	    13.0081	    17.1204	    29.4571	    27.1912	
    10.9940	    12.9242	    12.2528	    10.2386	    18.2114	    15.1901	    13.7634	    17.2882	    29.4571	    27.1072	
    10.9100	    12.8403	    12.1689	     9.8190	    18.0435	    14.6027	    13.8474	    16.4490	    28.6179	    26.1841	
     9.9869	    11.8332	    11.2457	     8.6441	    17.2043	    13.0081	    13.2599	    14.6866	    26.8555	    24.4217	
     8.2245	    10.0708	     9.5673	     6.8817	    15.6937	    10.5743	    11.9171	    12.0850	    24.2538	    21.9040	
     5.9586	     7.6370	     7.2174	     4.6158	    13.5117	     7.5531	    10.0708	     8.8120	    21.0648	    18.7988	
     3.1891	     4.8676	     4.5319	     2.1820	    11.0779	     4.1122	     7.8888	     5.2032	    17.5400	    15.4419	
     0.2518	     1.9302	     1.6785	    -0.3357	     8.4763	     0.7553	     5.5389	     1.5945	    14.0152	    12.0010	
    -2.5177	    -0.9232	    -1.0910	    -2.6855	     6.0425	    -2.2659	     3.2730	    -1.6785	    10.8261	     8.8959	
    -4.8676	    -3.3569	    -3.5248	    -4.5319	     3.8605	    -4.7836	     1.3428	    -4.2801	     8.1406	     6.2943	
    -6.7978	    -5.2032	    -5.4550	    -5.7907	     2.1820	    -6.4621	    -0.0839	    -6.2103	     6.1264	     4.3640	
    -7.9727	    -6.5460	    -6.7139	    -6.5460	     1.0910	    -7.4692	    -0.9232	    -7.3853	     4.8676	     3.1891	
    -8.5602	    -7.1335	    -7.3853	    -6.7139	     0.5875	    -7.8049	    -1.2589	    -7.7209	     4.2801	     2.6855	
    -8.3923	    -7.1335	    -7.4692	    -6.2943	     0.5875	    -7.4692	    -0.9232	    -7.4692	     4.3640	     2.7695	
    -7.7209	    -6.5460	    -7.0496	    -5.4550	     1.1749	    -6.6299	    -0.2518	    -6.7139	     5.0354	     3.3569	
    -6.6299	    -5.5389	    -6.1264	    -4.1962	     2.0981	    -5.4550	     0.8392	    -5.6229	     6.0425	     4.3640	
    -5.1193	    -4.1122	    -4.8676	    -2.6855	     3.2730	    -3.9444	     2.0981	    -4.2801	     7.3853	     5.6229	
    -3.2730	    -2.3499	    -3.3569	    -0.9232	     4.6158	    -2.2659	     3.4409	    -2.7695	     8.8959	     6.8817	
    -1.2589	    -0.4196	    -1.7624	     0.9232	     6.1264	    -0.4196	     4.7836	    -1.1749	    10.4904	     8.1406	
     0.8392	     1.5945	     0.0000	     2.9373	     7.5531	     1.5106	     5.9586	     0.3357	    11.9171	     9.1476	
     3.0212	     3.5248	     1.5945	     4.8676	     8.8120	     3.2730	     6.9656	     1.6785	    13.2599	     9.9869	
     4.9515	     5.2872	     2.9373	     6.6299	     9.9030	     4.8676	     7.7209	     2.8534	    14.2670	    10.4904	
     6.5460	     6.7139	     4.0283	     8.0566	    10.5743	     6.1264	     7.9727	     3.5248	    14.7705	    10.4904	
     7.8049	     7.7209	     4.6158	     9.2316	    10.8261	     6.9656	     7.8888	     3.7766	    14.7705	    10.0708	
     8.4763	     8.1406	     4.6997	     9.9030	    10.6583	     7.3853	     7.3853	     3.5248	    14.2670	     9.1476	
     8.8120	     8.2245	     4.4479	    10.1547	    10.0708	     7.3013	     6.5460	     2.9373	    13.3438	     8.0566	
     8.7280	     7.8888	     3.9444	    10.0708	     9.2316	     6.9656	     5.5389	     2.0981	    12.1689	     6.7978	
     8.4763	     7.3853	     3.2730	     9.7351	     8.3084	     6.5460	     4.5319	     1.2589	    11.0779	     5.6229	
     8.2245	     6.8817	     2.6016	     9.3994	     7.4692	     6.0425	     3.7766	     0.6714	    10.2386	     4.8676	
     8.1406	     6.5460	     2.2659	     9.0637	     6.9656	     5.7907	     3.3569	     0.3357	     9.8190	     4.4479	
     8.1406	     6.4621	     2.0981	     8.8959	     6.7978	     5.7907	     3.4409	     0.5035	     9.9030	     4.6158	
     8.4763	     6.5460	     2.2659	     8.8959	     6.9656	     6.1264	     3.9444	     1.0071	    10.3226	     5.2032	
     8.9798	     6.9656	     2.7695	     9.1476	     7.5531	     6.6299	     4.8676	     1.8463	    11.0779	     6.0425	
     9.5673	     7.5531	     3.4409	     9.4833	     8.3084	     7.2174	     6.1264	     2.8534	    12.0010	     7.1335	
    10.2386	     8.2245	     4.2801	     9.9030	     9.3155	     7.9727	     7.4692	     4.0283	    13.0081	     8.3084	
    10.8261	     8.9798	     5.0354	    10.3226	    10.3226	     8.6441	     8.8120	     5.0354	    14.0152	     9.3155	
    11.3297	     9.5673	     5.7907	    10.7422	    11.2457	     9.3155	    10.0708	     5.9586	    14.7705	    10.1547	
    11.5814	    10.0708	     6.3782	    11.1618	    12.0010	     9.9030	    10.9940	     6.6299	    15.3580	    10.8261	
    11.6653	    10.4065	     6.7978	    11.4975	    12.5885	    10.3226	    11.6653	     6.9656	    15.6937	    11.0779	
    11.5814	    10.5743	     6.9656	    11.8332	    12.9242	    10.4904	    12.0850	     6.9656	    15.7776	    11.1618	
    11.3297	    10.6583	     7.0496	    12.1689	    13.0081	    10.5743	    12.2528	     6.6299	    15.5258	    10.9100	
    10.9940	    10.4904	     6.9656	    12.5046	    12.9242	    10.4904	    12.0850	     6.1264	    15.1901	    10.4065	
    10.5743	    10.1547	     6.6299	    12.7563	    12.6724	    10.2386	    11.7493	     5.5389	    14.6027	     9.8190	
     9.9030	     9.4833	     6.0425	    13.0081	    12.2528	     9.8190	    11.1618	     4.7836	    13.9313	     9.0637	
     8.9798	     8.4763	     5.2032	    13.0920	    11.5814	     9.3994	    10.4065	     4.0283	    13.2599	     8.2245	
     7.8888	     7.1335	     4.1122	    13.0081	    10.7422	     8.8959	     9.3994	     3.2730	    12.5046	     7.3853	
     6.5460	     5.5389	     2.7695	    12.7563	     9.9030	     8.3923	     8.3923	     2.5177	    11.8332	     6.5460	
     5.0354	     3.7766	     1.4267	    12.2528	     8.8959	     7.7209	     7.3853	     1.7624	    11.0779	     5.7068	
     3.4409	     1.9302	     0.0000	    11.5814	     7.9727	     7.0496	     6.3782	     1.0071	    10.4065	     4.9515	
     1.6785	     0.0839	    -1.4267	    10.7422	     7.0496	     6.2103	     5.4550	     0.2518	     9.7351	     4.2801	
     0.0000	    -1.6785	    -2.7695	     9.7351	     6.1264	     5.3711	     4.6158	    -0.5035	     9.1476	     3.7766	
    -1.6785	    -3.2730	    -3.8605	     8.6441	     5.3711	     4.4479	     4.0283	    -1.1749	     8.6441	     3.3569	
    -3.2730	    -4.6158	    -4.7836	     7.6370	     4.8676	     3.6087	     3.6926	    -1.6785	     8.2245	     3.1052	
    -4.5319	    -5.6229	    -5.4550	     6.6299	     4.5319	     2.9373	     3.6087	    -2.0142	     8.0566	     3.0212	
    -5.3711	    -6.1264	    -5.6229	     5.7907	     4.5319	     2.3499	     3.8605	    -2.0981	     8.1406	     3.2730	
    -5.9586	    -6.2943	    -5.5389	     5.1193	     4.8676	     2.0142	     4.4479	    -1.8463	     8.5602	     3.7766	
    -6.0425	    -5.9586	    -5.0354	     4.6158	     5.3711	     1.8463	     5.2032	    -1.4267	     9.1476	     4.5319	
    -5.7068	    -5.2872	    -4.2801	     4.3640	     6.1264	     1.8463	     6.0425	    -0.7553	     9.9869	     5.5389	
    -5.1193	    -4.3640	    -3.3569	     4.1122	     7.0496	     2.0142	     7.0496	     0.0839	    10.9100	     6.6299	
    -4.1962	    -3.1891	    -2.2659	     3.8605	     8.0566	     2.1820	     7.9727	     0.8392	    11.7493	     7.6370	
    -3.1891	    -1.9302	    -1.0910	     3.4409	     9.1476	     2.2659	     8.8959	     1.5106	    12.4207	     8.5602	
    -2.0981	    -0.6714	    -0.0839	     3.0212	    10.0708	     2.2659	     9.6512	     2.0142	    12.8403	     9.1476	
    -1.0910	     0.5035	     0.9232	     2.4338	    10.9940	     2.1820	    10.2386	     2.2659	    13.0920	     9.4833	
     0.0000	     1.5945	     1.7624	     1.8463	    11.6653	     2.0142	    10.5743	     2.4338	    13.1760	     9.5673	
     0.9232	     2.5177	     2.4338	     1.2589	    12.2528	     1.8463	    10.7422	     2.3499	    13.0081	     9.3155	
     1.7624	     3.1891	     3.0212	     0.8392	    12.5885	     1.5106	    10.7422	     2.0981	    12.7563	     8.8120	
     2.4338	     3.7766	     3.3569	     0.3357	    12.6724	     1.1749	    10.5743	     1.6785	    12.3367	     8.1406	
     2.9373	     4.1122	     3.5248	    -0.0839	    12.6724	     0.7553	    10.1547	     1.0910	    11.7493	     7.2174	
     3.3569	     4.2801	     3.6087	    -0.4196	    12.4207	     0.3357	     9.6512	     0.5035	    11.1618	     6.2943	
     3.6926	     4.3640	     3.5248	    -0.7553	    12.0850	     0.0000	     9.0637	    -0.0839	    10.6583	     5.4550	
     3.9444	     4.4479	     3.4409	    -0.9232	    11.7493	    -0.2518	     8.5602	    -0.5875	    10.3226	     4.7836	
     4.1962	     4.6158	     3.4409	    -0.9232	    11.4136	    -0.3357	     8.1406	    -0.8392	    10.0708	     4.3640	
     4.6158	     4.9515	     3.6087	    -0.5035	    11.3297	    -0.1678	     7.9727	    -0.8392	    10.1547	     4.3640	
     5.1193	     5.5389	     3.9444	     0.0839	    11.4975	     0.3357	     8.0566	    -0.5875	    10.4065	     4.6158	
     5.8746	     6.2943	     4.5319	     1.0071	    11.8332	     1.0910	     8.3923	     0.0000	    10.7422	     5.1193	
     6.7139	     7.2174	     5.2872	     2.0981	    12.3367	     2.0142	     8.8959	     0.5875	    11.0779	     5.7907	
     7.6370	     8.1406	     6.0425	     3.1891	    12.8403	     2.9373	     9.4833	     1.3428	    11.3297	     6.3782	
     8.5602	     9.1476	     6.7978	     4.2801	    13.4277	     3.8605	    10.1547	     2.0142	    11.4975	     6.9656	
     9.3994	     9.9869	     7.5531	     5.2032	    13.9313	     4.6997	    10.7422	     2.6016	    11.5814	     7.3013	
    10.0708	    10.7422	     8.1406	     6.0425	    14.2670	     5.4550	    11.0779	     3.0212	    11.4975	     7.4692	
    10.6583	    11.2457	     8.5602	     6.6299	    14.4348	     5.9586	    11.2457	     3.2730	    11.3297	     7.3853	
    10.9940	    11.4136	     8.8120	     7.0496	    14.4348	     6.2103	    11.0779	     3.3569	    10.9940	     6.9656	
    10.9940	    11.3297	     8.8120	     7.2174	    14.1830	     6.0425	    10.6583	     3.1052	    10.4904	     6.2103	
    10.8261	    10.9100	     8.5602	     7.0496	    13.6795	     5.6229	     9.9869	     2.5177	     9.6512	     5.0354	
    10.3226	    10.1547	     8.0566	     6.7978	    13.0920	     4.7836	     9.1476	     1.5945	     8.5602	     3.5248	
     9.6512	     9.2316	     7.3853	     6.2943	    12.3367	     3.6087	     8.2245	     0.4196	     7.3853	     1.9302	
     8.7280	     8.1406	     6.5460	     5.5389	    11.4136	     2.1820	     7.3013	    -0.9232	     6.0425	     0.3357	
     7.7209	     6.9656	     5.7068	     4.6997	    10.5743	     0.7553	     6.3782	    -2.2659	     4.7836	    -1.0910	
     6.5460	     5.7068	     4.6997	     3.6926	     9.7351	    -0.7553	     5.5389	    -3.5248	     3.6087	    -2.1820	
     5.3711	     4.5319	     3.7766	     2.5177	     8.8959	    -2.0981	     4.7836	    -4.6158	     2.7695	    -2.8534	
     4.1962	     3.3569	     2.8534	     1.2589	     8.2245	    -3.3569	     4.2801	    -5.4550	     2.1820	    -3.0212	
     3.0212	     2.3499	     2.0142	    -0.1678	     7.7209	    -4.3640	     3.9444	    -6.0425	     1.9302	    -2.7695	
     1.9302	     1.4267	     1.3428	    -1.6785	     7.3013	    -5.2872	     3.8605	    -6.3782	     2.0142	    -2.1820	
     0.9232	     0.5875	     0.6714	    -3.2730	     7.0496	    -6.1264	     3.9444	    -6.5460	     2.2659	    -1.3428	
    -0.0839	    -0.1678	     0.0000	    -4.8676	     6.8817	    -6.8817	     4.1962	    -6.6299	     2.7695	    -0.2518	
    -1.0071	    -0.8392	    -0.5875	    -6.4621	     6.7978	    -7.5531	     4.5319	    -6.7139	     3.4409	     0.8392	
    -1.9302	    -1.5106	    -1.0910	    -7.7209	     6.7978	    -7.9727	     4.8676	    -6.6299	     4.1122	     1.9302	
    -2.6855	    -2.1820	    -1.5945	    -8.7280	     6.8817	    -8.3084	     5.2032	    -6.5460	     4.8676	     3.0212	
    -3.3569	    -2.6016	    -2.0142	    -9.3155	     6.9656	    -8.3923	     5.5389	    -6.2943	     5.6229	     4.0283	
    -3.7766	    -2.9373	    -2.3499	    -9.5673	     7.1335	    -8.3084	     5.9586	    -6.0425	     6.2943	     4.8676	
    -4.1122	    -3.1052	    -2.5177	    -9.5673	     7.3013	    -8.0566	     6.2943	    -5.6229	     6.8817	     5.5389	
    -4.2801	    -3.2730	    -2.7695	    -9.4833	     7.4692	    -7.8049	     6.5460	    -5.2872	     7.3013	     5.9586	
    -4.4479	    -3.3569	    -2.9373	    -9.3155	     7.5531	    -7.6370	     6.7139	    -4.9515	     7.5531	     6.1264	
    -4.5319	    -3.4409	    -3.1052	    -9.2316	     7.4692	    -7.5531	     6.7139	    -4.6997	     7.6370	     6.0425	
    -4.6997	    -3.5248	    -3.2730	    -9.2316	     7.3853	    -7.4692	     6.5460	    -4.4479	     7.4692	     5.7068	
    -4.8676	    -3.6926	    -3.4409	    -9.1476	     7.2174	    -7.3853	     6.3782	    -4.2801	     7.3013	     5.2872	
    -4.9515	    -3.6926	    -3.5248	    -8.9798	     7.1335	    -7.2174	     6.2103	    -4.0283	     7.1335	     4.9515	
    -4.8676	    -3.5248	    -3.3569	    -8.5602	     7.1335	    -6.7139	     6.2943	    -3.4409	     7.1335	     4.8676	
    -4.5319	    -3.1052	    -2.8534	    -7.8888	     7.4692	    -5.9586	     6.5460	    -2.6855	     7.5531	     5.2032	
    -3.8605	    -2.2659	    -1.9302	    -6.7978	     8.2245	    -4.6997	     7.2174	    -1.4267	     8.3923	     5.9586	
    -2.7695	    -1.0910	    -0.5875	    -5.2872	     9.3155	    -3.1052	     8.2245	     0.2518	     9.7351	     7.3013	
    -1.2589	     0.5035	     1.1749	    -3.3569	    10.9100	    -0.9232	     9.7351	     2.2659	    11.5814	     9.0637	
     0.5035	     2.4338	     3.2730	    -0.9232	    12.8403	     1.5106	    11.4975	     4.6997	    13.7634	    11.2457	
     2.6016	     4.6997	     5.7068	     1.6785	    15.1062	     4.3640	    13.5956	     7.3853	    16.1972	    13.7634	
     4.8676	     6.9656	     8.2245	     4.5319	    17.4561	     7.3013	    15.6937	    10.1547	    18.7988	    16.4490	
     7.1335	     9.3155	    10.7422	     7.4692	    19.8059	    10.2386	    17.8757	    13.0081	    21.4844	    19.1345	
     9.3994	    11.5814	    13.2599	    10.3226	    21.9879	    13.1760	    19.8059	    15.6937	    24.0860	    21.6522	
    11.5814	    13.6795	    15.4419	    13.1760	    23.9182	    16.0294	    21.5683	    18.1274	    26.4359	    23.9182	
    13.7634	    15.5258	    17.5400	    15.8615	    25.5966	    18.5471	    22.9950	    20.3094	    28.3661	    25.6805	
    15.6937	    17.2043	    19.3024	    18.3792	    26.9394	    20.8969	    24.0021	    22.1558	    29.9606	    26.9394	
    17.6239	    18.7149	    20.8130	    20.7291	    28.0304	    22.9111	    24.7574	    23.6664	    31.1356	    27.6947	
    19.3024	    19.9738	    21.9879	    22.8271	    28.7018	    24.5056	    25.0092	    24.5895	    31.8069	    27.8625	
    20.7291	    20.9808	    22.8271	    24.5056	    29.0375	    25.5966	    24.9252	    25.1770	    31.8909	    27.4429	
    21.8201	    21.7361	    23.3307	    25.8484	    28.8696	    26.1841	    24.3378	    25.1770	    31.5552	    26.5198	
    22.5754	    22.1558	    23.3307	    26.6876	    28.4500	    26.1841	    23.4146	    24.6735	    30.7159	    25.1770	
    23.0789	    22.2397	    23.0789	    27.0233	    27.6947	    25.7645	    22.2397	    23.7503	    29.5410	    23.5825	
    23.2468	    22.1558	    22.4915	    27.0233	    26.6876	    24.9252	    20.8969	    22.6593	    28.1982	    21.9040	
    23.2468	    21.9040	    21.8201	    26.7715	    25.5966	    23.9182	    19.4702	    21.3165	    26.8555	    20.2255	
    23.0789	    21.5683	    20.9808	    26.2680	    24.4217	    22.8271	    18.0435	    20.0577	    25.5127	    18.7988	
    22.9111	    21.1487	    20.2255	    25.6805	    23.3307	    21.9040	    16.7847	    18.9667	    24.2538	    17.5400	
    22.7432	    20.8130	    19.3863	    25.2609	    22.3236	    21.2326	    15.6097	    17.9596	    23.2468	    16.5329	
    22.6593	    20.4773	    18.6310	    24.9252	    21.4005	    20.7291	    14.6866	    17.2882	    22.4915	    15.8615	
    22.6593	    20.2255	    17.9596	    24.7574	    20.5612	    20.4773	    14.0152	    16.7007	    21.9879	    15.4419	
    22.7432	    19.9738	    17.4561	    24.8413	    19.9738	    20.3094	    13.5956	    16.3651	    21.6522	    15.3580	
    22.8271	    19.8059	    16.9525	    24.9252	    19.3863	    20.3094	    13.3438	    16.1972	    21.4844	    15.4419	
    22.9950	    19.7220	    16.4490	    25.0092	    18.9667	    20.3934	    13.1760	    16.1972	    21.4844	    15.6937	
    23.0789	    19.5541	    15.9454	    25.0092	    18.4631	    20.3094	    13.0920	    16.1133	    21.4844	    16.0294	
    23.1628	    19.3863	    15.3580	    24.7574	    17.9596	    20.1416	    13.0081	    16.0294	    21.5683	    16.4490	
    22.9950	    19.0506	    14.6866	    24.3378	    17.3721	    19.7220	    12.7563	    15.7776	    21.4844	    16.7847	
    22.5754	    18.6310	    13.8474	    23.5825	    16.6168	    19.1345	    12.4207	    15.3580	    21.2326	    16.8686	
    21.9879	    17.9596	    12.8403	    22.6593	    15.6937	    18.3792	    11.8332	    14.7705	    20.8130	    16.7847	
    21.0648	    17.2043	    11.7493	    21.4844	    14.6866	    17.3721	    10.9940	    13.9313	    20.2255	    16.5329	
    19.9738	    16.1972	    10.4904	    20.2255	    13.5117	    16.2811	     9.9869	    12.8403	    19.3863	    15.9454	
    18.7149	    15.1062	     9.1476	    18.7988	    12.2528	    15.0223	     8.8959	    11.6653	    18.4631	    15.1901	
    17.2882	    13.8474	     7.8049	    17.2882	    10.9940	    13.6795	     7.6370	    10.3226	    17.2882	    14.2670	
    15.7776	    12.5885	     6.3782	    15.7776	     9.7351	    12.2528	     6.3782	     8.8120	    16.0294	    13.1760	
    14.2670	    11.2457	     4.9515	    14.1830	     8.5602	    10.8261	     5.2032	     7.3013	    14.6866	    11.9171	
    12.8403	     9.9030	     3.6926	    12.5046	     7.4692	     9.3155	     4.1122	     5.7907	    13.3438	    10.7422	
    11.4136	     8.5602	     2.5177	    10.8261	     6.5460	     7.8049	     3.1891	     4.2801	    12.0850	     9.6512	
    10.1547	     7.3013	     1.4267	     9.1476	     5.7907	     6.2103	     2.6016	     2.8534	    10.8261	     8.6441	
     9.1476	     6.1264	     0.6714	     7.5531	     5.2872	     4.6158	     2.2659	     1.5106	     9.8190	     7.8049	
     8.3923	     5.1193	     0.0839	     5.9586	     5.1193	     3.0212	     2.3499	     0.4196	     8.9798	     7.3013	
     7.9727	     4.3640	    -0.1678	     4.6158	     5.2032	     1.5106	     2.8534	    -0.5875	     8.3923	     7.0496	
     7.8888	     3.9444	    -0.1678	     3.3569	     5.5389	     0.1678	     3.6926	    -1.2589	     8.0566	     7.1335	
     7.9727	     3.7766	     0.0839	     2.2659	     6.1264	    -1.0071	     4.7836	    -1.7624	     7.9727	     7.4692	
     8.2245	     3.7766	     0.5035	     1.3428	     6.7139	    -2.0142	     6.0425	    -2.0142	     8.0566	     7.9727	
     8.5602	     3.7766	     0.8392	     0.5035	     7.3853	    -2.7695	     7.2174	    -2.2659	     8.3084	     8.4763	
     8.7280	     3.8605	     1.1749	    -0.2518	     7.8888	    -3.4409	     8.3084	    -2.4338	     8.4763	     8.8959	
     8.8120	     3.7766	     1.3428	    -1.0071	     8.1406	    -4.1122	     9.0637	    -2.7695	     8.5602	     9.1476	
     8.6441	     3.6087	     1.1749	    -1.7624	     8.1406	    -4.7836	     9.4833	    -3.2730	     8.4763	     9.1476	
     8.3084	     3.1891	     0.7553	    -2.4338	     7.8049	    -5.3711	     9.4833	    -3.8605	     8.2245	     8.8959	
     7.8049	     2.6016	     0.0839	    -3.1891	     7.1335	    -6.0425	     9.0637	    -4.6997	     7.8049	     8.3084	
     7.0496	     1.8463	    -0.9232	    -3.7766	     6.2103	    -6.7978	     8.2245	    -5.5389	     7.1335	     7.5531	
     6.0425	     0.8392	    -2.0981	    -4.3640	     5.1193	    -7.4692	     7.1335	    -6.4621	     6.3782	     6.5460	
     4.9515	    -0.3357	    -3.3569	    -4.8676	     3.8605	    -8.0566	     5.8746	    -7.3853	     5.5389	     5.4550	
     3.6926	    -1.5945	    -4.6997	    -5.1193	     2.6855	    -8.4763	     4.5319	    -8.2245	     4.6997	     4.2801	
     2.5177	    -2.7695	    -5.9586	    -5.2032	     1.5945	    -8.8120	     3.2730	    -8.9798	     3.8605	     3.1891	
     1.2589	    -3.9444	    -7.1335	    -5.1193	     0.5875	    -8.9798	     2.0142	    -9.4833	     3.1891	     2.1820	
     0.1678	    -5.0354	    -8.0566	    -4.9515	    -0.1678	    -8.9798	     1.0910	    -9.7351	     2.6855	     1.2589	
    -0.8392	    -6.0425	    -8.8120	    -4.6997	    -0.6714	    -8.9798	     0.3357	    -9.8190	     2.2659	     0.5035	
    -1.7624	    -6.8817	    -9.3994	    -4.5319	    -1.0071	    -8.8120	    -0.0839	    -9.7351	     2.0142	    -0.0839	
    -2.6016	    -7.6370	    -9.8190	    -4.3640	    -1.1749	    -8.7280	    -0.3357	    -9.5673	     1.9302	    -0.3357	
    -3.4409	    -8.3923	   -10.0708	    -4.5319	    -1.1749	    -8.7280	    -0.4196	    -9.3155	     2.0142	    -0.4196	
    -4.1122	    -8.9798	   -10.2386	    -4.8676	    -1.1749	    -8.9798	    -0.3357	    -9.0637	     2.0981	    -0.2518	
    -4.7836	    -9.5673	   -10.4065	    -5.5389	    -1.0910	    -9.3155	    -0.2518	    -8.9798	     2.2659	     0.0000	
    -5.3711	   -10.0708	   -10.4904	    -6.2943	    -1.0071	    -9.7351	    -0.2518	    -8.8959	     2.3499	     0.4196	
    -5.7907	   -10.4065	   -10.4904	    -7.1335	    -0.9232	   -10.1547	    -0.1678	    -8.9798	     2.5177	     0.8392	
    -6.0425	   -10.4904	   -10.4065	    -7.8888	    -0.7553	   -10.4904	    -0.1678	    -8.9798	     2.6855	     1.1749	
    -6.0425	   -10.3226	   -10.2386	    -8.3923	    -0.5035	   -10.7422	    -0.1678	    -9.0637	     2.7695	     1.5106	
    -5.8746	    -9.9869	   -10.0708	    -8.8120	    -0.2518	   -10.7422	    -0.2518	    -9.2316	     2.8534	     1.5945	
    -5.5389	    -9.3994	    -9.8190	    -8.8959	     0.0000	   -10.7422	    -0.3357	    -9.3155	     2.8534	     1.5106	
    -5.1193	    -8.8959	    -9.5673	    -8.8959	     0.2518	   -10.6583	    -0.5035	    -9.4833	     2.6855	     1.1749	
    -4.7836	    -8.4763	    -9.3155	    -8.7280	     0.3357	   -10.4904	    -0.7553	    -9.6512	     2.4338	     0.5875	
    -4.5319	    -8.1406	    -9.2316	    -8.4763	     0.3357	   -10.3226	    -1.0071	    -9.9030	     2.0142	    -0.0839	
    -4.1962	    -7.9727	    -9.0637	    -8.0566	     0.2518	   -10.0708	    -1.2589	   -10.0708	     1.5945	    -0.9232	
    -3.9444	    -7.8049	    -8.9798	    -7.4692	     0.1678	    -9.6512	    -1.5106	   -10.1547	     1.1749	    -1.6785	
    -3.5248	    -7.5531	    -8.7280	    -6.7139	     0.1678	    -9.0637	    -1.6785	    -9.9869	     0.9232	    -2.1820	
    -3.0212	    -7.1335	    -8.3084	    -5.7068	     0.3357	    -8.3084	    -1.7624	    -9.7351	     0.8392	    -2.5177	
    -2.4338	    -6.5460	    -7.6370	    -4.4479	     0.7553	    -7.3853	    -1.5945	    -9.1476	     1.0910	    -2.5177	
    -1.5945	    -5.7068	    -6.7139	    -3.0212	     1.3428	    -6.2943	    -1.2589	    -8.4763	     1.5945	    -2.1820	
    -0.5875	    -4.6158	    -5.5389	    -1.6785	     2.2659	    -5.2872	    -0.6714	    -7.6370	     2.4338	    -1.5945	
     0.5035	    -3.2730	    -4.0283	    -0.3357	     3.4409	    -4.2801	     0.2518	    -6.7139	     3.4409	    -0.6714	
     1.6785	    -1.8463	    -2.3499	     0.8392	     4.8676	    -3.3569	     1.3428	    -5.7068	     4.6158	     0.4196	
     3.0212	    -0.3357	    -0.5035	     1.7624	     6.4621	    -2.6016	     2.7695	    -4.6997	     5.8746	     1.6785	
     4.2801	     1.2589	     1.4267	     2.4338	     8.0566	    -1.8463	     4.2801	    -3.6087	     7.2174	     2.9373	
     5.6229	     2.7695	     3.3569	     3.0212	     9.7351	    -1.0910	     5.7907	    -2.5177	     8.4763	     4.1962	
     6.8817	     4.2801	     5.1193	     3.6087	    11.4136	    -0.1678	     7.3853	    -1.4267	     9.6512	     5.4550	
     8.2245	     5.7068	     6.8817	     4.2801	    12.9242	     0.8392	     8.8959	    -0.2518	    10.7422	     6.6299	
     9.4833	     7.1335	     8.3923	     5.2032	    14.2670	     2.0981	    10.2386	     1.0071	    11.8332	     7.8049	
    10.7422	     8.5602	     9.8190	     6.3782	    15.3580	     3.6087	    11.3297	     2.4338	    12.8403	     8.9798	
    12.0010	     9.9869	    11.0779	     7.8049	    16.1972	     5.2872	    12.0850	     3.8605	    14.0152	    10.0708	
    13.1760	    11.1618	    12.0850	     9.3155	    16.7007	     7.0496	    12.4207	     5.3711	    15.1062	    11.0779	
    14.0991	    12.0850	    12.6724	    10.8261	    16.8686	     8.7280	    12.2528	     6.7978	    16.1133	    12.0010	
    14.8544	    12.7563	    12.9242	    12.0850	    16.5329	    10.3226	    11.5814	     8.0566	    17.0364	    12.5885	
    15.3580	    13.0920	    12.9242	    13.1760	    15.9454	    11.6653	    10.6583	     9.0637	    17.7078	    13.0081	
    15.6097	    13.2599	    12.6724	    14.0152	    15.1901	    12.8403	     9.4833	     9.9869	    18.2114	    13.0920	
    15.6937	    13.2599	    12.2528	    14.6027	    14.3509	    13.7634	     8.3084	    10.6583	    18.6310	    12.9242	
    15.6097	    13.1760	    11.7493	    15.0223	    13.5117	    14.5187	     7.2174	    11.3297	    18.8828	    12.6724	
    15.4419	    13.0081	    11.1618	    15.3580	    12.8403	    15.1062	     6.2943	    11.8332	    19.1345	    12.3367	
    15.1062	    12.7563	    10.6583	    15.5258	    12.2528	    15.6097	     5.5389	    12.3367	    19.3863	    12.0850	
    14.6866	    12.4207	    10.0708	    15.6937	    11.7493	    15.9454	     4.9515	    12.8403	    19.6381	    11.9171	
    14.1830	    12.0850	     9.5673	    15.8615	    11.4136	    16.3651	     4.6158	    13.4277	    20.0577	    12.0010	
    13.8474	    11.8332	     9.2316	    16.1133	    11.2457	    16.7847	     4.6158	    14.0991	    20.7291	    12.4207	
    13.5956	    11.8332	     9.1476	    16.6168	    11.3297	    17.4561	     4.8676	    15.0223	    21.6522	    13.1760	
    13.5956	    12.0010	     9.2316	    17.2882	    11.6653	    18.3792	     5.3711	    16.1133	    22.8271	    14.3509	
    14.0152	    12.4207	     9.6512	    18.2953	    12.2528	    19.5541	     6.1264	    17.4561	    24.1699	    15.7776	
    14.6866	    13.0920	    10.3226	    19.4702	    13.0081	    20.9808	     7.1335	    18.9667	    25.7645	    17.3721	
    15.6097	    14.0152	    11.0779	    20.8130	    13.7634	    22.4075	     8.0566	    20.4773	    27.2751	    19.0506	
    16.7007	    15.0223	    12.0010	    22.3236	    14.6866	    24.0021	     8.9798	    22.0718	    28.8696	    20.6451	
    17.9596	    16.1133	    12.8403	    23.8342	    15.4419	    25.4288	     9.7351	    23.4985	    30.2124	    22.0718	
    19.1345	    17.2043	    13.6795	    25.2609	    16.0294	    26.7715	    10.2386	    24.7574	    31.4713	    23.1628	
    20.3094	    18.1274	    14.3509	    26.6876	    16.4490	    28.0304	    10.4065	    25.8484	    32.4783	    24.0021	
    21.4005	    18.9667	    14.8544	    27.9465	    16.7007	    29.0375	    10.4065	    26.6876	    33.2336	    24.4217	
    22.3236	    19.7220	    15.1901	    29.1214	    16.7007	    29.8767	    10.1547	    27.2751	    33.6533	    24.4217	
    23.1628	    20.2255	    15.2740	    30.0446	    16.4490	    30.4642	     9.6512	    27.6108	    33.8211	    24.0860	
    23.6664	    20.4773	    15.1901	    30.6320	    16.0294	    30.6320	     8.9798	    27.6947	    33.5693	    23.3307	
    23.8342	    20.4773	    14.7705	    30.7999	    15.4419	    30.4642	     8.2245	    27.3590	    32.9819	    22.3236	
    23.5825	    19.9738	    14.0991	    30.5481	    14.6027	    29.7928	     7.3013	    26.6876	    32.0587	    20.9808	
    22.8271	    18.9667	    13.0081	    29.7928	    13.4277	    28.7018	     6.2103	    25.5966	    30.7159	    19.4702	
    21.5683	    17.5400	    11.6653	    28.4500	    12.0850	    27.0233	     5.0354	    24.0860	    28.9536	    17.7917	
    19.9738	    15.6097	     9.9869	    26.6037	    10.6583	    25.0092	     3.7766	    22.2397	    26.9394	    16.1133	
    17.9596	    13.4277	     8.2245	    24.4217	     9.1476	    22.6593	     2.6016	    20.2255	    24.8413	    14.5187	
    15.8615	    11.2457	     6.4621	    22.0718	     7.6370	    20.1416	     1.5945	    17.9596	    22.5754	    13.0081	
    13.8474	     9.0637	     4.6997	    19.6381	     6.3782	    17.6239	     0.7553	    15.7776	    20.5612	    11.8332	
    11.9171	     7.0496	     3.1891	    17.2882	     5.2872	    15.2740	     0.0839	    13.7634	    18.7149	    10.8261	
    10.2386	     5.2872	     1.8463	    15.1062	     4.3640	    13.1760	    -0.4196	    11.9171	    17.2043	    10.1547	
     8.8120	     3.7766	     0.6714	    13.3438	     3.6926	    11.4136	    -0.7553	    10.3226	    16.1133	     9.7351	
     7.7209	     2.5177	    -0.3357	    11.9171	     3.1052	     9.9869	    -1.0071	     8.9798	    15.3580	     9.4833	
     6.7139	     1.4267	    -1.1749	    10.7422	     2.6016	     8.8120	    -1.3428	     7.7209	    14.7705	     9.2316	
     5.8746	     0.4196	    -2.0142	     9.7351	     2.0142	     7.8049	    -1.7624	     6.4621	    14.1830	     8.8959	
     5.0354	    -0.6714	    -2.9373	     8.8120	     1.3428	     6.8817	    -2.3499	     5.1193	    13.5117	     8.3923	
     4.1122	    -1.6785	    -3.9444	     7.9727	     0.5035	     5.7907	    -3.1052	     3.6926	    12.5885	     7.5531	
     3.1891	    -2.7695	    -4.9515	     7.0496	    -0.3357	     4.7836	    -4.1122	     2.0981	    11.4975	     6.3782	
     2.3499	    -3.6926	    -5.7907	     6.2943	    -1.2589	     3.7766	    -5.0354	     0.5875	    10.2386	     5.1193	
     1.8463	    -4.3640	    -6.5460	     5.7907	    -1.9302	     2.9373	    -5.8746	    -0.6714	     9.0637	     3.7766	
     1.5945	    -4.6997	    -6.8817	     5.6229	    -2.2659	     2.4338	    -6.4621	    -1.6785	     8.1406	     2.6855	
     1.7624	    -4.5319	    -6.7978	     5.8746	    -2.2659	     2.2659	    -6.7139	    -2.1820	     7.5531	     1.8463	
     2.3499	    -4.0283	    -6.3782	     6.5460	    -1.9302	     2.5177	    -6.6299	    -2.3499	     7.3013	     1.4267	
     3.1891	    -3.2730	    -5.7907	     7.3853	    -1.2589	     2.8534	    -6.1264	    -2.0981	     7.3013	     1.3428	
     4.1122	    -2.3499	    -5.0354	     8.3084	    -0.5035	     3.3569	    -5.4550	    -1.6785	     7.6370	     1.5106	
     4.9515	    -1.5106	    -4.3640	     9.0637	     0.3357	     3.6926	    -4.6158	    -1.2589	     7.9727	     1.9302	
     5.6229	    -0.7553	    -3.7766	     9.5673	     1.0910	     3.9444	    -3.7766	    -1.0071	     8.3084	     2.3499	
     6.0425	    -0.2518	    -3.3569	     9.7351	     1.6785	     3.8605	    -2.9373	    -0.8392	     8.4763	     2.7695	
     6.2943	     0.1678	    -3.0212	     9.4833	     2.2659	     3.5248	    -2.0142	    -1.0071	     8.4763	     3.1052	
     6.3782	     0.4196	    -2.7695	     8.8120	     2.7695	     2.9373	    -1.1749	    -1.3428	     8.3923	     3.2730	
     6.2943	     0.5035	    -2.6016	     7.8888	     3.2730	     2.1820	    -0.3357	    -1.8463	     8.0566	     3.3569	
     6.2103	     0.5875	    -2.4338	     6.7978	     3.6087	     1.3428	     0.4196	    -2.5177	     7.5531	     3.1891	
     6.0425	     0.6714	    -2.2659	     5.5389	     3.9444	     0.4196	     1.0071	    -3.2730	     6.9656	     2.7695	
     5.9586	     0.6714	    -2.1820	     4.2801	     4.1962	    -0.5875	     1.5106	    -4.1122	     6.2943	     2.1820	
     5.8746	     0.7553	    -2.0981	     3.0212	     4.3640	    -1.5106	     1.7624	    -5.0354	     5.4550	     1.3428	
     5.7068	     0.6714	    -2.0981	     1.7624	     4.3640	    -2.5177	     1.8463	    -6.0425	     4.4479	     0.3357	
     5.5389	     0.5875	    -2.1820	     0.6714	     4.1962	    -3.6087	     1.6785	    -7.1335	     3.2730	    -0.9232	
     5.2032	     0.4196	    -2.4338	    -0.4196	     3.7766	    -4.7836	     1.2589	    -8.3923	     1.9302	    -2.3499	
     4.8676	     0.0839	    -2.8534	    -1.5106	     3.2730	    -6.1264	     0.6714	    -9.7351	     0.3357	    -3.9444	
     4.4479	    -0.3357	    -3.4409	    -2.5177	     2.5177	    -7.6370	    -0.1678	   -11.2457	    -1.3428	    -5.7068	
     3.8605	    -0.9232	    -4.1962	    -3.6087	     1.5945	    -9.2316	    -1.2589	   -12.8403	    -3.1891	    -7.5531	
     3.2730	    -1.5106	    -5.0354	    -4.6997	     0.5875	   -10.9100	    -2.4338	   -14.5187	    -4.9515	    -9.3155	
     2.6016	    -2.1820	    -5.9586	    -5.6229	    -0.4196	   -12.5885	    -3.6087	   -16.0294	    -6.6299	   -10.9940	
     2.0981	    -2.7695	    -6.8817	    -6.4621	    -1.4267	   -13.9313	    -4.7836	   -17.3721	    -8.0566	   -12.5885	
     1.6785	    -3.1891	    -7.5531	    -7.0496	    -2.1820	   -15.0223	    -5.6229	   -18.3792	    -9.0637	   -13.8474	
     1.5945	    -3.2730	    -7.9727	    -7.3853	    -2.6855	   -15.6937	    -6.2103	   -18.9667	    -9.6512	   -14.7705	
     1.8463	    -3.1052	    -8.0566	    -7.4692	    -2.7695	   -15.9454	    -6.4621	   -19.0506	    -9.8190	   -15.1062	
     2.5177	    -2.5177	    -7.7209	    -7.3013	    -2.5177	   -15.6937	    -6.2103	   -18.6310	    -9.3994	   -14.8544	
     3.4409	    -1.6785	    -7.0496	    -6.7978	    -1.8463	   -15.1901	    -5.6229	   -17.7917	    -8.4763	   -14.0152	
     4.6997	    -0.5875	    -6.0425	    -6.2103	    -0.9232	   -14.3509	    -4.6997	   -16.6168	    -7.2174	   -12.6724	
     6.1264	     0.6714	    -4.9515	    -5.5389	     0.1678	   -13.4277	    -3.6926	   -15.1901	    -5.6229	   -10.9100	
     7.6370	     2.0142	    -3.6926	    -4.7836	     1.2589	   -12.3367	    -2.5177	   -13.7634	    -3.9444	    -9.0637	
     9.2316	     3.1891	    -2.4338	    -4.1122	     2.3499	   -11.4136	    -1.5106	   -12.3367	    -2.3499	    -7.2174	
    10.6583	     4.3640	    -1.3428	    -3.6087	     3.3569	   -10.4904	    -0.5875	   -10.9940	    -0.8392	    -5.5389	
    12.0010	     5.2872	    -0.4196	    -3.1052	     4.1122	    -9.8190	     0.0000	    -9.9869	     0.3357	    -4.1962	
    13.0081	     5.9586	     0.2518	    -2.7695	     4.6158	    -9.3155	     0.3357	    -9.2316	     1.2589	    -3.3569	
    13.7634	     6.3782	     0.6714	    -2.6016	     4.7836	    -8.9798	     0.3357	    -8.8959	     1.7624	    -2.9373	
    14.1830	     6.6299	     0.7553	    -2.5177	     4.6997	    -8.8959	    -0.0839	    -8.7280	     2.0142	    -3.0212	
    14.3509	     6.7139	     0.5875	    -2.5177	     4.1962	    -8.8959	    -0.7553	    -8.8959	     1.8463	    -3.4409	
    14.2670	     6.5460	     0.2518	    -2.6016	     3.6087	    -9.0637	    -1.5945	    -9.1476	     1.5945	    -4.1962	
    14.0152	     6.2943	    -0.2518	    -2.6016	     2.8534	    -9.1476	    -2.6016	    -9.4833	     1.1749	    -5.0354	
    13.6795	     6.0425	    -0.7553	    -2.6855	     2.0142	    -9.2316	    -3.6087	    -9.8190	     0.7553	    -5.8746	
    13.2599	     5.7068	    -1.3428	    -2.5177	     1.1749	    -9.2316	    -4.6158	   -10.0708	     0.5035	    -6.6299	
    12.9242	     5.3711	    -1.7624	    -2.2659	     0.4196	    -8.8959	    -5.4550	   -10.0708	     0.4196	    -7.1335	
    12.6724	     5.2032	    -2.0981	    -1.6785	    -0.0839	    -8.3084	    -6.0425	    -9.7351	     0.5875	    -7.2174	
    12.5885	     5.2032	    -2.1820	    -0.7553	    -0.4196	    -7.3853	    -6.3782	    -8.9798	     1.1749	    -6.7978	
    12.8403	     5.4550	    -1.9302	     0.5875	    -0.2518	    -5.9586	    -6.2103	    -7.8049	     2.0981	    -5.9586	
    13.3438	     5.9586	    -1.3428	     2.2659	     0.2518	    -4.1962	    -5.6229	    -6.2103	     3.5248	    -4.5319	
    14.1830	     6.7978	    -0.5035	     4.2801	     1.0071	    -2.1820	    -4.6997	    -4.2801	     5.2032	    -2.7695	
    15.1062	     7.7209	     0.5035	     6.2943	     2.0981	     0.0000	    -3.5248	    -2.1820	     7.1335	    -0.8392	
    16.0294	     8.6441	     1.5945	     8.1406	     3.1891	     2.0981	    -2.2659	     0.0000	     8.9798	     1.0910	
    16.7847	     9.3994	     2.5177	     9.6512	     4.1962	     3.9444	    -1.1749	     1.8463	    10.6583	     2.7695	
    17.2882	     9.9030	     3.1891	    10.7422	     4.9515	     5.4550	    -0.3357	     3.4409	    11.9171	     4.0283	
    17.4561	    10.0708	     3.5248	    11.4975	     5.3711	     6.6299	     0.2518	     4.6158	    12.8403	     4.7836	
    17.3721	     9.9869	     3.6087	    11.8332	     5.5389	     7.3853	     0.5035	     5.3711	    13.2599	     5.1193	
    16.9525	     9.6512	     3.3569	    12.0850	     5.4550	     7.7209	     0.3357	     5.7068	    13.3438	     5.0354	
    16.2811	     9.0637	     2.9373	    12.0850	     5.0354	     7.8888	     0.0000	     5.6229	    13.1760	     4.6158	
    15.4419	     8.3084	     2.3499	    12.0010	     4.4479	     7.6370	    -0.6714	     5.3711	    12.5885	     3.8605	
    14.5187	     7.4692	     1.5945	    11.8332	     3.6926	     7.3013	    -1.4267	     4.7836	    11.9171	     2.9373	
    13.5117	     6.5460	     0.8392	    11.7493	     2.8534	     6.7978	    -2.3499	     4.1962	    11.0779	     1.7624	
    12.5046	     5.7907	     0.0839	    11.5814	     2.0981	     6.2943	    -3.1891	     3.6087	    10.3226	     0.5035	
    11.6653	     5.1193	    -0.5875	    11.4975	     1.5106	     5.8746	    -3.9444	     3.1052	     9.6512	    -0.6714	
    10.9940	     4.6158	    -1.1749	    11.4136	     0.9232	     5.5389	    -4.5319	     2.7695	     9.0637	    -1.6785	
    10.4904	     4.1962	    -1.5945	    11.4136	     0.5875	     5.2872	    -5.0354	     2.5177	     8.6441	    -2.4338	
    10.1547	     3.9444	    -1.9302	    11.4136	     0.3357	     5.1193	    -5.2872	     2.4338	     8.4763	    -2.8534	
     9.9869	     3.7766	    -2.1820	    11.3297	     0.1678	     4.9515	    -5.4550	     2.3499	     8.3923	    -3.0212	
     9.8190	     3.6087	    -2.3499	    11.2457	     0.1678	     4.8676	    -5.3711	     2.4338	     8.3923	    -2.7695	
     9.7351	     3.4409	    -2.4338	    11.1618	     0.1678	     4.7836	    -5.2032	     2.6016	     8.6441	    -2.2659	
     9.7351	     3.2730	    -2.5177	    11.0779	     0.3357	     4.8676	    -4.7836	     2.8534	     8.8959	    -1.4267	
     9.8190	     3.1052	    -2.4338	    11.0779	     0.5035	     4.9515	    -4.2801	     3.1891	     9.3994	    -0.3357	
     9.9869	     3.0212	    -2.2659	    11.3297	     0.6714	     5.2032	    -3.6926	     3.6087	     9.9030	     0.9232	
    10.2386	     3.0212	    -2.0142	    11.6653	     1.0071	     5.6229	    -3.0212	     4.1122	    10.5743	     2.1820	
    10.5743	     3.1891	    -1.6785	    12.0850	     1.3428	     6.1264	    -2.3499	     4.6158	    11.2457	     3.4409	
    11.1618	     3.5248	    -1.1749	    12.7563	     1.8463	     6.7978	    -1.5945	     5.1193	    11.9171	     4.5319	
    11.8332	     4.1122	    -0.5875	    13.5117	     2.3499	     7.5531	    -0.9232	     5.4550	    12.5046	     5.4550	
    12.5885	     4.7836	     0.0000	    14.2670	     2.8534	     8.3084	    -0.3357	     5.7907	    12.9242	     5.8746	
    13.4277	     5.4550	     0.5875	    14.8544	     3.2730	     8.8959	     0.0000	     5.8746	    13.0920	     5.8746	
    14.0991	     6.1264	     0.9232	    15.2740	     3.5248	     9.3155	     0.1678	     5.6229	    12.7563	     5.2872	
    14.6866	     6.5460	     1.0910	    15.4419	     3.6087	     9.3994	     0.0000	     5.1193	    11.9171	     4.1122	
    15.1062	     6.7139	     0.9232	    15.2740	     3.3569	     9.1476	    -0.5035	     4.1962	    10.6583	     2.5177	
    15.2740	     6.7139	     0.5875	    14.8544	     2.9373	     8.6441	    -1.2589	     3.1052	     9.0637	     0.5875	
    15.2740	     6.5460	     0.0839	    14.2670	     2.2659	     7.8888	    -2.1820	     1.8463	     7.3853	    -1.3428	
    15.1062	     6.2103	    -0.5035	    13.5117	     1.5106	     6.9656	    -3.1891	     0.5035	     5.7068	    -3.1052	
    14.9384	     5.7907	    -1.1749	    12.8403	     0.6714	     6.0425	    -4.1122	    -0.6714	     4.1962	    -4.6997	
    14.6866	     5.2872	    -1.7624	    12.0850	    -0.1678	     5.2032	    -4.9515	    -1.6785	     2.9373	    -5.8746	
    14.4348	     4.8676	    -2.2659	    11.4975	    -0.8392	     4.4479	    -5.5389	    -2.5177	     2.0142	    -6.7139	
    14.2670	     4.5319	    -2.6855	    11.0779	    -1.4267	     3.9444	    -5.8746	    -2.9373	     1.3428	    -7.0496	
    14.1830	     4.2801	    -2.8534	    10.8261	    -1.6785	     3.6087	    -5.7907	    -3.1052	     1.1749	    -6.9656	
    14.1830	     4.1962	    -2.8534	    10.8261	    -1.5945	     3.6087	    -5.4550	    -3.0212	     1.3428	    -6.4621	
    14.2670	     4.2801	    -2.5177	    10.9940	    -1.2589	     3.8605	    -4.6997	    -2.5177	     1.8463	    -5.6229	
    14.5187	     4.5319	    -2.0142	    11.3297	    -0.5875	     4.2801	    -3.7766	    -1.8463	     2.6855	    -4.5319	
    14.7705	     5.0354	    -1.3428	    11.6653	     0.2518	     4.8676	    -2.5177	    -1.0071	     3.6926	    -3.1891	
    15.0223	     5.5389	    -0.5875	    12.0850	     1.1749	     5.5389	    -1.2589	     0.0000	     4.7836	    -1.8463	
    15.1901	     6.0425	     0.2518	    12.4207	     2.1820	     6.0425	     0.0000	     0.8392	     5.8746	    -0.6714	
    15.1901	     6.5460	     1.0071	    12.6724	     3.1052	     6.4621	     1.1749	     1.5945	     6.7978	     0.3357	
    14.9384	     6.8817	     1.5945	    12.8403	     3.7766	     6.5460	     2.0142	     2.0142	     7.4692	     1.0071	
    14.4348	     6.8817	     2.0142	    12.8403	     4.2801	     6.2103	     2.6016	     2.0142	     7.7209	     1.2589	
    13.5117	     6.6299	     2.0981	    12.5885	     4.4479	     5.6229	     2.7695	     1.7624	     7.6370	     1.0910	
    12.4207	     6.0425	     1.9302	    12.1689	     4.3640	     4.8676	     2.6016	     1.1749	     7.2174	     0.5875	
    11.2457	     5.3711	     1.6785	    11.6653	     4.1122	     3.9444	     2.2659	     0.4196	     6.6299	    -0.0839	
    10.2386	     4.6158	     1.2589	    11.0779	     3.8605	     3.0212	     1.7624	    -0.3357	     5.8746	    -0.9232	
     9.2316	     3.9444	     0.9232	    10.3226	     3.6087	     2.0981	     1.3428	    -1.1749	     5.1193	    -1.7624	
     8.4763	     3.1891	     0.5035	     9.5673	     3.3569	     1.2589	     1.0071	    -2.0142	     4.2801	    -2.6016	
     7.7209	     2.5177	     0.0839	     8.7280	     3.0212	     0.3357	     0.6714	    -2.8534	     3.5248	    -3.4409	
     7.0496	     1.8463	    -0.4196	     7.8049	     2.6855	    -0.5035	     0.4196	    -3.6926	     2.6855	    -4.2801	
     6.3782	     1.1749	    -0.9232	     6.7139	     2.2659	    -1.4267	     0.2518	    -4.4479	     1.8463	    -5.1193	
     5.7907	     0.5875	    -1.4267	     5.7068	     1.9302	    -2.1820	     0.1678	    -5.1193	     1.0910	    -5.8746	
     5.2872	     0.1678	    -1.9302	     4.7836	     1.6785	    -2.8534	     0.2518	    -5.6229	     0.5875	    -6.5460	
     4.9515	     0.0000	    -2.0981	     4.0283	     1.5945	    -3.2730	     0.5035	    -5.8746	     0.3357	    -6.8817	
     4.7836	     0.0000	    -2.1820	     3.2730	     1.6785	    -3.6087	     0.9232	    -5.9586	     0.4196	    -7.0496	
     4.8676	     0.1678	    -1.9302	     2.6016	     2.0142	    -3.7766	     1.4267	    -5.8746	     0.6714	    -6.9656	
     5.1193	     0.5035	    -1.5945	     1.9302	     2.4338	    -3.8605	     1.9302	    -5.7068	     1.0071	    -6.7978	
     5.4550	     1.0071	    -1.0910	     1.1749	     2.9373	    -3.9444	     2.4338	    -5.4550	     1.4267	    -6.5460	
     6.0425	     1.5106	    -0.5035	     0.5875	     3.5248	    -3.9444	     2.8534	    -5.2032	     1.8463	    -6.3782	
     6.7978	     2.2659	     0.1678	     0.0839	     4.1122	    -3.9444	     3.1891	    -4.9515	     2.2659	    -6.2103	
     7.6370	     3.1052	     0.8392	    -0.2518	     4.6158	    -3.7766	     3.5248	    -4.6158	     2.6016	    -6.2103	
     8.6441	     4.0283	     1.5106	    -0.2518	     5.2032	    -3.5248	     3.6926	    -4.1962	     2.9373	    -6.2943	
[Epoch Header]
[Trial Type]	11
[Accept]	1
[Correct]	0
[RT]	 0.000
[Resp]	0
[Epoch Data]
   -15.7776	   -10.6583	    -7.2174	   -13.0920	    -0.5035	   -12.0850	     0.3357	    -2.3499	    10.7422	     9.3994	
   -15.1062	   -10.1547	    -6.5460	   -12.3367	     0.2518	   -11.3297	     1.4267	    -1.4267	    11.9171	    10.7422	
   -14.2670	    -9.4833	    -5.7907	   -11.4975	     1.0071	   -10.4904	     2.5177	    -0.5035	    13.0920	    12.0010	
   -13.5117	    -8.8120	    -4.9515	   -10.5743	     1.8463	    -9.8190	     3.5248	     0.3357	    14.1830	    13.1760	
   -12.7563	    -8.1406	    -4.2801	    -9.6512	     2.6016	    -9.2316	     4.4479	     0.9232	    15.1901	    14.1830	
   -12.0010	    -7.4692	    -3.6087	    -8.8120	     3.3569	    -8.8120	     5.2032	     1.3428	    15.9454	    14.9384	
   -11.4975	    -6.9656	    -3.1891	    -8.1406	     3.8605	    -8.6441	     5.7907	     1.5945	    16.4490	    15.4419	
   -11.0779	    -6.7139	    -2.9373	    -7.4692	     4.1962	    -8.4763	     6.0425	     1.7624	    16.7847	    15.6097	
   -10.9100	    -6.5460	    -2.9373	    -6.7978	     4.3640	    -8.3084	     6.0425	     1.7624	    16.9525	    15.6097	
   -10.8261	    -6.7139	    -3.2730	    -6.1264	     4.2801	    -8.1406	     5.7068	     1.7624	    17.0364	    15.3580	
   -10.9100	    -7.0496	    -3.7766	    -5.2872	     3.9444	    -7.7209	     5.1193	     1.8463	    17.0364	    15.0223	
   -11.0779	    -7.6370	    -4.3640	    -4.3640	     3.5248	    -7.2174	     4.3640	     2.0142	    17.0364	    14.6027	
   -11.1618	    -8.1406	    -5.1193	    -3.2730	     2.9373	    -6.5460	     3.6087	     2.1820	    17.1204	    14.1830	
   -11.3297	    -8.6441	    -5.7907	    -2.0981	     2.4338	    -5.7068	     2.7695	     2.5177	    17.2043	    13.9313	
   -11.4975	    -9.1476	    -6.4621	    -1.0071	     1.8463	    -4.7836	     1.9302	     2.9373	    17.3721	    13.8474	
   -11.5814	    -9.5673	    -7.0496	    -0.0839	     1.2589	    -3.8605	     1.1749	     3.3569	    17.5400	    13.7634	
   -11.8332	    -9.9869	    -7.7209	     0.5875	     0.6714	    -3.0212	     0.5035	     3.6926	    17.7078	    13.8474	
   -12.0850	   -10.4904	    -8.3084	     1.0910	     0.0839	    -2.1820	    -0.1678	     4.0283	    17.7917	    13.9313	
   -12.4207	   -11.0779	    -8.8959	     1.5106	    -0.4196	    -1.4267	    -0.6714	     4.4479	    17.8757	    14.1830	
   -12.6724	   -11.5814	    -9.3994	     2.0981	    -0.8392	    -0.5875	    -1.0071	     4.9515	    18.1274	    14.6027	
   -12.9242	   -11.9171	    -9.6512	     2.9373	    -1.0071	     0.5035	    -1.0071	     5.7907	    18.4631	    15.1901	
   -12.8403	   -12.0850	    -9.7351	     4.1962	    -0.9232	     1.8463	    -0.7553	     6.9656	    19.2184	    16.1133	
   -12.5885	   -11.9171	    -9.3994	     6.0425	    -0.5875	     3.5248	    -0.2518	     8.5602	    20.3094	    17.2043	
   -12.0010	   -11.4136	    -8.8120	     8.3923	     0.0000	     5.5389	     0.5875	    10.4065	    21.6522	    18.6310	
   -11.1618	   -10.7422	    -8.0566	    11.1618	     0.8392	     7.8049	     1.5106	    12.4207	    23.2468	    20.0577	
   -10.1547	    -9.8190	    -7.0496	    13.9313	     1.6785	    10.0708	     2.5177	    14.5187	    24.9252	    21.5683	
    -8.9798	    -8.7280	    -6.0425	    16.6168	     2.6855	    12.1689	     3.4409	    16.5329	    26.5198	    22.9950	
    -7.7209	    -7.5531	    -4.9515	    18.8828	     3.5248	    13.9313	     4.2801	    18.2114	    27.9465	    24.0860	
    -6.6299	    -6.5460	    -4.0283	    20.3934	     4.1962	    15.1062	     4.9515	    19.3863	    28.9536	    24.8413	
    -5.7068	    -5.6229	    -3.2730	    21.0648	     4.6997	    15.6097	     5.2032	    19.9738	    29.4571	    25.0931	
    -5.0354	    -4.8676	    -2.7695	    20.8969	     4.8676	    15.4419	     5.2032	    19.8898	    29.3732	    24.7574	
    -4.5319	    -4.3640	    -2.5177	    19.8898	     4.7836	    14.5187	     4.8676	    19.1345	    28.7857	    23.9182	
    -4.1962	    -3.9444	    -2.3499	    18.3792	     4.6158	    13.0920	     4.3640	    17.8757	    27.7786	    22.6593	
    -3.9444	    -3.6087	    -2.0981	    16.5329	     4.3640	    11.2457	     3.8605	    16.2811	    26.5198	    21.1487	
    -3.6087	    -3.2730	    -1.8463	    14.6866	     4.1962	     9.1476	     3.3569	    14.5187	    25.0092	    19.6381	
    -3.1891	    -2.8534	    -1.5106	    12.8403	     4.1962	     6.9656	     3.0212	    12.6724	    23.4985	    18.2114	
    -2.6855	    -2.4338	    -1.0071	    11.1618	     4.2801	     4.8676	     2.8534	    10.9940	    22.0718	    16.9525	
    -2.1820	    -2.0142	    -0.5035	     9.4833	     4.5319	     2.8534	     2.7695	     9.4833	    20.7291	    15.8615	
    -1.6785	    -1.5945	     0.0839	     7.9727	     4.9515	     1.0910	     2.9373	     8.2245	    19.5541	    15.1062	
    -1.2589	    -1.1749	     0.6714	     6.4621	     5.5389	    -0.4196	     3.1891	     7.2174	    18.5471	    14.6027	
    -1.0071	    -0.8392	     1.2589	     5.0354	     6.1264	    -1.6785	     3.6926	     6.3782	    17.6239	    14.3509	
    -0.8392	    -0.5035	     1.7624	     3.6926	     6.7978	    -2.6855	     4.2801	     5.7068	    16.8686	    14.2670	
    -0.9232	    -0.3357	     2.1820	     2.3499	     7.4692	    -3.5248	     4.9515	     5.1193	    16.2811	    14.2670	
    -1.0910	    -0.3357	     2.4338	     1.0071	     7.8888	    -4.2801	     5.6229	     4.4479	    15.7776	    14.2670	
    -1.5945	    -0.5875	     2.4338	    -0.2518	     8.1406	    -4.9515	     6.1264	     3.8605	    15.2740	    14.0991	
    -2.1820	    -1.0910	     2.2659	    -1.5106	     8.2245	    -5.7068	     6.5460	     3.1891	    14.6866	    13.8474	
    -3.0212	    -1.7624	     1.8463	    -2.6855	     7.8888	    -6.4621	     6.5460	     2.4338	    14.0152	    13.3438	
    -3.9444	    -2.6855	     1.2589	    -3.7766	     7.4692	    -7.1335	     6.3782	     1.5945	    13.2599	    12.5885	
    -4.9515	    -3.6926	     0.5875	    -4.8676	     6.7139	    -7.8049	     5.7907	     0.7553	    12.5046	    11.5814	
    -5.9586	    -4.7836	    -0.0839	    -5.7907	     5.8746	    -8.5602	     5.0354	    -0.1678	    11.5814	    10.4065	
    -6.9656	    -5.8746	    -0.8392	    -6.6299	     4.9515	    -9.1476	     4.1122	    -1.0071	    10.6583	     9.0637	
    -7.8888	    -6.8817	    -1.6785	    -7.3853	     4.0283	    -9.7351	     3.1052	    -1.7624	     9.8190	     7.8049	
    -8.6441	    -7.8049	    -2.4338	    -7.9727	     3.1052	   -10.1547	     2.1820	    -2.3499	     9.1476	     6.5460	
    -9.2316	    -8.5602	    -3.1052	    -8.3084	     2.3499	   -10.4065	     1.3428	    -2.7695	     8.6441	     5.4550	
    -9.5673	    -9.1476	    -3.7766	    -8.3923	     1.7624	   -10.4904	     0.5875	    -2.9373	     8.3923	     4.6158	
    -9.8190	    -9.3994	    -4.2801	    -8.2245	     1.3428	   -10.3226	     0.0839	    -2.7695	     8.3923	     4.1962	
    -9.8190	    -9.3994	    -4.6997	    -7.8888	     1.0910	    -9.9030	    -0.2518	    -2.3499	     8.6441	     4.1122	
    -9.7351	    -9.0637	    -4.8676	    -7.4692	     1.1749	    -9.3994	    -0.3357	    -1.6785	     9.0637	     4.3640	
    -9.4833	    -8.3923	    -4.6997	    -6.9656	     1.5106	    -8.8120	    -0.0839	    -0.8392	     9.7351	     5.0354	
    -9.0637	    -7.4692	    -4.1962	    -6.4621	     2.0142	    -8.3084	     0.4196	     0.0839	    10.5743	     6.0425	
    -8.5602	    -6.2103	    -3.3569	    -6.0425	     2.8534	    -7.7209	     1.1749	     1.0071	    11.4975	     7.1335	
    -7.9727	    -4.9515	    -2.2659	    -5.6229	     3.7766	    -7.1335	     2.2659	     2.0142	    12.5046	     8.3923	
    -7.3853	    -3.6087	    -1.0071	    -5.0354	     4.9515	    -6.4621	     3.4409	     3.0212	    13.5956	     9.7351	
    -6.7978	    -2.5177	     0.3357	    -4.4479	     6.1264	    -5.8746	     4.7836	     3.9444	    14.7705	    10.9940	
    -6.2943	    -1.6785	     1.4267	    -3.8605	     7.2174	    -5.2872	     6.1264	     4.8676	    15.8615	    12.2528	
    -5.9586	    -1.0910	     2.4338	    -3.3569	     8.2245	    -4.7836	     7.3853	     5.6229	    16.7847	    13.2599	
    -5.8746	    -0.9232	     3.0212	    -3.0212	     8.8959	    -4.4479	     8.3084	     6.1264	    17.5400	    14.0991	
    -5.9586	    -1.0910	     3.3569	    -2.8534	     9.3155	    -4.2801	     8.9798	     6.3782	    17.8757	    14.5187	
    -6.2103	    -1.5945	     3.3569	    -2.9373	     9.3994	    -4.2801	     9.1476	     6.3782	    17.9596	    14.6027	
    -6.7139	    -2.3499	     3.1052	    -3.1891	     9.2316	    -4.4479	     8.9798	     6.1264	    17.7078	    14.3509	
    -7.3013	    -3.1891	     2.6016	    -3.5248	     8.7280	    -4.6997	     8.4763	     5.6229	    17.1204	    13.8474	
    -7.8888	    -4.0283	     2.0142	    -3.9444	     8.1406	    -5.1193	     7.7209	     5.0354	    16.2811	    13.0920	
    -8.4763	    -4.7836	     1.3428	    -4.2801	     7.3853	    -5.6229	     6.7139	     4.1962	    15.2740	    12.1689	
    -8.9798	    -5.4550	     0.6714	    -4.6158	     6.6299	    -6.2103	     5.7068	     3.2730	    14.2670	    11.1618	
    -9.3155	    -5.9586	    -0.0839	    -4.8676	     5.7907	    -6.8817	     4.6158	     2.3499	    13.1760	    10.1547	
    -9.6512	    -6.2943	    -0.7553	    -4.9515	     5.0354	    -7.4692	     3.6087	     1.5106	    12.1689	     9.2316	
    -9.7351	    -6.4621	    -1.4267	    -4.9515	     4.3640	    -7.9727	     2.7695	     0.8392	    11.3297	     8.4763	
    -9.7351	    -6.4621	    -1.9302	    -4.7836	     3.7766	    -8.2245	     2.0981	     0.3357	    10.7422	     7.8888	
    -9.5673	    -6.2103	    -2.1820	    -4.5319	     3.3569	    -8.3084	     1.7624	     0.1678	    10.4904	     7.5531	
    -9.2316	    -5.7907	    -2.1820	    -4.0283	     3.2730	    -8.0566	     1.5945	     0.3357	    10.6583	     7.5531	
    -8.6441	    -5.2032	    -2.0142	    -3.3569	     3.3569	    -7.4692	     1.7624	     0.7553	    11.1618	     7.8888	
    -7.8888	    -4.5319	    -1.5945	    -2.4338	     3.6926	    -6.7139	     2.1820	     1.5106	    12.0010	     8.4763	
    -6.9656	    -3.8605	    -1.0071	    -1.3428	     4.2801	    -5.7907	     2.7695	     2.5177	    13.1760	     9.3155	
    -6.0425	    -3.2730	    -0.4196	    -0.2518	     4.8676	    -4.6997	     3.5248	     3.5248	    14.3509	    10.3226	
    -5.2032	    -2.6855	     0.0839	     0.7553	     5.4550	    -3.7766	     4.1962	     4.5319	    15.6097	    11.3297	
    -4.5319	    -2.3499	     0.5035	     1.5945	     5.9586	    -2.9373	     4.8676	     5.4550	    16.7007	    12.2528	
    -4.0283	    -2.1820	     0.7553	     2.1820	     6.3782	    -2.4338	     5.3711	     6.0425	    17.5400	    13.0081	
    -3.7766	    -2.1820	     0.8392	     2.3499	     6.5460	    -2.1820	     5.6229	     6.4621	    17.9596	    13.5117	
    -3.8605	    -2.4338	     0.6714	     2.1820	     6.4621	    -2.2659	     5.6229	     6.4621	    18.1274	    13.5956	
    -4.1962	    -2.8534	     0.2518	     1.8463	     6.1264	    -2.6016	     5.4550	     6.2103	    17.7917	    13.4277	
    -4.7836	    -3.4409	    -0.3357	     1.3428	     5.6229	    -3.1891	     5.0354	     5.7068	    17.2043	    12.9242	
    -5.4550	    -4.1122	    -1.0910	     0.6714	     4.9515	    -3.8605	     4.4479	     5.1193	    16.3651	    12.1689	
    -6.0425	    -4.6997	    -1.8463	     0.0839	     4.1962	    -4.6158	     3.8605	     4.3640	    15.4419	    11.2457	
    -6.6299	    -5.2872	    -2.6016	    -0.4196	     3.4409	    -5.3711	     3.1891	     3.6926	    14.4348	    10.1547	
    -6.9656	    -5.7907	    -3.2730	    -0.7553	     2.6855	    -5.9586	     2.5177	     3.0212	    13.5956	     9.1476	
    -7.1335	    -6.1264	    -3.7766	    -0.8392	     2.0981	    -6.4621	     2.0142	     2.6016	    12.8403	     8.2245	
    -7.0496	    -6.3782	    -4.1962	    -0.5875	     1.6785	    -6.6299	     1.5945	     2.3499	    12.3367	     7.4692	
    -6.7978	    -6.3782	    -4.2801	     0.0000	     1.5106	    -6.4621	     1.3428	     2.4338	    12.1689	     7.1335	
    -6.2103	    -6.2103	    -4.1122	     0.8392	     1.5945	    -6.0425	     1.3428	     2.7695	    12.2528	     7.0496	
    -5.3711	    -5.7907	    -3.6926	     1.9302	     2.0142	    -5.4550	     1.5945	     3.3569	    12.6724	     7.3853	
    -4.4479	    -5.1193	    -3.0212	     3.1891	     2.6855	    -4.5319	     2.0981	     4.1962	    13.2599	     8.0566	
    -3.4409	    -4.2801	    -2.0981	     4.4479	     3.5248	    -3.6087	     2.7695	     5.1193	    14.0152	     8.9798	
    -2.5177	    -3.3569	    -1.0910	     5.7068	     4.6158	    -2.6016	     3.6926	     6.0425	    14.9384	    10.1547	
    -1.6785	    -2.4338	    -0.0839	     6.7978	     5.6229	    -1.6785	     4.6158	     6.8817	    15.7776	    11.4136	
    -1.1749	    -1.6785	     0.8392	     7.4692	     6.6299	    -0.9232	     5.4550	     7.5531	    16.6168	    12.5885	
    -0.8392	    -1.0910	     1.5106	     7.8049	     7.4692	    -0.4196	     6.2103	     7.9727	    17.2043	    13.5956	
    -0.7553	    -0.6714	     2.0142	     7.6370	     8.1406	    -0.2518	     6.8817	     7.9727	    17.5400	    14.3509	
    -0.8392	    -0.4196	     2.3499	     7.1335	     8.5602	    -0.2518	     7.3013	     7.6370	    17.6239	    14.8544	
    -1.1749	    -0.3357	     2.4338	     6.2943	     8.8959	    -0.5875	     7.5531	     7.1335	    17.5400	    15.1062	
    -1.5945	    -0.3357	     2.4338	     5.2872	     8.9798	    -0.9232	     7.5531	     6.3782	    17.2882	    15.1062	
    -2.0981	    -0.5035	     2.1820	     4.2801	     8.9798	    -1.4267	     7.4692	     5.6229	    16.8686	    14.8544	
    -2.6855	    -0.6714	     1.9302	     3.3569	     8.8959	    -1.9302	     7.2174	     4.9515	    16.3651	    14.5187	
    -3.2730	    -0.9232	     1.6785	     2.6855	     8.7280	    -2.3499	     6.8817	     4.4479	    15.8615	    14.1830	
    -3.7766	    -1.0071	     1.5945	     2.2659	     8.7280	    -2.6016	     6.6299	     4.1122	    15.4419	    13.7634	
    -4.1962	    -1.0071	     1.6785	     2.1820	     8.8959	    -2.6855	     6.4621	     4.0283	    15.1901	    13.5117	
    -4.3640	    -0.9232	     1.9302	     2.2659	     9.1476	    -2.6855	     6.4621	     4.1122	    14.9384	    13.3438	
    -4.5319	    -0.6714	     2.3499	     2.4338	     9.4833	    -2.7695	     6.6299	     4.1962	    14.7705	    13.2599	
    -4.6997	    -0.5035	     2.8534	     2.4338	     9.9030	    -3.0212	     6.8817	     4.2801	    14.6027	    13.0920	
    -4.7836	    -0.3357	     3.2730	     2.3499	    10.2386	    -3.3569	     7.1335	     4.3640	    14.3509	    12.9242	
    -4.9515	    -0.2518	     3.7766	     2.0142	    10.6583	    -3.7766	     7.5531	     4.4479	    14.1830	    12.6724	
    -5.0354	    -0.1678	     4.1962	     1.5106	    11.0779	    -4.1962	     8.0566	     4.5319	    14.0991	    12.5046	
    -5.0354	    -0.1678	     4.6158	     0.8392	    11.4975	    -4.5319	     8.6441	     4.7836	    14.1830	    12.3367	
    -4.9515	    -0.1678	     5.0354	     0.2518	    12.0010	    -4.7836	     9.3155	     5.1193	    14.4348	    12.3367	
    -4.7836	    -0.1678	     5.4550	    -0.4196	    12.5046	    -4.8676	    10.0708	     5.5389	    14.8544	    12.5046	
    -4.6158	    -0.2518	     5.8746	    -1.0071	    13.0081	    -4.8676	    10.8261	     5.9586	    15.3580	    12.6724	
    -4.4479	    -0.3357	     6.2103	    -1.4267	    13.5117	    -4.6997	    11.5814	     6.3782	    15.8615	    12.8403	
    -4.1962	    -0.5035	     6.5460	    -1.7624	    14.0152	    -4.5319	    12.2528	     6.7978	    16.4490	    12.9242	
    -4.0283	    -0.5875	     6.8817	    -1.9302	    14.4348	    -4.1962	    12.7563	     7.1335	    16.8686	    12.9242	
    -3.9444	    -0.6714	     7.1335	    -2.0981	    14.7705	    -4.0283	    13.1760	     7.3853	    17.2043	    12.7563	
    -3.9444	    -0.9232	     7.3013	    -2.1820	    14.9384	    -3.8605	    13.3438	     7.4692	    17.4561	    12.5046	
    -4.1122	    -1.2589	     7.3013	    -2.3499	    14.9384	    -3.7766	    13.3438	     7.4692	    17.4561	    12.0010	
    -4.4479	    -1.7624	     7.1335	    -2.6016	    14.7705	    -3.9444	    13.0920	     7.3013	    17.2882	    11.4975	
    -4.9515	    -2.2659	     6.8817	    -2.9373	    14.4348	    -4.2801	    12.7563	     6.9656	    16.9525	    10.9100	
    -5.3711	    -2.6855	     6.5460	    -3.2730	    14.0152	    -4.6997	    12.2528	     6.6299	    16.7007	    10.4065	
    -5.8746	    -2.9373	     6.2103	    -3.6087	    13.5956	    -5.1193	    11.8332	     6.2943	    16.4490	    10.0708	
    -6.1264	    -2.8534	     6.0425	    -3.9444	    13.3438	    -5.4550	    11.4975	     6.0425	    16.2811	     9.9869	
    -6.2943	    -2.4338	     6.0425	    -4.2801	    13.2599	    -5.6229	    11.3297	     5.8746	    16.3651	    10.1547	
    -6.2103	    -1.7624	     6.1264	    -4.6158	    13.2599	    -5.7907	    11.4136	     5.7907	    16.5329	    10.6583	
    -6.1264	    -0.9232	     6.3782	    -4.9515	    13.5117	    -5.8746	    11.5814	     5.7907	    16.8686	    11.4136	
    -5.9586	     0.0839	     6.7139	    -5.3711	    13.7634	    -6.0425	    11.9171	     5.7907	    17.2043	    12.3367	
    -5.7907	     0.9232	     6.9656	    -5.8746	    14.0991	    -6.1264	    12.4207	     5.7907	    17.5400	    13.3438	
    -5.6229	     1.6785	     7.2174	    -6.2103	    14.4348	    -6.3782	    13.0081	     5.7907	    17.8757	    14.4348	
    -5.5389	     2.3499	     7.4692	    -6.5460	    14.8544	    -6.6299	    13.5956	     5.7907	    18.2114	    15.4419	
    -5.4550	     2.7695	     7.6370	    -6.7978	    15.1901	    -7.0496	    14.2670	     5.7907	    18.5471	    16.4490	
    -5.3711	     3.1052	     7.7209	    -6.9656	    15.5258	    -7.4692	    14.7705	     5.7068	    18.7988	    17.2043	
    -5.3711	     3.3569	     7.8049	    -7.0496	    15.7776	    -7.8049	    15.2740	     5.7068	    18.9667	    17.7917	
    -5.3711	     3.4409	     7.7209	    -7.1335	    15.8615	    -8.2245	    15.5258	     5.7068	    19.0506	    18.1274	
    -5.4550	     3.3569	     7.5531	    -7.3013	    15.7776	    -8.5602	    15.6937	     5.7068	    19.0506	    18.2114	
    -5.6229	     3.1052	     7.1335	    -7.5531	    15.5258	    -8.8959	    15.6097	     5.7068	    18.8828	    18.0435	
    -5.9586	     2.7695	     6.6299	    -7.8049	    15.1062	    -9.2316	    15.2740	     5.6229	    18.6310	    17.6239	
    -6.3782	     2.2659	     5.9586	    -8.1406	    14.5187	    -9.5673	    14.6866	     5.5389	    18.1274	    17.0364	
    -6.8817	     1.5945	     5.1193	    -8.4763	    13.7634	    -9.9030	    13.9313	     5.2872	    17.4561	    16.2811	
    -7.4692	     0.8392	     4.1962	    -8.8120	    12.9242	   -10.2386	    13.0081	     5.0354	    16.7007	    15.4419	
    -8.0566	     0.0000	     3.2730	    -8.9798	    12.0010	   -10.5743	    11.9171	     4.6997	    15.9454	    14.6027	
    -8.5602	    -0.9232	     2.4338	    -9.0637	    11.1618	   -10.7422	    10.9100	     4.3640	    15.1901	    13.8474	
    -8.9798	    -1.6785	     1.5945	    -8.8959	    10.3226	   -10.7422	     9.9030	     4.0283	    14.6027	    13.1760	
    -9.3155	    -2.4338	     0.9232	    -8.5602	     9.6512	   -10.5743	     9.0637	     3.8605	    14.1830	    12.7563	
    -9.4833	    -3.0212	     0.5035	    -8.0566	     9.0637	   -10.3226	     8.3923	     3.8605	    14.0152	    12.5046	
    -9.4833	    -3.3569	     0.2518	    -7.4692	     8.7280	    -9.9030	     7.9727	     3.9444	    14.0152	    12.5885	
    -9.3155	    -3.6087	     0.2518	    -6.7139	     8.5602	    -9.3994	     7.8049	     4.1962	    14.2670	    12.9242	
    -9.1476	    -3.6926	     0.4196	    -5.8746	     8.5602	    -8.8120	     7.8888	     4.5319	    14.6866	    13.4277	
    -8.8959	    -3.6087	     0.6714	    -5.1193	     8.8120	    -8.1406	     8.3084	     4.9515	    15.2740	    14.1830	
    -8.6441	    -3.5248	     1.0910	    -4.5319	     9.1476	    -7.5531	     8.8120	     5.3711	    15.8615	    14.9384	
    -8.3923	    -3.4409	     1.5106	    -4.1122	     9.5673	    -7.1335	     9.3155	     5.8746	    16.4490	    15.6937	
    -8.3084	    -3.3569	     2.0142	    -3.9444	     9.9869	    -6.8817	     9.9030	     6.1264	    16.9525	    16.2811	
    -8.3084	    -3.3569	     2.3499	    -4.1122	    10.3226	    -6.8817	    10.3226	     6.2943	    17.2043	    16.6168	
    -8.4763	    -3.4409	     2.6016	    -4.4479	    10.4904	    -7.0496	    10.4904	     6.2103	    17.2043	    16.7007	
    -8.8120	    -3.6087	     2.6855	    -4.8676	    10.4904	    -7.4692	    10.3226	     5.8746	    16.9525	    16.4490	
    -9.2316	    -3.9444	     2.4338	    -5.3711	    10.1547	    -7.9727	     9.9030	     5.2872	    16.3651	    15.8615	
    -9.7351	    -4.4479	     2.0142	    -5.9586	     9.4833	    -8.7280	     9.1476	     4.4479	    15.5258	    14.9384	
   -10.4065	    -5.0354	     1.2589	    -6.7139	     8.4763	    -9.5673	     8.1406	     3.3569	    14.4348	    13.8474	
   -11.1618	    -5.7068	     0.3357	    -7.4692	     7.3013	   -10.5743	     6.8817	     2.0981	    13.1760	    12.5046	
   -11.9171	    -6.5460	    -0.7553	    -8.3923	     5.8746	   -11.7493	     5.4550	     0.8392	    11.9171	    11.2457	
   -12.5885	    -7.3853	    -1.9302	    -9.3994	     4.4479	   -12.9242	     4.0283	    -0.5035	    10.6583	     9.9869	
   -13.2599	    -8.1406	    -3.0212	   -10.4065	     3.1052	   -14.0152	     2.6855	    -1.6785	     9.4833	     8.8959	
   -13.8474	    -8.8120	    -3.8605	   -11.4136	     1.9302	   -15.0223	     1.5945	    -2.6855	     8.6441	     8.1406	
   -14.2670	    -9.3155	    -4.5319	   -12.1689	     1.0071	   -15.7776	     0.7553	    -3.4409	     8.0566	     7.7209	
   -14.6027	    -9.7351	    -5.0354	   -12.7563	     0.3357	   -16.2811	     0.1678	    -3.8605	     7.7209	     7.5531	
   -14.7705	   -10.0708	    -5.3711	   -13.0920	    -0.1678	   -16.6168	    -0.2518	    -4.1122	     7.6370	     7.6370	
   -14.9384	   -10.3226	    -5.6229	   -13.0920	    -0.4196	   -16.6168	    -0.5035	    -4.1122	     7.8049	     7.8888	
   -15.1062	   -10.6583	    -5.7907	   -12.9242	    -0.5875	   -16.5329	    -0.5875	    -3.9444	     8.0566	     8.2245	
   -15.1901	   -10.9940	    -5.9586	   -12.5046	    -0.6714	   -16.2811	    -0.5875	    -3.6926	     8.4763	     8.7280	
   -15.1901	   -11.2457	    -6.0425	   -12.0010	    -0.5875	   -15.8615	    -0.5035	    -3.3569	     8.8959	     9.2316	
   -15.1901	   -11.4136	    -6.1264	   -11.4975	    -0.5035	   -15.5258	    -0.2518	    -3.0212	     9.3155	     9.7351	
   -15.1062	   -11.5814	    -6.2103	   -11.0779	    -0.3357	   -15.1062	    -0.0839	    -2.6855	     9.6512	    10.2386	
   -15.0223	   -11.6653	    -6.2103	   -10.8261	    -0.0839	   -14.8544	     0.1678	    -2.5177	     9.9030	    10.4904	
   -14.9384	   -11.6653	    -6.2103	   -10.6583	     0.1678	   -14.6027	     0.4196	    -2.4338	     9.9869	    10.6583	
   -14.8544	   -11.6653	    -6.2943	   -10.7422	     0.3357	   -14.5187	     0.5875	    -2.4338	     9.9030	    10.4904	
   -14.7705	   -11.7493	    -6.4621	   -10.9100	     0.3357	   -14.5187	     0.6714	    -2.6855	     9.5673	    10.0708	
   -14.7705	   -11.8332	    -6.7978	   -11.2457	     0.2518	   -14.6027	     0.5035	    -3.1052	     8.9798	     9.3155	
   -14.9384	   -12.0010	    -7.2174	   -11.5814	    -0.0839	   -14.7705	     0.2518	    -3.6087	     8.2245	     8.3084	
   -15.0223	   -12.2528	    -7.7209	   -12.0010	    -0.5875	   -15.0223	    -0.2518	    -4.2801	     7.3013	     7.2174	
   -15.1062	   -12.4207	    -8.2245	   -12.3367	    -1.0910	   -15.1901	    -0.8392	    -4.8676	     6.3782	     6.0425	
   -15.0223	   -12.5885	    -8.7280	   -12.4207	    -1.5945	   -15.3580	    -1.5106	    -5.3711	     5.6229	     5.0354	
   -14.8544	   -12.6724	    -9.0637	   -12.4207	    -2.0981	   -15.3580	    -2.0981	    -5.7068	     5.0354	     4.1962	
   -14.5187	   -12.5885	    -9.3155	   -12.2528	    -2.4338	   -15.1901	    -2.6016	    -5.7907	     4.7836	     3.6926	
   -14.0991	   -12.5046	    -9.3155	   -11.8332	    -2.6016	   -14.8544	    -2.9373	    -5.5389	     4.6997	     3.4409	
   -13.5956	   -12.3367	    -9.1476	   -11.2457	    -2.6016	   -14.4348	    -3.1052	    -5.0354	     5.0354	     3.6087	
   -13.1760	   -12.1689	    -8.8120	   -10.4904	    -2.4338	   -13.8474	    -3.1052	    -4.2801	     5.5389	     4.0283	
   -12.7563	   -12.0010	    -8.3084	    -9.6512	    -2.1820	   -13.1760	    -2.9373	    -3.3569	     6.2943	     4.6997	
   -12.5046	   -12.0010	    -7.8049	    -8.8120	    -1.8463	   -12.4207	    -2.6016	    -2.4338	     7.2174	     5.6229	
   -12.4207	   -12.0010	    -7.3013	    -7.8888	    -1.3428	   -11.7493	    -2.0981	    -1.4267	     8.2245	     6.6299	
   -12.5046	   -12.1689	    -6.7978	    -7.1335	    -0.9232	   -10.9940	    -1.5945	    -0.5035	     9.1476	     7.7209	
   -12.6724	   -12.4207	    -6.4621	    -6.3782	    -0.5035	   -10.4065	    -1.0910	     0.2518	    10.0708	     8.6441	
   -13.0081	   -12.7563	    -6.2103	    -5.7907	    -0.0839	    -9.8190	    -0.6714	     0.8392	    10.8261	     9.3994	
   -13.4277	   -13.0920	    -6.1264	    -5.3711	     0.1678	    -9.3155	    -0.4196	     1.2589	    11.2457	     9.8190	
   -13.9313	   -13.4277	    -6.2103	    -5.0354	     0.2518	    -8.9798	    -0.2518	     1.5106	    11.4975	     9.9869	
   -14.3509	   -13.6795	    -6.4621	    -4.7836	     0.2518	    -8.8120	    -0.3357	     1.5945	    11.4975	     9.7351	
   -14.7705	   -13.8474	    -6.8817	    -4.6997	     0.0839	    -8.6441	    -0.5875	     1.5945	    11.2457	     9.2316	
   -15.0223	   -14.0152	    -7.3853	    -4.6997	    -0.2518	    -8.6441	    -1.0910	     1.5106	    10.8261	     8.5602	
   -15.2740	   -14.1830	    -7.8888	    -4.6997	    -0.6714	    -8.8120	    -1.6785	     1.3428	    10.4065	     7.7209	
   -15.5258	   -14.4348	    -8.5602	    -4.8676	    -1.2589	    -9.0637	    -2.4338	     1.0910	     9.9030	     6.7978	
   -15.6937	   -14.7705	    -9.2316	    -5.2032	    -1.8463	    -9.3994	    -3.1891	     0.8392	     9.3994	     6.0425	
   -15.7776	   -15.0223	    -9.7351	    -5.6229	    -2.4338	    -9.7351	    -3.8605	     0.5875	     8.9798	     5.4550	
   -15.7776	   -15.1901	   -10.1547	    -6.1264	    -2.8534	   -10.1547	    -4.3640	     0.3357	     8.7280	     5.2032	
   -15.6937	   -15.1062	   -10.3226	    -6.6299	    -3.0212	   -10.5743	    -4.6997	     0.2518	     8.7280	     5.3711	
   -15.3580	   -14.6866	   -10.1547	    -7.2174	    -2.9373	   -10.8261	    -4.7836	     0.4196	     8.8959	     5.8746	
   -14.9384	   -13.9313	    -9.6512	    -7.7209	    -2.6855	   -10.9940	    -4.6158	     0.6714	     9.3155	     6.7978	
   -14.4348	   -12.9242	    -8.8959	    -8.1406	    -2.0981	   -11.0779	    -4.1962	     1.1749	     9.9869	     7.9727	
   -13.9313	   -11.9171	    -7.9727	    -8.4763	    -1.4267	   -10.9940	    -3.6926	     1.8463	    10.9100	     9.3994	
   -13.4277	   -10.9100	    -6.9656	    -8.6441	    -0.6714	   -10.6583	    -2.9373	     2.7695	    11.9171	    10.9940	
   -12.9242	    -9.9869	    -5.9586	    -8.6441	     0.1678	   -10.1547	    -2.0981	     3.7766	    13.0920	    12.5885	
   -12.4207	    -9.3155	    -5.1193	    -8.3923	     1.0910	    -9.4833	    -1.1749	     4.8676	    14.3509	    14.2670	
   -11.9171	    -8.7280	    -4.3640	    -7.8888	     1.9302	    -8.6441	    -0.1678	     6.1264	    15.6097	    15.8615	
   -11.4136	    -8.2245	    -3.6087	    -7.2174	     2.8534	    -7.6370	     0.9232	     7.3013	    16.7847	    17.2882	
   -10.8261	    -7.8049	    -2.8534	    -6.2943	     3.6926	    -6.6299	     1.9302	     8.3923	    17.8757	    18.5471	
   -10.2386	    -7.3013	    -2.1820	    -5.1193	     4.5319	    -5.6229	     2.9373	     9.3155	    18.7988	    19.5541	
    -9.6512	    -6.8817	    -1.5945	    -3.9444	     5.2872	    -4.7836	     3.8605	     9.9030	    19.4702	    20.2255	
    -9.2316	    -6.5460	    -1.0910	    -2.7695	     5.8746	    -4.1122	     4.5319	    10.2386	    19.8898	    20.6451	
    -8.9798	    -6.4621	    -0.8392	    -1.7624	     6.1264	    -3.7766	     4.9515	    10.2386	    19.9738	    20.6451	
    -8.8959	    -6.5460	    -0.8392	    -1.0910	     6.1264	    -3.6926	     5.2032	     9.8190	    19.7220	    20.3934	
    -9.1476	    -6.8817	    -1.0910	    -0.6714	     5.7907	    -3.8605	     5.0354	     9.2316	    19.2184	    19.8059	
    -9.6512	    -7.5531	    -1.5945	    -0.6714	     5.1193	    -4.2801	     4.6158	     8.3923	    18.4631	    18.9667	
   -10.3226	    -8.3084	    -2.3499	    -1.0071	     4.1962	    -4.8676	     3.9444	     7.4692	    17.6239	    17.9596	
   -11.0779	    -9.1476	    -3.1891	    -1.5106	     3.1052	    -5.6229	     3.1052	     6.4621	    16.6168	    16.9525	
   -11.8332	    -9.9869	    -4.0283	    -2.0981	     2.0142	    -6.2943	     2.0981	     5.5389	    15.6937	    15.9454	
   -12.5046	   -10.6583	    -4.8676	    -2.6016	     1.0071	    -6.9656	     1.1749	     4.7836	    14.9384	    15.0223	
   -12.9242	   -11.0779	    -5.6229	    -3.1052	     0.0839	    -7.4692	     0.4196	     4.1962	    14.3509	    14.3509	
   -13.1760	   -11.3297	    -6.1264	    -3.5248	    -0.5035	    -7.8049	    -0.0839	     3.8605	    14.0152	    13.9313	
   -13.1760	   -11.4136	    -6.4621	    -3.7766	    -0.8392	    -8.0566	    -0.2518	     3.6926	    13.9313	    13.7634	
   -13.0920	   -11.3297	    -6.5460	    -4.0283	    -0.8392	    -8.2245	    -0.1678	     3.6087	    13.9313	    13.7634	
   -12.9242	   -11.1618	    -6.4621	    -4.2801	    -0.7553	    -8.3084	     0.0839	     3.5248	    14.0152	    13.7634	
   -12.8403	   -11.0779	    -6.3782	    -4.5319	    -0.5035	    -8.4763	     0.4196	     3.4409	    14.0991	    13.8474	
   -12.7563	   -11.0779	    -6.3782	    -4.8676	    -0.2518	    -8.8120	     0.6714	     3.2730	    14.0991	    13.7634	
   -12.8403	   -11.2457	    -6.3782	    -5.2032	    -0.0839	    -9.1476	     0.9232	     3.0212	    14.0152	    13.5956	
   -13.0081	   -11.4136	    -6.4621	    -5.5389	     0.0000	    -9.5673	     1.0071	     2.6855	    13.7634	    13.3438	
   -13.0920	   -11.4975	    -6.5460	    -5.7068	     0.0000	    -9.9030	     0.9232	     2.3499	    13.5117	    13.0081	
   -13.0081	   -11.4975	    -6.5460	    -5.5389	     0.0000	   -10.1547	     0.7553	     2.0981	    13.3438	    12.6724	
   -12.7563	   -11.3297	    -6.4621	    -5.1193	     0.0839	   -10.1547	     0.5035	     2.0142	    13.1760	    12.4207	
   -12.2528	   -10.9100	    -6.2103	    -4.3640	     0.2518	    -9.9030	     0.2518	     2.0981	    13.1760	    12.2528	
   -11.4136	   -10.2386	    -5.8746	    -3.2730	     0.4196	    -9.4833	     0.0839	     2.2659	    13.2599	    12.0850	
   -10.4904	    -9.4833	    -5.4550	    -2.0142	     0.6714	    -8.8959	    -0.0839	     2.6016	    13.3438	    12.0010	
    -9.3155	    -8.4763	    -4.8676	    -0.7553	     1.0071	    -8.2245	    -0.1678	     2.9373	    13.5956	    12.0010	
    -8.1406	    -7.5531	    -4.2801	     0.4196	     1.2589	    -7.5531	    -0.1678	     3.3569	    13.9313	    12.0850	
    -7.0496	    -6.7139	    -3.6926	     1.3428	     1.5106	    -7.0496	    -0.1678	     3.6926	    14.2670	    12.1689	
    -6.0425	    -6.1264	    -3.2730	     1.7624	     1.6785	    -6.7139	    -0.0839	     3.9444	    14.5187	    12.1689	
    -5.3711	    -5.8746	    -3.0212	     1.7624	     1.5945	    -6.7139	    -0.0839	     4.1122	    14.6866	    12.2528	
    -4.7836	    -5.7907	    -2.8534	     1.3428	     1.5106	    -6.7978	     0.0839	     4.1122	    14.7705	    12.2528	
    -4.4479	    -5.7907	    -2.7695	     0.6714	     1.4267	    -7.0496	     0.2518	     4.1122	    14.9384	    12.4207	
    -4.0283	    -5.7907	    -2.6016	     0.0000	     1.4267	    -7.2174	     0.5875	     4.2801	    15.1062	    12.7563	
    -3.7766	    -5.7068	    -2.3499	    -0.4196	     1.5106	    -7.2174	     1.0071	     4.4479	    15.4419	    13.2599	
    -3.4409	    -5.3711	    -2.0142	    -0.6714	     1.7624	    -7.0496	     1.6785	     4.8676	    15.9454	    13.9313	
    -3.0212	    -4.9515	    -1.5106	    -0.5035	     2.0981	    -6.5460	     2.3499	     5.3711	    16.5329	    14.8544	
    -2.6855	    -4.3640	    -1.0071	    -0.0839	     2.6016	    -5.8746	     3.1052	     6.0425	    17.2043	    15.7776	
    -2.2659	    -3.6926	    -0.2518	     0.6714	     3.1891	    -5.0354	     3.8605	     6.7139	    17.8757	    16.7007	
    -1.8463	    -3.0212	     0.4196	     1.5945	     3.8605	    -4.1122	     4.4479	     7.3853	    18.4631	    17.5400	
    -1.3428	    -2.2659	     1.1749	     2.6016	     4.6158	    -3.1052	     4.9515	     7.9727	    18.9667	    18.1274	
    -0.9232	    -1.5945	     1.9302	     3.6087	     5.2872	    -2.2659	     5.2032	     8.4763	    19.2184	    18.4631	
    -0.5035	    -1.0071	     2.5177	     4.4479	     5.8746	    -1.5945	     5.2872	     8.8120	    19.3024	    18.4631	
    -0.1678	    -0.5035	     2.9373	     5.1193	     6.2103	    -1.0910	     5.1193	     9.0637	    19.2184	    18.2114	
     0.0839	    -0.2518	     3.1052	     5.5389	     6.3782	    -0.9232	     4.8676	     9.0637	    18.7988	    17.6239	
     0.0839	    -0.1678	     3.1052	     5.7068	     6.2943	    -0.9232	     4.6158	     8.9798	    18.2114	    16.7847	
     0.0000	    -0.2518	     2.9373	     5.5389	     6.1264	    -1.1749	     4.2801	     8.8120	    17.4561	    15.8615	
    -0.1678	    -0.5035	     2.6016	     5.2872	     5.7068	    -1.4267	     3.9444	     8.6441	    16.7847	    14.7705	
    -0.4196	    -0.8392	     2.1820	     4.8676	     5.3711	    -1.6785	     3.6926	     8.5602	    16.1972	    13.6795	
    -0.5875	    -1.1749	     1.8463	     4.5319	     5.0354	    -1.8463	     3.4409	     8.5602	    15.8615	    12.7563	
    -0.6714	    -1.5106	     1.5106	     4.2801	     4.8676	    -1.9302	     3.3569	     8.8120	    15.6937	    11.9171	
    -0.6714	    -1.6785	     1.4267	     4.1122	     4.8676	    -1.7624	     3.4409	     9.2316	    15.6937	    11.3297	
    -0.5035	    -1.6785	     1.5106	     4.2801	     5.0354	    -1.5106	     3.7766	     9.8190	    16.0294	    10.9940	
    -0.2518	    -1.5945	     1.7624	     4.6158	     5.5389	    -1.0071	     4.4479	    10.5743	    16.4490	    11.1618	
     0.0839	    -1.3428	     2.3499	     5.2032	     6.2943	    -0.4196	     5.3711	    11.3297	    17.1204	    11.6653	
     0.5875	    -0.9232	     3.1052	     6.0425	     7.3853	     0.1678	     6.6299	    12.2528	    17.9596	    12.6724	
     1.1749	    -0.5035	     4.0283	     7.0496	     8.5602	     0.7553	     8.0566	    13.0081	    18.8828	    14.0152	
     1.6785	     0.0000	     4.9515	     8.1406	     9.9030	     1.3428	     9.5673	    13.7634	    19.8059	    15.6097	
     2.1820	     0.4196	     5.9586	     9.2316	    11.1618	     1.8463	    11.0779	    14.3509	    20.6451	    17.2043	
     2.5177	     0.8392	     6.7139	    10.3226	    12.4207	     2.3499	    12.5046	    14.6866	    21.4005	    18.6310	
     2.7695	     1.1749	     7.4692	    11.1618	    13.4277	     2.7695	    13.7634	    15.0223	    21.9879	    19.8059	
     2.8534	     1.4267	     7.9727	    11.9171	    14.2670	     3.1891	    14.6866	    15.1901	    22.4075	    20.6451	
     2.7695	     1.8463	     8.3084	    12.4207	    14.9384	     3.5248	    15.2740	    15.1901	    22.5754	    21.1487	
     2.6855	     2.1820	     8.4763	    12.6724	    15.3580	     3.6926	    15.5258	    15.1901	    22.5754	    21.1487	
     2.5177	     2.6855	     8.5602	    12.5885	    15.5258	     3.7766	    15.3580	    14.9384	    22.2397	    20.8130	
     2.2659	     3.1891	     8.5602	    12.2528	    15.3580	     3.5248	    14.7705	    14.6027	    21.8201	    20.1416	
     2.0142	     3.6926	     8.4763	    11.5814	    14.9384	     3.1891	    13.9313	    14.1830	    21.1487	    19.3024	
     1.7624	     4.1122	     8.2245	    10.8261	    14.2670	     2.6855	    12.8403	    13.6795	    20.3934	    18.2953	
     1.4267	     4.2801	     7.9727	     9.9869	    13.5117	     2.1820	    11.6653	    13.2599	    19.6381	    17.2043	
     1.1749	     4.3640	     7.6370	     9.2316	    12.6724	     1.6785	    10.4904	    12.8403	    18.9667	    16.1972	
     1.0071	     4.1962	     7.1335	     8.4763	    11.9171	     1.1749	     9.3155	    12.5046	    18.2953	    15.3580	
     0.7553	     4.0283	     6.7139	     7.7209	    11.1618	     0.7553	     8.3923	    12.2528	    17.8757	    14.6866	
     0.5875	     3.7766	     6.3782	     7.1335	    10.6583	     0.4196	     7.7209	    12.2528	    17.7078	    14.2670	
     0.5035	     3.6926	     6.2103	     6.6299	    10.3226	     0.1678	     7.3013	    12.3367	    17.7078	    14.1830	
     0.4196	     3.6926	     6.2103	     6.2103	    10.2386	     0.0839	     7.2174	    12.5885	    18.0435	    14.5187	
     0.4196	     3.6926	     6.3782	     5.9586	    10.2386	     0.0839	     7.3853	    13.0081	    18.6310	    15.0223	
     0.4196	     3.6926	     6.5460	     5.7068	    10.4065	     0.1678	     7.6370	    13.5117	    19.2184	    15.6937	
     0.3357	     3.5248	     6.7139	     5.5389	    10.5743	     0.1678	     7.9727	    13.9313	    19.8898	    16.3651	
     0.2518	     3.2730	     6.8817	     5.3711	    10.7422	     0.1678	     8.2245	    14.3509	    20.3934	    16.9525	
     0.1678	     3.0212	     6.8817	     5.2032	    10.7422	     0.1678	     8.3923	    14.5187	    20.7291	    17.3721	
     0.0000	     2.6855	     6.9656	     5.1193	    10.8261	     0.0839	     8.4763	    14.6866	    20.8130	    17.4561	
     0.0000	     2.4338	     7.0496	     5.2032	    10.8261	     0.0839	     8.4763	    14.6866	    20.7291	    17.3721	
     0.0000	     2.1820	     7.1335	     5.2872	    10.8261	     0.0839	     8.5602	    14.6027	    20.5612	    17.0364	
     0.1678	     1.9302	     7.2174	     5.4550	    10.7422	     0.1678	     8.4763	    14.3509	    20.1416	    16.4490	
     0.1678	     1.6785	     7.2174	     5.5389	    10.5743	     0.1678	     8.3084	    13.8474	    19.4702	    15.6097	
     0.2518	     1.2589	     7.1335	     5.5389	    10.3226	     0.0000	     8.0566	    13.0920	    18.6310	    14.6027	
     0.2518	     0.8392	     7.0496	     5.3711	     9.9869	    -0.3357	     7.5531	    12.0850	    17.5400	    13.3438	
     0.1678	     0.3357	     6.8817	     4.9515	     9.5673	    -0.7553	     7.0496	    10.9100	    16.3651	    12.0850	
     0.2518	    -0.0839	     6.7978	     4.5319	     9.1476	    -1.3428	     6.5460	     9.6512	    15.1062	    10.8261	
     0.3357	    -0.3357	     6.7978	     3.9444	     8.8120	    -1.9302	     6.0425	     8.5602	    14.0152	     9.7351	
     0.5875	    -0.4196	     6.8817	     3.4409	     8.6441	    -2.5177	     5.6229	     7.5531	    13.1760	     8.9798	
     0.8392	    -0.2518	     7.1335	     2.9373	     8.6441	    -3.0212	     5.3711	     6.8817	    12.6724	     8.3923	
     1.2589	     0.0839	     7.4692	     2.6016	     8.8120	    -3.3569	     5.2872	     6.4621	    12.5046	     8.2245	
     1.6785	     0.5875	     7.8888	     2.5177	     9.2316	    -3.6087	     5.2872	     6.3782	    12.6724	     8.3084	
     2.1820	     1.3428	     8.3923	     2.5177	     9.7351	    -3.6087	     5.5389	     6.5460	    13.0920	     8.7280	
     2.6016	     2.1820	     8.9798	     2.6016	    10.4065	    -3.5248	     5.8746	     6.8817	    13.7634	     9.3994	
     3.0212	     3.1052	     9.5673	     2.8534	    11.1618	    -3.3569	     6.2943	     7.3013	    14.5187	    10.1547	
     3.2730	     3.9444	     9.9869	     3.1052	    11.8332	    -3.1891	     6.7139	     7.8049	    15.1901	    10.9940	
     3.4409	     4.6997	    10.4065	     3.3569	    12.4207	    -3.0212	     7.1335	     8.3084	    15.8615	    11.7493	
     3.5248	     5.2872	    10.7422	     3.5248	    12.8403	    -2.8534	     7.5531	     8.7280	    16.2811	    12.4207	
     3.6087	     5.7907	    10.9940	     3.7766	    13.2599	    -2.6016	     7.8888	     9.0637	    16.6168	    13.0081	
     3.7766	     6.2103	    11.2457	     4.0283	    13.5117	    -2.4338	     8.1406	     9.4833	    16.8686	    13.3438	
     3.9444	     6.4621	    11.4136	     4.1962	    13.6795	    -2.1820	     8.4763	     9.7351	    16.8686	    13.5956	
     4.1962	     6.7978	    11.5814	     4.3640	    13.7634	    -2.0142	     8.6441	     9.9869	    16.7847	    13.5117	
     4.4479	     7.0496	    11.7493	     4.5319	    13.7634	    -1.8463	     8.8120	    10.0708	    16.5329	    13.3438	
     4.6158	     7.1335	    11.6653	     4.6158	    13.5956	    -1.7624	     8.8120	    10.0708	    16.0294	    12.9242	
     4.6158	     7.0496	    11.4975	     4.4479	    13.3438	    -1.8463	     8.6441	     9.8190	    15.4419	    12.3367	
     4.3640	     6.7978	    11.1618	     4.1962	    12.8403	    -2.0981	     8.3923	     9.4833	    14.6866	    11.5814	
     3.9444	     6.3782	    10.5743	     3.6926	    12.2528	    -2.6016	     7.8888	     8.9798	    13.7634	    10.7422	
     3.3569	     5.8746	     9.9869	     3.1052	    11.4975	    -3.1891	     7.2174	     8.3084	    12.9242	     9.9869	
     2.7695	     5.2032	     9.2316	     2.4338	    10.7422	    -3.8605	     6.5460	     7.7209	    12.1689	     9.2316	
     2.1820	     4.6158	     8.6441	     1.6785	    10.0708	    -4.4479	     5.8746	     7.1335	    11.4975	     8.7280	
     1.7624	     4.0283	     8.0566	     1.0910	     9.4833	    -4.8676	     5.3711	     6.7978	    11.2457	     8.5602	
     1.5106	     3.6087	     7.6370	     0.6714	     9.1476	    -5.1193	     5.1193	     6.7978	    11.3297	     8.7280	
     1.5106	     3.3569	     7.3853	     0.4196	     9.0637	    -5.0354	     5.1193	     6.9656	    11.8332	     9.2316	
     1.6785	     3.2730	     7.3853	     0.5035	     9.2316	    -4.6158	     5.3711	     7.4692	    12.6724	    10.1547	
     2.0981	     3.3569	     7.5531	     0.8392	     9.6512	    -4.0283	     5.8746	     8.2245	    13.7634	    11.2457	
     2.6016	     3.5248	     7.8049	     1.4267	    10.1547	    -3.2730	     6.4621	     9.0637	    15.0223	    12.4207	
     3.1052	     3.8605	     8.1406	     2.1820	    10.7422	    -2.3499	     7.1335	    10.0708	    16.3651	    13.6795	
     3.6087	     4.1962	     8.4763	     3.1052	    11.2457	    -1.4267	     7.8049	    10.9940	    17.5400	    14.8544	
     4.0283	     4.6158	     8.8120	     4.2801	    11.7493	    -0.5035	     8.3084	    11.8332	    18.6310	    15.7776	
     4.2801	     4.9515	     9.0637	     5.4550	    12.1689	     0.4196	     8.6441	    12.5885	    19.3863	    16.4490	
     4.5319	     5.2032	     9.2316	     6.7978	    12.4207	     1.3428	     8.7280	    13.2599	    19.9738	    16.9525	
     4.6997	     5.4550	     9.3155	     8.1406	    12.5046	     2.0981	     8.5602	    13.7634	    20.3094	    17.0364	
     4.7836	     5.7068	     9.3994	     9.3994	    12.5046	     2.8534	     8.3084	    14.1830	    20.4773	    16.9525	
     4.9515	     5.9586	     9.4833	    10.6583	    12.4207	     3.5248	     7.8049	    14.6027	    20.4773	    16.7007	
     5.1193	     6.2943	     9.6512	    11.7493	    12.4207	     4.1122	     7.3013	    14.9384	    20.3934	    16.2811	
     5.3711	     6.6299	     9.9030	    12.6724	    12.3367	     4.6158	     6.7139	    15.1901	    20.2255	    15.8615	
     5.6229	     7.0496	    10.1547	    13.3438	    12.3367	     4.9515	     6.2103	    15.4419	    20.0577	    15.3580	
     5.9586	     7.5531	    10.4904	    13.6795	    12.4207	     5.2032	     5.7068	    15.6097	    19.8898	    14.9384	
     6.2103	     7.9727	    10.7422	    13.8474	    12.5046	     5.3711	     5.2872	    15.6937	    19.7220	    14.5187	
     6.3782	     8.3084	    11.0779	    13.7634	    12.5885	     5.4550	     5.0354	    15.7776	    19.6381	    14.2670	
     6.6299	     8.6441	    11.4136	    13.5956	    12.7563	     5.4550	     4.9515	    15.8615	    19.6381	    14.0991	
     6.7139	     8.8120	    11.6653	    13.1760	    12.9242	     5.3711	     4.9515	    15.9454	    19.8059	    14.0152	
     6.8817	     8.9798	    12.0010	    12.7563	    13.0920	     5.2872	     5.2032	    16.0294	    19.9738	    14.0991	
     6.9656	     9.0637	    12.2528	    12.2528	    13.3438	     5.2032	     5.5389	    16.1972	    20.2255	    14.2670	
     6.9656	     8.9798	    12.5046	    11.6653	    13.5956	     5.1193	     6.0425	    16.3651	    20.4773	    14.5187	
     6.8817	     8.8959	    12.6724	    11.1618	    13.8474	     5.1193	     6.5460	    16.7007	    20.8130	    14.7705	
     6.7978	     8.6441	    12.7563	    10.7422	    14.0152	     5.2032	     7.0496	    17.0364	    21.1487	    15.1062	
     6.5460	     8.3923	    12.8403	    10.4904	    14.1830	     5.2872	     7.5531	    17.4561	    21.4005	    15.5258	
     6.3782	     7.9727	    12.8403	    10.3226	    14.2670	     5.5389	     7.8888	    17.7917	    21.7361	    15.9454	
     6.0425	     7.5531	    12.7563	    10.3226	    14.2670	     5.7907	     8.1406	    18.2114	    21.9879	    16.3651	
     5.7068	     7.0496	    12.5885	    10.4065	    14.1830	     6.0425	     8.3084	    18.5471	    22.1558	    16.8686	
     5.3711	     6.4621	    12.3367	    10.6583	    14.0152	     6.1264	     8.3084	    18.7149	    22.2397	    17.4561	
     5.0354	     5.7068	    12.0850	    10.9940	    13.7634	     6.1264	     8.1406	    18.7149	    22.2397	    17.8757	
     4.6997	     5.0354	    11.7493	    11.4975	    13.5117	     6.0425	     7.8888	    18.5471	    22.1558	    18.2953	
     4.4479	     4.2801	    11.4136	    12.0010	    13.2599	     5.8746	     7.6370	    18.2953	    21.9879	    18.6310	
     4.1962	     3.6087	    11.0779	    12.5885	    13.0920	     5.7907	     7.4692	    18.0435	    21.9879	    18.8828	
     3.9444	     3.1052	    10.8261	    13.1760	    13.0081	     5.6229	     7.3853	    17.8757	    21.9879	    19.2184	
     3.7766	     2.6855	    10.6583	    13.5956	    13.0920	     5.5389	     7.3853	    17.7078	    22.1558	    19.4702	
     3.6087	     2.5177	    10.5743	    13.8474	    13.3438	     5.4550	     7.5531	    17.5400	    22.4075	    19.7220	
     3.5248	     2.6016	    10.6583	    13.9313	    13.6795	     5.3711	     7.8888	    17.5400	    22.6593	    20.0577	
     3.5248	     3.1891	    10.9940	    13.7634	    14.1830	     5.3711	     8.3084	    17.5400	    22.9950	    20.3934	
     3.8605	     4.1962	    11.5814	    13.5956	    14.8544	     5.4550	     8.9798	    17.7078	    23.3307	    20.8969	
     4.3640	     5.5389	    12.5046	    13.4277	    15.6937	     5.6229	     9.7351	    17.8757	    23.6664	    21.4005	
     5.1193	     7.1335	    13.5117	    13.1760	    16.6168	     5.8746	    10.5743	    18.0435	    23.9182	    21.9040	
     6.0425	     8.6441	    14.6027	    12.8403	    17.6239	     6.0425	    11.4975	    18.2114	    24.0021	    22.3236	
     6.8817	     9.9869	    15.5258	    12.4207	    18.4631	     6.0425	    12.2528	    18.1274	    23.9182	    22.5754	
     7.5531	    10.9940	    16.3651	    11.9171	    19.2184	     5.9586	    12.9242	    17.9596	    23.6664	    22.6593	
     8.1406	    11.5814	    16.8686	    11.2457	    19.7220	     5.6229	    13.3438	    17.6239	    23.2468	    22.4075	
     8.5602	    11.7493	    17.2043	    10.6583	    20.0577	     5.2032	    13.5117	    17.1204	    22.7432	    21.9879	
     8.7280	    11.7493	    17.3721	     9.9869	    20.2255	     4.6158	    13.4277	    16.5329	    22.1558	    21.4005	
     8.8120	    11.4975	    17.2882	     9.3994	    20.1416	     3.8605	    13.1760	    15.7776	    21.4005	    20.5612	
     8.7280	    11.0779	    17.1204	     8.8959	    19.8898	     3.1891	    12.6724	    15.0223	    20.5612	    19.6381	
     8.5602	    10.4904	    16.7007	     8.5602	    19.4702	     2.4338	    12.0010	    14.1830	    19.6381	    18.4631	
     8.3084	     9.9030	    16.2811	     8.2245	    18.9667	     1.7624	    11.3297	    13.3438	    18.7149	    17.2882	
     7.9727	     9.2316	    15.6937	     8.0566	    18.2953	     1.0910	    10.5743	    12.5885	    17.7078	    16.0294	
     7.5531	     8.5602	    15.0223	     7.8888	    17.7078	     0.5875	     9.8190	    11.9171	    16.7007	    14.8544	
     7.0496	     7.8888	    14.4348	     7.8049	    17.0364	     0.1678	     9.2316	    11.3297	    15.7776	    13.6795	
     6.6299	     7.2174	    13.7634	     7.8049	    16.4490	    -0.0839	     8.7280	    10.8261	    15.0223	    12.7563	
     6.1264	     6.6299	    13.1760	     7.8049	    15.9454	    -0.3357	     8.3923	    10.4904	    14.3509	    11.9171	
     5.7907	     6.1264	    12.6724	     7.8049	    15.5258	    -0.4196	     8.1406	    10.3226	    13.9313	    11.3297	
     5.4550	     5.7068	    12.2528	     7.8888	    15.2740	    -0.3357	     8.0566	    10.4065	    13.7634	    11.0779	
     5.2872	     5.4550	    12.0010	     8.1406	    15.1062	    -0.1678	     8.1406	    10.5743	    13.8474	    11.1618	
     5.2032	     5.2872	    11.9171	     8.3923	    15.1062	     0.1678	     8.3923	    11.0779	    14.2670	    11.4975	
[Epoch Header]
[Trial Type]	11
[Accept]	1
[Correct]	0
[RT]	 0.000
[Resp]	0
[Epoch Data]
     9.9030	     8.8959	    11.8332	    11.6653	    17.4561	     7.1335	    12.3367	    13.1760	    16.8686	    19.2184	
     9.6512	     9.0637	    12.0850	    12.0850	    17.7078	     7.3013	    12.4207	    13.2599	    16.7847	    19.0506	
     9.3994	     9.1476	    12.2528	    12.6724	    17.7917	     7.4692	    12.4207	    13.2599	    16.6168	    18.7988	
     9.0637	     8.9798	    12.3367	    13.1760	    17.8757	     7.5531	    12.2528	    13.0920	    16.4490	    18.5471	
     8.5602	     8.6441	    12.1689	    13.6795	    17.7917	     7.3853	    12.0010	    12.7563	    16.1133	    18.0435	
     7.9727	     8.1406	    11.9171	    14.0152	    17.5400	     6.9656	    11.5814	    12.2528	    15.5258	    17.4561	
     7.2174	     7.4692	    11.4975	    14.0991	    17.2043	     6.3782	    11.0779	    11.5814	    14.9384	    16.7007	
     6.4621	     6.7139	    10.9100	    14.0152	    16.7847	     5.7068	    10.5743	    10.8261	    14.1830	    15.9454	
     5.6229	     5.9586	    10.4065	    13.5956	    16.4490	     5.0354	    10.1547	    10.1547	    13.4277	    15.1901	
     5.0354	     5.3711	    10.0708	    13.1760	    16.1972	     4.4479	     9.9869	     9.6512	    12.9242	    14.6866	
     4.6158	     5.0354	     9.9030	    12.7563	    16.1972	     4.1122	    10.1547	     9.3994	    12.6724	    14.4348	
     4.5319	     4.9515	    10.1547	    12.5885	    16.5329	     4.1122	    10.6583	     9.4833	    12.6724	    14.6027	
     4.6158	     5.2032	    10.5743	    12.7563	    17.1204	     4.5319	    11.4975	     9.9030	    13.1760	    15.1901	
     5.0354	     5.7068	    11.3297	    13.2599	    17.9596	     5.1193	    12.6724	    10.6583	    13.9313	    16.0294	
     5.4550	     6.2103	    12.1689	    13.9313	    18.8828	     6.0425	    13.8474	    11.4975	    14.8544	    17.2043	
     5.8746	     6.6299	    12.9242	    14.7705	    19.8059	     6.9656	    15.1062	    12.3367	    15.9454	    18.3792	
     6.2103	     6.8817	    13.5117	    15.6097	    20.5612	     7.8888	    16.1133	    13.0920	    16.9525	    19.4702	
     6.2943	     6.7978	    13.9313	    16.2811	    21.0648	     8.6441	    16.9525	    13.6795	    17.7078	    20.3094	
     6.1264	     6.4621	    14.0152	    16.7847	    21.2326	     9.2316	    17.3721	    14.0152	    18.2114	    20.8969	
     5.7068	     5.7907	    13.6795	    16.9525	    21.0648	     9.5673	    17.5400	    14.0152	    18.4631	    21.1487	
     5.1193	     4.9515	    13.0920	    16.8686	    20.5612	     9.5673	    17.2882	    13.7634	    18.2114	    20.8969	
     4.4479	     4.1122	    12.2528	    16.3651	    19.8898	     9.2316	    16.7007	    13.2599	    17.7078	    20.3934	
     3.7766	     3.3569	    11.2457	    15.5258	    19.0506	     8.7280	    15.9454	    12.6724	    16.8686	    19.5541	
     3.1052	     2.7695	    10.2386	    14.5187	    18.0435	     7.9727	    15.0223	    11.9171	    15.8615	    18.5471	
     2.5177	     2.3499	     9.3155	    13.3438	    17.2043	     7.2174	    14.0991	    11.1618	    14.8544	    17.6239	
     2.0142	     2.0142	     8.4763	    12.1689	    16.4490	     6.4621	    13.2599	    10.5743	    14.0152	    16.8686	
     1.6785	     1.8463	     7.8888	    11.1618	    15.7776	     5.7907	    12.5046	    10.0708	    13.4277	    16.3651	
     1.2589	     1.5945	     7.3853	    10.2386	    15.2740	     5.2872	    11.9171	     9.8190	    13.0081	    16.0294	
     0.8392	     1.3428	     6.8817	     9.4833	    14.8544	     4.8676	    11.4136	     9.6512	    12.7563	    15.9454	
     0.3357	     0.9232	     6.4621	     8.7280	    14.5187	     4.5319	    10.9940	     9.4833	    12.5885	    15.9454	
    -0.3357	     0.3357	     6.0425	     7.9727	    14.1830	     4.1122	    10.6583	     9.4833	    12.5046	    16.1133	
    -1.0910	    -0.3357	     5.6229	     7.3013	    13.9313	     3.7766	    10.4904	     9.4833	    12.5046	    16.3651	
    -1.7624	    -1.0910	     5.2872	     6.7139	    13.8474	     3.6087	    10.4904	     9.6512	    12.7563	    16.8686	
    -2.2659	    -1.6785	     5.1193	     6.2103	    13.9313	     3.6087	    10.7422	    10.0708	    13.2599	    17.4561	
    -2.6855	    -2.1820	     5.2032	     5.9586	    14.2670	     3.7766	    11.3297	    10.7422	    13.9313	    18.2953	
    -2.9373	    -2.4338	     5.3711	     5.8746	    14.8544	     4.1962	    12.0850	    11.4975	    14.7705	    19.2184	
    -3.0212	    -2.6016	     5.7068	     5.9586	    15.5258	     4.7836	    12.9242	    12.3367	    15.6937	    20.1416	
    -3.1052	    -2.5177	     6.2103	     6.2943	    16.2811	     5.4550	    13.8474	    13.2599	    16.7007	    20.9808	
    -3.0212	    -2.3499	     6.7139	     6.7139	    17.1204	     6.2103	    14.8544	    14.0991	    17.6239	    21.6522	
    -2.8534	    -2.0142	     7.3013	     7.3013	    17.8757	     6.9656	    15.7776	    14.9384	    18.4631	    22.1558	
    -2.6855	    -1.5945	     7.8888	     8.0566	    18.6310	     7.5531	    16.6168	    15.4419	    19.1345	    22.4915	
    -2.5177	    -1.0910	     8.3923	     8.7280	    19.1345	     7.9727	    17.2882	    15.7776	    19.6381	    22.4915	
    -2.2659	    -0.6714	     8.7280	     9.3155	    19.4702	     8.1406	    17.7078	    15.8615	    19.8059	    22.1558	
    -2.0981	    -0.2518	     8.9798	     9.7351	    19.6381	     7.9727	    17.8757	    15.6937	    19.8898	    21.7361	
    -1.7624	     0.2518	     9.1476	     9.9869	    19.6381	     7.6370	    17.8757	    15.3580	    19.7220	    21.0648	
    -1.3428	     0.7553	     9.3994	    10.1547	    19.6381	     7.3013	    17.7917	    15.0223	    19.5541	    20.3934	
    -0.7553	     1.4267	     9.7351	    10.2386	    19.7220	     7.0496	    17.6239	    14.8544	    19.4702	    19.8059	
     0.0000	     2.1820	    10.1547	    10.4065	    19.8898	     6.9656	    17.5400	    14.8544	    19.4702	    19.5541	
     0.8392	     3.0212	    10.6583	    10.6583	    20.1416	     7.0496	    17.5400	    15.0223	    19.5541	    19.4702	
     1.6785	     3.6926	    11.1618	    10.9100	    20.3934	     7.3013	    17.6239	    15.2740	    19.7220	    19.8059	
     2.2659	     4.2801	    11.5814	    11.1618	    20.6451	     7.4692	    17.6239	    15.5258	    19.8059	    20.2255	
     2.6016	     4.4479	    11.7493	    11.0779	    20.7291	     7.4692	    17.6239	    15.6937	    19.8059	    20.8130	
     2.6855	     4.3640	    11.7493	    10.8261	    20.7291	     7.3853	    17.5400	    15.7776	    19.8059	    21.4844	
     2.5177	     3.9444	    11.5814	    10.2386	    20.6451	     7.1335	    17.5400	    15.7776	    19.6381	    22.1558	
     2.1820	     3.4409	    11.3297	     9.5673	    20.4773	     6.7978	    17.5400	    15.6937	    19.5541	    22.6593	
     1.7624	     2.7695	    10.9940	     8.8120	    20.2255	     6.5460	    17.5400	    15.6097	    19.4702	    23.1628	
     1.2589	     2.0142	    10.5743	     8.1406	    19.9738	     6.2943	    17.5400	    15.5258	    19.4702	    23.4146	
     0.8392	     1.2589	    10.1547	     7.6370	    19.7220	     6.1264	    17.5400	    15.4419	    19.3024	    23.5825	
     0.3357	     0.3357	     9.6512	     7.3013	    19.3024	     6.1264	    17.3721	    15.2740	    19.1345	    23.4985	
    -0.0839	    -0.6714	     8.9798	     7.2174	    18.8828	     6.2103	    17.1204	    15.1062	    18.7988	    23.1628	
    -0.5035	    -1.7624	     8.2245	     7.3853	    18.2114	     6.3782	    16.7007	    14.8544	    18.3792	    22.6593	
    -1.0071	    -3.0212	     7.3853	     7.8049	    17.5400	     6.6299	    16.1133	    14.6027	    17.7917	    21.9879	
    -1.4267	    -4.1962	     6.3782	     8.3923	    16.7007	     6.9656	    15.3580	    14.1830	    17.0364	    21.2326	
    -1.8463	    -5.2032	     5.2872	     9.0637	    15.8615	     7.2174	    14.6027	    13.7634	    16.1972	    20.3094	
    -2.1820	    -5.9586	     4.1962	     9.8190	    15.0223	     7.3853	    13.7634	    13.1760	    15.3580	    19.3863	
    -2.4338	    -6.2943	     3.2730	    10.4904	    14.1830	     7.3013	    13.0081	    12.5885	    14.4348	    18.4631	
    -2.6855	    -6.2943	     2.5177	    11.0779	    13.5117	     7.0496	    12.3367	    11.8332	    13.5117	    17.5400	
    -2.7695	    -6.0425	     2.0142	    11.4975	    12.9242	     6.6299	    11.7493	    10.9940	    12.6724	    16.7847	
    -2.9373	    -5.6229	     1.7624	    11.6653	    12.4207	     5.9586	    11.2457	    10.2386	    11.9171	    16.1133	
    -3.0212	    -5.1193	     1.5945	    11.6653	    12.0010	     5.2032	    10.8261	     9.5673	    11.4136	    15.6937	
    -3.1891	    -4.7836	     1.5945	    11.4136	    11.5814	     4.5319	    10.5743	     9.1476	    11.0779	    15.4419	
    -3.3569	    -4.5319	     1.5106	    11.0779	    11.2457	     3.9444	    10.4065	     8.8959	    10.9940	    15.4419	
    -3.5248	    -4.4479	     1.5106	    10.7422	    10.9940	     3.4409	    10.4065	     8.8120	    11.1618	    15.6937	
    -3.6087	    -4.5319	     1.5106	    10.4904	    10.8261	     3.1891	    10.4904	     8.8959	    11.5814	    16.1133	
    -3.6926	    -4.6158	     1.5106	    10.3226	    10.7422	     3.1052	    10.6583	     9.2316	    12.2528	    16.7007	
    -3.6087	    -4.6158	     1.5945	    10.4065	    10.8261	     3.3569	    10.9940	     9.8190	    13.0920	    17.3721	
    -3.3569	    -4.6997	     1.8463	    10.6583	    10.9940	     3.8605	    11.4136	    10.5743	    14.0152	    18.1274	
    -3.0212	    -4.6997	     2.0981	    11.2457	    11.2457	     4.6158	    11.9171	    11.3297	    15.0223	    18.9667	
    -2.5177	    -4.6158	     2.5177	    12.0850	    11.4975	     5.5389	    12.3367	    12.1689	    15.9454	    19.6381	
    -2.0142	    -4.4479	     2.8534	    13.0081	    11.7493	     6.5460	    12.6724	    12.8403	    16.7007	    20.1416	
    -1.3428	    -4.1122	     3.2730	    14.0152	    12.0010	     7.6370	    12.9242	    13.5117	    17.2043	    20.5612	
    -0.5875	    -3.6926	     3.7766	    15.1062	    12.2528	     8.7280	    13.0081	    13.9313	    17.5400	    20.7291	
     0.1678	    -3.1052	     4.1962	    16.1972	    12.4207	     9.7351	    12.9242	    14.3509	    17.6239	    20.7291	
     0.9232	    -2.5177	     4.6158	    17.2043	    12.5885	    10.5743	    12.6724	    14.6027	    17.5400	    20.6451	
     1.5945	    -1.7624	     4.9515	    18.0435	    12.6724	    11.3297	    12.3367	    14.7705	    17.2882	    20.3934	
     2.1820	    -1.0071	     5.2032	    18.7988	    12.5885	    11.9171	    11.9171	    14.7705	    16.8686	    19.9738	
     2.6016	    -0.4196	     5.2872	    19.3024	    12.5046	    12.1689	    11.3297	    14.6866	    16.3651	    19.3863	
     2.8534	     0.0839	     5.2872	    19.6381	    12.2528	    12.2528	    10.6583	    14.4348	    15.6937	    18.7149	
     2.8534	     0.3357	     5.0354	    19.7220	    11.8332	    12.0010	     9.9869	    14.0152	    15.1062	    17.9596	
     2.6855	     0.4196	     4.6997	    19.6381	    11.4136	    11.5814	     9.3994	    13.5117	    14.4348	    17.2882	
     2.3499	     0.3357	     4.3640	    19.3863	    10.9940	    11.0779	     8.8959	    12.9242	    13.8474	    16.5329	
     2.0142	     0.1678	     4.1122	    19.1345	    10.6583	    10.5743	     8.6441	    12.5046	    13.4277	    16.0294	
     1.6785	     0.0000	     4.0283	    18.9667	    10.5743	    10.1547	     8.7280	    12.1689	    13.1760	    15.6937	
     1.3428	    -0.0839	     4.1962	    18.7988	    10.6583	     9.8190	     9.0637	    12.0850	    13.1760	    15.6097	
     1.1749	    -0.0839	     4.5319	    18.7149	    10.9100	     9.7351	     9.5673	    12.0850	    13.3438	    15.6937	
     1.0910	     0.0000	     5.0354	    18.6310	    11.3297	     9.6512	    10.3226	    12.2528	    13.7634	    15.9454	
     1.0910	     0.1678	     5.6229	    18.5471	    11.9171	     9.7351	    11.0779	    12.5046	    14.2670	    16.2811	
     1.2589	     0.4196	     6.2103	    18.2953	    12.5885	     9.7351	    11.8332	    12.8403	    14.7705	    16.7007	
     1.5106	     0.7553	     6.8817	    17.8757	    13.1760	     9.7351	    12.4207	    13.0920	    15.2740	    17.1204	
     1.7624	     1.0910	     7.4692	    17.3721	    13.7634	     9.6512	    13.0081	    13.1760	    15.6097	    17.3721	
     2.0981	     1.5106	     8.0566	    16.6168	    14.2670	     9.4833	    13.3438	    13.2599	    15.8615	    17.4561	
     2.3499	     1.9302	     8.5602	    15.8615	    14.6866	     9.2316	    13.5956	    13.0920	    15.9454	    17.3721	
     2.6016	     2.2659	     8.8959	    15.0223	    14.9384	     8.8959	    13.6795	    12.9242	    15.8615	    17.2043	
     2.7695	     2.5177	     9.1476	    14.1830	    15.1062	     8.4763	    13.5956	    12.5885	    15.6097	    16.8686	
     2.7695	     2.6016	     9.1476	    13.3438	    15.1062	     8.0566	    13.5117	    12.1689	    15.1901	    16.3651	
     2.6016	     2.5177	     9.0637	    12.5046	    14.9384	     7.5531	    13.3438	    11.6653	    14.7705	    15.9454	
     2.2659	     2.1820	     8.8120	    11.8332	    14.6866	     7.0496	    13.1760	    11.1618	    14.2670	    15.5258	
     1.7624	     1.7624	     8.3923	    11.2457	    14.3509	     6.6299	    12.9242	    10.7422	    13.8474	    15.1901	
     1.2589	     1.1749	     7.9727	    10.9100	    14.0152	     6.2943	    12.8403	    10.4904	    13.5117	    15.0223	
     0.8392	     0.6714	     7.5531	    10.8261	    13.7634	     6.2103	    12.8403	    10.4065	    13.4277	    15.1062	
     0.5035	     0.2518	     7.2174	    10.9940	    13.6795	     6.3782	    13.0081	    10.5743	    13.5956	    15.5258	
     0.3357	    -0.1678	     7.0496	    11.4975	    13.7634	     6.7978	    13.3438	    11.0779	    14.0152	    16.1133	
     0.4196	    -0.3357	     7.0496	    12.2528	    14.0152	     7.3853	    14.0152	    11.7493	    14.6866	    16.8686	
     0.6714	    -0.4196	     7.2174	    13.0920	    14.4348	     8.1406	    14.7705	    12.5885	    15.5258	    17.7917	
     1.1749	    -0.2518	     7.4692	    13.9313	    14.9384	     8.8120	    15.6937	    13.5117	    16.3651	    18.7988	
     1.6785	     0.1678	     7.8049	    14.6866	    15.4419	     9.3994	    16.6168	    14.3509	    17.2043	    19.7220	
     2.3499	     0.5875	     8.1406	    15.2740	    15.9454	     9.7351	    17.4561	    15.0223	    17.8757	    20.3934	
     2.8534	     1.0071	     8.3923	    15.5258	    16.3651	     9.7351	    18.1274	    15.3580	    18.2953	    20.8130	
     3.1891	     1.3428	     8.5602	    15.4419	    16.5329	     9.3155	    18.4631	    15.1901	    18.3792	    20.8130	
     3.4409	     1.5106	     8.4763	    15.0223	    16.4490	     8.6441	    18.5471	    14.6866	    18.0435	    20.4773	
     3.4409	     1.4267	     8.2245	    14.4348	    16.0294	     7.7209	    18.2114	    13.9313	    17.3721	    19.7220	
     3.2730	     1.2589	     7.8049	    13.6795	    15.3580	     6.7978	    17.6239	    12.9242	    16.5329	    18.6310	
     3.0212	     0.8392	     7.2174	    13.0081	    14.5187	     5.9586	    16.7847	    11.8332	    15.6097	    17.4561	
     2.7695	     0.4196	     6.6299	    12.3367	    13.5117	     5.2872	    15.8615	    10.8261	    14.6027	    16.2811	
     2.5177	     0.0000	     6.0425	    11.9171	    12.5046	     4.7836	    14.8544	     9.9869	    13.7634	    15.2740	
     2.3499	    -0.4196	     5.6229	    11.5814	    11.5814	     4.6158	    13.9313	     9.4833	    13.0920	    14.5187	
     2.2659	    -0.7553	     5.2872	    11.5814	    10.9100	     4.6158	    13.1760	     9.3155	    12.7563	    14.0991	
     2.2659	    -1.0071	     5.0354	    11.6653	    10.3226	     4.6997	    12.5885	     9.3994	    12.7563	    14.0152	
     2.2659	    -1.2589	     4.7836	    11.9171	     9.9030	     4.9515	    12.2528	     9.8190	    12.9242	    14.0991	
     2.1820	    -1.5945	     4.6158	    12.2528	     9.6512	     5.2032	    12.0010	    10.3226	    13.2599	    14.4348	
     2.0142	    -1.9302	     4.3640	    12.5046	     9.4833	     5.4550	    12.0010	    10.8261	    13.7634	    14.8544	
     1.8463	    -2.4338	     4.1122	    12.7563	     9.4833	     5.7068	    12.1689	    11.4136	    14.2670	    15.3580	
     1.5945	    -2.8534	     3.8605	    13.0920	     9.5673	     5.8746	    12.4207	    11.9171	    14.7705	    15.8615	
     1.4267	    -3.1891	     3.6087	    13.3438	     9.7351	     6.1264	    12.8403	    12.3367	    15.1901	    16.3651	
     1.3428	    -3.2730	     3.5248	    13.5956	    10.0708	     6.4621	    13.2599	    12.5885	    15.6097	    16.9525	
     1.4267	    -3.1891	     3.6087	    13.8474	    10.4065	     6.7978	    13.6795	    12.8403	    15.9454	    17.4561	
     1.5945	    -2.7695	     3.8605	    14.1830	    10.9100	     7.1335	    14.0991	    13.0081	    16.1972	    18.0435	
     1.8463	    -2.2659	     4.2801	    14.4348	    11.3297	     7.6370	    14.4348	    13.0081	    16.3651	    18.5471	
     2.0981	    -1.7624	     4.7836	    14.6866	    11.7493	     8.1406	    14.6027	    13.0920	    16.4490	    19.0506	
     2.2659	    -1.3428	     5.1193	    14.8544	    12.0010	     8.5602	    14.6866	    13.0081	    16.5329	    19.3863	
     2.2659	    -1.1749	     5.3711	    14.9384	    12.0850	     8.9798	    14.4348	    12.9242	    16.5329	    19.6381	
     2.0142	    -1.3428	     5.2032	    14.8544	    11.8332	     9.1476	    14.0152	    12.6724	    16.2811	    19.6381	
     1.4267	    -1.7624	     4.6158	    14.3509	    11.2457	     8.8959	    13.1760	    12.1689	    15.8615	    19.3863	
     0.5875	    -2.4338	     3.7766	    13.4277	    10.4065	     8.2245	    12.1689	    11.3297	    15.1062	    18.7988	
    -0.3357	    -3.1891	     2.6855	    12.0850	     9.3155	     6.9656	    10.9940	    10.1547	    14.0991	    17.8757	
    -1.4267	    -3.9444	     1.5106	    10.4065	     8.1406	     5.4550	     9.6512	     8.7280	    12.8403	    16.7847	
    -2.4338	    -4.6158	     0.3357	     8.5602	     6.9656	     3.6926	     8.4763	     7.2174	    11.5814	    15.6097	
    -3.2730	    -5.1193	    -0.7553	     6.9656	     5.9586	     2.0142	     7.3853	     5.7907	    10.4904	    14.6027	
    -3.7766	    -5.4550	    -1.5106	     5.7068	     5.2872	     0.7553	     6.6299	     4.7836	     9.6512	    13.8474	
    -3.9444	    -5.5389	    -1.9302	     4.9515	     4.8676	     0.0000	     6.2943	     4.1962	     9.3155	    13.5117	
    -3.8605	    -5.2872	    -1.9302	     4.8676	     4.9515	    -0.1678	     6.3782	     4.1962	     9.5673	    13.7634	
    -3.3569	    -4.7836	    -1.5106	     5.2872	     5.3711	     0.1678	     6.9656	     4.6997	    10.2386	    14.4348	
    -2.6016	    -4.0283	    -0.6714	     6.2103	     6.2103	     1.0910	     7.8888	     5.7068	    11.3297	    15.6097	
    -1.6785	    -3.1052	     0.4196	     7.3853	     7.3853	     2.2659	     9.0637	     6.9656	    12.8403	    17.0364	
    -0.6714	    -2.1820	     1.6785	     8.6441	     8.6441	     3.6087	    10.4904	     8.4763	    14.4348	    18.7988	
     0.2518	    -1.2589	     2.8534	     9.8190	     9.9869	     4.9515	    11.9171	     9.9869	    16.0294	    20.4773	
     1.0910	    -0.4196	     4.0283	    10.7422	    11.2457	     6.1264	    13.2599	    11.4136	    17.5400	    22.1558	
     1.5945	     0.1678	     4.8676	    11.1618	    12.3367	     6.9656	    14.4348	    12.5046	    18.7149	    23.4985	
     1.8463	     0.4196	     5.5389	    11.0779	    13.0920	     7.3853	    15.2740	    13.2599	    19.4702	    24.4217	
     1.6785	     0.3357	     5.7907	    10.4065	    13.5117	     7.3853	    15.7776	    13.5117	    19.8059	    24.8413	
     1.0910	    -0.0839	     5.7068	     9.3155	    13.5117	     6.9656	    15.9454	    13.3438	    19.6381	    24.7574	
     0.2518	    -0.6714	     5.3711	     7.9727	    13.2599	     6.2103	    15.7776	    12.7563	    19.1345	    24.1699	
    -0.7553	    -1.5106	     4.7836	     6.5460	    12.6724	     5.2032	    15.3580	    11.8332	    18.2953	    23.1628	
    -1.9302	    -2.5177	     4.1122	     5.2032	    12.0010	     4.1962	    14.6866	    10.8261	    17.2043	    21.8201	
    -3.0212	    -3.4409	     3.3569	     4.1122	    11.1618	     3.1052	    14.0152	     9.7351	    16.0294	    20.3934	
    -4.0283	    -4.3640	     2.6016	     3.3569	    10.2386	     2.2659	    13.3438	     8.7280	    14.9384	    18.9667	
    -4.8676	    -5.1193	     2.0142	     2.9373	     9.4833	     1.5106	    12.6724	     7.8888	    13.8474	    17.6239	
    -5.6229	    -5.7907	     1.5106	     2.7695	     8.7280	     1.0071	    12.1689	     7.2174	    13.0081	    16.4490	
    -6.2943	    -6.4621	     1.0071	     2.7695	     8.1406	     0.6714	    11.6653	     6.7139	    12.2528	    15.6097	
    -6.8817	    -7.2174	     0.5035	     2.9373	     7.5531	     0.4196	    11.2457	     6.2943	    11.6653	    15.1062	
    -7.3853	    -7.8888	     0.0000	     3.1052	     6.9656	     0.2518	    10.9100	     6.0425	    11.2457	    14.7705	
    -7.8049	    -8.6441	    -0.5035	     3.2730	     6.4621	     0.1678	    10.6583	     5.9586	    10.9940	    14.7705	
    -8.1406	    -9.3155	    -0.9232	     3.4409	     6.1264	     0.1678	    10.4904	     6.0425	    10.9100	    14.9384	
    -8.3084	    -9.8190	    -1.1749	     3.6926	     5.8746	     0.3357	    10.4904	     6.2103	    10.9940	    15.2740	
    -8.3923	   -10.1547	    -1.4267	     3.9444	     5.7068	     0.5875	    10.4904	     6.5460	    11.1618	    15.7776	
    -8.2245	   -10.3226	    -1.5106	     4.1962	     5.6229	     0.8392	    10.6583	     6.8817	    11.4975	    16.2811	
    -7.9727	   -10.3226	    -1.4267	     4.4479	     5.7068	     1.0910	    10.7422	     7.3853	    11.8332	    16.7847	
    -7.5531	   -10.0708	    -1.2589	     4.6997	     5.7907	     1.5106	    10.8261	     7.8888	    12.3367	    17.2882	
    -6.9656	    -9.6512	    -1.0071	     4.8676	     5.9586	     1.9302	    10.9100	     8.5602	    12.9242	    17.7917	
    -6.1264	    -8.9798	    -0.5875	     5.1193	     6.2943	     2.3499	    10.9940	     9.2316	    13.5117	    18.2953	
    -5.2032	    -8.0566	     0.0000	     5.2872	     6.6299	     2.8534	    11.0779	     9.9869	    14.1830	    18.7149	
    -4.1122	    -7.0496	     0.5035	     5.4550	     6.9656	     3.1891	    11.0779	    10.5743	    14.7705	    19.0506	
    -3.1052	    -6.0425	     1.0071	     5.5389	     7.3013	     3.4409	    10.9100	    10.9940	    15.1062	    19.3024	
    -2.1820	    -5.2032	     1.4267	     5.6229	     7.4692	     3.4409	    10.5743	    11.0779	    15.1901	    19.3024	
    -1.3428	    -4.5319	     1.5945	     5.6229	     7.4692	     3.2730	    10.1547	    10.9100	    15.0223	    19.0506	
    -0.6714	    -4.1122	     1.5945	     5.5389	     7.3013	     3.0212	     9.5673	    10.4904	    14.6027	    18.7149	
    -0.1678	    -3.7766	     1.5945	     5.3711	     7.2174	     2.6855	     9.0637	     9.9030	    14.0991	    18.2953	
     0.3357	    -3.5248	     1.5106	     5.2032	     7.0496	     2.3499	     8.5602	     9.3994	    13.5117	    17.7917	
     0.8392	    -3.2730	     1.6785	     5.1193	     7.1335	     2.0981	     8.3084	     9.0637	    13.0920	    17.4561	
     1.4267	    -2.9373	     1.9302	     5.1193	     7.3853	     1.9302	     8.3923	     8.8120	    12.8403	    17.2882	
     2.0981	    -2.4338	     2.3499	     5.1193	     7.8049	     1.8463	     8.7280	     8.8959	    12.7563	    17.2882	
     2.7695	    -1.8463	     2.9373	     5.2872	     8.3923	     1.7624	     9.3155	     9.1476	    13.0081	    17.4561	
     3.4409	    -1.1749	     3.6087	     5.3711	     9.0637	     1.8463	    10.0708	     9.5673	    13.5117	    17.7917	
     4.0283	    -0.5875	     4.2801	     5.5389	     9.8190	     1.9302	    10.9940	    10.1547	    14.0991	    18.2953	
     4.4479	    -0.0839	     4.9515	     5.6229	    10.5743	     2.0142	    11.9171	    10.6583	    14.8544	    18.7988	
     4.6997	     0.2518	     5.4550	     5.7068	    11.2457	     2.0142	    12.8403	    11.1618	    15.5258	    19.3863	
     4.7836	     0.4196	     5.8746	     5.7068	    11.7493	     2.0142	    13.5956	    11.4975	    16.1972	    19.8898	
     4.6997	     0.4196	     6.0425	     5.6229	    12.0850	     2.0142	    14.1830	    11.6653	    16.7007	    20.3094	
     4.4479	     0.2518	     5.9586	     5.5389	    12.2528	     1.9302	    14.5187	    11.5814	    17.0364	    20.6451	
     4.0283	    -0.0839	     5.5389	     5.3711	    12.1689	     1.7624	    14.5187	    11.2457	    16.9525	    20.8130	
     3.4409	    -0.5875	     4.8676	     5.1193	    11.8332	     1.4267	    14.2670	    10.5743	    16.6168	    20.6451	
     2.7695	    -1.0910	     4.0283	     4.6997	    11.2457	     1.0071	    13.5956	     9.6512	    15.8615	    20.1416	
     2.0981	    -1.5106	     3.0212	     4.2801	    10.4904	     0.4196	    12.7563	     8.4763	    14.9384	    19.3863	
     1.4267	    -1.8463	     2.0981	     3.7766	     9.7351	    -0.0839	    11.7493	     7.3853	    13.8474	    18.5471	
     0.9232	    -2.0142	     1.3428	     3.4409	     9.0637	    -0.5875	    10.7422	     6.2943	    12.8403	    17.6239	
     0.6714	    -1.9302	     0.9232	     3.1891	     8.5602	    -0.9232	     9.8190	     5.4550	    12.0010	    16.7007	
     0.6714	    -1.6785	     0.6714	     3.1891	     8.1406	    -1.0910	     9.0637	     4.9515	    11.3297	    15.9454	
     0.8392	    -1.5106	     0.5875	     3.4409	     7.9727	    -1.0910	     8.3923	     4.6158	    10.9940	    15.4419	
     1.0910	    -1.2589	     0.6714	     3.7766	     7.8049	    -0.9232	     7.9727	     4.5319	    10.7422	    15.1062	
     1.3428	    -1.2589	     0.7553	     4.1962	     7.6370	    -0.6714	     7.6370	     4.6158	    10.6583	    14.8544	
     1.5106	    -1.2589	     0.8392	     4.6158	     7.4692	    -0.4196	     7.4692	     4.6997	    10.6583	    14.8544	
     1.6785	    -1.4267	     1.0071	     5.0354	     7.3013	    -0.2518	     7.3853	     4.7836	    10.6583	    14.9384	
     1.6785	    -1.6785	     1.0910	     5.2872	     7.2174	    -0.1678	     7.5531	     4.7836	    10.6583	    15.0223	
     1.5945	    -2.0142	     1.1749	     5.3711	     7.0496	    -0.1678	     7.8049	     4.6997	    10.5743	    15.1901	
     1.5106	    -2.3499	     1.2589	     5.3711	     6.9656	    -0.3357	     8.1406	     4.4479	    10.4904	    15.3580	
     1.3428	    -2.5177	     1.2589	     5.1193	     6.9656	    -0.5875	     8.6441	     4.2801	    10.3226	    15.5258	
     1.2589	    -2.6855	     1.3428	     4.8676	     7.0496	    -0.9232	     9.1476	     4.1122	    10.2386	    15.6937	
     1.2589	    -2.6016	     1.4267	     4.5319	     7.1335	    -1.1749	     9.7351	     3.9444	    10.3226	    15.9454	
     1.4267	    -2.3499	     1.5106	     4.2801	     7.3853	    -1.2589	    10.4065	     3.9444	    10.4065	    16.1133	
     1.6785	    -2.0142	     1.6785	     4.1962	     7.6370	    -1.2589	    10.9100	     4.0283	    10.6583	    16.3651	
     2.0981	    -1.5106	     1.8463	     4.2801	     7.9727	    -1.0910	    11.3297	     4.2801	    10.9940	    16.5329	
     2.6016	    -1.0071	     2.0142	     4.4479	     8.2245	    -0.8392	    11.5814	     4.5319	    11.4136	    16.7007	
     3.1891	    -0.4196	     2.3499	     4.7836	     8.5602	    -0.4196	    11.7493	     4.8676	    11.9171	    16.8686	
     3.8605	     0.1678	     2.8534	     5.2032	     8.8959	     0.0000	    11.7493	     5.2032	    12.3367	    16.9525	
     4.5319	     0.7553	     3.2730	     5.6229	     9.1476	     0.4196	    11.6653	     5.5389	    12.6724	    17.0364	
     5.2032	     1.2589	     3.8605	     6.1264	     9.4833	     0.8392	    11.4975	     5.8746	    13.0081	    17.0364	
     5.8746	     1.8463	     4.3640	     6.6299	     9.7351	     1.1749	    11.3297	     6.1264	    13.2599	    17.0364	
     6.4621	     2.2659	     4.8676	     7.0496	     9.9030	     1.4267	    11.2457	     6.3782	    13.5117	    17.0364	
     6.9656	     2.5177	     5.2872	     7.3013	     9.9869	     1.5106	    11.0779	     6.4621	    13.5956	    17.0364	
     7.3013	     2.7695	     5.5389	     7.4692	     9.9030	     1.5106	    10.9100	     6.4621	    13.6795	    17.0364	
     7.5531	     2.7695	     5.6229	     7.4692	     9.8190	     1.3428	    10.7422	     6.3782	    13.6795	    17.1204	
     7.7209	     2.9373	     5.6229	     7.3853	     9.7351	     1.1749	    10.5743	     6.3782	    13.7634	    17.2882	
     7.9727	     3.1052	     5.7068	     7.3853	     9.6512	     1.0910	    10.5743	     6.4621	    13.9313	    17.6239	
     8.1406	     3.5248	     5.7907	     7.3853	     9.7351	     1.0910	    10.6583	     6.6299	    14.2670	    18.2114	
     8.4763	     4.1122	     6.0425	     7.4692	     9.9869	     1.2589	    10.9100	     6.9656	    14.6866	    18.9667	
     8.7280	     4.7836	     6.2103	     7.5531	    10.3226	     1.5106	    11.1618	     7.4692	    15.2740	    19.8059	
     8.8959	     5.3711	     6.4621	     7.5531	    10.5743	     1.7624	    11.4975	     7.8888	    15.7776	    20.5612	
     8.8959	     5.7068	     6.5460	     7.3853	    10.8261	     2.0142	    11.6653	     8.3084	    16.1972	    21.2326	
     8.7280	     5.7068	     6.4621	     7.1335	    10.9100	     2.0981	    11.7493	     8.6441	    16.4490	    21.6522	
     8.3084	     5.3711	     6.2103	     6.7139	    10.8261	     2.0981	    11.6653	     8.7280	    16.4490	    21.7361	
     7.7209	     4.7836	     5.7907	     6.1264	    10.6583	     1.9302	    11.4136	     8.7280	    16.1972	    21.4005	
     7.0496	     4.0283	     5.2032	     5.4550	    10.1547	     1.5945	    10.9940	     8.4763	    15.6937	    20.7291	
     6.2103	     3.0212	     4.4479	     4.7836	     9.5673	     1.0910	    10.4065	     8.0566	    14.8544	    19.6381	
     5.2032	     2.0142	     3.6087	     4.0283	     8.8120	     0.5875	     9.5673	     7.3853	    13.8474	    18.3792	
     4.1962	     0.9232	     2.7695	     3.3569	     8.0566	    -0.0839	     8.7280	     6.7139	    12.6724	    16.9525	
     3.1891	    -0.0839	     1.9302	     2.8534	     7.2174	    -0.7553	     7.8888	     5.9586	    11.4136	    15.5258	
     2.3499	    -0.8392	     1.2589	     2.5177	     6.5460	    -1.2589	     7.1335	     5.2032	    10.4065	    14.2670	
     1.7624	    -1.3428	     0.8392	     2.6016	     6.0425	    -1.6785	     6.7139	     4.6997	     9.6512	    13.3438	
     1.5106	    -1.5945	     0.7553	     2.9373	     5.8746	    -1.7624	     6.5460	     4.4479	     9.2316	    12.7563	
     1.5106	    -1.5106	     1.0071	     3.6087	     6.0425	    -1.6785	     6.6299	     4.4479	     9.2316	    12.5885	
     1.7624	    -1.1749	     1.4267	     4.5319	     6.3782	    -1.2589	     7.1335	     4.8676	     9.6512	    12.8403	
     2.0142	    -0.7553	     1.9302	     5.4550	     6.9656	    -0.5875	     7.8888	     5.4550	    10.3226	    13.4277	
     2.2659	    -0.3357	     2.6016	     6.2943	     7.6370	     0.1678	     8.8120	     6.2943	    11.3297	    14.4348	
     2.5177	    -0.0839	     3.1891	     7.1335	     8.3923	     0.9232	     9.8190	     7.2174	    12.3367	    15.6097	
     2.6016	     0.1678	     3.6926	     7.7209	     9.0637	     1.7624	    10.9940	     8.2245	    13.5117	    16.8686	
     2.6016	     0.2518	     4.1962	     8.2245	     9.7351	     2.5177	    12.0850	     9.3155	    14.6027	    18.2953	
     2.4338	     0.1678	     4.5319	     8.5602	    10.2386	     3.1891	    13.0081	    10.2386	    15.6097	    19.6381	
     2.2659	    -0.0839	     4.7836	     8.7280	    10.6583	     3.6926	    13.6795	    11.0779	    16.5329	    20.8130	
     2.0142	    -0.3357	     4.9515	     8.8959	    10.8261	     4.1962	    14.1830	    11.8332	    17.2043	    21.7361	
     1.7624	    -0.5875	     5.0354	     8.8959	    10.9100	     4.5319	    14.3509	    12.3367	    17.7078	    22.2397	
     1.5945	    -0.8392	     4.9515	     8.9798	    10.8261	     4.6997	    14.2670	    12.7563	    17.8757	    22.4915	
     1.3428	    -1.0071	     4.7836	     8.8959	    10.5743	     4.7836	    13.9313	    12.8403	    17.7917	    22.2397	
     1.1749	    -1.2589	     4.5319	     8.8120	    10.1547	     4.6997	    13.3438	    12.7563	    17.3721	    21.6522	
     1.0910	    -1.4267	     4.1962	     8.5602	     9.5673	     4.4479	    12.5885	    12.4207	    16.7007	    20.7291	
     0.9232	    -1.6785	     3.6926	     8.3084	     8.9798	     4.1122	    11.7493	    11.9171	    15.9454	    19.6381	
     0.7553	    -1.9302	     3.1891	     8.0566	     8.2245	     3.7766	    10.8261	    11.2457	    15.1062	    18.4631	
     0.5875	    -2.0981	     2.6016	     7.7209	     7.5531	     3.3569	     9.9869	    10.5743	    14.2670	    17.2043	
     0.5035	    -2.4338	     2.1820	     7.3853	     7.0496	     3.0212	     9.3155	     9.9869	    13.5956	    16.1972	
     0.3357	    -2.6855	     1.7624	     6.9656	     6.5460	     2.6016	     8.8959	     9.3994	    13.0920	    15.3580	
     0.2518	    -3.0212	     1.4267	     6.3782	     6.3782	     2.2659	     8.7280	     8.8959	    12.7563	    14.6866	
     0.1678	    -3.4409	     1.0910	     5.5389	     6.2943	     1.8463	     8.7280	     8.3923	    12.7563	    14.3509	
    -0.0839	    -3.9444	     0.9232	     4.5319	     6.3782	     1.3428	     9.0637	     7.9727	    12.9242	    14.1830	
    -0.2518	    -4.4479	     0.7553	     3.1891	     6.6299	     0.6714	     9.5673	     7.5531	    13.2599	    14.0991	
    -0.5875	    -4.9515	     0.5875	     1.7624	     6.9656	    -0.0839	    10.1547	     7.0496	    13.5956	    14.0991	
    -0.9232	    -5.3711	     0.4196	     0.3357	     7.3853	    -1.0071	    10.7422	     6.6299	    14.0152	    14.0152	
    -1.2589	    -5.6229	     0.3357	    -1.1749	     7.8888	    -2.0142	    11.4136	     6.0425	    14.3509	    14.0152	
    -1.5106	    -5.7068	     0.3357	    -2.6016	     8.3923	    -3.0212	    11.9171	     5.5389	    14.6027	    13.9313	
    -1.7624	    -5.5389	     0.5035	    -3.8605	     8.8120	    -4.0283	    12.4207	     5.0354	    14.6027	    13.8474	
    -1.9302	    -5.1193	     0.7553	    -4.9515	     9.2316	    -5.0354	    12.6724	     4.4479	    14.4348	    13.7634	
    -2.0142	    -4.6158	     1.1749	    -5.7907	     9.5673	    -5.8746	    12.6724	     3.8605	    14.0152	    13.5956	
    -2.0981	    -4.1122	     1.5945	    -6.4621	     9.6512	    -6.6299	    12.5046	     3.2730	    13.4277	    13.4277	
    -2.1820	    -3.6087	     1.9302	    -6.9656	     9.5673	    -7.3013	    12.0850	     2.6855	    12.5885	    13.1760	
    -2.2659	    -3.3569	     2.0981	    -7.1335	     9.3994	    -7.7209	    11.5814	     2.0981	    11.7493	    12.9242	
    -2.2659	    -3.2730	     2.1820	    -7.1335	     8.9798	    -8.0566	    10.9100	     1.6785	    10.8261	    12.6724	
    -2.3499	    -3.3569	     2.0981	    -6.8817	     8.5602	    -8.2245	    10.1547	     1.1749	     9.9030	    12.5046	
    -2.3499	    -3.4409	     1.9302	    -6.4621	     8.0566	    -8.1406	     9.4833	     0.8392	     9.0637	    12.2528	
    -2.3499	    -3.6087	     1.5945	    -5.9586	     7.5531	    -8.0566	     8.8120	     0.5875	     8.3084	    12.1689	
    -2.3499	    -3.7766	     1.3428	    -5.3711	     7.1335	    -7.7209	     8.3084	     0.3357	     7.8049	    12.1689	
    -2.2659	    -3.9444	     1.0071	    -4.7836	     6.7978	    -7.3853	     7.8888	     0.2518	     7.5531	    12.3367	
    -2.1820	    -4.1122	     0.6714	    -4.1962	     6.5460	    -6.8817	     7.7209	     0.2518	     7.5531	    12.6724	
    -1.9302	    -4.1962	     0.5035	    -3.6926	     6.5460	    -6.3782	     7.7209	     0.4196	     7.8049	    13.2599	
    -1.6785	    -4.2801	     0.4196	    -3.1052	     6.6299	    -5.8746	     7.9727	     0.8392	     8.2245	    14.0152	
    -1.2589	    -4.2801	     0.5035	    -2.6016	     6.9656	    -5.2872	     8.3923	     1.4267	     8.8959	    15.0223	
    -0.8392	    -4.1122	     0.6714	    -2.1820	     7.3853	    -4.7836	     9.1476	     2.0981	     9.7351	    16.1972	
    -0.4196	    -3.8605	     1.0910	    -1.6785	     7.8888	    -4.1962	     9.9869	     2.9373	    10.6583	    17.4561	
     0.0839	    -3.4409	     1.5106	    -1.1749	     8.5602	    -3.6087	    10.9100	     3.8605	    11.6653	    18.6310	
     0.5875	    -3.0212	     1.9302	    -0.5035	     9.1476	    -3.0212	    11.8332	     4.8676	    12.7563	    19.8059	
     1.0910	    -2.5177	     2.3499	     0.1678	     9.7351	    -2.3499	    12.5885	     5.7907	    13.8474	    20.8130	
     1.3428	    -2.1820	     2.5177	     0.9232	    10.0708	    -1.6785	    13.1760	     6.7139	    14.6866	    21.5683	
     1.5106	    -1.9302	     2.5177	     1.5945	    10.3226	    -1.0910	    13.2599	     7.3853	    15.3580	    21.9879	
     1.4267	    -1.9302	     2.2659	     2.1820	    10.1547	    -0.6714	    13.0081	     7.8049	    15.6937	    22.0718	
     1.0910	    -2.0981	     1.7624	     2.6016	     9.7351	    -0.3357	    12.3367	     7.9727	    15.7776	    21.7361	
     0.5875	    -2.5177	     0.9232	     2.8534	     9.0637	    -0.2518	    11.3297	     7.8888	    15.4419	    21.1487	
    -0.0839	    -3.0212	     0.0000	     2.9373	     8.2245	    -0.2518	    10.1547	     7.5531	    14.8544	    20.3094	
    -0.7553	    -3.6087	    -0.9232	     3.0212	     7.3013	    -0.3357	     8.8120	     7.0496	    14.0991	    19.3024	
    -1.3428	    -4.1962	    -1.7624	     2.9373	     6.3782	    -0.4196	     7.5531	     6.4621	    13.3438	    18.2114	
    -1.8463	    -4.6158	    -2.4338	     2.8534	     5.5389	    -0.5035	     6.4621	     5.8746	    12.5046	    17.2043	
    -2.0981	    -4.9515	    -2.9373	     2.7695	     4.9515	    -0.5875	     5.5389	     5.3711	    11.7493	    16.3651	
    -2.2659	    -5.1193	    -3.1891	     2.6016	     4.4479	    -0.6714	     4.8676	     4.9515	    11.0779	    15.6097	
    -2.2659	    -5.2032	    -3.1891	     2.4338	     4.1962	    -0.7553	     4.3640	     4.6158	    10.5743	    15.1062	
    -2.1820	    -5.2032	    -3.1052	     2.2659	     4.1962	    -0.8392	     4.1122	     4.4479	    10.3226	    14.8544	
    -1.9302	    -5.1193	    -2.7695	     2.0981	     4.2801	    -0.8392	     4.1962	     4.4479	    10.2386	    14.7705	
    -1.6785	    -4.9515	    -2.4338	     2.0142	     4.6158	    -0.8392	     4.5319	     4.6158	    10.4065	    15.0223	
    -1.3428	    -4.6158	    -1.8463	     1.9302	     5.1193	    -0.7553	     5.0354	     4.9515	    10.8261	    15.5258	
    -1.0071	    -4.2801	    -1.2589	     2.0142	     5.7068	    -0.5875	     5.7068	     5.3711	    11.3297	    16.1133	
    -0.6714	    -3.8605	    -0.5875	     2.1820	     6.4621	    -0.3357	     6.5460	     5.9586	    12.0850	    16.7847	
    -0.2518	    -3.2730	     0.1678	     2.5177	     7.1335	     0.0000	     7.3853	     6.5460	    12.8403	    17.5400	
     0.2518	    -2.6855	     1.0071	     2.9373	     7.8888	     0.4196	     8.3084	     7.2174	    13.6795	    18.2114	
     0.7553	    -2.0142	     1.7624	     3.6087	     8.6441	     0.9232	     9.0637	     7.9727	    14.4348	    18.7988	
     1.2589	    -1.3428	     2.5177	     4.4479	     9.2316	     1.5945	     9.7351	     8.6441	    15.0223	    19.3024	
     1.7624	    -0.6714	     3.1891	     5.3711	     9.7351	     2.1820	    10.2386	     9.2316	    15.4419	    19.5541	
     2.2659	     0.0000	     3.7766	     6.4621	    10.0708	     2.9373	    10.5743	     9.8190	    15.6937	    19.6381	
     2.7695	     0.5035	     4.2801	     7.6370	    10.3226	     3.6926	    10.6583	    10.3226	    15.7776	    19.3863	
     3.1891	     1.0071	     4.7836	     8.9798	    10.4904	     4.5319	    10.6583	    10.7422	    15.8615	    19.0506	
     3.6926	     1.4267	     5.2032	    10.3226	    10.6583	     5.4550	    10.6583	    11.1618	    15.7776	    18.5471	
     4.1962	     1.8463	     5.6229	    11.6653	    10.8261	     6.2943	    10.6583	    11.5814	    15.7776	    18.0435	
     4.6997	     2.3499	     6.1264	    12.7563	    11.0779	     7.0496	    10.6583	    11.9171	    15.7776	    17.4561	
     5.2032	     2.7695	     6.6299	    13.6795	    11.4136	     7.6370	    10.7422	    12.2528	    15.8615	    16.9525	
     5.7907	     3.2730	     7.3013	    14.1830	    11.8332	     7.9727	    10.9940	    12.5046	    15.9454	    16.7007	
     6.4621	     3.8605	     7.9727	    14.2670	    12.4207	     8.1406	    11.4136	    12.7563	    16.1133	    16.5329	
     7.1335	     4.5319	     8.6441	    13.9313	    13.0920	     8.1406	    12.0010	    12.8403	    16.3651	    16.6168	
     7.7209	     5.2032	     9.4833	    13.4277	    13.8474	     7.8888	    12.7563	    12.9242	    16.7007	    16.8686	
     8.3923	     5.8746	    10.2386	    12.6724	    14.6866	     7.6370	    13.6795	    13.0081	    17.1204	    17.2882	
     8.8959	     6.5460	    10.9940	    11.9171	    15.6097	     7.3853	    14.6027	    13.0081	    17.6239	    17.8757	
     9.2316	     7.0496	    11.5814	    11.1618	    16.4490	     7.1335	    15.5258	    13.0920	    18.0435	    18.5471	
     9.4833	     7.4692	    12.0850	    10.4065	    17.1204	     6.8817	    16.3651	    13.0920	    18.5471	    19.2184	
     9.5673	     7.7209	    12.4207	     9.7351	    17.7078	     6.7139	    17.1204	    13.0920	    18.8828	    19.8898	
     9.5673	     7.8888	    12.5885	     9.0637	    18.1274	     6.5460	    17.7078	    13.1760	    19.1345	    20.4773	
     9.4833	     8.0566	    12.6724	     8.5602	    18.3792	     6.4621	    18.2114	    13.1760	    19.3863	    20.8969	
     9.3994	     8.2245	    12.6724	     8.2245	    18.6310	     6.3782	    18.6310	    13.1760	    19.4702	    21.0648	
     9.3155	     8.3084	    12.5046	     7.9727	    18.6310	     6.4621	    18.7988	    13.1760	    19.4702	    21.1487	
     9.2316	     8.3923	    12.3367	     8.0566	    18.5471	     6.4621	    18.7988	    13.0920	    19.3024	    20.9808	
     9.0637	     8.3084	    12.0850	     8.2245	    18.2953	     6.3782	    18.7149	    12.8403	    19.0506	    20.5612	
     8.8120	     8.0566	    11.6653	     8.6441	    17.9596	     6.3782	    18.2953	    12.5046	    18.6310	    19.9738	
     8.5602	     7.7209	    11.0779	     9.2316	    17.3721	     6.3782	    17.7917	    12.0850	    18.1274	    19.2184	
     8.2245	     7.1335	    10.4904	    10.0708	    16.7847	     6.4621	    17.1204	    11.6653	    17.7078	    18.4631	
     7.9727	     6.5460	     9.9030	    10.9940	    16.1133	     6.7139	    16.4490	    11.3297	    17.4561	    17.7917	
     7.8049	     5.9586	     9.3994	    12.0850	    15.5258	     7.2174	    15.7776	    11.1618	    17.4561	    17.2882	
     7.7209	     5.5389	     8.9798	    13.3438	    15.1062	     7.9727	    15.2740	    11.1618	    17.6239	    17.0364	
     7.9727	     5.2872	     8.8120	    14.6027	    14.9384	     8.8120	    14.9384	    11.4975	    18.1274	    17.1204	
     8.3923	     5.3711	     8.9798	    15.9454	    15.1062	     9.9030	    14.8544	    12.0010	    18.8828	    17.4561	
     8.9798	     5.7907	     9.3155	    17.1204	    15.5258	    10.9100	    15.0223	    12.6724	    19.8059	    18.1274	
     9.8190	     6.4621	     9.9869	    18.2953	    16.1133	    12.0010	    15.5258	    13.5117	    20.8130	    18.9667	
    10.6583	     7.2174	    10.7422	    19.2184	    16.9525	    13.0081	    16.1133	    14.3509	    21.9040	    19.9738	
    11.4975	     8.1406	    11.6653	    20.0577	    17.8757	    13.8474	    16.8686	    15.1901	    22.9111	    21.0648	
    12.2528	     8.9798	    12.6724	    20.6451	    18.7149	    14.6027	    17.6239	    15.9454	    23.7503	    22.1558	
    13.0081	     9.8190	    13.5956	    21.0648	    19.5541	    15.1062	    18.2953	    16.5329	    24.4217	    23.1628	
    13.5956	    10.5743	    14.4348	    21.3165	    20.2255	    15.5258	    18.8828	    17.0364	    24.8413	    24.0021	
    14.0991	    11.1618	    15.1901	    21.4844	    20.6451	    15.6937	    19.2184	    17.2882	    25.0092	    24.6735	
    14.4348	    11.7493	    15.6937	    21.4844	    20.8969	    15.7776	    19.3863	    17.3721	    25.0931	    25.1770	
    14.6866	    12.0850	    16.1133	    21.4005	    20.8969	    15.7776	    19.3024	    17.2882	    25.0092	    25.5127	
    14.7705	    12.3367	    16.1972	    21.2326	    20.6451	    15.6097	    18.9667	    17.1204	    24.8413	    25.5127	
    14.6027	    12.3367	    16.0294	    20.8969	    20.1416	    15.2740	    18.2953	    16.7847	    24.5056	    25.2609	
    14.2670	    12.2528	    15.6937	    20.3934	    19.3863	    14.9384	    17.4561	    16.2811	    24.0021	    24.6735	
    13.8474	    11.9171	    15.1062	    19.8059	    18.3792	    14.4348	    16.4490	    15.6937	    23.4985	    23.8342	
    13.3438	    11.4975	    14.4348	    19.1345	    17.2882	    13.8474	    15.3580	    15.1062	    22.8271	    22.9111	
    12.8403	    10.9940	    13.6795	    18.5471	    16.1972	    13.3438	    14.2670	    14.4348	    22.1558	    21.9040	
    12.3367	    10.4904	    12.9242	    18.0435	    15.1062	    12.7563	    13.3438	    13.7634	    21.4844	    20.8130	
    11.9171	     9.9030	    12.0850	    17.5400	    14.0991	    12.2528	    12.5885	    13.0920	    20.7291	    19.8898	
    11.4975	     9.3155	    11.3297	    17.1204	    13.1760	    11.7493	    12.0850	    12.5046	    20.0577	    18.9667	
    11.1618	     8.8120	    10.6583	    16.7847	    12.4207	    11.2457	    11.8332	    11.9171	    19.4702	    18.2114	
    10.9100	     8.3923	    10.1547	    16.5329	    12.0010	    10.9100	    11.8332	    11.4975	    18.9667	    17.7078	
    10.8261	     8.0566	     9.8190	    16.4490	    11.7493	    10.7422	    12.1689	    11.2457	    18.6310	    17.4561	
    10.8261	     7.9727	     9.8190	    16.5329	    11.8332	    10.7422	    12.8403	    11.1618	    18.6310	    17.5400	
    10.9940	     8.0566	     9.9869	    16.7007	    12.1689	    10.9100	    13.5956	    11.1618	    18.7988	    17.8757	
    11.1618	     8.3084	    10.2386	    16.8686	    12.6724	    11.0779	    14.5187	    11.4136	    19.1345	    18.4631	
    11.4136	     8.6441	    10.6583	    16.9525	    13.2599	    11.3297	    15.4419	    11.5814	    19.5541	    19.2184	
    11.4975	     8.9798	    11.0779	    17.0364	    13.8474	    11.4975	    16.2811	    11.8332	    19.9738	    20.0577	
    11.4975	     9.2316	    11.4975	    17.0364	    14.4348	    11.6653	    17.0364	    12.0010	    20.3934	    20.8130	
    11.3297	     9.3994	    11.7493	    16.9525	    14.9384	    11.7493	    17.5400	    12.0850	    20.5612	    21.4844	
    11.0779	     9.3994	    11.8332	    16.8686	    15.1901	    11.8332	    17.7078	    12.0850	    20.6451	    21.8201	
    10.6583	     9.3155	    11.7493	    16.7847	    15.2740	    11.7493	    17.6239	    11.9171	    20.3934	    21.9040	
    10.1547	     8.9798	    11.4136	    16.6168	    15.1062	    11.5814	    17.2043	    11.5814	    19.9738	    21.7361	
     9.5673	     8.5602	    10.9940	    16.4490	    14.7705	    11.3297	    16.5329	    11.2457	    19.3863	    21.2326	
     9.0637	     8.0566	    10.4904	    16.3651	    14.3509	    11.1618	    15.6937	    10.8261	    18.6310	    20.6451	
     8.7280	     7.6370	     9.9869	    16.2811	    13.7634	    10.9100	    14.7705	    10.4904	    18.0435	    19.9738	
     8.3923	     7.2174	     9.5673	    16.3651	    13.2599	    10.7422	    13.9313	    10.2386	    17.4561	    19.3024	
     8.2245	     6.8817	     9.1476	    16.3651	    12.8403	    10.5743	    13.1760	     9.9869	    16.9525	    18.7149	
     8.1406	     6.6299	     8.8959	    16.2811	    12.5046	    10.4065	    12.5885	     9.8190	    16.7007	    18.2953	
     8.0566	     6.3782	     8.7280	    16.0294	    12.2528	    10.2386	    12.2528	     9.6512	    16.4490	    18.0435	
     8.1406	     6.2103	     8.7280	    15.6097	    12.2528	     9.9869	    12.1689	     9.6512	    16.4490	    18.0435	
     8.3084	     6.2103	     8.8959	    15.1062	    12.4207	     9.8190	    12.5046	     9.6512	    16.5329	    18.2114	
     8.5602	     6.2943	     9.1476	    14.5187	    12.8403	     9.7351	    13.0920	     9.8190	    16.7847	    18.6310	
     8.9798	     6.4621	     9.6512	    14.0152	    13.4277	     9.7351	    14.0152	    10.0708	    17.2043	    19.1345	
     9.4833	     6.7139	    10.2386	    13.6795	    14.0991	     9.9030	    15.0223	    10.4065	    17.6239	    19.8059	
     9.9869	     6.8817	    10.8261	    13.5117	    14.7705	    10.2386	    16.1133	    10.8261	    18.1274	    20.4773	
    10.4904	     7.0496	    11.4975	    13.5956	    15.4419	    10.5743	    17.1204	    11.3297	    18.6310	    21.1487	
    10.9940	     7.2174	    12.1689	    13.9313	    15.9454	    11.0779	    18.0435	    11.8332	    19.0506	    21.7361	
    11.4136	     7.3853	    12.8403	    14.3509	    16.4490	    11.4975	    18.7988	    12.2528	    19.3863	    22.0718	
    11.6653	     7.5531	    13.3438	    14.7705	    16.7847	    11.8332	    19.3024	    12.5885	    19.5541	    22.1558	
    12.0010	     7.8888	    13.7634	    15.1901	    16.9525	    12.0010	    19.6381	    12.6724	    19.4702	    21.9879	
[Epoch Header]
[Trial Type]	11
[Accept]	1
[Correct]	0
[RT]	 0.000
[Resp]	0
[Epoch Data]
    10.4904	    11.8332	     3.4409	    25.0931	    14.7705	    35.6674	     3.6926	    21.9879	    -1.2589	    10.0708	
    10.2386	    11.1618	     3.1891	    26.1841	    14.5187	    36.2549	     3.7766	    22.4915	    -1.0071	    10.3226	
    10.0708	    10.6583	     3.0212	    27.1072	    14.4348	    36.6745	     4.0283	    22.9111	    -0.8392	    10.6583	
    10.0708	    10.2386	     3.1052	    27.8625	    14.6866	    36.8423	     4.6158	    23.3307	    -0.6714	    11.1618	
    10.1547	     9.9869	     3.3569	    28.3661	    15.1062	    36.9263	     5.3711	    23.7503	    -0.5035	    11.7493	
    10.4904	    10.0708	     3.7766	    28.7018	    15.7776	    36.7584	     6.2943	    24.0021	    -0.3357	    12.3367	
    10.9100	    10.3226	     4.3640	    28.7857	    16.6168	    36.4227	     7.2174	    24.0860	    -0.3357	    12.8403	
    11.4975	    10.9940	     5.0354	    28.5339	    17.5400	    35.9192	     8.0566	    24.0021	    -0.4196	    13.2599	
    12.1689	    12.0010	     5.7068	    27.9465	    18.3792	    35.1639	     8.8120	    23.5825	    -0.8392	    13.3438	
    12.9242	    13.1760	     6.3782	    27.1072	    19.2184	    34.1568	     9.3155	    22.8271	    -1.5106	    13.1760	
    13.5117	    14.6027	     6.9656	    25.9323	    19.8059	    32.8979	     9.5673	    21.6522	    -2.4338	    12.5885	
    14.0152	    15.9454	     7.4692	    24.5056	    20.2255	    31.5552	     9.5673	    20.2255	    -3.7766	    11.7493	
    14.3509	    17.2043	     7.8049	    22.9950	    20.3934	    30.0446	     9.2316	    18.7149	    -5.2872	    10.4904	
    14.6027	    18.1274	     8.0566	    21.4844	    20.3934	    28.7018	     8.7280	    17.1204	    -6.8817	     9.1476	
    14.6027	    18.6310	     8.1406	    20.1416	    20.2255	    27.5269	     8.0566	    15.5258	    -8.4763	     7.8049	
    14.5187	    18.8828	     8.0566	    18.8828	    19.8059	    26.5198	     7.3013	    14.1830	    -9.9869	     6.4621	
    14.2670	    18.7149	     7.8049	    17.7917	    19.3024	    25.5966	     6.4621	    13.0081	   -11.2457	     5.2032	
    13.8474	    18.2953	     7.3013	    16.7847	    18.6310	    24.8413	     5.5389	    11.9171	   -12.4207	     4.1122	
    13.2599	    17.6239	     6.6299	    15.7776	    17.8757	    24.0860	     4.6158	    10.9940	   -13.3438	     3.1891	
    12.5046	    16.7007	     5.7907	    14.9384	    16.9525	    23.2468	     3.6926	    10.1547	   -14.1830	     2.4338	
    11.5814	    15.6097	     4.8676	    14.0991	    15.9454	    22.4075	     2.8534	     9.3994	   -14.7705	     1.9302	
    10.5743	    14.5187	     4.0283	    13.3438	    15.0223	    21.4844	     2.0981	     8.6441	   -15.3580	     1.5106	
     9.6512	    13.5117	     3.1891	    12.6724	    14.1830	    20.5612	     1.5945	     7.9727	   -15.6937	     1.3428	
     8.7280	    12.5885	     2.5177	    12.1689	    13.4277	    19.6381	     1.2589	     7.4692	   -15.8615	     1.3428	
     7.8888	    11.9171	     2.0142	    11.7493	    13.0081	    18.9667	     1.2589	     7.1335	   -15.8615	     1.5106	
     7.3013	    11.4975	     1.6785	    11.5814	    12.8403	    18.5471	     1.4267	     7.0496	   -15.6097	     1.8463	
     6.7978	    11.2457	     1.5945	    11.4975	    12.8403	    18.2953	     1.7624	     7.1335	   -15.2740	     2.1820	
     6.3782	    11.0779	     1.5945	    11.4136	    12.8403	    18.2953	     2.1820	     7.3013	   -14.8544	     2.5177	
     5.9586	    10.9940	     1.6785	    11.4136	    12.9242	    18.3792	     2.5177	     7.4692	   -14.6027	     2.7695	
     5.4550	    10.8261	     1.5945	    11.3297	    12.9242	    18.3792	     2.6016	     7.5531	   -14.4348	     2.7695	
     4.8676	    10.4904	     1.3428	    11.0779	    12.6724	    18.2953	     2.5177	     7.3853	   -14.6027	     2.4338	
     4.0283	    10.0708	     0.8392	    10.6583	    12.1689	    18.0435	     2.0142	     7.0496	   -14.9384	     1.6785	
     3.1052	     9.3994	     0.1678	    10.0708	    11.4975	    17.4561	     1.2589	     6.5460	   -15.6097	     0.6714	
     2.0142	     8.5602	    -0.6714	     9.2316	    10.5743	    16.7007	     0.2518	     5.7907	   -16.4490	    -0.5875	
     0.9232	     7.8049	    -1.5945	     8.1406	     9.6512	    15.7776	    -0.9232	     4.8676	   -17.3721	    -2.0142	
    -0.0839	     6.9656	    -2.5177	     6.8817	     8.7280	    14.7705	    -2.0981	     3.9444	   -18.2953	    -3.4409	
    -1.0071	     6.2943	    -3.2730	     5.4550	     7.8888	    13.7634	    -3.1052	     3.1052	   -19.1345	    -4.6158	
    -1.7624	     5.7068	    -3.9444	     3.9444	     7.1335	    12.7563	    -3.9444	     2.2659	   -19.8059	    -5.6229	
    -2.3499	     5.2032	    -4.5319	     2.4338	     6.7139	    11.7493	    -4.5319	     1.5945	   -20.2255	    -6.3782	
    -2.7695	     4.6997	    -4.8676	     0.9232	     6.3782	    10.9100	    -4.7836	     1.0071	   -20.5612	    -6.7139	
    -3.1891	     4.2801	    -5.1193	    -0.5035	     6.2943	    10.2386	    -4.8676	     0.5035	   -20.6451	    -6.8817	
    -3.6087	     3.8605	    -5.2872	    -1.8463	     6.3782	     9.5673	    -4.5319	     0.0839	   -20.6451	    -6.7139	
    -3.8605	     3.6087	    -5.2872	    -2.9373	     6.5460	     9.0637	    -4.0283	    -0.1678	   -20.4773	    -6.3782	
    -4.1962	     3.3569	    -5.2032	    -4.0283	     6.8817	     8.6441	    -3.3569	    -0.4196	   -20.2255	    -5.9586	
    -4.5319	     3.1891	    -5.0354	    -5.0354	     7.3013	     8.1406	    -2.6016	    -0.5875	   -19.9738	    -5.4550	
    -4.7836	     3.1891	    -4.7836	    -6.0425	     7.7209	     7.6370	    -1.7624	    -0.8392	   -19.7220	    -4.8676	
    -4.9515	     3.1891	    -4.5319	    -7.0496	     8.2245	     7.0496	    -0.9232	    -1.0071	   -19.4702	    -4.2801	
    -5.1193	     3.3569	    -4.1962	    -8.2245	     8.6441	     6.3782	    -0.1678	    -1.3428	   -19.3863	    -3.6087	
    -5.1193	     3.6087	    -3.8605	    -9.3994	     9.1476	     5.7068	     0.5035	    -1.6785	   -19.3863	    -3.0212	
    -5.0354	     3.9444	    -3.5248	   -10.7422	     9.5673	     4.8676	     1.0910	    -2.1820	   -19.6381	    -2.5177	
    -5.0354	     4.1962	    -3.2730	   -12.0850	     9.9030	     3.9444	     1.5106	    -2.6855	   -19.9738	    -2.1820	
    -5.0354	     4.4479	    -3.1052	   -13.5956	    10.0708	     3.0212	     1.6785	    -3.4409	   -20.6451	    -2.0981	
    -5.1193	     4.5319	    -3.1052	   -15.1062	    10.0708	     1.9302	     1.5945	    -4.1962	   -21.4005	    -2.3499	
    -5.3711	     4.4479	    -3.2730	   -16.6168	     9.8190	     0.9232	     1.3428	    -5.0354	   -22.3236	    -2.8534	
    -5.6229	     4.1962	    -3.5248	   -18.2114	     9.4833	    -0.1678	     0.9232	    -5.9586	   -23.2468	    -3.5248	
    -5.8746	     3.8605	    -3.6926	   -19.6381	     9.1476	    -1.0910	     0.5035	    -6.7978	   -24.1699	    -4.3640	
    -6.0425	     3.5248	    -3.8605	   -20.9808	     8.7280	    -1.9302	     0.0000	    -7.5531	   -25.0092	    -5.2032	
    -6.1264	     3.2730	    -3.8605	   -22.3236	     8.4763	    -2.6855	    -0.3357	    -8.2245	   -25.7645	    -5.9586	
    -6.2103	     3.0212	    -3.8605	   -23.4985	     8.2245	    -3.4409	    -0.5875	    -8.8120	   -26.4359	    -6.7139	
    -6.3782	     2.7695	    -3.7766	   -24.6735	     8.0566	    -4.0283	    -0.7553	    -9.3155	   -27.1072	    -7.3853	
    -6.4621	     2.5177	    -3.6926	   -25.8484	     7.9727	    -4.6158	    -0.7553	    -9.7351	   -27.6108	    -7.9727	
    -6.5460	     2.3499	    -3.6087	   -26.7715	     8.0566	    -5.0354	    -0.5875	   -10.0708	   -27.9465	    -8.3923	
    -6.5460	     2.1820	    -3.4409	   -27.5269	     8.3084	    -5.2872	    -0.2518	   -10.1547	   -28.1143	    -8.5602	
    -6.5460	     2.1820	    -3.1891	   -27.8625	     8.7280	    -5.2032	     0.3357	   -10.0708	   -28.1143	    -8.5602	
    -6.3782	     2.3499	    -2.7695	   -27.9465	     9.2316	    -4.9515	     1.0910	    -9.6512	   -27.8625	    -8.3084	
    -6.0425	     2.6016	    -2.3499	   -27.6108	     9.8190	    -4.4479	     1.9302	    -9.1476	   -27.4429	    -7.9727	
    -5.7068	     2.9373	    -1.9302	   -26.9394	    10.4904	    -3.7766	     2.7695	    -8.6441	   -27.0233	    -7.6370	
    -5.2872	     3.2730	    -1.5106	   -25.9323	    11.0779	    -3.1052	     3.4409	    -8.1406	   -26.6876	    -7.4692	
    -4.8676	     3.6926	    -1.2589	   -24.7574	    11.4975	    -2.4338	     3.9444	    -7.8049	   -26.4359	    -7.3853	
    -4.5319	     3.9444	    -1.0910	   -23.3307	    11.6653	    -1.9302	     4.1962	    -7.7209	   -26.3519	    -7.5531	
    -4.2801	     4.1962	    -1.0910	   -21.7361	    11.7493	    -1.4267	     4.1122	    -7.7209	   -26.4359	    -7.8888	
    -4.1122	     4.3640	    -1.1749	   -19.9738	    11.4975	    -0.9232	     3.7766	    -7.8049	   -26.6037	    -8.3923	
    -3.9444	     4.4479	    -1.5106	   -18.1274	    11.1618	    -0.4196	     3.1891	    -7.9727	   -26.8555	    -8.9798	
    -3.8605	     4.5319	    -1.9302	   -16.2811	    10.5743	     0.1678	     2.4338	    -7.9727	   -27.1072	    -9.6512	
    -3.7766	     4.6997	    -2.3499	   -14.4348	     9.9030	     0.8392	     1.5106	    -7.8888	   -27.2751	   -10.2386	
    -3.6087	     4.7836	    -2.8534	   -12.5885	     9.3155	     1.7624	     0.5875	    -7.5531	   -27.2751	   -10.6583	
    -3.2730	     5.0354	    -3.2730	   -10.8261	     8.7280	     2.7695	    -0.2518	    -7.0496	   -27.1912	   -10.9100	
    -2.9373	     5.2032	    -3.6087	    -9.2316	     8.2245	     3.7766	    -0.9232	    -6.2943	   -27.0233	   -10.9100	
    -2.4338	     5.3711	    -3.8605	    -7.8888	     7.8049	     4.8676	    -1.5106	    -5.3711	   -26.6037	   -10.6583	
    -1.9302	     5.6229	    -4.0283	    -6.7139	     7.5531	     5.8746	    -1.7624	    -4.2801	   -26.1002	   -10.2386	
    -1.3428	     5.8746	    -3.9444	    -5.6229	     7.4692	     6.9656	    -1.7624	    -3.0212	   -25.2609	    -9.4833	
    -0.7553	     6.2943	    -3.6926	    -4.5319	     7.7209	     8.0566	    -1.4267	    -1.5945	   -24.2538	    -8.5602	
     0.0000	     6.8817	    -3.1891	    -3.3569	     8.1406	     9.2316	    -0.6714	     0.0839	   -22.9950	    -7.4692	
     0.8392	     7.5531	    -2.4338	    -2.0142	     8.8120	    10.4904	     0.3357	     1.7624	   -21.4844	    -6.1264	
     1.5945	     8.2245	    -1.5945	    -0.5875	     9.6512	    11.7493	     1.5106	     3.5248	   -19.9738	    -4.6997	
     2.3499	     8.8959	    -0.7553	     0.8392	    10.4904	    12.8403	     2.6855	     5.0354	   -18.4631	    -3.3569	
     2.8534	     9.3994	    -0.0839	     2.1820	    11.2457	    13.7634	     3.6926	     6.2943	   -17.2882	    -2.2659	
     3.2730	     9.6512	     0.5035	     3.3569	    11.9171	    14.5187	     4.5319	     7.2174	   -16.3651	    -1.3428	
     3.4409	     9.7351	     0.7553	     4.3640	    12.3367	    15.0223	     5.0354	     7.7209	   -15.7776	    -0.7553	
     3.6087	     9.5673	     0.8392	     5.2032	    12.5046	    15.4419	     5.2872	     7.8888	   -15.6097	    -0.5035	
     3.6087	     9.3155	     0.6714	     5.9586	    12.5046	    15.6937	     5.2872	     7.5531	   -15.7776	    -0.5875	
     3.5248	     8.8120	     0.1678	     6.4621	    12.3367	    15.8615	     4.9515	     6.9656	   -16.3651	    -0.9232	
     3.2730	     8.1406	    -0.5035	     6.7978	    11.8332	    15.8615	     4.2801	     5.9586	   -17.2043	    -1.5945	
     3.0212	     7.4692	    -1.3428	     6.9656	    11.1618	    15.6937	     3.3569	     4.6997	   -18.2953	    -2.5177	
     2.7695	     6.8817	    -2.2659	     7.0496	    10.3226	    15.4419	     2.1820	     3.3569	   -19.5541	    -3.5248	
     2.5177	     6.3782	    -3.1891	     7.0496	     9.5673	    15.1062	     1.0071	     1.9302	   -20.7291	    -4.5319	
     2.2659	     6.2103	    -3.9444	     7.0496	     8.8120	    14.7705	    -0.1678	     0.6714	   -21.8201	    -5.5389	
     2.1820	     6.2103	    -4.4479	     7.1335	     8.2245	    14.3509	    -1.1749	    -0.3357	   -22.6593	    -6.3782	
     2.0981	     6.4621	    -4.6997	     7.2174	     7.7209	    14.0152	    -2.0142	    -1.1749	   -23.3307	    -6.9656	
     2.0981	     6.7139	    -4.7836	     7.3853	     7.4692	    13.7634	    -2.6016	    -1.5945	   -23.6664	    -7.3013	
     2.0981	     6.9656	    -4.6158	     7.6370	     7.3853	    13.5956	    -2.9373	    -1.8463	   -23.7503	    -7.3013	
     2.1820	     7.2174	    -4.3640	     7.9727	     7.4692	    13.6795	    -3.0212	    -1.6785	   -23.4985	    -7.1335	
     2.2659	     7.4692	    -4.0283	     8.3923	     7.7209	    13.9313	    -2.8534	    -1.1749	   -22.9111	    -6.5460	
     2.6016	     7.7209	    -3.5248	     8.8959	     8.1406	    14.4348	    -2.3499	    -0.4196	   -22.0718	    -5.7907	
     2.9373	     8.0566	    -3.0212	     9.4833	     8.6441	    15.1062	    -1.6785	     0.5875	   -20.9808	    -4.7836	
     3.3569	     8.4763	    -2.3499	    10.0708	     9.3155	    15.8615	    -0.8392	     1.6785	   -19.8059	    -3.6926	
     3.8605	     8.8120	    -1.7624	    10.7422	     9.9030	    16.6168	     0.0000	     2.9373	   -18.6310	    -2.6855	
     4.1962	     9.1476	    -1.2589	    11.4136	    10.4065	    17.3721	     0.7553	     4.0283	   -17.6239	    -1.7624	
     4.3640	     9.3155	    -1.0071	    12.0010	    10.7422	    18.0435	     1.2589	     4.8676	   -16.8686	    -1.0910	
     4.4479	     9.3155	    -0.9232	    12.5885	    10.8261	    18.4631	     1.5945	     5.5389	   -16.3651	    -0.7553	
     4.2801	     9.2316	    -1.0910	    13.0081	    10.6583	    18.7149	     1.5945	     5.9586	   -16.2811	    -0.8392	
     4.0283	     8.8959	    -1.5106	    13.2599	    10.3226	    18.7988	     1.2589	     6.0425	   -16.4490	    -1.2589	
     3.6087	     8.5602	    -2.0981	    13.4277	     9.7351	    18.6310	     0.7553	     5.8746	   -16.8686	    -2.0142	
     3.1891	     8.0566	    -2.8534	    13.3438	     8.9798	    18.2953	    -0.0839	     5.4550	   -17.5400	    -2.9373	
     2.6855	     7.4692	    -3.6087	    13.1760	     8.1406	    17.9596	    -1.0071	     4.9515	   -18.2953	    -4.0283	
     2.1820	     6.9656	    -4.3640	    12.9242	     7.3013	    17.5400	    -1.9302	     4.4479	   -19.1345	    -5.1193	
     1.6785	     6.4621	    -5.1193	    12.5046	     6.4621	    17.2043	    -2.8534	     3.8605	   -19.8898	    -6.1264	
     1.2589	     6.0425	    -5.7907	    12.0010	     5.7907	    16.7847	    -3.6926	     3.3569	   -20.6451	    -6.9656	
     0.8392	     5.5389	    -6.3782	    11.4136	     5.2032	    16.4490	    -4.3640	     2.9373	   -21.1487	    -7.5531	
     0.4196	     5.2032	    -6.7978	    10.8261	     4.8676	    16.1972	    -4.7836	     2.6016	   -21.5683	    -7.8888	
     0.1678	     4.8676	    -7.0496	    10.3226	     4.6158	    16.1133	    -4.9515	     2.5177	   -21.6522	    -7.8888	
     0.0000	     4.6997	    -7.1335	     9.9030	     4.7836	    16.1972	    -4.7836	     2.7695	   -21.4844	    -7.3853	
     0.0839	     4.6997	    -6.7978	     9.7351	     5.2032	    16.7007	    -4.1962	     3.3569	   -20.8130	    -6.4621	
     0.3357	     5.1193	    -6.2103	     9.9030	     6.0425	    17.3721	    -3.2730	     4.2801	   -19.8898	    -5.2032	
     0.9232	     5.7068	    -5.2872	    10.2386	     7.1335	    18.3792	    -2.0981	     5.4550	   -18.6310	    -3.6087	
     1.5945	     6.5460	    -4.1962	    10.6583	     8.3923	    19.4702	    -0.7553	     6.7139	   -17.2043	    -1.9302	
     2.2659	     7.3853	    -3.0212	    11.0779	     9.6512	    20.5612	     0.5875	     8.0566	   -15.7776	    -0.3357	
     3.0212	     8.2245	    -1.9302	    11.4975	    10.6583	    21.4844	     1.6785	     9.2316	   -14.5187	     1.0910	
     3.6926	     8.8959	    -1.0910	    11.7493	    11.4975	    22.3236	     2.4338	    10.1547	   -13.4277	     2.1820	
     4.1962	     9.4833	    -0.4196	    11.9171	    12.0010	    22.9950	     2.9373	    10.8261	   -12.7563	     2.8534	
     4.5319	     9.8190	    -0.0839	    11.9171	    12.1689	    23.4985	     3.1052	    11.2457	   -12.3367	     3.1891	
     4.6997	     9.9869	     0.0839	    11.8332	    12.0850	    23.6664	     2.9373	    11.3297	   -12.2528	     3.0212	
     4.7836	     9.9869	     0.0000	    11.5814	    11.6653	    23.7503	     2.4338	    11.2457	   -12.4207	     2.6016	
     4.6997	     9.7351	    -0.3357	    11.2457	    11.0779	    23.4985	     1.7624	    10.8261	   -12.9242	     1.9302	
     4.4479	     9.4833	    -0.8392	    10.7422	    10.4065	    22.9950	     0.9232	    10.1547	   -13.5956	     1.0071	
     4.1962	     9.0637	    -1.4267	    10.1547	     9.5673	    22.3236	    -0.0839	     9.3155	   -14.4348	     0.0000	
     3.8605	     8.5602	    -2.0142	     9.4833	     8.8120	    21.4844	    -1.0910	     8.3923	   -15.2740	    -1.0910	
     3.4409	     8.1406	    -2.6855	     8.8959	     8.0566	    20.5612	    -2.0981	     7.4692	   -16.1133	    -2.0142	
     3.0212	     7.6370	    -3.2730	     8.3923	     7.3853	    19.6381	    -2.9373	     6.7139	   -16.8686	    -2.8534	
     2.6855	     7.3013	    -3.6926	     7.9727	     6.9656	    18.9667	    -3.5248	     6.1264	   -17.4561	    -3.4409	
     2.5177	     7.1335	    -4.0283	     7.7209	     6.7139	    18.4631	    -3.7766	     5.7068	   -17.7917	    -3.7766	
     2.4338	     7.1335	    -4.1122	     7.6370	     6.7139	    18.2114	    -3.6926	     5.6229	   -17.8757	    -3.6926	
     2.6855	     7.3853	    -3.9444	     7.8888	     7.0496	    18.2114	    -3.2730	     5.8746	   -17.7078	    -3.3569	
     3.1052	     7.8888	    -3.5248	     8.2245	     7.6370	    18.3792	    -2.4338	     6.2943	   -17.2882	    -2.6016	
     3.6926	     8.4763	    -2.9373	     8.8120	     8.3923	    18.7149	    -1.4267	     6.7978	   -16.7847	    -1.7624	
     4.4479	     9.1476	    -2.3499	     9.3155	     9.2316	    19.1345	    -0.3357	     7.3853	   -16.1972	    -0.7553	
     5.1193	     9.9030	    -1.6785	     9.8190	    10.0708	    19.4702	     0.7553	     7.8888	   -15.6097	     0.2518	
     5.8746	    10.7422	    -1.0071	    10.2386	    10.9100	    19.7220	     1.8463	     8.2245	   -15.1901	     1.0910	
     6.4621	    11.4975	    -0.4196	    10.4904	    11.5814	    19.8059	     2.6855	     8.4763	   -14.8544	     1.7624	
     6.8817	    12.0850	     0.0000	    10.4904	    12.0850	    19.7220	     3.2730	     8.3923	   -14.7705	     2.1820	
     7.1335	    12.5046	     0.2518	    10.1547	    12.3367	    19.3863	     3.5248	     7.9727	   -14.9384	     2.1820	
     7.0496	    12.6724	     0.1678	     9.5673	    12.2528	    18.7149	     3.3569	     7.3013	   -15.4419	     1.7624	
     6.6299	    12.4207	    -0.2518	     8.6441	    11.9171	    17.7078	     2.8534	     6.2943	   -16.3651	     1.0071	
     5.8746	    11.7493	    -0.9232	     7.4692	    11.1618	    16.4490	     1.8463	     4.9515	   -17.4561	    -0.1678	
     4.7836	    10.6583	    -1.8463	     6.0425	    10.2386	    14.9384	     0.5875	     3.3569	   -18.7988	    -1.5106	
     3.5248	     9.3994	    -2.9373	     4.6997	     9.1476	    13.5117	    -0.7553	     1.8463	   -20.2255	    -2.9373	
     2.1820	     7.9727	    -4.0283	     3.3569	     8.1406	    12.0850	    -2.0142	     0.4196	   -21.4844	    -4.3640	
     0.8392	     6.4621	    -5.1193	     2.2659	     7.2174	    10.8261	    -3.2730	    -0.9232	   -22.6593	    -5.5389	
    -0.3357	     5.0354	    -6.0425	     1.3428	     6.3782	     9.8190	    -4.1962	    -2.0142	   -23.5825	    -6.6299	
    -1.4267	     3.7766	    -6.7978	     0.5875	     5.7907	     8.9798	    -4.9515	    -2.8534	   -24.2538	    -7.4692	
    -2.2659	     2.7695	    -7.4692	    -0.0839	     5.3711	     8.3084	    -5.4550	    -3.4409	   -24.7574	    -8.0566	
    -2.9373	     2.0142	    -7.8888	    -0.6714	     5.1193	     7.7209	    -5.6229	    -3.8605	   -25.0092	    -8.4763	
    -3.4409	     1.5106	    -8.2245	    -1.3428	     5.1193	     7.3013	    -5.5389	    -4.0283	   -25.0092	    -8.6441	
    -3.8605	     1.2589	    -8.4763	    -1.9302	     5.2032	     6.9656	    -5.2872	    -4.1122	   -24.8413	    -8.6441	
    -4.1122	     1.0910	    -8.5602	    -2.6016	     5.3711	     6.7139	    -4.8676	    -4.1122	   -24.5895	    -8.3923	
    -4.2801	     1.1749	    -8.4763	    -3.1891	     5.6229	     6.5460	    -4.3640	    -3.9444	   -24.1699	    -7.9727	
    -4.2801	     1.2589	    -8.3084	    -3.6087	     5.9586	     6.5460	    -3.7766	    -3.7766	   -23.5825	    -7.3853	
    -4.1962	     1.4267	    -8.0566	    -3.9444	     6.3782	     6.7139	    -3.1052	    -3.5248	   -23.0789	    -6.6299	
    -4.1122	     1.5945	    -7.8049	    -4.0283	     6.7139	     6.8817	    -2.5177	    -3.2730	   -22.4915	    -5.8746	
    -3.9444	     1.8463	    -7.5531	    -4.1122	     7.0496	     7.2174	    -2.0142	    -3.0212	   -22.0718	    -5.1193	
    -3.8605	     1.9302	    -7.3853	    -4.1122	     7.2174	     7.4692	    -1.7624	    -2.8534	   -21.6522	    -4.5319	
    -3.7766	     1.8463	    -7.3853	    -4.1962	     7.2174	     7.7209	    -1.6785	    -2.6855	   -21.4005	    -4.1122	
    -3.8605	     1.7624	    -7.4692	    -4.1122	     7.1335	     7.8888	    -1.7624	    -2.6016	   -21.2326	    -3.9444	
    -4.0283	     1.5106	    -7.7209	    -4.1122	     6.8817	     8.0566	    -2.0981	    -2.6016	   -21.1487	    -3.9444	
    -4.1962	     1.2589	    -8.0566	    -4.0283	     6.5460	     8.2245	    -2.5177	    -2.5177	   -21.2326	    -4.0283	
    -4.4479	     1.0071	    -8.3923	    -3.8605	     6.2943	     8.3923	    -2.9373	    -2.4338	   -21.3165	    -4.1962	
    -4.6158	     0.7553	    -8.7280	    -3.6926	     5.9586	     8.4763	    -3.3569	    -2.4338	   -21.4844	    -4.3640	
    -4.8676	     0.5035	    -8.9798	    -3.4409	     5.7068	     8.6441	    -3.7766	    -2.2659	   -21.5683	    -4.4479	
    -5.1193	     0.2518	    -9.3155	    -3.2730	     5.5389	     8.7280	    -4.0283	    -2.1820	   -21.6522	    -4.4479	
    -5.2872	     0.0000	    -9.5673	    -2.9373	     5.4550	     8.9798	    -4.2801	    -2.0142	   -21.7361	    -4.3640	
    -5.4550	    -0.1678	    -9.7351	    -2.6855	     5.4550	     9.2316	    -4.2801	    -1.7624	   -21.6522	    -4.1122	
    -5.6229	    -0.3357	    -9.8190	    -2.2659	     5.6229	     9.5673	    -4.1962	    -1.3428	   -21.4844	    -3.6926	
    -5.6229	    -0.4196	    -9.7351	    -1.7624	     5.8746	    10.1547	    -3.8605	    -0.8392	   -21.1487	    -3.1052	
    -5.4550	    -0.4196	    -9.4833	    -1.0910	     6.3782	    10.8261	    -3.4409	    -0.1678	   -20.6451	    -2.3499	
    -5.1193	    -0.1678	    -8.8959	    -0.2518	     6.9656	    11.7493	    -2.7695	     0.7553	   -20.0577	    -1.5945	
    -4.4479	     0.4196	    -8.0566	     0.8392	     7.8888	    12.9242	    -1.7624	     1.9302	   -19.1345	    -0.6714	
    -3.5248	     1.2589	    -6.8817	     2.2659	     8.8959	    14.3509	    -0.6714	     3.3569	   -18.1274	     0.2518	
    -2.1820	     2.3499	    -5.4550	     3.9444	    10.2386	    16.0294	     0.6714	     5.0354	   -16.8686	     1.1749	
    -0.6714	     3.6926	    -3.8605	     5.7907	    11.5814	    17.8757	     2.0981	     6.7978	   -15.5258	     2.0981	
     1.0910	     5.2032	    -2.1820	     7.8888	    13.0081	    19.8898	     3.5248	     8.6441	   -14.0991	     2.9373	
     2.8534	     6.6299	    -0.5875	     9.9030	    14.2670	    21.9040	     4.8676	    10.4065	   -12.6724	     3.6087	
     4.5319	     7.9727	     0.7553	    11.9171	    15.3580	    23.6664	     5.9586	    12.0010	   -11.4975	     4.0283	
     5.9586	     9.0637	     1.7624	    13.6795	    16.1133	    25.0931	     6.6299	    13.3438	   -10.5743	     4.2801	
     6.9656	     9.6512	     2.1820	    14.9384	    16.2811	    26.0162	     6.7978	    14.1830	    -9.9869	     4.2801	
     7.4692	     9.7351	     1.9302	    15.6937	    15.9454	    26.4359	     6.3782	    14.4348	    -9.7351	     4.0283	
     7.2174	     9.2316	     0.8392	    15.7776	    14.9384	    26.1841	     5.3711	    14.1830	   -10.0708	     3.5248	
     6.2103	     7.9727	    -1.0071	    15.0223	    13.2599	    25.2609	     3.7766	    13.2599	   -10.8261	     2.6016	
     4.4479	     6.0425	    -3.4409	    13.4277	    10.9940	    23.7503	     1.6785	    11.7493	   -12.0850	     1.4267	
     2.0142	     3.6087	    -6.4621	    11.2457	     8.3084	    21.6522	    -0.8392	     9.7351	   -13.7634	     0.0000	
    -0.8392	     0.8392	    -9.6512	     8.5602	     5.4550	    19.2184	    -3.5248	     7.4692	   -15.6937	    -1.5945	
    -3.8605	    -1.7624	   -12.7563	     5.6229	     2.6016	    16.7007	    -6.2103	     5.0354	   -17.7917	    -3.2730	
    -6.6299	    -4.1122	   -15.4419	     2.8534	     0.0839	    14.2670	    -8.6441	     2.7695	   -19.8059	    -4.6997	
    -8.8959	    -5.9586	   -17.5400	     0.5035	    -2.0142	    12.1689	   -10.6583	     0.7553	   -21.5683	    -5.8746	
   -10.4904	    -7.2174	   -18.9667	    -1.3428	    -3.5248	    10.5743	   -12.1689	    -0.7553	   -22.8271	    -6.7139	
   -11.4136	    -7.8888	   -19.7220	    -2.5177	    -4.4479	     9.5673	   -13.1760	    -1.6785	   -23.6664	    -7.2174	
   -11.6653	    -8.0566	   -19.9738	    -3.1052	    -4.8676	     8.9798	   -13.6795	    -2.1820	   -24.1699	    -7.3853	
   -11.3297	    -7.7209	   -19.8059	    -3.0212	    -4.8676	     8.9798	   -13.8474	    -2.2659	   -24.2538	    -7.3013	
   -10.5743	    -7.0496	   -19.2184	    -2.5177	    -4.5319	     9.3155	   -13.7634	    -1.9302	   -24.0860	    -7.0496	
    -9.4833	    -6.0425	   -18.3792	    -1.5945	    -4.0283	     9.8190	   -13.3438	    -1.4267	   -23.7503	    -6.7978	
    -8.3923	    -5.0354	   -17.5400	    -0.5035	    -3.3569	    10.5743	   -12.9242	    -0.9232	   -23.4146	    -6.6299	
    -7.3013	    -3.9444	   -16.7847	     0.6714	    -2.7695	    11.2457	   -12.5046	    -0.3357	   -23.0789	    -6.6299	
    -6.3782	    -3.1052	   -16.1133	     1.8463	    -2.3499	    11.9171	   -12.2528	     0.0000	   -22.9950	    -6.8817	
    -5.6229	    -2.4338	   -15.7776	     2.7695	    -2.1820	    12.3367	   -12.2528	     0.2518	   -23.0789	    -7.3853	
    -5.2032	    -2.0981	   -15.6937	     3.5248	    -2.1820	    12.5046	   -12.5046	     0.2518	   -23.3307	    -8.0566	
    -5.0354	    -1.9302	   -15.8615	     4.0283	    -2.4338	    12.5885	   -12.9242	     0.0000	   -23.8342	    -8.9798	
    -5.0354	    -2.0142	   -16.1972	     4.4479	    -2.8534	    12.5046	   -13.5956	    -0.3357	   -24.5056	    -9.9869	
    -5.1193	    -2.1820	   -16.6168	     4.6997	    -3.3569	    12.3367	   -14.1830	    -0.7553	   -25.2609	   -10.9940	
    -5.2032	    -2.2659	   -16.9525	     4.9515	    -3.7766	    12.1689	   -14.7705	    -1.0910	   -25.8484	   -11.9171	
    -5.2032	    -2.2659	   -17.1204	     5.2032	    -4.0283	    12.1689	   -15.1062	    -1.2589	   -26.2680	   -12.5885	
    -5.0354	    -2.0981	   -17.2043	     5.6229	    -4.1122	    12.3367	   -15.2740	    -1.2589	   -26.4359	   -13.0081	
    -4.7836	    -1.8463	   -17.0364	     6.2103	    -3.9444	    12.7563	   -15.1062	    -1.0071	   -26.3519	   -13.0920	
    -4.3640	    -1.4267	   -16.6168	     6.9656	    -3.6087	    13.4277	   -14.6866	    -0.5035	   -25.9323	   -12.8403	
    -3.7766	    -0.8392	   -16.1133	     7.9727	    -3.0212	    14.2670	   -13.9313	     0.3357	   -25.1770	   -12.2528	
    -3.1052	    -0.1678	   -15.3580	     9.1476	    -2.3499	    15.3580	   -12.9242	     1.3428	   -24.2538	   -11.4136	
    -2.1820	     0.5875	   -14.6027	    10.4065	    -1.5106	    16.5329	   -11.9171	     2.5177	   -23.0789	   -10.4065	
    -1.3428	     1.1749	   -13.9313	    11.6653	    -0.8392	    17.7917	   -11.0779	     3.6926	   -21.9040	    -9.3155	
    -0.5035	     1.6785	   -13.4277	    12.8403	    -0.3357	    18.8828	   -10.4065	     4.7836	   -20.8969	    -8.4763	
     0.0839	     1.9302	   -13.0920	    13.5956	     0.0000	    19.7220	   -10.0708	     5.6229	   -20.1416	    -7.8049	
     0.4196	     1.9302	   -13.0920	    14.0991	    -0.0839	    20.2255	   -10.2386	     6.1264	   -19.7220	    -7.4692	
     0.5035	     1.6785	   -13.2599	    14.2670	    -0.4196	    20.4773	   -10.7422	     6.2103	   -19.6381	    -7.5531	
     0.3357	     1.2589	   -13.7634	    14.0991	    -0.9232	    20.3934	   -11.5814	     6.0425	   -19.8898	    -7.9727	
     0.0839	     0.7553	   -14.3509	    13.7634	    -1.6785	    20.1416	   -12.7563	     5.6229	   -20.4773	    -8.7280	
    -0.2518	     0.0839	   -15.1062	    13.2599	    -2.4338	    19.8059	   -14.0152	     5.0354	   -21.0648	    -9.5673	
    -0.5875	    -0.5035	   -15.8615	    12.7563	    -3.3569	    19.4702	   -15.2740	     4.3640	   -21.8201	   -10.5743	
    -1.0071	    -1.1749	   -16.5329	    12.1689	    -4.1122	    19.0506	   -16.5329	     3.7766	   -22.5754	   -11.4136	
    -1.3428	    -1.8463	   -17.2882	    11.5814	    -4.9515	    18.6310	   -17.7078	     3.1891	   -23.2468	   -12.2528	
    -1.6785	    -2.5177	   -17.9596	    11.0779	    -5.7068	    18.2114	   -18.7149	     2.7695	   -23.8342	   -12.9242	
    -2.0142	    -3.1891	   -18.6310	    10.5743	    -6.3782	    17.9596	   -19.5541	     2.4338	   -24.2538	   -13.3438	
    -2.4338	    -3.9444	   -19.3024	    10.2386	    -7.0496	    17.7078	   -20.2255	     2.2659	   -24.5056	   -13.5117	
    -2.9373	    -4.6158	   -19.9738	    10.0708	    -7.6370	    17.6239	   -20.7291	     2.2659	   -24.6735	   -13.5117	
    -3.4409	    -5.2872	   -20.5612	    10.1547	    -8.0566	    17.6239	   -20.9808	     2.4338	   -24.5056	   -13.2599	
    -3.8605	    -5.7907	   -20.9808	    10.4065	    -8.3923	    17.7917	   -20.9808	     2.7695	   -24.1699	   -12.6724	
    -4.1962	    -6.2103	   -21.3165	    10.9100	    -8.4763	    18.0435	   -20.7291	     3.3569	   -23.6664	   -12.0010	
    -4.4479	    -6.3782	   -21.4005	    11.4136	    -8.3084	    18.4631	   -20.1416	     4.0283	   -22.9950	   -11.0779	
    -4.5319	    -6.4621	   -21.4005	    12.0010	    -8.1406	    18.8828	   -19.5541	     4.6997	   -22.3236	   -10.2386	
    -4.5319	    -6.4621	   -21.4005	    12.4207	    -7.8049	    19.2184	   -18.8828	     5.3711	   -21.6522	    -9.3994	
    -4.6158	    -6.4621	   -21.3165	    12.5885	    -7.5531	    19.3863	   -18.2953	     5.8746	   -21.1487	    -8.8120	
    -4.6997	    -6.4621	   -21.4005	    12.5046	    -7.3853	    19.3024	   -17.9596	     6.1264	   -20.8969	    -8.3923	
    -4.7836	    -6.5460	   -21.4844	    12.0010	    -7.3013	    18.9667	   -17.8757	     6.1264	   -20.8969	    -8.3923	
    -4.9515	    -6.7139	   -21.7361	    11.1618	    -7.3853	    18.4631	   -18.0435	     5.8746	   -21.1487	    -8.6441	
    -5.1193	    -6.8817	   -22.0718	    10.0708	    -7.5531	    17.7078	   -18.4631	     5.4550	   -21.6522	    -9.1476	
    -5.2872	    -7.1335	   -22.4075	     8.7280	    -7.8049	    16.8686	   -19.0506	     4.8676	   -22.3236	    -9.9869	
    -5.3711	    -7.3013	   -22.8271	     7.3853	    -8.2245	    15.9454	   -19.8059	     4.1962	   -23.0789	   -10.9940	
    -5.4550	    -7.4692	   -23.1628	     6.1264	    -8.6441	    15.1062	   -20.5612	     3.4409	   -24.0021	   -12.1689	
    -5.3711	    -7.4692	   -23.4146	     5.0354	    -8.9798	    14.3509	   -21.3165	     2.8534	   -24.8413	   -13.3438	
    -5.1193	    -7.3013	   -23.4985	     4.3640	    -9.3155	    13.7634	   -21.9040	     2.2659	   -25.5966	   -14.3509	
    -4.6997	    -7.0496	   -23.3307	     4.1122	    -9.4833	    13.5117	   -22.2397	     1.8463	   -26.1841	   -15.2740	
    -4.1962	    -6.6299	   -22.9111	     4.2801	    -9.4833	    13.5117	   -22.4915	     1.5106	   -26.6037	   -15.9454	
    -3.5248	    -6.1264	   -22.4915	     4.9515	    -9.3994	    13.7634	   -22.4075	     1.2589	   -26.9394	   -16.3651	
    -2.8534	    -5.5389	   -21.9040	     5.8746	    -9.1476	    14.0991	   -22.2397	     0.9232	   -27.0233	   -16.5329	
    -2.1820	    -4.9515	   -21.2326	     7.0496	    -8.8120	    14.5187	   -21.7361	     0.6714	   -27.0233	   -16.5329	
    -1.5106	    -4.4479	   -20.4773	     8.3084	    -8.3923	    15.0223	   -21.1487	     0.5035	   -26.8555	   -16.2811	
    -0.8392	    -3.8605	   -19.7220	     9.5673	    -7.8888	    15.6097	   -20.3094	     0.4196	   -26.5198	   -15.8615	
    -0.2518	    -3.2730	   -18.9667	    10.6583	    -7.3013	    16.1972	   -19.3863	     0.5875	   -26.1002	   -15.2740	
     0.2518	    -2.6855	   -18.2114	    11.4975	    -6.6299	    16.7007	   -18.3792	     0.8392	   -25.5966	   -14.5187	
     0.6714	    -2.1820	   -17.5400	    12.0850	    -5.9586	    17.2043	   -17.3721	     1.1749	   -25.0931	   -13.8474	
     1.0071	    -1.7624	   -16.9525	    12.3367	    -5.2872	    17.6239	   -16.5329	     1.5106	   -24.7574	   -13.1760	
     1.1749	    -1.3428	   -16.4490	    12.3367	    -4.7836	    17.7917	   -15.8615	     1.8463	   -24.4217	   -12.7563	
     1.3428	    -0.9232	   -15.9454	    12.1689	    -4.2801	    18.0435	   -15.3580	     2.1820	   -24.1699	   -12.4207	
     1.5106	    -0.4196	   -15.4419	    12.0010	    -3.7766	    18.2114	   -14.9384	     2.6016	   -24.0021	   -12.2528	
     1.9302	     0.2518	   -14.8544	    12.0010	    -3.2730	    18.5471	   -14.6866	     3.0212	   -23.7503	   -12.1689	
     2.4338	     1.0071	   -14.2670	    12.2528	    -2.7695	    19.0506	   -14.5187	     3.6087	   -23.4146	   -12.1689	
     2.9373	     1.8463	   -13.6795	    12.5046	    -2.3499	    19.5541	   -14.5187	     4.1962	   -23.2468	   -12.3367	
     3.4409	     2.5177	   -13.2599	    12.7563	    -2.0981	    19.8898	   -14.6866	     4.6997	   -23.1628	   -12.6724	
     3.7766	     2.8534	   -13.0920	    12.8403	    -2.2659	    20.0577	   -15.1901	     4.9515	   -23.3307	   -13.2599	
     3.7766	     2.7695	   -13.3438	    12.6724	    -2.6855	    19.9738	   -15.9454	     4.8676	   -23.6664	   -14.0991	
     3.5248	     2.2659	   -13.8474	    12.2528	    -3.3569	    19.5541	   -16.8686	     4.5319	   -24.2538	   -15.0223	
     2.9373	     1.3428	   -14.6027	    11.5814	    -4.2801	    18.9667	   -17.9596	     3.9444	   -25.0092	   -15.9454	
     2.1820	     0.0839	   -15.5258	    10.7422	    -5.2872	    18.1274	   -19.0506	     3.2730	   -25.6805	   -16.6168	
     1.3428	    -1.3428	   -16.5329	     9.9030	    -6.2943	    17.2882	   -19.9738	     2.6016	   -26.3519	   -17.0364	
     0.5035	    -2.7695	   -17.4561	     8.9798	    -7.1335	    16.4490	   -20.7291	     1.9302	   -26.9394	   -17.2043	
    -0.2518	    -4.0283	   -18.2953	     8.1406	    -7.7209	    15.6937	   -21.2326	     1.3428	   -27.2751	   -17.0364	
    -0.9232	    -5.0354	   -18.8828	     7.3853	    -7.9727	    15.1062	   -21.4005	     1.0071	   -27.3590	   -16.6168	
    -1.3428	    -5.7907	   -19.2184	     6.7978	    -7.9727	    14.6027	   -21.2326	     0.8392	   -27.3590	   -15.9454	
    -1.5945	    -6.2943	   -19.4702	     6.3782	    -7.7209	    14.2670	   -20.8969	     0.8392	   -27.1072	   -15.2740	
    -1.6785	    -6.3782	   -19.4702	     6.1264	    -7.3013	    14.0152	   -20.3094	     0.9232	   -26.8555	   -14.5187	
    -1.7624	    -6.2943	   -19.5541	     5.8746	    -6.8817	    13.9313	   -19.7220	     1.0910	   -26.5198	   -13.8474	
    -1.7624	    -5.9586	   -19.4702	     5.7907	    -6.4621	    13.8474	   -19.0506	     1.2589	   -26.2680	   -13.2599	
    -1.6785	    -5.5389	   -19.3024	     5.7907	    -5.9586	    13.9313	   -18.2953	     1.5106	   -26.0162	   -12.7563	
    -1.5106	    -4.8676	   -19.0506	     5.9586	    -5.4550	    14.0991	   -17.5400	     1.8463	   -25.6805	   -12.3367	
    -1.2589	    -4.1122	   -18.6310	     6.2943	    -4.8676	    14.3509	   -16.7847	     2.2659	   -25.4288	   -11.9171	
    -1.0071	    -3.3569	   -18.2114	     6.7978	    -4.2801	    14.7705	   -16.0294	     2.6855	   -25.0931	   -11.5814	
    -0.6714	    -2.6016	   -17.7078	     7.2174	    -3.6926	    15.1901	   -15.4419	     3.1052	   -24.8413	   -11.3297	
    -0.4196	    -1.9302	   -17.2043	     7.6370	    -3.1052	    15.5258	   -15.0223	     3.5248	   -24.5895	   -11.1618	
    -0.2518	    -1.4267	   -16.7847	     7.8888	    -2.6855	    15.7776	   -14.6866	     3.8605	   -24.4217	   -11.0779	
    -0.0839	    -1.0071	   -16.3651	     7.9727	    -2.2659	    15.8615	   -14.5187	     4.1122	   -24.3378	   -11.0779	
    -0.0839	    -0.8392	   -16.1133	     7.7209	    -1.9302	    15.7776	   -14.4348	     4.1962	   -24.3378	   -11.0779	
     0.0000	    -0.7553	   -15.7776	     7.3013	    -1.6785	    15.5258	   -14.3509	     4.2801	   -24.3378	   -11.0779	
     0.0000	    -0.6714	   -15.5258	     6.7139	    -1.4267	    15.2740	   -14.2670	     4.3640	   -24.2538	   -10.9100	
     0.0839	    -0.7553	   -15.2740	     6.0425	    -1.1749	    14.9384	   -14.0152	     4.4479	   -24.1699	   -10.7422	
     0.1678	    -0.7553	   -15.0223	     5.4550	    -0.8392	    14.6027	   -13.7634	     4.5319	   -24.0021	   -10.4065	
     0.3357	    -0.8392	   -14.6866	     4.9515	    -0.5035	    14.3509	   -13.3438	     4.6997	   -23.7503	    -9.9869	
     0.5035	    -0.9232	   -14.3509	     4.6158	    -0.0839	    14.1830	   -12.8403	     4.8676	   -23.4985	    -9.4833	
     0.8392	    -0.8392	   -13.9313	     4.4479	     0.5035	    14.0152	   -12.1689	     5.1193	   -23.1628	    -8.8959	
     1.2589	    -0.8392	   -13.4277	     4.3640	     1.1749	    14.0152	   -11.4136	     5.4550	   -22.7432	    -8.3084	
     1.7624	    -0.7553	   -12.8403	     4.4479	     1.8463	    14.0152	   -10.6583	     5.7068	   -22.4075	    -7.8049	
     2.2659	    -0.5875	   -12.3367	     4.6158	     2.6016	    14.0991	    -9.8190	     5.9586	   -22.2397	    -7.3853	
     2.7695	    -0.5875	   -11.9171	     4.7836	     3.3569	    14.1830	    -9.0637	     6.1264	   -22.0718	    -7.1335	
     3.2730	    -0.5875	   -11.5814	     5.0354	     3.9444	    14.0991	    -8.4763	     6.1264	   -22.1558	    -7.1335	
     3.5248	    -0.7553	   -11.4975	     5.0354	     4.3640	    13.9313	    -8.1406	     5.9586	   -22.4075	    -7.3853	
     3.6087	    -1.0910	   -11.5814	     4.9515	     4.5319	    13.5956	    -8.1406	     5.4550	   -22.9111	    -7.9727	
     3.5248	    -1.5106	   -12.0010	     4.6158	     4.3640	    13.0920	    -8.3923	     4.7836	   -23.6664	    -8.7280	
     3.2730	    -1.9302	   -12.5046	     4.1122	     4.0283	    12.3367	    -8.9798	     3.8605	   -24.5895	    -9.7351	
     2.9373	    -2.2659	   -13.0920	     3.4409	     3.5248	    11.4136	    -9.8190	     2.8534	   -25.5966	   -10.7422	
     2.6016	    -2.3499	   -13.6795	     2.6855	     2.9373	    10.4065	   -10.7422	     1.6785	   -26.7715	   -11.9171	
     2.3499	    -2.2659	   -14.0991	     1.8463	     2.3499	     9.3994	   -11.6653	     0.5035	   -27.8625	   -12.9242	
     2.1820	    -1.8463	   -14.2670	     0.9232	     1.8463	     8.3923	   -12.5885	    -0.5875	   -28.8696	   -13.9313	
     1.9302	    -1.4267	   -14.2670	     0.0839	     1.4267	     7.3853	   -13.4277	    -1.5945	   -29.8767	   -14.6866	
     1.7624	    -0.8392	   -14.1830	    -0.6714	     1.1749	     6.5460	   -14.0991	    -2.4338	   -30.6320	   -15.2740	
     1.5945	    -0.4196	   -14.0152	    -1.4267	     0.9232	     5.8746	   -14.6866	    -3.1891	   -31.3034	   -15.6937	
     1.4267	    -0.0839	   -13.8474	    -2.0981	     0.9232	     5.2032	   -14.9384	    -3.6926	   -31.6391	   -15.7776	
     1.3428	     0.2518	   -13.5117	    -2.6855	     1.0071	     4.7836	   -15.0223	    -3.9444	   -31.8069	   -15.6097	
     1.1749	     0.5875	   -13.1760	    -3.1052	     1.2589	     4.5319	   -14.8544	    -4.0283	   -31.6391	   -15.1901	
     1.0910	     0.7553	   -12.8403	    -3.6087	     1.6785	     4.2801	   -14.5187	    -3.9444	   -31.3034	   -14.6027	
     0.9232	     0.9232	   -12.5046	    -4.0283	     2.1820	     4.1122	   -13.9313	    -3.7766	   -30.8838	   -13.9313	
     0.5875	     0.8392	   -12.2528	    -4.5319	     2.6016	     3.9444	   -13.3438	    -3.6087	   -30.4642	   -13.2599	
     0.1678	     0.6714	   -12.0850	    -5.2032	     3.0212	     3.7766	   -12.6724	    -3.5248	   -30.1285	   -12.7563	
    -0.3357	     0.2518	   -12.0850	    -5.7907	     3.3569	     3.5248	   -12.0850	    -3.5248	   -29.8767	   -12.3367	
    -0.8392	    -0.2518	   -12.2528	    -6.3782	     3.6087	     3.2730	   -11.5814	    -3.5248	   -29.7928	   -12.0010	
    -1.2589	    -0.6714	   -12.3367	    -6.8817	     3.8605	     3.1052	   -11.0779	    -3.6087	   -29.7928	   -11.7493	
    -1.4267	    -0.9232	   -12.4207	    -7.0496	     4.0283	     3.0212	   -10.5743	    -3.7766	   -29.8767	   -11.5814	
    -1.4267	    -1.0071	   -12.5046	    -7.0496	     4.1962	     2.8534	   -10.3226	    -3.8605	   -30.0446	   -11.5814	
    -1.3428	    -0.9232	   -12.5046	    -6.7978	     4.2801	     2.7695	   -10.1547	    -4.1122	   -30.2963	   -11.6653	
    -1.2589	    -0.9232	   -12.5885	    -6.5460	     4.1962	     2.6016	   -10.3226	    -4.3640	   -30.7159	   -11.9171	
    -1.3428	    -1.0910	   -12.8403	    -6.2103	     3.8605	     2.4338	   -10.7422	    -4.6997	   -31.2195	   -12.4207	
    -1.5945	    -1.4267	   -13.3438	    -5.8746	     3.2730	     2.1820	   -11.4136	    -5.1193	   -31.8069	   -13.1760	
    -2.0981	    -2.0142	   -14.0152	    -5.7068	     2.5177	     1.8463	   -12.2528	    -5.4550	   -32.4783	   -14.0152	
    -2.7695	    -2.7695	   -14.8544	    -5.7068	     1.5945	     1.5106	   -13.3438	    -5.7907	   -33.1497	   -14.9384	
    -3.6087	    -3.6926	   -15.8615	    -5.7068	     0.5875	     1.1749	   -14.3509	    -6.1264	   -33.6533	   -15.8615	
    -4.5319	    -4.6997	   -16.8686	    -5.7907	    -0.3357	     0.9232	   -15.1901	    -6.3782	   -34.1568	   -16.6168	
    -5.4550	    -5.7068	   -17.7078	    -5.9586	    -1.1749	     0.6714	   -15.9454	    -6.3782	   -34.4086	   -17.1204	
    -6.2103	    -6.5460	   -18.4631	    -6.0425	    -1.8463	     0.5875	   -16.3651	    -6.2943	   -34.4925	   -17.2882	
    -6.7978	    -7.1335	   -18.9667	    -6.0425	    -2.1820	     0.7553	   -16.5329	    -5.9586	   -34.3246	   -17.2043	
    -7.1335	    -7.5531	   -19.1345	    -5.9586	    -2.1820	     1.0910	   -16.2811	    -5.3711	   -33.9050	   -16.7007	
    -7.2174	    -7.6370	   -18.9667	    -5.7068	    -1.9302	     1.7624	   -15.7776	    -4.6158	   -33.3176	   -15.8615	
    -6.9656	    -7.3853	   -18.5471	    -5.2872	    -1.4267	     2.6016	   -15.0223	    -3.6926	   -32.3944	   -14.8544	
    -6.4621	    -6.8817	   -17.8757	    -4.8676	    -0.6714	     3.5248	   -14.0991	    -2.6855	   -31.4713	   -13.6795	
    -5.7068	    -6.2103	   -16.9525	    -4.5319	     0.2518	     4.4479	   -13.0081	    -1.5945	   -30.4642	   -12.5046	
    -4.9515	    -5.3711	   -16.0294	    -4.3640	     1.1749	     5.2872	   -11.9171	    -0.7553	   -29.6249	   -11.5814	
    -4.2801	    -4.6158	   -15.1062	    -4.3640	     2.0142	     5.9586	   -10.9940	    -0.0839	   -28.9536	   -10.9100	
    -3.6926	    -4.0283	   -14.4348	    -4.6158	     2.6016	     6.2103	   -10.2386	     0.2518	   -28.7018	   -10.6583	
    -3.4409	    -3.6087	   -13.9313	    -5.0354	     3.0212	     6.2103	    -9.8190	     0.2518	   -28.7018	   -10.9100	
    -3.2730	    -3.4409	   -13.5956	    -5.7068	     3.1891	     5.8746	    -9.6512	     0.0000	   -29.0375	   -11.4136	
    -3.3569	    -3.3569	   -13.5117	    -6.3782	     3.1891	     5.3711	    -9.7351	    -0.4196	   -29.5410	   -12.2528	
    -3.3569	    -3.2730	   -13.4277	    -6.9656	     3.1052	     4.8676	    -9.9030	    -0.8392	   -30.1285	   -13.1760	
    -3.3569	    -3.1891	   -13.2599	    -7.3013	     3.1052	     4.4479	   -10.1547	    -1.1749	   -30.5481	   -14.0152	
    -3.1891	    -2.9373	   -13.0920	    -7.5531	     3.1052	     4.1962	   -10.4065	    -1.3428	   -30.8838	   -14.6866	
    -2.9373	    -2.6855	   -12.7563	    -7.4692	     3.3569	     4.1122	   -10.4904	    -1.2589	   -30.8838	   -15.1062	
    -2.5177	    -2.2659	   -12.3367	    -7.3013	     3.6926	     4.2801	   -10.5743	    -1.0071	   -30.7159	   -15.1901	
    -2.1820	    -1.9302	   -11.9171	    -7.0496	     4.0283	     4.5319	   -10.4904	    -0.6714	   -30.3802	   -15.0223	
    -1.9302	    -1.6785	   -11.5814	    -6.7978	     4.5319	     4.7836	   -10.3226	    -0.2518	   -29.8767	   -14.6866	
    -1.7624	    -1.5106	   -11.3297	    -6.6299	     4.9515	     5.0354	   -10.0708	     0.1678	   -29.3732	   -14.0991	
    -1.8463	    -1.5106	   -11.1618	    -6.4621	     5.2872	     5.2032	    -9.8190	     0.5875	   -28.9536	   -13.5117	
    -2.1820	    -1.7624	   -11.1618	    -6.5460	     5.5389	     5.2032	    -9.5673	     0.8392	   -28.6179	   -13.0081	
    -2.6855	    -2.1820	   -11.3297	    -6.7139	     5.5389	     5.1193	    -9.3994	     1.0071	   -28.4500	   -12.5046	
    -3.4409	    -2.8534	   -11.6653	    -6.9656	     5.5389	     4.9515	    -9.3155	     1.0910	   -28.4500	   -12.0850	
    -4.1962	    -3.4409	   -12.0010	    -7.2174	     5.3711	     4.7836	    -9.2316	     1.0071	   -28.5339	   -11.8332	
    -4.8676	    -4.1122	   -12.3367	    -7.4692	     5.2032	     4.6997	    -9.3155	     0.9232	   -28.6179	   -11.6653	
    -5.4550	    -4.6158	   -12.5885	    -7.4692	     5.0354	     4.6997	    -9.3155	     0.9232	   -28.7018	   -11.5814	
    -5.7068	    -4.9515	   -12.7563	    -7.3853	     4.9515	     4.8676	    -9.3994	     0.9232	   -28.8696	   -11.5814	
    -5.8746	    -5.1193	   -12.9242	    -7.1335	     4.7836	     5.1193	    -9.5673	     1.0071	   -29.0375	   -11.6653	
    -5.9586	    -5.2872	   -13.0920	    -6.7978	     4.6158	     5.3711	    -9.8190	     1.0071	   -29.2892	   -12.0010	
    -5.9586	    -5.4550	   -13.3438	    -6.5460	     4.1962	     5.5389	   -10.3226	     1.0071	   -29.6249	   -12.5046	
    -5.8746	    -5.7068	   -13.7634	    -6.3782	     3.6926	     5.6229	   -10.9940	     0.8392	   -30.1285	   -13.1760	
    -5.8746	    -5.9586	   -14.1830	    -6.2103	     3.0212	     5.7068	   -11.8332	     0.6714	   -30.7159	   -13.8474	
    -5.8746	    -6.1264	   -14.6866	    -5.9586	     2.3499	     5.7068	   -12.6724	     0.5035	   -31.2195	   -14.6027	
    -5.7068	    -6.2943	   -15.0223	    -5.6229	     1.7624	     5.7907	   -13.3438	     0.3357	   -31.7230	   -15.1901	
    -5.5389	    -6.2943	   -15.2740	    -5.2032	     1.3428	     5.9586	   -13.8474	     0.3357	   -32.0587	   -15.6097	
    -5.2032	    -6.1264	   -15.3580	    -4.6158	     1.0910	     6.1264	   -14.0991	     0.5035	   -32.1426	   -15.6937	
    -4.7836	    -5.8746	   -15.2740	    -3.8605	     1.0910	     6.5460	   -14.0991	     0.7553	   -32.0587	   -15.6097	
    -4.2801	    -5.4550	   -14.9384	    -2.9373	     1.3428	     6.9656	   -13.7634	     1.1749	   -31.8069	   -15.1901	
    -3.6926	    -4.8676	   -14.4348	    -2.0142	     1.7624	     7.6370	   -13.2599	     1.8463	   -31.3034	   -14.4348	
    -3.1052	    -4.1962	   -13.7634	    -1.0071	     2.4338	     8.3084	   -12.5046	     2.6016	   -30.5481	   -13.5117	
    -2.5177	    -3.4409	   -13.0920	    -0.0839	     3.1891	     8.9798	   -11.5814	     3.3569	   -29.7928	   -12.5046	
    -2.0142	    -2.6855	   -12.4207	     0.7553	     3.9444	     9.6512	   -10.7422	     4.1122	   -29.0375	   -11.4975	
    -1.6785	    -2.0981	   -11.9171	     1.4267	     4.5319	    10.2386	   -10.0708	     4.7836	   -28.4500	   -10.7422	
    -1.5106	    -1.6785	   -11.5814	     1.9302	     5.0354	    10.5743	    -9.4833	     5.2032	   -28.1143	   -10.0708	
    -1.5945	    -1.4267	   -11.4136	     2.1820	     5.3711	    10.8261	    -9.0637	     5.4550	   -27.9465	    -9.7351	
    -1.8463	    -1.3428	   -11.4975	     2.2659	     5.5389	    10.9940	    -8.8959	     5.4550	   -27.9465	    -9.6512	
    -2.2659	    -1.5106	   -11.5814	     2.0981	     5.5389	    10.9940	    -8.8959	     5.4550	   -28.1143	    -9.9030	
    -2.6855	    -1.8463	   -11.8332	     1.8463	     5.4550	    10.9100	    -8.9798	     5.2032	   -28.4500	   -10.2386	
    -3.2730	    -2.3499	   -12.0850	     1.4267	     5.2872	    10.7422	    -9.3155	     4.9515	   -28.9536	   -10.9100	
    -3.8605	    -3.0212	   -12.4207	     0.9232	     4.9515	    10.4904	    -9.8190	     4.5319	   -29.5410	   -11.6653	
    -4.4479	    -3.6926	   -12.7563	     0.4196	     4.6158	    10.2386	   -10.4065	     4.0283	   -30.2963	   -12.5885	
    -4.9515	    -4.3640	   -13.0920	    -0.0839	     4.1962	     9.9030	   -11.1618	     3.5248	   -31.0516	   -13.5956	
    -5.3711	    -4.9515	   -13.4277	    -0.5035	     3.6926	     9.5673	   -11.9171	     2.9373	   -31.8069	   -14.7705	
    -5.7907	    -5.5389	   -13.7634	    -0.8392	     3.1052	     9.3155	   -12.7563	     2.4338	   -32.4783	   -15.8615	
    -6.0425	    -6.0425	   -14.0991	    -1.0910	     2.5177	     9.0637	   -13.6795	     1.9302	   -33.2336	   -17.0364	
    -6.3782	    -6.6299	   -14.5187	    -1.3428	     1.8463	     8.8120	   -14.5187	     1.4267	   -33.9050	   -18.2114	
    -6.6299	    -7.0496	   -15.0223	    -1.5945	     1.0910	     8.4763	   -15.3580	     1.0071	   -34.4925	   -19.2184	
    -6.8817	    -7.4692	   -15.6097	    -1.8463	     0.4196	     8.2245	   -15.9454	     0.5875	   -35.0800	   -20.0577	
[Epoch Header]
[Trial Type]	11
[Accept]	1
[Correct]	0
[RT]	 0.000
[Resp]	0
[Epoch Data]
   -10.1547	    -9.3994	   -11.1618	     0.3357	     9.9030	    -7.5531	     4.6997	    14.1830	    39.1083	    10.1547	
    -8.3923	    -7.7209	    -9.5673	     2.1820	    11.5814	    -5.7907	     6.5460	    16.1972	    41.0385	    12.5046	
    -6.7139	    -6.1264	    -7.9727	     4.1122	    13.3438	    -4.0283	     8.4763	    18.2114	    42.9688	    14.9384	
    -5.2872	    -4.7836	    -6.5460	     6.0425	    15.0223	    -2.3499	    10.3226	    20.0577	    44.8151	    17.2882	
    -4.1122	    -3.9444	    -5.4550	     7.7209	    16.2811	    -0.9232	    12.0010	    21.5683	    46.3257	    19.2184	
    -3.4409	    -3.5248	    -4.9515	     9.1476	    17.2043	     0.1678	    13.0920	    22.6593	    47.3328	    20.6451	
    -3.1052	    -3.6926	    -4.8676	    10.2386	    17.6239	     0.8392	    13.7634	    23.1628	    47.8363	    21.4005	
    -3.2730	    -4.3640	    -5.3711	    10.9940	    17.5400	     1.1749	    13.9313	    23.1628	    47.8363	    21.5683	
    -3.6926	    -5.3711	    -6.2943	    11.4136	    17.0364	     1.1749	    13.5117	    22.8271	    47.3328	    21.2326	
    -4.3640	    -6.6299	    -7.4692	    11.6653	    16.1972	     0.8392	    12.6724	    21.9879	    46.4096	    20.3934	
    -5.3711	    -7.8888	    -8.9798	    11.5814	    15.0223	     0.2518	    11.4136	    20.8969	    45.2347	    19.1345	
    -6.3782	    -8.9798	   -10.4065	    11.3297	    13.6795	    -0.5035	     9.9869	    19.4702	    43.8080	    17.6239	
    -7.4692	    -9.9030	   -11.7493	    10.9940	    12.3367	    -1.4267	     8.3923	    17.9596	    42.3813	    15.9454	
    -8.5602	   -10.4904	   -12.7563	    10.5743	    11.0779	    -2.3499	     6.8817	    16.5329	    40.8707	    14.3509	
    -9.5673	   -10.7422	   -13.5117	    10.0708	    10.0708	    -3.1891	     5.5389	    15.1901	    39.6118	    12.8403	
   -10.3226	   -10.9100	   -13.9313	     9.6512	     9.2316	    -3.9444	     4.4479	    14.0152	    38.6047	    11.5814	
   -11.0779	   -11.0779	   -14.1830	     9.1476	     8.7280	    -4.6158	     3.6087	    13.1760	    37.8494	    10.5743	
   -11.5814	   -11.0779	   -14.2670	     8.7280	     8.4763	    -5.1193	     3.1052	    12.5046	    37.4298	     9.9869	
   -12.0010	   -11.1618	   -14.1830	     8.1406	     8.3923	    -5.4550	     2.9373	    12.1689	    37.2620	     9.6512	
   -12.2528	   -11.0779	   -13.9313	     7.6370	     8.6441	    -5.6229	     3.1052	    12.0850	    37.3459	     9.7351	
   -12.3367	   -10.9100	   -13.5117	     7.1335	     9.1476	    -5.5389	     3.6087	    12.3367	    37.7655	    10.2386	
   -12.3367	   -10.5743	   -12.8403	     6.7978	     9.9030	    -5.3711	     4.4479	    12.8403	    38.4369	    10.9940	
   -12.1689	   -10.1547	   -12.0850	     6.7139	    10.8261	    -4.9515	     5.5389	    13.5117	    39.2761	    12.0010	
   -12.0010	    -9.6512	   -11.2457	     6.7978	    11.9171	    -4.4479	     6.7139	    14.3509	    40.2832	    13.1760	
   -11.9171	    -9.1476	   -10.4904	     6.9656	    12.9242	    -3.9444	     7.8049	    15.1901	    41.2064	    14.4348	
   -11.9171	    -8.8120	    -9.8190	     7.2174	    13.7634	    -3.4409	     8.8120	    15.8615	    41.9617	    15.6097	
   -12.0850	    -8.5602	    -9.3994	     7.4692	    14.4348	    -3.2730	     9.5673	    16.3651	    42.5491	    16.5329	
   -12.5046	    -8.6441	    -9.1476	     7.6370	    14.7705	    -3.2730	     9.9030	    16.4490	    42.8009	    17.2043	
   -13.1760	    -8.8959	    -9.2316	     7.7209	    14.8544	    -3.5248	     9.9030	    16.2811	    42.7170	    17.3721	
   -13.9313	    -9.3155	    -9.4833	     7.7209	    14.6027	    -4.0283	     9.5673	    15.8615	    42.2974	    17.2043	
   -14.8544	    -9.9869	    -9.9869	     7.5531	    14.0991	    -4.6997	     8.8959	    15.2740	    41.7099	    16.7007	
   -15.8615	   -10.6583	   -10.5743	     7.3013	    13.4277	    -5.2872	     8.0566	    14.6866	    40.9546	    16.0294	
   -16.7007	   -11.4136	   -11.1618	     7.1335	    12.7563	    -5.7907	     7.1335	    14.1830	    40.2832	    15.1901	
   -17.4561	   -12.0010	   -11.5814	     6.9656	    12.0850	    -6.1264	     6.2943	    13.8474	    39.6957	    14.4348	
   -18.0435	   -12.4207	   -11.9171	     6.9656	    11.4975	    -6.2943	     5.5389	    13.6795	    39.2761	    13.7634	
   -18.4631	   -12.6724	   -12.0850	     6.9656	    11.0779	    -6.2943	     4.9515	    13.7634	    39.1083	    13.2599	
   -18.7988	   -12.8403	   -12.1689	     6.8817	    10.8261	    -6.2103	     4.6158	    13.8474	    39.0244	    13.0081	
   -19.0506	   -12.8403	   -12.1689	     6.7139	    10.7422	    -6.1264	     4.5319	    14.0152	    39.0244	    12.9242	
   -19.2184	   -12.6724	   -12.0010	     6.2943	    10.8261	    -6.2103	     4.6158	    14.0991	    39.1083	    13.0081	
   -19.3024	   -12.5046	   -11.8332	     5.5389	    11.0779	    -6.3782	     4.9515	    14.0991	    39.1922	    13.2599	
   -19.4702	   -12.2528	   -11.5814	     4.4479	    11.4136	    -6.7139	     5.4550	    13.9313	    39.2761	    13.5117	
   -19.6381	   -12.0010	   -11.3297	     3.1052	    11.8332	    -7.3013	     6.0425	    13.6795	    39.2761	    13.8474	
   -19.8059	   -11.6653	   -10.9940	     1.5945	    12.4207	    -7.9727	     6.7978	    13.2599	    39.2761	    14.0991	
   -20.0577	   -11.3297	   -10.6583	     0.0839	    13.0081	    -8.7280	     7.6370	    12.7563	    39.1922	    14.2670	
   -20.2255	   -10.9940	   -10.2386	    -1.4267	    13.5956	    -9.5673	     8.4763	    12.2528	    39.0244	    14.4348	
   -20.3094	   -10.7422	    -9.9030	    -2.7695	    14.3509	   -10.3226	     9.3155	    11.6653	    38.8565	    14.4348	
   -20.3094	   -10.4065	    -9.3994	    -4.0283	    15.0223	   -11.0779	    10.0708	    11.1618	    38.6047	    14.4348	
   -20.3094	   -10.1547	    -9.0637	    -5.1193	    15.6097	   -11.8332	    10.6583	    10.5743	    38.2690	    14.1830	
   -20.2255	    -9.9030	    -8.6441	    -6.1264	    16.1133	   -12.5885	    11.0779	     9.9869	    37.8494	    13.8474	
   -19.9738	    -9.7351	    -8.4763	    -7.1335	    16.5329	   -13.4277	    11.2457	     9.3155	    37.2620	    13.2599	
   -19.8059	    -9.7351	    -8.3084	    -8.2245	    16.7007	   -14.3509	    11.1618	     8.4763	    36.5067	    12.5046	
   -19.6381	    -9.7351	    -8.3084	    -9.3994	    16.6168	   -15.3580	    10.9100	     7.6370	    35.5835	    11.6653	
   -19.4702	    -9.8190	    -8.3923	   -10.6583	    16.4490	   -16.3651	    10.5743	     6.7978	    34.5764	    10.6583	
   -19.2184	    -9.9030	    -8.5602	   -11.8332	    16.2811	   -17.3721	    10.1547	     5.9586	    33.6533	     9.7351	
   -19.0506	    -9.9869	    -8.6441	   -12.9242	    16.1133	   -18.2114	     9.7351	     5.2032	    32.8140	     8.9798	
   -18.7149	    -9.9869	    -8.5602	   -13.6795	    16.0294	   -18.8828	     9.4833	     4.6997	    32.1426	     8.4763	
   -18.3792	    -9.9869	    -8.4763	   -14.2670	    16.1133	   -19.2184	     9.3994	     4.5319	    31.7230	     8.2245	
   -17.9596	    -9.8190	    -8.2245	   -14.4348	    16.3651	   -19.3024	     9.5673	     4.6158	    31.6391	     8.3923	
   -17.5400	    -9.6512	    -7.8049	   -14.3509	    16.7847	   -19.1345	     9.9030	     4.9515	    31.8069	     8.8959	
   -17.0364	    -9.4833	    -7.4692	   -14.0991	    17.2882	   -18.6310	    10.3226	     5.6229	    32.3105	     9.7351	
   -16.6168	    -9.3155	    -7.0496	   -13.6795	    17.8757	   -17.9596	    10.9940	     6.4621	    33.0658	    10.8261	
   -16.2811	    -9.2316	    -6.7978	   -13.0920	    18.3792	   -17.1204	    11.5814	     7.3853	    33.9050	    12.0850	
   -15.9454	    -9.3155	    -6.6299	   -12.3367	    18.8828	   -16.1972	    12.2528	     8.3923	    34.9121	    13.4277	
   -15.6097	    -9.4833	    -6.5460	   -11.5814	    19.3024	   -15.1901	    12.8403	     9.3994	    36.0031	    14.7705	
   -15.2740	    -9.6512	    -6.6299	   -10.6583	    19.5541	   -14.0991	    13.3438	    10.4904	    37.0102	    16.0294	
   -14.8544	    -9.9030	    -6.7978	    -9.6512	    19.7220	   -13.0920	    13.6795	    11.4136	    38.0173	    17.0364	
   -14.3509	   -10.2386	    -7.1335	    -8.4763	    19.7220	   -12.0010	    13.7634	    12.3367	    38.9404	    17.7917	
   -13.7634	   -10.5743	    -7.4692	    -7.2174	    19.4702	   -11.1618	    13.7634	    13.0081	    39.6118	    18.2114	
   -13.1760	   -10.9100	    -7.9727	    -5.8746	    19.1345	   -10.4065	    13.4277	    13.5117	    40.0314	    18.2953	
   -12.5885	   -11.3297	    -8.6441	    -4.5319	    18.6310	    -9.8190	    12.9242	    13.8474	    40.2832	    18.0435	
   -11.8332	   -11.5814	    -9.2316	    -3.1052	    18.0435	    -9.3155	    12.3367	    14.0991	    40.3671	    17.5400	
   -10.9100	   -11.5814	    -9.7351	    -1.7624	    17.4561	    -8.7280	    11.6653	    14.3509	    40.4510	    17.0364	
    -9.8190	   -11.3297	    -9.9869	    -0.2518	    17.1204	    -8.0566	    11.0779	    14.7705	    40.5350	    16.6168	
    -8.3923	   -10.5743	   -10.0708	     1.2589	    16.9525	    -7.1335	    10.6583	    15.3580	    40.7028	    16.3651	
    -6.7978	    -9.4833	    -9.7351	     2.9373	    16.9525	    -6.0425	    10.4065	    16.1133	    40.9546	    16.2811	
    -5.1193	    -8.0566	    -9.0637	     4.6158	    17.2043	    -4.7836	    10.4065	    17.0364	    41.3742	    16.4490	
    -3.4409	    -6.5460	    -8.1406	     6.3782	    17.6239	    -3.3569	    10.5743	    17.9596	    41.9617	    16.7847	
    -1.7624	    -5.0354	    -7.0496	     8.2245	    18.1274	    -1.8463	    10.8261	    19.1345	    42.5491	    17.2882	
    -0.2518	    -3.6087	    -5.8746	    10.0708	    18.7149	    -0.2518	    11.2457	    20.3094	    43.3884	    18.0435	
     1.1749	    -2.2659	    -4.6158	    12.0850	    19.3863	     1.5106	    11.9171	    21.7361	    44.3954	    19.0506	
     2.6016	    -1.0071	    -3.2730	    14.1830	    20.2255	     3.3569	    12.8403	    23.3307	    45.6543	    20.2255	
     3.8605	     0.1678	    -1.8463	    16.4490	    21.2326	     5.4550	    13.9313	    25.0931	    47.1649	    21.6522	
     5.1193	     1.3428	    -0.3357	    18.9667	    22.4075	     7.7209	    15.1901	    27.1072	    48.8434	    23.2468	
     6.3782	     2.5177	     1.1749	    21.5683	    23.6664	    10.0708	    16.5329	    29.2892	    50.7736	    25.0092	
     7.5531	     3.6087	     2.6016	    24.3378	    25.0092	    12.5885	    17.9596	    31.5552	    52.7039	    26.7715	
     8.5602	     4.6997	     3.9444	    27.1072	    26.1841	    15.0223	    19.3024	    33.8211	    54.6341	    28.4500	
     9.3994	     5.6229	     4.9515	    29.7928	    27.2751	    17.4561	    20.3094	    35.9192	    56.3965	    29.9606	
    10.0708	     6.3782	     5.7068	    32.3944	    28.0304	    19.7220	    21.0648	    37.8494	    57.9910	    31.2195	
    10.5743	     6.9656	     6.1264	    34.8282	    28.5339	    21.6522	    21.4844	    39.4440	    59.3338	    32.2266	
    10.7422	     7.2174	     6.2103	    36.8423	    28.7018	    23.3307	    21.3165	    40.6189	    60.2570	    32.8140	
    10.6583	     7.0496	     5.9586	    38.5208	    28.4500	    24.5895	    20.8130	    41.3742	    60.7605	    32.9819	
    10.3226	     6.4621	     5.2872	    39.6957	    27.7786	    25.4288	    19.8898	    41.7099	    60.9283	    32.8140	
     9.7351	     5.6229	     4.4479	    40.5350	    26.8555	    25.9323	    18.7149	    41.7099	    60.7605	    32.3105	
     9.0637	     4.6997	     3.4409	    41.0385	    25.8484	    26.1002	    17.4561	    41.3742	    60.3409	    31.5552	
     8.3923	     3.6926	     2.3499	    41.2903	    24.8413	    26.1002	    16.2811	    40.9546	    59.8373	    30.6320	
     7.8049	     2.9373	     1.5106	    41.3742	    24.0021	    25.9323	    15.2740	    40.4510	    59.3338	    29.7928	
     7.4692	     2.3499	     0.8392	    41.3742	    23.4146	    25.7645	    14.6027	    40.0314	    58.8303	    29.0375	
     7.3013	     2.1820	     0.5035	    41.2064	    23.1628	    25.5966	    14.3509	    39.7797	    58.5785	    28.5339	
     7.3853	     2.2659	     0.5035	    41.0385	    23.3307	    25.5127	    14.5187	    39.6118	    58.3267	    28.3661	
     7.7209	     2.7695	     1.0071	    40.7867	    23.7503	    25.4288	    15.1062	    39.6118	    58.3267	    28.5339	
     8.1406	     3.3569	     1.7624	    40.3671	    24.5056	    25.4288	    16.1133	    39.6957	    58.4106	    28.9536	
     8.7280	     4.1962	     2.7695	    39.8636	    25.4288	    25.1770	    17.2882	    39.7797	    58.5785	    29.6249	
     9.1476	     4.9515	     3.8605	    39.1083	    26.4359	    24.7574	    18.5471	    39.7797	    58.5785	    30.2963	
     9.4833	     5.6229	     4.8676	    38.1012	    27.3590	    24.0860	    19.7220	    39.5279	    58.4106	    30.8838	
     9.6512	     6.2103	     5.7068	    36.7584	    28.1143	    23.0789	    20.7291	    38.9404	    58.1589	    31.3034	
     9.6512	     6.7139	     6.4621	    35.3317	    28.7857	    21.8201	    21.5683	    38.1012	    57.5714	    31.3873	
     9.5673	     7.0496	     7.0496	    33.7372	    29.3732	    20.4773	    22.2397	    37.1780	    56.9000	    31.3034	
     9.3994	     7.3853	     7.4692	    32.1426	    29.8767	    19.0506	    22.6593	    36.0870	    56.1447	    30.9677	
     9.1476	     7.7209	     7.8049	    30.4642	    30.2963	    17.6239	    22.9950	    34.9121	    55.3055	    30.3802	
     8.8959	     7.8888	     7.9727	    28.8696	    30.6320	    16.2811	    23.1628	    33.7372	    54.2984	    29.7089	
     8.4763	     7.8049	     7.9727	    27.1912	    30.7159	    14.8544	    22.9950	    32.4783	    53.2074	    28.8696	
     7.8049	     7.5531	     7.6370	    25.4288	    30.5481	    13.5117	    22.6593	    31.1356	    52.1164	    27.8625	
     7.0496	     6.9656	     7.0496	    23.6664	    30.0446	    12.0850	    22.1558	    29.7928	    50.8575	    26.6876	
     6.0425	     6.1264	     6.2103	    21.8201	    29.3732	    10.6583	    21.4005	    28.4500	    49.6826	    25.5127	
     4.7836	     5.1193	     5.1193	    19.9738	    28.4500	     9.3155	    20.5612	    27.1072	    48.4238	    24.3378	
     3.4409	     3.8605	     3.8605	    18.2114	    27.4429	     7.8888	    19.6381	    25.8484	    47.3328	    23.2468	
     2.0142	     2.6016	     2.5177	    16.6168	    26.4359	     6.6299	    18.7149	    24.7574	    46.4096	    22.2397	
     0.5875	     1.3428	     1.2589	    15.1901	    25.4288	     5.4550	    17.9596	    23.8342	    45.6543	    21.4005	
    -0.7553	     0.1678	     0.0839	    14.0991	    24.5895	     4.3640	    17.4561	    23.0789	    45.1508	    20.7291	
    -2.0142	    -0.9232	    -1.0071	    13.3438	    23.9182	     3.4409	    17.1204	    22.4915	    44.8151	    20.3934	
    -3.0212	    -1.6785	    -1.7624	    12.8403	    23.4985	     2.6855	    17.0364	    22.1558	    44.7311	    20.2255	
    -3.8605	    -2.2659	    -2.3499	    12.6724	    23.3307	     2.0142	    17.2043	    21.9040	    44.8151	    20.3934	
    -4.3640	    -2.6016	    -2.6855	    12.6724	    23.4146	     1.5106	    17.6239	    21.8201	    45.0668	    20.7291	
    -4.6997	    -2.7695	    -2.7695	    12.7563	    23.6664	     1.2589	    18.1274	    22.0718	    45.6543	    21.4005	
    -4.8676	    -2.7695	    -2.7695	    13.0081	    24.0021	     1.2589	    18.7149	    22.4075	    46.3257	    22.1558	
    -4.9515	    -2.6855	    -2.6016	    13.0920	    24.3378	     1.4267	    19.1345	    22.9111	    47.0810	    22.9950	
    -5.1193	    -2.6855	    -2.6016	    13.1760	    24.6735	     1.5945	    19.4702	    23.3307	    47.8363	    23.7503	
    -5.2872	    -2.8534	    -2.6855	    13.0920	    24.7574	     1.8463	    19.5541	    23.7503	    48.4238	    24.3378	
    -5.6229	    -3.1891	    -3.0212	    12.9242	    24.5056	     2.0142	    19.2184	    24.0021	    48.7595	    24.5895	
    -6.1264	    -3.8605	    -3.6087	    12.5885	    23.9182	     2.0981	    18.5471	    24.0860	    48.7595	    24.5895	
    -6.7978	    -4.6997	    -4.4479	    12.0850	    23.0789	     2.0142	    17.5400	    23.9182	    48.4238	    24.1699	
    -7.6370	    -5.7907	    -5.5389	    11.5814	    22.0718	     1.8463	    16.2811	    23.4985	    47.8363	    23.5825	
    -8.5602	    -6.8817	    -6.6299	    10.9940	    20.8969	     1.5945	    14.9384	    22.9950	    46.9971	    22.7432	
    -9.4833	    -7.9727	    -7.7209	    10.2386	    19.6381	     1.1749	    13.5956	    22.2397	    45.9900	    21.8201	
   -10.4065	    -9.0637	    -8.7280	     9.3994	    18.5471	     0.6714	    12.3367	    21.4844	    44.8990	    20.8130	
   -11.3297	    -9.9869	    -9.6512	     8.4763	    17.4561	     0.0000	    11.2457	    20.6451	    43.8080	    19.8898	
   -12.1689	   -10.9100	   -10.4065	     7.4692	    16.6168	    -0.7553	    10.3226	    19.7220	    42.8009	    19.1345	
   -12.9242	   -11.7493	   -11.0779	     6.2943	    15.9454	    -1.5945	     9.7351	    18.8828	    41.9617	    18.5471	
   -13.5956	   -12.6724	   -11.6653	     5.0354	    15.4419	    -2.5177	     9.3994	    18.0435	    41.2903	    18.2114	
   -14.3509	   -13.5117	   -12.1689	     3.7766	    15.1062	    -3.3569	     9.2316	    17.2882	    40.7867	    18.1274	
   -15.1062	   -14.3509	   -12.5885	     2.5177	    14.9384	    -4.2801	     9.3155	    16.7007	    40.5350	    18.2114	
   -15.8615	   -15.1062	   -13.0081	     1.4267	    14.8544	    -5.0354	     9.4833	    16.1972	    40.4510	    18.3792	
   -16.5329	   -15.8615	   -13.3438	     0.4196	    14.9384	    -5.7068	     9.8190	    15.7776	    40.4510	    18.7149	
   -17.2043	   -16.5329	   -13.5956	    -0.4196	    15.0223	    -6.2943	    10.0708	    15.4419	    40.5350	    19.0506	
   -17.7917	   -17.0364	   -13.7634	    -1.0071	    15.1062	    -6.7978	    10.4065	    15.1901	    40.6189	    19.3024	
   -18.2114	   -17.2882	   -13.9313	    -1.3428	    15.2740	    -7.0496	    10.7422	    14.9384	    40.7028	    19.5541	
   -18.4631	   -17.2043	   -13.7634	    -1.4267	    15.4419	    -7.2174	    11.1618	    14.8544	    40.7867	    19.6381	
   -18.3792	   -16.7007	   -13.4277	    -1.3428	    15.7776	    -7.1335	    11.4975	    14.8544	    40.9546	    19.7220	
   -18.0435	   -15.7776	   -12.8403	    -1.0071	    16.1972	    -6.9656	    11.9171	    14.8544	    41.1224	    19.7220	
   -17.5400	   -14.6027	   -12.0850	    -0.6714	    16.6168	    -6.6299	    12.2528	    15.0223	    41.2903	    19.7220	
   -16.8686	   -13.3438	   -11.1618	    -0.2518	    17.1204	    -6.2943	    12.5046	    15.1901	    41.3742	    19.5541	
   -16.2811	   -12.1689	   -10.3226	     0.0000	    17.4561	    -5.9586	    12.5885	    15.2740	    41.4581	    19.2184	
   -15.7776	   -11.3297	    -9.6512	     0.1678	    17.6239	    -5.7907	    12.5885	    15.2740	    41.3742	    18.8828	
   -15.4419	   -10.8261	    -9.3155	     0.0839	    17.6239	    -5.8746	    12.3367	    15.1062	    41.2064	    18.4631	
   -15.3580	   -10.6583	    -9.2316	    -0.2518	    17.4561	    -6.1264	    12.0010	    14.6866	    40.9546	    17.9596	
   -15.4419	   -10.7422	    -9.4833	    -0.6714	    17.2043	    -6.7139	    11.4975	    14.1830	    40.6189	    17.4561	
   -15.6937	   -11.0779	    -9.8190	    -1.2589	    16.7847	    -7.4692	    10.9100	    13.5956	    40.2832	    17.1204	
   -15.9454	   -11.4975	   -10.3226	    -1.9302	    16.3651	    -8.3084	    10.4065	    12.9242	    40.0314	    16.9525	
   -16.1972	   -12.0010	   -10.9100	    -2.4338	    15.9454	    -9.0637	     9.9030	    12.4207	    39.9475	    16.8686	
   -16.4490	   -12.4207	   -11.4136	    -2.7695	    15.5258	    -9.6512	     9.5673	    12.0850	    40.1154	    17.0364	
   -16.6168	   -12.8403	   -11.9171	    -3.0212	    15.2740	   -10.0708	     9.3155	    12.0010	    40.3671	    17.3721	
   -16.7847	   -13.0920	   -12.3367	    -3.0212	    15.1062	   -10.1547	     9.2316	    12.0850	    40.8707	    17.7917	
   -16.7007	   -13.1760	   -12.5885	    -2.8534	    15.1062	   -10.0708	     9.3155	    12.3367	    41.4581	    18.4631	
   -16.5329	   -13.1760	   -12.7563	    -2.4338	    15.2740	    -9.8190	     9.5673	    12.7563	    42.2134	    19.1345	
   -16.1133	   -13.0081	   -12.6724	    -1.9302	    15.5258	    -9.3155	     9.9030	    13.3438	    43.0527	    19.9738	
   -15.5258	   -12.7563	   -12.4207	    -1.2589	    15.8615	    -8.7280	    10.4065	    14.0152	    43.8919	    20.7291	
   -14.8544	   -12.4207	   -12.0010	    -0.5875	    16.2811	    -8.0566	    10.9100	    14.7705	    44.6472	    21.4005	
   -14.0991	   -12.0010	   -11.5814	     0.1678	    16.7007	    -7.3013	    11.4136	    15.4419	    45.3186	    21.9040	
   -13.3438	   -11.6653	   -11.0779	     0.9232	    17.0364	    -6.6299	    11.8332	    15.9454	    45.8221	    22.2397	
   -12.6724	   -11.3297	   -10.6583	     1.5945	    17.2882	    -6.0425	    12.0850	    16.3651	    46.1578	    22.3236	
   -12.1689	   -11.1618	   -10.4065	     2.1820	    17.3721	    -5.6229	    12.0850	    16.5329	    46.2418	    22.2397	
   -11.8332	   -11.1618	   -10.2386	     2.5177	    17.2043	    -5.2872	    11.8332	    16.5329	    46.2418	    21.9040	
   -11.7493	   -11.3297	   -10.3226	     2.7695	    16.8686	    -5.1193	    11.4136	    16.3651	    45.9900	    21.4005	
   -11.8332	   -11.6653	   -10.5743	     2.8534	    16.3651	    -5.0354	    10.7422	    16.1133	    45.5704	    20.8130	
   -12.0850	   -12.0850	   -10.9940	     2.7695	    15.7776	    -5.0354	     9.9030	    15.7776	    45.0668	    20.2255	
   -12.3367	   -12.5046	   -11.4136	     2.7695	    15.1901	    -5.1193	     9.1476	    15.4419	    44.5633	    19.8059	
   -12.5885	   -12.9242	   -11.8332	     2.6855	    14.6027	    -5.1193	     8.3923	    15.2740	    44.1437	    19.4702	
   -12.7563	   -13.2599	   -12.1689	     2.6855	    14.2670	    -5.1193	     7.9727	    15.1901	    43.8919	    19.3863	
   -12.9242	   -13.4277	   -12.4207	     2.6855	    14.0991	    -5.0354	     7.6370	    15.2740	    43.8080	    19.4702	
   -13.0081	   -13.4277	   -12.5046	     2.7695	    14.1830	    -4.8676	     7.7209	    15.4419	    43.9758	    19.8059	
   -12.9242	   -13.3438	   -12.4207	     2.9373	    14.4348	    -4.6997	     7.9727	    15.8615	    44.2276	    20.2255	
   -12.8403	   -13.1760	   -12.1689	     3.1052	    14.8544	    -4.3640	     8.4763	    16.3651	    44.7311	    20.8969	
   -12.6724	   -12.9242	   -11.7493	     3.3569	    15.4419	    -4.1122	     9.1476	    16.9525	    45.2347	    21.4844	
   -12.5046	   -12.5885	   -11.3297	     3.5248	    16.1133	    -3.9444	     9.9030	    17.4561	    45.8221	    22.0718	
   -12.2528	   -12.4207	   -10.9100	     3.6926	    16.7007	    -3.8605	    10.5743	    17.9596	    46.2418	    22.4075	
   -12.1689	   -12.2528	   -10.5743	     3.7766	    17.1204	    -3.8605	    11.0779	    18.2953	    46.4935	    22.4915	
   -12.1689	   -12.2528	   -10.3226	     3.7766	    17.3721	    -4.0283	    11.4136	    18.4631	    46.5775	    22.2397	
   -12.3367	   -12.4207	   -10.3226	     3.6926	    17.3721	    -4.1962	    11.4136	    18.3792	    46.3257	    21.6522	
   -12.5046	   -12.7563	   -10.4904	     3.5248	    17.1204	    -4.5319	    11.1618	    18.1274	    45.8221	    20.8969	
   -12.7563	   -13.1760	   -10.8261	     3.3569	    16.7007	    -4.8676	    10.6583	    17.7917	    45.1508	    19.9738	
   -12.9242	   -13.5956	   -11.1618	     3.1052	    16.1133	    -5.1193	    10.0708	    17.3721	    44.4794	    19.1345	
   -13.0081	   -14.0152	   -11.5814	     2.8534	    15.4419	    -5.3711	     9.3155	    16.9525	    43.7241	    18.3792	
   -12.9242	   -14.4348	   -11.9171	     2.5177	    14.8544	    -5.4550	     8.6441	    16.7007	    43.1366	    17.9596	
   -12.8403	   -14.7705	   -12.2528	     2.1820	    14.2670	    -5.4550	     7.9727	    16.4490	    42.6331	    17.7078	
   -12.6724	   -14.9384	   -12.5046	     1.8463	    13.7634	    -5.3711	     7.4692	    16.3651	    42.3813	    17.7917	
   -12.5046	   -15.1901	   -12.8403	     1.5106	    13.2599	    -5.1193	     6.9656	    16.3651	    42.2974	    18.1274	
   -12.4207	   -15.2740	   -13.2599	     1.1749	    12.6724	    -4.9515	     6.4621	    16.4490	    42.2974	    18.4631	
   -12.4207	   -15.3580	   -13.8474	     0.8392	    12.0010	    -4.6997	     5.9586	    16.5329	    42.4652	    18.7988	
   -12.5046	   -15.3580	   -14.5187	     0.4196	    11.4136	    -4.6158	     5.4550	    16.6168	    42.7170	    19.2184	
   -12.6724	   -15.2740	   -15.1062	     0.1678	    10.8261	    -4.3640	     5.0354	    16.8686	    43.0527	    19.6381	
   -12.7563	   -15.1062	   -15.6097	     0.0839	    10.4904	    -4.0283	     4.7836	    17.2043	    43.6401	    20.2255	
   -12.6724	   -14.9384	   -15.9454	     0.3357	    10.3226	    -3.5248	     4.6997	    17.8757	    44.3954	    20.8969	
   -12.5885	   -14.6866	   -16.0294	     0.8392	    10.4065	    -2.8534	     4.7836	    18.6310	    45.2347	    21.6522	
   -12.3367	   -14.5187	   -15.9454	     1.5945	    10.6583	    -2.1820	     4.9515	    19.4702	    46.0739	    22.4075	
   -12.1689	   -14.5187	   -15.8615	     2.6016	    10.9100	    -1.4267	     5.0354	    20.2255	    46.8292	    23.1628	
   -12.0850	   -14.5187	   -15.7776	     3.6087	    11.0779	    -0.9232	     5.1193	    20.8969	    47.4167	    23.7503	
   -12.0850	   -14.6866	   -15.7776	     4.6158	    11.1618	    -0.5875	     4.9515	    21.2326	    47.6685	    24.0860	
   -12.1689	   -14.9384	   -15.9454	     5.5389	    11.0779	    -0.4196	     4.6158	    21.3165	    47.6685	    24.2538	
   -12.3367	   -15.2740	   -16.2811	     6.2943	    10.8261	    -0.3357	     4.1122	    21.1487	    47.4167	    24.1699	
   -12.6724	   -15.6937	   -16.7007	     6.8817	    10.3226	    -0.5035	     3.4409	    20.8130	    46.9131	    23.7503	
   -13.0920	   -16.1972	   -17.2043	     7.2174	     9.7351	    -0.7553	     2.6855	    20.3094	    46.1578	    23.1628	
   -13.5117	   -16.7007	   -17.7917	     7.2174	     9.0637	    -1.1749	     1.8463	    19.6381	    45.3186	    22.4075	
   -14.0152	   -17.2882	   -18.2953	     7.0496	     8.3084	    -1.7624	     1.0071	    18.8828	    44.3115	    21.4005	
   -14.6027	   -17.8757	   -18.8828	     6.7139	     7.5531	    -2.4338	     0.2518	    18.0435	    43.2205	    20.2255	
   -15.2740	   -18.6310	   -19.5541	     6.2103	     6.7978	    -3.1891	    -0.3357	    17.0364	    42.1295	    18.9667	
   -16.0294	   -19.4702	   -20.1416	     5.5389	     6.1264	    -4.1122	    -0.8392	    16.1133	    41.0385	    17.7917	
   -16.8686	   -20.3094	   -20.7291	     4.8676	     5.4550	    -4.9515	    -1.2589	    15.1062	    40.0314	    16.7007	
   -17.6239	   -21.1487	   -21.2326	     4.2801	     4.9515	    -5.6229	    -1.5106	    14.2670	    39.1922	    15.7776	
   -18.2114	   -21.9040	   -21.6522	     3.8605	     4.6158	    -6.2103	    -1.5106	    13.6795	    38.6047	    15.1062	
   -18.6310	   -22.4075	   -21.7361	     3.6926	     4.6997	    -6.4621	    -1.2589	    13.2599	    38.3530	    14.8544	
   -18.7149	   -22.5754	   -21.5683	     3.6926	     5.2032	    -6.3782	    -0.6714	    13.1760	    38.4369	    14.8544	
   -18.3792	   -22.1558	   -20.9808	     4.0283	     6.0425	    -6.0425	     0.1678	    13.4277	    38.7726	    15.3580	
   -17.7078	   -21.2326	   -20.0577	     4.6997	     7.3013	    -5.3711	     1.3428	    14.0152	    39.4440	    16.0294	
   -16.7007	   -19.8898	   -18.7988	     5.4550	     8.7280	    -4.4479	     2.6855	    14.6866	    40.2832	    16.9525	
   -15.4419	   -18.0435	   -17.2882	     6.3782	    10.4065	    -3.5248	     4.1122	    15.5258	    41.1224	    17.7917	
   -14.0152	   -16.0294	   -15.6937	     7.3013	    12.0010	    -2.6016	     5.3711	    16.3651	    41.8777	    18.5471	
   -12.6724	   -14.0152	   -14.0991	     8.0566	    13.3438	    -1.8463	     6.3782	    16.9525	    42.3813	    18.9667	
   -11.4975	   -12.1689	   -12.6724	     8.6441	    14.4348	    -1.2589	     6.9656	    17.2882	    42.6331	    19.0506	
   -10.5743	   -10.8261	   -11.7493	     8.8959	    15.0223	    -1.0910	     7.2174	    17.2882	    42.4652	    18.6310	
    -9.9869	    -9.9869	   -11.2457	     8.7280	    15.1062	    -1.2589	     6.9656	    16.9525	    41.8777	    17.7917	
    -9.8190	    -9.7351	   -11.3297	     8.1406	    14.6866	    -1.9302	     6.2943	    16.1972	    40.8707	    16.5329	
   -10.0708	    -9.9869	   -11.9171	     7.1335	    13.7634	    -2.9373	     5.2032	    15.1062	    39.6118	    15.0223	
   -10.4904	   -10.5743	   -12.7563	     5.7907	    12.5885	    -4.1962	     3.9444	    13.7634	    38.1012	    13.3438	
   -10.9940	   -11.2457	   -13.6795	     4.2801	    11.3297	    -5.4550	     2.6855	    12.5046	    36.5906	    11.8332	
   -11.3297	   -11.9171	   -14.5187	     2.8534	    10.2386	    -6.6299	     1.5106	    11.3297	    35.3317	    10.4904	
   -11.4975	   -12.4207	   -15.1901	     1.6785	     9.3155	    -7.6370	     0.5875	    10.4904	    34.3246	     9.6512	
   -11.4975	   -12.6724	   -15.6097	     0.7553	     8.6441	    -8.3084	     0.0000	     9.9869	    33.7372	     9.2316	
   -11.2457	   -12.6724	   -15.7776	     0.0839	     8.3084	    -8.6441	    -0.3357	     9.8190	    33.4854	     9.2316	
   -10.7422	   -12.4207	   -15.5258	    -0.3357	     8.3923	    -8.7280	    -0.2518	     9.9869	    33.5693	     9.7351	
   -10.0708	   -11.8332	   -15.0223	    -0.5875	     8.8120	    -8.5602	     0.2518	    10.4065	    34.0729	    10.5743	
    -9.1476	   -11.0779	   -14.2670	    -0.5875	     9.5673	    -8.2245	     1.0071	    11.1618	    34.9121	    11.6653	
    -8.2245	   -10.2386	   -13.2599	    -0.5035	    10.4904	    -7.6370	     2.0981	    12.0850	    35.9192	    13.0081	
    -7.2174	    -9.2316	   -12.0850	    -0.3357	    11.5814	    -6.9656	     3.2730	    13.1760	    37.0102	    14.4348	
    -6.2103	    -8.3084	   -10.9940	     0.0839	    12.7563	    -6.1264	     4.5319	    14.3509	    38.1851	    15.7776	
    -5.2032	    -7.4692	    -9.8190	     0.6714	    13.9313	    -5.1193	     5.7907	    15.6097	    39.3600	    17.0364	
    -4.1962	    -6.5460	    -8.6441	     1.5106	    15.1062	    -4.0283	     6.9656	    16.8686	    40.5350	    18.2114	
    -3.2730	    -5.7068	    -7.5531	     2.6855	    16.1972	    -2.9373	     7.9727	    18.0435	    41.6260	    19.1345	
    -2.6016	    -4.9515	    -6.7139	     3.9444	    17.1204	    -1.9302	     8.7280	    19.0506	    42.5491	    19.8898	
    -2.0981	    -4.4479	    -6.1264	     5.2032	    17.7078	    -1.0910	     9.2316	    19.8059	    43.1366	    20.1416	
    -2.0142	    -4.3640	    -5.9586	     6.2103	    17.9596	    -0.6714	     9.2316	    20.0577	    43.3044	    20.0577	
    -2.2659	    -4.5319	    -6.2103	     6.8817	    17.7917	    -0.6714	     8.8959	    19.8059	    43.0527	    19.5541	
    -2.8534	    -5.1193	    -6.7978	     7.0496	    17.2882	    -1.0910	     8.2245	    19.1345	    42.3813	    18.6310	
    -3.6926	    -5.9586	    -7.7209	     6.8817	    16.5329	    -1.7624	     7.3853	    18.1274	    41.4581	    17.5400	
    -4.6158	    -6.8817	    -8.7280	     6.4621	    15.6937	    -2.6016	     6.4621	    17.0364	    40.4510	    16.4490	
    -5.6229	    -7.8049	    -9.7351	     5.7907	    14.9384	    -3.4409	     5.7068	    15.9454	    39.4440	    15.4419	
    -6.6299	    -8.7280	   -10.8261	     5.1193	    14.1830	    -4.2801	     5.1193	    14.9384	    38.5208	    14.6027	
    -7.5531	    -9.6512	   -11.7493	     4.4479	    13.6795	    -4.9515	     4.8676	    14.0991	    37.8494	    14.0152	
    -8.3923	   -10.4065	   -12.5046	     3.8605	    13.2599	    -5.4550	     4.7836	    13.5117	    37.4298	    13.6795	
    -9.2316	   -11.1618	   -13.1760	     3.2730	    12.9242	    -5.8746	     4.9515	    13.1760	    37.1780	    13.6795	
   -10.0708	   -11.9171	   -13.8474	     2.6855	    12.7563	    -6.2103	     5.2032	    12.9242	    37.0941	    13.9313	
   -10.9100	   -12.6724	   -14.4348	     2.0981	    12.5885	    -6.5460	     5.6229	    12.7563	    37.0941	    14.2670	
   -11.7493	   -13.4277	   -14.9384	     1.5106	    12.5046	    -6.7978	     6.1264	    12.6724	    37.0941	    14.6866	
   -12.5046	   -14.1830	   -15.4419	     0.9232	    12.3367	    -7.0496	     6.6299	    12.5885	    37.1780	    15.2740	
   -13.1760	   -14.8544	   -15.8615	     0.3357	    12.2528	    -7.3013	     7.1335	    12.5885	    37.2620	    15.7776	
   -13.7634	   -15.3580	   -16.2811	    -0.0839	    12.1689	    -7.3853	     7.5531	    12.5885	    37.3459	    16.3651	
   -14.0991	   -15.7776	   -16.5329	    -0.4196	    12.0850	    -7.4692	     7.9727	    12.5046	    37.3459	    16.8686	
   -14.3509	   -16.0294	   -16.7847	    -0.6714	    12.0010	    -7.5531	     8.2245	    12.4207	    37.1780	    17.1204	
   -14.5187	   -16.2811	   -17.0364	    -0.9232	    11.8332	    -7.7209	     8.2245	    12.1689	    36.9263	    17.2043	
   -14.6027	   -16.5329	   -17.3721	    -1.1749	    11.4136	    -7.9727	     7.9727	    11.7493	    36.4227	    16.8686	
   -14.8544	   -16.7847	   -17.7917	    -1.4267	    10.8261	    -8.3084	     7.3853	    11.1618	    35.7513	    16.1972	
   -15.1062	   -17.1204	   -18.2953	    -1.7624	    10.1547	    -8.7280	     6.5460	    10.4065	    34.8282	    15.1901	
   -15.3580	   -17.4561	   -18.7988	    -2.0142	     9.3155	    -9.2316	     5.4550	     9.5673	    33.7372	    13.9313	
   -15.6937	   -17.7078	   -19.3024	    -2.1820	     8.5602	    -9.6512	     4.3640	     8.8120	    32.7301	    12.5885	
   -15.8615	   -17.7917	   -19.5541	    -2.2659	     7.8888	    -9.9030	     3.2730	     8.2245	    31.8909	    11.3297	
   -15.8615	   -17.7078	   -19.6381	    -2.0142	     7.5531	    -9.9869	     2.4338	     7.8888	    31.2195	    10.3226	
   -15.7776	   -17.4561	   -19.4702	    -1.6785	     7.5531	    -9.7351	     1.8463	     7.8049	    30.9677	     9.5673	
   -15.5258	   -17.0364	   -19.0506	    -1.1749	     7.7209	    -9.3994	     1.5106	     7.9727	    30.9677	     9.2316	
   -15.1062	   -16.6168	   -18.5471	    -0.5875	     8.1406	    -8.9798	     1.5106	     8.3923	    31.3034	     9.2316	
   -14.6866	   -16.0294	   -17.8757	    -0.0839	     8.7280	    -8.3084	     1.7624	     8.9798	    31.9748	     9.6512	
   -14.1830	   -15.4419	   -17.0364	     0.5035	     9.3994	    -7.6370	     2.2659	     9.7351	    32.8140	    10.4904	
   -13.5956	   -14.8544	   -16.1133	     1.0910	    10.1547	    -6.7978	     3.0212	    10.7422	    33.9050	    11.7493	
   -12.9242	   -14.1830	   -15.1901	     1.6785	    10.9940	    -5.8746	     3.9444	    11.9171	    35.0800	    13.2599	
   -12.1689	   -13.5117	   -14.3509	     2.2659	    11.6653	    -4.9515	     4.9515	    13.0920	    36.3388	    14.9384	
   -11.4136	   -12.8403	   -13.4277	     2.9373	    12.3367	    -3.9444	     5.7907	    14.3509	    37.5977	    16.7007	
   -10.5743	   -12.1689	   -12.6724	     3.6926	    12.9242	    -2.9373	     6.6299	    15.6097	    38.7726	    18.3792	
    -9.7351	   -11.4975	   -11.8332	     4.5319	    13.3438	    -1.9302	     7.2174	    16.8686	    39.7797	    19.8898	
    -8.8120	   -10.6583	   -11.1618	     5.4550	    13.7634	    -0.8392	     7.6370	    17.9596	    40.7867	    21.1487	
    -7.8049	    -9.8190	   -10.4065	     6.5460	    14.0991	     0.1678	     7.8888	    19.0506	    41.5421	    22.0718	
    -6.8817	    -8.9798	    -9.8190	     7.6370	    14.3509	     1.1749	     7.9727	    19.9738	    42.2134	    22.6593	
    -5.9586	    -8.1406	    -9.3155	     8.8120	    14.6027	     2.0981	     7.8888	    20.7291	    42.6331	    22.8271	
    -5.0354	    -7.3853	    -8.8120	     9.8190	    14.7705	     2.9373	     7.6370	    21.4005	    42.8848	    22.6593	
    -4.1962	    -6.6299	    -8.4763	    10.7422	    14.9384	     3.6926	     7.3853	    21.9040	    42.8848	    22.2397	
    -3.4409	    -5.9586	    -8.0566	    11.6653	    15.1062	     4.3640	     7.1335	    22.4075	    42.9688	    21.7361	
    -2.6016	    -5.2872	    -7.5531	    12.5046	    15.4419	     4.9515	     7.0496	    22.8271	    42.9688	    21.2326	
    -1.8463	    -4.6997	    -7.1335	    13.2599	    15.8615	     5.5389	     7.1335	    23.2468	    43.0527	    20.8130	
    -1.0910	    -4.1962	    -6.6299	    13.8474	    16.2811	     5.9586	     7.3013	    23.6664	    43.1366	    20.6451	
    -0.6714	    -3.9444	    -6.2943	    14.0991	    16.6168	     6.1264	     7.4692	    23.8342	    43.2205	    20.5612	
    -0.5875	    -4.0283	    -6.2103	    14.0152	    16.7007	     5.9586	     7.6370	    23.7503	    43.1366	    20.4773	
    -1.0071	    -4.5319	    -6.4621	    13.5117	    16.5329	     5.4550	     7.6370	    23.4146	    42.9688	    20.4773	
    -1.7624	    -5.5389	    -7.0496	    12.5885	    16.1972	     4.5319	     7.5531	    22.7432	    42.5491	    20.4773	
    -2.8534	    -6.7978	    -7.8049	    11.2457	    15.6937	     3.4409	     7.4692	    21.9040	    42.0456	    20.4773	
    -4.2801	    -8.3923	    -8.8959	     9.8190	    15.1062	     2.0981	     7.3013	    20.8130	    41.4581	    20.3934	
    -5.7907	   -10.0708	   -10.0708	     8.2245	    14.3509	     0.6714	     7.0496	    19.6381	    40.7028	    20.2255	
    -7.3853	   -11.8332	   -11.3297	     6.7139	    13.5956	    -0.7553	     6.7139	    18.3792	    39.8636	    19.8898	
    -9.0637	   -13.5117	   -12.7563	     5.2032	    12.8403	    -2.2659	     6.2103	    17.0364	    38.9404	    19.4702	
   -10.6583	   -14.9384	   -14.0991	     3.9444	    12.0010	    -3.6087	     5.5389	    15.6937	    37.9333	    18.7988	
   -12.0850	   -16.0294	   -15.3580	     2.7695	    11.2457	    -4.9515	     4.6997	    14.3509	    36.9263	    17.9596	
   -13.2599	   -16.8686	   -16.3651	     1.6785	    10.4065	    -6.1264	     3.7766	    13.0920	    35.9192	    17.0364	
   -14.3509	   -17.2882	   -17.2882	     0.7553	     9.6512	    -7.2174	     2.6855	    11.9171	    34.8282	    16.0294	
   -15.1901	   -17.4561	   -17.9596	     0.0000	     8.8959	    -8.1406	     1.5106	    10.8261	    33.8211	    14.9384	
   -15.8615	   -17.5400	   -18.3792	    -0.6714	     8.1406	    -8.8959	     0.4196	     9.9030	    32.8979	    13.8474	
   -16.3651	   -17.4561	   -18.7149	    -1.0910	     7.4692	    -9.4833	    -0.6714	     9.2316	    32.0587	    12.8403	
   -16.6168	   -17.3721	   -18.8828	    -1.3428	     6.9656	    -9.8190	    -1.5106	     8.7280	    31.4713	    12.0850	
   -16.7007	   -17.2043	   -18.9667	    -1.3428	     6.6299	    -9.9869	    -2.0981	     8.5602	    31.1356	    11.5814	
   -16.6168	   -17.0364	   -18.8828	    -1.0910	     6.3782	    -9.9030	    -2.5177	     8.6441	    31.0516	    11.3297	
   -16.2811	   -16.7847	   -18.7149	    -0.5875	     6.2943	    -9.5673	    -2.6855	     8.8959	    31.2195	    11.2457	
   -15.7776	   -16.4490	   -18.4631	     0.0839	     6.4621	    -8.9798	    -2.6855	     9.4833	    31.5552	    11.4975	
   -15.1062	   -15.9454	   -18.0435	     0.9232	     6.7139	    -8.2245	    -2.5177	    10.2386	    32.1426	    11.9171	
   -14.1830	   -15.2740	   -17.4561	     2.0981	     7.3013	    -7.2174	    -2.0981	    11.2457	    33.0658	    12.5885	
   -13.0081	   -14.4348	   -16.7007	     3.3569	     8.1406	    -5.9586	    -1.3428	    12.4207	    34.0729	    13.5117	
   -11.6653	   -13.4277	   -15.6937	     4.7836	     9.2316	    -4.6158	    -0.4196	    13.8474	    35.3317	    14.6027	
   -10.2386	   -12.2528	   -14.6027	     6.2103	    10.4904	    -3.1052	     0.7553	    15.2740	    36.6745	    15.8615	
    -8.7280	   -11.0779	   -13.5117	     7.6370	    11.8332	    -1.7624	     2.0142	    16.7007	    37.9333	    17.0364	
    -7.3853	    -9.9030	   -12.4207	     8.8959	    13.0920	    -0.5035	     3.1891	    17.9596	    39.1922	    18.2114	
    -6.2103	    -8.8959	   -11.4975	     9.8190	    14.2670	     0.5035	     4.3640	    19.0506	    40.1993	    19.2184	
    -5.2872	    -8.0566	   -10.7422	    10.5743	    15.1901	     1.2589	     5.2872	    19.8059	    40.9546	    19.9738	
    -4.6158	    -7.4692	   -10.2386	    11.0779	    15.8615	     1.6785	     5.9586	    20.3094	    41.4581	    20.3934	
    -4.1122	    -6.9656	    -9.9030	    11.2457	    16.2811	     1.9302	     6.2943	    20.5612	    41.7099	    20.5612	
    -3.9444	    -6.7139	    -9.7351	    11.2457	    16.4490	     2.0142	     6.4621	    20.6451	    41.7099	    20.4773	
    -3.8605	    -6.5460	    -9.6512	    11.0779	    16.3651	     1.9302	     6.2943	    20.4773	    41.5421	    20.0577	
    -3.9444	    -6.6299	    -9.8190	    10.8261	    16.1133	     1.7624	     6.0425	    20.3094	    41.1224	    19.4702	
    -4.1122	    -6.7139	    -9.9869	    10.4904	    15.7776	     1.5945	     5.5389	    20.0577	    40.7028	    18.8828	
    -4.2801	    -6.7978	   -10.1547	    10.2386	    15.4419	     1.4267	     5.1193	    19.8898	    40.2832	    18.2114	
    -4.5319	    -6.8817	   -10.2386	    10.0708	    15.1901	     1.4267	     4.6997	    19.8059	    40.0314	    17.7078	
    -4.6997	    -7.0496	   -10.3226	     9.9030	    14.9384	     1.5106	     4.2801	    19.8059	    39.7797	    17.3721	
    -5.0354	    -7.2174	   -10.4065	     9.8190	    14.6866	     1.5945	     3.9444	    19.8898	    39.6118	    17.2043	
    -5.5389	    -7.6370	   -10.5743	     9.5673	    14.4348	     1.6785	     3.6087	    19.9738	    39.4440	    17.1204	
    -6.2103	    -8.0566	   -10.7422	     9.1476	    14.1830	     1.6785	     3.2730	    19.9738	    39.3600	    17.2043	
    -6.8817	    -8.6441	   -10.9100	     8.7280	    13.9313	     1.7624	     3.0212	    20.0577	    39.4440	    17.4561	
    -7.5531	    -9.2316	   -10.9940	     8.3084	    13.8474	     1.8463	     3.0212	    20.1416	    39.5279	    17.8757	
    -8.0566	    -9.6512	   -10.9940	     8.0566	    13.9313	     2.0981	     3.2730	    20.3934	    39.8636	    18.5471	
    -8.3923	    -9.9030	   -10.7422	     7.8888	    14.1830	     2.4338	     3.6926	    20.7291	    40.3671	    19.3863	
    -8.4763	    -9.9869	   -10.4065	     7.9727	    14.5187	     2.8534	     4.3640	    21.1487	    40.9546	    20.3934	
    -8.3923	    -9.9030	   -10.1547	     8.2245	    15.0223	     3.1891	     5.1193	    21.6522	    41.5421	    21.4005	
    -8.2245	    -9.7351	    -9.9030	     8.5602	    15.4419	     3.4409	     5.7907	    21.9040	    41.9617	    22.2397	
    -8.0566	    -9.5673	    -9.8190	     8.8959	    15.6937	     3.4409	     6.3782	    21.9879	    42.1295	    22.7432	
    -7.9727	    -9.3994	    -9.9869	     9.2316	    15.8615	     3.2730	     6.7139	    21.8201	    42.0456	    22.9950	
    -7.8888	    -9.3155	   -10.4065	     9.5673	    15.7776	     3.0212	     6.7139	    21.4844	    41.7938	    22.9111	
    -7.8888	    -9.3155	   -10.9100	     9.8190	    15.5258	     2.6855	     6.5460	    21.0648	    41.4581	    22.4915	
    -7.9727	    -9.3155	   -11.4975	    10.0708	    15.1901	     2.4338	     6.1264	    20.5612	    40.9546	    21.9040	
    -8.0566	    -9.3155	   -12.0010	    10.3226	    14.7705	     2.2659	     5.6229	    20.1416	    40.4510	    21.2326	
    -8.2245	    -9.4833	   -12.5046	    10.4904	    14.3509	     2.0981	     4.9515	    19.6381	    40.0314	    20.4773	
    -8.3923	    -9.5673	   -12.9242	    10.5743	    13.8474	     1.9302	     4.2801	    19.2184	    39.5279	    19.7220	
    -8.5602	    -9.8190	   -13.3438	    10.5743	    13.4277	     1.7624	     3.6087	    18.7988	    38.9404	    18.9667	
    -8.8959	   -10.1547	   -13.6795	    10.3226	    12.9242	     1.4267	     3.0212	    18.2953	    38.3530	    18.2114	
    -9.2316	   -10.5743	   -14.0152	     9.9030	    12.4207	     1.0071	     2.4338	    17.7078	    37.6816	    17.4561	
    -9.4833	   -10.9100	   -14.1830	     9.3994	    12.0850	     0.5875	     2.0981	    17.2043	    37.1780	    16.9525	
    -9.7351	   -11.1618	   -14.2670	     8.8120	    11.9171	     0.1678	     1.9302	    16.8686	    36.7584	    16.6168	
    -9.9030	   -11.4136	   -14.2670	     8.3084	    11.8332	    -0.1678	     2.0981	    16.6168	    36.5906	    16.5329	
    -9.9869	   -11.5814	   -14.0991	     7.9727	    12.0010	    -0.4196	     2.4338	    16.6168	    36.5906	    16.7847	
   -10.0708	   -11.6653	   -13.7634	     7.8049	    12.3367	    -0.4196	     3.0212	    16.7847	    36.8423	    17.2043	
   -10.1547	   -11.7493	   -13.4277	     7.8049	    12.7563	    -0.2518	     3.7766	    17.2043	    37.2620	    17.8757	
   -10.1547	   -11.9171	   -13.0920	     7.8888	    13.2599	     0.0839	     4.5319	    17.6239	    37.7655	    18.6310	
   -10.2386	   -12.0010	   -12.7563	     8.0566	    13.6795	     0.4196	     5.2872	    18.2114	    38.4369	    19.5541	
   -10.3226	   -12.0850	   -12.4207	     8.3084	    14.1830	     0.9232	     6.0425	    18.8828	    39.1083	    20.4773	
   -10.4065	   -12.1689	   -12.0850	     8.6441	    14.6866	     1.5106	     6.7139	    19.5541	    39.7797	    21.4005	
   -10.4065	   -12.0850	   -11.7493	     9.2316	    15.1062	     2.1820	     7.2174	    20.3094	    40.5350	    22.2397	
   -10.3226	   -12.0010	   -11.4975	     9.9869	    15.4419	     3.0212	     7.6370	    21.1487	    41.2064	    22.9950	
   -10.2386	   -11.8332	   -11.2457	    10.9100	    15.7776	     4.0283	     7.8888	    21.9879	    41.8777	    23.5825	
   -10.1547	   -11.6653	   -11.0779	    12.0010	    15.9454	     5.0354	     7.9727	    22.8271	    42.5491	    24.0860	
    -9.9869	   -11.5814	   -11.0779	    13.0920	    15.9454	     5.9586	     7.8049	    23.6664	    43.1366	    24.3378	
    -9.9869	   -11.5814	   -11.1618	    14.0152	    15.7776	     6.8817	     7.3013	    24.3378	    43.5562	    24.4217	
    -9.9869	   -11.7493	   -11.4975	    14.7705	    15.4419	     7.4692	     6.6299	    24.8413	    43.8080	    24.1699	
   -10.1547	   -12.1689	   -12.0850	    15.1901	    14.8544	     7.8888	     5.6229	    25.0931	    43.8919	    23.6664	
   -10.4904	   -12.7563	   -12.7563	    15.2740	    14.0152	     7.9727	     4.5319	    25.0931	    43.7241	    22.9950	
   -10.8261	   -13.5117	   -13.6795	    15.1901	    13.1760	     7.8888	     3.2730	    24.8413	    43.3044	    22.2397	
   -11.3297	   -14.3509	   -14.6866	    14.8544	    12.1689	     7.5531	     2.0142	    24.4217	    42.8009	    21.4005	
   -11.8332	   -15.3580	   -15.6937	    14.5187	    11.2457	     7.1335	     0.8392	    23.8342	    42.1295	    20.6451	
   -12.2528	   -16.2811	   -16.6168	    14.0991	    10.4065	     6.6299	    -0.2518	    23.2468	    41.5421	    19.9738	
   -12.5885	   -17.1204	   -17.4561	    13.8474	     9.7351	     6.2943	    -1.0071	    22.6593	    40.9546	    19.4702	
   -12.7563	   -17.7078	   -17.9596	    13.7634	     9.3155	     6.0425	    -1.5106	    22.2397	    40.6189	    19.2184	
   -12.7563	   -17.8757	   -18.2114	    13.9313	     9.2316	     5.9586	    -1.5945	    21.9879	    40.3671	    19.2184	
   -12.5885	   -17.7078	   -18.1274	    14.1830	     9.4833	     5.9586	    -1.3428	    21.9879	    40.3671	    19.3863	
   -12.1689	   -17.1204	   -17.7078	    14.5187	     9.9869	     6.1264	    -0.6714	    22.0718	    40.5350	    19.7220	
   -11.6653	   -16.0294	   -16.8686	    14.8544	    10.7422	     6.2943	     0.1678	    22.2397	    40.7867	    20.1416	
   -11.1618	   -14.7705	   -15.7776	    15.1062	    11.5814	     6.4621	     1.1749	    22.4075	    40.9546	    20.4773	
   -10.4904	   -13.3438	   -14.5187	    15.1901	    12.5046	     6.5460	     2.0981	    22.5754	    41.1224	    20.7291	
    -9.9869	   -12.0010	   -13.3438	    15.1062	    13.3438	     6.5460	     3.0212	    22.5754	    41.2064	    20.8969	
    -9.3994	   -10.8261	   -12.3367	    14.9384	    14.0991	     6.3782	     3.6926	    22.4915	    41.0385	    20.8969	
    -8.9798	    -9.9030	   -11.4136	    14.6027	    14.6866	     6.1264	     4.1122	    22.4075	    40.7867	    20.8130	
    -8.5602	    -9.2316	   -10.8261	    14.2670	    15.0223	     5.8746	     4.3640	    22.1558	    40.4510	    20.5612	
    -8.1406	    -8.7280	   -10.3226	    14.0152	    15.3580	     5.5389	     4.3640	    21.8201	    39.9475	    20.2255	
    -7.7209	    -8.3084	    -9.9869	    13.8474	    15.5258	     5.2872	     4.1962	    21.5683	    39.4440	    19.8898	
    -7.3013	    -8.0566	    -9.6512	    13.7634	    15.6937	     5.0354	     4.0283	    21.3165	    38.9404	    19.5541	
    -6.7978	    -7.8049	    -9.4833	    13.7634	    15.7776	     4.9515	     3.7766	    21.1487	    38.6047	    19.3863	
    -6.2943	    -7.5531	    -9.2316	    13.9313	    15.7776	     4.9515	     3.5248	    21.0648	    38.3530	    19.3863	
    -5.7068	    -7.3853	    -9.0637	    14.0991	    15.8615	     5.1193	     3.4409	    21.1487	    38.1851	    19.4702	
    -5.2032	    -7.3013	    -8.8120	    14.3509	    15.8615	     5.2872	     3.4409	    21.2326	    38.1851	    19.8059	
    -4.6997	    -7.2174	    -8.6441	    14.5187	    15.9454	     5.4550	     3.6087	    21.4005	    38.2690	    20.2255	
    -4.1962	    -6.9656	    -8.3923	    14.6866	    16.1133	     5.6229	     3.8605	    21.6522	    38.6047	    20.8969	
    -3.6926	    -6.7139	    -7.9727	    14.8544	    16.3651	     5.8746	     4.2801	    21.9879	    39.0244	    21.7361	
[Epoch Header]
[Trial Type]	11
[Accept]	1
[Correct]	0
[RT]	 0.000
[Resp]	0
[Epoch Data]
   -24.5056	   -20.8969	   -15.6097	    -2.0142	     4.0283	    -6.1264	    -1.9302	    -3.1052	     3.1891	     5.5389	
   -24.3378	   -20.8130	   -15.7776	    -2.4338	     3.7766	    -6.2103	    -2.5177	    -3.1891	     3.0212	     5.0354	
   -24.0021	   -20.5612	   -15.8615	    -3.0212	     3.4409	    -6.4621	    -3.2730	    -3.3569	     2.6016	     4.2801	
   -23.6664	   -20.3094	   -16.0294	    -3.8605	     3.0212	    -6.8817	    -4.1122	    -3.7766	     2.0981	     3.2730	
   -23.4146	   -20.1416	   -16.1972	    -4.6158	     2.6016	    -7.3013	    -4.9515	    -4.2801	     1.4267	     2.1820	
   -23.1628	   -19.9738	   -16.4490	    -5.2872	     2.0981	    -7.7209	    -5.7907	    -4.7836	     0.8392	     1.0910	
   -22.9111	   -19.9738	   -16.6168	    -5.7068	     1.6785	    -8.0566	    -6.5460	    -5.2032	     0.3357	     0.0000	
   -22.7432	   -20.0577	   -16.7847	    -5.9586	     1.2589	    -8.2245	    -7.1335	    -5.4550	    -0.0839	    -0.8392	
   -22.5754	   -20.2255	   -16.9525	    -6.1264	     0.9232	    -8.3084	    -7.6370	    -5.6229	    -0.3357	    -1.3428	
   -22.4075	   -20.3934	   -17.0364	    -6.2943	     0.7553	    -8.3084	    -7.8049	    -5.6229	    -0.4196	    -1.5945	
   -22.2397	   -20.6451	   -17.0364	    -6.3782	     0.6714	    -8.2245	    -7.8049	    -5.4550	    -0.3357	    -1.5106	
   -22.0718	   -20.7291	   -16.8686	    -6.3782	     0.8392	    -8.0566	    -7.5531	    -5.2032	    -0.0839	    -1.0910	
   -21.7361	   -20.8130	   -16.4490	    -6.3782	     1.2589	    -7.8049	    -7.0496	    -4.7836	     0.3357	    -0.2518	
   -21.2326	   -20.8130	   -15.9454	    -6.1264	     1.9302	    -7.4692	    -6.2943	    -4.1962	     0.9232	     0.8392	
   -20.7291	   -20.6451	   -15.1901	    -5.7068	     2.7695	    -6.8817	    -5.2872	    -3.4409	     1.6785	     2.0981	
   -20.0577	   -20.3934	   -14.4348	    -5.1193	     3.6926	    -6.2943	    -4.1962	    -2.6016	     2.5177	     3.4409	
   -19.3863	   -20.2255	   -13.5956	    -4.3640	     4.6997	    -5.5389	    -3.1891	    -1.6785	     3.4409	     4.7836	
   -18.6310	   -19.8898	   -12.7563	    -3.3569	     5.6229	    -4.6997	    -2.1820	    -0.7553	     4.2801	     6.0425	
   -17.9596	   -19.5541	   -12.0010	    -2.3499	     6.5460	    -3.8605	    -1.3428	     0.0839	     5.1193	     7.1335	
   -17.2043	   -19.0506	   -11.4136	    -1.3428	     7.3013	    -3.1052	    -0.8392	     0.7553	     5.7068	     7.8888	
   -16.5329	   -18.4631	   -10.9940	    -0.3357	     7.8888	    -2.5177	    -0.5875	     1.3428	     6.1264	     8.3923	
   -15.9454	   -17.5400	   -10.7422	     0.5035	     8.3084	    -2.0981	    -0.5875	     1.7624	     6.2943	     8.5602	
   -15.2740	   -16.4490	   -10.4065	     1.2589	     8.4763	    -1.7624	    -0.9232	     1.9302	     6.2943	     8.4763	
   -14.6027	   -15.1062	   -10.1547	     1.8463	     8.5602	    -1.5106	    -1.3428	     2.0981	     6.1264	     8.2245	
   -13.9313	   -13.5956	    -9.8190	     2.3499	     8.6441	    -1.3428	    -1.7624	     2.1820	     5.9586	     7.8049	
   -13.2599	   -12.0850	    -9.3994	     2.7695	     8.5602	    -1.0910	    -2.1820	     2.3499	     5.7907	     7.3853	
   -12.7563	   -10.9100	    -9.1476	     3.1052	     8.3923	    -0.8392	    -2.4338	     2.4338	     5.7068	     7.0496	
   -12.4207	   -10.0708	    -8.9798	     3.2730	     8.1406	    -0.6714	    -2.6016	     2.6016	     5.7068	     6.7978	
   -12.3367	    -9.7351	    -8.9798	     3.1891	     7.8049	    -0.5035	    -2.6855	     2.7695	     5.7907	     6.6299	
   -12.3367	    -9.7351	    -9.1476	     2.9373	     7.3853	    -0.4196	    -2.6855	     2.9373	     5.8746	     6.6299	
   -12.5046	   -10.1547	    -9.2316	     2.5177	     6.9656	    -0.2518	    -2.5177	     3.1052	     6.2103	     6.7978	
   -12.5885	   -10.6583	    -9.3155	     2.1820	     6.6299	    -0.0839	    -2.2659	     3.4409	     6.6299	     7.2174	
   -12.5046	   -11.0779	    -9.2316	     1.9302	     6.6299	     0.1678	    -1.8463	     3.8605	     7.3013	     7.8888	
   -12.2528	   -11.3297	    -8.8120	     2.0142	     6.7978	     0.6714	    -1.2589	     4.3640	     8.1406	     8.7280	
   -11.8332	   -11.3297	    -8.2245	     2.2659	     7.3013	     1.1749	    -0.5875	     5.0354	     9.1476	     9.8190	
   -11.2457	   -11.0779	    -7.5531	     2.6855	     7.8888	     1.7624	     0.2518	     5.6229	    10.0708	    10.9100	
   -10.6583	   -10.6583	    -6.7978	     3.1891	     8.5602	     2.2659	     1.0071	     6.2103	    10.8261	    11.9171	
   -10.0708	   -10.2386	    -6.1264	     3.5248	     9.2316	     2.5177	     1.5945	     6.5460	    11.4136	    12.6724	
    -9.7351	    -9.7351	    -5.6229	     3.6087	     9.7351	     2.6016	     2.0981	     6.7139	    11.6653	    13.0920	
    -9.6512	    -9.4833	    -5.4550	     3.4409	     9.9030	     2.3499	     2.1820	     6.6299	    11.4975	    13.0081	
    -9.8190	    -9.3994	    -5.5389	     2.9373	     9.7351	     1.9302	     1.9302	     6.3782	    10.9940	    12.5885	
   -10.2386	    -9.5673	    -5.9586	     2.1820	     9.2316	     1.3428	     1.2589	     5.7907	    10.1547	    11.6653	
   -10.8261	    -9.9869	    -6.4621	     1.3428	     8.5602	     0.5875	     0.2518	     5.0354	     9.0637	    10.4904	
   -11.4975	   -10.5743	    -7.1335	     0.5035	     7.6370	    -0.1678	    -0.9232	     4.1962	     7.8888	     9.1476	
   -12.2528	   -11.2457	    -7.8049	    -0.3357	     6.7139	    -0.8392	    -2.2659	     3.3569	     6.7139	     7.8049	
   -12.8403	   -11.8332	    -8.4763	    -1.0071	     5.7068	    -1.4267	    -3.5248	     2.6016	     5.6229	     6.7139	
   -13.4277	   -12.4207	    -8.9798	    -1.4267	     4.8676	    -1.7624	    -4.6997	     1.8463	     4.6997	     5.7907	
   -13.9313	   -12.9242	    -9.4833	    -1.7624	     4.1962	    -2.0142	    -5.6229	     1.2589	     3.9444	     5.2032	
   -14.3509	   -13.3438	    -9.8190	    -1.8463	     3.6087	    -2.0981	    -6.2943	     0.8392	     3.5248	     4.8676	
   -14.7705	   -13.6795	   -10.0708	    -1.8463	     3.2730	    -2.0981	    -6.7139	     0.5875	     3.3569	     4.9515	
   -15.1901	   -14.0991	   -10.3226	    -1.7624	     3.0212	    -2.0142	    -6.8817	     0.4196	     3.3569	     5.2032	
   -15.7776	   -14.5187	   -10.4904	    -1.7624	     2.8534	    -1.9302	    -6.7978	     0.5035	     3.6087	     5.6229	
   -16.4490	   -14.9384	   -10.7422	    -1.6785	     2.7695	    -1.8463	    -6.5460	     0.6714	     3.9444	     6.2943	
   -17.2043	   -15.3580	   -10.9940	    -1.7624	     2.8534	    -1.7624	    -6.1264	     0.9232	     4.4479	     7.0496	
   -18.0435	   -15.7776	   -11.1618	    -1.9302	     2.9373	    -1.7624	    -5.5389	     1.2589	     5.1193	     7.9727	
   -18.7988	   -16.2811	   -11.3297	    -2.2659	     3.1052	    -1.7624	    -4.9515	     1.5945	     5.7907	     8.8959	
   -19.6381	   -16.7007	   -11.4975	    -2.7695	     3.3569	    -1.7624	    -4.2801	     1.9302	     6.3782	     9.9030	
   -20.3934	   -17.2043	   -11.5814	    -3.2730	     3.6087	    -1.9302	    -3.5248	     2.1820	     6.9656	    10.7422	
   -21.0648	   -17.7078	   -11.7493	    -3.8605	     3.8605	    -2.1820	    -2.9373	     2.3499	     7.3853	    11.3297	
   -21.7361	   -18.2114	   -11.9171	    -4.4479	     4.0283	    -2.5177	    -2.4338	     2.2659	     7.5531	    11.6653	
   -22.4075	   -18.7149	   -12.1689	    -4.7836	     4.1122	    -2.9373	    -2.0981	     2.0142	     7.5531	    11.7493	
   -22.9111	   -19.2184	   -12.4207	    -4.9515	     4.1122	    -3.3569	    -1.9302	     1.6785	     7.3013	    11.4975	
   -23.2468	   -19.6381	   -12.6724	    -4.9515	     4.0283	    -3.7766	    -2.0981	     1.2589	     6.9656	    10.9940	
   -23.4985	   -20.0577	   -12.9242	    -4.6997	     3.8605	    -4.1122	    -2.3499	     0.8392	     6.5460	    10.3226	
   -23.5825	   -20.2255	   -13.0920	    -4.3640	     3.6926	    -4.2801	    -2.7695	     0.5035	     6.1264	     9.6512	
   -23.4985	   -20.3934	   -13.2599	    -3.9444	     3.6087	    -4.1962	    -3.1891	     0.2518	     5.7907	     8.9798	
   -23.3307	   -20.3934	   -13.3438	    -3.4409	     3.6087	    -4.1122	    -3.6087	     0.1678	     5.5389	     8.4763	
   -23.0789	   -20.3094	   -13.3438	    -3.1052	     3.5248	    -3.8605	    -3.9444	     0.1678	     5.3711	     8.0566	
   -22.8271	   -20.2255	   -13.3438	    -2.8534	     3.6087	    -3.6926	    -4.1122	     0.1678	     5.2872	     7.8049	
   -22.5754	   -20.1416	   -13.2599	    -2.7695	     3.6087	    -3.4409	    -4.1962	     0.2518	     5.2032	     7.7209	
   -22.3236	   -20.0577	   -13.2599	    -2.8534	     3.6087	    -3.3569	    -4.1122	     0.4196	     5.2032	     7.8049	
   -22.0718	   -19.9738	   -13.3438	    -3.0212	     3.6926	    -3.2730	    -3.8605	     0.5875	     5.2032	     7.9727	
   -21.7361	   -19.8059	   -13.2599	    -3.1891	     3.7766	    -3.1891	    -3.5248	     0.7553	     5.2032	     8.3084	
   -21.3165	   -19.5541	   -13.2599	    -3.2730	     3.9444	    -3.1052	    -3.1891	     1.0910	     5.2872	     8.7280	
   -20.8130	   -19.2184	   -13.0920	    -3.1891	     4.1122	    -3.0212	    -2.7695	     1.5106	     5.5389	     9.2316	
   -20.1416	   -18.7149	   -12.9242	    -2.8534	     4.4479	    -2.7695	    -2.3499	     2.0981	     5.7907	     9.9030	
   -19.3024	   -18.0435	   -12.5046	    -2.1820	     4.8676	    -2.2659	    -2.0142	     2.7695	     6.2943	    10.6583	
   -18.2114	   -17.2043	   -11.9171	    -1.3428	     5.2872	    -1.6785	    -1.5945	     3.6087	     6.7978	    11.4136	
   -16.9525	   -16.1972	   -11.2457	    -0.3357	     5.8746	    -0.8392	    -1.2589	     4.5319	     7.4692	    12.0850	
   -15.6937	   -15.1062	   -10.4904	     0.6714	     6.3782	     0.0839	    -0.9232	     5.4550	     8.1406	    12.6724	
   -14.3509	   -14.0152	    -9.7351	     1.7624	     6.7978	     0.9232	    -0.8392	     6.2943	     8.7280	    13.0920	
   -13.1760	   -13.0081	    -9.0637	     2.6016	     7.0496	     1.7624	    -0.8392	     6.9656	     9.0637	    13.1760	
   -12.2528	   -12.3367	    -8.4763	     3.2730	     7.1335	     2.4338	    -1.0910	     7.3853	     9.1476	    13.0081	
   -11.4975	   -11.8332	    -8.1406	     3.7766	     6.9656	     3.0212	    -1.4267	     7.6370	     8.9798	    12.5885	
   -11.0779	   -11.7493	    -7.9727	     4.1962	     6.6299	     3.4409	    -2.0142	     7.6370	     8.6441	    12.0010	
   -11.0779	   -12.0010	    -8.1406	     4.4479	     6.0425	     3.6926	    -2.6855	     7.5531	     8.1406	    11.1618	
   -11.3297	   -12.5885	    -8.5602	     4.6158	     5.2872	     3.7766	    -3.3569	     7.1335	     7.5531	    10.3226	
   -11.9171	   -13.5117	    -9.3994	     4.5319	     4.3640	     3.6087	    -4.1962	     6.6299	     6.7978	     9.3994	
   -12.7563	   -14.6866	   -10.4065	     4.2801	     3.2730	     3.1052	    -5.1193	     5.7907	     5.9586	     8.3923	
   -13.7634	   -16.0294	   -11.5814	     3.8605	     2.0981	     2.2659	    -5.9586	     4.8676	     5.1193	     7.4692	
   -14.8544	   -17.3721	   -12.8403	     3.1891	     1.0071	     1.1749	    -6.6299	     3.6926	     4.2801	     6.7139	
   -15.9454	   -18.4631	   -13.9313	     2.3499	     0.0839	    -0.0839	    -7.3013	     2.5177	     3.5248	     6.1264	
   -16.8686	   -19.3863	   -14.8544	     1.4267	    -0.5875	    -1.4267	    -7.6370	     1.4267	     2.9373	     5.7907	
   -17.7078	   -20.0577	   -15.5258	     0.3357	    -1.0071	    -2.6016	    -7.8888	     0.5035	     2.5177	     5.6229	
   -18.2114	   -20.4773	   -15.8615	    -0.6714	    -1.1749	    -3.6087	    -7.8049	    -0.1678	     2.3499	     5.7907	
   -18.5471	   -20.7291	   -16.0294	    -1.5106	    -1.0910	    -4.4479	    -7.5531	    -0.6714	     2.3499	     6.1264	
   -18.6310	   -20.7291	   -15.9454	    -2.1820	    -0.7553	    -4.8676	    -7.1335	    -0.8392	     2.5177	     6.6299	
   -18.4631	   -20.4773	   -15.6937	    -2.5177	    -0.1678	    -4.9515	    -6.5460	    -0.7553	     2.8534	     7.3013	
   -18.1274	   -20.0577	   -15.3580	    -2.5177	     0.5035	    -4.8676	    -5.8746	    -0.5875	     3.1891	     7.8888	
   -17.7078	   -19.4702	   -15.0223	    -2.3499	     1.0910	    -4.5319	    -5.2872	    -0.2518	     3.5248	     8.4763	
   -17.2882	   -18.9667	   -14.6866	    -2.0981	     1.5945	    -4.1962	    -4.9515	     0.0000	     3.6087	     8.7280	
   -17.1204	   -18.5471	   -14.5187	    -1.8463	     1.8463	    -3.9444	    -4.8676	     0.0839	     3.6087	     8.7280	
   -17.1204	   -18.4631	   -14.5187	    -1.5945	     1.7624	    -3.6926	    -5.0354	     0.0839	     3.3569	     8.4763	
   -17.2882	   -18.6310	   -14.7705	    -1.3428	     1.4267	    -3.6087	    -5.5389	     0.0000	     2.9373	     7.8888	
   -17.7078	   -19.0506	   -15.1901	    -1.2589	     0.7553	    -3.6926	    -6.3782	    -0.1678	     2.4338	     7.2174	
   -18.3792	   -19.7220	   -15.7776	    -1.3428	     0.0000	    -3.8605	    -7.3853	    -0.5035	     1.7624	     6.2943	
   -19.1345	   -20.4773	   -16.5329	    -1.5106	    -1.0071	    -4.1962	    -8.4763	    -0.8392	     1.0910	     5.2872	
   -19.8898	   -21.4005	   -17.2043	    -1.9302	    -1.9302	    -4.5319	    -9.5673	    -1.1749	     0.5035	     4.2801	
   -20.5612	   -22.1558	   -17.8757	    -2.4338	    -2.6855	    -4.9515	   -10.4065	    -1.5106	     0.0000	     3.4409	
   -21.2326	   -22.7432	   -18.3792	    -3.0212	    -3.2730	    -5.2872	   -10.9940	    -1.6785	    -0.1678	     2.8534	
   -21.6522	   -23.1628	   -18.6310	    -3.7766	    -3.6087	    -5.5389	   -11.2457	    -1.6785	    -0.1678	     2.6016	
   -21.8201	   -23.3307	   -18.6310	    -4.4479	    -3.6087	    -5.7068	   -11.1618	    -1.4267	     0.0839	     2.7695	
   -21.9040	   -23.1628	   -18.4631	    -5.1193	    -3.3569	    -5.7907	   -10.8261	    -1.0910	     0.5875	     3.3569	
   -21.8201	   -22.9111	   -18.1274	    -5.6229	    -2.7695	    -5.7068	   -10.0708	    -0.5035	     1.3428	     4.3640	
   -21.5683	   -22.4075	   -17.5400	    -6.0425	    -2.0981	    -5.4550	    -9.2316	     0.1678	     2.1820	     5.7068	
   -21.3165	   -21.8201	   -16.9525	    -6.2943	    -1.2589	    -5.1193	    -8.2245	     1.0071	     3.1891	     7.2174	
   -20.9808	   -21.1487	   -16.2811	    -6.4621	    -0.3357	    -4.6997	    -7.2174	     1.7624	     4.1122	     8.8120	
   -20.5612	   -20.5612	   -15.6097	    -6.3782	     0.5035	    -4.2801	    -6.2103	     2.6016	     5.0354	    10.4065	
   -20.3094	   -20.0577	   -15.1062	    -6.2943	     1.1749	    -3.7766	    -5.4550	     3.1891	     5.7907	    11.6653	
   -20.1416	   -19.8059	   -14.6866	    -6.1264	     1.5945	    -3.4409	    -4.9515	     3.6087	     6.2943	    12.5885	
   -20.1416	   -19.8059	   -14.6027	    -6.0425	     1.6785	    -3.1891	    -4.7836	     3.7766	     6.5460	    13.0081	
   -20.4773	   -20.2255	   -14.8544	    -5.9586	     1.3428	    -3.2730	    -5.0354	     3.6087	     6.3782	    12.9242	
   -21.0648	   -20.9808	   -15.3580	    -6.1264	     0.6714	    -3.5248	    -5.6229	     3.1052	     5.8746	    12.3367	
   -21.9040	   -22.1558	   -16.2811	    -6.4621	    -0.3357	    -4.0283	    -6.6299	     2.3499	     5.0354	    11.4136	
   -22.9950	   -23.4146	   -17.3721	    -6.9656	    -1.5106	    -4.7836	    -7.8888	     1.3428	     4.0283	    10.2386	
   -24.0860	   -24.7574	   -18.7149	    -7.5531	    -2.7695	    -5.6229	    -9.2316	     0.2518	     2.7695	     8.8959	
   -25.1770	   -25.9323	   -19.9738	    -8.3084	    -4.0283	    -6.4621	   -10.5743	    -0.7553	     1.5945	     7.5531	
   -26.1002	   -26.9394	   -21.1487	    -8.9798	    -5.1193	    -7.2174	   -11.8332	    -1.7624	     0.5875	     6.3782	
   -26.6876	   -27.6108	   -22.1558	    -9.5673	    -5.9586	    -7.8049	   -12.7563	    -2.4338	    -0.2518	     5.3711	
   -26.9394	   -27.8625	   -22.7432	   -10.0708	    -6.3782	    -8.2245	   -13.4277	    -2.9373	    -0.8392	     4.6997	
   -26.9394	   -27.8625	   -22.9111	   -10.3226	    -6.4621	    -8.4763	   -13.6795	    -3.1052	    -1.0910	     4.2801	
   -26.6037	   -27.5269	   -22.7432	   -10.4904	    -6.2103	    -8.4763	   -13.5117	    -2.9373	    -1.0910	     4.1122	
   -26.0162	   -26.9394	   -22.1558	   -10.4904	    -5.6229	    -8.2245	   -13.0081	    -2.6016	    -0.8392	     4.1962	
   -25.2609	   -26.1841	   -21.3165	   -10.3226	    -4.6158	    -7.8888	   -12.0850	    -2.0981	    -0.3357	     4.5319	
   -24.2538	   -25.2609	   -20.1416	    -9.9030	    -3.4409	    -7.3853	   -10.8261	    -1.4267	     0.4196	     5.1193	
   -23.1628	   -24.3378	   -18.8828	    -9.3994	    -2.0981	    -6.8817	    -9.3994	    -0.7553	     1.2589	     5.8746	
   -22.0718	   -23.3307	   -17.5400	    -8.8959	    -0.5875	    -6.4621	    -7.8888	    -0.0839	     2.0981	     6.6299	
   -20.9808	   -22.4075	   -16.2811	    -8.2245	     0.8392	    -6.1264	    -6.4621	     0.4196	     2.8534	     7.3853	
   -19.9738	   -21.7361	   -15.1901	    -7.7209	     2.0981	    -6.0425	    -5.2032	     0.7553	     3.4409	     7.9727	
   -19.3024	   -21.2326	   -14.3509	    -7.3013	     3.1891	    -6.2103	    -4.2801	     0.7553	     3.7766	     8.4763	
   -18.7988	   -20.9808	   -13.7634	    -7.1335	     3.8605	    -6.6299	    -3.7766	     0.5875	     3.7766	     8.6441	
   -18.6310	   -20.8969	   -13.5956	    -7.1335	     4.2801	    -7.1335	    -3.6087	     0.1678	     3.5248	     8.6441	
   -18.7149	   -20.8969	   -13.6795	    -7.3853	     4.2801	    -7.8049	    -3.7766	    -0.4196	     3.0212	     8.3084	
   -18.9667	   -20.9808	   -14.0152	    -7.8888	     4.0283	    -8.5602	    -4.2801	    -1.1749	     2.3499	     7.8049	
   -19.3024	   -20.9808	   -14.4348	    -8.6441	     3.6087	    -9.3994	    -5.0354	    -2.0142	     1.5106	     7.2174	
   -19.7220	   -20.8969	   -14.8544	    -9.5673	     3.1052	   -10.2386	    -5.7907	    -2.8534	     0.6714	     6.4621	
   -20.1416	   -20.8130	   -15.1901	   -10.6583	     2.4338	   -11.1618	    -6.6299	    -3.7766	    -0.1678	     5.7907	
   -20.6451	   -20.8130	   -15.5258	   -11.7493	     1.7624	   -12.0850	    -7.4692	    -4.5319	    -0.9232	     5.2032	
   -21.1487	   -21.0648	   -15.9454	   -12.9242	     1.0910	   -12.8403	    -8.2245	    -5.2872	    -1.5106	     4.7836	
   -21.7361	   -21.4844	   -16.3651	   -13.9313	     0.3357	   -13.5956	    -8.8959	    -5.8746	    -1.9302	     4.6158	
   -22.3236	   -22.0718	   -16.9525	   -14.8544	    -0.2518	   -14.1830	    -9.3155	    -6.2103	    -2.1820	     4.6997	
   -22.9111	   -22.8271	   -17.5400	   -15.4419	    -0.7553	   -14.5187	    -9.5673	    -6.3782	    -2.0981	     5.0354	
   -23.4985	   -23.4985	   -18.0435	   -15.6937	    -1.1749	   -14.6866	    -9.6512	    -6.2943	    -1.8463	     5.6229	
   -23.9182	   -24.0860	   -18.4631	   -15.5258	    -1.2589	   -14.5187	    -9.3994	    -5.9586	    -1.3428	     6.5460	
   -24.1699	   -24.4217	   -18.7149	   -14.9384	    -1.2589	   -14.0152	    -8.9798	    -5.2872	    -0.5875	     7.5531	
   -24.3378	   -24.6735	   -18.7988	   -14.0152	    -1.0910	   -13.1760	    -8.4763	    -4.4479	     0.2518	     8.7280	
   -24.4217	   -24.8413	   -18.7988	   -12.8403	    -0.8392	   -12.1689	    -7.8888	    -3.4409	     1.0910	     9.8190	
   -24.3378	   -24.8413	   -18.7149	   -11.4136	    -0.6714	   -10.9100	    -7.3013	    -2.3499	     1.9302	    10.7422	
   -24.0021	   -24.6735	   -18.6310	    -9.8190	    -0.5035	    -9.6512	    -6.7978	    -1.2589	     2.6855	    11.5814	
   -23.4985	   -24.3378	   -18.3792	    -8.2245	    -0.3357	    -8.2245	    -6.4621	    -0.2518	     3.4409	    12.1689	
   -22.8271	   -23.7503	   -18.0435	    -6.6299	    -0.1678	    -6.9656	    -6.1264	     0.7553	     4.1122	    12.6724	
   -21.9040	   -23.0789	   -17.5400	    -5.1193	     0.0000	    -5.7907	    -5.8746	     1.6785	     4.6158	    12.9242	
   -20.9808	   -22.3236	   -17.0364	    -3.9444	     0.0839	    -4.7836	    -5.7907	     2.3499	     5.0354	    13.0081	
   -19.9738	   -21.5683	   -16.6168	    -3.0212	     0.1678	    -4.0283	    -5.7907	     2.8534	     5.2872	    12.9242	
   -19.0506	   -20.8969	   -16.1972	    -2.3499	     0.0839	    -3.4409	    -6.0425	     3.1052	     5.3711	    12.6724	
   -18.2953	   -20.3094	   -15.9454	    -1.9302	    -0.0839	    -3.1052	    -6.5460	     3.1052	     5.2872	    12.3367	
   -17.6239	   -19.9738	   -15.8615	    -1.6785	    -0.3357	    -2.8534	    -7.1335	     2.9373	     5.1193	    11.8332	
   -17.1204	   -19.6381	   -15.9454	    -1.4267	    -0.5875	    -2.7695	    -7.8888	     2.6855	     4.7836	    11.2457	
   -16.7007	   -19.4702	   -16.0294	    -1.3428	    -0.8392	    -2.7695	    -8.6441	     2.4338	     4.5319	    10.6583	
   -16.3651	   -19.3863	   -16.1133	    -1.2589	    -1.0071	    -2.7695	    -9.4833	     2.2659	     4.2801	    10.1547	
   -16.1133	   -19.3024	   -16.1133	    -1.2589	    -1.0910	    -2.8534	   -10.1547	     2.1820	     4.1122	     9.7351	
   -15.9454	   -19.1345	   -15.9454	    -1.2589	    -0.9232	    -2.7695	   -10.4904	     2.2659	     4.1962	     9.5673	
   -15.7776	   -18.9667	   -15.5258	    -1.2589	    -0.4196	    -2.6016	   -10.5743	     2.6855	     4.4479	     9.5673	
   -15.5258	   -18.7149	   -14.9384	    -1.2589	     0.2518	    -2.2659	   -10.3226	     3.2730	     4.9515	     9.9030	
   -15.3580	   -18.3792	   -14.1830	    -1.3428	     1.0071	    -1.9302	    -9.7351	     3.9444	     5.6229	    10.3226	
   -15.1901	   -18.1274	   -13.4277	    -1.5106	     1.8463	    -1.5106	    -8.9798	     4.6997	     6.2943	    10.8261	
   -15.1062	   -18.0435	   -12.7563	    -1.8463	     2.5177	    -1.2589	    -8.0566	     5.2872	     6.9656	    11.2457	
   -15.1062	   -18.1274	   -12.3367	    -2.3499	     3.0212	    -1.1749	    -7.2174	     5.5389	     7.3013	    11.4136	
   -15.1901	   -18.2953	   -12.0850	    -3.0212	     3.1891	    -1.4267	    -6.4621	     5.5389	     7.4692	    11.3297	
   -15.4419	   -18.5471	   -12.1689	    -3.7766	     3.1052	    -1.9302	    -6.0425	     5.0354	     7.2174	    10.8261	
   -15.6937	   -18.7988	   -12.3367	    -4.5319	     2.7695	    -2.6855	    -5.7907	     4.1962	     6.6299	    10.0708	
   -16.0294	   -19.0506	   -12.6724	    -5.2872	     2.3499	    -3.6926	    -5.8746	     3.0212	     5.7907	     9.1476	
   -16.2811	   -19.2184	   -12.9242	    -5.8746	     1.8463	    -4.7836	    -6.0425	     1.7624	     4.8676	     8.0566	
   -16.4490	   -19.3863	   -13.1760	    -6.2943	     1.3428	    -5.7068	    -6.3782	     0.5035	     3.8605	     6.8817	
   -16.5329	   -19.3863	   -13.2599	    -6.4621	     0.9232	    -6.4621	    -6.7139	    -0.5875	     2.9373	     5.8746	
   -16.3651	   -19.2184	   -13.2599	    -6.2943	     0.6714	    -6.7978	    -6.9656	    -1.2589	     2.3499	     4.9515	
   -16.0294	   -18.8828	   -13.0920	    -5.7907	     0.5875	    -6.7978	    -7.0496	    -1.5945	     2.0981	     4.4479	
   -15.5258	   -18.2953	   -12.7563	    -5.0354	     0.7553	    -6.3782	    -7.0496	    -1.5106	     2.1820	     4.2801	
   -14.8544	   -17.5400	   -12.4207	    -4.1122	     1.0071	    -5.7068	    -6.7978	    -1.0071	     2.5177	     4.5319	
   -14.1830	   -16.6168	   -12.0010	    -3.0212	     1.4267	    -4.7836	    -6.3782	    -0.2518	     3.1052	     5.2872	
   -13.4277	   -15.6937	   -11.4975	    -2.0142	     1.9302	    -3.7766	    -5.8746	     0.7553	     3.8605	     6.4621	
   -12.7563	   -14.7705	   -10.9940	    -1.0910	     2.5177	    -2.7695	    -5.1193	     1.7624	     4.7836	     7.8888	
   -12.1689	   -13.9313	   -10.4065	    -0.2518	     3.1891	    -1.7624	    -4.2801	     2.8534	     5.7068	     9.6512	
   -11.7493	   -13.2599	    -9.9030	     0.3357	     3.8605	    -0.9232	    -3.4409	     3.8605	     6.7139	    11.4136	
   -11.4975	   -12.7563	    -9.4833	     0.6714	     4.4479	    -0.2518	    -2.6016	     4.6158	     7.5531	    13.0920	
   -11.4975	   -12.5046	    -9.2316	     0.7553	     4.8676	     0.1678	    -1.9302	     5.2032	     8.2245	    14.5187	
   -11.6653	   -12.5885	    -9.2316	     0.5875	     5.0354	     0.3357	    -1.5945	     5.4550	     8.6441	    15.6097	
   -12.0010	   -12.8403	    -9.3155	     0.1678	     5.1193	     0.4196	    -1.4267	     5.5389	     8.8959	    16.2811	
   -12.4207	   -13.2599	    -9.5673	    -0.2518	     5.0354	     0.2518	    -1.4267	     5.3711	     8.8959	    16.6168	
   -12.7563	   -13.6795	    -9.9030	    -0.7553	     4.9515	     0.1678	    -1.6785	     5.1193	     8.6441	    16.6168	
   -13.0920	   -14.1830	   -10.3226	    -1.2589	     4.6997	    -0.0839	    -2.0981	     4.7836	     8.3084	    16.2811	
   -13.5117	   -14.7705	   -10.7422	    -1.8463	     4.4479	    -0.4196	    -2.6016	     4.1962	     7.7209	    15.5258	
   -13.8474	   -15.4419	   -11.2457	    -2.4338	     4.0283	    -0.8392	    -3.2730	     3.5248	     6.8817	    14.5187	
   -14.2670	   -16.2811	   -11.8332	    -3.0212	     3.4409	    -1.3428	    -4.1122	     2.7695	     5.9586	    13.3438	
   -14.6866	   -17.2043	   -12.5046	    -3.6087	     2.8534	    -2.0142	    -4.9515	     1.9302	     4.7836	    12.0010	
   -15.1062	   -18.1274	   -13.2599	    -4.1122	     2.1820	    -2.6016	    -5.7068	     1.0910	     3.6087	    10.5743	
   -15.5258	   -19.1345	   -14.0152	    -4.5319	     1.5945	    -3.2730	    -6.4621	     0.2518	     2.5177	     9.2316	
   -15.9454	   -20.1416	   -14.7705	    -4.8676	     1.0071	    -3.7766	    -7.0496	    -0.5035	     1.5106	     8.1406	
   -16.1972	   -21.0648	   -15.4419	    -5.0354	     0.5875	    -4.2801	    -7.3853	    -1.0910	     0.6714	     7.2174	
   -16.3651	   -21.7361	   -15.9454	    -5.1193	     0.3357	    -4.5319	    -7.4692	    -1.5106	     0.1678	     6.6299	
   -16.3651	   -22.0718	   -16.1972	    -4.9515	     0.3357	    -4.6158	    -7.3853	    -1.5945	     0.0000	     6.4621	
   -16.0294	   -21.9879	   -16.1972	    -4.6158	     0.6714	    -4.4479	    -6.8817	    -1.5106	     0.1678	     6.6299	
   -15.5258	   -21.3165	   -15.6937	    -4.1122	     1.3428	    -4.1122	    -6.2103	    -1.0910	     0.5875	     7.1335	
   -14.8544	   -20.1416	   -14.7705	    -3.6087	     2.2659	    -3.6087	    -5.2872	    -0.5875	     1.2589	     7.9727	
   -14.0152	   -18.7149	   -13.5956	    -3.1891	     3.3569	    -3.1891	    -4.3640	     0.0000	     2.0142	     8.8959	
   -13.2599	   -17.2043	   -12.2528	    -2.8534	     4.4479	    -2.7695	    -3.4409	     0.5875	     2.8534	     9.8190	
   -12.5046	   -15.8615	   -11.0779	    -2.6855	     5.3711	    -2.6016	    -2.6855	     1.0071	     3.6087	    10.6583	
   -11.9171	   -14.6866	   -10.0708	    -2.7695	     6.0425	    -2.6016	    -2.2659	     1.2589	     4.1122	    11.3297	
   -11.5814	   -13.9313	    -9.3155	    -3.1052	     6.4621	    -2.7695	    -2.0981	     1.2589	     4.4479	    11.5814	
   -11.3297	   -13.4277	    -8.9798	    -3.6087	     6.5460	    -3.1052	    -2.2659	     1.0071	     4.4479	    11.4975	
   -11.3297	   -13.3438	    -8.9798	    -4.2801	     6.2943	    -3.6087	    -2.7695	     0.5035	     4.1962	    10.9940	
   -11.5814	   -13.4277	    -9.2316	    -4.9515	     5.7068	    -4.1962	    -3.4409	    -0.0839	     3.7766	    10.2386	
   -11.9171	   -13.7634	    -9.7351	    -5.7068	     4.9515	    -4.8676	    -4.2801	    -0.8392	     3.2730	     9.1476	
   -12.4207	   -14.1830	   -10.4065	    -6.2103	     4.1122	    -5.3711	    -5.2032	    -1.5945	     2.6016	     7.9727	
   -12.9242	   -14.6027	   -11.0779	    -6.5460	     3.1891	    -5.7907	    -6.0425	    -2.2659	     1.9302	     6.7978	
   -13.3438	   -15.0223	   -11.6653	    -6.6299	     2.4338	    -6.0425	    -6.7978	    -2.7695	     1.4267	     5.7068	
   -13.5956	   -15.1901	   -12.1689	    -6.4621	     1.7624	    -6.2103	    -7.3013	    -3.0212	     0.9232	     4.7836	
   -13.6795	   -15.2740	   -12.3367	    -6.1264	     1.4267	    -6.1264	    -7.5531	    -3.1891	     0.5875	     4.1122	
   -13.5956	   -15.1062	   -12.3367	    -5.7068	     1.2589	    -5.9586	    -7.4692	    -3.0212	     0.4196	     3.6926	
   -13.2599	   -14.7705	   -12.0850	    -5.2872	     1.2589	    -5.7907	    -7.2174	    -2.7695	     0.3357	     3.4409	
   -12.8403	   -14.2670	   -11.5814	    -5.0354	     1.5945	    -5.5389	    -6.7139	    -2.3499	     0.4196	     3.5248	
   -12.2528	   -13.7634	   -10.9100	    -4.7836	     2.0142	    -5.2872	    -5.9586	    -1.8463	     0.5035	     3.8605	
   -11.5814	   -13.0920	   -10.0708	    -4.6997	     2.6855	    -4.9515	    -5.0354	    -1.3428	     0.7553	     4.5319	
   -10.9100	   -12.4207	    -9.1476	    -4.6158	     3.4409	    -4.6997	    -4.0283	    -0.7553	     1.0071	     5.4550	
   -10.3226	   -11.7493	    -8.2245	    -4.5319	     4.1962	    -4.3640	    -3.0212	    -0.0839	     1.3428	     6.5460	
    -9.6512	   -11.0779	    -7.2174	    -4.3640	     5.1193	    -3.9444	    -2.0142	     0.5875	     1.7624	     7.7209	
    -9.0637	   -10.3226	    -6.2943	    -4.1122	     5.9586	    -3.5248	    -1.0910	     1.2589	     2.1820	     9.0637	
    -8.4763	    -9.6512	    -5.2872	    -3.6087	     6.7978	    -2.9373	    -0.2518	     2.0142	     2.6855	    10.4065	
    -7.9727	    -8.8959	    -4.4479	    -3.0212	     7.5531	    -2.2659	     0.4196	     2.8534	     3.2730	    11.6653	
    -7.4692	    -8.1406	    -3.5248	    -2.2659	     8.3084	    -1.5106	     1.0071	     3.6087	     3.9444	    12.7563	
    -7.0496	    -7.5531	    -2.8534	    -1.5106	     8.9798	    -0.8392	     1.3428	     4.3640	     4.4479	    13.5956	
    -6.6299	    -7.0496	    -2.1820	    -0.8392	     9.4833	    -0.1678	     1.5945	     4.9515	     4.8676	    14.1830	
    -6.3782	    -6.6299	    -1.7624	    -0.1678	     9.8190	     0.3357	     1.7624	     5.3711	     5.1193	    14.3509	
    -6.2103	    -6.4621	    -1.5106	     0.3357	    10.0708	     0.7553	     1.7624	     5.5389	     5.1193	    14.1830	
    -6.1264	    -6.5460	    -1.4267	     0.7553	    10.2386	     0.9232	     1.6785	     5.5389	     5.0354	    13.7634	
    -6.1264	    -6.7139	    -1.5106	     1.1749	    10.3226	     0.9232	     1.5945	     5.3711	     4.7836	    13.0920	
    -6.1264	    -6.9656	    -1.5945	     1.5945	    10.2386	     0.6714	     1.5106	     5.0354	     4.4479	    12.4207	
    -6.1264	    -7.3853	    -1.7624	     1.9302	    10.2386	     0.3357	     1.3428	     4.5319	     3.9444	    11.5814	
    -6.2103	    -7.8888	    -2.0142	     2.0981	    10.0708	    -0.2518	     1.1749	     3.9444	     3.4409	    10.8261	
    -6.3782	    -8.3923	    -2.2659	     2.0981	     9.9030	    -0.9232	     1.0071	     3.2730	     2.9373	    10.0708	
    -6.5460	    -8.9798	    -2.6016	     2.0142	     9.7351	    -1.5945	     0.8392	     2.6016	     2.4338	     9.4833	
    -6.8817	    -9.5673	    -2.9373	     1.5945	     9.5673	    -2.1820	     0.7553	     2.0142	     2.0142	     8.9798	
    -7.2174	   -10.1547	    -3.2730	     1.1749	     9.3994	    -2.6855	     0.6714	     1.5106	     1.7624	     8.7280	
    -7.3853	   -10.6583	    -3.6087	     0.6714	     9.3155	    -3.0212	     0.5875	     1.1749	     1.5945	     8.5602	
    -7.5531	   -10.9100	    -3.8605	     0.4196	     9.3155	    -3.0212	     0.6714	     1.0071	     1.5945	     8.6441	
    -7.4692	   -10.9940	    -4.0283	     0.3357	     9.3994	    -2.8534	     0.8392	     1.1749	     1.7624	     8.8959	
    -7.3013	   -10.8261	    -4.1122	     0.5035	     9.4833	    -2.3499	     1.0071	     1.5106	     2.0142	     9.1476	
    -7.0496	   -10.4904	    -4.1962	     1.0071	     9.6512	    -1.6785	     1.1749	     1.9302	     2.3499	     9.5673	
    -6.7978	    -9.9869	    -4.2801	     1.7624	     9.6512	    -0.9232	     1.2589	     2.4338	     2.6016	     9.8190	
    -6.5460	    -9.3994	    -4.2801	     2.6855	     9.6512	    -0.1678	     1.1749	     2.8534	     2.8534	    10.0708	
    -6.3782	    -8.8120	    -4.2801	     3.6087	     9.3994	     0.5875	     1.0071	     3.1891	     2.9373	    10.0708	
    -6.2943	    -8.3923	    -4.3640	     4.4479	     8.9798	     1.1749	     0.6714	     3.3569	     2.7695	     9.8190	
    -6.4621	    -8.0566	    -4.6158	     5.2032	     8.3084	     1.5945	     0.1678	     3.2730	     2.4338	     9.3994	
    -6.7978	    -7.9727	    -5.1193	     5.7068	     7.3853	     1.7624	    -0.5875	     3.0212	     1.7624	     8.6441	
    -7.1335	    -8.0566	    -5.7068	     6.0425	     6.3782	     1.6785	    -1.5106	     2.6016	     1.0071	     7.7209	
    -7.5531	    -8.1406	    -6.4621	     6.2103	     5.2872	     1.5106	    -2.5177	     2.0981	     0.2518	     6.7139	
    -7.8888	    -8.3084	    -7.0496	     6.1264	     4.3640	     1.2589	    -3.4409	     1.5945	    -0.5875	     5.7907	
    -8.1406	    -8.4763	    -7.5531	     5.8746	     3.4409	     1.0071	    -4.1962	     1.2589	    -1.1749	     4.9515	
    -8.2245	    -8.5602	    -7.8888	     5.3711	     2.7695	     0.6714	    -4.9515	     1.0910	    -1.6785	     4.1962	
    -8.2245	    -8.6441	    -8.0566	     4.8676	     2.3499	     0.3357	    -5.3711	     1.0071	    -1.9302	     3.7766	
    -8.1406	    -8.6441	    -8.0566	     4.4479	     2.0981	     0.1678	    -5.6229	     1.2589	    -1.9302	     3.5248	
    -7.8049	    -8.5602	    -7.7209	     4.1962	     2.0981	     0.2518	    -5.4550	     1.7624	    -1.5945	     3.6087	
    -7.3853	    -8.2245	    -7.2174	     4.1962	     2.4338	     0.5875	    -5.1193	     2.5177	    -0.9232	     3.9444	
    -6.7139	    -7.8049	    -6.4621	     4.5319	     3.0212	     1.1749	    -4.3640	     3.5248	     0.0000	     4.5319	
    -6.0425	    -7.1335	    -5.6229	     5.2032	     3.7766	     2.0142	    -3.4409	     4.6158	     1.1749	     5.3711	
    -5.3711	    -6.5460	    -4.6158	     5.9586	     4.6158	     2.9373	    -2.4338	     5.7907	     2.2659	     6.2943	
    -4.7836	    -5.9586	    -3.6926	     6.6299	     5.4550	     3.7766	    -1.5106	     6.7139	     3.2730	     7.1335	
    -4.4479	    -5.6229	    -2.9373	     7.3013	     6.2103	     4.6158	    -0.6714	     7.4692	     4.0283	     7.8888	
    -4.2801	    -5.4550	    -2.4338	     7.8049	     6.7978	     5.2872	     0.0000	     7.8888	     4.5319	     8.3923	
    -4.3640	    -5.4550	    -2.0981	     8.2245	     7.1335	     5.7068	     0.2518	     8.0566	     4.6997	     8.7280	
    -4.5319	    -5.6229	    -1.9302	     8.5602	     7.2174	     6.1264	     0.2518	     8.0566	     4.5319	     8.8959	
    -4.6997	    -5.8746	    -1.9302	     8.8120	     7.2174	     6.3782	     0.0000	     7.8049	     4.1122	     8.8120	
    -4.9515	    -6.0425	    -2.0142	     9.0637	     7.0496	     6.5460	    -0.4196	     7.5531	     3.6087	     8.5602	
    -5.0354	    -6.1264	    -2.0981	     9.3155	     6.8817	     6.5460	    -0.9232	     7.2174	     2.9373	     8.1406	
    -5.0354	    -6.1264	    -2.1820	     9.3994	     6.7139	     6.5460	    -1.5106	     6.7978	     2.1820	     7.7209	
    -4.8676	    -5.9586	    -2.1820	     9.4833	     6.5460	     6.4621	    -2.0981	     6.3782	     1.5945	     7.2174	
    -4.6158	    -5.7068	    -2.0981	     9.3994	     6.3782	     6.2943	    -2.6016	     5.8746	     1.0071	     6.7978	
    -4.1962	    -5.3711	    -2.0142	     9.0637	     6.3782	     5.9586	    -2.9373	     5.4550	     0.5035	     6.5460	
    -3.7766	    -4.9515	    -1.7624	     8.4763	     6.4621	     5.6229	    -3.1891	     5.1193	     0.2518	     6.4621	
    -3.2730	    -4.5319	    -1.5106	     7.8049	     6.6299	     5.1193	    -3.1891	     4.7836	     0.1678	     6.5460	
    -2.6855	    -4.1122	    -1.1749	     6.9656	     6.9656	     4.6158	    -3.0212	     4.6158	     0.2518	     6.8817	
    -2.0981	    -3.6087	    -0.6714	     6.0425	     7.3853	     4.1122	    -2.6855	     4.5319	     0.5035	     7.3853	
    -1.5945	    -3.1052	    -0.2518	     5.0354	     7.9727	     3.6087	    -2.0981	     4.6158	     0.8392	     7.9727	
    -1.1749	    -2.7695	     0.2518	     4.0283	     8.4763	     3.1052	    -1.5106	     4.6997	     1.2589	     8.5602	
    -0.9232	    -2.5177	     0.5875	     3.1052	     8.9798	     2.5177	    -1.0071	     4.7836	     1.5945	     9.1476	
    -0.8392	    -2.5177	     0.7553	     2.1820	     9.3994	     1.9302	    -0.5035	     4.7836	     1.9302	     9.5673	
    -1.0071	    -2.6855	     0.8392	     1.4267	     9.5673	     1.4267	    -0.0839	     4.7836	     2.0981	     9.8190	
    -1.3428	    -3.0212	     0.7553	     0.7553	     9.6512	     0.9232	     0.0839	     4.7836	     2.2659	     9.9869	
    -1.6785	    -3.5248	     0.5875	     0.2518	     9.5673	     0.5035	     0.0839	     4.6158	     2.3499	     9.9030	
    -2.1820	    -4.0283	     0.3357	     0.0000	     9.3994	     0.2518	     0.0000	     4.5319	     2.4338	     9.7351	
    -2.5177	    -4.4479	     0.0839	    -0.0839	     9.1476	     0.1678	    -0.2518	     4.4479	     2.4338	     9.3994	
    -2.6855	    -4.8676	     0.0000	     0.0839	     8.8959	     0.0839	    -0.5035	     4.3640	     2.3499	     8.8959	
    -2.6855	    -5.0354	     0.0000	     0.3357	     8.8120	     0.1678	    -0.8392	     4.3640	     2.3499	     8.3084	
    -2.5177	    -5.1193	     0.0000	     0.5875	     8.6441	     0.2518	    -1.1749	     4.2801	     2.1820	     7.5531	
    -2.2659	    -5.1193	     0.0839	     0.7553	     8.5602	     0.3357	    -1.5945	     4.1122	     1.9302	     6.6299	
    -2.0142	    -5.1193	     0.0839	     0.8392	     8.4763	     0.2518	    -1.9302	     3.7766	     1.5106	     5.7068	
    -1.7624	    -5.1193	     0.0839	     0.8392	     8.3084	     0.0839	    -2.3499	     3.4409	     1.0071	     4.8676	
    -1.5945	    -5.2032	     0.0000	     0.6714	     8.2245	    -0.1678	    -2.6016	     3.0212	     0.5035	     4.1122	
    -1.5106	    -5.2872	    -0.0839	     0.4196	     8.2245	    -0.3357	    -2.6855	     2.6855	     0.0000	     3.6926	
    -1.5106	    -5.4550	    -0.1678	     0.1678	     8.2245	    -0.5875	    -2.6016	     2.3499	    -0.3357	     3.6926	
    -1.6785	    -5.7068	    -0.2518	    -0.1678	     8.2245	    -0.7553	    -2.4338	     2.1820	    -0.6714	     3.9444	
    -2.0142	    -6.0425	    -0.3357	    -0.4196	     8.3084	    -0.9232	    -2.0981	     2.0981	    -0.7553	     4.6158	
    -2.4338	    -6.3782	    -0.5035	    -0.5875	     8.4763	    -1.0910	    -1.6785	     2.0981	    -0.6714	     5.3711	
    -2.9373	    -6.7139	    -0.5875	    -0.7553	     8.5602	    -1.1749	    -1.1749	     2.2659	    -0.5035	     6.3782	
    -3.4409	    -6.9656	    -0.6714	    -0.9232	     8.7280	    -1.1749	    -0.5875	     2.5177	    -0.0839	     7.3853	
    -3.9444	    -7.3013	    -0.7553	    -0.9232	     8.8120	    -1.1749	    -0.0839	     2.8534	     0.4196	     8.4763	
    -4.3640	    -7.5531	    -0.7553	    -0.9232	     8.8959	    -1.0910	     0.4196	     3.2730	     1.0910	     9.4833	
    -4.6158	    -7.8049	    -0.7553	    -0.9232	     8.9798	    -0.9232	     0.8392	     3.6926	     1.6785	    10.3226	
    -4.7836	    -8.0566	    -0.7553	    -0.8392	     8.9798	    -0.7553	     1.0910	     4.1122	     2.3499	    10.9940	
    -4.8676	    -8.2245	    -0.8392	    -0.7553	     8.8959	    -0.5035	     1.1749	     4.5319	     2.8534	    11.4136	
    -4.9515	    -8.3084	    -0.9232	    -0.5875	     8.7280	    -0.3357	     1.0910	     4.9515	     3.3569	    11.5814	
    -4.9515	    -8.4763	    -1.0910	    -0.3357	     8.4763	    -0.0839	     0.6714	     5.2032	     3.6926	    11.4136	
    -4.9515	    -8.4763	    -1.3428	     0.0000	     8.2245	     0.0839	     0.1678	     5.3711	     3.8605	    11.0779	
    -4.9515	    -8.4763	    -1.5945	     0.3357	     7.8888	     0.1678	    -0.5035	     5.3711	     3.9444	    10.4065	
    -4.9515	    -8.3084	    -1.9302	     0.5875	     7.5531	     0.1678	    -1.1749	     5.3711	     3.8605	     9.7351	
    -4.8676	    -7.9727	    -2.0981	     0.7553	     7.3013	     0.0839	    -1.7624	     5.2872	     3.6926	     8.9798	
    -4.7836	    -7.5531	    -2.2659	     0.7553	     7.0496	    -0.0839	    -2.1820	     5.1193	     3.5248	     8.3923	
    -4.6997	    -7.1335	    -2.1820	     0.5875	     6.9656	    -0.2518	    -2.3499	     5.0354	     3.4409	     7.9727	
    -4.6158	    -6.7139	    -2.0142	     0.1678	     6.9656	    -0.5875	    -2.2659	     4.9515	     3.3569	     7.7209	
    -4.4479	    -6.3782	    -1.7624	    -0.3357	     7.0496	    -0.8392	    -1.9302	     4.8676	     3.2730	     7.8049	
    -4.3640	    -6.1264	    -1.4267	    -0.9232	     7.3853	    -1.0910	    -1.3428	     4.9515	     3.3569	     8.1406	
    -4.1962	    -5.9586	    -1.0910	    -1.5106	     7.8049	    -1.1749	    -0.5035	     5.2032	     3.6926	     8.8120	
    -4.0283	    -5.7907	    -0.5875	    -2.0142	     8.3923	    -1.0910	     0.5875	     5.6229	     4.1122	     9.7351	
    -3.6926	    -5.5389	     0.0000	    -2.2659	     9.0637	    -0.7553	     1.8463	     6.2103	     4.7836	    10.9100	
    -3.4409	    -5.4550	     0.6714	    -2.2659	     9.8190	    -0.2518	     3.1052	     6.9656	     5.6229	    12.1689	
    -3.1891	    -5.2872	     1.2589	    -2.0142	    10.4904	     0.3357	     4.2801	     7.7209	     6.4621	    13.4277	
    -3.1052	    -5.2872	     1.6785	    -1.5106	    10.9940	     0.9232	     5.2032	     8.3923	     7.3013	    14.5187	
    -3.1052	    -5.4550	     2.0142	    -0.9232	    11.2457	     1.4267	     5.8746	     8.8959	     7.8049	    15.3580	
    -3.3569	    -5.7068	     2.0981	    -0.3357	    11.2457	     1.6785	     6.1264	     9.0637	     8.0566	    15.6937	
    -3.6926	    -6.0425	     1.9302	     0.2518	    10.9940	     1.6785	     6.0425	     8.8959	     7.9727	    15.6937	
    -4.1122	    -6.3782	     1.5106	     0.8392	    10.5743	     1.5106	     5.6229	     8.4763	     7.5531	    15.2740	
    -4.6158	    -6.8817	     0.9232	     1.2589	     9.9030	     1.1749	     4.7836	     7.8888	     6.7978	    14.5187	
    -5.0354	    -7.3013	     0.2518	     1.5945	     9.2316	     0.7553	     3.8605	     7.2174	     5.8746	    13.5956	
    -5.4550	    -7.7209	    -0.5875	     1.8463	     8.3923	     0.3357	     2.6855	     6.4621	     4.8676	    12.4207	
    -5.7907	    -8.1406	    -1.3428	     2.0981	     7.7209	     0.0000	     1.5945	     5.8746	     3.8605	    11.2457	
    -6.0425	    -8.3923	    -1.9302	     2.3499	     7.1335	    -0.1678	     0.5875	     5.2872	     2.9373	    10.1547	
    -6.1264	    -8.6441	    -2.3499	     2.6855	     6.7139	    -0.2518	    -0.2518	     4.8676	     2.0981	     9.2316	
    -6.0425	    -8.7280	    -2.6016	     3.0212	     6.5460	    -0.2518	    -0.8392	     4.6158	     1.5945	     8.5602	
    -5.8746	    -8.8120	    -2.6016	     3.4409	     6.4621	     0.0000	    -1.1749	     4.6158	     1.3428	     8.1406	
    -5.6229	    -8.6441	    -2.4338	     3.9444	     6.6299	     0.4196	    -1.2589	     4.7836	     1.4267	     8.0566	
    -5.2872	    -8.4763	    -2.0142	     4.5319	     7.0496	     1.0071	    -1.0071	     5.2872	     1.8463	     8.3084	
    -4.8676	    -8.0566	    -1.4267	     5.2872	     7.6370	     1.7624	    -0.5875	     6.0425	     2.6016	     8.9798	
    -4.3640	    -7.6370	    -0.6714	     6.2103	     8.3923	     2.6855	     0.0839	     6.9656	     3.5248	     9.8190	
    -3.8605	    -7.1335	     0.0839	     7.2174	     9.2316	     3.6926	     0.8392	     8.0566	     4.6997	    10.9100	
    -3.3569	    -6.6299	     0.9232	     8.2245	    10.0708	     4.6997	     1.5945	     9.2316	     5.9586	    12.0010	
    -2.8534	    -6.0425	     1.6785	     9.3155	    10.8261	     5.6229	     2.2659	    10.3226	     7.1335	    13.0920	
    -2.3499	    -5.5389	     2.2659	    10.3226	    11.4975	     6.6299	     2.9373	    11.4136	     8.2245	    14.0991	
    -1.8463	    -4.9515	     2.8534	    11.3297	    12.0850	     7.5531	     3.4409	    12.4207	     9.1476	    14.9384	
    -1.3428	    -4.3640	     3.4409	    12.3367	    12.5885	     8.3923	     3.7766	    13.2599	     9.9869	    15.6097	
    -0.7553	    -3.6926	     3.8605	    13.2599	    12.9242	     9.2316	     4.0283	    14.0152	    10.5743	    16.1133	
    -0.2518	    -3.1052	     4.1122	    14.0152	    13.0920	     9.9030	     3.9444	    14.6027	    10.9100	    16.3651	
     0.0839	    -2.6855	     4.1962	    14.5187	    13.0920	    10.3226	     3.6926	    14.8544	    10.9940	    16.2811	
     0.2518	    -2.5177	     4.1122	    14.6866	    12.7563	    10.4904	     3.1891	    14.8544	    10.7422	    15.9454	
     0.2518	    -2.4338	     3.7766	    14.5187	    12.3367	    10.3226	     2.5177	    14.5187	    10.1547	    15.4419	
     0.1678	    -2.6016	     3.3569	    14.0152	    11.7493	     9.9869	     1.7624	    13.9313	     9.3994	    14.6866	
    -0.0839	    -2.8534	     2.8534	    13.3438	    11.0779	     9.3994	     1.0071	    13.1760	     8.4763	    13.9313	
    -0.3357	    -3.2730	     2.3499	    12.5885	    10.4904	     8.8120	     0.5035	    12.3367	     7.6370	    13.2599	
    -0.5875	    -3.6926	     1.8463	    11.8332	     9.9869	     8.2245	     0.1678	    11.5814	     6.8817	    12.6724	
    -0.8392	    -4.1122	     1.4267	    11.0779	     9.6512	     7.6370	     0.0839	    10.9940	     6.2943	    12.3367	
    -1.0071	    -4.5319	     1.1749	    10.5743	     9.4833	     7.2174	     0.1678	    10.5743	     5.9586	    12.2528	
    -1.0910	    -4.8676	     1.0910	    10.2386	     9.4833	     6.8817	     0.5875	    10.3226	     5.8746	    12.4207	
    -1.0910	    -5.1193	     1.1749	    10.0708	     9.6512	     6.7978	     1.1749	    10.3226	     5.9586	    12.8403	
    -0.9232	    -5.2032	     1.4267	    10.0708	    10.0708	     6.8817	     1.9302	    10.4904	     6.2943	    13.3438	
    -0.6714	    -5.2032	     1.8463	    10.2386	    10.4904	     7.0496	     2.7695	    10.9100	     6.7978	    13.9313	
    -0.3357	    -5.2032	     2.2659	    10.4904	    10.9940	     7.3013	     3.5248	    11.2457	     7.3013	    14.5187	
     0.0839	    -5.1193	     2.7695	    10.7422	    11.3297	     7.5531	     4.1122	    11.6653	     7.7209	    14.9384	
     0.5035	    -4.9515	     3.2730	    10.9940	    11.6653	     7.7209	     4.6158	    11.9171	     8.0566	    15.1901	
     1.0071	    -4.8676	     3.6087	    11.1618	    11.8332	     7.8049	     4.9515	    12.0850	     8.1406	    15.1062	
     1.5106	    -4.6997	     3.7766	    11.2457	    11.9171	     7.8049	     5.0354	    12.0010	     8.0566	    14.7705	
     1.9302	    -4.4479	     3.8605	    11.2457	    11.7493	     7.6370	     4.9515	    11.7493	     7.8049	    14.1830	
     2.1820	    -4.3640	     3.7766	    11.0779	    11.4975	     7.3853	     4.6158	    11.2457	     7.3013	    13.3438	
     2.1820	    -4.2801	     3.3569	    10.7422	    10.9100	     6.8817	     4.0283	    10.4065	     6.5460	    12.2528	
     1.9302	    -4.5319	     2.7695	    10.2386	    10.1547	     6.2103	     3.1891	     9.3994	     5.6229	    10.9940	
     1.3428	    -4.9515	     2.0142	     9.6512	     9.2316	     5.5389	     2.1820	     8.1406	     4.5319	     9.6512	
     0.5035	    -5.5389	     1.0071	     8.9798	     8.1406	     4.6997	     1.0071	     6.7978	     3.2730	     8.3084	
    -0.4196	    -6.2943	     0.0000	     8.4763	     7.0496	     3.8605	    -0.2518	     5.4550	     2.0142	     7.0496	
    -1.3428	    -6.8817	    -1.0910	     7.9727	     5.9586	     3.1052	    -1.3428	     4.1122	     0.8392	     5.9586	
    -2.0981	    -7.3853	    -2.0142	     7.6370	     5.0354	     2.5177	    -2.3499	     3.0212	    -0.1678	     5.1193	
    -2.6016	    -7.5531	    -2.6016	     7.5531	     4.3640	     2.0981	    -3.1891	     2.1820	    -0.8392	     4.6997	
    -2.8534	    -7.3013	    -2.9373	     7.6370	     4.0283	     1.8463	    -3.6087	     1.6785	    -1.2589	     4.6158	
    -2.7695	    -6.7978	    -2.7695	     7.8888	     4.0283	     2.0142	    -3.7766	     1.5945	    -1.1749	     4.9515	
    -2.4338	    -6.1264	    -2.3499	     8.3923	     4.3640	     2.3499	    -3.6087	     1.9302	    -0.7553	     5.7068	
    -1.8463	    -5.4550	    -1.7624	     8.8959	     5.0354	     2.9373	    -3.1052	     2.6016	     0.0000	     6.8817	
    -1.2589	    -4.7836	    -1.0910	     9.3155	     5.8746	     3.6087	    -2.4338	     3.4409	     1.0071	     8.1406	
    -0.7553	    -4.3640	    -0.4196	     9.5673	     6.7139	     4.2801	    -1.6785	     4.4479	     2.0142	     9.5673	
    -0.2518	    -3.9444	     0.1678	     9.6512	     7.6370	     4.8676	    -0.9232	     5.3711	     3.1052	    10.9940	
     0.0839	    -3.6926	     0.5875	     9.5673	     8.4763	     5.3711	    -0.1678	     6.2943	     4.1122	    12.2528	
     0.4196	    -3.5248	     1.0910	     9.4833	     9.2316	     5.8746	     0.5875	     7.1335	     5.0354	    13.2599	
     0.6714	    -3.2730	     1.5106	     9.5673	     9.9030	     6.2943	     1.2589	     7.8888	     5.7907	    14.0991	
     0.9232	    -3.0212	     1.8463	     9.8190	    10.4904	     6.7139	     1.8463	     8.5602	     6.3782	    14.6027	
     1.2589	    -2.7695	     2.0981	    10.2386	    10.9100	     7.1335	     2.2659	     9.0637	     6.7978	    14.8544	
[Epoch Header]
[Trial Type]	11
[Accept]	1
[Correct]	0
[RT]	 0.000
[Resp]	0
[Epoch Data]
     0.0000	    -2.7695	   -11.8332	    -8.3084	   -19.2184	    -5.7068	   -22.9950	   -18.5471	   -22.8271	   -32.7301	
     0.3357	    -2.6016	   -11.4136	    -7.7209	   -18.8828	    -5.0354	   -22.5754	   -17.7078	   -21.9879	   -31.8069	
     0.6714	    -2.2659	   -10.8261	    -6.9656	   -18.2953	    -4.1962	   -21.8201	   -16.6168	   -20.8969	   -30.6320	
     1.0910	    -1.7624	   -10.1547	    -6.0425	   -17.5400	    -3.2730	   -20.9808	   -15.5258	   -19.8059	   -29.2892	
     1.5106	    -1.2589	    -9.3155	    -5.0354	   -16.7007	    -2.1820	   -19.9738	   -14.3509	   -18.6310	   -27.7786	
     1.9302	    -0.5875	    -8.4763	    -4.0283	   -15.8615	    -1.0910	   -18.9667	   -13.1760	   -17.4561	   -26.2680	
     2.3499	     0.0000	    -7.7209	    -2.9373	   -15.0223	    -0.0839	   -18.1274	   -12.0850	   -16.4490	   -24.8413	
     2.7695	     0.6714	    -6.9656	    -1.9302	   -14.3509	     1.0071	   -17.3721	   -11.1618	   -15.5258	   -23.6664	
     3.1891	     1.2589	    -6.3782	    -0.9232	   -13.7634	     1.9302	   -16.7847	   -10.3226	   -14.7705	   -22.7432	
     3.5248	     1.6785	    -5.9586	    -0.1678	   -13.3438	     2.6016	   -16.5329	    -9.8190	   -14.3509	   -22.1558	
     3.6926	     1.9302	    -5.7907	     0.3357	   -13.2599	     3.0212	   -16.6168	    -9.5673	   -14.1830	   -22.0718	
     3.7766	     2.0142	    -5.7907	     0.5035	   -13.2599	     3.0212	   -16.8686	    -9.7351	   -14.3509	   -22.2397	
     3.7766	     1.8463	    -5.9586	     0.2518	   -13.5117	     2.6016	   -17.3721	   -10.2386	   -14.8544	   -22.8271	
     3.6926	     1.5945	    -6.2943	    -0.2518	   -13.9313	     1.8463	   -17.9596	   -10.9940	   -15.6097	   -23.5825	
     3.6087	     1.1749	    -6.7978	    -1.0071	   -14.3509	     0.8392	   -18.5471	   -11.9171	   -16.5329	   -24.5895	
     3.3569	     0.6714	    -7.3013	    -1.9302	   -14.7705	    -0.3357	   -19.0506	   -13.0081	   -17.5400	   -25.5966	
     3.1891	     0.2518	    -7.8888	    -2.9373	   -15.1901	    -1.5106	   -19.3863	   -14.0152	   -18.5471	   -26.6037	
     3.0212	    -0.0839	    -8.3923	    -3.8605	   -15.5258	    -2.5177	   -19.5541	   -14.9384	   -19.3863	   -27.4429	
     2.8534	    -0.2518	    -8.8120	    -4.6997	   -15.6937	    -3.5248	   -19.5541	   -15.7776	   -20.1416	   -28.1982	
     2.8534	    -0.0839	    -8.9798	    -5.4550	   -15.6937	    -4.3640	   -19.3024	   -16.4490	   -20.8130	   -28.7018	
     3.0212	     0.3357	    -8.8120	    -6.2103	   -15.3580	    -5.1193	   -18.7988	   -17.0364	   -21.3165	   -28.9536	
     3.1891	     1.0910	    -8.3923	    -6.9656	   -14.9384	    -5.8746	   -18.1274	   -17.4561	   -21.5683	   -29.0375	
     3.4409	     1.8463	    -7.6370	    -7.8049	   -14.2670	    -6.6299	   -17.2882	   -17.8757	   -21.8201	   -28.9536	
     3.6087	     2.6016	    -6.8817	    -8.6441	   -13.5956	    -7.3853	   -16.3651	   -18.2114	   -21.9040	   -28.7857	
     3.7766	     3.1052	    -6.0425	    -9.6512	   -12.8403	    -8.3084	   -15.4419	   -18.6310	   -21.9040	   -28.6179	
     3.7766	     3.5248	    -5.3711	   -10.7422	   -12.1689	    -9.2316	   -14.6027	   -19.0506	   -21.9879	   -28.3661	
     3.6087	     3.6087	    -4.8676	   -11.9171	   -11.5814	   -10.2386	   -13.8474	   -19.5541	   -22.0718	   -28.1982	
     3.2730	     3.6087	    -4.5319	   -13.1760	   -11.2457	   -11.2457	   -13.2599	   -20.0577	   -22.1558	   -28.1982	
     2.9373	     3.4409	    -4.4479	   -14.3509	   -10.9940	   -12.1689	   -13.0081	   -20.6451	   -22.4075	   -28.2822	
     2.4338	     3.1891	    -4.5319	   -15.3580	   -10.9940	   -13.0081	   -12.9242	   -21.2326	   -22.6593	   -28.5339	
     1.9302	     2.7695	    -4.6997	   -16.1972	   -11.2457	   -13.6795	   -13.1760	   -21.8201	   -22.9950	   -28.9536	
     1.3428	     2.3499	    -5.0354	   -16.7847	   -11.5814	   -14.0991	   -13.6795	   -22.2397	   -23.4146	   -29.4571	
     0.7553	     1.9302	    -5.4550	   -17.1204	   -11.9171	   -14.4348	   -14.2670	   -22.6593	   -23.8342	   -30.0446	
     0.3357	     1.5106	    -5.7907	   -17.3721	   -12.3367	   -14.5187	   -14.9384	   -22.9111	   -24.1699	   -30.5481	
    -0.0839	     1.2589	    -5.9586	   -17.2882	   -12.5885	   -14.5187	   -15.4419	   -22.9950	   -24.5056	   -31.0516	
    -0.3357	     1.0071	    -6.1264	   -17.2043	   -12.6724	   -14.4348	   -15.9454	   -22.9111	   -24.6735	   -31.3873	
    -0.5035	     0.9232	    -6.1264	   -16.9525	   -12.7563	   -14.2670	   -16.2811	   -22.7432	   -24.8413	   -31.6391	
    -0.6714	     0.8392	    -6.0425	   -16.7007	   -12.6724	   -14.2670	   -16.4490	   -22.5754	   -24.9252	   -31.7230	
    -0.7553	     0.8392	    -5.7907	   -16.4490	   -12.5046	   -14.2670	   -16.3651	   -22.3236	   -24.9252	   -31.7230	
    -0.7553	     0.9232	    -5.5389	   -16.2811	   -12.2528	   -14.3509	   -16.1972	   -21.9879	   -24.7574	   -31.5552	
    -0.7553	     1.0071	    -5.2032	   -16.0294	   -11.9171	   -14.4348	   -15.7776	   -21.5683	   -24.5056	   -31.2195	
    -0.5875	     1.2589	    -4.6997	   -15.8615	   -11.4136	   -14.3509	   -15.1062	   -20.8969	   -24.0860	   -30.6320	
    -0.4196	     1.6785	    -4.1122	   -15.6097	   -10.8261	   -14.1830	   -14.2670	   -20.0577	   -23.4146	   -29.7928	
    -0.0839	     2.1820	    -3.3569	   -15.2740	   -10.1547	   -13.6795	   -13.2599	   -19.0506	   -22.4915	   -28.8696	
     0.4196	     2.8534	    -2.5177	   -14.7705	    -9.3155	   -13.0081	   -12.0850	   -17.9596	   -21.4844	   -27.7786	
     1.0071	     3.6087	    -1.5945	   -14.1830	    -8.3923	   -12.0850	   -10.9100	   -16.7847	   -20.3094	   -26.6037	
     1.5945	     4.4479	    -0.7553	   -13.3438	    -7.4692	   -10.9940	    -9.7351	   -15.7776	   -19.2184	   -25.5127	
     2.2659	     5.2872	     0.0839	   -12.5046	    -6.6299	    -9.8190	    -8.7280	   -14.9384	   -18.1274	   -24.5895	
     2.8534	     6.0425	     0.8392	   -11.5814	    -5.9586	    -8.6441	    -7.9727	   -14.3509	   -17.3721	   -24.0021	
     3.2730	     6.6299	     1.3428	   -10.7422	    -5.5389	    -7.5531	    -7.5531	   -14.0991	   -16.8686	   -23.5825	
     3.6087	     6.9656	     1.5106	   -10.1547	    -5.4550	    -6.7139	    -7.6370	   -14.0991	   -16.7007	   -23.5825	
     3.6926	     7.0496	     1.5106	    -9.6512	    -5.7907	    -6.0425	    -8.1406	   -14.2670	   -16.8686	   -23.9182	
     3.6087	     6.7978	     1.0910	    -9.4833	    -6.3782	    -5.7068	    -9.0637	   -14.6027	   -17.3721	   -24.5056	
     3.1891	     6.2943	     0.5035	    -9.4833	    -7.2174	    -5.6229	   -10.3226	   -15.1062	   -18.0435	   -25.3448	
     2.6855	     5.5389	    -0.3357	    -9.7351	    -8.2245	    -5.7068	   -11.7493	   -15.6937	   -18.7988	   -26.1841	
     1.8463	     4.5319	    -1.4267	   -10.2386	    -9.3994	    -6.0425	   -13.1760	   -16.1972	   -19.5541	   -27.1072	
     0.9232	     3.3569	    -2.5177	   -10.8261	   -10.4904	    -6.4621	   -14.6866	   -16.7007	   -20.2255	   -27.8625	
    -0.2518	     2.0142	    -3.7766	   -11.7493	   -11.5814	    -6.9656	   -15.9454	   -17.1204	   -20.8130	   -28.6179	
    -1.5106	     0.6714	    -4.9515	   -12.7563	   -12.5885	    -7.6370	   -16.9525	   -17.5400	   -21.3165	   -29.1214	
    -2.7695	    -0.7553	    -6.1264	   -14.0152	   -13.5117	    -8.3923	   -17.7917	   -17.8757	   -21.7361	   -29.6249	
    -4.1122	    -1.9302	    -7.1335	   -15.2740	   -14.2670	    -9.1476	   -18.2953	   -18.0435	   -21.9879	   -29.8767	
    -5.2872	    -3.0212	    -8.0566	   -16.4490	   -14.8544	    -9.7351	   -18.5471	   -18.2114	   -22.0718	   -29.9606	
    -6.2103	    -3.8605	    -8.6441	   -17.3721	   -15.1901	   -10.2386	   -18.4631	   -18.1274	   -21.9040	   -29.8767	
    -6.7978	    -4.3640	    -9.0637	   -17.8757	   -15.3580	   -10.4065	   -18.1274	   -17.8757	   -21.5683	   -29.5410	
    -7.0496	    -4.5319	    -9.2316	   -18.0435	   -15.2740	   -10.1547	   -17.7078	   -17.3721	   -20.9808	   -29.0375	
    -6.8817	    -4.3640	    -9.0637	   -17.7078	   -14.9384	    -9.6512	   -17.0364	   -16.6168	   -20.1416	   -28.2822	
    -6.3782	    -3.8605	    -8.5602	   -16.9525	   -14.4348	    -8.7280	   -16.3651	   -15.6097	   -19.0506	   -27.2751	
    -5.5389	    -3.1052	    -7.8888	   -15.7776	   -13.8474	    -7.4692	   -15.6097	   -14.3509	   -17.8757	   -26.1841	
    -4.4479	    -2.0981	    -6.9656	   -14.2670	   -13.0920	    -5.8746	   -14.8544	   -12.9242	   -16.6168	   -24.9252	
    -3.1891	    -1.0910	    -6.0425	   -12.5885	   -12.2528	    -4.1962	   -14.1830	   -11.4975	   -15.3580	   -23.6664	
    -1.9302	    -0.0839	    -5.0354	   -10.7422	   -11.5814	    -2.4338	   -13.5956	    -9.9869	   -14.1830	   -22.4915	
    -0.8392	     0.7553	    -4.1962	    -8.9798	   -10.9940	    -0.7553	   -13.3438	    -8.7280	   -13.1760	   -21.4844	
     0.0839	     1.3428	    -3.5248	    -7.3853	   -10.5743	     0.6714	   -13.2599	    -7.6370	   -12.4207	   -20.8130	
     0.6714	     1.5945	    -3.1052	    -6.0425	   -10.4065	     1.8463	   -13.4277	    -6.9656	   -12.0010	   -20.3934	
     1.0071	     1.5945	    -2.9373	    -4.9515	   -10.4904	     2.6016	   -13.7634	    -6.5460	   -11.8332	   -20.2255	
     1.0071	     1.3428	    -2.9373	    -4.2801	   -10.6583	     2.8534	   -14.1830	    -6.5460	   -11.9171	   -20.3094	
     0.7553	     0.9232	    -3.1891	    -3.8605	   -10.9940	     2.7695	   -14.6866	    -6.7978	   -12.1689	   -20.5612	
     0.2518	     0.3357	    -3.6087	    -3.8605	   -11.4136	     2.2659	   -15.2740	    -7.3013	   -12.5046	   -20.8969	
    -0.2518	    -0.2518	    -4.1122	    -4.1962	   -11.9171	     1.5945	   -15.8615	    -7.8888	   -13.0081	   -21.2326	
    -0.8392	    -0.7553	    -4.6997	    -4.6997	   -12.3367	     0.8392	   -16.3651	    -8.4763	   -13.4277	   -21.6522	
    -1.4267	    -1.0910	    -5.2872	    -5.2872	   -12.6724	     0.0839	   -16.7847	    -9.0637	   -13.8474	   -21.9040	
    -1.7624	    -1.2589	    -5.7907	    -5.9586	   -12.9242	    -0.5875	   -16.9525	    -9.4833	   -14.0991	   -22.1558	
    -2.0142	    -1.2589	    -6.1264	    -6.5460	   -12.8403	    -1.0071	   -16.9525	    -9.7351	   -14.2670	   -22.1558	
    -2.0142	    -1.0910	    -6.2103	    -7.0496	   -12.6724	    -1.3428	   -16.7847	    -9.8190	   -14.1830	   -21.9040	
    -1.8463	    -0.8392	    -6.2103	    -7.4692	   -12.3367	    -1.5106	   -16.4490	    -9.8190	   -14.0991	   -21.5683	
    -1.6785	    -0.6714	    -6.1264	    -7.8049	   -12.0010	    -1.6785	   -15.9454	    -9.6512	   -13.9313	   -21.1487	
    -1.5945	    -0.6714	    -6.1264	    -8.1406	   -11.7493	    -1.7624	   -15.5258	    -9.5673	   -13.8474	   -20.7291	
    -1.5945	    -0.9232	    -6.2943	    -8.3923	   -11.6653	    -1.8463	   -15.2740	    -9.5673	   -13.7634	   -20.3094	
    -1.5945	    -1.2589	    -6.5460	    -8.4763	   -11.6653	    -1.9302	   -15.0223	    -9.5673	   -13.8474	   -20.0577	
    -1.6785	    -1.6785	    -6.8817	    -8.3923	   -11.8332	    -1.8463	   -14.9384	    -9.5673	   -13.9313	   -19.8059	
    -1.6785	    -2.0981	    -7.3013	    -8.0566	   -12.1689	    -1.7624	   -15.0223	    -9.5673	   -14.0152	   -19.7220	
    -1.6785	    -2.4338	    -7.8049	    -7.6370	   -12.4207	    -1.5945	   -15.2740	    -9.5673	   -14.0991	   -19.6381	
    -1.5106	    -2.6016	    -8.2245	    -7.0496	   -12.8403	    -1.3428	   -15.5258	    -9.5673	   -14.0991	   -19.7220	
    -1.4267	    -2.5177	    -8.7280	    -6.3782	   -13.2599	    -1.0071	   -16.0294	    -9.5673	   -14.1830	   -19.8898	
    -1.2589	    -2.1820	    -9.0637	    -5.6229	   -13.6795	    -0.6714	   -16.6168	    -9.4833	   -14.1830	   -20.1416	
    -1.1749	    -1.8463	    -9.3155	    -5.0354	   -14.1830	    -0.3357	   -17.2882	    -9.4833	   -14.2670	   -20.4773	
    -1.1749	    -1.4267	    -9.4833	    -4.5319	   -14.6027	    -0.0839	   -17.9596	    -9.4833	   -14.2670	   -20.8130	
    -1.3428	    -1.0071	    -9.5673	    -4.1962	   -15.0223	     0.0839	   -18.6310	    -9.4833	   -14.3509	   -21.1487	
    -1.5945	    -0.7553	    -9.6512	    -3.9444	   -15.2740	     0.2518	   -19.2184	    -9.3994	   -14.2670	   -21.4005	
    -1.8463	    -0.5875	    -9.6512	    -3.6926	   -15.4419	     0.5035	   -19.5541	    -9.3155	   -14.0991	   -21.4005	
    -2.0981	    -0.5035	    -9.5673	    -3.4409	   -15.4419	     0.7553	   -19.6381	    -8.9798	   -13.7634	   -21.1487	
    -2.3499	    -0.4196	    -9.3994	    -3.0212	   -15.1901	     1.2589	   -19.4702	    -8.5602	   -13.2599	   -20.7291	
    -2.3499	    -0.3357	    -9.1476	    -2.5177	   -14.7705	     1.8463	   -19.0506	    -8.0566	   -12.6724	   -19.9738	
    -2.2659	    -0.1678	    -8.8120	    -1.7624	   -14.2670	     2.5177	   -18.5471	    -7.4692	   -11.9171	   -19.1345	
    -1.9302	     0.0839	    -8.3923	    -0.8392	   -13.6795	     3.2730	   -17.9596	    -6.7978	   -11.1618	   -18.2114	
    -1.4267	     0.3357	    -7.8888	     0.3357	   -13.1760	     4.0283	   -17.3721	    -6.2103	   -10.4904	   -17.2882	
    -0.7553	     0.7553	    -7.3853	     1.5945	   -12.6724	     4.7836	   -16.9525	    -5.6229	    -9.8190	   -16.5329	
     0.0839	     1.0910	    -6.9656	     2.9373	   -12.3367	     5.4550	   -16.6168	    -5.1193	    -9.2316	   -15.7776	
     0.8392	     1.5106	    -6.6299	     4.1962	   -12.0850	     5.9586	   -16.4490	    -4.6997	    -8.8120	   -15.2740	
     1.5106	     1.7624	    -6.5460	     5.2032	   -12.0850	     6.4621	   -16.6168	    -4.4479	    -8.6441	   -15.1062	
     1.9302	     1.8463	    -6.6299	     5.9586	   -12.3367	     6.7139	   -16.9525	    -4.3640	    -8.6441	   -15.1062	
     2.0981	     1.6785	    -7.0496	     6.4621	   -12.8403	     6.7139	   -17.6239	    -4.4479	    -8.8959	   -15.4419	
     2.0142	     1.3428	    -7.6370	     6.6299	   -13.5956	     6.6299	   -18.4631	    -4.6997	    -9.3994	   -16.0294	
     1.6785	     0.7553	    -8.3923	     6.6299	   -14.4348	     6.4621	   -19.3863	    -5.0354	    -9.9869	   -16.7847	
     1.1749	     0.0839	    -9.2316	     6.5460	   -15.2740	     6.2943	   -20.3094	    -5.2872	   -10.6583	   -17.5400	
     0.5035	    -0.6714	   -10.0708	     6.4621	   -16.1133	     6.0425	   -21.1487	    -5.5389	   -11.2457	   -18.2953	
    -0.1678	    -1.4267	   -10.8261	     6.3782	   -16.9525	     5.8746	   -21.7361	    -5.7068	   -11.6653	   -18.8828	
    -0.7553	    -2.0981	   -11.4975	     6.4621	   -17.5400	     5.7907	   -22.2397	    -5.7907	   -12.0010	   -19.2184	
    -1.3428	    -2.6855	   -11.9171	     6.4621	   -18.0435	     5.7907	   -22.4915	    -5.7907	   -12.0850	   -19.3863	
    -1.6785	    -3.0212	   -12.1689	     6.5460	   -18.2953	     5.7068	   -22.4075	    -5.7907	   -12.0850	   -19.3024	
    -1.7624	    -3.1891	   -12.1689	     6.4621	   -18.2953	     5.5389	   -22.2397	    -5.7907	   -11.8332	   -18.9667	
    -1.5945	    -3.0212	   -11.8332	     6.2103	   -18.1274	     5.2872	   -21.8201	    -5.8746	   -11.5814	   -18.5471	
    -1.3428	    -2.6855	   -11.4136	     5.7068	   -17.7078	     4.9515	   -21.2326	    -6.0425	   -11.3297	   -17.9596	
    -1.0071	    -2.2659	   -10.9100	     4.8676	   -17.2882	     4.3640	   -20.6451	    -6.3782	   -11.1618	   -17.4561	
    -0.6714	    -1.8463	   -10.4065	     3.8605	   -16.7847	     3.6087	   -19.9738	    -6.7978	   -11.0779	   -16.9525	
    -0.4196	    -1.5106	    -9.9869	     2.6855	   -16.2811	     2.7695	   -19.3863	    -7.3013	   -11.0779	   -16.6168	
    -0.0839	    -1.2589	    -9.5673	     1.5945	   -15.8615	     1.9302	   -18.7988	    -7.8049	   -11.1618	   -16.3651	
     0.1678	    -1.0071	    -9.0637	     0.6714	   -15.3580	     1.2589	   -18.2114	    -8.3084	   -11.2457	   -16.1972	
     0.5875	    -0.7553	    -8.5602	    -0.0839	   -14.8544	     0.8392	   -17.6239	    -8.5602	   -11.2457	   -16.0294	
     1.0910	    -0.5035	    -8.0566	    -0.5035	   -14.2670	     0.5875	   -17.1204	    -8.7280	   -11.1618	   -16.0294	
     1.6785	    -0.3357	    -7.5531	    -0.6714	   -13.7634	     0.5875	   -16.6168	    -8.7280	   -11.1618	   -16.0294	
     2.1820	    -0.2518	    -7.1335	    -0.8392	   -13.3438	     0.6714	   -16.3651	    -8.7280	   -11.1618	   -16.1133	
     2.6855	    -0.0839	    -6.7139	    -1.0910	   -13.0920	     0.6714	   -16.1972	    -8.7280	   -11.2457	   -16.2811	
     3.1052	     0.0000	    -6.4621	    -1.5106	   -12.9242	     0.5875	   -16.1972	    -8.8959	   -11.5814	   -16.7007	
     3.3569	     0.0839	    -6.2943	    -2.0981	   -12.9242	     0.3357	   -16.4490	    -9.2316	   -12.0010	   -17.2043	
     3.4409	     0.2518	    -6.2103	    -2.9373	   -13.0920	    -0.0839	   -16.7007	    -9.7351	   -12.5885	   -17.7917	
     3.4409	     0.3357	    -6.2943	    -4.0283	   -13.2599	    -0.7553	   -17.1204	   -10.3226	   -13.2599	   -18.3792	
     3.1891	     0.5035	    -6.3782	    -5.1193	   -13.5117	    -1.5106	   -17.4561	   -10.9940	   -14.0152	   -19.0506	
     2.7695	     0.6714	    -6.5460	    -6.2943	   -13.7634	    -2.3499	   -17.7917	   -11.5814	   -14.7705	   -19.5541	
     2.2659	     0.6714	    -6.7139	    -7.3013	   -14.0152	    -3.1891	   -17.9596	   -12.1689	   -15.3580	   -19.9738	
     1.7624	     0.7553	    -6.7978	    -8.2245	   -14.0991	    -3.8605	   -17.9596	   -12.5046	   -15.7776	   -20.2255	
     1.2589	     0.8392	    -6.7139	    -8.9798	   -14.0152	    -4.2801	   -17.6239	   -12.5885	   -15.8615	   -20.2255	
     1.0071	     1.0910	    -6.4621	    -9.3994	   -13.6795	    -4.3640	   -16.9525	   -12.4207	   -15.6937	   -19.9738	
     0.9232	     1.5106	    -5.9586	    -9.6512	   -13.0920	    -4.2801	   -16.0294	   -11.9171	   -15.1901	   -19.3863	
     1.0910	     2.0981	    -5.2872	    -9.6512	   -12.2528	    -3.8605	   -14.9384	   -11.2457	   -14.3509	   -18.6310	
     1.4267	     2.8534	    -4.5319	    -9.6512	   -11.4136	    -3.2730	   -13.6795	   -10.4065	   -13.4277	   -17.7917	
     1.7624	     3.6087	    -3.6926	    -9.5673	   -10.4904	    -2.6855	   -12.4207	    -9.5673	   -12.4207	   -16.8686	
     2.0142	     4.2801	    -3.0212	    -9.6512	    -9.6512	    -2.0981	   -11.3297	    -8.7280	   -11.4975	   -16.1133	
     2.2659	     4.8676	    -2.4338	    -9.7351	    -9.0637	    -1.5945	   -10.5743	    -8.0566	   -10.6583	   -15.5258	
     2.3499	     5.2032	    -2.0981	    -9.8190	    -8.6441	    -1.2589	   -10.1547	    -7.4692	   -10.0708	   -15.1062	
     2.1820	     5.2872	    -2.0142	    -9.9869	    -8.5602	    -1.0910	    -9.9869	    -7.1335	    -9.7351	   -15.0223	
     1.7624	     4.9515	    -2.1820	   -10.1547	    -8.8120	    -1.1749	   -10.3226	    -7.1335	    -9.7351	   -15.2740	
     1.1749	     4.3640	    -2.6855	   -10.3226	    -9.3155	    -1.5106	   -10.9100	    -7.3013	    -9.9869	   -15.8615	
     0.4196	     3.4409	    -3.4409	   -10.4904	   -10.0708	    -2.0981	   -11.6653	    -7.8049	   -10.4904	   -16.6168	
    -0.4196	     2.4338	    -4.3640	   -10.7422	   -10.9100	    -2.7695	   -12.6724	    -8.3923	   -11.1618	   -17.4561	
    -1.2589	     1.2589	    -5.2872	   -10.9100	   -11.8332	    -3.4409	   -13.6795	    -8.9798	   -11.8332	   -18.3792	
    -2.0142	     0.0839	    -6.1264	   -11.0779	   -12.7563	    -3.9444	   -14.6027	    -9.4833	   -12.4207	   -19.1345	
    -2.6016	    -1.0071	    -7.0496	   -11.1618	   -13.5956	    -4.3640	   -15.4419	    -9.9030	   -12.9242	   -19.7220	
    -3.1052	    -2.0981	    -7.8049	   -11.0779	   -14.3509	    -4.5319	   -16.1972	   -10.0708	   -13.3438	   -19.9738	
    -3.5248	    -3.0212	    -8.4763	   -10.9940	   -14.9384	    -4.5319	   -16.7007	   -10.0708	   -13.5117	   -19.9738	
    -3.8605	    -4.0283	    -9.1476	   -10.7422	   -15.4419	    -4.3640	   -17.1204	    -9.9030	   -13.5956	   -19.6381	
    -4.2801	    -4.9515	    -9.7351	   -10.3226	   -15.8615	    -4.0283	   -17.3721	    -9.5673	   -13.5117	   -19.0506	
    -4.6158	    -5.7907	   -10.3226	    -9.8190	   -16.2811	    -3.6087	   -17.4561	    -9.0637	   -13.2599	   -18.2114	
    -5.0354	    -6.6299	   -10.9940	    -9.2316	   -16.6168	    -3.1052	   -17.5400	    -8.5602	   -12.8403	   -17.2882	
    -5.3711	    -7.2174	   -11.5814	    -8.5602	   -16.9525	    -2.5177	   -17.6239	    -7.9727	   -12.3367	   -16.3651	
    -5.7068	    -7.6370	   -12.1689	    -7.9727	   -17.2882	    -1.9302	   -17.7917	    -7.4692	   -11.7493	   -15.5258	
    -5.9586	    -7.6370	   -12.6724	    -7.3013	   -17.7078	    -1.4267	   -17.9596	    -7.0496	   -11.1618	   -14.7705	
    -6.0425	    -7.3853	   -13.0081	    -6.6299	   -18.0435	    -0.9232	   -18.2953	    -6.7139	   -10.7422	   -14.3509	
    -6.0425	    -6.8817	   -13.1760	    -6.0425	   -18.2953	    -0.4196	   -18.7149	    -6.4621	   -10.3226	   -14.0991	
    -5.7907	    -6.1264	   -13.0920	    -5.4550	   -18.5471	    -0.0839	   -19.1345	    -6.3782	   -10.1547	   -14.0152	
    -5.5389	    -5.4550	   -13.0081	    -5.0354	   -18.8828	     0.1678	   -19.6381	    -6.4621	   -10.1547	   -14.2670	
    -5.2032	    -4.7836	   -12.9242	    -4.6997	   -19.2184	     0.3357	   -20.3094	    -6.6299	   -10.3226	   -14.7705	
    -4.8676	    -4.3640	   -12.9242	    -4.5319	   -19.5541	     0.2518	   -20.9808	    -7.0496	   -10.7422	   -15.5258	
    -4.6158	    -4.1962	   -13.0081	    -4.5319	   -19.8898	     0.0839	   -21.6522	    -7.5531	   -11.4136	   -16.3651	
    -4.4479	    -4.1122	   -13.1760	    -4.6158	   -20.2255	    -0.2518	   -22.3236	    -8.1406	   -12.1689	   -17.3721	
    -4.2801	    -4.1122	   -13.2599	    -4.7836	   -20.4773	    -0.6714	   -22.8271	    -8.8120	   -13.0081	   -18.2953	
    -4.1122	    -4.1122	   -13.3438	    -4.9515	   -20.6451	    -1.0910	   -23.2468	    -9.3994	   -13.7634	   -19.1345	
    -3.9444	    -4.1122	   -13.3438	    -5.1193	   -20.6451	    -1.5106	   -23.5825	    -9.9869	   -14.4348	   -19.8898	
    -3.7766	    -4.1122	   -13.1760	    -5.3711	   -20.5612	    -1.8463	   -23.6664	   -10.4065	   -14.9384	   -20.3934	
    -3.5248	    -3.9444	   -13.0081	    -5.4550	   -20.3094	    -2.1820	   -23.4985	   -10.6583	   -15.1901	   -20.6451	
    -3.1891	    -3.6926	   -12.5885	    -5.4550	   -19.9738	    -2.2659	   -23.1628	   -10.6583	   -15.2740	   -20.6451	
    -2.8534	    -3.4409	   -12.1689	    -5.2872	   -19.3863	    -2.1820	   -22.5754	   -10.4904	   -15.1062	   -20.3934	
    -2.4338	    -3.0212	   -11.6653	    -5.0354	   -18.7988	    -2.0142	   -21.9040	   -10.1547	   -14.7705	   -19.8898	
    -2.0142	    -2.6016	   -11.0779	    -4.6158	   -18.1274	    -1.6785	   -21.1487	    -9.6512	   -14.2670	   -19.3024	
    -1.4267	    -2.0981	   -10.4065	    -4.0283	   -17.5400	    -1.3428	   -20.3094	    -9.1476	   -13.6795	   -18.7149	
    -0.9232	    -1.6785	    -9.8190	    -3.3569	   -16.9525	    -0.8392	   -19.5541	    -8.6441	   -13.1760	   -18.2114	
    -0.3357	    -1.1749	    -9.2316	    -2.6855	   -16.3651	    -0.3357	   -18.8828	    -8.1406	   -12.5885	   -17.7078	
     0.3357	    -0.6714	    -8.5602	    -1.9302	   -15.8615	     0.0839	   -18.2114	    -7.7209	   -12.1689	   -17.4561	
     1.1749	    -0.1678	    -7.8888	    -1.1749	   -15.3580	     0.5875	   -17.7078	    -7.3013	   -11.7493	   -17.2882	
     2.0142	     0.3357	    -7.1335	    -0.4196	   -14.9384	     1.0910	   -17.2882	    -6.8817	   -11.4136	   -17.2043	
     2.8534	     0.9232	    -6.4621	     0.2518	   -14.6027	     1.5106	   -17.0364	    -6.4621	   -11.2457	   -17.3721	
     3.6087	     1.4267	    -5.8746	     0.8392	   -14.3509	     1.9302	   -16.9525	    -6.1264	   -11.0779	   -17.7078	
     4.2801	     1.7624	    -5.4550	     1.0910	   -14.2670	     2.1820	   -17.0364	    -5.8746	   -11.0779	   -18.1274	
     4.6158	     1.9302	    -5.2872	     1.1749	   -14.4348	     2.1820	   -17.3721	    -5.7068	   -11.2457	   -18.7149	
     4.5319	     1.6785	    -5.5389	     0.9232	   -14.8544	     2.0142	   -17.9596	    -5.7907	   -11.5814	   -19.3024	
     4.1122	     1.1749	    -6.2103	     0.4196	   -15.5258	     1.5945	   -18.7988	    -6.1264	   -12.0850	   -19.9738	
     3.1891	     0.0839	    -7.3013	    -0.5035	   -16.5329	     0.9232	   -19.8898	    -6.7978	   -12.9242	   -20.6451	
     1.7624	    -1.4267	    -8.8120	    -1.7624	   -17.9596	    -0.1678	   -21.2326	    -7.8049	   -13.9313	   -21.3165	
     0.0839	    -3.2730	   -10.5743	    -3.3569	   -19.5541	    -1.5106	   -22.5754	    -9.1476	   -15.0223	   -21.9879	
    -1.9302	    -5.2872	   -12.5046	    -5.1193	   -21.2326	    -3.1052	   -24.0021	   -10.6583	   -16.2811	   -22.4915	
    -3.8605	    -7.3853	   -14.2670	    -6.8817	   -22.8271	    -4.7836	   -25.1770	   -12.2528	   -17.3721	   -22.8271	
    -5.6229	    -9.1476	   -15.8615	    -8.5602	   -24.1699	    -6.2943	   -26.0162	   -13.5956	   -18.2114	   -22.9111	
    -6.9656	   -10.5743	   -17.0364	    -9.9869	   -25.0931	    -7.4692	   -26.4359	   -14.6866	   -18.7149	   -22.5754	
    -7.8888	   -11.4136	   -17.7917	   -10.9940	   -25.5127	    -8.3923	   -26.4359	   -15.3580	   -18.7149	   -21.9040	
    -8.2245	   -11.8332	   -18.0435	   -11.5814	   -25.5966	    -8.8959	   -26.0162	   -15.6937	   -18.4631	   -20.9808	
    -8.2245	   -11.7493	   -17.8757	   -11.8332	   -25.1770	    -9.1476	   -25.3448	   -15.6937	   -17.8757	   -19.8898	
    -7.9727	   -11.3297	   -17.4561	   -11.9171	   -24.5895	    -9.1476	   -24.5056	   -15.4419	   -17.2043	   -18.7988	
    -7.4692	   -10.7422	   -16.9525	   -11.8332	   -23.8342	    -9.0637	   -23.7503	   -15.1901	   -16.5329	   -17.9596	
    -7.1335	   -10.2386	   -16.3651	   -11.7493	   -23.1628	    -9.0637	   -22.9950	   -15.1062	   -16.1972	   -17.4561	
    -6.9656	    -9.8190	   -16.1133	   -11.9171	   -22.6593	    -9.3155	   -22.6593	   -15.2740	   -16.1133	   -17.4561	
    -7.1335	    -9.8190	   -16.1133	   -12.3367	   -22.6593	    -9.9030	   -22.6593	   -15.7776	   -16.5329	   -17.9596	
    -7.8049	   -10.3226	   -16.6168	   -13.2599	   -23.0789	   -10.8261	   -23.0789	   -16.7007	   -17.4561	   -19.1345	
    -8.9798	   -11.2457	   -17.5400	   -14.6866	   -24.0860	   -12.3367	   -24.0860	   -18.1274	   -18.8828	   -20.7291	
   -10.4904	   -12.6724	   -18.9667	   -16.6168	   -25.4288	   -14.1830	   -25.4288	   -19.8898	   -20.7291	   -22.6593	
   -12.3367	   -14.3509	   -20.5612	   -18.9667	   -27.1072	   -16.2811	   -27.0233	   -21.9040	   -22.7432	   -24.8413	
   -14.1830	   -16.0294	   -22.2397	   -21.4005	   -28.7857	   -18.3792	   -28.6179	   -23.9182	   -24.7574	   -26.8555	
   -15.7776	   -17.5400	   -23.6664	   -23.6664	   -30.2963	   -20.2255	   -30.0446	   -25.6805	   -26.4359	   -28.6179	
   -17.0364	   -18.7149	   -24.7574	   -25.5966	   -31.4713	   -21.6522	   -31.2195	   -27.0233	   -27.7786	   -29.9606	
   -17.8757	   -19.3863	   -25.3448	   -26.9394	   -32.2266	   -22.5754	   -31.8909	   -28.0304	   -28.5339	   -30.7159	
   -18.1274	   -19.5541	   -25.4288	   -27.6947	   -32.4783	   -23.0789	   -32.0587	   -28.4500	   -28.8696	   -30.8838	
   -17.9596	   -19.3024	   -25.0092	   -27.7786	   -32.2266	   -23.2468	   -31.7230	   -28.5339	   -28.7018	   -30.6320	
   -17.3721	   -18.7149	   -24.2538	   -27.3590	   -31.5552	   -23.0789	   -30.9677	   -28.2822	   -28.1143	   -29.8767	
   -16.4490	   -17.8757	   -23.1628	   -26.5198	   -30.5481	   -22.7432	   -29.8767	   -27.6947	   -27.3590	   -28.8696	
   -15.4419	   -16.9525	   -22.0718	   -25.5966	   -29.4571	   -22.3236	   -28.6179	   -27.0233	   -26.5198	   -27.7786	
   -14.4348	   -16.0294	   -20.9808	   -24.5895	   -28.3661	   -21.8201	   -27.2751	   -26.2680	   -25.6805	   -26.6876	
   -13.5117	   -15.1901	   -20.0577	   -23.6664	   -27.4429	   -21.4005	   -26.0162	   -25.5966	   -24.8413	   -25.7645	
   -12.8403	   -14.4348	   -19.3024	   -22.9950	   -26.6037	   -21.0648	   -24.9252	   -25.0931	   -24.3378	   -25.0931	
   -12.3367	   -13.8474	   -18.7988	   -22.5754	   -26.1002	   -20.8130	   -24.0860	   -24.7574	   -23.9182	   -24.7574	
   -12.0850	   -13.3438	   -18.5471	   -22.3236	   -25.7645	   -20.6451	   -23.5825	   -24.5895	   -23.8342	   -24.6735	
   -12.0010	   -13.0081	   -18.4631	   -22.2397	   -25.6805	   -20.6451	   -23.3307	   -24.5895	   -24.0021	   -24.8413	
   -12.0010	   -12.8403	   -18.5471	   -22.2397	   -25.8484	   -20.6451	   -23.3307	   -24.7574	   -24.2538	   -25.1770	
   -12.2528	   -12.8403	   -18.7988	   -22.4075	   -26.1002	   -20.6451	   -23.5825	   -24.9252	   -24.6735	   -25.6805	
   -12.5046	   -12.9242	   -19.2184	   -22.5754	   -26.5198	   -20.6451	   -24.0021	   -25.1770	   -25.1770	   -26.2680	
   -12.8403	   -13.1760	   -19.7220	   -22.8271	   -27.0233	   -20.7291	   -24.5895	   -25.4288	   -25.7645	   -26.9394	
   -13.0920	   -13.5117	   -20.1416	   -23.0789	   -27.5269	   -20.7291	   -25.1770	   -25.6805	   -26.3519	   -27.5269	
   -13.4277	   -13.8474	   -20.6451	   -23.3307	   -28.0304	   -20.7291	   -25.7645	   -25.7645	   -26.8555	   -28.0304	
   -13.6795	   -14.2670	   -20.9808	   -23.4146	   -28.4500	   -20.6451	   -26.3519	   -25.8484	   -27.2751	   -28.5339	
   -13.9313	   -14.6866	   -21.3165	   -23.4985	   -28.7857	   -20.4773	   -26.7715	   -25.8484	   -27.5269	   -28.7857	
   -14.2670	   -15.1901	   -21.6522	   -23.4985	   -29.0375	   -20.3934	   -27.1072	   -25.7645	   -27.6947	   -28.9536	
   -14.6027	   -15.7776	   -21.9879	   -23.4985	   -29.2053	   -20.3094	   -27.3590	   -25.7645	   -27.7786	   -29.0375	
   -14.9384	   -16.5329	   -22.4075	   -23.4985	   -29.3732	   -20.2255	   -27.4429	   -25.6805	   -27.7786	   -28.9536	
   -15.3580	   -17.2043	   -22.7432	   -23.4146	   -29.3732	   -20.1416	   -27.3590	   -25.5127	   -27.6108	   -28.7018	
   -15.6097	   -17.8757	   -23.0789	   -23.2468	   -29.2892	   -19.9738	   -27.1912	   -25.3448	   -27.3590	   -28.3661	
   -15.8615	   -18.4631	   -23.3307	   -22.9950	   -29.1214	   -19.8059	   -26.7715	   -25.0092	   -26.9394	   -27.8625	
   -15.9454	   -18.9667	   -23.5825	   -22.7432	   -28.8696	   -19.5541	   -26.3519	   -24.5895	   -26.4359	   -27.1912	
   -15.9454	   -19.3863	   -23.8342	   -22.4915	   -28.5339	   -19.3863	   -25.8484	   -24.2538	   -25.8484	   -26.6037	
   -15.9454	   -19.7220	   -24.0021	   -22.3236	   -28.2822	   -19.2184	   -25.4288	   -23.9182	   -25.3448	   -25.9323	
   -16.0294	   -19.9738	   -24.2538	   -22.3236	   -28.0304	   -19.2184	   -25.0931	   -23.7503	   -25.0092	   -25.4288	
   -16.1133	   -19.9738	   -24.5056	   -22.5754	   -27.9465	   -19.3863	   -24.9252	   -23.7503	   -24.6735	   -25.0931	
   -16.3651	   -19.8898	   -24.7574	   -23.0789	   -27.9465	   -19.7220	   -24.9252	   -23.9182	   -24.5895	   -25.0092	
   -16.7007	   -19.7220	   -24.9252	   -23.7503	   -28.1143	   -20.2255	   -25.1770	   -24.2538	   -24.6735	   -25.1770	
   -17.2882	   -19.6381	   -25.2609	   -24.7574	   -28.5339	   -20.9808	   -25.7645	   -24.8413	   -25.0092	   -25.5966	
   -17.9596	   -19.7220	   -25.5966	   -25.9323	   -29.1214	   -21.9040	   -26.6037	   -25.5966	   -25.4288	   -26.1841	
   -18.7988	   -19.9738	   -26.1002	   -27.2751	   -29.8767	   -22.9111	   -27.5269	   -26.4359	   -25.9323	   -26.9394	
   -19.5541	   -20.3934	   -26.7715	   -28.6179	   -30.6320	   -23.7503	   -28.4500	   -27.1072	   -26.4359	   -27.6947	
   -20.2255	   -20.8130	   -27.3590	   -29.8767	   -31.3873	   -24.5056	   -29.2053	   -27.6108	   -26.7715	   -28.3661	
   -20.7291	   -21.1487	   -27.9465	   -30.8838	   -31.9748	   -25.0092	   -29.7928	   -27.9465	   -26.9394	   -28.8696	
   -20.9808	   -21.3165	   -28.3661	   -31.7230	   -32.3944	   -25.2609	   -30.0446	   -27.8625	   -26.9394	   -29.0375	
   -21.0648	   -21.3165	   -28.5339	   -32.3105	   -32.5623	   -25.1770	   -30.0446	   -27.6108	   -26.7715	   -29.0375	
   -20.9808	   -21.0648	   -28.4500	   -32.6462	   -32.4783	   -24.8413	   -29.7928	   -27.0233	   -26.3519	   -28.7857	
   -20.8130	   -20.6451	   -28.1982	   -32.7301	   -32.2266	   -24.3378	   -29.2892	   -26.3519	   -25.8484	   -28.1982	
   -20.6451	   -20.3094	   -27.6947	   -32.7301	   -31.8069	   -23.7503	   -28.7018	   -25.5127	   -25.2609	   -27.5269	
   -20.4773	   -20.0577	   -27.1912	   -32.6462	   -31.3873	   -23.2468	   -27.9465	   -24.7574	   -24.6735	   -26.7715	
   -20.2255	   -19.8059	   -26.6037	   -32.3944	   -30.7999	   -22.7432	   -27.2751	   -24.0021	   -24.0860	   -25.9323	
   -20.0577	   -19.6381	   -25.9323	   -32.1426	   -30.2963	   -22.3236	   -26.5198	   -23.4985	   -23.5825	   -25.1770	
   -19.8059	   -19.4702	   -25.3448	   -31.7230	   -29.7928	   -21.9879	   -25.7645	   -23.0789	   -23.0789	   -24.5056	
   -19.3863	   -19.3024	   -24.7574	   -31.2195	   -29.2053	   -21.8201	   -25.1770	   -22.7432	   -22.7432	   -23.9182	
   -18.8828	   -19.1345	   -24.1699	   -30.5481	   -28.7857	   -21.6522	   -24.5895	   -22.6593	   -22.4915	   -23.5825	
   -18.3792	   -18.8828	   -23.6664	   -29.7928	   -28.3661	   -21.5683	   -24.2538	   -22.5754	   -22.3236	   -23.4985	
   -17.7917	   -18.7149	   -23.3307	   -29.0375	   -28.1143	   -21.4005	   -24.0860	   -22.6593	   -22.3236	   -23.5825	
   -17.3721	   -18.6310	   -23.0789	   -28.3661	   -28.0304	   -21.3165	   -24.0860	   -22.8271	   -22.4915	   -23.9182	
   -17.1204	   -18.7149	   -23.0789	   -27.8625	   -28.2822	   -21.3165	   -24.4217	   -23.1628	   -22.9111	   -24.5056	
   -17.0364	   -18.7988	   -23.3307	   -27.5269	   -28.7018	   -21.4005	   -24.9252	   -23.6664	   -23.6664	   -25.2609	
   -17.1204	   -19.1345	   -23.7503	   -27.2751	   -29.2892	   -21.5683	   -25.5966	   -24.3378	   -24.5056	   -26.1841	
   -17.2043	   -19.4702	   -24.3378	   -27.1072	   -30.0446	   -21.8201	   -26.3519	   -25.1770	   -25.5127	   -27.1912	
   -17.3721	   -19.8059	   -24.8413	   -26.8555	   -30.7159	   -22.0718	   -27.1072	   -25.9323	   -26.5198	   -28.0304	
   -17.4561	   -20.0577	   -25.3448	   -26.4359	   -31.3873	   -22.3236	   -27.7786	   -26.6037	   -27.4429	   -28.7857	
   -17.3721	   -20.1416	   -25.6805	   -25.9323	   -31.8909	   -22.3236	   -28.2822	   -27.1072	   -28.1143	   -29.2053	
   -17.1204	   -20.1416	   -25.8484	   -25.1770	   -32.2266	   -22.0718	   -28.5339	   -27.2751	   -28.4500	   -29.3732	
   -16.7007	   -19.9738	   -25.7645	   -24.1699	   -32.3105	   -21.6522	   -28.6179	   -27.1072	   -28.4500	   -29.2892	
   -15.9454	   -19.5541	   -25.4288	   -22.9950	   -32.1426	   -20.8969	   -28.3661	   -26.5198	   -28.0304	   -28.7857	
   -15.0223	   -18.8828	   -24.9252	   -21.5683	   -31.6391	   -19.8898	   -27.7786	   -25.7645	   -27.3590	   -28.0304	
   -13.9313	   -17.9596	   -24.0860	   -20.1416	   -30.8838	   -18.7149	   -26.9394	   -24.6735	   -26.4359	   -27.1072	
   -12.6724	   -16.9525	   -23.1628	   -18.7988	   -30.0446	   -17.4561	   -25.9323	   -23.4985	   -25.3448	   -26.1002	
   -11.4136	   -15.8615	   -22.1558	   -17.7078	   -29.0375	   -16.3651	   -24.8413	   -22.4075	   -24.3378	   -25.0931	
   -10.2386	   -14.6866	   -21.1487	   -16.9525	   -28.1143	   -15.5258	   -23.8342	   -21.4005	   -23.4146	   -24.2538	
    -9.2316	   -13.6795	   -20.3094	   -16.7007	   -27.2751	   -14.9384	   -22.8271	   -20.7291	   -22.8271	   -23.6664	
    -8.3923	   -12.7563	   -19.5541	   -16.7847	   -26.5198	   -14.6866	   -22.0718	   -20.3094	   -22.4915	   -23.4146	
    -7.7209	   -12.0010	   -19.0506	   -17.1204	   -26.0162	   -14.6866	   -21.5683	   -20.1416	   -22.4075	   -23.4985	
    -7.1335	   -11.4975	   -18.6310	   -17.6239	   -25.6805	   -14.7705	   -21.2326	   -20.2255	   -22.5754	   -23.9182	
    -6.7978	   -11.0779	   -18.4631	   -18.1274	   -25.4288	   -15.0223	   -21.1487	   -20.4773	   -22.9950	   -24.5895	
    -6.5460	   -10.8261	   -18.3792	   -18.4631	   -25.3448	   -15.1901	   -21.2326	   -20.8969	   -23.4985	   -25.5127	
    -6.3782	   -10.6583	   -18.3792	   -18.7149	   -25.3448	   -15.4419	   -21.4844	   -21.3165	   -24.0860	   -26.4359	
    -6.2943	   -10.5743	   -18.3792	   -18.7149	   -25.4288	   -15.6097	   -21.9040	   -21.8201	   -24.6735	   -27.4429	
    -6.2943	   -10.5743	   -18.3792	   -18.5471	   -25.5127	   -15.6937	   -22.2397	   -22.2397	   -25.2609	   -28.2822	
    -6.2943	   -10.6583	   -18.3792	   -18.2953	   -25.5966	   -15.6937	   -22.6593	   -22.6593	   -25.6805	   -29.0375	
    -6.4621	   -10.7422	   -18.3792	   -18.0435	   -25.6805	   -15.6937	   -22.9950	   -22.9111	   -25.9323	   -29.4571	
    -6.6299	   -10.9100	   -18.3792	   -17.8757	   -25.6805	   -15.6937	   -23.2468	   -23.1628	   -26.1002	   -29.7089	
    -6.7978	   -11.0779	   -18.3792	   -17.7917	   -25.7645	   -15.7776	   -23.4146	   -23.3307	   -26.1841	   -29.7089	
    -7.1335	   -11.3297	   -18.3792	   -17.9596	   -25.8484	   -16.0294	   -23.5825	   -23.4985	   -26.1002	   -29.6249	
    -7.3013	   -11.4975	   -18.2953	   -18.2953	   -25.8484	   -16.1972	   -23.5825	   -23.5825	   -25.9323	   -29.2892	
    -7.4692	   -11.5814	   -18.2114	   -18.6310	   -25.7645	   -16.4490	   -23.4146	   -23.4985	   -25.6805	   -28.7857	
    -7.4692	   -11.5814	   -17.9596	   -18.9667	   -25.5127	   -16.5329	   -23.1628	   -23.3307	   -25.1770	   -28.1143	
    -7.3013	   -11.3297	   -17.6239	   -19.1345	   -25.1770	   -16.4490	   -22.7432	   -22.9111	   -24.5056	   -27.2751	
    -7.0496	   -10.9100	   -17.0364	   -19.1345	   -24.6735	   -16.1972	   -22.2397	   -22.3236	   -23.6664	   -26.2680	
    -6.5460	   -10.3226	   -16.5329	   -18.8828	   -24.0860	   -15.8615	   -21.7361	   -21.5683	   -22.7432	   -25.2609	
    -6.1264	    -9.7351	   -15.8615	   -18.5471	   -23.5825	   -15.5258	   -21.2326	   -20.8969	   -21.8201	   -24.2538	
    -5.5389	    -9.0637	   -15.3580	   -18.1274	   -22.9950	   -15.1062	   -20.8130	   -20.3094	   -21.0648	   -23.4146	
    -5.1193	    -8.3923	   -15.0223	   -17.7917	   -22.5754	   -14.8544	   -20.5612	   -19.9738	   -20.5612	   -22.9111	
    -4.7836	    -7.8888	   -14.9384	   -17.6239	   -22.3236	   -14.8544	   -20.6451	   -19.8898	   -20.3094	   -22.7432	
    -4.6997	    -7.6370	   -15.1062	   -17.7078	   -22.3236	   -15.1062	   -20.9808	   -20.0577	   -20.4773	   -23.0789	
    -4.7836	    -7.7209	   -15.6097	   -18.0435	   -22.6593	   -15.5258	   -21.6522	   -20.6451	   -21.0648	   -23.7503	
    -5.1193	    -8.1406	   -16.3651	   -18.7149	   -23.2468	   -16.2811	   -22.6593	   -21.4844	   -21.9040	   -24.7574	
    -5.6229	    -8.7280	   -17.2882	   -19.5541	   -24.0021	   -17.1204	   -23.7503	   -22.4075	   -22.9950	   -25.9323	
    -6.2103	    -9.5673	   -18.2953	   -20.5612	   -24.9252	   -17.9596	   -24.8413	   -23.4146	   -24.0860	   -27.1912	
    -6.7139	   -10.3226	   -19.3024	   -21.5683	   -25.7645	   -18.7988	   -25.9323	   -24.3378	   -25.0931	   -28.4500	
    -7.2174	   -10.9940	   -20.2255	   -22.3236	   -26.6037	   -19.3863	   -26.7715	   -25.0092	   -26.0162	   -29.3732	
    -7.6370	   -11.5814	   -21.0648	   -22.9950	   -27.1912	   -19.8059	   -27.3590	   -25.4288	   -26.6037	   -30.0446	
    -7.9727	   -12.0850	   -21.6522	   -23.4146	   -27.6947	   -19.9738	   -27.6947	   -25.6805	   -27.0233	   -30.3802	
    -8.3084	   -12.5046	   -22.0718	   -23.6664	   -28.0304	   -19.8898	   -27.7786	   -25.6805	   -27.1072	   -30.2963	
    -8.6441	   -12.9242	   -22.4075	   -23.5825	   -28.1982	   -19.7220	   -27.6108	   -25.4288	   -26.9394	   -29.8767	
    -8.8959	   -13.2599	   -22.6593	   -23.3307	   -28.1982	   -19.4702	   -27.2751	   -25.0931	   -26.5198	   -29.2892	
    -9.2316	   -13.5956	   -22.7432	   -22.9111	   -28.1143	   -19.2184	   -26.7715	   -24.5895	   -26.0162	   -28.4500	
    -9.5673	   -13.9313	   -22.7432	   -22.2397	   -27.7786	   -18.9667	   -26.2680	   -24.1699	   -25.4288	   -27.4429	
    -9.8190	   -14.2670	   -22.7432	   -21.4844	   -27.5269	   -18.6310	   -25.6805	   -23.7503	   -24.8413	   -26.5198	
   -10.0708	   -14.5187	   -22.6593	   -20.5612	   -27.1072	   -18.3792	   -25.1770	   -23.3307	   -24.1699	   -25.6805	
   -10.1547	   -14.7705	   -22.5754	   -19.5541	   -26.6876	   -17.9596	   -24.7574	   -22.8271	   -23.5825	   -24.9252	
   -10.2386	   -14.9384	   -22.4915	   -18.4631	   -26.3519	   -17.4561	   -24.3378	   -22.4075	   -23.0789	   -24.3378	
   -10.1547	   -15.1062	   -22.4075	   -17.4561	   -26.1002	   -16.9525	   -24.1699	   -22.0718	   -22.6593	   -24.0021	
   -10.2386	   -15.4419	   -22.5754	   -16.4490	   -26.0162	   -16.4490	   -24.2538	   -21.9040	   -22.4075	   -24.0021	
   -10.3226	   -15.7776	   -22.8271	   -15.7776	   -26.2680	   -16.1972	   -24.5895	   -21.9879	   -22.4915	   -24.2538	
   -10.4904	   -16.2811	   -23.3307	   -15.2740	   -26.7715	   -16.0294	   -25.1770	   -22.3236	   -22.8271	   -24.9252	
   -10.7422	   -16.6168	   -23.9182	   -14.9384	   -27.4429	   -16.0294	   -25.9323	   -22.7432	   -23.3307	   -25.7645	
   -10.9940	   -16.8686	   -24.4217	   -14.8544	   -28.1143	   -16.1972	   -26.6876	   -23.2468	   -23.9182	   -26.6876	
   -11.1618	   -16.7847	   -24.8413	   -14.8544	   -28.7857	   -16.3651	   -27.5269	   -23.7503	   -24.5056	   -27.6108	
   -11.1618	   -16.4490	   -24.9252	   -14.9384	   -29.2053	   -16.5329	   -28.1143	   -24.1699	   -25.0931	   -28.3661	
   -10.9940	   -15.8615	   -24.7574	   -15.1062	   -29.5410	   -16.7007	   -28.5339	   -24.5056	   -25.5127	   -28.8696	
   -10.6583	   -15.1901	   -24.3378	   -15.2740	   -29.6249	   -16.7847	   -28.7857	   -24.6735	   -25.7645	   -29.1214	
   -10.2386	   -14.5187	   -23.7503	   -15.2740	   -29.5410	   -16.7007	   -28.7857	   -24.5895	   -25.7645	   -29.1214	
    -9.6512	   -13.8474	   -23.0789	   -15.0223	   -29.2892	   -16.5329	   -28.5339	   -24.1699	   -25.5966	   -28.7857	
    -8.8959	   -13.1760	   -22.3236	   -14.6027	   -28.7857	   -16.1133	   -28.1143	   -23.5825	   -25.0931	   -28.1143	
    -8.0566	   -12.4207	   -21.4005	   -14.0152	   -28.1143	   -15.4419	   -27.4429	   -22.6593	   -24.4217	   -27.1072	
    -7.0496	   -11.5814	   -20.3094	   -13.1760	   -27.1912	   -14.6027	   -26.6037	   -21.5683	   -23.4146	   -26.0162	
    -6.0425	   -10.5743	   -19.2184	   -12.2528	   -26.1841	   -13.5956	   -25.6805	   -20.3094	   -22.3236	   -24.6735	
    -4.8676	    -9.4833	   -17.9596	   -11.2457	   -25.1770	   -12.5046	   -24.5895	   -18.8828	   -21.0648	   -23.2468	
    -3.6926	    -8.3923	   -16.7847	   -10.2386	   -24.0860	   -11.4136	   -23.5825	   -17.4561	   -19.8059	   -21.9040	
    -2.6016	    -7.3013	   -15.6097	    -9.2316	   -23.0789	   -10.3226	   -22.6593	   -16.1133	   -18.6310	   -20.6451	
    -1.5945	    -6.2943	   -14.5187	    -8.3084	   -22.2397	    -9.2316	   -21.8201	   -14.9384	   -17.5400	   -19.6381	
    -0.6714	    -5.3711	   -13.5956	    -7.3853	   -21.4844	    -8.3923	   -21.2326	   -14.0152	   -16.7007	   -18.9667	
     0.1678	    -4.5319	   -12.9242	    -6.5460	   -21.0648	    -7.6370	   -20.9808	   -13.4277	   -16.1133	   -18.6310	
     0.8392	    -3.9444	   -12.4207	    -5.8746	   -20.8130	    -7.1335	   -20.8969	   -13.0920	   -15.8615	   -18.6310	
     1.2589	    -3.6087	   -12.1689	    -5.3711	   -20.8969	    -6.8817	   -21.1487	   -13.0920	   -16.0294	   -18.9667	
     1.4267	    -3.5248	   -12.2528	    -5.1193	   -21.1487	    -6.7978	   -21.5683	   -13.4277	   -16.3651	   -19.6381	
     1.4267	    -3.6926	   -12.5885	    -5.1193	   -21.7361	    -6.9656	   -22.2397	   -14.0152	   -17.0364	   -20.5612	
     1.0910	    -4.1122	   -13.0920	    -5.3711	   -22.4075	    -7.3013	   -23.0789	   -14.8544	   -17.9596	   -21.6522	
     0.6714	    -4.6997	   -13.7634	    -5.7068	   -23.2468	    -7.7209	   -23.8342	   -15.6937	   -18.7988	   -22.8271	
     0.2518	    -5.2032	   -14.4348	    -5.9586	   -24.0021	    -8.0566	   -24.5056	   -16.3651	   -19.6381	   -23.8342	
    -0.0839	    -5.7068	   -15.0223	    -6.1264	   -24.5895	    -8.2245	   -24.9252	   -16.8686	   -20.2255	   -24.5895	
    -0.1678	    -5.9586	   -15.3580	    -6.1264	   -24.8413	    -8.1406	   -25.0931	   -17.0364	   -20.4773	   -24.9252	
    -0.1678	    -5.8746	   -15.3580	    -5.8746	   -24.8413	    -7.8888	   -24.8413	   -16.7847	   -20.3934	   -24.9252	
     0.1678	    -5.6229	   -15.1901	    -5.4550	   -24.5056	    -7.3013	   -24.3378	   -16.2811	   -19.8898	   -24.5056	
     0.6714	    -5.0354	   -14.6866	    -4.7836	   -23.9182	    -6.6299	   -23.5825	   -15.4419	   -19.1345	   -23.6664	
     1.4267	    -4.3640	   -14.0152	    -4.0283	   -23.1628	    -5.7068	   -22.5754	   -14.3509	   -18.2114	   -22.5754	
     2.1820	    -3.6087	   -13.3438	    -3.2730	   -22.3236	    -4.8676	   -21.5683	   -13.2599	   -17.1204	   -21.3165	
     2.9373	    -2.9373	   -12.7563	    -2.6016	   -21.4844	    -4.0283	   -20.6451	   -12.1689	   -16.1133	   -20.0577	
     3.6087	    -2.4338	   -12.2528	    -2.1820	   -20.8130	    -3.4409	   -19.8059	   -11.3297	   -15.2740	   -18.8828	
     4.0283	    -2.1820	   -12.0010	    -1.9302	   -20.3934	    -3.0212	   -19.1345	   -10.6583	   -14.6027	   -18.0435	
     4.1962	    -2.2659	   -11.9171	    -1.9302	   -20.2255	    -2.9373	   -18.7988	   -10.3226	   -14.2670	   -17.5400	
     4.1962	    -2.5177	   -12.1689	    -2.0981	   -20.3094	    -3.0212	   -18.8828	   -10.2386	   -14.2670	   -17.3721	
     3.8605	    -3.0212	   -12.5885	    -2.5177	   -20.7291	    -3.3569	   -19.2184	   -10.4065	   -14.5187	   -17.6239	
     3.1891	    -3.7766	   -13.3438	    -3.1891	   -21.4005	    -3.9444	   -19.9738	   -10.8261	   -15.1062	   -18.2114	
     2.3499	    -4.7836	   -14.2670	    -4.0283	   -22.3236	    -4.7836	   -20.9808	   -11.5814	   -15.9454	   -19.1345	
     1.2589	    -5.9586	   -15.3580	    -5.0354	   -23.4146	    -5.7907	   -22.2397	   -12.4207	   -16.8686	   -20.2255	
     0.0000	    -7.3013	   -16.5329	    -6.1264	   -24.5895	    -6.8817	   -23.5825	   -13.2599	   -17.8757	   -21.3165	
    -1.1749	    -8.5602	   -17.7078	    -7.1335	   -25.6805	    -7.9727	   -24.8413	   -14.1830	   -18.8828	   -22.4075	
    -2.2659	    -9.7351	   -18.7988	    -7.9727	   -26.6037	    -8.8959	   -25.9323	   -14.8544	   -19.6381	   -23.3307	
    -3.1891	   -10.7422	   -19.5541	    -8.5602	   -27.2751	    -9.6512	   -26.7715	   -15.4419	   -20.2255	   -24.0021	
    -3.8605	   -11.4975	   -20.1416	    -8.8959	   -27.6947	   -10.2386	   -27.2751	   -15.7776	   -20.5612	   -24.2538	
    -4.3640	   -12.0010	   -20.4773	    -8.8959	   -27.7786	   -10.5743	   -27.4429	   -16.0294	   -20.7291	   -24.2538	
    -4.6158	   -12.3367	   -20.6451	    -8.5602	   -27.6108	   -10.8261	   -27.2751	   -16.0294	   -20.8130	   -23.9182	
    -4.6997	   -12.5885	   -20.5612	    -8.0566	   -27.2751	   -10.9940	   -26.8555	   -16.0294	   -20.6451	   -23.4146	
    -4.7836	   -12.6724	   -20.4773	    -7.4692	   -26.7715	   -11.0779	   -26.2680	   -15.9454	   -20.4773	   -22.8271	
    -4.8676	   -12.6724	   -20.3094	    -6.7978	   -26.2680	   -11.0779	   -25.5966	   -15.7776	   -20.2255	   -22.1558	
    -5.0354	   -12.6724	   -20.0577	    -6.3782	   -25.7645	   -10.9940	   -24.8413	   -15.6097	   -19.8898	   -21.5683	
    -5.1193	   -12.6724	   -19.8898	    -6.1264	   -25.3448	   -10.9940	   -24.0860	   -15.3580	   -19.6381	   -20.9808	
    -5.2872	   -12.6724	   -19.8059	    -6.0425	   -24.9252	   -10.9940	   -23.4985	   -15.1901	   -19.3024	   -20.5612	
    -5.4550	   -12.6724	   -19.6381	    -6.2103	   -24.6735	   -10.9940	   -22.9950	   -15.0223	   -19.0506	   -20.3094	
    -5.7068	   -12.6724	   -19.6381	    -6.5460	   -24.5056	   -11.0779	   -22.7432	   -14.9384	   -18.8828	   -20.1416	
    -5.9586	   -12.7563	   -19.6381	    -7.0496	   -24.4217	   -11.2457	   -22.7432	   -14.9384	   -18.7149	   -20.3094	
    -6.2943	   -12.8403	   -19.8059	    -7.7209	   -24.5895	   -11.4136	   -23.0789	   -15.1901	   -18.7988	   -20.6451	
    -6.7139	   -13.0920	   -20.1416	    -8.5602	   -24.9252	   -11.8332	   -23.6664	   -15.5258	   -19.1345	   -21.3165	
    -7.3013	   -13.5956	   -20.6451	    -9.5673	   -25.5127	   -12.3367	   -24.5895	   -16.1133	   -19.6381	   -22.1558	
    -8.0566	   -14.1830	   -21.4005	   -10.6583	   -26.2680	   -13.0081	   -25.6805	   -16.9525	   -20.3094	   -23.0789	
    -8.8959	   -14.9384	   -22.2397	   -11.8332	   -27.1912	   -13.8474	   -26.9394	   -17.8757	   -21.2326	   -24.0860	
    -9.9030	   -15.8615	   -23.1628	   -13.0920	   -28.2822	   -14.6866	   -28.1982	   -18.9667	   -22.2397	   -25.0092	
   -10.9940	   -16.8686	   -24.1699	   -14.1830	   -29.3732	   -15.6097	   -29.3732	   -20.0577	   -23.2468	   -25.8484	
   -12.1689	   -17.8757	   -25.2609	   -15.2740	   -30.3802	   -16.5329	   -30.5481	   -21.0648	   -24.2538	   -26.4359	
   -13.3438	   -18.9667	   -26.1841	   -16.1972	   -31.3873	   -17.4561	   -31.4713	   -21.9879	   -25.0931	   -26.8555	
   -14.4348	   -20.0577	   -27.1072	   -16.9525	   -32.3105	   -18.1274	   -32.3105	   -22.7432	   -25.6805	   -27.1072	
   -15.5258	   -20.9808	   -27.7786	   -17.5400	   -32.9819	   -18.6310	   -32.8140	   -23.2468	   -26.1002	   -27.0233	
   -16.2811	   -21.6522	   -28.1982	   -17.7078	   -33.4015	   -18.8828	   -32.9819	   -23.4146	   -26.1841	   -26.6876	
[Epoch Header]
[Trial Type]	11
[Accept]	1
[Correct]	0
[RT]	 0.000
[Resp]	0
[Epoch Data]
   -13.5117	   -14.4348	   -12.5046	   -29.2053	   -14.8544	   -20.6451	   -17.2882	   -19.7220	   -20.3934	   -19.3863	
   -13.1760	   -14.0152	   -12.2528	   -28.7018	   -14.5187	   -20.8130	   -16.9525	   -19.8898	   -20.4773	   -19.1345	
   -12.7563	   -13.5117	   -11.8332	   -28.1143	   -14.0152	   -20.8130	   -16.4490	   -19.8898	   -20.3934	   -18.7149	
   -12.2528	   -12.9242	   -11.4136	   -27.5269	   -13.5117	   -20.8130	   -15.6937	   -19.8059	   -20.2255	   -18.1274	
   -11.8332	   -12.4207	   -11.0779	   -27.0233	   -13.0081	   -20.8130	   -14.9384	   -19.7220	   -19.9738	   -17.5400	
   -11.4136	   -12.0850	   -10.8261	   -26.6876	   -12.6724	   -20.7291	   -14.1830	   -19.5541	   -19.8059	   -17.0364	
   -11.1618	   -11.8332	   -10.5743	   -26.5198	   -12.4207	   -20.7291	   -13.4277	   -19.5541	   -19.7220	   -16.6168	
   -10.8261	   -11.6653	   -10.4065	   -26.3519	   -12.1689	   -20.7291	   -12.7563	   -19.4702	   -19.7220	   -16.3651	
   -10.5743	   -11.4975	   -10.3226	   -26.2680	   -12.0010	   -20.7291	   -12.1689	   -19.3863	   -19.7220	   -16.1972	
   -10.2386	   -11.3297	   -10.1547	   -26.1841	   -11.8332	   -20.6451	   -11.5814	   -19.3863	   -19.8059	   -16.1133	
    -9.9030	   -11.0779	   -10.0708	   -26.0162	   -11.6653	   -20.4773	   -11.2457	   -19.2184	   -19.8898	   -16.1972	
    -9.5673	   -10.9100	   -10.0708	   -25.7645	   -11.5814	   -20.2255	   -10.9940	   -19.0506	   -19.8898	   -16.2811	
    -9.2316	   -10.7422	   -10.1547	   -25.5127	   -11.4975	   -19.9738	   -10.9100	   -18.7988	   -19.8898	   -16.3651	
    -9.0637	   -10.7422	   -10.4065	   -25.2609	   -11.5814	   -19.5541	   -11.0779	   -18.5471	   -19.8898	   -16.5329	
    -8.9798	   -10.9940	   -10.8261	   -25.0092	   -11.8332	   -19.1345	   -11.4975	   -18.3792	   -19.8898	   -16.6168	
    -9.0637	   -11.4136	   -11.4136	   -24.8413	   -12.2528	   -18.7988	   -12.0850	   -18.2953	   -19.8898	   -16.7847	
    -9.3994	   -12.0850	   -12.1689	   -24.7574	   -12.8403	   -18.5471	   -12.8403	   -18.2953	   -19.9738	   -16.8686	
    -9.9869	   -13.0081	   -13.0081	   -24.8413	   -13.5956	   -18.3792	   -13.7634	   -18.2953	   -19.9738	   -16.8686	
   -10.6583	   -14.1830	   -14.0991	   -25.0092	   -14.4348	   -18.2114	   -14.6027	   -18.3792	   -19.9738	   -16.7847	
   -11.4975	   -15.5258	   -15.1062	   -25.1770	   -15.3580	   -17.9596	   -15.3580	   -18.3792	   -19.8898	   -16.4490	
   -12.3367	   -17.0364	   -16.1133	   -25.2609	   -16.1133	   -17.7078	   -15.9454	   -18.3792	   -19.7220	   -15.9454	
   -13.2599	   -18.4631	   -17.0364	   -25.2609	   -16.7847	   -17.2882	   -16.1972	   -18.2114	   -19.3024	   -15.3580	
   -14.2670	   -19.8059	   -17.8757	   -25.1770	   -17.2882	   -16.8686	   -16.3651	   -17.8757	   -18.7988	   -14.6027	
   -15.3580	   -21.0648	   -18.5471	   -25.0092	   -17.6239	   -16.4490	   -16.1972	   -17.6239	   -18.2114	   -13.9313	
   -16.4490	   -22.2397	   -19.1345	   -24.6735	   -17.8757	   -16.1133	   -15.9454	   -17.3721	   -17.5400	   -13.2599	
   -17.6239	   -23.2468	   -19.6381	   -24.3378	   -18.0435	   -15.9454	   -15.5258	   -17.2043	   -16.9525	   -12.7563	
   -18.7988	   -24.1699	   -20.1416	   -24.0860	   -18.2114	   -16.0294	   -15.1901	   -17.2043	   -16.5329	   -12.5885	
   -20.0577	   -25.0092	   -20.6451	   -23.9182	   -18.3792	   -16.1972	   -15.0223	   -17.3721	   -16.1972	   -12.6724	
   -21.3165	   -25.8484	   -21.1487	   -23.8342	   -18.7149	   -16.7007	   -14.9384	   -17.7917	   -16.1972	   -13.0081	
   -22.5754	   -26.6037	   -21.7361	   -24.0021	   -19.0506	   -17.2043	   -15.1062	   -18.2953	   -16.4490	   -13.5956	
   -23.8342	   -27.3590	   -22.3236	   -24.4217	   -19.5541	   -17.9596	   -15.4419	   -19.0506	   -16.9525	   -14.4348	
   -25.0092	   -28.0304	   -22.9950	   -25.0092	   -20.0577	   -18.7149	   -16.0294	   -19.8059	   -17.7078	   -15.3580	
   -26.1841	   -28.7857	   -23.5825	   -25.7645	   -20.6451	   -19.6381	   -16.7007	   -20.6451	   -18.5471	   -16.4490	
   -27.1912	   -29.5410	   -24.1699	   -26.6037	   -21.2326	   -20.4773	   -17.4561	   -21.4005	   -19.5541	   -17.5400	
   -28.0304	   -30.1285	   -24.5895	   -27.3590	   -21.7361	   -21.2326	   -18.2114	   -22.0718	   -20.4773	   -18.5471	
   -28.5339	   -30.4642	   -24.7574	   -27.8625	   -22.0718	   -21.8201	   -18.7149	   -22.5754	   -21.2326	   -19.4702	
   -28.7018	   -30.6320	   -24.7574	   -28.0304	   -22.1558	   -22.1558	   -19.0506	   -22.7432	   -21.7361	   -20.2255	
   -28.5339	   -30.5481	   -24.4217	   -27.9465	   -21.9879	   -22.2397	   -19.1345	   -22.6593	   -21.9879	   -20.7291	
   -28.1143	   -30.1285	   -23.9182	   -27.5269	   -21.7361	   -22.0718	   -18.9667	   -22.3236	   -21.9040	   -20.9808	
   -27.4429	   -29.5410	   -23.2468	   -26.9394	   -21.3165	   -21.6522	   -18.6310	   -21.8201	   -21.6522	   -20.8969	
   -26.5198	   -28.7857	   -22.5754	   -26.2680	   -20.7291	   -21.1487	   -18.0435	   -21.1487	   -21.2326	   -20.5612	
   -25.5127	   -27.9465	   -21.8201	   -25.4288	   -20.1416	   -20.4773	   -17.4561	   -20.3094	   -20.7291	   -19.9738	
   -24.4217	   -26.9394	   -21.1487	   -24.6735	   -19.4702	   -19.7220	   -16.7007	   -19.5541	   -20.0577	   -19.1345	
   -23.2468	   -25.9323	   -20.4773	   -24.0021	   -18.7149	   -18.9667	   -15.9454	   -18.7988	   -19.3863	   -18.1274	
   -22.0718	   -24.8413	   -19.7220	   -23.4985	   -17.9596	   -18.2953	   -15.1062	   -18.1274	   -18.7149	   -17.0364	
   -20.8969	   -23.7503	   -19.0506	   -23.1628	   -17.2043	   -17.7078	   -14.3509	   -17.6239	   -18.1274	   -16.0294	
   -19.6381	   -22.4915	   -18.3792	   -23.0789	   -16.4490	   -17.1204	   -13.6795	   -17.2882	   -17.7078	   -15.1062	
   -18.3792	   -21.1487	   -17.6239	   -22.9950	   -15.7776	   -16.6168	   -13.1760	   -17.1204	   -17.3721	   -14.4348	
   -17.1204	   -19.6381	   -16.7847	   -23.0789	   -15.0223	   -16.1972	   -12.7563	   -17.1204	   -17.2882	   -14.0991	
   -15.7776	   -17.9596	   -15.9454	   -23.0789	   -14.3509	   -15.9454	   -12.5046	   -17.2882	   -17.4561	   -13.9313	
   -14.6027	   -16.2811	   -15.0223	   -22.9950	   -13.7634	   -15.8615	   -12.5885	   -17.7078	   -17.8757	   -14.1830	
   -13.5956	   -14.7705	   -14.1830	   -22.9950	   -13.3438	   -15.9454	   -12.8403	   -18.2114	   -18.4631	   -14.7705	
   -12.7563	   -13.6795	   -13.5956	   -22.9111	   -13.1760	   -16.3651	   -13.3438	   -18.8828	   -19.3024	   -15.5258	
   -12.2528	   -13.0081	   -13.2599	   -22.9950	   -13.2599	   -16.9525	   -14.0152	   -19.7220	   -20.3094	   -16.5329	
   -12.0850	   -12.7563	   -13.1760	   -23.0789	   -13.5117	   -17.6239	   -14.8544	   -20.5612	   -21.3165	   -17.7078	
   -12.1689	   -12.9242	   -13.2599	   -23.2468	   -13.8474	   -18.3792	   -15.6937	   -21.4844	   -22.3236	   -18.8828	
   -12.5046	   -13.4277	   -13.5956	   -23.5825	   -14.4348	   -19.2184	   -16.5329	   -22.3236	   -23.3307	   -20.0577	
   -13.0081	   -14.0991	   -14.0991	   -24.0021	   -15.1062	   -20.0577	   -17.2882	   -23.2468	   -24.3378	   -21.1487	
   -13.5117	   -14.8544	   -14.6866	   -24.5056	   -15.7776	   -20.8130	   -17.9596	   -24.1699	   -25.1770	   -22.0718	
   -14.0152	   -15.6097	   -15.1901	   -24.9252	   -16.3651	   -21.4844	   -18.4631	   -24.9252	   -25.8484	   -22.8271	
   -14.2670	   -16.2811	   -15.6937	   -25.2609	   -16.9525	   -22.0718	   -18.6310	   -25.4288	   -26.2680	   -23.2468	
   -14.3509	   -16.7847	   -16.0294	   -25.2609	   -17.2882	   -22.3236	   -18.6310	   -25.7645	   -26.5198	   -23.4146	
   -14.1830	   -17.1204	   -16.1972	   -25.0931	   -17.5400	   -22.4075	   -18.3792	   -25.9323	   -26.5198	   -23.1628	
   -13.8474	   -17.2882	   -16.2811	   -24.7574	   -17.6239	   -22.2397	   -17.9596	   -25.7645	   -26.2680	   -22.7432	
   -13.2599	   -17.2882	   -16.1972	   -24.1699	   -17.6239	   -21.9040	   -17.4561	   -25.5127	   -25.9323	   -22.0718	
   -12.5885	   -17.2043	   -16.1133	   -23.4146	   -17.6239	   -21.4844	   -16.9525	   -25.0931	   -25.5127	   -21.4005	
   -11.9171	   -17.0364	   -16.0294	   -22.6593	   -17.5400	   -20.9808	   -16.4490	   -24.6735	   -25.0931	   -20.7291	
   -11.1618	   -16.8686	   -15.9454	   -21.9040	   -17.6239	   -20.4773	   -16.1972	   -24.2538	   -24.7574	   -20.3094	
   -10.5743	   -16.8686	   -16.0294	   -21.2326	   -17.7078	   -20.1416	   -16.0294	   -24.0021	   -24.5056	   -19.9738	
   -10.2386	   -16.8686	   -16.2811	   -20.8969	   -18.0435	   -19.8898	   -16.1972	   -23.8342	   -24.5056	   -19.9738	
    -9.9869	   -17.0364	   -16.7007	   -20.8130	   -18.4631	   -19.8898	   -16.4490	   -23.9182	   -24.5895	   -20.2255	
    -9.9869	   -17.2882	   -17.2043	   -21.0648	   -18.8828	   -20.0577	   -16.9525	   -24.1699	   -24.8413	   -20.5612	
   -10.1547	   -17.5400	   -17.7078	   -21.7361	   -19.3863	   -20.3934	   -17.4561	   -24.4217	   -25.0931	   -20.9808	
   -10.3226	   -17.7917	   -18.2114	   -22.4915	   -19.8059	   -20.8130	   -17.9596	   -24.7574	   -25.4288	   -21.4005	
   -10.5743	   -17.8757	   -18.5471	   -23.3307	   -19.9738	   -21.1487	   -18.2953	   -25.0092	   -25.5966	   -21.7361	
   -10.6583	   -17.8757	   -18.6310	   -24.0860	   -19.9738	   -21.4005	   -18.4631	   -25.1770	   -25.5966	   -21.8201	
   -10.6583	   -17.6239	   -18.4631	   -24.4217	   -19.6381	   -21.4844	   -18.4631	   -25.0931	   -25.4288	   -21.7361	
   -10.4065	   -17.2043	   -18.1274	   -24.4217	   -19.2184	   -21.4844	   -18.2114	   -24.9252	   -25.0931	   -21.4844	
   -10.0708	   -16.7007	   -17.5400	   -24.1699	   -18.5471	   -21.4844	   -17.7078	   -24.6735	   -24.6735	   -21.0648	
    -9.4833	   -16.1972	   -16.8686	   -23.5825	   -17.7917	   -21.4005	   -17.1204	   -24.3378	   -24.1699	   -20.5612	
    -8.8120	   -15.6097	   -16.1133	   -22.7432	   -16.9525	   -21.2326	   -16.4490	   -24.0021	   -23.5825	   -19.8898	
    -8.0566	   -15.0223	   -15.2740	   -21.9040	   -16.1133	   -20.9808	   -15.6097	   -23.4985	   -22.9111	   -19.2184	
    -7.3013	   -14.4348	   -14.4348	   -20.8969	   -15.1901	   -20.6451	   -14.7705	   -22.9111	   -22.1558	   -18.4631	
    -6.5460	   -14.0991	   -13.7634	   -19.8898	   -14.4348	   -20.1416	   -13.9313	   -22.2397	   -21.4005	   -17.6239	
    -5.9586	   -13.9313	   -13.2599	   -18.9667	   -13.7634	   -19.5541	   -13.1760	   -21.5683	   -20.6451	   -16.8686	
    -5.6229	   -14.0991	   -12.9242	   -18.2114	   -13.3438	   -18.9667	   -12.5046	   -20.8969	   -19.9738	   -16.1972	
    -5.4550	   -14.4348	   -12.9242	   -17.6239	   -13.1760	   -18.3792	   -12.0850	   -20.3094	   -19.3863	   -15.6097	
    -5.6229	   -14.9384	   -13.0920	   -17.1204	   -13.2599	   -17.9596	   -11.8332	   -19.8898	   -18.8828	   -15.1901	
    -5.7907	   -15.4419	   -13.4277	   -16.7847	   -13.5117	   -17.5400	   -11.8332	   -19.5541	   -18.5471	   -15.0223	
    -6.0425	   -15.7776	   -13.8474	   -16.5329	   -13.8474	   -17.2043	   -11.9171	   -19.3024	   -18.3792	   -14.9384	
    -6.2943	   -15.9454	   -14.2670	   -16.3651	   -14.3509	   -16.9525	   -12.1689	   -19.1345	   -18.2953	   -15.1901	
    -6.4621	   -16.0294	   -14.7705	   -16.1972	   -14.9384	   -16.7847	   -12.6724	   -19.1345	   -18.3792	   -15.6097	
    -6.6299	   -15.8615	   -15.3580	   -16.1133	   -15.6097	   -16.7007	   -13.3438	   -19.2184	   -18.5471	   -16.1972	
    -6.7139	   -15.7776	   -15.8615	   -16.0294	   -16.2811	   -16.6168	   -14.1830	   -19.3863	   -18.8828	   -17.1204	
    -6.7978	   -15.6097	   -16.2811	   -15.9454	   -16.9525	   -16.5329	   -15.1901	   -19.5541	   -19.3024	   -18.1274	
    -6.8817	   -15.5258	   -16.7007	   -15.6937	   -17.6239	   -16.4490	   -16.1972	   -19.7220	   -19.8059	   -19.2184	
    -6.8817	   -15.4419	   -16.9525	   -15.4419	   -18.0435	   -16.3651	   -17.1204	   -19.8898	   -20.2255	   -20.2255	
    -6.8817	   -15.4419	   -17.1204	   -15.1901	   -18.4631	   -16.1972	   -18.0435	   -19.9738	   -20.5612	   -21.2326	
    -6.8817	   -15.4419	   -17.2043	   -14.8544	   -18.6310	   -15.9454	   -18.7149	   -19.9738	   -20.8969	   -21.9879	
    -6.7978	   -15.5258	   -17.1204	   -14.4348	   -18.7149	   -15.6937	   -19.1345	   -19.8059	   -21.0648	   -22.5754	
    -6.7978	   -15.5258	   -16.9525	   -14.0991	   -18.6310	   -15.3580	   -19.3024	   -19.6381	   -21.0648	   -22.9111	
    -6.7978	   -15.6097	   -16.7847	   -13.8474	   -18.4631	   -15.0223	   -19.2184	   -19.3024	   -20.8969	   -22.8271	
    -6.8817	   -15.6097	   -16.4490	   -13.6795	   -18.1274	   -14.6866	   -18.9667	   -18.8828	   -20.4773	   -22.4915	
    -6.8817	   -15.6097	   -16.1133	   -13.5956	   -17.6239	   -14.3509	   -18.4631	   -18.4631	   -19.9738	   -21.9040	
    -6.8817	   -15.5258	   -15.6937	   -13.7634	   -17.0364	   -14.0152	   -17.7917	   -17.8757	   -19.3863	   -21.0648	
    -6.8817	   -15.4419	   -15.1901	   -14.0152	   -16.3651	   -13.6795	   -17.0364	   -17.3721	   -18.6310	   -20.0577	
    -6.7978	   -15.2740	   -14.7705	   -14.3509	   -15.6097	   -13.3438	   -16.1972	   -16.7007	   -17.8757	   -18.9667	
    -6.6299	   -15.1062	   -14.2670	   -14.7705	   -14.8544	   -13.0081	   -15.4419	   -16.1133	   -17.0364	   -17.8757	
    -6.3782	   -14.8544	   -13.7634	   -15.1901	   -14.1830	   -12.6724	   -14.6027	   -15.4419	   -16.2811	   -16.8686	
    -6.0425	   -14.6027	   -13.2599	   -15.3580	   -13.4277	   -12.2528	   -13.8474	   -14.6866	   -15.5258	   -15.9454	
    -5.6229	   -14.1830	   -12.6724	   -15.3580	   -12.6724	   -11.7493	   -13.0920	   -13.9313	   -14.7705	   -15.1062	
    -5.1193	   -13.5956	   -12.1689	   -15.1062	   -12.0010	   -11.1618	   -12.5046	   -13.1760	   -14.0991	   -14.4348	
    -4.4479	   -12.9242	   -11.4975	   -14.4348	   -11.3297	   -10.4065	   -11.9171	   -12.2528	   -13.4277	   -13.8474	
    -3.7766	   -12.0010	   -10.8261	   -13.5956	   -10.7422	    -9.5673	   -11.4975	   -11.4136	   -12.9242	   -13.3438	
    -3.1891	   -10.9100	   -10.1547	   -12.6724	   -10.2386	    -8.8120	   -11.1618	   -10.5743	   -12.5046	   -13.0920	
    -2.7695	    -9.9030	    -9.4833	   -11.8332	    -9.9030	    -8.1406	   -11.1618	    -9.9869	   -12.2528	   -12.9242	
    -2.6016	    -9.0637	    -8.8959	   -11.2457	    -9.8190	    -7.6370	   -11.3297	    -9.5673	   -12.1689	   -13.0081	
    -2.8534	    -8.6441	    -8.6441	   -10.9100	    -9.9869	    -7.4692	   -11.7493	    -9.3155	   -12.2528	   -13.2599	
    -3.4409	    -8.7280	    -8.7280	   -10.9940	   -10.3226	    -7.5531	   -12.3367	    -9.3994	   -12.5046	   -13.6795	
    -4.3640	    -9.3155	    -9.1476	   -11.4136	   -10.9100	    -7.8888	   -13.0920	    -9.6512	   -12.8403	   -14.0991	
    -5.4550	   -10.2386	    -9.7351	   -12.0850	   -11.4975	    -8.3923	   -13.8474	   -10.0708	   -13.1760	   -14.5187	
    -6.5460	   -11.4136	   -10.4904	   -12.8403	   -12.0850	    -8.8959	   -14.4348	   -10.4904	   -13.4277	   -14.7705	
    -7.6370	   -12.5046	   -11.1618	   -13.5117	   -12.5046	    -9.4833	   -14.8544	   -10.9940	   -13.5956	   -14.8544	
    -8.4763	   -13.5117	   -11.7493	   -14.0991	   -12.7563	    -9.9869	   -15.0223	   -11.4136	   -13.5956	   -14.7705	
    -9.1476	   -14.3509	   -12.1689	   -14.4348	   -12.9242	   -10.4065	   -15.0223	   -11.8332	   -13.5956	   -14.6027	
    -9.7351	   -15.1062	   -12.5046	   -14.4348	   -13.0081	   -10.7422	   -14.9384	   -12.1689	   -13.5117	   -14.2670	
   -10.1547	   -15.6937	   -12.7563	   -14.1830	   -13.0081	   -10.9940	   -14.7705	   -12.4207	   -13.3438	   -13.9313	
   -10.4904	   -16.2811	   -12.9242	   -13.6795	   -13.0920	   -10.9940	   -14.6027	   -12.5885	   -13.1760	   -13.5117	
   -10.7422	   -16.7007	   -13.0081	   -13.1760	   -13.0920	   -10.9100	   -14.4348	   -12.5885	   -12.9242	   -13.1760	
   -10.9100	   -17.0364	   -13.0920	   -12.5885	   -13.2599	   -10.6583	   -14.4348	   -12.4207	   -12.5885	   -12.8403	
   -10.9940	   -17.2882	   -13.2599	   -12.2528	   -13.4277	   -10.4065	   -14.4348	   -12.2528	   -12.4207	   -12.5046	
   -11.0779	   -17.4561	   -13.4277	   -12.0010	   -13.6795	   -10.1547	   -14.6027	   -12.1689	   -12.2528	   -12.4207	
   -11.0779	   -17.5400	   -13.6795	   -12.0010	   -14.0152	   -10.0708	   -15.0223	   -12.0010	   -12.3367	   -12.5046	
   -11.1618	   -17.4561	   -14.0152	   -12.2528	   -14.4348	    -9.9869	   -15.5258	   -12.0010	   -12.5046	   -12.7563	
   -11.2457	   -17.4561	   -14.4348	   -12.5885	   -14.9384	   -10.0708	   -16.1133	   -12.0010	   -12.8403	   -13.1760	
   -11.3297	   -17.3721	   -14.8544	   -13.0081	   -15.6097	   -10.2386	   -16.7847	   -12.1689	   -13.3438	   -13.7634	
   -11.5814	   -17.4561	   -15.2740	   -13.5117	   -16.2811	   -10.5743	   -17.5400	   -12.4207	   -13.9313	   -14.6027	
   -11.8332	   -17.6239	   -15.7776	   -14.0152	   -16.9525	   -11.0779	   -18.2953	   -12.6724	   -14.5187	   -15.4419	
   -12.1689	   -17.8757	   -16.2811	   -14.6866	   -17.6239	   -11.6653	   -19.0506	   -13.0081	   -15.1901	   -16.3651	
   -12.5046	   -18.2114	   -16.7007	   -15.2740	   -18.2114	   -12.1689	   -19.5541	   -13.1760	   -15.6097	   -17.1204	
   -12.7563	   -18.3792	   -16.9525	   -15.7776	   -18.6310	   -12.6724	   -19.8059	   -13.2599	   -15.8615	   -17.5400	
   -12.8403	   -18.3792	   -16.9525	   -16.0294	   -18.7149	   -12.9242	   -19.8059	   -13.0920	   -15.8615	   -17.7078	
   -12.8403	   -18.2114	   -16.7847	   -16.1133	   -18.5471	   -12.8403	   -19.3863	   -12.5885	   -15.4419	   -17.5400	
   -12.6724	   -17.7917	   -16.3651	   -15.9454	   -18.0435	   -12.5046	   -18.7149	   -11.9171	   -14.6866	   -16.9525	
   -12.4207	   -17.2882	   -15.7776	   -15.5258	   -17.2882	   -11.9171	   -17.7917	   -11.1618	   -13.7634	   -16.1972	
   -12.1689	   -16.7847	   -15.0223	   -15.1062	   -16.5329	   -11.0779	   -16.7847	   -10.3226	   -12.6724	   -15.1901	
   -12.0010	   -16.3651	   -14.3509	   -14.5187	   -15.6097	   -10.1547	   -15.8615	    -9.4833	   -11.5814	   -14.2670	
   -11.9171	   -16.1133	   -13.6795	   -14.0152	   -14.8544	    -9.2316	   -15.0223	    -8.8120	   -10.5743	   -13.2599	
   -11.8332	   -16.0294	   -13.1760	   -13.5117	   -14.1830	    -8.3923	   -14.4348	    -8.2245	    -9.7351	   -12.4207	
   -12.0010	   -16.1133	   -12.9242	   -13.1760	   -13.7634	    -7.8049	   -14.0991	    -7.9727	    -9.0637	   -11.6653	
   -12.2528	   -16.3651	   -12.8403	   -13.0081	   -13.5956	    -7.5531	   -14.1830	    -7.9727	    -8.7280	   -11.1618	
   -12.6724	   -16.9525	   -13.0081	   -13.0920	   -13.8474	    -7.7209	   -14.6027	    -8.3923	    -8.8120	   -10.9100	
   -13.1760	   -17.6239	   -13.4277	   -13.3438	   -14.2670	    -8.2245	   -15.2740	    -9.0637	    -9.0637	   -10.8261	
   -13.7634	   -18.2953	   -13.9313	   -13.8474	   -14.9384	    -9.0637	   -16.1133	    -9.9869	    -9.6512	   -10.9940	
   -14.3509	   -19.1345	   -14.5187	   -14.5187	   -15.6937	   -10.0708	   -17.0364	   -11.0779	   -10.2386	   -11.2457	
   -14.9384	   -19.8898	   -15.1901	   -15.3580	   -16.4490	   -11.2457	   -17.8757	   -12.1689	   -10.9100	   -11.7493	
   -15.6097	   -20.7291	   -15.8615	   -16.5329	   -17.2043	   -12.5046	   -18.7149	   -13.2599	   -11.6653	   -12.3367	
   -16.2811	   -21.5683	   -16.6168	   -18.0435	   -18.0435	   -13.8474	   -19.3863	   -14.4348	   -12.5046	   -13.1760	
   -17.0364	   -22.4915	   -17.4561	   -19.7220	   -18.7988	   -15.3580	   -20.0577	   -15.6097	   -13.3438	   -14.0991	
   -17.9596	   -23.4985	   -18.2953	   -21.5683	   -19.4702	   -16.9525	   -20.5612	   -16.7847	   -14.1830	   -15.1901	
   -18.8828	   -24.5056	   -19.1345	   -23.4985	   -20.1416	   -18.5471	   -20.9808	   -17.8757	   -15.1062	   -16.1972	
   -19.8898	   -25.5127	   -20.0577	   -25.2609	   -20.7291	   -19.9738	   -21.3165	   -18.8828	   -15.8615	   -17.2043	
   -20.8969	   -26.4359	   -20.8130	   -26.8555	   -21.2326	   -21.3165	   -21.4844	   -19.7220	   -16.5329	   -18.0435	
   -21.6522	   -27.2751	   -21.4844	   -28.1143	   -21.6522	   -22.4075	   -21.4844	   -20.3094	   -16.9525	   -18.6310	
   -22.3236	   -27.8625	   -21.9879	   -28.9536	   -21.8201	   -23.0789	   -21.3165	   -20.6451	   -17.2882	   -18.9667	
   -22.6593	   -28.2822	   -22.3236	   -29.3732	   -21.9040	   -23.4146	   -20.9808	   -20.6451	   -17.2882	   -18.9667	
   -22.7432	   -28.5339	   -22.4915	   -29.3732	   -21.8201	   -23.3307	   -20.5612	   -20.4773	   -17.1204	   -18.6310	
   -22.5754	   -28.5339	   -22.4915	   -29.0375	   -21.5683	   -22.8271	   -20.0577	   -19.9738	   -16.8686	   -18.0435	
   -22.2397	   -28.4500	   -22.4075	   -28.3661	   -21.3165	   -22.0718	   -19.4702	   -19.4702	   -16.4490	   -17.2043	
   -21.8201	   -28.2822	   -22.3236	   -27.5269	   -21.0648	   -21.1487	   -18.9667	   -18.8828	   -15.9454	   -16.2811	
   -21.3165	   -28.0304	   -22.1558	   -26.5198	   -20.8969	   -20.2255	   -18.6310	   -18.2953	   -15.6097	   -15.3580	
   -20.7291	   -27.8625	   -22.0718	   -25.5966	   -20.8130	   -19.3024	   -18.3792	   -17.8757	   -15.2740	   -14.5187	
   -20.3094	   -27.6947	   -21.9879	   -24.6735	   -20.8130	   -18.4631	   -18.3792	   -17.4561	   -15.0223	   -13.9313	
   -19.8898	   -27.6108	   -21.9879	   -23.8342	   -20.9808	   -17.7917	   -18.5471	   -17.2043	   -14.8544	   -13.4277	
   -19.5541	   -27.5269	   -21.9879	   -23.1628	   -21.1487	   -17.2043	   -18.7988	   -16.9525	   -14.6866	   -13.0081	
   -19.1345	   -27.4429	   -22.0718	   -22.4075	   -21.4005	   -16.7007	   -19.2184	   -16.6168	   -14.4348	   -12.7563	
   -18.7988	   -27.2751	   -21.9879	   -21.7361	   -21.6522	   -16.1133	   -19.7220	   -16.2811	   -14.1830	   -12.5046	
   -18.4631	   -27.1912	   -21.9040	   -21.0648	   -21.8201	   -15.6097	   -20.2255	   -15.8615	   -13.8474	   -12.2528	
   -18.2114	   -27.0233	   -21.8201	   -20.3934	   -21.9879	   -15.1062	   -20.6451	   -15.3580	   -13.4277	   -12.0850	
   -17.9596	   -26.9394	   -21.5683	   -19.7220	   -22.0718	   -14.6866	   -21.0648	   -14.8544	   -13.0081	   -11.7493	
   -17.6239	   -26.6876	   -21.3165	   -18.9667	   -22.0718	   -14.1830	   -21.2326	   -14.2670	   -12.5885	   -11.3297	
   -17.2882	   -26.5198	   -20.8969	   -18.2114	   -21.8201	   -13.5956	   -21.1487	   -13.5117	   -11.9171	   -10.8261	
   -16.8686	   -26.2680	   -20.3934	   -17.3721	   -21.3165	   -13.0081	   -20.8130	   -12.7563	   -11.2457	   -10.1547	
   -16.3651	   -26.0162	   -19.8059	   -16.4490	   -20.7291	   -12.3367	   -20.3094	   -11.9171	   -10.4065	    -9.3155	
   -15.8615	   -25.7645	   -19.2184	   -15.5258	   -20.0577	   -11.5814	   -19.7220	   -11.1618	    -9.6512	    -8.4763	
   -15.4419	   -25.6805	   -18.7988	   -14.6027	   -19.4702	   -10.9100	   -19.0506	   -10.4065	    -8.9798	    -7.6370	
   -15.0223	   -25.6805	   -18.4631	   -13.7634	   -18.9667	   -10.2386	   -18.6310	    -9.7351	    -8.4763	    -6.9656	
   -14.7705	   -25.8484	   -18.3792	   -13.0081	   -18.5471	    -9.8190	   -18.2953	    -9.3155	    -8.2245	    -6.5460	
   -14.6027	   -26.0162	   -18.5471	   -12.4207	   -18.4631	    -9.3994	   -18.2953	    -9.0637	    -8.1406	    -6.4621	
   -14.5187	   -26.1841	   -18.8828	   -11.9171	   -18.5471	    -9.1476	   -18.5471	    -8.9798	    -8.3084	    -6.5460	
   -14.4348	   -26.2680	   -19.3024	   -11.5814	   -18.7988	    -9.0637	   -19.0506	    -9.1476	    -8.7280	    -7.0496	
   -14.3509	   -26.1841	   -19.7220	   -11.3297	   -19.2184	    -9.1476	   -19.7220	    -9.4833	    -9.3155	    -7.8049	
   -14.0991	   -25.8484	   -20.0577	   -11.2457	   -19.6381	    -9.3155	   -20.5612	    -9.9869	   -10.1547	    -8.8120	
   -13.7634	   -25.2609	   -20.2255	   -11.3297	   -20.1416	    -9.5673	   -21.3165	   -10.5743	   -10.9940	    -9.9030	
   -13.2599	   -24.4217	   -20.1416	   -11.5814	   -20.4773	    -9.9869	   -21.9879	   -11.2457	   -11.9171	   -11.0779	
   -12.6724	   -23.4146	   -19.8059	   -11.8332	   -20.8130	   -10.3226	   -22.5754	   -11.9171	   -12.7563	   -12.1689	
   -11.9171	   -22.3236	   -19.3863	   -12.0850	   -20.9808	   -10.6583	   -22.9950	   -12.4207	   -13.5117	   -13.1760	
   -11.1618	   -21.3165	   -18.8828	   -12.3367	   -21.0648	   -10.8261	   -23.1628	   -12.7563	   -14.0152	   -13.9313	
   -10.3226	   -20.3934	   -18.3792	   -12.4207	   -21.0648	   -10.7422	   -23.0789	   -12.9242	   -14.3509	   -14.4348	
    -9.5673	   -19.5541	   -17.8757	   -12.4207	   -20.8969	   -10.5743	   -22.8271	   -12.8403	   -14.3509	   -14.6027	
    -8.7280	   -18.8828	   -17.3721	   -12.2528	   -20.7291	   -10.2386	   -22.4075	   -12.5046	   -14.1830	   -14.5187	
    -8.0566	   -18.2114	   -16.8686	   -12.0850	   -20.3094	    -9.8190	   -21.8201	   -12.0850	   -13.8474	   -14.1830	
    -7.4692	   -17.7917	   -16.4490	   -11.9171	   -19.8898	    -9.4833	   -21.0648	   -11.6653	   -13.4277	   -13.6795	
    -6.9656	   -17.4561	   -16.1133	   -11.8332	   -19.4702	    -9.2316	   -20.3934	   -11.2457	   -12.9242	   -13.0920	
    -6.6299	   -17.2882	   -15.7776	   -11.9171	   -18.9667	    -9.0637	   -19.5541	   -10.9100	   -12.5046	   -12.5046	
    -6.2943	   -17.2043	   -15.4419	   -12.0010	   -18.3792	    -9.1476	   -18.7988	   -10.7422	   -12.1689	   -11.9171	
    -6.0425	   -17.0364	   -15.1062	   -12.0010	   -17.7917	    -9.2316	   -17.9596	   -10.5743	   -11.7493	   -11.3297	
    -5.7068	   -16.7847	   -14.5187	   -11.8332	   -17.1204	    -9.2316	   -17.1204	   -10.4065	   -11.4136	   -10.7422	
    -5.2032	   -16.3651	   -13.8474	   -11.4975	   -16.2811	    -9.1476	   -16.1972	   -10.0708	   -10.9100	   -10.2386	
    -4.5319	   -15.6937	   -12.9242	   -10.8261	   -15.3580	    -8.7280	   -15.2740	    -9.5673	   -10.3226	    -9.6512	
    -3.6926	   -15.0223	   -11.9171	    -9.9869	   -14.4348	    -8.0566	   -14.3509	    -8.9798	    -9.6512	    -9.0637	
    -2.6855	   -14.1830	   -10.9100	    -9.1476	   -13.5117	    -7.3853	   -13.5117	    -8.3084	    -8.9798	    -8.4763	
    -1.8463	   -13.5956	    -9.9869	    -8.3084	   -12.7563	    -6.7139	   -12.9242	    -7.7209	    -8.4763	    -8.2245	
    -1.1749	   -13.1760	    -9.3155	    -7.8049	   -12.3367	    -6.2943	   -12.5885	    -7.3853	    -8.3084	    -8.2245	
    -0.7553	   -13.0920	    -9.1476	    -7.6370	   -12.2528	    -6.2943	   -12.5885	    -7.4692	    -8.4763	    -8.6441	
    -0.7553	   -13.3438	    -9.3994	    -7.7209	   -12.5885	    -6.5460	   -12.9242	    -7.8049	    -9.0637	    -9.3155	
    -0.9232	   -13.6795	    -9.9869	    -8.0566	   -13.2599	    -7.0496	   -13.5117	    -8.3084	    -9.8190	   -10.2386	
    -1.3428	   -14.0991	   -10.8261	    -8.5602	   -14.0991	    -7.6370	   -14.1830	    -8.9798	   -10.6583	   -11.1618	
    -1.8463	   -14.4348	   -11.7493	    -9.0637	   -14.9384	    -8.3084	   -14.9384	    -9.4833	   -11.4975	   -12.0850	
    -2.3499	   -14.7705	   -12.7563	    -9.4833	   -15.6937	    -8.8959	   -15.5258	    -9.9030	   -12.1689	   -12.7563	
    -2.9373	   -15.0223	   -13.5117	    -9.8190	   -16.3651	    -9.3155	   -15.9454	   -10.0708	   -12.5046	   -13.1760	
    -3.5248	   -15.2740	   -14.0152	   -10.0708	   -16.7007	    -9.5673	   -16.0294	    -9.9869	   -12.6724	   -13.4277	
    -4.0283	   -15.3580	   -14.3509	   -10.2386	   -16.8686	    -9.7351	   -15.9454	    -9.8190	   -12.5885	   -13.4277	
    -4.5319	   -15.4419	   -14.4348	   -10.4065	   -16.8686	    -9.8190	   -15.6937	    -9.5673	   -12.4207	   -13.4277	
    -4.9515	   -15.6097	   -14.4348	   -10.5743	   -16.7847	    -9.9030	   -15.2740	    -9.4833	   -12.2528	   -13.4277	
    -5.3711	   -15.6937	   -14.4348	   -10.9100	   -16.7847	    -9.9869	   -15.0223	    -9.4833	   -12.2528	   -13.5117	
    -5.7068	   -15.9454	   -14.5187	   -11.2457	   -16.7847	   -10.2386	   -14.8544	    -9.7351	   -12.4207	   -13.8474	
    -5.9586	   -16.1133	   -14.6027	   -11.6653	   -16.8686	   -10.4065	   -14.7705	   -10.2386	   -12.7563	   -14.2670	
    -6.0425	   -16.2811	   -14.6027	   -12.0850	   -16.9525	   -10.6583	   -14.7705	   -10.8261	   -13.1760	   -14.8544	
    -6.0425	   -16.2811	   -14.5187	   -12.3367	   -16.9525	   -10.7422	   -14.8544	   -11.4975	   -13.6795	   -15.4419	
    -5.7907	   -16.0294	   -14.3509	   -12.4207	   -16.8686	   -10.8261	   -14.8544	   -12.1689	   -14.2670	   -15.9454	
    -5.4550	   -15.6937	   -14.0991	   -12.4207	   -16.7007	   -10.9100	   -14.9384	   -12.8403	   -14.7705	   -16.3651	
    -5.0354	   -15.1901	   -13.6795	   -12.4207	   -16.4490	   -10.9940	   -14.9384	   -13.5117	   -15.2740	   -16.7847	
    -4.6158	   -14.5187	   -13.1760	   -12.3367	   -16.1972	   -11.0779	   -14.9384	   -14.0991	   -15.8615	   -17.1204	
    -4.1122	   -13.9313	   -12.6724	   -12.2528	   -15.7776	   -11.2457	   -14.9384	   -14.7705	   -16.3651	   -17.3721	
    -3.6087	   -13.2599	   -12.0850	   -12.2528	   -15.3580	   -11.5814	   -14.8544	   -15.3580	   -16.7847	   -17.6239	
    -3.1891	   -12.6724	   -11.4136	   -12.3367	   -14.8544	   -11.9171	   -14.6866	   -16.0294	   -17.2043	   -17.7917	
    -2.8534	   -12.2528	   -10.9100	   -12.6724	   -14.4348	   -12.4207	   -14.6027	   -16.6168	   -17.7078	   -17.9596	
    -2.7695	   -12.1689	   -10.5743	   -13.1760	   -14.1830	   -13.0920	   -14.5187	   -17.2882	   -18.2953	   -18.2114	
    -3.0212	   -12.3367	   -10.4065	   -14.0152	   -14.0152	   -13.9313	   -14.5187	   -18.0435	   -18.8828	   -18.3792	
    -3.4409	   -12.8403	   -10.4904	   -15.0223	   -14.0152	   -14.8544	   -14.6027	   -18.8828	   -19.5541	   -18.6310	
    -4.0283	   -13.5117	   -10.7422	   -16.1133	   -14.0991	   -15.9454	   -14.6866	   -19.6381	   -20.2255	   -18.7988	
    -4.7836	   -14.2670	   -11.0779	   -17.2882	   -14.2670	   -16.9525	   -14.6866	   -20.3094	   -20.8130	   -18.7988	
    -5.3711	   -14.8544	   -11.4136	   -18.2953	   -14.2670	   -17.8757	   -14.5187	   -20.8130	   -21.3165	   -18.7149	
    -5.8746	   -15.1901	   -11.6653	   -19.2184	   -14.1830	   -18.6310	   -14.2670	   -21.0648	   -21.6522	   -18.4631	
    -6.1264	   -15.1062	   -11.6653	   -20.0577	   -13.8474	   -19.2184	   -13.7634	   -21.1487	   -21.7361	   -18.1274	
    -6.0425	   -14.6866	   -11.3297	   -20.6451	   -13.3438	   -19.6381	   -13.0920	   -21.0648	   -21.5683	   -17.6239	
    -5.7068	   -13.7634	   -10.6583	   -20.9808	   -12.7563	   -19.8059	   -12.2528	   -20.7291	   -21.3165	   -17.0364	
    -5.1193	   -12.6724	    -9.8190	   -21.1487	   -11.9171	   -19.7220	   -11.3297	   -20.2255	   -20.8130	   -16.4490	
    -4.3640	   -11.5814	    -8.8959	   -21.0648	   -11.1618	   -19.4702	   -10.3226	   -19.7220	   -20.3094	   -15.8615	
    -3.6087	   -10.4904	    -8.0566	   -20.8969	   -10.4065	   -19.1345	    -9.5673	   -19.1345	   -19.7220	   -15.4419	
    -3.0212	    -9.7351	    -7.3853	   -20.7291	    -9.8190	   -18.7988	    -8.9798	   -18.7149	   -19.2184	   -15.1901	
    -2.6016	    -9.2316	    -6.9656	   -20.6451	    -9.4833	   -18.7149	    -8.7280	   -18.4631	   -18.9667	   -15.1901	
    -2.4338	    -9.0637	    -6.7978	   -20.8130	    -9.4833	   -18.7988	    -8.8120	   -18.5471	   -18.9667	   -15.4419	
    -2.6016	    -9.3155	    -6.9656	   -21.3165	    -9.6512	   -19.2184	    -9.1476	   -18.8828	   -19.1345	   -15.9454	
    -3.1052	    -9.8190	    -7.3853	   -21.9879	   -10.1547	   -19.8898	    -9.8190	   -19.4702	   -19.6381	   -16.7007	
    -3.7766	   -10.4904	    -7.9727	   -22.8271	   -10.7422	   -20.7291	   -10.5743	   -20.2255	   -20.3094	   -17.6239	
    -4.6158	   -11.3297	    -8.7280	   -23.8342	   -11.4975	   -21.8201	   -11.4136	   -21.2326	   -21.0648	   -18.5471	
    -5.5389	   -12.3367	    -9.4833	   -24.8413	   -12.2528	   -22.9950	   -12.2528	   -22.3236	   -21.9040	   -19.4702	
    -6.5460	   -13.3438	   -10.3226	   -25.6805	   -13.0920	   -24.2538	   -12.9242	   -23.4146	   -22.6593	   -20.2255	
    -7.5531	   -14.2670	   -10.9940	   -26.4359	   -13.7634	   -25.3448	   -13.5117	   -24.5056	   -23.3307	   -20.8969	
    -8.3923	   -15.0223	   -11.5814	   -27.0233	   -14.2670	   -26.3519	   -13.9313	   -25.5127	   -23.8342	   -21.3165	
    -9.1476	   -15.6937	   -12.0010	   -27.3590	   -14.6866	   -27.0233	   -14.0152	   -26.2680	   -24.0860	   -21.4005	
    -9.6512	   -16.1133	   -12.2528	   -27.5269	   -14.8544	   -27.3590	   -13.8474	   -26.6037	   -24.0860	   -21.1487	
    -9.9030	   -16.3651	   -12.2528	   -27.5269	   -14.8544	   -27.2751	   -13.5117	   -26.6037	   -23.8342	   -20.7291	
    -9.9869	   -16.4490	   -12.0850	   -27.3590	   -14.6866	   -26.9394	   -13.0920	   -26.2680	   -23.3307	   -20.0577	
    -9.9030	   -16.4490	   -11.8332	   -27.0233	   -14.4348	   -26.3519	   -12.6724	   -25.6805	   -22.8271	   -19.3863	
    -9.6512	   -16.2811	   -11.5814	   -26.6037	   -14.1830	   -25.5966	   -12.2528	   -25.0092	   -22.1558	   -18.6310	
    -9.3994	   -16.0294	   -11.1618	   -26.1002	   -13.9313	   -24.6735	   -11.9171	   -24.1699	   -21.5683	   -18.0435	
    -9.0637	   -15.7776	   -10.8261	   -25.5966	   -13.6795	   -23.7503	   -11.6653	   -23.3307	   -20.9808	   -17.6239	
    -8.7280	   -15.5258	   -10.5743	   -24.9252	   -13.5956	   -22.9111	   -11.6653	   -22.6593	   -20.5612	   -17.3721	
    -8.5602	   -15.2740	   -10.4065	   -24.3378	   -13.5956	   -22.1558	   -11.9171	   -22.0718	   -20.3094	   -17.5400	
    -8.5602	   -15.1901	   -10.4065	   -23.7503	   -13.7634	   -21.5683	   -12.3367	   -21.6522	   -20.3094	   -17.8757	
    -8.5602	   -15.1901	   -10.4904	   -23.3307	   -14.0152	   -21.2326	   -13.0081	   -21.4844	   -20.3934	   -18.4631	
    -8.6441	   -15.1901	   -10.6583	   -22.9950	   -14.2670	   -21.0648	   -13.6795	   -21.4005	   -20.7291	   -19.3024	
    -8.7280	   -15.1901	   -10.7422	   -22.6593	   -14.5187	   -20.9808	   -14.3509	   -21.4005	   -21.0648	   -20.0577	
    -8.6441	   -15.0223	   -10.7422	   -22.4075	   -14.6027	   -20.8969	   -14.8544	   -21.3165	   -21.4005	   -20.8130	
    -8.4763	   -14.6866	   -10.5743	   -22.2397	   -14.4348	   -20.8969	   -15.0223	   -21.1487	   -21.5683	   -21.2326	
    -8.1406	   -14.2670	   -10.2386	   -22.0718	   -14.1830	   -20.8130	   -14.9384	   -20.7291	   -21.5683	   -21.4844	
    -7.8049	   -13.7634	    -9.7351	   -21.9879	   -13.7634	   -20.6451	   -14.6866	   -20.2255	   -21.4844	   -21.4844	
    -7.4692	   -13.3438	    -9.3155	   -21.9879	   -13.3438	   -20.4773	   -14.1830	   -19.7220	   -21.3165	   -21.3165	
    -7.3013	   -13.0081	    -8.8959	   -22.0718	   -12.9242	   -20.3094	   -13.5956	   -19.1345	   -21.0648	   -20.8969	
    -7.1335	   -12.7563	    -8.4763	   -22.2397	   -12.5046	   -20.1416	   -13.0081	   -18.6310	   -20.7291	   -20.3094	
    -7.1335	   -12.5885	    -8.2245	   -22.3236	   -12.1689	   -19.8898	   -12.3367	   -18.2114	   -20.3094	   -19.6381	
    -7.1335	   -12.5885	    -8.0566	   -22.4075	   -11.9171	   -19.6381	   -11.7493	   -17.7917	   -19.8898	   -18.8828	
    -7.2174	   -12.5885	    -7.8888	   -22.2397	   -11.6653	   -19.1345	   -11.1618	   -17.3721	   -19.3863	   -17.9596	
    -7.1335	   -12.5885	    -7.7209	   -21.9040	   -11.4975	   -18.5471	   -10.5743	   -16.8686	   -18.7149	   -17.0364	
    -7.0496	   -12.5885	    -7.4692	   -21.3165	   -11.2457	   -17.7917	   -10.1547	   -16.3651	   -18.0435	   -16.1133	
    -6.7139	   -12.4207	    -7.3013	   -20.4773	   -11.0779	   -16.8686	    -9.7351	   -15.6937	   -17.2043	   -15.2740	
    -6.2943	   -12.1689	    -7.0496	   -19.5541	   -10.9100	   -15.9454	    -9.3994	   -15.1062	   -16.4490	   -14.6027	
    -5.7907	   -11.9171	    -6.9656	   -18.4631	   -10.8261	   -15.0223	    -9.3155	   -14.5187	   -15.7776	   -14.0991	
    -5.3711	   -11.7493	    -6.9656	   -17.5400	   -10.9100	   -14.2670	    -9.4833	   -14.0152	   -15.3580	   -13.9313	
    -4.9515	   -11.6653	    -7.1335	   -16.7007	   -11.1618	   -13.6795	    -9.8190	   -13.6795	   -15.1062	   -14.0991	
    -4.6997	   -11.7493	    -7.5531	   -16.0294	   -11.4975	   -13.3438	   -10.3226	   -13.5117	   -15.0223	   -14.4348	
    -4.6158	   -11.9171	    -7.9727	   -15.6097	   -12.0010	   -13.1760	   -10.9100	   -13.5117	   -15.1062	   -14.9384	
    -4.6158	   -12.2528	    -8.4763	   -15.3580	   -12.4207	   -13.0920	   -11.4975	   -13.5117	   -15.2740	   -15.4419	
    -4.6997	   -12.5885	    -8.8959	   -15.4419	   -12.9242	   -13.1760	   -12.0010	   -13.5117	   -15.4419	   -15.9454	
    -5.0354	   -13.0081	    -9.3994	   -15.7776	   -13.3438	   -13.5117	   -12.4207	   -13.5956	   -15.6937	   -16.3651	
    -5.5389	   -13.5956	    -9.9869	   -16.2811	   -13.8474	   -13.8474	   -12.8403	   -13.7634	   -16.0294	   -16.6168	
    -6.1264	   -14.2670	   -10.4904	   -17.0364	   -14.3509	   -14.4348	   -13.1760	   -13.9313	   -16.3651	   -16.7847	
    -6.7978	   -14.8544	   -10.9940	   -17.7917	   -14.8544	   -14.9384	   -13.4277	   -14.0991	   -16.6168	   -16.8686	
    -7.3853	   -15.2740	   -11.3297	   -18.3792	   -15.1901	   -15.2740	   -13.5117	   -14.0991	   -16.7007	   -16.7007	
    -7.8888	   -15.6097	   -11.4975	   -18.7149	   -15.3580	   -15.4419	   -13.5117	   -13.9313	   -16.6168	   -16.4490	
    -8.1406	   -15.6097	   -11.4136	   -18.7149	   -15.2740	   -15.3580	   -13.2599	   -13.5956	   -16.3651	   -15.9454	
    -8.2245	   -15.6097	   -11.1618	   -18.5471	   -15.1062	   -15.1062	   -13.0081	   -13.0920	   -15.8615	   -15.4419	
    -8.1406	   -15.4419	   -10.8261	   -18.1274	   -14.8544	   -14.6027	   -12.6724	   -12.5885	   -15.3580	   -14.8544	
    -8.0566	   -15.2740	   -10.4904	   -17.7078	   -14.6027	   -14.0991	   -12.5046	   -12.0850	   -14.8544	   -14.5187	
    -7.9727	   -15.1062	   -10.1547	   -17.2043	   -14.3509	   -13.5117	   -12.4207	   -11.5814	   -14.3509	   -14.2670	
    -7.8049	   -15.0223	    -9.8190	   -16.7007	   -14.0991	   -12.8403	   -12.5046	   -11.1618	   -14.0152	   -14.1830	
    -7.6370	   -15.0223	    -9.5673	   -16.1133	   -13.9313	   -12.1689	   -12.6724	   -10.7422	   -13.6795	   -14.2670	
    -7.3853	   -14.9384	    -9.2316	   -15.5258	   -13.7634	   -11.4136	   -12.9242	   -10.4065	   -13.3438	   -14.4348	
    -7.0496	   -14.9384	    -8.9798	   -14.8544	   -13.5956	   -10.6583	   -13.1760	   -10.0708	   -13.1760	   -14.6027	
    -6.6299	   -14.8544	    -8.7280	   -14.1830	   -13.5117	    -9.9869	   -13.5117	    -9.8190	   -13.0920	   -14.8544	
    -6.2103	   -14.8544	    -8.6441	   -13.5956	   -13.5117	    -9.5673	   -13.8474	    -9.8190	   -13.2599	   -15.1062	
    -5.7907	   -14.7705	    -8.6441	   -13.1760	   -13.5117	    -9.3994	   -14.1830	    -9.9869	   -13.5117	   -15.4419	
    -5.3711	   -14.4348	    -8.7280	   -12.7563	   -13.5956	    -9.4833	   -14.4348	   -10.2386	   -14.0152	   -15.8615	
    -4.8676	   -14.0152	    -8.7280	   -12.5046	   -13.6795	    -9.8190	   -14.6027	   -10.7422	   -14.6027	   -16.1972	
    -4.2801	   -13.2599	    -8.7280	   -12.3367	   -13.5956	   -10.2386	   -14.4348	   -11.1618	   -15.1901	   -16.4490	
    -3.5248	   -12.3367	    -8.5602	   -12.1689	   -13.4277	   -10.6583	   -14.0991	   -11.4975	   -15.6937	   -16.6168	
    -2.8534	   -11.2457	    -8.1406	   -12.1689	   -13.0920	   -10.9940	   -13.5117	   -11.6653	   -16.0294	   -16.5329	
    -2.0981	   -10.2386	    -7.5531	   -12.0850	   -12.5885	   -11.3297	   -12.5885	   -11.7493	   -16.1972	   -16.2811	
    -1.3428	    -9.2316	    -6.8817	   -12.0010	   -12.0010	   -11.4136	   -11.5814	   -11.6653	   -16.1133	   -15.8615	
    -0.6714	    -8.4763	    -6.1264	   -11.9171	   -11.3297	   -11.4136	   -10.4065	   -11.4136	   -15.8615	   -15.1901	
    -0.0839	    -7.8049	    -5.3711	   -11.7493	   -10.5743	   -11.4136	    -9.1476	   -10.9940	   -15.3580	   -14.3509	
     0.4196	    -7.3013	    -4.6997	   -11.5814	    -9.8190	   -11.2457	    -7.9727	   -10.5743	   -14.6027	   -13.4277	
     0.8392	    -6.8817	    -4.1122	   -11.4136	    -8.9798	   -11.0779	    -6.8817	   -10.0708	   -13.8474	   -12.5046	
     1.0910	    -6.5460	    -3.6087	   -11.2457	    -8.2245	   -10.9940	    -5.8746	    -9.5673	   -12.9242	   -11.4975	
     1.2589	    -6.2943	    -3.1891	   -11.0779	    -7.4692	   -10.8261	    -5.1193	    -9.1476	   -12.0850	   -10.6583	
     1.3428	    -6.1264	    -2.8534	   -10.9100	    -6.7978	   -10.7422	    -4.5319	    -8.7280	   -11.2457	    -9.9030	
     1.5106	    -5.8746	    -2.6016	   -10.6583	    -6.2103	   -10.5743	    -4.1122	    -8.3923	   -10.5743	    -9.3994	
     1.5945	    -5.7907	    -2.4338	   -10.4904	    -5.7907	   -10.4065	    -3.9444	    -8.0566	    -9.9869	    -8.9798	
     1.5945	    -5.7068	    -2.3499	   -10.2386	    -5.5389	   -10.2386	    -4.1122	    -7.8888	    -9.6512	    -8.8959	
     1.5945	    -5.7907	    -2.4338	    -9.9869	    -5.5389	   -10.1547	    -4.4479	    -7.7209	    -9.4833	    -8.8959	
     1.4267	    -5.9586	    -2.6855	    -9.8190	    -5.7907	   -10.0708	    -5.0354	    -7.6370	    -9.4833	    -9.0637	
     1.2589	    -6.2943	    -3.1052	    -9.7351	    -6.2103	    -9.9869	    -5.8746	    -7.7209	    -9.5673	    -9.3155	
     0.9232	    -6.7139	    -3.6926	    -9.8190	    -6.8817	   -10.0708	    -6.7139	    -7.8888	    -9.9030	    -9.7351	
     0.5875	    -7.3013	    -4.3640	    -9.9869	    -7.7209	   -10.2386	    -7.7209	    -8.1406	   -10.2386	   -10.0708	
     0.1678	    -7.8888	    -5.1193	   -10.2386	    -8.5602	   -10.4904	    -8.6441	    -8.3923	   -10.6583	   -10.4065	
    -0.1678	    -8.4763	    -5.7907	   -10.4904	    -9.3155	   -10.7422	    -9.4833	    -8.6441	   -10.9940	   -10.5743	
    -0.5035	    -8.9798	    -6.2943	   -10.7422	    -9.9869	   -10.9100	    -9.9869	    -8.8959	   -11.2457	   -10.5743	
    -0.6714	    -9.3155	    -6.6299	   -10.8261	   -10.3226	   -10.9100	   -10.2386	    -8.8959	   -11.3297	   -10.3226	
    -0.6714	    -9.3994	    -6.7139	   -10.7422	   -10.4065	   -10.8261	   -10.1547	    -8.8120	   -11.1618	    -9.8190	
    -0.5875	    -9.3994	    -6.5460	   -10.4904	   -10.1547	   -10.6583	    -9.7351	    -8.6441	   -10.9100	    -9.1476	
    -0.4196	    -9.3155	    -6.2943	   -10.1547	    -9.7351	   -10.4065	    -9.1476	    -8.3923	   -10.5743	    -8.3923	
    -0.2518	    -9.1476	    -6.0425	    -9.8190	    -9.3155	   -10.1547	    -8.3923	    -8.1406	   -10.2386	    -7.6370	
    -0.1678	    -9.1476	    -5.7907	    -9.3994	    -8.8959	    -9.9869	    -7.6370	    -8.0566	   -10.0708	    -7.1335	
    -0.0839	    -9.1476	    -5.7068	    -9.0637	    -8.5602	    -9.9030	    -7.0496	    -8.0566	    -9.9869	    -6.7978	
    -0.0839	    -9.3155	    -5.7907	    -8.6441	    -8.4763	    -9.8190	    -6.6299	    -8.2245	   -10.0708	    -6.7139	
     0.0000	    -9.3994	    -5.9586	    -8.2245	    -8.4763	    -9.8190	    -6.3782	    -8.4763	   -10.2386	    -6.9656	
     0.1678	    -9.5673	    -6.1264	    -7.8049	    -8.6441	    -9.7351	    -6.3782	    -8.7280	   -10.5743	    -7.3853	
     0.5035	    -9.5673	    -6.3782	    -7.2174	    -8.8959	    -9.4833	    -6.5460	    -8.8959	   -10.8261	    -7.9727	
     1.0071	    -9.3994	    -6.5460	    -6.3782	    -9.0637	    -9.1476	    -6.7978	    -8.9798	   -11.0779	    -8.6441	
     1.7624	    -8.9798	    -6.5460	    -5.3711	    -9.1476	    -8.5602	    -7.0496	    -8.8959	   -11.2457	    -9.3994	
     2.7695	    -8.3084	    -6.3782	    -4.1962	    -9.1476	    -7.8049	    -7.2174	    -8.5602	   -11.2457	    -9.9869	
     3.8605	    -7.4692	    -6.1264	    -2.7695	    -8.8959	    -6.8817	    -7.3853	    -8.0566	   -11.1618	   -10.4904	
     5.1193	    -6.3782	    -5.6229	    -1.3428	    -8.5602	    -5.8746	    -7.3853	    -7.4692	   -10.8261	   -10.8261	
     6.3782	    -5.2032	    -5.1193	     0.1678	    -8.1406	    -4.7836	    -7.3853	    -6.7139	   -10.4065	   -10.9100	
     7.4692	    -4.1122	    -4.5319	     1.5106	    -7.7209	    -3.6087	    -7.3013	    -5.9586	    -9.9030	   -10.7422	
     8.3084	    -3.1891	    -3.9444	     2.7695	    -7.2174	    -2.5177	    -7.1335	    -5.1193	    -9.2316	   -10.3226	
     8.9798	    -2.4338	    -3.3569	     4.0283	    -6.8817	    -1.3428	    -6.8817	    -4.2801	    -8.4763	    -9.5673	
     9.4833	    -1.8463	    -2.8534	     5.2032	    -6.4621	    -0.1678	    -6.6299	    -3.2730	    -7.6370	    -8.6441	
     9.9869	    -1.3428	    -2.1820	     6.5460	    -5.9586	     1.1749	    -6.1264	    -2.0981	    -6.4621	    -7.3013	
    10.4065	    -0.8392	    -1.4267	     7.9727	    -5.3711	     2.7695	    -5.3711	    -0.7553	    -5.1193	    -5.7068	
    10.9100	    -0.2518	    -0.5875	     9.5673	    -4.6158	     4.5319	    -4.5319	     0.8392	    -3.4409	    -3.7766	
    11.4136	     0.3357	     0.3357	    11.2457	    -3.6926	     6.3782	    -3.4409	     2.6016	    -1.5945	    -1.5945	
    11.9171	     0.9232	     1.2589	    12.8403	    -2.8534	     8.2245	    -2.4338	     4.4479	     0.3357	     0.5035	
    12.3367	     1.4267	     2.0981	    14.3509	    -2.0142	    10.0708	    -1.5106	     6.1264	     2.0981	     2.4338	
    12.6724	     1.8463	     2.7695	    15.6937	    -1.3428	    11.6653	    -0.7553	     7.6370	     3.7766	     4.1122	
    12.9242	     2.0981	     3.2730	    16.8686	    -0.7553	    13.1760	    -0.2518	     8.9798	     5.2032	     5.3711	
    13.2599	     2.3499	     3.6926	    17.9596	    -0.3357	    14.4348	     0.1678	    10.1547	     6.2943	     6.3782	
    13.6795	     2.6855	     4.0283	    19.0506	     0.0000	    15.6097	     0.3357	    11.1618	     7.2174	     6.9656	
    14.2670	     3.1052	     4.3640	    20.1416	     0.2518	    16.6168	     0.4196	    12.0010	     7.8049	     7.2174	
    14.9384	     3.5248	     4.7836	    21.0648	     0.5875	    17.3721	     0.5035	    12.6724	     8.1406	     7.2174	
    15.6937	     4.1122	     5.2032	    21.9040	     0.8392	    17.8757	     0.4196	    13.1760	     8.1406	     6.8817	
    16.5329	     4.7836	     5.6229	    22.4075	     1.1749	    18.2114	     0.4196	    13.4277	     7.8888	     6.2943	
    17.4561	     5.4550	     6.2103	    22.7432	     1.5106	    18.1274	     0.4196	    13.5117	     7.3853	     5.5389	
    18.3792	     6.2943	     6.7978	    22.6593	     1.9302	    17.8757	     0.5035	    13.4277	     6.6299	     4.6997	
    19.3863	     7.2174	     7.4692	    22.3236	     2.4338	    17.3721	     0.7553	    13.0920	     5.8746	     3.8605	
    20.3934	     8.2245	     8.3923	    21.8201	     3.1052	    16.7007	     1.1749	    12.6724	     5.0354	     3.0212	
    21.5683	     9.4833	     9.3994	    21.1487	     4.0283	    16.0294	     1.7624	    12.1689	     4.2801	     2.2659	
    22.9111	    10.9100	    10.7422	    20.4773	     5.1193	    15.2740	     2.6855	    11.7493	     3.6926	     1.7624	
    24.3378	    12.4207	    12.1689	    19.8898	     6.4621	    14.6866	     3.8605	    11.4136	     3.3569	     1.5106	
    25.7645	    14.0991	    13.7634	    19.3024	     8.0566	    14.0991	     5.2032	    11.1618	     3.2730	     1.4267	
    27.1912	    15.6097	    15.4419	    18.8828	     9.5673	    13.6795	     6.7139	    10.9940	     3.2730	     1.5106	
    28.3661	    16.8686	    16.8686	    18.4631	    11.0779	    13.2599	     8.1406	    10.8261	     3.3569	     1.5945	
    29.1214	    17.7917	    17.9596	    17.8757	    12.2528	    12.7563	     9.3155	    10.5743	     3.3569	     1.5106	
    29.2892	    18.1274	    18.7149	    17.1204	    12.9242	    12.0850	    10.1547	    10.0708	     3.1052	     1.2589	
    28.8696	    17.8757	    18.7988	    16.1972	    13.1760	    11.2457	    10.4904	     9.3155	     2.6016	     0.6714	
    27.7786	    16.9525	    18.3792	    15.0223	    12.8403	    10.2386	    10.4904	     8.3923	     1.8463	    -0.2518	
    26.2680	    15.5258	    17.3721	    13.6795	    12.0850	     9.0637	    10.0708	     7.1335	     0.8392	    -1.4267	
    24.3378	    13.8474	    16.0294	    12.1689	    10.9100	     7.8888	     9.3994	     5.8746	    -0.4196	    -2.7695	
    22.2397	    11.9171	    14.3509	    10.4904	     9.5673	     6.6299	     8.4763	     4.4479	    -1.7624	    -4.1122	
    20.0577	    10.0708	    12.5046	     8.8120	     7.9727	     5.3711	     7.3853	     3.0212	    -3.1052	    -5.3711	
    17.9596	     8.3923	    10.7422	     7.1335	     6.3782	     4.0283	     6.2103	     1.5945	    -4.6158	    -6.6299	
    15.9454	     7.0496	     9.0637	     5.2872	     4.7836	     2.7695	     5.0354	     0.1678	    -6.0425	    -7.7209	
    14.0152	     5.8746	     7.6370	     3.4409	     3.2730	     1.4267	     3.8605	    -1.1749	    -7.3853	    -8.6441	
    12.2528	     4.8676	     6.2943	     1.5945	     1.9302	     0.1678	     2.6855	    -2.4338	    -8.7280	    -9.4833	
    10.7422	     3.9444	     5.2032	    -0.2518	     0.7553	    -1.0910	     1.7624	    -3.5248	    -9.8190	   -10.0708	
     9.3994	     3.1891	     4.2801	    -1.9302	    -0.2518	    -2.1820	     1.0071	    -4.5319	   -10.7422	   -10.4904	
     8.2245	     2.5177	     3.5248	    -3.4409	    -1.0071	    -3.1052	     0.5035	    -5.2872	   -11.3297	   -10.5743	
     7.3013	     1.8463	     2.8534	    -4.6997	    -1.5106	    -3.9444	     0.1678	    -5.8746	   -11.7493	   -10.5743	
[Epoch Header]
[Trial Type]	11
[Accept]	1
[Correct]	0
[RT]	 0.000
[Resp]	0
[Epoch Data]
   -12.7563	   -14.5187	    -6.8817	   -13.6795	    -7.0496	   -15.8615	    -3.9444	    -9.8190	    -8.5602	   -11.0779	
   -12.5046	   -14.4348	    -6.8817	   -14.0991	    -7.0496	   -15.8615	    -3.8605	    -9.5673	    -8.3923	   -10.8261	
   -12.1689	   -14.2670	    -6.7978	   -14.1830	    -6.8817	   -15.6937	    -3.6926	    -9.0637	    -8.1406	   -10.4065	
   -11.7493	   -13.9313	    -6.5460	   -14.0991	    -6.7139	   -15.2740	    -3.4409	    -8.5602	    -7.7209	    -9.9869	
   -11.3297	   -13.6795	    -6.3782	   -13.8474	    -6.4621	   -14.9384	    -3.1891	    -7.8888	    -7.3013	    -9.4833	
   -10.9940	   -13.4277	    -6.2103	   -13.5956	    -6.2943	   -14.5187	    -3.0212	    -7.3853	    -7.0496	    -9.0637	
   -10.8261	   -13.2599	    -6.2103	   -13.2599	    -6.2943	   -14.2670	    -3.0212	    -6.8817	    -6.9656	    -8.8120	
   -10.6583	   -13.1760	    -6.2103	   -12.9242	    -6.2943	   -14.0152	    -3.1052	    -6.4621	    -7.0496	    -8.7280	
   -10.4904	   -13.0920	    -6.2103	   -12.5046	    -6.4621	   -13.8474	    -3.3569	    -6.2103	    -7.3013	    -8.8959	
   -10.2386	   -12.9242	    -6.2943	   -12.0010	    -6.6299	   -13.5956	    -3.6087	    -5.9586	    -7.5531	    -9.1476	
    -9.8190	   -12.7563	    -6.2103	   -11.4136	    -6.7978	   -13.3438	    -3.9444	    -5.7068	    -7.8888	    -9.5673	
    -9.2316	   -12.3367	    -6.1264	   -10.5743	    -6.9656	   -13.0081	    -4.2801	    -5.4550	    -8.2245	   -10.0708	
    -8.4763	   -11.8332	    -5.8746	    -9.6512	    -6.9656	   -12.5046	    -4.5319	    -5.1193	    -8.5602	   -10.7422	
    -7.5531	   -11.1618	    -5.5389	    -8.5602	    -6.9656	   -11.8332	    -4.6997	    -4.7836	    -8.6441	   -11.3297	
    -6.4621	   -10.4065	    -5.1193	    -7.3013	    -6.7978	   -10.9940	    -4.6997	    -4.3640	    -8.6441	   -11.8332	
    -5.4550	    -9.6512	    -4.6997	    -6.1264	    -6.5460	   -10.1547	    -4.5319	    -3.9444	    -8.4763	   -12.3367	
    -4.6158	    -9.1476	    -4.2801	    -5.0354	    -6.2943	    -9.3155	    -4.3640	    -3.6087	    -8.2245	   -12.7563	
    -3.9444	    -8.8120	    -3.9444	    -4.2801	    -6.0425	    -8.6441	    -4.1122	    -3.2730	    -7.8888	   -13.0081	
    -3.4409	    -8.8120	    -3.6926	    -3.9444	    -5.7907	    -8.1406	    -3.7766	    -2.9373	    -7.4692	   -13.1760	
    -3.2730	    -9.0637	    -3.6926	    -4.1122	    -5.5389	    -7.8049	    -3.5248	    -2.6855	    -6.9656	   -13.0920	
    -3.2730	    -9.4833	    -3.6926	    -4.6997	    -5.3711	    -7.7209	    -3.1891	    -2.5177	    -6.3782	   -12.8403	
    -3.4409	   -10.0708	    -3.6926	    -5.5389	    -5.0354	    -7.7209	    -2.7695	    -2.2659	    -5.7068	   -12.2528	
    -3.6087	   -10.5743	    -3.7766	    -6.6299	    -4.7836	    -7.8888	    -2.4338	    -2.0142	    -4.9515	   -11.4975	
    -3.8605	   -10.9940	    -3.8605	    -7.6370	    -4.4479	    -8.0566	    -2.1820	    -1.6785	    -4.1122	   -10.4065	
    -4.0283	   -11.2457	    -3.9444	    -8.4763	    -4.1962	    -8.2245	    -1.9302	    -1.4267	    -3.3569	    -9.3155	
    -4.1962	   -11.3297	    -4.1122	    -9.1476	    -4.0283	    -8.4763	    -1.7624	    -1.2589	    -2.7695	    -8.1406	
    -4.2801	   -11.2457	    -4.3640	    -9.5673	    -3.9444	    -8.8120	    -1.6785	    -1.1749	    -2.2659	    -7.1335	
    -4.3640	   -10.9100	    -4.6158	    -9.9030	    -3.9444	    -9.3155	    -1.7624	    -1.3428	    -2.0142	    -6.2943	
    -4.3640	   -10.4904	    -4.8676	   -10.0708	    -4.1122	    -9.9869	    -2.0142	    -1.7624	    -1.9302	    -5.8746	
    -4.2801	    -9.9869	    -5.1193	   -10.3226	    -4.4479	   -10.7422	    -2.4338	    -2.3499	    -2.1820	    -5.7907	
    -4.2801	    -9.6512	    -5.4550	   -10.4904	    -5.0354	   -11.4975	    -3.1891	    -3.1052	    -2.6855	    -6.0425	
    -4.2801	    -9.4833	    -6.0425	   -10.8261	    -5.8746	   -12.4207	    -4.1122	    -4.0283	    -3.3569	    -6.5460	
    -4.4479	    -9.5673	    -6.7978	   -11.2457	    -6.8817	   -13.2599	    -5.2872	    -5.0354	    -4.2801	    -7.3853	
    -4.7836	    -9.9869	    -7.7209	   -11.5814	    -8.0566	   -14.1830	    -6.7139	    -6.1264	    -5.2872	    -8.3923	
    -5.2032	   -10.5743	    -8.8120	   -12.0850	    -9.3155	   -15.0223	    -8.1406	    -7.3013	    -6.4621	    -9.4833	
    -5.7068	   -11.3297	    -9.9030	   -12.5046	   -10.4904	   -15.9454	    -9.5673	    -8.4763	    -7.6370	   -10.4904	
    -6.2943	   -12.1689	   -10.9940	   -12.9242	   -11.6653	   -16.7007	   -10.9100	    -9.4833	    -8.7280	   -11.4975	
    -6.9656	   -12.9242	   -11.9171	   -13.2599	   -12.5885	   -17.3721	   -12.0010	   -10.4904	    -9.5673	   -12.1689	
    -7.4692	   -13.6795	   -12.7563	   -13.5117	   -13.3438	   -17.8757	   -12.8403	   -11.3297	   -10.3226	   -12.5885	
    -8.0566	   -14.3509	   -13.3438	   -13.6795	   -13.8474	   -18.2114	   -13.4277	   -11.9171	   -10.7422	   -12.6724	
    -8.4763	   -14.8544	   -13.7634	   -13.6795	   -14.0991	   -18.2953	   -13.6795	   -12.4207	   -10.9100	   -12.4207	
    -8.8959	   -15.2740	   -14.0991	   -13.5956	   -14.0991	   -18.2953	   -13.6795	   -12.6724	   -10.9100	   -11.9171	
    -9.2316	   -15.5258	   -14.1830	   -13.5117	   -13.9313	   -18.2114	   -13.5117	   -12.7563	   -10.7422	   -11.2457	
    -9.5673	   -15.7776	   -14.2670	   -13.4277	   -13.6795	   -17.9596	   -13.1760	   -12.7563	   -10.4904	   -10.4065	
    -9.8190	   -15.9454	   -14.2670	   -13.4277	   -13.3438	   -17.7917	   -12.6724	   -12.6724	   -10.1547	    -9.6512	
   -10.0708	   -16.1133	   -14.1830	   -13.4277	   -13.0920	   -17.6239	   -12.2528	   -12.5046	    -9.8190	    -8.8959	
   -10.2386	   -16.1972	   -14.0152	   -13.5117	   -12.7563	   -17.5400	   -11.7493	   -12.3367	    -9.5673	    -8.3084	
   -10.4065	   -16.3651	   -13.9313	   -13.5956	   -12.5885	   -17.3721	   -11.4136	   -12.0850	    -9.3155	    -7.9727	
   -10.6583	   -16.6168	   -13.8474	   -13.6795	   -12.5046	   -17.2882	   -11.1618	   -12.0010	    -9.2316	    -7.8888	
   -10.9100	   -16.9525	   -13.8474	   -13.6795	   -12.6724	   -17.2043	   -11.1618	   -11.9171	    -9.3155	    -8.0566	
   -11.1618	   -17.3721	   -14.0152	   -13.7634	   -13.0081	   -17.1204	   -11.4136	   -12.0010	    -9.5673	    -8.6441	
   -11.4975	   -17.8757	   -14.2670	   -13.8474	   -13.4277	   -17.1204	   -11.9171	   -12.2528	   -10.0708	    -9.4833	
   -11.8332	   -18.2114	   -14.5187	   -13.8474	   -14.0152	   -17.1204	   -12.5046	   -12.5885	   -10.6583	   -10.5743	
   -12.0010	   -18.3792	   -14.7705	   -13.9313	   -14.6027	   -17.2043	   -13.0920	   -12.9242	   -11.3297	   -11.6653	
   -12.1689	   -18.3792	   -14.9384	   -13.8474	   -15.0223	   -17.2043	   -13.6795	   -13.2599	   -12.0010	   -12.8403	
   -12.1689	   -18.1274	   -15.0223	   -13.7634	   -15.4419	   -17.2043	   -14.1830	   -13.6795	   -12.6724	   -13.9313	
   -12.2528	   -17.8757	   -15.1062	   -13.6795	   -15.6937	   -17.2882	   -14.6027	   -14.0152	   -13.1760	   -14.9384	
   -12.4207	   -17.7078	   -15.1062	   -13.6795	   -15.9454	   -17.4561	   -14.9384	   -14.3509	   -13.6795	   -15.7776	
   -12.8403	   -17.7917	   -15.1901	   -13.6795	   -16.0294	   -17.8757	   -15.1901	   -14.7705	   -14.1830	   -16.3651	
   -13.3438	   -18.0435	   -15.2740	   -13.8474	   -16.1972	   -18.4631	   -15.2740	   -15.1901	   -14.5187	   -16.7007	
   -14.0152	   -18.4631	   -15.4419	   -14.0991	   -16.1972	   -19.0506	   -15.3580	   -15.5258	   -14.7705	   -16.8686	
   -14.8544	   -19.1345	   -15.5258	   -14.4348	   -16.1133	   -19.7220	   -15.2740	   -15.7776	   -14.9384	   -16.7847	
   -15.6937	   -19.8059	   -15.6937	   -14.7705	   -15.9454	   -20.2255	   -15.0223	   -15.8615	   -14.8544	   -16.4490	
   -16.6168	   -20.5612	   -15.7776	   -15.1062	   -15.7776	   -20.5612	   -14.6866	   -15.7776	   -14.6027	   -16.0294	
   -17.5400	   -21.3165	   -15.8615	   -15.3580	   -15.5258	   -20.7291	   -14.3509	   -15.5258	   -14.1830	   -15.5258	
   -18.4631	   -21.9879	   -16.1133	   -15.4419	   -15.3580	   -20.8130	   -14.0991	   -15.2740	   -13.7634	   -15.0223	
   -19.3024	   -22.7432	   -16.3651	   -15.5258	   -15.3580	   -20.8969	   -13.8474	   -15.1062	   -13.4277	   -14.6866	
   -20.1416	   -23.4985	   -16.7847	   -15.5258	   -15.4419	   -20.8969	   -13.7634	   -15.0223	   -13.1760	   -14.6027	
   -20.8130	   -24.0860	   -17.2882	   -15.4419	   -15.6097	   -20.8969	   -13.8474	   -15.0223	   -13.0920	   -14.7705	
   -21.4005	   -24.5895	   -17.8757	   -15.3580	   -15.9454	   -20.8969	   -14.0991	   -15.2740	   -13.1760	   -15.1901	
   -21.7361	   -25.0092	   -18.5471	   -15.3580	   -16.2811	   -20.9808	   -14.4348	   -15.6097	   -13.5117	   -15.7776	
   -21.9879	   -25.3448	   -19.2184	   -15.3580	   -16.7847	   -21.0648	   -15.0223	   -16.1133	   -14.0152	   -16.6168	
   -22.1558	   -25.5966	   -19.8059	   -15.3580	   -17.2043	   -21.1487	   -15.6097	   -16.6168	   -14.6027	   -17.4561	
   -22.2397	   -25.9323	   -20.3094	   -15.2740	   -17.6239	   -21.1487	   -16.1972	   -17.0364	   -15.2740	   -18.2953	
   -22.2397	   -26.1841	   -20.7291	   -15.1062	   -18.0435	   -21.1487	   -16.7847	   -17.4561	   -15.7776	   -18.9667	
   -22.2397	   -26.5198	   -20.9808	   -14.8544	   -18.3792	   -20.8969	   -17.2043	   -17.6239	   -16.1972	   -19.4702	
   -22.0718	   -26.6876	   -21.1487	   -14.3509	   -18.6310	   -20.5612	   -17.5400	   -17.6239	   -16.3651	   -19.6381	
   -21.9879	   -26.7715	   -21.1487	   -13.7634	   -18.8828	   -20.1416	   -17.7078	   -17.3721	   -16.3651	   -19.5541	
   -21.7361	   -26.7715	   -21.1487	   -13.0920	   -18.9667	   -19.7220	   -17.7917	   -16.9525	   -16.1133	   -19.3024	
   -21.3165	   -26.5198	   -20.9808	   -12.4207	   -18.8828	   -19.2184	   -17.7078	   -16.3651	   -15.6097	   -18.7988	
   -20.8130	   -26.0162	   -20.6451	   -11.8332	   -18.7988	   -18.7988	   -17.4561	   -15.7776	   -14.9384	   -18.0435	
   -20.1416	   -25.2609	   -20.1416	   -11.2457	   -18.4631	   -18.3792	   -17.0364	   -15.0223	   -14.1830	   -17.2043	
   -19.3024	   -24.3378	   -19.3863	   -10.7422	   -18.0435	   -17.8757	   -16.5329	   -14.1830	   -13.2599	   -16.1133	
   -18.5471	   -23.3307	   -18.6310	   -10.4065	   -17.6239	   -17.5400	   -15.8615	   -13.3438	   -12.3367	   -15.0223	
   -17.7078	   -22.4075	   -17.8757	   -10.1547	   -17.1204	   -17.2043	   -15.2740	   -12.5885	   -11.4136	   -13.9313	
   -17.1204	   -21.7361	   -17.3721	   -10.0708	   -16.7847	   -16.9525	   -14.6866	   -12.0010	   -10.6583	   -13.0081
[truncated: 3,489,355 more chars]
