# Supplementary material for: Task-related functional connectivity in autism spectrum conditions: an EEG study using wavelet transform coherence
Source: Mol Autism. 2013 Jan 12;4:1. doi: 10.1186/2040-2392-4-1 (PMC3558480; doi:10.1186/2040-2392-4-1)
Supplement: Additional file 4 — Raw EEG data for the face task (part 2). [file 2040-2392-4-1-S4.zip]

Archive with 15 entries (15 files):
- ID16_faces_attending_faces.dat
- ID17_faces_attending_faces.dat
- ID18_faces_attending_faces.dat
- ID19_faces_attending_faces.dat
- ID21_faces_attending_faces.dat
- ID23_faces_attending_faces.dat
- ID24_faces_attending_faces.dat
- ID25_faces_attending_faces.dat
- ID26_faces_attending_faces.dat
- ID27_faces_attending_faces.dat
- ID28_faces_attending_faces.dat
- ID29_faces_attending_faces.dat
- ID30_faces_attending_faces.dat
- ID32_faces_attending_faces.dat
- ID33_faces_attending_faces.dat
