# Supplementary material for: Task-related functional connectivity in autism spectrum conditions: an EEG study using wavelet transform coherence
Source: Mol Autism. 2013 Jan 12;4:1. doi: 10.1186/2040-2392-4-1 (PMC3558480; doi:10.1186/2040-2392-4-1)
Supplement: Additional file 4 — Raw EEG data for the face task (part 2). [file 2040-2392-4-1-S4.zip › ID16_faces_attending_faces.dat]

[Subject]	
[Date]	02/28/2009
[Time]	13:15:54
[Channels]	10
[Rate]	1000.000000
[Type]	Epoch
[Headers]	Yes
[Points]	401
[Xmin]	0.00000
[Sweeps]	88
[Accepted]	88
[Rejected]	0
[Domain]	Time
[Rows]	Points
[Electrode Labels]
[      P8]	[     TP8]	[      T8]	[      P7]	[     FT8]	[     TP7]	[      F8]	[      T7]	[     FT7]	[      F7]	
[Electrode XUnits]
[ Default]	[ Default]	[ Default]	[ Default]	[ Default]	[ Default]	[ Default]	[ Default]	[ Default]	[ Default]	
[Electrode YUnits]
[ Default]	[ Default]	[ Default]	[ Default]	[ Default]	[ Default]	[ Default]	[ Default]	[ Default]	[ Default]	
[Epoch Header]
[Trial Type]	11
[Accept]	1
[Correct]	0
[RT]	 0.000
[Resp]	0
[Epoch Data]
    -6.3782	    -6.4621	   -10.6583	    -4.3640	    -6.0425	    -3.0212	    -4.4479	    -2.5177	    -0.1678	    -5.8746	
    -6.6299	    -6.6299	   -10.8261	    -4.1122	    -6.2103	    -2.6016	    -4.4479	    -2.6016	     0.0000	    -5.6229	
    -6.6299	    -6.6299	   -10.9940	    -3.9444	    -6.3782	    -2.1820	    -4.7836	    -2.6855	     0.0000	    -5.5389	
    -6.5460	    -6.3782	   -11.0779	    -3.8605	    -6.5460	    -1.8463	    -5.2872	    -2.7695	    -0.2518	    -5.7068	
    -6.2943	    -6.0425	   -11.2457	    -3.9444	    -6.7978	    -1.5106	    -5.9586	    -2.9373	    -0.7553	    -6.1264	
    -5.8746	    -5.5389	   -11.2457	    -4.1122	    -7.0496	    -1.2589	    -6.7978	    -3.1052	    -1.4267	    -6.6299	
    -5.2872	    -4.8676	   -11.2457	    -4.2801	    -7.2174	    -1.0071	    -7.5531	    -3.2730	    -2.0981	    -7.1335	
    -4.6997	    -4.1962	   -11.0779	    -4.5319	    -7.3013	    -0.7553	    -8.3084	    -3.3569	    -2.6855	    -7.6370	
    -3.9444	    -3.4409	   -10.7422	    -4.7836	    -7.3013	    -0.5035	    -8.8959	    -3.3569	    -3.1891	    -8.0566	
    -3.2730	    -2.6855	   -10.4065	    -5.0354	    -7.1335	    -0.3357	    -9.2316	    -3.1891	    -3.5248	    -8.1406	
    -2.6016	    -2.0142	    -9.9030	    -5.2872	    -6.8817	    -0.1678	    -9.3155	    -3.0212	    -3.6926	    -8.0566	
    -2.0142	    -1.5106	    -9.3994	    -5.5389	    -6.5460	    -0.1678	    -9.1476	    -2.6855	    -3.6087	    -7.6370	
    -1.5945	    -1.1749	    -8.9798	    -5.7068	    -6.1264	    -0.1678	    -8.8959	    -2.3499	    -3.3569	    -7.0496	
    -1.4267	    -1.0071	    -8.6441	    -5.8746	    -5.7907	    -0.4196	    -8.4763	    -2.0981	    -3.0212	    -6.2943	
    -1.4267	    -1.0071	    -8.5602	    -5.9586	    -5.4550	    -0.7553	    -7.9727	    -1.9302	    -2.5177	    -5.4550	
    -1.7624	    -1.3428	    -8.5602	    -6.1264	    -5.2032	    -1.3428	    -7.5531	    -1.8463	    -2.0142	    -4.5319	
    -2.3499	    -1.9302	    -8.8959	    -6.4621	    -5.0354	    -2.0981	    -7.2174	    -2.0142	    -1.5945	    -3.6926	
    -3.1891	    -2.7695	    -9.3155	    -6.8817	    -5.1193	    -3.0212	    -7.0496	    -2.5177	    -1.4267	    -3.0212	
    -4.2801	    -3.7766	   -10.0708	    -7.5531	    -5.4550	    -4.1962	    -7.0496	    -3.1891	    -1.5106	    -2.5177	
    -5.3711	    -4.8676	   -10.8261	    -8.3923	    -5.9586	    -5.4550	    -7.3853	    -4.1122	    -1.8463	    -2.3499	
    -6.3782	    -5.7907	   -11.6653	    -9.3155	    -6.6299	    -6.7978	    -7.8049	    -5.2032	    -2.4338	    -2.4338	
    -7.0496	    -6.3782	   -12.4207	   -10.2386	    -7.3853	    -7.9727	    -8.3084	    -6.2943	    -3.1891	    -2.7695	
    -7.4692	    -6.6299	   -12.9242	   -11.0779	    -8.1406	    -8.8959	    -8.8120	    -7.3853	    -4.0283	    -3.2730	
    -7.3853	    -6.5460	   -13.1760	   -11.6653	    -8.8120	    -9.5673	    -9.3155	    -8.2245	    -4.9515	    -4.0283	
    -7.0496	    -6.2103	   -13.2599	   -12.0850	    -9.4833	    -9.9869	    -9.7351	    -8.9798	    -5.7907	    -4.8676	
    -6.4621	    -5.6229	   -13.1760	   -12.4207	   -10.1547	   -10.2386	   -10.1547	    -9.5673	    -6.6299	    -5.8746	
    -5.8746	    -5.1193	   -13.0920	   -12.6724	   -10.7422	   -10.4904	   -10.5743	   -10.0708	    -7.3853	    -7.1335	
    -5.3711	    -4.6997	   -13.0920	   -12.9242	   -11.2457	   -10.5743	   -11.0779	   -10.6583	    -8.1406	    -8.6441	
    -5.1193	    -4.6158	   -13.2599	   -13.1760	   -11.6653	   -10.7422	   -11.4975	   -11.2457	    -8.8959	   -10.1547	
    -5.1193	    -4.7836	   -13.5117	   -13.5956	   -11.8332	   -10.9100	   -11.8332	   -11.9171	    -9.4833	   -11.7493	
    -5.4550	    -5.2872	   -13.9313	   -14.0152	   -11.8332	   -11.0779	   -12.1689	   -12.5885	   -10.0708	   -13.2599	
    -5.9586	    -5.9586	   -14.3509	   -14.5187	   -11.4975	   -11.2457	   -12.3367	   -13.1760	   -10.4065	   -14.5187	
    -6.5460	    -6.7139	   -14.6866	   -14.9384	   -10.9940	   -11.3297	   -12.3367	   -13.5956	   -10.6583	   -15.3580	
    -7.2174	    -7.4692	   -14.9384	   -15.4419	   -10.3226	   -11.2457	   -12.0850	   -13.8474	   -10.6583	   -15.7776	
    -7.7209	    -8.0566	   -15.0223	   -15.9454	    -9.5673	   -11.1618	   -11.6653	   -13.9313	   -10.5743	   -15.7776	
    -8.3923	    -8.7280	   -15.1062	   -16.5329	    -8.8959	   -10.9940	   -11.2457	   -13.8474	   -10.3226	   -15.3580	
    -9.2316	    -9.5673	   -15.2740	   -17.2882	    -8.3084	   -10.9100	   -10.9100	   -13.7634	   -10.1547	   -14.6027	
   -10.2386	   -10.5743	   -15.6097	   -18.2953	    -8.1406	   -11.0779	   -10.7422	   -13.7634	   -10.1547	   -13.7634	
   -11.4975	   -11.8332	   -16.1972	   -19.4702	    -8.2245	   -11.4136	   -10.9100	   -13.8474	   -10.2386	   -12.9242	
   -12.9242	   -13.0920	   -17.1204	   -20.7291	    -8.6441	   -12.0010	   -11.3297	   -14.0991	   -10.5743	   -12.2528	
   -14.2670	   -14.4348	   -18.2114	   -21.8201	    -9.3155	   -12.7563	   -11.9171	   -14.2670	   -10.9100	   -11.7493	
   -15.4419	   -15.5258	   -19.3863	   -22.6593	   -10.0708	   -13.4277	   -12.5885	   -14.4348	   -11.3297	   -11.4975	
   -16.4490	   -16.5329	   -20.7291	   -23.0789	   -10.7422	   -14.1830	   -13.3438	   -14.4348	   -11.6653	   -11.5814	
   -17.3721	   -17.2882	   -22.0718	   -23.1628	   -11.4975	   -14.8544	   -14.0152	   -14.4348	   -11.8332	   -11.8332	
   -18.0435	   -17.9596	   -23.3307	   -22.8271	   -12.1689	   -15.3580	   -14.6866	   -14.3509	   -12.0010	   -12.3367	
   -18.6310	   -18.5471	   -24.4217	   -22.1558	   -12.6724	   -15.6937	   -15.2740	   -14.2670	   -12.0010	   -13.0081	
   -19.0506	   -19.0506	   -25.1770	   -21.1487	   -13.0920	   -15.7776	   -15.6937	   -14.1830	   -11.8332	   -13.7634	
   -19.3024	   -19.3024	   -25.2609	   -19.9738	   -13.3438	   -15.6937	   -15.8615	   -13.9313	   -11.6653	   -14.6027	
   -19.3024	   -19.3863	   -24.7574	   -18.5471	   -13.4277	   -15.3580	   -15.8615	   -13.6795	   -11.3297	   -15.2740	
   -18.9667	   -18.9667	   -23.6664	   -17.2043	   -13.2599	   -14.7705	   -15.6937	   -13.3438	   -10.9100	   -15.7776	
   -18.0435	   -18.1274	   -22.1558	   -15.7776	   -12.8403	   -14.1830	   -15.3580	   -12.9242	   -10.4065	   -16.1133	
   -16.5329	   -16.6168	   -20.3094	   -14.5187	   -12.2528	   -13.4277	   -14.8544	   -12.5046	    -9.9030	   -16.0294	
   -14.4348	   -14.6027	   -18.3792	   -13.4277	   -11.5814	   -12.7563	   -14.2670	   -12.0850	    -9.3155	   -15.6097	
   -11.9171	   -12.1689	   -16.5329	   -12.5046	   -10.7422	   -12.0010	   -13.6795	   -11.5814	    -8.6441	   -14.6866	
    -9.3155	    -9.6512	   -14.8544	   -11.7493	    -9.9030	   -11.2457	   -13.0081	   -10.9940	    -7.8049	   -13.4277	
    -6.7978	    -7.2174	   -13.5117	   -11.1618	    -9.0637	   -10.4904	   -12.4207	   -10.3226	    -6.8817	   -11.6653	
    -4.6158	    -5.1193	   -12.5885	   -10.6583	    -8.3923	    -9.7351	   -11.8332	    -9.5673	    -5.8746	    -9.7351	
    -2.9373	    -3.4409	   -12.0010	   -10.3226	    -7.8049	    -8.8959	   -11.3297	    -8.7280	    -4.6997	    -7.6370	
    -1.7624	    -2.3499	   -11.8332	    -9.9869	    -7.4692	    -8.2245	   -10.8261	    -7.8888	    -3.6087	    -5.6229	
    -1.0910	    -1.6785	   -12.0850	    -9.6512	    -7.3013	    -7.6370	   -10.4065	    -7.0496	    -2.5177	    -3.9444	
    -0.8392	    -1.4267	   -12.5885	    -9.3994	    -7.3853	    -7.2174	    -9.9869	    -6.2103	    -1.6785	    -2.7695	
    -0.9232	    -1.4267	   -13.3438	    -8.8959	    -7.5531	    -6.7978	    -9.6512	    -5.4550	    -1.0910	    -2.0142	
    -1.1749	    -1.5945	   -14.1830	    -8.3084	    -7.8049	    -6.4621	    -9.3155	    -4.7836	    -0.5875	    -1.7624	
    -1.5106	    -1.8463	   -14.9384	    -7.4692	    -8.1406	    -5.9586	    -9.0637	    -4.0283	    -0.2518	    -1.8463	
    -1.7624	    -2.0142	   -15.6097	    -6.3782	    -8.4763	    -5.3711	    -8.8120	    -3.3569	     0.0000	    -2.2659	
    -2.0981	    -2.1820	   -15.9454	    -5.1193	    -8.7280	    -4.6158	    -8.6441	    -2.6855	     0.2518	    -2.8534	
    -2.3499	    -2.2659	   -15.9454	    -3.8605	    -8.9798	    -3.7766	    -8.4763	    -2.0142	     0.5035	    -3.5248	
    -2.6016	    -2.5177	   -15.6097	    -2.6016	    -9.0637	    -2.8534	    -8.4763	    -1.5106	     0.7553	    -4.1962	
    -3.0212	    -2.7695	   -15.1062	    -1.4267	    -9.1476	    -2.0142	    -8.5602	    -1.0910	     1.0910	    -4.8676	
    -3.6087	    -3.2730	   -14.3509	    -0.6714	    -9.1476	    -1.3428	    -8.7280	    -0.8392	     1.2589	    -5.5389	
    -4.2801	    -4.0283	   -13.6795	    -0.1678	    -9.2316	    -0.7553	    -9.1476	    -0.7553	     1.3428	    -6.2103	
    -5.1193	    -4.8676	   -13.2599	     0.0000	    -9.3994	    -0.4196	    -9.6512	    -0.8392	     1.3428	    -6.7978	
    -6.1264	    -5.7907	   -12.9242	    -0.1678	    -9.4833	    -0.0839	   -10.2386	    -1.0071	     1.1749	    -7.4692	
    -7.0496	    -6.7978	   -12.9242	    -0.5035	    -9.5673	     0.1678	   -10.8261	    -1.1749	     0.9232	    -7.9727	
    -7.9727	    -7.8049	   -13.0920	    -1.0910	    -9.5673	     0.3357	   -11.3297	    -1.3428	     0.5035	    -8.3923	
    -8.8120	    -8.6441	   -13.4277	    -1.6785	    -9.5673	     0.4196	   -11.7493	    -1.4267	     0.0839	    -8.6441	
    -9.5673	    -9.4833	   -13.8474	    -2.3499	    -9.4833	     0.5035	   -12.1689	    -1.5106	    -0.4196	    -8.6441	
   -10.1547	   -10.1547	   -14.4348	    -3.0212	    -9.3994	     0.5035	   -12.5046	    -1.5945	    -0.8392	    -8.4763	
   -10.5743	   -10.5743	   -14.9384	    -3.4409	    -9.3155	     0.4196	   -12.6724	    -1.5945	    -1.1749	    -7.9727	
   -10.8261	   -10.7422	   -15.2740	    -3.6087	    -9.0637	     0.5035	   -12.7563	    -1.5945	    -1.2589	    -7.3853	
   -10.6583	   -10.6583	   -15.4419	    -3.5248	    -8.8120	     0.5875	   -12.7563	    -1.4267	    -1.2589	    -6.7139	
   -10.2386	   -10.2386	   -15.4419	    -3.0212	    -8.5602	     0.9232	   -12.6724	    -1.0910	    -1.0910	    -5.9586	
    -9.5673	    -9.4833	   -15.1062	    -2.2659	    -8.2245	     1.3428	   -12.5046	    -0.6714	    -0.8392	    -5.2032	
    -8.4763	    -8.3923	   -14.6027	    -1.3428	    -7.8888	     1.8463	   -12.4207	    -0.0839	    -0.5035	    -4.6158	
    -7.1335	    -7.0496	   -13.8474	    -0.2518	    -7.6370	     2.4338	   -12.3367	     0.5035	    -0.0839	    -4.1962	
    -5.7068	    -5.6229	   -13.0920	     0.8392	    -7.4692	     3.0212	   -12.2528	     1.0071	     0.3357	    -3.9444	
    -4.1962	    -4.1122	   -12.1689	     1.8463	    -7.4692	     3.4409	   -12.2528	     1.3428	     0.5875	    -3.9444	
    -2.7695	    -2.6855	   -11.3297	     2.6855	    -7.4692	     3.6926	   -12.2528	     1.5106	     0.6714	    -4.1122	
    -1.5106	    -1.4267	   -10.5743	     3.2730	    -7.4692	     3.8605	   -12.2528	     1.5106	     0.6714	    -4.3640	
    -0.3357	    -0.3357	    -9.9869	     3.7766	    -7.4692	     3.9444	   -12.0850	     1.4267	     0.5035	    -4.6158	
     0.6714	     0.5875	    -9.6512	     4.1122	    -7.3853	     3.9444	   -11.7493	     1.3428	     0.3357	    -4.7836	
     1.5106	     1.4267	    -9.4833	     4.3640	    -7.0496	     3.9444	   -11.2457	     1.2589	     0.2518	    -4.7836	
     2.1820	     2.0142	    -9.5673	     4.4479	    -6.6299	     3.8605	   -10.4065	     1.2589	     0.1678	    -4.5319	
     2.6855	     2.3499	    -9.9030	     4.3640	    -6.2103	     3.7766	    -9.4833	     1.2589	     0.0839	    -4.0283	
     2.7695	     2.4338	   -10.5743	     4.1122	    -5.7907	     3.6087	    -8.5602	     1.2589	     0.0000	    -3.4409	
     2.6016	     2.1820	   -11.4975	     3.6087	    -5.6229	     3.1891	    -7.8049	     1.0910	    -0.0839	    -2.7695	
     1.9302	     1.5106	   -12.4207	     2.9373	    -5.5389	     2.6855	    -7.1335	     0.7553	    -0.2518	    -2.1820	
     0.9232	     0.5035	   -13.4277	     2.0142	    -5.7068	     2.0981	    -6.7139	     0.2518	    -0.5875	    -1.7624	
    -0.3357	    -0.6714	   -14.2670	     1.0910	    -5.9586	     1.5106	    -6.5460	    -0.4196	    -0.9232	    -1.5106	
    -1.6785	    -2.0142	   -14.8544	     0.0839	    -6.2103	     0.9232	    -6.5460	    -1.0910	    -1.2589	    -1.5106	
    -2.9373	    -3.2730	   -15.1062	    -0.8392	    -6.5460	     0.4196	    -6.6299	    -1.7624	    -1.5945	    -1.5945	
    -4.1122	    -4.2801	   -15.1062	    -1.5945	    -6.7139	     0.1678	    -6.8817	    -2.2659	    -1.8463	    -1.7624	
    -5.0354	    -5.1193	   -14.7705	    -2.1820	    -6.7139	     0.1678	    -7.0496	    -2.5177	    -1.9302	    -2.0981	
    -5.5389	    -5.5389	   -14.0991	    -2.5177	    -6.5460	     0.4196	    -7.3013	    -2.5177	    -1.9302	    -2.3499	
    -5.6229	    -5.5389	   -13.2599	    -2.6016	    -6.1264	     0.8392	    -7.4692	    -2.1820	    -1.6785	    -2.6855	
    -5.4550	    -5.2872	   -12.2528	    -2.5177	    -5.6229	     1.4267	    -7.6370	    -1.6785	    -1.3428	    -2.9373	
    -4.9515	    -4.7836	   -11.3297	    -2.2659	    -5.0354	     2.0142	    -7.8049	    -1.0071	    -1.0910	    -3.2730	
    -4.3640	    -4.1962	   -10.4904	    -1.9302	    -4.6158	     2.6016	    -8.1406	    -0.3357	    -0.8392	    -3.6926	
    -3.8605	    -3.6087	    -9.8190	    -1.7624	    -4.3640	     2.8534	    -8.6441	     0.2518	    -0.7553	    -4.1962	
    -3.4409	    -3.1052	    -9.4833	    -1.6785	    -4.3640	     2.9373	    -9.2316	     0.6714	    -0.8392	    -4.7836	
    -3.1891	    -2.8534	    -9.3994	    -1.8463	    -4.5319	     2.6855	    -9.8190	     0.9232	    -1.0910	    -5.3711	
    -3.1052	    -2.8534	    -9.5673	    -2.2659	    -4.7836	     2.0981	   -10.4065	     0.9232	    -1.3428	    -5.8746	
    -3.2730	    -2.9373	    -9.7351	    -2.8534	    -5.1193	     1.3428	   -10.7422	     0.7553	    -1.5945	    -6.2103	
    -3.4409	    -3.1891	    -9.9869	    -3.5248	    -5.2872	     0.4196	   -10.8261	     0.5035	    -1.5945	    -6.2943	
    -3.7766	    -3.5248	   -10.1547	    -4.1962	    -5.3711	    -0.5035	   -10.4904	     0.0839	    -1.5106	    -6.0425	
    -4.1122	    -3.8605	   -10.2386	    -4.7836	    -5.1193	    -1.5106	    -9.7351	    -0.3357	    -1.0910	    -5.5389	
    -4.3640	    -4.1962	   -10.2386	    -5.2872	    -4.7836	    -2.3499	    -8.8120	    -0.7553	    -0.5875	    -4.7836	
    -4.6997	    -4.4479	   -10.1547	    -5.7907	    -4.2801	    -3.1891	    -7.8049	    -1.2589	     0.0000	    -3.9444	
    -4.9515	    -4.6997	   -10.1547	    -6.2103	    -3.6926	    -3.8605	    -6.7978	    -1.8463	     0.5875	    -3.1052	
    -5.2032	    -4.9515	   -10.1547	    -6.5460	    -3.2730	    -4.5319	    -5.9586	    -2.4338	     1.0071	    -2.4338	
    -5.5389	    -5.2872	   -10.3226	    -6.8817	    -2.8534	    -5.1193	    -5.2872	    -3.0212	     1.3428	    -1.9302	
    -5.8746	    -5.6229	   -10.4904	    -7.2174	    -2.6016	    -5.5389	    -4.8676	    -3.4409	     1.3428	    -1.6785	
    -6.2943	    -6.0425	   -10.8261	    -7.3853	    -2.4338	    -5.8746	    -4.6997	    -3.7766	     1.1749	    -1.5945	
    -6.6299	    -6.4621	   -11.1618	    -7.5531	    -2.5177	    -5.9586	    -4.7836	    -4.0283	     0.7553	    -1.7624	
    -7.0496	    -6.8817	   -11.4975	    -7.5531	    -2.7695	    -5.9586	    -5.0354	    -4.0283	     0.2518	    -2.0981	
    -7.3853	    -7.3013	   -11.7493	    -7.6370	    -3.0212	    -5.7907	    -5.2872	    -4.0283	    -0.4196	    -2.5177	
    -7.6370	    -7.6370	   -11.8332	    -7.6370	    -3.3569	    -5.5389	    -5.6229	    -3.8605	    -1.0910	    -3.0212	
    -7.6370	    -7.7209	   -11.6653	    -7.5531	    -3.6087	    -5.2032	    -5.8746	    -3.6926	    -1.5945	    -3.5248	
    -7.4692	    -7.6370	   -11.3297	    -7.5531	    -3.7766	    -4.8676	    -5.8746	    -3.4409	    -2.0142	    -3.8605	
    -7.0496	    -7.3853	   -10.7422	    -7.4692	    -3.7766	    -4.5319	    -5.7907	    -3.1891	    -2.1820	    -4.0283	
    -6.5460	    -6.9656	   -10.1547	    -7.4692	    -3.7766	    -4.1122	    -5.4550	    -2.9373	    -2.1820	    -4.1122	
    -5.9586	    -6.4621	    -9.3994	    -7.5531	    -3.6087	    -3.8605	    -5.0354	    -2.6855	    -2.0142	    -3.9444	
    -5.4550	    -5.9586	    -8.7280	    -7.8049	    -3.4409	    -3.6087	    -4.5319	    -2.4338	    -1.7624	    -3.6926	
    -4.9515	    -5.5389	    -8.1406	    -8.1406	    -3.1891	    -3.5248	    -3.9444	    -2.3499	    -1.4267	    -3.3569	
    -4.7836	    -5.2872	    -7.6370	    -8.6441	    -3.0212	    -3.5248	    -3.3569	    -2.3499	    -1.0071	    -2.9373	
    -4.6997	    -5.2032	    -7.3013	    -9.3155	    -2.8534	    -3.7766	    -2.8534	    -2.5177	    -0.6714	    -2.5177	
    -4.9515	    -5.3711	    -7.2174	   -10.0708	    -2.6855	    -4.2801	    -2.3499	    -2.7695	    -0.3357	    -2.0981	
    -5.3711	    -5.7068	    -7.2174	   -10.9100	    -2.6016	    -4.8676	    -2.0142	    -3.2730	    -0.1678	    -1.6785	
    -5.9586	    -6.2943	    -7.3853	   -11.7493	    -2.5177	    -5.5389	    -1.8463	    -3.8605	    -0.0839	    -1.3428	
    -6.6299	    -6.8817	    -7.7209	   -12.5885	    -2.6016	    -6.2943	    -1.7624	    -4.4479	    -0.0839	    -1.0910	
    -7.3853	    -7.3853	    -8.0566	   -13.3438	    -2.6016	    -6.8817	    -1.8463	    -5.1193	    -0.1678	    -0.8392	
    -7.8888	    -7.8049	    -8.3084	   -13.8474	    -2.6016	    -7.2174	    -2.0142	    -5.6229	    -0.3357	    -0.7553	
    -8.2245	    -7.9727	    -8.3923	   -14.0991	    -2.5177	    -7.3013	    -2.1820	    -5.8746	    -0.4196	    -0.7553	
    -8.2245	    -7.8049	    -8.3923	   -14.0991	    -2.2659	    -6.9656	    -2.2659	    -5.9586	    -0.5035	    -0.7553	
    -7.9727	    -7.3853	    -8.2245	   -13.8474	    -1.9302	    -6.2103	    -2.2659	    -5.7068	    -0.5875	    -0.9232	
    -7.4692	    -6.7139	    -7.9727	   -13.4277	    -1.5945	    -5.2872	    -2.2659	    -5.2872	    -0.7553	    -1.1749	
    -6.7978	    -6.0425	    -7.8049	   -12.9242	    -1.3428	    -4.1962	    -2.2659	    -4.6997	    -0.9232	    -1.4267	
    -6.1264	    -5.2872	    -7.8049	   -12.3367	    -1.0910	    -3.0212	    -2.2659	    -4.0283	    -1.0910	    -1.7624	
    -5.5389	    -4.6997	    -8.0566	   -11.6653	    -1.0071	    -2.0981	    -2.3499	    -3.4409	    -1.2589	    -2.0981	
    -5.1193	    -4.3640	    -8.3923	   -10.9940	    -1.0910	    -1.2589	    -2.3499	    -2.9373	    -1.3428	    -2.2659	
    -4.9515	    -4.2801	    -8.8959	   -10.4065	    -1.2589	    -0.6714	    -2.4338	    -2.4338	    -1.2589	    -2.2659	
    -5.0354	    -4.4479	    -9.4833	    -9.7351	    -1.5106	    -0.3357	    -2.3499	    -2.0981	    -0.9232	    -2.0981	
    -5.3711	    -4.8676	   -10.0708	    -9.0637	    -1.7624	    -0.2518	    -2.2659	    -1.7624	    -0.4196	    -1.8463	
    -5.8746	    -5.5389	   -10.4904	    -8.3923	    -2.0142	    -0.2518	    -2.0981	    -1.5106	     0.2518	    -1.4267	
    -6.7139	    -6.3782	   -10.8261	    -7.8049	    -2.3499	    -0.5875	    -1.9302	    -1.3428	     1.0071	    -0.8392	
    -7.6370	    -7.3853	   -11.1618	    -7.3013	    -2.7695	    -1.0910	    -1.7624	    -1.4267	     1.6785	    -0.3357	
    -8.6441	    -8.4763	   -11.4136	    -6.8817	    -3.1891	    -1.7624	    -1.6785	    -1.6785	     2.0981	     0.0839	
    -9.7351	    -9.5673	   -11.8332	    -6.6299	    -3.6926	    -2.6016	    -1.7624	    -2.0981	     2.1820	     0.4196	
   -10.7422	   -10.6583	   -12.5046	    -6.5460	    -4.2801	    -3.5248	    -2.0981	    -2.6855	     2.0142	     0.5035	
   -11.7493	   -11.5814	   -13.3438	    -6.4621	    -4.7836	    -4.5319	    -2.6016	    -3.3569	     1.5106	     0.5035	
   -12.5046	   -12.3367	   -14.2670	    -6.2943	    -5.2872	    -5.3711	    -3.2730	    -3.9444	     0.9232	     0.2518	
   -13.0920	   -12.9242	   -15.1901	    -6.0425	    -5.8746	    -5.9586	    -4.1122	    -4.5319	     0.2518	    -0.1678	
   -13.4277	   -13.1760	   -16.0294	    -5.7068	    -6.3782	    -6.2943	    -5.1193	    -4.8676	    -0.5035	    -0.6714	
   -13.3438	   -13.0920	   -16.6168	    -5.1193	    -6.9656	    -6.2103	    -6.2103	    -4.9515	    -1.1749	    -1.1749	
   -13.0081	   -12.5885	   -16.8686	    -4.3640	    -7.4692	    -5.8746	    -7.2174	    -4.8676	    -1.8463	    -1.7624	
   -12.2528	   -11.8332	   -16.7007	    -3.3569	    -7.8888	    -5.0354	    -8.1406	    -4.4479	    -2.3499	    -2.2659	
   -11.0779	   -10.6583	   -16.1972	    -2.0981	    -8.3084	    -3.8605	    -8.8959	    -3.6926	    -2.6855	    -2.7695	
    -9.6512	    -9.2316	   -15.2740	    -0.7553	    -8.4763	    -2.3499	    -9.2316	    -2.6016	    -2.7695	    -3.1052	
    -7.8888	    -7.5531	   -14.1830	     0.7553	    -8.4763	    -0.5875	    -9.3155	    -1.2589	    -2.6855	    -3.2730	
    -6.1264	    -5.7068	   -12.9242	     2.3499	    -8.2245	     1.3428	    -9.0637	     0.2518	    -2.3499	    -3.2730	
    -4.1962	    -3.8605	   -11.6653	     3.7766	    -7.9727	     3.2730	    -8.4763	     1.8463	    -1.8463	    -3.0212	
    -2.5177	    -2.1820	   -10.5743	     5.1193	    -7.5531	     5.0354	    -7.7209	     3.3569	    -1.2589	    -2.6855	
    -1.0910	    -0.7553	    -9.7351	     6.1264	    -7.1335	     6.5460	    -6.8817	     4.6158	    -0.6714	    -2.1820	
     0.0839	     0.3357	    -9.1476	     6.8817	    -6.7139	     7.6370	    -5.9586	     5.7068	    -0.0839	    -1.5106	
     0.9232	     1.1749	    -8.8120	     7.3853	    -6.2943	     8.3923	    -5.1193	     6.5460	     0.5035	    -0.7553	
     1.5106	     1.7624	    -8.5602	     7.7209	    -5.8746	     8.7280	    -4.1962	     7.2174	     1.0910	     0.0000	
     1.8463	     2.0981	    -8.3084	     7.7209	    -5.4550	     8.7280	    -3.2730	     7.6370	     1.6785	     0.9232	
     2.0142	     2.1820	    -7.9727	     7.5531	    -4.9515	     8.5602	    -2.5177	     7.9727	     2.1820	     1.8463	
     2.0142	     2.2659	    -7.5531	     7.2174	    -4.4479	     8.1406	    -1.8463	     7.9727	     2.6855	     2.6855	
     1.9302	     2.1820	    -7.0496	     6.6299	    -3.9444	     7.6370	    -1.4267	     7.8049	     3.1052	     3.4409	
     1.7624	     2.0142	    -6.4621	     5.9586	    -3.5248	     7.0496	    -1.0910	     7.4692	     3.3569	     4.0283	
     1.5945	     1.9302	    -5.9586	     5.0354	    -3.1052	     6.4621	    -0.9232	     6.8817	     3.5248	     4.3640	
     1.4267	     1.8463	    -5.4550	     4.1122	    -2.8534	     5.9586	    -1.0071	     6.1264	     3.4409	     4.4479	
     1.1749	     1.7624	    -5.1193	     3.1052	    -2.7695	     5.4550	    -1.3428	     5.2032	     3.1891	     4.2801	
     0.9232	     1.5106	    -4.8676	     2.2659	    -2.7695	     4.9515	    -1.7624	     4.1962	     2.7695	     3.8605	
     0.6714	     1.2589	    -4.7836	     1.5106	    -3.0212	     4.5319	    -2.2659	     3.1052	     2.2659	     3.1052	
     0.4196	     0.9232	    -4.7836	     1.0910	    -3.2730	     4.1962	    -2.7695	     2.0142	     1.5945	     2.1820	
     0.0839	     0.5035	    -4.8676	     0.9232	    -3.6087	     4.0283	    -3.2730	     1.1749	     1.0071	     1.2589	
    -0.2518	     0.0000	    -5.1193	     1.0910	    -4.0283	     4.0283	    -3.6087	     0.5035	     0.5035	     0.4196	
    -0.7553	    -0.5875	    -5.4550	     1.3428	    -4.4479	     4.1122	    -3.9444	     0.0839	     0.1678	    -0.3357	
    -1.5106	    -1.5106	    -5.8746	     1.6785	    -4.8676	     4.2801	    -4.2801	    -0.1678	     0.0000	    -0.9232	
    -2.4338	    -2.6855	    -6.5460	     1.8463	    -5.3711	     4.4479	    -4.5319	    -0.2518	    -0.0839	    -1.2589	
    -3.6087	    -3.9444	    -7.3013	     1.7624	    -5.8746	     4.6158	    -4.7836	    -0.2518	     0.0000	    -1.3428	
    -4.8676	    -5.4550	    -8.1406	     1.5106	    -6.3782	     4.6997	    -5.0354	    -0.1678	     0.1678	    -1.1749	
    -6.1264	    -6.7978	    -8.9798	     1.0071	    -6.7978	     4.7836	    -5.2872	    -0.0839	     0.4196	    -0.9232	
    -7.1335	    -7.9727	    -9.7351	     0.4196	    -7.1335	     4.6997	    -5.4550	     0.0000	     0.7553	    -0.5035	
    -7.8049	    -8.7280	   -10.3226	    -0.2518	    -7.2174	     4.6158	    -5.6229	     0.0839	     1.0910	    -0.0839	
    -8.0566	    -9.0637	   -10.6583	    -0.8392	    -7.1335	     4.4479	    -5.6229	     0.1678	     1.5945	     0.5035	
    -7.8049	    -8.7280	   -10.7422	    -1.2589	    -6.8817	     4.1962	    -5.5389	     0.3357	     2.0981	     1.0071	
    -7.0496	    -8.0566	   -10.5743	    -1.5106	    -6.4621	     4.0283	    -5.3711	     0.5035	     2.6016	     1.5106	
    -5.9586	    -6.8817	   -10.1547	    -1.4267	    -5.9586	     3.9444	    -5.2032	     0.7553	     3.1052	     1.9302	
    -4.6997	    -5.4550	    -9.4833	    -1.0910	    -5.3711	     3.7766	    -5.1193	     1.0910	     3.6087	     2.1820	
    -3.1891	    -3.8605	    -8.6441	    -0.5035	    -4.7836	     3.7766	    -5.1193	     1.4267	     4.0283	     2.3499	
    -1.7624	    -2.2659	    -7.8049	     0.3357	    -4.2801	     3.6926	    -5.2032	     1.7624	     4.2801	     2.2659	
    -0.3357	    -0.6714	    -6.8817	     1.1749	    -3.8605	     3.6926	    -5.3711	     2.0981	     4.4479	     2.0981	
     1.0071	     0.7553	    -6.0425	     2.0981	    -3.6087	     3.7766	    -5.7068	     2.3499	     4.3640	     1.7624	
     2.0981	     2.0142	    -5.2872	     3.1052	    -3.6087	     3.8605	    -6.1264	     2.6016	     4.1122	     1.3428	
     3.0212	     3.0212	    -4.6158	     4.1122	    -3.6087	     4.0283	    -6.4621	     2.8534	     3.7766	     1.0071	
     3.7766	     3.8605	    -3.9444	     5.0354	    -3.7766	     4.3640	    -6.7978	     3.1891	     3.4409	     0.6714	
     4.4479	     4.4479	    -3.5248	     6.0425	    -3.9444	     4.6997	    -6.8817	     3.5248	     3.1052	     0.4196	
     4.8676	     4.8676	    -3.1891	     6.9656	    -4.0283	     5.0354	    -6.8817	     3.9444	     2.8534	     0.4196	
     5.0354	     5.0354	    -3.1052	     7.8049	    -4.1122	     5.2872	    -6.7139	     4.3640	     2.6855	     0.5875	
     4.9515	     4.8676	    -3.3569	     8.5602	    -4.1122	     5.4550	    -6.4621	     4.6997	     2.6855	     0.8392	
     4.5319	     4.2801	    -3.9444	     8.9798	    -4.1122	     5.4550	    -6.1264	     5.0354	     2.6855	     1.2589	
     3.6926	     3.4409	    -4.7836	     9.3155	    -4.0283	     5.3711	    -5.7068	     5.2032	     2.7695	     1.7624	
     2.6855	     2.3499	    -5.7907	     9.3994	    -3.8605	     5.2032	    -5.2872	     5.3711	     2.9373	     2.1820	
     1.5106	     1.0910	    -6.7978	     9.3994	    -3.6087	     5.1193	    -4.7836	     5.5389	     3.1052	     2.6855	
     0.4196	     0.0000	    -7.6370	     9.3155	    -3.1891	     5.1193	    -4.1962	     5.7907	     3.2730	     3.1891	
    -0.5875	    -1.0071	    -8.2245	     9.2316	    -2.6855	     5.2032	    -3.6087	     6.1264	     3.4409	     3.5248	
    -1.2589	    -1.6785	    -8.5602	     9.1476	    -2.0981	     5.4550	    -2.9373	     6.4621	     3.6087	     3.9444	
    -1.5945	    -1.9302	    -8.4763	     9.1476	    -1.4267	     5.8746	    -2.4338	     6.8817	     3.7766	     4.1122	
    -1.6785	    -1.9302	    -8.1406	     9.1476	    -0.8392	     6.3782	    -1.9302	     7.3013	     3.9444	     4.2801	
    -1.4267	    -1.5945	    -7.6370	     9.3155	    -0.2518	     6.9656	    -1.5945	     7.5531	     4.1122	     4.1962	
    -0.9232	    -1.0910	    -7.0496	     9.5673	     0.0839	     7.7209	    -1.4267	     7.7209	     4.1962	     4.0283	
    -0.4196	    -0.4196	    -6.4621	     9.7351	     0.2518	     8.3084	    -1.4267	     7.6370	     4.1962	     3.5248	
     0.1678	     0.1678	    -5.9586	     9.8190	     0.0839	     8.8959	    -1.6785	     7.3853	     4.0283	     2.8534	
     0.7553	     0.6714	    -5.5389	     9.9030	    -0.2518	     9.3994	    -2.0142	     7.0496	     3.6926	     1.9302	
     1.3428	     1.2589	    -5.2032	     9.9030	    -0.8392	     9.8190	    -2.5177	     6.6299	     3.3569	     1.0910	
     1.9302	     1.9302	    -4.8676	     9.9030	    -1.4267	    10.0708	    -2.8534	     6.2943	     3.0212	     0.2518	
     2.6855	     2.6016	    -4.4479	     9.8190	    -1.9302	    10.3226	    -3.0212	     6.0425	     2.8534	    -0.3357	
     3.3569	     3.3569	    -3.9444	     9.7351	    -2.4338	    10.4065	    -3.1052	     5.8746	     2.8534	    -0.7553	
     4.1122	     4.0283	    -3.3569	     9.5673	    -2.7695	    10.3226	    -2.9373	     5.8746	     2.8534	    -0.8392	
     4.6997	     4.6158	    -2.7695	     9.3994	    -3.0212	     9.9869	    -2.6855	     5.8746	     2.9373	    -0.6714	
     5.0354	     5.0354	    -2.2659	     9.1476	    -3.2730	     9.5673	    -2.2659	     6.0425	     3.1052	    -0.2518	
     5.2032	     5.2032	    -1.8463	     8.8959	    -3.4409	     8.9798	    -1.7624	     6.2103	     3.1891	     0.5035	
     5.1193	     5.2032	    -1.5945	     8.5602	    -3.6087	     8.3084	    -1.2589	     6.4621	     3.3569	     1.3428	
     4.6997	     4.8676	    -1.5106	     8.1406	    -3.6926	     7.3853	    -0.7553	     6.7139	     3.3569	     2.2659	
     4.0283	     4.1962	    -1.7624	     7.6370	    -3.8605	     6.5460	    -0.4196	     6.9656	     3.3569	     3.2730	
     3.1891	     3.3569	    -2.0981	     7.2174	    -3.9444	     5.6229	    -0.1678	     7.1335	     3.2730	     4.1962	
     2.1820	     2.4338	    -2.4338	     6.7978	    -4.0283	     4.9515	    -0.0839	     7.3013	     3.1052	     4.9515	
     1.1749	     1.4267	    -2.8534	     6.5460	    -3.8605	     4.5319	    -0.1678	     7.4692	     2.9373	     5.7068	
     0.2518	     0.5875	    -3.1891	     6.4621	    -3.6087	     4.4479	    -0.2518	     7.6370	     2.8534	     6.2103	
    -0.5875	    -0.1678	    -3.2730	     6.4621	    -3.1891	     4.6997	    -0.5875	     7.8049	     2.8534	     6.4621	
    -1.2589	    -0.9232	    -3.1891	     6.6299	    -2.5177	     5.2032	    -1.0071	     7.8888	     2.9373	     6.3782	
    -1.9302	    -1.5106	    -2.9373	     6.7139	    -1.6785	     5.7907	    -1.5106	     7.8888	     3.1052	     6.0425	
    -2.5177	    -2.1820	    -2.4338	     6.8817	    -0.8392	     6.5460	    -1.9302	     7.7209	     3.2730	     5.5389	
    -3.1052	    -2.7695	    -1.9302	     7.0496	     0.0839	     7.2174	    -2.3499	     7.4692	     3.4409	     4.7836	
    -3.5248	    -3.2730	    -1.2589	     7.3013	     0.9232	     7.9727	    -2.5177	     7.1335	     3.6926	     4.0283	
    -3.6087	    -3.3569	    -0.5035	     7.6370	     1.6785	     8.6441	    -2.4338	     7.0496	     3.9444	     3.3569	
    -3.1891	    -3.0212	     0.3357	     8.1406	     2.3499	     9.3155	    -2.0142	     7.0496	     4.3640	     2.9373	
    -2.0981	    -1.9302	     1.2589	     8.6441	     3.1052	     9.9869	    -1.2589	     7.2174	     4.8676	     2.7695	
    -0.2518	    -0.0839	     2.1820	     9.2316	     3.8605	    10.4904	    -0.1678	     7.5531	     5.4550	     2.8534	
     2.1820	     2.3499	     3.0212	     9.7351	     4.6997	    10.8261	     1.1749	     7.9727	     6.0425	     3.1052	
     4.8676	     5.1193	     3.6087	    10.1547	     5.5389	    10.9940	     2.6855	     8.3084	     6.5460	     3.6087	
     7.6370	     7.8888	     3.9444	    10.4065	     6.3782	    10.8261	     4.1962	     8.6441	     7.0496	     4.1962	
    10.1547	    10.4065	     4.0283	    10.4904	     7.2174	    10.4904	     5.6229	     8.8120	     7.4692	     4.8676	
    12.0850	    12.3367	     4.0283	    10.5743	     8.0566	     9.9869	     6.8817	     8.8959	     7.7209	     5.5389	
    13.5117	    13.6795	     3.8605	    10.4904	     8.7280	     9.3994	     7.8888	     8.8959	     7.8888	     6.2103	
    14.2670	    14.3509	     3.7766	    10.4065	     9.2316	     8.8120	     8.6441	     8.7280	     8.0566	     6.7139	
    14.6027	    14.6027	     3.6926	    10.3226	     9.5673	     8.1406	     9.1476	     8.5602	     8.0566	     7.1335	
    14.6027	    14.4348	     3.6926	    10.3226	     9.7351	     7.6370	     9.2316	     8.3923	     8.0566	     7.4692	
    14.3509	    14.0991	     3.6926	    10.3226	     9.7351	     7.1335	     9.0637	     8.2245	     7.8888	     7.5531	
    14.0152	    13.7634	     3.6926	    10.4065	     9.4833	     6.7139	     8.5602	     7.9727	     7.7209	     7.4692	
    13.6795	    13.4277	     3.6087	    10.4904	     9.0637	     6.3782	     7.8049	     7.8049	     7.3013	     7.2174	
    13.3438	    13.1760	     3.3569	    10.5743	     8.3923	     6.2103	     6.8817	     7.6370	     6.8817	     6.7139	
    13.0920	    13.0081	     3.0212	    10.5743	     7.5531	     6.0425	     5.7907	     7.4692	     6.2943	     6.0425	
    12.9242	    12.9242	     2.5177	    10.5743	     6.6299	     6.0425	     4.6158	     7.3853	     5.7068	     5.2032	
    12.6724	    12.8403	     1.9302	    10.4904	     5.6229	     6.1264	     3.5248	     7.3853	     5.0354	     4.2801	
    12.4207	    12.6724	     1.2589	    10.4065	     4.6158	     6.2943	     2.4338	     7.3853	     4.3640	     3.1891	
    12.0850	    12.4207	     0.5035	    10.2386	     3.6926	     6.5460	     1.4267	     7.3013	     3.6087	     2.0981	
    11.6653	    12.0850	    -0.2518	     9.8190	     2.7695	     6.7978	     0.5035	     7.2174	     2.9373	     1.0910	
    11.0779	    11.4975	    -0.9232	     9.3155	     1.9302	     7.0496	    -0.2518	     6.9656	     2.3499	     0.3357	
    10.4065	    10.8261	    -1.5106	     8.6441	     1.1749	     7.3013	    -1.0071	     6.7139	     1.9302	    -0.2518	
     9.6512	    10.0708	    -2.0981	     7.7209	     0.5035	     7.5531	    -1.5945	     6.4621	     1.5945	    -0.5875	
     8.6441	     9.0637	    -2.6016	     6.6299	    -0.0839	     7.8049	    -2.0981	     6.0425	     1.4267	    -0.6714	
     7.6370	     7.9727	    -3.0212	     5.4550	    -0.5875	     8.0566	    -2.5177	     5.7068	     1.4267	    -0.5875	
     6.5460	     6.7978	    -3.3569	     4.2801	    -0.9232	     8.3084	    -2.7695	     5.3711	     1.5945	    -0.2518	
     5.4550	     5.6229	    -3.5248	     3.2730	    -1.1749	     8.7280	    -2.8534	     5.2032	     1.7624	     0.2518	
     4.4479	     4.6158	    -3.3569	     2.5177	    -1.1749	     9.2316	    -2.8534	     5.1193	     2.0981	     0.8392	
     3.6926	     3.8605	    -3.0212	     2.0981	    -1.0071	     9.9030	    -2.6855	     5.2872	     2.4338	     1.5106	
     3.1891	     3.3569	    -2.2659	     2.1820	    -0.5875	    10.6583	    -2.4338	     5.7068	     2.8534	     2.1820	
     3.1052	     3.2730	    -1.3428	     2.8534	     0.0000	    11.4975	    -2.0981	     6.2943	     3.3569	     2.7695	
     3.2730	     3.4409	    -0.1678	     3.9444	     0.7553	    12.4207	    -1.6785	     7.1335	     3.7766	     3.2730	
     3.6926	     3.8605	     1.0071	     5.2872	     1.5945	    13.0920	    -1.3428	     7.9727	     4.1122	     3.5248	
     4.1962	     4.4479	     2.0981	     6.8817	     2.2659	    13.5117	    -1.1749	     8.7280	     4.2801	     3.4409	
     4.7836	     5.0354	     3.0212	     8.4763	     2.7695	    13.5956	    -1.0910	     9.3155	     4.2801	     3.1052	
     5.3711	     5.6229	     3.7766	     9.9869	     3.1052	    13.2599	    -1.1749	     9.6512	     4.0283	     2.5177	
     5.9586	     6.2943	     4.4479	    11.3297	     3.2730	    12.6724	    -1.2589	     9.7351	     3.6926	     1.7624	
     6.4621	     6.7978	     4.9515	    12.4207	     3.2730	    11.9171	    -1.4267	     9.6512	     3.1891	     0.9232	
     6.8817	     7.3013	     5.3711	    13.3438	     3.2730	    11.0779	    -1.5106	     9.4833	     2.6855	     0.1678	
     7.2174	     7.6370	     5.6229	    13.9313	     3.1052	    10.1547	    -1.5945	     9.1476	     2.1820	    -0.5035	
     7.3853	     7.7209	     5.7068	    14.0991	     2.8534	     9.1476	    -1.6785	     8.8120	     1.7624	    -1.0910	
     7.3013	     7.6370	     5.4550	    13.9313	     2.5177	     8.2245	    -1.7624	     8.3923	     1.3428	    -1.5106	
     7.0496	     7.2174	     5.0354	    13.3438	     2.0142	     7.3853	    -1.7624	     8.0566	     1.1749	    -1.7624	
     6.5460	     6.7139	     4.2801	    12.5885	     1.4267	     6.6299	    -1.6785	     7.7209	     1.0910	    -1.8463	
     5.9586	     5.9586	     3.3569	    11.4975	     0.8392	     5.9586	    -1.5945	     7.3853	     1.0910	    -1.9302	
     5.1193	     5.0354	     2.0981	    10.3226	     0.2518	     5.2872	    -1.4267	     7.0496	     1.0071	    -1.9302	
     4.1962	     4.0283	     0.5875	     9.0637	    -0.4196	     4.5319	    -1.3428	     6.6299	     0.9232	    -2.0981	
     3.1052	     2.9373	    -1.1749	     7.6370	    -1.0910	     3.7766	    -1.4267	     6.2103	     0.5875	    -2.2659	
     2.0981	     1.7624	    -3.0212	     6.2943	    -1.7624	     2.8534	    -1.5945	     5.6229	     0.0839	    -2.4338	
     1.0910	     0.8392	    -4.7836	     4.9515	    -2.4338	     2.0142	    -2.0142	     5.1193	    -0.5875	    -2.7695	
     0.3357	     0.0839	    -6.2943	     3.8605	    -3.0212	     1.1749	    -2.5177	     4.6158	    -1.4267	    -3.1052	
     0.0000	    -0.1678	    -7.3853	     3.0212	    -3.5248	     0.5875	    -3.1891	     4.1962	    -2.1820	    -3.4409	
     0.0000	    -0.0839	    -7.9727	     2.4338	    -3.8605	     0.1678	    -3.9444	     3.8605	    -2.9373	    -3.6926	
     0.5035	     0.4196	    -8.0566	     2.1820	    -4.0283	     0.1678	    -4.6997	     3.7766	    -3.4409	    -3.9444	
     1.2589	     1.1749	    -7.7209	     2.1820	    -4.0283	     0.4196	    -5.3711	     3.7766	    -3.6926	    -4.1122	
     2.1820	     2.1820	    -6.9656	     2.4338	    -3.8605	     1.0071	    -5.8746	     3.9444	    -3.6087	    -4.1122	
     3.2730	     3.2730	    -5.8746	     2.7695	    -3.4409	     1.7624	    -6.1264	     4.1962	    -3.1891	    -4.0283	
     4.1962	     4.2801	    -4.6158	     3.2730	    -2.9373	     2.6016	    -6.1264	     4.5319	    -2.6016	    -3.6926	
     4.9515	     5.0354	    -3.3569	     3.6087	    -2.2659	     3.5248	    -5.8746	     4.7836	    -1.8463	    -3.1891	
     5.4550	     5.6229	    -2.1820	     3.8605	    -1.5106	     4.2801	    -5.5389	     5.0354	    -0.9232	    -2.6016	
     5.7068	     5.7068	    -1.2589	     3.9444	    -0.9232	     4.8676	    -5.1193	     5.2872	     0.0000	    -1.9302	
     5.4550	     5.4550	    -0.5875	     3.8605	    -0.3357	     5.2872	    -4.6997	     5.5389	     0.8392	    -1.3428	
     4.8676	     4.7836	    -0.2518	     3.4409	     0.0000	     5.3711	    -4.4479	     5.6229	     1.4267	    -0.8392	
     3.8605	     3.6087	    -0.4196	     2.7695	     0.0839	     5.2032	    -4.2801	     5.5389	     1.8463	    -0.5035	
     2.4338	     2.0981	    -1.0071	     1.7624	    -0.0839	     4.5319	    -4.3640	     5.2032	     1.9302	    -0.4196	
     0.8392	     0.4196	    -1.8463	     0.6714	    -0.4196	     3.6087	    -4.6158	     4.6158	     1.6785	    -0.5035	
    -0.8392	    -1.3428	    -2.9373	    -0.5875	    -1.0071	     2.5177	    -4.8676	     3.7766	     1.1749	    -0.8392	
    -2.4338	    -2.9373	    -4.1122	    -1.5945	    -1.5945	     1.3428	    -5.1193	     2.9373	     0.5875	    -1.1749	
    -3.6087	    -4.1962	    -5.2032	    -2.3499	    -2.0981	     0.4196	    -5.2872	     2.0981	     0.0000	    -1.5945	
    -4.3640	    -4.9515	    -6.1264	    -2.6855	    -2.6016	    -0.2518	    -5.2872	     1.5106	    -0.4196	    -1.9302	
    -4.6158	    -5.1193	    -6.7139	    -2.5177	    -2.8534	    -0.5875	    -5.2032	     1.1749	    -0.6714	    -2.1820	
    -4.3640	    -4.7836	    -7.1335	    -1.8463	    -3.1052	    -0.4196	    -5.0354	     1.1749	    -0.6714	    -2.3499	
    -3.6926	    -4.0283	    -7.2174	    -0.6714	    -3.1891	     0.0000	    -4.8676	     1.3428	    -0.5875	    -2.6016	
    -2.6855	    -2.8534	    -6.9656	     0.7553	    -3.1891	     0.8392	    -4.7836	     1.7624	    -0.3357	    -2.8534	
    -1.4267	    -1.5106	    -6.5460	     2.3499	    -3.1891	     1.7624	    -4.6997	     2.2659	     0.0000	    -3.1052	
     0.0000	     0.0000	    -5.9586	     4.0283	    -3.1052	     2.8534	    -4.6997	     2.9373	     0.2518	    -3.2730	
     1.3428	     1.4267	    -5.2032	     5.6229	    -2.9373	     3.8605	    -4.6158	     3.5248	     0.6714	    -3.4409	
     2.5177	     2.6855	    -4.4479	     7.0496	    -2.7695	     4.7836	    -4.5319	     4.1962	     1.0071	    -3.6087	
     3.4409	     3.6926	    -3.7766	     8.1406	    -2.6855	     5.5389	    -4.4479	     4.6997	     1.3428	    -3.6087	
     4.1122	     4.3640	    -3.2730	     8.8959	    -2.5177	     6.0425	    -4.2801	     5.1193	     1.5945	    -3.5248	
     4.4479	     4.6158	    -2.9373	     9.2316	    -2.4338	     6.2103	    -4.1122	     5.2872	     1.7624	    -3.4409	
     4.5319	     4.6158	    -2.7695	     9.1476	    -2.2659	     6.1264	    -3.8605	     5.2872	     1.6785	    -3.3569	
     4.3640	     4.3640	    -2.7695	     8.6441	    -2.1820	     5.7068	    -3.6087	     5.0354	     1.5106	    -3.2730	
     3.9444	     3.7766	    -2.9373	     7.8049	    -2.0981	     5.1193	    -3.3569	     4.6158	     1.1749	    -3.0212	
     3.3569	     3.1052	    -3.1891	     6.6299	    -1.9302	     4.3640	    -3.0212	     4.1122	     0.7553	    -2.7695	
     2.6016	     2.2659	    -3.6087	     5.3711	    -1.8463	     3.6926	    -2.6855	     3.5248	     0.4196	    -2.2659	
     1.7624	     1.4267	    -3.9444	     4.0283	    -1.7624	     3.0212	    -2.3499	     3.0212	     0.1678	    -1.6785	
     1.0910	     0.7553	    -4.2801	     2.9373	    -1.5945	     2.5177	    -1.9302	     2.6855	     0.1678	    -0.9232	
     0.5035	     0.2518	    -4.4479	     2.0142	    -1.3428	     2.2659	    -1.5106	     2.4338	     0.2518	     0.0000	
     0.1678	    -0.0839	    -4.4479	     1.3428	    -1.0910	     2.1820	    -1.0071	     2.4338	     0.5875	     0.9232	
     0.0000	    -0.0839	    -4.2801	     1.0071	    -0.6714	     2.1820	    -0.5875	     2.5177	     1.0071	     1.7624	
     0.0839	     0.0000	    -3.9444	     0.8392	    -0.3357	     2.2659	    -0.2518	     2.7695	     1.4267	     2.5177	
     0.3357	     0.3357	    -3.4409	     1.0071	    -0.0839	     2.4338	     0.0000	     3.1052	     1.8463	     3.1891	
     0.7553	     0.8392	    -2.7695	     1.2589	     0.2518	     2.6016	     0.1678	     3.5248	     2.2659	     3.6087	
     1.3428	     1.4267	    -2.0142	     1.6785	     0.5035	     2.7695	     0.2518	     3.9444	     2.6855	     3.8605	
     2.0142	     2.1820	    -1.1749	     2.2659	     0.7553	     2.9373	     0.2518	     4.3640	     3.0212	     4.0283	
     2.7695	     2.9373	    -0.3357	     2.8534	     1.0071	     3.1052	     0.2518	     4.7836	     3.2730	     4.0283	
     3.6087	     3.6926	     0.4196	     3.5248	     1.1749	     3.1891	     0.1678	     5.1193	     3.5248	     3.9444	
     4.3640	     4.4479	     0.9232	     4.0283	     1.2589	     3.1891	     0.0000	     5.3711	     3.6087	     3.6926	
     4.9515	     4.9515	     1.1749	     4.4479	     1.1749	     3.0212	    -0.2518	     5.5389	     3.6087	     3.3569	
     5.2872	     5.2872	     1.0071	     4.6997	     1.0071	     2.8534	    -0.5035	     5.5389	     3.4409	     2.9373	
     5.4550	     5.2872	     0.4196	     4.6997	     0.7553	     2.6016	    -0.8392	     5.5389	     3.1891	     2.4338	
     5.4550	     5.1193	    -0.4196	     4.4479	     0.5035	     2.2659	    -1.0910	     5.4550	     2.9373	     1.9302	
     5.2032	     4.6997	    -1.3428	     4.1122	     0.2518	     2.0981	    -1.2589	     5.3711	     2.6855	     1.5945	
     4.8676	     4.2801	    -2.2659	     3.6087	     0.0839	     2.0142	    -1.2589	     5.2032	     2.5177	     1.3428	
     4.3640	     3.6926	    -3.0212	     2.9373	     0.0000	     2.0142	    -1.2589	     5.0354	     2.3499	     1.1749	
     3.7766	     3.1052	    -3.6926	     2.2659	     0.0000	     2.1820	    -1.1749	     4.7836	     2.1820	     1.1749	
     3.1891	     2.4338	    -4.1122	     1.5106	     0.0000	     2.4338	    -1.0910	     4.6158	     1.9302	     1.2589	
     2.5177	     1.8463	    -4.3640	     0.8392	     0.0000	     2.7695	    -1.0071	     4.3640	     1.6785	     1.3428	
     1.8463	     1.2589	    -4.4479	     0.2518	     0.0839	     3.2730	    -0.9232	     4.1962	     1.5106	     1.5106	
     1.2589	     0.7553	    -4.3640	    -0.0839	     0.2518	     3.9444	    -0.8392	     4.1962	     1.4267	     1.5945	
     0.8392	     0.5035	    -4.1122	    -0.0839	     0.5035	     4.6158	    -0.7553	     4.2801	     1.5945	     1.7624	
     0.6714	     0.4196	    -3.6926	     0.0839	     0.7553	     5.4550	    -0.5875	     4.6158	     1.8463	     1.9302	
     0.5875	     0.5035	    -3.1891	     0.5875	     1.0071	     6.2103	    -0.5035	     4.9515	     2.2659	     2.0981	
     0.6714	     0.6714	    -2.6855	     1.2589	     1.2589	     6.9656	    -0.4196	     5.3711	     2.6016	     2.0981	
     0.8392	     0.8392	    -2.1820	     2.0142	     1.4267	     7.4692	    -0.3357	     5.6229	     2.9373	     1.9302	
     0.8392	     0.9232	    -1.7624	     2.7695	     1.5106	     7.8049	    -0.3357	     5.8746	     3.1052	     1.6785	
     0.8392	     0.9232	    -1.5106	     3.4409	     1.5106	     7.8049	    -0.3357	     5.8746	     3.1052	     1.3428	
     0.7553	     0.8392	    -1.3428	     3.9444	     1.3428	     7.4692	    -0.2518	     5.7907	     2.9373	     1.0071	
     0.5875	     0.5875	    -1.2589	     4.1962	     1.2589	     6.9656	    -0.0839	     5.7068	     2.6016	     0.6714	
     0.4196	     0.3357	    -1.1749	     4.1962	     1.0910	     6.2103	     0.2518	     5.5389	     2.3499	     0.5875	
     0.2518	     0.1678	    -1.1749	     4.1122	     1.0910	     5.2872	     0.8392	     5.3711	     2.0981	     0.6714	
     0.1678	     0.0839	    -1.0910	     3.9444	     1.2589	     4.2801	     1.6785	     5.2872	     2.0142	     1.0071	
     0.3357	     0.2518	    -0.9232	     3.7766	     1.6785	     3.2730	     2.7695	     5.2872	     2.0981	     1.5945	
     0.7553	     0.6714	    -0.6714	     3.6926	     2.3499	     2.4338	     4.1962	     5.4550	     2.3499	     2.4338	
     1.4267	     1.5106	    -0.1678	     3.6926	     3.2730	     1.8463	     5.8746	     5.7907	     2.7695	     3.5248	
     2.5177	     2.6016	     0.4196	     3.9444	     4.4479	     1.4267	     7.6370	     6.2943	     3.3569	     4.7836	
     3.6926	     3.9444	     1.1749	     4.3640	     5.7068	     1.3428	     9.4833	     6.9656	     4.1122	     6.0425	
     5.1193	     5.4550	     2.0142	     4.8676	     7.0496	     1.5106	    11.3297	     7.7209	     4.8676	     7.2174	
     6.4621	     6.9656	     2.8534	     5.5389	     8.2245	     1.8463	    12.8403	     8.3923	     5.6229	     8.1406	
     7.8049	     8.3923	     3.6926	     6.2943	     9.2316	     2.2659	    14.0991	     8.9798	     6.2103	     8.7280	
     8.9798	     9.7351	     4.4479	     7.1335	     9.9869	     2.7695	    14.9384	     9.3155	     6.5460	     8.8959	
     9.9030	    10.7422	     5.2032	     7.9727	    10.5743	     3.3569	    15.3580	     9.5673	     6.7139	     8.6441	
    10.6583	    11.5814	     5.7907	     8.7280	    10.8261	     3.9444	    15.4419	     9.5673	     6.7139	     8.0566	
    11.1618	    12.0850	     6.2943	     9.5673	    10.9100	     4.5319	    15.1062	     9.3155	     6.5460	     7.1335	
    11.4975	    12.4207	     6.6299	    10.3226	    10.7422	     5.0354	    14.5187	     8.9798	     6.2943	     6.1264	
    11.6653	    12.5046	     6.8817	    10.9100	    10.4065	     5.4550	    13.6795	     8.5602	     5.9586	     5.0354	
    11.7493	    12.5046	     7.0496	    11.3297	     9.9869	     5.7907	    12.6724	     8.0566	     5.5389	     3.9444	
    11.7493	    12.3367	     7.1335	    11.6653	     9.4833	     6.0425	    11.6653	     7.5531	     5.2032	     2.9373	
    11.7493	    12.2528	     7.1335	    11.6653	     8.9798	     6.1264	    10.7422	     7.1335	     4.9515	     2.1820	
    11.8332	    12.0850	     7.3013	    11.5814	     8.6441	     6.2103	     9.9869	     6.8817	     4.8676	     1.7624	
    11.9171	    12.0010	     7.3853	    11.3297	     8.5602	     6.2943	     9.4833	     6.7978	     4.8676	     1.5945	
    12.0010	    11.9171	     7.5531	    11.0779	     8.4763	     6.3782	     9.2316	     6.8817	     5.0354	     1.8463	
    12.0850	    11.7493	     7.6370	    10.6583	     8.5602	     6.4621	     9.2316	     7.0496	     5.2872	     2.3499	
    12.0010	    11.5814	     7.7209	    10.2386	     8.6441	     6.5460	     9.2316	     7.2174	     5.6229	     3.0212	
    11.7493	    11.2457	     7.5531	     9.6512	     8.7280	     6.5460	     9.3155	     7.3853	     5.7907	     3.7766	
    11.3297	    10.7422	     7.3013	     8.9798	     8.7280	     6.4621	     9.3994	     7.3853	     5.9586	     4.4479	
    10.7422	    10.1547	     6.9656	     8.2245	     8.6441	     6.2103	     9.3994	     7.3853	     5.8746	     5.0354	
    10.1547	     9.5673	     6.4621	     7.4692	     8.5602	     5.9586	     9.3994	     7.3013	     5.7907	     5.4550	
     9.6512	     9.0637	     6.1264	     6.9656	     8.4763	     5.7907	     9.3155	     7.3013	     5.7068	     5.7068	
[Epoch Header]
[Trial Type]	11
[Accept]	1
[Correct]	0
[RT]	 0.000
[Resp]	0
[Epoch Data]
    16.4490	    16.4490	    13.3438	    28.1143	    14.6866	    25.5127	    11.4136	    18.4631	    16.1972	     9.7351	
    15.6937	    15.6937	    12.3367	    27.8625	    14.4348	    25.2609	    11.4136	    18.1274	    16.0294	     9.7351	
    15.1062	    15.1062	    11.4975	    27.6108	    14.1830	    25.0931	    11.2457	    17.8757	    15.8615	     9.7351	
    14.6866	    14.7705	    10.9100	    27.4429	    13.8474	    24.9252	    10.9100	    17.8757	    15.6937	     9.7351	
    14.5187	    14.6027	    10.5743	    27.2751	    13.5117	    24.6735	    10.3226	    18.1274	    15.6097	     9.6512	
    14.5187	    14.6866	    10.5743	    27.3590	    13.1760	    24.5056	     9.6512	    18.5471	    15.5258	     9.4833	
    14.6866	    14.9384	    10.8261	    27.4429	    12.9242	    24.2538	     8.8120	    18.9667	    15.5258	     9.3155	
    15.0223	    15.4419	    11.4975	    27.6108	    12.7563	    24.0860	     7.8888	    19.4702	    15.5258	     9.1476	
    15.6937	    16.1133	    12.4207	    27.9465	    12.7563	    23.8342	     7.0496	    19.9738	    15.6097	     8.9798	
    16.5329	    17.1204	    13.5956	    28.3661	    13.0081	    23.6664	     6.3782	    20.3094	    15.6937	     8.8959	
    17.6239	    18.2114	    14.9384	    28.8696	    13.4277	    23.5825	     5.9586	    20.5612	    15.8615	     8.8959	
    18.7988	    19.4702	    16.4490	    29.2892	    14.0991	    23.4985	     5.7907	    20.6451	    16.0294	     8.9798	
    19.8898	    20.5612	    17.8757	    29.7089	    14.8544	    23.3307	     5.8746	    20.3934	    16.1133	     9.1476	
    20.8130	    21.4005	    19.1345	    29.7928	    15.5258	    23.0789	     6.0425	    19.9738	    16.1972	     9.4833	
    21.4844	    21.9040	    19.9738	    29.6249	    16.1133	    22.6593	     6.3782	    19.3024	    16.0294	     9.8190	
    21.6522	    21.9879	    20.5612	    29.1214	    16.4490	    22.0718	     6.7139	    18.3792	    15.8615	    10.2386	
    21.4844	    21.6522	    20.7291	    28.3661	    16.6168	    21.4844	     7.0496	    17.4561	    15.6097	    10.7422	
    20.9808	    21.0648	    20.5612	    27.5269	    16.6168	    20.8969	     7.4692	    16.5329	    15.3580	    11.3297	
    20.3094	    20.2255	    20.2255	    26.5198	    16.5329	    20.3094	     7.8888	    15.7776	    15.1901	    11.8332	
    19.3863	    19.2184	    19.7220	    25.5127	    16.2811	    19.8898	     8.3923	    15.1901	    15.0223	    12.3367	
    18.2953	    18.1274	    18.9667	    24.5056	    15.9454	    19.5541	     8.7280	    14.6866	    14.7705	    12.5885	
    17.2043	    16.9525	    18.1274	    23.4985	    15.4419	    19.2184	     8.9798	    14.2670	    14.3509	    12.5885	
    16.1133	    15.8615	    17.2043	    22.3236	    14.7705	    18.7149	     8.9798	    13.7634	    13.7634	    12.1689	
    15.1062	    14.8544	    16.0294	    21.1487	    14.0152	    18.2114	     8.7280	    13.1760	    13.0081	    11.3297	
    14.0991	    14.0152	    14.8544	    19.7220	    13.0081	    17.4561	     8.2245	    12.4207	    12.0010	    10.1547	
    13.2599	    13.2599	    13.4277	    18.2953	    11.9171	    16.4490	     7.3853	    11.5814	    10.7422	     8.5602	
    12.5046	    12.5046	    11.7493	    16.7847	    10.5743	    15.3580	     6.2943	    10.5743	     9.3155	     6.7139	
    11.7493	    11.9171	     9.8190	    15.2740	     9.1476	    14.1830	     5.0354	     9.4833	     7.8049	     4.8676	
    11.0779	    11.2457	     7.7209	    14.0152	     7.7209	    13.0920	     3.6926	     8.5602	     6.3782	     3.0212	
    10.4904	    10.7422	     5.6229	    12.9242	     6.4621	    12.1689	     2.4338	     7.7209	     5.2032	     1.4267	
     9.9869	    10.2386	     3.6926	    12.1689	     5.2872	    11.3297	     1.3428	     7.1335	     4.2801	     0.2518	
     9.3994	     9.7351	     2.0142	    11.5814	     4.4479	    10.6583	     0.5035	     6.7978	     3.6087	    -0.5875	
     8.8959	     9.2316	     0.7553	    11.1618	     3.8605	    10.1547	    -0.0839	     6.5460	     3.1891	    -1.0071	
     8.3084	     8.5602	     0.0839	    10.9940	     3.5248	     9.7351	    -0.4196	     6.5460	     3.0212	    -1.0910	
     7.6370	     7.8888	    -0.0839	    10.9100	     3.6087	     9.4833	    -0.4196	     6.6299	     3.1052	    -0.8392	
     6.8817	     7.0496	     0.3357	    10.9100	     3.9444	     9.2316	    -0.2518	     6.8817	     3.4409	    -0.3357	
     6.1264	     6.2103	     1.3428	    11.1618	     4.5319	     9.3155	     0.1678	     7.2174	     4.0283	     0.4196	
     5.5389	     5.3711	     2.7695	    11.5814	     5.5389	     9.4833	     0.8392	     7.8049	     4.7836	     1.4267	
     5.0354	     4.7836	     4.4479	    12.1689	     6.6299	     9.9030	     1.5945	     8.4763	     5.7068	     2.6016	
     4.8676	     4.6158	     6.2943	    12.8403	     7.9727	    10.4904	     2.3499	     9.3155	     6.7139	     3.7766	
     5.2032	     4.9515	     8.1406	    13.5956	     9.3155	    11.2457	     3.1891	    10.1547	     7.8049	     4.9515	
     6.1264	     5.8746	     9.8190	    14.3509	    10.5743	    11.9171	     3.8605	    10.9100	     8.8120	     5.9586	
     7.3853	     7.2174	    11.3297	    15.0223	    11.6653	    12.5885	     4.3640	    11.5814	     9.7351	     6.7139	
     8.8959	     8.8959	    12.3367	    15.4419	    12.4207	    13.0920	     4.6158	    12.0850	    10.3226	     7.2174	
    10.3226	    10.5743	    13.0081	    15.5258	    12.7563	    13.3438	     4.5319	    12.2528	    10.6583	     7.3013	
    11.5814	    12.0010	    13.2599	    15.4419	    12.6724	    13.4277	     4.1962	    12.1689	    10.7422	     6.9656	
    12.5046	    13.0920	    13.1760	    15.1901	    12.1689	    13.2599	     3.6926	    11.9171	    10.4065	     6.3782	
    13.0081	    13.7634	    12.7563	    14.7705	    11.3297	    12.9242	     3.0212	    11.4975	     9.9030	     5.5389	
    13.2599	    14.0152	    12.2528	    14.2670	    10.4065	    12.5885	     2.4338	    10.9940	     9.2316	     4.4479	
    13.2599	    14.1830	    11.5814	    13.8474	     9.3994	    12.3367	     2.0142	    10.4904	     8.5602	     3.4409	
    13.1760	    14.0991	    10.9940	    13.5956	     8.4763	    12.0010	     1.7624	    10.0708	     7.8888	     2.5177	
    13.0920	    14.0152	    10.4904	    13.3438	     7.7209	    11.8332	     1.7624	     9.7351	     7.3853	     1.7624	
    13.0081	    13.8474	     9.9869	    13.2599	     7.0496	    11.5814	     2.0142	     9.4833	     7.0496	     1.2589	
    12.7563	    13.5956	     9.4833	    13.0920	     6.6299	    11.3297	     2.3499	     9.2316	     6.8817	     1.0910	
    12.4207	    13.0920	     8.9798	    12.9242	     6.2943	    10.8261	     2.7695	     8.8959	     6.7978	     1.0071	
    12.0010	    12.5046	     8.4763	    12.6724	     6.0425	    10.2386	     3.1891	     8.5602	     6.7978	     1.2589	
    11.3297	    11.7493	     7.8888	    12.2528	     5.9586	     9.3994	     3.6087	     8.0566	     6.8817	     1.5945	
    10.6583	    10.9100	     7.3013	    11.7493	     5.8746	     8.4763	     3.9444	     7.3853	     6.7978	     2.0142	
     9.9030	    10.0708	     6.7978	    11.1618	     5.9586	     7.4692	     4.1962	     6.7139	     6.7139	     2.6016	
     9.1476	     9.1476	     6.3782	    10.4065	     6.1264	     6.4621	     4.3640	     6.0425	     6.6299	     3.1891	
     8.4763	     8.3923	     6.0425	     9.5673	     6.2943	     5.5389	     4.3640	     5.2872	     6.4621	     3.8605	
     7.8049	     7.6370	     5.7907	     8.7280	     6.4621	     4.6997	     4.2801	     4.6158	     6.2943	     4.4479	
     7.1335	     6.9656	     5.6229	     7.9727	     6.7139	     4.1122	     4.0283	     4.0283	     6.1264	     4.9515	
     6.6299	     6.4621	     5.5389	     7.3013	     6.8817	     3.8605	     3.7766	     3.6087	     5.9586	     5.3711	
     6.1264	     6.0425	     5.4550	     6.7978	     7.0496	     3.6926	     3.3569	     3.3569	     5.7907	     5.6229	
     5.7068	     5.6229	     5.4550	     6.6299	     7.0496	     3.8605	     2.8534	     3.3569	     5.5389	     5.7068	
     5.2872	     5.2872	     5.4550	     6.6299	     6.7978	     4.1122	     2.2659	     3.4409	     5.2872	     5.5389	
     5.0354	     5.0354	     5.4550	     6.7978	     6.4621	     4.4479	     1.5945	     3.6087	     4.9515	     5.2032	
     4.7836	     4.9515	     5.5389	     7.2174	     5.8746	     4.9515	     1.0910	     4.0283	     4.6158	     4.6997	
     4.7836	     5.0354	     5.6229	     7.8888	     5.2032	     5.5389	     0.6714	     4.6158	     4.3640	     4.1122	
     4.9515	     5.2032	     5.9586	     8.6441	     4.6158	     6.1264	     0.5035	     5.3711	     4.2801	     3.6926	
     5.3711	     5.7068	     6.3782	     9.5673	     4.0283	     6.7978	     0.6714	     6.2943	     4.4479	     3.5248	
     5.8746	     6.2943	     7.0496	    10.5743	     3.6926	     7.4692	     1.1749	     7.3013	     4.9515	     3.6087	
     6.6299	     6.9656	     7.8888	    11.5814	     3.6087	     8.0566	     2.0142	     8.3923	     5.6229	     4.0283	
     7.3013	     7.6370	     8.8120	    12.5046	     3.8605	     8.6441	     3.1891	     9.3155	     6.4621	     4.6997	
     7.8888	     8.2245	     9.8190	    13.1760	     4.3640	     9.0637	     4.6158	    10.0708	     7.3853	     5.4550	
     8.3084	     8.6441	    10.8261	    13.6795	     5.0354	     9.3155	     6.1264	    10.4904	     8.1406	     6.1264	
     8.5602	     8.8120	    11.4975	    13.8474	     5.9586	     9.3994	     7.5531	    10.4904	     8.7280	     6.7139	
     8.4763	     8.8120	    11.9171	    13.7634	     7.0496	     9.3155	     8.9798	    10.2386	     8.9798	     7.0496	
     8.3084	     8.6441	    12.0010	    13.4277	     8.2245	     9.2316	    10.2386	     9.7351	     9.1476	     7.2174	
     8.1406	     8.4763	    11.7493	    13.1760	     9.4833	     9.1476	    11.4136	     9.1476	     9.2316	     7.3013	
     7.9727	     8.3923	    11.4975	    13.0081	    10.7422	     9.2316	    12.5046	     8.7280	     9.3994	     7.3853	
     7.9727	     8.4763	    11.1618	    13.0920	    12.0850	     9.5673	    13.4277	     8.4763	     9.6512	     7.5531	
     8.2245	     8.8120	    11.0779	    13.4277	    13.3438	    10.1547	    14.2670	     8.5602	     9.9869	     7.7209	
     8.5602	     9.2316	    11.1618	    14.0991	    14.5187	    10.9100	    14.9384	     8.8959	    10.3226	     7.8888	
     8.9798	     9.7351	    11.4975	    14.9384	    15.3580	    11.7493	    15.2740	     9.3994	    10.6583	     7.8888	
     9.4833	    10.3226	    12.0010	    15.8615	    16.0294	    12.5046	    15.3580	     9.9030	    10.9100	     7.8049	
    10.0708	    10.9100	    12.6724	    16.7847	    16.3651	    13.1760	    15.1901	    10.4065	    10.9100	     7.4692	
    10.6583	    11.5814	    13.4277	    17.7078	    16.5329	    13.7634	    14.9384	    10.8261	    10.7422	     6.9656	
    11.2457	    12.1689	    14.2670	    18.6310	    16.5329	    14.1830	    14.6027	    11.1618	    10.4065	     6.3782	
    11.9171	    12.8403	    15.1062	    19.4702	    16.4490	    14.5187	    14.3509	    11.4136	     9.9869	     5.8746	
    12.5885	    13.5117	    16.0294	    20.2255	    16.4490	    14.7705	    14.2670	    11.6653	     9.5673	     5.3711	
    13.3438	    14.2670	    16.8686	    20.8969	    16.5329	    15.1062	    14.4348	    11.9171	     9.3994	     5.2032	
    14.0991	    14.9384	    17.6239	    21.4844	    16.7007	    15.3580	    14.7705	    12.1689	     9.3994	     5.2872	
    14.8544	    15.6097	    18.2953	    21.9040	    16.8686	    15.6097	    15.2740	    12.5046	     9.6512	     5.6229	
    15.4419	    16.1133	    18.7149	    22.0718	    17.1204	    15.8615	    15.8615	    12.8403	    10.0708	     6.1264	
    15.7776	    16.4490	    18.7988	    21.9879	    17.3721	    16.0294	    16.4490	    13.0920	    10.4904	     6.7139	
    16.0294	    16.5329	    18.5471	    21.6522	    17.4561	    16.1133	    16.8686	    13.3438	    10.9940	     7.3013	
    16.0294	    16.4490	    17.8757	    21.0648	    17.3721	    16.1133	    17.2043	    13.5117	    11.4136	     7.9727	
    15.9454	    16.2811	    16.8686	    20.3934	    17.0364	    16.0294	    17.3721	    13.5117	    11.7493	     8.4763	
    15.8615	    16.0294	    15.6097	    19.4702	    16.6168	    15.7776	    17.3721	    13.4277	    12.0010	     8.8959	
    15.7776	    15.8615	    14.1830	    18.6310	    15.9454	    15.4419	    17.1204	    13.0920	    12.0850	     9.0637	
    15.7776	    15.7776	    12.6724	    17.7917	    15.2740	    15.0223	    16.7847	    12.7563	    12.0850	     9.0637	
    15.9454	    15.8615	    11.3297	    17.1204	    14.5187	    14.6027	    16.2811	    12.3367	    11.8332	     8.8120	
    16.1972	    16.1133	    10.3226	    16.7847	    13.7634	    14.3509	    15.6937	    11.9171	    11.5814	     8.3923	
    16.5329	    16.3651	     9.7351	    16.7847	    13.1760	    14.0991	    15.0223	    11.4975	    11.1618	     7.8049	
    16.8686	    16.7007	     9.6512	    17.1204	    12.6724	    13.9313	    14.1830	    11.1618	    10.6583	     7.1335	
    17.2043	    17.0364	    10.0708	    17.7078	    12.3367	    13.9313	    13.3438	    10.8261	    10.1547	     6.5460	
    17.3721	    17.2882	    10.9100	    18.5471	    12.0850	    13.9313	    12.4207	    10.6583	     9.6512	     6.0425	
    17.3721	    17.2882	    12.1689	    19.4702	    12.0010	    14.0991	    11.5814	    10.5743	     9.2316	     5.6229	
    17.1204	    17.1204	    13.6795	    20.3934	    11.9171	    14.1830	    10.8261	    10.4904	     8.9798	     5.5389	
    16.5329	    16.6168	    15.1062	    21.2326	    11.9171	    14.3509	    10.1547	    10.5743	     8.7280	     5.6229	
    15.6937	    15.8615	    16.3651	    21.9040	    12.0010	    14.5187	     9.7351	    10.7422	     8.7280	     5.8746	
    14.5187	    14.7705	    17.2882	    22.3236	    12.0850	    14.7705	     9.4833	    10.9940	     8.9798	     6.3782	
    13.1760	    13.4277	    17.8757	    22.5754	    12.1689	    15.0223	     9.3994	    11.3297	     9.3155	     7.0496	
    11.6653	    12.0850	    17.9596	    22.5754	    12.3367	    15.3580	     9.4833	    11.7493	     9.9030	     7.7209	
    10.2386	    10.6583	    17.5400	    22.4075	    12.5046	    15.6097	     9.8190	    12.2528	    10.4904	     8.3923	
     9.1476	     9.5673	    16.7847	    22.1558	    12.7563	    15.9454	    10.2386	    12.6724	    11.0779	     8.8959	
     8.3923	     8.9798	    15.6097	    21.7361	    12.9242	    16.2811	    10.7422	    13.0920	    11.6653	     9.3155	
     8.3923	     8.9798	    14.2670	    21.2326	    13.1760	    16.5329	    11.3297	    13.5117	    12.1689	     9.4833	
     8.9798	     9.6512	    13.0920	    20.7291	    13.4277	    16.7847	    12.0010	    13.8474	    12.5046	     9.6512	
    10.0708	    10.8261	    12.0850	    20.2255	    13.6795	    17.0364	    12.6724	    14.1830	    12.7563	     9.7351	
    11.4136	    12.3367	    11.4136	    19.8059	    13.9313	    17.2043	    13.4277	    14.5187	    12.8403	     9.9869	
    12.8403	    13.8474	    11.0779	    19.4702	    14.1830	    17.2882	    14.0152	    14.8544	    12.8403	    10.2386	
    14.0991	    15.1901	    11.0779	    19.2184	    14.4348	    17.3721	    14.5187	    15.1062	    12.6724	    10.4904	
    15.0223	    16.2811	    11.3297	    19.0506	    14.5187	    17.2882	    14.8544	    15.2740	    12.5885	    10.7422	
    15.6097	    17.0364	    11.6653	    18.9667	    14.5187	    17.2043	    15.0223	    15.5258	    12.5046	    10.9100	
    15.9454	    17.3721	    12.1689	    18.9667	    14.5187	    17.1204	    15.1062	    15.7776	    12.4207	    10.9940	
    16.1133	    17.5400	    12.7563	    19.1345	    14.4348	    17.0364	    15.1062	    16.0294	    12.5885	    11.0779	
    16.0294	    17.4561	    13.3438	    19.4702	    14.3509	    17.1204	    15.1062	    16.4490	    12.9242	    11.0779	
    15.8615	    17.2043	    13.9313	    19.8059	    14.2670	    17.2043	    15.1062	    16.9525	    13.4277	    11.1618	
    15.4419	    16.7007	    14.3509	    20.1416	    14.0991	    17.3721	    15.0223	    17.5400	    14.0152	    11.2457	
    14.8544	    16.0294	    14.6866	    20.4773	    13.9313	    17.5400	    15.0223	    18.2114	    14.8544	    11.4975	
    14.1830	    15.1901	    14.8544	    20.5612	    13.5956	    17.6239	    15.0223	    18.7988	    15.6937	    11.8332	
    13.2599	    14.1830	    14.7705	    20.3094	    13.2599	    17.5400	    15.1062	    19.3863	    16.5329	    12.3367	
    12.1689	    12.9242	    14.5187	    19.7220	    13.0081	    17.2882	    15.1062	    19.8059	    17.2882	    12.8403	
    10.9100	    11.4975	    14.0152	    18.7149	    12.6724	    16.7007	    15.1901	    20.0577	    17.9596	    13.2599	
     9.3994	     9.9030	    13.2599	    17.2043	    12.3367	    15.8615	    15.1901	    19.9738	    18.3792	    13.6795	
     7.6370	     8.1406	    12.1689	    15.2740	    11.9171	    14.6027	    15.0223	    19.4702	    18.3792	    13.9313	
     5.7068	     6.1264	    10.8261	    13.0920	    11.4975	    13.0920	    14.6866	    18.6310	    18.1274	    13.9313	
     3.6087	     4.0283	     9.3994	    10.8261	    11.0779	    11.4975	    14.2670	    17.4561	    17.4561	    13.8474	
     1.6785	     2.0981	     7.9727	     8.7280	    10.7422	     9.9030	    13.7634	    16.1133	    16.5329	    13.5117	
    -0.0839	     0.4196	     6.7139	     6.8817	    10.5743	     8.4763	    13.4277	    14.7705	    15.4419	    13.1760	
    -1.4267	    -0.9232	     5.7068	     5.6229	    10.6583	     7.3013	    13.1760	    13.5117	    14.4348	    12.7563	
    -2.2659	    -1.7624	     5.0354	     4.7836	    10.8261	     6.6299	    13.0081	    12.5046	    13.5117	    12.3367	
    -2.7695	    -2.0981	     4.6997	     4.6158	    11.0779	     6.2943	    12.9242	    11.7493	    12.8403	    11.9171	
    -2.7695	    -2.1820	     4.6997	     4.7836	    11.4136	     6.3782	    12.8403	    11.3297	    12.3367	    11.4136	
    -2.5177	    -1.8463	     4.8676	     5.4550	    11.6653	     6.8817	    12.9242	    11.3297	    12.0850	    10.9940	
    -2.0142	    -1.2589	     5.2872	     6.3782	    11.9171	     7.7209	    13.0920	    11.4975	    12.0010	    10.5743	
    -1.3428	    -0.5875	     5.7907	     7.4692	    12.1689	     8.8959	    13.3438	    12.0010	    12.1689	    10.1547	
    -0.5035	     0.2518	     6.4621	     8.7280	    12.3367	    10.2386	    13.6795	    12.6724	    12.4207	     9.8190	
     0.3357	     1.0071	     7.0496	     9.9869	    12.4207	    11.5814	    14.0991	    13.4277	    12.8403	     9.5673	
     1.0910	     1.7624	     7.6370	    11.1618	    12.5046	    12.8403	    14.4348	    14.1830	    13.2599	     9.3994	
     1.8463	     2.3499	     8.1406	    12.2528	    12.5046	    14.0152	    14.8544	    14.8544	    13.7634	     9.3994	
     2.4338	     2.8534	     8.5602	    13.1760	    12.5046	    14.9384	    15.3580	    15.4419	    14.2670	     9.5673	
     3.0212	     3.3569	     8.8959	    13.9313	    12.4207	    15.5258	    15.8615	    15.9454	    14.8544	     9.9869	
     3.6087	     3.7766	     9.1476	    14.6027	    12.4207	    16.0294	    16.4490	    16.4490	    15.4419	    10.6583	
     4.1122	     4.1962	     9.3155	    15.1901	    12.4207	    16.1972	    16.9525	    16.7847	    16.0294	    11.4136	
     4.7836	     4.7836	     9.3994	    15.6937	    12.4207	    16.3651	    17.4561	    17.1204	    16.6168	    12.4207	
     5.4550	     5.3711	     9.4833	    16.2811	    12.5885	    16.4490	    17.8757	    17.4561	    17.1204	    13.4277	
     6.2103	     6.2103	     9.5673	    16.8686	    12.7563	    16.5329	    18.2114	    17.7078	    17.5400	    14.5187	
     7.0496	     7.0496	     9.7351	    17.4561	    13.0920	    16.7007	    18.4631	    17.9596	    17.8757	    15.4419	
     7.9727	     8.0566	    10.0708	    18.0435	    13.5117	    16.8686	    18.4631	    18.2114	    18.1274	    16.1133	
     8.8120	     9.0637	    10.4904	    18.7149	    13.9313	    17.1204	    18.3792	    18.3792	    18.1274	    16.5329	
     9.7351	    10.0708	    11.0779	    19.3024	    14.3509	    17.3721	    18.1274	    18.3792	    17.8757	    16.4490	
    10.4904	    10.9940	    11.6653	    19.8059	    14.6027	    17.6239	    17.6239	    18.2114	    17.4561	    15.9454	
    11.0779	    11.6653	    12.1689	    20.2255	    14.6866	    17.6239	    16.9525	    17.9596	    16.7847	    15.0223	
    11.4136	    12.1689	    12.6724	    20.5612	    14.6027	    17.6239	    16.1133	    17.4561	    15.8615	    13.7634	
    11.5814	    12.4207	    13.0081	    20.7291	    14.2670	    17.3721	    15.1901	    16.7847	    14.8544	    12.2528	
    11.6653	    12.4207	    13.3438	    20.8969	    13.8474	    17.2043	    14.2670	    16.1133	    13.7634	    10.7422	
    11.4975	    12.2528	    13.4277	    21.0648	    13.3438	    16.9525	    13.3438	    15.3580	    12.6724	     9.3155	
    11.1618	    11.9171	    13.4277	    21.2326	    12.7563	    16.7847	    12.5046	    14.7705	    11.6653	     8.0566	
    10.7422	    11.4136	    13.3438	    21.4005	    12.0850	    16.7007	    11.8332	    14.1830	    10.7422	     7.1335	
    10.0708	    10.6583	    12.9242	    21.4005	    11.3297	    16.6168	    11.2457	    13.6795	     9.9869	     6.5460	
     9.3155	     9.7351	    12.4207	    21.4005	    10.5743	    16.5329	    10.9100	    13.3438	     9.4833	     6.2943	
     8.5602	     8.8959	    11.7493	    21.2326	     9.9869	    16.5329	    10.7422	    13.0920	     9.1476	     6.4621	
     7.8049	     8.0566	    10.9940	    21.1487	     9.6512	    16.5329	    10.9100	    13.0920	     9.0637	     6.8817	
     7.3013	     7.4692	    10.2386	    20.9808	     9.5673	    16.7007	    11.3297	    13.3438	     9.3155	     7.6370	
     7.0496	     7.1335	     9.4833	    20.9808	     9.9030	    16.8686	    12.0850	    13.7634	     9.9030	     8.5602	
     7.2174	     7.1335	     8.9798	    21.0648	    10.7422	    17.2043	    13.0081	    14.3509	    10.7422	     9.6512	
     7.6370	     7.5531	     8.7280	    21.3165	    11.9171	    17.6239	    14.0991	    15.1062	    11.6653	    10.8261	
     8.3923	     8.3923	     8.8120	    21.8201	    13.3438	    18.0435	    15.2740	    15.8615	    12.7563	    12.0010	
     9.3994	     9.4833	     9.3994	    22.4075	    15.0223	    18.4631	    16.4490	    16.7007	    13.7634	    13.0081	
    10.5743	    10.8261	    10.3226	    23.1628	    16.7847	    18.9667	    17.5400	    17.4561	    14.7705	    13.8474	
    11.9171	    12.4207	    11.6653	    24.0021	    18.3792	    19.4702	    18.4631	    18.2114	    15.5258	    14.4348	
    13.3438	    14.0152	    13.1760	    25.0092	    19.8059	    19.9738	    19.1345	    18.8828	    16.2811	    14.7705	
    14.8544	    15.6937	    14.8544	    26.0162	    20.9808	    20.5612	    19.5541	    19.4702	    16.8686	    14.9384	
    16.4490	    17.3721	    16.6168	    27.1072	    21.8201	    21.1487	    19.8059	    20.0577	    17.3721	    15.1062	
    17.9596	    18.9667	    18.2114	    28.1143	    22.4075	    21.6522	    19.8059	    20.4773	    17.7917	    15.1062	
    19.4702	    20.5612	    19.7220	    28.8696	    22.6593	    21.9040	    19.5541	    20.8130	    18.0435	    15.0223	
    20.7291	    21.8201	    20.8969	    29.3732	    22.6593	    21.9879	    19.2184	    20.9808	    18.1274	    14.9384	
    21.6522	    22.7432	    21.5683	    29.5410	    22.4075	    21.7361	    18.7988	    20.8969	    17.9596	    14.6866	
    22.2397	    23.3307	    21.9040	    29.2892	    21.8201	    21.0648	    18.2114	    20.5612	    17.5400	    14.5187	
    22.5754	    23.5825	    21.7361	    28.7018	    21.0648	    20.2255	    17.6239	    20.1416	    17.0364	    14.2670	
    22.5754	    23.4146	    21.2326	    27.9465	    20.3094	    19.1345	    17.2043	    19.6381	    16.4490	    14.0991	
    22.3236	    22.9950	    20.4773	    27.1072	    19.4702	    18.0435	    16.7847	    19.0506	    15.7776	    14.0991	
    21.9040	    22.4075	    19.5541	    26.2680	    18.7988	    16.9525	    16.5329	    18.5471	    15.1901	    14.0991	
    21.3165	    21.6522	    18.5471	    25.4288	    18.1274	    16.0294	    16.4490	    18.1274	    14.6866	    14.2670	
    20.7291	    20.7291	    17.5400	    24.7574	    17.5400	    15.1901	    16.4490	    17.7078	    14.2670	    14.5187	
    20.0577	    19.8898	    16.6168	    24.2538	    17.1204	    14.6866	    16.4490	    17.3721	    14.0152	    14.8544	
    19.3024	    18.9667	    15.6097	    24.0021	    16.7847	    14.4348	    16.4490	    17.0364	    13.7634	    15.1901	
    18.5471	    18.0435	    14.6866	    23.9182	    16.4490	    14.3509	    16.3651	    16.7007	    13.5117	    15.3580	
    17.7078	    17.1204	    13.7634	    23.9182	    16.1133	    14.6027	    16.1972	    16.3651	    13.2599	    15.3580	
    16.9525	    16.2811	    12.8403	    24.0021	    15.7776	    15.0223	    15.8615	    16.0294	    13.0081	    15.1901	
    16.1972	    15.5258	    12.0850	    24.2538	    15.5258	    15.6097	    15.4419	    15.6097	    12.6724	    14.6027	
    15.6097	    15.0223	    11.4136	    24.6735	    15.2740	    16.4490	    14.9384	    15.3580	    12.2528	    13.9313	
    15.1901	    14.6866	    10.9100	    25.2609	    15.1062	    17.4561	    14.4348	    15.2740	    12.0010	    13.0920	
    15.1901	    14.7705	    10.6583	    26.0162	    15.0223	    18.7988	    14.0991	    15.4419	    11.9171	    12.2528	
    15.3580	    15.1062	    10.7422	    26.9394	    15.1062	    20.3094	    13.8474	    16.0294	    12.0010	    11.5814	
    15.9454	    15.7776	    11.0779	    28.0304	    15.4419	    22.0718	    13.9313	    16.8686	    12.3367	    11.1618	
    16.6168	    16.6168	    11.6653	    29.2053	    15.8615	    23.9182	    14.3509	    17.9596	    12.9242	    11.0779	
    17.4561	    17.4561	    12.5885	    30.2963	    16.4490	    25.6805	    15.0223	    19.3024	    13.6795	    11.1618	
    18.2953	    18.2953	    13.6795	    31.2195	    17.1204	    27.1912	    16.0294	    20.5612	    14.6027	    11.4136	
    18.9667	    18.9667	    14.7705	    31.7230	    17.8757	    28.4500	    17.2043	    21.7361	    15.5258	    11.8332	
    19.3863	    19.3024	    15.8615	    31.9748	    18.4631	    29.1214	    18.4631	    22.5754	    16.5329	    12.3367	
    19.4702	    19.3024	    16.7847	    31.8069	    18.9667	    29.3732	    19.8059	    23.0789	    17.3721	    12.8403	
    19.3024	    19.1345	    17.4561	    31.3873	    19.4702	    29.1214	    21.0648	    23.2468	    18.1274	    13.3438	
    18.9667	    18.7149	    17.9596	    30.8838	    19.8059	    28.6179	    22.2397	    23.2468	    18.7988	    13.9313	
    18.5471	    18.2953	    18.3792	    30.4642	    20.2255	    27.8625	    23.4146	    23.0789	    19.4702	    14.6027	
    18.1274	    17.8757	    18.6310	    30.2124	    20.5612	    27.1072	    24.5056	    22.9111	    19.9738	    15.3580	
    17.7078	    17.5400	    18.6310	    29.9606	    20.8969	    26.2680	    25.4288	    22.7432	    20.3094	    16.1133	
    17.2882	    17.1204	    18.6310	    29.8767	    21.1487	    25.5127	    26.1841	    22.4915	    20.5612	    16.8686	
    16.9525	    16.8686	    18.4631	    29.7928	    21.3165	    24.9252	    26.6876	    22.4075	    20.6451	    17.3721	
    16.6168	    16.6168	    18.2953	    29.7928	    21.4844	    24.5056	    27.0233	    22.4075	    20.6451	    17.7917	
    16.3651	    16.5329	    18.2114	    29.8767	    21.5683	    24.3378	    27.1072	    22.5754	    20.6451	    17.9596	
    16.2811	    16.4490	    18.2953	    30.0446	    21.6522	    24.5895	    27.1072	    22.8271	    20.6451	    17.9596	
    16.1133	    16.4490	    18.4631	    30.3802	    21.7361	    25.0931	    26.9394	    23.3307	    20.6451	    17.9596	
    16.0294	    16.3651	    18.6310	    30.7999	    21.7361	    25.9323	    26.6037	    23.8342	    20.6451	    17.8757	
    15.6937	    16.1133	    18.7988	    31.3034	    21.6522	    26.9394	    26.2680	    24.3378	    20.6451	    17.7078	
    15.2740	    15.6937	    18.8828	    31.7230	    21.4005	    28.0304	    25.6805	    24.7574	    20.4773	    17.4561	
    14.6866	    15.1062	    18.7988	    32.1426	    20.9808	    29.0375	    25.0931	    25.0931	    20.2255	    17.2043	
    13.8474	    14.3509	    18.4631	    32.3105	    20.3934	    29.7928	    24.3378	    25.1770	    19.8898	    16.8686	
    12.9242	    13.4277	    17.9596	    32.2266	    19.7220	    30.2963	    23.4985	    25.0931	    19.3863	    16.5329	
    11.9171	    12.5046	    17.2882	    31.8909	    18.7988	    30.4642	    22.7432	    24.7574	    18.7988	    16.2811	
    10.9940	    11.4975	    16.4490	    31.3034	    17.8757	    30.2124	    21.9040	    24.1699	    18.2114	    16.0294	
    10.1547	    10.6583	    15.5258	    30.5481	    16.9525	    29.7089	    21.3165	    23.4985	    17.6239	    15.9454	
     9.4833	    10.0708	    14.7705	    29.7928	    16.1133	    28.9536	    20.8130	    22.8271	    17.1204	    16.0294	
     9.1476	     9.6512	    14.1830	    29.0375	    15.4419	    28.1982	    20.5612	    22.3236	    16.8686	    16.3651	
     9.0637	     9.5673	    13.7634	    28.5339	    15.0223	    27.3590	    20.5612	    21.9040	    16.7847	    16.9525	
     9.3155	     9.7351	    13.6795	    28.1982	    14.8544	    26.6037	    20.7291	    21.7361	    17.0364	    17.7078	
     9.8190	    10.1547	    13.7634	    28.1143	    14.8544	    26.0162	    20.8969	    21.8201	    17.3721	    18.5471	
    10.4065	    10.7422	    14.0991	    28.1982	    14.9384	    25.5966	    21.1487	    22.0718	    17.8757	    19.3024	
    11.1618	    11.4136	    14.4348	    28.4500	    15.0223	    25.2609	    21.4005	    22.4075	    18.3792	    19.8898	
    11.8332	    12.0850	    14.7705	    28.8696	    15.0223	    25.0092	    21.4005	    22.7432	    18.7149	    20.1416	
    12.4207	    12.7563	    14.9384	    29.2892	    14.9384	    24.8413	    21.2326	    22.9111	    18.8828	    20.1416	
    12.9242	    13.2599	    14.8544	    29.7089	    14.7705	    24.6735	    20.8130	    22.9950	    18.7988	    19.7220	
    13.3438	    13.6795	    14.4348	    30.1285	    14.4348	    24.5895	    20.1416	    22.9950	    18.5471	    19.0506	
    13.5956	    14.0152	    13.8474	    30.4642	    14.0152	    24.5056	    19.3863	    22.8271	    18.0435	    18.0435	
    13.7634	    14.2670	    13.0920	    30.7159	    13.5956	    24.4217	    18.3792	    22.5754	    17.3721	    16.7847	
    13.9313	    14.5187	    12.3367	    30.9677	    13.2599	    24.3378	    17.4561	    22.4075	    16.7007	    15.4419	
    14.1830	    14.8544	    11.7493	    31.2195	    13.0081	    24.3378	    16.5329	    22.3236	    16.1133	    14.2670	
    14.6027	    15.3580	    11.4975	    31.4713	    13.0920	    24.5056	    15.9454	    22.3236	    15.6937	    13.2599	
    15.0223	    15.8615	    11.6653	    31.7230	    13.4277	    24.6735	    15.6097	    22.5754	    15.5258	    12.6724	
    15.5258	    16.2811	    12.0850	    31.8909	    13.9313	    24.7574	    15.6097	    22.9950	    15.6097	    12.5046	
    15.8615	    16.7007	    12.7563	    31.9748	    14.5187	    24.7574	    15.8615	    23.4146	    15.8615	    12.7563	
    16.1133	    16.7847	    13.4277	    31.7230	    15.1062	    24.5056	    16.2811	    23.7503	    16.0294	    13.1760	
    16.0294	    16.5329	    13.9313	    31.3034	    15.6097	    23.9182	    16.7007	    23.9182	    16.1133	    13.7634	
    15.4419	    15.8615	    14.1830	    30.4642	    15.8615	    22.9111	    17.0364	    23.7503	    15.9454	    14.3509	
    14.4348	    14.6027	    14.0152	    29.3732	    15.7776	    21.6522	    17.2043	    23.2468	    15.6097	    14.8544	
    12.8403	    12.8403	    13.4277	    27.9465	    15.4419	    20.2255	    17.2043	    22.5754	    15.0223	    15.1901	
    10.7422	    10.6583	    12.5046	    26.3519	    14.9384	    18.7149	    16.8686	    21.6522	    14.3509	    15.3580	
     8.4763	     8.2245	    11.4136	    24.6735	    14.2670	    17.3721	    16.4490	    20.6451	    13.6795	    15.4419	
     6.1264	     5.7907	    10.1547	    22.9950	    13.5117	    16.2811	    15.8615	    19.5541	    13.0081	    15.3580	
     4.0283	     3.6087	     9.0637	    21.4844	    12.7563	    15.4419	    15.1062	    18.4631	    12.3367	    15.1062	
     2.6016	     2.0981	     8.0566	    20.0577	    12.0850	    14.8544	    14.3509	    17.3721	    11.7493	    14.6866	
     2.0142	     1.5945	     7.4692	    18.8828	    11.5814	    14.6027	    13.6795	    16.4490	    11.2457	    14.0991	
     2.5177	     2.0981	     7.3013	    17.9596	    11.2457	    14.7705	    13.0081	    15.6097	    10.8261	    13.5117	
     3.8605	     3.5248	     7.7209	    17.2882	    11.0779	    15.1062	    12.5046	    14.9384	    10.5743	    12.8403	
     6.0425	     5.7907	     8.5602	    16.9525	    11.1618	    15.6937	    12.1689	    14.5187	    10.4065	    12.1689	
     8.6441	     8.4763	     9.7351	    16.7847	    11.3297	    16.3651	    11.9171	    14.3509	    10.3226	    11.5814	
    11.2457	    11.1618	    11.0779	    16.6168	    11.6653	    17.0364	    11.8332	    14.3509	    10.2386	    11.0779	
    13.7634	    13.6795	    12.4207	    16.5329	    12.0010	    17.4561	    11.7493	    14.4348	    10.1547	    10.6583	
    15.7776	    15.7776	    13.5956	    16.2811	    12.3367	    17.7078	    11.7493	    14.4348	    10.0708	    10.4065	
    17.2043	    17.2882	    14.5187	    15.9454	    12.5885	    17.6239	    11.6653	    14.3509	     9.9869	    10.4065	
    18.0435	    18.2114	    15.0223	    15.4419	    12.6724	    17.2882	    11.6653	    14.1830	     9.9869	    10.5743	
    18.3792	    18.5471	    15.2740	    14.8544	    12.6724	    16.7007	    11.7493	    13.9313	    10.1547	    10.9100	
    18.1274	    18.3792	    15.1901	    14.2670	    12.5046	    15.9454	    11.8332	    13.5117	    10.4065	    11.4136	
    17.4561	    17.8757	    14.8544	    13.8474	    12.3367	    15.1901	    12.0010	    13.1760	    10.8261	    12.0850	
    16.6168	    17.0364	    14.4348	    13.5117	    12.0850	    14.4348	    12.4207	    12.8403	    11.3297	    12.9242	
    15.5258	    16.1133	    13.9313	    13.3438	    11.9171	    13.7634	    12.9242	    12.5885	    11.9171	    13.6795	
    14.5187	    15.1901	    13.4277	    13.3438	    11.7493	    13.3438	    13.5956	    12.4207	    12.5046	    14.5187	
    13.5117	    14.1830	    13.0081	    13.5117	    11.5814	    13.0920	    14.2670	    12.4207	    13.0920	    15.1901	
    12.5885	    13.3438	    12.6724	    13.7634	    11.4136	    12.9242	    14.9384	    12.5046	    13.4277	    15.6937	
    11.8332	    12.6724	    12.4207	    14.2670	    11.2457	    12.9242	    15.4419	    12.6724	    13.5956	    15.8615	
    11.2457	    12.1689	    12.2528	    14.7705	    10.9940	    13.0920	    15.8615	    12.9242	    13.6795	    15.8615	
    10.9100	    11.8332	    12.2528	    15.5258	    10.7422	    13.2599	    16.1133	    13.1760	    13.5117	    15.6097	
    10.7422	    11.7493	    12.3367	    16.3651	    10.4904	    13.5117	    16.1972	    13.5117	    13.3438	    15.1901	
    10.8261	    11.9171	    12.5046	    17.3721	    10.2386	    13.8474	    16.1972	    13.9313	    13.0920	    14.6027	
    11.1618	    12.2528	    12.7563	    18.4631	    10.1547	    14.2670	    16.1972	    14.2670	    12.9242	    13.9313	
    11.7493	    12.8403	    13.1760	    19.6381	    10.2386	    14.7705	    16.1972	    14.6866	    12.7563	    13.3438	
    12.5885	    13.5956	    13.6795	    20.8130	    10.5743	    15.3580	    16.2811	    15.1062	    12.7563	    12.8403	
    13.5956	    14.5187	    14.3509	    21.8201	    11.0779	    16.0294	    16.4490	    15.6097	    12.7563	    12.3367	
    14.6027	    15.3580	    14.9384	    22.5754	    11.5814	    16.7007	    16.6168	    16.1133	    12.8403	    12.0850	
    15.5258	    16.1972	    15.4419	    22.9111	    12.0850	    17.2043	    16.7007	    16.6168	    12.9242	    11.7493	
    16.1133	    16.6168	    15.6937	    22.9111	    12.4207	    17.5400	    16.7007	    17.0364	    12.9242	    11.4975	
    16.4490	    16.7847	    15.7776	    22.3236	    12.6724	    17.7078	    16.4490	    17.2882	    12.8403	    11.2457	
    16.3651	    16.5329	    15.6097	    21.3165	    12.7563	    17.5400	    16.1972	    17.2882	    12.6724	    10.8261	
    15.9454	    16.0294	    15.1062	    20.0577	    12.6724	    17.2043	    15.6937	    17.2043	    12.4207	    10.4065	
    15.3580	    15.4419	    14.3509	    18.6310	    12.5885	    16.7007	    15.1901	    16.8686	    12.0850	    10.0708	
    14.6866	    14.6866	    13.3438	    17.1204	    12.5046	    16.1972	    14.6866	    16.4490	    11.8332	     9.9030	
    14.0991	    14.0152	    12.2528	    15.7776	    12.5046	    15.6937	    14.2670	    16.0294	    11.6653	     9.9869	
    13.5117	    13.5117	    11.2457	    14.6866	    12.5046	    15.1901	    13.8474	    15.6097	    11.5814	    10.1547	
    13.0920	    13.0081	    10.3226	    13.9313	    12.5885	    14.8544	    13.5117	    15.1901	    11.4975	    10.4904	
    12.6724	    12.6724	     9.7351	    13.5117	    12.6724	    14.5187	    13.0920	    14.9384	    11.5814	    10.9100	
    12.4207	    12.5046	     9.4833	    13.4277	    12.6724	    14.3509	    12.7563	    14.6866	    11.5814	    11.2457	
    12.3367	    12.4207	     9.4833	    13.5956	    12.7563	    14.3509	    12.2528	    14.5187	    11.5814	    11.4975	
    12.3367	    12.5885	     9.7351	    14.0152	    12.7563	    14.3509	    11.8332	    14.4348	    11.6653	    11.5814	
    12.5885	    12.9242	    10.1547	    14.6866	    12.8403	    14.5187	    11.4975	    14.3509	    11.6653	    11.5814	
    13.0920	    13.4277	    10.8261	    15.4419	    12.8403	    14.8544	    11.2457	    14.4348	    11.6653	    11.4975	
    13.8474	    14.1830	    11.4975	    16.2811	    13.0081	    15.2740	    11.1618	    14.5187	    11.8332	    11.3297	
    14.8544	    15.1901	    12.3367	    17.2043	    13.2599	    15.9454	    11.4975	    14.8544	    12.0850	    11.2457	
    15.9454	    16.2811	    13.1760	    18.2114	    13.6795	    16.7007	    12.0850	    15.2740	    12.3367	    11.2457	
    17.2043	    17.4561	    13.9313	    19.0506	    14.1830	    17.5400	    12.9242	    15.8615	    12.8403	    11.3297	
    18.2114	    18.4631	    14.6866	    19.8059	    14.8544	    18.2953	    14.0152	    16.5329	    13.3438	    11.5814	
    19.0506	    19.3024	    15.4419	    20.3934	    15.6097	    18.9667	    15.2740	    17.2882	    13.8474	    11.9171	
    19.6381	    19.7220	    16.1133	    20.6451	    16.4490	    19.3863	    16.6168	    17.9596	    14.2670	    12.5046	
    19.7220	    19.8059	    16.7847	    20.5612	    17.2043	    19.4702	    17.9596	    18.4631	    14.5187	    13.1760	
    19.3863	    19.4702	    17.2882	    20.1416	    17.8757	    19.1345	    19.2184	    18.6310	    14.6866	    13.9313	
    18.7149	    18.7149	    17.5400	    19.2184	    18.3792	    18.3792	    20.3094	    18.5471	    14.4348	    14.6027	
    17.7917	    17.7917	    17.7078	    17.9596	    18.7149	    17.2043	    21.0648	    18.0435	    14.0152	    15.1901	
    16.7007	    16.7007	    17.5400	    16.4490	    18.7149	    15.6937	    21.6522	    17.2043	    13.2599	    15.6097	
    15.6097	    15.6097	    17.2043	    14.8544	    18.6310	    14.0152	    22.0718	    16.1133	    12.4207	    15.8615	
    14.6027	    14.7705	    16.7007	    13.3438	    18.2953	    12.3367	    22.1558	    14.9384	    11.4975	    15.6937	
    13.8474	    14.0991	    16.1972	    12.0850	    17.9596	    10.9100	    22.0718	    13.6795	    10.5743	    15.3580	
    13.3438	    13.6795	    15.6937	    11.1618	    17.4561	     9.6512	    21.9040	    12.5046	     9.7351	    14.6866	
    13.0920	    13.5117	    15.2740	    10.6583	    16.9525	     8.7280	    21.4844	    11.4136	     8.8959	    13.6795	
    13.0081	    13.5117	    14.8544	    10.4065	    16.3651	     8.0566	    20.8969	    10.3226	     8.2245	    12.5046	
    13.0920	    13.5956	    14.4348	    10.5743	    15.7776	     7.6370	    20.3094	     9.4833	     7.7209	    11.1618	
    13.2599	    13.8474	    14.0991	    10.9940	    15.1901	     7.3853	    19.5541	     8.8120	     7.2174	     9.7351	
    13.5117	    14.1830	    13.9313	    11.5814	    14.6866	     7.3853	    18.7988	     8.3084	     6.8817	     8.3923	
    13.9313	    14.6027	    13.8474	    12.1689	    14.3509	     7.4692	    17.9596	     8.1406	     6.6299	     7.2174	
    14.3509	    15.1062	    13.7634	    12.8403	    14.0991	     7.7209	    17.2043	     8.0566	     6.3782	     6.2103	
    14.7705	    15.5258	    13.7634	    13.2599	    13.8474	     7.9727	    16.4490	     8.1406	     6.2943	     5.3711	
    15.0223	    15.7776	    13.7634	    13.5117	    13.7634	     8.0566	    15.6937	     8.2245	     6.0425	     4.6997	
    15.1901	    15.8615	    13.6795	    13.3438	    13.5956	     7.9727	    14.8544	     8.2245	     5.7907	     4.1962	
    15.1062	    15.7776	    13.5117	    12.9242	    13.3438	     7.7209	    14.0991	     8.1406	     5.5389	     3.7766	
    14.8544	    15.4419	    13.0920	    12.1689	    13.0081	     7.2174	    13.2599	     7.8888	     5.1193	     3.5248	
    14.4348	    15.0223	    12.6724	    11.3297	    12.5885	     6.6299	    12.5046	     7.6370	     4.8676	     3.3569	
    14.0152	    14.5187	    12.1689	    10.4904	    12.2528	     6.0425	    11.9171	     7.3853	     4.6158	     3.5248	
    13.5956	    14.0991	    11.7493	     9.6512	    12.0850	     5.5389	    11.5814	     7.2174	     4.5319	     3.8605	
    13.3438	    13.8474	    11.4975	     9.0637	    11.9171	     5.2872	    11.4136	     7.3013	     4.6158	     4.3640	
    13.0920	    13.6795	    11.2457	     8.6441	    11.9171	     5.2872	    11.4975	     7.4692	     4.8676	     4.9515	
    12.9242	    13.5956	    11.2457	     8.3923	    12.0010	     5.5389	    11.6653	     7.8049	     5.2032	     5.6229	
    12.9242	    13.6795	    11.4136	     8.3923	    12.1689	     5.9586	    11.9171	     8.2245	     5.5389	     6.2943	
    12.9242	    13.8474	    11.7493	     8.6441	    12.4207	     6.6299	    12.2528	     8.6441	     5.8746	     6.7978	
    13.0920	    14.1830	    12.3367	     9.0637	    12.6724	     7.4692	    12.5046	     8.9798	     6.2103	     7.2174	
    13.3438	    14.5187	    12.8403	     9.5673	    13.0081	     8.3084	    12.7563	     9.3155	     6.4621	     7.4692	
    13.5956	    14.7705	    13.4277	    10.2386	    13.2599	     9.1476	    12.9242	     9.6512	     6.5460	     7.5531	
    13.8474	    15.1062	    13.9313	    10.9100	    13.4277	     9.9030	    13.0920	     9.7351	     6.5460	     7.3853	
    14.0991	    15.2740	    14.2670	    11.5814	    13.5956	    10.4904	    13.1760	     9.7351	     6.4621	     7.0496	
    14.2670	    15.2740	    14.6027	    12.0850	    13.6795	    10.9940	    13.2599	     9.5673	     6.2103	     6.4621	
    14.4348	    15.2740	    14.7705	    12.5046	    13.5956	    11.2457	    13.3438	     9.3155	     5.7907	     5.8746	
    14.4348	    15.1901	    14.8544	    12.7563	    13.4277	    11.2457	    13.4277	     8.8959	     5.3711	     5.2032	
    14.5187	    15.0223	    14.9384	    12.8403	    13.2599	    11.0779	    13.5956	     8.4763	     4.9515	     4.5319	
    14.4348	    14.7705	    14.8544	    12.6724	    12.9242	    10.7422	    13.6795	     7.8049	     4.5319	     3.9444	
    14.1830	    14.4348	    14.6866	    12.2528	    12.5885	    10.1547	    13.7634	     7.1335	     4.1122	     3.4409	
    13.7634	    13.9313	    14.2670	    11.6653	    12.1689	     9.3994	    13.8474	     6.2943	     3.6087	     2.9373	
    13.2599	    13.3438	    13.6795	    10.9100	    11.6653	     8.5602	    13.7634	     5.4550	     3.1052	     2.5177	
    12.5885	    12.6724	    13.0081	    10.1547	    11.0779	     7.6370	    13.6795	     4.6158	     2.6855	     2.1820	
    11.8332	    12.0010	    12.1689	     9.4833	    10.5743	     6.7978	    13.4277	     4.0283	     2.2659	     1.8463	
    11.1618	    11.3297	    11.4136	     9.0637	    10.1547	     6.0425	    13.1760	     3.5248	     1.9302	     1.7624	
    10.5743	    10.7422	    10.7422	     8.8959	     9.8190	     5.6229	    12.9242	     3.3569	     1.7624	     1.7624	
    10.2386	    10.4904	    10.3226	     8.9798	     9.6512	     5.3711	    12.7563	     3.4409	     1.7624	     2.0142	
    10.1547	    10.4904	    10.2386	     9.4833	     9.7351	     5.3711	    12.5885	     3.7766	     1.9302	     2.2659	
    10.4065	    10.6583	    10.4065	    10.2386	     9.9869	     5.7068	    12.5046	     4.3640	     2.2659	     2.6855	
    10.8261	    11.1618	    10.9100	    11.3297	    10.4065	     6.2103	    12.3367	     5.1193	     2.6855	     3.1052	
    11.3297	    11.6653	    11.5814	    12.5046	    10.9100	     6.8817	    12.1689	     5.9586	     3.0212	     3.3569	
    11.8332	    12.1689	    12.3367	    13.7634	    11.3297	     7.7209	    11.9171	     6.8817	     3.4409	     3.4409	
    12.2528	    12.5046	    13.0081	    15.0223	    11.6653	     8.6441	    11.4975	     7.8049	     3.6926	     3.4409	
    12.5046	    12.7563	    13.5956	    16.1972	    11.8332	     9.5673	    10.9100	     8.6441	     3.9444	     3.2730	
    12.6724	    12.7563	    14.0991	    17.2043	    11.9171	    10.5743	    10.2386	     9.4833	     4.2801	     3.1052	
    12.5885	    12.6724	    14.3509	    18.0435	    11.8332	    11.4975	     9.5673	    10.3226	     4.6158	     2.8534	
    12.5046	    12.5046	    14.5187	    18.6310	    11.5814	    12.3367	     8.8120	    11.0779	     5.0354	     2.6016	
    12.1689	    12.0850	    14.4348	    18.9667	    11.3297	    13.0920	     8.0566	    11.8332	     5.5389	     2.5177	
    11.7493	    11.6653	    14.1830	    19.0506	    10.9940	    13.6795	     7.4692	    12.5885	     6.2103	     2.6855	
    11.2457	    11.0779	    13.8474	    19.0506	    10.6583	    14.2670	     7.0496	    13.3438	     7.0496	     3.1052	
    10.7422	    10.4065	    13.5117	    18.9667	    10.4904	    14.7705	     6.9656	    14.1830	     8.0566	     3.8605	
    10.1547	     9.8190	    13.2599	    18.9667	    10.4904	    15.2740	     7.1335	    15.1062	     9.2316	     4.8676	
     9.4833	     9.1476	    13.0920	    18.8828	    10.6583	    15.7776	     7.6370	    16.0294	    10.4904	     6.1264	
     8.6441	     8.3084	    12.8403	    18.7988	    10.8261	    16.1972	     8.3923	    16.8686	    11.6653	     7.3853	
     7.7209	     7.3853	    12.5885	    18.7149	    11.0779	    16.5329	     9.1476	    17.6239	    12.6724	     8.6441	
     6.6299	     6.3782	    12.3367	    18.4631	    11.3297	    16.7007	     9.9869	    18.0435	    13.4277	     9.7351	
     5.6229	     5.3711	    12.0010	    18.2114	    11.4975	    16.7847	    10.7422	    18.2953	    14.0152	    10.6583	
     4.7836	     4.6158	    11.8332	    17.9596	    11.5814	    16.7847	    11.3297	    18.2953	    14.3509	    11.3297	
     4.4479	     4.3640	    11.7493	    17.6239	    11.5814	    16.8686	    11.9171	    18.2114	    14.4348	    11.6653	
     4.8676	     4.8676	    11.7493	    17.3721	    11.5814	    16.7847	    12.3367	    17.8757	    14.3509	    11.7493	
     5.9586	     6.0425	    12.0010	    17.2043	    11.4136	    16.7007	    12.5046	    17.3721	    13.9313	    11.5814	
     7.6370	     7.8049	    12.2528	    16.9525	    11.1618	    16.3651	    12.5046	    16.7007	    13.1760	    10.9940	
     9.6512	     9.9030	    12.6724	    16.7007	    10.8261	    15.8615	    12.2528	    16.0294	    12.1689	    10.1547	
    11.6653	    12.0010	    13.0081	    16.4490	    10.4065	    15.1901	    11.9171	    15.1901	    10.9940	     9.0637	
    13.5956	    13.9313	    13.4277	    16.2811	     9.9030	    14.3509	    11.4136	    14.4348	     9.6512	     7.8888	
    15.0223	    15.4419	    13.6795	    16.1133	     9.3155	    13.5117	    10.9100	    13.7634	     8.2245	     6.7139	
    16.1133	    16.5329	    13.8474	    15.9454	     8.8959	    12.5885	    10.4065	    13.1760	     6.9656	     5.6229	
    16.7847	    17.2043	    13.8474	    15.8615	     8.5602	    11.6653	    10.1547	    12.6724	     5.8746	     4.6997	
    16.9525	    17.3721	    13.5956	    15.8615	     8.3923	    10.9100	     9.9869	    12.2528	     4.9515	     4.0283	
    16.7847	    17.2043	    13.1760	    15.8615	     8.3923	    10.3226	    10.0708	    12.0010	     4.3640	     3.7766	
    16.3651	    16.7007	    12.5046	    15.8615	     8.7280	     9.9030	    10.4065	    11.9171	     3.9444	     3.6926	
    15.6097	    16.0294	    11.8332	    15.8615	     9.3994	     9.7351	    10.9940	    11.9171	     3.9444	     3.9444	
    14.6866	    15.1062	    11.2457	    15.9454	    10.2386	     9.8190	    11.6653	    12.0850	     4.1962	     4.4479	
    13.7634	    14.2670	    10.8261	    16.1133	    11.2457	    10.1547	    12.5046	    12.3367	     4.6997	     5.1193	
    13.0081	    13.5117	    10.7422	    16.3651	    12.3367	    10.7422	    13.4277	    12.8403	     5.6229	     6.0425	
[Epoch Header]
[Trial Type]	11
[Accept]	1
[Correct]	0
[RT]	 0.000
[Resp]	0
[Epoch Data]
     1.6785	     1.1749	    -0.4196	    11.1618	    -1.4267	    12.0010	    -3.4409	     9.6512	     5.0354	     5.2032	
     1.3428	     0.8392	    -0.7553	    11.0779	    -1.3428	    12.5885	    -2.6855	     9.9869	     5.6229	     6.0425	
     1.0071	     0.6714	    -1.0071	    10.9940	    -1.1749	    13.0920	    -1.9302	    10.3226	     6.2103	     6.7978	
     0.8392	     0.5875	    -1.1749	    10.8261	    -1.0910	    13.5117	    -1.2589	    10.5743	     6.7139	     7.3013	
     0.7553	     0.7553	    -1.2589	    10.6583	    -0.9232	    13.5956	    -0.6714	    10.7422	     7.1335	     7.5531	
     0.8392	     1.0071	    -1.3428	    10.4904	    -0.7553	    13.5117	    -0.2518	    10.8261	     7.2174	     7.3853	
     1.0071	     1.4267	    -1.2589	    10.2386	    -0.6714	    13.0920	    -0.0839	    10.6583	     7.1335	     6.8817	
     1.3428	     1.9302	    -1.1749	    10.0708	    -0.6714	    12.4207	    -0.0839	    10.4065	     6.7978	     6.0425	
     1.5945	     2.5177	    -1.0910	     9.8190	    -0.8392	    11.5814	    -0.2518	     9.9869	     6.1264	     4.9515	
     2.0142	     3.0212	    -0.9232	     9.7351	    -1.0071	    10.5743	    -0.6714	     9.5673	     5.3711	     3.6087	
     2.4338	     3.6087	    -0.7553	     9.7351	    -1.1749	     9.4833	    -1.0910	     9.0637	     4.4479	     2.3499	
     3.1891	     4.3640	    -0.3357	    10.0708	    -1.3428	     8.5602	    -1.5106	     8.7280	     3.6087	     1.1749	
     4.1122	     5.3711	     0.2518	    10.6583	    -1.3428	     7.8049	    -1.7624	     8.5602	     2.9373	     0.3357	
     5.3711	     6.6299	     1.0910	    11.4975	    -1.2589	     7.3013	    -1.8463	     8.7280	     2.4338	    -0.1678	
     6.7978	     8.0566	     2.0981	    12.4207	    -0.9232	     7.0496	    -1.6785	     9.0637	     2.2659	    -0.2518	
     8.2245	     9.4833	     3.1052	    13.4277	    -0.5875	     6.9656	    -1.3428	     9.5673	     2.3499	     0.0000	
     9.5673	    10.7422	     4.1962	    14.2670	    -0.1678	     7.1335	    -0.8392	    10.0708	     2.6016	     0.5035	
    10.6583	    11.7493	     5.0354	    14.9384	     0.2518	     7.3853	    -0.3357	    10.6583	     3.0212	     1.3428	
    11.4136	    12.4207	     5.7907	    15.3580	     0.6714	     7.8049	     0.3357	    11.1618	     3.6087	     2.3499	
    11.8332	    12.7563	     6.2943	    15.6097	     1.0910	     8.3084	     1.0071	    11.6653	     4.3640	     3.5248	
    11.9171	    12.7563	     6.5460	    15.6937	     1.4267	     8.9798	     1.5945	    12.0850	     5.1193	     4.8676	
    11.7493	    12.5046	     6.4621	    15.5258	     1.6785	     9.7351	     2.1820	    12.5046	     5.9586	     6.1264	
    11.4975	    12.0010	     6.2103	    15.3580	     1.9302	    10.4904	     2.6016	    12.9242	     6.7139	     7.3853	
    11.0779	    11.5814	     5.6229	    15.0223	     2.1820	    11.3297	     2.9373	    13.1760	     7.3853	     8.3923	
    10.6583	    11.0779	     4.7836	    14.6866	     2.2659	    12.0850	     3.0212	    13.2599	     7.9727	     9.1476	
    10.4065	    10.7422	     3.8605	    14.2670	     2.2659	    12.6724	     2.8534	    13.2599	     8.3084	     9.5673	
    10.1547	    10.4904	     2.7695	    13.9313	     2.1820	    13.1760	     2.3499	    13.1760	     8.4763	     9.6512	
     9.9869	    10.3226	     1.8463	    13.6795	     1.8463	    13.5117	     1.5945	    12.8403	     8.3923	     9.3155	
    10.0708	    10.3226	     1.0910	    13.4277	     1.5106	    13.6795	     0.6714	    12.5046	     8.0566	     8.6441	
    10.1547	    10.4904	     0.5875	    13.3438	     1.0071	    13.7634	    -0.5035	    12.1689	     7.6370	     7.7209	
    10.4065	    10.6583	     0.3357	    13.4277	     0.5035	    13.6795	    -1.6785	    11.7493	     7.0496	     6.7139	
    10.6583	    10.8261	     0.4196	    13.5956	     0.0000	    13.5117	    -2.8534	    11.2457	     6.3782	     5.7068	
    10.9100	    10.9940	     0.6714	    13.7634	    -0.4196	    13.2599	    -4.0283	    10.7422	     5.6229	     4.6158	
    11.0779	    10.9940	     1.0071	    13.8474	    -0.9232	    12.9242	    -5.0354	    10.1547	     4.8676	     3.6926	
    11.0779	    10.9100	     1.2589	    13.6795	    -1.3428	    12.5046	    -5.7907	     9.3994	     4.1122	     2.8534	
    10.8261	    10.6583	     1.4267	    13.3438	    -1.6785	    11.9171	    -6.4621	     8.6441	     3.2730	     2.1820	
    10.4904	    10.2386	     1.4267	    12.6724	    -2.0142	    11.1618	    -6.7978	     7.7209	     2.5177	     1.5945	
     9.9869	     9.6512	     1.1749	    11.7493	    -2.2659	    10.3226	    -6.7978	     6.7978	     1.8463	     1.2589	
     9.3155	     8.9798	     0.6714	    10.6583	    -2.4338	     9.3155	    -6.6299	     5.9586	     1.3428	     1.1749	
     8.6441	     8.2245	     0.0839	     9.3155	    -2.5177	     8.3084	    -6.2103	     5.0354	     0.8392	     1.1749	
     7.9727	     7.5531	    -0.5875	     7.9727	    -2.4338	     7.3013	    -5.6229	     4.2801	     0.5035	     1.4267	
     7.4692	     7.0496	    -1.2589	     6.7139	    -2.1820	     6.2943	    -4.9515	     3.6087	     0.3357	     1.7624	
     7.2174	     6.7139	    -1.6785	     5.6229	    -1.8463	     5.4550	    -4.1122	     3.1052	     0.1678	     2.0981	
     7.0496	     6.6299	    -1.9302	     4.6997	    -1.5106	     4.7836	    -3.3569	     2.6855	     0.0839	     2.4338	
     7.2174	     6.7978	    -1.8463	     4.0283	    -1.1749	     4.1122	    -2.6016	     2.2659	     0.0000	     2.6016	
     7.3853	     7.1335	    -1.5945	     3.5248	    -0.9232	     3.6926	    -2.0142	     1.9302	    -0.1678	     2.6016	
     7.7209	     7.6370	    -1.1749	     3.2730	    -0.8392	     3.2730	    -1.5945	     1.6785	    -0.4196	     2.3499	
     8.1406	     8.1406	    -0.8392	     3.1891	    -0.9232	     3.1052	    -1.3428	     1.4267	    -0.8392	     1.8463	
     8.3923	     8.5602	    -0.4196	     3.1891	    -1.3428	     2.9373	    -1.4267	     1.1749	    -1.1749	     1.1749	
     8.5602	     8.8959	    -0.2518	     3.2730	    -1.9302	     2.8534	    -1.5945	     1.0071	    -1.6785	     0.3357	
     8.6441	     9.0637	    -0.1678	     3.4409	    -2.7695	     2.8534	    -2.0142	     0.9232	    -2.0981	    -0.5875	
     8.5602	     9.0637	    -0.2518	     3.6926	    -3.7766	     2.9373	    -2.5177	     1.0071	    -2.4338	    -1.5106	
     8.3084	     8.8959	    -0.3357	     4.0283	    -4.7836	     3.1052	    -2.9373	     1.1749	    -2.6855	    -2.2659	
     7.9727	     8.5602	    -0.4196	     4.5319	    -5.6229	     3.3569	    -3.3569	     1.5945	    -2.6855	    -2.8534	
     7.5531	     8.1406	    -0.5035	     5.1193	    -6.2103	     3.6926	    -3.6926	     2.1820	    -2.4338	    -3.1891	
     7.0496	     7.6370	    -0.5035	     5.7068	    -6.4621	     4.1962	    -3.7766	     2.9373	    -1.9302	    -3.1891	
     6.5460	     7.0496	    -0.3357	     6.3782	    -6.2943	     4.6997	    -3.6926	     3.7766	    -1.1749	    -2.8534	
     6.1264	     6.5460	    -0.0839	     7.0496	    -5.7907	     5.3711	    -3.2730	     4.6158	    -0.1678	    -2.1820	
     5.7907	     6.0425	     0.2518	     7.7209	    -4.9515	     6.0425	    -2.7695	     5.5389	     0.9232	    -1.2589	
     5.5389	     5.7068	     0.5875	     8.3923	    -3.8605	     6.7978	    -2.0142	     6.5460	     2.1820	    -0.0839	
     5.2032	     5.2872	     1.0071	     9.0637	    -2.6855	     7.6370	    -1.1749	     7.4692	     3.6087	     1.1749	
     4.9515	     5.0354	     1.2589	     9.7351	    -1.5106	     8.3923	    -0.3357	     8.3084	     4.8676	     2.5177	
     4.6997	     4.6997	     1.3428	    10.4065	    -0.5035	     9.2316	     0.4196	     9.1476	     6.1264	     3.6926	
     4.4479	     4.2801	     1.3428	    10.9940	     0.3357	     9.9030	     0.9232	     9.8190	     7.1335	     4.7836	
     4.1962	     4.0283	     1.1749	    11.5814	     0.8392	    10.5743	     1.2589	    10.4065	     7.8049	     5.6229	
     4.0283	     3.7766	     1.0071	    12.0850	     1.2589	    11.0779	     1.4267	    10.8261	     8.3084	     6.2943	
     3.9444	     3.7766	     0.7553	    12.5046	     1.5106	    11.5814	     1.3428	    11.1618	     8.5602	     6.6299	
     4.1122	     3.9444	     0.7553	    12.8403	     1.5945	    12.0010	     1.1749	    11.3297	     8.5602	     6.7978	
     4.3640	     4.2801	     0.8392	    13.1760	     1.5945	    12.2528	     0.9232	    11.4975	     8.3923	     6.7978	
     4.7836	     4.6997	     1.0071	    13.5117	     1.5106	    12.5046	     0.5875	    11.5814	     8.0566	     6.5460	
     5.2032	     5.2032	     1.3428	    13.7634	     1.4267	    12.6724	     0.1678	    11.5814	     7.7209	     6.1264	
     5.4550	     5.5389	     1.7624	    14.0991	     1.1749	    12.8403	    -0.2518	    11.5814	     7.2174	     5.6229	
     5.5389	     5.6229	     2.1820	    14.3509	     1.0071	    12.8403	    -0.6714	    11.4975	     6.6299	     5.0354	
     5.2032	     5.3711	     2.4338	    14.6027	     0.7553	    12.9242	    -1.0910	    11.4975	     6.1264	     4.4479	
     4.4479	     4.5319	     2.5177	    14.6866	     0.3357	    12.8403	    -1.5945	    11.3297	     5.4550	     3.7766	
     3.1891	     3.1891	     2.3499	    14.6866	    -0.1678	    12.7563	    -2.1820	    11.0779	     4.7836	     3.1891	
     1.4267	     1.3428	     1.9302	    14.3509	    -0.7553	    12.5046	    -2.7695	    10.6583	     3.9444	     2.5177	
    -0.8392	    -1.0071	     1.1749	    13.8474	    -1.5106	    12.0010	    -3.3569	     9.9869	     3.1052	     1.9302	
    -3.3569	    -3.6087	     0.2518	    13.0081	    -2.3499	    11.3297	    -3.9444	     9.1476	     2.0981	     1.2589	
    -5.8746	    -6.2943	    -0.8392	    11.9171	    -3.1891	    10.4904	    -4.4479	     7.9727	     1.0910	     0.6714	
    -8.2245	    -8.6441	    -1.9302	    10.7422	    -4.0283	     9.3994	    -4.8676	     6.7139	     0.0000	     0.1678	
    -9.9030	   -10.4065	    -3.1052	     9.4833	    -4.7836	     8.2245	    -5.2032	     5.2872	    -0.9232	    -0.4196	
   -10.8261	   -11.2457	    -4.1962	     8.2245	    -5.4550	     7.0496	    -5.4550	     3.8605	    -1.8463	    -0.8392	
   -10.7422	   -11.0779	    -5.1193	     7.1335	    -5.8746	     5.8746	    -5.4550	     2.6016	    -2.5177	    -1.2589	
    -9.5673	    -9.7351	    -5.9586	     6.3782	    -6.0425	     4.8676	    -5.3711	     1.5945	    -3.1052	    -1.5945	
    -7.4692	    -7.5531	    -6.5460	     5.7907	    -6.0425	     4.0283	    -5.0354	     0.8392	    -3.5248	    -1.8463	
    -4.8676	    -4.6997	    -6.7978	     5.7068	    -5.7068	     3.4409	    -4.5319	     0.5035	    -3.6926	    -2.0981	
    -1.9302	    -1.5945	    -6.7139	     5.9586	    -5.2032	     3.1891	    -3.9444	     0.5875	    -3.6926	    -2.2659	
     1.0910	     1.5945	    -6.3782	     6.5460	    -4.6158	     3.2730	    -3.2730	     1.0910	    -3.4409	    -2.2659	
     3.9444	     4.6158	    -5.6229	     7.5531	    -3.8605	     3.6926	    -2.6016	     1.9302	    -3.1052	    -2.2659	
     6.4621	     7.3013	    -4.5319	     8.8120	    -3.0212	     4.3640	    -1.9302	     3.1052	    -2.6016	    -2.0981	
     8.7280	     9.5673	    -3.2730	    10.1547	    -2.2659	     5.2032	    -1.3428	     4.3640	    -2.0142	    -1.9302	
    10.5743	    11.4975	    -1.8463	    11.6653	    -1.4267	     6.2943	    -0.8392	     5.6229	    -1.3428	    -1.5945	
    12.2528	    13.1760	    -0.4196	    13.1760	    -0.6714	     7.4692	    -0.3357	     6.7139	    -0.5875	    -1.1749	
    13.6795	    14.6027	     0.9232	    14.6027	     0.0839	     8.7280	     0.1678	     7.7209	     0.1678	    -0.6714	
    15.0223	    15.8615	     2.1820	    15.8615	     0.7553	     9.9869	     0.5875	     8.3923	     0.8392	    -0.0839	
    16.1972	    16.9525	     3.3569	    16.8686	     1.4267	    11.2457	     1.0071	     8.8959	     1.5945	     0.5035	
    17.2882	    17.9596	     4.2801	    17.7078	     2.0981	    12.3367	     1.4267	     9.1476	     2.2659	     1.0910	
    18.2114	    18.7988	     4.8676	    18.2953	     2.6855	    13.2599	     1.9302	     9.2316	     2.8534	     1.5945	
    18.9667	    19.3863	     5.2872	    18.5471	     3.1052	    14.0991	     2.3499	     9.1476	     3.3569	     2.0142	
    19.3863	    19.8059	     5.3711	    18.4631	     3.5248	    14.6866	     2.6016	     8.9798	     3.7766	     2.3499	
    19.4702	    19.8059	     5.2872	    18.0435	     3.6926	    15.0223	     2.8534	     8.7280	     3.9444	     2.4338	
    19.2184	    19.4702	     4.8676	    17.2882	     3.6926	    15.1062	     2.8534	     8.3923	     4.0283	     2.3499	
    18.6310	    18.8828	     4.2801	    16.2811	     3.4409	    15.0223	     2.6855	     7.9727	     3.8605	     2.0142	
    17.7917	    18.0435	     3.5248	    15.2740	     2.9373	    14.8544	     2.2659	     7.5531	     3.6087	     1.5945	
    16.8686	    17.1204	     2.7695	    14.2670	     2.3499	    14.6866	     1.5945	     7.1335	     3.2730	     0.9232	
    15.9454	    16.2811	     2.0142	    13.5117	     1.6785	    14.5187	     0.8392	     6.8817	     2.8534	     0.3357	
    15.1062	    15.5258	     1.3428	    13.0920	     1.0071	    14.6027	     0.0000	     6.7139	     2.6016	    -0.3357	
    14.6027	    15.0223	     0.9232	    13.0081	     0.3357	    14.7705	    -0.9232	     6.7978	     2.3499	    -1.0071	
    14.2670	    14.7705	     0.5875	    13.2599	    -0.3357	    15.0223	    -1.8463	     6.9656	     2.2659	    -1.5945	
    14.0991	    14.7705	     0.5035	    13.7634	    -0.9232	    15.3580	    -2.7695	     7.3853	     2.2659	    -2.0981	
    14.1830	    14.9384	     0.5875	    14.3509	    -1.4267	    15.6937	    -3.5248	     7.7209	     2.3499	    -2.6016	
    14.3509	    15.1901	     0.7553	    14.9384	    -1.9302	    15.8615	    -4.2801	     8.1406	     2.3499	    -3.0212	
    14.6027	    15.4419	     0.9232	    15.5258	    -2.3499	    15.9454	    -4.8676	     8.4763	     2.3499	    -3.3569	
    14.8544	    15.7776	     1.1749	    15.8615	    -2.7695	    15.7776	    -5.3711	     8.8120	     2.3499	    -3.6087	
    15.0223	    15.9454	     1.4267	    16.1133	    -3.1891	    15.5258	    -5.7907	     8.9798	     2.2659	    -3.6926	
    15.1062	    16.0294	     1.5945	    16.1133	    -3.5248	    15.0223	    -6.1264	     8.9798	     2.2659	    -3.6926	
    15.0223	    15.8615	     1.5945	    15.8615	    -3.8605	    14.2670	    -6.2943	     8.8959	     2.1820	    -3.5248	
    14.6027	    15.3580	     1.4267	    15.3580	    -4.1962	    13.2599	    -6.5460	     8.6441	     2.0981	    -3.3569	
    13.7634	    14.4348	     1.0071	    14.6027	    -4.5319	    12.0850	    -6.7139	     8.1406	     2.0142	    -3.0212	
    12.5885	    13.2599	     0.3357	    13.6795	    -4.7836	    10.7422	    -6.9656	     7.6370	     1.8463	    -2.6855	
    11.1618	    11.6653	    -0.5035	    12.5885	    -5.1193	     9.3994	    -7.2174	     6.9656	     1.6785	    -2.3499	
     9.3155	     9.9030	    -1.4267	    11.3297	    -5.2872	     8.0566	    -7.5531	     6.2943	     1.5106	    -2.0142	
     7.2174	     7.8049	    -2.3499	     9.9869	    -5.4550	     6.7978	    -7.8049	     5.6229	     1.3428	    -1.7624	
     4.9515	     5.5389	    -3.4409	     8.4763	    -5.5389	     5.6229	    -8.1406	     5.0354	     1.0910	    -1.5945	
     2.5177	     3.1891	    -4.3640	     6.8817	    -5.5389	     4.5319	    -8.3923	     4.4479	     0.7553	    -1.5106	
     0.1678	     0.8392	    -5.2032	     5.3711	    -5.4550	     3.6926	    -8.5602	     3.9444	     0.5035	    -1.5106	
    -1.9302	    -1.1749	    -5.8746	     4.0283	    -5.2032	     3.1052	    -8.5602	     3.6087	     0.2518	    -1.4267	
    -3.6087	    -2.8534	    -6.2943	     3.0212	    -4.8676	     2.7695	    -8.4763	     3.5248	     0.1678	    -1.3428	
    -4.6997	    -4.0283	    -6.4621	     2.2659	    -4.3640	     2.7695	    -8.1406	     3.6926	     0.3357	    -1.0910	
    -5.2872	    -4.6158	    -6.3782	     1.8463	    -3.7766	     3.1052	    -7.7209	     4.1122	     0.5875	    -0.7553	
    -5.3711	    -4.6997	    -6.1264	     1.6785	    -3.2730	     3.5248	    -7.1335	     4.6158	     0.8392	    -0.4196	
    -5.1193	    -4.5319	    -5.7907	     1.6785	    -2.6855	     4.0283	    -6.6299	     5.1193	     1.2589	    -0.1678	
    -4.5319	    -4.0283	    -5.4550	     1.6785	    -2.2659	     4.4479	    -6.0425	     5.6229	     1.5945	     0.0839	
    -3.7766	    -3.3569	    -5.0354	     1.7624	    -1.9302	     4.7836	    -5.4550	     6.0425	     1.8463	     0.2518	
    -2.9373	    -2.7695	    -4.6158	     1.7624	    -1.6785	     4.8676	    -4.7836	     6.3782	     2.0981	     0.3357	
    -2.3499	    -2.2659	    -4.2801	     1.6785	    -1.4267	     4.7836	    -4.1122	     6.3782	     2.1820	     0.4196	
    -1.8463	    -1.9302	    -4.0283	     1.3428	    -1.2589	     4.3640	    -3.4409	     6.2943	     2.1820	     0.4196	
    -1.7624	    -1.9302	    -3.9444	     0.7553	    -1.1749	     3.6926	    -2.6855	     5.7907	     2.0142	     0.4196	
    -2.0142	    -2.2659	    -4.0283	    -0.1678	    -1.0910	     2.6855	    -1.9302	     5.0354	     1.6785	     0.3357	
    -2.5177	    -2.9373	    -4.2801	    -1.3428	    -1.0910	     1.3428	    -1.2589	     4.0283	     1.1749	     0.1678	
    -3.3569	    -3.7766	    -4.6997	    -2.6855	    -1.0910	    -0.1678	    -0.6714	     2.7695	     0.5875	     0.0839	
    -4.2801	    -4.7836	    -5.2032	    -4.2801	    -1.0071	    -1.6785	    -0.0839	     1.5106	     0.0000	    -0.0839	
    -5.2872	    -5.8746	    -5.7068	    -5.7068	    -1.0071	    -3.1052	     0.4196	     0.2518	    -0.5035	    -0.1678	
    -6.2103	    -6.7978	    -6.2103	    -7.0496	    -0.9232	    -4.1962	     0.8392	    -0.9232	    -0.8392	    -0.0839	
    -6.7978	    -7.3853	    -6.5460	    -7.9727	    -0.6714	    -5.0354	     1.1749	    -1.7624	    -0.9232	     0.0839	
    -7.1335	    -7.6370	    -6.5460	    -8.4763	    -0.3357	    -5.3711	     1.5106	    -2.3499	    -0.7553	     0.3357	
    -6.9656	    -7.3853	    -6.3782	    -8.4763	     0.0839	    -5.2872	     1.7624	    -2.5177	    -0.3357	     0.6714	
    -6.3782	    -6.7139	    -5.9586	    -7.9727	     0.6714	    -4.6997	     2.0142	    -2.2659	     0.1678	     0.9232	
    -5.3711	    -5.7068	    -5.3711	    -7.0496	     1.2589	    -3.7766	     2.1820	    -1.8463	     0.8392	     1.2589	
    -4.1122	    -4.2801	    -4.6158	    -5.7907	     1.8463	    -2.6016	     2.2659	    -1.0910	     1.5945	     1.4267	
    -2.6855	    -2.8534	    -3.9444	    -4.2801	     2.1820	    -1.3428	     2.1820	    -0.1678	     2.1820	     1.5945	
    -1.3428	    -1.3428	    -3.4409	    -2.7695	     2.4338	     0.0000	     1.9302	     0.7553	     2.6855	     1.5106	
    -0.0839	    -0.1678	    -3.0212	    -1.2589	     2.2659	     1.2589	     1.4267	     1.7624	     2.9373	     1.2589	
     0.7553	     0.6714	    -2.8534	     0.0000	     1.9302	     2.1820	     0.6714	     2.5177	     2.9373	     0.8392	
     1.0910	     1.0071	    -2.9373	     0.9232	     1.1749	     2.7695	    -0.3357	     3.1052	     2.6016	     0.1678	
     0.9232	     0.8392	    -3.1891	     1.4267	     0.1678	     2.9373	    -1.5106	     3.2730	     2.0142	    -0.7553	
     0.3357	     0.1678	    -3.6087	     1.3428	    -1.0071	     2.6016	    -2.8534	     3.1891	     1.2589	    -1.6785	
    -0.5875	    -0.8392	    -4.1122	     0.9232	    -2.2659	     1.8463	    -4.1962	     2.7695	     0.2518	    -2.6855	
    -1.6785	    -1.9302	    -4.6997	     0.1678	    -3.5248	     0.7553	    -5.4550	     2.0981	    -0.6714	    -3.5248	
    -2.7695	    -3.1052	    -5.2872	    -0.6714	    -4.6997	    -0.4196	    -6.6299	     1.3428	    -1.5945	    -4.1962	
    -3.6926	    -4.0283	    -5.7907	    -1.5945	    -5.5389	    -1.6785	    -7.4692	     0.5875	    -2.2659	    -4.6997	
    -4.2801	    -4.6997	    -6.1264	    -2.2659	    -6.1264	    -2.6855	    -8.1406	     0.0839	    -2.7695	    -4.8676	
    -4.6158	    -5.0354	    -6.2943	    -2.6855	    -6.2943	    -3.3569	    -8.4763	    -0.3357	    -3.0212	    -4.8676	
    -4.5319	    -5.0354	    -6.2943	    -2.7695	    -6.2943	    -3.7766	    -8.7280	    -0.5035	    -3.1052	    -4.6997	
    -4.1122	    -4.6158	    -6.3782	    -2.6016	    -5.9586	    -3.9444	    -8.8120	    -0.5035	    -3.0212	    -4.4479	
    -3.5248	    -4.0283	    -6.4621	    -2.0981	    -5.4550	    -3.7766	    -8.7280	    -0.4196	    -2.8534	    -4.1962	
    -2.6855	    -3.1052	    -6.5460	    -1.4267	    -5.0354	    -3.4409	    -8.7280	    -0.3357	    -2.8534	    -4.0283	
    -1.7624	    -2.1820	    -6.7139	    -0.5875	    -4.5319	    -2.9373	    -8.7280	    -0.3357	    -2.8534	    -4.1122	
    -0.7553	    -1.0910	    -6.8817	     0.3357	    -4.1962	    -2.5177	    -8.8120	    -0.4196	    -3.0212	    -4.2801	
     0.0839	    -0.1678	    -6.8817	     1.2589	    -3.8605	    -2.0142	    -8.8120	    -0.6714	    -3.3569	    -4.6158	
     1.0071	     0.8392	    -6.7139	     2.1820	    -3.5248	    -1.5106	    -8.7280	    -0.9232	    -3.6087	    -4.9515	
     1.7624	     1.6785	    -6.2103	     3.2730	    -3.1052	    -0.8392	    -8.4763	    -1.1749	    -3.6926	    -5.2032	
     2.6016	     2.6016	    -5.4550	     4.3640	    -2.6016	    -0.0839	    -8.0566	    -1.1749	    -3.6087	    -5.2032	
     3.3569	     3.4409	    -4.4479	     5.6229	    -1.9302	     0.8392	    -7.3013	    -1.0071	    -3.2730	    -4.8676	
     4.0283	     4.1122	    -3.3569	     6.7978	    -1.1749	     1.9302	    -6.2943	    -0.5875	    -2.6855	    -4.2801	
     4.6158	     4.6997	    -2.1820	     7.8888	    -0.4196	     3.0212	    -5.2032	     0.0000	    -2.0142	    -3.4409	
     5.0354	     5.0354	    -1.1749	     8.8120	     0.4196	     4.1122	    -3.9444	     0.6714	    -1.1749	    -2.4338	
     5.3711	     5.2872	    -0.3357	     9.4833	     1.0910	     5.1193	    -2.6855	     1.2589	    -0.4196	    -1.3428	
     5.5389	     5.3711	     0.2518	     9.9869	     1.6785	     6.0425	    -1.5106	     1.7624	     0.3357	    -0.1678	
     5.5389	     5.2872	     0.5875	    10.0708	     2.1820	     6.7139	    -0.4196	     2.0981	     1.0071	     0.9232	
     5.4550	     5.1193	     0.5875	     9.9869	     2.3499	     7.2174	     0.3357	     2.2659	     1.5106	     1.9302	
     5.1193	     4.7836	     0.3357	     9.5673	     2.2659	     7.4692	     0.8392	     2.3499	     1.7624	     2.6855	
     4.6158	     4.2801	    -0.1678	     8.8120	     1.8463	     7.5531	     0.9232	     2.1820	     1.8463	     3.1891	
     3.8605	     3.6087	    -0.9232	     7.8888	     1.0071	     7.4692	     0.5875	     1.9302	     1.6785	     3.3569	
     3.1052	     2.9373	    -1.9302	     6.7978	    -0.0839	     7.1335	    -0.0839	     1.4267	     1.2589	     3.1891	
     2.2659	     2.2659	    -2.9373	     5.7068	    -1.3428	     6.7139	    -1.1749	     0.9232	     0.6714	     2.7695	
     1.5945	     1.6785	    -3.8605	     4.6997	    -2.6016	     6.2943	    -2.4338	     0.4196	     0.0839	     2.0981	
     1.0071	     1.2589	    -4.6158	     3.8605	    -3.7766	     5.7907	    -3.7766	    -0.0839	    -0.5875	     1.2589	
     0.5875	     1.0910	    -5.0354	     3.3569	    -4.6997	     5.4550	    -5.1193	    -0.4196	    -1.1749	     0.4196	
     0.4196	     1.0910	    -5.2872	     3.1891	    -5.2032	     5.2032	    -6.2103	    -0.6714	    -1.6785	    -0.4196	
     0.5035	     1.2589	    -5.2872	     3.2730	    -5.5389	     5.0354	    -7.2174	    -0.7553	    -2.0981	    -1.0910	
     0.7553	     1.5945	    -5.1193	     3.7766	    -5.5389	     4.9515	    -7.9727	    -0.7553	    -2.4338	    -1.7624	
     1.1749	     2.0981	    -4.8676	     4.3640	    -5.3711	     4.9515	    -8.4763	    -0.6714	    -2.6855	    -2.1820	
     1.7624	     2.6016	    -4.5319	     5.0354	    -5.1193	     4.9515	    -8.8120	    -0.5035	    -2.8534	    -2.5177	
     2.3499	     3.1891	    -4.1962	     5.7068	    -4.7836	     4.8676	    -8.9798	    -0.2518	    -3.0212	    -2.6016	
     3.0212	     3.8605	    -3.6926	     6.2943	    -4.3640	     4.8676	    -8.8120	     0.0839	    -3.0212	    -2.5177	
     3.6926	     4.3640	    -3.2730	     6.7139	    -3.8605	     4.8676	    -8.5602	     0.4196	    -2.9373	    -2.1820	
     4.2801	     4.7836	    -2.9373	     6.8817	    -3.3569	     4.7836	    -8.0566	     0.6714	    -2.8534	    -1.7624	
     4.7836	     5.0354	    -2.6016	     6.7978	    -2.9373	     4.6997	    -7.4692	     0.7553	    -2.6855	    -1.2589	
     4.9515	     5.1193	    -2.4338	     6.3782	    -2.6855	     4.4479	    -6.8817	     0.7553	    -2.5177	    -0.8392	
     4.9515	     4.8676	    -2.4338	     5.7907	    -2.5177	     4.0283	    -6.3782	     0.5035	    -2.3499	    -0.5035	
     4.6158	     4.4479	    -2.6016	     4.9515	    -2.4338	     3.5248	    -5.9586	     0.1678	    -2.2659	    -0.3357	
     4.1962	     3.8605	    -2.9373	     4.1122	    -2.4338	     3.0212	    -5.6229	    -0.3357	    -2.0981	    -0.2518	
     3.7766	     3.2730	    -3.3569	     3.3569	    -2.5177	     2.5177	    -5.3711	    -0.7553	    -1.9302	    -0.1678	
     3.2730	     2.6855	    -3.6926	     2.8534	    -2.6016	     2.0981	    -5.2032	    -1.0910	    -1.7624	    -0.1678	
     2.9373	     2.3499	    -3.9444	     2.6016	    -2.6016	     2.0142	    -5.1193	    -1.2589	    -1.5945	    -0.1678	
     2.7695	     2.1820	    -4.1122	     2.6855	    -2.6016	     2.1820	    -5.0354	    -1.2589	    -1.4267	    -0.1678	
     2.6855	     2.1820	    -4.1962	     3.0212	    -2.6016	     2.5177	    -4.9515	    -1.1749	    -1.3428	    -0.2518	
     2.7695	     2.3499	    -4.1962	     3.6087	    -2.6855	     2.9373	    -5.0354	    -0.9232	    -1.4267	    -0.5035	
     2.8534	     2.5177	    -4.0283	     4.1122	    -2.7695	     3.3569	    -5.2032	    -0.7553	    -1.6785	    -0.9232	
     2.8534	     2.7695	    -3.9444	     4.6158	    -3.0212	     3.7766	    -5.3711	    -0.6714	    -2.0981	    -1.5945	
     2.8534	     2.8534	    -3.7766	     4.9515	    -3.2730	     4.1122	    -5.6229	    -0.6714	    -2.6016	    -2.3499	
     2.7695	     2.9373	    -3.5248	     5.0354	    -3.6087	     4.2801	    -5.8746	    -0.7553	    -3.2730	    -3.1052	
     2.5177	     2.7695	    -3.4409	     4.7836	    -4.0283	     4.2801	    -6.0425	    -1.0071	    -3.9444	    -3.9444	
     2.0981	     2.4338	    -3.4409	     4.2801	    -4.6158	     4.1122	    -6.2943	    -1.3428	    -4.6997	    -4.7836	
     1.3428	     1.7624	    -3.6087	     3.4409	    -5.2032	     3.6926	    -6.5460	    -1.8463	    -5.4550	    -5.5389	
     0.4196	     0.8392	    -4.0283	     2.3499	    -5.9586	     3.0212	    -6.7978	    -2.6016	    -6.2103	    -6.2103	
    -0.6714	    -0.2518	    -4.6997	     1.0910	    -6.7978	     2.0981	    -7.0496	    -3.3569	    -6.9656	    -6.7139	
    -1.7624	    -1.4267	    -5.6229	    -0.2518	    -7.6370	     0.9232	    -7.3013	    -4.1962	    -7.5531	    -7.0496	
    -2.7695	    -2.5177	    -6.7139	    -1.4267	    -8.3084	    -0.2518	    -7.3853	    -4.9515	    -8.0566	    -7.1335	
    -3.6087	    -3.3569	    -7.9727	    -2.5177	    -8.8959	    -1.4267	    -7.4692	    -5.6229	    -8.3923	    -6.9656	
    -4.1962	    -4.0283	    -9.2316	    -3.2730	    -9.2316	    -2.4338	    -7.4692	    -6.1264	    -8.4763	    -6.5460	
    -4.4479	    -4.2801	   -10.4904	    -3.6926	    -9.3994	    -3.1891	    -7.3853	    -6.3782	    -8.4763	    -6.0425	
    -4.3640	    -4.3640	   -11.7493	    -3.8605	    -9.3994	    -3.8605	    -7.3013	    -6.4621	    -8.3923	    -5.3711	
    -4.0283	    -4.1122	   -12.7563	    -3.8605	    -9.2316	    -4.2801	    -7.3013	    -6.4621	    -8.3084	    -4.8676	
    -3.6087	    -3.6926	   -13.5117	    -3.5248	    -9.0637	    -4.4479	    -7.3853	    -6.2103	    -8.3084	    -4.5319	
    -2.9373	    -3.1891	   -13.9313	    -3.0212	    -8.8959	    -4.4479	    -7.5531	    -5.8746	    -8.4763	    -4.3640	
    -2.2659	    -2.5177	   -14.1830	    -2.4338	    -8.8120	    -4.1962	    -7.8888	    -5.4550	    -8.7280	    -4.6158	
    -1.5945	    -1.7624	   -14.0991	    -1.6785	    -8.7280	    -3.8605	    -8.3923	    -5.0354	    -9.0637	    -5.0354	
    -0.8392	    -1.0071	   -13.7634	    -0.8392	    -8.7280	    -3.3569	    -8.8959	    -4.4479	    -9.3994	    -5.7068	
    -0.1678	    -0.3357	   -13.3438	     0.0839	    -8.8120	    -2.8534	    -9.3994	    -3.9444	    -9.6512	    -6.4621	
     0.5875	     0.4196	   -12.7563	     1.0071	    -8.8120	    -2.2659	    -9.9030	    -3.4409	    -9.8190	    -7.2174	
     1.3428	     1.1749	   -12.0850	     2.0981	    -8.8959	    -1.5945	   -10.3226	    -3.0212	    -9.9030	    -7.8888	
     2.0981	     1.9302	   -11.2457	     3.1891	    -8.8120	    -0.9232	   -10.5743	    -2.6016	    -9.8190	    -8.3084	
     2.9373	     2.6855	   -10.2386	     4.2801	    -8.7280	    -0.1678	   -10.6583	    -2.3499	    -9.6512	    -8.4763	
     3.6926	     3.3569	    -9.3155	     5.3711	    -8.5602	     0.5035	   -10.5743	    -2.1820	    -9.3155	    -8.4763	
     4.3640	     3.8605	    -8.3923	     6.2103	    -8.3084	     1.1749	   -10.4065	    -2.2659	    -8.9798	    -8.3084	
     4.7836	     4.1122	    -7.6370	     6.8817	    -7.9727	     1.6785	   -10.0708	    -2.4338	    -8.5602	    -8.0566	
     4.9515	     4.1962	    -7.0496	     7.2174	    -7.7209	     2.0981	    -9.6512	    -2.8534	    -8.2245	    -7.6370	
     4.8676	     4.0283	    -6.7139	     7.3013	    -7.4692	     2.2659	    -9.2316	    -3.4409	    -7.8049	    -7.1335	
     4.6158	     3.6926	    -6.6299	     7.1335	    -7.2174	     2.4338	    -8.7280	    -4.0283	    -7.3853	    -6.5460	
     4.1122	     3.1891	    -6.7978	     6.9656	    -6.9656	     2.4338	    -8.3923	    -4.6158	    -6.9656	    -6.0425	
     3.4409	     2.5177	    -7.2174	     6.6299	    -6.7978	     2.4338	    -8.0566	    -5.1193	    -6.6299	    -5.5389	
     2.6855	     1.9302	    -7.7209	     6.3782	    -6.7139	     2.3499	    -7.8049	    -5.5389	    -6.2103	    -5.0354	
     1.9302	     1.2589	    -8.2245	     6.2103	    -6.7139	     2.2659	    -7.6370	    -5.7907	    -5.7907	    -4.6158	
     1.2589	     0.8392	    -8.6441	     6.2103	    -6.7139	     2.2659	    -7.5531	    -5.8746	    -5.3711	    -4.1962	
     0.7553	     0.5035	    -8.9798	     6.2943	    -6.6299	     2.3499	    -7.3853	    -5.7907	    -4.8676	    -3.8605	
     0.5035	     0.3357	    -9.0637	     6.6299	    -6.5460	     2.5177	    -7.3013	    -5.5389	    -4.4479	    -3.5248	
     0.4196	     0.4196	    -8.9798	     6.9656	    -6.5460	     2.8534	    -7.2174	    -5.1193	    -3.9444	    -3.3569	
     0.5035	     0.5875	    -8.8959	     7.3013	    -6.5460	     3.0212	    -7.2174	    -4.6997	    -3.6926	    -3.4409	
     0.5875	     0.7553	    -8.7280	     7.5531	    -6.6299	     3.1891	    -7.3013	    -4.3640	    -3.5248	    -3.6926	
     0.5875	     0.8392	    -8.7280	     7.4692	    -6.9656	     3.0212	    -7.4692	    -4.1962	    -3.6087	    -4.2801	
     0.3357	     0.5035	    -8.9798	     7.0496	    -7.5531	     2.5177	    -7.8049	    -4.2801	    -4.0283	    -5.0354	
    -0.3357	    -0.1678	    -9.5673	     6.1264	    -8.3084	     1.6785	    -8.3923	    -4.7836	    -4.7836	    -6.1264	
    -1.5106	    -1.4267	   -10.5743	     4.7836	    -9.3994	     0.4196	    -9.0637	    -5.6229	    -5.9586	    -7.3853	
    -3.1891	    -3.1891	   -11.8332	     2.9373	   -10.6583	    -1.3428	    -9.9030	    -6.9656	    -7.3853	    -8.8120	
    -5.2032	    -5.4550	   -13.3438	     0.8392	   -12.0010	    -3.2730	   -10.7422	    -8.4763	    -8.9798	   -10.1547	
    -7.4692	    -7.8888	   -14.9384	    -1.4267	   -13.2599	    -5.2872	   -11.4975	   -10.0708	   -10.6583	   -11.2457	
    -9.7351	   -10.4904	   -16.3651	    -3.6926	   -14.2670	    -7.3013	   -12.1689	   -11.6653	   -12.0850	   -12.0010	
   -12.0010	   -12.9242	   -17.6239	    -5.7907	   -14.9384	    -9.0637	   -12.6724	   -13.0081	   -13.3438	   -12.4207	
   -14.0991	   -15.1901	   -18.5471	    -7.6370	   -15.3580	   -10.5743	   -12.9242	   -14.0991	   -14.1830	   -12.5046	
   -15.8615	   -17.0364	   -19.2184	    -9.0637	   -15.4419	   -11.5814	   -12.9242	   -14.8544	   -14.6027	   -12.2528	
   -17.1204	   -18.3792	   -19.6381	   -10.0708	   -15.2740	   -12.2528	   -12.7563	   -15.1901	   -14.7705	   -11.7493	
   -17.7078	   -18.9667	   -19.8059	   -10.8261	   -14.9384	   -12.5885	   -12.4207	   -15.2740	   -14.6027	   -11.0779	
   -17.5400	   -18.7149	   -19.8059	   -11.1618	   -14.5187	   -12.4207	   -12.0850	   -15.1062	   -14.2670	   -10.4065	
   -16.7007	   -17.7078	   -19.5541	   -11.1618	   -14.0152	   -12.0010	   -11.6653	   -14.6027	   -13.8474	    -9.7351	
   -15.2740	   -16.1133	   -19.1345	   -10.8261	   -13.5956	   -11.2457	   -11.3297	   -14.0152	   -13.3438	    -9.1476	
   -13.5117	   -14.0991	   -18.4631	   -10.2386	   -13.0920	   -10.2386	   -10.9940	   -13.2599	   -12.8403	    -8.7280	
   -11.5814	   -12.0010	   -17.6239	    -9.3994	   -12.6724	    -9.0637	   -10.7422	   -12.4207	   -12.5046	    -8.3923	
    -9.5673	    -9.8190	   -16.7007	    -8.2245	   -12.2528	    -7.7209	   -10.4065	   -11.4975	   -12.0850	    -8.0566	
    -7.4692	    -7.6370	   -15.5258	    -6.7978	   -11.8332	    -6.3782	    -9.9030	   -10.4065	   -11.7493	    -7.7209	
    -5.4550	    -5.5389	   -14.2670	    -5.2032	   -11.2457	    -4.8676	    -9.3994	    -9.3155	   -11.3297	    -7.3853	
    -3.3569	    -3.4409	   -12.8403	    -3.3569	   -10.6583	    -3.5248	    -8.6441	    -8.0566	   -10.9100	    -6.9656	
    -1.3428	    -1.5106	   -11.5814	    -1.5106	    -9.9030	    -2.2659	    -7.8888	    -6.8817	   -10.4065	    -6.5460	
     0.3357	     0.1678	   -10.5743	     0.1678	    -9.3155	    -1.2589	    -7.1335	    -5.8746	    -9.9030	    -6.0425	
     1.6785	     1.5106	    -9.9030	     1.6785	    -8.7280	    -0.5875	    -6.4621	    -5.0354	    -9.4833	    -5.5389	
     2.6016	     2.3499	    -9.8190	     2.7695	    -8.3923	    -0.3357	    -5.9586	    -4.5319	    -9.1476	    -5.1193	
     3.0212	     2.6855	   -10.1547	     3.4409	    -8.1406	    -0.4196	    -5.6229	    -4.3640	    -8.8959	    -4.6997	
     3.1052	     2.6855	   -10.9100	     3.6087	    -8.1406	    -0.8392	    -5.4550	    -4.6158	    -8.8120	    -4.4479	
     2.7695	     2.3499	   -11.8332	     3.2730	    -8.2245	    -1.5945	    -5.4550	    -5.1193	    -8.8959	    -4.2801	
     2.1820	     1.6785	   -12.9242	     2.5177	    -8.4763	    -2.5177	    -5.5389	    -5.9586	    -9.1476	    -4.1962	
     1.3428	     0.9232	   -14.0152	     1.4267	    -8.7280	    -3.6926	    -5.7907	    -7.0496	    -9.5673	    -4.3640	
     0.5035	     0.0839	   -14.8544	    -0.0839	    -9.1476	    -4.9515	    -6.0425	    -8.3084	   -10.1547	    -4.6158	
    -0.2518	    -0.6714	   -15.4419	    -1.6785	    -9.4833	    -6.1264	    -6.2943	    -9.4833	   -10.7422	    -5.0354	
    -0.8392	    -1.1749	   -15.6937	    -3.3569	    -9.7351	    -7.3013	    -6.4621	   -10.5743	   -11.2457	    -5.4550	
    -1.0910	    -1.4267	   -15.5258	    -4.7836	    -9.8190	    -8.2245	    -6.3782	   -11.3297	   -11.7493	    -5.8746	
    -1.0071	    -1.3428	   -15.0223	    -5.9586	    -9.7351	    -8.8120	    -6.0425	   -11.8332	   -12.1689	    -6.2103	
    -0.6714	    -0.8392	   -14.0991	    -6.7139	    -9.4833	    -9.1476	    -5.5389	   -12.0010	   -12.4207	    -6.5460	
     0.0839	    -0.0839	   -12.9242	    -7.0496	    -9.0637	    -9.1476	    -4.9515	   -11.7493	   -12.6724	    -6.7139	
     1.0071	     0.9232	   -11.5814	    -6.8817	    -8.5602	    -8.8959	    -4.1962	   -11.2457	   -12.8403	    -6.8817	
     2.1820	     2.0981	   -10.1547	    -6.2943	    -7.9727	    -8.4763	    -3.4409	   -10.4904	   -12.8403	    -6.7978	
     3.5248	     3.3569	    -8.6441	    -5.4550	    -7.3013	    -7.8888	    -2.5177	    -9.5673	   -12.7563	    -6.6299	
     4.8676	     4.6997	    -7.0496	    -4.2801	    -6.4621	    -7.1335	    -1.5945	    -8.4763	   -12.5046	    -6.1264	
     6.2103	     5.9586	    -5.5389	    -3.0212	    -5.5389	    -6.2103	    -0.5875	    -7.2174	   -12.0010	    -5.4550	
     7.3853	     7.1335	    -4.1122	    -1.6785	    -4.4479	    -5.2032	     0.4196	    -6.0425	   -11.3297	    -4.4479	
     8.2245	     7.9727	    -2.8534	    -0.4196	    -3.2730	    -4.1122	     1.5106	    -4.7836	   -10.3226	    -3.2730	
     8.6441	     8.4763	    -2.0142	     0.6714	    -2.0981	    -3.0212	     2.6016	    -3.7766	    -9.2316	    -1.8463	
     8.5602	     8.3084	    -1.5945	     1.4267	    -1.2589	    -2.2659	     3.5248	    -2.9373	    -8.1406	    -0.4196	
     7.8049	     7.4692	    -1.6785	     1.6785	    -0.6714	    -1.8463	     4.1962	    -2.5177	    -7.2174	     0.7553	
     6.4621	     6.0425	    -2.4338	     1.2589	    -0.5875	    -1.9302	     4.5319	    -2.6855	    -6.5460	     1.6785	
     4.4479	     4.0283	    -3.7766	     0.1678	    -1.0071	    -2.6016	     4.4479	    -3.3569	    -6.2103	     2.1820	
     2.0142	     1.5106	    -5.6229	    -1.5106	    -2.0142	    -3.7766	     3.9444	    -4.5319	    -6.2943	     2.2659	
    -0.6714	    -1.1749	    -7.8888	    -3.6926	    -3.3569	    -5.2872	     3.0212	    -6.0425	    -6.7139	     2.0142	
    -3.2730	    -3.7766	   -10.3226	    -6.0425	    -5.0354	    -6.8817	     1.8463	    -7.6370	    -7.3013	     1.4267	
    -5.7068	    -6.2103	   -12.5885	    -8.3923	    -6.6299	    -8.4763	     0.5875	    -9.2316	    -8.0566	     0.6714	
    -7.7209	    -8.2245	   -14.6866	   -10.4904	    -8.2245	    -9.9030	    -0.6714	   -10.4904	    -8.8120	    -0.1678	
    -9.2316	    -9.6512	   -16.2811	   -12.0850	    -9.5673	   -10.9100	    -1.8463	   -11.4975	    -9.4833	    -1.0071	
   -10.1547	   -10.4904	   -17.4561	   -13.2599	   -10.6583	   -11.6653	    -2.9373	   -12.1689	   -10.0708	    -1.7624	
   -10.4904	   -10.7422	   -18.2114	   -13.9313	   -11.4975	   -12.0850	    -3.8605	   -12.6724	   -10.5743	    -2.5177	
   -10.4065	   -10.5743	   -18.5471	   -14.1830	   -12.1689	   -12.4207	    -4.7836	   -13.0081	   -11.0779	    -3.3569	
    -9.9869	   -10.0708	   -18.5471	   -14.0991	   -12.6724	   -12.5046	    -5.6229	   -13.2599	   -11.4975	    -4.1122	
    -9.3155	    -9.3994	   -18.2953	   -13.7634	   -13.0920	   -12.5885	    -6.3782	   -13.4277	   -12.0010	    -5.0354	
    -8.5602	    -8.5602	   -17.8757	   -13.1760	   -13.4277	   -12.6724	    -7.1335	   -13.6795	   -12.5885	    -5.9586	
    -7.7209	    -7.6370	   -17.2882	   -12.5046	   -13.5956	   -12.7563	    -7.7209	   -13.9313	   -13.1760	    -6.8817	
    -6.8817	    -6.8817	   -16.6168	   -11.7493	   -13.7634	   -12.7563	    -8.1406	   -14.0991	   -13.6795	    -7.8049	
    -6.1264	    -6.1264	   -15.9454	   -11.0779	   -13.7634	   -12.8403	    -8.4763	   -14.2670	   -14.0991	    -8.5602	
    -5.6229	    -5.6229	   -15.4419	   -10.5743	   -13.8474	   -13.0081	    -8.5602	   -14.4348	   -14.4348	    -9.1476	
    -5.2872	    -5.3711	   -15.0223	   -10.2386	   -13.9313	   -13.2599	    -8.5602	   -14.6866	   -14.6866	    -9.6512	
    -5.2872	    -5.5389	   -14.8544	   -10.2386	   -14.0152	   -13.6795	    -8.4763	   -14.8544	   -14.8544	    -9.9030	
    -5.5389	    -5.8746	   -14.9384	   -10.4065	   -14.1830	   -14.1830	    -8.3084	   -15.1901	   -14.9384	    -9.9030	
    -6.1264	    -6.5460	   -15.1901	   -10.9100	   -14.4348	   -14.8544	    -8.2245	   -15.5258	   -15.0223	    -9.8190	
    -6.8817	    -7.3853	   -15.6937	   -11.4975	   -14.6866	   -15.5258	    -8.1406	   -15.8615	   -15.0223	    -9.6512	
    -7.7209	    -8.3084	   -16.3651	   -12.2528	   -15.0223	   -16.1972	    -8.0566	   -16.1972	   -15.0223	    -9.3994	
    -8.6441	    -9.2316	   -17.0364	   -13.0081	   -15.3580	   -16.7007	    -8.1406	   -16.5329	   -14.9384	    -9.0637	
    -9.3994	    -9.9869	   -17.7078	   -13.5956	   -15.6097	   -17.0364	    -8.3084	   -16.7007	   -14.7705	    -8.6441	
    -9.9869	   -10.5743	   -18.2953	   -14.0991	   -15.7776	   -17.1204	    -8.4763	   -16.7847	   -14.5187	    -8.3084	
   -10.4065	   -10.9100	   -18.7149	   -14.3509	   -15.8615	   -16.9525	    -8.8120	   -16.7007	   -14.1830	    -7.8888	
   -10.6583	   -11.0779	   -18.9667	   -14.3509	   -15.9454	   -16.5329	    -9.0637	   -16.4490	   -13.8474	    -7.5531	
   -10.6583	   -10.9940	   -19.1345	   -14.0991	   -15.8615	   -15.8615	    -9.3994	   -16.1133	   -13.4277	    -7.1335	
   -10.3226	   -10.5743	   -19.0506	   -13.6795	   -15.6097	   -15.0223	    -9.6512	   -15.6097	   -13.0081	    -6.7139	
    -9.7351	    -9.9869	   -18.7149	   -13.0081	   -15.2740	   -14.0152	    -9.7351	   -15.0223	   -12.5046	    -6.2943	
    -8.8120	    -9.0637	   -18.2953	   -12.1689	   -14.8544	   -12.8403	    -9.6512	   -14.3509	   -12.0850	    -5.7907	
    -7.7209	    -7.8888	   -17.7078	   -11.2457	   -14.1830	   -11.6653	    -9.3994	   -13.5956	   -11.5814	    -5.2872	
    -6.5460	    -6.7139	   -17.0364	   -10.3226	   -13.5117	   -10.5743	    -8.8959	   -12.8403	   -11.1618	    -4.6997	
    -5.2872	    -5.4550	   -16.2811	    -9.4833	   -12.7563	    -9.4833	    -8.2245	   -12.0850	   -10.7422	    -4.0283	
    -4.1122	    -4.2801	   -15.4419	    -8.6441	   -12.0010	    -8.6441	    -7.3853	   -11.4136	   -10.3226	    -3.4409	
    -3.1052	    -3.3569	   -14.4348	    -8.0566	   -11.2457	    -7.9727	    -6.4621	   -10.7422	    -9.9869	    -2.7695	
    -2.3499	    -2.5177	   -13.4277	    -7.6370	   -10.4904	    -7.4692	    -5.4550	   -10.2386	    -9.5673	    -2.0981	
    -1.8463	    -2.0981	   -12.3367	    -7.4692	    -9.7351	    -7.3013	    -4.3640	    -9.8190	    -9.1476	    -1.4267	
    -1.6785	    -1.9302	   -11.3297	    -7.6370	    -9.1476	    -7.3853	    -3.2730	    -9.5673	    -8.8120	    -0.9232	
    -2.0142	    -2.1820	   -10.6583	    -7.9727	    -8.7280	    -7.8049	    -2.3499	    -9.6512	    -8.6441	    -0.5035	
    -2.7695	    -2.9373	   -10.3226	    -8.6441	    -8.6441	    -8.5602	    -1.6785	    -9.9869	    -8.5602	    -0.2518	
    -3.9444	    -4.1122	   -10.4065	    -9.6512	    -8.8120	    -9.6512	    -1.2589	   -10.5743	    -8.7280	    -0.2518	
    -5.5389	    -5.6229	   -10.8261	   -10.7422	    -9.2316	   -11.0779	    -1.1749	   -11.4975	    -9.1476	    -0.5875	
    -7.2174	    -7.3013	   -11.5814	   -11.9171	    -9.9869	   -12.5885	    -1.5106	   -12.5046	    -9.7351	    -1.0910	
    -9.0637	    -8.9798	   -12.5046	   -13.0081	   -10.9100	   -14.0152	    -2.0981	   -13.6795	   -10.4904	    -1.7624	
   -10.6583	   -10.5743	   -13.5956	   -13.9313	   -11.8332	   -15.3580	    -2.8534	   -14.7705	   -11.2457	    -2.6855	
   -12.0850	   -11.8332	   -14.5187	   -14.5187	   -12.7563	   -16.3651	    -3.7766	   -15.6937	   -12.0010	    -3.5248	
   -13.0920	   -12.8403	   -15.2740	   -14.7705	   -13.6795	   -16.9525	    -4.7836	   -16.3651	   -12.5885	    -4.4479	
   -13.6795	   -13.3438	   -15.9454	   -14.6866	   -14.4348	   -17.1204	    -5.7068	   -16.7847	   -13.0920	    -5.2032	
   -14.0152	   -13.5956	   -16.3651	   -14.3509	   -15.0223	   -16.9525	    -6.6299	   -16.8686	   -13.4277	    -5.8746	
   -14.0152	   -13.6795	   -16.7847	   -13.8474	   -15.5258	   -16.4490	    -7.3853	   -16.7847	   -13.5956	    -6.2943	
   -13.9313	   -13.5117	   -17.1204	   -13.3438	   -15.9454	   -15.7776	    -8.0566	   -16.4490	   -13.6795	    -6.6299	
   -13.8474	   -13.4277	   -17.5400	   -12.7563	   -16.1972	   -14.9384	    -8.6441	   -16.0294	   -13.5956	    -6.7978	
   -13.6795	   -13.2599	   -18.0435	   -12.3367	   -16.4490	   -14.0991	    -8.9798	   -15.4419	   -13.5117	    -6.8817	
   -13.5956	   -13.1760	   -18.7149	   -12.0850	   -16.6168	   -13.2599	    -9.2316	   -14.7705	   -13.3438	    -6.7978	
   -13.5117	   -13.1760	   -19.4702	   -11.9171	   -16.6168	   -12.5046	    -9.1476	   -14.0152	   -13.0081	    -6.6299	
   -13.4277	   -13.1760	   -20.2255	   -11.8332	   -16.4490	   -11.8332	    -8.8959	   -13.1760	   -12.6724	    -6.2943	
   -13.3438	   -13.0920	   -20.8969	   -11.8332	   -16.1972	   -11.1618	    -8.3923	   -12.3367	   -12.0850	    -5.7068	
   -13.0920	   -12.9242	   -21.3165	   -11.8332	   -15.6937	   -10.5743	    -7.7209	   -11.4975	   -11.4975	    -4.9515	
   -12.7563	   -12.5885	   -21.4005	   -11.8332	   -15.1901	   -10.0708	    -6.8817	   -10.5743	   -10.7422	    -4.0283	
   -12.3367	   -12.0850	   -21.1487	   -11.7493	   -14.5187	    -9.5673	    -5.9586	    -9.7351	    -9.9030	    -2.9373	
   -11.8332	   -11.5814	   -20.6451	   -11.5814	   -13.8474	    -9.1476	    -5.2032	    -8.8959	    -9.0637	    -1.7624	
   -11.3297	   -11.0779	   -19.9738	   -11.2457	   -13.1760	    -8.7280	    -4.5319	    -8.1406	    -8.3084	    -0.6714	
   -10.9100	   -10.6583	   -19.2184	   -10.9100	   -12.6724	    -8.2245	    -4.1122	    -7.3853	    -7.4692	     0.3357	
   -10.4904	   -10.2386	   -18.4631	   -10.4065	   -12.2528	    -7.8049	    -4.0283	    -6.6299	    -6.7978	     1.0071	
   -10.3226	    -9.9869	   -17.7917	    -9.8190	   -12.0010	    -7.3013	    -4.3640	    -6.0425	    -6.2943	     1.4267	
   -10.1547	    -9.9030	   -17.2882	    -9.2316	   -11.9171	    -6.8817	    -4.9515	    -5.5389	    -6.0425	     1.5106	
   -10.0708	    -9.8190	   -16.8686	    -8.6441	   -12.0850	    -6.5460	    -5.7907	    -5.1193	    -6.1264	     1.1749	
   -10.0708	    -9.9030	   -16.6168	    -8.2245	   -12.4207	    -6.3782	    -6.8817	    -4.9515	    -6.3782	     0.5035	
   -10.2386	   -10.1547	   -16.5329	    -7.8888	   -12.8403	    -6.4621	    -7.9727	    -4.9515	    -6.9656	    -0.5875	
   -10.4065	   -10.4065	   -16.7007	    -7.8049	   -13.4277	    -6.7978	    -9.0637	    -5.1193	    -7.8049	    -1.8463	
   -10.7422	   -10.8261	   -16.9525	    -7.9727	   -14.0991	    -7.4692	   -10.1547	    -5.5389	    -8.8959	    -3.2730	
   -11.1618	   -11.4136	   -17.3721	    -8.3923	   -14.7705	    -8.3923	   -11.0779	    -6.1264	   -10.0708	    -4.6997	
   -11.6653	   -12.0850	   -17.8757	    -9.0637	   -15.5258	    -9.4833	   -11.8332	    -6.9656	   -11.4136	    -6.2103	
   -12.2528	   -12.7563	   -18.5471	    -9.9030	   -16.1972	   -10.6583	   -12.3367	    -7.8888	   -12.6724	    -7.6370	
   -12.7563	   -13.3438	   -19.1345	   -10.8261	   -16.7847	   -11.8332	   -12.5885	    -8.9798	   -13.9313	    -8.8120	
   -13.2599	   -13.9313	   -19.8059	   -11.7493	   -17.1204	   -12.9242	   -12.5046	   -10.1547	   -14.9384	    -9.6512	
   -13.6795	   -14.4348	   -20.3094	   -12.6724	   -17.3721	   -13.8474	   -12.2528	   -11.3297	   -15.7776	   -10.2386	
   -13.9313	   -14.7705	   -20.8130	   -13.5117	   -17.3721	   -14.5187	   -11.8332	   -12.5046	   -16.4490	   -10.4904	
   -14.1830	   -14.9384	   -21.3165	   -14.3509	   -17.2882	   -15.1062	   -11.2457	   -13.5956	   -16.7847	   -10.4904	
   -14.2670	   -15.1062	   -21.7361	   -15.0223	   -17.1204	   -15.4419	   -10.6583	   -14.6027	   -16.9525	   -10.1547	
   -14.3509	   -15.1901	   -22.0718	   -15.6097	   -16.8686	   -15.6937	    -9.9869	   -15.4419	   -16.8686	    -9.5673	
   -14.4348	   -15.2740	   -22.3236	   -16.1133	   -16.5329	   -15.8615	    -9.3994	   -16.1133	   -16.7007	    -8.8959	
   -14.3509	   -15.1901	   -22.4075	   -16.3651	   -16.1133	   -15.9454	    -8.8959	   -16.5329	   -16.3651	    -8.1406	
   -14.2670	   -15.0223	   -22.4075	   -16.4490	   -15.6097	   -15.9454	    -8.4763	   -16.7007	   -15.9454	    -7.4692	
   -14.0152	   -14.7705	   -22.2397	   -16.3651	   -15.1062	   -15.7776	    -8.0566	   -16.6168	   -15.4419	    -6.8817	
   -13.5956	   -14.3509	   -21.9040	   -15.8615	   -14.5187	   -15.4419	    -7.7209	   -16.1972	   -14.9384	    -6.3782	
   -13.1760	   -13.7634	   -21.3165	   -15.1062	   -13.9313	   -15.0223	    -7.3853	   -15.5258	   -14.2670	    -5.9586	
   -12.6724	   -13.2599	   -20.6451	   -14.0991	   -13.4277	   -14.4348	    -7.0496	   -14.6866	   -13.6795	    -5.6229	
   -12.2528	   -12.7563	   -19.9738	   -12.9242	   -12.9242	   -13.8474	    -6.8817	   -13.6795	   -13.0920	    -5.4550	
   -12.0010	   -12.3367	   -19.2184	   -11.6653	   -12.5046	   -13.2599	    -6.7139	   -12.7563	   -12.5885	    -5.3711	
   -11.8332	   -12.0850	   -18.5471	   -10.4904	   -12.1689	   -12.7563	    -6.5460	   -11.9171	   -12.2528	    -5.3711	
   -11.8332	   -12.0010	   -17.9596	    -9.4833	   -12.0010	   -12.3367	    -6.5460	   -11.2457	   -12.0010	    -5.5389	
   -11.9171	   -12.0010	   -17.4561	    -8.7280	   -12.0010	   -12.1689	    -6.6299	   -10.8261	   -12.0010	    -5.7068	
   -12.1689	   -12.1689	   -17.1204	    -8.3084	   -12.1689	   -12.1689	    -6.7978	   -10.6583	   -12.0850	    -6.0425	
   -12.4207	   -12.5046	   -16.9525	    -8.2245	   -12.5046	   -12.3367	    -6.9656	   -10.7422	   -12.4207	    -6.4621	
   -12.7563	   -12.7563	   -16.9525	    -8.5602	   -12.8403	   -12.5885	    -7.3013	   -10.9940	   -12.7563	    -6.8817	
   -13.0081	   -13.0081	   -17.0364	    -9.0637	   -13.3438	   -13.0081	    -7.5531	   -11.4136	   -13.1760	    -7.2174	
   -13.2599	   -13.2599	   -17.2043	    -9.8190	   -13.7634	   -13.2599	    -7.8888	   -11.8332	   -13.5956	    -7.5531	
[Epoch Header]
[Trial Type]	11
[Accept]	1
[Correct]	0
[RT]	 0.000
[Resp]	0
[Epoch Data]
    20.8130	    21.4844	    21.2326	    13.8474	    14.5187	    15.5258	     9.1476	    15.1901	     6.8817	     5.2032	
    20.3934	    20.9808	    20.9808	    13.5956	    14.1830	    15.7776	     8.8120	    15.2740	     7.2174	     5.7907	
    19.8059	    20.2255	    20.5612	    13.0920	    13.7634	    15.9454	     8.4763	    15.2740	     7.5531	     6.3782	
    18.8828	    19.2184	    19.8898	    12.5046	    13.3438	    16.0294	     8.1406	    15.1062	     7.8888	     7.0496	
    17.7917	    17.8757	    19.1345	    11.7493	    12.8403	    15.9454	     7.8888	    15.0223	     8.1406	     7.6370	
    16.4490	    16.4490	    18.2953	    10.9100	    12.4207	    15.8615	     7.6370	    14.8544	     8.3923	     8.3084	
    15.1062	    14.9384	    17.4561	    10.1547	    11.9171	    15.7776	     7.4692	    14.7705	     8.6441	     8.9798	
    13.8474	    13.5956	    16.7007	     9.4833	    11.4975	    15.6097	     7.3013	    14.7705	     8.8959	     9.6512	
    12.8403	    12.4207	    15.9454	     8.9798	    11.1618	    15.5258	     7.1335	    14.7705	     9.1476	    10.2386	
    12.1689	    11.6653	    15.3580	     8.7280	    10.9100	    15.4419	     6.8817	    14.7705	     9.3994	    10.6583	
    11.9171	    11.4136	    15.0223	     8.6441	    10.7422	    15.4419	     6.7139	    14.7705	     9.5673	    10.9100	
    12.0850	    11.6653	    14.8544	     8.9798	    10.7422	    15.4419	     6.5460	    14.7705	     9.6512	    10.9100	
    12.7563	    12.4207	    15.1062	     9.7351	    10.8261	    15.5258	     6.4621	    14.9384	     9.8190	    10.8261	
    13.7634	    13.5956	    15.6937	    10.8261	    11.1618	    15.7776	     6.4621	    15.1062	     9.9030	    10.4065	
    15.1901	    15.1901	    16.5329	    12.1689	    11.5814	    16.0294	     6.6299	    15.5258	     9.9869	     9.9030	
    16.7847	    16.9525	    17.5400	    13.8474	    12.0850	    16.3651	     6.7978	    15.8615	    10.0708	     9.1476	
    18.3792	    18.7988	    18.6310	    15.5258	    12.5885	    16.6168	     6.9656	    16.2811	    10.0708	     8.3084	
    19.9738	    20.4773	    19.7220	    17.2043	    12.9242	    16.7007	     7.1335	    16.7007	     9.9030	     7.3013	
    21.2326	    21.9040	    20.5612	    18.6310	    13.1760	    16.6168	     7.2174	    16.9525	     9.6512	     6.2943	
    22.1558	    22.9111	    21.2326	    19.7220	    13.1760	    16.3651	     7.1335	    17.1204	     9.3155	     5.2872	
    22.7432	    23.5825	    21.6522	    20.4773	    13.0081	    16.0294	     7.0496	    17.2043	     8.9798	     4.6158	
    22.9950	    23.8342	    21.8201	    20.8969	    12.5885	    15.5258	     6.8817	    17.2043	     8.6441	     4.1962	
    22.9950	    23.8342	    21.8201	    21.0648	    12.2528	    15.1901	     6.6299	    17.1204	     8.4763	     4.2801	
    22.7432	    23.5825	    21.6522	    21.0648	    11.7493	    14.8544	     6.4621	    17.0364	     8.4763	     4.6997	
    22.3236	    23.0789	    21.4005	    20.8969	    11.4136	    14.7705	     6.2943	    16.8686	     8.5602	     5.4550	
    21.8201	    22.5754	    20.9808	    20.7291	    11.0779	    14.8544	     6.2103	    16.7847	     8.9798	     6.4621	
    21.1487	    21.9040	    20.3934	    20.4773	    10.9100	    15.1901	     6.2103	    16.7007	     9.4833	     7.6370	
    20.4773	    21.2326	    19.7220	    20.3094	    10.8261	    15.7776	     6.2943	    16.7007	    10.2386	     8.8959	
    19.8059	    20.5612	    18.9667	    20.3094	    10.9100	    16.6168	     6.5460	    16.7007	    11.0779	    10.0708	
    19.1345	    19.9738	    18.1274	    20.3934	    11.0779	    17.7078	     6.8817	    16.8686	    12.0850	    11.2457	
    18.5471	    19.5541	    17.2043	    20.7291	    11.3297	    18.9667	     7.2174	    17.2043	    13.0920	    12.2528	
    18.2114	    19.3024	    16.5329	    21.3165	    11.6653	    20.4773	     7.6370	    17.6239	    14.0991	    13.0920	
    18.2114	    19.3024	    16.0294	    22.1558	    12.0010	    22.0718	     8.0566	    18.2953	    15.1062	    13.6795	
    18.4631	    19.7220	    15.8615	    23.0789	    12.4207	    23.5825	     8.3923	    18.9667	    15.9454	    14.0991	
    18.9667	    20.2255	    16.0294	    24.0860	    12.7563	    25.0092	     8.6441	    19.6381	    16.6168	    14.3509	
    19.5541	    20.9808	    16.3651	    25.0092	    13.0081	    26.1841	     8.8120	    20.3094	    17.0364	    14.3509	
    20.2255	    21.6522	    16.9525	    25.8484	    13.1760	    27.0233	     8.8959	    20.8130	    17.2043	    14.1830	
    20.8130	    22.2397	    17.6239	    26.5198	    13.2599	    27.6108	     8.9798	    21.2326	    17.2043	    14.0152	
    21.3165	    22.6593	    18.2953	    27.1072	    13.4277	    27.8625	     9.0637	    21.6522	    17.1204	    13.8474	
    21.6522	    22.9950	    18.9667	    27.4429	    13.5956	    27.8625	     9.2316	    21.9040	    16.9525	    13.8474	
    21.9040	    23.1628	    19.6381	    27.6947	    13.8474	    27.6947	     9.5673	    22.1558	    16.7847	    13.9313	
    22.0718	    23.1628	    20.3094	    27.6947	    14.1830	    27.2751	    10.0708	    22.4075	    16.7847	    14.0991	
    22.0718	    23.0789	    20.8130	    27.5269	    14.5187	    26.7715	    10.6583	    22.6593	    16.8686	    14.5187	
    21.9879	    22.9111	    21.3165	    27.2751	    14.9384	    26.1002	    11.3297	    22.7432	    17.0364	    14.9384	
    21.7361	    22.5754	    21.6522	    26.7715	    15.2740	    25.4288	    12.0850	    22.9111	    17.2043	    15.4419	
    21.4005	    22.1558	    21.9040	    26.1841	    15.6097	    24.8413	    12.7563	    22.9111	    17.3721	    15.9454	
    21.0648	    21.7361	    22.0718	    25.5127	    15.9454	    24.2538	    13.3438	    22.9111	    17.5400	    16.3651	
    20.7291	    21.4005	    22.0718	    24.7574	    16.1972	    23.6664	    13.7634	    22.8271	    17.6239	    16.7007	
    20.4773	    21.1487	    21.9040	    23.8342	    16.3651	    23.1628	    14.0152	    22.5754	    17.5400	    16.7007	
    20.3934	    21.0648	    21.7361	    22.9111	    16.3651	    22.6593	    14.0991	    22.1558	    17.2882	    16.4490	
    20.3934	    21.0648	    21.5683	    21.9879	    16.2811	    22.1558	    13.9313	    21.5683	    16.7847	    15.7776	
    20.5612	    21.3165	    21.4005	    21.1487	    16.1133	    21.7361	    13.6795	    20.8969	    16.1972	    14.8544	
    20.8969	    21.7361	    21.4005	    20.4773	    15.8615	    21.3165	    13.2599	    20.2255	    15.5258	    13.6795	
    21.4005	    22.3236	    21.4844	    19.8898	    15.6097	    21.0648	    12.8403	    19.6381	    14.7705	    12.2528	
    21.9879	    22.9950	    21.5683	    19.4702	    15.3580	    20.8130	    12.3367	    18.9667	    14.0152	    10.6583	
    22.5754	    23.6664	    21.8201	    19.1345	    15.1062	    20.6451	    11.9171	    18.3792	    13.2599	     8.9798	
    23.1628	    24.2538	    21.9879	    18.9667	    14.7705	    20.4773	    11.5814	    17.8757	    12.5885	     7.3853	
    23.6664	    24.7574	    22.2397	    18.8828	    14.6027	    20.3934	    11.2457	    17.4561	    11.9171	     5.8746	
    23.9182	    25.1770	    22.4915	    18.7988	    14.3509	    20.3094	    10.9940	    17.2043	    11.3297	     4.6158	
    23.9182	    25.1770	    22.5754	    18.7988	    14.1830	    20.2255	    10.8261	    16.8686	    10.9100	     3.6087	
    23.5825	    24.8413	    22.4075	    18.6310	    13.8474	    20.0577	    10.5743	    16.6168	    10.4904	     2.8534	
    22.9111	    24.1699	    22.0718	    18.2953	    13.4277	    19.8059	    10.4065	    16.1972	    10.1547	     2.5177	
    22.0718	    23.2468	    21.4844	    17.7917	    13.0081	    19.4702	    10.1547	    15.7776	     9.9869	     2.5177	
    20.9808	    22.0718	    20.8130	    17.2043	    12.5046	    19.1345	     9.9869	    15.4419	     9.9869	     2.9373	
    20.0577	    21.0648	    20.2255	    16.7007	    12.2528	    18.8828	     9.9869	    15.1901	    10.2386	     3.7766	
    19.3863	    20.2255	    19.6381	    16.2811	    12.0850	    18.7988	    10.0708	    15.1062	    10.7422	     5.1193	
    19.0506	    19.7220	    19.3024	    16.1133	    12.1689	    18.9667	    10.3226	    15.3580	    11.5814	     6.7139	
    19.0506	    19.5541	    19.1345	    16.2811	    12.5885	    19.3863	    10.7422	    15.8615	    12.5885	     8.4763	
    19.3863	    19.8059	    19.1345	    16.6168	    13.1760	    20.1416	    11.2457	    16.6168	    13.7634	    10.2386	
    19.9738	    20.3094	    19.3863	    17.2882	    13.8474	    21.0648	    11.7493	    17.6239	    14.9384	    11.9171	
    20.7291	    21.0648	    19.7220	    18.1274	    14.6027	    22.1558	    12.1689	    18.7988	    16.0294	    13.2599	
    21.4844	    21.9040	    20.0577	    19.1345	    15.2740	    23.3307	    12.4207	    19.9738	    16.8686	    14.1830	
    22.2397	    22.7432	    20.3094	    20.1416	    15.6937	    24.4217	    12.4207	    21.0648	    17.3721	    14.6027	
    22.7432	    23.3307	    20.4773	    21.0648	    15.7776	    25.2609	    12.0850	    21.9879	    17.4561	    14.5187	
    22.9950	    23.6664	    20.4773	    21.9040	    15.6097	    25.7645	    11.4975	    22.6593	    17.0364	    13.9313	
    23.0789	    23.7503	    20.2255	    22.4915	    15.0223	    25.9323	    10.7422	    22.9111	    16.3651	    12.9242	
    22.9111	    23.6664	    19.8059	    22.9111	    14.1830	    25.6805	     9.7351	    22.9111	    15.3580	    11.4975	
    22.6593	    23.4146	    19.3863	    23.1628	    13.2599	    25.0931	     8.7280	    22.5754	    14.2670	     9.9869	
    22.4075	    23.0789	    18.8828	    23.1628	    12.1689	    24.4217	     7.8049	    22.0718	    13.2599	     8.3923	
    22.1558	    22.7432	    18.4631	    23.0789	    11.1618	    23.7503	     6.9656	    21.4005	    12.3367	     7.0496	
    21.9879	    22.4915	    18.1274	    22.9111	    10.3226	    23.0789	     6.2943	    20.8130	    11.6653	     5.9586	
    21.9040	    22.4075	    17.8757	    22.5754	     9.6512	    22.5754	     5.8746	    20.2255	    11.3297	     5.2872	
    21.9879	    22.4075	    17.8757	    22.2397	     9.2316	    22.3236	     5.7907	    19.8059	    11.4136	     5.1193	
    22.0718	    22.4915	    17.9596	    21.9879	     9.0637	    22.1558	     5.9586	    19.5541	    11.7493	     5.3711	
    22.2397	    22.6593	    18.2114	    21.6522	     9.1476	    22.2397	     6.3782	    19.4702	    12.4207	     5.9586	
    22.3236	    22.7432	    18.4631	    21.4005	     9.3155	    22.2397	     6.9656	    19.3863	    13.1760	     6.8817	
    22.2397	    22.7432	    18.6310	    21.0648	     9.4833	    22.3236	     7.4692	    19.3863	    13.9313	     7.8888	
    21.9879	    22.5754	    18.7149	    20.7291	     9.6512	    22.2397	     7.8049	    19.3024	    14.5187	     8.8120	
    21.6522	    22.3236	    18.7149	    20.4773	     9.6512	    21.9879	     8.0566	    19.0506	    14.9384	     9.6512	
    21.2326	    21.9879	    18.6310	    20.2255	     9.5673	    21.7361	     8.1406	    18.8828	    15.1901	    10.2386	
    20.8130	    21.6522	    18.6310	    20.1416	     9.4833	    21.4844	     8.1406	    18.6310	    15.1901	    10.5743	
    20.5612	    21.4005	    18.6310	    20.2255	     9.3994	    21.2326	     7.9727	    18.4631	    15.1062	    10.7422	
    20.4773	    21.3165	    18.7988	    20.4773	     9.3994	    21.1487	     7.8049	    18.3792	    15.0223	    10.6583	
    20.4773	    21.3165	    19.1345	    21.0648	     9.5673	    21.1487	     7.5531	    18.4631	    14.8544	    10.4065	
    20.7291	    21.4844	    19.5541	    21.7361	     9.8190	    21.3165	     7.3013	    18.7149	    14.6866	     9.9869	
    21.0648	    21.7361	    20.0577	    22.6593	    10.1547	    21.6522	     7.1335	    19.1345	    14.6866	     9.5673	
    21.4844	    22.0718	    20.4773	    23.5825	    10.5743	    22.1558	     6.8817	    19.8059	    14.6866	     9.0637	
    21.9040	    22.4075	    20.7291	    24.5056	    10.9940	    22.6593	     6.7139	    20.4773	    14.7705	     8.6441	
    22.3236	    22.7432	    20.8130	    25.3448	    11.3297	    23.1628	     6.5460	    21.3165	    14.7705	     8.2245	
    22.5754	    22.9111	    20.5612	    26.0162	    11.4975	    23.6664	     6.2943	    21.9879	    14.8544	     7.8888	
    22.5754	    22.9111	    20.1416	    26.2680	    11.4975	    23.8342	     5.8746	    22.4915	    14.7705	     7.5531	
    22.2397	    22.5754	    19.3863	    26.2680	    11.1618	    23.8342	     5.3711	    22.7432	    14.6027	     7.3013	
    21.6522	    21.9040	    18.4631	    25.7645	    10.5743	    23.4985	     4.7836	    22.7432	    14.3509	     7.0496	
    20.6451	    20.8969	    17.3721	    25.0092	     9.8190	    22.9950	     4.0283	    22.5754	    14.0152	     6.9656	
    19.3863	    19.6381	    16.1972	    24.0021	     8.8959	    22.3236	     3.1891	    22.1558	    13.6795	     6.9656	
    17.9596	    18.2114	    14.9384	    22.8271	     7.9727	    21.4844	     2.4338	    21.6522	    13.2599	     7.0496	
    16.6168	    16.7847	    13.7634	    21.4844	     7.1335	    20.6451	     1.6785	    20.8969	    12.9242	     7.1335	
    15.2740	    15.5258	    12.5885	    20.0577	     6.2943	    19.8898	     0.9232	    20.1416	    12.5885	     7.3853	
    14.2670	    14.4348	    11.5814	    18.7149	     5.6229	    19.0506	     0.3357	    19.3024	    12.2528	     7.5531	
    13.5956	    13.6795	    10.7422	    17.4561	     5.1193	    18.3792	    -0.2518	    18.4631	    12.0010	     7.6370	
    13.2599	    13.2599	    10.1547	    16.3651	     4.6997	    17.7078	    -0.6714	    17.6239	    11.7493	     7.7209	
    13.1760	    13.2599	     9.9030	    15.5258	     4.5319	    17.2882	    -0.9232	    16.8686	    11.4975	     7.5531	
    13.2599	    13.4277	     9.8190	    15.0223	     4.3640	    16.9525	    -1.1749	    16.2811	    11.3297	     7.3853	
    13.5956	    13.7634	     9.9030	    14.7705	     4.3640	    16.7847	    -1.2589	    15.7776	    11.1618	     6.9656	
    13.9313	    14.1830	    10.2386	    14.6866	     4.2801	    16.6168	    -1.2589	    15.4419	    10.9940	     6.4621	
    14.2670	    14.6027	    10.5743	    14.7705	     4.2801	    16.5329	    -1.0910	    15.3580	    10.7422	     5.8746	
    14.4348	    14.7705	    10.9100	    14.7705	     4.2801	    16.5329	    -0.9232	    15.3580	    10.4904	     5.2032	
    14.4348	    14.7705	    11.2457	    14.7705	     4.1962	    16.4490	    -0.6714	    15.4419	    10.2386	     4.5319	
    14.0991	    14.5187	    11.4975	    14.5187	     4.1122	    16.3651	    -0.2518	    15.5258	     9.9869	     3.9444	
    13.5956	    13.9313	    11.7493	    14.0991	     4.1962	    16.3651	     0.2518	    15.6097	     9.7351	     3.5248	
    12.7563	    13.0920	    12.0010	    13.5117	     4.2801	    16.2811	     0.8392	    15.6937	     9.5673	     3.3569	
    11.8332	    12.0010	    12.2528	    12.8403	     4.6158	    16.2811	     1.5945	    15.7776	     9.6512	     3.5248	
    10.8261	    10.9100	    12.5046	    12.0850	     5.2032	    16.3651	     2.5177	    16.0294	     9.9869	     4.1122	
     9.8190	     9.9030	    12.7563	    11.4136	     5.8746	    16.5329	     3.6087	    16.3651	    10.5743	     4.9515	
     8.8959	     8.8959	    13.0081	    10.8261	     6.7139	    16.7847	     4.6997	    16.7007	    11.3297	     6.0425	
     8.0566	     8.0566	    13.1760	    10.1547	     7.5531	    16.9525	     5.8746	    17.1204	    12.0850	     7.3013	
     7.3853	     7.3013	    13.2599	     9.3994	     8.2245	    17.0364	     6.8817	    17.4561	    12.8403	     8.3923	
     6.7978	     6.7978	    13.2599	     8.6441	     8.8120	    16.9525	     7.8049	    17.7078	    13.4277	     9.2316	
     6.5460	     6.5460	    13.2599	     7.8888	     9.3155	    16.8686	     8.3923	    17.9596	    13.9313	     9.9869	
     6.5460	     6.6299	    13.4277	     7.4692	     9.8190	    16.7847	     8.8959	    18.2953	    14.2670	    10.4904	
     6.9656	     7.1335	    13.8474	     7.3013	    10.4065	    16.8686	     9.3155	    18.7988	    14.6866	    10.9100	
     7.7209	     8.0566	    14.6027	     7.5531	    10.9940	    17.2043	     9.5673	    19.5541	    15.1901	    11.4136	
     8.8959	     9.3155	    15.5258	     8.2245	    11.6653	    17.6239	     9.8190	    20.4773	    15.6937	    11.8332	
    10.3226	    10.9100	    16.7847	     9.2316	    12.4207	    18.2114	     9.9869	    21.4844	    16.2811	    12.2528	
    12.0010	    12.6724	    18.0435	    10.4904	    13.1760	    18.9667	    10.1547	    22.4915	    16.9525	    12.5885	
    13.7634	    14.4348	    19.4702	    12.0010	    14.0152	    19.7220	    10.3226	    23.4985	    17.6239	    12.9242	
    15.4419	    16.2811	    20.8130	    13.5117	    14.6866	    20.4773	    10.5743	    24.4217	    18.2953	    13.1760	
    17.0364	    17.8757	    22.0718	    15.1062	    15.4419	    21.3165	    10.9940	    25.2609	    19.0506	    13.4277	
    18.5471	    19.3863	    23.2468	    16.6168	    16.1133	    22.1558	    11.4975	    26.0162	    19.7220	    13.5956	
    19.8059	    20.5612	    24.2538	    17.9596	    16.7007	    22.8271	    12.1689	    26.6876	    20.4773	    13.8474	
    20.8130	    21.5683	    25.1770	    19.1345	    17.3721	    23.4985	    13.0081	    27.2751	    21.2326	    14.2670	
    21.5683	    22.2397	    25.8484	    20.1416	    17.9596	    24.0021	    13.9313	    27.7786	    21.9040	    14.7705	
    22.0718	    22.5754	    26.3519	    20.8969	    18.4631	    24.3378	    14.9384	    28.1982	    22.5754	    15.3580	
    22.2397	    22.6593	    26.6037	    21.4844	    18.9667	    24.5056	    15.9454	    28.4500	    23.2468	    16.1133	
    22.0718	    22.4915	    26.6876	    21.8201	    19.3863	    24.5056	    16.7847	    28.6179	    23.8342	    16.8686	
    21.5683	    22.0718	    26.5198	    22.0718	    19.6381	    24.3378	    17.5400	    28.7018	    24.3378	    17.7078	
    20.9808	    21.4005	    26.1002	    22.0718	    19.7220	    24.0021	    17.9596	    28.6179	    24.6735	    18.3792	
    20.2255	    20.7291	    25.5127	    21.9040	    19.7220	    23.5825	    18.1274	    28.4500	    24.9252	    18.9667	
    19.4702	    20.0577	    24.7574	    21.5683	    19.5541	    23.1628	    17.9596	    28.1143	    24.9252	    19.3024	
    18.7988	    19.4702	    24.0860	    21.3165	    19.3024	    22.6593	    17.5400	    27.7786	    24.8413	    19.4702	
    18.3792	    19.1345	    23.4985	    21.0648	    19.0506	    22.3236	    16.9525	    27.3590	    24.5895	    19.3863	
    18.2953	    19.2184	    22.9950	    20.8969	    18.7149	    22.0718	    16.1133	    27.0233	    24.2538	    19.1345	
    18.5471	    19.5541	    22.7432	    21.0648	    18.3792	    22.0718	    15.2740	    26.8555	    23.8342	    18.7149	
    19.1345	    20.2255	    22.7432	    21.4005	    18.2114	    22.2397	    14.3509	    26.7715	    23.4985	    18.2953	
    19.9738	    21.0648	    22.8271	    21.9040	    17.9596	    22.5754	    13.3438	    26.6876	    23.0789	    17.7078	
    20.8130	    21.8201	    22.8271	    22.4075	    17.6239	    22.9111	    12.2528	    26.6876	    22.5754	    16.9525	
    21.3165	    22.2397	    22.6593	    22.7432	    16.9525	    23.1628	    10.9940	    26.4359	    21.9879	    16.0294	
    21.4005	    22.2397	    22.1558	    22.9111	    16.1133	    23.2468	     9.4833	    26.0162	    21.0648	    14.8544	
    20.9808	    21.7361	    21.2326	    22.8271	    14.8544	    23.1628	     7.8049	    25.3448	    20.0577	    13.5956	
    20.0577	    20.5612	    19.9738	    22.4075	    13.2599	    22.8271	     6.0425	    24.4217	    18.7988	    12.0850	
    18.6310	    18.9667	    18.4631	    21.7361	    11.4975	    22.4075	     4.2801	    23.4146	    17.3721	    10.6583	
    16.7847	    17.0364	    16.7007	    20.9808	     9.5673	    21.8201	     2.6016	    22.2397	    16.0294	     9.2316	
    14.6866	    14.7705	    14.8544	    19.9738	     7.7209	    21.1487	     1.0910	    20.9808	    14.6866	     8.0566	
    12.5046	    12.4207	    13.0920	    18.8828	     5.9586	    20.3934	    -0.1678	    19.8059	    13.3438	     7.0496	
    10.4065	    10.1547	    11.3297	    17.7917	     4.4479	    19.7220	    -1.1749	    18.6310	    12.2528	     6.2943	
     8.4763	     8.2245	     9.8190	    16.6168	     3.1052	    19.0506	    -1.8463	    17.5400	    11.4136	     5.7907	
     6.7978	     6.5460	     8.5602	    15.5258	     2.0981	    18.3792	    -2.2659	    16.6168	    10.6583	     5.5389	
     5.5389	     5.2872	     7.6370	    14.5187	     1.3428	    17.7917	    -2.5177	    15.6937	    10.1547	     5.3711	
     4.5319	     4.3640	     6.8817	    13.4277	     0.8392	    17.2043	    -2.5177	    14.8544	     9.6512	     5.2032	
     3.9444	     3.8605	     6.4621	    12.5885	     0.5035	    16.5329	    -2.5177	    14.0991	     9.2316	     4.9515	
     3.6926	     3.6926	     6.2103	    11.9171	     0.4196	    16.0294	    -2.3499	    13.4277	     8.8959	     4.6997	
     3.7766	     3.9444	     6.1264	    11.5814	     0.5035	    15.6097	    -2.0981	    12.9242	     8.6441	     4.2801	
     4.1122	     4.5319	     6.2103	    11.6653	     0.9232	    15.4419	    -1.7624	    12.6724	     8.4763	     3.8605	
     4.8676	     5.4550	     6.3782	    12.1689	     1.4267	    15.4419	    -1.2589	    12.5885	     8.3923	     3.4409	
     5.8746	     6.5460	     6.5460	    13.0081	     2.1820	    15.6937	    -0.7553	    12.7563	     8.4763	     3.1052	
     7.1335	     7.8888	     6.8817	    14.1830	     3.1052	    16.1133	    -0.0839	    13.0920	     8.7280	     2.7695	
     8.5602	     9.3994	     7.3853	    15.5258	     4.0283	    16.7007	     0.5875	    13.6795	     9.0637	     2.6016	
    10.1547	    11.0779	     7.9727	    17.0364	     5.0354	    17.4561	     1.2589	    14.3509	     9.4833	     2.4338	
    11.9171	    12.7563	     8.8120	    18.4631	     6.0425	    18.1274	     1.8463	    15.0223	     9.9869	     2.3499	
    13.6795	    14.4348	     9.7351	    19.8059	     6.9656	    18.7988	     2.5177	    15.6097	    10.3226	     2.3499	
    15.4419	    16.0294	    10.7422	    20.8130	     7.7209	    19.2184	     3.0212	    16.1133	    10.6583	     2.2659	
    16.9525	    17.3721	    11.5814	    21.4844	     8.3084	    19.3863	     3.4409	    16.4490	    10.8261	     2.2659	
    18.1274	    18.4631	    12.4207	    21.8201	     8.6441	    19.3024	     3.7766	    16.5329	    10.8261	     2.1820	
    18.9667	    19.0506	    12.9242	    21.7361	     8.8120	    18.8828	     3.9444	    16.3651	    10.7422	     2.0981	
    19.3024	    19.2184	    13.2599	    21.4005	     8.7280	    18.3792	     4.0283	    16.0294	    10.4904	     2.0142	
    19.2184	    19.0506	    13.2599	    20.8130	     8.4763	    17.7078	     3.9444	    15.5258	    10.0708	     1.8463	
    18.7988	    18.4631	    13.0920	    20.1416	     8.1406	    17.1204	     3.7766	    15.0223	     9.7351	     1.7624	
    18.1274	    17.6239	    12.7563	    19.5541	     7.7209	    16.7007	     3.6087	    14.6027	     9.3155	     1.6785	
    17.1204	    16.6168	    12.2528	    19.0506	     7.3013	    16.3651	     3.2730	    14.1830	     8.8959	     1.5945	
    16.1133	    15.5258	    11.5814	    18.7149	     6.8817	    16.2811	     2.9373	    13.8474	     8.3923	     1.5106	
    14.9384	    14.4348	    10.9940	    18.5471	     6.3782	    16.2811	     2.4338	    13.5956	     7.8888	     1.3428	
    13.8474	    13.4277	    10.3226	    18.6310	     5.9586	    16.4490	     1.9302	    13.4277	     7.3013	     0.9232	
    12.9242	    12.6724	     9.8190	    18.8828	     5.5389	    16.6168	     1.3428	    13.3438	     6.7978	     0.5035	
    12.4207	    12.2528	     9.5673	    19.4702	     5.2872	    16.8686	     0.8392	    13.3438	     6.3782	    -0.0839	
    12.2528	    12.3367	     9.4833	    20.2255	     5.1193	    17.1204	     0.5035	    13.5956	     6.0425	    -0.7553	
    12.5885	    12.8403	     9.6512	    21.1487	     5.1193	    17.3721	     0.2518	    13.8474	     5.8746	    -1.3428	
    13.3438	    13.5956	     9.9030	    22.1558	     5.1193	    17.6239	     0.0000	    14.2670	     5.7068	    -1.8463	
    14.2670	    14.6027	    10.1547	    23.1628	     5.1193	    17.7078	    -0.0839	    14.6866	     5.6229	    -2.3499	
    15.1901	    15.6097	    10.4065	    24.0021	     5.0354	    17.6239	    -0.2518	    15.0223	     5.4550	    -2.7695	
    15.8615	    16.3651	    10.4904	    24.6735	     4.7836	    17.4561	    -0.4196	    15.3580	     5.2032	    -3.1891	
    16.1972	    16.7847	    10.3226	    25.0092	     4.4479	    17.0364	    -0.5875	    15.5258	     4.8676	    -3.6087	
    16.1133	    16.7007	     9.9869	    25.0092	     3.9444	    16.6168	    -0.7553	    15.5258	     4.6158	    -3.7766	
    15.6937	    16.1972	     9.4833	    24.7574	     3.4409	    16.0294	    -0.8392	    15.4419	     4.3640	    -3.8605	
    14.8544	    15.4419	     8.8120	    24.2538	     2.9373	    15.6097	    -0.9232	    15.2740	     4.3640	    -3.6087	
    13.8474	    14.4348	     8.1406	    23.7503	     2.5177	    15.2740	    -0.7553	    15.0223	     4.5319	    -3.1052	
    12.6724	    13.2599	     7.4692	    23.1628	     2.3499	    15.1062	    -0.5035	    14.8544	     4.7836	    -2.4338	
    11.4975	    12.1689	     6.8817	    22.6593	     2.2659	    15.1062	    -0.0839	    14.6027	     5.2032	    -1.5945	
    10.3226	    11.0779	     6.2943	    22.2397	     2.3499	    15.2740	     0.3357	    14.3509	     5.7068	    -0.8392	
     9.3994	    10.2386	     5.9586	    21.9879	     2.5177	    15.6097	     0.8392	    14.0991	     6.1264	    -0.1678	
     8.7280	     9.6512	     5.7068	    21.8201	     2.8534	    16.0294	     1.2589	    13.9313	     6.5460	     0.4196	
     8.3923	     9.4833	     5.7068	    21.8201	     3.2730	    16.6168	     1.6785	    13.7634	     6.8817	     0.6714	
     8.3923	     9.5673	     5.8746	    21.9879	     3.7766	    17.2043	     2.0142	    13.6795	     7.1335	     0.7553	
     8.7280	     9.9030	     6.1264	    22.2397	     4.1962	    17.8757	     2.2659	    13.5956	     7.2174	     0.4196	
     9.2316	    10.5743	     6.4621	    22.5754	     4.4479	    18.4631	     2.2659	    13.5956	     7.1335	    -0.0839	
    10.0708	    11.3297	     6.7139	    22.9111	     4.6158	    18.9667	     2.1820	    13.5956	     6.9656	    -0.9232	
    11.0779	    12.3367	     7.0496	    23.3307	     4.6997	    19.5541	     2.0981	    13.7634	     6.7978	    -1.7624	
    12.1689	    13.4277	     7.3013	    23.7503	     4.6997	    20.0577	     1.9302	    13.9313	     6.6299	    -2.6016	
    13.2599	    14.6027	     7.4692	    24.2538	     4.6158	    20.4773	     1.8463	    14.1830	     6.5460	    -3.3569	
    14.3509	    15.6097	     7.4692	    24.5895	     4.5319	    20.8130	     1.7624	    14.5187	     6.5460	    -3.9444	
    15.1062	    16.3651	     7.3013	    24.8413	     4.3640	    20.9808	     1.6785	    14.7705	     6.5460	    -4.2801	
    15.6097	    16.7847	     6.8817	    24.8413	     4.1122	    20.8969	     1.5945	    14.8544	     6.5460	    -4.5319	
    15.6937	    16.7847	     6.2103	    24.5895	     3.6926	    20.4773	     1.4267	    14.8544	     6.4621	    -4.6158	
    15.3580	    16.3651	     5.4550	    24.0860	     3.2730	    19.8059	     1.1749	    14.7705	     6.3782	    -4.4479	
    14.7705	    15.6097	     4.6997	    23.2468	     2.7695	    18.9667	     0.8392	    14.4348	     6.1264	    -4.2801	
    13.8474	    14.5187	     4.0283	    22.2397	     2.3499	    17.8757	     0.5875	    14.0152	     5.9586	    -3.9444	
    12.6724	    13.3438	     3.4409	    21.0648	     1.8463	    16.7007	     0.2518	    13.5117	     5.7068	    -3.5248	
    11.4975	    12.0010	     3.1052	    19.8898	     1.5106	    15.5258	     0.0000	    13.0081	     5.3711	    -3.1891	
    10.3226	    10.7422	     2.8534	    18.7149	     1.1749	    14.4348	    -0.2518	    12.5046	     5.1193	    -2.9373	
     9.2316	     9.5673	     2.6855	    17.6239	     0.9232	    13.4277	    -0.4196	    12.0850	     4.9515	    -2.7695	
     8.2245	     8.6441	     2.6855	    16.6168	     0.7553	    12.5046	    -0.5875	    11.6653	     4.6997	    -2.7695	
     7.5531	     7.8888	     2.7695	    15.8615	     0.5875	    11.8332	    -0.7553	    11.3297	     4.3640	    -3.1052	
     7.0496	     7.3853	     2.9373	    15.2740	     0.4196	    11.2457	    -1.0910	    10.9940	     4.0283	    -3.6926	
     6.7978	     7.1335	     3.1891	    14.7705	     0.2518	    10.7422	    -1.5945	    10.6583	     3.6087	    -4.5319	
     6.7978	     7.1335	     3.5248	    14.4348	     0.0000	    10.4065	    -2.0981	    10.4065	     3.0212	    -5.5389	
     7.0496	     7.3853	     3.9444	    14.1830	    -0.2518	    10.1547	    -2.7695	    10.1547	     2.4338	    -6.7139	
     7.4692	     7.8049	     4.3640	    14.0991	    -0.5875	    10.0708	    -3.5248	     9.9869	     1.9302	    -7.7209	
     7.9727	     8.3923	     4.8676	    14.0152	    -0.8392	    10.0708	    -4.1962	     9.9869	     1.4267	    -8.6441	
     8.3923	     8.8959	     5.3711	    14.0152	    -1.0910	    10.1547	    -4.7836	    10.0708	     1.0071	    -9.3994	
     8.8120	     9.2316	     5.8746	    14.0991	    -1.3428	    10.3226	    -5.2872	    10.1547	     0.7553	    -9.9030	
     9.0637	     9.5673	     6.2103	    14.0152	    -1.5945	    10.5743	    -5.6229	    10.4065	     0.6714	   -10.1547	
     9.1476	     9.6512	     6.3782	    13.9313	    -1.6785	    10.7422	    -5.8746	    10.6583	     0.7553	   -10.1547	
     9.1476	     9.6512	     6.2943	    13.7634	    -1.7624	    10.9100	    -5.7907	    10.9100	     1.0071	    -9.8190	
     8.9798	     9.4833	     5.9586	    13.4277	    -1.7624	    10.9940	    -5.6229	    11.1618	     1.3428	    -9.2316	
     8.7280	     9.1476	     5.2032	    13.0081	    -1.6785	    10.9940	    -5.2872	    11.4136	     1.6785	    -8.3923	
     8.3084	     8.7280	     4.1962	    12.4207	    -1.5106	    10.9100	    -4.8676	    11.4975	     2.0981	    -7.3853	
     7.7209	     8.1406	     3.0212	    11.7493	    -1.3428	    10.9100	    -4.4479	    11.4975	     2.6016	    -6.3782	
     7.0496	     7.4692	     1.8463	    10.9940	    -1.0910	    10.8261	    -3.9444	    11.4975	     3.0212	    -5.2872	
     6.3782	     6.7139	     0.7553	    10.3226	    -0.8392	    10.8261	    -3.5248	    11.4136	     3.4409	    -4.1122	
     5.7068	     5.9586	     0.0000	     9.6512	    -0.5875	    10.9100	    -3.1052	    11.4136	     3.7766	    -3.0212	
     5.0354	     5.2032	    -0.5875	     9.2316	    -0.3357	    11.1618	    -2.6855	    11.4975	     4.1962	    -2.0142	
     4.3640	     4.5319	    -0.8392	     8.9798	    -0.1678	    11.5814	    -2.4338	    11.4975	     4.5319	    -1.1749	
     3.6926	     3.9444	    -0.9232	     8.8120	    -0.0839	    11.9171	    -2.3499	    11.5814	     4.6997	    -0.5875	
     3.0212	     3.2730	    -0.8392	     8.8120	    -0.1678	    12.3367	    -2.5177	    11.4975	     4.6997	    -0.3357	
     2.3499	     2.6855	    -0.8392	     8.8120	    -0.5035	    12.5046	    -2.9373	    11.4136	     4.5319	    -0.5035	
     1.7624	     2.0981	    -0.7553	     8.8959	    -1.0071	    12.5885	    -3.6087	    11.1618	     4.1962	    -0.9232	
     1.1749	     1.5945	    -0.7553	     8.9798	    -1.5945	    12.5046	    -4.3640	    10.8261	     3.6087	    -1.6785	
     0.7553	     1.1749	    -0.7553	     9.1476	    -2.2659	    12.2528	    -5.2032	    10.4904	     3.0212	    -2.5177	
     0.5875	     1.0910	    -0.6714	     9.3994	    -2.9373	    11.9171	    -5.9586	    10.1547	     2.4338	    -3.3569	
     0.6714	     1.1749	    -0.5035	     9.8190	    -3.4409	    11.5814	    -6.5460	     9.9030	     2.0142	    -4.0283	
     0.9232	     1.3428	    -0.2518	    10.3226	    -3.7766	    11.1618	    -6.8817	     9.7351	     1.6785	    -4.6158	
     1.1749	     1.5945	    -0.0839	    10.7422	    -4.0283	    10.7422	    -7.1335	     9.4833	     1.4267	    -4.9515	
     1.3428	     1.7624	    -0.0839	    11.0779	    -4.1962	    10.2386	    -7.1335	     9.2316	     1.2589	    -5.0354	
     1.4267	     1.8463	    -0.0839	    11.1618	    -4.3640	     9.6512	    -7.0496	     8.8120	     1.1749	    -5.0354	
     1.3428	     1.7624	    -0.3357	    10.9940	    -4.4479	     8.9798	    -6.8817	     8.3923	     1.0071	    -4.8676	
     1.1749	     1.5106	    -0.5875	    10.4904	    -4.4479	     8.1406	    -6.5460	     7.8049	     0.9232	    -4.6997	
     1.0071	     1.3428	    -1.0071	     9.9030	    -4.4479	     7.3013	    -6.2103	     7.2174	     0.8392	    -4.4479	
     0.9232	     1.1749	    -1.3428	     9.0637	    -4.3640	     6.4621	    -5.7907	     6.7139	     0.7553	    -4.2801	
     1.0910	     1.2589	    -1.5106	     8.2245	    -4.0283	     5.6229	    -5.2032	     6.2943	     0.7553	    -4.0283	
     1.4267	     1.5945	    -1.5106	     7.3013	    -3.5248	     4.8676	    -4.5319	     5.9586	     0.7553	    -3.8605	
     2.0142	     2.0981	    -1.2589	     6.4621	    -2.9373	     4.1962	    -3.7766	     5.6229	     0.8392	    -3.6926	
     2.8534	     2.9373	    -0.7553	     5.7907	    -2.2659	     3.5248	    -3.1052	     5.4550	     0.9232	    -3.6926	
     3.9444	     4.0283	     0.0000	     5.2872	    -1.5106	     3.0212	    -2.3499	     5.2872	     0.9232	    -3.8605	
     5.0354	     5.2032	     0.8392	     4.8676	    -0.8392	     2.6016	    -1.8463	     5.2032	     0.8392	    -4.1962	
     6.2943	     6.4621	     1.8463	     4.6997	    -0.2518	     2.2659	    -1.3428	     5.2032	     0.6714	    -4.6997	
     7.6370	     7.8888	     3.0212	     4.6997	     0.3357	     2.0981	    -0.9232	     5.2872	     0.5035	    -5.1193	
     8.9798	     9.2316	     4.1962	     4.8676	     0.9232	     2.0981	    -0.5035	     5.5389	     0.4196	    -5.5389	
    10.2386	    10.6583	     5.4550	     5.2872	     1.5106	     2.4338	    -0.0839	     5.8746	     0.4196	    -5.8746	
    11.4975	    12.0010	     6.7139	     5.9586	     2.0981	     2.9373	     0.4196	     6.2943	     0.5875	    -5.9586	
    12.4207	    13.0920	     7.9727	     6.6299	     2.6855	     3.5248	     1.0071	     6.8817	     0.7553	    -5.8746	
    13.1760	    13.9313	     8.9798	     7.3853	     3.1891	     4.2801	     1.5106	     7.3853	     1.0071	    -5.5389	
    13.4277	    14.4348	     9.7351	     7.8888	     3.5248	     4.9515	     2.0981	     7.8888	     1.3428	    -5.2032	
    13.3438	    14.4348	    10.1547	     8.2245	     3.6926	     5.4550	     2.6016	     8.3084	     1.5945	    -4.6997	
    12.9242	    14.0152	    10.2386	     8.2245	     3.7766	     5.7907	     3.0212	     8.6441	     1.7624	    -4.1122	
    12.1689	    13.2599	    10.0708	     7.9727	     3.7766	     5.9586	     3.4409	     8.8120	     2.0142	    -3.5248	
    11.2457	    12.2528	     9.7351	     7.3853	     3.6926	     5.8746	     3.6926	     8.9798	     2.1820	    -2.9373	
    10.1547	    11.1618	     9.2316	     6.7978	     3.5248	     5.7068	     3.9444	     9.0637	     2.2659	    -2.3499	
     9.0637	    10.0708	     8.7280	     6.1264	     3.4409	     5.5389	     4.0283	     9.1476	     2.4338	    -1.7624	
     8.1406	     8.9798	     8.1406	     5.5389	     3.4409	     5.3711	     3.9444	     9.2316	     2.6016	    -1.1749	
     7.3013	     8.1406	     7.7209	     5.1193	     3.3569	     5.2872	     3.6926	     9.2316	     2.7695	    -0.6714	
     6.7978	     7.4692	     7.3853	     4.9515	     3.4409	     5.2872	     3.3569	     9.1476	     2.9373	    -0.3357	
     6.5460	     7.1335	     7.2174	     5.0354	     3.5248	     5.3711	     2.9373	     9.0637	     2.9373	    -0.0839	
     6.4621	     7.1335	     7.1335	     5.3711	     3.6087	     5.5389	     2.4338	     8.9798	     3.0212	     0.0000	
     6.7139	     7.3013	     7.2174	     6.0425	     3.7766	     5.8746	     1.8463	     8.8120	     3.0212	     0.0000	
     7.0496	     7.5531	     7.4692	     6.9656	     3.8605	     6.2943	     1.2589	     8.6441	     2.9373	    -0.1678	
     7.4692	     7.9727	     7.8049	     8.0566	     4.0283	     6.9656	     0.7553	     8.6441	     2.8534	    -0.5035	
     7.9727	     8.4763	     8.2245	     9.3155	     4.1962	     7.7209	     0.2518	     8.7280	     2.8534	    -0.8392	
     8.4763	     8.8120	     8.6441	    10.6583	     4.3640	     8.5602	    -0.0839	     8.8959	     2.8534	    -1.1749	
     8.9798	     9.2316	     9.1476	    12.0010	     4.5319	     9.5673	    -0.4196	     9.2316	     2.8534	    -1.5945	
     9.3994	     9.5673	     9.6512	    13.2599	     4.5319	    10.5743	    -0.5875	     9.6512	     2.9373	    -2.0142	
     9.7351	     9.8190	     9.9869	    14.3509	     4.5319	    11.4975	    -0.5875	    10.1547	     3.1052	    -2.3499	
    10.0708	    10.0708	    10.2386	    15.2740	     4.5319	    12.3367	    -0.5875	    10.6583	     3.2730	    -2.5177	
    10.3226	    10.1547	    10.2386	    15.9454	     4.3640	    13.0081	    -0.4196	    11.1618	     3.5248	    -2.6855	
    10.4065	    10.2386	     9.9869	    16.1972	     4.0283	    13.5117	    -0.2518	    11.4975	     3.7766	    -2.6855	
    10.3226	    10.0708	     9.3994	    16.1133	     3.6087	    13.5956	    -0.0839	    11.7493	     4.0283	    -2.6855	
     9.9030	     9.6512	     8.4763	    15.6097	     2.9373	    13.4277	     0.0000	    11.6653	     4.1962	    -2.6016	
     9.1476	     8.8120	     7.2174	    14.6866	     2.0142	    12.9242	    -0.1678	    11.4136	     4.2801	    -2.5177	
     8.1406	     7.7209	     5.7068	    13.3438	     1.0071	    12.0010	    -0.5035	    10.9100	     4.1962	    -2.4338	
     6.7139	     6.2943	     3.9444	    11.7493	    -0.0839	    10.9100	    -1.0071	    10.2386	     4.0283	    -2.5177	
     5.2032	     4.6997	     2.0981	    10.0708	    -1.1749	     9.7351	    -1.5945	     9.3994	     3.6926	    -2.6016	
     3.6087	     3.0212	     0.4196	     8.3923	    -2.2659	     8.4763	    -2.3499	     8.5602	     3.3569	    -2.7695	
     2.0981	     1.5106	    -1.0910	     6.9656	    -3.1052	     7.3853	    -3.1891	     7.7209	     3.0212	    -3.1052	
     0.8392	     0.1678	    -2.2659	     5.7068	    -3.8605	     6.3782	    -4.0283	     6.9656	     2.6016	    -3.4409	
    -0.2518	    -0.8392	    -3.0212	     4.8676	    -4.4479	     5.5389	    -4.7836	     6.2943	     2.0981	    -4.0283	
    -0.8392	    -1.5106	    -3.4409	     4.1962	    -4.8676	     4.9515	    -5.5389	     5.7068	     1.5945	    -4.6997	
    -1.0910	    -1.7624	    -3.5248	     3.9444	    -5.0354	     4.5319	    -6.2103	     5.2872	     1.0910	    -5.4550	
    -1.0071	    -1.6785	    -3.1891	     3.8605	    -5.0354	     4.2801	    -6.7139	     4.9515	     0.5875	    -6.2943	
    -0.6714	    -1.3428	    -2.6855	     3.9444	    -4.8676	     4.1962	    -6.9656	     4.6997	     0.0839	    -7.0496	
    -0.0839	    -0.7553	    -2.0142	     4.2801	    -4.6158	     4.1962	    -7.1335	     4.6158	    -0.3357	    -7.7209	
     0.6714	     0.0000	    -1.1749	     4.6158	    -4.1962	     4.1962	    -7.0496	     4.6158	    -0.6714	    -8.2245	
     1.5106	     0.7553	    -0.3357	     4.9515	    -3.6926	     4.1962	    -6.7978	     4.6997	    -0.9232	    -8.6441	
     2.2659	     1.5106	     0.5035	     5.2032	    -3.1052	     4.1962	    -6.3782	     4.7836	    -1.0910	    -8.7280	
     3.0212	     2.2659	     1.3428	     5.2872	    -2.4338	     4.0283	    -5.7068	     4.8676	    -1.1749	    -8.7280	
     3.7766	     3.0212	     2.1820	     5.2872	    -1.6785	     3.8605	    -4.8676	     4.9515	    -1.0071	    -8.3923	
     4.5319	     3.6926	     2.9373	     5.0354	    -0.8392	     3.6926	    -3.8605	     5.0354	    -0.8392	    -7.9727	
     5.2872	     4.5319	     3.6926	     4.6158	     0.0839	     3.4409	    -2.6855	     5.2032	    -0.4196	    -7.2174	
     6.0425	     5.2872	     4.4479	     4.0283	     1.0910	     3.1891	    -1.3428	     5.2872	     0.0000	    -6.3782	
     6.7978	     6.1264	     5.1193	     3.2730	     2.0981	     2.8534	     0.0000	     5.2872	     0.5875	    -5.4550	
     7.4692	     6.8817	     5.8746	     2.5177	     3.0212	     2.5177	     1.3428	     5.2872	     1.0910	    -4.5319	
     8.1406	     7.6370	     6.4621	     1.6785	     3.8605	     2.2659	     2.5177	     5.2032	     1.5106	    -3.6926	
     8.7280	     8.3084	     7.0496	     0.9232	     4.6158	     1.9302	     3.5248	     5.1193	     1.8463	    -2.9373	
     9.2316	     8.8120	     7.6370	     0.2518	     5.0354	     1.6785	     4.1962	     4.8676	     1.9302	    -2.5177	
     9.5673	     9.2316	     8.0566	    -0.3357	     5.2872	     1.3428	     4.4479	     4.6997	     1.8463	    -2.3499	
     9.8190	     9.4833	     8.3923	    -0.7553	     5.2872	     1.0910	     4.3640	     4.3640	     1.5945	    -2.4338	
     9.9030	     9.6512	     8.7280	    -1.0071	     5.1193	     0.9232	     3.8605	     4.1122	     1.0910	    -2.9373	
     9.8190	     9.5673	     8.8959	    -1.1749	     4.6997	     0.6714	     3.1052	     3.9444	     0.3357	    -3.6087	
     9.5673	     9.3155	     8.8959	    -1.2589	     4.0283	     0.5035	     2.0142	     3.7766	    -0.4196	    -4.5319	
     9.1476	     8.8959	     8.7280	    -1.1749	     3.2730	     0.3357	     0.6714	     3.6087	    -1.3428	    -5.5389	
     8.5602	     8.2245	     8.2245	    -1.1749	     2.3499	     0.2518	    -0.8392	     3.5248	    -2.2659	    -6.6299	
     7.8049	     7.3853	     7.4692	    -1.1749	     1.2589	     0.0000	    -2.4338	     3.2730	    -3.1891	    -7.7209	
     6.7978	     6.3782	     6.2103	    -1.2589	     0.0000	    -0.3357	    -4.0283	     2.9373	    -4.1122	    -8.8120	
     5.7907	     5.2032	     4.6997	    -1.5106	    -1.2589	    -0.7553	    -5.6229	     2.3499	    -4.9515	    -9.8190	
     4.6158	     4.0283	     2.8534	    -1.8463	    -2.6016	    -1.2589	    -6.9656	     1.6785	    -5.7907	   -10.5743	
     3.6087	     2.9373	     1.0071	    -2.2659	    -3.6926	    -1.7624	    -8.0566	     1.0071	    -6.4621	   -11.1618	
     2.6016	     1.9302	    -0.8392	    -2.6016	    -4.6158	    -2.1820	    -8.7280	     0.4196	    -6.8817	   -11.4975	
     1.8463	     1.1749	    -2.3499	    -2.9373	    -5.2032	    -2.5177	    -9.0637	     0.0000	    -7.0496	   -11.4136	
     1.0910	     0.5035	    -3.5248	    -3.1891	    -5.5389	    -2.6016	    -8.9798	    -0.2518	    -6.8817	   -11.0779	
     0.5875	     0.0000	    -4.2801	    -3.1891	    -5.5389	    -2.4338	    -8.6441	    -0.2518	    -6.6299	   -10.5743	
     0.1678	    -0.3357	    -4.6158	    -3.0212	    -5.2872	    -2.0142	    -8.0566	     0.0839	    -6.0425	    -9.8190	
    -0.0839	    -0.5035	    -4.6158	    -2.6855	    -4.8676	    -1.3428	    -7.3013	     0.5875	    -5.3711	    -8.9798	
    -0.0839	    -0.4196	    -4.1962	    -2.0981	    -4.1962	    -0.4196	    -6.4621	     1.3428	    -4.6158	    -7.9727	
     0.1678	    -0.1678	    -3.5248	    -1.3428	    -3.3569	     0.6714	    -5.5389	     2.2659	    -3.6926	    -6.9656	
     0.5875	     0.3357	    -2.6855	    -0.4196	    -2.6016	     1.9302	    -4.6997	     3.2730	    -2.7695	    -5.9586	
     1.0910	     0.9232	    -1.8463	     0.5875	    -1.8463	     3.1891	    -4.1122	     4.2801	    -1.9302	    -5.0354	
     1.5945	     1.5106	    -1.0071	     1.5106	    -1.3428	     4.4479	    -3.6087	     5.2872	    -1.1749	    -4.2801	
     2.0142	     1.9302	    -0.4196	     2.4338	    -1.0071	     5.4550	    -3.4409	     6.1264	    -0.5875	    -3.6926	
     2.1820	     2.1820	    -0.0839	     3.1891	    -1.0071	     6.3782	    -3.5248	     6.7139	    -0.0839	    -3.4409	
     2.1820	     2.1820	     0.0000	     3.7766	    -1.2589	     7.0496	    -3.8605	     7.2174	     0.2518	    -3.4409	
     2.0142	     2.0981	    -0.0839	     4.3640	    -1.6785	     7.5531	    -4.2801	     7.6370	     0.5875	    -3.6926	
     1.8463	     1.9302	    -0.2518	     4.9515	    -2.1820	     7.9727	    -4.7836	     7.9727	     0.9232	    -4.0283	
     1.6785	     1.7624	    -0.5035	     5.5389	    -2.6016	     8.3923	    -5.2032	     8.3084	     1.3428	    -4.4479	
     1.5945	     1.5945	    -0.7553	     6.0425	    -3.0212	     8.7280	    -5.5389	     8.6441	     1.7624	    -4.7836	
     1.4267	     1.5106	    -1.0071	     6.5460	    -3.3569	     8.9798	    -5.7068	     9.0637	     2.2659	    -5.0354	
     1.2589	     1.2589	    -1.3428	     6.9656	    -3.6926	     9.1476	    -5.8746	     9.3155	     2.6855	    -5.2032	
     1.0910	     1.0071	    -1.7624	     7.2174	    -3.9444	     9.1476	    -5.8746	     9.5673	     3.0212	    -5.2032	
     0.8392	     0.7553	    -2.1820	     7.3853	    -4.1962	     9.0637	    -5.8746	     9.8190	     3.3569	    -5.1193	
     0.5875	     0.5035	    -2.6016	     7.3853	    -4.3640	     8.8120	    -5.8746	     9.9869	     3.5248	    -4.8676	
     0.3357	     0.2518	    -3.0212	     7.2174	    -4.5319	     8.5602	    -5.8746	    10.0708	     3.6087	    -4.5319	
     0.1678	     0.0839	    -3.4409	     7.0496	    -4.6997	     8.1406	    -5.9586	    10.1547	     3.5248	    -4.1962	
     0.0000	    -0.0839	    -3.7766	     6.7978	    -4.8676	     7.6370	    -6.1264	    10.2386	     3.3569	    -3.9444	
    -0.0839	    -0.0839	    -4.0283	     6.6299	    -4.9515	     7.2174	    -6.2943	    10.2386	     3.1052	    -3.6926	
    -0.0839	     0.0839	    -4.1962	     6.5460	    -5.0354	     6.7139	    -6.6299	    10.2386	     2.8534	    -3.6087	
     0.1678	     0.3357	    -4.1962	     6.5460	    -5.0354	     6.2943	    -6.8817	    10.2386	     2.6016	    -3.6087	
     0.5035	     0.7553	    -4.0283	     6.7139	    -4.9515	     6.0425	    -7.0496	    10.2386	     2.2659	    -3.7766	
     1.0071	     1.3428	    -3.7766	     6.9656	    -4.8676	     5.7907	    -7.3853	    10.1547	     1.9302	    -4.1962	
     1.5106	     1.9302	    -3.4409	     7.3853	    -4.8676	     5.7068	    -7.6370	    10.0708	     1.5106	    -4.6997	
     2.1820	     2.6016	    -3.1052	     7.8049	    -4.8676	     5.7068	    -7.8888	     9.8190	     1.0910	    -5.2872	
     2.7695	     3.1891	    -2.6855	     8.3084	    -4.8676	     5.7907	    -8.2245	     9.5673	     0.6714	    -5.8746	
     3.4409	     3.8605	    -2.2659	     8.8959	    -4.8676	     6.1264	    -8.4763	     9.3155	     0.2518	    -6.4621	
     4.1122	     4.5319	    -1.7624	     9.3994	    -4.8676	     6.5460	    -8.7280	     9.0637	     0.0000	    -6.9656	
     4.7836	     5.0354	    -1.2589	     9.9030	    -4.7836	     7.1335	    -8.9798	     8.8959	    -0.2518	    -7.3013	
     5.2032	     5.3711	    -0.8392	    10.2386	    -4.7836	     7.7209	    -9.2316	     8.8120	    -0.4196	    -7.4692	
     5.4550	     5.5389	    -0.5035	    10.4065	    -4.6997	     8.3084	    -9.3994	     8.8120	    -0.4196	    -7.5531	
     5.5389	     5.4550	    -0.3357	    10.4904	    -4.6158	     8.8959	    -9.5673	     8.8120	    -0.4196	    -7.3853	
     5.5389	     5.2872	    -0.2518	    10.4065	    -4.6158	     9.3994	    -9.6512	     8.8120	    -0.3357	    -7.1335	
     5.2872	     4.9515	    -0.3357	    10.2386	    -4.5319	     9.9030	    -9.6512	     8.8959	    -0.0839	    -6.5460	
     5.0354	     4.6997	    -0.5035	    10.0708	    -4.3640	    10.4065	    -9.4833	     9.0637	     0.1678	    -5.7907	
     4.8676	     4.4479	    -0.6714	     9.9030	    -4.1962	    10.9100	    -9.2316	     9.3155	     0.5875	    -4.9515	
     4.7836	     4.4479	    -0.8392	     9.9030	    -3.8605	    11.4136	    -8.8120	     9.6512	     1.0910	    -3.8605	
     5.0354	     4.6997	    -0.7553	    10.0708	    -3.5248	    11.9171	    -8.3084	    10.0708	     1.6785	    -2.7695	
     5.4550	     5.2032	    -0.5875	    10.3226	    -2.9373	    12.4207	    -7.7209	    10.5743	     2.3499	    -1.7624	
     6.1264	     6.0425	    -0.1678	    10.6583	    -2.3499	    12.8403	    -7.1335	    11.0779	     3.0212	    -0.8392	
     7.0496	     6.9656	     0.4196	    11.1618	    -1.7624	    13.2599	    -6.5460	    11.4975	     3.6087	    -0.0839	
     8.0566	     8.0566	     1.1749	    11.6653	    -1.1749	    13.5956	    -6.1264	    11.9171	     4.1122	     0.3357	
     9.0637	     9.0637	     1.9302	    12.1689	    -0.7553	    13.7634	    -5.8746	    12.1689	     4.4479	     0.4196	
     9.8190	     9.8190	     2.6016	    12.5885	    -0.5035	    13.6795	    -5.9586	    12.2528	     4.5319	     0.0839	
    10.3226	    10.3226	     3.0212	    12.9242	    -0.6714	    13.4277	    -6.3782	    12.0010	     4.2801	    -0.5875	
    10.4065	    10.4065	     3.2730	    12.9242	    -1.1749	    12.9242	    -7.1335	    11.5814	     3.7766	    -1.5945	
    10.2386	    10.1547	     3.1891	    12.8403	    -1.8463	    12.1689	    -8.0566	    11.0779	     3.1052	    -2.7695	
     9.7351	     9.5673	     2.9373	    12.5046	    -2.7695	    11.4136	    -9.1476	    10.4904	     2.2659	    -3.9444	
     9.0637	     8.8959	     2.6016	    12.2528	    -3.6926	    10.7422	   -10.1547	     9.9869	     1.5106	    -4.9515	
     8.3923	     8.2245	     2.2659	    11.9171	    -4.4479	    10.1547	   -10.9940	     9.6512	     0.9232	    -5.7907	
[Epoch Header]
[Trial Type]	11
[Accept]	1
[Correct]	0
[RT]	 0.000
[Resp]	0
[Epoch Data]
    -1.5106	    -2.0981	    -8.6441	    -1.1749	    -8.3923	    -2.9373	   -15.6097	    -8.6441	    -9.9869	   -14.3509	
    -1.5945	    -2.1820	    -8.2245	    -1.5106	    -8.0566	    -2.8534	   -14.7705	    -8.8120	    -9.8190	   -13.8474	
    -1.8463	    -2.5177	    -8.0566	    -2.0142	    -7.7209	    -2.9373	   -14.0152	    -9.1476	    -9.7351	   -13.3438	
    -2.3499	    -3.1052	    -8.0566	    -2.7695	    -7.4692	    -3.2730	   -13.4277	    -9.7351	    -9.5673	   -12.8403	
    -3.1891	    -3.9444	    -8.2245	    -3.5248	    -7.3013	    -3.7766	   -12.9242	   -10.4065	    -9.3994	   -12.3367	
    -4.1122	    -4.8676	    -8.4763	    -4.3640	    -7.3013	    -4.3640	   -12.6724	   -11.1618	    -9.3155	   -11.9171	
    -5.1193	    -5.9586	    -8.9798	    -5.0354	    -7.3013	    -5.0354	   -12.5885	   -11.9171	    -9.1476	   -11.6653	
    -6.2943	    -7.1335	    -9.3994	    -5.7068	    -7.4692	    -5.7068	   -12.6724	   -12.5046	    -9.0637	   -11.5814	
    -7.3853	    -8.2245	    -9.9869	    -6.2103	    -7.6370	    -6.4621	   -13.0081	   -13.0081	    -8.9798	   -11.5814	
    -8.3084	    -9.1476	   -10.4065	    -6.6299	    -7.8888	    -7.1335	   -13.4277	   -13.3438	    -8.9798	   -11.7493	
    -9.1476	    -9.7351	   -10.8261	    -6.8817	    -8.1406	    -7.8049	   -13.9313	   -13.5956	    -8.9798	   -12.1689	
    -9.5673	   -10.0708	   -11.0779	    -6.9656	    -8.3923	    -8.3084	   -14.4348	   -13.6795	    -9.0637	   -12.5885	
    -9.5673	    -9.9869	   -11.0779	    -6.7978	    -8.5602	    -8.5602	   -14.8544	   -13.5956	    -9.0637	   -13.0920	
    -9.1476	    -9.3994	   -10.8261	    -6.3782	    -8.4763	    -8.6441	   -15.1062	   -13.3438	    -8.8959	   -13.5117	
    -8.3084	    -8.3923	   -10.3226	    -5.7068	    -8.2245	    -8.4763	   -15.1062	   -12.7563	    -8.6441	   -13.7634	
    -7.2174	    -7.1335	    -9.5673	    -4.7836	    -7.8049	    -7.9727	   -14.8544	   -12.0850	    -8.2245	   -13.8474	
    -5.8746	    -5.7068	    -8.7280	    -3.7766	    -7.1335	    -7.3013	   -14.2670	   -11.1618	    -7.7209	   -13.7634	
    -4.5319	    -4.2801	    -7.8888	    -2.8534	    -6.4621	    -6.6299	   -13.5956	   -10.2386	    -7.1335	   -13.4277	
    -3.2730	    -3.0212	    -7.1335	    -2.0981	    -5.7907	    -5.9586	   -12.8403	    -9.3155	    -6.6299	   -13.0081	
    -2.2659	    -2.0981	    -6.4621	    -1.5945	    -5.1193	    -5.4550	   -12.0010	    -8.4763	    -6.1264	   -12.3367	
    -1.5106	    -1.3428	    -5.9586	    -1.5106	    -4.6158	    -5.0354	   -11.1618	    -7.7209	    -5.7068	   -11.4136	
    -0.9232	    -0.9232	    -5.6229	    -1.5945	    -4.1122	    -4.7836	   -10.2386	    -7.0496	    -5.2872	   -10.3226	
    -0.5875	    -0.6714	    -5.5389	    -1.8463	    -3.7766	    -4.6997	    -9.3994	    -6.5460	    -4.8676	    -9.0637	
    -0.5875	    -0.7553	    -5.5389	    -2.2659	    -3.5248	    -4.7836	    -8.6441	    -6.1264	    -4.4479	    -7.7209	
    -0.8392	    -1.0910	    -5.7068	    -2.7695	    -3.3569	    -4.9515	    -8.0566	    -5.9586	    -4.0283	    -6.4621	
    -1.4267	    -1.7624	    -6.0425	    -3.2730	    -3.2730	    -5.2872	    -7.6370	    -5.8746	    -3.6926	    -5.2872	
    -2.2659	    -2.6016	    -6.3782	    -3.8605	    -3.2730	    -5.6229	    -7.3853	    -6.0425	    -3.5248	    -4.4479	
    -3.1891	    -3.6087	    -6.7978	    -4.3640	    -3.4409	    -6.0425	    -7.4692	    -6.2103	    -3.5248	    -3.8605	
    -4.1122	    -4.5319	    -7.0496	    -4.7836	    -3.6926	    -6.3782	    -7.7209	    -6.3782	    -3.6087	    -3.5248	
    -4.8676	    -5.3711	    -7.2174	    -5.0354	    -3.9444	    -6.4621	    -8.1406	    -6.5460	    -3.6926	    -3.3569	
    -5.4550	    -5.8746	    -7.3013	    -5.0354	    -4.1962	    -6.3782	    -8.6441	    -6.4621	    -3.7766	    -3.3569	
    -5.7907	    -6.2103	    -7.2174	    -4.8676	    -4.4479	    -6.0425	    -9.2316	    -6.2943	    -3.9444	    -3.5248	
    -6.0425	    -6.2943	    -7.1335	    -4.4479	    -4.7836	    -5.5389	    -9.8190	    -5.9586	    -4.1122	    -3.9444	
    -6.0425	    -6.2943	    -7.0496	    -3.9444	    -5.0354	    -4.8676	   -10.4065	    -5.6229	    -4.2801	    -4.4479	
    -5.8746	    -6.0425	    -7.1335	    -3.3569	    -5.3711	    -4.0283	   -10.9100	    -5.1193	    -4.3640	    -5.0354	
    -5.6229	    -5.7907	    -7.3853	    -2.6016	    -5.6229	    -3.1052	   -11.2457	    -4.5319	    -4.4479	    -5.7068	
    -5.2872	    -5.3711	    -7.6370	    -1.7624	    -5.7907	    -2.0981	   -11.4136	    -3.7766	    -4.4479	    -6.2103	
    -4.8676	    -4.9515	    -8.0566	    -0.8392	    -5.8746	    -1.0071	   -11.4136	    -2.9373	    -4.2801	    -6.6299	
    -4.3640	    -4.6158	    -8.3923	     0.0000	    -5.8746	     0.1678	   -11.3297	    -2.0142	    -4.0283	    -6.8817	
    -4.0283	    -4.2801	    -8.6441	     0.7553	    -5.7907	     1.3428	   -10.9940	    -1.0910	    -3.6926	    -6.8817	
    -3.7766	    -4.1962	    -8.8959	     1.3428	    -5.6229	     2.3499	   -10.6583	    -0.1678	    -3.3569	    -6.7978	
    -3.6087	    -4.1962	    -8.9798	     1.6785	    -5.5389	     3.1891	   -10.2386	     0.5875	    -2.9373	    -6.6299	
    -3.7766	    -4.5319	    -9.1476	     1.6785	    -5.3711	     3.7766	    -9.8190	     1.2589	    -2.6855	    -6.4621	
    -4.1122	    -4.9515	    -9.3994	     1.5106	    -5.3711	     4.1122	    -9.4833	     1.5945	    -2.5177	    -6.4621	
    -4.6158	    -5.6229	    -9.7351	     1.0071	    -5.3711	     4.0283	    -9.2316	     1.6785	    -2.5177	    -6.4621	
    -5.2872	    -6.3782	   -10.2386	     0.3357	    -5.5389	     3.7766	    -9.0637	     1.4267	    -2.6016	    -6.7139	
    -6.0425	    -7.2174	   -10.9100	    -0.4196	    -5.7907	     3.1891	    -9.0637	     0.8392	    -2.8534	    -7.1335	
    -6.7978	    -7.8888	   -11.5814	    -1.0071	    -6.2103	     2.5177	    -9.2316	     0.0839	    -3.2730	    -7.8049	
    -7.3013	    -8.3923	   -12.1689	    -1.5106	    -6.5460	     1.7624	    -9.4833	    -0.9232	    -3.6087	    -8.5602	
    -7.6370	    -8.5602	   -12.6724	    -1.6785	    -6.8817	     1.0071	    -9.7351	    -2.0142	    -4.1122	    -9.4833	
    -7.7209	    -8.4763	   -13.0081	    -1.5106	    -7.2174	     0.2518	    -9.9869	    -3.1052	    -4.5319	   -10.4904	
    -7.5531	    -8.0566	   -13.1760	    -1.0910	    -7.4692	    -0.4196	   -10.2386	    -4.1122	    -5.0354	   -11.5814	
    -7.1335	    -7.4692	   -13.1760	    -0.3357	    -7.6370	    -0.9232	   -10.4065	    -5.1193	    -5.5389	   -12.6724	
    -6.5460	    -6.7139	   -13.0920	     0.5875	    -7.7209	    -1.3428	   -10.5743	    -6.0425	    -5.9586	   -13.5956	
    -5.7907	    -5.8746	   -12.8403	     1.6785	    -7.8049	    -1.6785	   -10.5743	    -6.7139	    -6.4621	   -14.5187	
    -4.8676	    -4.9515	   -12.5046	     2.6855	    -7.7209	    -1.9302	   -10.4904	    -7.3013	    -6.8817	   -15.1901	
    -3.9444	    -3.9444	   -12.0850	     3.5248	    -7.6370	    -2.0981	   -10.2386	    -7.6370	    -7.2174	   -15.6097	
    -2.9373	    -3.0212	   -11.7493	     4.2801	    -7.5531	    -2.1820	    -9.9030	    -7.8888	    -7.6370	   -15.8615	
    -1.9302	    -2.0142	   -11.4975	     4.7836	    -7.3853	    -2.2659	    -9.5673	    -8.0566	    -7.8888	   -15.8615	
    -1.0071	    -1.1749	   -11.3297	     5.0354	    -7.2174	    -2.3499	    -9.1476	    -8.1406	    -8.1406	   -15.6097	
    -0.1678	    -0.4196	   -11.1618	     5.1193	    -7.0496	    -2.4338	    -8.6441	    -8.0566	    -8.3084	   -15.1062	
     0.5035	     0.1678	   -11.0779	     5.0354	    -6.7978	    -2.5177	    -8.2245	    -7.9727	    -8.3084	   -14.4348	
     0.9232	     0.5035	   -11.0779	     4.6997	    -6.6299	    -2.6016	    -7.8049	    -7.8049	    -8.3923	   -13.5956	
     1.0071	     0.6714	   -11.0779	     4.2801	    -6.3782	    -2.7695	    -7.3853	    -7.6370	    -8.3084	   -12.6724	
     0.9232	     0.5875	   -10.9100	     3.7766	    -6.1264	    -2.8534	    -7.0496	    -7.4692	    -8.0566	   -11.6653	
     0.5875	     0.3357	   -10.6583	     3.2730	    -5.9586	    -2.8534	    -6.7978	    -7.2174	    -7.8049	   -10.6583	
     0.0839	     0.0000	   -10.0708	     2.7695	    -5.7068	    -2.7695	    -6.6299	    -6.9656	    -7.3013	    -9.7351	
    -0.5875	    -0.5035	    -9.2316	     2.3499	    -5.3711	    -2.4338	    -6.5460	    -6.6299	    -6.7139	    -8.8959	
    -1.1749	    -1.0071	    -8.0566	     2.0981	    -5.1193	    -1.9302	    -6.6299	    -6.2103	    -6.0425	    -8.2245	
    -1.6785	    -1.3428	    -6.7139	     1.9302	    -4.7836	    -1.2589	    -6.7139	    -5.7907	    -5.2872	    -7.7209	
    -1.9302	    -1.5945	    -5.2032	     2.0142	    -4.4479	    -0.4196	    -6.8817	    -5.2032	    -4.4479	    -7.3853	
    -1.9302	    -1.5106	    -3.6087	     2.2659	    -4.1122	     0.5035	    -7.0496	    -4.6158	    -3.6087	    -7.3853	
    -1.6785	    -1.2589	    -2.0142	     2.6016	    -3.7766	     1.5945	    -7.2174	    -4.0283	    -2.9373	    -7.5531	
    -1.2589	    -0.8392	    -0.5875	     3.0212	    -3.5248	     2.6016	    -7.4692	    -3.4409	    -2.2659	    -7.9727	
    -0.6714	    -0.2518	     0.6714	     3.4409	    -3.5248	     3.5248	    -7.8049	    -2.9373	    -1.9302	    -8.6441	
     0.0000	     0.4196	     1.5106	     3.7766	    -3.6087	     4.1962	    -8.1406	    -2.6016	    -1.8463	    -9.5673	
     0.6714	     1.0071	     1.9302	     3.8605	    -3.9444	     4.6158	    -8.6441	    -2.4338	    -2.0142	   -10.6583	
     1.3428	     1.5945	     1.9302	     3.7766	    -4.4479	     4.6997	    -9.1476	    -2.6016	    -2.4338	   -11.7493	
     1.9302	     2.0981	     1.3428	     3.3569	    -5.0354	     4.4479	    -9.6512	    -2.9373	    -3.1052	   -12.8403	
     2.3499	     2.3499	     0.4196	     2.7695	    -5.7068	     3.9444	   -10.0708	    -3.5248	    -3.9444	   -13.8474	
     2.4338	     2.3499	    -0.9232	     1.7624	    -6.3782	     3.2730	   -10.4904	    -4.2801	    -4.8676	   -14.6027	
     2.2659	     2.0981	    -2.4338	     0.5875	    -6.9656	     2.3499	   -10.7422	    -5.2032	    -5.7907	   -15.1901	
     1.9302	     1.6785	    -3.8605	    -0.7553	    -7.4692	     1.3428	   -10.8261	    -6.0425	    -6.6299	   -15.6097	
     1.3428	     1.0910	    -5.1193	    -2.2659	    -7.8049	     0.3357	   -10.8261	    -6.8817	    -7.3013	   -15.7776	
     0.5875	     0.4196	    -6.1264	    -3.7766	    -7.9727	    -0.5875	   -10.5743	    -7.6370	    -7.8888	   -15.8615	
    -0.2518	    -0.3357	    -6.7139	    -5.0354	    -7.8888	    -1.5106	   -10.1547	    -8.2245	    -8.2245	   -15.8615	
    -1.0910	    -1.0910	    -7.0496	    -6.1264	    -7.7209	    -2.1820	    -9.6512	    -8.7280	    -8.3923	   -15.8615	
    -1.8463	    -1.6785	    -6.9656	    -6.7978	    -7.3013	    -2.6016	    -9.0637	    -8.9798	    -8.3923	   -15.8615	
    -2.3499	    -2.0981	    -6.5460	    -6.9656	    -6.7978	    -2.7695	    -8.3923	    -8.8959	    -8.2245	   -15.6937	
    -2.5177	    -2.2659	    -5.8746	    -6.6299	    -6.0425	    -2.6016	    -7.6370	    -8.5602	    -7.8049	   -15.5258	
    -2.3499	    -2.0981	    -4.7836	    -5.7068	    -5.2872	    -2.0142	    -6.9656	    -7.8888	    -7.2174	   -15.1901	
    -1.9302	    -1.6785	    -3.6087	    -4.3640	    -4.4479	    -1.2589	    -6.4621	    -7.1335	    -6.6299	   -14.8544	
    -1.2589	    -1.0910	    -2.4338	    -2.7695	    -3.7766	    -0.4196	    -6.0425	    -6.2103	    -6.0425	   -14.6027	
    -0.4196	    -0.3357	    -1.2589	    -1.1749	    -3.2730	     0.3357	    -5.8746	    -5.3711	    -5.7068	   -14.5187	
     0.5035	     0.5035	    -0.3357	     0.4196	    -2.9373	     0.9232	    -5.9586	    -4.6158	    -5.6229	   -14.5187	
     1.4267	     1.3428	     0.4196	     1.9302	    -2.8534	     1.2589	    -6.2103	    -4.0283	    -5.6229	   -14.7705	
     2.2659	     2.1820	     0.9232	     3.1891	    -2.9373	     1.3428	    -6.5460	    -3.7766	    -5.8746	   -15.1901	
     3.1052	     2.8534	     1.0910	     4.1962	    -3.2730	     1.1749	    -6.9656	    -3.6926	    -6.2103	   -15.6097	
     3.7766	     3.4409	     1.0910	     5.0354	    -3.6087	     0.7553	    -7.3013	    -3.8605	    -6.5460	   -15.9454	
     4.2801	     3.7766	     0.9232	     5.6229	    -4.0283	     0.2518	    -7.6370	    -4.1962	    -6.7978	   -16.1133	
     4.6158	     4.1122	     0.6714	     6.0425	    -4.3640	    -0.3357	    -7.7209	    -4.5319	    -6.9656	   -16.1133	
     4.8676	     4.2801	     0.4196	     6.2943	    -4.6158	    -0.8392	    -7.7209	    -4.7836	    -6.8817	   -15.7776	
     5.0354	     4.4479	     0.2518	     6.5460	    -4.6158	    -1.1749	    -7.4692	    -4.8676	    -6.4621	   -15.1901	
     5.2032	     4.6158	     0.2518	     6.7139	    -4.3640	    -1.3428	    -7.0496	    -4.7836	    -5.8746	   -14.3509	
     5.2872	     4.6997	     0.3357	     6.9656	    -3.8605	    -1.2589	    -6.6299	    -4.4479	    -5.1193	   -13.2599	
     5.3711	     4.8676	     0.5875	     7.1335	    -3.2730	    -1.0071	    -6.1264	    -3.9444	    -4.1962	   -12.1689	
     5.4550	     5.0354	     0.9232	     7.3853	    -2.5177	    -0.5035	    -5.7907	    -3.2730	    -3.2730	   -11.2457	
     5.6229	     5.2032	     1.2589	     7.5531	    -1.9302	     0.0000	    -5.6229	    -2.5177	    -2.4338	   -10.4065	
     5.7068	     5.4550	     1.5945	     7.8049	    -1.3428	     0.6714	    -5.5389	    -1.6785	    -1.6785	    -9.8190	
     5.8746	     5.6229	     1.9302	     8.1406	    -0.8392	     1.5106	    -5.7068	    -0.7553	    -1.0910	    -9.4833	
     6.0425	     5.8746	     2.2659	     8.5602	    -0.5875	     2.3499	    -5.9586	     0.1678	    -0.6714	    -9.3994	
     6.2103	     6.0425	     2.6016	     9.1476	    -0.4196	     3.1891	    -6.2943	     1.0910	    -0.3357	    -9.5673	
     6.2103	     6.1264	     2.8534	     9.7351	    -0.5035	     4.1122	    -6.7139	     1.8463	    -0.2518	    -9.9030	
     6.0425	     5.9586	     2.9373	    10.3226	    -0.8392	     4.9515	    -7.3013	     2.5177	    -0.1678	   -10.4065	
     5.7068	     5.6229	     3.0212	    10.9100	    -1.2589	     5.7907	    -7.8049	     2.8534	    -0.3357	   -10.9100	
     5.1193	     5.0354	     2.9373	    11.4136	    -1.9302	     6.4621	    -8.3923	     3.1052	    -0.5035	   -11.4136	
     4.3640	     4.2801	     2.7695	    11.6653	    -2.6016	     6.9656	    -8.8959	     3.1052	    -0.6714	   -11.8332	
     3.5248	     3.4409	     2.6016	    11.8332	    -3.2730	     7.3013	    -9.3155	     2.9373	    -0.8392	   -12.0850	
     2.6855	     2.5177	     2.4338	    11.7493	    -3.8605	     7.4692	    -9.4833	     2.6016	    -0.9232	   -12.1689	
     1.7624	     1.6785	     2.3499	    11.4136	    -4.3640	     7.3013	    -9.4833	     2.0981	    -0.9232	   -12.1689	
     0.9232	     0.8392	     2.2659	    10.7422	    -4.6997	     6.8817	    -9.3994	     1.5945	    -0.8392	   -11.9171	
     0.0839	     0.0000	     2.0981	     9.9030	    -4.9515	     6.2103	    -9.1476	     1.0071	    -0.7553	   -11.5814	
    -0.6714	    -0.7553	     2.0981	     8.9798	    -5.0354	     5.3711	    -8.8120	     0.5875	    -0.5035	   -11.1618	
    -1.3428	    -1.3428	     2.0142	     7.8888	    -5.0354	     4.5319	    -8.4763	     0.2518	    -0.2518	   -10.5743	
    -1.8463	    -1.7624	     2.0981	     6.7139	    -4.7836	     3.6087	    -7.9727	     0.0839	     0.1678	    -9.9030	
    -2.0981	    -1.9302	     2.1820	     5.7068	    -4.3640	     2.8534	    -7.4692	     0.0000	     0.5875	    -9.1476	
    -2.1820	    -1.9302	     2.4338	     4.6997	    -3.8605	     2.2659	    -6.9656	     0.1678	     1.0910	    -8.3084	
    -2.0142	    -1.6785	     2.6016	     3.8605	    -3.2730	     1.8463	    -6.4621	     0.3357	     1.6785	    -7.6370	
    -1.7624	    -1.4267	     2.6855	     3.1052	    -2.6855	     1.5945	    -6.1264	     0.6714	     2.1820	    -6.9656	
    -1.5106	    -1.0071	     2.6855	     2.4338	    -2.0981	     1.5106	    -5.9586	     0.9232	     2.6855	    -6.5460	
    -1.3428	    -0.7553	     2.6016	     1.9302	    -1.6785	     1.5945	    -5.8746	     1.2589	     3.0212	    -6.3782	
    -1.1749	    -0.5035	     2.5177	     1.5106	    -1.3428	     1.8463	    -5.9586	     1.5106	     3.2730	    -6.3782	
    -1.2589	    -0.5035	     2.4338	     1.2589	    -1.1749	     2.1820	    -6.1264	     1.8463	     3.4409	    -6.6299	
    -1.4267	    -0.6714	     2.4338	     1.0071	    -1.0910	     2.6016	    -6.3782	     2.0981	     3.4409	    -7.0496	
    -1.9302	    -1.0071	     2.4338	     0.8392	    -1.1749	     3.0212	    -6.6299	     2.2659	     3.3569	    -7.6370	
    -2.6016	    -1.6785	     2.4338	     0.5875	    -1.4267	     3.4409	    -6.8817	     2.4338	     3.1052	    -8.3084	
    -3.5248	    -2.6016	     2.4338	     0.2518	    -1.8463	     3.7766	    -7.1335	     2.4338	     2.7695	    -8.9798	
    -4.6997	    -3.6926	     2.2659	    -0.2518	    -2.2659	     3.9444	    -7.2174	     2.3499	     2.3499	    -9.5673	
    -5.7907	    -4.7836	     2.0981	    -0.8392	    -2.7695	     3.9444	    -7.2174	     2.1820	     1.9302	    -9.9869	
    -6.8817	    -6.0425	     1.8463	    -1.5945	    -3.1052	     3.8605	    -6.9656	     2.0142	     1.5106	   -10.1547	
    -7.8888	    -7.1335	     1.5945	    -2.4338	    -3.3569	     3.7766	    -6.5460	     1.8463	     1.2589	   -10.0708	
    -8.8120	    -8.1406	     1.2589	    -3.1891	    -3.4409	     3.5248	    -5.7907	     1.6785	     1.1749	    -9.6512	
    -9.4833	    -8.9798	     0.7553	    -3.9444	    -3.4409	     3.3569	    -4.9515	     1.5945	     1.1749	    -9.0637	
   -10.0708	    -9.6512	     0.2518	    -4.4479	    -3.2730	     3.0212	    -4.0283	     1.4267	     1.3428	    -8.2245	
   -10.5743	   -10.2386	    -0.4196	    -4.8676	    -3.1052	     2.6855	    -3.1891	     1.3428	     1.5945	    -7.3013	
   -10.9100	   -10.6583	    -1.0910	    -5.2032	    -2.9373	     2.2659	    -2.4338	     1.1749	     1.9302	    -6.2943	
   -11.1618	   -10.8261	    -1.7624	    -5.3711	    -2.7695	     1.6785	    -1.8463	     0.9232	     2.2659	    -5.2872	
   -11.1618	   -10.9100	    -2.3499	    -5.2872	    -2.6016	     1.0910	    -1.5106	     0.7553	     2.6855	    -4.3640	
   -11.0779	   -10.7422	    -2.7695	    -5.0354	    -2.3499	     0.4196	    -1.2589	     0.5035	     3.1052	    -3.6087	
   -10.9100	   -10.4065	    -3.0212	    -4.5319	    -2.1820	    -0.2518	    -1.2589	     0.3357	     3.5248	    -3.0212	
   -10.5743	    -9.9869	    -3.1052	    -3.8605	    -2.0142	    -0.7553	    -1.4267	     0.2518	     3.8605	    -2.6855	
   -10.1547	    -9.4833	    -3.1052	    -3.1052	    -1.9302	    -1.1749	    -1.7624	     0.0839	     4.1122	    -2.6855	
    -9.7351	    -9.0637	    -3.1052	    -2.3499	    -2.0142	    -1.5106	    -2.2659	    -0.0839	     4.1962	    -3.0212	
    -9.3155	    -8.6441	    -3.1052	    -1.5945	    -2.2659	    -1.5945	    -2.8534	    -0.2518	     4.1122	    -3.6087	
    -8.9798	    -8.3084	    -3.2730	    -1.0071	    -2.6016	    -1.5945	    -3.5248	    -0.5035	     3.7766	    -4.3640	
    -8.6441	    -7.9727	    -3.5248	    -0.5875	    -3.0212	    -1.5945	    -4.1962	    -0.8392	     3.1891	    -5.2872	
    -8.3923	    -7.7209	    -3.8605	    -0.4196	    -3.6087	    -1.5106	    -4.6997	    -1.2589	     2.4338	    -6.2103	
    -8.1406	    -7.4692	    -4.3640	    -0.5875	    -4.1962	    -1.5106	    -5.2032	    -1.7624	     1.5106	    -7.2174	
    -7.9727	    -7.3853	    -4.9515	    -0.9232	    -4.7836	    -1.6785	    -5.6229	    -2.3499	     0.5035	    -8.0566	
    -7.8049	    -7.3853	    -5.5389	    -1.5106	    -5.4550	    -1.9302	    -5.7907	    -2.9373	    -0.5035	    -8.8120	
    -7.8049	    -7.4692	    -6.0425	    -2.2659	    -5.9586	    -2.2659	    -5.8746	    -3.6926	    -1.5106	    -9.3994	
    -7.9727	    -7.7209	    -6.4621	    -3.1052	    -6.3782	    -2.7695	    -5.7068	    -4.3640	    -2.5177	    -9.8190	
    -8.2245	    -8.0566	    -6.6299	    -4.0283	    -6.7978	    -3.2730	    -5.5389	    -5.1193	    -3.3569	   -10.1547	
    -8.7280	    -8.5602	    -6.7139	    -4.9515	    -7.0496	    -3.9444	    -5.2872	    -5.8746	    -4.1122	   -10.4065	
    -9.3155	    -9.1476	    -6.7139	    -5.8746	    -7.3853	    -4.5319	    -5.1193	    -6.6299	    -4.7836	   -10.5743	
    -9.9030	    -9.7351	    -6.7139	    -6.7139	    -7.5531	    -5.2032	    -5.1193	    -7.3853	    -5.3711	   -10.7422	
   -10.4904	   -10.1547	    -6.5460	    -7.3013	    -7.7209	    -5.6229	    -5.1193	    -7.8888	    -5.8746	   -10.7422	
   -10.8261	   -10.4065	    -6.2943	    -7.5531	    -7.7209	    -5.7068	    -5.1193	    -8.1406	    -6.1264	   -10.7422	
   -10.8261	   -10.3226	    -5.7907	    -7.3853	    -7.6370	    -5.5389	    -5.1193	    -7.9727	    -6.0425	   -10.5743	
   -10.4904	    -9.9030	    -5.2032	    -6.8817	    -7.3853	    -4.8676	    -5.1193	    -7.4692	    -5.7907	   -10.3226	
    -9.7351	    -9.0637	    -4.2801	    -5.8746	    -6.9656	    -3.7766	    -5.1193	    -6.5460	    -5.2032	    -9.9869	
    -8.6441	    -7.8049	    -3.2730	    -4.3640	    -6.4621	    -2.3499	    -5.0354	    -5.3711	    -4.4479	    -9.6512	
    -7.1335	    -6.2943	    -2.0142	    -2.5177	    -5.7907	    -0.7553	    -4.9515	    -3.8605	    -3.5248	    -9.3994	
    -5.3711	    -4.4479	    -0.5875	    -0.4196	    -5.1193	     1.0910	    -4.7836	    -2.2659	    -2.5177	    -9.2316	
    -3.5248	    -2.6016	     0.9232	     1.9302	    -4.3640	     2.9373	    -4.5319	    -0.6714	    -1.4267	    -9.1476	
    -1.5945	    -0.6714	     2.4338	     4.3640	    -3.6926	     4.6158	    -4.3640	     0.9232	    -0.4196	    -9.0637	
     0.2518	     1.1749	     3.7766	     6.5460	    -3.1891	     6.0425	    -4.1962	     2.3499	     0.3357	    -9.0637	
     1.8463	     2.6855	     4.8676	     8.3923	    -2.7695	     7.0496	    -4.1122	     3.5248	     1.0071	    -9.1476	
     3.1052	     3.8605	     5.6229	     9.7351	    -2.6855	     7.6370	    -4.1962	     4.2801	     1.3428	    -9.2316	
     4.0283	     4.6997	     5.9586	    10.5743	    -2.7695	     7.6370	    -4.2801	     4.7836	     1.4267	    -9.3155	
     4.6158	     5.1193	     5.8746	    10.9100	    -2.9373	     7.2174	    -4.4479	     4.8676	     1.2589	    -9.3155	
     4.8676	     5.2872	     5.4550	    10.8261	    -3.2730	     6.5460	    -4.5319	     4.6997	     0.9232	    -9.2316	
     4.7836	     5.2032	     4.5319	    10.4065	    -3.6087	     5.5389	    -4.6158	     4.1962	     0.5875	    -9.0637	
     4.5319	     4.8676	     3.3569	     9.8190	    -3.8605	     4.3640	    -4.6997	     3.4409	     0.0839	    -8.8959	
     4.0283	     4.3640	     2.0142	     9.0637	    -4.1122	     3.1891	    -4.7836	     2.4338	    -0.5035	    -8.6441	
     3.5248	     3.6926	     0.6714	     8.2245	    -4.3640	     1.9302	    -4.9515	     1.2589	    -1.1749	    -8.4763	
     2.8534	     3.1052	    -0.5035	     7.3853	    -4.5319	     0.7553	    -5.2872	    -0.1678	    -1.9302	    -8.4763	
     2.2659	     2.4338	    -1.5106	     6.6299	    -4.6997	    -0.2518	    -5.6229	    -1.6785	    -2.7695	    -8.7280	
     1.7624	     1.9302	    -2.1820	     6.1264	    -4.7836	    -1.0071	    -5.9586	    -3.1052	    -3.5248	    -9.0637	
     1.4267	     1.5945	    -2.4338	     5.7907	    -4.6997	    -1.5106	    -6.3782	    -4.4479	    -4.2801	    -9.6512	
     1.2589	     1.5106	    -2.3499	     5.7907	    -4.6158	    -1.6785	    -6.6299	    -5.4550	    -4.8676	   -10.4065	
     1.3428	     1.6785	    -1.9302	     6.1264	    -4.4479	    -1.5945	    -6.9656	    -6.2103	    -5.3711	   -11.2457	
     1.6785	     2.0142	    -1.3428	     6.6299	    -4.2801	    -1.2589	    -7.1335	    -6.6299	    -5.8746	   -12.1689	
     2.1820	     2.5177	    -0.6714	     7.2174	    -4.1962	    -0.9232	    -7.2174	    -6.8817	    -6.2103	   -13.1760	
     2.6855	     3.1052	     0.0839	     7.8049	    -4.1122	    -0.5875	    -7.3013	    -7.1335	    -6.5460	   -14.1830	
     3.1891	     3.6087	     0.6714	     8.3084	    -4.1962	    -0.3357	    -7.3853	    -7.3013	    -6.9656	   -15.1062	
     3.5248	     3.9444	     1.0910	     8.6441	    -4.3640	    -0.2518	    -7.5531	    -7.4692	    -7.3013	   -15.9454	
     3.6926	     4.0283	     1.3428	     8.8959	    -4.5319	    -0.2518	    -7.6370	    -7.6370	    -7.5531	   -16.5329	
     3.6087	     3.9444	     1.4267	     9.0637	    -4.7836	    -0.2518	    -7.8049	    -7.8049	    -7.7209	   -16.7847	
     3.4409	     3.6926	     1.2589	     9.1476	    -5.0354	    -0.1678	    -7.8888	    -7.8888	    -7.7209	   -16.6168	
     3.0212	     3.2730	     1.0071	     9.2316	    -5.2032	     0.0000	    -7.8888	    -7.7209	    -7.4692	   -16.1972	
     2.6016	     2.6855	     0.5875	     9.3994	    -5.2872	     0.4196	    -7.8049	    -7.4692	    -6.9656	   -15.3580	
     2.0142	     2.1820	     0.0839	     9.5673	    -5.2872	     0.9232	    -7.5531	    -6.9656	    -6.2943	   -14.3509	
     1.5106	     1.5945	    -0.5035	     9.6512	    -5.1193	     1.6785	    -7.3013	    -6.4621	    -5.4550	   -13.2599	
     1.0071	     1.0910	    -1.1749	     9.7351	    -4.9515	     2.5177	    -6.9656	    -5.7907	    -4.5319	   -12.0850	
     0.4196	     0.5035	    -1.8463	     9.7351	    -4.8676	     3.2730	    -6.6299	    -5.2032	    -3.6926	   -11.0779	
    -0.1678	    -0.0839	    -2.6016	     9.6512	    -4.7836	     4.0283	    -6.3782	    -4.6158	    -3.0212	   -10.3226	
    -0.7553	    -0.6714	    -3.3569	     9.4833	    -4.9515	     4.5319	    -6.3782	    -4.1962	    -2.5177	    -9.9030	
    -1.5106	    -1.4267	    -4.1122	     9.2316	    -5.2032	     4.9515	    -6.5460	    -3.9444	    -2.3499	    -9.8190	
    -2.1820	    -2.0981	    -4.8676	     8.8959	    -5.6229	     5.1193	    -7.0496	    -3.8605	    -2.5177	   -10.2386	
    -2.9373	    -2.7695	    -5.6229	     8.5602	    -6.2103	     5.1193	    -7.8888	    -3.8605	    -2.8534	   -10.9940	
    -3.6087	    -3.4409	    -6.2943	     8.3084	    -6.9656	     4.9515	    -8.8959	    -4.0283	    -3.5248	   -12.0010	
    -4.1962	    -4.0283	    -6.8817	     8.1406	    -7.8049	     4.7836	   -10.1547	    -4.1962	    -4.2801	   -13.2599	
    -4.6997	    -4.4479	    -7.3013	     8.1406	    -8.6441	     4.6997	   -11.4975	    -4.3640	    -5.2032	   -14.6027	
    -5.0354	    -4.7836	    -7.6370	     8.3084	    -9.5673	     4.6158	   -12.8403	    -4.4479	    -6.0425	   -15.7776	
    -5.1193	    -4.9515	    -7.7209	     8.6441	   -10.3226	     4.6997	   -14.0991	    -4.3640	    -6.7978	   -16.8686	
    -5.0354	    -4.9515	    -7.6370	     9.1476	   -10.9100	     4.9515	   -15.1062	    -4.1962	    -7.3853	   -17.6239	
    -4.6997	    -4.7836	    -7.3853	     9.7351	   -11.3297	     5.3711	   -15.9454	    -3.7766	    -7.8049	   -18.0435	
    -4.2801	    -4.4479	    -6.9656	    10.3226	   -11.5814	     5.7907	   -16.5329	    -3.2730	    -8.0566	   -18.1274	
    -3.8605	    -4.1122	    -6.3782	    10.8261	   -11.5814	     6.2103	   -16.7007	    -2.8534	    -8.1406	   -17.8757	
    -3.4409	    -3.8605	    -5.7907	    11.0779	   -11.4136	     6.4621	   -16.7007	    -2.4338	    -8.1406	   -17.3721	
    -3.2730	    -3.7766	    -5.2872	    10.9940	   -11.2457	     6.5460	   -16.5329	    -2.1820	    -8.0566	   -16.7007	
    -3.3569	    -3.8605	    -4.9515	    10.6583	   -10.9100	     6.4621	   -16.2811	    -2.1820	    -7.9727	   -15.9454	
    -3.6926	    -4.1962	    -4.6997	     9.9869	   -10.6583	     6.1264	   -15.8615	    -2.2659	    -7.8049	   -15.1062	
    -4.1122	    -4.6997	    -4.6158	     9.0637	   -10.3226	     5.7068	   -15.4419	    -2.5177	    -7.5531	   -14.2670	
    -4.6158	    -5.2032	    -4.5319	     8.1406	   -10.0708	     5.2032	   -14.9384	    -2.8534	    -7.1335	   -13.4277	
    -5.0354	    -5.6229	    -4.4479	     7.3013	    -9.7351	     4.6997	   -14.4348	    -3.1052	    -6.7139	   -12.6724	
    -5.3711	    -5.7907	    -4.2801	     6.4621	    -9.3994	     4.2801	   -14.0152	    -3.3569	    -6.2103	   -12.0850	
    -5.3711	    -5.7068	    -4.0283	     5.8746	    -9.1476	     3.9444	   -13.6795	    -3.4409	    -5.7068	   -11.6653	
    -5.0354	    -5.2032	    -3.6087	     5.3711	    -8.8959	     3.7766	   -13.4277	    -3.5248	    -5.3711	   -11.6653	
    -4.3640	    -4.4479	    -3.0212	     5.0354	    -8.7280	     3.7766	   -13.4277	    -3.5248	    -5.2032	   -11.9171	
    -3.4409	    -3.3569	    -2.4338	     4.7836	    -8.6441	     3.7766	   -13.4277	    -3.5248	    -5.2872	   -12.5046	
    -2.2659	    -2.0981	    -1.6785	     4.4479	    -8.5602	     3.7766	   -13.5956	    -3.4409	    -5.4550	   -13.2599	
    -0.9232	    -0.6714	    -0.9232	     4.1962	    -8.4763	     3.8605	   -13.8474	    -3.2730	    -5.7068	   -14.0991	
     0.5035	     0.8392	     0.0000	     4.0283	    -8.3084	     3.8605	   -13.9313	    -3.0212	    -6.0425	   -14.8544	
     2.0142	     2.3499	     1.0910	     3.8605	    -7.9727	     3.9444	   -13.8474	    -2.6855	    -6.2943	   -15.5258	
     3.5248	     3.8605	     2.1820	     3.6926	    -7.4692	     3.8605	   -13.5117	    -2.2659	    -6.4621	   -15.9454	
     4.9515	     5.2032	     3.3569	     3.5248	    -6.7978	     3.7766	   -12.9242	    -1.8463	    -6.5460	   -16.1133	
     6.1264	     6.3782	     4.3640	     3.3569	    -6.1264	     3.5248	   -12.0010	    -1.5945	    -6.4621	   -16.0294	
     7.1335	     7.2174	     5.1193	     3.1052	    -5.2872	     3.1891	   -10.9940	    -1.4267	    -6.3782	   -15.7776	
     7.8049	     7.6370	     5.4550	     2.6016	    -4.6158	     2.6016	    -9.8190	    -1.5106	    -6.3782	   -15.4419	
     7.9727	     7.6370	     5.2872	     1.7624	    -4.0283	     1.7624	    -8.5602	    -2.0142	    -6.3782	   -15.1062	
     7.7209	     7.1335	     4.6158	     0.6714	    -3.6087	     0.6714	    -7.4692	    -2.7695	    -6.4621	   -14.6866	
     6.9656	     6.2103	     3.4409	    -0.7553	    -3.4409	    -0.6714	    -6.4621	    -3.7766	    -6.6299	   -14.3509	
     5.8746	     5.0354	     1.9302	    -2.3499	    -3.4409	    -2.1820	    -5.6229	    -5.1193	    -6.8817	   -14.0152	
     4.6158	     3.7766	     0.3357	    -4.1122	    -3.6087	    -3.8605	    -5.0354	    -6.5460	    -7.2174	   -13.8474	
     3.3569	     2.5177	    -1.1749	    -5.7907	    -3.9444	    -5.4550	    -4.5319	    -8.0566	    -7.6370	   -13.8474	
     2.2659	     1.4267	    -2.4338	    -7.3013	    -4.2801	    -7.0496	    -4.1962	    -9.3994	    -7.9727	   -13.8474	
     1.5106	     0.7553	    -3.3569	    -8.4763	    -4.6158	    -8.3923	    -3.9444	   -10.5743	    -8.3923	   -14.0152	
     1.0910	     0.4196	    -4.0283	    -9.3155	    -5.0354	    -9.4833	    -3.8605	   -11.5814	    -8.7280	   -14.3509	
     0.9232	     0.4196	    -4.2801	    -9.8190	    -5.2872	   -10.2386	    -3.8605	   -12.3367	    -9.1476	   -14.8544	
     1.0071	     0.6714	    -4.4479	    -9.9030	    -5.6229	   -10.6583	    -4.0283	   -12.7563	    -9.4833	   -15.4419	
     1.1749	     1.0071	    -4.4479	    -9.7351	    -5.8746	   -10.8261	    -4.2801	   -13.0081	    -9.8190	   -16.1133	
     1.3428	     1.2589	    -4.2801	    -9.2316	    -6.0425	   -10.6583	    -4.5319	   -12.9242	   -10.0708	   -16.7847	
     1.3428	     1.4267	    -4.0283	    -8.6441	    -6.1264	   -10.2386	    -4.8676	   -12.7563	   -10.1547	   -17.4561	
     1.2589	     1.3428	    -3.7766	    -7.8888	    -6.0425	    -9.6512	    -5.2032	   -12.4207	   -10.2386	   -18.1274	
     0.8392	     1.0071	    -3.3569	    -7.1335	    -5.9586	    -9.1476	    -5.4550	   -12.0850	   -10.2386	   -18.5471	
     0.3357	     0.5035	    -2.8534	    -6.4621	    -5.6229	    -8.5602	    -5.6229	   -11.7493	   -10.1547	   -18.7149	
    -0.2518	    -0.1678	    -2.3499	    -5.7068	    -5.2872	    -8.0566	    -5.6229	   -11.4975	   -10.0708	   -18.5471	
    -0.8392	    -0.7553	    -1.7624	    -5.0354	    -4.6997	    -7.5531	    -5.3711	   -11.0779	    -9.8190	   -18.0435	
    -1.1749	    -1.2589	    -1.0910	    -4.2801	    -4.1122	    -7.0496	    -4.9515	   -10.5743	    -9.3994	   -17.0364	
    -1.4267	    -1.5106	    -0.3357	    -3.5248	    -3.2730	    -6.4621	    -4.1962	    -9.9869	    -8.7280	   -15.6937	
    -1.4267	    -1.6785	     0.5035	    -2.7695	    -2.3499	    -5.9586	    -3.1891	    -9.3155	    -7.8049	   -14.0991	
    -1.2589	    -1.5945	     1.2589	    -2.0981	    -1.5106	    -5.3711	    -2.0981	    -8.6441	    -6.7139	   -12.2528	
    -1.0910	    -1.4267	     1.9302	    -1.6785	    -0.6714	    -4.8676	    -1.0071	    -8.0566	    -5.6229	   -10.5743	
    -0.8392	    -1.1749	     2.3499	    -1.5106	     0.0839	    -4.5319	    -0.0839	    -7.5531	    -4.5319	    -8.9798	
    -0.5035	    -0.9232	     2.6855	    -1.4267	     0.5875	    -4.1122	     0.7553	    -7.2174	    -3.5248	    -7.7209	
    -0.1678	    -0.5035	     2.9373	    -1.5106	     1.0071	    -3.7766	     1.3428	    -6.9656	    -2.7695	    -6.7139	
     0.2518	     0.0000	     3.1052	    -1.5106	     1.3428	    -3.4409	     1.8463	    -6.7139	    -2.0981	    -5.9586	
     0.7553	     0.5875	     3.3569	    -1.2589	     1.5945	    -2.9373	     2.2659	    -6.4621	    -1.5106	    -5.3711	
     1.4267	     1.3428	     3.6926	    -0.8392	     1.9302	    -2.2659	     2.6016	    -6.0425	    -1.0910	    -5.0354	
     2.0142	     2.0981	     4.1962	     0.0000	     2.2659	    -1.5106	     2.8534	    -5.5389	    -0.7553	    -4.7836	
     2.6855	     2.7695	     4.6997	     1.0071	     2.6016	    -0.7553	     3.1052	    -5.0354	    -0.4196	    -4.6158	
     3.1891	     3.3569	     5.2872	     2.2659	     2.9373	     0.0839	     3.2730	    -4.4479	    -0.3357	    -4.5319	
     3.4409	     3.6926	     5.7907	     3.6087	     3.1891	     0.7553	     3.3569	    -3.9444	    -0.2518	    -4.5319	
     3.4409	     3.7766	     6.2103	     4.9515	     3.3569	     1.3428	     3.3569	    -3.4409	    -0.3357	    -4.6158	
     3.1891	     3.5248	     6.4621	     6.1264	     3.3569	     1.5945	     3.2730	    -3.1052	    -0.5035	    -4.7836	
     2.6855	     3.0212	     6.4621	     7.1335	     3.2730	     1.6785	     3.1052	    -2.9373	    -0.7553	    -4.8676	
     1.9302	     2.2659	     6.2103	     7.7209	     3.0212	     1.5106	     2.8534	    -2.9373	    -1.0910	    -5.0354	
     1.0071	     1.4267	     5.7907	     7.8888	     2.6016	     1.0910	     2.5177	    -3.1891	    -1.5945	    -5.1193	
     0.0839	     0.4196	     5.1193	     7.5531	     2.0981	     0.4196	     2.2659	    -3.5248	    -2.0142	    -5.2032	
    -0.8392	    -0.5875	     4.4479	     6.7978	     1.5106	    -0.2518	     2.0142	    -4.0283	    -2.5177	    -5.2872	
    -1.5945	    -1.4267	     3.7766	     5.7068	     1.0071	    -1.0071	     1.7624	    -4.4479	    -2.9373	    -5.2872	
    -2.1820	    -2.0981	     3.2730	     4.4479	     0.6714	    -1.5945	     1.7624	    -4.8676	    -3.3569	    -5.2032	
    -2.5177	    -2.4338	     2.8534	     3.0212	     0.4196	    -2.1820	     1.8463	    -5.2032	    -3.6087	    -5.0354	
    -2.6016	    -2.6016	     2.6855	     1.6785	     0.3357	    -2.5177	     2.0981	    -5.3711	    -3.6926	    -4.8676	
    -2.5177	    -2.6016	     2.6855	     0.5875	     0.4196	    -2.7695	     2.4338	    -5.3711	    -3.7766	    -4.6158	
    -2.3499	    -2.5177	     2.9373	    -0.3357	     0.6714	    -2.7695	     2.8534	    -5.2872	    -3.6926	    -4.2801	
    -2.1820	    -2.4338	     3.3569	    -0.8392	     1.0071	    -2.6855	     3.3569	    -4.9515	    -3.6087	    -4.0283	
    -2.0981	    -2.3499	     3.8605	    -0.9232	     1.4267	    -2.3499	     3.7766	    -4.5319	    -3.5248	    -3.7766	
    -2.0981	    -2.4338	     4.1962	    -0.7553	     1.8463	    -1.9302	     4.2801	    -3.9444	    -3.3569	    -3.5248	
    -2.1820	    -2.6855	     4.4479	    -0.3357	     2.2659	    -1.5106	     4.6158	    -3.2730	    -3.2730	    -3.3569	
    -2.5177	    -3.1052	     4.3640	     0.2518	     2.6855	    -1.0071	     4.8676	    -2.6016	    -3.1052	    -3.2730	
    -3.0212	    -3.6926	     3.9444	     0.8392	     2.9373	    -0.5875	     5.0354	    -1.9302	    -3.0212	    -3.1891	
    -3.5248	    -4.2801	     3.1891	     1.3428	     3.1052	    -0.3357	     5.1193	    -1.3428	    -2.8534	    -3.2730	
    -3.9444	    -4.7836	     2.2659	     1.5945	     3.1052	    -0.2518	     5.0354	    -0.8392	    -2.6855	    -3.3569	
    -4.1122	    -4.8676	     1.3428	     1.6785	     3.1052	    -0.2518	     4.8676	    -0.5035	    -2.5177	    -3.5248	
    -3.6926	    -4.3640	     0.5875	     1.6785	     2.9373	    -0.5035	     4.5319	    -0.1678	    -2.3499	    -3.7766	
    -2.8534	    -3.3569	     0.1678	     1.5106	     2.7695	    -0.8392	     4.2801	     0.0000	    -2.1820	    -4.0283	
    -1.5106	    -1.8463	     0.0839	     1.3428	     2.6016	    -1.2589	     3.9444	     0.0839	    -2.0142	    -4.2801	
     0.1678	    -0.0839	     0.5035	     1.1749	     2.5177	    -1.7624	     3.6087	     0.0839	    -1.7624	    -4.4479	
     1.8463	     1.7624	     1.0910	     1.0071	     2.5177	    -2.0981	     3.4409	     0.0839	    -1.5945	    -4.5319	
     3.2730	     3.3569	     1.9302	     0.8392	     2.5177	    -2.3499	     3.2730	     0.0000	    -1.2589	    -4.5319	
     4.4479	     4.6158	     2.7695	     0.6714	     2.6016	    -2.5177	     3.2730	    -0.0839	    -1.0071	    -4.3640	
     5.2032	     5.3711	     3.5248	     0.4196	     2.6016	    -2.5177	     3.2730	    -0.3357	    -0.8392	    -4.1962	
     5.5389	     5.7907	     4.1122	     0.1678	     2.6016	    -2.4338	     3.3569	    -0.6714	    -0.6714	    -4.0283	
     5.5389	     5.7907	     4.5319	    -0.0839	     2.6016	    -2.2659	     3.4409	    -1.0910	    -0.5035	    -3.8605	
     5.3711	     5.5389	     4.7836	    -0.1678	     2.6016	    -1.9302	     3.5248	    -1.5106	    -0.4196	    -3.6926	
     5.0354	     5.2032	     4.9515	    -0.1678	     2.6855	    -1.4267	     3.6087	    -1.7624	    -0.2518	    -3.5248	
     4.7836	     4.8676	     5.0354	     0.0000	     2.7695	    -0.6714	     3.6926	    -1.8463	     0.0000	    -3.3569	
     4.6158	     4.6158	     5.1193	     0.4196	     2.8534	     0.2518	     3.8605	    -1.6785	     0.3357	    -3.2730	
     4.5319	     4.5319	     5.2032	     1.0071	     2.9373	     1.2589	     3.9444	    -1.3428	     0.6714	    -3.1891	
     4.5319	     4.5319	     5.2872	     1.5945	     3.0212	     2.3499	     4.0283	    -0.8392	     1.0071	    -3.1891	
     4.4479	     4.5319	     5.2872	     2.0981	     3.0212	     3.3569	     4.0283	    -0.2518	     1.3428	    -3.1891	
     4.4479	     4.5319	     5.2872	     2.6016	     2.9373	     4.2801	     3.9444	     0.3357	     1.5945	    -3.3569	
     4.2801	     4.4479	     5.2032	     3.0212	     2.8534	     5.1193	     3.6926	     1.0071	     1.8463	    -3.5248	
     4.1122	     4.3640	     5.1193	     3.3569	     2.7695	     5.8746	     3.5248	     1.5945	     2.0981	    -3.6087	
     3.8605	     4.1962	     4.9515	     3.6926	     2.7695	     6.6299	     3.2730	     2.2659	     2.4338	    -3.5248	
     3.5248	     3.8605	     4.7836	     3.9444	     2.7695	     7.1335	     3.1891	     3.0212	     2.8534	    -3.2730	
     3.1052	     3.4409	     4.6158	     4.1962	     2.7695	     7.4692	     3.1891	     3.6087	     3.4409	    -2.8534	
     2.6016	     2.9373	     4.2801	     4.3640	     2.8534	     7.5531	     3.1891	     4.1962	     3.9444	    -2.1820	
     2.0142	     2.2659	     3.9444	     4.3640	     2.8534	     7.3853	     3.3569	     4.6158	     4.4479	    -1.3428	
     1.3428	     1.5945	     3.5248	     4.3640	     2.7695	     6.8817	     3.4409	     4.9515	     4.7836	    -0.4196	
     0.6714	     0.9232	     3.0212	     4.1962	     2.6016	     6.2103	     3.4409	     5.2032	     5.1193	     0.5875	
     0.0000	     0.2518	     2.5177	     4.1122	     2.2659	     5.3711	     3.4409	     5.2872	     5.2872	     1.4267	
    -0.6714	    -0.4196	     2.0142	     4.0283	     1.9302	     4.6158	     3.2730	     5.3711	     5.4550	     2.2659	
    -1.2589	    -1.0071	     1.5106	     3.9444	     1.5106	     3.9444	     3.0212	     5.5389	     5.5389	     2.9373	
    -1.8463	    -1.5106	     1.0071	     4.0283	     1.0910	     3.4409	     2.6855	     5.6229	     5.6229	     3.4409	
    -2.4338	    -2.0142	     0.6714	     4.1122	     0.5875	     3.1891	     2.1820	     5.7068	     5.7068	     3.7766	
    -2.9373	    -2.5177	     0.3357	     4.3640	     0.0839	     3.1052	     1.5106	     5.7068	     5.6229	     3.7766	
    -3.5248	    -2.9373	     0.0839	     4.5319	    -0.5035	     3.1891	     0.6714	     5.7068	     5.4550	     3.5248	
    -4.0283	    -3.4409	    -0.1678	     4.8676	    -1.0910	     3.3569	    -0.2518	     5.7068	     5.1193	     3.0212	
    -4.3640	    -3.7766	    -0.3357	     5.2872	    -1.6785	     3.6087	    -1.2589	     5.7068	     4.7836	     2.3499	
    -4.6158	    -3.9444	    -0.3357	     5.7068	    -2.1820	     3.9444	    -2.2659	     5.7907	     4.4479	     1.5945	
    -4.5319	    -3.8605	    -0.2518	     6.2103	    -2.6016	     4.3640	    -3.1052	     5.8746	     4.1122	     0.7553	
    -4.3640	    -3.6926	     0.0000	     6.7978	    -2.9373	     4.8676	    -3.8605	     5.9586	     3.7766	    -0.0839	
    -3.9444	    -3.2730	     0.2518	     7.3853	    -3.1891	     5.2032	    -4.4479	     6.0425	     3.5248	    -0.9232	
    -3.4409	    -2.7695	     0.6714	     7.8888	    -3.4409	     5.5389	    -4.9515	     6.2103	     3.2730	    -1.5945	
    -2.6855	    -2.0981	     1.0910	     8.2245	    -3.5248	     5.7068	    -5.2032	     6.2103	     3.1052	    -2.1820	
    -1.8463	    -1.2589	     1.5106	     8.4763	    -3.6087	     5.8746	    -5.3711	     6.2943	     3.0212	    -2.6016	
    -0.8392	    -0.3357	     1.9302	     8.5602	    -3.5248	     5.7907	    -5.2872	     6.2943	     2.9373	    -2.8534	
     0.1678	     0.5875	     2.2659	     8.4763	    -3.3569	     5.6229	    -5.1193	     6.2103	     3.0212	    -2.9373	
     1.0910	     1.4267	     2.5177	     8.0566	    -3.1052	     5.2872	    -4.7836	     6.1264	     3.0212	    -2.8534	
     1.9302	     2.1820	     2.5177	     7.5531	    -2.7695	     4.8676	    -4.3640	     5.8746	     3.1052	    -2.6855	
     2.6016	     2.7695	     2.2659	     6.8817	    -2.3499	     4.4479	    -3.8605	     5.7068	     3.2730	    -2.4338	
     3.1052	     3.1052	     1.6785	     6.2103	    -2.0142	     4.0283	    -3.2730	     5.4550	     3.5248	    -2.0981	
     3.2730	     3.2730	     0.8392	     5.5389	    -1.5945	     3.6087	    -2.6855	     5.2872	     3.7766	    -1.6785	
     3.1891	     3.1052	    -0.5035	     4.8676	    -1.3428	     3.2730	    -2.2659	     5.0354	     3.9444	    -1.4267	
     2.8534	     2.6016	    -2.0981	     4.2801	    -1.3428	     2.9373	    -2.0142	     4.8676	     3.9444	    -1.3428	
     2.0142	     1.8463	    -4.0283	     3.7766	    -1.5106	     2.5177	    -2.0142	     4.5319	     3.8605	    -1.5106	
     0.9232	     0.6714	    -6.0425	     3.2730	    -2.0142	     2.0981	    -2.3499	     4.0283	     3.4409	    -2.0981	
    -0.6714	    -0.8392	    -7.8888	     2.6855	    -2.7695	     1.4267	    -3.0212	     3.3569	     2.6855	    -3.0212	
    -2.5177	    -2.6855	    -9.5673	     2.0142	    -3.8605	     0.5875	    -3.9444	     2.4338	     1.5945	    -4.2801	
    -4.5319	    -4.6997	   -10.7422	     1.2589	    -5.0354	    -0.4196	    -4.9515	     1.4267	     0.2518	    -5.8746	
    -6.7139	    -6.7978	   -11.4975	     0.3357	    -6.2943	    -1.6785	    -6.1264	     0.1678	    -1.2589	    -7.6370	
    -8.7280	    -8.8120	   -11.7493	    -0.5875	    -7.4692	    -2.9373	    -7.1335	    -1.0910	    -2.8534	    -9.4833	
   -10.5743	   -10.5743	   -11.6653	    -1.5945	    -8.4763	    -4.2801	    -7.9727	    -2.2659	    -4.4479	   -11.0779	
   -12.0010	   -12.0850	   -11.2457	    -2.6016	    -9.1476	    -5.4550	    -8.4763	    -3.3569	    -5.8746	   -12.5046	
   -13.0920	   -13.0920	   -10.6583	    -3.6087	    -9.4833	    -6.4621	    -8.7280	    -4.1962	    -7.0496	   -13.5117	
   -13.7634	   -13.8474	    -9.9869	    -4.6158	    -9.6512	    -7.3013	    -8.7280	    -4.9515	    -7.9727	   -14.0991	
   -14.0991	   -14.2670	    -9.3994	    -5.6229	    -9.6512	    -7.9727	    -8.5602	    -5.5389	    -8.6441	   -14.3509	
   -14.1830	   -14.4348	    -8.8959	    -6.7139	    -9.3994	    -8.5602	    -8.1406	    -5.9586	    -9.1476	   -14.2670	
   -14.0152	   -14.3509	    -8.5602	    -7.8888	    -9.1476	    -9.0637	    -7.5531	    -6.2943	    -9.3994	   -13.7634	
   -13.5956	   -14.0152	    -8.3923	    -8.9798	    -8.7280	    -9.3994	    -6.7978	    -6.4621	    -9.3994	   -13.0920	
   -13.0920	   -13.5117	    -8.2245	    -9.9869	    -8.3084	    -9.6512	    -6.0425	    -6.6299	    -9.2316	   -12.0850	
   -12.3367	   -12.8403	    -8.1406	   -10.8261	    -7.8049	    -9.7351	    -5.2872	    -6.7139	    -8.8959	   -11.0779	
   -11.5814	   -12.0850	    -8.1406	   -11.4975	    -7.3013	    -9.7351	    -4.6158	    -6.7978	    -8.3923	    -9.9869	
   -10.7422	   -11.2457	    -7.9727	   -11.9171	    -6.7978	    -9.5673	    -4.0283	    -6.8817	    -7.8049	    -8.8959	
    -9.9030	   -10.3226	    -7.8049	   -12.0010	    -6.3782	    -9.3155	    -3.5248	    -7.0496	    -7.1335	    -8.0566	
    -9.0637	    -9.3155	    -7.5531	   -11.7493	    -5.8746	    -8.9798	    -3.2730	    -7.1335	    -6.5460	    -7.3013	
    -8.0566	    -8.3084	    -7.1335	   -11.1618	    -5.4550	    -8.3923	    -3.2730	    -7.2174	    -6.0425	    -6.7978	
    -7.1335	    -7.3013	    -6.7139	   -10.3226	    -5.1193	    -7.8049	    -3.3569	    -7.3853	    -5.6229	    -6.5460	
    -6.2103	    -6.2103	    -6.2943	    -9.1476	    -4.8676	    -7.2174	    -3.7766	    -7.4692	    -5.2872	    -6.3782	
    -5.2872	    -5.2872	    -5.8746	    -7.8888	    -4.6997	    -6.6299	    -4.2801	    -7.5531	    -5.2032	    -6.4621	
    -4.4479	    -4.3640	    -5.4550	    -6.5460	    -4.6158	    -6.0425	    -4.9515	    -7.5531	    -5.1193	    -6.7139	
    -3.6926	    -3.4409	    -5.0354	    -5.2032	    -4.4479	    -5.6229	    -5.5389	    -7.5531	    -5.2032	    -7.0496	
    -2.9373	    -2.6855	    -4.6158	    -3.8605	    -4.3640	    -5.2032	    -6.0425	    -7.3853	    -5.2872	    -7.4692	
    -2.3499	    -2.0981	    -4.1962	    -2.6016	    -4.1122	    -4.9515	    -6.4621	    -7.3013	    -5.3711	    -7.8888	
    -1.8463	    -1.5945	    -3.7766	    -1.5945	    -3.9444	    -4.9515	    -6.7139	    -7.2174	    -5.4550	    -8.3084	
    -1.4267	    -1.3428	    -3.5248	    -0.9232	    -3.7766	    -5.1193	    -6.8817	    -7.2174	    -5.7068	    -8.8120	
    -1.2589	    -1.1749	    -3.4409	    -0.6714	    -3.6926	    -5.6229	    -6.8817	    -7.4692	    -5.9586	    -9.3155	
    -1.1749	    -1.1749	    -3.4409	    -0.8392	    -3.7766	    -6.3782	    -6.8817	    -7.8888	    -6.2943	    -9.7351	
    -1.2589	    -1.2589	    -3.6087	    -1.5106	    -3.8605	    -7.2174	    -6.7978	    -8.4763	    -6.7139	   -10.0708	
    -1.3428	    -1.4267	    -3.6926	    -2.5177	    -3.9444	    -8.2245	    -6.6299	    -9.2316	    -7.0496	   -10.3226	
    -1.5106	    -1.5106	    -3.8605	    -3.6926	    -4.1122	    -9.0637	    -6.3782	    -9.9030	    -7.3853	   -10.4904	
    -1.5945	    -1.6785	    -3.9444	    -4.9515	    -4.1122	    -9.8190	    -6.1264	   -10.5743	    -7.6370	   -10.4065	
    -1.7624	    -1.7624	    -3.9444	    -6.1264	    -4.1962	   -10.3226	    -5.7068	   -11.0779	    -7.8049	   -10.1547	
    -1.9302	    -1.9302	    -3.8605	    -7.1335	    -4.1962	   -10.6583	    -5.3711	   -11.4136	    -7.7209	    -9.8190	
    -2.0981	    -2.0142	    -3.6926	    -7.8049	    -4.1962	   -10.7422	    -5.0354	   -11.4975	    -7.6370	    -9.3155	
    -2.1820	    -2.1820	    -3.4409	    -8.1406	    -4.1962	   -10.5743	    -4.6997	   -11.4136	    -7.3853	    -8.8959	
    -2.3499	    -2.2659	    -3.1052	    -8.1406	    -4.1122	   -10.2386	    -4.4479	   -11.0779	    -7.0496	    -8.5602	
    -2.3499	    -2.2659	    -2.6855	    -7.8049	    -4.0283	    -9.7351	    -4.1962	   -10.4904	    -6.7139	    -8.2245	
    -2.3499	    -2.2659	    -2.0981	    -7.1335	    -3.9444	    -9.0637	    -4.0283	    -9.7351	    -6.2943	    -8.0566	
    -2.3499	    -2.1820	    -1.5945	    -6.2943	    -3.8605	    -8.3084	    -3.8605	    -8.8120	    -5.9586	    -7.9727	
    -2.2659	    -2.0981	    -1.0910	    -5.2872	    -3.7766	    -7.3853	    -3.7766	    -7.8049	    -5.6229	    -7.9727	
    -2.1820	    -2.0142	    -0.7553	    -4.1962	    -3.7766	    -6.4621	    -3.6926	    -6.6299	    -5.2872	    -7.9727	
    -2.1820	    -2.0142	    -0.6714	    -3.1891	    -3.7766	    -5.4550	    -3.6926	    -5.6229	    -5.0354	    -7.9727	
    -2.2659	    -2.0142	    -0.9232	    -2.2659	    -3.9444	    -4.5319	    -3.6926	    -4.6158	    -4.6997	    -7.9727	
    -2.4338	    -2.1820	    -1.4267	    -1.5945	    -4.1122	    -3.7766	    -3.6087	    -3.8605	    -4.4479	    -7.8049	
    -2.6016	    -2.3499	    -2.1820	    -1.1749	    -4.2801	    -3.1052	    -3.5248	    -3.1891	    -4.1962	    -7.5531	
    -2.7695	    -2.6016	    -3.0212	    -0.9232	    -4.3640	    -2.5177	    -3.3569	    -2.7695	    -3.9444	    -7.2174	
[Epoch Header]
[Trial Type]	11
[Accept]	1
[Correct]	0
[RT]	 0.000
[Resp]	0
[Epoch Data]
     8.3084	     8.9798	     5.8746	    -2.7695	     1.7624	    -1.0071	    -0.0839	    -3.2730	     0.0000	    -0.9232	
     8.8120	     9.4833	     5.7907	    -3.0212	     2.2659	    -1.5106	     0.3357	    -3.4409	     0.1678	    -0.5035	
     9.3994	    10.1547	     5.8746	    -3.0212	     2.7695	    -1.6785	     0.7553	    -3.3569	     0.5035	    -0.0839	
    10.1547	    10.9100	     6.2103	    -2.6016	     3.3569	    -1.5106	     1.0910	    -3.0212	     0.9232	     0.3357	
    10.8261	    11.5814	     6.6299	    -2.0142	     3.9444	    -1.0910	     1.3428	    -2.5177	     1.4267	     0.7553	
    11.4136	    12.0850	     7.0496	    -1.0910	     4.3640	    -0.3357	     1.4267	    -1.8463	     1.9302	     1.2589	
    11.8332	    12.4207	     7.4692	    -0.0839	     4.6997	     0.5875	     1.5106	    -1.0071	     2.4338	     1.8463	
    12.0850	    12.5885	     7.8049	     1.0910	     4.9515	     1.6785	     1.5106	    -0.1678	     3.0212	     2.5177	
    12.1689	    12.5885	     8.0566	     2.3499	     5.1193	     2.8534	     1.5945	     0.7553	     3.6087	     3.4409	
    12.0010	    12.3367	     8.2245	     3.5248	     5.2872	     4.1122	     1.8463	     1.5945	     4.1962	     4.5319	
    11.7493	    12.0010	     8.3084	     4.6158	     5.4550	     5.3711	     2.0981	     2.5177	     4.8676	     5.7907	
    11.2457	    11.4975	     8.3084	     5.4550	     5.6229	     6.5460	     2.6016	     3.3569	     5.4550	     7.1335	
    10.5743	    10.8261	     8.2245	     6.0425	     5.7068	     7.4692	     3.1891	     4.0283	     5.9586	     8.5602	
     9.8190	     9.9869	     7.9727	     6.2943	     5.8746	     8.1406	     3.9444	     4.6158	     6.3782	     9.9030	
     8.9798	     9.1476	     7.5531	     6.2943	     5.9586	     8.6441	     4.7836	     5.0354	     6.7139	    11.3297	
     8.1406	     8.3084	     7.1335	     6.2103	     6.1264	     8.8959	     5.7068	     5.4550	     6.9656	    12.6724	
     7.3013	     7.5531	     6.7139	     6.0425	     6.3782	     8.8959	     6.7139	     5.7907	     7.0496	    13.9313	
     6.6299	     6.7978	     6.2103	     5.7907	     6.6299	     8.8120	     7.7209	     6.1264	     7.1335	    15.0223	
     6.0425	     6.2103	     5.7907	     5.5389	     6.8817	     8.5602	     8.6441	     6.3782	     7.1335	    15.9454	
     5.6229	     5.7068	     5.3711	     5.3711	     7.1335	     8.3084	     9.3994	     6.7139	     7.1335	    16.6168	
     5.3711	     5.4550	     5.1193	     5.3711	     7.4692	     8.0566	     9.9869	     7.1335	     6.9656	    17.0364	
     5.2872	     5.3711	     5.0354	     5.5389	     7.8049	     7.9727	    10.4904	     7.5531	     6.8817	    17.1204	
     5.4550	     5.4550	     5.1193	     5.8746	     8.1406	     7.8888	    10.8261	     7.9727	     6.7978	    16.8686	
     5.7907	     5.7907	     5.3711	     6.2103	     8.3923	     7.9727	    10.9100	     8.3084	     6.6299	    16.1972	
     6.2103	     6.1264	     5.7068	     6.4621	     8.5602	     8.0566	    10.8261	     8.4763	     6.4621	    15.1901	
     6.6299	     6.5460	     6.1264	     6.6299	     8.5602	     8.1406	    10.4904	     8.3923	     6.1264	    13.8474	
     7.0496	     6.9656	     6.4621	     6.6299	     8.4763	     8.1406	     9.9869	     8.1406	     5.7068	    12.3367	
     7.3853	     7.3013	     6.8817	     6.5460	     8.2245	     8.2245	     9.3155	     7.6370	     5.2872	    10.8261	
     7.6370	     7.5531	     7.3013	     6.2943	     7.8049	     8.1406	     8.5602	     7.0496	     4.8676	     9.2316	
     7.8049	     7.7209	     7.5531	     6.0425	     7.3853	     8.1406	     7.8888	     6.3782	     4.4479	     7.8888	
     7.9727	     7.7209	     7.8049	     5.6229	     6.8817	     8.0566	     7.1335	     5.7068	     4.0283	     6.6299	
     7.8888	     7.6370	     7.9727	     5.2032	     6.2943	     7.8888	     6.5460	     5.0354	     3.7766	     5.7068	
     7.8049	     7.3853	     7.9727	     4.6997	     5.7068	     7.7209	     6.0425	     4.4479	     3.5248	     4.9515	
     7.6370	     7.1335	     7.9727	     4.1122	     5.1193	     7.3853	     5.7068	     4.0283	     3.3569	     4.5319	
     7.4692	     6.8817	     7.8888	     3.6087	     4.6997	     6.9656	     5.6229	     3.6087	     3.2730	     4.4479	
     7.3853	     6.7139	     7.8049	     3.1891	     4.3640	     6.5460	     5.7068	     3.3569	     3.3569	     4.6997	
     7.3853	     6.6299	     7.7209	     2.7695	     4.1962	     6.1264	     6.0425	     3.1891	     3.5248	     5.1193	
     7.3853	     6.7139	     7.5531	     2.6016	     4.1962	     5.7068	     6.4621	     3.1891	     3.7766	     5.7068	
     7.5531	     6.9656	     7.2174	     2.6016	     4.3640	     5.3711	     6.8817	     3.1891	     4.1122	     6.2943	
     7.8049	     7.3853	     6.7139	     2.8534	     4.5319	     5.1193	     7.3853	     3.2730	     4.4479	     6.9656	
     8.1406	     7.8049	     6.0425	     3.3569	     4.7836	     5.0354	     7.7209	     3.5248	     4.8676	     7.5531	
     8.4763	     8.3923	     5.2872	     4.1962	     5.0354	     5.0354	     7.9727	     3.7766	     5.2872	     8.0566	
     8.8120	     8.9798	     4.3640	     5.2032	     5.3711	     5.2872	     8.0566	     4.1962	     5.7068	     8.3084	
     9.1476	     9.5673	     3.6087	     6.3782	     5.5389	     5.7068	     7.8888	     4.6158	     6.0425	     8.3084	
     9.3994	    10.0708	     2.9373	     7.7209	     5.7068	     6.2103	     7.5531	     5.1193	     6.2943	     8.1406	
     9.4833	    10.3226	     2.4338	     8.9798	     5.7068	     6.8817	     7.0496	     5.5389	     6.3782	     7.8049	
     9.4833	    10.4904	     2.1820	    10.1547	     5.6229	     7.5531	     6.3782	     5.8746	     6.4621	     7.3853	
     9.3155	    10.4065	     2.0142	    11.1618	     5.3711	     8.2245	     5.6229	     6.1264	     6.3782	     6.7978	
     8.9798	    10.1547	     1.9302	    12.0010	     4.9515	     8.8959	     4.9515	     6.2943	     6.2103	     6.1264	
     8.5602	     9.6512	     2.0142	    12.5885	     4.6158	     9.4833	     4.2801	     6.2943	     6.0425	     5.4550	
     8.0566	     9.0637	     2.0981	    12.8403	     4.1962	     9.9030	     3.8605	     6.1264	     5.7907	     4.8676	
     7.4692	     8.4763	     2.2659	    12.9242	     3.7766	    10.1547	     3.6087	     5.9586	     5.5389	     4.2801	
     6.9656	     7.8049	     2.5177	    12.7563	     3.5248	    10.2386	     3.6087	     5.7907	     5.4550	     3.9444	
     6.6299	     7.3853	     2.7695	    12.4207	     3.3569	    10.2386	     3.9444	     5.6229	     5.3711	     3.7766	
     6.5460	     7.1335	     3.0212	    12.0010	     3.4409	    10.1547	     4.5319	     5.5389	     5.5389	     3.9444	
     6.6299	     7.0496	     3.3569	    11.5814	     3.6087	    10.0708	     5.3711	     5.6229	     5.7907	     4.3640	
     6.8817	     7.2174	     3.6087	    11.2457	     4.0283	     9.9869	     6.3782	     5.8746	     6.2103	     5.0354	
     7.1335	     7.3853	     3.7766	    10.9940	     4.4479	    10.0708	     7.4692	     6.2103	     6.7139	     5.7907	
     7.3853	     7.5531	     3.7766	    10.7422	     4.8676	    10.1547	     8.4763	     6.7139	     7.3013	     6.7139	
     7.6370	     7.7209	     3.7766	    10.6583	     5.3711	    10.3226	     9.3994	     7.1335	     7.8049	     7.6370	
     7.7209	     7.8049	     3.6926	    10.6583	     5.7907	    10.5743	    10.1547	     7.6370	     8.3084	     8.3923	
     7.7209	     7.8888	     3.6926	    10.9100	     6.2943	    10.9940	    10.7422	     8.1406	     8.7280	     9.0637	
     7.8049	     8.0566	     3.7766	    11.3297	     6.7139	    11.4975	    11.1618	     8.5602	     9.1476	     9.6512	
     7.8888	     8.2245	     3.8605	    11.9171	     7.1335	    12.1689	    11.4975	     9.1476	     9.3994	     9.9869	
     7.9727	     8.3923	     4.0283	    12.8403	     7.5531	    13.0081	    11.5814	     9.6512	     9.7351	    10.2386	
     8.0566	     8.5602	     4.1122	    13.8474	     7.8049	    13.9313	    11.4975	    10.2386	     9.9030	    10.2386	
     8.1406	     8.7280	     4.1122	    15.0223	     7.8888	    14.8544	    11.1618	    10.7422	     9.9869	    10.0708	
     8.1406	     8.8120	     4.0283	    16.1133	     7.8049	    15.6097	    10.6583	    11.1618	     9.9030	     9.6512	
     8.1406	     8.8120	     3.6926	    17.1204	     7.3853	    16.1972	     9.9869	    11.4136	     9.6512	     9.0637	
     7.9727	     8.6441	     3.2730	    17.8757	     6.7978	    16.5329	     9.1476	    11.4136	     9.2316	     8.2245	
     7.8049	     8.3923	     2.6016	    18.5471	     5.9586	    16.6168	     8.0566	    11.2457	     8.6441	     7.3013	
     7.4692	     8.0566	     1.8463	    18.8828	     4.9515	    16.4490	     7.0496	    10.9100	     7.9727	     6.3782	
     6.9656	     7.4692	     1.0071	    18.9667	     3.7766	    16.0294	     5.9586	    10.3226	     7.2174	     5.4550	
     6.3782	     6.7978	     0.0000	    18.8828	     2.6016	    15.5258	     4.9515	     9.6512	     6.4621	     4.7836	
     5.7907	     6.0425	    -0.9232	    18.6310	     1.5106	    14.8544	     4.0283	     8.9798	     5.8746	     4.2801	
     5.1193	     5.3711	    -1.7624	    18.4631	     0.5875	    14.3509	     3.4409	     8.3923	     5.3711	     4.1122	
     4.6997	     4.8676	    -2.4338	    18.2953	    -0.0839	    14.0152	     3.0212	     8.0566	     5.2032	     4.1962	
     4.6158	     4.6158	    -2.7695	    18.2953	    -0.3357	    13.9313	     3.0212	     7.9727	     5.2872	     4.6997	
     4.7836	     4.6997	    -2.7695	    18.4631	    -0.2518	    14.0991	     3.1891	     8.0566	     5.7068	     5.3711	
     5.3711	     5.1193	    -2.4338	    18.7988	     0.1678	    14.4348	     3.6087	     8.3084	     6.2943	     6.2103	
     6.2103	     5.9586	    -1.7624	    19.3024	     0.8392	    15.0223	     4.1122	     8.8120	     7.0496	     7.0496	
     7.2174	     6.9656	    -0.8392	    19.8898	     1.6785	    15.6937	     4.5319	     9.3155	     7.8888	     7.8049	
     8.3923	     8.1406	     0.2518	    20.7291	     2.6016	    16.4490	     4.8676	     9.8190	     8.6441	     8.3923	
     9.6512	     9.3994	     1.4267	    21.5683	     3.4409	    17.2043	     4.9515	    10.4065	     9.3155	     8.6441	
    10.7422	    10.6583	     2.6855	    22.4075	     4.1122	    17.8757	     4.8676	    10.8261	     9.7351	     8.6441	
    11.7493	    11.7493	     3.7766	    23.2468	     4.6997	    18.4631	     4.5319	    11.2457	     9.9869	     8.3084	
    12.5885	    12.6724	     4.8676	    24.0021	     5.0354	    18.9667	     4.0283	    11.5814	    10.0708	     7.6370	
    13.0920	    13.2599	     5.7907	    24.6735	     5.1193	    19.3863	     3.5248	    11.9171	     9.9869	     6.8817	
    13.4277	    13.7634	     6.6299	    25.3448	     5.1193	    19.6381	     3.0212	    12.2528	     9.8190	     6.0425	
    13.5956	    14.0152	     7.3013	    25.8484	     5.0354	    19.8059	     2.6016	    12.5885	     9.5673	     5.2032	
    13.5956	    14.0991	     7.8888	    26.2680	     4.9515	    19.8898	     2.4338	    13.0081	     9.3994	     4.5319	
    13.5117	    14.0152	     8.3084	    26.5198	     4.7836	    19.8898	     2.6016	    13.5117	     9.3155	     4.1122	
    13.3438	    13.9313	     8.3923	    26.6037	     4.7836	    19.6381	     3.0212	    13.9313	     9.3155	     3.9444	
    13.1760	    13.6795	     8.2245	    26.5198	     4.7836	    19.3863	     3.7766	    14.3509	     9.4833	     4.1122	
    13.0081	    13.5117	     7.7209	    26.2680	     4.9515	    18.9667	     4.6997	    14.6866	     9.6512	     4.4479	
    12.8403	    13.2599	     6.9656	    25.7645	     5.2872	    18.5471	     5.7907	    14.8544	     9.9869	     5.0354	
    12.8403	    13.2599	     6.0425	    25.1770	     5.7068	    18.2114	     7.0496	    15.0223	    10.4065	     5.8746	
    12.9242	    13.2599	     5.1193	    24.5056	     6.2103	    17.9596	     8.3084	    14.9384	    10.9100	     6.8817	
    13.0081	    13.3438	     4.1122	    23.6664	     6.7139	    17.7078	     9.4833	    14.6866	    11.4136	     7.8049	
    13.0081	    13.3438	     3.2730	    22.7432	     7.1335	    17.4561	    10.3226	    14.2670	    11.8332	     8.5602	
    13.0081	    13.2599	     2.5177	    21.7361	     7.3853	    17.1204	    10.9100	    13.5117	    12.0850	     9.1476	
    12.7563	    13.0081	     1.8463	    20.5612	     7.5531	    16.7007	    10.9940	    12.5885	    12.0850	     9.3155	
    12.3367	    12.6724	     1.4267	    19.4702	     7.4692	    16.2811	    10.7422	    11.6653	    11.9171	     9.2316	
    11.9171	    12.2528	     1.2589	    18.4631	     7.2174	    15.8615	    10.2386	    10.6583	    11.4975	     8.8959	
    11.5814	    11.8332	     1.5106	    17.6239	     6.9656	    15.4419	     9.4833	     9.8190	    10.9940	     8.2245	
    11.2457	    11.5814	     2.0981	    16.9525	     6.6299	    15.1901	     8.7280	     9.2316	    10.4904	     7.3853	
    11.2457	    11.5814	     3.1052	    16.4490	     6.2943	    15.0223	     7.9727	     8.8120	     9.9869	     6.5460	
    11.5814	    11.9171	     4.4479	    16.1972	     6.2103	    15.0223	     7.4692	     8.7280	     9.6512	     5.7068	
    12.2528	    12.5046	     6.0425	    16.1972	     6.2943	    15.1901	     7.3013	     8.8959	     9.5673	     5.2032	
    13.1760	    13.5117	     7.8049	    16.4490	     6.6299	    15.6937	     7.3853	     9.3155	     9.6512	     4.8676	
    14.4348	    14.6866	     9.6512	    16.8686	     7.1335	    16.2811	     7.8049	     9.9869	     9.9030	     4.8676	
    15.6937	    15.8615	    11.3297	    17.3721	     7.7209	    16.9525	     8.3923	    10.6583	    10.4065	     5.1193	
    16.7847	    16.8686	    12.7563	    17.6239	     8.3923	    17.5400	     9.1476	    11.2457	    10.8261	     5.5389	
    17.6239	    17.6239	    13.8474	    17.7078	     8.8959	    17.9596	     9.9030	    11.6653	    11.1618	     5.9586	
    18.1274	    18.1274	    14.5187	    17.5400	     9.2316	    18.1274	    10.4904	    11.7493	    11.4136	     6.3782	
    18.3792	    18.2953	    14.7705	    16.9525	     9.4833	    18.0435	    11.0779	    11.6653	    11.4975	     6.6299	
    18.2953	    18.1274	    14.6866	    16.2811	     9.5673	    17.7078	    11.4975	    11.4136	    11.5814	     6.8817	
    18.0435	    17.8757	    14.4348	    15.3580	     9.7351	    17.2043	    11.9171	    11.0779	    11.6653	     7.2174	
    17.7078	    17.5400	    14.0152	    14.4348	     9.9030	    16.6168	    12.2528	    10.7422	    11.7493	     7.5531	
    17.2882	    17.2043	    13.6795	    13.5117	    10.0708	    15.9454	    12.5046	    10.4065	    12.0010	     8.0566	
    16.8686	    16.8686	    13.3438	    12.6724	    10.4065	    15.3580	    12.7563	    10.1547	    12.1689	     8.6441	
    16.3651	    16.4490	    13.1760	    12.0010	    10.8261	    14.8544	    12.9242	    10.0708	    12.4207	     9.1476	
    15.6937	    15.9454	    12.9242	    11.4136	    11.1618	    14.4348	    12.9242	     9.9869	    12.6724	     9.6512	
    14.8544	    15.3580	    12.7563	    10.9940	    11.4975	    14.0991	    12.7563	     9.9869	    12.8403	     9.9869	
    13.7634	    14.4348	    12.5046	    10.6583	    11.5814	    13.8474	    12.3367	     9.9869	    12.8403	    10.1547	
    12.5046	    13.3438	    12.1689	    10.3226	    11.4975	    13.5956	    11.6653	     9.8190	    12.5885	     9.9869	
    10.9940	    12.0010	    11.5814	     9.9030	    11.0779	    13.1760	    10.7422	     9.4833	    12.0850	     9.5673	
     9.2316	    10.4065	    10.8261	     9.2316	    10.2386	    12.5885	     9.5673	     8.9798	    11.3297	     8.8959	
     7.5531	     8.7280	     9.9869	     8.3084	     9.2316	    11.7493	     8.1406	     8.1406	    10.2386	     7.8049	
     5.7907	     7.0496	     8.9798	     7.2174	     7.9727	    10.5743	     6.7139	     7.0496	     8.9798	     6.6299	
     4.2801	     5.5389	     8.0566	     5.9586	     6.6299	     9.3155	     5.2872	     5.8746	     7.7209	     5.2872	
     2.8534	     4.1122	     7.2174	     4.6158	     5.3711	     7.8888	     4.1122	     4.6158	     6.4621	     4.0283	
     1.6785	     2.7695	     6.4621	     3.2730	     4.1962	     6.2943	     3.1891	     3.4409	     5.3711	     2.8534	
     0.6714	     1.5945	     5.7907	     1.9302	     3.1891	     4.6997	     2.5177	     2.2659	     4.3640	     1.9302	
    -0.2518	     0.5035	     5.2032	     0.6714	     2.4338	     3.1891	     2.2659	     1.3428	     3.5248	     1.3428	
    -1.0071	    -0.4196	     4.6997	    -0.4196	     1.8463	     1.6785	     2.3499	     0.5875	     2.9373	     1.0071	
    -1.6785	    -1.2589	     4.2801	    -1.4267	     1.5945	     0.4196	     2.6855	     0.0839	     2.6016	     1.0071	
    -2.1820	    -1.8463	     3.9444	    -2.1820	     1.6785	    -0.5875	     3.3569	    -0.0839	     2.5177	     1.3428	
    -2.5177	    -2.2659	     3.6926	    -2.6855	     1.9302	    -1.2589	     4.1962	     0.0839	     2.6855	     2.0142	
    -2.7695	    -2.5177	     3.5248	    -2.9373	     2.5177	    -1.5945	     5.2032	     0.4196	     3.1052	     2.8534	
    -2.8534	    -2.6016	     3.2730	    -2.9373	     3.2730	    -1.6785	     6.2943	     1.0071	     3.6087	     3.6926	
    -2.8534	    -2.5177	     3.0212	    -2.7695	     4.1962	    -1.4267	     7.3013	     1.6785	     4.2801	     4.5319	
    -2.6016	    -2.2659	     2.7695	    -2.3499	     5.2032	    -1.0071	     8.2245	     2.3499	     4.9515	     5.2872	
    -2.1820	    -1.8463	     2.6016	    -1.8463	     6.2103	    -0.3357	     8.9798	     3.1052	     5.6229	     5.7907	
    -1.5106	    -1.1749	     2.7695	    -1.1749	     7.1335	     0.5035	     9.5673	     3.8605	     6.2943	     6.0425	
    -0.6714	    -0.2518	     3.2730	    -0.3357	     8.1406	     1.5106	    10.0708	     4.6997	     6.8817	     6.2943	
     0.5035	     0.9232	     4.1962	     0.5875	     9.0637	     2.6855	    10.5743	     5.6229	     7.5531	     6.3782	
     1.7624	     2.2659	     5.4550	     1.6785	    10.0708	     3.9444	    10.9940	     6.5460	     8.2245	     6.5460	
     3.2730	     3.7766	     7.0496	     2.7695	    11.0779	     5.2032	    11.4975	     7.5531	     8.8959	     6.7139	
     4.7836	     5.3711	     8.8120	     3.8605	    12.0010	     6.3782	    12.0010	     8.5602	     9.5673	     6.8817	
     6.2103	     6.7978	    10.5743	     4.7836	    12.8403	     7.4692	    12.4207	     9.3994	    10.1547	     7.1335	
     7.5531	     8.0566	    12.0850	     5.5389	    13.5117	     8.3084	    12.9242	    10.0708	    10.5743	     7.4692	
     8.5602	     9.0637	    13.2599	     5.9586	    14.0152	     8.8959	    13.2599	    10.5743	    10.9940	     7.8049	
     9.2316	     9.8190	    14.0991	     6.2103	    14.3509	     9.1476	    13.5956	    10.8261	    11.2457	     8.2245	
     9.7351	    10.1547	    14.6027	     6.2103	    14.6027	     9.3155	    13.9313	    10.9100	    11.4136	     8.6441	
     9.8190	    10.3226	    14.6866	     6.1264	    14.6866	     9.2316	    14.2670	    10.9100	    11.5814	     9.1476	
     9.8190	    10.2386	    14.5187	     5.8746	    14.7705	     9.0637	    14.5187	    10.9100	    11.7493	     9.6512	
     9.5673	     9.9869	    14.0991	     5.5389	    14.7705	     8.8959	    14.8544	    10.7422	    11.8332	    10.1547	
     9.2316	     9.6512	    13.5956	     5.2872	    14.7705	     8.7280	    15.0223	    10.7422	    11.8332	    10.6583	
     8.9798	     9.3155	    13.0081	     5.1193	    14.6866	     8.5602	    15.1062	    10.6583	    11.8332	    11.0779	
     8.7280	     8.9798	    12.4207	     4.9515	    14.5187	     8.5602	    15.0223	    10.6583	    11.7493	    11.3297	
     8.5602	     8.8120	    11.8332	     5.0354	    14.2670	     8.6441	    14.6866	    10.6583	    11.5814	    11.3297	
     8.4763	     8.7280	    11.3297	     5.2032	    13.9313	     8.8959	    14.0152	    10.7422	    11.2457	    11.1618	
     8.5602	     8.8120	    10.9100	     5.5389	    13.3438	     9.1476	    13.0920	    10.7422	    10.8261	    10.7422	
     8.7280	     8.9798	    10.5743	     6.1264	    12.6724	     9.6512	    11.9171	    10.8261	    10.2386	    10.1547	
     8.8959	     9.1476	    10.3226	     6.7978	    11.9171	    10.2386	    10.4904	    10.8261	     9.6512	     9.3994	
     9.0637	     9.3155	    10.0708	     7.6370	    10.9940	    10.9940	     9.0637	    10.8261	     8.9798	     8.5602	
     9.2316	     9.4833	     9.8190	     8.4763	    10.0708	    11.8332	     7.5531	    10.7422	     8.3084	     7.6370	
     9.3994	     9.6512	     9.6512	     9.3155	     9.0637	    12.7563	     6.2103	    10.5743	     7.6370	     6.6299	
     9.5673	     9.9030	     9.4833	    10.2386	     8.1406	    13.5956	     5.1193	    10.3226	     6.9656	     5.7907	
     9.9030	    10.1547	     9.3994	    10.9940	     7.3013	    14.4348	     4.1962	     9.9869	     6.4621	     5.0354	
    10.2386	    10.5743	     9.3155	    11.7493	     6.6299	    15.1901	     3.6087	     9.5673	     5.9586	     4.3640	
    10.6583	    10.9940	     9.3994	    12.4207	     6.1264	    15.7776	     3.3569	     9.1476	     5.7068	     4.0283	
    11.0779	    11.3297	     9.4833	    12.9242	     5.7907	    16.1972	     3.2730	     8.8120	     5.5389	     3.8605	
    11.4136	    11.6653	     9.4833	    13.1760	     5.6229	    16.4490	     3.5248	     8.4763	     5.5389	     3.8605	
    11.5814	    11.8332	     9.3994	    13.3438	     5.4550	    16.4490	     3.8605	     8.1406	     5.6229	     4.0283	
    11.5814	    11.8332	     9.3155	    13.3438	     5.4550	    16.2811	     4.3640	     7.8888	     5.7907	     4.2801	
    11.4136	    11.6653	     9.0637	    13.2599	     5.4550	    15.9454	     4.8676	     7.6370	     5.9586	     4.6158	
    11.0779	    11.3297	     8.7280	    13.1760	     5.4550	    15.5258	     5.2872	     7.3853	     6.2103	     5.0354	
    10.6583	    10.9100	     8.3084	    13.1760	     5.4550	    15.1901	     5.7068	     7.3013	     6.4621	     5.4550	
    10.2386	    10.4065	     7.9727	    13.4277	     5.3711	    14.8544	     6.0425	     7.3853	     6.7978	     5.8746	
     9.8190	     9.9030	     7.7209	    13.9313	     5.2872	    14.7705	     6.2103	     7.5531	     7.2174	     6.2943	
     9.4833	     9.4833	     7.5531	    14.7705	     5.2872	    14.9384	     6.2943	     7.9727	     7.6370	     6.6299	
     9.1476	     9.1476	     7.4692	    15.8615	     5.2032	    15.3580	     6.2943	     8.5602	     8.1406	     6.8817	
     9.0637	     8.9798	     7.6370	    17.2882	     5.1193	    15.8615	     6.1264	     9.3155	     8.5602	     6.9656	
     9.0637	     8.8959	     7.8888	    18.7988	     5.0354	    16.5329	     5.8746	    10.0708	     8.9798	     6.8817	
     9.1476	     9.0637	     8.2245	    20.3094	     4.9515	    17.2043	     5.5389	    10.7422	     9.2316	     6.7139	
     9.3994	     9.3155	     8.6441	    21.7361	     4.8676	    17.8757	     5.1193	    11.4136	     9.3155	     6.2943	
     9.6512	     9.6512	     8.9798	    22.9950	     4.6997	    18.3792	     4.6158	    11.8332	     9.3155	     5.7068	
     9.9869	     9.9869	     9.1476	    23.9182	     4.5319	    18.6310	     4.1122	    12.0850	     8.9798	     5.0354	
    10.1547	    10.3226	     9.1476	    24.5056	     4.2801	    18.7149	     3.6087	    12.0010	     8.5602	     4.2801	
    10.2386	    10.4904	     8.7280	    24.8413	     3.9444	    18.5471	     3.1891	    11.7493	     7.9727	     3.5248	
    10.3226	    10.5743	     8.0566	    24.8413	     3.6926	    18.1274	     2.8534	    11.3297	     7.4692	     2.8534	
    10.2386	    10.5743	     7.2174	    24.5895	     3.4409	    17.7078	     2.6016	    10.7422	     6.9656	     2.4338	
    10.1547	    10.4065	     6.2943	    24.3378	     3.3569	    17.2043	     2.6855	    10.2386	     6.7978	     2.3499	
    10.0708	    10.2386	     5.4550	    24.0021	     3.4409	    16.7007	     2.8534	     9.7351	     6.7139	     2.6016	
     9.9869	     9.9869	     4.7836	    23.5825	     3.6087	    16.1972	     3.1891	     9.2316	     6.8817	     3.0212	
     9.8190	     9.6512	     4.2801	    23.0789	     3.7766	    15.6937	     3.5248	     8.7280	     7.0496	     3.5248	
     9.6512	     9.3155	     3.8605	    22.4915	     3.9444	    15.0223	     3.7766	     8.1406	     7.1335	     3.9444	
     9.4833	     8.9798	     3.5248	    21.7361	     4.1122	    14.3509	     3.8605	     7.3853	     7.2174	     4.1962	
     9.3155	     8.8120	     3.2730	    20.8969	     4.1122	    13.5956	     3.8605	     6.5460	     7.1335	     4.2801	
     9.4833	     8.9798	     3.1891	    20.2255	     4.1962	    12.9242	     3.7766	     5.7907	     7.0496	     4.2801	
     9.9030	     9.4833	     3.4409	    19.6381	     4.3640	    12.4207	     3.6087	     5.1193	     6.9656	     4.1122	
    10.6583	    10.3226	     3.8605	    19.3863	     4.5319	    12.1689	     3.4409	     4.6997	     6.9656	     4.0283	
    11.8332	    11.6653	     4.4479	    19.3863	     4.8676	    12.2528	     3.3569	     4.5319	     6.9656	     3.9444	
    13.2599	    13.2599	     5.2872	    19.6381	     5.2872	    12.5046	     3.3569	     4.5319	     7.1335	     3.8605	
    14.8544	    15.0223	     6.1264	    20.1416	     5.7068	    13.0081	     3.4409	     4.7836	     7.3013	     3.8605	
    16.5329	    16.7007	     6.7978	    20.8969	     6.0425	    13.6795	     3.6087	     5.2032	     7.4692	     3.9444	
    17.9596	    18.2953	     7.3853	    21.6522	     6.3782	    14.3509	     3.8605	     5.6229	     7.5531	     4.0283	
    19.0506	    19.5541	     7.7209	    22.4075	     6.4621	    14.9384	     4.0283	     5.9586	     7.5531	     4.1962	
    19.7220	    20.3094	     7.6370	    22.9950	     6.3782	    15.4419	     4.1962	     6.2943	     7.4692	     4.2801	
    19.8059	    20.4773	     7.2174	    23.3307	     6.0425	    15.6937	     4.2801	     6.3782	     7.2174	     4.4479	
    19.3863	    20.1416	     6.5460	    23.2468	     5.6229	    15.7776	     4.3640	     6.2943	     6.8817	     4.6158	
    18.4631	    19.2184	     5.7068	    22.8271	     4.9515	    15.6097	     4.4479	     6.1264	     6.5460	     4.7836	
    17.2043	    17.9596	     4.8676	    22.0718	     4.3640	    15.2740	     4.6158	     5.7907	     6.1264	     5.0354	
    15.6097	    16.3651	     4.1122	    20.9808	     3.7766	    14.7705	     4.7836	     5.3711	     5.8746	     5.2872	
    13.9313	    14.5187	     3.4409	    19.6381	     3.1891	    14.2670	     4.9515	     4.9515	     5.5389	     5.6229	
    12.0850	    12.5885	     2.9373	    17.9596	     2.6855	    13.6795	     5.1193	     4.4479	     5.2872	     5.7907	
    10.1547	    10.5743	     2.3499	    16.1133	     2.1820	    12.9242	     5.0354	     3.8605	     5.0354	     5.7907	
     8.3084	     8.5602	     1.7624	    14.0152	     1.5945	    12.1689	     4.7836	     3.1891	     4.6997	     5.6229	
     6.5460	     6.7978	     1.0910	    12.0010	     1.0071	    11.4136	     4.4479	     2.6016	     4.3640	     5.2872	
     5.0354	     5.2032	     0.4196	    10.2386	     0.5035	    10.7422	     4.0283	     2.0142	     4.0283	     4.8676	
     3.7766	     3.9444	    -0.0839	     8.8120	     0.0839	    10.3226	     3.5248	     1.6785	     3.7766	     4.4479	
     3.0212	     3.1891	    -0.3357	     7.8049	    -0.2518	    10.1547	     3.1891	     1.4267	     3.5248	     4.0283	
     2.5177	     2.7695	    -0.5035	     7.3013	    -0.4196	    10.1547	     2.9373	     1.3428	     3.2730	     3.6087	
     2.4338	     2.7695	    -0.5035	     7.1335	    -0.5035	    10.1547	     2.7695	     1.3428	     2.9373	     3.1052	
     2.5177	     2.9373	    -0.3357	     7.3013	    -0.5875	    10.2386	     2.6855	     1.4267	     2.5177	     2.6016	
     2.7695	     3.1891	    -0.1678	     7.5531	    -0.6714	    10.0708	     2.6016	     1.5106	     2.0142	     1.9302	
     3.0212	     3.5248	    -0.0839	     7.9727	    -0.6714	     9.7351	     2.5177	     1.5106	     1.4267	     1.3428	
     3.3569	     3.7766	     0.0000	     8.3084	    -0.7553	     9.0637	     2.3499	     1.4267	     0.9232	     0.6714	
     3.6926	     4.1122	     0.0839	     8.6441	    -0.8392	     8.3084	     2.2659	     1.2589	     0.3357	     0.0839	
     4.1122	     4.5319	     0.2518	     9.0637	    -0.7553	     7.3853	     2.1820	     1.0910	    -0.0839	    -0.2518	
     4.6997	     5.1193	     0.5875	     9.3994	    -0.5035	     6.4621	     2.1820	     1.0071	    -0.2518	    -0.3357	
     5.4550	     5.7068	     1.0910	     9.8190	    -0.0839	     5.5389	     2.3499	     0.9232	    -0.2518	    -0.1678	
     6.2103	     6.3782	     1.7624	    10.1547	     0.5035	     4.7836	     2.5177	     0.7553	     0.0000	     0.1678	
     6.8817	     6.9656	     2.2659	    10.4065	     1.1749	     4.0283	     2.8534	     0.5875	     0.2518	     0.6714	
     7.4692	     7.4692	     2.6016	    10.4065	     1.7624	     3.4409	     3.1052	     0.3357	     0.5875	     1.2589	
     7.7209	     7.6370	     2.6855	    10.2386	     2.2659	     2.7695	     3.3569	    -0.0839	     0.9232	     1.8463	
     7.8049	     7.7209	     2.4338	     9.8190	     2.6855	     2.3499	     3.6087	    -0.5875	     1.1749	     2.3499	
     7.7209	     7.5531	     1.9302	     9.3994	     3.0212	     2.0142	     3.8605	    -1.0071	     1.4267	     2.7695	
     7.4692	     7.3013	     1.3428	     8.9798	     3.3569	     1.9302	     4.1962	    -1.2589	     1.6785	     3.1891	
     7.2174	     7.1335	     0.9232	     8.8120	     3.6926	     2.1820	     4.6158	    -1.3428	     2.0142	     3.6087	
     7.0496	     6.8817	     0.5875	     8.8959	     4.0283	     2.7695	     5.1193	    -1.1749	     2.5177	     3.9444	
     6.8817	     6.7978	     0.5875	     9.3994	     4.3640	     3.6087	     5.6229	    -0.6714	     2.9373	     4.2801	
     6.7978	     6.7978	     0.9232	    10.0708	     4.6997	     4.6997	     6.0425	    -0.0839	     3.4409	     4.4479	
     6.7978	     6.7978	     1.4267	    11.0779	     5.0354	     5.8746	     6.4621	     0.6714	     3.7766	     4.5319	
     6.9656	     6.9656	     2.0142	    12.1689	     5.2872	     7.0496	     6.7139	     1.4267	     4.0283	     4.3640	
     7.1335	     7.2174	     2.7695	    13.2599	     5.5389	     8.2245	     6.7978	     2.1820	     4.1122	     4.1122	
     7.4692	     7.4692	     3.4409	    14.2670	     5.5389	     9.2316	     6.7139	     2.7695	     4.0283	     3.6087	
     7.6370	     7.6370	     3.9444	    15.1062	     5.4550	     9.9030	     6.3782	     3.1891	     3.6926	     2.9373	
     7.7209	     7.7209	     4.1962	    15.6097	     5.1193	    10.3226	     5.8746	     3.3569	     3.1052	     2.0142	
     7.6370	     7.5531	     4.2801	    15.7776	     4.6158	    10.3226	     5.2032	     3.1052	     2.3499	     1.0071	
     7.3013	     7.2174	     4.1122	    15.5258	     4.0283	    10.0708	     4.5319	     2.7695	     1.5106	    -0.0839	
     6.8817	     6.7978	     3.7766	    15.1062	     3.3569	     9.5673	     3.8605	     2.1820	     0.6714	    -1.1749	
     6.4621	     6.3782	     3.4409	    14.5187	     2.7695	     9.0637	     3.3569	     1.5945	    -0.0839	    -2.0142	
     5.9586	     5.9586	     3.1052	    13.7634	     2.3499	     8.4763	     3.0212	     1.0910	    -0.5875	    -2.6016	
     5.5389	     5.5389	     2.7695	    12.9242	     2.0981	     7.8888	     2.8534	     0.5875	    -0.9232	    -2.9373	
     5.1193	     5.2032	     2.5177	    12.0850	     1.9302	     7.3013	     2.7695	     0.1678	    -1.1749	    -3.1052	
     4.6997	     4.8676	     2.2659	    11.0779	     1.7624	     6.6299	     2.6855	    -0.3357	    -1.3428	    -3.1052	
     4.3640	     4.6158	     1.9302	    10.1547	     1.5945	     5.9586	     2.6016	    -0.8392	    -1.5945	    -3.0212	
     4.1122	     4.3640	     1.6785	     9.2316	     1.5106	     5.2032	     2.5177	    -1.3428	    -1.7624	    -2.7695	
     3.9444	     4.2801	     1.5106	     8.3923	     1.4267	     4.6158	     2.3499	    -1.8463	    -2.0142	    -2.6016	
     4.0283	     4.3640	     1.5106	     7.8888	     1.4267	     4.1962	     2.1820	    -2.1820	    -2.2659	    -2.4338	
     4.1962	     4.6997	     1.5945	     7.5531	     1.4267	     3.9444	     1.9302	    -2.5177	    -2.6016	    -2.3499	
     4.6158	     5.1193	     1.9302	     7.5531	     1.5945	     3.8605	     1.6785	    -2.6855	    -2.8534	    -2.4338	
     5.2032	     5.7068	     2.5177	     7.8888	     1.7624	     4.1122	     1.5106	    -2.6855	    -3.1052	    -2.5177	
     5.7907	     6.3782	     3.1891	     8.3084	     2.0142	     4.5319	     1.4267	    -2.6855	    -3.3569	    -2.6855	
     6.5460	     7.0496	     3.9444	     8.8959	     2.3499	     5.1193	     1.3428	    -2.5177	    -3.6087	    -2.8534	
     7.1335	     7.5531	     4.6997	     9.3994	     2.6016	     5.7068	     1.4267	    -2.2659	    -3.7766	    -3.0212	
     7.5531	     7.9727	     5.2872	     9.7351	     2.6855	     6.2103	     1.4267	    -2.0981	    -3.8605	    -3.1891	
     7.8049	     8.0566	     5.6229	     9.9030	     2.7695	     6.6299	     1.5106	    -2.0142	    -3.8605	    -3.3569	
     7.8049	     7.9727	     5.6229	     9.7351	     2.6016	     6.7978	     1.5106	    -1.9302	    -3.7766	    -3.5248	
     7.4692	     7.5531	     5.3711	     9.3994	     2.4338	     6.8817	     1.5945	    -2.0142	    -3.6087	    -3.5248	
     6.8817	     6.8817	     5.0354	     8.8120	     2.1820	     6.7139	     1.6785	    -2.0981	    -3.2730	    -3.3569	
     6.2103	     6.1264	     4.5319	     8.0566	     2.0142	     6.4621	     1.8463	    -2.1820	    -2.8534	    -3.0212	
     5.4550	     5.3711	     4.0283	     7.3853	     1.8463	     6.1264	     2.0142	    -2.3499	    -2.2659	    -2.5177	
     4.6158	     4.6158	     3.5248	     6.6299	     1.7624	     5.7068	     2.2659	    -2.4338	    -1.5106	    -1.9302	
     3.8605	     3.8605	     3.1052	     5.9586	     1.8463	     5.2872	     2.5177	    -2.5177	    -0.8392	    -1.3428	
     3.1891	     3.2730	     2.6855	     5.3711	     1.8463	     4.7836	     2.6855	    -2.6855	    -0.1678	    -0.7553	
     2.5177	     2.6855	     2.3499	     4.6997	     1.7624	     4.2801	     2.7695	    -2.8534	     0.3357	    -0.4196	
     1.9302	     2.1820	     1.9302	     4.1122	     1.6785	     3.7766	     2.5177	    -3.0212	     0.6714	    -0.4196	
     1.4267	     1.6785	     1.5945	     3.6087	     1.5106	     3.1891	     2.0981	    -3.3569	     0.7553	    -0.6714	
     1.0071	     1.3428	     1.3428	     3.1891	     1.1749	     2.7695	     1.5106	    -3.6087	     0.6714	    -1.1749	
     0.6714	     1.0071	     1.1749	     2.8534	     0.8392	     2.3499	     0.7553	    -3.9444	     0.4196	    -2.0142	
     0.5875	     0.9232	     1.2589	     2.8534	     0.4196	     2.0981	     0.0000	    -4.1122	     0.1678	    -2.8534	
     0.6714	     1.0910	     1.5106	     3.1052	     0.1678	     2.0142	    -0.7553	    -4.1122	    -0.1678	    -3.7766	
     1.0071	     1.4267	     1.9302	     3.6926	     0.0000	     2.1820	    -1.2589	    -3.8605	    -0.4196	    -4.5319	
     1.5945	     2.0142	     2.6855	     4.5319	    -0.0839	     2.5177	    -1.6785	    -3.4409	    -0.6714	    -5.0354	
     2.3499	     2.7695	     3.5248	     5.5389	     0.0000	     3.0212	    -1.8463	    -2.7695	    -0.7553	    -5.3711	
     3.2730	     3.6087	     4.3640	     6.7139	     0.1678	     3.6926	    -1.7624	    -1.8463	    -0.8392	    -5.3711	
     4.1962	     4.5319	     5.2032	     7.9727	     0.3357	     4.4479	    -1.5106	    -0.8392	    -0.7553	    -5.1193	
     5.0354	     5.3711	     5.8746	     9.0637	     0.5035	     5.1193	    -1.0910	     0.1678	    -0.5875	    -4.6997	
     5.7068	     5.9586	     6.2103	     9.9030	     0.5875	     5.7068	    -0.5035	     1.0910	    -0.4196	    -4.1122	
     6.1264	     6.3782	     6.1264	    10.4904	     0.6714	     6.1264	     0.0839	     1.7624	    -0.2518	    -3.3569	
     6.2103	     6.3782	     5.6229	    10.7422	     0.6714	     6.3782	     0.5875	     2.1820	     0.0000	    -2.6855	
     5.7907	     6.0425	     4.6158	    10.5743	     0.5035	     6.3782	     1.1749	     2.2659	     0.0839	    -1.9302	
     5.1193	     5.2872	     3.1891	    10.0708	     0.1678	     6.2103	     1.5945	     2.0981	     0.2518	    -1.2589	
     4.1122	     4.1962	     1.6785	     9.3994	    -0.1678	     5.9586	     1.9302	     1.7624	     0.3357	    -0.6714	
     2.9373	     3.0212	     0.1678	     8.5602	    -0.5875	     5.6229	     2.1820	     1.4267	     0.5035	    -0.0839	
     1.9302	     1.9302	    -1.0910	     7.8049	    -0.9232	     5.3711	     2.3499	     1.1749	     0.6714	     0.4196	
     1.0071	     0.9232	    -2.0142	     7.2174	    -1.1749	     5.2032	     2.5177	     1.0071	     0.9232	     0.9232	
     0.4196	     0.2518	    -2.4338	     6.7978	    -1.1749	     5.1193	     2.6855	     1.0071	     1.2589	     1.3428	
     0.0839	    -0.0839	    -2.4338	     6.7139	    -1.0071	     5.2032	     2.7695	     1.2589	     1.6785	     1.6785	
     0.0839	     0.0000	    -2.0142	     6.9656	    -0.6714	     5.4550	     2.8534	     1.7624	     2.0142	     1.7624	
     0.4196	     0.3357	    -1.1749	     7.4692	    -0.2518	     5.8746	     2.8534	     2.3499	     2.3499	     1.6785	
     1.0910	     1.0910	    -0.0839	     8.2245	     0.4196	     6.3782	     2.8534	     3.0212	     2.6016	     1.5106	
     2.0981	     2.0981	     1.2589	     9.1476	     1.0910	     7.1335	     2.8534	     3.7766	     2.8534	     1.0910	
     3.2730	     3.3569	     2.6855	    10.1547	     1.8463	     7.9727	     2.8534	     4.5319	     3.1891	     0.6714	
     4.6158	     4.6997	     4.2801	    11.3297	     2.6855	     8.9798	     3.0212	     5.2032	     3.4409	     0.2518	
     6.0425	     6.1264	     5.7068	    12.4207	     3.4409	    10.0708	     3.1891	     5.7907	     3.6926	    -0.0839	
     7.3013	     7.3853	     6.9656	    13.4277	     4.1122	    11.1618	     3.3569	     6.1264	     3.9444	    -0.3357	
     8.3923	     8.3923	     7.8049	    14.2670	     4.6158	    12.2528	     3.6087	     6.3782	     4.1962	    -0.5875	
     9.1476	     9.0637	     8.2245	    14.8544	     4.9515	    13.0920	     3.7766	     6.3782	     4.3640	    -0.6714	
     9.4833	     9.3994	     8.2245	    15.1062	     5.0354	    13.8474	     4.0283	     6.2103	     4.5319	    -0.7553	
     9.4833	     9.3155	     7.7209	    15.0223	     4.9515	    14.3509	     4.1962	     5.9586	     4.6997	    -0.6714	
     9.1476	     8.9798	     6.8817	    14.6027	     4.7836	    14.6027	     4.5319	     5.6229	     4.9515	    -0.4196	
     8.5602	     8.3923	     5.7907	    13.9313	     4.5319	    14.6027	     4.9515	     5.2872	     5.2032	    -0.0839	
     7.8049	     7.6370	     4.5319	    13.0081	     4.2801	    14.3509	     5.3711	     4.9515	     5.3711	     0.3357	
     7.0496	     6.7978	     3.1891	    11.8332	     4.0283	    13.8474	     5.8746	     4.5319	     5.4550	     0.8392	
     6.1264	     5.9586	     1.9302	    10.4904	     3.7766	    13.0081	     6.2943	     3.9444	     5.2872	     1.1749	
     5.3711	     5.2032	     0.9232	     9.0637	     3.6087	    11.9171	     6.5460	     3.2730	     4.8676	     1.2589	
     4.6997	     4.5319	     0.2518	     7.6370	     3.3569	    10.5743	     6.7139	     2.4338	     4.2801	     1.0910	
     4.1122	     4.1122	    -0.0839	     6.2943	     3.2730	     9.1476	     6.7139	     1.5945	     3.5248	     0.8392	
     3.7766	     3.8605	     0.0839	     5.2872	     3.1891	     7.6370	     6.5460	     0.6714	     2.7695	     0.3357	
     3.6926	     3.8605	     0.5035	     4.4479	     3.1052	     6.2943	     6.2103	    -0.0839	     1.9302	    -0.2518	
     3.6926	     3.9444	     1.1749	     3.9444	     3.0212	     5.1193	     5.7068	    -0.7553	     1.1749	    -0.9232	
     3.7766	     4.1122	     1.8463	     3.6087	     2.9373	     4.1122	     5.1193	    -1.3428	     0.5035	    -1.5945	
     3.9444	     4.3640	     2.6016	     3.5248	     2.7695	     3.3569	     4.5319	    -1.7624	    -0.0839	    -2.1820	
     4.2801	     4.6158	     3.1891	     3.6926	     2.6016	     2.7695	     3.8605	    -2.0142	    -0.5035	    -2.6855	
     4.5319	     4.9515	     3.7766	     3.8605	     2.5177	     2.3499	     3.3569	    -2.0142	    -0.6714	    -3.0212	
     4.7836	     5.2032	     4.1962	     4.1962	     2.3499	     2.1820	     3.0212	    -1.9302	    -0.6714	    -3.1891	
     4.9515	     5.3711	     4.4479	     4.4479	     2.1820	     2.0981	     2.6855	    -1.8463	    -0.5875	    -3.1891	
     4.7836	     5.2032	     4.4479	     4.5319	     1.9302	     1.9302	     2.5177	    -1.6785	    -0.5035	    -3.1052	
     4.3640	     4.6997	     4.1122	     4.4479	     1.5945	     1.8463	     2.3499	    -1.5945	    -0.4196	    -3.0212	
     3.6087	     3.9444	     3.4409	     4.1122	     1.0910	     1.5945	     2.0981	    -1.7624	    -0.5035	    -2.9373	
     2.6016	     2.8534	     2.5177	     3.4409	     0.5035	     1.2589	     1.9302	    -2.0142	    -0.5875	    -2.7695	
     1.4267	     1.6785	     1.4267	     2.6016	    -0.0839	     0.8392	     1.7624	    -2.4338	    -0.9232	    -2.6016	
     0.1678	     0.4196	     0.2518	     1.5106	    -0.7553	     0.3357	     1.5945	    -3.0212	    -1.2589	    -2.4338	
    -1.0910	    -0.8392	    -0.9232	     0.2518	    -1.3428	    -0.0839	     1.3428	    -3.6926	    -1.5945	    -2.0981	
    -2.2659	    -1.9302	    -2.0142	    -0.9232	    -1.9302	    -0.5035	     1.0910	    -4.2801	    -1.8463	    -1.7624	
    -3.3569	    -3.0212	    -3.0212	    -2.0981	    -2.5177	    -0.8392	     0.8392	    -4.8676	    -2.0981	    -1.4267	
    -4.1962	    -3.7766	    -3.8605	    -3.1052	    -2.9373	    -1.0910	     0.5035	    -5.3711	    -2.2659	    -1.0910	
    -4.8676	    -4.3640	    -4.3640	    -3.8605	    -3.3569	    -1.0910	     0.1678	    -5.7068	    -2.2659	    -0.9232	
    -5.2872	    -4.6158	    -4.6158	    -4.1962	    -3.6087	    -0.9232	    -0.1678	    -5.7907	    -2.1820	    -0.8392	
    -5.3711	    -4.6997	    -4.5319	    -4.2801	    -3.8605	    -0.6714	    -0.4196	    -5.7068	    -1.9302	    -0.8392	
    -5.2872	    -4.4479	    -4.2801	    -3.8605	    -4.0283	    -0.4196	    -0.6714	    -5.5389	    -1.6785	    -1.0071	
    -4.8676	    -3.9444	    -3.7766	    -3.2730	    -4.1122	    -0.0839	    -0.7553	    -5.2032	    -1.3428	    -1.3428	
    -4.1122	    -3.1891	    -3.1052	    -2.3499	    -4.0283	     0.0839	    -0.6714	    -4.8676	    -1.0071	    -1.7624	
    -3.1052	    -2.1820	    -2.3499	    -1.2589	    -3.8605	     0.2518	    -0.4196	    -4.5319	    -0.7553	    -2.1820	
    -1.8463	    -0.9232	    -1.5106	    -0.0839	    -3.6087	     0.3357	    -0.0839	    -4.1962	    -0.5035	    -2.5177	
    -0.4196	     0.5035	    -0.6714	     1.0910	    -3.1891	     0.4196	     0.5875	    -3.8605	    -0.3357	    -2.7695	
     1.1749	     1.9302	     0.0000	     2.1820	    -2.6016	     0.4196	     1.3428	    -3.5248	    -0.1678	    -2.8534	
     2.6855	     3.3569	     0.5875	     3.0212	    -2.0142	     0.3357	     2.1820	    -3.2730	     0.0000	    -2.6855	
     4.0283	     4.6997	     0.9232	     3.6087	    -1.3428	     0.2518	     3.1052	    -3.1052	     0.0839	    -2.3499	
     5.2872	     5.7907	     1.1749	     3.9444	    -0.5875	     0.1678	     4.1122	    -2.9373	     0.1678	    -1.9302	
     6.2943	     6.7978	     1.3428	     3.9444	     0.0839	     0.0839	     5.0354	    -2.9373	     0.3357	    -1.3428	
     7.0496	     7.4692	     1.4267	     3.7766	     0.7553	     0.0839	     5.8746	    -2.8534	     0.5035	    -0.6714	
     7.5531	     7.8888	     1.5106	     3.3569	     1.3428	     0.0839	     6.5460	    -2.9373	     0.5875	    -0.0839	
     7.7209	     7.9727	     1.5106	     2.8534	     1.7624	     0.0000	     7.0496	    -3.1052	     0.5875	     0.4196	
     7.4692	     7.7209	     1.5106	     2.1820	     2.0142	     0.0000	     7.3013	    -3.3569	     0.5035	     0.8392	
     7.0496	     7.2174	     1.5106	     1.5945	     2.1820	     0.0000	     7.3013	    -3.6087	     0.2518	     1.0910	
     6.3782	     6.5460	     1.5945	     1.1749	     2.1820	     0.0839	     7.2174	    -3.7766	    -0.2518	     1.1749	
     5.6229	     5.7907	     1.6785	     0.9232	     2.1820	     0.2518	     7.0496	    -3.9444	    -0.7553	     1.0071	
     4.8676	     5.0354	     1.8463	     0.8392	     2.0981	     0.5035	     6.8817	    -4.0283	    -1.4267	     0.5875	
     4.1122	     4.2801	     2.0142	     0.9232	     1.9302	     0.6714	     6.6299	    -4.0283	    -2.2659	     0.0000	
     3.3569	     3.5248	     2.1820	     1.0910	     1.7624	     0.8392	     6.3782	    -4.0283	    -3.1052	    -0.9232	
     2.6855	     2.8534	     2.3499	     1.2589	     1.4267	     0.9232	     6.1264	    -4.1122	    -3.9444	    -1.9302	
     2.0981	     2.2659	     2.4338	     1.4267	     1.0910	     0.9232	     5.9586	    -4.1962	    -4.7836	    -3.1052	
     1.6785	     1.8463	     2.4338	     1.5945	     0.6714	     0.7553	     5.8746	    -4.3640	    -5.3711	    -4.2801	
     1.5106	     1.6785	     2.5177	     1.7624	     0.4196	     0.5875	     5.9586	    -4.5319	    -5.8746	    -5.2872	
     1.6785	     1.7624	     2.7695	     1.9302	     0.3357	     0.4196	     6.1264	    -4.6997	    -6.0425	    -6.0425	
     2.0142	     2.0981	     3.1052	     2.0142	     0.5035	     0.2518	     6.4621	    -4.6997	    -6.0425	    -6.5460	
     2.4338	     2.5177	     3.5248	     2.0981	     0.8392	     0.0839	     6.9656	    -4.6997	    -5.7907	    -6.7139	
     3.0212	     2.9373	     3.9444	     2.0142	     1.2589	    -0.1678	     7.5531	    -4.6158	    -5.3711	    -6.5460	
     3.4409	     3.2730	     4.3640	     1.7624	     1.8463	    -0.5035	     8.1406	    -4.6158	    -4.7836	    -6.1264	
     3.7766	     3.4409	     4.6158	     1.3428	     2.3499	    -0.9232	     8.6441	    -4.5319	    -4.2801	    -5.5389	
     3.7766	     3.3569	     4.7836	     0.7553	     2.7695	    -1.5106	     9.1476	    -4.6158	    -3.7766	    -4.8676	
     3.5248	     3.0212	     4.6997	     0.0000	     3.0212	    -2.0981	     9.3994	    -4.7836	    -3.2730	    -4.0283	
     3.1052	     2.5177	     4.4479	    -0.8392	     3.1891	    -2.7695	     9.5673	    -4.9515	    -2.8534	    -3.2730	
     2.5177	     1.9302	     4.1122	    -1.5945	     3.2730	    -3.3569	     9.7351	    -5.0354	    -2.4338	    -2.5177	
     1.9302	     1.5106	     3.9444	    -2.2659	     3.3569	    -3.6926	     9.8190	    -4.9515	    -1.9302	    -1.7624	
     1.6785	     1.2589	     3.9444	    -2.6016	     3.5248	    -3.6926	     9.9869	    -4.6997	    -1.4267	    -0.9232	
     1.5945	     1.3428	     4.2801	    -2.6855	     3.8605	    -3.5248	    10.1547	    -4.1962	    -0.9232	    -0.2518	
     1.8463	     1.7624	     4.8676	    -2.4338	     4.2801	    -3.0212	    10.4065	    -3.5248	    -0.3357	     0.2518	
     2.3499	     2.4338	     5.6229	    -1.9302	     4.7836	    -2.2659	    10.5743	    -2.7695	     0.0839	     0.5875	
     3.1052	     3.1891	     6.6299	    -1.3428	     5.3711	    -1.4267	    10.7422	    -2.0142	     0.4196	     0.7553	
     3.7766	     4.0283	     7.6370	    -0.5035	     5.7907	    -0.5035	    10.8261	    -1.3428	     0.5875	     0.7553	
     4.5319	     4.7836	     8.6441	     0.3357	     6.2103	     0.4196	    10.8261	    -0.8392	     0.5875	     0.5035	
     5.1193	     5.4550	     9.5673	     1.2589	     6.4621	     1.3428	    10.7422	    -0.5035	     0.5875	     0.2518	
     5.6229	     5.9586	    10.3226	     2.0981	     6.6299	     2.0981	    10.4904	    -0.3357	     0.3357	     0.0000	
     5.9586	     6.2103	    10.9100	     2.8534	     6.7978	     2.6855	    10.2386	    -0.3357	     0.1678	    -0.2518	
     6.1264	     6.3782	    11.2457	     3.5248	     6.7978	     3.0212	     9.9030	    -0.5875	    -0.1678	    -0.5035	
     6.1264	     6.2103	    11.4136	     3.9444	     6.7139	     3.1891	     9.5673	    -0.9232	    -0.5035	    -0.5875	
     5.8746	     5.8746	    11.2457	     4.1122	     6.6299	     3.0212	     9.3155	    -1.4267	    -0.7553	    -0.6714	
     5.4550	     5.2872	    10.8261	     4.0283	     6.3782	     2.6855	     8.9798	    -2.0142	    -1.0910	    -0.6714	
     4.7836	     4.6158	    10.2386	     3.6926	     6.2103	     2.0981	     8.8120	    -2.6016	    -1.4267	    -0.5875	
     4.1122	     3.8605	     9.5673	     3.1052	     5.9586	     1.3428	     8.7280	    -3.2730	    -1.6785	    -0.5035	
     3.4409	     3.1891	     8.8120	     2.4338	     5.7907	     0.5875	     8.8959	    -3.8605	    -1.9302	    -0.3357	
     2.9373	     2.6855	     8.2245	     1.6785	     5.7907	    -0.0839	     9.2316	    -4.3640	    -2.0981	    -0.1678	
     2.6855	     2.4338	     7.7209	     1.0071	     5.9586	    -0.6714	     9.7351	    -4.6997	    -2.0981	     0.0000	
     2.6855	     2.5177	     7.4692	     0.5035	     6.2103	    -1.0910	    10.4065	    -4.9515	    -2.0142	     0.1678	
[Epoch Header]
[Trial Type]	11
[Accept]	1
[Correct]	0
[RT]	 0.000
[Resp]	0
[Epoch Data]
   -10.6583	   -10.7422	    -1.5945	    -4.5319	    -3.5248	    -4.8676	    -5.3711	   -10.3226	    -9.1476	   -11.6653	
   -10.3226	   -10.4065	    -1.1749	    -4.4479	    -2.8534	    -3.9444	    -4.6158	   -10.0708	    -8.3084	   -10.7422	
    -9.8190	    -9.8190	    -0.6714	    -4.1962	    -2.3499	    -2.9373	    -4.1122	    -9.9030	    -7.4692	    -9.9030	
    -9.2316	    -9.2316	    -0.1678	    -3.8605	    -1.9302	    -1.9302	    -3.8605	    -9.7351	    -6.7978	    -9.2316	
    -8.6441	    -8.4763	     0.3357	    -3.4409	    -1.7624	    -1.1749	    -3.9444	    -9.4833	    -6.2103	    -8.8120	
    -7.9727	    -7.7209	     0.8392	    -2.8534	    -1.8463	    -0.5035	    -4.1962	    -9.2316	    -5.7907	    -8.6441	
    -7.3013	    -6.9656	     1.2589	    -2.0981	    -2.0981	    -0.1678	    -4.6997	    -8.9798	    -5.5389	    -8.7280	
    -6.5460	    -6.1264	     1.5945	    -1.2589	    -2.4338	     0.0000	    -5.3711	    -8.7280	    -5.4550	    -8.9798	
    -5.7907	    -5.2872	     1.7624	    -0.4196	    -2.7695	     0.0000	    -6.0425	    -8.5602	    -5.4550	    -9.4833	
    -4.9515	    -4.3640	     1.8463	     0.5875	    -3.1891	    -0.2518	    -6.6299	    -8.3084	    -5.5389	    -9.9030	
    -3.9444	    -3.2730	     1.7624	     1.5106	    -3.3569	    -0.4196	    -7.0496	    -7.9727	    -5.6229	   -10.3226	
    -2.8534	    -2.1820	     1.5945	     2.3499	    -3.5248	    -0.6714	    -7.3013	    -7.7209	    -5.7068	   -10.7422	
    -1.6785	    -1.0071	     1.4267	     3.1052	    -3.4409	    -0.8392	    -7.3853	    -7.4692	    -5.7907	   -10.9940	
    -0.5035	     0.0000	     1.3428	     3.6926	    -3.1891	    -1.0071	    -7.2174	    -7.2174	    -5.7907	   -11.0779	
     0.5035	     0.9232	     1.2589	     4.1122	    -2.8534	    -1.0910	    -6.7978	    -6.9656	    -5.8746	   -11.1618	
     1.3428	     1.5945	     1.2589	     4.2801	    -2.5177	    -1.1749	    -6.3782	    -6.8817	    -5.8746	   -11.1618	
     1.8463	     2.0142	     1.3428	     4.1962	    -2.1820	    -1.2589	    -5.7068	    -6.7978	    -5.7907	   -10.9940	
     2.1820	     2.2659	     1.5945	     4.0283	    -1.8463	    -1.2589	    -5.0354	    -6.7978	    -5.7068	   -10.7422	
     2.3499	     2.3499	     1.9302	     3.6926	    -1.4267	    -1.1749	    -4.2801	    -6.7139	    -5.5389	   -10.2386	
     2.4338	     2.3499	     2.3499	     3.3569	    -0.9232	    -0.9232	    -3.5248	    -6.7139	    -5.2872	    -9.6512	
     2.5177	     2.4338	     2.8534	     3.0212	    -0.5035	    -0.5875	    -2.7695	    -6.6299	    -4.9515	    -8.9798	
     2.6855	     2.6016	     3.3569	     2.6016	     0.0000	    -0.0839	    -2.0981	    -6.6299	    -4.4479	    -8.3084	
     2.9373	     2.8534	     3.8605	     2.3499	     0.3357	     0.5875	    -1.5945	    -6.5460	    -4.0283	    -7.7209	
     3.3569	     3.3569	     4.3640	     2.0981	     0.6714	     1.4267	    -1.2589	    -6.4621	    -3.6087	    -7.3013	
     3.8605	     3.8605	     4.8676	     2.0142	     0.8392	     2.3499	    -1.2589	    -6.2943	    -3.1891	    -7.0496	
     4.3640	     4.5319	     5.2872	     1.9302	     0.7553	     3.3569	    -1.5106	    -6.2103	    -2.8534	    -6.9656	
     4.9515	     5.1193	     5.6229	     2.0142	     0.6714	     4.3640	    -2.0142	    -6.0425	    -2.6016	    -7.1335	
     5.4550	     5.7907	     5.8746	     2.1820	     0.4196	     5.2872	    -2.6016	    -5.7907	    -2.5177	    -7.3853	
     6.0425	     6.2943	     6.0425	     2.3499	     0.0839	     6.1264	    -3.2730	    -5.4550	    -2.5177	    -7.8049	
     6.4621	     6.7978	     6.2103	     2.6016	    -0.3357	     6.7139	    -3.9444	    -5.0354	    -2.6016	    -8.2245	
     6.7978	     7.1335	     6.2943	     2.9373	    -0.6714	     7.0496	    -4.6997	    -4.6158	    -2.7695	    -8.7280	
     7.0496	     7.3853	     6.2943	     3.3569	    -1.0910	     7.0496	    -5.2872	    -4.1962	    -2.9373	    -9.1476	
     7.0496	     7.3853	     6.2103	     3.6926	    -1.5106	     6.7139	    -5.7907	    -3.8605	    -3.1891	    -9.6512	
     6.8817	     7.2174	     6.0425	     4.1122	    -1.8463	     5.8746	    -6.1264	    -3.6926	    -3.3569	   -10.0708	
     6.4621	     6.7978	     5.7068	     4.3640	    -2.1820	     4.6997	    -6.2943	    -3.6087	    -3.6926	   -10.4065	
     5.7907	     6.0425	     5.2032	     4.4479	    -2.5177	     3.1891	    -6.2943	    -3.7766	    -4.0283	   -10.7422	
     4.8676	     5.0354	     4.4479	     4.3640	    -2.7695	     1.5106	    -6.2943	    -4.1122	    -4.3640	   -10.9940	
     3.6087	     3.7766	     3.6087	     4.0283	    -3.1052	    -0.2518	    -6.1264	    -4.7836	    -4.8676	   -11.3297	
     2.1820	     2.2659	     2.6016	     3.4409	    -3.6087	    -2.0981	    -6.1264	    -5.7068	    -5.4550	   -11.6653	
     0.5035	     0.5875	     1.5106	     2.6016	    -4.1122	    -3.7766	    -6.2103	    -6.7139	    -6.0425	   -12.0850	
    -1.1749	    -1.2589	     0.3357	     1.5945	    -4.6997	    -5.2872	    -6.2943	    -7.8888	    -6.7139	   -12.5046	
    -2.7695	    -2.9373	    -0.5875	     0.5875	    -5.2032	    -6.4621	    -6.5460	    -9.0637	    -7.2174	   -12.9242	
    -4.1122	    -4.2801	    -1.3428	    -0.2518	    -5.6229	    -7.2174	    -6.7978	    -9.9869	    -7.6370	   -13.3438	
    -5.1193	    -5.3711	    -1.7624	    -1.0071	    -5.8746	    -7.5531	    -7.1335	   -10.7422	    -7.8888	   -13.6795	
    -5.6229	    -5.9586	    -1.9302	    -1.3428	    -5.9586	    -7.4692	    -7.3853	   -11.1618	    -8.0566	   -13.9313	
    -5.7068	    -6.0425	    -1.8463	    -1.4267	    -5.8746	    -7.0496	    -7.8049	   -11.3297	    -8.1406	   -14.0991	
    -5.4550	    -5.7907	    -1.5945	    -1.1749	    -5.7907	    -6.2943	    -8.2245	   -11.2457	    -8.1406	   -14.1830	
    -4.6997	    -5.1193	    -1.2589	    -0.5035	    -5.6229	    -5.2032	    -8.6441	   -10.9100	    -8.0566	   -14.2670	
    -3.7766	    -4.1122	    -0.8392	     0.4196	    -5.4550	    -3.9444	    -9.1476	   -10.3226	    -7.8888	   -14.1830	
    -2.6016	    -2.8534	    -0.4196	     1.7624	    -5.2872	    -2.5177	    -9.5673	    -9.3994	    -7.6370	   -14.0152	
    -1.2589	    -1.4267	     0.0839	     3.3569	    -5.0354	    -0.9232	    -9.8190	    -8.2245	    -7.3013	   -13.7634	
     0.1678	     0.0839	     0.5875	     5.1193	    -4.7836	     0.7553	    -9.9869	    -6.8817	    -6.8817	   -13.2599	
     1.5945	     1.5106	     1.0910	     6.8817	    -4.4479	     2.2659	    -9.9030	    -5.3711	    -6.2943	   -12.6724	
     2.8534	     2.8534	     1.5106	     8.4763	    -4.1122	     3.6087	    -9.6512	    -3.9444	    -5.6229	   -12.0010	
     3.6926	     3.7766	     1.8463	     9.8190	    -3.8605	     4.6997	    -9.3155	    -2.6016	    -4.9515	   -11.2457	
     4.1962	     4.1962	     2.1820	    10.7422	    -3.6926	     5.3711	    -8.8959	    -1.5945	    -4.3640	   -10.6583	
     4.1122	     4.1962	     2.3499	    11.2457	    -3.6087	     5.7068	    -8.4763	    -0.8392	    -3.8605	   -10.0708	
     3.6087	     3.6087	     2.3499	    11.2457	    -3.6926	     5.7907	    -8.0566	    -0.5035	    -3.6087	    -9.7351	
     2.6016	     2.6016	     2.1820	    10.9100	    -3.9444	     5.4550	    -7.7209	    -0.5035	    -3.4409	    -9.4833	
     1.3428	     1.3428	     1.6785	    10.0708	    -4.1962	     5.0354	    -7.5531	    -0.8392	    -3.4409	    -9.4833	
    -0.0839	    -0.1678	     0.8392	     8.9798	    -4.5319	     4.5319	    -7.3853	    -1.4267	    -3.5248	    -9.5673	
    -1.5106	    -1.5945	    -0.2518	     7.6370	    -4.8676	     4.0283	    -7.3013	    -2.1820	    -3.8605	    -9.8190	
    -2.8534	    -2.9373	    -1.4267	     6.2103	    -5.2032	     3.6087	    -7.3853	    -3.1891	    -4.1962	   -10.2386	
    -4.0283	    -4.1122	    -2.7695	     4.8676	    -5.4550	     3.3569	    -7.5531	    -4.1962	    -4.6997	   -10.7422	
    -5.0354	    -5.0354	    -3.9444	     3.5248	    -5.7907	     3.2730	    -7.9727	    -5.2032	    -5.2872	   -11.3297	
    -5.8746	    -5.7907	    -5.0354	     2.3499	    -6.2103	     3.3569	    -8.4763	    -6.1264	    -5.9586	   -12.0850	
    -6.5460	    -6.3782	    -5.9586	     1.3428	    -6.7139	     3.4409	    -9.2316	    -7.0496	    -6.6299	   -12.8403	
    -7.1335	    -6.8817	    -6.6299	     0.5035	    -7.2174	     3.5248	   -10.0708	    -7.8049	    -7.3013	   -13.6795	
    -7.5531	    -7.3013	    -7.0496	    -0.1678	    -7.8049	     3.6087	   -11.0779	    -8.4763	    -8.0566	   -14.4348	
    -7.9727	    -7.6370	    -7.2174	    -0.6714	    -8.3923	     3.5248	   -12.0850	    -8.9798	    -8.7280	   -15.1062	
    -8.3084	    -7.9727	    -7.2174	    -1.0910	    -8.8959	     3.2730	   -13.0081	    -9.3994	    -9.3155	   -15.6937	
    -8.6441	    -8.3084	    -7.1335	    -1.4267	    -9.3994	     2.7695	   -13.9313	    -9.8190	    -9.8190	   -16.1972	
    -8.9798	    -8.7280	    -6.9656	    -1.7624	    -9.8190	     2.0142	   -14.6866	   -10.2386	   -10.3226	   -16.5329	
    -9.3155	    -9.1476	    -6.7978	    -2.0981	   -10.1547	     1.0071	   -15.1901	   -10.6583	   -10.6583	   -16.7847	
    -9.7351	    -9.6512	    -6.7139	    -2.4338	   -10.3226	    -0.1678	   -15.4419	   -11.0779	   -10.9940	   -16.9525	
   -10.0708	   -10.0708	    -6.6299	    -2.6016	   -10.4065	    -1.3428	   -15.4419	   -11.5814	   -11.1618	   -16.8686	
   -10.2386	   -10.3226	    -6.4621	    -2.7695	   -10.3226	    -2.5177	   -15.1062	   -12.0010	   -11.0779	   -16.5329	
   -10.2386	   -10.4065	    -6.3782	    -2.7695	   -10.0708	    -3.6087	   -14.5187	   -12.3367	   -10.9100	   -16.0294	
    -9.9869	   -10.3226	    -6.1264	    -2.5177	    -9.5673	    -4.3640	   -13.6795	   -12.5046	   -10.5743	   -15.2740	
    -9.4833	    -9.9869	    -5.8746	    -2.1820	    -8.8959	    -4.9515	   -12.6724	   -12.5046	   -10.1547	   -14.3509	
    -8.8120	    -9.3994	    -5.4550	    -1.7624	    -8.1406	    -5.2032	   -11.7493	   -12.4207	    -9.6512	   -13.3438	
    -8.0566	    -8.6441	    -4.9515	    -1.1749	    -7.3853	    -5.1193	   -10.8261	   -12.0850	    -8.9798	   -12.4207	
    -7.0496	    -7.6370	    -4.2801	    -0.4196	    -6.4621	    -4.6997	    -9.9869	   -11.5814	    -8.3084	   -11.4975	
    -5.7907	    -6.3782	    -3.4409	     0.5875	    -5.4550	    -4.0283	    -9.2316	   -10.8261	    -7.6370	   -10.6583	
    -4.2801	    -4.7836	    -2.3499	     1.8463	    -4.4479	    -3.0212	    -8.5602	    -9.8190	    -6.7978	    -9.9869	
    -2.6016	    -2.9373	    -1.0910	     3.1891	    -3.4409	    -1.7624	    -8.0566	    -8.6441	    -5.9586	    -9.3994	
    -0.7553	    -1.0071	     0.2518	     4.6997	    -2.5177	    -0.4196	    -7.7209	    -7.3853	    -5.1193	    -8.8959	
     1.0071	     1.0071	     1.5945	     6.2103	    -1.6785	     0.9232	    -7.4692	    -6.1264	    -4.3640	    -8.4763	
     2.7695	     2.8534	     2.8534	     7.6370	    -0.9232	     2.2659	    -7.3853	    -5.0354	    -3.6087	    -8.2245	
     4.1962	     4.3640	     4.0283	     8.8959	    -0.4196	     3.3569	    -7.4692	    -4.0283	    -3.1052	    -7.9727	
     5.2872	     5.6229	     4.8676	     9.8190	    -0.0839	     4.2801	    -7.6370	    -3.2730	    -2.6855	    -7.9727	
     6.0425	     6.2943	     5.4550	    10.4904	     0.0839	     4.8676	    -7.8888	    -2.8534	    -2.5177	    -8.1406	
     6.2943	     6.5460	     5.7907	    10.8261	    -0.0839	     5.2032	    -8.1406	    -2.6016	    -2.4338	    -8.3923	
     6.2103	     6.2943	     5.7068	    10.8261	    -0.3357	     5.2032	    -8.3923	    -2.6855	    -2.5177	    -8.7280	
     5.7068	     5.6229	     5.3711	    10.5743	    -0.7553	     5.1193	    -8.5602	    -3.0212	    -2.6016	    -9.0637	
     4.8676	     4.6158	     4.8676	    10.0708	    -1.3428	     4.7836	    -8.6441	    -3.4409	    -2.6855	    -9.3155	
     3.7766	     3.3569	     4.1122	     9.4833	    -1.9302	     4.4479	    -8.5602	    -3.9444	    -2.7695	    -9.4833	
     2.4338	     1.9302	     3.2730	     8.7280	    -2.4338	     4.1122	    -8.3923	    -4.4479	    -2.8534	    -9.5673	
     1.0071	     0.3357	     2.3499	     7.9727	    -2.9373	     3.6926	    -8.1406	    -5.0354	    -2.8534	    -9.5673	
    -0.5875	    -1.2589	     1.4267	     7.1335	    -3.2730	     3.3569	    -7.8049	    -5.6229	    -2.8534	    -9.4833	
    -2.0142	    -2.7695	     0.6714	     6.4621	    -3.6087	     3.1052	    -7.3853	    -6.0425	    -2.8534	    -9.4833	
    -3.3569	    -4.1122	     0.0839	     5.7907	    -3.6926	     2.9373	    -6.8817	    -6.4621	    -3.0212	    -9.4833	
    -4.3640	    -5.0354	    -0.1678	     5.3711	    -3.6087	     2.9373	    -6.3782	    -6.7139	    -3.1891	    -9.4833	
    -4.8676	    -5.4550	    -0.0839	     5.2032	    -3.3569	     3.0212	    -5.8746	    -6.7978	    -3.4409	    -9.4833	
    -4.7836	    -5.3711	     0.4196	     5.2032	    -2.8534	     3.2730	    -5.3711	    -6.7139	    -3.6926	    -9.5673	
    -4.1962	    -4.6997	     1.2589	     5.4550	    -2.2659	     3.6087	    -4.9515	    -6.5460	    -3.9444	    -9.7351	
    -3.1052	    -3.5248	     2.3499	     5.9586	    -1.5945	     4.1122	    -4.6997	    -6.2103	    -4.1962	    -9.9030	
    -1.6785	    -2.0142	     3.6087	     6.6299	    -0.9232	     4.5319	    -4.5319	    -5.7907	    -4.4479	   -10.1547	
    -0.0839	    -0.3357	     4.7836	     7.3853	    -0.3357	     5.0354	    -4.5319	    -5.4550	    -4.6158	   -10.4065	
     1.5945	     1.4267	     5.8746	     8.1406	     0.1678	     5.4550	    -4.6158	    -4.9515	    -4.7836	   -10.6583	
     3.2730	     3.1052	     6.6299	     8.8120	     0.6714	     5.8746	    -4.6997	    -4.5319	    -4.7836	   -10.8261	
     4.7836	     4.6158	     7.1335	     9.3994	     1.1749	     6.2943	    -4.6997	    -4.0283	    -4.6997	   -10.8261	
     6.0425	     5.8746	     7.2174	     9.6512	     1.5945	     6.5460	    -4.6158	    -3.5248	    -4.4479	   -10.6583	
     6.8817	     6.7978	     7.0496	     9.6512	     2.0981	     6.7139	    -4.4479	    -3.1052	    -3.9444	   -10.3226	
     7.4692	     7.3013	     6.6299	     9.2316	     2.5177	     6.6299	    -4.1122	    -2.7695	    -3.4409	    -9.8190	
     7.5531	     7.3853	     6.0425	     8.3084	     2.8534	     6.3782	    -3.6926	    -2.5177	    -2.7695	    -9.1476	
     7.1335	     7.0496	     5.3711	     7.0496	     3.1052	     5.7907	    -3.2730	    -2.4338	    -2.1820	    -8.3923	
     6.2943	     6.2103	     4.6997	     5.4550	     3.2730	     4.9515	    -2.8534	    -2.5177	    -1.5945	    -7.6370	
     4.9515	     4.9515	     3.8605	     3.6087	     3.2730	     3.8605	    -2.5177	    -2.7695	    -1.1749	    -6.9656	
     3.2730	     3.3569	     3.1052	     1.5945	     3.0212	     2.4338	    -2.2659	    -3.1891	    -0.8392	    -6.4621	
     1.3428	     1.5106	     2.3499	    -0.4196	     2.6855	     0.9232	    -2.1820	    -3.6087	    -0.6714	    -6.0425	
    -0.5875	    -0.4196	     1.6785	    -2.4338	     2.2659	    -0.6714	    -2.2659	    -4.1122	    -0.6714	    -5.7907	
    -2.5177	    -2.1820	     1.1749	    -4.2801	     1.8463	    -2.1820	    -2.4338	    -4.6158	    -0.7553	    -5.6229	
    -4.1122	    -3.6926	     0.8392	    -5.7907	     1.5106	    -3.6087	    -2.7695	    -4.9515	    -0.9232	    -5.6229	
    -5.2872	    -4.8676	     0.7553	    -7.1335	     1.1749	    -4.7836	    -3.1891	    -5.2872	    -1.1749	    -5.7068	
    -6.1264	    -5.6229	     0.7553	    -8.0566	     0.9232	    -5.7907	    -3.6926	    -5.6229	    -1.4267	    -5.9586	
    -6.5460	    -6.0425	     0.9232	    -8.8959	     0.6714	    -6.4621	    -4.2801	    -5.8746	    -1.6785	    -6.2943	
    -6.7139	    -6.1264	     1.0910	    -9.3994	     0.5875	    -6.8817	    -4.8676	    -6.1264	    -2.0142	    -6.7139	
    -6.6299	    -6.0425	     1.4267	    -9.7351	     0.4196	    -7.0496	    -5.4550	    -6.3782	    -2.2659	    -7.2174	
    -6.3782	    -5.7907	     1.7624	    -9.9030	     0.3357	    -7.0496	    -5.8746	    -6.6299	    -2.5177	    -7.7209	
    -6.0425	    -5.4550	     2.0981	    -9.9030	     0.3357	    -6.8817	    -6.2103	    -6.8817	    -2.6855	    -8.0566	
    -5.6229	    -5.1193	     2.5177	    -9.6512	     0.4196	    -6.6299	    -6.3782	    -7.1335	    -2.7695	    -8.3923	
    -5.2872	    -4.8676	     2.8534	    -9.3994	     0.5875	    -6.2943	    -6.2103	    -7.3013	    -2.7695	    -8.4763	
    -5.1193	    -4.7836	     3.1891	    -9.1476	     0.7553	    -6.1264	    -5.8746	    -7.4692	    -2.6855	    -8.4763	
    -5.1193	    -4.9515	     3.4409	    -8.9798	     0.9232	    -6.0425	    -5.3711	    -7.6370	    -2.6855	    -8.3084	
    -5.4550	    -5.4550	     3.5248	    -9.0637	     1.1749	    -6.1264	    -4.6997	    -7.7209	    -2.6855	    -8.0566	
    -6.1264	    -6.2103	     3.4409	    -9.2316	     1.2589	    -6.3782	    -3.8605	    -7.8049	    -2.6855	    -7.8049	
    -7.0496	    -7.3013	     3.1891	    -9.6512	     1.4267	    -6.7978	    -3.1052	    -7.9727	    -2.8534	    -7.4692	
    -8.2245	    -8.4763	     2.7695	   -10.2386	     1.5106	    -7.3013	    -2.2659	    -8.0566	    -2.9373	    -7.0496	
    -9.3994	    -9.7351	     2.3499	   -10.9100	     1.6785	    -7.8888	    -1.4267	    -8.1406	    -3.0212	    -6.6299	
   -10.5743	   -10.9100	     2.0142	   -11.4975	     1.9302	    -8.3923	    -0.5875	    -8.1406	    -2.9373	    -6.2103	
   -11.5814	   -11.9171	     1.7624	   -12.0850	     2.2659	    -8.7280	     0.2518	    -8.0566	    -2.7695	    -5.7068	
   -12.3367	   -12.5885	     1.8463	   -12.3367	     2.7695	    -8.8959	     1.0910	    -7.8888	    -2.3499	    -5.2032	
   -12.8403	   -13.0081	     2.0142	   -12.4207	     3.3569	    -8.8120	     1.9302	    -7.5531	    -1.9302	    -4.6997	
   -13.0920	   -13.0920	     2.4338	   -12.1689	     4.0283	    -8.3923	     2.7695	    -7.0496	    -1.4267	    -4.3640	
   -13.0081	   -12.8403	     3.1052	   -11.6653	     4.7836	    -7.8049	     3.4409	    -6.4621	    -0.9232	    -4.0283	
   -12.5885	   -12.2528	     3.8605	   -10.8261	     5.5389	    -7.0496	     4.0283	    -5.7907	    -0.4196	    -3.8605	
   -11.9171	   -11.4136	     4.6158	    -9.8190	     6.2103	    -6.2103	     4.5319	    -5.1193	     0.0839	    -3.6926	
   -11.0779	   -10.4065	     5.4550	    -8.8120	     6.8817	    -5.3711	     4.8676	    -4.4479	     0.4196	    -3.6926	
   -10.0708	    -9.2316	     6.2103	    -7.7209	     7.4692	    -4.6158	     5.2032	    -3.8605	     0.5875	    -3.7766	
    -8.9798	    -8.1406	     6.8817	    -6.8817	     7.7209	    -4.0283	     5.3711	    -3.5248	     0.5035	    -3.9444	
    -7.9727	    -7.0496	     7.3013	    -6.3782	     7.8049	    -3.6926	     5.3711	    -3.4409	     0.2518	    -4.2801	
    -7.1335	    -6.2943	     7.6370	    -6.1264	     7.7209	    -3.6926	     5.2032	    -3.6087	    -0.1678	    -4.7836	
    -6.5460	    -5.7068	     7.6370	    -6.2943	     7.3013	    -3.8605	     4.9515	    -4.1122	    -0.8392	    -5.2872	
    -6.2103	    -5.4550	     7.5531	    -6.7139	     6.7139	    -4.2801	     4.6158	    -4.8676	    -1.6785	    -5.7907	
    -6.0425	    -5.3711	     7.2174	    -7.3013	     6.1264	    -4.7836	     4.3640	    -5.7068	    -2.4338	    -6.1264	
    -6.1264	    -5.5389	     6.8817	    -8.0566	     5.4550	    -5.2032	     4.1122	    -6.5460	    -3.1052	    -6.3782	
    -6.2943	    -5.7907	     6.5460	    -8.8120	     4.9515	    -5.5389	     4.0283	    -7.3013	    -3.6926	    -6.4621	
    -6.4621	    -6.1264	     6.2103	    -9.4833	     4.5319	    -5.7907	     3.9444	    -7.9727	    -4.1122	    -6.4621	
    -6.7139	    -6.4621	     5.8746	   -10.0708	     4.2801	    -5.7907	     3.9444	    -8.4763	    -4.3640	    -6.3782	
    -6.8817	    -6.7978	     5.6229	   -10.4904	     4.1962	    -5.6229	     4.0283	    -8.8120	    -4.5319	    -6.2943	
    -6.9656	    -6.8817	     5.3711	   -10.7422	     4.1962	    -5.2872	     4.0283	    -8.8959	    -4.4479	    -6.1264	
    -6.8817	    -6.8817	     5.2032	   -10.7422	     4.2801	    -4.6997	     3.9444	    -8.8120	    -4.3640	    -6.0425	
    -6.5460	    -6.5460	     5.0354	   -10.4904	     4.3640	    -3.9444	     3.8605	    -8.4763	    -4.1122	    -5.9586	
    -6.1264	    -6.1264	     4.8676	    -9.9869	     4.4479	    -2.9373	     3.6087	    -8.0566	    -3.7766	    -5.9586	
    -5.6229	    -5.4550	     4.6997	    -9.3155	     4.4479	    -1.9302	     3.1891	    -7.4692	    -3.6087	    -6.2103	
    -5.1193	    -4.7836	     4.4479	    -8.5602	     4.3640	    -0.9232	     2.5177	    -6.9656	    -3.5248	    -6.6299	
    -4.6158	    -4.1122	     4.0283	    -7.8049	     4.0283	    -0.0839	     1.6785	    -6.6299	    -3.6926	    -7.3013	
    -4.1122	    -3.5248	     3.6926	    -7.0496	     3.6087	     0.5035	     0.6714	    -6.3782	    -4.0283	    -8.2245	
    -3.6926	    -2.9373	     3.3569	    -6.4621	     3.1891	     0.9232	    -0.4196	    -6.2943	    -4.6158	    -9.3155	
    -3.1891	    -2.3499	     3.3569	    -5.7907	     2.7695	     1.2589	    -1.3428	    -6.2943	    -5.3711	   -10.4065	
    -2.6855	    -1.7624	     3.6926	    -5.1193	     2.4338	     1.4267	    -2.0981	    -6.3782	    -6.0425	   -11.3297	
    -2.0142	    -1.1749	     4.3640	    -4.5319	     2.2659	     1.6785	    -2.6016	    -6.3782	    -6.7139	   -12.1689	
    -1.4267	    -0.5035	     5.2872	    -3.8605	     2.1820	     1.8463	    -2.7695	    -6.2943	    -7.2174	   -12.5885	
    -0.7553	     0.0000	     6.2943	    -3.1891	     2.2659	     1.9302	    -2.6855	    -6.1264	    -7.5531	   -12.7563	
    -0.1678	     0.5035	     7.3013	    -2.6855	     2.5177	     2.0142	    -2.3499	    -5.9586	    -7.6370	   -12.5885	
     0.2518	     0.8392	     8.1406	    -2.0981	     2.7695	     2.0142	    -1.7624	    -5.7068	    -7.4692	   -12.1689	
     0.5035	     1.0071	     8.6441	    -1.6785	     3.1052	     1.9302	    -1.0071	    -5.4550	    -7.1335	   -11.4975	
     0.5875	     0.9232	     8.7280	    -1.3428	     3.5248	     1.7624	    -0.1678	    -5.2872	    -6.6299	   -10.7422	
     0.4196	     0.7553	     8.3084	    -1.0910	     3.8605	     1.4267	     0.5875	    -5.2032	    -5.9586	    -9.9030	
     0.1678	     0.4196	     7.6370	    -0.8392	     4.1962	     0.9232	     1.3428	    -5.2032	    -5.2032	    -9.1476	
    -0.3357	     0.0839	     6.6299	    -0.7553	     4.4479	     0.2518	     1.8463	    -5.2872	    -4.5319	    -8.5602	
    -0.7553	    -0.2518	     5.6229	    -0.6714	     4.5319	    -0.5875	     2.1820	    -5.6229	    -3.9444	    -8.1406	
    -1.1749	    -0.5875	     4.7836	    -0.6714	     4.6158	    -1.5106	     2.3499	    -5.9586	    -3.5248	    -8.0566	
    -1.4267	    -0.6714	     4.1122	    -0.6714	     4.6158	    -2.5177	     2.0981	    -6.4621	    -3.2730	    -8.2245	
    -1.4267	    -0.5875	     3.8605	    -0.6714	     4.5319	    -3.5248	     1.7624	    -6.9656	    -3.1891	    -8.6441	
    -1.1749	    -0.2518	     3.8605	    -0.6714	     4.3640	    -4.3640	     1.1749	    -7.4692	    -3.2730	    -9.1476	
    -0.7553	     0.2518	     4.1962	    -0.5035	     4.2801	    -5.2032	     0.5035	    -7.8049	    -3.4409	    -9.7351	
    -0.1678	     0.9232	     4.7836	    -0.3357	     4.1122	    -5.7907	    -0.2518	    -8.1406	    -3.7766	   -10.3226	
     0.5875	     1.6785	     5.5389	    -0.0839	     3.9444	    -6.2943	    -0.9232	    -8.3084	    -4.1122	   -10.8261	
     1.5106	     2.5177	     6.2943	     0.2518	     3.7766	    -6.5460	    -1.5945	    -8.3084	    -4.5319	   -11.2457	
     2.4338	     3.3569	     7.1335	     0.5875	     3.6926	    -6.7139	    -2.1820	    -8.2245	    -4.9515	   -11.4136	
     3.3569	     4.1962	     7.8049	     0.9232	     3.5248	    -6.7139	    -2.6855	    -7.9727	    -5.2032	   -11.3297	
     4.1122	     4.7836	     8.3084	     1.1749	     3.4409	    -6.7139	    -3.0212	    -7.6370	    -5.3711	   -11.0779	
     4.7836	     5.2032	     8.6441	     1.3428	     3.3569	    -6.6299	    -3.1052	    -7.2174	    -5.2872	   -10.5743	
     5.0354	     5.3711	     8.7280	     1.4267	     3.2730	    -6.6299	    -3.1891	    -6.7978	    -5.1193	    -9.9030	
     5.0354	     5.2032	     8.6441	     1.3428	     3.2730	    -6.5460	    -3.0212	    -6.4621	    -4.7836	    -9.0637	
     4.6997	     4.6997	     8.3084	     1.3428	     3.2730	    -6.4621	    -2.6855	    -6.2103	    -4.2801	    -8.0566	
     4.0283	     3.8605	     7.8888	     1.3428	     3.2730	    -6.2943	    -2.2659	    -5.9586	    -3.6087	    -7.0496	
     3.1891	     2.8534	     7.3853	     1.3428	     3.3569	    -6.0425	    -1.6785	    -5.8746	    -2.9373	    -6.0425	
     2.0981	     1.6785	     6.7139	     1.5106	     3.3569	    -5.7068	    -1.2589	    -5.8746	    -2.1820	    -5.1193	
     0.9232	     0.5035	     6.0425	     1.6785	     3.3569	    -5.2872	    -0.9232	    -5.9586	    -1.5945	    -4.4479	
    -0.1678	    -0.7553	     5.2872	     1.9302	     3.1891	    -4.7836	    -0.7553	    -6.2943	    -1.1749	    -3.9444	
    -1.1749	    -1.7624	     4.6158	     2.2659	     2.9373	    -4.1962	    -0.9232	    -6.6299	    -1.0071	    -3.7766	
    -1.9302	    -2.5177	     3.9444	     2.6016	     2.6016	    -3.5248	    -1.4267	    -7.1335	    -1.0071	    -4.0283	
    -2.4338	    -3.0212	     3.4409	     2.9373	     2.1820	    -2.8534	    -2.0981	    -7.6370	    -1.2589	    -4.6997	
    -2.6855	    -3.1891	     2.9373	     3.2730	     1.7624	    -2.2659	    -3.1052	    -8.1406	    -1.6785	    -5.6229	
    -2.6855	    -3.1052	     2.6016	     3.5248	     1.2589	    -1.6785	    -4.1962	    -8.6441	    -2.3499	    -6.8817	
    -2.4338	    -2.8534	     2.3499	     3.6087	     0.8392	    -1.0910	    -5.2872	    -9.1476	    -3.0212	    -8.2245	
    -2.0142	    -2.4338	     2.3499	     3.7766	     0.5875	    -0.6714	    -6.2103	    -9.6512	    -3.7766	    -9.7351	
    -1.3428	    -1.7624	     2.6016	     3.9444	     0.4196	    -0.1678	    -6.7978	    -9.9869	    -4.4479	   -10.9940	
    -0.5035	    -1.0071	     3.0212	     4.0283	     0.5875	     0.3357	    -6.9656	   -10.1547	    -4.9515	   -12.1689	
     0.4196	    -0.0839	     3.6087	     4.1962	     0.9232	     0.9232	    -6.7139	   -10.1547	    -5.2032	   -12.9242	
     1.3428	     0.7553	     4.2801	     4.1962	     1.4267	     1.4267	    -6.0425	   -10.0708	    -5.3711	   -13.4277	
     2.1820	     1.5106	     4.9515	     4.1962	     2.0142	     2.0142	    -5.1193	    -9.9030	    -5.2032	   -13.5956	
     2.9373	     2.1820	     5.5389	     3.9444	     2.7695	     2.4338	    -3.8605	    -9.7351	    -4.9515	   -13.4277	
     3.5248	     2.6855	     6.0425	     3.6926	     3.6087	     2.8534	    -2.4338	    -9.3994	    -4.5319	   -12.9242	
     3.9444	     3.1052	     6.4621	     3.2730	     4.3640	     3.2730	    -0.9232	    -9.0637	    -4.0283	   -12.2528	
     4.1122	     3.2730	     6.6299	     2.9373	     5.0354	     3.6926	     0.5875	    -8.7280	    -3.4409	   -11.4136	
     3.9444	     3.1052	     6.6299	     2.5177	     5.6229	     3.9444	     1.8463	    -8.3923	    -2.7695	   -10.5743	
     3.6087	     2.7695	     6.5460	     2.1820	     5.8746	     4.1962	     2.7695	    -8.0566	    -2.2659	    -9.8190	
     2.9373	     2.2659	     6.2103	     1.8463	     5.9586	     4.2801	     3.3569	    -7.8888	    -1.7624	    -9.1476	
     2.1820	     1.5945	     5.8746	     1.7624	     5.7068	     4.2801	     3.6087	    -7.7209	    -1.5106	    -8.8120	
     1.4267	     0.9232	     5.5389	     1.6785	     5.3711	     4.1122	     3.4409	    -7.7209	    -1.3428	    -8.6441	
     0.8392	     0.4196	     5.2872	     1.7624	     4.8676	     3.9444	     3.0212	    -7.8049	    -1.4267	    -8.6441	
     0.4196	     0.1678	     5.2032	     2.0142	     4.2801	     3.6926	     2.4338	    -7.8888	    -1.6785	    -8.9798	
     0.3357	     0.1678	     5.3711	     2.3499	     3.7766	     3.4409	     1.6785	    -7.8888	    -2.0142	    -9.3994	
     0.5035	     0.5035	     5.7907	     2.7695	     3.2730	     3.2730	     0.9232	    -7.8049	    -2.5177	    -9.9030	
     0.9232	     1.0071	     6.3782	     3.2730	     2.9373	     3.0212	     0.0839	    -7.6370	    -3.0212	   -10.4904	
     1.5945	     1.7624	     7.0496	     3.6926	     2.6855	     2.8534	    -0.6714	    -7.4692	    -3.6926	   -11.0779	
     2.2659	     2.5177	     7.8049	     4.0283	     2.5177	     2.5177	    -1.3428	    -7.2174	    -4.2801	   -11.6653	
     3.0212	     3.3569	     8.3923	     4.1962	     2.4338	     2.0981	    -1.9302	    -7.0496	    -4.9515	   -12.2528	
     3.7766	     4.1122	     8.8959	     4.1122	     2.4338	     1.5945	    -2.3499	    -6.9656	    -5.4550	   -12.7563	
     4.4479	     4.7836	     9.0637	     3.9444	     2.5177	     1.0910	    -2.6016	    -6.9656	    -5.8746	   -13.1760	
     4.9515	     5.3711	     8.9798	     3.6926	     2.6855	     0.5035	    -2.6855	    -6.9656	    -5.9586	   -13.4277	
     5.3711	     5.7907	     8.6441	     3.2730	     2.8534	    -0.0839	    -2.6016	    -6.9656	    -5.7907	   -13.4277	
     5.7068	     5.9586	     7.9727	     2.9373	     2.9373	    -0.5035	    -2.2659	    -6.9656	    -5.5389	   -13.2599	
     5.7068	     5.9586	     7.2174	     2.4338	     3.1052	    -0.9232	    -1.9302	    -6.9656	    -5.0354	   -12.9242	
     5.5389	     5.7907	     6.4621	     2.0142	     3.1052	    -1.1749	    -1.5945	    -6.9656	    -4.5319	   -12.5046	
     5.1193	     5.2872	     5.7068	     1.5945	     3.1052	    -1.4267	    -1.2589	    -7.0496	    -3.9444	   -12.0850	
     4.5319	     4.6997	     5.0354	     1.2589	     3.0212	    -1.5945	    -0.9232	    -7.0496	    -3.4409	   -11.5814	
     3.9444	     4.0283	     4.6997	     1.0071	     2.9373	    -1.5945	    -0.6714	    -6.9656	    -2.8534	   -11.1618	
     3.3569	     3.4409	     4.6158	     1.0071	     3.0212	    -1.4267	    -0.5035	    -6.7978	    -2.2659	   -10.8261	
     2.9373	     3.1052	     4.8676	     1.2589	     3.1052	    -1.1749	    -0.3357	    -6.5460	    -1.7624	   -10.4904	
     2.6855	     2.8534	     5.3711	     1.5945	     3.3569	    -0.7553	    -0.2518	    -6.2103	    -1.3428	   -10.4065	
     2.6855	     2.9373	     5.9586	     2.1820	     3.6087	    -0.1678	    -0.2518	    -5.7068	    -1.0910	   -10.4065	
     2.8534	     3.1891	     6.7139	     2.8534	     3.8605	     0.4196	    -0.5035	    -5.2032	    -1.0910	   -10.7422	
     3.2730	     3.6926	     7.3013	     3.5248	     4.0283	     1.0910	    -0.7553	    -4.7836	    -1.2589	   -11.2457	
     3.9444	     4.2801	     7.8888	     4.1962	     4.1962	     1.7624	    -1.1749	    -4.2801	    -1.5945	   -12.0010	
     4.6158	     5.0354	     8.3923	     4.8676	     4.2801	     2.3499	    -1.6785	    -3.9444	    -2.0142	   -12.7563	
     5.4550	     5.7907	     8.8120	     5.3711	     4.3640	     2.8534	    -2.1820	    -3.6087	    -2.5177	   -13.5956	
     6.2103	     6.5460	     9.1476	     5.7907	     4.3640	     3.1891	    -2.7695	    -3.4409	    -3.0212	   -14.2670	
     6.7978	     7.0496	     9.2316	     6.1264	     4.2801	     3.3569	    -3.1891	    -3.3569	    -3.4409	   -14.9384	
     7.1335	     7.2174	     9.2316	     6.2103	     4.1962	     3.3569	    -3.6926	    -3.3569	    -3.7766	   -15.3580	
     7.1335	     7.1335	     9.0637	     6.0425	     4.0283	     3.0212	    -4.0283	    -3.5248	    -4.1122	   -15.6097	
     6.7978	     6.6299	     8.7280	     5.7068	     3.7766	     2.4338	    -4.3640	    -3.8605	    -4.4479	   -15.7776	
     6.1264	     5.7907	     8.1406	     5.2032	     3.5248	     1.5945	    -4.5319	    -4.2801	    -4.7836	   -15.7776	
     5.1193	     4.6158	     7.3853	     4.5319	     3.1891	     0.5875	    -4.6158	    -4.7836	    -5.1193	   -15.6937	
     3.8605	     3.2730	     6.3782	     3.6926	     2.7695	    -0.5035	    -4.6997	    -5.4550	    -5.3711	   -15.6097	
     2.3499	     1.7624	     5.2872	     2.6855	     2.2659	    -1.7624	    -4.7836	    -6.1264	    -5.7907	   -15.4419	
     0.8392	     0.1678	     4.0283	     1.6785	     1.7624	    -2.9373	    -4.9515	    -6.9656	    -6.1264	   -15.4419	
    -0.6714	    -1.3428	     2.7695	     0.6714	     1.1749	    -3.9444	    -5.0354	    -7.8049	    -6.5460	   -15.3580	
    -2.0981	    -2.6855	     1.5945	    -0.2518	     0.6714	    -4.6158	    -5.2872	    -8.5602	    -6.8817	   -15.3580	
    -3.1891	    -3.7766	     0.5035	    -0.8392	     0.1678	    -4.9515	    -5.4550	    -9.2316	    -7.1335	   -15.4419	
    -3.9444	    -4.4479	    -0.4196	    -1.0910	    -0.3357	    -4.7836	    -5.7068	    -9.8190	    -7.3853	   -15.6097	
    -4.3640	    -4.6997	    -1.0910	    -1.0910	    -0.7553	    -4.1962	    -6.0425	   -10.1547	    -7.4692	   -15.8615	
    -4.3640	    -4.6158	    -1.5106	    -0.6714	    -1.0910	    -3.1891	    -6.3782	   -10.3226	    -7.4692	   -16.1133	
    -3.9444	    -4.0283	    -1.6785	     0.0839	    -1.4267	    -1.8463	    -6.7978	   -10.2386	    -7.3013	   -16.3651	
    -3.1891	    -3.1891	    -1.5106	     1.0910	    -1.5945	    -0.2518	    -7.2174	    -9.9869	    -6.9656	   -16.6168	
    -2.0981	    -2.0142	    -1.0910	     2.2659	    -1.5945	     1.4267	    -7.6370	    -9.5673	    -6.5460	   -16.7007	
    -0.9232	    -0.7553	    -0.4196	     3.4409	    -1.5106	     3.1052	    -7.9727	    -8.8959	    -6.0425	   -16.7847	
     0.3357	     0.5035	     0.5035	     4.6158	    -1.2589	     4.6158	    -8.1406	    -8.2245	    -5.4550	   -16.7847	
     1.4267	     1.6785	     1.5945	     5.5389	    -0.9232	     5.9586	    -8.3084	    -7.4692	    -4.9515	   -16.7007	
     2.3499	     2.5177	     2.5177	     6.2943	    -0.5875	     6.8817	    -8.3923	    -6.9656	    -4.4479	   -16.6168	
     2.9373	     2.9373	     3.3569	     6.5460	    -0.3357	     7.3853	    -8.5602	    -6.5460	    -4.0283	   -16.5329	
     3.1052	     2.9373	     3.7766	     6.4621	    -0.2518	     7.3853	    -8.7280	    -6.4621	    -3.8605	   -16.6168	
     2.8534	     2.5177	     3.8605	     5.8746	    -0.2518	     6.9656	    -8.9798	    -6.7139	    -3.9444	   -16.7007	
     2.1820	     1.7624	     3.6087	     5.0354	    -0.5035	     6.0425	    -9.3155	    -7.2174	    -4.1122	   -16.9525	
     1.3428	     0.7553	     3.1052	     3.9444	    -0.7553	     4.9515	    -9.7351	    -7.8049	    -4.4479	   -17.2043	
     0.3357	    -0.3357	     2.5177	     2.7695	    -1.0071	     3.8605	   -10.0708	    -8.4763	    -4.6997	   -17.2882	
    -0.5035	    -1.2589	     2.0142	     1.6785	    -1.1749	     2.9373	   -10.2386	    -8.8959	    -4.7836	   -17.2882	
    -1.2589	    -1.9302	     1.6785	     0.7553	    -1.1749	     2.2659	   -10.1547	    -9.0637	    -4.6997	   -17.0364	
    -1.7624	    -2.3499	     1.5945	     0.0839	    -1.0071	     1.8463	    -9.9030	    -9.0637	    -4.4479	   -16.6168	
    -2.0142	    -2.4338	     1.7624	    -0.2518	    -0.6714	     1.6785	    -9.5673	    -8.8120	    -4.1962	   -16.1133	
    -1.8463	    -2.1820	     2.1820	    -0.4196	    -0.2518	     1.6785	    -9.1476	    -8.3923	    -3.8605	   -15.5258	
    -1.5106	    -1.7624	     2.7695	    -0.2518	     0.2518	     1.8463	    -8.7280	    -7.8888	    -3.6087	   -15.0223	
    -1.0071	    -1.0910	     3.4409	     0.0839	     0.5875	     1.8463	    -8.4763	    -7.3853	    -3.3569	   -14.6027	
    -0.3357	    -0.3357	     4.1962	     0.5035	     0.8392	     1.7624	    -8.3923	    -7.0496	    -3.3569	   -14.4348	
     0.4196	     0.4196	     4.9515	     0.9232	     0.9232	     1.5106	    -8.4763	    -6.7978	    -3.4409	   -14.3509	
     1.0910	     1.0910	     5.5389	     1.4267	     0.8392	     1.0071	    -8.7280	    -6.7139	    -3.6926	   -14.6027	
     1.5945	     1.5945	     6.1264	     1.8463	     0.5035	     0.2518	    -9.0637	    -6.7978	    -4.1122	   -14.9384	
     2.0142	     2.0142	     6.4621	     2.1820	     0.0839	    -0.5875	    -9.5673	    -7.0496	    -4.5319	   -15.3580	
     2.1820	     2.2659	     6.5460	     2.4338	    -0.3357	    -1.5106	   -10.0708	    -7.3853	    -5.0354	   -15.6937	
     2.0981	     2.1820	     6.3782	     2.4338	    -0.7553	    -2.4338	   -10.4904	    -7.8049	    -5.4550	   -15.9454	
     1.9302	     1.9302	     5.8746	     2.2659	    -1.1749	    -3.3569	   -10.8261	    -8.1406	    -5.7907	   -16.0294	
     1.4267	     1.5106	     4.9515	     1.9302	    -1.5945	    -4.0283	   -10.9940	    -8.3923	    -5.8746	   -15.7776	
     0.8392	     0.8392	     3.7766	     1.5106	    -1.8463	    -4.6158	   -11.1618	    -8.6441	    -5.8746	   -15.3580	
     0.0000	     0.0000	     2.5177	     0.9232	    -2.0981	    -4.9515	   -11.2457	    -8.7280	    -5.6229	   -14.7705	
    -1.0071	    -1.0071	     1.0910	     0.2518	    -2.3499	    -5.2872	   -11.3297	    -8.7280	    -5.2872	   -14.0991	
    -1.9302	    -2.0142	    -0.1678	    -0.3357	    -2.6016	    -5.3711	   -11.4975	    -8.7280	    -4.8676	   -13.2599	
    -2.7695	    -2.8534	    -1.1749	    -0.7553	    -2.7695	    -5.3711	   -11.5814	    -8.6441	    -4.3640	   -12.5046	
    -3.3569	    -3.4409	    -1.7624	    -0.9232	    -2.7695	    -5.2032	   -11.6653	    -8.3923	    -3.8605	   -11.6653	
    -3.5248	    -3.6087	    -2.0142	    -0.8392	    -2.7695	    -4.7836	   -11.7493	    -8.0566	    -3.2730	   -10.9940	
    -3.1891	    -3.2730	    -1.6785	    -0.2518	    -2.5177	    -4.1122	   -11.7493	    -7.4692	    -2.6855	   -10.3226	
    -2.5177	    -2.5177	    -1.0910	     0.5875	    -2.1820	    -3.1891	   -11.6653	    -6.7139	    -2.0981	    -9.8190	
    -1.5106	    -1.4267	    -0.1678	     1.8463	    -1.7624	    -2.0142	   -11.4975	    -5.7907	    -1.5945	    -9.5673	
    -0.4196	    -0.2518	     0.9232	     3.2730	    -1.3428	    -0.7553	   -11.4136	    -4.8676	    -1.1749	    -9.4833	
     0.7553	     0.9232	     1.9302	     4.6997	    -1.0071	     0.5035	   -11.2457	    -4.0283	    -1.0071	    -9.6512	
     1.8463	     1.9302	     2.9373	     6.1264	    -0.7553	     1.7624	   -11.1618	    -3.1891	    -1.0910	   -10.0708	
     2.7695	     2.8534	     3.7766	     7.3853	    -0.5875	     2.8534	   -10.9940	    -2.6016	    -1.1749	   -10.6583	
     3.4409	     3.4409	     4.3640	     8.3923	    -0.5035	     3.7766	   -10.7422	    -2.2659	    -1.5106	   -11.2457	
     3.8605	     3.8605	     4.7836	     9.0637	    -0.5035	     4.5319	   -10.5743	    -2.0981	    -1.8463	   -11.9171	
     4.0283	     3.8605	     5.0354	     9.3994	    -0.5875	     4.9515	   -10.3226	    -2.1820	    -2.2659	   -12.5046	
     3.9444	     3.6926	     5.0354	     9.3994	    -0.6714	     5.1193	    -9.9869	    -2.3499	    -2.6855	   -12.9242	
     3.6087	     3.2730	     4.9515	     9.1476	    -0.6714	     5.1193	    -9.4833	    -2.6016	    -2.9373	   -13.1760	
     3.1052	     2.6855	     4.7836	     8.6441	    -0.6714	     4.9515	    -8.8959	    -2.8534	    -3.0212	   -13.0081	
     2.6016	     2.0981	     4.6158	     8.0566	    -0.4196	     4.8676	    -8.0566	    -2.9373	    -2.8534	   -12.5885	
     2.0981	     1.4267	     4.5319	     7.4692	     0.0000	     4.6997	    -7.0496	    -2.9373	    -2.3499	   -11.7493	
     1.5106	     0.8392	     4.6158	     6.7978	     0.5875	     4.6158	    -5.9586	    -2.8534	    -1.6785	   -10.7422	
     0.9232	     0.1678	     4.6158	     6.2103	     1.2589	     4.3640	    -4.7836	    -2.7695	    -1.0071	    -9.6512	
     0.2518	    -0.5035	     4.6158	     5.5389	     1.7624	     4.1122	    -3.6926	    -2.6855	    -0.3357	    -8.6441	
    -0.5035	    -1.1749	     4.6158	     4.8676	     2.2659	     3.6926	    -2.8534	    -2.7695	     0.2518	    -7.8049	
    -1.2589	    -1.8463	     4.5319	     4.2801	     2.5177	     3.1891	    -2.2659	    -2.9373	     0.5875	    -7.2174	
    -1.9302	    -2.4338	     4.3640	     3.7766	     2.6016	     2.7695	    -2.0142	    -3.1891	     0.7553	    -6.9656	
    -2.5177	    -2.9373	     4.2801	     3.5248	     2.6016	     2.3499	    -1.9302	    -3.4409	     0.7553	    -7.0496	
    -3.0212	    -3.2730	     4.1122	     3.5248	     2.3499	     2.0142	    -2.0981	    -3.6087	     0.5875	    -7.3853	
    -3.4409	    -3.4409	     3.8605	     3.6087	     2.0142	     1.7624	    -2.5177	    -3.8605	     0.1678	    -8.0566	
    -3.6926	    -3.6087	     3.6087	     3.8605	     1.5106	     1.5106	    -3.1052	    -4.1122	    -0.3357	    -8.8959	
    -3.7766	    -3.6087	     3.3569	     4.2801	     1.0071	     1.4267	    -3.8605	    -4.2801	    -1.0910	    -9.9030	
    -3.6926	    -3.5248	     3.1052	     4.6158	     0.5035	     1.3428	    -4.6158	    -4.3640	    -1.7624	   -10.9100	
    -3.5248	    -3.2730	     3.0212	     5.1193	     0.0839	     1.4267	    -5.2872	    -4.2801	    -2.3499	   -11.7493	
    -3.1052	    -2.9373	     3.1891	     5.6229	    -0.0839	     1.5945	    -5.7068	    -3.9444	    -2.7695	   -12.3367	
    -2.6016	    -2.5177	     3.4409	     6.0425	    -0.0839	     1.7624	    -5.9586	    -3.4409	    -3.0212	   -12.5885	
    -2.1820	    -2.1820	     3.7766	     6.2943	     0.0839	     1.9302	    -5.9586	    -2.8534	    -3.1052	   -12.5046	
    -1.6785	    -1.8463	     4.1122	     6.2103	     0.3357	     2.0142	    -5.7907	    -2.2659	    -3.0212	   -12.1689	
    -1.4267	    -1.6785	     4.3640	     5.7907	     0.5875	     1.8463	    -5.4550	    -1.7624	    -2.7695	   -11.6653	
    -1.3428	    -1.7624	     4.6158	     5.1193	     0.8392	     1.5106	    -5.0354	    -1.4267	    -2.4338	   -10.9100	
    -1.4267	    -2.0142	     4.6997	     4.1122	     1.0910	     0.9232	    -4.4479	    -1.2589	    -2.0981	   -10.1547	
    -1.7624	    -2.4338	     4.6997	     2.9373	     1.3428	     0.3357	    -3.8605	    -1.4267	    -1.7624	    -9.3155	
    -2.1820	    -2.9373	     4.6158	     1.6785	     1.6785	    -0.3357	    -3.1052	    -1.8463	    -1.4267	    -8.5602	
    -2.6855	    -3.4409	     4.6158	     0.4196	     2.0142	    -1.0071	    -2.3499	    -2.4338	    -1.1749	    -7.7209	
    -3.1052	    -3.8605	     4.6158	    -0.6714	     2.5177	    -1.5945	    -1.5106	    -3.1052	    -1.0071	    -7.0496	
    -3.5248	    -4.1962	     4.7836	    -1.5945	     3.0212	    -1.9302	    -0.6714	    -3.7766	    -0.8392	    -6.4621	
    -3.6087	    -4.1962	     5.1193	    -2.2659	     3.6926	    -1.9302	     0.2518	    -4.4479	    -0.5875	    -5.9586	
    -3.4409	    -3.9444	     5.7907	    -2.6016	     4.5319	    -1.7624	     1.1749	    -4.8676	    -0.3357	    -5.6229	
    -3.0212	    -3.4409	     6.7139	    -2.6855	     5.3711	    -1.2589	     2.1820	    -5.0354	     0.0839	    -5.3711	
    -2.3499	    -2.6855	     7.8049	    -2.3499	     6.2103	    -0.5035	     3.1052	    -4.9515	     0.4196	    -5.2872	
    -1.4267	    -1.6785	     8.9798	    -1.7624	     7.0496	     0.4196	     3.9444	    -4.6158	     0.7553	    -5.2872	
    -0.5035	    -0.6714	    10.0708	    -1.0071	     7.7209	     1.5106	     4.6158	    -4.1122	     1.0910	    -5.3711	
     0.4196	     0.2518	    11.0779	    -0.0839	     8.2245	     2.5177	     5.1193	    -3.4409	     1.3428	    -5.5389	
     1.1749	     1.0910	    11.6653	     0.8392	     8.5602	     3.5248	     5.3711	    -2.8534	     1.5106	    -5.7068	
     1.6785	     1.6785	    12.0010	     1.7624	     8.6441	     4.3640	     5.4550	    -2.2659	     1.6785	    -5.9586	
     1.9302	     1.9302	    11.8332	     2.6016	     8.5602	     4.8676	     5.3711	    -1.9302	     1.5945	    -6.2103	
     1.9302	     1.9302	    11.2457	     3.1891	     8.3084	     5.0354	     5.1193	    -1.7624	     1.5106	    -6.4621	
     1.5945	     1.6785	    10.4065	     3.5248	     7.9727	     4.7836	     4.7836	    -1.8463	     1.2589	    -6.7978	
     1.0910	     1.0910	     9.4833	     3.6087	     7.5531	     4.1122	     4.5319	    -2.2659	     0.9232	    -7.1335	
     0.5035	     0.5035	     8.6441	     3.5248	     7.1335	     3.1891	     4.2801	    -2.7695	     0.6714	    -7.3013	
     0.0000	     0.0000	     7.9727	     3.4409	     6.8817	     2.0981	     4.2801	    -3.2730	     0.4196	    -7.3853	
    -0.3357	    -0.4196	     7.5531	     3.3569	     6.8817	     1.0071	     4.4479	    -3.7766	     0.4196	    -7.1335	
    -0.4196	    -0.5035	     7.4692	     3.2730	     7.0496	     0.0839	     4.8676	    -4.1122	     0.5035	    -6.7978	
    -0.1678	    -0.2518	     7.7209	     3.3569	     7.3853	    -0.6714	     5.3711	    -4.2801	     0.7553	    -6.2103	
     0.3357	     0.1678	     8.2245	     3.4409	     7.9727	    -1.0910	     6.1264	    -4.2801	     1.0910	    -5.5389	
     1.0071	     0.9232	     8.8959	     3.5248	     8.6441	    -1.1749	     6.7978	    -4.1122	     1.5106	    -4.9515	
     1.8463	     1.8463	     9.6512	     3.6926	     9.3994	    -1.0071	     7.5531	    -3.7766	     1.9302	    -4.3640	
     2.7695	     2.8534	    10.4904	     3.9444	    10.0708	    -0.6714	     8.2245	    -3.5248	     2.2659	    -3.9444	
     3.6087	     3.8605	    11.3297	     4.1122	    10.6583	    -0.1678	     8.7280	    -3.1891	     2.4338	    -3.7766	
     4.4479	     4.7836	    12.0850	     4.1962	    11.0779	     0.3357	     9.0637	    -3.0212	     2.5177	    -3.9444	
     5.1193	     5.6229	    12.7563	     4.1962	    11.3297	     0.7553	     9.2316	    -2.9373	     2.3499	    -4.3640	
     5.7068	     6.3782	    13.2599	     4.1962	    11.4975	     1.1749	     9.2316	    -2.9373	     2.0142	    -4.8676	
     6.2943	     7.0496	    13.7634	     4.2801	    11.5814	     1.6785	     9.1476	    -2.9373	     1.6785	    -5.5389	
     6.7139	     7.6370	    14.0991	     4.4479	    11.6653	     2.1820	     9.1476	    -2.8534	     1.4267	    -6.0425	
     7.2174	     8.1406	    14.4348	     4.7836	    11.8332	     2.8534	     9.1476	    -2.6016	     1.4267	    -6.3782	
     7.7209	     8.6441	    14.6866	     5.3711	    12.1689	     3.6087	     9.3994	    -2.2659	     1.5106	    -6.4621	
     8.2245	     9.0637	    14.7705	     6.1264	    12.5046	     4.5319	     9.7351	    -1.8463	     1.8463	    -6.2103	
     8.4763	     9.3155	    14.6027	     6.7978	    12.9242	     5.3711	    10.2386	    -1.2589	     2.2659	    -5.7068	
     8.6441	     9.3155	    14.2670	     7.4692	    13.4277	     6.2943	    10.7422	    -0.6714	     2.8534	    -5.0354	
     8.5602	     9.0637	    13.6795	     8.0566	    13.8474	     7.0496	    11.4136	    -0.0839	     3.3569	    -4.1962	
     8.2245	     8.5602	    12.9242	     8.3084	    14.1830	     7.7209	    12.0010	     0.4196	     3.9444	    -3.2730	
     7.7209	     7.8049	    12.0010	     8.3923	    14.4348	     8.2245	    12.5046	     0.8392	     4.3640	    -2.4338	
     7.0496	     6.9656	    11.0779	     8.2245	    14.6866	     8.4763	    12.9242	     1.1749	     4.7836	    -1.5945	
     6.2943	     6.1264	    10.3226	     7.8049	    14.7705	     8.5602	    13.2599	     1.4267	     5.2032	    -0.8392	
     5.7068	     5.3711	     9.9030	     7.2174	    14.8544	     8.4763	    13.5117	     1.5106	     5.4550	    -0.3357	
     5.2872	     4.8676	     9.7351	     6.5460	    14.9384	     8.2245	    13.5956	     1.4267	     5.6229	     0.0000	
     5.2032	     4.6997	    10.0708	     5.9586	    15.1062	     7.8888	    13.5956	     1.2589	     5.7068	     0.0000	
     5.5389	     5.0354	    10.7422	     5.4550	    15.2740	     7.5531	    13.5956	     1.0910	     5.6229	    -0.2518	
     6.2103	     5.7907	    11.7493	     5.2032	    15.6097	     7.3013	    13.5956	     0.8392	     5.4550	    -0.7553	
     7.1335	     6.8817	    13.0081	     5.1193	    15.9454	     7.0496	    13.5956	     0.5875	     5.2032	    -1.5106	
     8.3084	     8.1406	    14.4348	     5.1193	    16.4490	     6.8817	    13.5956	     0.4196	     4.8676	    -2.4338	
     9.3994	     9.4833	    15.7776	     5.2872	    16.8686	     6.7139	    13.5956	     0.2518	     4.4479	    -3.4409	
    10.4904	    10.6583	    17.0364	     5.3711	    17.2882	     6.4621	    13.5117	     0.0839	     3.9444	    -4.6158	
    11.3297	    11.6653	    18.1274	     5.4550	    17.6239	     6.2103	    13.5117	    -0.0839	     3.4409	    -5.6229	
    11.9171	    12.3367	    18.9667	     5.5389	    17.8757	     5.7907	    13.5956	    -0.2518	     2.8534	    -6.5460	
    12.2528	    12.8403	    19.6381	     5.5389	    18.1274	     5.4550	    13.7634	    -0.3357	     2.4338	    -7.1335	
    12.5046	    13.0920	    19.9738	     5.4550	    18.2953	     5.0354	    14.0991	    -0.2518	     2.0981	    -7.3853	
    12.5046	    13.0920	    20.0577	     5.2032	    18.4631	     4.6158	    14.5187	    -0.2518	     2.0142	    -7.3853	
    12.3367	    12.9242	    19.8898	     4.9515	    18.4631	     4.1962	    14.9384	    -0.1678	     2.0142	    -7.0496	
    12.0850	    12.5046	    19.5541	     4.5319	    18.4631	     3.7766	    15.3580	    -0.0839	     2.2659	    -6.5460	
    11.5814	    11.9171	    18.8828	     4.0283	    18.2953	     3.3569	    15.6937	    -0.0839	     2.5177	    -5.9586	
    10.8261	    11.0779	    18.1274	     3.4409	    17.9596	     2.9373	    15.8615	    -0.0839	     2.8534	    -5.2872	
    10.0708	    10.1547	    17.2882	     2.8534	    17.6239	     2.5177	    15.8615	    -0.1678	     3.1891	    -4.6158	
     9.2316	     9.2316	    16.5329	     2.3499	    17.2882	     2.1820	    15.6937	    -0.1678	     3.5248	    -3.9444	
[Epoch Header]
[Trial Type]	11
[Accept]	1
[Correct]	0
[RT]	 0.000
[Resp]	0
[Epoch Data]
    -7.8888	    -8.5602	   -12.0010	   -14.1830	   -13.1760	   -13.1760	    -8.4763	   -17.7917	   -17.6239	   -18.8828	
    -7.7209	    -8.3084	   -11.4136	   -14.0991	   -12.2528	   -12.2528	    -7.4692	   -17.1204	   -16.6168	   -17.8757	
    -7.7209	    -8.1406	   -10.9100	   -13.9313	   -11.4975	   -11.4136	    -6.7139	   -16.3651	   -15.6937	   -16.8686	
    -7.8888	    -8.2245	   -10.4065	   -13.5117	   -10.8261	   -10.4904	    -6.2943	   -15.6097	   -14.7705	   -16.1133	
    -8.1406	    -8.3084	    -9.9869	   -12.9242	   -10.4065	    -9.7351	    -6.1264	   -14.7705	   -14.0152	   -15.6937	
    -8.5602	    -8.4763	    -9.6512	   -12.1689	   -10.2386	    -9.0637	    -6.2943	   -14.0991	   -13.4277	   -15.5258	
    -8.8959	    -8.7280	    -9.3994	   -11.2457	   -10.2386	    -8.4763	    -6.7139	   -13.4277	   -13.0081	   -15.6097	
    -9.3155	    -9.0637	    -9.3155	   -10.1547	   -10.4904	    -8.1406	    -7.3853	   -12.9242	   -12.7563	   -16.0294	
    -9.8190	    -9.4833	    -9.3155	    -9.2316	   -10.9940	    -7.9727	    -8.2245	   -12.5046	   -12.7563	   -16.7007	
   -10.3226	    -9.9869	    -9.3994	    -8.3084	   -11.5814	    -7.9727	    -9.1476	   -12.2528	   -12.9242	   -17.6239	
   -10.9100	   -10.5743	    -9.7351	    -7.6370	   -12.3367	    -8.3923	   -10.1547	   -12.2528	   -13.3438	   -18.6310	
   -11.5814	   -11.3297	   -10.1547	    -7.3013	   -13.1760	    -8.9798	   -10.9940	   -12.4207	   -13.8474	   -19.7220	
   -12.1689	   -12.0010	   -10.7422	    -7.1335	   -14.0152	    -9.6512	   -11.7493	   -12.7563	   -14.4348	   -20.7291	
   -12.6724	   -12.5885	   -11.4136	    -7.2174	   -14.6866	   -10.4904	   -12.1689	   -13.0920	   -14.9384	   -21.6522	
   -13.0081	   -13.0920	   -12.2528	    -7.3853	   -15.1901	   -11.1618	   -12.3367	   -13.3438	   -15.2740	   -22.2397	
   -13.2599	   -13.5117	   -13.0920	    -7.5531	   -15.5258	   -11.6653	   -12.0850	   -13.5117	   -15.4419	   -22.4075	
   -13.5117	   -13.8474	   -14.0152	    -7.8049	   -15.6937	   -12.0010	   -11.6653	   -13.5956	   -15.2740	   -22.2397	
   -13.7634	   -14.1830	   -14.9384	    -7.9727	   -15.6097	   -12.0850	   -10.9940	   -13.5956	   -14.9384	   -21.6522	
   -14.0152	   -14.5187	   -15.6937	    -8.1406	   -15.5258	   -12.0850	   -10.2386	   -13.5117	   -14.4348	   -20.8969	
   -14.3509	   -14.9384	   -16.2811	    -8.3084	   -15.2740	   -11.8332	    -9.4833	   -13.3438	   -13.9313	   -20.0577	
   -14.7705	   -15.3580	   -16.7007	    -8.3923	   -15.1062	   -11.4975	    -8.8120	   -13.1760	   -13.3438	   -19.2184	
   -15.1062	   -15.6937	   -16.8686	    -8.4763	   -14.8544	   -11.1618	    -8.3084	   -13.0920	   -12.7563	   -18.4631	
   -15.4419	   -15.9454	   -16.9525	    -8.4763	   -14.6866	   -10.6583	    -7.9727	   -12.9242	   -12.3367	   -17.8757	
   -15.5258	   -16.0294	   -16.7007	    -8.3923	   -14.5187	   -10.1547	    -7.8049	   -12.7563	   -12.0850	   -17.5400	
   -15.4419	   -15.8615	   -16.2811	    -8.1406	   -14.4348	    -9.4833	    -7.8888	   -12.5046	   -11.9171	   -17.3721	
   -15.0223	   -15.3580	   -15.6097	    -7.7209	   -14.2670	    -8.8120	    -7.9727	   -12.0850	   -11.8332	   -17.3721	
   -14.3509	   -14.5187	   -14.7705	    -7.1335	   -14.0991	    -7.9727	    -8.1406	   -11.4975	   -11.8332	   -17.5400	
   -13.3438	   -13.4277	   -13.6795	    -6.3782	   -13.9313	    -7.1335	    -8.3923	   -10.6583	   -11.9171	   -17.7917	
   -12.0850	   -12.0850	   -12.5046	    -5.6229	   -13.7634	    -6.2103	    -8.6441	    -9.7351	   -11.9171	   -18.1274	
   -10.6583	   -10.5743	   -11.3297	    -4.9515	   -13.5117	    -5.3711	    -8.8120	    -8.8120	   -11.8332	   -18.4631	
    -9.3155	    -9.0637	   -10.2386	    -4.3640	   -13.3438	    -4.6158	    -9.0637	    -8.0566	   -11.8332	   -18.8828	
    -7.9727	    -7.7209	    -9.2316	    -4.1122	   -13.2599	    -4.1122	    -9.3155	    -7.4692	   -11.8332	   -19.3024	
    -6.8817	    -6.5460	    -8.4763	    -4.2801	   -13.1760	    -3.9444	    -9.6512	    -7.2174	   -11.9171	   -19.8059	
    -5.9586	    -5.6229	    -7.9727	    -4.7836	   -13.2599	    -4.0283	    -9.9869	    -7.3013	   -12.0850	   -20.3934	
    -5.4550	    -5.1193	    -7.8049	    -5.6229	   -13.4277	    -4.3640	   -10.3226	    -7.8049	   -12.3367	   -20.9808	
    -5.2872	    -5.0354	    -7.8888	    -6.7139	   -13.6795	    -4.9515	   -10.7422	    -8.5602	   -12.6724	   -21.5683	
    -5.4550	    -5.2032	    -8.2245	    -7.9727	   -13.9313	    -5.6229	   -11.0779	    -9.4833	   -13.0920	   -22.0718	
    -5.8746	    -5.7907	    -8.8120	    -9.3155	   -14.1830	    -6.3782	   -11.3297	   -10.4904	   -13.5117	   -22.4915	
    -6.5460	    -6.5460	    -9.5673	   -10.5743	   -14.4348	    -7.0496	   -11.5814	   -11.4975	   -13.9313	   -22.7432	
    -7.3013	    -7.3853	   -10.4065	   -11.7493	   -14.6866	    -7.6370	   -11.7493	   -12.3367	   -14.2670	   -22.8271	
    -8.1406	    -8.3084	   -11.3297	   -12.7563	   -14.8544	    -8.2245	   -11.7493	   -13.0920	   -14.5187	   -22.7432	
    -8.8959	    -9.2316	   -12.2528	   -13.5956	   -14.8544	    -8.7280	   -11.8332	   -13.5956	   -14.6027	   -22.5754	
    -9.6512	    -9.9869	   -13.1760	   -14.1830	   -14.8544	    -9.1476	   -11.7493	   -14.0991	   -14.6866	   -22.3236	
   -10.3226	   -10.7422	   -14.0991	   -14.6027	   -14.8544	    -9.5673	   -11.7493	   -14.3509	   -14.7705	   -22.1558	
   -10.8261	   -11.2457	   -14.8544	   -14.7705	   -14.8544	    -9.9030	   -11.8332	   -14.5187	   -14.7705	   -21.9879	
   -11.0779	   -11.5814	   -15.5258	   -14.6866	   -14.7705	   -10.0708	   -11.8332	   -14.5187	   -14.7705	   -21.8201	
   -11.1618	   -11.6653	   -15.9454	   -14.1830	   -14.6866	   -10.1547	   -11.8332	   -14.2670	   -14.6866	   -21.6522	
   -10.9940	   -11.5814	   -16.1133	   -13.3438	   -14.5187	   -10.0708	   -11.9171	   -13.9313	   -14.6027	   -21.4844	
   -10.6583	   -11.2457	   -15.9454	   -12.2528	   -14.4348	    -9.9869	   -11.9171	   -13.4277	   -14.4348	   -21.3165	
   -10.2386	   -10.8261	   -15.5258	   -10.9940	   -14.2670	    -9.9030	   -12.0010	   -12.9242	   -14.3509	   -21.2326	
    -9.7351	   -10.4065	   -14.9384	    -9.7351	   -14.1830	    -9.9030	   -12.0850	   -12.5046	   -14.2670	   -21.2326	
    -9.3155	    -9.9030	   -14.0152	    -8.6441	   -14.1830	   -10.0708	   -12.0850	   -12.1689	   -14.3509	   -21.4005	
    -8.9798	    -9.5673	   -13.0920	    -7.8049	   -14.1830	   -10.3226	   -12.1689	   -11.9171	   -14.6027	   -21.5683	
    -8.8120	    -9.3994	   -12.2528	    -7.2174	   -14.3509	   -10.7422	   -12.0850	   -11.8332	   -14.9384	   -21.8201	
    -8.8120	    -9.3155	   -11.4136	    -7.0496	   -14.5187	   -11.2457	   -12.0850	   -11.8332	   -15.4419	   -22.0718	
    -8.8959	    -9.4833	   -10.8261	    -7.1335	   -14.7705	   -11.7493	   -11.9171	   -12.0010	   -15.9454	   -22.3236	
    -9.1476	    -9.7351	   -10.3226	    -7.4692	   -14.9384	   -12.2528	   -11.7493	   -12.0850	   -16.5329	   -22.4915	
    -9.4833	   -10.1547	   -10.0708	    -7.9727	   -14.9384	   -12.6724	   -11.5814	   -12.3367	   -17.1204	   -22.4915	
    -9.7351	   -10.4904	   -10.0708	    -8.6441	   -14.9384	   -13.0920	   -11.4136	   -12.5885	   -17.6239	   -22.4075	
    -9.9869	   -10.9100	   -10.4065	    -9.3994	   -14.7705	   -13.2599	   -11.1618	   -12.8403	   -18.0435	   -22.1558	
   -10.1547	   -11.1618	   -10.9100	   -10.1547	   -14.6027	   -13.4277	   -10.9100	   -13.2599	   -18.2953	   -21.8201	
   -10.2386	   -11.3297	   -11.6653	   -10.9100	   -14.3509	   -13.5117	   -10.6583	   -13.5956	   -18.5471	   -21.4844	
   -10.0708	   -11.3297	   -12.4207	   -11.4975	   -14.0152	   -13.3438	   -10.4065	   -13.9313	   -18.5471	   -21.1487	
    -9.7351	   -10.9940	   -12.9242	   -11.9171	   -13.5956	   -13.0920	   -10.0708	   -14.1830	   -18.3792	   -20.8130	
    -9.1476	   -10.4065	   -13.1760	   -12.0850	   -13.0920	   -12.5885	    -9.6512	   -14.3509	   -18.1274	   -20.5612	
    -8.3084	    -9.4833	   -12.9242	   -12.0850	   -12.5885	   -12.0850	    -9.1476	   -14.3509	   -17.7917	   -20.3934	
    -7.3853	    -8.3923	   -12.4207	   -11.8332	   -12.0850	   -11.4136	    -8.7280	   -14.2670	   -17.3721	   -20.3934	
    -6.4621	    -7.3013	   -11.6653	   -11.4975	   -11.5814	   -10.9100	    -8.3084	   -14.1830	   -17.0364	   -20.4773	
    -5.7068	    -6.2943	   -10.8261	   -11.1618	   -11.2457	   -10.4065	    -8.1406	   -14.0991	   -16.8686	   -20.8130	
    -5.2032	    -5.6229	    -9.9869	   -10.8261	   -10.9940	   -10.0708	    -8.1406	   -14.0991	   -16.8686	   -21.2326	
    -5.1193	    -5.2872	    -9.3155	   -10.5743	   -10.9940	    -9.9030	    -8.3084	   -14.1830	   -17.0364	   -21.9040	
    -5.3711	    -5.3711	    -8.8959	   -10.4065	   -11.0779	    -9.9030	    -8.6441	   -14.4348	   -17.3721	   -22.5754	
    -5.9586	    -5.8746	    -8.6441	   -10.4065	   -11.4136	   -10.0708	    -9.1476	   -14.7705	   -17.7917	   -23.3307	
    -6.9656	    -6.7978	    -8.7280	   -10.4904	   -11.8332	   -10.4065	    -9.7351	   -15.1062	   -18.2953	   -24.0021	
    -8.2245	    -8.1406	    -8.9798	   -10.6583	   -12.3367	   -10.9100	   -10.2386	   -15.5258	   -18.7149	   -24.5056	
    -9.7351	    -9.6512	    -9.5673	   -10.9940	   -12.9242	   -11.5814	   -10.7422	   -16.0294	   -19.1345	   -25.0092	
   -11.3297	   -11.4136	   -10.1547	   -11.3297	   -13.5117	   -12.1689	   -11.1618	   -16.4490	   -19.4702	   -25.3448	
   -12.8403	   -13.0920	   -10.9100	   -11.5814	   -14.0152	   -12.7563	   -11.4136	   -16.8686	   -19.7220	   -25.5127	
   -14.1830	   -14.4348	   -11.6653	   -11.7493	   -14.3509	   -13.2599	   -11.5814	   -17.2043	   -19.8059	   -25.5127	
   -15.1062	   -15.4419	   -12.3367	   -11.8332	   -14.6027	   -13.5956	   -11.5814	   -17.4561	   -19.7220	   -25.2609	
   -15.4419	   -15.7776	   -12.9242	   -11.7493	   -14.8544	   -13.7634	   -11.6653	   -17.7078	   -19.6381	   -25.0092	
   -15.1062	   -15.4419	   -13.5117	   -11.5814	   -14.9384	   -13.6795	   -11.7493	   -17.7917	   -19.3863	   -24.5895	
   -14.1830	   -14.4348	   -14.0152	   -11.2457	   -15.0223	   -13.5117	   -12.0010	   -17.8757	   -19.2184	   -24.1699	
   -12.7563	   -12.8403	   -14.2670	   -10.6583	   -15.1062	   -13.0920	   -12.2528	   -17.7078	   -18.9667	   -23.7503	
   -11.0779	   -10.9100	   -14.4348	    -9.9869	   -15.1901	   -12.5046	   -12.5885	   -17.4561	   -18.7149	   -23.4146	
    -9.2316	    -8.8959	   -14.3509	    -9.1476	   -15.1901	   -11.7493	   -13.0081	   -17.0364	   -18.5471	   -23.2468	
    -7.5531	    -7.0496	   -14.0991	    -8.1406	   -15.1901	   -10.9100	   -13.3438	   -16.6168	   -18.3792	   -23.2468	
    -6.1264	    -5.5389	   -13.7634	    -7.2174	   -15.1901	   -10.1547	   -13.8474	   -16.0294	   -18.3792	   -23.4146	
    -5.1193	    -4.3640	   -13.3438	    -6.4621	   -15.3580	    -9.4833	   -14.3509	   -15.6097	   -18.4631	   -23.7503	
    -4.4479	    -3.6087	   -12.8403	    -5.7068	   -15.5258	    -8.9798	   -14.9384	   -15.2740	   -18.7988	   -24.3378	
    -4.0283	    -3.1891	   -12.4207	    -5.2032	   -15.7776	    -8.7280	   -15.6097	   -15.0223	   -19.2184	   -25.0092	
    -3.7766	    -2.9373	   -12.0850	    -4.8676	   -16.0294	    -8.7280	   -16.1133	   -14.9384	   -19.6381	   -25.6805	
    -3.6087	    -2.8534	   -11.6653	    -4.6997	   -16.2811	    -8.8959	   -16.5329	   -14.8544	   -20.1416	   -26.2680	
    -3.4409	    -2.6855	   -11.2457	    -4.6997	   -16.4490	    -9.2316	   -16.7847	   -14.7705	   -20.4773	   -26.6037	
    -3.1891	    -2.5177	   -10.8261	    -4.7836	   -16.4490	    -9.5673	   -16.7847	   -14.6027	   -20.6451	   -26.6876	
    -2.8534	    -2.2659	   -10.3226	    -5.0354	   -16.2811	    -9.9030	   -16.4490	   -14.4348	   -20.6451	   -26.5198	
    -2.6016	    -2.0981	    -9.8190	    -5.4550	   -16.1133	   -10.2386	   -16.0294	   -14.0991	   -20.4773	   -26.0162	
    -2.4338	    -2.0142	    -9.4833	    -6.0425	   -15.8615	   -10.4904	   -15.4419	   -13.7634	   -20.0577	   -25.2609	
    -2.4338	    -2.0981	    -9.3994	    -6.7139	   -15.6937	   -10.7422	   -14.7705	   -13.4277	   -19.6381	   -24.5056	
    -2.6016	    -2.3499	    -9.4833	    -7.5531	   -15.5258	   -10.9100	   -14.2670	   -13.1760	   -19.0506	   -23.6664	
    -2.8534	    -2.7695	    -9.8190	    -8.3084	   -15.5258	   -10.9940	   -13.7634	   -13.0081	   -18.4631	   -22.8271	
    -3.3569	    -3.2730	   -10.3226	    -9.0637	   -15.5258	   -10.8261	   -13.4277	   -12.9242	   -17.8757	   -22.0718	
    -3.8605	    -3.8605	   -10.9100	    -9.5673	   -15.6097	   -10.4904	   -13.0920	   -12.8403	   -17.2882	   -21.4005	
    -4.3640	    -4.5319	   -11.4975	    -9.8190	   -15.6937	    -9.9030	   -12.9242	   -12.8403	   -16.7007	   -20.8969	
    -4.9515	    -5.0354	   -12.0010	    -9.7351	   -15.6097	    -9.0637	   -12.9242	   -12.7563	   -16.1972	   -20.5612	
    -5.4550	    -5.5389	   -12.4207	    -9.4833	   -15.6097	    -8.1406	   -12.9242	   -12.6724	   -15.7776	   -20.3934	
    -5.9586	    -5.9586	   -12.7563	    -8.9798	   -15.6097	    -7.1335	   -13.1760	   -12.5885	   -15.5258	   -20.4773	
    -6.3782	    -6.3782	   -12.9242	    -8.3084	   -15.6097	    -6.0425	   -13.5117	   -12.5046	   -15.3580	   -20.8130	
    -6.7978	    -6.7978	   -12.9242	    -7.5531	   -15.6937	    -5.1193	   -14.0152	   -12.4207	   -15.2740	   -21.2326	
    -7.3013	    -7.2174	   -12.9242	    -6.7139	   -15.7776	    -4.3640	   -14.6027	   -12.2528	   -15.2740	   -21.9040	
    -7.8049	    -7.7209	   -12.8403	    -6.1264	   -15.9454	    -3.8605	   -15.1901	   -12.1689	   -15.3580	   -22.5754	
    -8.4763	    -8.3923	   -12.6724	    -5.6229	   -16.1972	    -3.6087	   -15.8615	   -12.0010	   -15.4419	   -23.2468	
    -9.1476	    -9.1476	   -12.5885	    -5.4550	   -16.5329	    -3.6926	   -16.4490	   -12.0010	   -15.6097	   -23.8342	
    -9.9869	   -10.0708	   -12.5046	    -5.6229	   -16.8686	    -4.0283	   -17.0364	   -12.0850	   -15.8615	   -24.4217	
   -10.9940	   -11.1618	   -12.5885	    -6.1264	   -17.2043	    -4.6997	   -17.4561	   -12.3367	   -16.0294	   -24.9252	
   -12.1689	   -12.4207	   -12.9242	    -6.9656	   -17.7078	    -5.7068	   -17.8757	   -12.7563	   -16.3651	   -25.2609	
   -13.5117	   -13.8474	   -13.4277	    -8.1406	   -18.2114	    -6.8817	   -18.2114	   -13.1760	   -16.6168	   -25.5127	
   -14.8544	   -15.2740	   -14.1830	    -9.3994	   -18.7149	    -8.2245	   -18.3792	   -13.7634	   -16.8686	   -25.5966	
   -16.1133	   -16.6168	   -15.1062	   -10.7422	   -19.1345	    -9.5673	   -18.2953	   -14.3509	   -17.0364	   -25.5127	
   -17.2043	   -17.7078	   -16.1133	   -12.0010	   -19.4702	   -10.9100	   -18.0435	   -14.8544	   -17.2043	   -25.1770	
   -18.1274	   -18.6310	   -17.2043	   -13.2599	   -19.6381	   -12.1689	   -17.7078	   -15.2740	   -17.2043	   -24.6735	
   -18.7988	   -19.3024	   -18.3792	   -14.2670	   -19.7220	   -13.3438	   -17.2882	   -15.6097	   -17.3721	   -24.0860	
   -19.2184	   -19.7220	   -19.3863	   -15.1901	   -19.6381	   -14.2670	   -16.7007	   -15.8615	   -17.4561	   -23.5825	
   -19.4702	   -19.8898	   -20.2255	   -15.8615	   -19.4702	   -15.0223	   -16.1972	   -15.9454	   -17.7078	   -23.0789	
   -19.5541	   -19.9738	   -20.7291	   -16.2811	   -19.1345	   -15.5258	   -15.6937	   -15.8615	   -17.9596	   -22.7432	
   -19.5541	   -19.8898	   -20.8969	   -16.3651	   -18.7149	   -15.7776	   -15.1062	   -15.6937	   -18.1274	   -22.4915	
   -19.3863	   -19.6381	   -20.5612	   -16.1972	   -18.2114	   -15.7776	   -14.5187	   -15.3580	   -18.2114	   -22.3236	
   -19.2184	   -19.3863	   -19.8898	   -15.8615	   -17.6239	   -15.6097	   -14.0152	   -15.0223	   -18.2114	   -22.1558	
   -18.8828	   -18.9667	   -18.9667	   -15.4419	   -16.8686	   -15.3580	   -13.4277	   -14.6866	   -18.0435	   -22.1558	
   -18.3792	   -18.4631	   -17.6239	   -14.7705	   -16.1133	   -15.0223	   -12.8403	   -14.2670	   -17.9596	   -22.0718	
   -17.8757	   -17.8757	   -16.1972	   -14.0991	   -15.3580	   -14.6866	   -12.2528	   -13.9313	   -17.7078	   -21.9879	
   -17.2043	   -17.1204	   -14.6866	   -13.4277	   -14.5187	   -14.4348	   -11.5814	   -13.5956	   -17.4561	   -21.9040	
   -16.6168	   -16.5329	   -13.1760	   -12.8403	   -13.6795	   -14.2670	   -10.8261	   -13.4277	   -17.2043	   -21.8201	
   -16.1972	   -15.9454	   -11.9171	   -12.5046	   -13.0081	   -14.2670	   -10.1547	   -13.2599	   -16.9525	   -21.7361	
   -15.9454	   -15.7776	   -10.9940	   -12.5046	   -12.5885	   -14.6027	    -9.5673	   -13.3438	   -16.8686	   -21.6522	
   -16.1133	   -15.8615	   -10.5743	   -12.9242	   -12.2528	   -15.1062	    -9.1476	   -13.6795	   -16.8686	   -21.5683	
   -16.4490	   -16.2811	   -10.5743	   -13.8474	   -12.1689	   -15.9454	    -8.8120	   -14.2670	   -16.9525	   -21.4005	
   -17.1204	   -16.8686	   -10.9940	   -15.0223	   -12.2528	   -16.8686	    -8.5602	   -15.0223	   -17.1204	   -21.2326	
   -17.8757	   -17.7078	   -11.6653	   -16.5329	   -12.4207	   -17.8757	    -8.4763	   -15.9454	   -17.3721	   -20.8969	
   -18.7149	   -18.5471	   -12.6724	   -18.2953	   -12.7563	   -18.9667	    -8.5602	   -16.9525	   -17.7078	   -20.5612	
   -19.5541	   -19.4702	   -13.9313	   -20.0577	   -13.1760	   -19.9738	    -8.7280	   -17.9596	   -18.0435	   -20.1416	
   -20.3934	   -20.3934	   -15.3580	   -21.9040	   -13.7634	   -20.8969	    -9.0637	   -19.0506	   -18.4631	   -19.8059	
   -21.3165	   -21.3165	   -16.8686	   -23.5825	   -14.4348	   -21.7361	    -9.4833	   -20.1416	   -18.8828	   -19.5541	
   -22.1558	   -22.1558	   -18.3792	   -25.0092	   -15.1901	   -22.4075	    -9.9869	   -21.0648	   -19.3024	   -19.3863	
   -22.8271	   -22.9111	   -19.8898	   -26.1841	   -15.8615	   -22.8271	   -10.5743	   -21.7361	   -19.7220	   -19.3863	
   -23.4146	   -23.4985	   -21.1487	   -26.9394	   -16.6168	   -22.9950	   -11.1618	   -22.2397	   -20.1416	   -19.6381	
   -23.8342	   -24.0021	   -22.1558	   -27.2751	   -17.2882	   -22.9950	   -11.7493	   -22.4915	   -20.3934	   -19.9738	
   -24.0860	   -24.1699	   -22.8271	   -27.2751	   -17.8757	   -22.7432	   -12.3367	   -22.5754	   -20.5612	   -20.4773	
   -24.1699	   -24.2538	   -23.0789	   -26.9394	   -18.3792	   -22.4075	   -12.8403	   -22.4075	   -20.6451	   -20.9808	
   -24.0860	   -24.0860	   -22.9111	   -26.4359	   -18.7149	   -21.9040	   -13.3438	   -22.1558	   -20.7291	   -21.5683	
   -23.9182	   -23.9182	   -22.4915	   -25.8484	   -19.0506	   -21.4844	   -13.7634	   -21.8201	   -20.8130	   -22.1558	
   -23.6664	   -23.6664	   -21.7361	   -25.2609	   -19.3024	   -21.0648	   -14.0991	   -21.4844	   -20.8969	   -22.6593	
   -23.4146	   -23.4146	   -21.0648	   -24.7574	   -19.5541	   -20.8969	   -14.4348	   -21.1487	   -21.1487	   -23.0789	
   -23.2468	   -23.1628	   -20.3934	   -24.3378	   -19.8059	   -20.8130	   -14.6866	   -20.8969	   -21.4005	   -23.4985	
   -23.0789	   -23.0789	   -19.8898	   -24.0021	   -19.9738	   -20.8969	   -14.9384	   -20.6451	   -21.6522	   -23.7503	
   -22.9111	   -22.9111	   -19.6381	   -23.8342	   -20.2255	   -21.1487	   -15.0223	   -20.5612	   -21.9040	   -23.9182	
   -22.8271	   -22.9111	   -19.6381	   -23.8342	   -20.3934	   -21.5683	   -15.0223	   -20.4773	   -22.1558	   -24.0860	
   -22.7432	   -22.9950	   -19.7220	   -24.0860	   -20.5612	   -22.0718	   -14.9384	   -20.3934	   -22.2397	   -24.0860	
   -22.7432	   -23.0789	   -19.9738	   -24.3378	   -20.5612	   -22.7432	   -14.6866	   -20.3094	   -22.2397	   -23.9182	
   -22.6593	   -23.1628	   -20.2255	   -24.7574	   -20.5612	   -23.3307	   -14.3509	   -20.3094	   -22.1558	   -23.7503	
   -22.5754	   -23.1628	   -20.3934	   -25.0931	   -20.3934	   -23.9182	   -13.9313	   -20.3094	   -21.8201	   -23.4146	
   -22.4075	   -23.0789	   -20.3094	   -25.1770	   -20.0577	   -24.3378	   -13.3438	   -20.2255	   -21.4005	   -22.9950	
   -21.9040	   -22.6593	   -19.9738	   -25.0931	   -19.6381	   -24.4217	   -12.6724	   -20.0577	   -20.8130	   -22.4075	
   -21.1487	   -21.9040	   -19.3024	   -24.7574	   -18.9667	   -24.2538	   -12.0010	   -19.8898	   -20.2255	   -21.9040	
   -20.1416	   -20.8969	   -18.4631	   -24.0860	   -18.2953	   -23.6664	   -11.4975	   -19.7220	   -19.5541	   -21.4844	
   -18.9667	   -19.5541	   -17.3721	   -23.0789	   -17.5400	   -22.8271	   -11.1618	   -19.4702	   -19.0506	   -21.2326	
   -17.5400	   -18.1274	   -16.1972	   -21.8201	   -16.9525	   -21.7361	   -11.0779	   -19.2184	   -18.6310	   -21.2326	
   -16.0294	   -16.4490	   -15.0223	   -20.3094	   -16.3651	   -20.3934	   -11.2457	   -18.9667	   -18.2953	   -21.4005	
   -14.5187	   -14.6866	   -13.9313	   -18.6310	   -15.8615	   -18.9667	   -11.5814	   -18.6310	   -18.0435	   -21.6522	
   -12.9242	   -13.0081	   -13.0920	   -16.7847	   -15.4419	   -17.5400	   -12.0010	   -18.2953	   -17.9596	   -22.1558	
   -11.5814	   -11.5814	   -12.5885	   -14.8544	   -15.1062	   -16.1972	   -12.5046	   -17.8757	   -18.0435	   -22.6593	
   -10.4904	   -10.3226	   -12.5046	   -13.0920	   -15.0223	   -15.1901	   -13.0920	   -17.5400	   -18.2953	   -23.2468	
    -9.7351	    -9.5673	   -12.9242	   -11.5814	   -15.1062	   -14.6027	   -13.7634	   -17.4561	   -18.7149	   -24.0021	
    -9.3994	    -9.1476	   -13.7634	   -10.4904	   -15.4419	   -14.3509	   -14.5187	   -17.4561	   -19.3863	   -24.8413	
    -9.4833	    -9.2316	   -14.8544	    -9.7351	   -15.9454	   -14.5187	   -15.3580	   -17.7078	   -20.1416	   -25.5966	
    -9.7351	    -9.6512	   -15.9454	    -9.3155	   -16.5329	   -14.9384	   -16.0294	   -18.1274	   -20.9808	   -26.1841	
   -10.1547	   -10.3226	   -17.0364	    -9.3155	   -17.1204	   -15.5258	   -16.6168	   -18.5471	   -21.6522	   -26.6037	
   -10.6583	   -10.9940	   -17.9596	    -9.5673	   -17.7078	   -16.1133	   -17.0364	   -19.0506	   -22.3236	   -26.7715	
   -11.1618	   -11.7493	   -18.6310	   -10.0708	   -18.1274	   -16.6168	   -17.2882	   -19.4702	   -22.8271	   -26.6876	
   -11.6653	   -12.4207	   -19.1345	   -10.6583	   -18.5471	   -17.0364	   -17.4561	   -19.8898	   -23.1628	   -26.3519	
   -12.1689	   -13.1760	   -19.3863	   -11.4136	   -18.8828	   -17.3721	   -17.6239	   -20.3094	   -23.4146	   -25.9323	
   -12.8403	   -13.9313	   -19.4702	   -12.1689	   -19.2184	   -17.5400	   -17.7917	   -20.7291	   -23.5825	   -25.3448	
   -13.5956	   -14.7705	   -19.4702	   -12.9242	   -19.4702	   -17.6239	   -18.0435	   -21.1487	   -23.7503	   -24.8413	
   -14.4348	   -15.6097	   -19.4702	   -13.5117	   -19.8059	   -17.6239	   -18.3792	   -21.4844	   -23.7503	   -24.5056	
   -15.3580	   -16.5329	   -19.3024	   -14.0152	   -20.1416	   -17.6239	   -18.7988	   -21.9040	   -23.8342	   -24.3378	
   -16.2811	   -17.2882	   -19.2184	   -14.3509	   -20.5612	   -17.5400	   -19.3024	   -22.1558	   -24.0021	   -24.4217	
   -17.1204	   -18.0435	   -19.0506	   -14.5187	   -20.9808	   -17.3721	   -19.8898	   -22.3236	   -24.0860	   -24.7574	
   -17.7917	   -18.5471	   -18.8828	   -14.4348	   -21.3165	   -17.2043	   -20.3934	   -22.4075	   -24.1699	   -25.1770	
   -18.2114	   -18.7988	   -18.4631	   -14.1830	   -21.4844	   -17.0364	   -20.8130	   -22.2397	   -24.1699	   -25.7645	
   -18.3792	   -18.7988	   -18.0435	   -13.6795	   -21.4844	   -16.7007	   -21.1487	   -21.8201	   -24.0860	   -26.1841	
   -18.2953	   -18.6310	   -17.4561	   -13.0081	   -21.3165	   -16.2811	   -21.2326	   -21.2326	   -23.9182	   -26.6037	
   -18.0435	   -18.2114	   -16.7847	   -12.3367	   -21.0648	   -15.8615	   -21.2326	   -20.5612	   -23.6664	   -26.9394	
   -17.7917	   -17.7917	   -16.2811	   -11.8332	   -20.7291	   -15.5258	   -21.0648	   -19.8059	   -23.4146	   -27.1072	
   -17.4561	   -17.4561	   -15.7776	   -11.4975	   -20.3094	   -15.2740	   -20.8130	   -19.1345	   -23.1628	   -27.1912	
   -17.2882	   -17.2043	   -15.5258	   -11.4975	   -19.9738	   -15.1901	   -20.4773	   -18.5471	   -22.9111	   -27.1072	
   -17.1204	   -17.0364	   -15.3580	   -11.8332	   -19.6381	   -15.2740	   -20.0577	   -18.1274	   -22.5754	   -26.8555	
   -17.1204	   -17.1204	   -15.4419	   -12.4207	   -19.3863	   -15.4419	   -19.5541	   -17.8757	   -22.2397	   -26.4359	
   -17.1204	   -17.2882	   -15.6937	   -13.1760	   -19.1345	   -15.7776	   -18.9667	   -17.7078	   -21.9040	   -25.8484	
   -17.2882	   -17.5400	   -16.0294	   -13.9313	   -18.8828	   -16.0294	   -18.2114	   -17.5400	   -21.4005	   -25.0931	
   -17.4561	   -17.7917	   -16.3651	   -14.6027	   -18.5471	   -16.2811	   -17.3721	   -17.3721	   -20.8130	   -24.1699	
   -17.5400	   -17.9596	   -16.7847	   -15.2740	   -18.2953	   -16.4490	   -16.6168	   -17.2882	   -20.1416	   -23.1628	
   -17.7078	   -18.2114	   -17.1204	   -15.6937	   -18.0435	   -16.5329	   -15.8615	   -17.1204	   -19.4702	   -22.2397	
   -17.7917	   -18.2953	   -17.5400	   -16.0294	   -17.8757	   -16.6168	   -15.3580	   -17.1204	   -18.8828	   -21.4844	
   -17.8757	   -18.2953	   -17.7917	   -16.2811	   -17.7917	   -16.7007	   -14.9384	   -17.0364	   -18.5471	   -20.9808	
   -17.7078	   -18.0435	   -17.8757	   -16.2811	   -17.7078	   -16.7007	   -14.7705	   -17.0364	   -18.2953	   -20.6451	
   -17.4561	   -17.7078	   -17.7917	   -16.1972	   -17.6239	   -16.6168	   -14.7705	   -16.9525	   -18.2953	   -20.5612	
   -17.0364	   -17.2043	   -17.6239	   -15.9454	   -17.5400	   -16.3651	   -14.9384	   -16.7847	   -18.2953	   -20.6451	
   -16.5329	   -16.6168	   -17.4561	   -15.6937	   -17.6239	   -15.9454	   -15.2740	   -16.5329	   -18.5471	   -20.8969	
   -15.9454	   -15.9454	   -17.2043	   -15.5258	   -17.7078	   -15.5258	   -15.7776	   -16.2811	   -18.7988	   -21.4005	
   -15.3580	   -15.3580	   -16.9525	   -15.3580	   -17.9596	   -14.9384	   -16.3651	   -15.9454	   -19.1345	   -21.9040	
   -14.7705	   -14.8544	   -16.7847	   -15.2740	   -18.3792	   -14.5187	   -17.1204	   -15.7776	   -19.4702	   -22.5754	
   -14.3509	   -14.4348	   -16.7007	   -15.2740	   -18.7988	   -14.0152	   -17.9596	   -15.6097	   -19.8898	   -23.2468	
   -14.0152	   -14.2670	   -16.7847	   -15.3580	   -19.3024	   -13.6795	   -18.8828	   -15.4419	   -20.3934	   -24.0021	
   -13.9313	   -14.1830	   -16.9525	   -15.2740	   -19.8898	   -13.4277	   -19.6381	   -15.3580	   -20.8130	   -24.5895	
   -13.9313	   -14.3509	   -17.1204	   -15.1062	   -20.3934	   -13.1760	   -20.3934	   -15.1062	   -21.2326	   -25.0092	
   -14.0991	   -14.6027	   -17.4561	   -14.7705	   -20.8130	   -12.9242	   -20.8969	   -14.8544	   -21.4005	   -25.1770	
   -14.4348	   -15.0223	   -17.7078	   -14.2670	   -21.1487	   -12.6724	   -21.2326	   -14.4348	   -21.4005	   -25.0092	
   -14.9384	   -15.6097	   -18.1274	   -13.5956	   -21.4844	   -12.4207	   -21.4005	   -13.9313	   -21.2326	   -24.5895	
   -15.5258	   -16.1972	   -18.6310	   -12.7563	   -21.7361	   -12.2528	   -21.4844	   -13.4277	   -20.8969	   -23.8342	
   -16.1972	   -16.9525	   -19.3024	   -11.9171	   -22.0718	   -12.0850	   -21.5683	   -12.9242	   -20.3934	   -22.9950	
   -17.0364	   -17.7917	   -20.1416	   -11.0779	   -22.4915	   -11.8332	   -21.7361	   -12.5046	   -19.8059	   -21.9879	
   -17.7078	   -18.5471	   -20.9808	   -10.0708	   -22.9111	   -11.4975	   -21.9879	   -12.0850	   -19.0506	   -20.8969	
   -18.2953	   -19.0506	   -21.8201	    -8.8959	   -23.3307	   -10.9940	   -22.3236	   -11.7493	   -18.2114	   -19.8898	
   -18.4631	   -19.2184	   -22.4915	    -7.5531	   -23.4985	   -10.2386	   -22.5754	   -11.3297	   -17.2882	   -18.8828	
   -18.2114	   -18.9667	   -22.8271	    -5.9586	   -23.5825	    -9.2316	   -22.7432	   -10.8261	   -16.2811	   -17.9596	
   -17.3721	   -18.1274	   -22.7432	    -3.9444	   -23.4146	    -7.8049	   -22.7432	   -10.1547	   -15.1062	   -17.1204	
   -16.1133	   -16.8686	   -22.2397	    -1.7624	   -22.9950	    -6.1264	   -22.6593	    -9.3155	   -13.9313	   -16.3651	
   -14.5187	   -15.1901	   -21.1487	     0.7553	   -22.3236	    -4.1962	   -22.4075	    -8.2245	   -12.7563	   -15.6937	
   -12.5885	   -13.1760	   -19.7220	     3.2730	   -21.5683	    -2.1820	   -22.1558	    -6.9656	   -11.5814	   -15.1901	
   -10.5743	   -11.0779	   -17.8757	     5.8746	   -20.6451	    -0.0839	   -21.7361	    -5.6229	   -10.4904	   -14.8544	
    -8.4763	    -8.8959	   -15.7776	     8.3923	   -19.5541	     1.9302	   -21.2326	    -4.1962	    -9.4833	   -14.5187	
    -6.3782	    -6.7139	   -13.5956	    10.7422	   -18.4631	     3.7766	   -20.7291	    -2.7695	    -8.5602	   -14.2670	
    -4.3640	    -4.6997	   -11.4975	    12.8403	   -17.2043	     5.4550	   -20.0577	    -1.4267	    -7.7209	   -14.0152	
    -2.5177	    -2.7695	    -9.6512	    14.6027	   -16.0294	     6.9656	   -19.3024	    -0.2518	    -6.9656	   -13.6795	
    -0.8392	    -1.1749	    -8.3084	    15.9454	   -14.7705	     8.1406	   -18.3792	     0.8392	    -6.2103	   -13.2599	
     0.5875	     0.1678	    -7.3853	    16.7847	   -13.6795	     9.0637	   -17.3721	     1.6785	    -5.6229	   -12.7563	
     1.6785	     1.1749	    -6.9656	    17.1204	   -12.6724	     9.4833	   -16.3651	     2.1820	    -5.2032	   -12.2528	
     2.3499	     1.7624	    -6.8817	    16.9525	   -11.9171	     9.4833	   -15.2740	     2.2659	    -4.9515	   -11.9171	
     2.6016	     1.9302	    -7.2174	    16.1972	   -11.4136	     9.1476	   -14.3509	     2.0142	    -4.9515	   -11.6653	
     2.4338	     1.7624	    -7.7209	    15.0223	   -11.0779	     8.4763	   -13.5117	     1.4267	    -5.2032	   -11.5814	
     2.0142	     1.2589	    -8.3084	    13.5956	   -10.9940	     7.4692	   -12.7563	     0.5035	    -5.6229	   -11.6653	
     1.3428	     0.6714	    -8.8959	    12.0010	   -10.9940	     6.4621	   -12.0850	    -0.5035	    -6.2103	   -11.7493	
     0.7553	     0.0839	    -9.3994	    10.4065	   -10.9940	     5.3711	   -11.4975	    -1.5106	    -6.8817	   -11.9171	
     0.2518	    -0.4196	    -9.6512	     9.1476	   -10.9100	     4.5319	   -10.9940	    -2.5177	    -7.4692	   -12.0010	
     0.0000	    -0.5875	    -9.7351	     8.0566	   -10.7422	     3.7766	   -10.4904	    -3.3569	    -7.9727	   -12.1689	
     0.0000	    -0.5035	    -9.4833	     7.3853	   -10.4904	     3.2730	   -10.0708	    -4.0283	    -8.3923	   -12.3367	
     0.2518	    -0.2518	    -9.0637	     6.8817	   -10.1547	     2.7695	    -9.6512	    -4.5319	    -8.7280	   -12.5885	
     0.6714	     0.1678	    -8.4763	     6.5460	    -9.8190	     2.3499	    -9.3994	    -5.0354	    -9.1476	   -13.0081	
     1.0071	     0.5035	    -7.9727	     6.2103	    -9.5673	     1.8463	    -9.3155	    -5.6229	    -9.5673	   -13.4277	
     1.1749	     0.6714	    -7.6370	     5.8746	    -9.4833	     1.1749	    -9.3994	    -6.1264	   -10.0708	   -14.0152	
     1.2589	     0.7553	    -7.3013	     5.5389	    -9.4833	     0.4196	    -9.4833	    -6.7139	   -10.6583	   -14.6866	
     1.0910	     0.7553	    -7.2174	     5.1193	    -9.6512	    -0.5875	    -9.5673	    -7.3013	   -11.2457	   -15.3580	
     0.9232	     0.5035	    -7.2174	     4.6997	    -9.9030	    -1.6785	    -9.5673	    -7.9727	   -11.9171	   -16.0294	
     0.5035	     0.1678	    -7.4692	     4.1962	   -10.2386	    -2.9373	    -9.4833	    -8.6441	   -12.5046	   -16.6168	
     0.0000	    -0.2518	    -7.8049	     3.6087	   -10.6583	    -4.3640	    -9.3994	    -9.3155	   -13.0920	   -17.0364	
    -0.5875	    -0.7553	    -8.3923	     2.9373	   -10.9940	    -5.7907	    -9.2316	   -10.0708	   -13.5956	   -17.3721	
    -1.2589	    -1.4267	    -8.9798	     2.1820	   -11.4136	    -7.2174	    -8.8959	   -10.8261	   -14.0152	   -17.5400	
    -2.0142	    -2.0981	    -9.5673	     1.4267	   -11.6653	    -8.5602	    -8.5602	   -11.5814	   -14.3509	   -17.6239	
    -2.7695	    -2.8534	   -10.1547	     0.5875	   -11.7493	    -9.7351	    -8.0566	   -12.2528	   -14.5187	   -17.5400	
    -3.4409	    -3.5248	   -10.6583	    -0.3357	   -11.7493	   -10.5743	    -7.5531	   -12.7563	   -14.6027	   -17.2882	
    -4.0283	    -4.1122	   -11.0779	    -1.1749	   -11.6653	   -11.1618	    -6.9656	   -13.1760	   -14.6027	   -16.8686	
    -4.5319	    -4.6158	   -11.4136	    -2.0142	   -11.4975	   -11.5814	    -6.5460	   -13.5956	   -14.5187	   -16.5329	
    -4.9515	    -5.1193	   -11.7493	    -2.9373	   -11.3297	   -11.8332	    -6.2103	   -13.9313	   -14.4348	   -16.2811	
    -5.4550	    -5.5389	   -12.0850	    -3.8605	   -11.2457	   -12.0010	    -6.1264	   -14.3509	   -14.5187	   -16.1972	
    -5.8746	    -6.0425	   -12.4207	    -4.7836	   -11.2457	   -12.1689	    -6.2103	   -14.7705	   -14.6866	   -16.2811	
    -6.2103	    -6.3782	   -12.6724	    -5.7068	   -11.3297	   -12.3367	    -6.4621	   -15.1901	   -15.0223	   -16.7007	
    -6.4621	    -6.5460	   -12.8403	    -6.4621	   -11.4975	   -12.4207	    -6.8817	   -15.6097	   -15.3580	   -17.2043	
    -6.3782	    -6.3782	   -12.6724	    -6.9656	   -11.5814	   -12.3367	    -7.2174	   -15.8615	   -15.7776	   -17.8757	
    -5.9586	    -5.9586	   -12.3367	    -6.9656	   -11.4975	   -12.0010	    -7.4692	   -15.8615	   -16.1133	   -18.3792	
    -5.2032	    -5.1193	   -11.6653	    -6.6299	   -11.1618	   -11.4136	    -7.5531	   -15.6097	   -16.1972	   -18.7988	
    -4.1962	    -4.1122	   -10.8261	    -5.8746	   -10.7422	   -10.5743	    -7.5531	   -15.1062	   -16.1133	   -19.0506	
    -3.1052	    -2.9373	    -9.8190	    -4.8676	   -10.1547	    -9.5673	    -7.3013	   -14.4348	   -15.8615	   -19.1345	
    -2.0981	    -1.9302	    -8.8959	    -3.6926	    -9.4833	    -8.3923	    -6.9656	   -13.5956	   -15.5258	   -19.0506	
    -1.2589	    -1.0071	    -8.1406	    -2.6855	    -8.9798	    -7.3013	    -6.5460	   -12.7563	   -15.1062	   -18.9667	
    -0.6714	    -0.5035	    -7.6370	    -1.8463	    -8.5602	    -6.2943	    -6.2103	   -11.9171	   -14.6866	   -18.7149	
    -0.5035	    -0.4196	    -7.4692	    -1.4267	    -8.3084	    -5.6229	    -5.7907	   -11.2457	   -14.3509	   -18.4631	
    -0.8392	    -0.7553	    -7.6370	    -1.3428	    -8.3084	    -5.2032	    -5.4550	   -10.7422	   -14.1830	   -18.1274	
    -1.4267	    -1.5106	    -8.1406	    -1.7624	    -8.5602	    -5.1193	    -5.2872	   -10.4065	   -14.0991	   -17.7078	
    -2.4338	    -2.6016	    -8.8120	    -2.5177	    -8.8959	    -5.3711	    -5.1193	   -10.2386	   -14.1830	   -17.2043	
    -3.6087	    -3.9444	    -9.6512	    -3.4409	    -9.3155	    -5.9586	    -5.1193	   -10.1547	   -14.2670	   -16.6168	
    -4.8676	    -5.2872	   -10.4904	    -4.4479	    -9.6512	    -6.6299	    -5.1193	   -10.1547	   -14.4348	   -15.9454	
    -6.1264	    -6.6299	   -11.3297	    -5.4550	   -10.0708	    -7.4692	    -5.2032	   -10.1547	   -14.6027	   -15.3580	
    -7.2174	    -7.8888	   -12.0010	    -6.2943	   -10.4904	    -8.3084	    -5.4550	   -10.1547	   -14.7705	   -14.9384	
    -8.1406	    -8.8959	   -12.5885	    -7.0496	   -10.8261	    -9.1476	    -5.8746	   -10.2386	   -14.9384	   -14.7705	
    -8.8120	    -9.5673	   -13.0081	    -7.5531	   -11.1618	    -9.9869	    -6.3782	   -10.3226	   -15.1901	   -14.8544	
    -9.2316	    -9.9030	   -13.1760	    -7.7209	   -11.4136	   -10.5743	    -6.9656	   -10.4904	   -15.3580	   -15.2740	
    -9.2316	    -9.8190	   -13.1760	    -7.5531	   -11.5814	   -10.9940	    -7.6370	   -10.5743	   -15.5258	   -15.8615	
    -8.8959	    -9.3994	   -13.0081	    -6.9656	   -11.5814	   -11.0779	    -8.3084	   -10.6583	   -15.6097	   -16.5329	
    -8.1406	    -8.5602	   -12.8403	    -6.1264	   -11.4975	   -10.8261	    -8.8120	   -10.6583	   -15.6097	   -17.2882	
    -7.2174	    -7.4692	   -12.5885	    -4.9515	   -11.2457	   -10.1547	    -9.2316	   -10.4904	   -15.5258	   -17.9596	
    -6.0425	    -6.2943	   -12.3367	    -3.6926	   -10.9100	    -9.1476	    -9.4833	   -10.1547	   -15.1901	   -18.5471	
    -4.7836	    -4.9515	   -12.0850	    -2.3499	   -10.4904	    -7.8049	    -9.5673	    -9.6512	   -14.7705	   -18.9667	
    -3.6087	    -3.7766	   -11.7493	    -1.0910	    -9.9869	    -6.2943	    -9.4833	    -8.9798	   -14.2670	   -19.0506	
    -2.5177	    -2.6855	   -11.4136	     0.0000	    -9.4833	    -4.6997	    -9.3155	    -8.1406	   -13.5117	   -18.9667	
    -1.6785	    -1.8463	   -11.0779	     0.8392	    -9.1476	    -3.2730	    -9.1476	    -7.3013	   -12.8403	   -18.6310	
    -1.1749	    -1.3428	   -10.8261	     1.2589	    -8.8959	    -1.9302	    -8.9798	    -6.6299	   -12.0850	   -18.1274	
    -1.0071	    -1.2589	   -10.5743	     1.3428	    -8.8120	    -1.0071	    -8.9798	    -6.0425	   -11.3297	   -17.5400	
    -1.0910	    -1.3428	   -10.4065	     1.2589	    -8.8959	    -0.2518	    -8.8959	    -5.5389	   -10.6583	   -16.7007	
    -1.4267	    -1.5945	   -10.2386	     1.0071	    -8.8959	     0.1678	    -8.8120	    -5.2032	    -9.9869	   -15.7776	
    -1.7624	    -1.9302	    -9.9869	     0.6714	    -8.8959	     0.4196	    -8.5602	    -4.8676	    -9.2316	   -14.7705	
    -2.0981	    -2.1820	    -9.7351	     0.4196	    -8.7280	     0.5035	    -8.2245	    -4.4479	    -8.3923	   -13.5956	
    -2.3499	    -2.3499	    -9.3994	     0.2518	    -8.3923	     0.4196	    -7.7209	    -4.0283	    -7.6370	   -12.5046	
    -2.4338	    -2.5177	    -8.9798	     0.0839	    -7.9727	     0.2518	    -7.2174	    -3.6926	    -6.8817	   -11.4136	
    -2.5177	    -2.5177	    -8.6441	    -0.0839	    -7.5531	    -0.1678	    -6.7139	    -3.3569	    -6.3782	   -10.5743	
    -2.6016	    -2.6016	    -8.4763	    -0.3357	    -7.2174	    -0.7553	    -6.3782	    -3.2730	    -6.1264	   -10.1547	
    -2.8534	    -2.7695	    -8.4763	    -0.7553	    -6.9656	    -1.5945	    -6.4621	    -3.3569	    -6.2943	   -10.1547	
    -3.1891	    -3.1891	    -8.6441	    -1.3428	    -6.9656	    -2.6855	    -6.7978	    -3.6926	    -6.8817	   -10.6583	
    -3.7766	    -3.6926	    -9.0637	    -2.0142	    -7.2174	    -3.8605	    -7.5531	    -4.1962	    -7.8049	   -11.6653	
    -4.5319	    -4.4479	    -9.6512	    -2.8534	    -7.7209	    -5.2032	    -8.6441	    -4.8676	    -8.8959	   -12.9242	
    -5.3711	    -5.2872	   -10.3226	    -3.6087	    -8.3084	    -6.4621	    -9.8190	    -5.6229	   -10.1547	   -14.4348	
    -6.2103	    -6.2103	   -11.0779	    -4.4479	    -8.9798	    -7.6370	   -11.0779	    -6.3782	   -11.4136	   -15.9454	
    -7.2174	    -7.3013	   -11.7493	    -5.1193	    -9.7351	    -8.6441	   -12.4207	    -7.1335	   -12.5046	   -17.3721	
    -8.2245	    -8.3923	   -12.4207	    -5.7907	   -10.4065	    -9.5673	   -13.5956	    -7.8049	   -13.3438	   -18.7149	
    -9.2316	    -9.4833	   -13.0920	    -6.4621	   -11.0779	   -10.3226	   -14.6027	    -8.4763	   -14.0152	   -19.7220	
   -10.1547	   -10.4904	   -13.5956	    -6.9656	   -11.6653	   -10.9940	   -15.4419	    -9.0637	   -14.4348	   -20.3934	
   -10.9100	   -11.3297	   -14.0991	    -7.4692	   -12.1689	   -11.4975	   -16.0294	    -9.4833	   -14.6027	   -20.7291	
   -11.5814	   -12.0850	   -14.4348	    -7.8888	   -12.5046	   -11.8332	   -16.2811	    -9.9030	   -14.5187	   -20.7291	
   -12.0850	   -12.5885	   -14.6866	    -8.2245	   -12.5885	   -12.0850	   -16.2811	   -10.0708	   -14.1830	   -20.3094	
   -12.4207	   -13.0081	   -14.7705	    -8.4763	   -12.5885	   -12.0850	   -16.0294	   -10.2386	   -13.6795	   -19.5541	
   -12.6724	   -13.1760	   -14.7705	    -8.6441	   -12.5046	   -12.0010	   -15.6097	   -10.1547	   -12.9242	   -18.6310	
   -12.6724	   -13.2599	   -14.6866	    -8.8120	   -12.2528	   -11.7493	   -15.1062	   -10.0708	   -12.1689	   -17.5400	
   -12.5885	   -13.0920	   -14.4348	    -8.8959	   -12.0010	   -11.4975	   -14.5187	    -9.9030	   -11.4136	   -16.3651	
   -12.3367	   -12.8403	   -14.2670	    -9.0637	   -11.8332	   -11.2457	   -14.0991	    -9.6512	   -10.7422	   -15.3580	
   -12.0850	   -12.5885	   -14.0152	    -9.2316	   -11.6653	   -10.9100	   -13.8474	    -9.4833	   -10.1547	   -14.4348	
   -11.9171	   -12.3367	   -13.8474	    -9.3994	   -11.6653	   -10.6583	   -13.8474	    -9.3155	    -9.8190	   -13.8474	
   -11.6653	   -12.0850	   -13.7634	    -9.3994	   -11.7493	   -10.2386	   -14.0991	    -9.1476	    -9.6512	   -13.5956	
   -11.4975	   -11.8332	   -13.6795	    -9.2316	   -11.9171	    -9.8190	   -14.5187	    -8.9798	    -9.5673	   -13.5117	
   -11.4136	   -11.5814	   -13.5956	    -8.8120	   -12.1689	    -9.2316	   -15.0223	    -8.6441	    -9.5673	   -13.5956	
   -11.2457	   -11.3297	   -13.5117	    -8.0566	   -12.4207	    -8.4763	   -15.6097	    -8.3084	    -9.5673	   -13.8474	
   -11.0779	   -11.1618	   -13.4277	    -7.2174	   -12.6724	    -7.5531	   -16.1133	    -7.8049	    -9.5673	   -14.0991	
   -10.8261	   -10.9940	   -13.3438	    -6.2103	   -12.8403	    -6.6299	   -16.4490	    -7.3013	    -9.5673	   -14.3509	
   -10.5743	   -10.7422	   -13.3438	    -5.2032	   -12.9242	    -5.7068	   -16.7007	    -6.7139	    -9.4833	   -14.5187	
   -10.2386	   -10.4904	   -13.3438	    -4.3640	   -13.0081	    -4.8676	   -16.8686	    -6.1264	    -9.3994	   -14.6027	
    -9.8190	   -10.2386	   -13.5117	    -3.6087	   -12.9242	    -4.1122	   -16.7847	    -5.6229	    -9.1476	   -14.6027	
    -9.3994	   -10.0708	   -13.6795	    -3.1052	   -12.8403	    -3.6926	   -16.6168	    -5.1193	    -8.8959	   -14.3509	
    -9.1476	    -9.9030	   -14.0152	    -2.8534	   -12.7563	    -3.4409	   -16.3651	    -4.7836	    -8.6441	   -14.0152	
    -8.8959	    -9.8190	   -14.3509	    -2.8534	   -12.7563	    -3.3569	   -16.1133	    -4.5319	    -8.2245	   -13.5956	
    -8.8959	    -9.9030	   -14.7705	    -3.0212	   -12.7563	    -3.5248	   -15.8615	    -4.3640	    -7.8888	   -13.0920	
    -9.0637	   -10.1547	   -15.1062	    -3.2730	   -12.7563	    -3.7766	   -15.7776	    -4.3640	    -7.5531	   -12.5885	
    -9.4833	   -10.4904	   -15.2740	    -3.6087	   -12.9242	    -4.1122	   -15.8615	    -4.4479	    -7.2174	   -12.0850	
    -9.8190	   -10.9100	   -15.2740	    -3.9444	   -13.0920	    -4.5319	   -16.0294	    -4.6158	    -7.0496	   -11.7493	
   -10.2386	   -11.1618	   -15.1062	    -4.1122	   -13.3438	    -4.8676	   -16.4490	    -4.7836	    -6.8817	   -11.4136	
   -10.4065	   -11.2457	   -14.6027	    -4.1962	   -13.5956	    -5.1193	   -16.9525	    -5.0354	    -6.7978	   -11.3297	
   -10.4065	   -11.0779	   -13.9313	    -4.1122	   -13.7634	    -5.2872	   -17.5400	    -5.2032	    -6.7139	   -11.3297	
   -10.1547	   -10.6583	   -13.0920	    -3.7766	   -13.9313	    -5.2872	   -18.1274	    -5.3711	    -6.7139	   -11.5814	
    -9.6512	    -9.9869	   -12.1689	    -3.2730	   -14.0991	    -5.0354	   -18.7149	    -5.3711	    -6.7139	   -12.0010	
    -9.0637	    -9.2316	   -11.4136	    -2.6855	   -14.1830	    -4.6997	   -19.3024	    -5.2872	    -6.8817	   -12.6724	
    -8.3084	    -8.4763	   -10.7422	    -2.0142	   -14.3509	    -4.2801	   -19.8059	    -5.2032	    -7.0496	   -13.5117	
    -7.6370	    -7.6370	   -10.3226	    -1.4267	   -14.5187	    -3.7766	   -20.2255	    -5.0354	    -7.3853	   -14.4348	
    -6.9656	    -6.9656	   -10.2386	    -0.8392	   -14.7705	    -3.2730	   -20.6451	    -4.8676	    -7.7209	   -15.3580	
    -6.3782	    -6.3782	   -10.5743	    -0.4196	   -15.0223	    -2.8534	   -20.9808	    -4.5319	    -8.1406	   -16.1133	
    -6.0425	    -5.9586	   -11.3297	    -0.1678	   -15.3580	    -2.6016	   -21.1487	    -4.2801	    -8.5602	   -16.7007	
    -5.7907	    -5.7907	   -12.3367	    -0.2518	   -15.7776	    -2.4338	   -21.4005	    -4.1122	    -8.8959	   -17.2043	
    -5.8746	    -5.8746	   -13.5117	    -0.5875	   -16.1972	    -2.5177	   -21.4844	    -4.0283	    -9.3155	   -17.4561	
    -6.2103	    -6.2103	   -14.6866	    -1.3428	   -16.7007	    -2.8534	   -21.4844	    -4.1962	    -9.5673	   -17.4561	
    -6.7139	    -6.7978	   -15.8615	    -2.2659	   -17.2043	    -3.2730	   -21.4005	    -4.4479	    -9.7351	   -17.3721	
    -7.4692	    -7.6370	   -16.7847	    -3.3569	   -17.5400	    -3.8605	   -21.0648	    -4.8676	    -9.7351	   -16.9525	
    -8.3084	    -8.4763	   -17.4561	    -4.5319	   -17.6239	    -4.4479	   -20.4773	    -5.3711	    -9.5673	   -16.3651	
    -9.1476	    -9.3994	   -17.7917	    -5.6229	   -17.5400	    -5.1193	   -19.6381	    -5.8746	    -9.2316	   -15.5258	
    -9.9869	   -10.2386	   -17.8757	    -6.7139	   -17.2043	    -5.7068	   -18.6310	    -6.4621	    -8.7280	   -14.6027	
   -10.6583	   -10.9940	   -17.6239	    -7.6370	   -16.6168	    -6.2943	   -17.3721	    -7.0496	    -8.2245	   -13.5117	
   -11.0779	   -11.4136	   -17.1204	    -8.3923	   -15.7776	    -6.7139	   -15.9454	    -7.5531	    -7.6370	   -12.4207	
   -11.2457	   -11.4975	   -16.3651	    -8.8959	   -14.6866	    -6.8817	   -14.3509	    -7.8049	    -6.9656	   -11.4136	
   -11.1618	   -11.2457	   -15.3580	    -9.0637	   -13.4277	    -6.8817	   -12.7563	    -7.8888	    -6.2103	   -10.4065	
   -10.6583	   -10.6583	   -14.1830	    -8.8120	   -12.0010	    -6.5460	   -11.0779	    -7.6370	    -5.3711	    -9.5673	
    -9.8190	    -9.6512	   -12.8403	    -8.1406	   -10.5743	    -5.8746	    -9.4833	    -7.1335	    -4.5319	    -8.8120	
    -8.8120	    -8.3084	   -11.4975	    -7.2174	    -9.1476	    -5.1193	    -8.0566	    -6.3782	    -3.6087	    -8.3084	
    -7.6370	    -6.9656	   -10.2386	    -6.0425	    -7.8888	    -4.1962	    -6.9656	    -5.5389	    -2.8534	    -8.0566	
    -6.5460	    -5.6229	    -9.2316	    -4.8676	    -6.9656	    -3.5248	    -6.1264	    -4.8676	    -2.3499	    -8.1406	
    -5.6229	    -4.5319	    -8.4763	    -3.7766	    -6.2943	    -3.0212	    -5.7068	    -4.2801	    -2.2659	    -8.4763	
    -4.9515	    -3.7766	    -8.2245	    -3.0212	    -6.0425	    -2.8534	    -5.6229	    -3.9444	    -2.4338	    -9.1476	
    -4.5319	    -3.2730	    -8.2245	    -2.5177	    -6.2103	    -3.0212	    -5.7907	    -3.9444	    -2.9373	   -10.0708	
    -4.3640	    -3.1052	    -8.5602	    -2.4338	    -6.5460	    -3.4409	    -6.1264	    -4.1122	    -3.6087	   -10.9940	
    -4.4479	    -3.2730	    -9.1476	    -2.6016	    -7.0496	    -4.0283	    -6.5460	    -4.4479	    -4.4479	   -11.8332	
    -4.7836	    -3.6926	    -9.7351	    -3.1052	    -7.6370	    -4.8676	    -6.8817	    -4.9515	    -5.2032	   -12.5885	
    -5.2032	    -4.3640	   -10.4904	    -3.7766	    -8.2245	    -5.7907	    -7.3013	    -5.6229	    -6.0425	   -13.1760	
    -5.8746	    -5.1193	   -11.1618	    -4.7836	    -8.8120	    -6.7978	    -7.4692	    -6.3782	    -6.7978	   -13.5956	
    -6.6299	    -6.1264	   -11.8332	    -5.8746	    -9.3994	    -7.8049	    -7.6370	    -7.3013	    -7.5531	   -13.8474	
    -7.4692	    -7.1335	   -12.5046	    -7.0496	    -9.9030	    -8.8959	    -7.7209	    -8.3923	    -8.2245	   -13.9313	
    -8.3923	    -8.2245	   -13.1760	    -8.3084	   -10.3226	    -9.9869	    -7.7209	    -9.3994	    -8.8959	   -13.9313	
    -9.2316	    -9.2316	   -13.8474	    -9.5673	   -10.7422	   -11.0779	    -7.7209	   -10.4904	    -9.5673	   -13.9313	
   -10.0708	   -10.0708	   -14.5187	   -10.7422	   -11.1618	   -12.0850	    -7.7209	   -11.4975	   -10.0708	   -13.8474	
   -10.7422	   -10.8261	   -15.1062	   -11.6653	   -11.4975	   -12.9242	    -7.8049	   -12.4207	   -10.5743	   -13.7634	
   -11.1618	   -11.3297	   -15.6097	   -12.4207	   -11.7493	   -13.5956	    -7.9727	   -13.0081	   -10.9100	   -13.6795	
   -11.4136	   -11.5814	   -15.9454	   -12.7563	   -11.9171	   -13.9313	    -8.2245	   -13.4277	   -11.1618	   -13.5956	
   -11.4136	   -11.5814	   -16.1133	   -12.7563	   -11.9171	   -13.9313	    -8.3923	   -13.5117	   -11.2457	   -13.4277	
   -11.1618	   -11.3297	   -16.0294	   -12.4207	   -11.8332	   -13.5956	    -8.6441	   -13.2599	   -11.0779	   -13.3438	
   -10.6583	   -10.8261	   -15.6937	   -11.7493	   -11.5814	   -12.9242	    -8.7280	   -12.7563	   -10.8261	   -13.0920	
    -9.9869	   -10.0708	   -15.1901	   -10.7422	   -11.2457	   -12.0010	    -8.7280	   -11.9171	   -10.4065	   -12.8403	
    -9.0637	    -9.1476	   -14.5187	    -9.5673	   -10.7422	   -10.9100	    -8.5602	   -10.9100	    -9.8190	   -12.4207	
    -8.1406	    -8.2245	   -13.7634	    -8.2245	   -10.2386	    -9.7351	    -8.3084	    -9.7351	    -9.2316	   -11.9171	
    -7.1335	    -7.3013	   -13.0920	    -6.8817	    -9.7351	    -8.5602	    -7.8888	    -8.6441	    -8.5602	   -11.4136	
    -6.2943	    -6.4621	   -12.3367	    -5.6229	    -9.2316	    -7.5531	    -7.4692	    -7.4692	    -7.9727	   -10.9100	
    -5.6229	    -5.7907	   -11.7493	    -4.5319	    -8.7280	    -6.7978	    -7.0496	    -6.5460	    -7.4692	   -10.4065	
    -5.1193	    -5.2872	   -11.2457	    -3.6926	    -8.1406	    -6.2943	    -6.6299	    -5.7907	    -6.9656	    -9.8190	
    -4.7836	    -5.0354	   -10.8261	    -3.1052	    -7.5531	    -6.0425	    -6.1264	    -5.2032	    -6.5460	    -9.1476	
    -4.6158	    -4.8676	   -10.4065	    -2.7695	    -6.8817	    -5.9586	    -5.5389	    -4.7836	    -6.0425	    -8.4763	
    -4.5319	    -4.8676	   -10.0708	    -2.6855	    -6.1264	    -5.9586	    -4.8676	    -4.4479	    -5.6229	    -7.6370	
    -4.6158	    -4.9515	    -9.6512	    -2.6855	    -5.3711	    -6.0425	    -4.0283	    -4.1962	    -5.1193	    -6.7978	
    -4.7836	    -5.1193	    -9.3994	    -2.7695	    -4.6158	    -6.1264	    -3.1891	    -4.0283	    -4.5319	    -5.8746	
    -5.0354	    -5.3711	    -9.1476	    -2.8534	    -3.8605	    -6.1264	    -2.2659	    -3.8605	    -3.9444	    -5.0354	
[Epoch Header]
[Trial Type]	11
[Accept]	1
[Correct]	0
[RT]	 0.000
[Resp]	0
[Epoch Data]
    10.3226	    10.7422	     1.6785	    10.4065	     2.6855	     4.1122	     1.0071	     9.5673	     5.5389	    17.1204	
     9.6512	    10.0708	     0.8392	     9.8190	     1.5945	     3.7766	    -0.3357	     8.9798	     4.8676	    15.9454	
     8.6441	     9.1476	    -0.2518	     9.0637	     0.2518	     3.3569	    -1.9302	     8.2245	     3.8605	    14.6027	
     7.5531	     7.9727	    -1.4267	     8.2245	    -1.1749	     2.8534	    -3.5248	     7.3013	     2.8534	    13.0920	
     6.3782	     6.8817	    -2.5177	     7.4692	    -2.6016	     2.3499	    -5.0354	     6.5460	     1.8463	    11.6653	
     5.3711	     5.8746	    -3.4409	     6.7978	    -3.7766	     2.0142	    -6.2103	     5.8746	     1.0071	    10.4904	
     4.6158	     5.1193	    -4.0283	     6.4621	    -4.6158	     1.8463	    -6.9656	     5.4550	     0.5035	     9.7351	
     4.1962	     4.6158	    -4.1962	     6.2943	    -4.9515	     1.9302	    -7.1335	     5.2872	     0.3357	     9.3994	
     4.0283	     4.4479	    -4.0283	     6.4621	    -4.8676	     2.1820	    -6.7978	     5.4550	     0.5875	     9.4833	
     4.1962	     4.6158	    -3.6087	     6.7978	    -4.2801	     2.6855	    -5.9586	     5.7907	     1.1749	     9.9869	
     4.4479	     4.7836	    -3.0212	     7.2174	    -3.4409	     3.1891	    -4.8676	     6.3782	     1.9302	    10.9100	
     4.7836	     5.1193	    -2.3499	     7.7209	    -2.4338	     3.6926	    -3.5248	     7.0496	     2.8534	    12.0010	
     5.0354	     5.3711	    -1.8463	     8.1406	    -1.4267	     4.1122	    -2.2659	     7.8049	     3.7766	    13.1760	
     5.2872	     5.5389	    -1.5106	     8.5602	    -0.3357	     4.4479	    -1.1749	     8.5602	     4.6158	    14.5187	
     5.5389	     5.7068	    -1.3428	     9.0637	     0.5875	     4.6997	    -0.2518	     9.2316	     5.3711	    15.6937	
     5.7068	     5.8746	    -1.2589	     9.4833	     1.2589	     4.9515	     0.3357	     9.9869	     5.9586	    16.8686	
     5.9586	     6.1264	    -1.3428	     9.9030	     1.8463	     5.0354	     0.5875	    10.7422	     6.4621	    17.7078	
     6.2103	     6.3782	    -1.5945	    10.4065	     2.0981	     5.1193	     0.4196	    11.3297	     6.7139	    18.3792	
     6.3782	     6.6299	    -1.8463	    10.8261	     2.0981	     5.2032	    -0.0839	    11.9171	     6.7978	    18.6310	
     6.5460	     6.7978	    -2.2659	    11.1618	     1.7624	     5.2032	    -1.0071	    12.3367	     6.7139	    18.5471	
     6.5460	     6.8817	    -2.6855	    11.4136	     1.0910	     5.1193	    -2.1820	    12.4207	     6.3782	    18.1274	
     6.4621	     6.8817	    -3.1052	    11.4975	     0.2518	     5.0354	    -3.6087	    12.4207	     5.8746	    17.4561	
     6.2103	     6.7139	    -3.3569	    11.4975	    -0.7553	     4.9515	    -5.1193	    12.0850	     5.2872	    16.6168	
     5.9586	     6.4621	    -3.4409	    11.4136	    -1.8463	     4.8676	    -6.5460	    11.7493	     4.6997	    15.8615	
     5.7068	     6.2103	    -3.4409	    11.3297	    -2.8534	     4.9515	    -7.7209	    11.2457	     4.1962	    15.1062	
     5.2872	     5.7907	    -3.2730	    11.2457	    -3.6926	     5.1193	    -8.7280	    10.8261	     3.9444	    14.6866	
     4.8676	     5.2872	    -3.1891	    11.1618	    -4.5319	     5.4550	    -9.4833	    10.4904	     3.7766	    14.4348	
     4.2801	     4.6158	    -3.1052	    11.0779	    -5.2032	     5.7907	    -9.9030	    10.2386	     3.9444	    14.5187	
     3.6087	     3.7766	    -3.1891	    10.9100	    -5.7907	     6.1264	   -10.2386	    10.1547	     4.1962	    14.7705	
     2.8534	     2.9373	    -3.3569	    10.5743	    -6.2103	     6.4621	   -10.4065	    10.1547	     4.6158	    15.2740	
     2.0142	     2.0142	    -3.6087	    10.3226	    -6.5460	     6.7139	   -10.4065	    10.2386	     5.2032	    15.9454	
     1.3428	     1.1749	    -3.8605	     9.9030	    -6.7139	     6.8817	   -10.3226	    10.4065	     5.8746	    16.7847	
     0.6714	     0.5035	    -4.1122	     9.5673	    -6.6299	     6.9656	   -10.1547	    10.5743	     6.4621	    17.5400	
     0.1678	    -0.0839	    -4.2801	     9.1476	    -6.3782	     6.8817	    -9.9869	    10.7422	     7.0496	    18.2953	
    -0.2518	    -0.5035	    -4.3640	     8.7280	    -5.9586	     6.7139	    -9.8190	    10.7422	     7.5531	    18.7988	
    -0.5035	    -0.7553	    -4.3640	     8.4763	    -5.6229	     6.2943	    -9.7351	    10.7422	     7.8049	    19.1345	
    -0.6714	    -0.8392	    -4.4479	     8.3084	    -5.2032	     5.7907	    -9.8190	    10.5743	     7.8049	    19.2184	
    -0.5875	    -0.6714	    -4.3640	     8.3923	    -4.9515	     5.1193	    -9.9030	    10.3226	     7.6370	    19.0506	
    -0.3357	    -0.3357	    -4.2801	     8.7280	    -4.6997	     4.4479	   -10.1547	    10.0708	     7.2174	    18.7988	
     0.1678	     0.2518	    -4.0283	     9.3994	    -4.5319	     3.8605	   -10.4065	     9.9030	     6.7978	    18.3792	
     0.9232	     1.0071	    -3.6087	    10.2386	    -4.3640	     3.3569	   -10.4904	     9.8190	     6.4621	    17.8757	
     1.7624	     1.8463	    -3.1052	    11.2457	    -4.1962	     3.1052	   -10.4904	     9.9030	     6.1264	    17.5400	
     2.6016	     2.6855	    -2.5177	    12.2528	    -4.0283	     2.9373	   -10.3226	    10.0708	     5.9586	    17.2043	
     3.2730	     3.2730	    -2.0981	    13.1760	    -3.9444	     2.9373	   -10.1547	    10.2386	     5.7907	    16.8686	
     3.6926	     3.6926	    -1.9302	    13.6795	    -3.9444	     3.0212	    -9.9030	    10.4904	     5.6229	    16.5329	
     3.8605	     3.6926	    -2.0981	    13.9313	    -4.1122	     3.1052	    -9.6512	    10.6583	     5.4550	    16.2811	
     3.6926	     3.5248	    -2.6855	    13.6795	    -4.3640	     3.1052	    -9.3994	    10.8261	     5.2032	    15.9454	
     3.4409	     3.0212	    -3.5248	    13.0920	    -4.6997	     3.1052	    -9.0637	    10.9940	     4.9515	    15.6937	
     3.0212	     2.5177	    -4.5319	    12.2528	    -5.0354	     3.1052	    -8.6441	    11.1618	     4.7836	    15.5258	
     2.6016	     2.0142	    -5.5389	    11.1618	    -5.2872	     3.0212	    -8.2245	    11.3297	     4.5319	    15.3580	
     2.2659	     1.5945	    -6.4621	     9.9030	    -5.4550	     3.0212	    -7.7209	    11.5814	     4.3640	    15.2740	
     2.0142	     1.2589	    -7.1335	     8.7280	    -5.5389	     3.0212	    -7.3013	    11.9171	     4.1962	    15.1901	
     1.9302	     1.1749	    -7.5531	     7.6370	    -5.5389	     3.0212	    -6.9656	    12.2528	     4.1122	    15.1901	
     2.0142	     1.2589	    -7.7209	     6.7139	    -5.4550	     3.1891	    -6.7139	    12.5885	     4.1122	    15.1901	
     2.2659	     1.6785	    -7.6370	     6.0425	    -5.2872	     3.4409	    -6.5460	    13.0920	     4.0283	    15.2740	
     2.7695	     2.2659	    -7.3013	     5.7907	    -5.0354	     3.7766	    -6.5460	    13.6795	     4.0283	    15.3580	
     3.5248	     3.1052	    -6.7139	     5.7907	    -4.7836	     4.1962	    -6.7139	    14.3509	     4.0283	    15.3580	
     4.3640	     4.0283	    -6.0425	     6.1264	    -4.5319	     4.6997	    -6.9656	    15.0223	     4.0283	    15.2740	
     5.2032	     5.1193	    -5.2032	     6.7139	    -4.2801	     5.2032	    -7.3853	    15.6097	     3.9444	    15.1901	
     6.0425	     6.0425	    -4.4479	     7.3853	    -4.1962	     5.5389	    -7.9727	    16.0294	     3.7766	    14.8544	
     6.6299	     6.7139	    -3.7766	     8.0566	    -4.1962	     5.7068	    -8.7280	    16.2811	     3.6087	    14.4348	
     6.9656	     7.2174	    -3.2730	     8.6441	    -4.4479	     5.7068	    -9.5673	    16.2811	     3.3569	    13.8474	
     6.9656	     7.3013	    -3.1052	     9.1476	    -4.8676	     5.5389	   -10.4904	    16.0294	     3.1052	    13.1760	
     6.7139	     7.0496	    -3.1052	     9.3994	    -5.4550	     5.1193	   -11.4975	    15.6097	     2.8534	    12.5046	
     6.1264	     6.4621	    -3.4409	     9.4833	    -6.1264	     4.5319	   -12.4207	    15.0223	     2.6016	    12.0010	
     5.3711	     5.6229	    -3.9444	     9.3994	    -6.8817	     3.8605	   -13.1760	    14.4348	     2.5177	    11.5814	
     4.5319	     4.6997	    -4.5319	     9.2316	    -7.5531	     3.1891	   -13.5956	    13.8474	     2.6016	    11.4975	
     3.6926	     3.7766	    -5.1193	     9.0637	    -8.1406	     2.6855	   -13.7634	    13.3438	     2.7695	    11.6653	
     2.9373	     2.8534	    -5.6229	     8.8120	    -8.5602	     2.2659	   -13.5117	    12.9242	     3.1891	    12.1689	
     2.3499	     2.0981	    -6.1264	     8.6441	    -8.7280	     2.0981	   -12.9242	    12.7563	     3.6926	    12.9242	
     1.8463	     1.5945	    -6.3782	     8.5602	    -8.6441	     2.1820	   -12.0010	    12.7563	     4.2801	    13.9313	
     1.5945	     1.2589	    -6.5460	     8.5602	    -8.3084	     2.5177	   -10.8261	    13.0081	     5.0354	    15.0223	
     1.4267	     1.0910	    -6.5460	     8.7280	    -7.8888	     3.1891	    -9.6512	    13.3438	     5.7068	    16.1972	
     1.4267	     1.0071	    -6.5460	     8.8959	    -7.3013	     3.9444	    -8.3923	    13.7634	     6.3782	    17.2043	
     1.5945	     1.0910	    -6.3782	     9.2316	    -6.6299	     4.8676	    -7.3013	    14.1830	     6.8817	    17.9596	
     1.6785	     1.3428	    -6.2103	     9.6512	    -5.9586	     5.7907	    -6.3782	    14.6027	     7.3853	    18.4631	
     1.9302	     1.5106	    -5.9586	    10.3226	    -5.3711	     6.7978	    -5.7068	    15.0223	     7.7209	    18.7149	
     2.1820	     1.8463	    -5.7068	    11.2457	    -4.7836	     7.8049	    -5.2872	    15.3580	     7.9727	    18.7988	
     2.4338	     2.1820	    -5.3711	    12.3367	    -4.3640	     8.8120	    -5.1193	    15.6937	     8.0566	    18.6310	
     2.7695	     2.5177	    -4.9515	    13.5956	    -3.9444	     9.7351	    -5.2032	    16.0294	     8.2245	    18.3792	
     3.1891	     2.9373	    -4.5319	    15.0223	    -3.6087	    10.6583	    -5.4550	    16.4490	     8.2245	    18.0435	
     3.6087	     3.2730	    -4.0283	    16.4490	    -3.3569	    11.4136	    -5.7907	    16.8686	     8.3084	    17.7078	
     3.9444	     3.6926	    -3.5248	    17.9596	    -3.1891	    12.0850	    -6.2103	    17.3721	     8.3923	    17.3721	
     4.2801	     4.0283	    -3.0212	    19.3863	    -3.0212	    12.5885	    -6.5460	    17.9596	     8.4763	    17.1204	
     4.6158	     4.3640	    -2.4338	    20.7291	    -2.9373	    12.9242	    -6.8817	    18.5471	     8.6441	    16.9525	
     5.0354	     4.7836	    -1.9302	    21.8201	    -2.7695	    13.1760	    -7.2174	    19.2184	     8.8959	    16.9525
[truncated: 3,878,227 more chars]
