# Supplementary material for: Task-related functional connectivity in autism spectrum conditions: an EEG study using wavelet transform coherence
Source: Mol Autism. 2013 Jan 12;4:1. doi: 10.1186/2040-2392-4-1 (PMC3558480; doi:10.1186/2040-2392-4-1)
Supplement: Additional file 4 — Raw EEG data for the face task (part 2). [file 2040-2392-4-1-S4.zip › ID17_faces_attending_faces.dat]

[Subject]	
[Date]	02/28/2009
[Time]	15:39:10
[Channels]	10
[Rate]	1000.000000
[Type]	Epoch
[Headers]	Yes
[Points]	401
[Xmin]	0.00000
[Sweeps]	66
[Accepted]	66
[Rejected]	0
[Domain]	Time
[Rows]	Points
[Electrode Labels]
[      P8]	[     TP8]	[      T8]	[      P7]	[     FT8]	[     TP7]	[      F8]	[      T7]	[     FT7]	[      F7]	
[Electrode XUnits]
[ Default]	[ Default]	[ Default]	[ Default]	[ Default]	[ Default]	[ Default]	[ Default]	[ Default]	[ Default]	
[Electrode YUnits]
[ Default]	[ Default]	[ Default]	[ Default]	[ Default]	[ Default]	[ Default]	[ Default]	[ Default]	[ Default]	
[Epoch Header]
[Trial Type]	11
[Accept]	1
[Correct]	0
[RT]	 0.000
[Resp]	0
[Epoch Data]
   -20.2255	   -16.2811	   -18.3792	     0.6714	   -25.5127	     2.3499	   -25.2609	    -9.0637	     0.1678	    -2.9373	
   -19.7220	   -15.5258	   -17.6239	    -1.0071	   -24.5056	     3.1891	   -24.0860	    -7.3853	    -0.7553	    -2.2659	
   -19.2184	   -14.7705	   -16.9525	    -2.6016	   -23.6664	     4.6158	   -23.0789	    -5.3711	    -1.4267	    -1.6785	
   -18.8828	   -14.1830	   -16.3651	    -4.1122	   -22.9111	     6.0425	   -22.1558	    -3.0212	    -1.5945	    -1.2589	
   -18.5471	   -13.5117	   -15.9454	    -5.6229	   -22.3236	     7.3013	   -21.4844	    -0.6714	    -1.2589	    -0.9232	
   -18.2114	   -12.9242	   -15.5258	    -6.9656	   -21.9040	     7.9727	   -21.1487	     1.2589	    -0.3357	    -0.7553	
   -17.7917	   -12.2528	   -15.1901	    -8.1406	   -21.6522	     7.8888	   -21.0648	     2.5177	     0.7553	    -0.8392	
   -17.2882	   -11.5814	   -14.8544	    -9.0637	   -21.6522	     6.9656	   -21.3165	     2.8534	     1.6785	    -1.2589	
   -16.7847	   -10.9100	   -14.6027	    -9.9869	   -21.8201	     5.2872	   -21.9879	     2.3499	     2.1820	    -2.2659	
   -16.1972	   -10.3226	   -14.4348	   -10.8261	   -22.1558	     2.8534	   -22.9950	     1.0071	     1.8463	    -3.8605	
   -15.6937	    -9.7351	   -14.3509	   -11.7493	   -22.7432	     0.0000	   -24.2538	    -1.2589	     0.7553	    -6.0425	
   -15.1062	    -9.3155	   -14.3509	   -12.7563	   -23.3307	    -3.2730	   -25.7645	    -4.2801	    -1.0910	    -8.5602	
   -14.5187	    -8.8120	   -14.3509	   -13.7634	   -24.0860	    -6.5460	   -27.3590	    -7.8049	    -3.5248	   -11.3297	
   -13.7634	    -8.3923	   -14.3509	   -14.6866	   -24.6735	    -9.4833	   -28.9536	   -11.6653	    -6.1264	   -14.0152	
   -12.9242	    -7.9727	   -14.3509	   -15.3580	   -25.2609	   -11.9171	   -30.3802	   -15.4419	    -8.6441	   -16.4490	
   -11.9171	    -7.5531	   -14.3509	   -15.8615	   -25.7645	   -13.6795	   -31.7230	   -18.9667	   -10.9100	   -18.4631	
   -10.9100	    -7.2174	   -14.3509	   -16.1972	   -26.1002	   -14.5187	   -32.8140	   -22.0718	   -12.7563	   -19.9738	
    -9.7351	    -6.8817	   -14.2670	   -16.1133	   -26.3519	   -14.5187	   -33.7372	   -24.3378	   -14.0991	   -20.7291	
    -8.5602	    -6.4621	   -14.1830	   -15.6937	   -26.4359	   -13.8474	   -34.3246	   -25.6805	   -14.8544	   -20.9808	
    -7.3013	    -6.0425	   -13.8474	   -14.7705	   -26.2680	   -12.5885	   -34.5764	   -26.0162	   -15.0223	   -20.6451	
    -6.1264	    -5.5389	   -13.4277	   -13.5117	   -25.9323	   -11.1618	   -34.4086	   -25.4288	   -14.6866	   -19.8898	
    -4.9515	    -4.9515	   -12.7563	   -11.9171	   -25.3448	    -9.6512	   -33.9890	   -24.1699	   -13.9313	   -18.8828	
    -4.0283	    -4.3640	   -12.0010	   -10.1547	   -24.6735	    -8.3084	   -33.3176	   -22.4915	   -12.9242	   -17.8757	
    -3.2730	    -3.8605	   -11.1618	    -8.5602	   -23.9182	    -7.2174	   -32.5623	   -20.8130	   -11.8332	   -16.8686	
    -2.7695	    -3.4409	   -10.4904	    -7.3013	   -23.4146	    -6.6299	   -31.9748	   -19.5541	   -10.9940	   -16.1972	
    -2.3499	    -3.1052	    -9.9030	    -6.5460	   -23.0789	    -6.4621	   -31.5552	   -18.8828	   -10.5743	   -15.8615	
    -2.0981	    -3.1052	    -9.6512	    -6.4621	   -23.0789	    -6.4621	   -31.6391	   -18.7149	   -10.5743	   -15.9454	
    -1.9302	    -3.2730	    -9.7351	    -6.9656	   -23.4985	    -6.7139	   -32.1426	   -18.9667	   -10.9100	   -16.5329	
    -1.8463	    -3.6087	   -10.1547	    -7.9727	   -24.3378	    -7.0496	   -33.0658	   -19.3024	   -11.5814	   -17.4561	
    -1.7624	    -4.1962	   -10.9940	    -9.1476	   -25.5127	    -7.3853	   -34.4086	   -19.8059	   -12.5046	   -18.6310	
    -1.7624	    -5.0354	   -12.0850	   -10.3226	   -26.8555	    -7.8049	   -35.9192	   -20.3934	   -13.5956	   -20.0577	
    -1.8463	    -5.9586	   -13.5117	   -11.4136	   -28.3661	    -8.3084	   -37.5977	   -21.2326	   -14.7705	   -21.6522	
    -2.0142	    -7.0496	   -15.1062	   -12.4207	   -29.8767	    -8.9798	   -39.2761	   -22.3236	   -16.1133	   -23.2468	
    -2.4338	    -8.2245	   -16.9525	   -13.5956	   -31.3873	    -9.7351	   -40.8707	   -23.5825	   -17.5400	   -24.9252	
    -2.9373	    -9.5673	   -18.8828	   -14.8544	   -32.9819	   -10.6583	   -42.3813	   -25.0092	   -19.0506	   -26.4359	
    -3.7766	   -11.0779	   -20.9808	   -16.2811	   -34.4925	   -11.6653	   -43.7241	   -26.4359	   -20.4773	   -27.8625	
    -4.6997	   -12.5885	   -23.1628	   -17.7917	   -35.8353	   -12.5885	   -44.7311	   -27.7786	   -21.6522	   -28.8696	
    -5.8746	   -14.0991	   -25.1770	   -19.2184	   -36.9263	   -13.4277	   -45.4865	   -29.1214	   -22.5754	   -29.4571	
    -7.2174	   -15.5258	   -27.0233	   -20.3934	   -37.8494	   -14.3509	   -45.7382	   -30.7159	   -23.2468	   -29.6249	
    -8.6441	   -16.8686	   -28.6179	   -21.1487	   -38.4369	   -15.3580	   -45.7382	   -32.5623	   -23.8342	   -29.3732	
   -10.2386	   -18.2114	   -30.0446	   -21.4005	   -38.7726	   -16.3651	   -45.4025	   -34.8282	   -24.5895	   -28.9536	
   -12.0010	   -19.5541	   -31.3034	   -21.4005	   -39.0244	   -17.5400	   -44.8990	   -37.4298	   -25.4288	   -28.5339	
   -13.7634	   -20.8969	   -32.4783	   -21.0648	   -39.1922	   -18.6310	   -44.3954	   -40.1154	   -26.3519	   -28.1143	
   -15.5258	   -22.1558	   -33.4854	   -20.5612	   -39.3600	   -19.5541	   -43.8919	   -42.5491	   -27.1072	   -27.6947	
   -17.1204	   -23.3307	   -34.2407	   -19.8898	   -39.4440	   -20.1416	   -43.4723	   -44.0598	   -27.4429	   -27.3590	
   -18.4631	   -24.2538	   -34.8282	   -19.0506	   -39.5279	   -20.0577	   -43.1366	   -43.9758	   -27.3590	   -26.8555	
   -19.4702	   -25.0092	   -35.2478	   -18.0435	   -39.6118	   -19.3863	   -42.9688	   -42.0456	   -26.6876	   -26.3519	
   -20.1416	   -25.3448	   -35.4156	   -16.8686	   -39.6118	   -18.1274	   -42.9688	   -38.1851	   -25.2609	   -25.7645	
   -20.4773	   -25.5127	   -35.4156	   -15.5258	   -39.6118	   -16.4490	   -43.0527	   -32.6462	   -23.1628	   -25.0931	
   -20.4773	   -25.4288	   -35.2478	   -14.1830	   -39.5279	   -14.4348	   -43.2205	   -26.1002	   -20.3934	   -24.4217	
   -20.2255	   -25.0931	   -34.9121	   -12.7563	   -39.3600	   -12.1689	   -43.3884	   -19.5541	   -17.1204	   -23.7503	
   -19.8059	   -24.5895	   -34.3246	   -11.2457	   -38.9404	    -9.9030	   -43.4723	   -13.6795	   -13.7634	   -22.9950	
   -19.3024	   -23.9182	   -33.6533	    -9.6512	   -38.3530	    -7.5531	   -43.3884	    -9.1476	   -10.6583	   -22.3236	
   -18.7149	   -23.1628	   -32.8140	    -8.0566	   -37.5977	    -5.2872	   -43.0527	    -5.9586	    -8.2245	   -21.4844	
   -18.2114	   -22.3236	   -31.8069	    -6.4621	   -36.6745	    -3.1891	   -42.4652	    -4.1122	    -6.3782	   -20.3934	
   -17.7917	   -21.5683	   -30.7999	    -4.9515	   -35.5835	    -1.3428	   -41.6260	    -3.3569	    -5.1193	   -19.1345	
   -17.4561	   -20.7291	   -29.7089	    -3.6087	   -34.4086	     0.1678	   -40.6189	    -3.5248	    -4.5319	   -17.5400	
   -17.1204	   -19.9738	   -28.7018	    -2.4338	   -33.2336	     1.2589	   -39.4440	    -4.5319	    -4.3640	   -15.8615	
   -16.8686	   -19.2184	   -27.6108	    -1.5106	   -31.8909	     2.0142	   -38.1012	    -6.1264	    -4.6997	   -14.1830	
   -16.6168	   -18.4631	   -26.6037	    -0.8392	   -30.5481	     2.6016	   -36.6745	    -7.8049	    -5.2872	   -12.5885	
   -16.6168	   -17.9596	   -25.6805	    -0.5875	   -29.2892	     2.9373	   -35.2478	    -9.2316	    -6.0425	   -11.1618	
   -16.8686	   -17.7078	   -25.0092	    -0.6714	   -28.1982	     3.1891	   -33.8211	   -10.1547	    -6.7978	    -9.9869	
   -17.3721	   -17.7917	   -24.5895	    -1.0910	   -27.3590	     3.1891	   -32.6462	   -10.5743	    -7.3853	    -9.0637	
   -18.2953	   -18.2114	   -24.4217	    -1.9302	   -26.8555	     3.1052	   -31.7230	   -10.3226	    -7.8049	    -8.6441	
   -19.5541	   -18.9667	   -24.4217	    -2.7695	   -26.6876	     2.9373	   -31.0516	    -9.8190	    -8.1406	    -8.4763	
   -21.0648	   -19.9738	   -24.6735	    -3.4409	   -26.7715	     2.6016	   -30.7999	    -9.2316	    -8.3923	    -8.5602	
   -22.5754	   -21.0648	   -25.0092	    -3.6926	   -27.0233	     2.2659	   -30.7999	    -8.7280	    -8.6441	    -8.9798	
   -24.1699	   -22.1558	   -25.3448	    -3.5248	   -27.4429	     2.0142	   -31.0516	    -8.4763	    -8.8120	    -9.6512	
   -25.7645	   -23.3307	   -25.8484	    -2.9373	   -28.0304	     1.5945	   -31.5552	    -8.6441	    -8.9798	   -10.4065	
   -27.2751	   -24.5895	   -26.3519	    -2.0981	   -28.7018	     1.0071	   -32.2266	    -9.0637	    -8.8959	   -11.2457	
   -28.6179	   -25.6805	   -26.8555	    -1.2589	   -29.3732	     0.2518	   -32.9819	    -9.7351	    -8.5602	   -12.0010	
   -29.8767	   -26.6876	   -27.3590	    -0.5875	   -29.9606	    -0.7553	   -33.7372	   -10.5743	    -7.8888	   -12.5046	
   -30.9677	   -27.6947	   -27.8625	    -0.4196	   -30.5481	    -2.0981	   -34.3246	   -11.3297	    -6.9656	   -12.8403	
   -31.9748	   -28.5339	   -28.2822	    -0.9232	   -30.9677	    -3.6926	   -34.7443	   -12.0010	    -6.0425	   -13.0081	
   -32.8979	   -29.3732	   -28.7857	    -2.1820	   -31.2195	    -5.3711	   -34.9960	   -12.4207	    -5.2032	   -13.0081	
   -33.8211	   -30.1285	   -29.2053	    -4.0283	   -31.4713	    -7.0496	   -34.9121	   -12.3367	    -4.6158	   -13.0081	
   -34.5764	   -30.8838	   -29.6249	    -6.2943	   -31.4713	    -8.4763	   -34.5764	   -11.7493	    -3.9444	   -12.8403	
   -35.2478	   -31.4713	   -29.8767	    -8.5602	   -31.3034	    -9.3994	   -33.9890	   -10.5743	    -3.1891	   -12.3367	
   -35.6674	   -31.8069	   -29.9606	   -10.4904	   -30.8838	    -9.7351	   -32.9819	    -9.2316	    -2.3499	   -11.5814	
   -36.0031	   -31.8909	   -29.8767	   -12.0010	   -30.2963	    -9.1476	   -31.7230	    -7.8888	    -1.3428	   -10.4904	
   -36.0031	   -31.7230	   -29.5410	   -12.7563	   -29.3732	    -7.7209	   -30.2124	    -6.6299	    -0.4196	    -9.0637	
   -35.9192	   -31.3034	   -29.0375	   -12.7563	   -28.3661	    -5.7068	   -28.4500	    -5.7068	     0.4196	    -7.6370	
   -35.4996	   -30.4642	   -28.1982	   -12.0010	   -27.1912	    -3.1891	   -26.6876	    -4.8676	     1.2589	    -6.0425	
   -34.8282	   -29.3732	   -27.2751	   -10.6583	   -25.8484	    -0.6714	   -24.8413	    -4.0283	     2.0142	    -4.4479	
   -33.9050	   -27.9465	   -26.1002	    -8.6441	   -24.5056	     1.5945	   -22.9950	    -3.1052	     2.9373	    -2.9373	
   -32.6462	   -26.2680	   -24.8413	    -6.2103	   -23.1628	     3.7766	   -21.4005	    -2.0142	     4.0283	    -1.4267	
   -31.3034	   -24.4217	   -23.5825	    -3.5248	   -21.9040	     5.7907	   -19.9738	    -0.5875	     5.3711	    -0.0839	
   -29.8767	   -22.7432	   -22.4915	    -0.8392	   -20.9808	     7.7209	   -18.9667	     1.0071	     6.7139	     1.0071	
   -28.5339	   -21.1487	   -21.4844	     1.4267	   -20.2255	     9.3994	   -18.4631	     2.5177	     7.9727	     1.8463	
   -27.4429	   -19.8059	   -20.8130	     2.9373	   -19.8898	    10.5743	   -18.2953	     3.7766	     8.6441	     2.0981	
   -26.4359	   -18.7988	   -20.3094	     3.6087	   -19.8059	    10.9940	   -18.4631	     4.4479	     8.5602	     1.9302	
   -25.5966	   -18.0435	   -19.8898	     3.1891	   -19.8898	    10.5743	   -18.9667	     4.4479	     7.8049	     1.1749	
   -24.9252	   -17.5400	   -19.6381	     1.8463	   -20.1416	     9.4833	   -19.5541	     3.6087	     6.5460	     0.0839	
   -24.3378	   -17.2882	   -19.4702	    -0.5875	   -20.3934	     7.8888	   -20.2255	     2.0981	     5.0354	    -1.1749	
   -23.9182	   -17.1204	   -19.2184	    -3.7766	   -20.5612	     5.9586	   -20.7291	     0.2518	     3.6087	    -2.5177	
   -23.6664	   -17.1204	   -19.0506	    -7.4692	   -20.6451	     3.8605	   -20.9808	    -1.6785	     2.4338	    -3.6926	
   -23.4985	   -17.2043	   -18.7988	   -11.2457	   -20.4773	     1.9302	   -20.9808	    -3.3569	     1.7624	    -4.4479	
   -23.4985	   -17.2882	   -18.5471	   -14.8544	   -20.0577	     0.0839	   -20.6451	    -4.5319	     1.5106	    -4.7836	
   -23.4985	   -17.3721	   -18.2953	   -18.0435	   -19.4702	    -1.5945	   -19.9738	    -5.3711	     1.5945	    -4.6158	
   -23.5825	   -17.5400	   -17.8757	   -20.6451	   -18.7988	    -3.2730	   -18.9667	    -5.9586	     1.8463	    -4.1962	
   -23.6664	   -17.5400	   -17.4561	   -22.8271	   -17.8757	    -5.0354	   -17.8757	    -6.6299	     1.8463	    -3.6087	
   -23.5825	   -17.5400	   -16.9525	   -24.6735	   -16.9525	    -6.7978	   -16.6168	    -7.5531	     1.6785	    -2.9373	
   -23.4985	   -17.4561	   -16.4490	   -26.1841	   -16.1133	    -8.5602	   -15.4419	    -8.6441	     1.0910	    -2.3499	
   -23.2468	   -17.2882	   -15.9454	   -27.6108	   -15.3580	   -10.1547	   -14.4348	    -9.9030	     0.2518	    -1.9302	
   -22.8271	   -17.0364	   -15.3580	   -28.8696	   -14.6866	   -11.4975	   -13.5956	   -11.2457	    -0.8392	    -1.7624	
   -22.3236	   -16.7847	   -14.8544	   -29.8767	   -14.0991	   -12.7563	   -13.0081	   -12.6724	    -1.9302	    -1.9302	
   -21.6522	   -16.3651	   -14.3509	   -30.7159	   -13.7634	   -13.7634	   -12.7563	   -14.1830	    -3.0212	    -2.4338	
   -20.8969	   -16.0294	   -13.8474	   -31.0516	   -13.5956	   -14.5187	   -12.8403	   -15.6097	    -4.1122	    -3.3569	
   -20.0577	   -15.6097	   -13.4277	   -30.9677	   -13.5956	   -14.9384	   -13.2599	   -16.7007	    -5.2032	    -4.6997	
   -19.1345	   -15.1901	   -13.0920	   -30.2963	   -13.6795	   -15.1062	   -13.8474	   -17.2882	    -6.2103	    -6.3782	
   -18.1274	   -14.7705	   -12.8403	   -29.2892	   -13.9313	   -14.7705	   -14.6027	   -17.2882	    -7.1335	    -8.3084	
   -17.1204	   -14.2670	   -12.5046	   -27.9465	   -14.1830	   -14.1830	   -15.5258	   -16.7007	    -7.8888	   -10.3226	
   -16.0294	   -13.7634	   -12.3367	   -26.4359	   -14.4348	   -13.3438	   -16.3651	   -15.6937	    -8.6441	   -12.2528	
   -15.0223	   -13.2599	   -12.0850	   -25.1770	   -14.6027	   -12.4207	   -17.1204	   -14.9384	    -9.3155	   -13.8474	
   -14.0152	   -12.6724	   -11.8332	   -24.1699	   -14.6027	   -11.8332	   -17.6239	   -14.6027	    -9.9030	   -14.9384	
   -13.0920	   -12.0850	   -11.4136	   -23.6664	   -14.5187	   -11.5814	   -17.8757	   -15.1062	   -10.4904	   -15.6097	
   -12.2528	   -11.4136	   -10.9100	   -23.4985	   -14.0991	   -11.7493	   -17.7078	   -16.5329	   -11.0779	   -15.7776	
   -11.3297	   -10.5743	   -10.2386	   -23.6664	   -13.3438	   -12.1689	   -16.9525	   -18.5471	   -11.9171	   -15.5258	
   -10.4904	    -9.7351	    -9.3155	   -24.0021	   -12.2528	   -12.7563	   -15.8615	   -20.8130	   -12.8403	   -15.1062	
    -9.7351	    -8.7280	    -8.1406	   -24.3378	   -10.9940	   -13.4277	   -14.2670	   -22.9950	   -13.9313	   -14.6027	
    -9.0637	    -7.8049	    -6.9656	   -24.6735	    -9.5673	   -14.0152	   -12.5885	   -24.7574	   -15.1901	   -14.0152	
    -8.4763	    -6.9656	    -5.7907	   -25.0092	    -8.2245	   -14.5187	   -10.8261	   -25.8484	   -16.6168	   -13.5117	
    -8.2245	    -6.3782	    -4.8676	   -25.2609	    -7.1335	   -15.0223	    -9.3155	   -26.3519	   -17.9596	   -13.0920	
    -8.3084	    -6.2103	    -4.3640	   -25.5127	    -6.3782	   -15.4419	    -8.1406	   -26.2680	   -19.1345	   -12.9242	
    -8.6441	    -6.3782	    -4.1962	   -25.7645	    -6.0425	   -15.9454	    -7.3853	   -25.9323	   -20.0577	   -12.8403	
    -9.3994	    -6.9656	    -4.5319	   -25.9323	    -6.2103	   -16.5329	    -7.1335	   -25.5127	   -20.4773	   -13.0081	
   -10.3226	    -7.8049	    -5.2872	   -26.1002	    -6.7978	   -17.1204	    -7.3853	   -24.8413	   -20.3934	   -13.3438	
   -11.3297	    -8.8120	    -6.3782	   -26.1841	    -7.6370	   -17.6239	    -8.0566	   -23.9182	   -19.8059	   -13.8474	
   -12.4207	    -9.9869	    -7.7209	   -26.1002	    -8.7280	   -17.9596	    -8.9798	   -22.3236	   -18.6310	   -14.3509	
   -13.5117	   -11.0779	    -9.1476	   -25.9323	    -9.9869	   -18.1274	   -10.1547	   -20.1416	   -16.9525	   -14.9384	
   -14.6027	   -12.2528	   -10.7422	   -25.6805	   -11.2457	   -17.8757	   -11.4975	   -17.5400	   -14.7705	   -15.4419	
   -15.6097	   -13.4277	   -12.3367	   -25.1770	   -12.5046	   -17.2882	   -12.7563	   -14.6866	   -12.4207	   -15.9454	
   -16.6168	   -14.5187	   -13.9313	   -24.6735	   -13.6795	   -16.4490	   -14.0152	   -12.2528	   -10.3226	   -16.3651	
   -17.6239	   -15.6937	   -15.3580	   -24.0860	   -14.6866	   -15.6097	   -15.0223	   -10.2386	    -8.8120	   -16.7847	
   -18.6310	   -16.7847	   -16.6168	   -23.4985	   -15.3580	   -14.8544	   -15.6937	    -8.8959	    -7.9727	   -16.8686	
   -19.6381	   -17.8757	   -17.6239	   -22.9950	   -15.7776	   -14.2670	   -16.0294	    -8.1406	    -7.3853	   -16.7847	
   -20.6451	   -18.7988	   -18.2953	   -22.4075	   -15.8615	   -13.9313	   -15.9454	    -7.8888	    -7.0496	   -16.1972	
   -21.5683	   -19.6381	   -18.7149	   -21.9879	   -15.6097	   -13.7634	   -15.3580	    -7.9727	    -6.6299	   -15.2740	
   -22.2397	   -20.2255	   -18.7149	   -21.8201	   -14.8544	   -13.7634	   -14.3509	    -8.3923	    -6.1264	   -13.9313	
   -22.7432	   -20.4773	   -18.3792	   -21.8201	   -13.8474	   -13.8474	   -12.9242	    -9.1476	    -5.3711	   -12.2528	
   -22.8271	   -20.4773	   -17.7917	   -22.1558	   -12.5046	   -13.8474	   -11.1618	    -9.9030	    -4.3640	   -10.4904	
   -22.6593	   -20.2255	   -17.0364	   -22.6593	   -10.9940	   -13.6795	    -9.3155	   -10.4904	    -3.1052	    -8.5602	
   -22.3236	   -19.7220	   -16.1972	   -23.1628	    -9.5673	   -13.1760	    -7.5531	   -10.4065	    -1.5945	    -6.7139	
   -21.8201	   -19.1345	   -15.3580	   -23.6664	    -8.2245	   -12.0010	    -5.9586	    -9.5673	     0.0000	    -4.8676	
   -21.3165	   -18.5471	   -14.6866	   -23.9182	    -7.1335	   -10.3226	    -4.6997	    -7.8049	     1.5945	    -3.1891	
   -20.8130	   -18.0435	   -14.0991	   -23.8342	    -6.3782	    -8.1406	    -3.8605	    -5.3711	     3.1052	    -1.7624	
   -20.5612	   -17.7917	   -13.8474	   -23.4146	    -6.0425	    -5.9586	    -3.5248	    -2.7695	     4.2801	    -0.7553	
   -20.5612	   -17.7917	   -13.7634	   -22.6593	    -6.1264	    -4.1962	    -3.6087	    -0.5875	     5.0354	    -0.2518	
   -21.0648	   -18.2114	   -14.0991	   -21.6522	    -6.6299	    -3.1052	    -4.1122	     0.5875	     5.4550	    -0.2518	
   -21.9040	   -19.0506	   -14.7705	   -20.5612	    -7.5531	    -2.7695	    -5.1193	     0.6714	     5.4550	    -0.8392	
   -23.2468	   -20.2255	   -15.6937	   -19.5541	    -8.8120	    -3.0212	    -6.4621	    -0.4196	     5.1193	    -1.8463	
   -24.8413	   -21.7361	   -16.8686	   -18.6310	   -10.3226	    -3.7766	    -7.9727	    -2.4338	     4.5319	    -3.0212	
   -26.7715	   -23.3307	   -18.0435	   -17.9596	   -11.9171	    -4.7836	    -9.4833	    -5.0354	     3.5248	    -4.4479	
   -28.7857	   -25.1770	   -19.3863	   -17.6239	   -13.5117	    -5.9586	   -10.9940	    -7.8049	     2.2659	    -5.8746	
   -31.0516	   -27.1072	   -20.6451	   -17.7078	   -14.9384	    -7.1335	   -12.3367	   -10.3226	     0.7553	    -7.2174	
   -33.3176	   -29.0375	   -21.9040	   -18.2114	   -16.2811	    -7.9727	   -13.3438	   -12.4207	    -0.7553	    -8.5602	
   -35.5835	   -30.9677	   -23.0789	   -19.0506	   -17.2882	    -8.4763	   -14.0991	   -13.5117	    -2.0981	    -9.6512	
   -37.6816	   -32.7301	   -24.0860	   -20.1416	   -18.0435	    -8.4763	   -14.5187	   -13.5956	    -2.9373	   -10.4904	
   -39.4440	   -34.1568	   -24.8413	   -21.4844	   -18.3792	    -8.0566	   -14.4348	   -12.7563	    -3.3569	   -10.9100	
   -40.9546	   -35.2478	   -25.2609	   -22.8271	   -18.3792	    -7.6370	   -13.9313	   -11.3297	    -3.2730	   -11.0779	
   -41.8777	   -35.8353	   -25.3448	   -24.2538	   -18.0435	    -7.3013	   -13.0920	    -9.9030	    -2.8534	   -10.9100	
   -42.2974	   -36.0031	   -25.0931	   -25.5127	   -17.2882	    -7.1335	   -12.0010	    -8.6441	    -2.3499	   -10.4904	
   -42.0456	   -35.5835	   -24.4217	   -26.5198	   -16.2811	    -7.0496	   -10.5743	    -7.4692	    -1.8463	    -9.9869	
   -41.1224	   -34.6603	   -23.4985	   -27.1912	   -15.1901	    -6.8817	    -9.1476	    -6.2103	    -1.0910	    -9.4833	
   -39.6118	   -33.3176	   -22.3236	   -27.3590	   -14.0152	    -6.6299	    -7.7209	    -4.8676	    -0.0839	    -8.8959	
   -37.6816	   -31.6391	   -21.0648	   -27.0233	   -12.9242	    -6.2103	    -6.6299	    -3.6087	     0.9232	    -8.3923	
   -35.4156	   -29.8767	   -19.8898	   -26.1841	   -12.0850	    -5.9586	    -5.8746	    -2.8534	     1.6785	    -8.2245	
   -33.0658	   -28.1982	   -18.9667	   -25.0931	   -11.6653	    -5.9586	    -5.5389	    -3.0212	     1.6785	    -8.5602	
   -30.7999	   -26.6037	   -18.2953	   -24.0021	   -11.5814	    -6.4621	    -5.8746	    -4.4479	     0.7553	    -9.3155	
   -28.7857	   -25.4288	   -18.0435	   -22.9950	   -12.0010	    -7.4692	    -6.6299	    -7.1335	    -1.0910	   -10.5743	
   -27.1912	   -24.5895	   -18.0435	   -22.2397	   -12.7563	    -8.8959	    -7.7209	   -10.6583	    -3.5248	   -12.0010	
   -26.1002	   -24.0860	   -18.2953	   -22.0718	   -13.5956	   -10.6583	    -8.9798	   -14.7705	    -6.2103	   -13.5117	
   -25.3448	   -23.8342	   -18.6310	   -22.4075	   -14.6027	   -12.4207	   -10.2386	   -18.8828	    -8.8959	   -14.6866	
   -25.0931	   -23.8342	   -19.0506	   -23.3307	   -15.4419	   -14.0991	   -11.3297	   -22.5754	   -11.4136	   -15.4419	
   -25.0931	   -24.0860	   -19.4702	   -24.6735	   -16.1972	   -15.6097	   -12.0850	   -25.5966	   -13.5117	   -15.7776	
   -25.4288	   -24.4217	   -19.8059	   -26.3519	   -16.7007	   -16.7847	   -12.5885	   -27.6947	   -15.1901	   -15.6937	
   -26.0162	   -24.8413	   -20.0577	   -27.9465	   -17.0364	   -17.5400	   -12.7563	   -28.7018	   -16.3651	   -15.1062	
   -26.6876	   -25.3448	   -20.3094	   -29.4571	   -17.2043	   -17.7917	   -12.7563	   -28.5339	   -16.8686	   -14.0991	
   -27.5269	   -25.7645	   -20.4773	   -30.5481	   -17.2043	   -17.4561	   -12.4207	   -27.1912	   -16.6168	   -12.6724	
   -28.4500	   -26.2680	   -20.5612	   -31.2195	   -17.0364	   -16.7847	   -12.0010	   -24.7574	   -15.5258	   -10.7422	
   -29.3732	   -26.6876	   -20.6451	   -31.5552	   -16.8686	   -15.7776	   -11.5814	   -21.4005	   -13.5117	    -8.5602	
   -30.3802	   -27.1912	   -20.7291	   -31.4713	   -16.7007	   -14.6866	   -11.2457	   -17.2882	   -10.9100	    -6.1264	
   -31.3034	   -27.6108	   -20.8130	   -31.0516	   -16.4490	   -13.6795	   -10.9100	   -12.8403	    -7.9727	    -3.7766	
   -32.1426	   -28.0304	   -20.8969	   -30.5481	   -16.2811	   -12.9242	   -10.6583	    -8.4763	    -5.2032	    -1.6785	
   -32.8140	   -28.3661	   -20.9808	   -30.1285	   -16.0294	   -12.5885	   -10.6583	    -4.9515	    -3.1052	    -0.1678	
   -33.2336	   -28.6179	   -21.0648	   -29.9606	   -15.9454	   -12.6724	   -10.7422	    -2.6016	    -2.0981	     0.5035	
   -33.4015	   -28.8696	   -21.1487	   -30.3802	   -15.8615	   -13.2599	   -11.0779	    -1.6785	    -2.2659	     0.2518	
   -33.3176	   -28.9536	   -21.3165	   -31.2195	   -15.9454	   -14.1830	   -11.6653	    -2.0981	    -3.4409	    -0.7553	
   -33.0658	   -29.1214	   -21.5683	   -32.3944	   -16.1133	   -15.3580	   -12.4207	    -3.3569	    -5.2872	    -2.4338	
   -32.5623	   -29.1214	   -21.8201	   -33.7372	   -16.5329	   -16.6168	   -13.4277	    -5.0354	    -7.2174	    -4.3640	
   -31.8069	   -29.0375	   -22.0718	   -34.9960	   -16.9525	   -17.8757	   -14.5187	    -6.8817	    -8.8120	    -6.2103	
   -30.8838	   -28.7857	   -22.2397	   -36.0031	   -17.3721	   -18.8828	   -15.6097	    -8.4763	    -9.8190	    -7.7209	
   -29.7089	   -28.4500	   -22.3236	   -36.6745	   -17.7917	   -19.6381	   -16.6168	    -9.8190	   -10.0708	    -8.7280	
   -28.4500	   -27.8625	   -22.4075	   -36.7584	   -18.1274	   -19.9738	   -17.5400	   -10.9100	    -9.7351	    -9.3994	
   -27.1912	   -27.3590	   -22.4075	   -36.4227	   -18.3792	   -19.8898	   -18.2114	   -11.6653	    -8.9798	    -9.4833	
   -25.9323	   -26.6876	   -22.3236	   -35.7513	   -18.5471	   -19.5541	   -18.7149	   -12.2528	    -7.8888	    -9.2316	
   -24.7574	   -26.1841	   -22.1558	   -34.7443	   -18.6310	   -18.9667	   -18.9667	   -12.4207	    -6.6299	    -8.6441	
   -23.7503	   -25.6805	   -21.9879	   -33.6533	   -18.5471	   -18.3792	   -18.9667	   -12.5046	    -5.3711	    -7.7209	
   -22.8271	   -25.1770	   -21.7361	   -32.6462	   -18.2953	   -17.8757	   -18.6310	   -12.4207	    -4.1962	    -6.4621	
   -22.1558	   -24.7574	   -21.3165	   -31.8069	   -17.9596	   -17.6239	   -18.1274	   -12.5046	    -3.1052	    -5.1193	
   -21.7361	   -24.5056	   -20.9808	   -31.1356	   -17.5400	   -17.5400	   -17.4561	   -12.7563	    -2.1820	    -3.6087	
   -21.6522	   -24.3378	   -20.6451	   -30.7999	   -17.1204	   -17.7917	   -16.7007	   -13.2599	    -1.3428	    -2.1820	
   -21.7361	   -24.2538	   -20.3094	   -30.6320	   -16.7847	   -18.1274	   -16.1972	   -13.9313	    -0.6714	    -0.9232	
   -21.9879	   -24.2538	   -20.1416	   -30.6320	   -16.6168	   -18.5471	   -15.7776	   -14.6866	     0.0000	     0.0000	
   -22.2397	   -24.2538	   -19.9738	   -30.6320	   -16.5329	   -19.1345	   -15.7776	   -15.6097	     0.5035	     0.5875	
   -22.4915	   -24.1699	   -19.8898	   -30.5481	   -16.7007	   -19.7220	   -16.0294	   -16.6168	     0.6714	     0.7553	
   -22.5754	   -24.0021	   -19.8898	   -30.0446	   -17.0364	   -20.3934	   -16.6168	   -17.9596	     0.5035	     0.5035	
   -22.4075	   -23.6664	   -19.8898	   -29.2892	   -17.5400	   -21.1487	   -17.6239	   -19.6381	    -0.0839	    -0.2518	
   -22.1558	   -23.2468	   -19.9738	   -28.1143	   -18.2953	   -21.9879	   -18.9667	   -21.8201	    -1.0910	    -1.3428	
   -21.5683	   -22.7432	   -20.0577	   -26.6037	   -19.1345	   -22.9111	   -20.5612	   -24.5056	    -2.4338	    -2.6016	
   -20.8130	   -22.0718	   -20.1416	   -24.9252	   -20.0577	   -23.6664	   -22.2397	   -27.2751	    -3.9444	    -4.1122	
   -19.8059	   -21.4844	   -20.1416	   -23.0789	   -20.9808	   -24.0860	   -24.0021	   -29.7928	    -5.4550	    -5.5389	
   -18.7988	   -20.7291	   -20.0577	   -21.2326	   -21.9040	   -24.0021	   -25.5966	   -31.6391	    -6.6299	    -6.8817	
   -17.7078	   -20.0577	   -19.8898	   -19.6381	   -22.7432	   -23.3307	   -27.0233	   -32.5623	    -7.4692	    -7.9727	
   -16.6168	   -19.3863	   -19.7220	   -18.4631	   -23.4146	   -22.1558	   -28.1982	   -32.4783	    -7.8049	    -8.7280	
   -15.6937	   -18.7988	   -19.4702	   -17.7917	   -24.0021	   -20.5612	   -29.2053	   -31.5552	    -7.8049	    -9.3155	
   -14.9384	   -18.3792	   -19.1345	   -17.7917	   -24.4217	   -18.6310	   -29.8767	   -29.8767	    -7.4692	    -9.7351	
   -14.3509	   -17.8757	   -18.6310	   -18.1274	   -24.6735	   -16.5329	   -30.2124	   -27.6947	    -7.1335	    -9.9030	
   -13.6795	   -17.2882	   -18.0435	   -18.6310	   -24.5895	   -14.0991	   -30.2124	   -24.8413	    -6.6299	    -9.6512	
   -13.0081	   -16.4490	   -17.2043	   -18.9667	   -24.2538	   -10.9940	   -29.7089	   -21.1487	    -5.8746	    -8.8959	
   -12.0850	   -15.4419	   -16.1972	   -18.8828	   -23.4985	    -7.4692	   -28.8696	   -16.5329	    -4.7836	    -7.7209	
   -11.0779	   -14.0991	   -15.0223	   -18.2953	   -22.5754	    -3.6926	   -27.6108	   -11.3297	    -3.2730	    -5.9586	
    -9.9030	   -12.6724	   -13.9313	   -17.2882	   -21.5683	     0.0839	   -26.3519	    -5.7068	    -1.5106	    -4.0283	
    -8.7280	   -11.2457	   -12.9242	   -15.9454	   -20.5612	     3.3569	   -25.0931	    -0.4196	     0.3357	    -1.9302	
    -7.5531	    -9.9030	   -12.1689	   -14.5187	   -19.6381	     5.9586	   -24.0860	     4.2801	     2.0142	     0.0000	
    -6.5460	    -8.7280	   -11.5814	   -13.0081	   -18.9667	     7.8049	   -23.3307	     7.8049	     3.3569	     1.6785	
    -5.7907	    -7.7209	   -11.1618	   -11.4975	   -18.4631	     8.8959	   -22.9111	     9.9030	     4.1122	     3.0212	
    -5.2032	    -7.0496	   -11.1618	    -9.9869	   -18.2114	     9.2316	   -22.9111	    10.4065	     4.1122	     3.6926	
    -4.9515	    -6.7139	   -11.3297	    -8.4763	   -18.2953	     8.9798	   -23.3307	     9.4833	     3.2730	     3.6926	
    -5.0354	    -6.7978	   -11.9171	    -7.3013	   -18.6310	     8.2245	   -24.2538	     7.7209	     1.6785	     3.1052	
    -5.4550	    -7.3013	   -12.7563	    -6.2943	   -19.2184	     7.2174	   -25.4288	     5.7068	    -0.1678	     1.9302	
    -6.2943	    -8.1406	   -13.7634	    -5.7907	   -20.0577	     6.1264	   -26.7715	     3.9444	    -1.9302	     0.5035	
    -7.3013	    -9.2316	   -14.8544	    -5.7907	   -20.8130	     4.9515	   -28.1143	     2.6855	    -3.2730	    -1.0910	
    -8.5602	   -10.5743	   -16.0294	    -6.2943	   -21.6522	     3.6926	   -29.2892	     2.0142	    -3.8605	    -2.6016	
   -10.0708	   -12.0850	   -17.2882	    -7.0496	   -22.3236	     2.3499	   -30.2963	     1.5106	    -3.9444	    -4.1122	
   -11.6653	   -13.6795	   -18.4631	    -8.0566	   -22.9111	     0.9232	   -30.8838	     1.1749	    -3.7766	    -5.5389	
   -13.1760	   -15.1901	   -19.5541	    -8.8959	   -23.2468	    -0.3357	   -31.1356	     1.0071	    -3.5248	    -6.6299	
   -14.4348	   -16.4490	   -20.3934	    -9.6512	   -23.3307	    -1.3428	   -30.8838	     1.2589	    -3.1891	    -7.2174	
   -15.2740	   -17.2882	   -20.8130	   -10.2386	   -22.8271	    -1.9302	   -29.9606	     2.0981	    -2.4338	    -7.1335	
   -15.6937	   -17.6239	   -20.7291	   -10.7422	   -21.9040	    -2.1820	   -28.3661	     3.6926	    -0.8392	    -6.0425	
   -15.5258	   -17.4561	   -20.1416	   -11.2457	   -20.4773	    -2.0142	   -26.1841	     5.5389	     1.5945	    -4.2801	
   -14.7705	   -16.7007	   -19.0506	   -11.7493	   -18.6310	    -1.6785	   -23.5825	     7.0496	     4.5319	    -1.9302	
   -13.7634	   -15.6097	   -17.5400	   -12.2528	   -16.3651	    -1.4267	   -20.7291	     7.8049	     7.4692	     0.5875	
   -12.5046	   -14.2670	   -15.7776	   -12.6724	   -13.9313	    -1.2589	   -17.7078	     7.4692	     9.8190	     2.9373	
   -11.4136	   -12.8403	   -13.8474	   -12.9242	   -11.4975	    -1.4267	   -14.8544	     6.0425	    11.3297	     4.7836	
   -10.5743	   -11.5814	   -12.0010	   -13.0920	    -9.2316	    -1.7624	   -12.2528	     4.1122	    12.1689	     6.2103	
   -10.4065	   -10.7422	   -10.4904	   -13.1760	    -7.3013	    -2.0981	   -10.0708	     2.0981	    12.4207	     7.2174	
   -10.8261	   -10.3226	    -9.2316	   -13.0920	    -5.7068	    -2.3499	    -8.3923	     0.3357	    12.4207	     7.7209	
   -11.8332	   -10.3226	    -8.4763	   -12.8403	    -4.6997	    -2.4338	    -7.2174	    -1.0071	    12.4207	     7.9727	
   -13.0920	   -10.6583	    -7.9727	   -12.2528	    -4.0283	    -2.1820	    -6.5460	    -1.7624	    12.5046	     7.9727	
   -14.2670	   -11.1618	    -7.7209	   -11.2457	    -3.6926	    -1.5106	    -6.2103	    -1.9302	    12.4207	     7.7209	
   -15.1901	   -11.5814	    -7.6370	   -10.0708	    -3.6087	    -0.4196	    -6.1264	    -1.5945	    12.0010	     7.0496	
   -15.6097	   -12.0010	    -7.6370	    -8.6441	    -3.7766	     1.0071	    -6.2103	    -0.8392	    11.2457	     6.1264	
   -15.7776	   -12.2528	    -7.7209	    -7.4692	    -3.9444	     2.2659	    -6.4621	    -0.0839	    10.0708	     4.9515	
   -15.6937	   -12.5885	    -7.8049	    -6.5460	    -4.1962	     3.2730	    -6.6299	     0.4196	     8.7280	     3.7766	
   -15.6097	   -12.9242	    -7.8888	    -6.1264	    -4.3640	     3.6087	    -6.7978	     0.4196	     7.2174	     2.7695	
   -15.5258	   -13.2599	    -7.9727	    -6.2103	    -4.4479	     3.1891	    -6.7139	    -0.0839	     5.7068	     1.8463	
   -15.4419	   -13.5956	    -8.0566	    -6.7978	    -4.2801	     2.0981	    -6.4621	    -1.0071	     4.3640	     1.1749	
   -15.5258	   -13.9313	    -7.9727	    -7.8049	    -4.0283	     0.4196	    -5.8746	    -2.3499	     3.0212	     0.7553	
   -15.7776	   -14.1830	    -7.8049	    -9.1476	    -3.5248	    -1.5945	    -5.1193	    -3.7766	     2.0142	     0.5035	
   -16.0294	   -14.3509	    -7.5531	   -10.6583	    -2.9373	    -3.7766	    -4.1122	    -5.3711	     1.0910	     0.5035	
   -16.2811	   -14.4348	    -7.1335	   -12.1689	    -2.0981	    -6.0425	    -2.8534	    -6.9656	     0.5035	     0.6714	
   -16.3651	   -14.3509	    -6.5460	   -13.7634	    -1.0910	    -8.1406	    -1.5106	    -8.5602	     0.0000	     1.0071	
   -16.3651	   -14.0991	    -5.7907	   -15.1062	    -0.0839	   -10.0708	    -0.1678	   -10.1547	    -0.5875	     1.3428	
   -16.1972	   -13.6795	    -4.8676	   -16.1972	     1.0071	   -11.9171	     1.0910	   -11.8332	    -1.3428	     1.5945	
   -15.7776	   -13.0081	    -3.9444	   -17.0364	     1.9302	   -13.5117	     2.0142	   -13.5956	    -2.4338	     1.5945	
   -15.1901	   -12.3367	    -3.1052	   -17.4561	     2.6855	   -14.8544	     2.6016	   -15.2740	    -3.7766	     1.2589	
   -14.6027	   -11.5814	    -2.4338	   -17.7917	     3.1052	   -16.1133	     2.6016	   -16.9525	    -5.2872	     0.5035	
   -14.0152	   -10.9940	    -1.9302	   -18.2114	     3.1052	   -17.2043	     2.0142	   -18.4631	    -6.8817	    -0.5875	
   -13.4277	   -10.4904	    -1.7624	   -18.7149	     2.7695	   -18.2953	     0.9232	   -20.0577	    -8.3084	    -1.9302	
   -12.9242	   -10.0708	    -1.7624	   -19.3863	     2.0142	   -19.3024	    -0.6714	   -21.4844	    -9.3994	    -3.3569	
   -12.4207	    -9.7351	    -1.9302	   -20.0577	     1.1749	   -20.0577	    -2.4338	   -22.5754	   -10.3226	    -4.6997	
   -11.8332	    -9.3994	    -2.0981	   -20.6451	     0.2518	   -20.3094	    -4.1122	   -23.1628	   -10.9100	    -5.8746	
   -11.1618	    -9.0637	    -2.2659	   -20.8969	    -0.5875	   -19.9738	    -5.6229	   -22.8271	   -11.1618	    -6.8817	
   -10.4904	    -8.7280	    -2.4338	   -20.8130	    -1.2589	   -18.8828	    -6.7139	   -21.4005	   -11.2457	    -7.5531	
    -9.8190	    -8.4763	    -2.5177	   -20.6451	    -1.6785	   -17.0364	    -7.3853	   -18.8828	   -11.0779	    -7.8049	
    -9.1476	    -8.2245	    -2.4338	   -20.3934	    -1.8463	   -14.6866	    -7.4692	   -15.5258	   -10.5743	    -7.6370	
    -8.4763	    -8.0566	    -2.3499	   -20.4773	    -1.7624	   -12.1689	    -7.1335	   -11.9171	    -9.8190	    -6.8817	
    -7.8049	    -7.8049	    -2.0981	   -20.8130	    -1.3428	    -9.9030	    -6.2943	    -8.6441	    -8.8959	    -5.7068	
    -7.1335	    -7.5531	    -1.6785	   -21.3165	    -0.8392	    -8.2245	    -5.2032	    -6.2943	    -8.1406	    -4.1122	
    -6.7139	    -7.3013	    -1.3428	   -21.9040	    -0.2518	    -7.3853	    -3.9444	    -5.0354	    -7.5531	    -2.3499	
    -6.5460	    -7.3013	    -1.0071	   -22.5754	     0.2518	    -7.4692	    -2.8534	    -4.8676	    -7.3853	    -0.7553	
    -6.7978	    -7.4692	    -0.8392	   -23.1628	     0.5035	    -8.3084	    -1.9302	    -5.7907	    -7.5531	     0.5035	
    -7.3853	    -7.8049	    -0.7553	   -23.6664	     0.5035	    -9.7351	    -1.4267	    -7.3853	    -7.9727	     1.4267	
    -8.3084	    -8.3084	    -0.9232	   -23.9182	     0.2518	   -11.5814	    -1.2589	    -9.4833	    -8.6441	     2.0142	
    -9.3155	    -8.8120	    -1.0910	   -24.0021	    -0.2518	   -13.4277	    -1.5106	   -11.7493	    -9.3155	     2.2659	
   -10.3226	    -9.3994	    -1.3428	   -23.8342	    -0.9232	   -15.1062	    -2.0981	   -13.7634	    -9.8190	     2.0981	
   -11.3297	    -9.9030	    -1.6785	   -23.4146	    -1.8463	   -16.4490	    -3.0212	   -15.1901	    -9.9869	     1.6785	
   -12.2528	   -10.4065	    -2.0981	   -22.9111	    -2.8534	   -17.2043	    -4.2801	   -15.7776	    -9.6512	     1.0910	
   -13.0920	   -10.9100	    -2.7695	   -22.3236	    -4.0283	   -17.2043	    -5.7068	   -15.2740	    -8.3923	     0.4196	
   -13.6795	   -11.4136	    -3.5248	   -21.7361	    -5.2032	   -16.5329	    -7.3013	   -13.7634	    -6.2943	    -0.0839	
   -14.0991	   -11.8332	    -4.4479	   -21.0648	    -6.4621	   -15.1901	    -8.8120	   -11.5814	    -3.3569	    -0.2518	
   -14.4348	   -12.1689	    -5.5389	   -20.3094	    -7.6370	   -13.4277	   -10.2386	    -9.0637	     0.0000	    -0.2518	
   -14.6866	   -12.6724	    -6.7139	   -19.5541	    -8.8120	   -11.6653	   -11.4975	    -6.6299	     3.2730	     0.0839	
   -14.9384	   -13.2599	    -8.0566	   -18.9667	    -9.9030	   -10.2386	   -12.5885	    -4.8676	     5.8746	     0.5035	
   -15.3580	   -14.0152	    -9.4833	   -18.4631	   -10.9940	    -9.3994	   -13.5956	    -3.9444	     7.5531	     0.9232	
   -16.1133	   -15.1062	   -11.0779	   -18.2114	   -12.0850	    -9.1476	   -14.3509	    -4.0283	     8.1406	     1.2589	
   -17.1204	   -16.3651	   -12.8403	   -18.2114	   -13.0920	    -9.5673	   -14.8544	    -5.0354	     7.4692	     1.4267	
   -18.3792	   -17.8757	   -14.5187	   -18.5471	   -14.0991	   -10.4065	   -15.1901	    -6.9656	     5.7907	     1.2589	
   -19.9738	   -19.5541	   -16.2811	   -19.2184	   -14.9384	   -11.7493	   -15.3580	    -9.6512	     3.1052	     0.9232	
   -21.7361	   -21.2326	   -17.8757	   -20.2255	   -15.7776	   -13.3438	   -15.2740	   -12.9242	    -0.0839	     0.5875	
   -23.4985	   -22.9111	   -19.3863	   -21.5683	   -16.3651	   -15.1901	   -15.0223	   -16.4490	    -3.6087	     0.1678	
   -25.2609	   -24.4217	   -20.7291	   -23.0789	   -16.9525	   -17.2043	   -14.6866	   -20.2255	    -7.1335	    -0.2518	
   -26.7715	   -25.6805	   -21.9040	   -24.6735	   -17.4561	   -19.2184	   -14.4348	   -23.9182	   -10.4904	    -0.5875	
   -27.9465	   -26.6876	   -22.8271	   -26.1841	   -17.8757	   -21.2326	   -14.2670	   -27.3590	   -13.5117	    -1.0071	
   -28.7857	   -27.4429	   -23.6664	   -27.4429	   -18.3792	   -23.0789	   -14.2670	   -30.3802	   -16.1133	    -1.5106	
   -29.2053	   -27.8625	   -24.2538	   -28.4500	   -18.9667	   -24.6735	   -14.4348	   -32.8140	   -18.0435	    -2.0981	
   -29.2053	   -28.0304	   -24.7574	   -28.9536	   -19.6381	   -25.9323	   -14.9384	   -34.6603	   -19.1345	    -2.8534	
   -28.8696	   -27.9465	   -25.1770	   -29.0375	   -20.3094	   -26.7715	   -15.6097	   -35.8353	   -19.3024	    -3.6926	
   -28.1982	   -27.6108	   -25.3448	   -28.5339	   -20.9808	   -27.2751	   -16.5329	   -36.5067	   -18.7149	    -4.4479	
   -27.1912	   -27.1072	   -25.4288	   -27.6108	   -21.7361	   -27.3590	   -17.4561	   -36.5906	   -17.6239	    -5.2032	
   -25.9323	   -26.4359	   -25.3448	   -26.2680	   -22.3236	   -26.9394	   -18.5471	   -36.0031	   -16.3651	    -5.9586	
   -24.6735	   -25.6805	   -25.1770	   -24.5895	   -22.9111	   -26.1002	   -19.5541	   -34.7443	   -14.9384	    -6.6299	
   -23.3307	   -24.8413	   -24.9252	   -22.7432	   -23.4146	   -24.7574	   -20.5612	   -32.6462	   -13.4277	    -7.1335	
   -22.0718	   -24.0860	   -24.6735	   -20.8969	   -23.8342	   -22.9950	   -21.4844	   -29.7089	   -11.4975	    -7.4692	
   -21.0648	   -23.4985	   -24.5056	   -19.3024	   -24.2538	   -20.8130	   -22.4075	   -25.9323	    -9.2316	    -7.3853	
   -20.4773	   -23.1628	   -24.5056	   -17.9596	   -24.5895	   -18.5471	   -23.2468	   -21.8201	    -6.4621	    -6.8817	
   -20.1416	   -22.9950	   -24.5895	   -17.1204	   -25.0092	   -16.2811	   -24.0021	   -17.8757	    -3.6087	    -5.9586	
   -20.2255	   -23.0789	   -24.7574	   -16.5329	   -25.2609	   -14.3509	   -24.5056	   -14.5187	    -1.0071	    -4.7836	
   -20.5612	   -23.1628	   -24.9252	   -16.1133	   -25.3448	   -12.7563	   -24.6735	   -11.9171	     1.1749	    -3.4409	
   -20.9808	   -23.4146	   -25.0931	   -15.6937	   -25.2609	   -11.4975	   -24.5895	    -9.9869	     2.7695	    -2.0981	
   -21.4844	   -23.5825	   -25.0931	   -15.1062	   -25.0931	   -10.4065	   -24.2538	    -8.3923	     3.6926	    -0.9232	
   -21.9879	   -23.7503	   -25.0092	   -14.3509	   -24.8413	    -9.4833	   -23.8342	    -6.9656	     3.9444	     0.0000	
   -22.4075	   -23.9182	   -24.9252	   -13.4277	   -24.5895	    -8.5602	   -23.3307	    -5.5389	     3.6926	     0.5875	
   -22.8271	   -24.0860	   -24.8413	   -12.5046	   -24.3378	    -7.6370	   -22.9111	    -4.0283	     3.0212	     0.8392	
   -23.0789	   -24.1699	   -24.7574	   -11.9171	   -24.3378	    -6.9656	   -22.8271	    -2.6016	     2.0142	     0.7553	
   -23.3307	   -24.3378	   -24.8413	   -11.5814	   -24.5895	    -6.4621	   -22.9950	    -1.6785	     0.9232	     0.4196	
   -23.5825	   -24.5895	   -25.1770	   -11.4975	   -25.0092	    -6.2103	   -23.6664	    -1.4267	    -0.2518	    -0.3357	
   -23.7503	   -24.9252	   -25.5966	   -11.5814	   -25.7645	    -6.2103	   -24.6735	    -1.9302	    -1.4267	    -1.3428	
   -24.0021	   -25.3448	   -26.1841	   -11.7493	   -26.6876	    -6.4621	   -26.0162	    -3.0212	    -2.5177	    -2.5177	
   -24.2538	   -25.7645	   -26.7715	   -12.0010	   -27.6947	    -6.7978	   -27.6108	    -4.4479	    -3.3569	    -3.7766	
   -24.5056	   -26.1841	   -27.4429	   -12.3367	   -28.7857	    -7.3013	   -29.2892	    -6.1264	    -3.9444	    -4.9515	
   -24.7574	   -26.6037	   -28.1143	   -13.0081	   -29.7928	    -7.9727	   -30.9677	    -7.6370	    -4.1122	    -5.9586	
   -24.9252	   -27.0233	   -28.7018	   -14.0152	   -30.7999	    -8.7280	   -32.4783	    -8.9798	    -3.7766	    -6.6299	
   -25.0931	   -27.4429	   -29.2892	   -15.2740	   -31.5552	    -9.9030	   -33.8211	   -10.2386	    -3.1052	    -6.8817	
   -25.2609	   -27.7786	   -29.7089	   -16.5329	   -32.2266	   -11.5814	   -34.9121	   -11.5814	    -2.4338	    -6.8817	
   -25.5127	   -28.1143	   -30.1285	   -17.8757	   -32.7301	   -13.5956	   -35.6674	   -13.1760	    -1.8463	    -6.5460	
   -25.7645	   -28.5339	   -30.4642	   -19.1345	   -33.0658	   -16.0294	   -36.0031	   -14.9384	    -1.5945	    -5.8746	
   -26.1002	   -28.7857	   -30.6320	   -20.1416	   -33.0658	   -18.3792	   -36.0870	   -16.7847	    -1.4267	    -5.0354	
   -26.4359	   -28.9536	   -30.7159	   -20.8969	   -32.8979	   -20.3934	   -35.7513	   -18.5471	    -1.3428	    -3.8605	
   -26.6876	   -28.9536	   -30.5481	   -21.4005	   -32.4783	   -21.5683	   -35.0800	   -19.8898	    -1.0071	    -2.5177	
   -26.6876	   -28.7018	   -30.2124	   -21.4005	   -31.8069	   -21.7361	   -34.1568	   -20.5612	    -0.5035	    -1.0910	
   -26.4359	   -28.1982	   -29.5410	   -20.8969	   -30.8838	   -20.5612	   -33.0658	   -20.2255	     0.4196	     0.2518	
   -25.9323	   -27.2751	   -28.7018	   -19.9738	   -29.8767	   -18.1274	   -31.8909	   -18.5471	     1.4267	     1.2589	
   -25.0931	   -26.1002	   -27.6947	   -18.6310	   -28.7018	   -14.9384	   -30.7999	   -15.6097	     2.6855	     1.8463	
   -24.0860	   -24.7574	   -26.6037	   -17.2043	   -27.7786	   -11.4136	   -29.8767	   -11.9171	     3.8605	     2.0142	
   -22.9111	   -23.4146	   -25.5966	   -15.6937	   -27.0233	    -7.9727	   -29.4571	    -7.8049	     5.0354	     1.6785	
   -21.7361	   -22.1558	   -24.8413	   -14.3509	   -26.6876	    -4.9515	   -29.4571	    -4.1122	     5.8746	     1.0071	
   -20.6451	   -21.2326	   -24.4217	   -13.3438	   -26.7715	    -2.5177	   -29.9606	    -1.1749	     6.3782	    -0.0839	
   -19.7220	   -20.5612	   -24.3378	   -12.6724	   -27.2751	    -0.6714	   -30.9677	     0.5875	     6.0425	    -1.5106	
   -19.0506	   -20.3094	   -24.6735	   -12.5046	   -28.1982	     0.3357	   -32.3105	     1.0071	     4.7836	    -3.3569	
   -18.6310	   -20.4773	   -25.2609	   -12.6724	   -29.3732	     0.5035	   -33.8211	     0.3357	     2.6855	    -5.3711	
   -18.5471	   -20.8969	   -26.1841	   -13.2599	   -30.7159	    -0.0839	   -35.4156	    -1.1749	    -0.1678	    -7.5531	
   -18.7988	   -21.7361	   -27.3590	   -14.0991	   -32.1426	    -1.2589	   -36.9263	    -3.1052	    -3.3569	    -9.6512	
   -19.3863	   -22.8271	   -28.6179	   -15.1062	   -33.5693	    -2.9373	   -38.2690	    -5.2032	    -6.7978	   -11.4136	
   -20.3094	   -24.0860	   -29.9606	   -16.0294	   -34.7443	    -4.8676	   -39.3600	    -7.3013	   -10.0708	   -12.9242	
   -21.4844	   -25.5127	   -31.2195	   -17.0364	   -35.7513	    -6.8817	   -40.0314	    -9.5673	   -13.2599	   -14.0991	
   -22.7432	   -26.6876	   -32.2266	   -17.8757	   -36.3388	    -8.9798	   -40.2832	   -12.0010	   -16.0294	   -14.9384	
   -23.9182	   -27.6947	   -32.9819	   -18.7988	   -36.5906	   -10.9940	   -40.1154	   -14.7705	   -18.3792	   -15.2740	
   -24.7574	   -28.3661	   -33.4015	   -19.7220	   -36.4227	   -12.9242	   -39.6118	   -17.6239	   -20.0577	   -15.2740	
   -25.3448	   -28.7018	   -33.4854	   -20.6451	   -35.9192	   -14.8544	   -38.7726	   -20.5612	   -20.9808	   -14.8544	
   -25.5966	   -28.8696	   -33.3176	   -21.6522	   -35.1639	   -16.6168	   -37.7655	   -23.1628	   -21.0648	   -14.0991	
   -25.8484	   -28.7857	   -33.0658	   -22.7432	   -34.4086	   -18.2114	   -36.8423	   -25.3448	   -20.4773	   -13.1760	
   -26.1002	   -28.8696	   -32.8979	   -23.8342	   -33.8211	   -19.7220	   -36.0870	   -26.7715	   -19.3863	   -12.3367	
   -26.6876	   -29.0375	   -32.8140	   -24.9252	   -33.4854	   -21.1487	   -35.6674	   -27.6947	   -18.0435	   -11.7493	
   -27.5269	   -29.4571	   -32.8979	   -26.1002	   -33.4854	   -22.4915	   -35.5835	   -28.0304	   -16.6168	   -11.4136	
   -28.6179	   -30.1285	   -33.0658	   -27.1912	   -33.7372	   -23.8342	   -35.7513	   -28.1143	   -15.3580	   -11.5814	
   -29.8767	   -30.8838	   -33.3176	   -28.1143	   -34.2407	   -25.0931	   -36.2549	   -27.8625	   -14.3509	   -12.0010	
   -31.2195	   -31.8069	   -33.6533	   -28.7018	   -34.8282	   -26.1841	   -37.0102	   -27.4429	   -13.4277	   -12.7563	
   -32.5623	   -32.8140	   -33.9890	   -29.1214	   -35.5835	   -27.0233	   -37.8494	   -26.8555	   -12.6724	   -13.6795	
   -33.7372	   -33.7372	   -34.3246	   -29.4571	   -36.3388	   -27.6947	   -38.7726	   -26.1002	   -12.0850	   -14.7705	
   -34.7443	   -34.5764	   -34.5764	   -29.8767	   -37.1780	   -28.1143	   -39.6957	   -25.4288	   -11.5814	   -15.7776	
   -35.4156	   -35.3317	   -34.9121	   -30.5481	   -37.9333	   -28.2822	   -40.5350	   -24.8413	   -11.4975	   -16.7847	
   -35.9192	   -36.0031	   -35.2478	   -31.5552	   -38.6047	   -28.4500	   -41.2903	   -24.5056	   -11.6653	   -17.7078	
   -36.1710	   -36.5906	   -35.5835	   -32.7301	   -39.1083	   -28.5339	   -41.7938	   -24.4217	   -12.1689	   -18.4631	
   -36.2549	   -37.0102	   -35.9192	   -34.0729	   -39.3600	   -28.5339	   -42.0456	   -24.5056	   -12.9242	   -19.0506	
   -36.4227	   -37.4298	   -36.1710	   -35.4156	   -39.5279	   -28.6179	   -41.9617	   -24.7574	   -13.7634	   -19.3863	
   -36.5906	   -37.6816	   -36.4227	   -36.6745	   -39.4440	   -28.7018	   -41.7099	   -25.0931	   -14.5187	   -19.5541	
   -36.9263	   -37.7655	   -36.5906	   -37.8494	   -39.1083	   -28.9536	   -41.1224	   -25.3448	   -15.1901	   -19.4702	
   -37.2620	   -37.7655	   -36.5906	   -39.0244	   -38.5208	   -29.3732	   -40.1993	   -25.6805	   -15.7776	   -19.1345	
   -37.6816	   -37.6816	   -36.5906	   -40.1993	   -37.7655	   -29.9606	   -39.1083	   -26.0162	   -16.1133	   -18.7149	
   -38.0173	   -37.3459	   -36.3388	   -41.1224	   -36.7584	   -30.5481	   -37.8494	   -26.2680	   -16.2811	   -18.2114	
   -38.1012	   -36.9263	   -35.9192	   -41.7938	   -35.6674	   -31.0516	   -36.4227	   -26.6037	   -16.4490	   -17.7078	
   -38.0173	   -36.2549	   -35.4156	   -42.1295	   -34.4925	   -31.4713	   -35.0800	   -26.9394	   -16.6168	   -17.2043	
   -37.6816	   -35.4996	   -34.6603	   -41.9617	   -33.1497	   -31.7230	   -33.6533	   -27.4429	   -16.7847	   -16.9525	
   -37.0941	   -34.5764	   -33.8211	   -41.4581	   -31.8909	   -31.7230	   -32.4783	   -28.1982	   -17.1204	   -16.9525	
   -36.4227	   -33.6533	   -32.9819	   -40.6189	   -30.7999	   -31.7230	   -31.4713	   -29.2053	   -17.7078	   -17.2882	
   -35.8353	   -32.8140	   -32.3105	   -39.7797	   -29.8767	   -31.8069	   -30.8838	   -30.4642	   -18.6310	   -18.0435	
   -35.4156	   -32.2266	   -31.8909	   -38.9404	   -29.3732	   -31.8909	   -30.6320	   -31.9748	   -19.9738	   -19.2184	
   -35.2478	   -31.8909	   -31.7230	   -38.2690	   -29.2053	   -32.2266	   -30.7159	   -33.4015	   -21.7361	   -20.8969	
   -35.2478	   -31.8909	   -31.8909	   -37.8494	   -29.3732	   -32.5623	   -31.2195	   -34.7443	   -23.7503	   -22.9111	
   -35.4996	   -32.1426	   -32.2266	   -37.4298	   -29.7928	   -32.8979	   -31.9748	   -35.6674	   -25.9323	   -25.0931	
   -35.8353	   -32.4783	   -32.6462	   -37.0941	   -30.2963	   -33.2336	   -32.8140	   -36.1710	   -27.7786	   -27.2751	
   -36.0870	   -32.8979	   -33.0658	   -36.5906	   -30.8838	   -33.3176	   -33.5693	   -36.2549	   -29.2892	   -29.2053	
   -36.1710	   -33.1497	   -33.4015	   -35.6674	   -31.3873	   -33.2336	   -34.2407	   -35.8353	   -30.0446	   -30.6320	
   -36.0031	   -33.1497	   -33.4015	   -34.3246	   -31.6391	   -32.6462	   -34.5764	   -35.0800	   -30.1285	   -31.4713	
   -35.4996	   -32.7301	   -33.0658	   -32.3944	   -31.4713	   -31.6391	   -34.5764	   -33.9890	   -29.5410	   -31.6391	
   -34.5764	   -31.9748	   -32.3105	   -29.8767	   -30.9677	   -30.2124	   -34.1568	   -32.8140	   -28.4500	   -31.1356	
   -33.3176	   -30.7999	   -31.2195	   -26.9394	   -29.9606	   -28.3661	   -33.2336	   -31.3873	   -26.8555	   -29.9606	
   -31.8069	   -29.2892	   -29.7089	   -23.6664	   -28.6179	   -26.1002	   -31.9748	   -29.6249	   -24.8413	   -28.1143	
   -30.1285	   -27.5269	   -27.9465	   -20.3094	   -27.0233	   -23.5825	   -30.4642	   -27.4429	   -22.4915	   -25.7645	
[Epoch Header]
[Trial Type]	11
[Accept]	1
[Correct]	0
[RT]	 0.000
[Resp]	0
[Epoch Data]
   -27.0233	   -23.4985	   -27.3590	   -15.9454	   -32.3105	   -10.0708	   -39.0244	    -5.9586	   -14.6866	   -24.8413	
   -26.6876	   -23.4985	   -27.5269	   -15.7776	   -32.7301	   -10.8261	   -39.6118	    -7.2174	   -13.0920	   -24.4217	
   -26.6037	   -23.5825	   -27.5269	   -15.7776	   -32.8979	   -11.7493	   -39.6118	    -8.7280	   -11.7493	   -23.6664	
   -26.5198	   -23.5825	   -27.3590	   -15.7776	   -32.8140	   -12.9242	   -39.0244	   -10.4904	   -10.9100	   -22.6593	
   -26.6037	   -23.4985	   -27.0233	   -15.8615	   -32.3105	   -14.0991	   -38.0173	   -12.5046	   -10.7422	   -21.4844	
   -26.7715	   -23.3307	   -26.5198	   -15.9454	   -31.4713	   -15.1901	   -36.5067	   -14.6027	   -11.0779	   -20.1416	
   -26.8555	   -22.9950	   -25.7645	   -16.0294	   -30.3802	   -16.1133	   -34.7443	   -16.7007	   -11.7493	   -18.7988	
   -26.8555	   -22.5754	   -24.8413	   -16.1133	   -29.1214	   -16.7847	   -32.8140	   -18.4631	   -12.5046	   -17.3721	
   -26.8555	   -21.9879	   -23.9182	   -16.1972	   -27.7786	   -17.2043	   -30.8838	   -19.6381	   -12.9242	   -15.9454	
   -26.7715	   -21.3165	   -23.0789	   -16.1133	   -26.5198	   -17.2882	   -29.2053	   -20.0577	   -12.9242	   -14.5187	
   -26.6876	   -20.7291	   -22.4075	   -15.8615	   -25.5127	   -17.1204	   -27.8625	   -19.8898	   -12.5046	   -13.3438	
   -26.6037	   -20.2255	   -21.9879	   -15.3580	   -24.8413	   -16.7007	   -27.0233	   -19.4702	   -11.9171	   -12.5046	
   -26.5198	   -19.7220	   -21.8201	   -14.6027	   -24.5056	   -16.0294	   -26.7715	   -19.1345	   -11.5814	   -12.2528	
   -26.2680	   -19.3863	   -21.9040	   -13.7634	   -24.5895	   -15.1062	   -27.1072	   -19.0506	   -11.5814	   -12.5046	
   -25.9323	   -19.1345	   -22.2397	   -12.8403	   -25.0092	   -13.9313	   -27.7786	   -19.3863	   -12.0010	   -13.4277	
   -25.5127	   -18.8828	   -22.6593	   -12.0850	   -25.5966	   -12.4207	   -28.7018	   -19.6381	   -12.6724	   -14.7705	
   -24.9252	   -18.7988	   -23.1628	   -11.2457	   -26.2680	   -10.6583	   -29.7089	   -19.5541	   -13.5117	   -16.3651	
   -24.2538	   -18.7149	   -23.6664	   -10.4904	   -26.9394	    -8.8959	   -30.6320	   -18.8828	   -14.1830	   -17.8757	
   -23.6664	   -18.7149	   -24.0860	    -9.6512	   -27.5269	    -7.1335	   -31.3034	   -17.6239	   -14.6866	   -19.2184	
   -22.9950	   -18.7988	   -24.4217	    -8.8120	   -27.9465	    -5.6229	   -31.7230	   -15.8615	   -14.8544	   -20.2255	
   -22.3236	   -18.8828	   -24.5895	    -8.0566	   -28.1143	    -4.4479	   -31.7230	   -13.8474	   -14.7705	   -20.6451	
   -21.5683	   -18.9667	   -24.5895	    -7.3013	   -28.1143	    -3.6087	   -31.3034	   -11.8332	   -14.4348	   -20.5612	
   -20.8969	   -18.9667	   -24.3378	    -6.6299	   -27.7786	    -3.1891	   -30.4642	   -10.0708	   -13.8474	   -19.8059	
   -20.2255	   -18.7988	   -23.9182	    -6.1264	   -27.1072	    -3.0212	   -29.1214	    -8.7280	   -13.1760	   -18.5471	
   -19.5541	   -18.7149	   -23.3307	    -5.7907	   -26.2680	    -3.2730	   -27.4429	    -7.9727	   -12.5885	   -16.8686	
   -19.0506	   -18.5471	   -22.6593	    -5.7068	   -25.2609	    -3.8605	   -25.5127	    -7.9727	   -12.2528	   -15.0223	
   -18.5471	   -18.4631	   -21.9040	    -5.9586	   -24.1699	    -4.7836	   -23.5825	    -8.4763	   -12.0850	   -13.0920	
   -18.2114	   -18.2953	   -21.2326	    -6.6299	   -23.1628	    -5.8746	   -21.8201	    -9.2316	   -12.0010	   -11.3297	
   -17.9596	   -18.2114	   -20.5612	    -7.5531	   -22.2397	    -6.8817	   -20.3094	   -10.0708	   -11.8332	    -9.8190	
   -17.7078	   -18.1274	   -19.9738	    -8.7280	   -21.4005	    -7.8049	   -19.1345	   -10.7422	   -11.6653	    -8.7280	
   -17.6239	   -18.0435	   -19.3863	    -9.8190	   -20.7291	    -8.6441	   -18.2953	   -11.4136	   -11.6653	    -8.1406	
   -17.6239	   -18.0435	   -18.8828	   -10.9100	   -20.3094	    -9.3155	   -18.0435	   -12.0850	   -11.9171	    -8.2245	
   -17.9596	   -18.2114	   -18.6310	   -11.8332	   -20.2255	    -9.9869	   -18.3792	   -12.8403	   -12.5885	    -9.0637	
   -18.6310	   -18.7149	   -18.5471	   -12.5885	   -20.5612	   -10.9100	   -19.3024	   -13.7634	   -13.8474	   -10.4904	
   -19.7220	   -19.5541	   -18.7988	   -13.4277	   -21.1487	   -12.0010	   -20.6451	   -14.6866	   -15.5258	   -12.4207	
   -21.4005	   -20.6451	   -19.3863	   -14.1830	   -22.0718	   -13.2599	   -22.3236	   -15.6097	   -17.2882	   -14.6027	
   -23.4146	   -22.0718	   -20.1416	   -14.8544	   -23.2468	   -14.1830	   -24.2538	   -16.0294	   -18.9667	   -16.8686	
   -25.7645	   -23.6664	   -21.1487	   -15.2740	   -24.5056	   -14.6027	   -26.1002	   -15.6097	   -20.2255	   -19.0506	
   -28.2822	   -25.2609	   -22.3236	   -15.4419	   -25.7645	   -14.2670	   -27.7786	   -14.2670	   -20.8969	   -20.8130	
   -30.7999	   -26.8555	   -23.6664	   -15.2740	   -26.9394	   -13.3438	   -29.2053	   -11.9171	   -20.9808	   -22.1558	
   -33.0658	   -28.2822	   -24.9252	   -14.8544	   -27.9465	   -12.0010	   -30.2124	    -8.9798	   -20.7291	   -23.0789	
   -34.9960	   -29.3732	   -26.0162	   -14.2670	   -28.6179	   -10.7422	   -30.7159	    -6.1264	   -20.3094	   -23.4146	
   -36.5067	   -30.0446	   -26.7715	   -13.6795	   -28.8696	    -9.8190	   -30.6320	    -3.9444	   -20.1416	   -23.2468	
   -37.3459	   -30.1285	   -27.1912	   -13.0081	   -28.6179	    -9.0637	   -29.8767	    -2.8534	   -20.2255	   -22.5754	
   -37.5137	   -29.7089	   -27.1912	   -12.3367	   -27.8625	    -8.6441	   -28.5339	    -2.6855	   -20.5612	   -21.4844	
   -37.1780	   -28.8696	   -26.7715	   -11.9171	   -26.6037	    -8.2245	   -26.7715	    -3.1891	   -20.9808	   -20.0577	
   -36.5067	   -27.8625	   -26.0162	   -11.7493	   -25.1770	    -7.8888	   -24.8413	    -3.8605	   -21.0648	   -18.2953	
   -35.4996	   -26.6876	   -25.1770	   -11.8332	   -23.6664	    -7.3853	   -22.8271	    -4.3640	   -20.5612	   -16.2811	
   -34.4086	   -25.5127	   -24.2538	   -12.2528	   -22.2397	    -6.7978	   -20.9808	    -4.4479	   -19.1345	   -14.1830	
   -33.3176	   -24.5895	   -23.3307	   -12.8403	   -20.9808	    -6.1264	   -19.4702	    -4.1962	   -16.8686	   -12.0010	
   -32.2266	   -23.7503	   -22.5754	   -13.4277	   -20.0577	    -5.5389	   -18.3792	    -3.6087	   -13.8474	    -9.9869	
   -31.3034	   -23.1628	   -22.0718	   -13.8474	   -19.5541	    -5.1193	   -17.7078	    -2.9373	   -10.6583	    -8.3084	
   -30.5481	   -22.8271	   -21.7361	   -14.3509	   -19.3863	    -5.1193	   -17.6239	    -2.4338	    -7.8888	    -7.3013	
   -29.9606	   -22.7432	   -21.6522	   -14.8544	   -19.6381	    -5.4550	   -17.9596	    -2.3499	    -6.0425	    -7.0496	
   -29.6249	   -22.9111	   -21.8201	   -15.5258	   -20.2255	    -6.3782	   -18.7149	    -2.9373	    -5.3711	    -7.5531	
   -29.5410	   -23.3307	   -22.1558	   -16.3651	   -21.1487	    -7.6370	   -19.8059	    -4.1962	    -5.8746	    -8.6441	
   -29.6249	   -23.8342	   -22.5754	   -17.2882	   -22.2397	    -9.2316	   -20.9808	    -6.0425	    -7.3013	   -10.2386	
   -29.7928	   -24.3378	   -23.0789	   -18.0435	   -23.2468	   -10.8261	   -22.1558	    -8.3084	    -9.3994	   -12.0850	
   -29.9606	   -24.7574	   -23.4985	   -18.5471	   -24.1699	   -12.3367	   -23.0789	   -10.5743	   -11.8332	   -13.8474	
   -30.0446	   -25.0092	   -23.6664	   -18.7988	   -24.8413	   -13.5117	   -23.6664	   -12.9242	   -14.2670	   -15.2740	
   -30.0446	   -25.0092	   -23.6664	   -18.7149	   -25.0931	   -14.5187	   -23.7503	   -15.1062	   -16.4490	   -16.2811	
   -29.8767	   -24.7574	   -23.2468	   -18.4631	   -24.8413	   -15.2740	   -23.2468	   -17.2043	   -18.2114	   -16.7847	
   -29.6249	   -24.0860	   -22.6593	   -18.1274	   -24.2538	   -15.8615	   -22.3236	   -19.2184	   -19.5541	   -16.6168	
   -29.2892	   -23.3307	   -21.7361	   -17.7078	   -23.2468	   -16.1972	   -20.9808	   -20.9808	   -20.3094	   -16.0294	
   -28.8696	   -22.3236	   -20.8130	   -17.4561	   -21.9879	   -16.5329	   -19.3863	   -22.4075	   -20.4773	   -15.0223	
   -28.5339	   -21.3165	   -19.7220	   -17.2882	   -20.5612	   -16.7007	   -17.7917	   -23.2468	   -20.2255	   -13.7634	
   -28.0304	   -20.2255	   -18.6310	   -17.3721	   -19.1345	   -16.7847	   -16.1972	   -23.8342	   -19.7220	   -12.4207	
   -27.4429	   -19.0506	   -17.6239	   -17.7078	   -17.7078	   -16.9525	   -14.8544	   -24.0860	   -19.1345	   -11.2457	
   -26.5198	   -17.7917	   -16.5329	   -18.3792	   -16.3651	   -17.0364	   -13.6795	   -24.1699	   -18.3792	   -10.3226	
   -25.4288	   -16.5329	   -15.4419	   -19.3024	   -15.1062	   -17.1204	   -12.8403	   -23.9182	   -17.6239	    -9.7351	
   -24.0021	   -15.1062	   -14.3509	   -20.3934	   -14.0152	   -17.1204	   -12.3367	   -23.0789	   -16.7847	    -9.6512	
   -22.2397	   -13.6795	   -13.2599	   -21.4844	   -13.0920	   -17.1204	   -12.1689	   -21.4844	   -15.6937	    -9.9030	
   -20.3934	   -12.1689	   -12.1689	   -22.2397	   -12.5046	   -17.1204	   -12.3367	   -19.2184	   -14.5187	   -10.4904	
   -18.4631	   -10.7422	   -11.1618	   -22.5754	   -12.0850	   -17.0364	   -12.8403	   -16.6168	   -13.4277	   -11.4136	
   -16.4490	    -9.3994	   -10.1547	   -22.5754	   -11.9171	   -17.0364	   -13.6795	   -14.3509	   -12.6724	   -12.5885	
   -14.5187	    -8.0566	    -9.3155	   -22.3236	   -11.8332	   -17.2882	   -14.6027	   -12.8403	   -12.4207	   -13.9313	
   -12.7563	    -6.8817	    -8.5602	   -21.9879	   -11.9171	   -17.7078	   -15.6097	   -12.5046	   -12.9242	   -15.2740	
   -10.9940	    -5.8746	    -7.8888	   -21.9040	   -12.0010	   -18.2114	   -16.7007	   -13.2599	   -14.0152	   -16.6168	
    -9.4833	    -5.0354	    -7.3013	   -22.1558	   -12.1689	   -18.4631	   -17.6239	   -14.7705	   -15.6097	   -17.7917	
    -8.3084	    -4.3640	    -6.9656	   -22.8271	   -12.2528	   -18.4631	   -18.4631	   -16.7007	   -17.4561	   -18.8828	
    -7.3013	    -4.0283	    -6.7139	   -23.9182	   -12.4207	   -18.3792	   -19.2184	   -18.6310	   -19.2184	   -19.6381	
    -6.7139	    -3.8605	    -6.6299	   -25.2609	   -12.4207	   -18.2114	   -19.7220	   -20.3094	   -20.7291	   -20.0577	
    -6.3782	    -3.8605	    -6.7139	   -26.6876	   -12.4207	   -18.2114	   -19.9738	   -21.7361	   -21.9879	   -20.1416	
    -6.2103	    -3.9444	    -6.7978	   -27.9465	   -12.2528	   -18.5471	   -19.9738	   -22.9111	   -22.9111	   -19.9738	
    -6.2943	    -4.0283	    -6.8817	   -28.7857	   -12.0010	   -19.1345	   -19.7220	   -24.0021	   -23.5825	   -19.6381	
    -6.4621	    -4.1962	    -7.0496	   -29.2892	   -11.7493	   -19.9738	   -19.3024	   -24.9252	   -24.1699	   -19.2184	
    -6.7978	    -4.4479	    -7.3013	   -29.5410	   -11.5814	   -20.9808	   -18.8828	   -25.7645	   -24.5056	   -18.7988	
    -7.2174	    -4.6158	    -7.6370	   -29.7089	   -11.4975	   -21.9879	   -18.6310	   -26.2680	   -24.7574	   -18.4631	
    -7.6370	    -4.7836	    -7.9727	   -29.7089	   -11.4975	   -22.9950	   -18.5471	   -26.4359	   -24.7574	   -18.1274	
    -7.8888	    -4.8676	    -8.3084	   -29.5410	   -11.7493	   -23.7503	   -18.6310	   -26.1841	   -24.5895	   -17.9596	
    -8.0566	    -4.8676	    -8.5602	   -29.0375	   -12.0850	   -24.1699	   -18.9667	   -25.5966	   -24.1699	   -17.7917	
    -7.8888	    -4.6997	    -8.7280	   -28.1982	   -12.5046	   -24.0860	   -19.5541	   -24.8413	   -23.6664	   -17.7917	
    -7.4692	    -4.4479	    -8.8959	   -26.8555	   -13.0920	   -23.5825	   -20.3094	   -23.9182	   -23.2468	   -18.1274	
    -6.7978	    -4.1122	    -8.9798	   -25.1770	   -13.8474	   -22.5754	   -21.2326	   -22.8271	   -22.9111	   -18.7149	
    -5.8746	    -3.6087	    -9.0637	   -23.1628	   -14.6027	   -21.3165	   -22.3236	   -21.4005	   -22.6593	   -19.4702	
    -4.9515	    -3.1891	    -9.1476	   -21.0648	   -15.3580	   -19.8059	   -23.4985	   -19.5541	   -22.3236	   -20.5612	
    -4.0283	    -2.8534	    -9.2316	   -18.8828	   -16.1972	   -18.2114	   -24.7574	   -17.5400	   -21.9040	   -21.6522	
    -3.1052	    -2.5177	    -9.3155	   -16.7847	   -17.0364	   -16.8686	   -25.9323	   -15.4419	   -21.3165	   -22.8271	
    -2.3499	    -2.4338	    -9.4833	   -14.8544	   -17.7917	   -15.6937	   -26.9394	   -13.9313	   -20.7291	   -23.9182	
    -1.7624	    -2.4338	    -9.7351	   -13.0081	   -18.3792	   -14.8544	   -27.6947	   -12.9242	   -20.1416	   -25.0092	
    -1.1749	    -2.5177	    -9.9030	   -11.1618	   -18.7149	   -14.1830	   -28.1143	   -12.5046	   -19.8059	   -25.8484	
    -0.6714	    -2.6016	    -9.9869	    -9.3155	   -18.7149	   -13.3438	   -28.1143	   -12.2528	   -19.6381	   -26.6037	
    -0.1678	    -2.6016	    -9.9030	    -7.3013	   -18.3792	   -12.4207	   -27.5269	   -11.7493	   -19.6381	   -26.8555	
     0.4196	    -2.5177	    -9.5673	    -4.9515	   -17.6239	   -10.9940	   -26.4359	   -10.8261	   -19.4702	   -26.6876	
     1.0071	    -2.2659	    -9.0637	    -2.3499	   -16.5329	    -9.0637	   -24.9252	    -9.2316	   -18.7149	   -25.7645	
     1.7624	    -1.8463	    -8.3084	     0.4196	   -15.1901	    -6.5460	   -23.0789	    -6.8817	   -17.0364	   -24.1699	
     2.6016	    -1.3428	    -7.4692	     3.3569	   -13.7634	    -3.4409	   -21.1487	    -3.8605	   -14.4348	   -21.8201	
     3.5248	    -0.5875	    -6.5460	     6.1264	   -12.4207	    -0.0839	   -19.3024	    -0.7553	   -11.0779	   -19.0506	
     4.6158	     0.3357	    -5.6229	     8.5602	   -11.0779	     3.3569	   -17.7078	     2.3499	    -7.3853	   -16.0294	
     5.8746	     1.4267	    -4.5319	    10.5743	    -9.9869	     6.5460	   -16.3651	     4.9515	    -4.0283	   -13.2599	
     7.3853	     2.8534	    -3.5248	    12.2528	    -8.9798	     9.2316	   -15.3580	     7.2174	    -1.2589	   -10.9100	
     9.0637	     4.3640	    -2.4338	    13.6795	    -8.2245	    11.4975	   -14.8544	     8.9798	     0.7553	    -9.2316	
    10.9100	     5.9586	    -1.4267	    15.0223	    -7.7209	    13.2599	   -14.6027	    10.1547	     1.8463	    -8.1406	
    12.7563	     7.5531	    -0.5035	    16.4490	    -7.3013	    14.4348	   -14.6866	    10.4904	     2.0142	    -7.8888	
    14.5187	     9.0637	     0.3357	    17.9596	    -7.1335	    15.1062	   -15.1062	    10.0708	     1.3428	    -8.2245	
    16.1972	    10.4065	     1.0071	    19.4702	    -7.0496	    15.3580	   -15.6937	     9.0637	     0.0000	    -9.1476	
    17.7078	    11.6653	     1.5945	    20.8969	    -7.0496	    15.3580	   -16.2811	     7.7209	    -1.6785	   -10.4904	
    19.1345	    12.7563	     2.1820	    22.0718	    -7.0496	    15.3580	   -16.9525	     6.3782	    -3.3569	   -11.8332	
    20.4773	    13.7634	     2.8534	    22.9950	    -6.8817	    15.4419	   -17.4561	     5.4550	    -4.7836	   -13.1760	
    21.6522	    14.6027	     3.5248	    23.4985	    -6.7139	    15.5258	   -17.7078	     4.7836	    -5.8746	   -14.1830	
    22.7432	    15.3580	     4.2801	    23.6664	    -6.2943	    15.5258	   -17.7078	     4.4479	    -6.6299	   -14.9384	
    23.6664	    16.0294	     5.1193	    23.5825	    -5.7907	    15.3580	   -17.3721	     4.3640	    -7.3013	   -15.1901	
    24.3378	    16.5329	     6.0425	    23.1628	    -5.2032	    14.9384	   -16.7847	     4.4479	    -7.7209	   -15.0223	
    24.9252	    17.0364	     6.9656	    22.6593	    -4.3640	    14.3509	   -15.8615	     4.6997	    -7.8888	   -14.2670	
    25.1770	    17.3721	     8.0566	    21.9879	    -3.5248	    13.6795	   -14.6866	     5.1193	    -7.5531	   -13.0920	
    25.2609	    17.7078	     9.1476	    21.2326	    -2.6016	    13.0081	   -13.4277	     5.7907	    -6.7139	   -11.4975	
    25.1770	    18.0435	    10.2386	    20.4773	    -1.5945	    12.3367	   -12.0850	     6.4621	    -5.2032	    -9.6512	
    25.0092	    18.3792	    11.2457	    19.8059	    -0.5875	    11.8332	   -10.7422	     6.9656	    -3.1891	    -7.7209	
    24.7574	    18.7988	    12.1689	    19.2184	     0.5035	    11.4975	    -9.4833	     7.3013	    -1.0071	    -5.9586	
    24.4217	    19.1345	    12.9242	    18.7988	     1.4267	    11.4136	    -8.3923	     7.3013	     1.2589	    -4.3640	
    24.0860	    19.4702	    13.5117	    18.4631	     2.2659	    11.4136	    -7.5531	     7.1335	     3.1891	    -3.1891	
    23.7503	    19.7220	    13.8474	    18.2953	     2.8534	    11.3297	    -7.0496	     6.8817	     4.5319	    -2.3499	
    23.3307	    19.8059	    13.7634	    18.0435	     3.1891	    11.0779	    -6.9656	     6.4621	     5.4550	    -1.8463	
    22.8271	    19.7220	    13.3438	    17.8757	     3.1891	    10.5743	    -7.2174	     5.9586	     5.9586	    -1.5945	
    22.1558	    19.3863	    12.6724	    17.5400	     2.8534	     9.9030	    -7.8049	     5.3711	     6.1264	    -1.6785	
    21.4844	    18.8828	    11.6653	    17.2043	     2.2659	     9.1476	    -8.6441	     4.6997	     5.8746	    -2.0142	
    20.7291	    18.2953	    10.6583	    16.8686	     1.6785	     8.4763	    -9.5673	     4.1122	     5.4550	    -2.5177	
    19.9738	    17.7078	     9.7351	    16.6168	     1.0910	     7.9727	   -10.3226	     3.6926	     4.6158	    -3.1891	
    19.3863	    17.2882	     9.0637	    16.6168	     0.7553	     7.9727	   -10.8261	     3.5248	     3.5248	    -3.7766	
    19.0506	    17.0364	     8.7280	    16.7847	     0.7553	     8.3084	   -10.9100	     3.5248	     2.0981	    -4.2801	
    18.8828	    17.0364	     8.7280	    17.2882	     1.1749	     8.9798	   -10.4904	     3.9444	     0.5875	    -4.6158	
    18.8828	    17.2043	     9.1476	    17.7917	     1.8463	     9.9030	    -9.5673	     4.9515	    -0.9232	    -4.6997	
    18.9667	    17.4561	     9.8190	    18.2114	     2.8534	    10.9100	    -8.2245	     6.3782	    -2.0981	    -4.3640	
    19.0506	    17.7917	    10.6583	    18.3792	     4.1122	    12.0850	    -6.6299	     7.9727	    -2.8534	    -3.6926	
    19.0506	    18.1274	    11.5814	    18.2953	     5.3711	    13.2599	    -4.8676	     9.5673	    -3.0212	    -2.6016	
    18.9667	    18.4631	    12.4207	    17.7917	     6.7139	    14.4348	    -3.0212	    10.8261	    -2.6855	    -1.2589	
    18.7149	    18.6310	    13.2599	    17.0364	     7.9727	    15.4419	    -1.2589	    11.7493	    -1.9302	     0.2518	
    18.2953	    18.7149	    14.0152	    16.1133	     9.1476	    16.2811	     0.2518	    12.4207	    -0.6714	     1.8463	
    17.8757	    18.7988	    14.6027	    15.0223	    10.1547	    16.7847	     1.5945	    13.0081	     0.7553	     3.2730	
    17.4561	    18.8828	    15.1901	    13.8474	    10.9940	    17.1204	     2.5177	    13.8474	     2.3499	     4.4479	
    17.2043	    18.8828	    15.6937	    12.8403	    11.5814	    17.4561	     3.1052	    15.0223	     3.9444	     5.4550	
    17.0364	    18.8828	    16.0294	    12.0850	    11.9171	    17.7917	     3.1891	    16.6168	     5.4550	     6.0425	
    16.8686	    18.8828	    16.1972	    11.6653	    12.0010	    18.1274	     2.7695	    18.6310	     7.0496	     6.3782	
    16.8686	    18.7988	    16.1972	    11.4975	    11.6653	    18.3792	     1.9302	    20.5612	     8.5602	     6.4621	
    16.7007	    18.5471	    15.8615	    11.7493	    11.1618	    18.5471	     0.7553	    22.0718	    10.0708	     6.3782	
    16.5329	    18.1274	    15.4419	    12.3367	    10.4065	    18.6310	    -0.6714	    23.0789	    11.4136	     6.1264	
    16.3651	    17.6239	    14.8544	    13.0920	     9.5673	    18.7988	    -2.0142	    23.4985	    12.5046	     5.8746	
    16.1133	    17.0364	    14.1830	    13.8474	     8.6441	    18.9667	    -3.1891	    23.4146	    13.4277	     5.6229	
    15.8615	    16.3651	    13.5117	    14.4348	     7.8888	    18.9667	    -4.1122	    22.8271	    13.9313	     5.6229	
    15.6097	    15.6097	    12.7563	    14.6866	     7.2174	    18.7988	    -4.7836	    21.7361	    14.0991	     5.7907	
    15.1901	    14.9384	    12.0850	    14.7705	     6.6299	    18.2114	    -5.0354	    19.9738	    13.9313	     6.0425	
    14.6866	    14.0991	    11.4136	    14.6027	     6.2103	    17.2043	    -5.0354	    17.7078	    13.3438	     6.4621	
    13.8474	    13.2599	    10.8261	    14.4348	     6.0425	    15.8615	    -4.6158	    14.9384	    12.4207	     6.9656	
    12.8403	    12.3367	    10.3226	    14.1830	     6.0425	    14.3509	    -4.0283	    12.1689	    11.3297	     7.5531	
    11.4975	    11.3297	     9.9869	    14.0152	     6.1264	    13.0081	    -3.1052	     9.7351	    10.2386	     8.1406	
     9.9869	    10.4065	     9.6512	    13.7634	     6.4621	    12.0010	    -2.0142	     8.1406	     9.3994	     8.8959	
     8.5602	     9.5673	     9.4833	    13.5117	     6.7978	    11.7493	    -0.8392	     7.8049	     9.0637	     9.7351	
     7.2174	     8.9798	     9.4833	    13.2599	     7.1335	    12.3367	     0.2518	     8.6441	     9.3155	    10.6583	
     6.2943	     8.5602	     9.5673	    13.0920	     7.4692	    13.5956	     1.3428	    10.5743	    10.0708	    11.5814	
     5.8746	     8.6441	     9.8190	    13.0920	     7.8888	    15.4419	     2.2659	    13.0081	    11.0779	    12.3367	
     6.1264	     9.0637	    10.3226	    13.4277	     8.3084	    17.4561	     3.1052	    15.5258	    12.1689	    12.8403	
     6.9656	     9.8190	    10.9100	    14.0152	     8.6441	    19.3863	     3.6926	    17.7078	    13.0081	    13.1760	
     8.2245	    10.8261	    11.5814	    14.8544	     8.9798	    21.1487	     4.0283	    19.4702	    13.4277	    13.1760	
     9.7351	    12.0010	    12.2528	    16.0294	     9.2316	    22.5754	     4.1122	    20.6451	    13.5117	    12.8403	
    11.4975	    13.1760	    12.8403	    17.3721	     9.2316	    23.4985	     3.8605	    21.3165	    13.3438	    12.2528	
    13.2599	    14.3509	    13.2599	    18.7149	     9.0637	    23.7503	     3.3569	    21.3165	    12.9242	    11.4975	
    14.9384	    15.4419	    13.5117	    20.1416	     8.7280	    23.4146	     2.6855	    20.8969	    12.3367	    10.4904	
    16.4490	    16.4490	    13.6795	    21.3165	     8.2245	    22.4075	     1.8463	    19.9738	    11.6653	     9.4833	
    17.8757	    17.2882	    13.5956	    22.3236	     7.7209	    20.8969	     1.0071	    18.6310	    10.9100	     8.5602	
    18.9667	    18.0435	    13.4277	    22.9111	     7.1335	    19.2184	     0.1678	    17.1204	    10.1547	     7.8049	
    19.8059	    18.7149	    13.2599	    23.1628	     6.7139	    17.4561	    -0.3357	    15.4419	     9.3155	     7.3013	
    20.3934	    19.2184	    13.0920	    22.9111	     6.3782	    16.1133	    -0.6714	    13.9313	     8.6441	     7.1335	
    20.7291	    19.6381	    13.0081	    22.3236	     6.2943	    15.5258	    -0.5875	    13.0920	     8.3084	     7.3853	
    20.8130	    19.9738	    12.9242	    21.4005	     6.4621	    15.7776	    -0.3357	    13.0920	     8.4763	     8.0566	
    20.7291	    20.2255	    12.9242	    20.3094	     6.7139	    16.8686	     0.2518	    14.1830	     9.3994	     9.3155	
    20.5612	    20.3934	    13.0081	    19.3024	     7.1335	    18.5471	     0.8392	    16.4490	    11.0779	    10.9100	
    20.3934	    20.5612	    13.0920	    18.3792	     7.5531	    20.3094	     1.5106	    19.3024	    13.4277	    12.9242	
    20.3934	    20.7291	    13.2599	    17.5400	     7.9727	    21.8201	     2.1820	    22.0718	    16.1133	    15.1062	
    20.6451	    21.1487	    13.5117	    16.8686	     8.3923	    22.8271	     2.6855	    24.1699	    18.5471	    17.2882	
    21.2326	    21.6522	    13.8474	    16.2811	     8.8120	    23.2468	     3.0212	    25.2609	    20.3094	    19.1345	
    21.9879	    22.4075	    14.2670	    15.7776	     9.0637	    23.3307	     3.1891	    25.4288	    21.3165	    20.3934	
    22.9950	    23.1628	    14.7705	    15.5258	     9.2316	    23.0789	     3.0212	    24.8413	    21.5683	    21.1487	
    23.9182	    23.9182	    15.1062	    15.4419	     9.2316	    22.5754	     2.5177	    23.7503	    21.2326	    21.4005	
    24.9252	    24.6735	    15.5258	    15.6937	     9.0637	    21.9879	     1.8463	    22.3236	    20.4773	    21.1487	
    25.9323	    25.2609	    15.7776	    16.1133	     8.7280	    21.2326	     0.8392	    20.8969	    19.3024	    20.5612	
    26.8555	    25.8484	    16.0294	    16.7847	     8.3923	    20.4773	    -0.1678	    19.5541	    17.7917	    19.8059	
    27.6108	    26.2680	    16.1972	    17.5400	     8.0566	    19.7220	    -1.2589	    18.5471	    16.1133	    18.8828	
    28.1982	    26.5198	    16.1972	    18.0435	     7.6370	    18.8828	    -2.2659	    17.7917	    14.2670	    17.7917	
    28.4500	    26.4359	    16.1133	    18.4631	     7.2174	    18.0435	    -3.2730	    17.2043	    12.4207	    16.7007	
    28.3661	    26.1002	    15.8615	    18.5471	     6.7978	    17.2882	    -4.1122	    16.9525	    10.8261	    15.6937	
    28.0304	    25.5127	    15.6097	    18.5471	     6.4621	    16.7007	    -4.6997	    17.2882	     9.9030	    15.0223	
    27.3590	    24.8413	    15.2740	    18.6310	     6.2943	    16.4490	    -4.9515	    18.4631	     9.9869	    14.7705	
    26.6876	    24.1699	    15.0223	    18.7149	     6.2943	    16.5329	    -4.9515	    20.2255	    10.9940	    14.9384	
    26.0162	    23.5825	    14.8544	    18.7988	     6.4621	    16.8686	    -4.5319	    22.1558	    12.8403	    15.3580	
    25.4288	    23.1628	    14.7705	    18.7149	     6.7978	    17.2043	    -3.9444	    23.8342	    15.0223	    15.7776	
    24.9252	    22.8271	    14.7705	    18.2953	     7.1335	    17.2882	    -3.1891	    25.0092	    16.8686	    16.0294	
    24.4217	    22.6593	    14.6866	    17.4561	     7.5531	    17.1204	    -2.5177	    25.6805	    18.1274	    15.8615	
    23.9182	    22.4915	    14.6027	    16.2811	     7.8049	    16.7007	    -1.9302	    25.9323	    18.5471	    15.5258	
    23.4146	    22.2397	    14.4348	    15.0223	     7.9727	    16.1133	    -1.5106	    25.9323	    18.1274	    14.9384	
    22.9111	    21.9879	    14.1830	    13.9313	     7.8888	    15.5258	    -1.3428	    25.6805	    17.1204	    14.2670	
    22.4075	    21.7361	    13.7634	    13.2599	     7.6370	    15.1062	    -1.4267	    25.1770	    15.7776	    13.4277	
    22.0718	    21.4844	    13.3438	    13.0081	     7.2174	    14.8544	    -1.8463	    24.3378	    14.2670	    12.5046	
    21.8201	    21.1487	    12.8403	    13.0920	     6.6299	    14.7705	    -2.5177	    23.2468	    12.5885	    11.3297	
    21.6522	    20.8130	    12.2528	    13.3438	     5.7907	    14.9384	    -3.4409	    21.8201	    10.9940	     9.9030	
    21.5683	    20.3934	    11.5814	    13.7634	     4.7836	    15.1901	    -4.6158	    20.0577	     9.3994	     8.2245	
    21.4844	    20.0577	    10.9100	    14.2670	     3.8605	    15.4419	    -5.7068	    17.8757	     7.7209	     6.2943	
    21.6522	    19.8059	    10.3226	    14.7705	     2.9373	    15.6097	    -6.7978	    15.6097	     6.0425	     4.2801	
    21.9040	    19.7220	     9.9030	    15.3580	     2.1820	    15.8615	    -7.7209	    13.3438	     4.3640	     2.4338	
    22.2397	    19.8059	     9.8190	    15.9454	     1.6785	    16.0294	    -8.2245	    11.4975	     3.0212	     0.9232	
    22.7432	    19.9738	     9.9030	    16.6168	     1.5945	    16.1972	    -8.3923	    10.2386	     2.2659	     0.0000	
    23.0789	    20.3094	    10.2386	    17.3721	     1.7624	    16.5329	    -8.2245	     9.5673	     2.3499	    -0.3357	
    23.3307	    20.6451	    10.7422	    17.9596	     2.1820	    17.0364	    -7.5531	     9.5673	     3.1891	    -0.0839	
    23.3307	    20.8969	    11.4136	    18.4631	     2.9373	    17.7078	    -6.6299	    10.3226	     4.6997	     0.5875	
    22.9950	    20.9808	    12.0850	    18.7149	     3.7766	    18.4631	    -5.4550	    11.6653	     6.4621	     1.5945	
    22.4075	    20.8969	    12.6724	    18.7988	     4.6997	    19.0506	    -4.2801	    13.5117	     8.2245	     2.6016	
    21.4844	    20.5612	    13.2599	    18.5471	     5.5389	    19.5541	    -3.0212	    15.6097	     9.6512	     3.5248	
    20.3934	    20.0577	    13.6795	    18.2114	     6.2943	    19.6381	    -1.9302	    17.7078	    10.8261	     4.4479	
    19.3024	    19.5541	    14.0152	    17.7078	     6.9656	    19.4702	    -0.8392	    19.4702	    11.7493	     5.2872	
    18.2953	    19.1345	    14.4348	    17.2882	     7.5531	    19.0506	     0.0839	    20.7291	    12.5885	     6.0425	
    17.5400	    18.8828	    14.8544	    17.0364	     8.1406	    18.3792	     0.9232	    21.4844	    13.3438	     6.7139	
    16.9525	    18.6310	    15.2740	    16.7847	     8.5602	    17.5400	     1.5106	    21.7361	    14.0991	     7.2174	
    16.6168	    18.5471	    15.6097	    16.7847	     8.8120	    16.5329	     1.9302	    21.4005	    14.7705	     7.5531	
    16.4490	    18.4631	    15.8615	    16.7847	     8.8959	    15.3580	     2.0981	    20.7291	    15.1901	     7.7209	
    16.4490	    18.3792	    15.8615	    16.8686	     8.7280	    14.0991	     2.0142	    19.6381	    15.3580	     7.4692	
    16.4490	    18.1274	    15.6937	    17.0364	     8.3923	    12.7563	     1.6785	    18.3792	    15.0223	     6.8817	
    16.4490	    17.7917	    15.1901	    17.2043	     7.8888	    11.3297	     1.1749	    16.8686	    14.2670	     5.8746	
    16.2811	    17.2043	    14.4348	    17.2882	     7.2174	     9.9030	     0.5035	    15.1062	    13.1760	     4.6158	
    15.8615	    16.3651	    13.3438	    17.2882	     6.2943	     8.3084	    -0.3357	    12.8403	    11.6653	     3.1891	
    15.2740	    15.2740	    12.0850	    17.1204	     5.2872	     6.4621	    -1.2589	    10.0708	     9.9030	     1.6785	
    14.3509	    14.0152	    10.4904	    16.7007	     4.1962	     4.6158	    -2.2659	     6.9656	     7.9727	     0.3357	
    13.3438	    12.5885	     8.8120	    16.1972	     3.1052	     2.8534	    -3.2730	     3.8605	     6.1264	    -0.8392	
    12.2528	    11.0779	     7.1335	    15.4419	     2.0142	     1.6785	    -4.1122	     1.5106	     4.4479	    -1.5945	
    10.9940	     9.5673	     5.4550	    14.4348	     1.0910	     1.5945	    -4.8676	     0.3357	     3.3569	    -1.9302	
     9.7351	     8.0566	     3.8605	    13.1760	     0.1678	     2.6016	    -5.4550	     0.8392	     2.9373	    -1.7624	
     8.3923	     6.6299	     2.4338	    11.7493	    -0.6714	     4.6997	    -5.9586	     2.8534	     3.2730	    -1.0910	
     7.0496	     5.2032	     1.0071	    10.1547	    -1.4267	     7.3013	    -6.3782	     5.7907	     4.1122	    -0.0839	
     5.6229	     3.7766	    -0.3357	     8.5602	    -2.1820	     9.7351	    -6.7978	     8.7280	     5.0354	     1.0071	
     4.3640	     2.6016	    -1.5106	     7.2174	    -2.9373	    11.5814	    -7.1335	    10.9100	     5.6229	     1.9302	
     3.3569	     1.5106	    -2.5177	     6.1264	    -3.6087	    12.4207	    -7.5531	    11.9171	     5.7068	     2.6016	
     2.5177	     0.7553	    -3.3569	     5.3711	    -4.2801	    12.5046	    -7.9727	    11.5814	     5.1193	     2.8534	
     1.8463	     0.0839	    -4.0283	     4.7836	    -4.8676	    11.9171	    -8.5602	    10.1547	     4.0283	     2.6016	
     1.4267	    -0.4196	    -4.6997	     4.4479	    -5.6229	    10.9100	    -9.3155	     7.8888	     2.7695	     2.0142	
     1.0910	    -0.9232	    -5.2872	     4.0283	    -6.3782	     9.5673	   -10.2386	     5.0354	     1.4267	     0.9232	
     0.7553	    -1.3428	    -5.8746	     3.6926	    -7.2174	     8.0566	   -11.4136	     1.9302	     0.2518	    -0.4196	
     0.5035	    -1.8463	    -6.4621	     3.1891	    -8.0566	     6.2943	   -12.6724	    -1.0910	    -0.4196	    -1.7624	
     0.2518	    -2.2659	    -6.9656	     2.6855	    -8.8959	     4.4479	   -13.9313	    -3.6087	    -0.5035	    -3.1052	
     0.0000	    -2.6855	    -7.3013	     2.0142	    -9.4833	     2.6855	   -14.9384	    -5.3711	    -0.1678	    -4.1962	
    -0.3357	    -3.0212	    -7.5531	     1.3428	    -9.9030	     1.0071	   -15.6097	    -6.2103	     0.6714	    -5.0354	
    -0.6714	    -3.2730	    -7.6370	     0.5875	    -9.9869	    -0.4196	   -16.0294	    -6.0425	     1.5945	    -5.5389	
    -1.0910	    -3.5248	    -7.6370	    -0.1678	    -9.9869	    -1.5106	   -16.1133	    -4.8676	     2.5177	    -5.7907	
    -1.6785	    -3.7766	    -7.6370	    -0.8392	    -9.7351	    -2.0142	   -15.8615	    -2.6855	     3.3569	    -5.8746	
    -2.3499	    -4.1122	    -7.5531	    -1.5945	    -9.3994	    -2.0981	   -15.3580	     0.2518	     4.1962	    -5.6229	
    -3.2730	    -4.5319	    -7.5531	    -2.2659	    -8.9798	    -1.8463	   -14.6027	     3.6087	     4.9515	    -5.2032	
    -4.2801	    -5.0354	    -7.4692	    -3.1052	    -8.4763	    -1.5945	   -13.6795	     6.7978	     5.5389	    -4.6158	
    -5.3711	    -5.6229	    -7.3853	    -4.1122	    -7.8888	    -1.4267	   -12.6724	     9.3155	     5.7907	    -4.0283	
    -6.2943	    -6.0425	    -7.2174	    -5.0354	    -7.2174	    -1.6785	   -11.4975	    10.4904	     5.5389	    -3.4409	
    -7.0496	    -6.2943	    -6.8817	    -5.9586	    -6.5460	    -2.1820	   -10.3226	    10.4065	     4.6997	    -2.9373	
    -7.5531	    -6.2943	    -6.3782	    -6.8817	    -5.7907	    -2.6855	    -9.0637	     9.1476	     3.2730	    -2.6855	
    -7.5531	    -5.9586	    -5.6229	    -7.5531	    -5.0354	    -3.1891	    -7.9727	     7.1335	     1.5106	    -2.6016	
    -7.1335	    -5.2872	    -4.6997	    -8.1406	    -4.2801	    -3.6087	    -6.9656	     4.7836	    -0.5035	    -2.6855	
    -6.2103	    -4.2801	    -3.6087	    -8.4763	    -3.6087	    -3.9444	    -6.2103	     2.5177	    -2.4338	    -3.1052	
    -4.9515	    -3.0212	    -2.5177	    -8.7280	    -3.0212	    -4.2801	    -5.7068	     0.5035	    -4.2801	    -3.6926	
    -3.4409	    -1.6785	    -1.5106	    -8.8120	    -2.6855	    -4.6997	    -5.5389	    -1.0071	    -5.7068	    -4.5319	
    -1.6785	    -0.2518	    -0.5875	    -8.7280	    -2.5177	    -5.2032	    -5.6229	    -1.9302	    -6.6299	    -5.3711	
     0.0839	     1.0071	     0.0839	    -8.4763	    -2.6016	    -5.7068	    -5.8746	    -2.0981	    -6.9656	    -6.2103	
     1.7624	     2.1820	     0.6714	    -8.0566	    -2.7695	    -6.1264	    -6.3782	    -1.5106	    -6.5460	    -6.8817	
     3.4409	     3.1891	     1.0910	    -7.4692	    -3.1052	    -6.3782	    -6.9656	    -0.3357	    -5.4550	    -7.3013	
     5.0354	     4.0283	     1.4267	    -6.6299	    -3.3569	    -6.4621	    -7.4692	     1.2589	    -3.7766	    -7.3013	
     6.6299	     4.8676	     1.7624	    -5.5389	    -3.5248	    -6.2943	    -7.8049	     3.1891	    -1.7624	    -6.7978	
     8.1406	     5.7068	     2.1820	    -4.1122	    -3.4409	    -5.9586	    -7.8049	     5.1193	     0.3357	    -5.7907	
     9.7351	     6.6299	     2.7695	    -2.6016	    -3.0212	    -5.4550	    -7.4692	     6.7139	     2.0981	    -4.3640	
    11.4136	     7.7209	     3.5248	    -0.9232	    -2.3499	    -4.9515	    -6.7978	     7.8888	     3.4409	    -2.6016	
    13.0920	     8.8959	     4.4479	     0.7553	    -1.4267	    -4.2801	    -5.7068	     8.4763	     4.2801	    -0.5875	
    14.7705	    10.2386	     5.4550	     2.4338	    -0.1678	    -3.3569	    -4.2801	     8.7280	     4.7836	     1.5945	
    16.4490	    11.6653	     6.4621	     4.1122	     1.1749	    -2.0981	    -2.7695	     8.8120	     5.0354	     3.7766	
    18.0435	    13.0920	     7.6370	     5.7068	     2.6016	    -0.1678	    -1.0071	     8.9798	     5.3711	     6.1264	
    19.4702	    14.5187	     8.8120	     7.3853	     4.0283	     2.2659	     0.7553	     9.4833	     5.8746	     8.3923	
    20.8130	    15.9454	     9.9030	     8.8959	     5.2872	     4.9515	     2.3499	    10.3226	     6.7139	    10.6583	
    21.9879	    17.2882	    10.9940	    10.2386	     6.4621	     7.4692	     3.7766	    11.2457	     7.6370	    12.6724	
    22.9111	    18.4631	    11.9171	    11.2457	     7.3853	     9.2316	     4.9515	    11.8332	     8.3923	    14.3509	
    23.6664	    19.3863	    12.6724	    11.8332	     7.9727	    10.1547	     5.6229	    11.7493	     8.6441	    15.5258	
    24.0860	    20.0577	    13.2599	    12.1689	     8.2245	    10.1547	     5.8746	    10.7422	     8.3084	    15.9454	
    24.1699	    20.3934	    13.5956	    12.2528	     8.1406	     9.3994	     5.6229	     8.8120	     7.2174	    15.5258	
    24.0860	    20.4773	    13.7634	    12.0850	     7.7209	     8.2245	     4.9515	     6.1264	     5.7068	    14.3509	
    23.7503	    20.3934	    13.7634	    11.8332	     7.1335	     6.7978	     3.9444	     3.1891	     4.1962	    12.6724	
    23.4985	    20.2255	    13.6795	    11.4136	     6.5460	     5.4550	     2.8534	     0.6714	     3.0212	    10.9100	
    23.2468	    20.1416	    13.7634	    10.9940	     5.9586	     4.4479	     1.7624	    -0.9232	     2.8534	     9.4833	
    23.2468	    20.0577	    13.8474	    10.5743	     5.5389	     4.1122	     0.9232	    -1.3428	     3.6087	     8.5602	
    23.2468	    20.0577	    14.0991	    10.3226	     5.3711	     4.2801	     0.4196	    -0.5875	     5.2032	     8.3923	
    23.4146	    20.1416	    14.3509	    10.3226	     5.3711	     4.9515	     0.2518	     1.0071	     7.3853	     8.8959	
    23.5825	    20.3094	    14.6866	    10.6583	     5.6229	     5.9586	     0.4196	     3.1052	     9.7351	     9.9869	
    23.8342	    20.3934	    15.1062	    11.2457	     6.1264	     7.1335	     1.0071	     5.3711	    12.1689	    11.5814	
    24.0021	    20.5612	    15.6097	    11.9171	     6.8817	     8.4763	     1.9302	     7.5531	    14.4348	    13.5117	
    24.2538	    20.8130	    16.1133	    12.5885	     7.7209	     9.8190	     3.1052	     9.5673	    16.2811	    15.6937	
    24.3378	    21.0648	    16.7847	    13.0081	     8.8120	    11.0779	     4.5319	    11.2457	    17.6239	    17.7917	
    24.4217	    21.2326	    17.3721	    13.0920	     9.9030	    12.0850	     6.0425	    12.5885	    18.2114	    19.6381	
    24.3378	    21.4005	    17.8757	    12.9242	    10.9100	    12.6724	     7.4692	    13.4277	    18.0435	    21.0648	
    24.2538	    21.4844	    18.3792	    12.4207	    11.9171	    12.9242	     8.7280	    13.8474	    17.2882	    22.0718	
    24.1699	    21.5683	    18.7988	    11.9171	    12.7563	    12.6724	     9.6512	    13.6795	    16.1133	    22.4915	
    24.1699	    21.6522	    19.1345	    11.4136	    13.4277	    12.2528	    10.3226	    13.0081	    14.6027	    22.4075	
    24.1699	    21.6522	    19.3863	    11.0779	    13.8474	    11.7493	    10.6583	    12.1689	    13.0081	    21.8201	
    24.2538	    21.7361	    19.5541	    10.9940	    14.0991	    11.1618	    10.5743	    11.1618	    11.4136	    20.8969	
    24.2538	    21.6522	    19.5541	    11.2457	    14.0991	    10.6583	    10.1547	    10.4065	     9.9869	    19.5541	
    24.0860	    21.4005	    19.4702	    11.8332	    13.7634	    10.1547	     9.4833	     9.8190	     8.8120	    18.0435	
    23.7503	    20.9808	    19.1345	    12.5885	    13.2599	     9.5673	     8.4763	     9.6512	     8.0566	    16.2811	
    23.2468	    20.3934	    18.7149	    13.6795	    12.6724	     8.9798	     7.3853	     9.9030	     7.6370	    14.5187	
    22.5754	    19.6381	    18.1274	    14.7705	    11.9171	     8.3923	     6.2103	    10.7422	     7.5531	    12.6724	
    21.8201	    18.7988	    17.5400	    15.7776	    10.9940	     7.7209	     4.9515	    12.0010	     7.7209	    11.0779	
    20.8969	    17.8757	    16.7847	    16.6168	    10.0708	     6.8817	     3.6926	    13.3438	     7.8888	     9.6512	
    19.8059	    16.7847	    16.0294	    17.0364	     9.0637	     5.9586	     2.5177	    14.2670	     7.8049	     8.5602	
    18.7149	    15.6097	    15.1901	    17.1204	     8.0566	     4.9515	     1.3428	    14.5187	     7.2174	     7.5531	
    17.4561	    14.3509	    14.3509	    16.8686	     7.1335	     3.9444	     0.3357	    14.0152	     5.9586	     6.7978	
    16.1133	    13.0920	    13.5117	    16.1972	     6.2103	     3.1891	    -0.5875	    12.9242	     4.1122	     6.1264	
    14.5187	    11.7493	    12.5046	    15.0223	     5.2872	     2.7695	    -1.3428	    11.4975	     1.7624	     5.5389	
    12.6724	    10.2386	    11.3297	    13.3438	     4.3640	     2.6855	    -2.0981	     9.9869	    -0.8392	     4.9515	
    10.7422	     8.5602	    10.0708	    11.1618	     3.3569	     2.8534	    -2.9373	     8.4763	    -3.4409	     4.3640	
     8.6441	     6.7139	     8.4763	     8.6441	     2.1820	     3.1891	    -3.8605	     6.9656	    -5.7907	     3.8605	
     6.7139	     5.0354	     6.7978	     6.1264	     1.0071	     3.3569	    -4.8676	     5.5389	    -7.5531	     3.4409	
     4.9515	     3.5248	     5.1193	     3.7766	    -0.3357	     3.3569	    -6.0425	     4.2801	    -8.3923	     3.2730	
     3.6926	     2.2659	     3.5248	     1.8463	    -1.5945	     3.1891	    -7.3853	     3.4409	    -8.3084	     3.1891	
     2.8534	     1.3428	     2.0981	     0.3357	    -2.7695	     2.9373	    -8.8120	     3.1891	    -7.3013	     3.1891	
     2.3499	     0.6714	     0.7553	    -0.5035	    -3.9444	     2.6016	   -10.2386	     3.5248	    -5.6229	     3.1891	
     2.0981	     0.1678	    -0.4196	    -0.9232	    -5.0354	     2.2659	   -11.7493	     4.4479	    -3.7766	     2.8534	
     2.0142	    -0.3357	    -1.5945	    -1.0910	    -6.2103	     1.7624	   -13.4277	     5.6229	    -2.0142	     2.1820	
     1.9302	    -0.8392	    -2.6855	    -1.1749	    -7.4692	     1.0071	   -15.1062	     6.7978	    -0.6714	     1.0071	
     1.7624	    -1.5106	    -3.9444	    -1.3428	    -8.8120	    -0.1678	   -16.9525	     7.4692	     0.0000	    -0.6714	
     1.5106	    -2.2659	    -5.2032	    -1.6785	   -10.2386	    -1.5945	   -18.9667	     7.5531	     0.0000	    -2.6855	
     1.1749	    -3.1891	    -6.5460	    -2.2659	   -11.7493	    -3.3569	   -20.9808	     7.0496	    -0.6714	    -5.0354	
     0.7553	    -4.1122	    -7.9727	    -2.9373	   -13.2599	    -5.2032	   -22.9950	     6.0425	    -1.8463	    -7.4692	
     0.5035	    -4.9515	    -9.2316	    -3.5248	   -14.7705	    -6.9656	   -24.7574	     4.6997	    -3.2730	    -9.7351	
     0.4196	    -5.6229	   -10.4065	    -3.9444	   -16.0294	    -8.4763	   -26.2680	     3.2730	    -4.6997	   -11.5814	
     0.4196	    -6.0425	   -11.3297	    -4.1122	   -17.0364	    -9.6512	   -27.4429	     1.7624	    -6.0425	   -12.9242	
     0.6714	    -6.2103	   -11.9171	    -4.1122	   -17.7917	   -10.5743	   -28.1982	     0.4196	    -7.2174	   -13.6795	
     1.0071	    -6.2103	   -12.3367	    -4.0283	   -18.2114	   -11.2457	   -28.4500	    -1.0071	    -8.2245	   -14.0152	
     1.3428	    -6.0425	   -12.5046	    -4.0283	   -18.4631	   -11.9171	   -28.4500	    -2.6016	    -9.1476	   -14.0152	
     1.6785	    -5.8746	   -12.5046	    -4.1962	   -18.4631	   -12.6724	   -28.1143	    -4.3640	   -10.0708	   -13.7634	
     1.8463	    -5.7068	   -12.5046	    -4.5319	   -18.2953	   -13.5956	   -27.6108	    -6.4621	   -11.0779	   -13.5117	
     1.8463	    -5.6229	   -12.3367	    -4.9515	   -18.0435	   -14.6027	   -26.9394	    -8.8120	   -12.3367	   -13.2599	
     1.6785	    -5.6229	   -12.0850	    -5.2872	   -17.7078	   -15.6937	   -26.2680	   -11.3297	   -13.9313	   -13.1760	
     1.4267	    -5.6229	   -11.8332	    -5.4550	   -17.4561	   -16.7847	   -25.6805	   -13.9313	   -15.8615	   -13.4277	
     1.0910	    -5.6229	   -11.6653	    -5.2872	   -17.2882	   -17.5400	   -25.2609	   -16.3651	   -17.9596	   -13.9313	
     0.8392	    -5.7068	   -11.4975	    -4.7836	   -17.2882	   -17.8757	   -25.1770	   -18.2953	   -19.9738	   -14.7705	
     0.5875	    -5.8746	   -11.4136	    -3.7766	   -17.5400	   -17.5400	   -25.3448	   -19.3024	   -21.5683	   -15.6937	
     0.3357	    -5.9586	   -11.4136	    -2.4338	   -17.9596	   -16.2811	   -26.0162	   -19.2184	   -22.5754	   -16.8686	
     0.2518	    -6.1264	   -11.5814	    -0.7553	   -18.5471	   -14.1830	   -26.9394	   -18.0435	   -22.8271	   -17.9596	
     0.3357	    -6.2943	   -11.7493	     1.0910	   -19.3024	   -11.6653	   -28.1143	   -16.1972	   -22.4915	   -19.1345	
     0.4196	    -6.3782	   -12.0850	     2.7695	   -20.1416	    -8.9798	   -29.4571	   -13.9313	   -21.7361	   -20.3094	
     0.6714	    -6.4621	   -12.4207	     4.1122	   -21.0648	    -6.6299	   -30.9677	   -11.6653	   -21.0648	   -21.4844	
     0.9232	    -6.4621	   -12.8403	     4.9515	   -21.9040	    -4.7836	   -32.3944	    -9.5673	   -20.5612	   -22.6593	
     1.3428	    -6.4621	   -13.1760	     5.2872	   -22.6593	    -3.5248	   -33.7372	    -7.8049	   -20.5612	   -23.8342	
     1.5945	    -6.3782	   -13.5956	     5.2032	   -23.2468	    -2.6855	   -34.9121	    -6.2103	   -20.8130	   -24.8413	
     1.9302	    -6.2943	   -13.9313	     4.7836	   -23.7503	    -2.2659	   -35.7513	    -5.0354	   -21.3165	   -25.6805	
     2.0981	    -6.2103	   -14.2670	     4.1122	   -24.0860	    -2.0981	   -36.3388	    -4.1962	   -21.9879	   -26.2680	
     2.1820	    -6.2103	   -14.6027	     3.1891	   -24.2538	    -2.3499	   -36.5906	    -3.9444	   -22.8271	   -26.5198	
     2.1820	    -6.2103	   -15.0223	     2.0981	   -24.3378	    -2.7695	   -36.5906	    -4.1122	   -23.6664	   -26.6037	
     2.0981	    -6.2103	   -15.3580	     0.9232	   -24.2538	    -3.4409	   -36.3388	    -4.8676	   -24.4217	   -26.3519	
     1.9302	    -6.4621	   -15.8615	    -0.0839	   -24.1699	    -4.1962	   -35.9192	    -5.9586	   -24.8413	   -25.9323	
     1.6785	    -6.7139	   -16.3651	    -0.9232	   -24.0860	    -5.1193	   -35.2478	    -7.5531	   -25.0092	   -25.2609	
     1.3428	    -7.0496	   -16.8686	    -1.3428	   -23.9182	    -6.1264	   -34.5764	    -9.5673	   -24.7574	   -24.3378	
     1.0071	    -7.3013	   -17.2043	    -1.4267	   -23.7503	    -7.1335	   -33.7372	   -12.0010	   -24.4217	   -23.2468	
     0.8392	    -7.5531	   -17.4561	    -1.1749	   -23.4985	    -8.2245	   -32.8979	   -14.8544	   -24.0021	   -22.1558	
     0.6714	    -7.6370	   -17.5400	    -0.7553	   -23.3307	    -9.2316	   -32.0587	   -17.8757	   -23.6664	   -20.8969	
     0.5875	    -7.7209	   -17.4561	    -0.5035	   -23.1628	   -10.3226	   -31.3873	   -20.8969	   -23.5825	   -19.8059	
     0.5035	    -7.8049	   -17.5400	    -0.3357	   -23.1628	   -11.3297	   -31.0516	   -23.6664	   -23.6664	   -18.7988	
     0.4196	    -7.8888	   -17.6239	    -0.5875	   -23.3307	   -12.3367	   -30.8838	   -25.8484	   -24.0021	   -18.0435	
     0.2518	    -8.2245	   -17.7917	    -1.0071	   -23.7503	   -13.2599	   -31.0516	   -27.1912	   -24.5056	   -17.6239	
     0.0000	    -8.5602	   -18.2114	    -1.6785	   -24.2538	   -14.0991	   -31.3873	   -27.3590	   -25.0092	   -17.4561	
    -0.3357	    -8.9798	   -18.5471	    -2.4338	   -24.7574	   -14.8544	   -31.7230	   -26.3519	   -25.2609	   -17.4561	
    -0.7553	    -9.4833	   -18.9667	    -3.2730	   -25.2609	   -15.6097	   -31.9748	   -24.4217	   -25.0931	   -17.5400	
    -1.0910	    -9.8190	   -19.2184	    -4.1122	   -25.5127	   -16.2811	   -31.9748	   -21.8201	   -24.3378	   -17.6239	
    -1.3428	    -9.9869	   -19.3024	    -4.9515	   -25.5127	   -16.9525	   -31.6391	   -19.0506	   -23.1628	   -17.4561	
    -1.4267	    -9.8190	   -19.1345	    -5.7907	   -25.0931	   -17.5400	   -30.8838	   -16.4490	   -21.6522	   -16.8686	
    -1.3428	    -9.4833	   -18.6310	    -6.4621	   -24.2538	   -17.8757	   -29.7089	   -14.0152	   -20.1416	   -16.0294	
    -0.9232	    -8.8120	   -17.7917	    -6.9656	   -23.1628	   -18.0435	   -28.1143	   -11.6653	   -18.6310	   -14.7705	
    -0.3357	    -7.8049	   -16.7007	    -7.3013	   -21.7361	   -17.9596	   -26.2680	    -9.3994	   -17.2043	   -13.3438	
     0.4196	    -6.6299	   -15.3580	    -7.3853	   -20.0577	   -17.5400	   -24.2538	    -7.2174	   -16.0294	   -11.8332	
     1.3428	    -5.3711	   -13.9313	    -7.2174	   -18.4631	   -17.0364	   -22.2397	    -5.2872	   -14.9384	   -10.3226	
     2.4338	    -3.9444	   -12.3367	    -6.7139	   -16.8686	   -16.2811	   -20.3934	    -3.6926	   -14.0152	    -8.8959	
     3.6926	    -2.5177	   -10.7422	    -5.9586	   -15.3580	   -15.1901	   -18.7149	    -2.6016	   -13.0920	    -7.7209	
     4.8676	    -1.0910	    -9.2316	    -4.6997	   -14.0991	   -13.8474	   -17.4561	    -2.0981	   -12.3367	    -6.7139	
     6.1264	     0.1678	    -7.8888	    -3.1891	   -13.1760	   -12.2528	   -16.5329	    -2.0142	   -11.8332	    -6.1264	
     7.2174	     1.2589	    -6.6299	    -1.5106	   -12.5046	   -10.4065	   -16.0294	    -2.4338	   -11.6653	    -5.9586	
     8.0566	     2.0981	    -5.7907	     0.0000	   -12.2528	    -8.8120	   -15.9454	    -3.4409	   -11.9171	    -6.1264	
     8.5602	     2.6016	    -5.2032	     1.0910	   -12.3367	    -7.6370	   -16.3651	    -4.7836	   -12.4207	    -6.6299	
     8.5602	     2.6855	    -4.9515	     1.6785	   -12.7563	    -7.1335	   -17.1204	    -6.5460	   -13.0920	    -7.3013	
     8.2245	     2.5177	    -5.0354	     1.6785	   -13.4277	    -7.2174	   -18.0435	    -8.4763	   -13.8474	    -8.0566	
     7.3853	     2.0981	    -5.4550	     1.0071	   -14.2670	    -7.8888	   -19.1345	   -10.4904	   -14.6866	    -8.8959	
     6.2943	     1.5106	    -5.9586	    -0.1678	   -15.1062	    -8.8959	   -20.2255	   -12.4207	   -15.6097	    -9.6512	
     5.1193	     0.7553	    -6.5460	    -1.6785	   -15.8615	   -10.0708	   -21.0648	   -14.0991	   -16.6168	   -10.4065	
     3.8605	     0.1678	    -6.9656	    -3.1891	   -16.3651	   -11.0779	   -21.4844	   -15.3580	   -17.5400	   -10.9940	
     2.9373	    -0.2518	    -7.3013	    -4.5319	   -16.5329	   -11.5814	   -21.5683	   -15.8615	   -18.2114	   -11.3297	
[Epoch Header]
[Trial Type]	11
[Accept]	1
[Correct]	0
[RT]	 0.000
[Resp]	0
[Epoch Data]
    -3.5248	     3.1891	     6.7139	     0.1678	     9.1476	     3.7766	    10.0708	     7.8888	     4.4479	     9.9030	
    -3.6087	     3.0212	     6.5460	     0.0839	     8.3923	     3.7766	     8.7280	     6.3782	     3.6926	     9.4833	
    -3.8605	     2.6855	     6.1264	    -0.1678	     7.2174	     3.6087	     6.9656	     4.5319	     2.8534	     8.7280	
    -4.1962	     2.0142	     5.3711	    -0.5875	     5.7907	     3.3569	     4.9515	     2.6016	     1.8463	     7.7209	
    -4.7836	     1.0910	     4.3640	    -1.1749	     4.1962	     3.1052	     2.6855	     0.8392	     0.8392	     6.4621	
    -5.5389	    -0.0839	     3.1891	    -1.9302	     2.4338	     2.7695	     0.5035	    -0.5035	    -0.3357	     5.1193	
    -6.4621	    -1.4267	     1.9302	    -2.7695	     0.7553	     2.4338	    -1.5945	    -1.3428	    -1.3428	     3.7766	
    -7.4692	    -2.7695	     0.6714	    -3.6926	    -0.7553	     2.0981	    -3.3569	    -1.5106	    -2.3499	     2.6855	
    -8.5602	    -4.1962	    -0.5875	    -4.4479	    -2.0142	     1.7624	    -4.6997	    -1.0910	    -3.0212	     1.7624	
    -9.8190	    -5.6229	    -1.5945	    -5.2032	    -2.9373	     1.3428	    -5.5389	    -0.2518	    -3.2730	     1.2589	
   -11.1618	    -6.9656	    -2.4338	    -5.7907	    -3.5248	     0.8392	    -5.8746	     0.8392	    -3.2730	     1.0910	
   -12.6724	    -8.2245	    -3.1052	    -6.4621	    -3.6926	     0.2518	    -5.7068	     1.9302	    -3.0212	     1.1749	
   -14.2670	    -9.3994	    -3.6087	    -7.1335	    -3.5248	    -0.4196	    -5.2032	     2.7695	    -2.6016	     1.6785	
   -15.8615	   -10.4904	    -3.9444	    -7.8049	    -3.1052	    -1.2589	    -4.2801	     3.0212	    -2.0981	     2.3499	
   -17.3721	   -11.4136	    -4.0283	    -8.4763	    -2.4338	    -2.0142	    -3.1891	     2.7695	    -1.6785	     3.1891	
   -18.5471	   -12.0850	    -4.0283	    -8.9798	    -1.5945	    -2.6855	    -1.9302	     2.1820	    -1.3428	     4.1122	
   -19.3863	   -12.5885	    -3.8605	    -9.1476	    -0.6714	    -3.1052	    -0.7553	     1.4267	    -1.0910	     4.9515	
   -19.7220	   -12.8403	    -3.6087	    -9.1476	     0.2518	    -3.2730	     0.2518	     0.5035	    -1.2589	     5.4550	
   -19.7220	   -12.7563	    -3.2730	    -8.8120	     1.0910	    -3.0212	     1.0071	    -0.6714	    -1.9302	     5.6229	
   -19.2184	   -12.5046	    -2.9373	    -8.3084	     1.8463	    -2.6855	     1.5106	    -2.2659	    -3.2730	     5.2872	
   -18.3792	   -12.0010	    -2.6855	    -7.4692	     2.2659	    -2.1820	     1.6785	    -4.2801	    -5.5389	     4.4479	
   -17.2043	   -11.3297	    -2.5177	    -6.5460	     2.6016	    -1.7624	     1.4267	    -6.5460	    -8.3923	     3.1891	
   -15.8615	   -10.5743	    -2.3499	    -5.4550	     2.6016	    -1.4267	     0.8392	    -8.8120	   -11.4975	     1.5945	
   -14.4348	    -9.8190	    -2.4338	    -4.4479	     2.3499	    -1.3428	    -0.0839	   -10.3226	   -14.4348	    -0.2518	
   -13.0920	    -9.1476	    -2.6855	    -3.5248	     1.8463	    -1.3428	    -1.2589	   -10.6583	   -16.7847	    -2.0142	
   -11.9171	    -8.6441	    -3.1052	    -3.0212	     1.0910	    -1.6785	    -2.6016	    -9.6512	   -18.1274	    -3.6926	
   -10.9100	    -8.3084	    -3.6926	    -3.0212	     0.2518	    -2.3499	    -4.1122	    -7.3013	   -18.4631	    -4.9515	
   -10.2386	    -8.1406	    -4.3640	    -3.4409	    -0.7553	    -3.2730	    -5.6229	    -4.1122	   -17.7917	    -5.8746	
    -9.7351	    -8.1406	    -5.1193	    -4.0283	    -1.7624	    -4.4479	    -6.9656	    -0.5875	   -16.1133	    -6.2943	
    -9.3155	    -8.1406	    -5.7068	    -4.6158	    -2.6016	    -5.4550	    -8.0566	     2.8534	   -13.7634	    -6.2103	
    -8.8959	    -8.0566	    -6.0425	    -4.8676	    -3.1052	    -6.0425	    -8.5602	     6.2103	   -10.7422	    -5.6229	
    -8.3084	    -7.8049	    -6.1264	    -4.6158	    -3.3569	    -5.8746	    -8.5602	     9.1476	    -7.4692	    -4.5319	
    -7.6370	    -7.2174	    -5.7907	    -3.7766	    -3.1052	    -4.6997	    -7.9727	    11.9171	    -4.1122	    -3.1052	
    -6.6299	    -6.3782	    -5.0354	    -2.4338	    -2.5177	    -2.6016	    -6.8817	    14.5187	    -0.7553	    -1.4267	
    -5.4550	    -5.2872	    -4.1122	    -0.6714	    -1.5945	     0.1678	    -5.3711	    16.7847	     2.6855	     0.5875	
    -4.1962	    -4.1122	    -2.9373	     1.2589	    -0.5035	     3.0212	    -3.6087	    18.6310	     6.1264	     2.8534	
    -2.9373	    -2.9373	    -1.7624	     3.0212	     0.6714	     5.6229	    -1.7624	    19.4702	     9.3994	     5.1193	
    -1.7624	    -1.8463	    -0.6714	     4.4479	     1.6785	     7.3853	     0.0000	    19.2184	    12.2528	     7.1335	
    -0.8392	    -1.0071	     0.2518	     5.4550	     2.4338	     8.1406	     1.4267	    17.7078	    14.2670	     8.7280	
    -0.4196	    -0.5875	     0.8392	     5.8746	     2.9373	     8.2245	     2.3499	    15.1062	    15.1901	     9.5673	
    -0.3357	    -0.5875	     1.0071	     5.7068	     2.9373	     7.7209	     2.8534	    11.8332	    14.9384	     9.6512	
    -0.6714	    -1.0910	     0.8392	     4.9515	     2.6016	     7.0496	     2.6855	     8.5602	    13.7634	     8.8959	
    -1.4267	    -2.0142	     0.1678	     3.6087	     1.7624	     6.3782	     2.0142	     5.5389	    11.8332	     7.4692	
    -2.5177	    -3.3569	    -0.9232	     1.7624	     0.6714	     5.8746	     0.8392	     3.2730	     9.4833	     5.6229	
    -3.7766	    -5.0354	    -2.2659	    -0.4196	    -0.7553	     5.3711	    -0.5875	     1.9302	     6.9656	     3.5248	
    -5.1193	    -6.7978	    -3.8605	    -2.7695	    -2.3499	     4.7836	    -2.3499	     1.2589	     4.3640	     1.2589	
    -6.4621	    -8.4763	    -5.3711	    -5.0354	    -3.8605	     3.9444	    -4.0283	     0.9232	     1.9302	    -0.9232	
    -7.5531	    -9.9030	    -6.7978	    -7.0496	    -5.2872	     2.8534	    -5.6229	     0.6714	    -0.2518	    -2.8534	
    -8.3923	   -10.9940	    -7.9727	    -8.4763	    -6.3782	     1.6785	    -6.7978	     0.3357	    -2.0142	    -4.1962	
    -8.6441	   -11.4975	    -8.6441	    -9.1476	    -7.0496	     0.5875	    -7.6370	    -0.2518	    -3.2730	    -4.9515	
    -8.3084	   -11.4136	    -8.7280	    -8.9798	    -7.2174	    -0.0839	    -7.8049	    -0.7553	    -4.0283	    -4.9515	
    -7.3853	   -10.6583	    -8.2245	    -8.0566	    -6.8817	    -0.2518	    -7.3013	    -0.9232	    -4.1962	    -4.1962	
    -5.9586	    -9.3155	    -7.1335	    -6.5460	    -5.9586	     0.1678	    -6.2103	    -0.5035	    -4.0283	    -2.7695	
    -4.1122	    -7.4692	    -5.4550	    -4.6158	    -4.6158	     1.0071	    -4.5319	     0.5035	    -3.5248	    -0.9232	
    -2.0142	    -5.3711	    -3.3569	    -2.6016	    -2.9373	     2.0142	    -2.4338	     2.0981	    -2.7695	     1.2589	
     0.0000	    -3.1891	    -1.1749	    -0.5875	    -1.0910	     3.1891	    -0.2518	     4.1122	    -1.8463	     3.5248	
     1.6785	    -1.1749	     1.0071	     1.1749	     0.6714	     4.1122	     1.8463	     6.1264	    -0.9232	     5.5389	
     2.9373	     0.4196	     2.9373	     2.5177	     2.1820	     4.6997	     3.6926	     7.8888	    -0.0839	     7.0496	
     3.6926	     1.5945	     4.4479	     3.5248	     3.3569	     5.0354	     5.0354	     9.2316	     0.6714	     8.0566	
     3.9444	     2.2659	     5.5389	     4.0283	     4.1122	     4.9515	     5.8746	     9.9030	     1.2589	     8.4763	
     3.7766	     2.4338	     6.2103	     4.2801	     4.4479	     4.6158	     6.2103	     9.9030	     1.7624	     8.3923	
     3.4409	     2.1820	     6.4621	     4.3640	     4.5319	     4.0283	     6.1264	     9.2316	     2.0981	     7.9727	
     2.9373	     1.7624	     6.3782	     4.3640	     4.3640	     3.1891	     5.7907	     7.9727	     2.3499	     7.2174	
     2.4338	     1.1749	     6.0425	     4.2801	     3.9444	     2.2659	     5.1193	     6.1264	     2.4338	     6.2103	
     2.0981	     0.5875	     5.5389	     4.1122	     3.5248	     1.3428	     4.3640	     3.8605	     2.1820	     5.1193	
     1.7624	    -0.0839	     4.7836	     3.6087	     2.9373	     0.5035	     3.4409	     1.0910	     1.5106	     3.7766	
     1.5945	    -0.6714	     3.9444	     2.8534	     2.3499	    -0.3357	     2.4338	    -1.9302	     0.5035	     2.4338	
     1.4267	    -1.2589	     2.9373	     1.6785	     1.7624	    -1.1749	     1.5945	    -5.3711	    -0.9232	     0.9232	
     1.3428	    -1.8463	     1.9302	    -0.0839	     1.1749	    -2.1820	     0.8392	    -9.1476	    -2.9373	    -0.5035	
     1.3428	    -2.1820	     0.9232	    -2.1820	     0.7553	    -3.4409	     0.3357	   -13.0920	    -5.4550	    -1.7624	
     1.5106	    -2.3499	     0.1678	    -4.5319	     0.5875	    -4.7836	     0.2518	   -16.8686	    -8.3084	    -2.7695	
     1.8463	    -2.1820	    -0.3357	    -6.8817	     0.6714	    -6.2103	     0.6714	   -20.2255	   -11.3297	    -3.3569	
     2.4338	    -1.7624	    -0.5035	    -9.0637	     1.0910	    -7.4692	     1.5106	   -22.7432	   -14.1830	    -3.3569	
     3.2730	    -1.0071	    -0.2518	   -10.9100	     1.8463	    -8.5602	     2.8534	   -24.4217	   -16.6168	    -2.9373	
     4.1122	    -0.0839	     0.2518	   -12.3367	     2.6855	    -9.3155	     4.4479	   -25.1770	   -18.4631	    -2.1820	
     5.0354	     0.9232	     0.9232	   -13.3438	     3.6087	   -10.0708	     6.1264	   -25.1770	   -19.7220	    -1.1749	
     5.8746	     1.7624	     1.5945	   -14.0991	     4.4479	   -10.6583	     7.6370	   -24.5056	   -20.1416	    -0.1678	
     6.5460	     2.4338	     2.0981	   -14.5187	     5.0354	   -11.2457	     8.8959	   -23.2468	   -19.9738	     0.7553	
     7.0496	     2.9373	     2.5177	   -14.6027	     5.2872	   -11.6653	     9.8190	   -21.5683	   -19.3024	     1.4267	
     7.2174	     3.1052	     2.6855	   -14.4348	     5.2872	   -11.8332	    10.1547	   -19.3863	   -18.2953	     1.9302	
     7.1335	     3.0212	     2.6016	   -14.0152	     4.8676	   -11.7493	    10.0708	   -16.9525	   -17.3721	     1.9302	
     6.6299	     2.5177	     2.1820	   -13.2599	     4.1122	   -11.4136	     9.3994	   -14.1830	   -16.7007	     1.5945	
     5.6229	     1.6785	     1.4267	   -12.4207	     3.0212	   -10.9940	     8.3084	   -11.3297	   -16.3651	     0.8392	
     4.1962	     0.5035	     0.3357	   -11.4975	     1.5945	   -10.6583	     6.8817	    -8.3084	   -16.2811	    -0.2518	
     2.3499	    -0.9232	    -0.9232	   -10.5743	     0.0839	   -10.4065	     5.1193	    -5.3711	   -16.1972	    -1.3428	
     0.4196	    -2.3499	    -2.1820	    -9.7351	    -1.3428	   -10.2386	     3.4409	    -2.6016	   -15.7776	    -2.1820	
    -1.3428	    -3.5248	    -3.2730	    -8.9798	    -2.6016	   -10.1547	     1.9302	    -0.2518	   -14.6866	    -2.4338	
    -2.7695	    -4.3640	    -4.1122	    -8.4763	    -3.5248	   -10.0708	     0.7553	     1.4267	   -12.7563	    -1.9302	
    -3.7766	    -4.8676	    -4.5319	    -8.2245	    -3.9444	    -9.9030	     0.0000	     2.5177	    -9.9869	    -0.5875	
    -4.3640	    -4.9515	    -4.6158	    -8.2245	    -4.0283	    -9.7351	    -0.2518	     2.9373	    -6.6299	     1.4267	
    -4.6158	    -4.7836	    -4.3640	    -8.4763	    -3.6087	    -9.4833	     0.0000	     2.6016	    -3.1052	     3.7766	
    -4.6158	    -4.2801	    -3.7766	    -8.7280	    -2.8534	    -9.3155	     0.6714	     1.7624	    -0.0839	     6.2103	
    -4.5319	    -3.6926	    -3.0212	    -8.8959	    -1.8463	    -9.1476	     1.6785	     0.8392	     2.0981	     8.3923	
    -4.2801	    -3.1052	    -2.1820	    -8.8120	    -0.6714	    -8.8959	     2.7695	     0.0839	     3.2730	    10.0708	
    -3.9444	    -2.5177	    -1.3428	    -8.3923	     0.4196	    -8.6441	     3.9444	    -0.5875	     3.6087	    11.1618	
    -3.6087	    -1.9302	    -0.6714	    -7.5531	     1.5106	    -8.5602	     4.9515	    -1.0910	     3.1891	    11.6653	
    -3.1052	    -1.4267	     0.0000	    -6.2943	     2.3499	    -8.4763	     5.7907	    -1.5106	     2.3499	    11.6653	
    -2.4338	    -0.8392	     0.5035	    -4.5319	     3.1052	    -8.0566	     6.3782	    -1.8463	     1.0910	    11.3297	
    -1.5945	    -0.2518	     1.0910	    -2.3499	     3.6926	    -7.3013	     6.7978	    -2.1820	    -0.3357	    10.6583	
    -0.6714	     0.4196	     1.6785	     0.2518	     4.1962	    -5.9586	     7.0496	    -2.2659	    -1.9302	     9.7351	
     0.3357	     1.0910	     2.1820	     3.0212	     4.5319	    -4.0283	     7.0496	    -2.2659	    -3.4409	     8.7280	
     1.1749	     1.5945	     2.5177	     5.7068	     4.6158	    -1.6785	     6.6299	    -2.0981	    -4.8676	     7.6370	
     1.8463	     1.9302	     2.6016	     8.1406	     4.3640	     0.8392	     5.8746	    -1.5945	    -5.7068	     6.5460	
     2.2659	     1.8463	     2.4338	     9.9869	     3.7766	     3.3569	     4.6997	    -0.5875	    -5.9586	     5.6229	
     2.2659	     1.5106	     1.9302	    11.1618	     2.9373	     5.6229	     3.2730	     1.0910	    -5.4550	     4.8676	
     1.8463	     0.8392	     1.2589	    11.4975	     1.8463	     7.5531	     1.7624	     3.6087	    -4.2801	     4.2801	
     1.1749	    -0.1678	     0.3357	    11.0779	     0.6714	     9.0637	     0.1678	     6.4621	    -2.8534	     3.8605	
     0.1678	    -1.3428	    -0.6714	    10.2386	    -0.5035	    10.1547	    -1.2589	     9.3155	    -1.6785	     3.4409	
    -0.9232	    -2.6855	    -1.6785	     8.9798	    -1.5106	    10.6583	    -2.4338	    11.7493	    -0.9232	     3.1052	
    -2.0142	    -4.0283	    -2.5177	     7.8049	    -2.2659	    10.7422	    -3.1052	    13.5956	    -0.6714	     2.9373	
    -3.0212	    -5.2032	    -3.1052	     6.6299	    -2.6016	    10.5743	    -3.2730	    14.6866	    -0.7553	     3.1052	
    -3.8605	    -6.1264	    -3.3569	     5.7907	    -2.4338	    10.1547	    -2.8534	    15.1901	    -1.0071	     3.5248	
    -4.4479	    -6.7139	    -3.1891	     5.0354	    -1.8463	     9.6512	    -1.8463	    15.1062	    -1.0910	     4.2801	
    -4.6997	    -6.8817	    -2.6855	     4.3640	    -0.8392	     9.0637	    -0.3357	    14.6866	    -0.9232	     5.3711	
    -4.6997	    -6.6299	    -1.8463	     3.6926	     0.5035	     8.3923	     1.5945	    13.8474	    -0.4196	     6.6299	
    -4.4479	    -6.0425	    -0.6714	     2.8534	     2.0981	     7.6370	     3.7766	    12.9242	     0.4196	     8.0566	
    -3.9444	    -5.1193	     0.6714	     1.9302	     3.7766	     6.7139	     5.9586	    11.7493	     1.4267	     9.3994	
    -3.2730	    -4.0283	     2.0981	     1.0071	     5.5389	     5.6229	     8.1406	    10.5743	     2.3499	    10.5743	
    -2.5177	    -2.6855	     3.5248	     0.3357	     7.1335	     4.2801	     9.9030	     9.2316	     3.1891	    11.4136	
    -1.5106	    -1.3428	     4.8676	    -0.0839	     8.4763	     2.8534	    11.3297	     7.8049	     3.7766	    11.7493	
    -0.4196	     0.0000	     6.0425	    -0.1678	     9.5673	     1.5106	    12.3367	     6.2943	     4.0283	    11.4975	
     0.7553	     1.2589	     6.9656	     0.1678	    10.2386	     0.2518	    12.7563	     4.7836	     3.7766	    10.6583	
     1.9302	     2.2659	     7.5531	     0.6714	    10.5743	    -0.7553	    12.6724	     3.2730	     3.1891	     9.2316	
     3.1052	     3.0212	     7.8049	     1.3428	    10.4904	    -1.4267	    12.1689	     1.7624	     2.0981	     7.3013	
     4.0283	     3.5248	     7.7209	     2.0981	    10.0708	    -1.7624	    11.2457	     0.4196	     0.5875	     5.0354	
     4.7836	     3.6087	     7.3853	     2.6016	     9.3155	    -1.8463	    10.0708	    -0.9232	    -1.1749	     2.5177	
     5.2032	     3.5248	     6.7978	     2.7695	     8.3923	    -1.7624	     8.6441	    -2.2659	    -3.1052	     0.0839	
     5.3711	     3.1052	     6.1264	     2.6855	     7.3853	    -1.4267	     7.2174	    -3.6087	    -5.1193	    -2.0142	
     5.2032	     2.6016	     5.3711	     2.3499	     6.4621	    -0.9232	     5.9586	    -4.9515	    -6.9656	    -3.6087	
     4.9515	     2.0142	     4.6997	     1.8463	     5.5389	    -0.3357	     4.7836	    -6.3782	    -8.5602	    -4.6158	
     4.4479	     1.4267	     4.1122	     1.5106	     4.9515	     0.2518	     3.9444	    -7.5531	    -9.9030	    -5.0354	
     3.8605	     0.9232	     3.6087	     1.4267	     4.5319	     0.9232	     3.4409	    -8.1406	   -10.7422	    -4.8676	
     3.1891	     0.4196	     3.3569	     1.7624	     4.4479	     1.7624	     3.2730	    -7.7209	   -10.7422	    -4.0283	
     2.5177	    -0.0839	     3.2730	     2.5177	     4.5319	     2.6016	     3.3569	    -6.3782	    -9.9869	    -2.7695	
     1.7624	    -0.4196	     3.2730	     3.4409	     4.7836	     3.4409	     3.6926	    -4.1122	    -8.3923	    -1.0071	
     1.0071	    -0.7553	     3.3569	     4.2801	     5.1193	     4.1122	     4.1962	    -1.6785	    -6.3782	     0.9232	
     0.4196	    -0.8392	     3.6087	     4.8676	     5.5389	     4.4479	     4.8676	     0.5035	    -4.2801	     2.8534	
     0.0000	    -0.7553	     4.0283	     5.1193	     6.0425	     4.5319	     5.5389	     2.0981	    -2.6016	     4.4479	
    -0.0839	    -0.4196	     4.5319	     5.0354	     6.6299	     4.4479	     6.2943	     3.1891	    -1.3428	     5.7068	
     0.0839	     0.2518	     5.2872	     4.7836	     7.2174	     4.3640	     6.9656	     3.8605	    -0.6714	     6.3782	
     0.6714	     1.1749	     6.1264	     4.4479	     7.8049	     4.2801	     7.4692	     4.2801	    -0.2518	     6.6299	
     1.4267	     2.1820	     6.9656	     4.1122	     8.2245	     4.1962	     7.7209	     4.6158	     0.0000	     6.3782	
     2.1820	     3.1891	     7.7209	     3.6926	     8.4763	     4.1962	     7.6370	     4.6997	     0.1678	     5.6229	
     2.7695	     4.0283	     8.1406	     3.1052	     8.3923	     3.9444	     7.1335	     4.4479	     0.1678	     4.5319	
     3.1052	     4.4479	     8.3084	     2.2659	     8.0566	     3.5248	     6.2943	     3.6087	    -0.1678	     3.1891	
     3.1891	     4.6158	     8.2245	     1.0071	     7.5531	     2.6855	     5.2032	     2.3499	    -1.0071	     1.5945	
     2.9373	     4.4479	     7.8888	    -0.7553	     6.7978	     1.3428	     3.9444	     0.6714	    -2.3499	     0.1678	
     2.6016	     3.9444	     7.4692	    -2.7695	     6.0425	    -0.3357	     2.6855	    -1.4267	    -3.7766	    -1.0071	
     2.0981	     3.3569	     6.9656	    -5.0354	     5.3711	    -2.4338	     1.5945	    -3.8605	    -5.1193	    -1.6785	
     1.5945	     2.6855	     6.4621	    -7.2174	     4.9515	    -4.8676	     0.7553	    -6.4621	    -6.2943	    -1.6785	
     1.2589	     2.1820	     6.2103	    -8.8959	     4.7836	    -7.3013	     0.3357	    -9.2316	    -7.1335	    -1.1749	
     1.0910	     1.7624	     6.1264	    -9.9869	     4.9515	    -9.6512	     0.4196	   -12.0010	    -7.8888	    -0.3357	
     1.0071	     1.6785	     6.2943	   -10.4065	     5.3711	   -11.6653	     0.8392	   -14.3509	    -8.5602	     0.6714	
     1.0910	     1.6785	     6.5460	   -10.1547	     6.1264	   -13.2599	     1.6785	   -16.1972	    -9.3994	     1.5945	
     1.1749	     1.6785	     6.7978	    -9.6512	     6.8817	   -14.2670	     2.6016	   -17.4561	   -10.3226	     2.1820	
     1.1749	     1.6785	     6.9656	    -8.8959	     7.5531	   -14.6866	     3.5248	   -17.9596	   -11.2457	     2.3499	
     1.1749	     1.6785	     7.0496	    -8.0566	     8.1406	   -14.2670	     4.3640	   -17.6239	   -11.7493	     2.1820	
     1.1749	     1.7624	     7.0496	    -7.0496	     8.5602	   -12.8403	     5.0354	   -16.1133	   -11.5814	     1.8463	
     1.1749	     1.8463	     7.0496	    -6.0425	     8.8959	   -10.2386	     5.7068	   -13.1760	   -10.7422	     1.5106	
     1.3428	     2.0142	     6.9656	    -4.8676	     9.0637	    -6.7139	     6.1264	    -8.8120	    -9.1476	     1.1749	
     1.5106	     2.1820	     6.8817	    -3.6087	     8.9798	    -2.7695	     6.2103	    -3.5248	    -7.3013	     0.7553	
     1.7624	     2.3499	     6.6299	    -2.4338	     8.6441	     0.9232	     6.0425	     1.7624	    -5.6229	     0.2518	
     2.0981	     2.4338	     6.2943	    -1.5106	     8.0566	     3.8605	     5.5389	     6.1264	    -4.6158	    -0.5875	
     2.4338	     2.4338	     5.8746	    -1.0071	     7.2174	     5.8746	     4.6997	     9.0637	    -4.3640	    -1.9302	
     2.6855	     2.2659	     5.2872	    -0.9232	     6.2943	     6.8817	     3.7766	    10.4065	    -4.8676	    -3.5248	
     2.8534	     1.9302	     4.6997	    -1.2589	     5.2872	     7.2174	     2.6855	    10.4904	    -5.7907	    -5.2032	
     2.7695	     1.3428	     4.0283	    -1.7624	     4.3640	     6.8817	     1.6785	     9.5673	    -6.7978	    -6.7978	
     2.5177	     0.5875	     3.2730	    -2.6016	     3.4409	     5.8746	     0.8392	     7.8888	    -7.7209	    -7.8888	
     1.9302	    -0.3357	     2.5177	    -3.5248	     2.6855	     4.4479	     0.1678	     5.7907	    -8.3923	    -8.4763	
     1.1749	    -1.4267	     1.8463	    -4.5319	     2.1820	     2.7695	    -0.0839	     3.6087	    -8.7280	    -8.5602	
     0.4196	    -2.3499	     1.2589	    -5.3711	     1.9302	     1.3428	     0.0000	     1.7624	    -8.8959	    -8.0566	
    -0.4196	    -3.1891	     0.8392	    -5.9586	     1.9302	     0.3357	     0.5035	     0.9232	    -8.7280	    -7.1335	
    -1.1749	    -3.8605	     0.5875	    -6.3782	     2.1820	     0.0000	     1.4267	     1.0910	    -8.2245	    -5.7907	
    -2.0142	    -4.5319	     0.4196	    -6.5460	     2.6016	     0.2518	     2.4338	     2.3499	    -7.3853	    -4.2801	
    -2.8534	    -5.1193	     0.3357	    -6.7139	     3.0212	     0.8392	     3.6087	     4.1962	    -6.2103	    -2.6016	
    -3.8605	    -5.7907	     0.0839	    -7.0496	     3.4409	     1.3428	     4.6158	     5.9586	    -4.9515	    -1.0910	
    -4.8676	    -6.3782	    -0.1678	    -7.4692	     3.6926	     1.5945	     5.2872	     7.1335	    -3.7766	     0.0839	
    -5.6229	    -6.9656	    -0.4196	    -7.9727	     3.7766	     1.4267	     5.7068	     7.5531	    -2.9373	     0.8392	
    -6.1264	    -7.2174	    -0.5875	    -8.3084	     3.8605	     0.9232	     5.8746	     7.0496	    -2.5177	     1.0071	
    -6.2103	    -7.2174	    -0.7553	    -8.4763	     3.8605	     0.1678	     5.6229	     5.8746	    -2.6855	     0.7553	
    -5.8746	    -6.8817	    -0.6714	    -8.3084	     3.7766	    -0.7553	     5.2032	     4.1122	    -3.3569	    -0.0839	
    -5.2872	    -6.2943	    -0.5875	    -7.8888	     3.6087	    -1.9302	     4.4479	     1.7624	    -4.4479	    -1.2589	
    -4.3640	    -5.6229	    -0.5035	    -7.3853	     3.3569	    -3.2730	     3.4409	    -1.0910	    -5.7907	    -2.7695	
    -3.4409	    -4.7836	    -0.4196	    -6.8817	     2.9373	    -4.6997	     2.3499	    -4.2801	    -7.3013	    -4.3640	
    -2.5177	    -4.1122	    -0.5035	    -6.4621	     2.4338	    -6.2103	     1.1749	    -7.6370	    -8.8120	    -6.0425	
    -1.7624	    -3.5248	    -0.5875	    -6.4621	     1.8463	    -7.7209	     0.0000	   -11.0779	   -10.2386	    -7.4692	
    -1.3428	    -3.1891	    -0.8392	    -6.8817	     1.2589	    -9.2316	    -1.0071	   -14.2670	   -11.3297	    -8.7280	
    -1.2589	    -3.1891	    -1.2589	    -7.8049	     0.5035	   -10.6583	    -1.9302	   -17.0364	   -12.1689	    -9.4833	
    -1.5945	    -3.6087	    -1.8463	    -9.2316	    -0.2518	   -11.9171	    -2.6855	   -19.1345	   -12.7563	    -9.8190	
    -2.3499	    -4.3640	    -2.6016	   -10.9940	    -1.0910	   -13.0081	    -3.2730	   -20.4773	   -13.0081	    -9.5673	
    -3.5248	    -5.4550	    -3.4409	   -12.9242	    -1.8463	   -14.0152	    -3.6087	   -20.9808	   -13.0920	    -8.8959	
    -4.9515	    -6.6299	    -4.1962	   -14.7705	    -2.4338	   -14.8544	    -3.6926	   -20.8130	   -13.0081	    -7.8888	
    -6.4621	    -7.7209	    -4.7836	   -16.3651	    -2.7695	   -15.6097	    -3.3569	   -20.3094	   -12.7563	    -6.6299	
    -7.8049	    -8.5602	    -4.8676	   -17.4561	    -2.6855	   -16.1133	    -2.6016	   -19.7220	   -12.4207	    -5.1193	
    -8.7280	    -9.0637	    -4.6158	   -18.0435	    -2.1820	   -16.2811	    -1.4267	   -19.3024	   -12.0010	    -3.5248	
    -9.2316	    -9.1476	    -3.9444	   -18.0435	    -1.2589	   -16.1133	     0.0000	   -19.0506	   -11.5814	    -1.9302	
    -9.3155	    -8.8120	    -2.9373	   -17.5400	    -0.2518	   -15.6097	     1.5106	   -18.9667	   -10.9940	    -0.4196	
    -8.9798	    -8.2245	    -1.9302	   -16.7007	     0.8392	   -14.7705	     2.8534	   -18.8828	   -10.2386	     0.8392	
    -8.3923	    -7.5531	    -1.0071	   -15.6097	     1.8463	   -13.8474	     3.9444	   -18.7988	    -9.2316	     1.5945	
    -7.5531	    -6.8817	    -0.3357	   -14.3509	     2.5177	   -12.8403	     4.5319	   -18.6310	    -8.1406	     1.6785	
    -6.5460	    -6.2103	     0.0839	   -13.0081	     2.9373	   -11.9171	     4.6997	   -18.3792	    -7.1335	     1.0910	
    -5.4550	    -5.7068	     0.1678	   -11.8332	     2.9373	   -11.2457	     4.2801	   -17.9596	    -6.3782	    -0.0839	
    -4.3640	    -5.2872	    -0.1678	   -10.9100	     2.6016	   -10.6583	     3.5248	   -17.2043	    -5.7907	    -1.5945	
    -3.4409	    -5.1193	    -0.7553	   -10.4065	     1.9302	   -10.2386	     2.3499	   -16.1133	    -5.2032	    -3.2730	
    -2.6016	    -5.1193	    -1.6785	   -10.2386	     1.0910	    -9.9030	     1.0071	   -14.6027	    -4.4479	    -4.6997	
    -2.0142	    -5.2032	    -2.6855	   -10.2386	     0.1678	    -9.7351	    -0.4196	   -12.6724	    -3.4409	    -5.7907	
    -1.5945	    -5.4550	    -3.6926	   -10.3226	    -0.7553	    -9.5673	    -1.6785	   -10.7422	    -2.2659	    -6.4621	
    -1.2589	    -5.7907	    -4.5319	   -10.3226	    -1.5106	    -9.3994	    -2.6016	    -8.7280	    -1.0071	    -6.7978	
    -1.0071	    -6.0425	    -5.2032	   -10.2386	    -2.0142	    -9.3155	    -3.1891	    -6.9656	     0.0000	    -6.7139	
    -0.8392	    -6.2943	    -5.6229	    -9.9030	    -2.2659	    -9.2316	    -3.2730	    -5.4550	     0.7553	    -6.2943	
    -0.6714	    -6.4621	    -5.6229	    -9.3994	    -2.0981	    -9.0637	    -2.7695	    -4.1962	     1.3428	    -5.5389	
    -0.5875	    -6.4621	    -5.3711	    -8.7280	    -1.6785	    -8.7280	    -1.8463	    -3.2730	     1.5945	    -4.5319	
    -0.4196	    -6.2103	    -4.6997	    -7.7209	    -0.9232	    -8.3084	    -0.5035	    -2.5177	     1.7624	    -3.2730	
    -0.0839	    -5.6229	    -3.7766	    -6.5460	     0.1678	    -7.7209	     1.2589	    -1.9302	     1.5945	    -1.8463	
     0.3357	    -4.7836	    -2.5177	    -5.1193	     1.5945	    -6.9656	     3.1052	    -1.1749	     1.0910	    -0.5875	
     0.8392	    -3.6087	    -1.1749	    -3.5248	     3.0212	    -6.2103	     5.1193	    -0.2518	     0.3357	     0.5875	
     1.5945	    -2.2659	     0.2518	    -1.9302	     4.5319	    -5.7068	     6.9656	     0.7553	    -0.9232	     1.4267	
     2.3499	    -0.9232	     1.4267	    -0.5035	     5.7907	    -5.6229	     8.3923	     1.6785	    -2.5177	     1.7624	
     3.0212	     0.1678	     2.3499	     0.5035	     6.7139	    -6.2103	     9.3155	     2.1820	    -4.4479	     1.5106	
     3.4409	     0.8392	     2.6016	     0.7553	     6.9656	    -7.6370	     9.4833	     1.8463	    -6.7139	     0.6714	
     3.2730	     0.7553	     2.0142	     0.1678	     6.4621	    -9.8190	     8.8120	     0.4196	    -9.1476	    -0.9232	
     2.4338	    -0.1678	     0.5875	    -1.3428	     5.2032	   -12.5885	     7.1335	    -2.0142	   -11.5814	    -3.1052	
     0.8392	    -1.9302	    -1.5945	    -3.5248	     3.1052	   -15.6097	     4.6158	    -5.4550	   -13.9313	    -5.9586	
    -1.4267	    -4.3640	    -4.5319	    -6.1264	     0.4196	   -18.4631	     1.5106	    -9.6512	   -16.2811	    -9.3155	
    -4.1122	    -7.2174	    -7.8049	    -8.8120	    -2.7695	   -20.6451	    -2.0981	   -14.0991	   -18.4631	   -12.9242	
    -7.0496	   -10.3226	   -11.1618	   -11.4136	    -5.9586	   -21.9040	    -5.7068	   -18.3792	   -20.6451	   -16.5329	
   -10.0708	   -13.4277	   -14.5187	   -13.7634	    -9.0637	   -22.3236	    -9.1476	   -21.9879	   -22.6593	   -19.8898	
   -12.7563	   -16.1972	   -17.3721	   -16.1133	   -11.8332	   -21.9879	   -12.0850	   -24.8413	   -24.5895	   -22.7432	
   -15.1062	   -18.5471	   -19.8059	   -18.2114	   -14.0991	   -21.4005	   -14.4348	   -26.8555	   -26.1002	   -24.7574	
   -16.7007	   -20.2255	   -21.4844	   -20.2255	   -15.6937	   -20.8969	   -15.9454	   -28.1143	   -27.1072	   -25.9323	
   -17.6239	   -21.1487	   -22.4075	   -21.9879	   -16.5329	   -20.5612	   -16.7847	   -28.8696	   -27.4429	   -26.1002	
   -17.7917	   -21.3165	   -22.6593	   -23.2468	   -16.7007	   -20.5612	   -16.7847	   -29.2053	   -27.2751	   -25.5127	
   -17.2882	   -20.7291	   -22.0718	   -24.0021	   -16.1972	   -20.6451	   -16.1133	   -29.2892	   -26.5198	   -24.2538	
   -16.0294	   -19.4702	   -20.8969	   -24.2538	   -14.9384	   -20.7291	   -14.8544	   -28.9536	   -25.5127	   -22.4075	
   -14.1830	   -17.6239	   -19.0506	   -24.0860	   -13.2599	   -20.5612	   -13.0920	   -28.1143	   -24.5056	   -20.3934	
   -11.9171	   -15.2740	   -16.7007	   -23.7503	   -11.0779	   -20.0577	   -10.9940	   -26.8555	   -23.6664	   -18.2953	
    -9.3994	   -12.5885	   -14.0991	   -23.2468	    -8.7280	   -19.2184	    -8.6441	   -25.3448	   -23.0789	   -16.1972	
    -6.7978	    -9.7351	   -11.2457	   -22.5754	    -6.2943	   -18.2114	    -6.3782	   -23.7503	   -22.7432	   -14.3509	
    -4.1962	    -6.8817	    -8.4763	   -21.7361	    -3.8605	   -17.0364	    -4.1122	   -22.2397	   -22.4075	   -12.5885	
    -1.7624	    -4.1122	    -5.8746	   -20.5612	    -1.6785	   -15.6937	    -2.1820	   -20.8130	   -21.8201	   -10.9100	
     0.4196	    -1.6785	    -3.4409	   -18.7988	     0.2518	   -14.1830	    -0.5035	   -19.1345	   -20.8130	    -9.3155	
     2.3499	     0.4196	    -1.4267	   -16.7007	     1.6785	   -12.5885	     0.5875	   -17.2882	   -19.2184	    -7.8049	
     3.8605	     2.0981	     0.0000	   -14.3509	     2.6016	   -11.0779	     1.1749	   -15.1062	   -16.8686	    -6.4621	
     4.9515	     3.1891	     0.9232	   -12.0010	     2.9373	    -9.6512	     1.1749	   -12.8403	   -13.9313	    -5.4550	
     5.7068	     3.6926	     1.2589	    -9.9869	     2.6855	    -8.3923	     0.6714	   -10.7422	   -10.5743	    -4.6997	
     5.8746	     3.6926	     0.9232	    -8.5602	     1.8463	    -7.3853	    -0.3357	    -9.1476	    -7.3013	    -4.4479	
     5.7068	     3.1052	     0.2518	    -7.7209	     0.7553	    -6.7978	    -1.5945	    -8.3084	    -4.3640	    -4.6158	
     5.0354	     2.1820	    -0.7553	    -7.4692	    -0.5035	    -6.6299	    -2.8534	    -8.3084	    -2.0981	    -5.1193	
     4.1962	     1.0910	    -1.8463	    -7.5531	    -1.7624	    -6.9656	    -3.9444	    -9.0637	    -0.6714	    -5.7068	
     3.2730	    -0.0839	    -2.8534	    -7.6370	    -2.7695	    -7.8888	    -4.5319	   -10.4065	    -0.0839	    -6.1264	
     2.2659	    -1.1749	    -3.6926	    -7.6370	    -3.3569	    -9.0637	    -4.6997	   -12.0010	     0.0000	    -6.0425	
     1.3428	    -2.0981	    -4.2801	    -7.2174	    -3.6087	   -10.3226	    -4.2801	   -13.3438	    -0.1678	    -5.4550	
     0.5035	    -2.9373	    -4.6158	    -6.6299	    -3.4409	   -11.4136	    -3.3569	   -14.3509	    -0.3357	    -4.4479	
    -0.2518	    -3.6087	    -4.8676	    -5.7068	    -3.1052	   -12.2528	    -2.0981	   -14.8544	    -0.2518	    -3.0212	
    -0.8392	    -4.1122	    -4.9515	    -4.7836	    -2.5177	   -12.7563	    -0.6714	   -14.9384	    -0.1678	    -1.4267	
    -1.2589	    -4.5319	    -5.0354	    -3.8605	    -1.9302	   -12.9242	     0.7553	   -14.8544	    -0.0839	    -0.0839	
    -1.6785	    -4.8676	    -5.1193	    -3.0212	    -1.3428	   -12.6724	     2.0981	   -14.5187	    -0.1678	     0.9232	
    -1.8463	    -5.1193	    -5.2872	    -2.1820	    -1.0071	   -11.7493	     3.1052	   -14.0152	    -0.5875	     1.3428	
    -1.9302	    -5.2032	    -5.4550	    -1.3428	    -0.7553	   -10.1547	     3.8605	   -13.1760	    -1.4267	     1.1749	
    -1.8463	    -5.2872	    -5.7068	    -0.5875	    -0.7553	    -7.9727	     4.1122	   -12.1689	    -2.6016	     0.4196	
    -1.7624	    -5.3711	    -6.0425	     0.1678	    -1.0910	    -5.5389	     3.9444	   -11.2457	    -4.0283	    -0.7553	
    -1.5945	    -5.5389	    -6.5460	     0.5035	    -1.7624	    -3.4409	     3.1891	   -10.8261	    -5.4550	    -2.0981	
    -1.5106	    -5.8746	    -7.2174	     0.5875	    -2.7695	    -2.1820	     1.9302	   -11.1618	    -7.0496	    -3.6926	
    -1.5106	    -6.3782	    -8.1406	     0.1678	    -4.1122	    -1.7624	     0.2518	   -12.4207	    -8.6441	    -5.4550	
    -1.5106	    -6.9656	    -9.1476	    -0.5875	    -5.6229	    -2.2659	    -1.8463	   -14.4348	   -10.3226	    -7.3853	
    -1.6785	    -7.6370	   -10.2386	    -1.6785	    -7.2174	    -3.3569	    -4.0283	   -16.9525	   -11.7493	    -9.2316	
    -1.6785	    -8.3084	   -11.2457	    -2.9373	    -8.7280	    -4.7836	    -6.1264	   -19.4702	   -12.9242	   -10.9100	
    -1.6785	    -8.7280	   -12.0010	    -4.1962	    -9.9030	    -6.2103	    -7.8049	   -21.6522	   -13.6795	   -12.1689	
    -1.5106	    -8.9798	   -12.4207	    -5.2032	   -10.6583	    -7.4692	    -9.0637	   -22.9950	   -13.8474	   -12.7563	
    -1.0910	    -8.8959	   -12.4207	    -5.9586	   -10.8261	    -8.3923	    -9.5673	   -23.1628	   -13.3438	   -12.6724	
    -0.4196	    -8.3084	   -11.9171	    -6.2943	   -10.4065	    -8.9798	    -9.3994	   -21.9879	   -12.2528	   -11.8332	
     0.4196	    -7.4692	   -10.9940	    -6.2943	    -9.4833	    -9.2316	    -8.4763	   -19.4702	   -10.6583	   -10.4904	
     1.4267	    -6.3782	    -9.7351	    -6.1264	    -8.0566	    -9.3155	    -7.1335	   -16.0294	    -8.8959	    -8.8959	
     2.3499	    -5.1193	    -8.3923	    -5.9586	    -6.4621	    -9.1476	    -5.5389	   -12.0010	    -7.2174	    -7.2174	
     3.0212	    -4.0283	    -7.1335	    -5.9586	    -4.7836	    -8.9798	    -3.8605	    -7.8888	    -5.7068	    -5.6229	
     3.3569	    -3.1052	    -6.0425	    -6.0425	    -3.2730	    -8.8120	    -2.3499	    -4.1122	    -4.5319	    -4.3640	
     3.1891	    -2.4338	    -5.2032	    -6.3782	    -2.0981	    -8.4763	    -1.1749	    -1.0071	    -3.6087	    -3.2730	
     2.7695	    -2.0142	    -4.6158	    -6.7139	    -1.1749	    -8.2245	    -0.3357	     1.3428	    -3.0212	    -2.5177	
     2.0142	    -1.7624	    -4.2801	    -7.1335	    -0.6714	    -7.8888	     0.0839	     2.7695	    -2.6016	    -2.0142	
     1.1749	    -1.7624	    -4.1962	    -7.6370	    -0.4196	    -7.8049	     0.1678	     3.4409	    -2.6016	    -1.7624	
     0.2518	    -1.9302	    -4.4479	    -8.1406	    -0.5875	    -8.0566	    -0.1678	     3.2730	    -3.1891	    -1.9302	
    -0.6714	    -2.3499	    -4.8676	    -8.7280	    -1.1749	    -8.8959	    -0.9232	     2.0981	    -4.2801	    -2.5177	
    -1.5945	    -2.9373	    -5.6229	    -9.4833	    -2.0142	   -10.3226	    -2.0981	     0.0839	    -5.8746	    -3.4409	
    -2.5177	    -3.7766	    -6.6299	   -10.4904	    -3.2730	   -12.3367	    -3.5248	    -2.6855	    -7.8049	    -4.6997	
    -3.2730	    -4.8676	    -7.8049	   -11.7493	    -4.6997	   -14.6866	    -5.1193	    -5.9586	    -9.7351	    -6.1264	
    -4.0283	    -5.9586	    -9.0637	   -13.1760	    -6.1264	   -17.2882	    -6.6299	    -9.4833	   -11.6653	    -7.7209	
    -4.6158	    -7.0496	   -10.2386	   -14.6027	    -7.4692	   -19.8059	    -8.0566	   -13.0081	   -13.6795	    -9.3994	
    -4.9515	    -8.0566	   -11.1618	   -15.9454	    -8.6441	   -22.1558	    -9.1476	   -16.4490	   -15.6097	   -10.9940	
    -5.0354	    -8.8120	   -11.7493	   -16.9525	    -9.4833	   -24.0021	    -9.9030	   -19.6381	   -17.4561	   -12.4207	
    -4.8676	    -9.2316	   -11.9171	   -17.4561	    -9.9030	   -25.0931	   -10.1547	   -22.4915	   -18.9667	   -13.5117	
    -4.3640	    -9.2316	   -11.6653	   -17.3721	    -9.9030	   -25.3448	    -9.8190	   -24.9252	   -19.9738	   -14.1830	
    -3.5248	    -8.8120	   -10.9100	   -16.6168	    -9.3994	   -24.6735	    -9.0637	   -26.9394	   -20.4773	   -14.4348	
    -2.3499	    -8.0566	    -9.8190	   -15.2740	    -8.5602	   -23.1628	    -7.8888	   -28.4500	   -20.3934	   -14.2670	
    -0.9232	    -6.9656	    -8.5602	   -13.5117	    -7.4692	   -21.3165	    -6.3782	   -29.2892	   -19.7220	   -13.8474	
     0.6714	    -5.7068	    -7.1335	   -11.3297	    -6.2103	   -19.2184	    -4.7836	   -29.7089	   -18.5471	   -13.1760	
     2.3499	    -4.3640	    -5.7068	    -8.9798	    -4.9515	   -17.3721	    -3.1891	   -29.4571	   -17.1204	   -12.3367	
     3.9444	    -3.0212	    -4.4479	    -6.4621	    -3.8605	   -15.6937	    -1.6785	   -28.6179	   -15.5258	   -11.4975	
     5.3711	    -1.7624	    -3.5248	    -4.0283	    -3.0212	   -14.0991	    -0.4196	   -27.1072	   -13.8474	   -10.6583	
     6.5460	    -0.7553	    -2.9373	    -1.7624	    -2.5177	   -12.5885	     0.4196	   -24.8413	   -12.2528	   -10.0708	
     7.3853	    -0.0839	    -2.7695	     0.1678	    -2.4338	   -10.9100	     0.8392	   -21.9040	   -10.7422	    -9.7351	
     7.8888	     0.3357	    -3.1052	     1.4267	    -2.8534	    -8.9798	     0.7553	   -18.5471	    -9.3155	    -9.7351	
     8.0566	     0.3357	    -3.8605	     1.7624	    -3.6926	    -6.7139	     0.1678	   -15.0223	    -8.0566	   -10.0708	
     8.1406	     0.0839	    -5.0354	     1.0910	    -4.9515	    -4.2801	    -0.8392	   -11.6653	    -7.0496	   -10.6583	
     7.9727	    -0.4196	    -6.4621	    -0.4196	    -6.4621	    -2.0981	    -2.1820	    -8.7280	    -6.4621	   -11.4975	
     7.8049	    -1.0910	    -8.0566	    -2.3499	    -8.1406	    -0.5875	    -3.7766	    -6.3782	    -6.2943	   -12.5046	
     7.4692	    -1.9302	    -9.6512	    -4.1962	    -9.9030	     0.1678	    -5.5389	    -4.7836	    -6.7978	   -13.5956	
     7.0496	    -2.9373	   -11.3297	    -5.7068	   -11.6653	     0.0000	    -7.3853	    -4.1122	    -7.8049	   -14.7705	
     6.3782	    -4.0283	   -12.9242	    -6.5460	   -13.2599	    -0.8392	    -9.1476	    -4.2801	    -9.3155	   -15.9454	
     5.6229	    -5.2032	   -14.4348	    -6.7978	   -14.6866	    -2.0142	   -10.7422	    -5.0354	   -10.9100	   -16.7847	
     4.7836	    -6.2943	   -15.6937	    -6.5460	   -15.7776	    -3.3569	   -11.9171	    -6.1264	   -12.4207	   -17.2043	
     3.9444	    -7.2174	   -16.7007	    -5.7068	   -16.3651	    -4.4479	   -12.6724	    -7.2174	   -13.5117	   -17.0364	
     3.1891	    -7.8049	   -17.2043	    -4.4479	   -16.4490	    -5.2032	   -12.8403	    -8.0566	   -14.2670	   -16.2811	
     2.4338	    -8.2245	   -17.4561	    -3.0212	   -16.1133	    -5.5389	   -12.5046	    -8.4763	   -14.4348	   -14.8544	
     1.7624	    -8.3923	   -17.3721	    -1.4267	   -15.4419	    -5.2872	   -11.7493	    -8.3923	   -14.2670	   -12.9242	
     1.2589	    -8.3084	   -16.9525	     0.1678	   -14.4348	    -4.6158	   -10.6583	    -7.8888	   -13.9313	   -10.7422	
     0.9232	    -8.0566	   -16.3651	     1.7624	   -13.3438	    -3.6087	    -9.3155	    -7.2174	   -13.7634	    -8.4763	
     0.8392	    -7.6370	   -15.6097	     3.2730	   -12.0850	    -2.3499	    -7.9727	    -6.7139	   -13.8474	    -6.5460	
     0.9232	    -7.0496	   -14.7705	     4.6158	   -10.9100	    -1.0910	    -6.7978	    -6.4621	   -14.4348	    -5.0354	
     1.3428	    -6.3782	   -13.8474	     6.0425	    -9.9030	     0.0000	    -5.7907	    -6.7139	   -15.3580	    -3.9444	
     1.9302	    -5.5389	   -12.9242	     7.4692	    -8.9798	     1.0910	    -5.1193	    -7.1335	   -16.3651	    -3.2730	
     2.6855	    -4.7836	   -12.0850	     8.7280	    -8.2245	     1.9302	    -4.8676	    -7.8049	   -17.2882	    -3.0212	
     3.4409	    -3.9444	   -11.3297	     9.7351	    -7.8049	     2.7695	    -4.9515	    -8.3923	   -17.9596	    -3.0212	
     4.2801	    -3.2730	   -10.7422	    10.3226	    -7.6370	     3.3569	    -5.3711	    -8.8120	   -18.0435	    -3.2730	
     5.0354	    -2.7695	   -10.2386	    10.4065	    -7.6370	     3.6926	    -6.1264	    -9.0637	   -17.7078	    -3.7766	
     5.7907	    -2.2659	    -9.9030	    10.0708	    -7.8049	     3.8605	    -6.9656	    -8.9798	   -16.8686	    -4.4479	
     6.5460	    -1.7624	    -9.5673	     9.5673	    -8.0566	     3.8605	    -7.7209	    -8.7280	   -15.9454	    -5.2872	
     7.2174	    -1.3428	    -9.2316	     9.0637	    -8.1406	     3.6087	    -8.3923	    -8.2245	   -15.0223	    -6.0425	
     7.8049	    -0.9232	    -8.8120	     8.6441	    -8.1406	     3.2730	    -8.8120	    -7.6370	   -14.0991	    -6.7978	
     8.3923	    -0.4196	    -8.4763	     8.3923	    -8.0566	     2.7695	    -8.9798	    -6.8817	   -13.2599	    -7.3013	
     8.8959	     0.0000	    -8.0566	     8.0566	    -7.8049	     2.2659	    -8.8959	    -5.9586	   -12.2528	    -7.4692	
     9.3155	     0.3357	    -7.6370	     7.6370	    -7.3853	     1.6785	    -8.4763	    -4.6997	   -11.0779	    -7.2174	
     9.6512	     0.6714	    -7.2174	     7.0496	    -6.7978	     1.0910	    -7.8888	    -3.3569	    -9.5673	    -6.7139	
     9.9030	     1.0071	    -6.7978	     6.3782	    -6.0425	     0.4196	    -6.9656	    -2.0981	    -7.8888	    -5.7907	
    10.1547	     1.1749	    -6.2943	     5.6229	    -5.1193	    -0.2518	    -5.7907	    -1.3428	    -6.3782	    -4.6997	
    10.2386	     1.4267	    -5.7907	     5.0354	    -4.0283	    -0.8392	    -4.4479	    -1.0071	    -5.2872	    -3.5248	
    10.3226	     1.5106	    -5.2032	     4.4479	    -3.0212	    -1.1749	    -3.1052	    -1.0910	    -4.6997	    -2.5177	
    10.1547	     1.5945	    -4.6997	     4.1122	    -1.9302	    -1.0910	    -1.7624	    -1.2589	    -4.7836	    -1.7624	
     9.7351	     1.5945	    -4.2801	     3.8605	    -1.0910	    -0.5875	    -0.5875	    -1.4267	    -5.3711	    -1.3428	
     9.0637	     1.3428	    -4.0283	     3.6926	    -0.5035	     0.0839	     0.1678	    -1.5945	    -6.1264	    -1.3428	
     8.1406	     0.9232	    -4.1122	     3.5248	    -0.3357	     0.8392	     0.4196	    -1.8463	    -7.1335	    -1.8463	
     6.9656	     0.3357	    -4.3640	     3.3569	    -0.5035	     1.3428	     0.1678	    -2.3499	    -8.2245	    -2.7695	
     5.7907	    -0.4196	    -4.9515	     3.2730	    -1.0910	     1.5945	    -0.5035	    -3.1891	    -9.3994	    -4.1122	
     4.6997	    -1.2589	    -5.6229	     3.4409	    -2.0142	     1.5106	    -1.5945	    -4.3640	   -10.7422	    -5.7068	
     3.6926	    -2.0142	    -6.2943	     3.7766	    -3.0212	     1.2589	    -2.8534	    -5.4550	   -12.0010	    -7.5531	
     2.9373	    -2.6855	    -6.9656	     4.2801	    -4.0283	     0.8392	    -4.1122	    -6.3782	   -13.2599	    -9.3994	
     2.3499	    -3.2730	    -7.4692	     5.0354	    -4.8676	     0.5035	    -5.2872	    -7.1335	   -14.3509	   -11.2457	
     2.0142	    -3.6926	    -7.8888	     5.8746	    -5.6229	     0.0839	    -6.1264	    -7.6370	   -15.4419	   -12.8403	
     1.7624	    -4.0283	    -8.1406	     6.6299	    -6.1264	    -0.3357	    -6.6299	    -7.9727	   -16.4490	   -14.2670	
     1.4267	    -4.3640	    -8.3084	     7.2174	    -6.4621	    -0.9232	    -6.8817	    -8.3923	   -17.4561	   -15.2740	
     1.0910	    -4.6158	    -8.3084	     7.5531	    -6.5460	    -1.7624	    -6.7139	    -8.8120	   -18.3792	   -15.8615	
     0.6714	    -4.9515	    -8.2245	     7.6370	    -6.2943	    -2.7695	    -6.1264	    -9.2316	   -18.9667	   -15.8615	
     0.0839	    -5.1193	    -7.9727	     7.3853	    -5.7907	    -3.8605	    -5.0354	    -9.5673	   -19.1345	   -15.1901	
    -0.4196	    -5.2032	    -7.5531	     6.9656	    -4.8676	    -5.1193	    -3.6926	    -9.8190	   -18.8828	   -14.0152	
    -1.0071	    -5.2032	    -6.9656	     6.2103	    -3.7766	    -6.2943	    -1.9302	    -9.9030	   -18.1274	   -12.2528	
    -1.5106	    -5.2032	    -6.3782	     5.2872	    -2.6016	    -7.3013	    -0.0839	    -9.9030	   -16.7847	   -10.3226	
    -2.0981	    -5.2032	    -5.7068	     4.2801	    -1.3428	    -8.1406	     1.7624	    -9.6512	   -14.8544	    -8.2245	
    -2.5177	    -5.1193	    -5.1193	     3.4409	    -0.1678	    -8.6441	     3.5248	    -9.1476	   -12.1689	    -6.2103	
    -2.7695	    -4.8676	    -4.4479	     2.9373	     0.8392	    -8.7280	     5.0354	    -8.3084	    -8.9798	    -4.2801	
    -2.8534	    -4.6158	    -3.8605	     2.6016	     1.7624	    -8.4763	     6.2943	    -7.3853	    -5.6229	    -2.6855	
    -2.6016	    -4.1962	    -3.3569	     2.6016	     2.3499	    -7.9727	     7.2174	    -6.7139	    -2.6016	    -1.5945	
    -2.1820	    -3.6926	    -3.0212	     2.8534	     2.6855	    -7.5531	     7.6370	    -6.5460	    -0.6714	    -1.0910	
    -1.5945	    -3.1891	    -2.7695	     3.2730	     2.6855	    -7.3013	     7.5531	    -6.7978	     0.0000	    -1.5106	
    -1.0071	    -2.6855	    -2.6016	     3.7766	     2.4338	    -7.3013	     7.0496	    -7.4692	    -0.5875	    -2.6855	
    -0.2518	    -2.1820	    -2.6016	     4.4479	     1.8463	    -7.5531	     6.1264	    -8.4763	    -2.2659	    -4.3640	
     0.5035	    -1.7624	    -2.6016	     5.0354	     1.1749	    -7.9727	     5.1193	    -9.6512	    -4.6158	    -6.3782	
     1.2589	    -1.2589	    -2.5177	     5.5389	     0.5035	    -8.3084	     3.9444	   -10.8261	    -7.1335	    -8.3084	
     1.9302	    -0.8392	    -2.4338	     5.8746	    -0.1678	    -8.5602	     2.7695	   -11.8332	    -9.5673	    -9.9869	
     2.5177	    -0.5875	    -2.2659	     5.8746	    -0.6714	    -8.5602	     1.7624	   -12.6724	   -11.6653	   -11.3297	
     2.8534	    -0.4196	    -2.0981	     5.2872	    -1.1749	    -8.2245	     0.9232	   -13.0920	   -13.0920	   -12.1689	
     3.1052	    -0.5035	    -1.8463	     4.1962	    -1.5945	    -7.7209	     0.3357	   -13.2599	   -13.9313	   -12.6724	
     3.0212	    -0.7553	    -1.6785	     2.5177	    -1.8463	    -7.3013	    -0.0839	   -13.3438	   -14.2670	   -12.6724	
     2.7695	    -1.2589	    -1.4267	     0.2518	    -2.0142	    -7.2174	    -0.1678	   -13.6795	   -14.0991	   -12.3367	
     2.2659	    -1.8463	    -1.1749	    -2.2659	    -2.0981	    -7.5531	    -0.0839	   -14.4348	   -13.8474	   -11.6653	
     1.6785	    -2.5177	    -1.0071	    -4.8676	    -2.1820	    -8.4763	     0.1678	   -15.6937	   -13.5956	   -10.9100	
     1.0071	    -3.1052	    -0.7553	    -7.3853	    -2.0981	    -9.6512	     0.5875	   -17.4561	   -13.5117	    -9.9030	
     0.3357	    -3.6087	    -0.6714	    -9.5673	    -2.0981	   -11.0779	     0.9232	   -19.4702	   -13.5117	    -8.8959	
    -0.1678	    -3.9444	    -0.5875	   -11.4136	    -2.0981	   -12.4207	     1.3428	   -21.6522	   -13.5956	    -7.8888	
    -0.5035	    -4.1122	    -0.5875	   -12.8403	    -2.0981	   -13.6795	     1.5106	   -23.7503	   -13.6795	    -6.8817	
    -0.5875	    -4.0283	    -0.7553	   -13.6795	    -2.0981	   -14.6027	     1.5945	   -25.5966	   -13.7634	    -6.1264	
    -0.4196	    -3.6087	    -0.8392	   -13.8474	    -2.1820	   -15.1062	     1.4267	   -26.9394	   -13.7634	    -5.4550	
     0.0839	    -3.0212	    -1.0071	   -13.1760	    -2.2659	   -15.0223	     1.1749	   -27.6108	   -13.6795	    -5.0354	
     0.9232	    -2.1820	    -1.0910	   -11.6653	    -2.3499	   -14.3509	     0.6714	   -27.6947	   -13.3438	    -4.6997	
     2.0142	    -1.1749	    -1.2589	    -9.5673	    -2.4338	   -13.0920	     0.0839	   -26.9394	   -12.9242	    -4.5319	
     3.1891	    -0.1678	    -1.3428	    -6.9656	    -2.5177	   -11.3297	    -0.5875	   -25.3448	   -12.3367	    -4.4479	
     4.2801	     0.6714	    -1.5106	    -4.4479	    -2.6016	    -9.2316	    -1.2589	   -22.6593	   -11.8332	    -4.4479	
     5.2872	     1.3428	    -1.7624	    -2.0142	    -2.7695	    -6.7978	    -2.0981	   -18.7988	   -11.3297	    -4.5319	
     5.9586	     1.6785	    -2.0981	    -0.0839	    -3.0212	    -4.2801	    -2.8534	   -14.0152	   -10.9100	    -4.6158	
     6.2943	     1.7624	    -2.5177	     1.2589	    -3.2730	    -1.6785	    -3.5248	    -8.5602	   -10.6583	    -4.6997	
     6.3782	     1.5106	    -3.0212	     1.9302	    -3.6087	     0.5875	    -4.1962	    -2.9373	   -10.5743	    -4.7836	
     6.2103	     1.0071	    -3.5248	     2.0981	    -3.8605	     2.4338	    -4.6158	     2.3499	   -10.4904	    -4.7836	
     5.7907	     0.4196	    -4.0283	     1.7624	    -4.1122	     3.7766	    -4.7836	     6.8817	   -10.2386	    -4.7836	
     5.2032	    -0.1678	    -4.4479	     1.3428	    -4.2801	     4.6158	    -4.7836	    10.4065	    -9.5673	    -4.3640	
     4.6158	    -0.7553	    -4.6997	     0.7553	    -4.2801	     5.0354	    -4.4479	    13.0081	    -8.2245	    -3.5248	
     3.9444	    -1.1749	    -4.7836	     0.4196	    -4.1962	     5.2872	    -3.8605	    14.6866	    -6.3782	    -2.0981	
     3.2730	    -1.5106	    -4.7836	     0.1678	    -4.0283	     5.5389	    -3.1052	    15.5258	    -3.9444	    -0.1678	
     2.5177	    -1.7624	    -4.6997	     0.0839	    -3.6926	     5.7907	    -2.2659	    15.6937	    -1.4267	     2.0142	
     1.7624	    -2.0142	    -4.6158	     0.0839	    -3.3569	     6.0425	    -1.4267	    15.1062	     1.0071	     4.2801	
     1.0071	    -2.2659	    -4.5319	     0.0839	    -3.1052	     6.2103	    -0.6714	    14.0991	     3.0212	     6.2943	
     0.1678	    -2.6016	    -4.6158	     0.1678	    -2.9373	     6.2943	    -0.2518	    12.8403	     4.4479	     7.8049	
    -0.6714	    -3.1891	    -4.8676	     0.3357	    -3.0212	     6.3782	    -0.0839	    11.6653	     5.2032	     8.7280	
    -1.5945	    -3.9444	    -5.3711	     0.4196	    -3.3569	     6.2103	    -0.3357	    10.4065	     5.2032	     8.9798	
[Epoch Header]
[Trial Type]	11
[Accept]	1
[Correct]	0
[RT]	 0.000
[Resp]	0
[Epoch Data]
    -4.1962	    -3.3569	    -5.8746	   -10.6583	   -10.1547	   -13.9313	   -19.9738	   -11.4975	   -10.9940	   -12.8403	
    -4.1122	    -4.0283	    -6.7978	    -9.9869	   -11.4975	   -14.6027	   -21.6522	   -10.9940	   -12.5885	   -15.1062	
    -4.1122	    -4.6158	    -7.7209	    -9.3155	   -12.6724	   -14.6866	   -23.0789	    -9.7351	   -13.4277	   -16.7847	
    -4.1122	    -5.2032	    -8.4763	    -8.5602	   -13.5956	   -13.9313	   -24.0021	    -7.6370	   -13.7634	   -17.7917	
    -4.0283	    -5.6229	    -9.0637	    -7.9727	   -14.2670	   -12.5046	   -24.5056	    -5.0354	   -13.5956	   -18.2114	
    -3.9444	    -6.0425	    -9.5673	    -7.5531	   -14.5187	   -10.4065	   -24.5895	    -2.1820	   -13.0920	   -17.8757	
    -3.8605	    -6.2103	    -9.8190	    -7.1335	   -14.5187	    -8.1406	   -24.0860	     0.7553	   -12.0850	   -17.0364	
    -3.6926	    -6.2943	    -9.9030	    -6.7978	   -14.1830	    -5.9586	   -23.1628	     3.3569	   -10.7422	   -15.6937	
    -3.3569	    -6.2943	    -9.8190	    -6.2943	   -13.6795	    -4.1122	   -21.9040	     5.5389	    -9.0637	   -14.0152	
    -3.0212	    -6.1264	    -9.6512	    -5.4550	   -13.0081	    -2.6016	   -20.3934	     7.2174	    -7.2174	   -12.1689	
    -2.6016	    -6.0425	    -9.4833	    -4.5319	   -12.3367	    -1.5106	   -18.9667	     8.1406	    -5.3711	   -10.5743	
    -2.2659	    -5.9586	    -9.3155	    -3.4409	   -11.6653	    -0.5875	   -17.6239	     8.4763	    -3.8605	    -9.3994	
    -2.0142	    -5.9586	    -9.2316	    -2.3499	   -11.3297	     0.0000	   -16.6168	     8.3923	    -2.8534	    -8.7280	
    -1.8463	    -6.1264	    -9.3994	    -1.3428	   -11.2457	     0.4196	   -16.1972	     7.8888	    -2.5177	    -8.8959	
    -1.8463	    -6.4621	    -9.7351	    -0.3357	   -11.4975	     0.8392	   -16.2811	     7.3013	    -2.6855	    -9.8190	
    -2.0142	    -6.9656	   -10.3226	     0.6714	   -12.1689	     1.3428	   -16.8686	     6.7139	    -3.4409	   -11.2457	
    -2.1820	    -7.4692	   -11.0779	     1.7624	   -13.0920	     2.0981	   -18.0435	     6.1264	    -4.6158	   -13.0081	
    -2.4338	    -8.0566	   -11.9171	     2.7695	   -14.2670	     3.0212	   -19.6381	     5.7068	    -6.0425	   -14.8544	
    -2.7695	    -8.6441	   -12.7563	     3.7766	   -15.5258	     3.9444	   -21.4005	     5.1193	    -7.5531	   -16.6168	
    -3.1052	    -9.1476	   -13.6795	     4.7836	   -16.8686	     4.6997	   -23.4146	     4.3640	    -9.0637	   -18.2114	
    -3.4409	    -9.5673	   -14.6027	     5.7068	   -18.1274	     5.1193	   -25.3448	     3.2730	   -10.6583	   -19.3863	
    -3.7766	    -9.9030	   -15.3580	     6.6299	   -19.3024	     5.2872	   -27.1912	     2.0142	   -12.1689	   -20.3934	
    -4.1122	   -10.2386	   -16.0294	     7.4692	   -20.3094	     5.1193	   -28.7857	     0.9232	   -13.5956	   -20.9808	
    -4.3640	   -10.4904	   -16.5329	     8.3084	   -21.0648	     4.7836	   -30.0446	     0.2518	   -14.8544	   -21.4005	
    -4.6158	   -10.6583	   -16.7847	     8.9798	   -21.6522	     4.4479	   -30.8838	     0.2518	   -15.7776	   -21.5683	
    -4.6997	   -10.6583	   -16.9525	     9.3994	   -21.9879	     4.0283	   -31.3873	     1.0910	   -16.2811	   -21.5683	
    -4.6997	   -10.6583	   -16.8686	     9.4833	   -21.9879	     3.6087	   -31.3034	     2.3499	   -16.2811	   -21.3165	
    -4.6997	   -10.5743	   -16.5329	     9.1476	   -21.7361	     3.1052	   -30.8838	     3.8605	   -15.8615	   -20.9808	
    -4.6997	   -10.4065	   -16.1133	     8.3923	   -21.3165	     2.5177	   -30.2124	     5.2872	   -15.0223	   -20.3934	
    -4.7836	   -10.3226	   -15.6097	     7.3013	   -20.7291	     1.7624	   -29.2053	     6.6299	   -13.6795	   -19.7220	
    -5.0354	   -10.2386	   -15.0223	     6.1264	   -20.1416	     0.9232	   -28.1982	     7.8888	   -11.9171	   -18.7988	
    -5.2872	   -10.0708	   -14.5187	     5.0354	   -19.4702	     0.0839	   -27.1072	     8.8959	    -9.7351	   -17.7078	
    -5.6229	    -9.9030	   -13.8474	     4.3640	   -18.8828	    -0.6714	   -26.1841	     9.6512	    -7.5531	   -16.4490	
    -6.0425	    -9.7351	   -13.2599	     4.1122	   -18.2953	    -1.2589	   -25.3448	     9.8190	    -5.6229	   -15.0223	
    -6.3782	    -9.5673	   -12.7563	     4.3640	   -17.7917	    -1.6785	   -24.8413	     9.4833	    -4.2801	   -13.7634	
    -6.7978	    -9.4833	   -12.4207	     5.0354	   -17.5400	    -1.8463	   -24.5895	     8.7280	    -3.6087	   -12.6724	
    -7.1335	    -9.5673	   -12.2528	     6.0425	   -17.4561	    -1.9302	   -24.7574	     7.9727	    -3.6087	   -12.0010	
    -7.6370	    -9.8190	   -12.3367	     7.2174	   -17.7917	    -1.7624	   -25.2609	     7.2174	    -4.2801	   -11.8332	
    -8.1406	   -10.2386	   -12.6724	     8.4763	   -18.2953	    -1.5106	   -26.0162	     6.6299	    -5.4550	   -12.0850	
    -8.8120	   -10.7422	   -13.1760	     9.5673	   -19.0506	    -1.0910	   -26.9394	     6.2103	    -6.7978	   -12.5046	
    -9.4833	   -11.4136	   -13.8474	    10.2386	   -19.8898	    -0.8392	   -27.8625	     5.7907	    -8.0566	   -13.0920	
   -10.1547	   -12.0850	   -14.6866	    10.4904	   -20.7291	    -0.7553	   -28.7857	     5.2032	    -9.1476	   -13.6795	
   -10.9100	   -12.8403	   -15.5258	    10.0708	   -21.5683	    -1.0071	   -29.5410	     4.3640	    -9.9030	   -14.0991	
   -11.7493	   -13.6795	   -16.4490	     9.1476	   -22.3236	    -1.5106	   -30.0446	     3.1891	   -10.4065	   -14.3509	
   -12.5885	   -14.4348	   -17.2882	     7.7209	   -22.9111	    -2.0981	   -30.2963	     1.9302	   -10.6583	   -14.4348	
   -13.5117	   -15.1901	   -17.9596	     6.2943	   -23.1628	    -2.6016	   -30.2124	     0.9232	   -10.7422	   -14.2670	
   -14.5187	   -15.8615	   -18.3792	     4.8676	   -23.1628	    -2.6855	   -29.7089	     0.5035	   -10.4904	   -13.7634	
   -15.5258	   -16.5329	   -18.6310	     3.6087	   -22.9111	    -2.2659	   -28.8696	     0.7553	   -10.0708	   -12.9242	
   -16.7007	   -17.0364	   -18.7149	     2.4338	   -22.3236	    -1.4267	   -27.7786	     1.5945	    -9.4833	   -12.0010	
   -17.9596	   -17.6239	   -18.7149	     1.3428	   -21.5683	    -0.4196	   -26.5198	     2.8534	    -8.8959	   -10.9940	
   -19.3024	   -18.1274	   -18.5471	     0.2518	   -20.7291	     0.4196	   -25.2609	     4.0283	    -8.3084	   -10.0708	
   -20.4773	   -18.4631	   -18.2114	    -0.9232	   -19.8059	     0.8392	   -24.0860	     5.1193	    -7.9727	    -9.2316	
   -21.4005	   -18.7149	   -17.7917	    -2.3499	   -18.9667	     0.8392	   -23.0789	     5.8746	    -7.7209	    -8.4763	
   -22.1558	   -18.7988	   -17.3721	    -3.9444	   -18.1274	     0.3357	   -22.3236	     6.2943	    -7.5531	    -7.9727	
   -22.5754	   -18.7988	   -16.9525	    -5.9586	   -17.5400	    -0.6714	   -21.9879	     6.1264	    -7.3013	    -7.7209	
   -22.6593	   -18.7149	   -16.6168	    -8.3084	   -17.2882	    -2.2659	   -22.0718	     5.2872	    -7.1335	    -7.7209	
   -22.6593	   -18.6310	   -16.3651	   -10.8261	   -17.2043	    -4.3640	   -22.4915	     3.5248	    -7.2174	    -8.2245	
   -22.4915	   -18.4631	   -16.1972	   -13.2599	   -17.3721	    -6.8817	   -23.2468	     0.9232	    -7.7209	    -9.0637	
   -22.1558	   -18.2953	   -16.1133	   -15.2740	   -17.6239	    -9.3994	   -24.1699	    -2.1820	    -8.7280	   -10.2386	
   -21.7361	   -18.0435	   -15.9454	   -16.8686	   -17.9596	   -11.8332	   -25.0931	    -5.6229	   -10.1547	   -11.4975	
   -21.3165	   -17.7078	   -15.7776	   -17.7917	   -18.2114	   -13.8474	   -25.9323	    -8.8120	   -11.8332	   -12.7563	
   -20.8969	   -17.4561	   -15.5258	   -18.1274	   -18.4631	   -15.2740	   -26.6037	   -11.4975	   -13.4277	   -13.8474	
   -20.6451	   -17.2043	   -15.2740	   -18.1274	   -18.5471	   -16.2811	   -27.1072	   -13.3438	   -14.8544	   -14.5187	
   -20.4773	   -17.0364	   -15.0223	   -17.7917	   -18.5471	   -16.7847	   -27.3590	   -14.1830	   -15.9454	   -14.7705	
   -20.3934	   -16.7847	   -14.6866	   -17.2882	   -18.3792	   -16.8686	   -27.2751	   -14.0991	   -16.5329	   -14.4348	
   -20.3094	   -16.5329	   -14.0991	   -16.7847	   -17.9596	   -16.7847	   -26.6876	   -13.2599	   -16.4490	   -13.5117	
   -20.0577	   -15.9454	   -13.3438	   -16.2811	   -17.2043	   -16.6168	   -25.5127	   -12.1689	   -15.7776	   -12.0010	
   -19.4702	   -15.1062	   -12.2528	   -15.8615	   -15.9454	   -16.5329	   -23.9182	   -10.9940	   -14.5187	    -9.9869	
   -18.6310	   -13.9313	   -10.9940	   -15.5258	   -14.4348	   -16.5329	   -21.8201	   -10.1547	   -13.0920	    -7.8888	
   -17.5400	   -12.5885	    -9.4833	   -15.1901	   -12.5885	   -16.6168	   -19.5541	    -9.4833	   -11.7493	    -5.8746	
   -16.1972	   -11.0779	    -7.8888	   -14.6866	   -10.6583	   -16.6168	   -17.1204	    -9.0637	   -10.5743	    -4.2801	
   -14.6866	    -9.4833	    -6.2103	   -14.0991	    -8.7280	   -16.3651	   -14.7705	    -8.6441	    -9.7351	    -3.1891	
   -13.0920	    -7.8049	    -4.6158	   -13.4277	    -6.7978	   -15.6097	   -12.5885	    -8.0566	    -9.1476	    -2.6016	
   -11.4136	    -6.2103	    -3.1052	   -12.6724	    -5.2032	   -14.4348	   -10.7422	    -7.0496	    -8.6441	    -2.4338	
    -9.7351	    -4.6997	    -1.7624	   -12.0010	    -3.7766	   -12.9242	    -9.3155	    -5.7907	    -8.1406	    -2.6855	
    -8.2245	    -3.3569	    -0.7553	   -11.4975	    -2.8534	   -11.2457	    -8.3084	    -4.2801	    -7.3853	    -3.0212	
    -6.9656	    -2.3499	     0.0000	   -11.2457	    -2.2659	    -9.8190	    -7.8049	    -2.8534	    -6.4621	    -3.6926	
    -6.0425	    -1.5945	     0.4196	   -11.1618	    -2.0981	    -8.8120	    -7.8049	    -1.8463	    -5.5389	    -4.4479	
    -5.2872	    -1.1749	     0.4196	   -11.2457	    -2.2659	    -8.3923	    -8.1406	    -1.3428	    -4.8676	    -5.4550	
    -4.7836	    -0.9232	     0.1678	   -11.4136	    -2.7695	    -8.5602	    -8.8120	    -1.5106	    -4.7836	    -6.7978	
    -4.5319	    -1.0071	    -0.3357	   -11.7493	    -3.6087	    -9.2316	    -9.7351	    -2.3499	    -5.3711	    -8.3923	
    -4.5319	    -1.2589	    -1.0910	   -12.3367	    -4.6158	   -10.4904	   -10.8261	    -3.8605	    -6.6299	   -10.1547	
    -4.6158	    -1.5945	    -2.0981	   -13.2599	    -5.7068	   -12.0850	   -12.0010	    -5.8746	    -8.3084	   -11.9171	
    -4.8676	    -2.0981	    -3.1052	   -14.2670	    -6.8817	   -13.9313	   -13.0920	    -8.1406	   -10.2386	   -13.6795	
    -5.0354	    -2.6016	    -4.1122	   -15.3580	    -7.8888	   -15.7776	   -14.0152	   -10.2386	   -12.0010	   -15.1062	
    -5.1193	    -2.9373	    -4.8676	   -16.2811	    -8.5602	   -17.3721	   -14.5187	   -11.7493	   -13.2599	   -16.0294	
    -5.0354	    -2.9373	    -5.2872	   -16.8686	    -8.8959	   -18.4631	   -14.5187	   -12.3367	   -13.8474	   -16.4490	
    -4.5319	    -2.6855	    -5.2872	   -17.1204	    -8.7280	   -19.0506	   -14.0152	   -12.1689	   -13.9313	   -16.2811	
    -3.7766	    -2.0142	    -4.8676	   -16.9525	    -8.1406	   -19.1345	   -13.0920	   -11.3297	   -13.7634	   -15.7776	
    -2.6855	    -1.0071	    -4.1122	   -16.3651	    -7.2174	   -18.8828	   -11.9171	   -10.0708	   -13.4277	   -14.8544	
    -1.5106	     0.0839	    -3.1891	   -15.5258	    -6.2103	   -18.2953	   -10.7422	    -8.6441	   -13.1760	   -13.8474	
    -0.1678	     1.3428	    -2.2659	   -14.5187	    -5.2032	   -17.7078	    -9.6512	    -7.3853	   -13.0081	   -12.8403	
     1.1749	     2.5177	    -1.3428	   -13.5117	    -4.3640	   -17.2043	    -8.8120	    -6.4621	   -12.9242	   -11.9171	
     2.3499	     3.6087	    -0.5035	   -12.5885	    -3.6926	   -16.7007	    -8.3923	    -6.0425	   -13.0081	   -11.1618	
     3.4409	     4.4479	     0.0000	   -11.8332	    -3.3569	   -16.3651	    -8.4763	    -6.0425	   -13.2599	   -10.8261	
     4.3640	     5.1193	     0.2518	   -11.4136	    -3.4409	   -15.9454	    -9.0637	    -6.4621	   -13.8474	   -10.7422	
     5.1193	     5.4550	     0.1678	   -11.4136	    -3.9444	   -15.5258	   -10.0708	    -7.0496	   -14.5187	   -10.9940	
     5.6229	     5.5389	    -0.2518	   -11.7493	    -4.7836	   -15.0223	   -11.5814	    -7.7209	   -15.2740	   -11.5814	
     5.9586	     5.3711	    -0.8392	   -12.3367	    -5.8746	   -14.5187	   -13.1760	    -8.3923	   -16.1133	   -12.3367	
     6.1264	     5.0354	    -1.6785	   -13.0920	    -7.0496	   -14.0152	   -14.9384	    -8.8959	   -17.0364	   -13.2599	
     6.1264	     4.5319	    -2.6016	   -13.7634	    -8.3084	   -13.5956	   -16.5329	    -9.3994	   -18.0435	   -14.2670	
     5.9586	     3.9444	    -3.4409	   -14.0991	    -9.4833	   -13.1760	   -17.8757	    -9.7351	   -18.8828	   -15.2740	
     5.7907	     3.2730	    -4.2801	   -14.0991	   -10.4904	   -12.7563	   -18.8828	    -9.9030	   -19.5541	   -16.0294	
     5.4550	     2.6855	    -4.9515	   -13.7634	   -11.1618	   -12.2528	   -19.3024	    -9.6512	   -19.7220	   -16.5329	
     5.1193	     2.0981	    -5.3711	   -13.0920	   -11.4975	   -11.8332	   -19.3024	    -8.8959	   -19.4702	   -16.6168	
     4.7836	     1.5945	    -5.5389	   -12.3367	   -11.5814	   -11.4136	   -18.8828	    -7.6370	   -18.6310	   -16.4490	
     4.4479	     1.2589	    -5.6229	   -11.4975	   -11.3297	   -11.1618	   -17.9596	    -6.1264	   -17.5400	   -15.9454	
     4.0283	     0.9232	    -5.4550	   -10.6583	   -10.8261	   -11.0779	   -16.8686	    -4.3640	   -16.3651	   -15.1062	
     3.6087	     0.5875	    -5.3711	   -10.0708	   -10.3226	   -11.2457	   -15.6937	    -2.6016	   -15.2740	   -14.0991	
     3.1891	     0.2518	    -5.2032	    -9.7351	    -9.9030	   -11.7493	   -14.6027	    -1.1749	   -14.4348	   -13.0920	
     2.5177	    -0.0839	    -5.2032	    -9.5673	    -9.4833	   -12.5046	   -13.6795	    -0.3357	   -13.8474	   -12.1689	
     1.9302	    -0.5035	    -5.2032	    -9.7351	    -9.3155	   -13.4277	   -13.0081	    -0.3357	   -13.5956	   -11.4975	
     1.3428	    -0.8392	    -5.2872	   -10.0708	    -9.2316	   -14.3509	   -12.5885	    -1.1749	   -13.5117	   -11.0779	
     0.9232	    -1.0071	    -5.2872	   -10.4904	    -9.1476	   -15.2740	   -12.4207	    -2.6855	   -13.5956	   -10.9100	
     0.6714	    -1.0910	    -5.3711	   -10.8261	    -9.2316	   -16.0294	   -12.5885	    -4.6158	   -13.6795	   -10.9100	
     0.5875	    -1.0071	    -5.3711	   -10.9940	    -9.3994	   -16.7007	   -13.0920	    -6.6299	   -13.7634	   -11.2457	
     0.7553	    -0.8392	    -5.3711	   -10.7422	    -9.6512	   -17.2882	   -13.8474	    -8.5602	   -14.1830	   -11.9171	
     1.0071	    -0.6714	    -5.4550	   -10.0708	    -9.9869	   -17.4561	   -14.8544	   -10.1547	   -14.9384	   -13.0081	
     1.3428	    -0.5875	    -5.6229	    -8.9798	   -10.4065	   -17.2043	   -15.9454	   -10.9940	   -16.1972	   -14.5187	
     1.7624	    -0.5035	    -5.7068	    -7.5531	   -10.8261	   -16.1972	   -17.0364	   -10.9100	   -17.7917	   -16.3651	
     2.1820	    -0.5035	    -5.8746	    -5.8746	   -11.2457	   -14.2670	   -18.0435	    -9.7351	   -19.4702	   -18.2114	
     2.6855	    -0.5035	    -5.9586	    -4.0283	   -11.4975	   -11.6653	   -18.8828	    -7.7209	   -20.8969	   -19.9738	
     3.1052	    -0.5035	    -6.0425	    -2.4338	   -11.7493	    -8.6441	   -19.4702	    -5.0354	   -21.6522	   -21.2326	
     3.6087	    -0.4196	    -6.1264	    -1.0071	   -11.8332	    -5.4550	   -19.7220	    -2.1820	   -21.4844	   -21.6522	
     4.0283	    -0.4196	    -6.2103	    -0.1678	   -11.8332	    -2.6016	   -19.6381	     0.5035	   -20.2255	   -21.3165	
     4.2801	    -0.4196	    -6.2103	     0.1678	   -11.6653	    -0.2518	   -19.3024	     2.7695	   -18.1274	   -20.2255	
     4.3640	    -0.4196	    -6.2103	     0.0839	   -11.4136	     1.5945	   -18.6310	     4.6158	   -15.5258	   -18.5471	
     4.1122	    -0.5875	    -6.2103	    -0.3357	   -11.1618	     2.8534	   -17.8757	     5.7907	   -13.0920	   -16.5329	
     3.3569	    -0.9232	    -6.3782	    -0.8392	   -10.9940	     3.4409	   -16.9525	     6.2943	   -11.0779	   -14.6866	
     2.1820	    -1.5106	    -6.6299	    -1.4267	   -10.9100	     3.4409	   -16.1133	     6.0425	    -9.7351	   -13.1760	
     0.6714	    -2.3499	    -7.0496	    -2.0981	   -10.9100	     2.7695	   -15.4419	     4.8676	    -8.9798	   -12.0850	
    -1.1749	    -3.2730	    -7.5531	    -2.6855	   -11.0779	     1.5106	   -14.9384	     2.8534	    -8.8959	   -11.4975	
    -3.1052	    -4.1122	    -7.9727	    -3.1891	   -11.2457	    -0.0839	   -14.5187	    -0.0839	    -9.3155	   -11.2457	
    -4.7836	    -4.7836	    -8.3923	    -3.4409	   -11.3297	    -2.0142	   -14.2670	    -3.5248	   -10.1547	   -11.4136	
    -6.1264	    -5.2032	    -8.5602	    -3.4409	   -11.4136	    -4.0283	   -14.1830	    -7.3013	   -11.4136	   -11.7493	
    -7.0496	    -5.3711	    -8.5602	    -3.2730	   -11.4136	    -6.2103	   -14.2670	   -10.8261	   -12.6724	   -12.1689	
    -7.7209	    -5.4550	    -8.4763	    -2.9373	   -11.4975	    -8.3923	   -14.6866	   -13.8474	   -13.6795	   -12.6724	
    -8.2245	    -5.4550	    -8.3923	    -2.5177	   -11.5814	   -10.6583	   -15.2740	   -15.8615	   -14.0152	   -12.9242	
    -8.5602	    -5.5389	    -8.3084	    -2.1820	   -11.7493	   -12.6724	   -15.9454	   -16.6168	   -13.5117	   -12.9242	
    -8.8120	    -5.6229	    -8.0566	    -1.9302	   -11.8332	   -14.5187	   -16.7847	   -16.2811	   -12.1689	   -12.6724	
    -8.9798	    -5.7907	    -7.7209	    -1.7624	   -11.9171	   -15.9454	   -17.3721	   -15.0223	   -10.2386	   -12.0850	
    -9.0637	    -6.0425	    -7.2174	    -1.7624	   -11.7493	   -16.7847	   -17.7917	   -13.2599	    -8.2245	   -11.3297	
    -8.9798	    -6.2103	    -6.4621	    -1.7624	   -11.3297	   -16.9525	   -17.7917	   -11.2457	    -6.4621	   -10.3226	
    -8.7280	    -6.2103	    -5.5389	    -1.9302	   -10.6583	   -16.2811	   -17.2882	    -9.1476	    -4.9515	    -9.2316	
    -8.4763	    -6.2103	    -4.4479	    -2.0142	    -9.7351	   -14.7705	   -16.3651	    -6.8817	    -3.8605	    -7.9727	
    -8.1406	    -6.1264	    -3.3569	    -2.2659	    -8.6441	   -12.5046	   -15.1062	    -4.4479	    -3.0212	    -6.7139	
    -7.8888	    -6.0425	    -2.2659	    -2.6016	    -7.4692	    -9.9030	   -13.5117	    -2.0142	    -2.5177	    -5.4550	
    -7.8049	    -6.0425	    -1.5106	    -3.1052	    -6.2943	    -7.3853	   -11.7493	     0.2518	    -2.1820	    -4.3640	
    -7.9727	    -6.1264	    -0.9232	    -3.6926	    -5.2872	    -5.1193	   -10.0708	     2.1820	    -2.0142	    -3.5248	
    -8.4763	    -6.2943	    -0.6714	    -4.2801	    -4.3640	    -3.1891	    -8.3923	     3.6926	    -1.8463	    -2.8534	
    -9.1476	    -6.6299	    -0.7553	    -4.7836	    -3.7766	    -1.7624	    -7.0496	     4.8676	    -1.5945	    -2.2659	
    -9.9869	    -7.0496	    -1.0910	    -5.1193	    -3.3569	    -0.8392	    -5.9586	     5.7068	    -1.0071	    -1.7624	
   -10.9940	    -7.3853	    -1.6785	    -5.2872	    -3.2730	    -0.3357	    -5.2032	     6.3782	    -0.1678	    -1.1749	
   -11.8332	    -7.7209	    -2.3499	    -5.3711	    -3.3569	    -0.1678	    -4.8676	     7.0496	     0.8392	    -0.5875	
   -12.6724	    -8.0566	    -3.0212	    -5.2872	    -3.6087	    -0.0839	    -4.8676	     7.8049	     1.8463	     0.0000	
   -13.2599	    -8.1406	    -3.6087	    -5.0354	    -3.8605	     0.0000	    -5.1193	     8.7280	     2.6855	     0.5875	
   -13.5956	    -8.1406	    -4.1122	    -4.7836	    -4.1962	     0.2518	    -5.5389	     9.8190	     3.1891	     1.0071	
   -13.6795	    -7.8888	    -4.4479	    -4.5319	    -4.3640	     0.5035	    -6.0425	    10.8261	     3.3569	     1.4267	
   -13.4277	    -7.5531	    -4.6158	    -4.2801	    -4.5319	     0.7553	    -6.5460	    11.4975	     3.1891	     1.7624	
   -13.0081	    -7.0496	    -4.6158	    -4.1122	    -4.4479	     0.7553	    -6.9656	    11.7493	     2.7695	     1.9302	
   -12.3367	    -6.4621	    -4.4479	    -4.0283	    -4.3640	     0.5875	    -7.2174	    11.5814	     2.0981	     2.0142	
   -11.5814	    -5.8746	    -4.1962	    -4.1122	    -4.1122	     0.2518	    -7.3013	    11.3297	     1.3428	     1.9302	
   -10.9100	    -5.4550	    -4.0283	    -4.5319	    -3.9444	    -0.2518	    -7.3013	    11.0779	     0.6714	     1.6785	
   -10.4065	    -5.2872	    -3.9444	    -5.2872	    -3.6926	    -1.0071	    -7.1335	    11.0779	     0.3357	     1.3428	
   -10.2386	    -5.2872	    -4.0283	    -6.2943	    -3.5248	    -1.9302	    -6.7139	    11.4136	     0.5875	     1.1749	
   -10.4065	    -5.6229	    -4.1122	    -7.5531	    -3.3569	    -2.9373	    -6.2103	    11.8332	     1.5106	     1.2589	
   -10.8261	    -6.0425	    -4.2801	    -8.8959	    -3.0212	    -4.1122	    -5.3711	    12.2528	     3.1052	     1.7624	
   -11.4136	    -6.5460	    -4.4479	   -10.2386	    -2.6016	    -5.3711	    -4.2801	    12.3367	     5.1193	     2.6016	
   -12.0010	    -7.0496	    -4.5319	   -11.5814	    -2.0142	    -6.7139	    -3.0212	    11.8332	     7.1335	     3.6087	
   -12.3367	    -7.3013	    -4.3640	   -12.7563	    -1.2589	    -7.8888	    -1.5945	    10.9100	     8.8120	     4.7836	
   -12.3367	    -7.3013	    -4.1122	   -13.6795	    -0.3357	    -8.8120	    -0.0839	     9.6512	     9.9030	     5.7907	
   -12.0850	    -7.0496	    -3.6926	   -14.3509	     0.5875	    -9.4833	     1.3428	     8.3923	    10.4065	     6.7139	
   -11.4136	    -6.5460	    -3.1891	   -14.7705	     1.5106	    -9.9030	     2.6016	     7.2174	    10.3226	     7.3013	
   -10.4904	    -5.8746	    -2.6016	   -15.0223	     2.1820	    -9.9869	     3.5248	     6.3782	     9.5673	     7.5531	
    -9.3994	    -5.0354	    -2.1820	   -15.0223	     2.6855	    -9.9869	     3.9444	     5.7068	     8.1406	     7.3013	
    -8.2245	    -4.3640	    -1.7624	   -14.8544	     2.9373	   -10.0708	     3.8605	     5.1193	     5.8746	     6.4621	
    -7.0496	    -3.6926	    -1.5945	   -14.6866	     2.7695	   -10.4065	     3.2730	     4.1962	     2.8534	     5.0354	
    -5.8746	    -3.3569	    -1.6785	   -14.5187	     2.3499	   -11.2457	     2.1820	     2.7695	    -0.7553	     3.1052	
    -5.0354	    -3.1891	    -2.0142	   -14.6027	     1.5106	   -12.5885	     0.7553	     0.5875	    -4.9515	     0.5875	
    -4.3640	    -3.3569	    -2.5177	   -14.9384	     0.5035	   -14.4348	    -1.0071	    -2.4338	    -9.3155	    -2.2659	
    -4.1122	    -3.8605	    -3.1052	   -15.4419	    -0.6714	   -16.6168	    -2.8534	    -5.9586	   -13.5117	    -5.1193	
    -4.0283	    -4.4479	    -3.7766	   -15.9454	    -1.8463	   -18.6310	    -4.6158	    -9.4833	   -17.0364	    -7.8049	
    -4.1962	    -5.0354	    -4.4479	   -16.3651	    -2.8534	   -20.1416	    -6.0425	   -12.5885	   -19.3024	    -9.9030	
    -4.5319	    -5.7068	    -4.8676	   -16.3651	    -3.6926	   -20.8969	    -7.1335	   -14.8544	   -20.1416	   -11.1618	
    -4.9515	    -6.2103	    -5.1193	   -16.0294	    -4.1122	   -20.6451	    -7.6370	   -15.8615	   -19.6381	   -11.4975	
    -5.4550	    -6.5460	    -5.1193	   -15.1062	    -4.1962	   -19.5541	    -7.5531	   -15.6937	   -17.9596	   -10.8261	
    -5.9586	    -6.7978	    -4.9515	   -13.8474	    -3.8605	   -17.7917	    -6.9656	   -14.3509	   -15.2740	    -9.3155	
    -6.4621	    -6.8817	    -4.5319	   -12.3367	    -3.2730	   -15.7776	    -5.9586	   -12.2528	   -12.2528	    -7.3013	
    -6.9656	    -6.7139	    -3.9444	   -10.8261	    -2.4338	   -13.6795	    -4.6158	    -9.9030	    -9.3155	    -5.0354	
    -7.3013	    -6.5460	    -3.2730	    -9.5673	    -1.5106	   -11.7493	    -3.1891	    -7.7209	    -6.8817	    -2.9373	
    -7.6370	    -6.2943	    -2.7695	    -8.7280	    -0.6714	   -10.0708	    -1.7624	    -5.8746	    -5.1193	    -1.2589	
    -7.9727	    -6.1264	    -2.3499	    -8.5602	    -0.0839	    -8.6441	    -0.6714	    -4.5319	    -4.1122	    -0.1678	
    -8.2245	    -6.0425	    -2.2659	    -8.9798	     0.2518	    -7.5531	     0.0839	    -3.5248	    -3.7766	     0.2518	
    -8.5602	    -6.0425	    -2.3499	    -9.9030	     0.2518	    -6.7978	     0.3357	    -2.8534	    -3.9444	     0.0000	
    -8.8120	    -6.1264	    -2.6016	   -11.1618	    -0.0839	    -6.4621	     0.1678	    -2.5177	    -4.3640	    -0.8392	
    -9.0637	    -6.2943	    -3.0212	   -12.3367	    -0.6714	    -6.7139	    -0.4196	    -2.3499	    -5.1193	    -2.0981	
    -9.0637	    -6.5460	    -3.6087	   -13.2599	    -1.5106	    -7.3013	    -1.2589	    -2.2659	    -6.1264	    -3.6926	
    -8.9798	    -6.7978	    -4.1962	   -13.7634	    -2.3499	    -8.0566	    -2.3499	    -2.1820	    -7.1335	    -5.3711	
    -8.7280	    -7.0496	    -4.7836	   -13.6795	    -3.2730	    -8.8120	    -3.5248	    -1.7624	    -8.0566	    -6.8817	
    -8.2245	    -7.2174	    -5.2872	   -13.0081	    -4.0283	    -9.3155	    -4.6997	    -1.1749	    -8.8120	    -8.0566	
    -7.5531	    -7.1335	    -5.6229	   -11.9171	    -4.6158	    -9.7351	    -5.7068	    -0.5875	    -9.4833	    -8.7280	
    -6.5460	    -6.9656	    -5.7068	   -10.3226	    -4.9515	    -9.9030	    -6.4621	    -0.0839	   -10.0708	    -8.9798	
    -5.3711	    -6.5460	    -5.6229	    -8.3923	    -5.0354	    -9.9030	    -6.8817	     0.0000	   -10.4904	    -8.6441	
    -3.9444	    -5.8746	    -5.2032	    -6.3782	    -4.7836	    -9.7351	    -6.8817	    -0.3357	   -10.8261	    -7.8888	
    -2.5177	    -5.1193	    -4.6158	    -4.3640	    -4.2801	    -9.3994	    -6.5460	    -1.0910	   -10.9100	    -6.7139	
    -1.1749	    -4.2801	    -3.9444	    -2.6016	    -3.6087	    -8.8120	    -5.8746	    -2.0981	   -10.5743	    -5.3711	
     0.0000	    -3.5248	    -3.2730	    -1.1749	    -2.7695	    -8.0566	    -4.9515	    -3.2730	    -9.9869	    -4.1122	
     0.7553	    -2.9373	    -2.6016	    -0.0839	    -1.8463	    -7.3013	    -3.9444	    -4.3640	    -9.3994	    -2.9373	
     1.1749	    -2.5177	    -2.0142	     0.5875	    -1.0071	    -6.4621	    -2.8534	    -5.1193	    -8.6441	    -2.0981	
     1.2589	    -2.2659	    -1.5945	     1.0071	    -0.2518	    -5.6229	    -1.7624	    -5.3711	    -7.9727	    -1.4267	
     1.0071	    -2.0981	    -1.1749	     1.0910	     0.5035	    -4.9515	    -0.8392	    -4.9515	    -7.1335	    -0.7553	
     0.5875	    -2.0981	    -0.7553	     0.7553	     1.0910	    -4.4479	     0.0000	    -3.9444	    -6.2943	    -0.1678	
     0.0839	    -2.0981	    -0.5035	    -0.0839	     1.5945	    -4.3640	     0.5875	    -2.6016	    -5.4550	     0.4196	
    -0.3357	    -2.1820	    -0.2518	    -1.4267	     1.8463	    -4.6158	     0.7553	    -1.1749	    -4.6158	     0.6714	
    -0.7553	    -2.2659	    -0.0839	    -3.1891	     1.8463	    -5.3711	     0.5875	     0.1678	    -3.9444	     0.6714	
    -1.0910	    -2.5177	    -0.0839	    -5.1193	     1.5945	    -6.5460	    -0.0839	     1.3428	    -3.4409	     0.1678	
    -1.3428	    -2.6855	    -0.1678	    -6.8817	     1.0910	    -7.8888	    -1.0910	     2.0981	    -3.1891	    -0.6714	
    -1.5945	    -2.9373	    -0.1678	    -8.3923	     0.5035	    -9.1476	    -2.2659	     2.5177	    -3.1891	    -1.7624	
    -1.6785	    -3.0212	    -0.1678	    -9.3155	     0.0000	    -9.9869	    -3.6087	     2.7695	    -3.3569	    -3.1052	
    -1.7624	    -3.1891	    -0.0839	    -9.7351	    -0.4196	   -10.3226	    -4.7836	     2.7695	    -3.6087	    -4.4479	
    -1.9302	    -3.3569	     0.0000	    -9.8190	    -0.8392	   -10.3226	    -5.8746	     2.7695	    -3.6926	    -5.7068	
    -2.2659	    -3.6087	     0.0000	    -9.5673	    -1.1749	   -10.2386	    -6.7139	     2.6855	    -3.6926	    -6.7139	
    -2.7695	    -3.9444	     0.0000	    -9.1476	    -1.4267	   -10.1547	    -7.4692	     2.6016	    -3.5248	    -7.3853	
    -3.3569	    -4.4479	    -0.1678	    -8.6441	    -1.7624	   -10.1547	    -7.8888	     2.6016	    -3.1052	    -7.5531	
    -3.9444	    -4.8676	    -0.4196	    -8.1406	    -1.9302	    -9.9869	    -8.0566	     3.0212	    -2.6855	    -7.3013	
    -4.3640	    -5.2872	    -0.5875	    -7.7209	    -2.0142	    -9.3994	    -7.9727	     4.1122	    -2.0981	    -6.7139	
    -4.6997	    -5.5389	    -0.8392	    -7.4692	    -2.0142	    -8.2245	    -7.6370	     6.0425	    -1.4267	    -5.7068	
    -4.7836	    -5.6229	    -1.0071	    -7.4692	    -2.0142	    -6.6299	    -7.0496	     8.6441	    -0.5875	    -4.4479	
    -4.6997	    -5.6229	    -1.0910	    -7.5531	    -1.8463	    -4.6997	    -6.3782	    11.4136	     0.2518	    -3.0212	
    -4.2801	    -5.3711	    -1.1749	    -7.4692	    -1.6785	    -2.7695	    -5.7068	    13.8474	     1.0071	    -1.4267	
    -3.5248	    -4.8676	    -1.0071	    -6.9656	    -1.4267	    -0.8392	    -5.0354	    15.5258	     1.5106	     0.1678	
    -2.5177	    -4.1122	    -0.7553	    -5.8746	    -1.0910	     0.9232	    -4.3640	    16.1133	     1.5106	     1.5945	
    -1.2589	    -3.1052	    -0.2518	    -4.3640	    -0.6714	     2.6855	    -3.9444	    15.6937	     1.1749	     2.6016	
     0.0839	    -1.9302	     0.3357	    -2.6855	    -0.3357	     4.1962	    -3.6926	    14.4348	     0.3357	     3.0212	
     1.5106	    -0.7553	     1.0071	    -0.9232	     0.0000	     5.4550	    -3.6926	    12.5885	    -0.8392	     2.8534	
     2.7695	     0.2518	     1.6785	     0.5035	     0.0839	     6.0425	    -4.1122	    10.2386	    -2.1820	     2.0142	
     3.8605	     1.0910	     2.0981	     1.5945	     0.0000	     5.7907	    -4.7836	     7.6370	    -3.5248	     0.7553	
     4.6158	     1.6785	     2.4338	     2.2659	    -0.2518	     4.7836	    -5.7907	     4.9515	    -4.6997	    -0.9232	
     5.1193	     2.0142	     2.6016	     2.5177	    -0.8392	     3.0212	    -7.0496	     2.2659	    -5.6229	    -2.6855	
     5.2872	     2.0142	     2.6016	     2.1820	    -1.5106	     0.7553	    -8.3923	    -0.3357	    -6.2943	    -4.4479	
     5.1193	     1.7624	     2.3499	     1.3428	    -2.3499	    -1.7624	    -9.9030	    -2.6855	    -6.6299	    -6.0425	
     4.6158	     1.1749	     2.0142	     0.1678	    -3.3569	    -4.2801	   -11.3297	    -4.8676	    -6.7139	    -7.3013	
     3.6926	     0.3357	     1.5945	    -1.1749	    -4.2801	    -6.3782	   -12.5885	    -6.4621	    -6.7139	    -8.1406	
     2.6016	    -0.5035	     1.1749	    -2.4338	    -5.2032	    -7.8049	   -13.5956	    -7.2174	    -6.5460	    -8.5602	
     1.4267	    -1.3428	     0.8392	    -3.2730	    -5.7068	    -8.0566	   -14.0152	    -6.7978	    -6.2943	    -8.3084	
     0.3357	    -1.9302	     0.6714	    -3.4409	    -5.9586	    -7.0496	   -13.9313	    -4.7836	    -5.8746	    -7.4692	
    -0.2518	    -2.0981	     0.8392	    -2.8534	    -5.7068	    -4.7836	   -13.2599	    -1.3428	    -5.0354	    -5.9586	
    -0.4196	    -1.7624	     1.1749	    -1.5945	    -4.9515	    -1.3428	   -11.9171	     3.4409	    -3.5248	    -3.9444	
     0.0000	    -1.0071	     1.8463	     0.0839	    -3.8605	     2.6016	   -10.0708	     8.8120	    -1.3428	    -1.4267	
     0.8392	     0.1678	     2.7695	     2.0981	    -2.4338	     6.5460	    -7.8049	    14.0152	     1.1749	     1.1749	
     2.0981	     1.6785	     3.7766	     4.1122	    -0.7553	     9.9869	    -5.2872	    18.1274	     3.6087	     3.7766	
     3.5248	     3.2730	     4.8676	     5.9586	     0.9232	    12.5046	    -2.8534	    20.8130	     5.5389	     6.0425	
     4.9515	     4.9515	     5.7907	     7.4692	     2.5177	    14.0991	    -0.6714	    21.9040	     6.6299	     7.7209	
     6.1264	     6.2943	     6.3782	     8.4763	     3.7766	    14.8544	     1.0910	    21.5683	     6.7978	     8.6441	
     6.7978	     7.1335	     6.5460	     8.8120	     4.4479	    14.6866	     2.1820	    20.1416	     6.1264	     8.7280	
     6.9656	     7.3853	     6.1264	     8.5602	     4.5319	    13.6795	     2.5177	    18.0435	     4.6997	     7.8049	
     6.6299	     6.9656	     5.2032	     7.6370	     3.8605	    12.0850	     1.9302	    15.4419	     2.7695	     6.0425	
     5.6229	     5.8746	     3.6926	     6.2103	     2.5177	     9.9869	     0.6714	    12.5885	     0.5875	     3.7766	
     4.2801	     4.2801	     1.7624	     4.3640	     0.7553	     7.3853	    -1.0910	     9.7351	    -1.5106	     1.0910	
     2.6016	     2.3499	    -0.3357	     2.3499	    -1.4267	     4.6158	    -3.2730	     7.1335	    -3.3569	    -1.6785	
     0.8392	     0.2518	    -2.5177	     0.3357	    -3.6087	     1.8463	    -5.6229	     4.9515	    -4.9515	    -4.3640	
    -1.0071	    -1.8463	    -4.6997	    -1.5945	    -5.7907	    -0.6714	    -7.8888	     3.2730	    -6.2943	    -6.7978	
    -2.7695	    -3.8605	    -6.6299	    -3.5248	    -7.8049	    -2.8534	    -9.9869	     2.2659	    -7.5531	    -8.8959	
    -4.3640	    -5.7907	    -8.3084	    -5.5389	    -9.3994	    -4.8676	   -11.6653	     1.7624	    -8.6441	   -10.4904	
    -5.9586	    -7.4692	    -9.7351	    -7.8049	   -10.6583	    -6.5460	   -12.9242	     1.6785	    -9.7351	   -11.4975	
    -7.2174	    -8.8959	   -10.7422	   -10.2386	   -11.4136	    -8.0566	   -13.5956	     1.7624	   -10.8261	   -11.9171	
    -8.3084	    -9.9869	   -11.4136	   -12.6724	   -11.6653	    -9.2316	   -13.6795	     1.7624	   -11.8332	   -11.6653	
    -9.0637	   -10.6583	   -11.5814	   -14.6027	   -11.4136	   -10.1547	   -13.0920	     1.5106	   -12.8403	   -10.7422	
    -9.2316	   -10.8261	   -11.2457	   -15.7776	   -10.6583	   -10.5743	   -12.0010	     1.1749	   -13.7634	    -9.3155	
    -8.9798	   -10.4904	   -10.4065	   -15.8615	    -9.3994	   -10.4904	   -10.3226	     0.7553	   -14.5187	    -7.4692	
    -8.2245	    -9.7351	    -9.1476	   -14.9384	    -7.8049	    -9.9869	    -8.2245	     0.5035	   -15.1062	    -5.3711	
    -7.0496	    -8.4763	    -7.4692	   -12.9242	    -5.8746	    -8.9798	    -5.9586	     0.6714	   -15.4419	    -3.1052	
    -5.5389	    -6.8817	    -5.6229	   -10.1547	    -3.9444	    -7.4692	    -3.6087	     1.2589	   -15.3580	    -1.0071	
    -3.7766	    -5.2032	    -3.6926	    -6.7139	    -2.0981	    -5.7907	    -1.4267	     2.2659	   -14.8544	     0.9232	
    -1.7624	    -3.3569	    -1.7624	    -2.9373	    -0.4196	    -3.8605	     0.5035	     3.6926	   -13.8474	     2.4338	
     0.3357	    -1.5106	     0.0000	     1.0071	     1.0910	    -1.7624	     2.1820	     5.4550	   -12.2528	     3.6926	
     2.5177	     0.3357	     1.7624	     4.7836	     2.3499	     0.4196	     3.5248	     7.4692	   -10.1547	     4.6997	
     4.6997	     2.0142	     3.2730	     8.3084	     3.4409	     2.6016	     4.6158	     9.7351	    -7.4692	     5.4550	
     6.8817	     3.6926	     4.6997	    11.5814	     4.3640	     4.9515	     5.5389	    12.4207	    -4.3640	     6.1264	
     9.0637	     5.2032	     6.0425	    14.5187	     5.2032	     7.4692	     6.3782	    15.4419	    -0.9232	     6.8817	
    11.2457	     6.6299	     7.2174	    17.1204	     5.9586	    10.0708	     7.0496	    18.4631	     2.6016	     7.8049	
    13.3438	     7.8888	     8.2245	    19.6381	     6.7139	    12.8403	     7.7209	    21.3165	     6.1264	     8.8120	
    15.1901	     8.9798	     8.9798	    21.9040	     7.3853	    15.6097	     8.3084	    23.7503	     9.3994	     9.9030	
    16.7847	     9.8190	     9.5673	    24.0021	     7.8888	    18.1274	     8.8120	    25.5966	    12.3367	    11.0779	
    18.0435	    10.3226	     9.9030	    25.7645	     8.3084	    20.3934	     9.3155	    26.8555	    14.6027	    12.0850	
    18.8828	    10.5743	     9.9869	    27.1072	     8.6441	    22.2397	     9.6512	    27.3590	    16.1133	    13.0081	
    19.2184	    10.4065	     9.7351	    27.7786	     8.7280	    23.4985	     9.9030	    27.1912	    16.8686	    13.6795	
    18.8828	     9.9030	     9.2316	    27.7786	     8.6441	    24.1699	     9.9869	    26.2680	    16.7847	    14.0991	
    17.8757	     8.9798	     8.4763	    26.9394	     8.3084	    24.1699	     9.8190	    24.7574	    15.9454	    14.0991	
    16.1972	     7.7209	     7.3853	    25.4288	     7.6370	    23.5825	     9.4833	    22.6593	    14.6866	    13.9313	
    14.0152	     6.1264	     6.0425	    23.2468	     6.7978	    22.1558	     8.8120	    20.3094	    13.1760	    13.5117	
    11.4975	     4.3640	     4.6158	    20.7291	     5.6229	    20.1416	     7.8888	    17.6239	    11.6653	    13.0081	
     8.8120	     2.5177	     3.1052	    17.9596	     4.3640	    17.5400	     6.7978	    14.8544	    10.4065	    12.3367	
     6.2103	     0.8392	     1.5945	    15.1901	     3.0212	    14.5187	     5.4550	    11.9171	     9.3155	    11.4975	
     3.9444	    -0.5875	     0.2518	    12.4207	     1.5945	    11.3297	     3.9444	     8.8959	     8.3084	    10.4904	
     2.1820	    -1.6785	    -0.9232	     9.8190	     0.1678	     8.1406	     2.2659	     5.7068	     7.1335	     9.0637	
     1.0910	    -2.5177	    -1.9302	     7.3853	    -1.3428	     5.0354	     0.3357	     2.4338	     5.3711	     7.3013	
     0.4196	    -3.0212	    -2.8534	     5.1193	    -2.7695	     2.1820	    -1.6785	    -0.5875	     3.1052	     5.0354	
     0.1678	    -3.3569	    -3.6087	     3.0212	    -4.1122	    -0.2518	    -3.7766	    -3.1891	     0.4196	     2.6016	
     0.2518	    -3.5248	    -4.2801	     1.0071	    -5.4550	    -2.3499	    -5.7907	    -5.1193	    -2.3499	     0.0000	
     0.4196	    -3.6926	    -4.8676	    -0.8392	    -6.6299	    -4.1122	    -7.7209	    -6.4621	    -4.8676	    -2.4338	
     0.6714	    -3.7766	    -5.3711	    -2.6016	    -7.7209	    -5.7068	    -9.4833	    -7.1335	    -6.8817	    -4.4479	
     0.9232	    -3.9444	    -5.7907	    -4.1962	    -8.4763	    -7.0496	   -10.8261	    -7.5531	    -8.1406	    -5.8746	
     1.1749	    -4.0283	    -6.0425	    -5.5389	    -9.0637	    -8.4763	   -11.9171	    -7.9727	    -8.7280	    -6.7139	
     1.4267	    -4.0283	    -6.1264	    -6.4621	    -9.3155	    -9.7351	   -12.5046	    -8.6441	    -8.7280	    -6.8817	
     1.8463	    -3.9444	    -5.9586	    -6.8817	    -9.1476	   -10.8261	   -12.6724	    -9.5673	    -8.3923	    -6.5460	
     2.1820	    -3.7766	    -5.6229	    -6.7978	    -8.7280	   -11.5814	   -12.2528	   -10.5743	    -7.8888	    -5.8746	
     2.5177	    -3.5248	    -5.2032	    -6.3782	    -7.9727	   -11.8332	   -11.5814	   -11.4136	    -7.4692	    -4.9515	
     2.7695	    -3.3569	    -4.6997	    -5.6229	    -7.1335	   -11.4136	   -10.5743	   -11.9171	    -7.0496	    -4.0283	
     2.8534	    -3.1891	    -4.3640	    -4.6997	    -6.3782	   -10.3226	    -9.4833	   -11.7493	    -6.7139	    -3.1891	
     2.7695	    -3.1891	    -4.0283	    -3.6926	    -5.6229	    -8.5602	    -8.3923	   -10.7422	    -6.3782	    -2.3499	
     2.4338	    -3.1891	    -3.9444	    -2.6016	    -5.1193	    -6.3782	    -7.4692	    -8.9798	    -5.9586	    -1.6785	
     2.0981	    -3.2730	    -3.9444	    -1.3428	    -4.7836	    -4.1122	    -6.6299	    -6.5460	    -5.4550	    -1.0071	
     1.6785	    -3.3569	    -4.0283	     0.0000	    -4.6158	    -1.8463	    -6.1264	    -3.6926	    -4.6997	    -0.3357	
     1.2589	    -3.4409	    -4.1962	     1.5106	    -4.6158	     0.0839	    -5.8746	    -0.8392	    -3.7766	     0.1678	
     0.9232	    -3.5248	    -4.4479	     3.0212	    -4.9515	     1.4267	    -5.9586	     1.5945	    -2.7695	     0.5875	
     0.5875	    -3.7766	    -4.6997	     4.4479	    -5.4550	     2.0981	    -6.3782	     3.0212	    -1.7624	     0.8392	
     0.3357	    -3.9444	    -5.1193	     5.7068	    -6.2943	     2.1820	    -7.1335	     3.3569	    -1.0910	     0.8392	
     0.1678	    -4.1962	    -5.6229	     6.7978	    -7.2174	     1.8463	    -8.2245	     2.6855	    -0.9232	     0.5875	
     0.0839	    -4.4479	    -6.0425	     7.5531	    -8.3084	     1.2589	    -9.3994	     1.3428	    -1.3428	     0.0839	
     0.0839	    -4.7836	    -6.5460	     7.8888	    -9.3994	     0.6714	   -10.6583	     0.0839	    -2.3499	    -0.6714	
     0.0000	    -5.1193	    -7.0496	     7.6370	   -10.4065	     0.2518	   -11.9171	    -0.3357	    -3.5248	    -1.5106	
    -0.1678	    -5.4550	    -7.4692	     6.7978	   -11.3297	     0.0839	   -13.0081	     0.4196	    -4.6158	    -2.2659	
    -0.5875	    -6.0425	    -7.9727	     5.5389	   -12.0850	     0.0000	   -13.9313	     2.4338	    -5.3711	    -2.9373	
    -1.1749	    -6.6299	    -8.4763	     4.0283	   -12.6724	     0.0000	   -14.6027	     5.2872	    -5.8746	    -3.3569	
    -1.9302	    -7.3013	    -8.8959	     2.6016	   -13.0081	     0.0839	   -15.0223	     8.2245	    -6.0425	    -3.5248	
    -2.7695	    -7.9727	    -9.1476	     1.5106	   -13.0920	     0.2518	   -15.1901	    10.5743	    -6.1264	    -3.6087	
    -3.4409	    -8.4763	    -9.3155	     0.7553	   -13.0081	     0.5035	   -14.9384	    12.0850	    -6.1264	    -3.5248	
    -4.0283	    -8.8959	    -9.3155	     0.5035	   -12.5885	     0.9232	   -14.4348	    12.6724	    -6.2103	    -3.1891	
    -4.4479	    -9.0637	    -9.1476	     0.6714	   -12.0010	     1.4267	   -13.7634	    12.4207	    -6.2943	    -2.7695	
    -4.6997	    -9.1476	    -8.8959	     1.1749	   -11.3297	     1.9302	   -12.9242	    11.7493	    -6.2103	    -2.0981	
    -4.7836	    -9.0637	    -8.4763	     2.0142	   -10.6583	     2.3499	   -12.0850	    10.7422	    -6.0425	    -1.3428	
    -4.6158	    -8.7280	    -7.9727	     3.1891	    -9.9030	     2.6855	   -11.2457	     9.7351	    -5.7068	    -0.6714	
    -4.1962	    -8.0566	    -7.4692	     4.4479	    -9.3155	     2.9373	   -10.6583	     8.8120	    -5.2872	    -0.0839	
    -3.2730	    -7.2174	    -6.7978	     5.7068	    -8.7280	     3.1891	   -10.2386	     8.0566	    -4.5319	     0.3357	
    -2.0142	    -6.1264	    -6.0425	     6.8817	    -8.2245	     3.4409	    -9.9869	     7.4692	    -3.4409	     0.5875	
    -0.2518	    -4.7836	    -5.2032	     7.9727	    -7.7209	     3.6087	    -9.9030	     7.1335	    -2.0981	     0.5035	
     1.8463	    -3.1891	    -4.1962	     8.7280	    -7.3013	     3.7766	    -9.9869	     6.9656	    -0.5035	     0.2518	
     4.2801	    -1.4267	    -3.1052	     9.1476	    -6.8817	     3.9444	   -10.0708	     6.9656	     0.8392	    -0.1678	
     6.7978	     0.4196	    -1.9302	     9.1476	    -6.4621	     4.1962	   -10.2386	     7.1335	     1.8463	    -0.6714	
     9.3155	     2.1820	    -0.6714	     8.8120	    -5.9586	     4.4479	   -10.2386	     7.4692	     2.4338	    -1.1749	
    11.5814	     3.8605	     0.5035	     8.3923	    -5.5389	     4.7836	   -10.2386	     8.0566	     2.6016	    -1.5945	
    13.5117	     5.2872	     1.6785	     7.9727	    -5.0354	     5.0354	   -10.1547	     8.7280	     2.3499	    -1.9302	
    15.0223	     6.3782	     2.6855	     7.7209	    -4.6158	     5.1193	    -9.9869	     9.3994	     1.6785	    -2.1820	
    16.1133	     7.2174	     3.4409	     7.6370	    -4.1962	     4.8676	    -9.6512	     9.9030	     0.6714	    -2.2659	
    16.7007	     7.7209	     4.1962	     7.6370	    -3.6926	     4.4479	    -9.2316	    10.4065	    -0.4196	    -2.1820	
    17.0364	     8.2245	     4.9515	     7.8049	    -3.0212	     3.9444	    -8.4763	    10.9940	    -1.5106	    -1.8463	
    17.1204	     8.6441	     5.7068	     7.8888	    -2.0981	     3.4409	    -7.4692	    11.7493	    -2.4338	    -1.4267	
    17.1204	     9.0637	     6.5460	     7.8888	    -1.0910	     3.0212	    -6.2943	    12.4207	    -3.1891	    -0.7553	
    16.9525	     9.5673	     7.3853	     7.8049	     0.0839	     2.8534	    -4.9515	    13.0081	    -3.7766	    -0.0839	
    16.7007	     9.9869	     8.2245	     7.4692	     1.2589	     2.8534	    -3.6926	    13.3438	    -4.2801	     0.5875	
    16.4490	    10.4904	     8.9798	     7.0496	     2.4338	     2.8534	    -2.4338	    13.4277	    -4.5319	     1.1749	
    16.1133	    10.9100	     9.7351	     6.6299	     3.4409	     3.1052	    -1.3428	    13.1760	    -4.5319	     1.6785	
    15.8615	    11.2457	    10.4065	     6.1264	     4.3640	     3.3569	    -0.5875	    12.7563	    -4.1122	     2.0142	
    15.6097	    11.4975	    10.9100	     5.6229	     4.9515	     3.4409	    -0.1678	    11.7493	    -3.1052	     2.0142	
    15.3580	    11.5814	    11.1618	     5.2032	     5.2872	     3.2730	    -0.0839	    10.1547	    -1.8463	     1.8463	
    15.1901	    11.5814	    11.2457	     4.8676	     5.3711	     2.7695	    -0.4196	     8.0566	    -0.5875	     1.5106	
    15.2740	    11.6653	    11.3297	     4.6158	     5.2872	     1.8463	    -0.9232	     5.7907	     0.5875	     0.9232	
    15.5258	    11.8332	    11.3297	     4.6997	     5.0354	     1.0071	    -1.5945	     4.1122	     1.4267	     0.3357	
    16.1133	    12.1689	    11.4975	     4.9515	     4.7836	     0.3357	    -2.2659	     3.4409	     2.0142	    -0.0839	
    16.8686	    12.6724	    11.6653	     5.4550	     4.6158	    -0.0839	    -2.8534	     4.1122	     2.4338	    -0.3357	
    17.7917	    13.2599	    11.9171	     5.8746	     4.6158	    -0.1678	    -3.1891	     5.9586	     2.9373	    -0.1678	
    18.6310	    13.7634	    12.1689	     6.1264	     4.6997	    -0.1678	    -3.2730	     8.3084	     3.4409	     0.4196	
    19.1345	    14.2670	    12.4207	     6.0425	     4.9515	    -0.4196	    -3.0212	    10.4904	     4.0283	     1.3428	
    19.2184	    14.4348	    12.5046	     5.3711	     5.2872	    -0.7553	    -2.6016	    12.1689	     4.6158	     2.5177	
    18.7149	    14.2670	    12.4207	     4.1962	     5.7068	    -1.0910	    -1.9302	    13.0081	     5.3711	     3.9444	
    17.7078	    13.7634	    12.1689	     2.7695	     6.1264	    -1.2589	    -1.1749	    13.1760	     6.1264	     5.4550	
    16.2811	    13.0081	    11.8332	     1.1749	     6.5460	    -0.9232	    -0.2518	    13.0081	     7.1335	     7.0496	
    14.6027	    12.0850	    11.4136	    -0.2518	     7.0496	     0.0000	     0.6714	    12.6724	     8.3923	     8.7280	
    13.0081	    11.2457	    10.9940	    -1.5106	     7.5531	     1.1749	     1.5945	    12.3367	     9.8190	    10.4904	
    11.7493	    10.4904	    10.8261	    -2.4338	     8.0566	     2.5177	     2.5177	    12.0850	    11.2457	    12.0850	
    10.9940	    10.1547	    10.7422	    -2.8534	     8.5602	     3.7766	     3.3569	    11.6653	    12.5046	    13.4277	
    10.8261	    10.0708	    10.9100	    -2.9373	     9.0637	     4.7836	     4.1122	    11.1618	    13.4277	    14.5187	
    11.0779	    10.3226	    11.2457	    -2.6016	     9.4833	     5.6229	     4.6158	    10.4904	    13.8474	    15.2740	
    11.6653	    10.7422	    11.5814	    -1.8463	     9.8190	     6.2103	     4.8676	     9.9030	    13.8474	    15.5258	
    12.4207	    11.0779	    11.9171	    -0.8392	     9.9030	     6.6299	     4.7836	     9.4833	    13.4277	    15.4419	
    13.0081	    11.3297	    12.0010	     0.4196	     9.7351	     6.9656	     4.5319	     9.2316	    12.7563	    14.9384	
    13.3438	    11.3297	    11.9171	     1.8463	     9.3155	     7.2174	     3.8605	     9.2316	    12.0010	    14.0991	
    13.2599	    11.0779	    11.5814	     3.3569	     8.6441	     7.4692	     3.1052	     9.3994	    11.1618	    13.0920	
    12.8403	    10.5743	    10.9940	     4.8676	     7.8049	     7.6370	     2.0981	     9.5673	    10.3226	    12.0010	
    12.0010	     9.8190	    10.2386	     6.2103	     6.8817	     7.7209	     1.1749	     9.7351	     9.3994	    10.9940	
    10.7422	     8.8120	     9.2316	     7.2174	     5.7907	     7.5531	     0.1678	     9.7351	     8.3923	    10.1547	
     9.2316	     7.5531	     8.1406	     7.7209	     4.6997	     7.0496	    -0.6714	     9.7351	     7.4692	     9.4833	
     7.5531	     6.2103	     7.0496	     7.6370	     3.6926	     6.2943	    -1.3428	     9.6512	     6.6299	     9.1476	
     5.8746	     4.7836	     5.9586	     7.1335	     2.7695	     5.2032	    -1.6785	     9.6512	     6.0425	     9.2316	
     4.1962	     3.6087	     5.0354	     6.1264	     2.0981	     4.1122	    -1.7624	     9.9030	     5.9586	     9.6512	
     2.7695	     2.5177	     4.3640	     4.7836	     1.7624	     2.9373	    -1.4267	    10.5743	     6.4621	    10.4065	
     1.4267	     1.6785	     3.9444	     3.1052	     1.6785	     1.7624	    -0.8392	    11.5814	     7.4692	    11.4975	
     0.2518	     1.0910	     3.7766	     1.2589	     1.8463	     0.5035	     0.0000	    12.5885	     8.7280	    12.5046	
    -0.6714	     0.5875	     3.7766	    -0.6714	     2.1820	    -0.9232	     1.0071	    13.1760	    10.0708	    13.5117	
    -1.4267	     0.3357	     3.8605	    -2.6016	     2.6855	    -2.6855	     1.9302	    13.0081	    11.0779	    14.2670	
    -1.7624	     0.3357	     4.1962	    -4.1122	     3.2730	    -4.6158	     2.7695	    11.8332	    11.6653	    14.8544	
    -1.7624	     0.5875	     4.6997	    -5.2872	     3.9444	    -6.4621	     3.5248	     9.9030	    11.8332	    15.1901	
    -1.3428	     1.0910	     5.3711	    -5.9586	     4.6158	    -8.1406	     4.0283	     7.6370	    11.5814	    15.5258	
    -0.5875	     1.8463	     6.1264	    -6.1264	     5.2032	    -9.2316	     4.2801	     5.5389	    11.1618	    15.7776	
     0.4196	     2.7695	     6.9656	    -5.7907	     5.7068	    -9.5673	     4.2801	     4.0283	    10.7422	    15.9454	
     1.7624	     3.8605	     7.8888	    -5.0354	     6.1264	    -9.0637	     4.0283	     3.2730	    10.3226	    16.0294	
     3.1891	     5.0354	     8.8120	    -3.8605	     6.4621	    -7.9727	     3.5248	     3.2730	     9.9869	    16.1133	
     4.7836	     6.2103	     9.6512	    -2.6016	     6.7139	    -6.3782	     3.0212	     3.8605	     9.8190	    16.1133	
     6.2103	     7.3853	    10.5743	    -1.4267	     7.0496	    -4.6158	     2.6016	     4.7836	     9.7351	    15.9454	
     7.5531	     8.4763	    11.3297	    -0.4196	     7.3853	    -2.8534	     2.1820	     6.0425	     9.6512	    15.6937	
[Epoch Header]
[Trial Type]	11
[Accept]	1
[Correct]	0
[RT]	 0.000
[Resp]	0
[Epoch Data]
     8.6441	    13.1760	    13.8474	     8.8959	    11.7493	    10.9940	    13.0081	     7.7209	    18.5471	    12.6724	
     8.6441	    13.5956	    14.5187	     9.5673	    11.7493	    13.1760	    13.0920	    11.4136	    19.4702	    12.7563	
     8.4763	    13.7634	    14.8544	     9.9030	    11.4975	    14.7705	    12.7563	    14.7705	    19.9738	    12.4207	
     8.1406	    13.5956	    14.9384	     9.9030	    10.9100	    15.7776	    12.0850	    17.5400	    19.9738	    11.7493	
     7.8049	    13.3438	    14.8544	     9.9030	    10.2386	    16.1972	    11.2457	    19.1345	    19.4702	    10.8261	
     7.4692	    12.9242	    14.6027	     9.9030	     9.5673	    16.1133	    10.4065	    19.6381	    18.2953	     9.7351	
     6.9656	    12.3367	    14.1830	     9.9030	     8.8959	    15.6937	     9.6512	    19.1345	    16.6168	     8.6441	
     6.3782	    11.5814	    13.5117	     9.8190	     8.2245	    15.0223	     8.9798	    18.2114	    14.6866	     7.6370	
     5.5389	    10.6583	    12.7563	     9.6512	     7.5531	    14.2670	     8.5602	    17.4561	    12.8403	     6.8817	
     4.3640	     9.4833	    11.7493	     9.3155	     6.9656	    13.5956	     8.2245	    17.5400	    11.5814	     6.4621	
     3.1052	     8.3084	    10.5743	     8.8120	     6.3782	    13.1760	     8.0566	    18.3792	    10.9940	     6.3782	
     1.7624	     7.0496	     9.3994	     8.2245	     5.9586	    12.9242	     8.1406	    19.9738	    11.1618	     6.6299	
     0.4196	     5.8746	     8.3084	     7.6370	     5.6229	    12.8403	     8.3084	    21.6522	    11.7493	     7.1335	
    -0.7553	     4.8676	     7.3013	     7.1335	     5.4550	    12.9242	     8.7280	    23.1628	    12.7563	     7.8049	
    -1.7624	     4.0283	     6.5460	     6.7139	     5.3711	    13.1760	     9.2316	    24.2538	    14.0152	     8.5602	
    -2.5177	     3.4409	     5.9586	     6.4621	     5.4550	    13.5956	     9.8190	    25.2609	    15.6097	     9.4833	
    -3.1891	     3.1052	     5.6229	     6.2943	     5.6229	    13.9313	    10.3226	    26.1841	    17.5400	    10.4065	
    -3.6087	     2.8534	     5.3711	     6.3782	     5.7907	    14.0991	    10.7422	    27.1072	    19.5541	    11.2457	
    -3.7766	     2.8534	     5.2032	     6.6299	     5.7907	    14.0152	    10.9100	    27.8625	    21.5683	    11.9171	
    -3.8605	     2.9373	     5.1193	     7.1335	     5.7068	    13.5117	    10.7422	    28.1982	    23.1628	    12.3367	
    -3.7766	     3.1052	     4.9515	     7.7209	     5.4550	    12.5885	    10.1547	    27.7786	    24.0021	    12.3367	
    -3.4409	     3.3569	     4.6997	     8.3923	     4.9515	    11.4136	     9.3155	    26.6037	    24.0860	    11.7493	
    -2.9373	     3.6087	     4.4479	     9.0637	     4.2801	    10.1547	     8.1406	    24.8413	    23.2468	    10.7422	
    -2.0142	     4.0283	     4.1122	     9.9030	     3.6087	     9.2316	     6.8817	    22.6593	    21.8201	     9.3155	
    -0.8392	     4.5319	     3.9444	    10.7422	     2.9373	     8.6441	     5.5389	    20.2255	    19.8898	     7.6370	
     0.5035	     5.1193	     3.7766	    11.4136	     2.4338	     8.4763	     4.3640	    17.5400	    17.7917	     5.8746	
     1.9302	     5.7068	     3.6926	    11.9171	     2.0142	     8.4763	     3.3569	    14.7705	    15.6937	     4.1122	
     3.3569	     6.3782	     3.6926	    11.9171	     1.6785	     8.5602	     2.5177	    11.7493	    13.8474	     2.5177	
     4.5319	     6.8817	     3.6087	    11.6653	     1.5106	     8.7280	     2.0142	     8.9798	    12.2528	     1.0910	
     5.3711	     7.3013	     3.5248	    11.1618	     1.4267	     9.3155	     1.8463	     6.6299	    11.3297	     0.1678	
     5.9586	     7.6370	     3.5248	    10.6583	     1.5945	    10.3226	     1.9302	     4.9515	    10.8261	    -0.3357	
     6.1264	     7.7209	     3.4409	    10.2386	     1.7624	    11.4136	     2.3499	     3.9444	    10.7422	    -0.3357	
     5.7907	     7.6370	     3.3569	     9.6512	     2.0142	    12.2528	     2.8534	     3.3569	    10.5743	    -0.1678	
     5.0354	     7.2174	     3.1052	     8.8120	     2.2659	    12.6724	     3.5248	     2.8534	    10.0708	     0.0839	
     3.8605	     6.6299	     2.6855	     7.8049	     2.3499	    12.6724	     4.1122	     2.4338	     9.2316	     0.1678	
     2.5177	     5.7907	     2.2659	     6.7978	     2.4338	    12.4207	     4.6997	     2.4338	     8.0566	     0.0839	
     1.1749	     5.0354	     1.7624	     5.7068	     2.3499	    12.1689	     5.0354	     3.1052	     6.8817	    -0.2518	
    -0.0839	     4.2801	     1.2589	     4.8676	     2.0981	    12.0010	     5.2032	     4.4479	     5.7907	    -0.8392	
    -1.0071	     3.6087	     0.7553	     4.1122	     1.7624	    11.9171	     5.1193	     6.3782	     4.8676	    -1.6785	
    -1.6785	     3.1052	     0.2518	     3.6926	     1.3428	    11.7493	     4.7836	     8.5602	     4.2801	    -2.6016	
    -2.0142	     2.6016	    -0.2518	     3.6926	     0.6714	    11.5814	     4.1122	    10.6583	     4.1122	    -3.6087	
    -2.0981	     2.2659	    -0.7553	     4.0283	    -0.0839	    11.3297	     3.2730	    12.4207	     4.2801	    -4.6158	
    -1.9302	     1.8463	    -1.3428	     4.6997	    -0.9232	    10.9940	     2.0981	    13.4277	     4.6997	    -5.5389	
    -1.5945	     1.5106	    -1.9302	     5.4550	    -2.0142	    10.4065	     0.6714	    13.5117	     4.9515	    -6.5460	
    -1.0910	     1.0910	    -2.6016	     6.2103	    -3.1052	     9.5673	    -0.8392	    12.5046	     4.7836	    -7.7209	
    -0.5875	     0.5875	    -3.2730	     6.5460	    -4.1962	     8.3084	    -2.4338	    10.4065	     3.9444	    -9.2316	
    -0.0839	     0.0839	    -3.9444	     6.5460	    -5.3711	     6.7139	    -3.9444	     7.3853	     2.4338	   -10.8261	
     0.4196	    -0.3357	    -4.6158	     5.9586	    -6.3782	     4.8676	    -5.2032	     3.7766	     0.5035	   -12.3367	
     0.7553	    -0.7553	    -5.1193	     4.8676	    -7.1335	     3.1052	    -6.2103	     0.0839	    -1.5106	   -13.5117	
     1.1749	    -1.0071	    -5.5389	     3.2730	    -7.5531	     1.4267	    -6.7978	    -3.5248	    -3.4409	   -14.2670	
     1.5945	    -1.0071	    -5.6229	     1.4267	    -7.6370	     0.0000	    -6.8817	    -6.7139	    -4.9515	   -14.3509	
     2.2659	    -0.7553	    -5.4550	    -0.5875	    -7.3013	    -0.9232	    -6.4621	    -9.2316	    -6.0425	   -14.0991	
     3.1891	    -0.0839	    -4.9515	    -2.4338	    -6.5460	    -1.3428	    -5.7068	   -10.9100	    -6.5460	   -13.3438	
     4.3640	     0.8392	    -4.1962	    -3.7766	    -5.5389	    -1.3428	    -4.6158	   -11.5814	    -6.6299	   -12.4207	
     5.7068	     2.0142	    -3.2730	    -4.5319	    -4.3640	    -0.9232	    -3.4409	   -11.3297	    -6.3782	   -11.3297	
     7.2174	     3.2730	    -2.2659	    -4.6158	    -3.1891	    -0.2518	    -2.1820	   -10.1547	    -5.8746	   -10.1547	
     8.8120	     4.5319	    -1.2589	    -4.3640	    -2.1820	     0.5875	    -1.0910	    -8.3084	    -5.2872	    -9.2316	
    10.2386	     5.7068	    -0.3357	    -3.7766	    -1.2589	     1.4267	    -0.2518	    -6.0425	    -4.6997	    -8.4763	
    11.4975	     6.7978	     0.3357	    -3.0212	    -0.7553	     2.2659	     0.2518	    -3.6926	    -4.1122	    -8.0566	
    12.5046	     7.4692	     0.7553	    -2.2659	    -0.5875	     2.9373	     0.2518	    -1.3428	    -3.7766	    -8.0566	
    13.1760	     7.8049	     0.7553	    -1.5106	    -1.0071	     3.5248	    -0.2518	     0.7553	    -3.5248	    -8.6441	
    13.4277	     7.8049	     0.4196	    -0.8392	    -1.7624	     3.7766	    -1.2589	     2.5177	    -3.2730	    -9.6512	
    13.5117	     7.4692	    -0.1678	     0.0000	    -2.7695	     3.9444	    -2.5177	     3.9444	    -3.0212	   -11.0779	
    13.4277	     6.9656	    -0.7553	     0.9232	    -3.9444	     3.8605	    -3.9444	     5.0354	    -2.7695	   -12.5046	
    13.4277	     6.5460	    -1.3428	     2.0142	    -4.9515	     3.6087	    -5.3711	     5.7068	    -2.4338	   -13.9313	
    13.3438	     6.2103	    -1.8463	     3.1052	    -5.7068	     3.2730	    -6.4621	     5.9586	    -2.0981	   -15.0223	
    13.3438	     5.8746	    -2.1820	     4.1962	    -6.2103	     2.7695	    -7.3013	     5.7068	    -1.9302	   -15.8615	
    13.2599	     5.6229	    -2.4338	     5.2032	    -6.5460	     2.1820	    -7.8049	     4.9515	    -2.0142	   -16.3651	
    13.0081	     5.2872	    -2.6016	     5.9586	    -6.5460	     1.3428	    -7.9727	     3.7766	    -2.3499	   -16.5329	
    12.6724	     4.9515	    -2.6855	     6.3782	    -6.4621	     0.4196	    -7.8888	     2.1820	    -3.0212	   -16.5329	
    12.0850	     4.6158	    -2.7695	     6.2943	    -6.2103	    -0.5875	    -7.5531	     0.3357	    -3.9444	   -16.3651	
    11.4136	     4.2801	    -2.8534	     5.7907	    -5.7907	    -1.6785	    -6.9656	    -1.7624	    -4.9515	   -16.0294	
    10.6583	     3.8605	    -2.8534	     4.6158	    -5.3711	    -2.7695	    -6.2103	    -3.9444	    -5.9586	   -15.4419	
     9.8190	     3.5248	    -2.7695	     2.9373	    -4.7836	    -3.8605	    -5.2872	    -6.1264	    -6.7978	   -14.7705	
     8.9798	     3.1052	    -2.6855	     0.6714	    -4.3640	    -4.8676	    -4.3640	    -8.0566	    -7.4692	   -14.0991	
     8.1406	     2.7695	    -2.5177	    -1.9302	    -3.9444	    -5.7907	    -3.5248	    -9.3994	    -7.8049	   -13.5117	
     7.2174	     2.3499	    -2.4338	    -4.8676	    -3.6087	    -6.6299	    -2.8534	   -10.1547	    -7.9727	   -13.0081	
     6.4621	     1.9302	    -2.3499	    -7.6370	    -3.3569	    -7.5531	    -2.3499	   -10.0708	    -8.0566	   -12.6724	
     5.8746	     1.6785	    -2.1820	    -9.9869	    -3.1891	    -8.3084	    -2.0142	    -9.3994	    -8.0566	   -12.5046	
     5.4550	     1.5945	    -2.0142	   -11.4975	    -3.1052	    -8.9798	    -1.8463	    -8.3084	    -7.8888	   -12.5046	
     5.2872	     1.5945	    -1.7624	   -12.0010	    -3.0212	    -9.4833	    -1.8463	    -7.1335	    -7.8049	   -12.7563	
     5.4550	     1.6785	    -1.5106	   -11.4975	    -3.1052	    -9.8190	    -2.0142	    -6.2103	    -7.5531	   -13.0920	
     5.7068	     1.9302	    -1.4267	   -10.1547	    -3.3569	    -9.9030	    -2.4338	    -5.5389	    -7.0496	   -13.5956	
     6.1264	     2.0981	    -1.3428	    -8.2245	    -3.7766	    -9.7351	    -2.9373	    -5.1193	    -6.2103	   -14.0152	
     6.5460	     2.3499	    -1.4267	    -5.8746	    -4.2801	    -8.9798	    -3.5248	    -4.6997	    -4.8676	   -14.3509	
     6.9656	     2.5177	    -1.5945	    -3.3569	    -4.9515	    -7.6370	    -4.1122	    -3.9444	    -2.8534	   -14.6027	
     7.2174	     2.5177	    -1.8463	    -0.8392	    -5.6229	    -5.9586	    -4.7836	    -2.7695	    -0.5875	   -14.6027	
     7.2174	     2.2659	    -2.2659	     1.3428	    -6.2943	    -4.1122	    -5.3711	    -1.4267	     1.5945	   -14.6027	
     6.9656	     1.8463	    -2.7695	     3.1052	    -6.9656	    -2.5177	    -5.8746	    -0.2518	     3.2730	   -14.4348	
     6.3782	     1.2589	    -3.4409	     4.2801	    -7.6370	    -1.4267	    -6.3782	     0.5035	     4.1962	   -14.2670	
     5.7907	     0.6714	    -4.0283	     4.8676	    -8.1406	    -0.7553	    -6.6299	     0.8392	     4.5319	   -13.9313	
     5.0354	     0.0000	    -4.6158	     4.8676	    -8.3923	    -0.5035	    -6.7139	     0.9232	     4.5319	   -13.2599	
     4.3640	    -0.5035	    -5.1193	     4.3640	    -8.5602	    -0.5035	    -6.6299	     1.0910	     4.4479	   -12.3367	
     3.6087	    -1.0910	    -5.6229	     3.5248	    -8.6441	    -0.6714	    -6.4621	     1.2589	     4.5319	   -10.9940	
     2.9373	    -1.5945	    -6.0425	     2.4338	    -8.7280	    -0.9232	    -6.2943	     1.5945	     4.6997	    -9.4833	
     2.3499	    -2.0981	    -6.5460	     1.5106	    -8.8120	    -1.2589	    -6.2103	     1.8463	     4.8676	    -7.9727	
     1.8463	    -2.6016	    -7.0496	     0.8392	    -8.8959	    -1.4267	    -6.3782	     2.1820	     4.7836	    -6.6299	
     1.3428	    -3.1052	    -7.5531	     0.4196	    -9.2316	    -1.3428	    -6.7139	     2.5177	     4.4479	    -5.6229	
     0.7553	    -3.7766	    -8.2245	     0.2518	    -9.6512	    -0.8392	    -7.3853	     3.1891	     3.8605	    -4.9515	
     0.0000	    -4.6158	    -9.0637	     0.2518	   -10.4065	    -0.1678	    -8.3923	     4.1962	     3.1891	    -4.7836	
    -1.0071	    -5.6229	    -9.9869	     0.1678	   -11.2457	     0.6714	    -9.6512	     5.2872	     2.4338	    -5.0354	
    -2.2659	    -6.7978	   -11.0779	    -0.0839	   -12.4207	     1.2589	   -11.1618	     6.2103	     1.7624	    -5.7907	
    -3.8605	    -8.1406	   -12.3367	    -0.5035	   -13.5956	     1.5106	   -12.7563	     6.6299	     1.0071	    -6.8817	
    -5.5389	    -9.4833	   -13.5956	    -1.1749	   -14.8544	     1.5106	   -14.3509	     6.4621	     0.1678	    -8.2245	
    -7.2174	   -10.7422	   -14.7705	    -2.1820	   -15.9454	     1.1749	   -15.8615	     5.7068	    -0.7553	    -9.7351	
    -8.8120	   -11.9171	   -15.7776	    -3.2730	   -16.8686	     0.7553	   -17.0364	     4.3640	    -1.7624	   -11.2457	
   -10.2386	   -12.8403	   -16.6168	    -4.6158	   -17.6239	     0.0839	   -17.8757	     2.6016	    -2.8534	   -12.6724	
   -11.4975	   -13.6795	   -17.3721	    -5.8746	   -18.1274	    -0.5875	   -18.3792	     0.2518	    -4.1122	   -13.9313	
   -12.5885	   -14.3509	   -17.8757	    -7.0496	   -18.3792	    -1.4267	   -18.5471	    -2.5177	    -5.4550	   -14.9384	
   -13.5956	   -15.0223	   -18.2114	    -7.9727	   -18.3792	    -2.3499	   -18.2114	    -5.4550	    -6.7139	   -15.4419	
   -14.6027	   -15.6097	   -18.2953	    -8.5602	   -18.1274	    -3.0212	   -17.5400	    -8.1406	    -7.6370	   -15.4419	
   -15.3580	   -15.9454	   -18.1274	    -8.5602	   -17.5400	    -3.4409	   -16.3651	   -10.4065	    -8.1406	   -14.7705	
   -15.7776	   -15.9454	   -17.5400	    -7.9727	   -16.5329	    -3.4409	   -14.6866	   -11.6653	    -7.9727	   -13.4277	
   -15.8615	   -15.5258	   -16.6168	    -6.8817	   -15.1062	    -3.0212	   -12.5885	   -12.0010	    -7.2174	   -11.4975	
   -15.4419	   -14.6866	   -15.2740	    -5.4550	   -13.4277	    -2.1820	   -10.2386	   -11.2457	    -5.7907	    -9.3155	
   -14.6866	   -13.5956	   -13.7634	    -3.9444	   -11.5814	    -1.3428	    -7.8049	    -9.8190	    -4.1962	    -7.2174	
   -13.6795	   -12.2528	   -12.2528	    -2.5177	    -9.8190	    -0.5035	    -5.6229	    -7.8888	    -2.6016	    -5.3711	
   -12.5046	   -10.8261	   -10.9940	    -1.5106	    -8.3923	     0.0839	    -3.7766	    -5.9586	    -1.4267	    -4.2801	
   -11.4136	    -9.5673	    -9.9869	    -0.8392	    -7.3853	     0.4196	    -2.4338	    -4.1962	    -0.8392	    -3.9444	
   -10.4065	    -8.4763	    -9.3155	    -0.5035	    -6.7978	     0.4196	    -1.6785	    -2.6855	    -0.8392	    -4.5319	
    -9.4833	    -7.5531	    -8.8959	    -0.4196	    -6.6299	     0.3357	    -1.4267	    -1.5945	    -1.4267	    -5.8746	
    -8.6441	    -6.7978	    -8.8120	    -0.5035	    -6.7978	     0.3357	    -1.6785	    -0.8392	    -2.5177	    -7.8888	
    -8.0566	    -6.2103	    -8.8120	    -0.6714	    -7.2174	     0.4196	    -2.1820	    -0.0839	    -3.9444	   -10.2386	
    -7.4692	    -5.7068	    -8.8959	    -0.8392	    -7.7209	     0.6714	    -2.8534	     0.7553	    -5.4550	   -12.8403	
    -7.0496	    -5.3711	    -8.9798	    -0.8392	    -8.3084	     1.1749	    -3.6087	     2.0142	    -6.7978	   -15.2740	
    -6.7139	    -5.1193	    -9.0637	    -0.6714	    -8.8120	     1.7624	    -4.2801	     3.6087	    -7.8888	   -17.4561	
    -6.4621	    -5.0354	    -9.0637	    -0.2518	    -9.3155	     2.1820	    -4.9515	     5.2032	    -8.5602	   -19.2184	
    -6.4621	    -5.1193	    -9.2316	     0.1678	    -9.6512	     2.2659	    -5.4550	     6.1264	    -9.0637	   -20.4773	
    -6.6299	    -5.3711	    -9.3994	     0.5875	    -9.9869	     1.7624	    -5.7907	     5.9586	    -9.4833	   -21.4005	
    -6.9656	    -5.8746	    -9.6512	     0.8392	   -10.2386	     0.6714	    -6.0425	     4.6158	    -9.6512	   -21.8201	
    -7.3853	    -6.3782	    -9.9030	     1.0071	   -10.4065	    -0.7553	    -6.1264	     2.5177	    -9.4833	   -21.9040	
    -7.6370	    -6.7978	   -10.0708	     1.1749	   -10.4065	    -2.2659	    -6.0425	     0.1678	    -8.8959	   -21.7361	
    -7.6370	    -7.0496	    -9.9869	     1.5106	   -10.1547	    -3.4409	    -5.7068	    -1.8463	    -7.8888	   -21.2326	
    -7.2174	    -6.8817	    -9.5673	     2.0142	    -9.6512	    -4.1122	    -5.1193	    -3.1052	    -6.6299	   -20.4773	
    -6.3782	    -6.3782	    -8.8959	     2.6016	    -8.8120	    -3.9444	    -4.2801	    -3.4409	    -5.4550	   -19.4702	
    -5.2032	    -5.4550	    -7.9727	     3.1891	    -7.8888	    -2.9373	    -3.4409	    -2.6855	    -4.5319	   -18.2114	
    -3.6926	    -4.2801	    -6.7978	     3.6087	    -6.8817	    -1.1749	    -2.6016	    -0.8392	    -3.6926	   -16.8686	
    -2.1820	    -3.1052	    -5.7068	     3.8605	    -6.0425	     0.9232	    -2.0981	     1.6785	    -3.0212	   -15.5258	
    -0.5875	    -1.9302	    -4.7836	     3.9444	    -5.4550	     3.1891	    -2.0142	     4.3640	    -2.3499	   -14.3509	
     0.7553	    -0.9232	    -4.0283	     3.7766	    -5.2872	     5.2872	    -2.3499	     6.6299	    -1.6785	   -13.4277	
     1.7624	    -0.1678	    -3.6926	     3.5248	    -5.4550	     7.0496	    -3.1052	     8.3084	    -0.7553	   -12.6724	
     2.4338	     0.2518	    -3.6087	     3.1052	    -6.0425	     8.4763	    -4.2801	     9.3155	     0.2518	   -12.1689	
     2.6016	     0.3357	    -3.8605	     2.6016	    -6.8817	     9.3994	    -5.7068	     9.7351	     1.5106	   -11.8332	
     2.3499	     0.0839	    -4.3640	     2.1820	    -7.8888	     9.9030	    -7.2174	    10.0708	     2.8534	   -11.5814	
     1.7624	    -0.5035	    -5.1193	     1.7624	    -9.0637	    10.1547	    -8.8120	    10.3226	     4.1962	   -11.4136	
     0.7553	    -1.3428	    -5.9586	     1.4267	   -10.1547	    10.1547	   -10.2386	    10.7422	     5.3711	   -11.1618	
    -0.5875	    -2.3499	    -6.8817	     1.1749	   -11.2457	     9.9869	   -11.4975	    11.3297	     6.3782	   -10.8261	
    -1.9302	    -3.2730	    -7.8049	     1.0071	   -12.0850	     9.5673	   -12.4207	    11.8332	     7.2174	   -10.2386	
    -3.1052	    -4.1962	    -8.5602	     1.0071	   -12.6724	     8.9798	   -12.9242	    12.1689	     7.8049	    -9.4833	
    -4.1122	    -4.6997	    -8.9798	     1.2589	   -12.8403	     8.2245	   -12.9242	    12.1689	     8.3084	    -8.3084	
    -4.6997	    -4.8676	    -8.9798	     1.7624	   -12.5046	     7.3853	   -12.3367	    11.8332	     8.7280	    -6.9656	
    -4.8676	    -4.6158	    -8.6441	     2.6016	   -11.8332	     6.4621	   -11.2457	    11.1618	     9.1476	    -5.2032	
    -4.6997	    -4.0283	    -8.0566	     3.6087	   -10.7422	     5.5389	    -9.7351	    10.2386	     9.4833	    -3.2730	
    -4.2801	    -3.2730	    -7.1335	     4.7836	    -9.4833	     4.4479	    -8.0566	     8.8959	     9.9869	    -1.1749	
    -3.8605	    -2.5177	    -6.2103	     5.7907	    -8.1406	     3.2730	    -6.2103	     7.1335	    10.4904	     1.0910	
    -3.4409	    -1.7624	    -5.2872	     6.5460	    -6.9656	     2.0142	    -4.5319	     5.1193	    10.9940	     3.2730	
    -3.1891	    -1.2589	    -4.5319	     6.9656	    -5.9586	     0.7553	    -3.1052	     2.9373	    11.4136	     5.3711	
    -2.9373	    -0.9232	    -3.8605	     7.0496	    -5.1193	    -0.1678	    -2.0981	     0.7553	    11.6653	     7.2174	
    -2.6855	    -0.7553	    -3.3569	     6.7978	    -4.6158	    -0.5875	    -1.4267	    -1.0071	    11.8332	     8.6441	
    -2.4338	    -0.7553	    -3.1052	     6.2103	    -4.4479	    -0.5875	    -1.1749	    -2.3499	    11.7493	     9.6512	
    -2.2659	    -0.9232	    -3.0212	     5.2872	    -4.5319	    -0.0839	    -1.3428	    -3.2730	    11.5814	    10.1547	
    -2.0142	    -1.3428	    -3.1891	     4.1962	    -4.8676	     0.6714	    -1.8463	    -3.8605	    11.1618	     9.9869	
    -1.7624	    -1.8463	    -3.5248	     3.1891	    -5.4550	     1.5945	    -2.6855	    -4.3640	    10.4065	     9.3155	
    -1.6785	    -2.4338	    -4.0283	     2.4338	    -6.2943	     2.6855	    -3.6087	    -4.6158	     9.3994	     8.0566	
    -1.5945	    -3.1891	    -4.6158	     2.0142	    -7.3013	     4.0283	    -4.6997	    -4.6158	     8.3084	     6.5460	
    -1.6785	    -3.9444	    -5.3711	     1.7624	    -8.3923	     5.5389	    -5.7907	    -3.9444	     7.3013	     4.9515	
    -2.0142	    -4.8676	    -6.2103	     1.5945	    -9.5673	     7.0496	    -6.7139	    -2.4338	     6.7978	     3.6087	
    -2.5177	    -5.7907	    -7.2174	     1.1749	   -10.6583	     8.3084	    -7.4692	     0.0000	     6.7978	     2.3499	
    -3.3569	    -6.8817	    -8.2245	     0.3357	   -11.6653	     8.8120	    -8.0566	     2.9373	     7.5531	     1.4267	
    -4.3640	    -7.9727	    -9.2316	    -0.9232	   -12.5885	     8.5602	    -8.3923	     5.7907	     8.8120	     0.8392	
    -5.6229	    -8.9798	   -10.2386	    -2.6016	   -13.1760	     7.6370	    -8.3084	     8.1406	    10.4065	     0.5035	
    -6.8817	    -9.8190	   -10.9100	    -4.3640	   -13.3438	     6.2943	    -7.8888	     9.7351	    12.3367	     0.5035	
    -8.0566	   -10.4904	   -11.4136	    -6.0425	   -13.1760	     4.6997	    -7.1335	    10.6583	    14.2670	     0.8392	
    -9.0637	   -10.9940	   -11.6653	    -7.3853	   -12.7563	     3.1891	    -6.1264	    11.0779	    16.0294	     1.2589	
    -9.9030	   -11.1618	   -11.6653	    -8.3084	   -12.0010	     1.7624	    -4.9515	    11.1618	    17.4561	     1.7624	
   -10.4904	   -11.1618	   -11.4975	    -8.6441	   -11.1618	     0.5035	    -3.7766	    10.9940	    18.3792	     2.1820	
   -10.7422	   -10.9100	   -11.1618	    -8.4763	   -10.3226	    -0.5035	    -2.6855	    10.6583	    18.7988	     2.4338	
   -10.5743	   -10.4904	   -10.6583	    -7.9727	    -9.4833	    -1.3428	    -1.8463	    10.3226	    18.6310	     2.5177	
    -9.9869	    -9.7351	    -9.9869	    -7.2174	    -8.7280	    -2.0981	    -1.0910	     9.9869	    18.1274	     2.4338	
    -9.1476	    -8.8959	    -9.3155	    -6.5460	    -7.9727	    -2.6855	    -0.6714	     9.4833	    17.1204	     2.1820	
    -8.0566	    -7.8888	    -8.5602	    -5.9586	    -7.3853	    -3.1052	    -0.4196	     8.8120	    15.8615	     1.6785	
    -6.8817	    -6.8817	    -7.8049	    -5.6229	    -6.8817	    -3.5248	    -0.4196	     7.8888	    14.3509	     0.9232	
    -5.6229	    -5.8746	    -7.1335	    -5.6229	    -6.6299	    -3.6926	    -0.5875	     6.7978	    12.5046	    -0.0839	
    -4.5319	    -4.9515	    -6.5460	    -5.9586	    -6.4621	    -3.9444	    -0.9232	     5.4550	    10.4904	    -1.4267	
    -3.4409	    -4.1122	    -6.0425	    -6.7139	    -6.3782	    -4.1962	    -1.3428	     3.7766	     8.4763	    -2.9373	
    -2.5177	    -3.3569	    -5.6229	    -7.7209	    -6.5460	    -4.6158	    -1.9302	     1.5945	     6.5460	    -4.6997	
    -1.5106	    -2.6855	    -5.2872	    -8.9798	    -6.7139	    -5.3711	    -2.4338	    -1.0071	     4.6997	    -6.4621	
    -0.5035	    -2.0142	    -4.8676	   -10.2386	    -6.8817	    -6.2943	    -2.8534	    -3.8605	     2.8534	    -8.2245	
     0.5035	    -1.5106	    -4.4479	   -11.2457	    -6.9656	    -7.3853	    -3.1891	    -6.5460	     1.0071	    -9.9030	
     1.4267	    -1.0071	    -3.9444	   -12.0010	    -6.8817	    -8.3923	    -3.2730	    -8.6441	    -0.7553	   -11.3297	
     2.1820	    -0.5875	    -3.3569	   -12.4207	    -6.7978	    -9.3155	    -3.1891	    -9.8190	    -2.1820	   -12.4207	
     2.8534	    -0.2518	    -2.6855	   -12.5885	    -6.5460	   -10.0708	    -2.9373	   -10.1547	    -3.3569	   -13.1760	
     3.1891	    -0.0839	    -1.9302	   -12.5046	    -6.1264	   -10.7422	    -2.4338	    -9.8190	    -4.2801	   -13.4277	
     3.3569	     0.0000	    -1.1749	   -12.2528	    -5.7068	   -11.3297	    -1.7624	    -9.3155	    -5.1193	   -13.4277	
     3.4409	     0.0839	    -0.5035	   -11.9171	    -5.2032	   -11.9171	    -1.0071	    -9.1476	    -6.0425	   -13.1760	
     3.4409	     0.1678	     0.0839	   -11.4975	    -4.6997	   -12.4207	    -0.2518	    -9.4833	    -7.1335	   -12.9242	
     3.5248	     0.2518	     0.5875	   -11.0779	    -4.2801	   -12.6724	     0.4196	   -10.3226	    -8.2245	   -12.7563	
     3.6087	     0.4196	     0.8392	   -10.6583	    -3.9444	   -12.7563	     1.0071	   -11.4975	    -9.1476	   -12.8403	
     3.8605	     0.5035	     1.0071	   -10.3226	    -3.7766	   -12.6724	     1.4267	   -12.7563	    -9.9030	   -13.1760	
     4.1962	     0.6714	     0.8392	   -10.2386	    -3.9444	   -12.3367	     1.5106	   -13.9313	   -10.4904	   -13.7634	
     4.5319	     0.6714	     0.4196	   -10.2386	    -4.3640	   -12.0850	     1.1749	   -14.9384	   -10.8261	   -14.6027	
     4.8676	     0.5035	    -0.3357	   -10.5743	    -5.0354	   -11.8332	     0.5875	   -15.5258	   -11.0779	   -15.6937	
     5.0354	     0.2518	    -1.4267	   -10.9940	    -6.0425	   -11.8332	    -0.2518	   -15.6097	   -11.1618	   -16.8686	
     5.0354	    -0.1678	    -2.6855	   -11.5814	    -7.2174	   -12.0010	    -1.2589	   -15.1901	   -11.2457	   -18.0435	
     4.8676	    -0.7553	    -4.1122	   -12.1689	    -8.3923	   -12.4207	    -2.2659	   -14.5187	   -11.0779	   -19.1345	
     4.4479	    -1.4267	    -5.6229	   -12.7563	    -9.6512	   -13.0920	    -3.1891	   -13.8474	   -10.7422	   -20.1416	
     3.8605	    -2.1820	    -7.1335	   -13.3438	   -10.8261	   -13.9313	    -3.9444	   -13.6795	   -10.3226	   -20.8969	
     3.0212	    -3.1052	    -8.6441	   -13.9313	   -11.9171	   -14.8544	    -4.5319	   -13.9313	    -9.9030	   -21.4005	
     2.0142	    -4.0283	   -10.0708	   -14.6866	   -12.8403	   -15.9454	    -4.8676	   -14.8544	    -9.5673	   -21.5683	
     0.7553	    -5.0354	   -11.3297	   -15.6937	   -13.6795	   -16.9525	    -5.0354	   -16.1972	    -9.3155	   -21.4844	
    -0.6714	    -6.0425	   -12.5046	   -16.9525	   -14.3509	   -18.0435	    -5.0354	   -17.8757	    -9.1476	   -21.1487	
    -2.0981	    -7.0496	   -13.5117	   -18.3792	   -14.8544	   -19.0506	    -4.9515	   -19.8898	    -9.1476	   -20.7291	
    -3.5248	    -7.8888	   -14.2670	   -19.6381	   -15.1062	   -19.8898	    -4.6997	   -22.0718	    -9.2316	   -20.2255	
    -4.6158	    -8.3923	   -14.6866	   -20.5612	   -15.1901	   -20.6451	    -4.2801	   -24.3378	    -9.4833	   -19.6381	
    -5.1193	    -8.5602	   -14.8544	   -20.8130	   -14.9384	   -21.1487	    -3.7766	   -26.3519	    -9.7351	   -18.9667	
    -5.1193	    -8.3084	   -14.5187	   -20.3934	   -14.4348	   -21.4005	    -3.1052	   -28.0304	   -10.2386	   -18.3792	
    -4.5319	    -7.6370	   -13.9313	   -19.3024	   -13.6795	   -21.4844	    -2.5177	   -29.2053	   -10.8261	   -18.0435	
    -3.5248	    -6.6299	   -13.0920	   -17.5400	   -13.0081	   -21.4005	    -2.0981	   -29.7089	   -11.6653	   -17.8757	
    -2.3499	    -5.5389	   -12.3367	   -15.4419	   -12.4207	   -21.1487	    -1.9302	   -29.6249	   -12.5046	   -18.1274	
    -1.0071	    -4.5319	   -11.6653	   -13.0920	   -12.0850	   -20.6451	    -2.0981	   -28.9536	   -13.3438	   -18.7988	
     0.1678	    -3.6926	   -11.2457	   -10.6583	   -12.0850	   -19.8898	    -2.7695	   -27.8625	   -14.0991	   -19.7220	
     1.0910	    -3.1052	   -11.0779	    -8.4763	   -12.5046	   -18.8828	    -3.7766	   -26.4359	   -14.7705	   -20.8130	
     1.8463	    -2.8534	   -11.2457	    -6.4621	   -13.0920	   -17.3721	    -5.0354	   -24.8413	   -15.1901	   -21.9879	
     2.2659	    -2.8534	   -11.6653	    -4.7836	   -13.9313	   -15.4419	    -6.3782	   -22.9950	   -15.5258	   -22.9950	
     2.4338	    -3.0212	   -12.0850	    -3.3569	   -14.8544	   -12.9242	    -7.7209	   -20.7291	   -15.4419	   -23.8342	
     2.3499	    -3.3569	   -12.6724	    -2.4338	   -15.6937	    -9.9869	    -8.9798	   -17.9596	   -14.9384	   -24.3378	
     2.1820	    -3.8605	   -13.2599	    -1.8463	   -16.5329	    -7.0496	   -10.1547	   -14.9384	   -14.0152	   -24.5895	
     1.7624	    -4.3640	   -13.7634	    -1.6785	   -17.2043	    -4.4479	   -11.0779	   -12.0010	   -12.8403	   -24.5895	
     1.2589	    -5.0354	   -14.2670	    -1.6785	   -17.7917	    -2.6016	   -11.8332	    -9.8190	   -11.4975	   -24.4217	
     0.5035	    -5.7907	   -14.7705	    -1.8463	   -18.2114	    -1.4267	   -12.2528	    -8.4763	   -10.1547	   -24.0860	
    -0.5035	    -6.5460	   -15.1062	    -1.9302	   -18.3792	    -0.8392	   -12.3367	    -7.7209	    -8.6441	   -23.4985	
    -1.6785	    -7.2174	   -15.3580	    -2.0142	   -18.2953	    -0.5875	   -12.0010	    -7.3013	    -7.0496	   -22.6593	
    -2.9373	    -7.8888	   -15.4419	    -1.9302	   -17.8757	    -0.3357	   -11.2457	    -6.5460	    -5.2872	   -21.4844	
    -4.1962	    -8.3923	   -15.3580	    -1.7624	   -17.2882	     0.0000	   -10.1547	    -5.1193	    -3.6926	   -20.2255	
    -5.3711	    -8.8120	   -15.1062	    -1.4267	   -16.5329	     0.6714	    -8.9798	    -2.8534	    -2.4338	   -19.0506	
    -6.2103	    -8.9798	   -14.7705	    -0.8392	   -15.6937	     1.5945	    -7.7209	     0.0839	    -1.7624	   -18.2114	
    -6.7978	    -8.9798	   -14.3509	    -0.1678	   -14.9384	     2.6855	    -6.6299	     3.2730	    -1.9302	   -17.8757	
    -7.0496	    -8.9798	   -14.0991	     0.5875	   -14.3509	     3.7766	    -5.7907	     6.0425	    -2.9373	   -18.1274	
    -7.0496	    -8.8120	   -13.8474	     1.3428	   -14.0152	     4.6158	    -5.3711	     7.7209	    -4.8676	   -19.1345	
    -6.8817	    -8.7280	   -13.8474	     2.0981	   -14.0152	     5.1193	    -5.4550	     7.9727	    -7.7209	   -20.8969	
    -6.5460	    -8.5602	   -13.9313	     2.9373	   -14.2670	     5.2872	    -5.9586	     6.7978	   -11.0779	   -23.3307	
    -5.9586	    -8.3923	   -14.0152	     3.9444	   -14.6866	     5.2872	    -6.7139	     4.5319	   -14.5187	   -26.0162	
    -5.2032	    -8.1406	   -14.1830	     5.1193	   -15.1062	     5.2032	    -7.5531	     1.5106	   -17.3721	   -28.7857	
    -4.3640	    -7.6370	   -14.0991	     6.5460	   -15.4419	     5.0354	    -8.3084	    -1.9302	   -19.3863	   -31.2195	
    -3.1891	    -7.0496	   -13.7634	     8.1406	   -15.5258	     4.8676	    -8.8120	    -5.2872	   -20.5612	   -33.1497	
    -1.9302	    -6.2103	   -13.2599	     9.8190	   -15.2740	     4.6997	    -9.0637	    -8.3084	   -21.0648	   -34.3246	
    -0.4196	    -5.1193	   -12.3367	    11.6653	   -14.6866	     4.6158	    -8.9798	   -10.5743	   -20.8969	   -34.7443	
     1.1749	    -3.9444	   -11.3297	    13.6795	   -13.8474	     4.5319	    -8.4763	   -11.7493	   -19.9738	   -34.3246	
     2.7695	    -2.6855	   -10.0708	    15.6097	   -12.8403	     4.5319	    -7.6370	   -11.6653	   -18.0435	   -32.9819	
     4.3640	    -1.5106	    -8.8120	    17.2882	   -11.6653	     4.6997	    -6.5460	   -10.4065	   -15.0223	   -30.8838	
     5.7068	    -0.4196	    -7.5531	    18.5471	   -10.4065	     4.9515	    -5.2032	    -8.2245	   -11.0779	   -28.1982	
     6.7978	     0.4196	    -6.4621	    19.1345	    -9.2316	     5.1193	    -3.6926	    -5.6229	    -6.5460	   -25.2609	
     7.4692	     0.9232	    -5.6229	    18.9667	    -8.2245	     5.1193	    -2.0981	    -3.1052	    -2.0981	   -22.4075	
     7.6370	     1.1749	    -5.1193	    17.8757	    -7.3853	     4.8676	    -0.6714	    -0.9232	     1.8463	   -19.8059	
     7.5531	     1.0071	    -4.8676	    16.1133	    -6.7139	     4.3640	     0.6714	     0.5035	     4.9515	   -17.7078	
     7.0496	     0.5875	    -4.8676	    13.9313	    -6.3782	     3.6926	     1.6785	     1.0910	     6.9656	   -16.1133	
     6.3782	     0.0000	    -5.0354	    11.4975	    -6.2943	     2.9373	     2.2659	     0.9232	     7.9727	   -15.2740	
     5.5389	    -0.6714	    -5.5389	     8.9798	    -6.5460	     2.0142	     2.4338	     0.0000	     7.9727	   -15.1062	
     4.6997	    -1.4267	    -6.1264	     6.1264	    -7.0496	     1.0071	     2.1820	    -1.4267	     7.2174	   -15.6097	
     3.9444	    -2.1820	    -6.7978	     3.1052	    -7.8049	    -0.1678	     1.3428	    -3.1891	     5.7068	   -16.8686	
     3.3569	    -2.8534	    -7.5531	    -0.1678	    -8.8959	    -1.7624	     0.1678	    -5.0354	     3.6926	   -18.7149	
     2.9373	    -3.4409	    -8.3084	    -3.6926	   -10.0708	    -3.7766	    -1.3428	    -6.9656	     1.2589	   -21.2326	
     2.6016	    -3.9444	    -9.0637	    -7.3013	   -11.2457	    -6.2103	    -3.1052	    -8.9798	    -1.6785	   -24.2538	
     2.3499	    -4.2801	    -9.6512	   -10.9940	   -12.5046	    -9.1476	    -5.0354	   -11.1618	    -4.8676	   -27.6108	
     2.1820	    -4.6997	   -10.1547	   -14.5187	   -13.5956	   -12.4207	    -6.7978	   -13.7634	    -8.2245	   -31.0516	
     1.8463	    -5.1193	   -10.5743	   -17.8757	   -14.5187	   -15.8615	    -8.4763	   -16.7847	   -11.7493	   -34.2407	
     1.4267	    -5.5389	   -10.9100	   -20.6451	   -15.2740	   -19.3024	    -9.8190	   -20.3094	   -15.1062	   -37.1780	
     0.7553	    -6.2103	   -11.2457	   -22.9950	   -15.8615	   -22.7432	   -10.9100	   -24.2538	   -18.2114	   -39.5279	
    -0.2518	    -7.1335	   -11.6653	   -24.7574	   -16.2811	   -26.0162	   -11.7493	   -28.2822	   -20.8969	   -41.3742	
    -1.5106	    -8.1406	   -12.1689	   -26.1002	   -16.7007	   -29.2053	   -12.3367	   -32.1426	   -23.1628	   -42.7170	
    -2.8534	    -9.3155	   -12.6724	   -27.2751	   -17.1204	   -32.3105	   -12.5885	   -35.5835	   -25.0092	   -43.8080	
    -4.1962	   -10.4065	   -13.0920	   -28.1982	   -17.2882	   -35.0800	   -12.6724	   -38.3530	   -26.4359	   -44.5633	
    -5.2872	   -11.3297	   -13.4277	   -29.1214	   -17.3721	   -37.4298	   -12.4207	   -40.3671	   -27.5269	   -45.2347	
    -6.0425	   -11.8332	   -13.5117	   -29.9606	   -17.2043	   -39.2761	   -11.9171	   -41.5421	   -28.3661	   -45.6543	
    -6.2943	   -12.0010	   -13.3438	   -30.7999	   -16.8686	   -40.5350	   -11.1618	   -42.2134	   -28.9536	   -45.9900	
    -6.1264	   -11.6653	   -12.8403	   -31.4713	   -16.2811	   -41.0385	   -10.3226	   -42.3813	   -29.4571	   -46.0739	
    -5.5389	   -10.9100	   -12.1689	   -31.7230	   -15.5258	   -40.8707	    -9.3155	   -42.1295	   -29.9606	   -45.9900	
    -4.6158	    -9.8190	   -11.2457	   -31.6391	   -14.7705	   -39.8636	    -8.3923	   -41.4581	   -30.3802	   -45.6543	
    -3.6087	    -8.4763	   -10.2386	   -31.2195	   -13.9313	   -38.3530	    -7.5531	   -40.1993	   -30.7159	   -45.1508	
    -2.5177	    -7.1335	    -9.1476	   -30.6320	   -13.1760	   -36.7584	    -6.8817	   -38.4369	   -30.7999	   -44.5633	
    -1.5106	    -5.7068	    -8.1406	   -29.8767	   -12.5046	   -35.1639	    -6.3782	   -36.3388	   -30.3802	   -43.8080	
    -0.6714	    -4.4479	    -7.3013	   -29.1214	   -12.0010	   -33.7372	    -6.1264	   -33.9050	   -29.6249	   -42.9688	
     0.0839	    -3.2730	    -6.4621	   -28.2822	   -11.6653	   -32.3105	    -6.1264	   -31.3034	   -28.3661	   -42.1295	
     0.7553	    -2.0981	    -5.7907	   -27.3590	   -11.3297	   -30.7999	    -6.2103	   -28.3661	   -26.6876	   -41.1224	
     1.5945	    -0.9232	    -5.0354	   -26.4359	   -10.9940	   -28.7857	    -6.2943	   -25.2609	   -24.7574	   -39.8636	
     2.6016	     0.2518	    -4.2801	   -25.5966	   -10.7422	   -26.5198	    -6.4621	   -22.1558	   -22.5754	   -38.4369	
     3.7766	     1.5945	    -3.5248	   -24.8413	   -10.3226	   -24.0021	    -6.4621	   -19.3863	   -20.3934	   -36.7584	
     5.2032	     3.0212	    -2.6855	   -24.3378	    -9.8190	   -21.7361	    -6.2943	   -17.3721	   -18.3792	   -34.8282	
     6.6299	     4.3640	    -1.8463	   -23.9182	    -9.2316	   -20.0577	    -5.8746	   -16.1972	   -16.5329	   -32.8140	
     8.1406	     5.7907	    -0.9232	   -23.5825	    -8.3923	   -18.9667	    -5.2872	   -15.9454	   -14.7705	   -30.4642	
     9.7351	     7.3013	     0.1678	   -23.1628	    -7.3853	   -18.4631	    -4.2801	   -16.1133	   -13.0081	   -27.8625	
    11.1618	     8.6441	     1.2589	   -22.5754	    -6.2103	   -18.2953	    -3.0212	   -16.4490	   -11.1618	   -24.9252	
    12.5885	     9.9869	     2.5177	   -21.8201	    -4.7836	   -18.2114	    -1.5106	   -16.7007	    -9.0637	   -21.5683	
    13.6795	    11.2457	     3.8605	   -20.8130	    -3.2730	   -18.1274	     0.3357	   -16.7007	    -6.9656	   -18.0435	
    14.6027	    12.2528	     5.2032	   -19.5541	    -1.5945	   -17.9596	     2.2659	   -16.3651	    -4.9515	   -14.5187	
    15.1901	    13.0920	     6.3782	   -18.0435	     0.0000	   -17.6239	     4.1962	   -15.7776	    -3.2730	   -11.1618	
    15.4419	    13.7634	     7.4692	   -16.4490	     1.5106	   -17.2043	     5.9586	   -14.9384	    -2.1820	    -8.3084	
    15.5258	    14.2670	     8.3923	   -14.7705	     2.7695	   -16.7847	     7.4692	   -13.8474	    -1.6785	    -6.0425	
    15.5258	    14.6866	     9.1476	   -13.1760	     3.8605	   -16.2811	     8.5602	   -12.7563	    -1.8463	    -4.4479	
    15.7776	    15.1062	     9.7351	   -11.5814	     4.6158	   -15.8615	     9.3155	   -11.8332	    -2.5177	    -3.5248	
    16.1972	    15.6937	    10.2386	   -10.1547	     5.2872	   -15.3580	     9.5673	   -11.2457	    -3.3569	    -3.1891	
    16.8686	    16.2811	    10.6583	    -8.8120	     5.6229	   -14.6866	     9.5673	   -10.9100	    -4.2801	    -3.2730	
    17.6239	    16.7847	    10.9940	    -7.7209	     5.7907	   -13.8474	     9.1476	   -10.6583	    -4.7836	    -3.5248	
    18.2114	    17.2043	    11.1618	    -6.7139	     5.7068	   -12.5885	     8.4763	   -10.4065	    -4.6158	    -3.6926	
    18.3792	    17.2882	    11.2457	    -5.9586	     5.4550	   -11.1618	     7.6370	    -9.9869	    -3.6087	    -3.6087	
    18.1274	    17.1204	    11.0779	    -5.3711	     5.1193	    -9.4833	     6.7978	    -9.4833	    -1.7624	    -3.2730	
    17.4561	    16.6168	    10.9100	    -4.9515	     4.6997	    -7.8888	     5.9586	    -9.1476	     0.5875	    -2.6855	
    16.3651	    15.8615	    10.6583	    -4.5319	     4.2801	    -6.5460	     5.3711	    -8.8959	     3.1052	    -1.7624	
    15.0223	    14.9384	    10.4065	    -4.1122	     4.0283	    -5.4550	     5.0354	    -8.6441	     5.5389	    -0.7553	
    13.5956	    14.0152	    10.2386	    -3.5248	     3.9444	    -4.6997	     4.9515	    -8.3923	     7.8049	     0.5035	
    12.2528	    13.0920	    10.1547	    -2.9373	     4.1122	    -4.1122	     5.2032	    -7.9727	     9.9030	     1.8463	
    11.1618	    12.3367	    10.1547	    -2.1820	     4.3640	    -3.6087	     5.7907	    -7.4692	    11.7493	     3.4409	
    10.3226	    11.8332	    10.3226	    -1.2589	     4.7836	    -3.1052	     6.5460	    -6.7139	    13.5956	     5.2872	
    10.0708	    11.6653	    10.6583	    -0.0839	     5.4550	    -2.4338	     7.4692	    -5.7907	    15.3580	     7.1335	
    10.2386	    11.8332	    11.3297	     1.2589	     6.1264	    -1.5945	     8.4763	    -4.2801	    16.9525	     9.0637	
    10.9940	    12.4207	    12.0850	     2.8534	     6.9656	    -0.4196	     9.3994	    -2.3499	    18.1274	    10.8261	
    12.1689	    13.3438	    13.0081	     4.6158	     7.7209	     0.8392	    10.2386	     0.0000	    18.9667	    12.2528	
    13.6795	    14.5187	    14.0152	     6.3782	     8.3923	     2.2659	    10.8261	     2.4338	    19.5541	    13.3438	
    15.3580	    15.7776	    15.0223	     8.2245	     8.9798	     3.8605	    11.0779	     4.6997	    19.8898	    14.0991	
    17.2043	    17.1204	    15.8615	     9.9030	     9.3994	     5.4550	    10.9940	     6.6299	    20.2255	    14.4348	
    18.9667	    18.3792	    16.6168	    11.4975	     9.4833	     7.0496	    10.5743	     8.2245	    20.5612	    14.3509	
    20.5612	    19.3863	    17.0364	    12.8403	     9.3155	     8.7280	     9.6512	     9.5673	    20.8130	    13.8474	
    21.9879	    20.2255	    17.2043	    13.9313	     8.8959	    10.4065	     8.3923	    10.7422	    21.0648	    13.0920	
    23.1628	    20.8130	    17.1204	    14.8544	     8.2245	    12.1689	     6.9656	    12.0850	    21.4005	    12.0850	
    23.9182	    20.9808	    16.7847	    15.5258	     7.3853	    14.0152	     5.4550	    13.5117	    22.0718	    11.1618	
    24.2538	    20.8130	    16.1972	    16.1972	     6.4621	    15.7776	     3.8605	    15.1062	    22.8271	    10.4065	
    24.0860	    20.3934	    15.4419	    16.6168	     5.3711	    17.4561	     2.3499	    16.9525	    23.8342	     9.9030	
    23.4985	    19.5541	    14.4348	    16.8686	     4.2801	    18.8828	     0.9232	    18.8828	    24.7574	     9.6512	
    22.4915	    18.4631	    13.3438	    16.7847	     3.1891	    19.8898	    -0.3357	    20.8969	    25.5127	     9.6512	
    21.0648	    17.2043	    12.1689	    16.1972	     2.1820	    20.3094	    -1.3428	    22.4075	    26.0162	     9.7351	
    19.4702	    15.8615	    10.9940	    15.1062	     1.3428	    20.1416	    -2.1820	    23.2468	    26.1002	    10.0708	
    17.7917	    14.5187	     9.8190	    13.6795	     0.5875	    19.3024	    -2.6855	    23.2468	    25.8484	    10.5743	
    16.1133	    13.3438	     8.7280	    11.9171	     0.0000	    18.0435	    -3.0212	    22.5754	    25.4288	    10.9940	
    14.5187	    12.1689	     7.7209	     9.9869	    -0.5035	    16.6168	    -3.2730	    21.5683	    24.8413	    11.4136	
    12.9242	    11.1618	     6.6299	     7.9727	    -0.9232	    14.9384	    -3.6087	    20.5612	    24.4217	    11.6653	
    11.2457	    10.0708	     5.5389	     6.0425	    -1.5106	    13.3438	    -3.9444	    19.6381	    24.3378	    11.6653	
     9.6512	     8.9798	     4.4479	     4.5319	    -2.1820	    11.6653	    -4.6158	    19.0506	    24.6735	    11.3297	
     8.0566	     7.8888	     3.3569	     3.5248	    -2.9373	    10.1547	    -5.5389	    18.6310	    25.1770	    10.8261	
     6.6299	     6.8817	     2.1820	     3.1052	    -4.0283	     8.8959	    -6.7978	    18.4631	    25.7645	     9.9030	
     5.2872	     5.7907	     0.9232	     3.1891	    -5.2872	     7.8888	    -8.4763	    18.4631	    26.1002	     8.7280	
     4.1122	     4.8676	    -0.2518	     3.6926	    -6.7139	     7.3853	   -10.5743	    18.5471	    26.2680	     7.3013	
     3.0212	     3.8605	    -1.5945	     4.5319	    -8.4763	     7.3013	   -13.0081	    18.5471	    26.1002	     5.6229	
     2.1820	     2.9373	    -2.9373	     5.5389	   -10.3226	     7.7209	   -15.7776	    18.2114	    25.6805	     3.8605	
     1.4267	     2.1820	    -4.1962	     6.6299	   -12.1689	     8.4763	   -18.7149	    17.6239	    25.0931	     2.0981	
     0.9232	     1.4267	    -5.2872	     7.6370	   -14.0152	     9.3155	   -21.5683	    16.7847	    24.3378	     0.5875	
     0.6714	     0.9232	    -6.2103	     8.3084	   -15.6097	    10.0708	   -24.3378	    15.6097	    23.4985	    -0.5875	
     0.5875	     0.5035	    -6.9656	     8.4763	   -16.9525	    10.4904	   -26.6876	    14.3509	    22.6593	    -1.3428	
     0.7553	     0.3357	    -7.3853	     8.1406	   -17.7917	    10.4904	   -28.4500	    13.0081	    21.9040	    -1.6785	
     1.1749	     0.2518	    -7.6370	     7.3853	   -18.2953	    10.1547	   -29.7089	    11.5814	    21.2326	    -1.5106	
     1.5945	     0.3357	    -7.5531	     6.2943	   -18.3792	     9.4833	   -30.3802	    10.3226	    20.6451	    -1.0071	
     2.1820	     0.5035	    -7.3013	     5.3711	   -18.1274	     8.8120	   -30.3802	     9.4833	    20.3934	    -0.0839	
     2.7695	     0.8392	    -6.7978	     4.8676	   -17.4561	     8.3923	   -29.9606	     9.0637	    20.3934	     1.2589	
     3.3569	     1.2589	    -6.2103	     4.9515	   -16.6168	     8.3084	   -29.2053	     9.3994	    20.8130	     2.8534	
     3.8605	     1.5945	    -5.5389	     5.7068	   -15.6937	     8.7280	   -28.1982	    10.2386	    21.5683	     4.6158	
     4.1962	     1.9302	    -4.9515	     6.7978	   -14.8544	     9.8190	   -27.1912	    11.6653	    22.6593	     6.5460	
     4.2801	     2.1820	    -4.5319	     8.1406	   -14.1830	    11.4136	   -26.3519	    13.4277	    23.9182	     8.3923	
     4.1962	     2.1820	    -4.2801	     9.6512	   -13.7634	    13.4277	   -25.6805	    15.1901	    25.0092	     9.9030	
     3.8605	     2.0142	    -4.2801	    10.9940	   -13.6795	    15.5258	   -25.4288	    16.8686	    25.7645	    10.7422	
     3.5248	     1.6785	    -4.5319	    12.0850	   -13.8474	    17.4561	   -25.4288	    18.0435	    25.9323	    10.9100	
     3.0212	     1.2589	    -4.8676	    13.0081	   -14.2670	    18.7988	   -25.8484	    18.6310	    25.3448	    10.2386	
     2.6016	     0.7553	    -5.3711	    13.7634	   -14.8544	    19.5541	   -26.4359	    18.5471	    24.1699	     8.8959	
     2.1820	     0.2518	    -5.9586	    14.3509	   -15.5258	    19.7220	   -27.1072	    18.0435	    22.3236	     7.0496	
     1.8463	    -0.2518	    -6.4621	    14.8544	   -16.1972	    19.4702	   -27.8625	    17.4561	    20.1416	     4.9515	
     1.6785	    -0.6714	    -6.8817	    15.1062	   -16.7847	    18.9667	   -28.4500	    16.9525	    17.9596	     2.7695	
     1.5106	    -1.0910	    -7.1335	    15.0223	   -17.2043	    18.2114	   -28.8696	    16.6168	    15.8615	     0.7553	
     1.3428	    -1.4267	    -7.3013	    14.6027	   -17.5400	    17.2882	   -28.9536	    16.2811	    14.3509	    -0.9232	
     1.1749	    -1.8463	    -7.3853	    13.5956	   -17.6239	    16.1133	   -28.7018	    15.9454	    13.3438	    -2.0981	
     1.0071	    -2.1820	    -7.3013	    12.2528	   -17.3721	    14.9384	   -28.0304	    15.5258	    13.0081	    -2.7695	
     0.6714	    -2.4338	    -7.0496	    10.6583	   -16.8686	    13.8474	   -26.8555	    15.2740	    13.4277	    -2.7695	
     0.4196	    -2.6016	    -6.6299	     9.1476	   -16.1133	    12.9242	   -25.2609	    15.3580	    14.4348	    -2.2659	
     0.1678	    -2.6016	    -6.0425	     7.8888	   -14.9384	    12.3367	   -23.2468	    16.0294	    16.0294	    -1.2589	
     0.1678	    -2.3499	    -5.1193	     6.8817	   -13.5117	    12.0010	   -20.8969	    17.0364	    17.9596	     0.0839	
     0.3357	    -1.7624	    -3.9444	     6.2103	   -11.8332	    12.0010	   -18.2953	    18.3792	    19.9738	     1.5106	
     0.8392	    -0.7553	    -2.4338	     6.0425	    -9.8190	    12.1689	   -15.4419	    19.8059	    21.8201	     3.1052	
     1.7624	     0.5875	    -0.6714	     6.2103	    -7.5531	    12.5885	   -12.5046	    21.4005	    23.6664	     4.6158	
     3.0212	     2.3499	     1.4267	     6.8817	    -5.1193	    13.0920	    -9.4833	    23.0789	    25.1770	     6.1264	
     4.6158	     4.3640	     3.6926	     7.8049	    -2.5177	    13.5956	    -6.5460	    24.5056	    26.3519	     7.3853	
     6.3782	     6.5460	     6.1264	     8.9798	     0.0000	    13.9313	    -3.8605	    25.5127	    26.9394	     8.3084	
     8.1406	     8.7280	     8.3923	    10.1547	     2.4338	    14.0991	    -1.5945	    25.7645	    26.6876	     8.8120	
     9.8190	    10.6583	    10.4065	    11.0779	     4.4479	    13.7634	     0.1678	    25.0092	    25.6805	     8.8959	
    11.2457	    12.2528	    12.0010	    11.5814	     5.9586	    13.0081	     1.3428	    23.3307	    23.9182	     8.4763	
    12.3367	    13.3438	    13.0920	    11.6653	     6.7978	    11.8332	     1.7624	    20.6451	    21.7361	     7.5531	
    13.0081	    13.9313	    13.5117	    11.1618	     6.9656	    10.2386	     1.5106	    17.1204	    19.5541	     6.3782	
    13.3438	    14.0152	    13.4277	    10.4065	     6.6299	     8.5602	     0.7553	    12.9242	    17.6239	     4.9515	
    13.5117	    13.7634	    13.0081	     9.4833	     5.8746	     6.9656	    -0.3357	     8.3923	    16.5329	     3.6926	
    13.5956	    13.3438	    12.3367	     8.6441	     4.9515	     5.7068	    -1.4267	     4.0283	    16.5329	     2.7695	
    13.6795	    12.9242	    11.8332	     8.2245	     4.1962	     5.1193	    -2.3499	     0.4196	    17.7078	     2.3499	
    14.0152	    12.6724	    11.4975	     8.2245	     3.6087	     5.3711	    -2.7695	    -1.9302	    20.0577	     2.6855	
    14.6027	    12.7563	    11.5814	     8.7280	     3.5248	     6.4621	    -2.6016	    -2.3499	    23.1628	     3.7766	
    15.5258	    13.0920	    12.0010	     9.6512	     3.7766	     8.5602	    -1.7624	    -0.3357	    26.6037	     5.6229	
    16.7007	    13.8474	    12.8403	    10.8261	     4.4479	    11.4136	    -0.5035	     4.0283	    29.9606	     7.8888	
    18.1274	    14.7705	    13.9313	    12.0850	     5.4550	    14.7705	     1.1749	    10.3226	    32.9819	    10.4904	
    19.4702	    15.8615	    15.2740	    13.3438	     6.7139	    18.2114	     3.0212	    17.4561	    35.7513	    13.1760	
    20.6451	    16.9525	    16.7847	    14.4348	     8.0566	    21.3165	     4.9515	    24.5056	    38.0173	    15.7776	
    21.6522	    18.0435	    18.2953	    15.2740	     9.3994	    23.8342	     6.7978	    30.6320	    39.7797	    18.2114	
    22.4915	    19.1345	    19.8898	    15.7776	    10.7422	    25.8484	     8.3923	    35.1639	    40.9546	    20.2255	
    23.1628	    20.2255	    21.4844	    15.9454	    11.9171	    27.1912	     9.7351	    38.1012	    41.3742	    21.7361	
    23.7503	    21.3165	    22.9950	    15.9454	    12.9242	    28.0304	    10.8261	    39.6118	    41.2064	    22.8271	
    24.4217	    22.4075	    24.3378	    15.8615	    13.6795	    28.4500	    11.4136	    39.7797	    40.4510	    23.2468	
    25.0931	    23.3307	    25.3448	    15.8615	    14.1830	    28.2822	    11.5814	    39.1083	    39.2761	    23.0789	
    25.9323	    24.1699	    26.1002	    16.0294	    14.2670	    27.7786	    11.2457	    37.5977	    37.9333	    22.3236	
[Epoch Header]
[Trial Type]	11
[Accept]	1
[Correct]	0
[RT]	 0.000
[Resp]	0
[Epoch Data]
    -2.5177	     3.1052	     1.2589	     0.9232	     0.3357	     5.5389	     4.8676	     2.3499	    19.7220	    13.0920	
    -1.4267	     3.8605	     2.3499	     0.5035	     1.5106	     4.9515	     6.7978	     2.7695	    19.1345	    14.2670	
    -0.5035	     4.6158	     3.3569	     0.1678	     2.5177	     4.5319	     8.4763	     3.3569	    18.0435	    14.9384	
     0.3357	     5.2872	     4.1122	     0.0000	     3.2730	     4.3640	     9.6512	     4.2801	    16.6168	    15.0223	
     1.2589	     5.8746	     4.6997	     0.0000	     3.6926	     4.6997	    10.4065	     5.7907	    15.0223	    14.6866	
     2.0981	     6.4621	     5.1193	     0.2518	     3.8605	     5.4550	    10.6583	     7.9727	    13.3438	    14.0152	
     2.8534	     6.8817	     5.2872	     0.5875	     3.6926	     6.7139	    10.3226	    10.6583	    12.0010	    13.0920	
     3.6926	     7.2174	     5.2032	     0.7553	     3.1891	     7.9727	     9.4833	    13.5117	    11.0779	    11.9171	
     4.4479	     7.5531	     5.0354	     0.8392	     2.6016	     8.9798	     8.3084	    15.9454	    10.8261	    10.8261	
     5.2872	     7.8049	     4.7836	     0.6714	     1.8463	     9.3994	     6.8817	    17.2882	    10.9940	     9.7351	
     6.1264	     8.0566	     4.5319	     0.3357	     1.0910	     9.0637	     5.2872	    17.1204	    11.3297	     8.8120	
     6.9656	     8.2245	     4.3640	     0.0839	     0.5035	     7.9727	     3.7766	    15.1901	    11.5814	     7.8888	
     7.7209	     8.3923	     4.1962	    -0.0839	    -0.0839	     6.1264	     2.4338	    11.8332	    11.3297	     6.9656	
     8.3084	     8.5602	     4.1122	    -0.1678	    -0.4196	     3.7766	     1.2589	     7.4692	    10.6583	     6.2943	
     8.8120	     8.6441	     4.1122	    -0.1678	    -0.5035	     1.2589	     0.4196	     2.6855	     9.7351	     5.7907	
     9.2316	     8.8120	     4.3640	     0.1678	    -0.3357	    -1.3428	     0.0000	    -2.0142	     8.8959	     5.7907	
     9.8190	     9.1476	     4.7836	     0.5875	     0.2518	    -3.6087	     0.0839	    -6.2943	     8.5602	     6.2943	
    10.5743	     9.7351	     5.5389	     1.3428	     1.1749	    -5.2032	     0.7553	    -9.8190	     8.9798	     7.4692	
    11.4136	    10.6583	     6.6299	     2.0981	     2.4338	    -5.9586	     1.8463	   -12.0850	    10.2386	     9.2316	
    12.5046	    11.8332	     7.8049	     2.7695	     3.9444	    -5.7068	     3.3569	   -13.0920	    12.1689	    11.1618	
    13.5956	    13.0081	     8.9798	     3.2730	     5.4550	    -4.5319	     4.9515	   -12.7563	    14.2670	    13.1760	
    14.6866	    14.2670	    10.0708	     3.3569	     6.7978	    -2.4338	     6.4621	   -10.9940	    16.0294	    14.8544	
    15.6097	    15.3580	    10.9940	     3.1891	     7.9727	     0.1678	     7.7209	    -8.1406	    17.2882	    16.1133	
    16.3651	    16.2811	    11.7493	     2.9373	     8.7280	     2.8534	     8.6441	    -4.3640	    17.8757	    16.7007	
    16.8686	    16.8686	    12.0850	     2.6855	     9.0637	     5.4550	     9.1476	    -0.1678	    18.1274	    16.7007	
    17.1204	    17.1204	    12.1689	     2.7695	     8.9798	     7.8049	     9.1476	     4.0283	    18.1274	    16.1972	
    17.0364	    17.0364	    12.0010	     3.1891	     8.4763	     9.9030	     8.7280	     7.9727	    18.1274	    15.4419	
    16.7007	    16.7007	    11.4136	     3.9444	     7.6370	    11.7493	     7.8888	    11.4136	    18.2114	    14.4348	
    15.9454	    15.9454	    10.6583	     4.9515	     6.5460	    13.4277	     6.7978	    14.1830	    18.1274	    13.1760	
    14.9384	    15.0223	     9.6512	     6.1264	     5.2872	    14.9384	     5.5389	    16.1133	    17.8757	    11.8332	
    13.7634	    13.8474	     8.6441	     7.3013	     4.0283	    15.9454	     4.1962	    17.2882	    17.3721	    10.2386	
    12.4207	    12.6724	     7.5531	     8.5602	     3.0212	    16.5329	     3.1052	    17.5400	    16.8686	     8.7280	
    11.0779	    11.5814	     6.7139	     9.6512	     2.1820	    16.7007	     2.2659	    17.2043	    16.7007	     7.5531	
     9.9030	    10.5743	     6.0425	    10.6583	     1.6785	    16.5329	     1.8463	    16.4490	    17.0364	     6.7978	
     8.8959	     9.8190	     5.7068	    11.2457	     1.6785	    16.3651	     1.9302	    15.5258	    18.1274	     6.7139	
     8.1406	     9.2316	     5.6229	    11.4975	     2.0142	    16.1133	     2.5177	    14.7705	    19.7220	     7.2174	
     7.5531	     8.8959	     5.8746	    11.2457	     2.6855	    15.9454	     3.5248	    14.1830	    21.4844	     8.2245	
     7.1335	     8.7280	     6.2103	    10.4904	     3.6087	    15.8615	     4.7836	    14.0152	    22.9950	     9.5673	
     6.8817	     8.6441	     6.7139	     9.4833	     4.6158	    15.8615	     6.2103	    14.0991	    24.0860	    10.9940	
     6.7978	     8.6441	     7.2174	     8.2245	     5.7068	    15.8615	     7.6370	    14.4348	    24.6735	    12.4207	
     6.7978	     8.8120	     7.8049	     6.9656	     6.6299	    15.6937	     8.9798	    14.7705	    24.8413	    13.9313	
     6.9656	     9.0637	     8.3923	     6.0425	     7.4692	    15.5258	    10.0708	    14.8544	    24.6735	    15.2740	
     7.2174	     9.3994	     8.9798	     5.3711	     8.1406	    15.1062	    10.9100	    14.6866	    24.3378	    16.6168	
     7.6370	     9.8190	     9.5673	     5.0354	     8.7280	    14.6866	    11.4975	    14.4348	    23.7503	    17.7078	
     8.1406	    10.3226	    10.0708	     5.1193	     9.0637	    14.0991	    11.6653	    14.1830	    23.1628	    18.5471	
     8.5602	    10.6583	    10.4065	     5.2872	     9.0637	    13.4277	    11.3297	    13.8474	    22.5754	    19.0506	
     8.8120	    10.8261	    10.4904	     5.6229	     8.6441	    12.4207	    10.4904	    13.4277	    21.9879	    19.0506	
     8.7280	    10.6583	    10.1547	     5.8746	     7.8049	    10.9940	     9.1476	    12.7563	    21.4844	    18.4631	
     8.3084	    10.1547	     9.4833	     5.9586	     6.6299	     9.2316	     7.3853	    11.5814	    20.8969	    17.2043	
     7.6370	     9.3155	     8.4763	     5.7068	     5.2032	     7.0496	     5.3711	     9.9869	    20.1416	    15.4419	
     6.6299	     8.2245	     7.1335	     5.2032	     3.5248	     4.5319	     3.1052	     8.3084	    19.3863	    13.4277	
     5.3711	     6.8817	     5.7068	     4.2801	     1.7624	     2.0142	     0.9232	     6.6299	    18.4631	    11.4975	
     4.0283	     5.3711	     4.0283	     3.1891	     0.0000	    -0.3357	    -1.0071	     5.2032	    17.5400	     9.6512	
     2.4338	     3.7766	     2.4338	     1.9302	    -1.5106	    -2.1820	    -2.7695	     4.2801	    16.7007	     8.3084	
     0.8392	     2.1820	     1.0071	     0.5875	    -2.8534	    -3.3569	    -3.9444	     3.6926	    16.0294	     7.3013	
    -0.7553	     0.7553	    -0.1678	    -0.5875	    -3.6087	    -3.5248	    -4.5319	     3.5248	    15.6097	     6.9656	
    -2.2659	    -0.3357	    -0.9232	    -1.4267	    -3.9444	    -2.9373	    -4.4479	     3.6087	    15.6097	     7.1335	
    -3.5248	    -1.1749	    -1.0910	    -1.6785	    -3.5248	    -1.6785	    -3.6926	     3.6926	    15.8615	     7.9727	
    -4.5319	    -1.5106	    -0.8392	    -1.4267	    -2.6016	    -0.0839	    -2.2659	     3.6926	    16.3651	     9.1476	
    -5.3711	    -1.5106	    -0.2518	    -0.6714	    -1.2589	     1.4267	    -0.4196	     3.6926	    16.8686	    10.6583	
    -5.9586	    -1.2589	     0.6714	     0.1678	     0.3357	     2.7695	     1.5945	     3.6087	    17.2882	    12.0850	
    -6.2943	    -0.8392	     1.5945	     1.0071	     1.9302	     3.8605	     3.5248	     3.5248	    17.6239	    13.3438	
    -6.3782	    -0.3357	     2.5177	     1.5106	     3.4409	     4.6158	     5.2032	     3.6926	    17.8757	    14.1830	
    -6.3782	     0.1678	     3.1891	     1.6785	     4.6158	     5.1193	     6.5460	     4.0283	    17.8757	    14.5187	
    -6.2943	     0.5875	     3.6926	     1.5945	     5.4550	     5.5389	     7.4692	     4.6997	    17.6239	    14.2670	
    -6.0425	     0.8392	     3.9444	     1.4267	     5.9586	     5.8746	     7.8049	     5.4550	    17.0364	    13.4277	
    -5.7907	     1.0071	     3.8605	     1.0071	     6.0425	     5.9586	     7.7209	     6.2103	    16.1972	    12.0010	
    -5.6229	     0.9232	     3.5248	     0.4196	     5.7907	     5.7907	     7.3013	     6.8817	    15.1901	    10.0708	
    -5.5389	     0.7553	     3.1052	    -0.2518	     5.2032	     5.2872	     6.4621	     7.3013	    14.0152	     7.7209	
    -5.5389	     0.5035	     2.5177	    -0.9232	     4.4479	     4.3640	     5.4550	     6.9656	    12.9242	     5.2032	
    -5.5389	     0.1678	     1.8463	    -1.3428	     3.6087	     3.1891	     4.4479	     5.7068	    11.7493	     2.6855	
    -5.4550	     0.0000	     1.3428	    -1.2589	     2.8534	     1.9302	     3.5248	     3.5248	    10.5743	     0.4196	
    -5.3711	    -0.1678	     0.9232	    -0.8392	     2.1820	     0.5875	     2.8534	     0.6714	     9.2316	    -1.5106	
    -5.2032	    -0.1678	     0.6714	    -0.2518	     1.7624	    -0.5875	     2.5177	    -2.3499	     7.8049	    -2.9373	
    -5.1193	    -0.2518	     0.4196	     0.2518	     1.5106	    -1.5945	     2.3499	    -5.2872	     6.2943	    -3.9444	
    -5.1193	    -0.3357	     0.2518	     0.5035	     1.4267	    -2.3499	     2.5177	    -7.7209	     4.9515	    -4.3640	
    -5.2872	    -0.5035	     0.0839	     0.5035	     1.5106	    -2.7695	     2.8534	    -9.3994	     4.0283	    -4.2801	
    -5.6229	    -0.7553	    -0.0839	     0.3357	     1.6785	    -2.8534	     3.4409	   -10.2386	     3.6926	    -3.7766	
    -6.1264	    -1.0071	    -0.2518	     0.0000	     1.9302	    -2.6855	     4.1122	   -10.2386	     3.9444	    -2.8534	
    -6.5460	    -1.2589	    -0.3357	    -0.3357	     2.1820	    -2.2659	     4.6997	    -9.6512	     4.6158	    -1.7624	
    -6.7978	    -1.3428	    -0.5035	    -0.6714	     2.4338	    -1.7624	     5.2872	    -8.8959	     5.3711	    -0.6714	
    -6.8817	    -1.1749	    -0.4196	    -0.8392	     2.6016	    -1.3428	     5.7068	    -8.0566	     5.9586	     0.3357	
    -6.6299	    -0.7553	    -0.2518	    -0.9232	     2.7695	    -0.9232	     6.0425	    -7.3013	     6.2943	     1.0910	
    -6.0425	    -0.1678	     0.0000	    -0.8392	     2.8534	    -0.5875	     6.1264	    -6.4621	     6.3782	     1.5945	
    -5.2032	     0.7553	     0.3357	    -0.7553	     2.8534	    -0.5875	     5.8746	    -5.7068	     6.2943	     1.6785	
    -4.1122	     1.6785	     0.6714	    -0.5875	     2.6855	    -0.7553	     5.3711	    -4.9515	     6.1264	     1.3428	
    -2.8534	     2.7695	     1.0071	    -0.5035	     2.4338	    -1.1749	     4.5319	    -4.2801	     5.8746	     0.5035	
    -1.5106	     3.8605	     1.3428	    -0.4196	     2.0142	    -1.5945	     3.5248	    -3.6926	     5.4550	    -0.5875	
     0.0839	     4.9515	     1.5945	    -0.3357	     1.5106	    -1.9302	     2.4338	    -3.1891	     4.8676	    -2.0142	
     1.7624	     6.1264	     1.9302	    -0.0839	     1.0071	    -1.8463	     1.3428	    -2.8534	     4.1122	    -3.3569	
     3.6926	     7.3853	     2.3499	     0.4196	     0.6714	    -1.2589	     0.4196	    -2.5177	     3.3569	    -4.5319	
     5.6229	     8.5602	     2.8534	     1.1749	     0.5035	     0.0839	    -0.3357	    -2.0142	     2.7695	    -5.3711	
     7.5531	     9.8190	     3.4409	     1.9302	     0.4196	     1.8463	    -0.7553	    -1.3428	     2.6855	    -5.7068	
     9.3155	    10.9100	     4.1962	     2.5177	     0.6714	     3.8605	    -0.8392	    -0.5875	     3.3569	    -5.4550	
    10.9100	    11.9171	     4.8676	     2.9373	     1.0071	     5.6229	    -0.6714	     0.1678	     4.8676	    -4.6158	
    12.1689	    12.7563	     5.6229	     3.1052	     1.5945	     6.8817	    -0.1678	     0.5875	     6.9656	    -3.4409	
    13.0920	    13.4277	     6.3782	     3.1052	     2.2659	     7.5531	     0.5875	     0.5035	     9.2316	    -2.0981	
    13.7634	    13.9313	     7.0496	     2.9373	     3.0212	     7.6370	     1.4267	    -0.1678	    11.4136	    -0.5875	
    14.0991	    14.3509	     7.6370	     2.8534	     3.7766	     7.2174	     2.4338	    -1.1749	    13.0920	     0.8392	
    14.3509	    14.6866	     8.2245	     2.7695	     4.6997	     6.5460	     3.4409	    -2.2659	    14.0991	     2.0981	
    14.5187	    15.0223	     8.8120	     2.9373	     5.5389	     5.6229	     4.4479	    -3.2730	    14.6866	     3.1891	
    14.6866	    15.5258	     9.3994	     3.2730	     6.2943	     4.7836	     5.2872	    -3.6926	    14.7705	     3.9444	
    15.0223	    16.0294	     9.9030	     3.7766	     7.0496	     3.9444	     5.8746	    -3.4409	    14.6027	     4.2801	
    15.5258	    16.7847	    10.4065	     4.5319	     7.5531	     3.4409	     6.2103	    -2.4338	    14.2670	     4.1122	
    16.2811	    17.5400	    10.8261	     5.3711	     7.8049	     3.2730	     6.2103	    -0.7553	    13.9313	     3.5248	
    17.1204	    18.2953	    11.2457	     6.2943	     7.8888	     3.4409	     5.7068	     1.4267	    13.5117	     2.5177	
    18.0435	    18.9667	    11.4136	     6.9656	     7.5531	     3.7766	     4.9515	     3.5248	    12.9242	     1.0071	
    19.0506	    19.5541	    11.4975	     7.3013	     6.9656	     4.1962	     3.7766	     5.2032	    12.1689	    -0.9232	
    19.8898	    19.9738	    11.4975	     7.1335	     6.2103	     4.3640	     2.3499	     6.1264	    11.1618	    -3.1052	
    20.5612	    20.3094	    11.3297	     6.5460	     5.2872	     4.1962	     0.8392	     6.2943	     9.9030	    -5.4550	
    21.0648	    20.3934	    11.1618	     5.5389	     4.2801	     3.6087	    -0.6714	     5.5389	     8.5602	    -7.7209	
    21.2326	    20.4773	    10.9940	     4.1962	     3.3569	     2.6855	    -1.9302	     4.1122	     7.1335	    -9.5673	
    21.2326	    20.3934	    10.8261	     2.7695	     2.6016	     1.4267	    -2.8534	     2.0981	     5.6229	   -10.9100	
    20.9808	    20.2255	    10.8261	     1.4267	     2.0981	    -0.0839	    -3.3569	    -0.3357	     4.1122	   -11.6653	
    20.6451	    20.2255	    10.9100	     0.3357	     1.9302	    -1.5106	    -3.4409	    -2.9373	     2.8534	   -11.8332	
    20.3934	    20.3934	    11.2457	    -0.3357	     2.1820	    -2.8534	    -2.9373	    -5.2872	     1.9302	   -11.2457	
    20.3934	    20.8130	    11.9171	    -0.5035	     2.7695	    -3.7766	    -1.8463	    -7.1335	     1.5106	    -9.9030	
    20.6451	    21.4844	    12.7563	    -0.0839	     3.7766	    -4.1962	    -0.3357	    -8.1406	     1.8463	    -8.1406	
    20.9808	    22.4075	    13.7634	     0.8392	     5.0354	    -4.0283	     1.4267	    -8.0566	     2.9373	    -5.9586	
    21.4844	    23.3307	    14.8544	     2.0142	     6.3782	    -3.1052	     3.1891	    -6.8817	     4.7836	    -3.6087	
    21.9879	    24.2538	    15.7776	     3.4409	     7.6370	    -1.2589	     4.8676	    -4.6158	     7.2174	    -1.3428	
    22.4075	    25.0092	    16.6168	     5.0354	     8.7280	     1.3428	     6.2943	    -1.5945	     9.9869	     0.7553	
    22.7432	    25.6805	    17.2882	     6.6299	     9.5673	     4.5319	     7.3853	     2.0981	    12.6724	     2.4338	
    22.9950	    26.1002	    17.7917	     8.1406	    10.0708	     7.9727	     7.9727	     5.9586	    15.0223	     3.7766	
    23.0789	    26.3519	    17.9596	     9.4833	    10.2386	    11.1618	     8.1406	     9.5673	    16.8686	     4.5319	
    22.9111	    26.3519	    17.8757	    10.4065	    10.1547	    13.8474	     7.8049	    12.5885	    18.1274	     4.7836	
    22.4915	    26.0162	    17.4561	    10.9940	     9.6512	    15.6097	     6.9656	    14.6866	    18.7149	     4.5319	
    21.7361	    25.3448	    16.7007	    11.0779	     8.8120	    16.5329	     5.7907	    15.6097	    18.6310	     3.7766	
    20.6451	    24.3378	    15.7776	    10.8261	     7.7209	    16.6168	     4.2801	    15.3580	    18.0435	     2.6855	
    19.3024	    23.1628	    14.6027	    10.3226	     6.5460	    16.1133	     2.6855	    14.1830	    16.9525	     1.5945	
    17.7078	    21.7361	    13.3438	     9.9030	     5.2872	    15.3580	     1.0910	    12.4207	    15.6097	     0.4196	
    15.9454	    20.1416	    12.0010	     9.5673	     4.0283	    14.6027	    -0.4196	    10.4065	    14.2670	    -0.5035	
    14.0991	    18.4631	    10.5743	     9.3994	     2.7695	    13.9313	    -1.6785	     8.6441	    12.9242	    -1.2589	
    12.1689	    16.6168	     9.1476	     9.3994	     1.5945	    13.4277	    -2.7695	     7.3853	    11.7493	    -1.6785	
    10.3226	    14.7705	     7.8049	     9.5673	     0.5875	    13.3438	    -3.6087	     6.7978	    10.9940	    -1.5945	
     8.5602	    13.0081	     6.6299	     9.9030	    -0.2518	    13.5117	    -3.9444	     7.0496	    10.6583	    -0.9232	
     7.0496	    11.4136	     5.6229	    10.2386	    -0.8392	    14.0152	    -3.9444	     8.1406	    10.9940	     0.0839	
     5.6229	     9.9030	     4.7836	    10.4904	    -1.2589	    14.5187	    -3.5248	     9.7351	    11.8332	     1.5945	
     4.3640	     8.5602	     4.1122	    10.4065	    -1.4267	    15.0223	    -2.9373	    11.6653	    13.0920	     3.1891	
     3.0212	     7.2174	     3.3569	     9.8190	    -1.5945	    15.2740	    -2.2659	    13.4277	    14.3509	     4.7836	
     1.6785	     5.7907	     2.5177	     8.5602	    -1.7624	    15.1062	    -1.5945	    14.7705	    15.3580	     6.2103	
     0.0839	     4.2801	     1.5945	     6.7978	    -2.0142	    14.6027	    -1.0910	    15.5258	    15.8615	     7.2174	
    -1.5945	     2.6855	     0.5875	     4.7836	    -2.4338	    13.6795	    -0.8392	    15.6937	    15.6937	     7.6370	
    -3.4409	     0.9232	    -0.5875	     2.5177	    -3.1052	    12.5885	    -0.9232	    15.4419	    15.0223	     7.4692	
    -5.2872	    -0.8392	    -1.8463	     0.4196	    -3.8605	    11.3297	    -1.1749	    14.7705	    13.8474	     6.7978	
    -7.3013	    -2.6016	    -3.1891	    -1.6785	    -4.6997	     9.9030	    -1.7624	    13.8474	    12.3367	     5.5389	
    -9.2316	    -4.3640	    -4.4479	    -3.5248	    -5.7068	     8.3084	    -2.5177	    12.5885	    10.4904	     3.7766	
   -10.9940	    -6.1264	    -5.7907	    -5.1193	    -6.7139	     6.6299	    -3.4409	    10.7422	     8.5602	     1.6785	
   -12.5885	    -7.7209	    -7.0496	    -6.4621	    -7.7209	     4.7836	    -4.3640	     8.1406	     6.5460	    -0.6714	
   -13.8474	    -9.1476	    -8.0566	    -7.4692	    -8.5602	     2.7695	    -5.2872	     4.6997	     4.4479	    -3.1891	
   -14.8544	   -10.3226	    -8.9798	    -8.1406	    -9.1476	     0.7553	    -5.9586	     0.4196	     2.2659	    -5.5389	
   -15.6097	   -11.4136	    -9.6512	    -8.5602	    -9.5673	    -1.3428	    -6.3782	    -4.2801	     0.0839	    -7.6370	
   -16.1972	   -12.3367	   -10.1547	    -8.8120	    -9.6512	    -3.2730	    -6.4621	    -8.9798	    -2.1820	    -9.3155	
   -16.7007	   -13.1760	   -10.5743	    -8.9798	    -9.5673	    -5.2032	    -6.1264	   -13.3438	    -4.1962	   -10.4065	
   -17.1204	   -14.0152	   -10.9100	    -9.1476	    -9.2316	    -6.9656	    -5.3711	   -16.7847	    -5.9586	   -10.8261	
   -17.6239	   -14.8544	   -11.1618	    -9.5673	    -8.8120	    -8.3923	    -4.4479	   -18.8828	    -6.7978	   -10.4904	
   -18.2953	   -15.7776	   -11.4975	   -10.1547	    -8.3923	    -9.6512	    -3.2730	   -19.3863	    -6.6299	    -9.3155	
   -19.0506	   -16.7007	   -11.9171	   -10.8261	    -7.8888	   -10.4904	    -1.9302	   -18.2953	    -5.2872	    -7.4692	
   -19.8059	   -17.7078	   -12.3367	   -11.4136	    -7.4692	   -10.9940	    -0.5875	   -15.9454	    -3.1052	    -5.1193	
   -20.6451	   -18.5471	   -12.7563	   -11.5814	    -7.0496	   -10.9100	     0.7553	   -12.9242	    -0.5035	    -2.5177	
   -21.4005	   -19.3024	   -13.0081	   -11.1618	    -6.6299	   -10.3226	     2.0142	    -9.9030	     2.0142	     0.0000	
   -21.8201	   -19.8898	   -13.2599	   -10.0708	    -6.1264	    -9.0637	     3.1891	    -7.1335	     4.1122	     2.3499	
   -22.0718	   -20.1416	   -13.3438	    -8.3923	    -5.7068	    -7.0496	     4.1122	    -4.6158	     5.9586	     4.3640	
   -22.0718	   -20.3094	   -13.4277	    -6.2103	    -5.2872	    -4.3640	     4.7836	    -2.1820	     7.4692	     6.1264	
   -21.9879	   -20.3934	   -13.5117	    -3.8605	    -5.1193	    -1.0910	     4.9515	     0.0839	     8.8120	     7.5531	
   -21.9040	   -20.5612	   -13.6795	    -1.6785	    -5.2872	     2.4338	     4.6158	     2.3499	     9.9869	     8.5602	
   -21.9879	   -20.8969	   -14.0991	     0.0839	    -5.7907	     5.6229	     3.6926	     4.1122	    10.9940	     9.1476	
   -22.3236	   -21.4844	   -14.8544	     1.2589	    -6.6299	     8.0566	     2.2659	     5.2032	    11.8332	     9.3155	
   -22.9111	   -22.4075	   -15.7776	     1.6785	    -7.9727	     9.5673	     0.3357	     5.5389	    12.5046	     9.0637	
   -23.5825	   -23.5825	   -17.0364	     1.4267	    -9.5673	     9.8190	    -2.0142	     5.0354	    12.9242	     8.3923	
   -24.5056	   -24.8413	   -18.5471	     0.4196	   -11.4136	     8.9798	    -4.5319	     4.0283	    13.2599	     7.4692	
   -25.3448	   -26.1841	   -20.0577	    -1.2589	   -13.2599	     7.2174	    -6.9656	     2.7695	    13.5117	     6.4621	
   -26.0162	   -27.4429	   -21.5683	    -3.2730	   -15.1062	     4.6997	    -9.2316	     1.4267	    13.8474	     5.5389	
   -26.6037	   -28.4500	   -22.8271	    -5.5389	   -16.6168	     1.9302	   -11.1618	     0.1678	    14.1830	     4.6997	
   -26.8555	   -29.2053	   -24.0021	    -7.8888	   -17.8757	    -0.8392	   -12.5046	    -1.1749	    14.3509	     4.0283	
   -26.9394	   -29.5410	   -24.8413	    -9.8190	   -18.7149	    -3.2730	   -13.2599	    -2.2659	    14.4348	     3.6926	
   -26.7715	   -29.5410	   -25.4288	   -11.3297	   -19.2184	    -5.1193	   -13.4277	    -3.1052	    14.5187	     3.5248	
   -26.4359	   -29.2892	   -25.8484	   -12.3367	   -19.3024	    -6.2103	   -13.1760	    -3.5248	    14.6866	     3.5248	
   -25.9323	   -28.7857	   -25.9323	   -12.6724	   -19.0506	    -6.6299	   -12.4207	    -3.5248	    14.9384	     3.7766	
   -25.3448	   -28.0304	   -25.8484	   -12.5046	   -18.5471	    -6.3782	   -11.3297	    -3.4409	    15.1901	     4.1962	
   -24.5895	   -27.1912	   -25.5127	   -11.8332	   -17.8757	    -5.7907	   -10.0708	    -3.4409	    15.2740	     4.6158	
   -23.8342	   -26.2680	   -25.1770	   -10.9100	   -17.1204	    -5.0354	    -8.7280	    -3.6087	    14.9384	     4.9515	
   -22.9950	   -25.3448	   -24.7574	    -9.8190	   -16.4490	    -4.2801	    -7.4692	    -3.9444	    14.1830	     5.0354	
   -22.1558	   -24.5056	   -24.3378	    -8.8120	   -15.8615	    -3.6087	    -6.4621	    -4.2801	    13.0920	     4.7836	
   -21.4005	   -23.8342	   -23.9182	    -8.0566	   -15.5258	    -3.1891	    -5.7068	    -4.3640	    11.5814	     4.1962	
   -20.8969	   -23.4985	   -23.7503	    -7.8049	   -15.4419	    -3.1052	    -5.4550	    -4.4479	    10.0708	     3.1891	
   -20.6451	   -23.4146	   -23.7503	    -7.9727	   -15.7776	    -3.5248	    -5.6229	    -4.6158	     8.3923	     1.8463	
   -20.7291	   -23.7503	   -24.0860	    -8.6441	   -16.3651	    -4.5319	    -6.1264	    -5.1193	     6.8817	     0.2518	
   -21.0648	   -24.2538	   -24.5056	    -9.8190	   -17.2043	    -6.0425	    -7.1335	    -6.1264	     5.3711	    -1.5106	
   -21.5683	   -25.0092	   -25.1770	   -11.3297	   -18.2114	    -8.0566	    -8.3084	    -7.5531	     3.8605	    -3.3569	
   -22.3236	   -25.7645	   -25.9323	   -13.0920	   -19.3024	   -10.4065	    -9.6512	    -9.4833	     2.3499	    -5.2872	
   -23.0789	   -26.6037	   -26.6876	   -14.9384	   -20.3934	   -13.2599	   -11.0779	   -11.8332	     0.8392	    -7.2174	
   -23.9182	   -27.5269	   -27.4429	   -16.7847	   -21.4844	   -16.2811	   -12.5046	   -14.7705	    -0.7553	    -8.9798	
   -24.7574	   -28.3661	   -28.1982	   -18.4631	   -22.4075	   -19.4702	   -13.8474	   -18.0435	    -2.1820	   -10.4065	
   -25.5966	   -29.0375	   -28.7857	   -19.8898	   -23.2468	   -22.4915	   -15.0223	   -21.6522	    -3.6926	   -11.5814	
   -26.1841	   -29.6249	   -29.2892	   -20.8969	   -23.7503	   -24.9252	   -15.9454	   -25.1770	    -5.1193	   -12.3367	
   -26.6876	   -29.7928	   -29.4571	   -21.3165	   -24.0860	   -26.3519	   -16.5329	   -28.1982	    -6.4621	   -12.7563	
   -26.9394	   -29.7089	   -29.4571	   -21.0648	   -24.0860	   -26.4359	   -16.7847	   -30.0446	    -7.7209	   -12.8403	
   -26.9394	   -29.2892	   -29.1214	   -20.3094	   -23.9182	   -25.0092	   -16.7847	   -30.3802	    -8.7280	   -12.8403	
   -26.6037	   -28.5339	   -28.6179	   -19.0506	   -23.4985	   -22.2397	   -16.6168	   -29.2053	    -9.5673	   -12.6724	
   -25.9323	   -27.5269	   -27.8625	   -17.5400	   -22.9950	   -18.8828	   -16.2811	   -26.7715	   -10.1547	   -12.5885	
   -24.9252	   -26.1841	   -26.9394	   -16.0294	   -22.4075	   -15.5258	   -15.8615	   -23.6664	   -10.5743	   -12.7563	
   -23.6664	   -24.6735	   -25.8484	   -14.6027	   -21.7361	   -12.6724	   -15.5258	   -20.6451	   -11.1618	   -13.2599	
   -22.0718	   -22.9950	   -24.6735	   -13.2599	   -21.1487	   -10.7422	   -15.2740	   -18.1274	   -11.7493	   -14.1830	
   -20.2255	   -21.1487	   -23.4146	   -12.2528	   -20.5612	    -9.5673	   -15.1901	   -16.4490	   -12.3367	   -15.3580	
   -18.2114	   -19.3024	   -22.0718	   -11.4136	   -20.0577	    -9.2316	   -15.3580	   -15.6097	   -12.8403	   -16.7007	
   -16.0294	   -17.2882	   -20.7291	   -10.9940	   -19.6381	    -9.5673	   -15.7776	   -15.6097	   -13.0081	   -18.1274	
   -13.6795	   -15.1901	   -19.3024	   -10.9100	   -19.3024	   -10.3226	   -16.2811	   -16.4490	   -12.8403	   -19.2184	
   -11.2457	   -13.0920	   -17.7078	   -11.1618	   -18.8828	   -11.3297	   -16.9525	   -17.7917	   -12.3367	   -20.0577	
    -8.7280	   -10.8261	   -16.1133	   -11.6653	   -18.3792	   -12.5046	   -17.7078	   -19.3863	   -11.4975	   -20.6451	
    -6.2943	    -8.6441	   -14.4348	   -12.1689	   -17.7917	   -13.5956	   -18.4631	   -20.8130	   -10.4904	   -20.8130	
    -3.9444	    -6.5460	   -12.7563	   -12.6724	   -17.2043	   -14.6866	   -19.3024	   -21.9040	    -9.3155	   -20.7291	
    -1.7624	    -4.5319	   -11.1618	   -13.0081	   -16.6168	   -15.5258	   -19.9738	   -22.4075	    -8.1406	   -20.3934	
     0.2518	    -2.6855	    -9.6512	   -13.0920	   -15.9454	   -16.1133	   -20.5612	   -22.3236	    -7.2174	   -19.8059	
     2.0142	    -1.0071	    -8.2245	   -12.9242	   -15.1901	   -16.2811	   -20.8969	   -21.9879	    -6.6299	   -18.8828	
     3.4409	     0.4196	    -6.8817	   -12.5885	   -14.3509	   -15.9454	   -21.0648	   -21.4005	    -6.7139	   -17.7917	
     4.6997	     1.6785	    -5.6229	   -11.9171	   -13.5117	   -15.1901	   -20.8969	   -20.8130	    -7.3013	   -16.5329	
     5.6229	     2.6855	    -4.5319	   -10.9940	   -12.5885	   -14.2670	   -20.4773	   -20.2255	    -8.3084	   -15.2740	
     6.3782	     3.4409	    -3.6087	   -10.0708	   -11.7493	   -13.1760	   -19.9738	   -19.6381	    -9.5673	   -14.0152	
     6.7978	     3.9444	    -2.7695	    -9.0637	   -10.9940	   -12.0850	   -19.3863	   -19.0506	   -10.8261	   -12.7563	
     6.8817	     4.1962	    -2.2659	    -8.3923	   -10.4904	   -11.2457	   -18.8828	   -18.2953	   -11.8332	   -11.7493	
     6.6299	     4.1122	    -2.0981	    -8.0566	   -10.2386	   -10.6583	   -18.5471	   -17.2882	   -12.1689	   -10.9940	
     5.9586	     3.6926	    -2.1820	    -8.2245	   -10.4065	   -10.2386	   -18.6310	   -16.1133	   -11.6653	   -10.5743	
     4.9515	     3.0212	    -2.6016	    -8.8959	   -10.9940	   -10.0708	   -19.1345	   -15.0223	   -10.4065	   -10.5743	
     3.6087	     2.0142	    -3.3569	    -9.9869	   -11.7493	    -9.9030	   -19.9738	   -14.0991	    -8.6441	   -11.0779	
     2.0981	     0.8392	    -4.2801	   -11.2457	   -12.8403	    -9.7351	   -21.2326	   -13.5117	    -6.7139	   -12.0010	
     0.3357	    -0.4196	    -5.3711	   -12.5046	   -14.0152	    -9.3155	   -22.6593	   -13.2599	    -4.9515	   -13.0920	
    -1.4267	    -1.8463	    -6.5460	   -13.3438	   -15.2740	    -8.8120	   -24.3378	   -13.3438	    -3.4409	   -14.2670	
    -3.1891	    -3.1891	    -7.7209	   -13.6795	   -16.4490	    -8.1406	   -26.0162	   -13.5117	    -2.0142	   -15.2740	
    -4.7836	    -4.5319	    -8.8120	   -13.2599	   -17.4561	    -7.3853	   -27.6108	   -13.8474	    -0.5875	   -16.1133	
    -6.2103	    -5.6229	    -9.7351	   -12.4207	   -18.2953	    -6.4621	   -28.9536	   -14.0991	     1.0910	   -16.7007	
    -7.3013	    -6.6299	   -10.4904	   -11.1618	   -18.9667	    -5.5389	   -30.0446	   -14.2670	     2.8534	   -17.0364	
    -8.1406	    -7.3853	   -10.9940	    -9.7351	   -19.3024	    -4.3640	   -30.7159	   -14.0152	     4.8676	   -17.1204	
    -8.7280	    -7.9727	   -11.4136	    -8.3084	   -19.3863	    -3.0212	   -31.1356	   -13.1760	     6.8817	   -16.7847	
    -9.1476	    -8.4763	   -11.7493	    -6.9656	   -19.2184	    -1.5945	   -31.0516	   -11.5814	     8.8120	   -16.1972	
    -9.3155	    -8.8959	   -11.8332	    -5.9586	   -18.7988	    -0.0839	   -30.6320	    -9.3155	    10.3226	   -15.3580	
    -9.4833	    -9.2316	   -11.8332	    -5.2032	   -18.2114	     1.4267	   -29.8767	    -6.4621	    11.5814	   -14.2670	
    -9.5673	    -9.5673	   -11.7493	    -4.5319	   -17.3721	     2.8534	   -28.7018	    -3.4409	    12.5885	   -13.0920	
    -9.6512	    -9.8190	   -11.4975	    -3.8605	   -16.4490	     4.1122	   -27.2751	    -0.6714	    13.3438	   -11.6653	
    -9.7351	   -10.1547	   -11.1618	    -3.0212	   -15.4419	     5.2032	   -25.6805	     1.5106	    13.9313	   -10.2386	
    -9.9030	   -10.4904	   -10.8261	    -1.8463	   -14.5187	     6.1264	   -24.1699	     3.1052	    14.1830	    -8.8120	
   -10.1547	   -10.9100	   -10.5743	    -0.5875	   -13.7634	     6.7978	   -22.8271	     4.0283	    14.1830	    -7.7209	
   -10.5743	   -11.4975	   -10.4904	     0.9232	   -13.1760	     7.2174	   -21.6522	     4.6997	    13.7634	    -7.0496	
   -11.1618	   -12.2528	   -10.4904	     2.3499	   -12.9242	     7.3013	   -20.8969	     5.2032	    13.0081	    -6.7139	
   -11.9171	   -13.0920	   -10.7422	     3.5248	   -12.9242	     7.0496	   -20.4773	     5.3711	    12.0850	    -6.8817	
   -12.8403	   -14.0991	   -11.2457	     4.2801	   -13.2599	     6.2943	   -20.5612	     5.2032	    11.0779	    -7.3013	
   -13.9313	   -15.2740	   -12.0010	     4.4479	   -13.9313	     5.1193	   -21.0648	     4.3640	     9.9869	    -8.1406	
   -15.1062	   -16.5329	   -12.9242	     4.0283	   -14.8544	     3.5248	   -21.9879	     2.8534	     8.8120	    -9.2316	
   -16.4490	   -17.8757	   -13.9313	     2.9373	   -15.8615	     1.7624	   -23.1628	     0.9232	     7.5531	   -10.4904	
   -17.7078	   -19.0506	   -14.9384	     1.4267	   -16.8686	     0.0000	   -24.4217	    -1.1749	     6.2943	   -11.9171	
   -18.7988	   -20.0577	   -15.7776	    -0.4196	   -17.7078	    -1.6785	   -25.5127	    -3.1891	     5.1193	   -13.2599	
   -19.6381	   -20.8130	   -16.4490	    -2.3499	   -18.3792	    -2.9373	   -26.4359	    -4.8676	     4.1122	   -14.3509	
   -20.3094	   -21.2326	   -16.8686	    -4.2801	   -18.7149	    -3.9444	   -27.0233	    -6.1264	     3.4409	   -15.0223	
   -20.7291	   -21.4005	   -17.0364	    -5.9586	   -18.7988	    -4.2801	   -27.2751	    -6.7139	     3.2730	   -15.1901	
   -21.0648	   -21.4005	   -16.9525	    -7.2174	   -18.5471	    -4.0283	   -26.9394	    -6.8817	     3.4409	   -14.7705	
   -21.2326	   -21.2326	   -16.6168	    -7.8888	   -17.9596	    -3.1052	   -26.2680	    -6.6299	     3.8605	   -13.8474	
   -21.4005	   -20.9808	   -16.1972	    -7.9727	   -17.2043	    -1.5945	   -25.0931	    -6.2103	     4.4479	   -12.5046	
   -21.5683	   -20.6451	   -15.6937	    -7.6370	   -16.1972	     0.0000	   -23.6664	    -5.7907	     5.0354	   -10.9100	
   -21.7361	   -20.4773	   -15.2740	    -7.1335	   -15.1901	     1.5945	   -21.9879	    -5.6229	     5.5389	    -9.0637	
   -21.9040	   -20.2255	   -14.7705	    -6.3782	   -14.1830	     2.8534	   -20.2255	    -5.5389	     6.0425	    -7.0496	
   -21.9879	   -19.9738	   -14.3509	    -5.5389	   -13.1760	     4.0283	   -18.5471	    -5.2872	     6.7978	    -4.7836	
   -21.9040	   -19.6381	   -13.8474	    -4.4479	   -12.0850	     5.1193	   -16.7847	    -4.4479	     7.8888	    -2.4338	
   -21.5683	   -19.1345	   -13.2599	    -3.1052	   -11.1618	     6.1264	   -15.2740	    -2.8534	     9.3155	     0.0000	
   -21.0648	   -18.5471	   -12.6724	    -1.6785	   -10.3226	     7.0496	   -13.9313	    -0.8392	    10.9100	     2.2659	
   -20.3094	   -17.7917	   -12.1689	    -0.1678	    -9.6512	     7.7209	   -13.0081	     1.2589	    12.7563	     4.1962	
   -19.3863	   -17.1204	   -11.7493	     1.0910	    -9.3994	     8.0566	   -12.5046	     3.0212	    14.6027	     5.5389	
   -18.2114	   -16.3651	   -11.4136	     2.1820	    -9.3155	     8.0566	   -12.5046	     4.0283	    16.5329	     6.2103	
   -16.7847	   -15.5258	   -11.1618	     2.9373	    -9.4833	     7.8888	   -12.8403	     4.2801	    18.2953	     6.2103	
   -15.2740	   -14.7705	   -10.9940	     3.6087	    -9.9030	     7.5531	   -13.3438	     3.9444	    19.8059	     5.6229	
   -13.6795	   -13.9313	   -10.9100	     4.1122	   -10.3226	     7.1335	   -14.0991	     3.1891	    20.9808	     4.6158	
   -12.0850	   -13.2599	   -10.8261	     4.3640	   -10.7422	     6.7139	   -14.7705	     2.2659	    21.5683	     3.3569	
   -10.7422	   -12.7563	   -10.8261	     4.2801	   -11.1618	     6.2943	   -15.2740	     1.1749	    21.4844	     2.0981	
    -9.6512	   -12.5046	   -10.9940	     3.6926	   -11.4975	     5.7068	   -15.5258	     0.0000	    20.5612	     0.9232	
    -9.0637	   -12.5885	   -11.1618	     2.6016	   -11.7493	     4.9515	   -15.4419	    -1.5106	    18.7988	    -0.0839	
    -8.8120	   -12.7563	   -11.4975	     1.0910	   -11.7493	     4.1122	   -15.0223	    -3.1891	    16.5329	    -0.5875	
    -8.9798	   -13.1760	   -11.6653	    -0.6714	   -11.4136	     3.1891	   -14.0152	    -4.9515	    14.0991	    -0.6714	
    -9.3155	   -13.5956	   -11.8332	    -2.3499	   -10.9100	     2.1820	   -12.5885	    -6.6299	    11.7493	    -0.0839	
    -9.9030	   -14.0152	   -12.0010	    -3.8605	   -10.1547	     1.2589	   -10.8261	    -7.9727	     9.9030	     1.0071	
   -10.4904	   -14.3509	   -12.0010	    -4.8676	    -9.2316	     0.5035	    -8.8959	    -8.6441	     8.8120	     2.6855	
   -11.1618	   -14.6866	   -12.0010	    -5.2872	    -8.3084	     0.1678	    -6.8817	    -8.3923	     8.5602	     4.6997	
   -11.6653	   -14.9384	   -12.0010	    -5.1193	    -7.3853	     0.1678	    -4.8676	    -7.0496	     9.1476	     7.1335	
   -12.0010	   -15.0223	   -11.9171	    -4.1962	    -6.5460	     0.5875	    -3.0212	    -4.6997	    10.5743	     9.6512	
   -11.9171	   -14.8544	   -11.5814	    -2.6855	    -5.7068	     1.4267	    -1.2589	    -1.4267	    12.6724	    12.0850	
   -11.4136	   -14.4348	   -11.1618	    -0.6714	    -4.8676	     2.6855	     0.1678	     2.2659	    15.1062	    14.3509	
   -10.4065	   -13.6795	   -10.4904	     1.6785	    -4.1122	     4.0283	     1.4267	     5.8746	    17.7078	    16.2811	
    -9.0637	   -12.7563	    -9.7351	     4.1122	    -3.4409	     5.2872	     2.4338	     8.9798	    20.0577	    17.5400	
    -7.4692	   -11.6653	    -8.9798	     6.4621	    -2.8534	     6.2943	     3.1891	    11.1618	    21.7361	    18.2953	
    -5.8746	   -10.6583	    -8.1406	     8.6441	    -2.3499	     6.8817	     3.6087	    12.0850	    22.5754	    18.3792	
    -4.3640	    -9.7351	    -7.3853	    10.4904	    -2.0981	     6.9656	     3.6926	    11.9171	    22.8271	    17.9596	
    -3.0212	    -8.8959	    -6.7139	    12.0010	    -1.8463	     6.5460	     3.6087	    10.9100	    22.4915	    17.3721	
    -1.8463	    -8.1406	    -6.1264	    13.1760	    -1.7624	     5.7907	     3.4409	     9.2316	    21.9879	    16.7007	
    -1.0071	    -7.6370	    -5.5389	    13.8474	    -1.6785	     4.6997	     3.1891	     7.1335	    21.4844	    16.1133	
    -0.5875	    -7.3013	    -5.1193	    13.9313	    -1.5945	     3.6087	     2.9373	     5.0354	    20.9808	    15.7776	
    -0.5035	    -7.2174	    -4.7836	    13.3438	    -1.5945	     2.6016	     2.7695	     3.2730	    20.7291	    15.7776	
    -0.8392	    -7.3013	    -4.5319	    12.1689	    -1.5945	     2.0981	     2.6016	     2.5177	    20.6451	    16.0294	
    -1.5945	    -7.6370	    -4.4479	    10.5743	    -1.5106	     2.2659	     2.6016	     3.1052	    20.9808	    16.7847	
    -2.6855	    -7.9727	    -4.3640	     8.5602	    -1.4267	     3.2730	     2.8534	     4.9515	    21.9040	    18.0435	
    -3.8605	    -8.3923	    -4.2801	     6.5460	    -1.0910	     5.2872	     3.2730	     7.8049	    23.3307	    19.8059	
    -5.0354	    -8.6441	    -4.0283	     4.7836	    -0.5875	     7.8888	     4.1122	    10.9940	    25.1770	    21.8201	
    -6.0425	    -8.8120	    -3.6926	     3.3569	     0.1678	    10.9100	     5.0354	    13.9313	    26.9394	    23.9182	
    -6.7978	    -8.6441	    -3.1052	     2.3499	     1.0071	    13.5956	     6.2103	    16.1133	    28.3661	    25.7645	
    -7.3013	    -8.3084	    -2.3499	     1.6785	     1.9302	    15.7776	     7.3853	    17.2043	    29.0375	    27.1072	
    -7.3853	    -7.6370	    -1.3428	     1.5106	     2.9373	    17.1204	     8.3923	    17.2882	    29.1214	    27.9465	
    -7.1335	    -6.7139	    -0.2518	     1.7624	     3.7766	    17.8757	     9.0637	    16.6168	    28.8696	    28.1982	
    -6.6299	    -5.6229	     0.8392	     2.4338	     4.5319	    18.0435	     9.4833	    15.7776	    28.5339	    27.7786	
    -5.8746	    -4.5319	     1.9302	     3.3569	     4.9515	    17.9596	     9.3994	    15.1901	    28.2822	    26.8555	
    -4.9515	    -3.4409	     2.7695	     4.4479	     5.1193	    17.5400	     8.8959	    15.2740	    28.1982	    25.5127	
    -4.0283	    -2.4338	     3.5248	     5.3711	     5.0354	    16.8686	     7.8888	    15.8615	    28.1982	    23.6664	
    -3.1052	    -1.6785	     3.9444	     6.1264	     4.6158	    15.9454	     6.4621	    16.7847	    27.9465	    21.4005	
    -2.2659	    -1.0071	     4.2801	     6.6299	     3.9444	    14.6866	     4.7836	    17.4561	    27.2751	    18.9667	
    -1.4267	    -0.5875	     4.3640	     6.7978	     3.1891	    13.2599	     2.9373	    17.6239	    26.0162	    16.4490	
    -0.6714	    -0.2518	     4.2801	     6.7139	     2.3499	    11.6653	     1.0071	    17.1204	    24.0021	    13.9313	
     0.0000	    -0.1678	     4.1122	     6.2943	     1.5106	     9.6512	    -0.8392	    15.7776	    21.4005	    11.5814	
     0.5035	    -0.1678	     3.7766	     5.5389	     0.5875	     7.4692	    -2.5177	    13.7634	    18.4631	     9.5673	
     0.7553	    -0.4196	     3.3569	     4.3640	    -0.1678	     4.9515	    -3.8605	    11.1618	    15.3580	     7.8049	
     0.6714	    -0.8392	     2.9373	     2.7695	    -0.8392	     2.3499	    -4.8676	     8.2245	    12.0850	     6.2943	
     0.2518	    -1.3428	     2.4338	     0.9232	    -1.3428	    -0.2518	    -5.3711	     5.2872	     8.9798	     5.1193	
    -0.6714	    -2.0981	     2.0142	    -1.3428	    -1.6785	    -2.6016	    -5.6229	     2.6855	     6.1264	     4.0283	
    -2.0981	    -3.1052	     1.4267	    -3.8605	    -2.0142	    -4.6997	    -5.4550	     0.5035	     3.8605	     3.1052	
    -4.0283	    -4.2801	     0.7553	    -6.4621	    -2.2659	    -6.4621	    -5.2032	    -1.1749	     2.1820	     2.1820	
    -6.2103	    -5.5389	     0.0839	    -8.8959	    -2.4338	    -7.8888	    -4.7836	    -2.5177	     1.1749	     1.2589	
    -8.3923	    -6.6299	    -0.5035	   -10.9100	    -2.6016	    -9.0637	    -4.3640	    -3.7766	     0.7553	     0.3357	
   -10.3226	    -7.6370	    -1.0071	   -12.1689	    -2.6855	    -9.9869	    -3.8605	    -4.9515	     0.9232	    -0.6714	
   -11.8332	    -8.2245	    -1.3428	   -12.7563	    -2.8534	   -10.7422	    -3.5248	    -6.2103	     1.3428	    -1.6785	
   -12.7563	    -8.5602	    -1.5945	   -12.6724	    -3.1052	   -11.2457	    -3.4409	    -7.7209	     1.5945	    -2.9373	
   -13.0920	    -8.6441	    -1.8463	   -12.0850	    -3.6087	   -11.4136	    -3.6926	    -9.4833	     1.2589	    -4.5319	
   -12.9242	    -8.6441	    -2.1820	   -11.0779	    -4.4479	   -11.1618	    -4.5319	   -11.6653	     0.1678	    -6.4621	
   -12.4207	    -8.4763	    -2.6016	    -9.9030	    -5.4550	   -10.5743	    -5.7068	   -14.1830	    -1.7624	    -8.8120	
   -11.5814	    -8.2245	    -3.1052	    -8.5602	    -6.7139	    -9.4833	    -7.3013	   -16.8686	    -4.3640	   -11.4136	
   -10.6583	    -8.0566	    -3.6926	    -7.3013	    -8.1406	    -8.2245	    -9.1476	   -19.4702	    -7.3853	   -13.9313	
    -9.8190	    -7.9727	    -4.4479	    -6.2103	    -9.6512	    -6.9656	   -11.1618	   -21.9879	   -10.6583	   -16.4490	
    -9.0637	    -8.0566	    -5.3711	    -5.3711	   -11.2457	    -5.8746	   -13.1760	   -24.0860	   -13.7634	   -18.5471	
    -8.6441	    -8.4763	    -6.3782	    -4.9515	   -12.8403	    -5.3711	   -15.1901	   -25.5966	   -16.5329	   -20.3934	
    -8.5602	    -9.0637	    -7.5531	    -4.9515	   -14.3509	    -5.2872	   -17.1204	   -26.4359	   -18.7149	   -21.8201	
    -8.8959	    -9.9869	    -8.8120	    -5.2872	   -15.8615	    -5.6229	   -18.7988	   -26.4359	   -20.1416	   -22.8271	
    -9.4833	   -11.0779	    -9.9869	    -5.9586	   -17.0364	    -6.2943	   -20.1416	   -25.7645	   -20.9808	   -23.5825	
   -10.2386	   -12.2528	   -11.1618	    -6.7139	   -17.9596	    -7.0496	   -21.0648	   -24.6735	   -21.4005	   -24.0021	
   -11.0779	   -13.3438	   -12.0010	    -7.4692	   -18.4631	    -7.8049	   -21.5683	   -23.3307	   -21.4844	   -24.3378	
   -11.9171	   -14.2670	   -12.6724	    -8.0566	   -18.6310	    -8.3084	   -21.5683	   -21.7361	   -21.1487	   -24.3378	
   -12.6724	   -15.0223	   -13.0920	    -8.4763	   -18.5471	    -8.5602	   -21.2326	   -19.9738	   -20.3094	   -23.9182	
   -13.3438	   -15.6937	   -13.3438	    -8.6441	   -18.2114	    -8.5602	   -20.7291	   -18.0435	   -18.9667	   -23.1628	
   -13.8474	   -16.1133	   -13.5117	    -8.5602	   -17.8757	    -8.1406	   -20.2255	   -15.9454	   -17.2043	   -22.1558	
   -14.3509	   -16.4490	   -13.5956	    -8.4763	   -17.6239	    -7.6370	   -19.8059	   -14.0991	   -15.4419	   -20.9808	
   -14.8544	   -16.7007	   -13.8474	    -8.3084	   -17.5400	    -7.1335	   -19.6381	   -12.6724	   -13.9313	   -20.1416	
   -15.2740	   -17.0364	   -14.0991	    -8.2245	   -17.7078	    -6.8817	   -19.8059	   -11.9171	   -13.0920	   -19.6381	
   -15.5258	   -17.2882	   -14.4348	    -8.3923	   -18.1274	    -6.8817	   -20.3094	   -12.0850	   -13.0081	   -19.8059	
   -15.7776	   -17.4561	   -14.9384	    -8.8120	   -18.7149	    -7.1335	   -21.0648	   -13.0920	   -13.6795	   -20.4773	
   -15.8615	   -17.7078	   -15.5258	    -9.5673	   -19.4702	    -7.8049	   -22.0718	   -14.5187	   -14.9384	   -21.6522	
   -15.7776	   -17.9596	   -16.1972	   -10.4065	   -20.3934	    -8.5602	   -23.1628	   -16.2811	   -16.4490	   -23.0789	
   -15.5258	   -18.2114	   -16.8686	   -11.3297	   -21.3165	    -9.4833	   -24.4217	   -17.9596	   -17.9596	   -24.6735	
   -15.2740	   -18.4631	   -17.6239	   -12.2528	   -22.4075	   -10.4904	   -25.6805	   -19.5541	   -19.3024	   -26.1002	
   -14.9384	   -18.7149	   -18.5471	   -12.9242	   -23.4146	   -11.5814	   -26.9394	   -20.8969	   -20.3094	   -27.3590	
   -14.6027	   -19.0506	   -19.3863	   -13.5956	   -24.4217	   -12.8403	   -28.0304	   -22.1558	   -20.9808	   -28.3661	
   -14.3509	   -19.3863	   -20.3094	   -14.2670	   -25.3448	   -14.2670	   -28.9536	   -23.2468	   -21.2326	   -28.8696	
   -14.0152	   -19.6381	   -21.0648	   -14.8544	   -26.0162	   -15.9454	   -29.5410	   -24.3378	   -21.0648	   -29.0375	
   -13.6795	   -19.8898	   -21.6522	   -15.3580	   -26.4359	   -17.7078	   -29.6249	   -25.1770	   -20.5612	   -28.6179	
   -13.4277	   -19.9738	   -22.0718	   -15.7776	   -26.5198	   -19.5541	   -29.3732	   -25.8484	   -19.8059	   -27.8625	
   -13.2599	   -20.1416	   -22.2397	   -16.0294	   -26.2680	   -21.1487	   -28.7018	   -26.1841	   -19.1345	   -26.8555	
   -13.4277	   -20.3934	   -22.4075	   -16.2811	   -25.9323	   -22.4915	   -27.7786	   -26.4359	   -18.6310	   -25.8484	
   -13.8474	   -20.7291	   -22.5754	   -16.4490	   -25.5127	   -23.3307	   -26.7715	   -26.6037	   -18.7149	   -25.0092	
   -14.6027	   -21.3165	   -22.7432	   -16.8686	   -25.1770	   -23.5825	   -25.6805	   -26.7715	   -19.3863	   -24.5056	
   -15.6937	   -22.0718	   -23.1628	   -17.4561	   -25.0092	   -23.4146	   -24.8413	   -27.1072	   -20.7291	   -24.4217	
   -16.8686	   -22.7432	   -23.5825	   -18.2953	   -25.0092	   -22.8271	   -24.1699	   -27.5269	   -22.6593	   -24.7574	
   -18.1274	   -23.4985	   -24.1699	   -19.2184	   -25.1770	   -21.9879	   -23.8342	   -28.1143	   -24.8413	   -25.3448	
   -19.2184	   -24.0860	   -24.7574	   -19.8898	   -25.5127	   -21.3165	   -23.8342	   -28.7018	   -27.1912	   -26.1841	
   -20.0577	   -24.4217	   -25.3448	   -20.3094	   -26.0162	   -20.5612	   -24.2538	   -29.0375	   -29.4571	   -27.1912	
   -20.5612	   -24.5895	   -26.0162	   -20.1416	   -26.6876	   -19.8898	   -24.9252	   -28.7857	   -31.3873	   -28.1982	
   -20.8130	   -24.5895	   -26.6876	   -19.6381	   -27.5269	   -19.0506	   -25.9323	   -27.8625	   -32.8140	   -29.2053	
   -20.8130	   -24.4217	   -27.3590	   -18.9667	   -28.4500	   -18.3792	   -27.1912	   -26.2680	   -33.5693	   -30.1285	
   -20.8130	   -24.3378	   -28.1982	   -18.3792	   -29.5410	   -17.8757	   -28.6179	   -24.1699	   -33.5693	   -30.8838	
   -20.7291	   -24.2538	   -29.0375	   -18.1274	   -30.6320	   -17.7917	   -30.1285	   -21.8201	   -32.7301	   -31.4713	
   -20.7291	   -24.2538	   -29.9606	   -18.2953	   -31.7230	   -18.1274	   -31.6391	   -19.6381	   -31.3873	   -31.7230	
   -20.6451	   -24.3378	   -30.7999	   -18.8828	   -32.7301	   -18.8828	   -32.9819	   -17.7917	   -29.5410	   -31.6391	
   -20.5612	   -24.5056	   -31.5552	   -19.8059	   -33.4854	   -19.8898	   -34.0729	   -16.5329	   -27.2751	   -31.2195	
   -20.3934	   -24.5056	   -32.2266	   -20.7291	   -33.9890	   -20.8130	   -34.7443	   -15.6937	   -24.6735	   -30.3802	
   -20.1416	   -24.4217	   -32.5623	   -21.4005	   -34.0729	   -21.4005	   -34.9121	   -15.4419	   -21.7361	   -29.0375	
   -19.5541	   -24.0860	   -32.6462	   -21.5683	   -33.8211	   -21.5683	   -34.5764	   -15.3580	   -18.4631	   -27.3590	
   -18.7988	   -23.4985	   -32.3944	   -21.0648	   -33.0658	   -20.9808	   -33.7372	   -15.4419	   -15.1062	   -25.2609	
   -17.7917	   -22.6593	   -31.8909	   -19.9738	   -32.0587	   -19.8898	   -32.4783	   -15.2740	   -12.0010	   -22.9111	
   -16.5329	   -21.6522	   -31.0516	   -18.6310	   -30.7999	   -18.4631	   -30.8838	   -15.1062	    -9.5673	   -20.5612	
   -15.1062	   -20.5612	   -30.1285	   -17.1204	   -29.4571	   -16.8686	   -29.1214	   -15.0223	    -7.9727	   -18.3792	
   -13.6795	   -19.4702	   -29.0375	   -15.5258	   -28.1143	   -15.1901	   -27.4429	   -15.0223	    -7.2174	   -16.6168	
   -12.0850	   -18.2953	   -27.9465	   -13.7634	   -26.7715	   -13.6795	   -25.8484	   -15.3580	    -7.0496	   -15.1901	
   -10.4065	   -17.0364	   -26.6876	   -11.8332	   -25.5127	   -12.2528	   -24.4217	   -15.8615	    -7.4692	   -14.0991	
    -8.7280	   -15.8615	   -25.4288	    -9.6512	   -24.5056	   -11.1618	   -23.2468	   -16.7007	    -7.9727	   -13.3438	
    -7.1335	   -14.7705	   -24.3378	    -7.4692	   -23.5825	   -10.2386	   -22.2397	   -17.5400	    -8.3923	   -12.7563	
    -5.6229	   -13.8474	   -23.2468	    -5.3711	   -22.8271	    -9.6512	   -21.6522	   -18.5471	    -8.4763	   -12.1689	
    -4.4479	   -13.0081	   -22.4075	    -3.4409	   -22.3236	    -9.3155	   -21.1487	   -19.4702	    -8.1406	   -11.6653	
    -3.5248	   -12.3367	   -21.7361	    -2.0142	   -21.9040	    -9.3155	   -20.9808	   -20.3934	    -7.3853	   -11.0779	
    -3.0212	   -12.0010	   -21.2326	    -1.0071	   -21.6522	    -9.5673	   -20.8130	   -21.3165	    -6.6299	   -10.5743	
    -2.8534	   -11.8332	   -21.0648	    -0.5875	   -21.4844	   -10.1547	   -20.8130	   -22.4075	    -6.0425	   -10.2386	
    -3.1052	   -11.9171	   -20.9808	    -0.6714	   -21.4005	   -11.1618	   -20.7291	   -23.7503	    -5.8746	   -10.0708	
    -3.5248	   -12.1689	   -21.0648	    -1.2589	   -21.2326	   -12.4207	   -20.5612	   -25.1770	    -6.2103	    -9.9869	
    -4.1122	   -12.4207	   -21.1487	    -2.3499	   -20.9808	   -13.7634	   -20.2255	   -26.6037	    -6.8817	   -10.0708	
    -4.6158	   -12.5885	   -21.0648	    -3.6926	   -20.4773	   -14.9384	   -19.5541	   -27.5269	    -7.3853	    -9.9030	
    -4.9515	   -12.5046	   -20.7291	    -5.1193	   -19.6381	   -15.8615	   -18.3792	   -27.7786	    -7.4692	    -9.3994	
    -4.9515	   -12.0850	   -20.0577	    -6.6299	   -18.2953	   -16.4490	   -16.7847	   -27.1912	    -7.0496	    -8.5602	
    -4.6158	   -11.2457	   -18.9667	    -7.9727	   -16.7007	   -16.7007	   -14.6866	   -25.6805	    -6.0425	    -7.2174	
    -3.9444	   -10.0708	   -17.5400	    -8.9798	   -14.6866	   -16.7007	   -12.2528	   -23.5825	    -4.6158	    -5.6229	
    -3.0212	    -8.7280	   -15.8615	    -9.4833	   -12.5046	   -16.4490	    -9.4833	   -21.3165	    -3.0212	    -3.9444	
    -1.9302	    -7.1335	   -13.9313	    -9.3994	   -10.2386	   -16.1133	    -6.6299	   -19.0506	    -1.5106	    -2.2659	
[Epoch Header]
[Trial Type]	11
[Accept]	1
[Correct]	0
[RT]	 0.000
[Resp]	0
[Epoch Data]
    -5.2032	    -3.7766	    -5.8746	   -13.6795	    -8.8959	   -16.7847	   -14.2670	   -15.7776	   -18.6310	   -17.6239	
    -4.1122	    -3.0212	    -5.3711	   -13.7634	    -8.9798	   -17.7078	   -15.1062	   -15.6937	   -18.1274	   -18.8828	
    -3.1891	    -2.4338	    -4.8676	   -14.0991	    -8.9798	   -18.8828	   -15.7776	   -16.1972	   -17.7917	   -20.0577	
    -2.3499	    -1.7624	    -4.2801	   -14.5187	    -8.8120	   -19.9738	   -16.0294	   -16.8686	   -17.6239	   -20.8969	
    -1.4267	    -1.0910	    -3.6926	   -15.0223	    -8.3923	   -20.8130	   -15.8615	   -17.3721	   -17.3721	   -21.3165	
    -0.4196	    -0.2518	    -2.9373	   -15.6097	    -7.6370	   -21.0648	   -15.1901	   -17.0364	   -16.7847	   -21.1487	
     0.8392	     0.8392	    -1.9302	   -16.1972	    -6.6299	   -20.6451	   -13.9313	   -15.6097	   -15.6097	   -20.2255	
     2.2659	     2.0981	    -0.7553	   -16.7847	    -5.2032	   -19.5541	   -12.1689	   -13.2599	   -13.5956	   -18.4631	
     3.9444	     3.6926	     0.6714	   -17.3721	    -3.5248	   -17.9596	    -9.9869	   -10.1547	   -10.7422	   -16.0294	
     5.7907	     5.3711	     2.1820	   -17.7917	    -1.5945	   -16.0294	    -7.4692	    -6.7978	    -7.2174	   -13.1760	
     7.8049	     7.2174	     3.9444	   -17.9596	     0.4196	   -14.1830	    -4.8676	    -3.6087	    -3.2730	   -10.0708	
     9.8190	     9.1476	     5.6229	   -17.7917	     2.5177	   -12.3367	    -2.2659	    -0.8392	     0.5875	    -7.3013	
    11.8332	    10.9940	     7.3013	   -17.2043	     4.4479	   -10.6583	     0.0839	     1.2589	     3.8605	    -4.9515	
    13.7634	    12.7563	     8.8959	   -16.2811	     6.1264	    -9.2316	     2.0142	     2.4338	     6.2943	    -3.1891	
    15.6097	    14.3509	    10.4065	   -15.1062	     7.6370	    -7.8888	     3.6087	     2.7695	     7.8049	    -1.9302	
    17.3721	    15.8615	    11.7493	   -13.9313	     8.8120	    -6.7978	     4.6158	     2.3499	     8.8120	    -1.0910	
    18.9667	    17.2043	    12.9242	   -12.8403	     9.5673	    -5.7907	     5.2032	     1.1749	     9.3994	    -0.5875	
    20.2255	    18.2114	    13.7634	   -11.9171	     9.9869	    -5.0354	     5.2032	    -0.5875	     9.6512	    -0.4196	
    21.0648	    18.7988	    14.2670	   -11.1618	     9.9869	    -4.6158	     4.6997	    -2.7695	     9.3994	    -0.5875	
    21.4844	    19.0506	    14.4348	   -10.5743	     9.5673	    -4.5319	     3.7766	    -5.1193	     8.6441	    -1.1749	
    21.4005	    18.8828	    14.2670	    -9.9030	     8.8120	    -4.6158	     2.6016	    -7.1335	     7.4692	    -2.0981	
    20.8130	    18.3792	    13.8474	    -9.3155	     7.8888	    -4.7836	     1.3428	    -8.4763	     5.8746	    -3.1891	
    19.7220	    17.5400	    13.1760	    -8.6441	     6.7139	    -4.8676	     0.0000	    -9.0637	     4.2801	    -4.1962	
    18.2953	    16.2811	    12.2528	    -8.1406	     5.5389	    -4.8676	    -1.1749	    -8.9798	     2.9373	    -5.2032	
    16.4490	    14.6866	    10.9940	    -7.9727	     4.1962	    -4.9515	    -2.3499	    -8.6441	     1.7624	    -5.9586	
    14.2670	    12.9242	     9.5673	    -8.0566	     2.9373	    -5.2872	    -3.2730	    -8.1406	     0.7553	    -6.6299	
    11.9171	    10.9940	     8.0566	    -8.4763	     1.6785	    -5.9586	    -3.9444	    -7.8888	    -0.1678	    -7.2174	
     9.5673	     9.0637	     6.5460	    -9.0637	     0.5875	    -6.9656	    -4.2801	    -7.7209	    -1.0910	    -7.6370	
     7.3853	     7.3853	     5.2032	    -9.7351	    -0.2518	    -8.2245	    -4.1962	    -7.7209	    -1.8463	    -7.8049	
     5.5389	     5.9586	     4.1122	   -10.4904	    -0.8392	    -9.6512	    -3.7766	    -7.9727	    -2.4338	    -7.7209	
     4.1122	     4.8676	     3.2730	   -11.2457	    -1.0910	   -11.2457	    -3.1052	    -8.5602	    -2.8534	    -7.3013	
     3.1052	     4.0283	     2.6016	   -12.0010	    -1.1749	   -12.8403	    -2.1820	    -9.5673	    -3.2730	    -6.6299	
     2.2659	     3.4409	     2.0981	   -12.6724	    -1.0910	   -14.2670	    -1.3428	   -10.8261	    -3.6087	    -5.8746	
     1.6785	     2.8534	     1.6785	   -13.1760	    -1.0071	   -15.4419	    -0.6714	   -12.1689	    -4.0283	    -5.0354	
     1.0910	     2.3499	     1.2589	   -13.5117	    -1.0910	   -16.1972	    -0.4196	   -13.1760	    -4.3640	    -4.3640	
     0.5035	     1.7624	     0.7553	   -13.7634	    -1.3428	   -16.3651	    -0.5035	   -13.5117	    -4.5319	    -4.0283	
    -0.0839	     1.0910	     0.1678	   -13.9313	    -1.8463	   -15.8615	    -1.1749	   -12.8403	    -4.4479	    -4.0283	
    -0.8392	     0.1678	    -0.6714	   -14.1830	    -2.6016	   -14.8544	    -2.3499	   -11.3297	    -4.1962	    -4.4479	
    -1.7624	    -0.8392	    -1.6785	   -14.6866	    -3.6926	   -13.2599	    -3.8605	    -9.1476	    -3.8605	    -5.2032	
    -2.6855	    -2.0981	    -2.7695	   -15.5258	    -4.8676	   -11.4975	    -5.6229	    -6.9656	    -3.6926	    -6.3782	
    -3.8605	    -3.3569	    -3.9444	   -16.5329	    -6.2103	    -9.8190	    -7.4692	    -5.4550	    -4.1962	    -7.9727	
    -5.0354	    -4.6997	    -5.1193	   -17.6239	    -7.4692	    -8.8120	    -9.2316	    -5.1193	    -5.5389	    -9.9869	
    -6.3782	    -6.0425	    -6.2943	   -18.6310	    -8.7280	    -8.3923	   -10.8261	    -6.1264	    -7.6370	   -12.2528	
    -7.8888	    -7.4692	    -7.3853	   -19.3863	    -9.8190	    -8.8120	   -12.0850	    -8.3923	   -10.4065	   -14.6866	
    -9.5673	    -8.8959	    -8.4763	   -19.8059	   -10.7422	    -9.7351	   -13.0081	   -11.4136	   -13.2599	   -17.0364	
   -11.3297	   -10.3226	    -9.3994	   -19.8059	   -11.4136	   -10.9940	   -13.5117	   -14.5187	   -15.7776	   -18.9667	
   -13.1760	   -11.6653	   -10.1547	   -19.5541	   -11.8332	   -12.3367	   -13.5956	   -17.1204	   -17.3721	   -20.3094	
   -14.9384	   -12.7563	   -10.7422	   -18.9667	   -12.0010	   -13.5956	   -13.2599	   -18.8828	   -17.9596	   -20.8130	
   -16.4490	   -13.6795	   -10.9940	   -18.1274	   -11.7493	   -14.6027	   -12.4207	   -19.8059	   -17.4561	   -20.3094	
   -17.6239	   -14.1830	   -10.9100	   -17.2043	   -11.1618	   -15.3580	   -11.2457	   -19.8059	   -16.1133	   -19.1345	
   -18.6310	   -14.5187	   -10.5743	   -16.2811	   -10.3226	   -15.8615	    -9.9030	   -19.0506	   -14.4348	   -17.2882	
   -19.3863	   -14.6866	   -10.0708	   -15.4419	    -9.3994	   -15.9454	    -8.4763	   -17.4561	   -12.5046	   -15.1901	
   -19.8898	   -14.7705	    -9.6512	   -14.8544	    -8.6441	   -15.6937	    -7.3013	   -15.1901	   -10.4904	   -13.0081	
   -20.3934	   -14.7705	    -9.3155	   -14.2670	    -8.0566	   -15.0223	    -6.4621	   -12.4207	    -8.6441	   -10.9940	
   -20.7291	   -14.9384	    -9.1476	   -13.7634	    -7.7209	   -14.0152	    -6.1264	    -9.4833	    -7.1335	    -9.3994	
   -21.0648	   -15.0223	    -9.1476	   -13.0920	    -7.8049	   -12.6724	    -6.3782	    -6.7978	    -6.1264	    -8.3923	
   -21.3165	   -15.2740	    -9.3994	   -12.3367	    -8.1406	   -11.0779	    -7.1335	    -4.7836	    -5.7907	    -8.0566	
   -21.7361	   -15.7776	    -9.8190	   -11.6653	    -8.9798	    -9.6512	    -8.4763	    -3.6926	    -6.3782	    -8.3923	
   -22.2397	   -16.4490	   -10.5743	   -11.0779	   -10.1547	    -8.5602	   -10.2386	    -3.7766	    -7.6370	    -9.3994	
   -22.9111	   -17.3721	   -11.5814	   -10.5743	   -11.6653	    -8.0566	   -12.4207	    -4.7836	    -9.5673	   -10.8261	
   -23.6664	   -18.4631	   -12.6724	   -10.1547	   -13.2599	    -7.9727	   -14.7705	    -6.7139	   -11.8332	   -12.5885	
   -24.4217	   -19.6381	   -13.9313	    -9.7351	   -14.8544	    -8.1406	   -17.1204	    -9.0637	   -14.0152	   -14.2670	
   -25.0931	   -20.7291	   -15.0223	    -9.3994	   -16.3651	    -8.3084	   -19.1345	   -11.4136	   -15.9454	   -15.7776	
   -25.6805	   -21.8201	   -16.0294	    -9.1476	   -17.6239	    -8.3084	   -20.8969	   -13.3438	   -17.1204	   -16.9525	
   -26.2680	   -22.8271	   -16.9525	    -9.0637	   -18.6310	    -8.0566	   -22.2397	   -14.4348	   -17.3721	   -17.5400	
   -26.6876	   -23.7503	   -17.7078	    -8.9798	   -19.3863	    -7.5531	   -23.1628	   -14.6027	   -16.4490	   -17.7078	
   -27.1912	   -24.5895	   -18.3792	    -9.0637	   -19.9738	    -6.9656	   -23.6664	   -13.8474	   -14.6027	   -17.2882	
   -27.6947	   -25.3448	   -18.9667	    -9.3155	   -20.3094	    -6.2943	   -23.7503	   -12.5885	   -12.0850	   -16.6168	
   -28.3661	   -26.0162	   -19.5541	    -9.5673	   -20.4773	    -5.7907	   -23.5825	   -11.0779	    -9.3994	   -15.6097	
   -29.0375	   -26.6037	   -20.0577	    -9.8190	   -20.4773	    -5.4550	   -23.1628	    -9.6512	    -7.0496	   -14.4348	
   -29.7928	   -27.1912	   -20.4773	   -10.2386	   -20.4773	    -5.2872	   -22.6593	    -8.3923	    -5.1193	   -13.3438	
   -30.7159	   -27.7786	   -21.0648	   -10.6583	   -20.4773	    -5.3711	   -22.1558	    -7.3853	    -3.7766	   -12.2528	
   -31.6391	   -28.2822	   -21.6522	   -11.2457	   -20.5612	    -5.6229	   -21.8201	    -6.5460	    -2.9373	   -11.3297	
   -32.7301	   -28.8696	   -22.3236	   -11.9171	   -20.8969	    -6.1264	   -21.7361	    -5.8746	    -2.4338	   -10.5743	
   -33.8211	   -29.4571	   -23.0789	   -12.5885	   -21.4005	    -6.7139	   -21.9040	    -5.4550	    -2.2659	   -10.0708	
   -34.9121	   -30.1285	   -24.0021	   -13.1760	   -22.2397	    -7.4692	   -22.4915	    -5.4550	    -2.3499	    -9.9030	
   -35.9192	   -30.7999	   -25.0092	   -13.7634	   -23.2468	    -8.4763	   -23.5825	    -5.9586	    -2.6855	   -10.0708	
   -36.6745	   -31.4713	   -26.0162	   -14.4348	   -24.4217	    -9.7351	   -24.9252	    -7.2174	    -3.4409	   -10.7422	
   -37.0941	   -32.0587	   -26.8555	   -15.1062	   -25.6805	   -11.1618	   -26.5198	    -9.0637	    -4.5319	   -11.7493	
   -37.0102	   -32.3105	   -27.5269	   -15.8615	   -26.8555	   -12.7563	   -28.1982	   -11.5814	    -6.0425	   -13.0920	
   -36.4227	   -32.3105	   -27.8625	   -16.7007	   -27.7786	   -14.5187	   -29.7089	   -14.6866	    -7.8888	   -14.5187	
   -35.4156	   -31.9748	   -27.9465	   -17.6239	   -28.4500	   -16.3651	   -30.9677	   -18.0435	   -10.2386	   -16.1972	
   -33.9890	   -31.3873	   -27.7786	   -18.7149	   -28.8696	   -18.2953	   -31.9748	   -21.7361	   -13.0081	   -17.9596	
   -32.3944	   -30.5481	   -27.3590	   -19.8898	   -29.0375	   -20.1416	   -32.6462	   -25.2609	   -16.0294	   -19.8059	
   -30.6320	   -29.6249	   -26.8555	   -20.9808	   -28.8696	   -21.7361	   -32.8979	   -28.5339	   -19.0506	   -21.4844	
   -28.7857	   -28.4500	   -26.1002	   -21.9040	   -28.4500	   -23.0789	   -32.7301	   -31.1356	   -21.8201	   -22.8271	
   -26.9394	   -27.1912	   -25.1770	   -22.4915	   -27.6947	   -24.0021	   -32.1426	   -32.8140	   -24.0021	   -23.5825	
   -25.1770	   -25.7645	   -24.0860	   -22.6593	   -26.5198	   -24.3378	   -30.9677	   -33.5693	   -25.6805	   -23.8342	
   -23.5825	   -24.2538	   -22.8271	   -22.4915	   -25.0931	   -24.1699	   -29.3732	   -33.4015	   -26.8555	   -23.5825	
   -22.1558	   -22.8271	   -21.5683	   -22.0718	   -23.4985	   -23.5825	   -27.5269	   -32.3944	   -27.4429	   -22.9111	
   -21.0648	   -21.4005	   -20.3094	   -21.4005	   -21.9040	   -22.6593	   -25.4288	   -30.7999	   -27.6108	   -22.0718	
   -20.2255	   -20.1416	   -19.1345	   -20.5612	   -20.3934	   -21.4844	   -23.4985	   -28.7018	   -27.2751	   -20.9808	
   -19.6381	   -18.9667	   -18.2114	   -19.6381	   -18.9667	   -20.2255	   -21.6522	   -26.4359	   -26.1841	   -19.8059	
   -19.2184	   -17.9596	   -17.4561	   -18.6310	   -17.8757	   -18.8828	   -20.2255	   -24.1699	   -24.3378	   -18.4631	
   -18.7988	   -16.9525	   -16.7847	   -17.6239	   -17.0364	   -17.5400	   -19.0506	   -21.7361	   -21.8201	   -17.1204	
   -18.3792	   -16.0294	   -16.2811	   -16.6168	   -16.3651	   -16.3651	   -18.2953	   -19.3863	   -19.0506	   -15.8615	
   -17.7917	   -15.1062	   -15.8615	   -15.7776	   -16.0294	   -15.5258	   -17.9596	   -17.2043	   -16.4490	   -14.9384	
   -17.1204	   -14.1830	   -15.6097	   -14.9384	   -15.9454	   -15.0223	   -18.0435	   -15.4419	   -14.6027	   -14.6866	
   -16.2811	   -13.3438	   -15.4419	   -14.3509	   -16.1133	   -15.0223	   -18.4631	   -14.3509	   -13.7634	   -15.0223	
   -15.2740	   -12.5046	   -15.2740	   -13.8474	   -16.3651	   -15.4419	   -19.2184	   -14.0991	   -13.9313	   -15.9454	
   -14.1830	   -11.6653	   -15.1062	   -13.4277	   -16.7847	   -16.1133	   -20.0577	   -14.6027	   -14.6866	   -17.2043	
   -13.0081	   -10.9100	   -14.8544	   -13.0081	   -17.0364	   -17.0364	   -20.8130	   -15.6937	   -15.5258	   -18.4631	
   -11.6653	    -9.9869	   -14.3509	   -12.4207	   -17.1204	   -17.7917	   -21.3165	   -17.0364	   -15.9454	   -19.2184	
   -10.2386	    -9.0637	   -13.6795	   -11.7493	   -16.9525	   -18.5471	   -21.5683	   -18.2953	   -15.5258	   -19.3863	
    -8.7280	    -8.0566	   -12.8403	   -10.9940	   -16.4490	   -19.1345	   -21.3165	   -19.3024	   -14.1830	   -18.7988	
    -7.3853	    -7.0496	   -11.9171	   -10.4904	   -15.7776	   -19.6381	   -20.8130	   -19.9738	   -12.0850	   -17.6239	
    -6.2103	    -6.0425	   -10.8261	   -10.1547	   -14.9384	   -20.0577	   -19.8898	   -20.3094	    -9.6512	   -16.0294	
    -5.2032	    -5.1193	    -9.8190	   -10.1547	   -13.9313	   -20.3094	   -18.7988	   -20.3934	    -7.3853	   -14.2670	
    -4.3640	    -4.3640	    -8.8120	   -10.4065	   -12.8403	   -20.2255	   -17.4561	   -20.5612	    -5.7068	   -12.5885	
    -3.8605	    -3.6087	    -7.8888	   -10.9100	   -11.6653	   -19.8898	   -16.1133	   -20.7291	    -4.7836	   -10.9940	
    -3.4409	    -3.1052	    -7.1335	   -11.4975	   -10.6583	   -19.4702	   -14.7705	   -20.8969	    -4.6158	    -9.5673	
    -3.2730	    -2.6855	    -6.5460	   -12.1689	    -9.8190	   -18.8828	   -13.5117	   -21.0648	    -5.0354	    -8.3923	
    -3.2730	    -2.3499	    -6.1264	   -12.8403	    -9.1476	   -18.3792	   -12.5885	   -21.1487	    -5.9586	    -7.4692	
    -3.3569	    -2.1820	    -5.7907	   -13.5117	    -8.7280	   -17.8757	   -11.9171	   -20.8130	    -7.2174	    -6.9656	
    -3.3569	    -2.0142	    -5.5389	   -13.8474	    -8.5602	   -17.1204	   -11.6653	   -20.2255	    -8.8120	    -6.9656	
    -3.3569	    -1.7624	    -5.2872	   -13.6795	    -8.5602	   -16.2811	   -11.7493	   -19.2184	   -10.4065	    -7.4692	
    -3.2730	    -1.6785	    -5.2032	   -13.0920	    -8.8120	   -15.3580	   -12.2528	   -17.9596	   -11.8332	    -8.3923	
    -3.1052	    -1.5945	    -5.1193	   -12.0010	    -9.2316	   -14.2670	   -13.0920	   -16.5329	   -12.8403	    -9.5673	
    -2.8534	    -1.5945	    -5.1193	   -10.6583	    -9.8190	   -13.1760	   -14.2670	   -15.0223	   -13.2599	   -10.9100	
    -2.5177	    -1.6785	    -5.2032	    -9.1476	   -10.4065	   -11.7493	   -15.5258	   -13.4277	   -12.7563	   -12.0850	
    -2.1820	    -1.7624	    -5.3711	    -7.5531	   -11.0779	    -9.9869	   -16.8686	   -11.4975	   -11.4136	   -12.9242	
    -1.9302	    -2.0142	    -5.5389	    -6.2103	   -11.6653	    -7.6370	   -18.1274	    -9.0637	    -9.5673	   -13.3438	
    -1.7624	    -2.3499	    -5.7907	    -5.1193	   -12.2528	    -4.8676	   -19.2184	    -6.2943	    -7.4692	   -13.5117	
    -1.9302	    -3.0212	    -6.2103	    -4.6158	   -12.8403	    -2.0142	   -20.1416	    -3.1891	    -5.2872	   -13.4277	
    -2.5177	    -3.8605	    -6.6299	    -4.5319	   -13.2599	     0.5875	   -20.8130	    -0.2518	    -3.3569	   -13.0920	
    -3.3569	    -4.8676	    -7.1335	    -4.7836	   -13.5956	     2.6855	   -21.1487	     2.4338	    -1.7624	   -12.5885	
    -4.4479	    -6.0425	    -7.5531	    -5.1193	   -13.7634	     4.1962	   -21.0648	     4.4479	    -0.3357	   -11.8332	
    -5.5389	    -6.9656	    -7.8049	    -5.2872	   -13.5117	     5.2032	   -20.4773	     5.6229	     0.7553	   -10.9100	
    -6.5460	    -7.7209	    -7.7209	    -5.2872	   -13.0081	     5.8746	   -19.4702	     6.0425	     1.5106	    -9.9030	
    -7.3013	    -8.2245	    -7.3853	    -4.9515	   -12.0850	     6.2103	   -18.0435	     5.7068	     2.0142	    -8.8120	
    -7.9727	    -8.4763	    -6.8817	    -4.4479	   -10.9940	     6.2943	   -16.3651	     4.6997	     2.2659	    -7.8049	
    -8.4763	    -8.5602	    -6.1264	    -3.8605	    -9.8190	     6.2103	   -14.5187	     3.4409	     2.1820	    -6.9656	
    -8.9798	    -8.4763	    -5.4550	    -3.1052	    -8.6441	     6.1264	   -12.7563	     2.2659	     1.8463	    -6.2943	
    -9.5673	    -8.5602	    -4.8676	    -2.3499	    -7.6370	     5.8746	   -11.3297	     1.2589	     1.3428	    -5.7907	
   -10.4065	    -8.7280	    -4.5319	    -1.6785	    -6.9656	     5.4550	   -10.2386	     0.6714	     0.7553	    -5.4550	
   -11.4975	    -9.0637	    -4.5319	    -1.0910	    -6.7139	     4.8676	    -9.5673	     0.3357	     0.1678	    -5.4550	
   -12.8403	    -9.7351	    -4.7836	    -0.6714	    -6.7978	     4.1122	    -9.4833	     0.1678	    -0.5035	    -5.7068	
   -14.1830	   -10.5743	    -5.3711	    -0.5035	    -7.2174	     3.1891	    -9.7351	     0.0839	    -1.2589	    -6.2103	
   -15.4419	   -11.4975	    -6.0425	    -0.5035	    -7.9727	     2.2659	   -10.3226	     0.0000	    -2.0142	    -7.0496	
   -16.5329	   -12.3367	    -6.7978	    -0.8392	    -8.7280	     1.5106	   -11.1618	     0.0839	    -2.7695	    -7.9727	
   -17.2882	   -13.0081	    -7.5531	    -1.3428	    -9.5673	     1.0071	   -12.0010	     0.4196	    -3.3569	    -8.8959	
   -17.7917	   -13.5117	    -8.3084	    -2.0981	   -10.2386	     0.6714	   -12.7563	     1.0910	    -3.6926	    -9.9030	
   -18.1274	   -14.0152	    -8.9798	    -3.2730	   -10.9100	     0.3357	   -13.5117	     1.9302	    -3.7766	   -10.8261	
   -18.3792	   -14.3509	    -9.6512	    -4.7836	   -11.4975	    -0.0839	   -14.0991	     2.8534	    -3.5248	   -11.5814	
   -18.6310	   -14.6866	   -10.2386	    -6.4621	   -11.9171	    -0.5875	   -14.3509	     3.6087	    -3.1052	   -12.1689	
   -18.8828	   -14.9384	   -10.8261	    -8.0566	   -12.0850	    -1.1749	   -14.2670	     4.1122	    -2.5177	   -12.3367	
   -19.0506	   -15.1062	   -11.1618	    -9.3994	   -12.0010	    -1.5945	   -13.7634	     4.3640	    -1.9302	   -12.2528	
   -19.2184	   -15.1062	   -11.2457	   -10.4904	   -11.5814	    -1.8463	   -12.7563	     4.1962	    -1.4267	   -11.8332	
   -19.2184	   -14.9384	   -11.1618	   -11.2457	   -10.8261	    -1.9302	   -11.3297	     3.6926	    -1.0071	   -11.1618	
   -19.3024	   -14.7705	   -10.9100	   -11.6653	    -9.9030	    -2.0142	    -9.6512	     2.6855	    -0.6714	   -10.2386	
   -19.2184	   -14.6027	   -10.5743	   -11.8332	    -8.8959	    -2.1820	    -7.8888	     1.4267	    -0.5035	    -9.3155	
   -19.2184	   -14.3509	   -10.0708	   -11.6653	    -7.8049	    -2.3499	    -6.1264	    -0.0839	    -0.4196	    -8.2245	
   -19.1345	   -14.0991	    -9.5673	   -11.1618	    -6.7139	    -2.6016	    -4.6158	    -1.6785	    -0.5875	    -7.3853	
   -18.9667	   -13.7634	    -8.8959	   -10.2386	    -5.7907	    -2.7695	    -3.2730	    -3.1052	    -0.8392	    -6.7139	
   -18.7149	   -13.4277	    -8.3084	    -8.9798	    -5.0354	    -2.8534	    -2.3499	    -4.1962	    -1.0910	    -6.2943	
   -18.3792	   -13.1760	    -7.8049	    -7.4692	    -4.4479	    -2.7695	    -1.9302	    -4.9515	    -1.1749	    -6.2103	
   -18.1274	   -12.9242	    -7.3853	    -5.8746	    -4.1962	    -2.6855	    -1.9302	    -5.5389	    -1.0910	    -6.2103	
   -17.7917	   -12.7563	    -7.1335	    -4.5319	    -4.2801	    -2.6016	    -2.5177	    -6.0425	    -0.7553	    -6.4621	
   -17.5400	   -12.6724	    -7.0496	    -3.4409	    -4.5319	    -2.6016	    -3.3569	    -6.6299	    -0.5875	    -6.7978	
   -17.2882	   -12.6724	    -7.1335	    -2.8534	    -5.0354	    -2.6855	    -4.5319	    -7.4692	    -0.6714	    -7.3013	
   -17.1204	   -12.7563	    -7.2174	    -2.8534	    -5.6229	    -2.7695	    -5.7907	    -8.3923	    -1.4267	    -7.9727	
   -17.0364	   -12.9242	    -7.4692	    -3.3569	    -6.2943	    -3.0212	    -7.0496	    -9.3994	    -2.7695	    -8.8120	
   -17.1204	   -13.1760	    -7.8049	    -4.3640	    -7.0496	    -3.3569	    -8.2245	   -10.4065	    -4.6158	    -9.7351	
   -17.2043	   -13.5117	    -8.2245	    -5.7068	    -7.8049	    -3.6926	    -9.2316	   -11.0779	    -6.7978	   -10.7422	
   -17.4561	   -13.9313	    -8.7280	    -7.3013	    -8.5602	    -4.1122	    -9.9869	   -11.4136	    -9.0637	   -11.6653	
   -17.6239	   -14.3509	    -9.1476	    -8.8959	    -9.2316	    -4.4479	   -10.4904	   -11.2457	   -11.2457	   -12.3367	
   -17.7078	   -14.6866	    -9.4833	   -10.3226	    -9.5673	    -4.7836	   -10.4904	   -10.5743	   -13.1760	   -12.7563	
   -17.7078	   -14.9384	    -9.6512	   -11.4136	    -9.6512	    -5.1193	   -10.0708	    -9.2316	   -14.5187	   -12.6724	
   -17.6239	   -15.0223	    -9.7351	   -12.1689	    -9.3994	    -5.3711	    -9.3155	    -7.3853	   -15.1901	   -12.0010	
   -17.5400	   -15.1062	    -9.7351	   -12.5046	    -8.9798	    -5.5389	    -8.3084	    -5.1193	   -14.9384	   -10.8261	
   -17.6239	   -15.1901	    -9.6512	   -12.5046	    -8.3084	    -5.7907	    -7.0496	    -2.6855	   -13.8474	    -9.3155	
   -17.7917	   -15.1901	    -9.6512	   -12.1689	    -7.7209	    -5.9586	    -5.7907	    -0.5035	   -11.8332	    -7.4692	
   -18.0435	   -15.2740	    -9.7351	   -11.4975	    -7.0496	    -6.2103	    -4.6158	     1.2589	    -9.3155	    -5.6229	
   -18.4631	   -15.1901	    -9.8190	   -10.5743	    -6.4621	    -6.4621	    -3.5248	     2.3499	    -6.3782	    -3.9444	
   -18.7988	   -15.0223	    -9.9030	    -9.3155	    -5.9586	    -6.7978	    -2.6016	     2.6016	    -3.3569	    -2.5177	
   -19.0506	   -14.8544	   -10.0708	    -7.9727	    -5.5389	    -7.0496	    -2.0142	     2.2659	    -0.5035	    -1.5106	
   -19.3024	   -14.6027	   -10.2386	    -6.7139	    -5.4550	    -7.3013	    -1.7624	     1.4267	     1.7624	    -1.0071	
   -19.4702	   -14.4348	   -10.6583	    -5.6229	    -5.5389	    -7.3013	    -1.9302	     0.3357	     3.3569	    -1.0071	
   -19.6381	   -14.3509	   -11.1618	    -4.7836	    -6.0425	    -7.1335	    -2.6016	    -0.7553	     4.2801	    -1.5945	
   -19.6381	   -14.3509	   -11.7493	    -4.2801	    -6.7139	    -6.5460	    -3.5248	    -1.5945	     4.4479	    -2.6016	
   -19.3863	   -14.4348	   -12.3367	    -3.9444	    -7.4692	    -5.7068	    -4.6997	    -2.2659	     4.2801	    -3.9444	
   -19.0506	   -14.3509	   -12.8403	    -3.7766	    -8.3084	    -4.6997	    -5.8746	    -2.7695	     3.7766	    -5.3711	
   -18.4631	   -14.2670	   -13.1760	    -3.6926	    -9.0637	    -3.6926	    -6.8817	    -3.1891	     3.0212	    -6.6299	
   -17.7078	   -14.0991	   -13.2599	    -3.7766	    -9.6512	    -2.9373	    -7.8049	    -3.8605	     2.0981	    -7.7209	
   -16.7847	   -13.7634	   -13.2599	    -4.1122	   -10.0708	    -2.6016	    -8.3923	    -4.6997	     1.0071	    -8.6441	
   -15.7776	   -13.4277	   -13.1760	    -4.7836	   -10.4065	    -2.6016	    -8.8120	    -5.4550	     0.0000	    -9.3155	
   -14.7705	   -13.0081	   -12.9242	    -5.7068	   -10.4904	    -2.9373	    -8.9798	    -5.9586	    -0.9232	    -9.8190	
   -13.8474	   -12.5046	   -12.5885	    -6.7978	   -10.4904	    -3.3569	    -8.8959	    -6.0425	    -1.5945	   -10.0708	
   -13.0081	   -12.0010	   -12.1689	    -8.0566	   -10.3226	    -3.6926	    -8.5602	    -5.9586	    -2.0142	   -10.1547	
   -12.1689	   -11.4136	   -11.7493	    -9.3155	    -9.9869	    -4.0283	    -8.0566	    -5.6229	    -2.5177	   -10.1547	
   -11.5814	   -10.8261	   -11.3297	   -10.4065	    -9.5673	    -4.3640	    -7.5531	    -5.4550	    -3.1052	   -10.1547	
   -11.0779	   -10.3226	   -10.9100	   -11.2457	    -9.2316	    -4.7836	    -7.0496	    -5.3711	    -3.8605	   -10.2386	
   -10.7422	    -9.9030	   -10.4065	   -11.8332	    -8.8959	    -5.2032	    -6.7139	    -5.7068	    -4.8676	   -10.4904	
   -10.4065	    -9.4833	    -9.9869	   -12.2528	    -8.5602	    -5.7907	    -6.6299	    -6.4621	    -6.0425	   -10.9100	
   -10.0708	    -8.9798	    -9.4833	   -12.2528	    -8.3923	    -6.6299	    -6.7978	    -7.9727	    -7.2174	   -11.4136	
    -9.6512	    -8.5602	    -8.9798	   -12.0850	    -8.2245	    -7.7209	    -7.3013	   -10.1547	    -8.3084	   -12.0850	
    -9.1476	    -8.0566	    -8.4763	   -11.5814	    -8.2245	    -8.8959	    -8.1406	   -12.7563	    -9.1476	   -12.6724	
    -8.3923	    -7.5531	    -7.8888	   -10.7422	    -8.2245	   -10.1547	    -9.1476	   -15.2740	    -9.6512	   -13.2599	
    -7.4692	    -6.9656	    -7.3853	    -9.7351	    -8.3923	   -11.1618	   -10.4065	   -17.4561	    -9.8190	   -13.7634	
    -6.4621	    -6.3782	    -6.7978	    -8.5602	    -8.5602	   -11.9171	   -11.8332	   -18.7149	    -9.5673	   -14.1830	
    -5.2872	    -5.7068	    -6.2943	    -7.2174	    -8.8120	   -12.3367	   -13.1760	   -19.0506	    -9.1476	   -14.6027	
    -4.1962	    -5.0354	    -5.7907	    -6.1264	    -8.9798	   -12.2528	   -14.4348	   -18.2953	    -8.5602	   -14.9384	
    -3.0212	    -4.4479	    -5.3711	    -5.3711	    -9.1476	   -11.5814	   -15.4419	   -16.7007	    -7.9727	   -15.0223	
    -2.0142	    -3.9444	    -4.9515	    -5.1193	    -9.2316	   -10.4904	   -16.2811	   -14.5187	    -7.3853	   -14.9384	
    -1.0910	    -3.3569	    -4.6158	    -5.3711	    -9.2316	    -8.9798	   -16.7007	   -12.0850	    -6.8817	   -14.5187	
    -0.2518	    -2.8534	    -4.1962	    -5.7907	    -8.9798	    -7.1335	   -16.7847	    -9.7351	    -6.4621	   -13.8474	
     0.5875	    -2.1820	    -3.7766	    -6.2943	    -8.5602	    -5.2032	   -16.3651	    -7.5531	    -6.1264	   -12.9242	
     1.4267	    -1.5106	    -3.2730	    -6.7139	    -7.8888	    -3.5248	   -15.6097	    -5.6229	    -5.7907	   -11.9171	
     2.2659	    -0.6714	    -2.6855	    -7.0496	    -6.9656	    -2.1820	   -14.4348	    -4.0283	    -5.2872	   -10.8261	
     3.0212	     0.0839	    -2.0142	    -7.5531	    -5.9586	    -1.5106	   -13.0081	    -2.9373	    -4.7836	    -9.6512	
     3.6926	     0.8392	    -1.2589	    -8.3084	    -4.7836	    -1.4267	   -11.4136	    -2.5177	    -4.4479	    -8.5602	
     4.2801	     1.5106	    -0.5035	    -9.2316	    -3.6087	    -1.9302	    -9.7351	    -2.8534	    -4.3640	    -7.6370	
     4.7836	     2.1820	     0.3357	   -10.2386	    -2.5177	    -2.8534	    -8.2245	    -3.9444	    -4.6158	    -6.9656	
     5.3711	     2.7695	     1.0910	   -11.2457	    -1.4267	    -3.9444	    -6.8817	    -5.6229	    -5.2872	    -6.5460	
     5.8746	     3.3569	     1.8463	   -12.0010	    -0.5875	    -5.1193	    -5.7068	    -7.6370	    -6.0425	    -6.5460	
     6.4621	     3.8605	     2.6016	   -12.5885	     0.0000	    -6.3782	    -4.9515	    -9.8190	    -6.7978	    -6.7978	
     6.9656	     4.2801	     3.1891	   -12.9242	     0.4196	    -7.5531	    -4.5319	   -11.8332	    -7.4692	    -7.3853	
     7.3853	     4.5319	     3.6087	   -13.0081	     0.5875	    -8.7280	    -4.4479	   -13.5956	    -7.8888	    -8.2245	
     7.7209	     4.6997	     3.7766	   -12.9242	     0.4196	    -9.7351	    -4.6997	   -14.8544	    -7.9727	    -9.2316	
     7.8888	     4.7836	     3.8605	   -12.5885	     0.1678	   -10.4904	    -5.1193	   -15.6937	    -7.8049	   -10.4065	
     7.8888	     4.6158	     3.7766	   -12.0850	    -0.3357	   -11.1618	    -5.7068	   -15.9454	    -7.5531	   -11.5814	
     7.6370	     4.3640	     3.4409	   -11.5814	    -0.8392	   -11.7493	    -6.3782	   -15.9454	    -7.2174	   -12.5885	
     7.1335	     3.8605	     3.0212	   -11.2457	    -1.4267	   -12.3367	    -6.9656	   -15.9454	    -7.0496	   -13.4277	
     6.2943	     3.1052	     2.3499	   -11.0779	    -2.0981	   -13.1760	    -7.4692	   -16.0294	    -7.0496	   -13.9313	
     5.2032	     2.1820	     1.6785	   -11.3297	    -2.6855	   -14.1830	    -7.7209	   -16.4490	    -7.2174	   -13.9313	
     3.8605	     1.0071	     0.9232	   -11.8332	    -3.1891	   -15.5258	    -7.7209	   -17.1204	    -7.6370	   -13.5117	
     2.5177	    -0.1678	     0.1678	   -12.6724	    -3.6087	   -16.9525	    -7.4692	   -17.8757	    -8.1406	   -12.6724	
     1.0910	    -1.2589	    -0.5875	   -13.6795	    -3.6926	   -18.2953	    -6.8817	   -18.5471	    -8.8120	   -11.4975	
    -0.1678	    -2.2659	    -1.0910	   -14.8544	    -3.6087	   -19.4702	    -6.0425	   -18.8828	    -9.4833	   -10.2386	
    -1.2589	    -3.0212	    -1.4267	   -16.1133	    -3.2730	   -20.2255	    -4.8676	   -18.7988	   -10.2386	    -8.8959	
    -2.2659	    -3.6087	    -1.5106	   -17.2043	    -2.6855	   -20.3934	    -3.5248	   -18.2114	   -10.8261	    -7.6370	
    -3.1052	    -3.9444	    -1.5945	   -18.2114	    -2.0142	   -19.8059	    -2.0981	   -17.0364	   -11.0779	    -6.4621	
    -3.9444	    -4.1962	    -1.5945	   -18.7988	    -1.3428	   -18.4631	    -0.8392	   -15.1901	   -10.7422	    -5.3711	
    -4.6997	    -4.3640	    -1.5106	   -19.0506	    -0.6714	   -16.4490	     0.3357	   -12.7563	    -9.7351	    -4.4479	
    -5.5389	    -4.4479	    -1.5945	   -18.8828	    -0.2518	   -14.0991	     1.0910	   -10.0708	    -8.1406	    -3.6087	
    -6.2943	    -4.6158	    -1.6785	   -18.4631	     0.0000	   -11.9171	     1.4267	    -7.5531	    -6.0425	    -2.9373	
    -7.1335	    -4.9515	    -2.0142	   -17.8757	    -0.0839	   -10.2386	     1.3428	    -5.7068	    -3.8605	    -2.3499	
    -8.0566	    -5.2872	    -2.5177	   -17.1204	    -0.4196	    -9.4833	     0.7553	    -4.7836	    -1.9302	    -1.9302	
    -8.8959	    -5.7907	    -3.1891	   -16.2811	    -1.0071	    -9.5673	    -0.1678	    -4.8676	    -0.4196	    -1.6785	
    -9.6512	    -6.2943	    -3.9444	   -15.3580	    -1.7624	   -10.3226	    -1.4267	    -5.6229	     0.5875	    -1.5106	
   -10.3226	    -6.7978	    -4.7836	   -14.4348	    -2.5177	   -11.2457	    -2.6855	    -6.6299	     1.1749	    -1.5106	
   -10.8261	    -7.3013	    -5.5389	   -13.5117	    -3.3569	   -11.8332	    -4.0283	    -7.3013	     1.5106	    -1.6785	
   -11.1618	    -7.7209	    -6.2103	   -12.6724	    -4.0283	   -11.8332	    -5.2032	    -7.0496	     1.7624	    -1.7624	
   -11.4136	    -8.1406	    -6.8817	   -11.9171	    -4.6997	   -10.9940	    -6.1264	    -6.0425	     2.2659	    -1.9302	
   -11.5814	    -8.5602	    -7.3853	   -11.5814	    -5.2872	    -9.3994	    -6.8817	    -4.5319	     3.0212	    -2.0981	
   -11.7493	    -8.9798	    -7.8049	   -11.8332	    -5.7068	    -7.3853	    -7.3013	    -2.9373	     4.0283	    -2.2659	
   -11.8332	    -9.3155	    -8.0566	   -12.5885	    -5.9586	    -5.1193	    -7.3853	    -1.5106	     5.2032	    -2.3499	
   -11.9171	    -9.4833	    -8.0566	   -13.8474	    -5.8746	    -3.0212	    -7.0496	    -0.2518	     6.4621	    -2.2659	
   -11.8332	    -9.4833	    -7.8888	   -15.2740	    -5.5389	    -1.3428	    -6.2943	     0.6714	     7.7209	    -2.0142	
   -11.7493	    -9.3155	    -7.5531	   -16.6168	    -5.0354	    -0.3357	    -5.2872	     1.1749	     8.5602	    -1.6785	
   -11.6653	    -9.1476	    -7.1335	   -17.5400	    -4.3640	     0.1678	    -4.1122	     1.0071	     8.8959	    -1.4267	
   -11.5814	    -9.0637	    -6.7139	   -17.9596	    -3.7766	     0.0839	    -3.0212	     0.0839	     8.6441	    -1.1749	
   -11.6653	    -9.0637	    -6.4621	   -17.9596	    -3.2730	    -0.3357	    -2.0981	    -1.3428	     7.8888	    -1.1749	
   -11.8332	    -9.1476	    -6.4621	   -17.5400	    -2.9373	    -0.8392	    -1.4267	    -2.9373	     6.6299	    -1.3428	
   -12.0010	    -9.3994	    -6.5460	   -16.7847	    -2.7695	    -1.4267	    -1.1749	    -4.4479	     5.2032	    -1.5945	
   -12.3367	    -9.8190	    -6.8817	   -15.7776	    -2.8534	    -1.9302	    -1.1749	    -5.4550	     3.7766	    -1.9302	
   -12.7563	   -10.3226	    -7.3853	   -14.6866	    -3.2730	    -2.5177	    -1.5945	    -6.1264	     2.3499	    -2.3499	
   -13.1760	   -10.9940	    -8.0566	   -13.7634	    -3.8605	    -3.3569	    -2.2659	    -6.7978	     0.9232	    -2.7695	
   -13.6795	   -11.7493	    -8.8959	   -13.0081	    -4.6997	    -4.4479	    -3.1891	    -7.6370	    -0.4196	    -3.2730	
   -14.0991	   -12.5046	    -9.8190	   -12.4207	    -5.7068	    -5.7907	    -4.2801	    -8.8120	    -1.7624	    -3.7766	
   -14.6027	   -13.3438	   -10.7422	   -12.0850	    -6.7139	    -7.2174	    -5.2872	   -10.0708	    -2.7695	    -4.1962	
   -15.1062	   -14.0991	   -11.6653	   -11.7493	    -7.6370	    -8.3923	    -6.2103	   -10.7422	    -3.1891	    -4.4479	
   -15.6097	   -14.8544	   -12.4207	   -11.5814	    -8.4763	    -9.0637	    -6.8817	   -10.5743	    -2.7695	    -4.4479	
   -16.1133	   -15.6097	   -13.0920	   -11.3297	    -9.0637	    -8.9798	    -7.2174	    -9.3155	    -1.5945	    -4.1962	
   -16.7007	   -16.4490	   -13.6795	   -11.3297	    -9.5673	    -8.1406	    -7.3013	    -6.9656	     0.2518	    -3.6926	
   -17.4561	   -17.2882	   -14.2670	   -11.4136	    -9.8190	    -6.5460	    -6.9656	    -3.9444	     2.2659	    -3.0212	
   -18.1274	   -18.0435	   -14.6027	   -11.7493	    -9.8190	    -4.5319	    -6.4621	    -0.5875	     4.3640	    -2.0981	
   -18.7149	   -18.7149	   -14.8544	   -12.0010	    -9.5673	    -2.4338	    -5.5389	     2.6855	     6.1264	    -0.8392	
   -19.1345	   -19.0506	   -14.8544	   -12.0850	    -9.0637	    -0.5035	    -4.4479	     5.4550	     7.6370	     0.5035	
   -19.2184	   -19.1345	   -14.5187	   -11.9171	    -8.3084	     1.1749	    -3.1052	     7.5531	     8.8120	     2.0142	
   -18.9667	   -18.7988	   -14.0152	   -11.4136	    -7.3853	     2.4338	    -1.5945	     8.8959	     9.4833	     3.3569	
   -18.2953	   -18.1274	   -13.2599	   -10.7422	    -6.2943	     3.2730	    -0.0839	     9.5673	     9.6512	     4.5319	
   -17.3721	   -17.2043	   -12.3367	    -9.9869	    -5.2032	     3.7766	     1.2589	     9.6512	     9.3994	     5.4550	
   -16.1972	   -15.9454	   -11.2457	    -9.1476	    -4.1962	     4.0283	     2.3499	     9.2316	     8.6441	     5.9586	
   -14.8544	   -14.5187	   -10.2386	    -8.4763	    -3.3569	     3.9444	     3.1052	     8.3923	     7.6370	     6.0425	
   -13.5117	   -13.1760	    -9.2316	    -7.9727	    -2.7695	     3.4409	     3.4409	     7.0496	     6.3782	     5.7068	
   -12.4207	   -11.9171	    -8.4763	    -7.7209	    -2.5177	     2.5177	     3.1052	     5.2032	     4.8676	     4.9515	
   -11.4136	   -10.9940	    -8.0566	    -7.8049	    -2.6855	     1.1749	     2.2659	     2.8534	     3.1891	     3.8605	
   -10.8261	   -10.3226	    -7.8049	    -8.3084	    -3.2730	    -0.5875	     1.0071	     0.1678	     1.5106	     2.5177	
   -10.4904	    -9.9030	    -7.8888	    -9.0637	    -4.1122	    -2.3499	    -0.5875	    -2.5177	     0.0000	     1.1749	
   -10.4065	    -9.7351	    -8.1406	   -10.1547	    -5.1193	    -4.0283	    -2.3499	    -4.8676	    -1.0910	     0.0000	
   -10.4904	    -9.7351	    -8.5602	   -11.4136	    -6.2103	    -5.3711	    -3.9444	    -6.7139	    -1.4267	    -0.8392	
   -10.7422	    -9.9030	    -9.0637	   -12.9242	    -7.1335	    -6.4621	    -5.3711	    -7.8049	    -1.0071	    -1.2589	
   -11.0779	   -10.0708	    -9.4833	   -14.5187	    -7.8888	    -7.3853	    -6.5460	    -8.2245	     0.3357	    -1.1749	
   -11.4136	   -10.2386	    -9.8190	   -15.9454	    -8.4763	    -7.9727	    -7.2174	    -8.0566	     2.3499	    -0.7553	
   -11.5814	   -10.3226	    -9.9869	   -17.0364	    -8.5602	    -8.3084	    -7.3013	    -7.3013	     4.6997	     0.0000	
   -11.5814	   -10.0708	    -9.9030	   -17.7917	    -8.3084	    -8.3923	    -6.7978	    -5.9586	     7.1335	     1.0071	
   -11.3297	    -9.5673	    -9.4833	   -18.1274	    -7.5531	    -8.2245	    -5.7068	    -4.2801	     9.1476	     2.1820	
   -10.8261	    -8.8120	    -8.6441	   -17.9596	    -6.3782	    -7.8049	    -3.9444	    -2.3499	    10.8261	     3.6087	
    -9.9869	    -7.7209	    -7.5531	   -17.3721	    -4.9515	    -7.2174	    -1.7624	    -0.5875	    11.9171	     5.2032	
    -8.9798	    -6.4621	    -6.2943	   -16.5329	    -3.2730	    -6.4621	     0.6714	     1.0910	    12.5046	     6.7978	
    -7.8049	    -5.1193	    -4.8676	   -15.3580	    -1.6785	    -5.5389	     3.0212	     2.5177	    12.8403	     8.3923	
    -6.3782	    -3.6926	    -3.4409	   -14.0991	    -0.1678	    -4.6158	     5.2032	     3.8605	    12.9242	     9.8190	
    -4.7836	    -2.2659	    -2.0981	   -12.5885	     1.1749	    -3.6926	     6.9656	     5.2872	    13.0081	    10.9100	
    -3.0212	    -0.9232	    -0.8392	   -10.9940	     2.1820	    -3.0212	     8.2245	     6.5460	    12.9242	    11.4975	
    -1.2589	     0.4196	     0.2518	    -9.3155	     2.8534	    -2.6855	     8.8959	     7.3853	    12.7563	    11.4975	
     0.5875	     1.5945	     1.0071	    -7.7209	     3.1052	    -2.8534	     8.8959	     7.6370	    12.3367	    11.0779	
     2.2659	     2.5177	     1.4267	    -6.2103	     2.8534	    -3.4409	     8.3084	     7.1335	    11.7493	    10.1547	
     3.7766	     3.1052	     1.4267	    -5.0354	     2.1820	    -4.4479	     7.0496	     6.0425	    11.0779	     8.9798	
     4.7836	     3.2730	     1.0071	    -4.0283	     0.9232	    -5.6229	     5.2872	     4.5319	    10.4065	     7.7209	
     5.4550	     3.1891	     0.1678	    -3.2730	    -0.5875	    -6.5460	     3.1891	     3.2730	     9.8190	     6.4621	
     5.7907	     2.7695	    -0.9232	    -2.6016	    -2.3499	    -6.9656	     0.9232	     2.6016	     9.3994	     5.3711	
     5.9586	     2.3499	    -2.0981	    -2.0142	    -3.9444	    -6.4621	    -1.1749	     2.8534	     9.2316	     4.6158	
     6.0425	     1.9302	    -3.1891	    -1.3428	    -5.3711	    -4.8676	    -2.7695	     4.1122	     9.3155	     4.1962	
     6.2103	     1.8463	    -3.9444	    -0.5035	    -6.2943	    -2.3499	    -3.7766	     6.2103	     9.6512	     4.3640	
     6.6299	     2.0142	    -4.2801	     0.5875	    -6.5460	     0.9232	    -4.1122	     8.7280	    10.3226	     5.0354	
     7.2174	     2.6016	    -4.1122	     1.7624	    -6.2103	     4.5319	    -3.5248	    11.1618	    11.4136	     6.2103	
     8.1406	     3.5248	    -3.4409	     2.9373	    -5.2032	     8.0566	    -2.3499	    13.2599	    12.7563	     7.8049	
     9.0637	     4.6997	    -2.4338	     4.1122	    -3.7766	    11.2457	    -0.5875	    14.5187	    14.3509	     9.3994	
     9.9030	     5.8746	    -1.1749	     5.2032	    -2.0981	    13.8474	     1.5106	    14.9384	    16.1133	    10.9100	
    10.5743	     6.9656	     0.0839	     6.1264	    -0.4196	    15.8615	     3.6087	    14.4348	    17.9596	    12.1689	
    10.9100	     7.8049	     1.1749	     6.8817	     1.1749	    17.1204	     5.4550	    13.2599	    19.7220	    13.1760	
    11.0779	     8.4763	     2.0142	     7.4692	     2.3499	    17.8757	     6.9656	    11.4975	    21.0648	    14.0152	
    10.9940	     8.8120	     2.6016	     7.9727	     3.2730	    18.0435	     7.9727	     9.3994	    21.7361	    14.6027	
    10.8261	     9.1476	     3.0212	     8.4763	     3.7766	    17.7917	     8.3923	     7.0496	    21.4844	    14.9384	
    10.7422	     9.3155	     3.2730	     9.0637	     3.8605	    17.2882	     8.2245	     4.4479	    20.2255	    14.9384	
    10.9100	     9.4833	     3.3569	     9.8190	     3.6926	    16.5329	     7.6370	     1.5945	    18.1274	    14.5187	
    11.0779	     9.6512	     3.3569	    10.7422	     3.1891	    15.6097	     6.5460	    -1.1749	    15.4419	    13.6795	
    11.4136	     9.7351	     3.1052	    11.8332	     2.4338	    14.7705	     5.0354	    -3.5248	    12.4207	    12.5046	
    11.8332	     9.7351	     2.7695	    12.9242	     1.4267	    14.0152	     3.4409	    -5.1193	     9.5673	    10.9940	
    12.2528	     9.7351	     2.2659	    13.9313	     0.4196	    13.5117	     1.7624	    -5.4550	     7.3013	     9.4833	
    12.7563	     9.7351	     1.7624	    14.9384	    -0.5875	    13.3438	     0.1678	    -4.2801	     5.9586	     8.2245	
    13.3438	     9.7351	     1.2589	    15.7776	    -1.4267	    13.4277	    -1.0071	    -1.6785	     5.7907	     7.2174	
    13.9313	     9.7351	     0.9232	    16.6168	    -2.0981	    13.8474	    -1.9302	     2.0142	     6.7978	     6.7139	
    14.4348	     9.6512	     0.6714	    17.2043	    -2.4338	    14.4348	    -2.2659	     5.9586	     8.3923	     6.7139	
    14.7705	     9.6512	     0.5035	    17.7078	    -2.4338	    14.9384	    -2.1820	     9.3994	    10.3226	     7.0496	
    15.0223	     9.5673	     0.5875	    18.1274	    -2.1820	    15.1062	    -1.6785	    11.6653	    12.0010	     7.8049	
    15.0223	     9.4833	     0.7553	    18.4631	    -1.5106	    14.9384	    -0.6714	    12.4207	    13.0081	     8.7280	
    14.8544	     9.3994	     1.0910	    18.6310	    -0.6714	    14.2670	     0.6714	    12.0010	    13.3438	     9.8190	
    14.5187	     9.3155	     1.5106	    18.7149	     0.3357	    13.3438	     2.2659	    10.7422	    13.1760	    11.0779	
    14.0991	     9.3155	     2.0142	    18.7988	     1.3428	    12.1689	     3.9444	     9.2316	    12.7563	    12.3367	
    13.5117	     9.2316	     2.3499	    18.6310	     2.2659	    10.9100	     5.5389	     7.9727	    12.4207	    13.5117	
    12.8403	     9.0637	     2.6016	    18.2114	     2.9373	     9.4833	     6.7978	     6.9656	    12.3367	    14.5187	
    12.0010	     8.8120	     2.6855	    17.2882	     3.2730	     7.8049	     7.5531	     6.2103	    12.3367	    15.0223	
    10.9940	     8.2245	     2.3499	    15.6097	     3.1052	     5.7907	     7.6370	     5.3711	    12.2528	    14.7705	
     9.6512	     7.3013	     1.5945	    13.3438	     2.3499	     3.5248	     7.0496	     4.2801	    11.5814	    13.5117	
     7.8888	     6.0425	     0.3357	    10.5743	     1.0071	     1.0071	     5.7907	     2.8534	    10.0708	    11.1618	
     5.8746	     4.2801	    -1.2589	     7.3013	    -0.9232	    -1.5945	     3.7766	     0.9232	     7.6370	     7.8888	
     3.6087	     2.2659	    -3.2730	     3.9444	    -3.1891	    -4.1962	     1.2589	    -1.2589	     4.3640	     3.9444	
     1.3428	     0.0000	    -5.5389	     0.5875	    -5.6229	    -6.5460	    -1.5106	    -3.6926	     0.6714	    -0.3357	
    -0.9232	    -2.2659	    -7.7209	    -2.6855	    -8.1406	    -8.6441	    -4.2801	    -6.2103	    -2.9373	    -4.5319	
    -2.8534	    -4.3640	    -9.9030	    -5.6229	   -10.4065	   -10.4065	    -6.8817	    -8.4763	    -6.0425	    -8.1406	
    -4.6158	    -6.2943	   -11.7493	    -8.3084	   -12.3367	   -11.8332	    -9.0637	   -10.4065	    -8.1406	   -11.1618	
    -6.0425	    -8.0566	   -13.3438	   -10.4904	   -13.8474	   -12.6724	   -10.7422	   -11.7493	    -9.4833	   -13.3438	
    -7.2174	    -9.6512	   -14.6866	   -12.0850	   -14.9384	   -12.9242	   -11.9171	   -12.4207	   -10.2386	   -14.7705	
    -8.1406	   -10.9100	   -15.7776	   -13.0081	   -15.6097	   -12.5046	   -12.5885	   -12.5046	   -10.7422	   -15.6937	
    -8.8959	   -12.0850	   -16.5329	   -13.4277	   -15.7776	   -11.4136	   -12.6724	   -12.0850	   -11.2457	   -16.0294	
    -9.5673	   -13.0081	   -17.1204	   -13.5117	   -15.6097	   -10.0708	   -12.2528	   -11.3297	   -11.5814	   -15.8615	
   -10.2386	   -13.8474	   -17.4561	   -13.5117	   -15.1901	    -8.5602	   -11.6653	   -10.4904	   -11.8332	   -15.2740	
   -10.8261	   -14.6027	   -17.5400	   -13.5956	   -14.5187	    -7.3853	   -10.8261	    -9.6512	   -11.7493	   -14.3509	
   -11.4136	   -15.2740	   -17.6239	   -13.7634	   -13.7634	    -6.6299	    -9.9030	    -8.8959	   -11.4975	   -13.1760	
   -12.0010	   -15.7776	   -17.5400	   -14.1830	   -13.0920	    -6.3782	    -9.1476	    -8.3084	   -11.2457	   -12.0010	
   -12.5885	   -16.1972	   -17.3721	   -14.6866	   -12.4207	    -6.5460	    -8.3923	    -7.8888	   -11.1618	   -10.9940	
   -13.0081	   -16.4490	   -17.2043	   -15.3580	   -11.9171	    -7.0496	    -7.9727	    -7.6370	   -11.4136	   -10.2386	
   -13.3438	   -16.4490	   -16.8686	   -15.8615	   -11.4975	    -7.8888	    -7.8049	    -7.3013	   -11.9171	    -9.7351	
   -13.3438	   -16.1972	   -16.6168	   -16.2811	   -11.3297	    -8.8120	    -7.8888	    -6.8817	   -12.6724	    -9.6512	
   -13.1760	   -15.9454	   -16.3651	   -16.4490	   -11.4136	    -9.9030	    -8.3923	    -6.1264	   -13.5117	    -9.9030	
   -12.8403	   -15.5258	   -16.1972	   -16.2811	   -11.6653	   -11.1618	    -9.2316	    -5.2032	   -14.2670	   -10.5743	
   -12.4207	   -15.1901	   -16.1972	   -16.0294	   -12.2528	   -12.5885	   -10.4065	    -4.3640	   -15.0223	   -11.6653	
   -12.0010	   -14.9384	   -16.2811	   -15.6097	   -13.0920	   -14.2670	   -11.8332	    -4.0283	   -15.5258	   -13.0081	
   -11.4975	   -14.7705	   -16.5329	   -15.3580	   -13.9313	   -16.1133	   -13.3438	    -4.3640	   -15.9454	   -14.6027	
   -11.0779	   -14.7705	   -16.8686	   -15.2740	   -14.9384	   -17.9596	   -14.9384	    -5.3711	   -16.1133	   -16.3651	
   -10.8261	   -14.9384	   -17.2882	   -15.4419	   -15.8615	   -19.8059	   -16.3651	    -6.9656	   -16.1972	   -18.0435	
   -10.6583	   -15.1901	   -17.7078	   -15.8615	   -16.7847	   -21.3165	   -17.6239	    -8.8120	   -16.2811	   -19.4702	
   -10.6583	   -15.5258	   -18.2114	   -16.3651	   -17.5400	   -22.2397	   -18.5471	   -10.6583	   -16.4490	   -20.3934	
   -10.9100	   -15.9454	   -18.6310	   -16.7847	   -18.2114	   -22.5754	   -19.2184	   -12.4207	   -16.6168	   -20.8130	
   -11.2457	   -16.4490	   -18.9667	   -16.8686	   -18.5471	   -21.9040	   -19.4702	   -14.0152	   -16.6168	   -20.5612	
   -11.8332	   -16.8686	   -19.2184	   -16.7007	   -18.7988	   -20.2255	   -19.4702	   -15.1062	   -16.2811	   -19.6381	
   -12.5046	   -17.2882	   -19.4702	   -16.1972	   -18.7988	   -17.6239	   -19.0506	   -15.7776	   -15.5258	   -17.9596	
   -13.1760	   -17.6239	   -19.5541	   -15.4419	   -18.6310	   -14.3509	   -18.5471	   -15.8615	   -14.2670	   -15.6937	
   -13.8474	   -17.7078	   -19.5541	   -14.4348	   -18.3792	   -10.8261	   -17.8757	   -15.5258	   -12.6724	   -13.1760	
   -14.1830	   -17.6239	   -19.3863	   -13.2599	   -18.0435	    -7.4692	   -17.2882	   -15.0223	   -10.9100	   -10.5743	
   -14.2670	   -17.2043	   -19.0506	   -12.0010	   -17.6239	    -4.6997	   -16.6168	   -14.6027	    -9.0637	    -8.0566	
   -13.9313	   -16.4490	   -18.5471	   -10.5743	   -17.1204	    -2.5177	   -16.1133	   -14.3509	    -7.5531	    -5.9586	
   -13.1760	   -15.2740	   -17.7917	    -8.9798	   -16.6168	    -0.9232	   -15.6097	   -14.0991	    -6.3782	    -4.2801	
   -12.0010	   -13.8474	   -16.7847	    -7.2174	   -16.0294	     0.2518	   -15.2740	   -13.5117	    -5.7068	    -3.1891	
   -10.6583	   -12.3367	   -15.7776	    -5.3711	   -15.5258	     1.1749	   -15.1062	   -12.5046	    -5.4550	    -2.6855	
    -9.1476	   -10.8261	   -14.7705	    -3.7766	   -15.1901	     1.8463	   -15.2740	   -10.8261	    -5.4550	    -2.8534	
    -7.8049	    -9.4833	   -13.9313	    -2.5177	   -15.1062	     2.3499	   -15.6937	    -8.4763	    -5.4550	    -3.5248	
    -6.5460	    -8.3923	   -13.2599	    -1.8463	   -15.1901	     2.5177	   -16.2811	    -5.7907	    -5.2872	    -4.4479	
    -5.4550	    -7.5531	   -12.8403	    -1.6785	   -15.4419	     2.5177	   -16.9525	    -2.9373	    -4.9515	    -5.6229	
    -4.6158	    -7.0496	   -12.5885	    -2.1820	   -15.7776	     2.1820	   -17.7078	    -0.2518	    -4.4479	    -6.7978	
    -3.9444	    -6.7978	   -12.3367	    -3.1891	   -15.9454	     1.6785	   -18.2114	     2.0142	    -3.9444	    -7.8888	
    -3.5248	    -6.6299	   -12.2528	    -4.5319	   -16.1133	     1.0071	   -18.4631	     3.6926	    -3.3569	    -8.8120	
    -3.1891	    -6.7139	   -12.0850	    -6.1264	   -16.0294	     0.2518	   -18.4631	     4.5319	    -2.7695	    -9.4833	
    -3.1052	    -6.7978	   -11.9171	    -7.7209	   -15.7776	    -0.5035	   -18.1274	     4.6158	    -2.1820	    -9.8190	
    -3.1052	    -6.9656	   -11.7493	    -9.0637	   -15.2740	    -1.1749	   -17.3721	     4.0283	    -1.7624	    -9.5673	
    -3.1891	    -7.0496	   -11.4975	    -9.9869	   -14.6027	    -1.6785	   -16.3651	     3.1891	    -1.4267	    -8.8959	
    -3.2730	    -7.1335	   -11.1618	   -10.5743	   -13.7634	    -2.0142	   -14.9384	     2.0142	    -1.2589	    -7.7209	
    -3.3569	    -6.9656	   -10.7422	   -10.5743	   -12.6724	    -2.2659	   -13.3438	     0.6714	    -1.2589	    -6.0425	
    -3.2730	    -6.6299	   -10.1547	   -10.2386	   -11.4975	    -2.4338	   -11.5814	    -0.9232	    -1.2589	    -4.0283	
    -2.9373	    -6.1264	    -9.4833	    -9.4833	   -10.1547	    -2.6016	    -9.7351	    -2.6855	    -1.3428	    -1.7624	
    -2.4338	    -5.4550	    -8.8120	    -8.4763	    -8.9798	    -2.6855	    -8.0566	    -4.6997	    -1.4267	     0.3357	
    -1.8463	    -4.6997	    -8.1406	    -7.2174	    -7.9727	    -2.7695	    -6.6299	    -6.7139	    -1.5945	     2.0981	
    -1.2589	    -4.0283	    -7.6370	    -5.9586	    -7.2174	    -2.9373	    -5.7068	    -8.5602	    -1.9302	     3.1052	
    -0.7553	    -3.4409	    -7.3013	    -4.7836	    -6.8817	    -3.0212	    -5.2872	    -9.9030	    -2.6016	     3.2730	
    -0.4196	    -3.1052	    -7.1335	    -3.6926	    -6.7978	    -3.0212	    -5.2872	   -10.4065	    -3.4409	     2.6855	
    -0.2518	    -2.9373	    -7.3013	    -2.9373	    -7.1335	    -2.9373	    -5.8746	    -9.9869	    -4.4479	     1.4267	
    -0.3357	    -3.0212	    -7.5531	    -2.6016	    -7.7209	    -2.8534	    -6.9656	    -8.6441	    -5.2032	    -0.0839	
    -0.6714	    -3.2730	    -8.1406	    -2.6855	    -8.5602	    -2.6855	    -8.3923	    -6.7978	    -5.7907	    -1.6785	
    -1.1749	    -3.8605	    -8.8120	    -3.1891	    -9.5673	    -2.6855	   -10.0708	    -4.7836	    -6.2103	    -3.1052	
[Epoch Header]
[Trial Type]	11
[Accept]	1
[Correct]	0
[RT]	 0.000
[Resp]	0
[Epoch Data]
    -2.9373	    -5.7068	    -6.2103	     5.7907	    -8.3084	     2.3499	   -18.6310	   -10.4904	   -21.4844	   -18.9667	
    -2.1820	    -4.7836	    -5.2032	     6.7978	    -7.4692	     2.6855	   -17.7917	    -9.4833	   -20.4773	   -17.9596	
    -1.2589	    -3.6926	    -4.4479	     7.8049	    -6.7978	     2.6855	   -17.2043	    -8.5602	   -19.2184	   -17.2882	
    -0.0839	    -2.5177	    -3.7766	     8.7280	    -6.5460	     2.4338	   -17.1204	    -7.6370	   -17.6239	   -16.8686	
     1.1749	    -1.3428	    -3.2730	     9.3155	    -6.4621	     1.9302	   -17.2882	    -6.4621	   -15.6937	   -16.6168	
     2.5177	    -0.1678	    -3.0212	     9.7351	    -6.6299	     1.2589	   -17.6239	    -5.1193	   -13.5117	   -16.5329	
     3.9444	     1.0071	    -2.7695	     9.9030	    -6.8817	     0.5035	   -18.0435	    -3.6087	   -11.3297	   -16.4490	
     5.3711	     2.1820	    -2.5177	     9.9869	    -7.1335	    -0.1678	   -18.4631	    -2.0981	    -9.2316	   -16.2811	
     6.7139	     3.2730	    -2.2659	     9.9869	    -7.2174	    -0.7553	   -18.6310	    -0.8392	    -7.7209	   -15.9454	
     7.8888	     4.2801	    -2.0981	    10.0708	    -7.2174	    -1.1749	   -18.6310	     0.0000	    -6.7139	   -15.3580	
     8.8120	     5.1193	    -1.9302	    10.3226	    -7.0496	    -1.3428	   -18.4631	     0.7553	    -6.3782	   -14.6027	
     9.3994	     5.6229	    -1.7624	    10.7422	    -6.8817	    -1.1749	   -17.9596	     1.4267	    -6.2943	   -13.6795	
     9.7351	     5.9586	    -1.5945	    11.3297	    -6.4621	    -0.6714	   -17.1204	     2.1820	    -6.2943	   -12.5046	
     9.6512	     6.0425	    -1.5106	    12.0010	    -5.9586	     0.2518	   -16.0294	     3.1052	    -6.1264	   -11.1618	
     9.1476	     5.7907	    -1.4267	    12.5885	    -5.3711	     1.7624	   -14.6866	     4.0283	    -5.7068	    -9.5673	
     8.4763	     5.4550	    -1.4267	    12.9242	    -4.6997	     3.6087	   -13.1760	     4.8676	    -4.9515	    -7.8888	
     7.3853	     4.8676	    -1.4267	    13.0081	    -3.9444	     5.7907	   -11.5814	     5.6229	    -4.1122	    -6.1264	
     6.1264	     4.1122	    -1.5945	    12.5046	    -3.3569	     7.8888	    -9.9869	     6.2943	    -3.5248	    -4.4479	
     4.6997	     3.2730	    -1.8463	    11.4975	    -2.8534	     9.4833	    -8.5602	     6.6299	    -3.1052	    -3.0212	
     3.1052	     2.3499	    -2.2659	     9.9869	    -2.5177	    10.4065	    -7.3853	     6.5460	    -3.0212	    -1.8463	
     1.5106	     1.3428	    -2.7695	     8.3084	    -2.4338	    10.4904	    -6.5460	     6.0425	    -3.1052	    -1.0071	
     0.0000	     0.4196	    -3.3569	     6.6299	    -2.5177	    10.0708	    -6.1264	     5.1193	    -3.4409	    -0.7553	
    -1.3428	    -0.5035	    -4.0283	     5.2872	    -2.8534	     9.2316	    -6.1264	     4.1962	    -3.8605	    -0.9232	
    -2.5177	    -1.3428	    -4.7836	     4.1122	    -3.4409	     8.2245	    -6.5460	     3.3569	    -4.1122	    -1.5945	
    -3.6087	    -2.2659	    -5.5389	     3.2730	    -4.1122	     7.1335	    -7.3013	     2.7695	    -4.1122	    -2.4338	
    -4.4479	    -3.1052	    -6.2103	     2.6016	    -4.8676	     6.1264	    -8.2245	     2.3499	    -3.9444	    -3.3569	
    -5.0354	    -3.7766	    -6.7139	     2.0981	    -5.6229	     5.2872	    -9.2316	     2.0981	    -3.5248	    -4.1122	
    -5.4550	    -4.4479	    -7.0496	     1.9302	    -6.1264	     4.6158	   -10.1547	     2.1820	    -3.1052	    -4.5319	
    -5.7068	    -4.8676	    -7.2174	     2.0981	    -6.4621	     4.2801	   -10.7422	     2.6855	    -2.6016	    -4.6997	
    -5.7907	    -5.2872	    -7.1335	     2.7695	    -6.4621	     4.1962	   -10.9940	     3.7766	    -2.0142	    -4.4479	
    -5.7907	    -5.6229	    -6.9656	     3.7766	    -6.2943	     4.5319	   -10.9100	     5.2872	    -1.2589	    -3.7766	
    -5.8746	    -5.8746	    -6.6299	     5.2032	    -5.9586	     5.1193	   -10.4065	     6.9656	    -0.2518	    -2.6855	
    -6.0425	    -6.1264	    -6.2103	     6.6299	    -5.2872	     5.8746	    -9.5673	     8.5602	     0.8392	    -1.1749	
    -6.2943	    -6.3782	    -5.7907	     7.9727	    -4.6158	     6.7978	    -8.3923	     9.9030	     2.0142	     0.5035	
    -6.7139	    -6.7139	    -5.3711	     8.8959	    -3.7766	     7.6370	    -7.0496	    10.9100	     3.0212	     2.2659	
    -7.3853	    -7.2174	    -5.1193	     9.3994	    -3.0212	     8.2245	    -5.7068	    11.3297	     3.6926	     4.1122	
    -8.3084	    -7.7209	    -5.0354	     9.3155	    -2.4338	     8.4763	    -4.4479	    11.2457	     3.9444	     5.7068	
    -9.3994	    -8.4763	    -5.2032	     8.7280	    -1.9302	     8.3084	    -3.3569	    10.6583	     3.7766	     7.0496	
   -10.6583	    -9.3155	    -5.4550	     7.7209	    -1.6785	     7.6370	    -2.4338	     9.5673	     3.1052	     8.0566	
   -11.9171	   -10.1547	    -5.8746	     6.4621	    -1.5945	     6.5460	    -1.8463	     8.2245	     2.0142	     8.6441	
   -13.1760	   -10.9940	    -6.3782	     4.9515	    -1.5945	     5.2032	    -1.5106	     6.7139	     0.5875	     8.8959	
   -14.2670	   -11.7493	    -6.7978	     3.4409	    -1.6785	     3.6087	    -1.5106	     5.1193	    -0.9232	     8.5602	
   -15.1062	   -12.4207	    -7.3013	     2.0981	    -2.0142	     1.9302	    -1.6785	     3.5248	    -2.4338	     7.9727	
   -15.7776	   -13.0081	    -7.7209	     0.9232	    -2.3499	     0.4196	    -2.1820	     1.9302	    -3.9444	     6.8817	
   -16.3651	   -13.5117	    -8.1406	     0.0000	    -2.9373	    -0.9232	    -3.0212	     0.6714	    -5.2032	     5.5389	
   -16.7007	   -14.0152	    -8.6441	    -0.7553	    -3.6926	    -1.7624	    -4.0283	    -0.2518	    -6.2103	     3.9444	
   -17.0364	   -14.4348	    -9.2316	    -1.0910	    -4.5319	    -2.1820	    -5.2032	    -0.7553	    -7.0496	     2.0981	
   -17.2043	   -14.8544	    -9.8190	    -1.1749	    -5.4550	    -2.0142	    -6.5460	    -0.9232	    -7.6370	     0.2518	
   -17.4561	   -15.3580	   -10.4904	    -1.0910	    -6.3782	    -1.5106	    -7.8888	    -0.9232	    -7.8888	    -1.6785	
   -17.7917	   -15.8615	   -11.2457	    -1.0071	    -7.4692	    -0.8392	    -9.1476	    -1.0071	    -7.8888	    -3.3569	
   -18.2953	   -16.5329	   -12.0850	    -1.0071	    -8.4763	    -0.4196	   -10.3226	    -1.3428	    -7.4692	    -4.7836	
   -18.8828	   -17.3721	   -13.0081	    -1.4267	    -9.4833	    -0.3357	   -11.2457	    -2.0142	    -6.8817	    -5.7068	
   -19.5541	   -18.2114	   -13.8474	    -1.9302	   -10.3226	    -0.5035	   -11.9171	    -2.8534	    -6.0425	    -5.9586	
   -20.1416	   -18.8828	   -14.6866	    -2.5177	   -10.9100	    -0.9232	   -12.2528	    -3.4409	    -4.9515	    -5.5389	
   -20.5612	   -19.4702	   -15.2740	    -2.9373	   -11.0779	    -1.1749	   -12.0850	    -3.7766	    -3.9444	    -4.4479	
   -20.8130	   -19.8059	   -15.6097	    -3.1052	   -10.9940	    -1.2589	   -11.4975	    -3.5248	    -3.0212	    -2.9373	
   -20.9808	   -20.0577	   -15.8615	    -3.1052	   -10.6583	    -1.0910	   -10.6583	    -2.6016	    -2.2659	    -1.2589	
   -20.9808	   -20.2255	   -16.0294	    -3.0212	   -10.1547	    -0.7553	    -9.7351	    -1.1749	    -1.8463	     0.4196	
   -20.9808	   -20.3094	   -16.1133	    -2.8534	    -9.6512	    -0.3357	    -8.7280	     0.5875	    -1.5945	     2.0142	
   -20.9808	   -20.3094	   -16.1972	    -2.7695	    -9.1476	     0.0000	    -7.8049	     2.3499	    -1.4267	     3.4409	
   -20.8130	   -20.1416	   -16.1133	    -2.6016	    -8.6441	     0.2518	    -7.0496	     3.8605	    -1.3428	     4.6158	
   -20.5612	   -19.8059	   -15.9454	    -2.2659	    -8.3084	     0.4196	    -6.3782	     4.9515	    -1.3428	     5.7068	
   -20.0577	   -19.3024	   -15.6937	    -1.9302	    -8.0566	     0.5035	    -5.9586	     5.7907	    -1.2589	     6.4621	
   -19.5541	   -18.7149	   -15.4419	    -1.5106	    -7.9727	     0.3357	    -5.7907	     6.3782	    -1.2589	     7.0496	
   -18.8828	   -18.1274	   -15.2740	    -1.1749	    -8.1406	    -0.0839	    -5.8746	     6.7139	    -1.3428	     7.1335	
   -18.2953	   -17.6239	   -15.1901	    -1.1749	    -8.4763	    -0.8392	    -6.2943	     6.7978	    -1.3428	     6.9656	
   -17.6239	   -17.2043	   -15.1901	    -1.4267	    -8.9798	    -1.7624	    -6.9656	     6.6299	    -1.4267	     6.4621	
   -16.8686	   -16.7847	   -15.2740	    -1.9302	    -9.5673	    -2.9373	    -7.7209	     6.2103	    -1.5945	     5.7068	
   -16.0294	   -16.3651	   -15.2740	    -2.6016	   -10.0708	    -4.1962	    -8.5602	     5.3711	    -1.8463	     4.6997	
   -14.9384	   -15.8615	   -15.2740	    -3.3569	   -10.4904	    -5.6229	    -9.3155	     4.2801	    -2.5177	     3.5248	
   -13.5117	   -15.1901	   -15.1062	    -4.1122	   -10.7422	    -7.0496	    -9.8190	     2.7695	    -3.4409	     2.2659	
   -12.0010	   -14.3509	   -14.8544	    -4.5319	   -10.7422	    -8.2245	   -10.1547	     1.2589	    -4.3640	     1.0071	
   -10.2386	   -13.4277	   -14.3509	    -4.6158	   -10.3226	    -8.8120	    -9.9869	     0.0839	    -4.8676	     0.0839	
    -8.3923	   -12.2528	   -13.5956	    -4.0283	    -9.5673	    -8.5602	    -9.3155	    -0.2518	    -4.6158	    -0.1678	
    -6.5460	   -10.9100	   -12.5885	    -2.9373	    -8.5602	    -7.2174	    -8.2245	     0.5875	    -3.3569	     0.2518	
    -4.8676	    -9.5673	   -11.4136	    -1.4267	    -7.2174	    -4.9515	    -6.6299	     2.4338	    -1.4267	     1.5106	
    -3.4409	    -8.3084	   -10.0708	     0.4196	    -5.7068	    -2.0981	    -4.8676	     5.2032	     1.0071	     3.2730	
    -2.1820	    -7.0496	    -8.8120	     2.3499	    -4.1962	     1.0071	    -2.9373	     8.3084	     3.5248	     5.3711	
    -1.2589	    -5.9586	    -7.4692	     4.3640	    -2.8534	     3.8605	    -1.1749	    11.3297	     5.7907	     7.5531	
    -0.5035	    -5.0354	    -6.3782	     6.2103	    -1.7624	     6.2103	     0.2518	    13.8474	     7.7209	     9.5673	
     0.1678	    -4.1122	    -5.4550	     7.9727	    -0.9232	     8.1406	     1.2589	    15.6937	     9.3994	    11.3297	
     0.8392	    -3.2730	    -4.6997	     9.4833	    -0.5035	     9.3994	     1.6785	    16.7007	    10.6583	    12.5046	
     1.6785	    -2.5177	    -4.1962	    10.6583	    -0.4196	     9.9869	     1.5106	    16.7847	    11.6653	    13.1760	
     2.6016	    -1.6785	    -3.9444	    11.5814	    -0.6714	    10.0708	     0.7553	    15.7776	    12.2528	    13.0920	
     3.6926	    -0.8392	    -3.7766	    12.0850	    -1.2589	     9.4833	    -0.4196	    13.6795	    12.4207	    12.4207	
     4.9515	    -0.0839	    -3.7766	    12.3367	    -2.0142	     8.4763	    -1.9302	    10.6583	    12.2528	    11.2457	
     6.2943	     0.7553	    -3.7766	    12.3367	    -2.8534	     7.0496	    -3.6087	     6.9656	    11.5814	     9.6512	
     7.7209	     1.5106	    -3.8605	    12.1689	    -3.6926	     5.3711	    -5.4550	     3.1891	    10.4065	     7.6370	
     8.8959	     2.1820	    -4.0283	    11.7493	    -4.6997	     3.6087	    -7.3853	    -0.3357	     8.7280	     5.4550	
     9.9030	     2.5177	    -4.3640	    11.2457	    -5.7907	     2.0981	    -9.3155	    -3.1052	     6.5460	     2.9373	
    10.4904	     2.5177	    -4.8676	    10.6583	    -6.9656	     0.8392	   -11.3297	    -4.8676	     4.1122	     0.3357	
    10.5743	     2.0981	    -5.5389	     9.9869	    -8.3923	    -0.0839	   -13.2599	    -5.3711	     1.5945	    -2.1820	
    10.2386	     1.4267	    -6.3782	     9.3155	    -9.7351	    -0.5875	   -15.0223	    -4.6997	    -0.7553	    -4.4479	
     9.5673	     0.5035	    -7.2174	     8.6441	   -11.0779	    -0.9232	   -16.6168	    -3.0212	    -2.6855	    -6.1264	
     8.8120	    -0.3357	    -7.9727	     7.8049	   -12.0850	    -1.0071	   -17.7078	    -1.0071	    -3.9444	    -7.1335	
     8.1406	    -1.0910	    -8.4763	     6.9656	   -12.9242	    -1.0071	   -18.4631	     1.0071	    -4.6158	    -7.3853	
     7.7209	    -1.5106	    -8.6441	     6.0425	   -13.2599	    -0.9232	   -18.7149	     2.5177	    -4.6997	    -6.9656	
     7.6370	    -1.5945	    -8.3923	     5.2032	   -13.1760	    -0.6714	   -18.5471	     3.2730	    -4.2801	    -5.8746	
     7.9727	    -1.1749	    -7.8049	     4.6158	   -12.5885	    -0.2518	   -17.8757	     3.4409	    -3.5248	    -4.2801	
     8.6441	    -0.4196	    -6.7978	     4.3640	   -11.6653	     0.4196	   -16.7847	     3.1052	    -2.6016	    -2.5177	
     9.7351	     0.8392	    -5.5389	     4.4479	   -10.4065	     1.4267	   -15.4419	     2.6016	    -1.5945	    -0.7553	
    11.0779	     2.4338	    -3.9444	     4.6997	    -8.8959	     2.6855	   -14.0152	     2.0142	    -0.6714	     0.8392	
    12.5885	     4.1962	    -2.2659	     5.2032	    -7.4692	     4.0283	   -12.6724	     1.5106	     0.1678	     2.0142	
    14.0152	     5.9586	    -0.5875	     5.7907	    -6.0425	     5.2032	   -11.4975	     1.0071	     0.7553	     2.6855	
    15.2740	     7.5531	     0.8392	     6.3782	    -4.9515	     6.1264	   -10.7422	     0.5035	     0.9232	     2.7695	
    16.1972	     8.8959	     1.9302	     6.9656	    -4.1962	     6.4621	   -10.5743	    -0.0839	     0.5875	     2.1820	
    16.7007	     9.9030	     2.7695	     7.8049	    -3.8605	     6.2943	   -10.7422	    -0.7553	    -0.3357	     1.0071	
    16.7847	    10.5743	     3.2730	     8.7280	    -3.7766	     5.8746	   -11.4136	    -1.4267	    -1.5945	    -0.5035	
    16.7007	    10.9940	     3.5248	     9.9869	    -3.8605	     5.5389	   -12.2528	    -1.6785	    -2.9373	    -2.1820	
    16.4490	    11.3297	     3.6926	    11.4975	    -4.0283	     5.5389	   -13.0920	    -1.1749	    -3.9444	    -3.6926	
    16.3651	    11.6653	     3.9444	    13.1760	    -4.1122	     6.0425	   -13.7634	     0.2518	    -4.5319	    -4.9515	
    16.2811	    12.0850	     4.3640	    14.8544	    -3.9444	     6.9656	   -14.1830	     2.4338	    -4.5319	    -5.6229	
    16.2811	    12.5885	     4.7836	    16.2811	    -3.6087	     8.3923	   -14.0991	     5.1193	    -4.1962	    -5.9586	
    16.1133	    13.1760	     5.2872	    17.3721	    -3.0212	    10.0708	   -13.6795	     8.1406	    -3.6926	    -5.8746	
    15.8615	    13.5956	     5.7907	    18.0435	    -2.2659	    12.0010	   -12.8403	    10.9100	    -3.2730	    -5.5389	
    15.3580	    13.8474	     6.2943	    18.1274	    -1.4267	    13.7634	   -11.6653	    13.0920	    -3.2730	    -5.1193	
    14.6027	    13.9313	     6.6299	    17.7917	    -0.5875	    15.1062	   -10.3226	    14.4348	    -3.7766	    -4.6158	
    13.6795	    13.8474	     6.9656	    17.0364	     0.2518	    15.6937	    -8.8959	    14.6866	    -4.7836	    -4.1122	
    12.7563	    13.5956	     7.0496	    16.0294	     0.9232	    15.6937	    -7.4692	    13.8474	    -6.2103	    -3.5248	
    11.8332	    13.3438	     7.2174	    15.0223	     1.5106	    15.1062	    -6.1264	    12.4207	    -7.6370	    -3.0212	
    11.0779	    13.1760	     7.2174	    14.0991	     1.9302	    14.2670	    -5.0354	    10.9100	    -8.6441	    -2.5177	
    10.5743	    13.0081	     7.3013	    13.4277	     2.2659	    13.4277	    -4.1962	    10.0708	    -8.5602	    -1.8463	
    10.3226	    13.0081	     7.3853	    13.0920	     2.3499	    12.7563	    -3.6087	    10.1547	    -7.2174	    -1.0910	
    10.2386	    12.9242	     7.3853	    12.9242	     2.2659	    12.2528	    -3.4409	    11.4136	    -4.2801	    -0.1678	
    10.3226	    12.8403	     7.1335	    12.6724	     1.9302	    12.0010	    -3.6926	    13.5117	    -0.1678	     0.7553	
    10.3226	    12.5885	     6.7139	    12.2528	     1.2589	    11.8332	    -4.2801	    15.9454	     4.5319	     1.5945	
    10.1547	    11.9171	     5.9586	    11.6653	     0.3357	    11.8332	    -5.2872	    18.2953	     9.0637	     2.0981	
     9.6512	    10.9940	     4.9515	    10.8261	    -0.8392	    11.6653	    -6.5460	    20.1416	    12.6724	     2.2659	
     8.7280	     9.7351	     3.6087	     9.9869	    -2.1820	    11.1618	    -7.9727	    21.0648	    14.7705	     1.8463	
     7.3853	     8.0566	     2.0142	     9.2316	    -3.6926	    10.2386	    -9.4833	    20.9808	    15.2740	     1.0071	
     5.5389	     6.1264	     0.2518	     8.5602	    -5.1193	     8.9798	   -10.8261	    19.9738	    14.3509	    -0.0839	
     3.3569	     3.8605	    -1.5945	     8.1406	    -6.5460	     7.3853	   -12.0010	    18.2114	    12.3367	    -1.1749	
     0.7553	     1.4267	    -3.6087	     8.0566	    -7.8888	     5.7068	   -13.0081	    16.0294	     9.8190	    -2.0142	
    -2.0981	    -1.0910	    -5.5389	     8.1406	    -9.0637	     4.1122	   -13.5956	    13.7634	     7.1335	    -2.6016	
    -5.1193	    -3.6926	    -7.3853	     8.3923	   -10.0708	     2.7695	   -13.8474	    11.6653	     4.5319	    -2.8534	
    -8.0566	    -6.1264	    -9.1476	     8.8959	   -10.8261	     1.5945	   -13.7634	     9.9030	     2.2659	    -2.7695	
   -10.9100	    -8.5602	   -10.7422	     9.3155	   -11.4136	     0.9232	   -13.5956	     8.5602	     0.2518	    -2.5177	
   -13.5956	   -10.8261	   -12.1689	     9.8190	   -11.9171	     0.8392	   -13.1760	     7.5531	    -1.1749	    -1.9302	
   -16.0294	   -12.9242	   -13.5117	    10.0708	   -12.3367	     1.4267	   -12.8403	     6.9656	    -2.0981	    -1.1749	
   -18.1274	   -14.9384	   -14.6027	    10.1547	   -12.7563	     2.6016	   -12.5885	     6.7139	    -2.4338	    -0.2518	
   -19.9738	   -16.7007	   -15.6097	     9.9030	   -13.0920	     4.3640	   -12.4207	     6.7978	    -2.3499	     0.5035	
   -21.4844	   -18.2114	   -16.5329	     9.5673	   -13.5117	     6.2103	   -12.5046	     7.2174	    -2.0981	     1.0071	
   -22.5754	   -19.5541	   -17.2882	     9.1476	   -14.0152	     7.9727	   -12.8403	     7.9727	    -1.6785	     1.0910	
   -23.4146	   -20.6451	   -17.9596	     8.7280	   -14.6027	     9.3155	   -13.3438	     8.9798	    -1.2589	     0.6714	
   -24.0860	   -21.6522	   -18.6310	     8.3084	   -15.2740	    10.0708	   -14.1830	     9.9869	    -1.0071	    -0.3357	
   -24.5056	   -22.4915	   -19.3863	     7.8888	   -16.1133	    10.3226	   -15.3580	    10.5743	    -0.8392	    -1.7624	
   -24.9252	   -23.3307	   -20.0577	     7.3853	   -17.0364	     9.9869	   -16.7007	    10.5743	    -1.0071	    -3.5248	
   -25.2609	   -24.0021	   -20.8130	     6.7978	   -17.9596	     9.1476	   -18.0435	     9.8190	    -1.4267	    -5.4550	
   -25.5966	   -24.6735	   -21.4844	     6.2103	   -18.7988	     7.8888	   -19.3863	     8.4763	    -2.1820	    -7.4692	
   -25.8484	   -25.2609	   -22.0718	     5.6229	   -19.4702	     6.3782	   -20.4773	     6.7139	    -3.0212	    -9.1476	
   -26.1002	   -25.7645	   -22.4075	     5.0354	   -19.8898	     4.6997	   -21.1487	     4.7836	    -4.0283	   -10.5743	
   -26.1841	   -26.0162	   -22.5754	     4.3640	   -19.9738	     2.9373	   -21.4005	     2.7695	    -5.0354	   -11.4975	
   -26.1002	   -25.9323	   -22.4075	     3.8605	   -19.6381	     1.0910	   -21.0648	     0.8392	    -6.2103	   -11.8332	
   -25.7645	   -25.5966	   -21.8201	     3.4409	   -18.8828	    -0.6714	   -20.1416	    -0.8392	    -7.3853	   -11.7493	
   -25.1770	   -24.9252	   -20.8969	     3.1891	   -17.6239	    -2.1820	   -18.6310	    -2.2659	    -8.5602	   -11.2457	
   -24.2538	   -23.9182	   -19.7220	     3.1891	   -16.0294	    -3.4409	   -16.5329	    -3.6087	    -9.8190	   -10.3226	
   -23.1628	   -22.7432	   -18.2953	     3.3569	   -14.0991	    -4.5319	   -14.1830	    -4.9515	   -10.9940	    -9.2316	
   -21.9879	   -21.4005	   -16.7007	     3.6926	   -12.0850	    -5.2872	   -11.6653	    -6.3782	   -12.0850	    -7.9727	
   -20.6451	   -19.9738	   -15.1062	     4.1122	   -10.0708	    -5.7907	    -9.1476	    -7.7209	   -12.8403	    -6.8817	
   -19.3863	   -18.6310	   -13.5956	     4.7836	    -8.2245	    -5.9586	    -6.8817	    -8.8959	   -13.2599	    -5.8746	
   -18.1274	   -17.3721	   -12.2528	     5.5389	    -6.5460	    -5.5389	    -5.0354	    -9.5673	   -13.1760	    -5.1193	
   -16.9525	   -16.1972	   -11.0779	     6.2943	    -5.2032	    -4.7836	    -3.6087	    -9.8190	   -12.4207	    -4.6997	
   -15.8615	   -15.1901	   -10.0708	     6.9656	    -4.1962	    -3.6926	    -2.6016	    -9.4833	   -11.1618	    -4.6158	
   -15.1062	   -14.4348	    -9.4833	     7.3853	    -3.6087	    -2.6016	    -2.1820	    -8.7280	    -9.6512	    -4.9515	
   -14.5187	   -13.9313	    -9.1476	     7.4692	    -3.3569	    -1.6785	    -2.1820	    -7.3853	    -8.3084	    -5.8746	
   -14.1830	   -13.7634	    -9.1476	     7.3013	    -3.6087	    -1.2589	    -2.6855	    -5.8746	    -7.4692	    -7.3853	
   -14.2670	   -13.7634	    -9.4833	     6.7978	    -4.1962	    -1.5106	    -3.5248	    -4.2801	    -7.3013	    -9.4833	
   -14.5187	   -14.0991	   -10.0708	     5.8746	    -5.0354	    -2.3499	    -4.5319	    -3.0212	    -7.9727	   -11.9171	
   -14.9384	   -14.6027	   -10.8261	     4.5319	    -6.0425	    -3.7766	    -5.7068	    -2.4338	    -9.3155	   -14.3509	
   -15.5258	   -15.1901	   -11.6653	     2.6016	    -7.1335	    -5.6229	    -6.8817	    -2.6016	   -11.2457	   -16.6168	
   -16.1972	   -15.8615	   -12.5885	     0.0000	    -8.3084	    -7.9727	    -7.9727	    -3.5248	   -13.4277	   -18.4631	
   -17.0364	   -16.7007	   -13.4277	    -3.2730	    -9.3994	   -10.5743	    -8.8120	    -5.2872	   -15.5258	   -19.8898	
   -18.1274	   -17.6239	   -14.3509	    -7.2174	   -10.4904	   -13.5956	    -9.5673	    -7.8049	   -17.5400	   -20.9808	
   -19.3863	   -18.7149	   -15.3580	   -11.5814	   -11.4975	   -16.8686	   -10.2386	   -11.1618	   -19.4702	   -21.6522	
   -20.8130	   -19.8898	   -16.3651	   -16.2811	   -12.5046	   -20.3934	   -10.6583	   -15.2740	   -21.3165	   -22.1558	
   -22.2397	   -21.0648	   -17.2043	   -20.8130	   -13.2599	   -24.0860	   -10.8261	   -19.8898	   -23.3307	   -22.4915	
   -23.4985	   -21.9879	   -17.8757	   -24.9252	   -13.8474	   -27.6947	   -10.8261	   -24.7574	   -25.5127	   -22.6593	
   -24.3378	   -22.5754	   -18.2114	   -28.3661	   -14.1830	   -30.9677	   -10.5743	   -29.2892	   -27.6947	   -22.5754	
   -24.6735	   -22.7432	   -18.1274	   -30.7159	   -14.1830	   -33.4854	   -10.1547	   -32.8140	   -29.4571	   -22.2397	
   -24.3378	   -22.3236	   -17.7078	   -31.8909	   -13.7634	   -34.8282	    -9.4833	   -34.6603	   -30.3802	   -21.4844	
   -23.4146	   -21.3165	   -16.8686	   -31.7230	   -13.0920	   -34.8282	    -8.6441	   -34.5764	   -30.0446	   -20.3094	
   -21.9040	   -19.8898	   -15.6097	   -30.2124	   -12.0850	   -33.4015	    -7.7209	   -32.4783	   -28.3661	   -18.7149	
   -19.8898	   -18.1274	   -14.2670	   -27.6108	   -10.9940	   -30.8838	    -6.8817	   -28.7018	   -25.5127	   -16.8686	
   -17.7078	   -16.1972	   -12.8403	   -24.4217	    -9.9030	   -27.6947	    -6.2943	   -23.8342	   -21.9879	   -15.1901	
   -15.6097	   -14.4348	   -11.5814	   -21.1487	    -9.1476	   -24.2538	    -6.1264	   -18.7149	   -18.5471	   -13.8474	
   -13.7634	   -12.9242	   -10.7422	   -18.1274	    -8.6441	   -20.8130	    -6.3782	   -13.6795	   -15.7776	   -13.2599	
   -12.4207	   -11.8332	   -10.3226	   -15.8615	    -8.6441	   -17.7078	    -7.1335	    -9.2316	   -14.0152	   -13.3438	
   -11.4975	   -11.1618	   -10.3226	   -14.4348	    -9.0637	   -15.1901	    -8.3084	    -5.5389	   -13.0081	   -14.0152	
   -11.0779	   -10.9940	   -10.7422	   -13.7634	    -9.7351	   -13.4277	    -9.7351	    -2.8534	   -12.7563	   -14.8544	
   -10.9940	   -11.0779	   -11.3297	   -13.6795	   -10.6583	   -12.4207	   -11.2457	    -1.0910	   -12.7563	   -15.6937	
   -11.0779	   -11.4136	   -12.0010	   -14.0152	   -11.5814	   -12.2528	   -12.6724	    -0.4196	   -12.8403	   -16.1972	
   -11.4136	   -11.9171	   -12.7563	   -14.5187	   -12.4207	   -12.5885	   -13.9313	    -0.5875	   -12.7563	   -16.2811	
   -11.8332	   -12.5046	   -13.5117	   -14.9384	   -13.1760	   -13.2599	   -14.8544	    -1.2589	   -12.5046	   -15.9454	
   -12.3367	   -13.0081	   -14.0152	   -15.3580	   -13.7634	   -13.9313	   -15.4419	    -2.2659	   -12.0850	   -15.1062	
   -12.8403	   -13.4277	   -14.3509	   -15.6937	   -13.9313	   -14.5187	   -15.5258	    -3.2730	   -11.6653	   -14.0152	
   -13.2599	   -13.6795	   -14.3509	   -15.8615	   -13.8474	   -14.9384	   -15.2740	    -4.3640	   -11.1618	   -12.6724	
   -13.5956	   -13.7634	   -14.0152	   -15.8615	   -13.4277	   -15.3580	   -14.5187	    -5.6229	   -10.9100	   -11.2457	
   -13.6795	   -13.5956	   -13.4277	   -15.7776	   -12.6724	   -15.7776	   -13.3438	    -6.8817	   -10.6583	    -9.6512	
   -13.6795	   -13.1760	   -12.5885	   -15.4419	   -11.5814	   -16.1133	   -11.9171	    -8.2245	   -10.6583	    -8.0566	
   -13.4277	   -12.5885	   -11.4975	   -15.1062	   -10.4065	   -16.1972	   -10.4904	    -9.3994	   -10.6583	    -6.6299	
   -13.0081	   -11.8332	   -10.3226	   -14.6866	    -9.1476	   -16.0294	    -9.0637	   -10.4904	   -10.9100	    -5.3711	
   -12.5885	   -11.1618	    -9.1476	   -14.1830	    -8.0566	   -15.5258	    -7.9727	   -11.4136	   -11.3297	    -4.6158	
   -12.1689	   -10.4904	    -8.3084	   -13.8474	    -7.3013	   -14.6027	    -7.3853	   -12.0850	   -12.1689	    -4.5319	
   -11.7493	    -9.9869	    -7.6370	   -13.5117	    -6.9656	   -13.6795	    -7.3853	   -12.6724	   -13.2599	    -5.0354	
   -11.4136	    -9.6512	    -7.3853	   -13.3438	    -6.9656	   -12.8403	    -8.0566	   -13.2599	   -14.6866	    -6.2943	
   -11.1618	    -9.4833	    -7.3853	   -13.1760	    -7.3853	   -12.3367	    -9.1476	   -13.7634	   -16.2811	    -8.1406	
   -10.8261	    -9.3994	    -7.5531	   -13.0920	    -8.0566	   -12.1689	   -10.4904	   -14.1830	   -17.8757	   -10.3226	
   -10.5743	    -9.3155	    -7.8888	   -13.0081	    -8.8959	   -12.3367	   -12.0850	   -14.3509	   -19.3863	   -12.6724	
   -10.2386	    -9.3155	    -8.3084	   -12.8403	    -9.6512	   -12.7563	   -13.5956	   -14.3509	   -20.7291	   -15.0223	
    -9.9869	    -9.2316	    -8.7280	   -12.6724	   -10.4065	   -13.3438	   -14.9384	   -14.1830	   -21.9040	   -17.2043	
    -9.8190	    -9.2316	    -9.0637	   -12.5885	   -11.0779	   -14.0152	   -16.1133	   -13.9313	   -22.8271	   -18.9667	
    -9.6512	    -9.1476	    -9.3155	   -12.5885	   -11.4975	   -14.7705	   -16.9525	   -13.8474	   -23.4985	   -20.2255	
    -9.6512	    -8.9798	    -9.3994	   -12.5885	   -11.7493	   -15.5258	   -17.3721	   -13.8474	   -23.9182	   -20.8969	
    -9.5673	    -8.7280	    -9.3155	   -12.5885	   -11.7493	   -16.1133	   -17.4561	   -13.8474	   -24.0860	   -21.0648	
    -9.4833	    -8.3923	    -9.0637	   -12.6724	   -11.4975	   -16.6168	   -17.2043	   -13.5956	   -23.9182	   -20.6451	
    -9.3994	    -7.9727	    -8.5602	   -12.8403	   -10.9940	   -16.8686	   -16.7007	   -12.9242	   -23.4146	   -19.8898	
    -9.0637	    -7.3013	    -7.8888	   -13.0920	   -10.2386	   -16.9525	   -15.8615	   -11.8332	   -22.7432	   -18.7988	
    -8.6441	    -6.5460	    -6.9656	   -13.3438	    -9.3155	   -16.8686	   -14.9384	   -10.5743	   -21.9879	   -17.4561	
    -8.0566	    -5.5389	    -5.9586	   -13.5117	    -8.2245	   -16.5329	   -13.8474	    -9.0637	   -21.2326	   -16.0294	
    -7.3013	    -4.4479	    -4.8676	   -13.4277	    -7.1335	   -16.1972	   -12.8403	    -7.5531	   -20.4773	   -14.6866	
    -6.4621	    -3.3569	    -3.7766	   -13.0920	    -6.2103	   -15.6937	   -11.9171	    -5.8746	   -19.8059	   -13.4277	
    -5.6229	    -2.2659	    -2.7695	   -12.5885	    -5.3711	   -15.1901	   -11.3297	    -4.1962	   -19.0506	   -12.5046	
    -5.0354	    -1.3428	    -2.0142	   -11.9171	    -4.7836	   -14.8544	   -11.0779	    -2.6855	   -18.1274	   -11.9171	
    -4.5319	    -0.6714	    -1.5106	   -11.0779	    -4.5319	   -14.6027	   -11.1618	    -1.6785	   -16.9525	   -11.6653	
    -4.2801	    -0.2518	    -1.3428	   -10.0708	    -4.6158	   -14.6027	   -11.4975	    -1.4267	   -15.8615	   -11.8332	
    -4.1962	     0.0000	    -1.3428	    -8.7280	    -4.7836	   -14.6027	   -12.1689	    -2.0142	   -15.0223	   -12.3367	
    -4.1962	     0.0839	    -1.5106	    -7.3013	    -5.2032	   -14.5187	   -12.9242	    -3.1052	   -14.6027	   -13.0081	
    -4.2801	     0.0000	    -1.7624	    -5.7907	    -5.7068	   -14.0991	   -13.7634	    -4.4479	   -14.4348	   -13.5956	
    -4.4479	    -0.2518	    -2.0981	    -4.3640	    -6.2103	   -13.3438	   -14.5187	    -5.3711	   -14.4348	   -14.0152	
    -4.8676	    -0.6714	    -2.5177	    -3.2730	    -6.8817	   -12.4207	   -15.2740	    -5.7068	   -14.2670	   -14.0152	
    -5.4550	    -1.2589	    -3.1052	    -2.5177	    -7.5531	   -11.4136	   -15.8615	    -5.4550	   -13.8474	   -13.6795	
    -6.1264	    -2.0142	    -3.6087	    -2.0981	    -8.2245	   -10.6583	   -16.3651	    -4.6158	   -12.9242	   -13.0081	
    -6.9656	    -2.9373	    -4.1962	    -1.7624	    -8.8120	   -10.2386	   -16.7007	    -3.5248	   -11.5814	   -12.0850	
    -7.8888	    -3.7766	    -4.7836	    -1.5106	    -9.3155	    -9.9030	   -16.8686	    -2.2659	    -9.7351	   -10.8261	
    -8.6441	    -4.5319	    -5.1193	    -1.0071	    -9.5673	    -9.4833	   -16.7007	    -0.9232	    -7.3853	    -9.2316	
    -9.2316	    -5.1193	    -5.2872	    -0.3357	    -9.5673	    -8.8120	   -16.2811	     0.2518	    -4.7836	    -7.3853	
    -9.7351	    -5.6229	    -5.2872	     0.5035	    -9.3994	    -7.8049	   -15.6937	     1.1749	    -2.1820	    -5.3711	
   -10.0708	    -6.0425	    -5.2032	     1.2589	    -9.1476	    -6.4621	   -15.0223	     1.6785	     0.0000	    -3.4409	
   -10.4065	    -6.4621	    -5.1193	     1.6785	    -8.8120	    -5.1193	   -14.2670	     1.7624	     1.5945	    -1.7624	
   -10.5743	    -6.7978	    -4.9515	     1.6785	    -8.5602	    -3.7766	   -13.6795	     1.5106	     2.3499	    -0.4196	
   -10.6583	    -7.0496	    -4.8676	     1.2589	    -8.3923	    -2.6016	   -13.0920	     1.3428	     2.3499	     0.6714	
   -10.4065	    -7.1335	    -4.7836	     0.6714	    -8.3084	    -1.6785	   -12.7563	     1.2589	     2.0142	     1.3428	
    -9.9869	    -7.2174	    -4.6997	     0.0000	    -8.3084	    -0.9232	   -12.5885	     1.5106	     1.4267	     1.7624	
    -9.3994	    -7.2174	    -4.7836	    -0.5875	    -8.5602	    -0.5035	   -12.6724	     1.9302	     0.9232	     1.9302	
    -8.6441	    -7.2174	    -4.9515	    -0.9232	    -9.0637	    -0.1678	   -13.1760	     2.2659	     0.5035	     1.6785	
    -7.8888	    -7.2174	    -5.3711	    -0.9232	    -9.7351	     0.0839	   -13.9313	     2.3499	     0.1678	     1.2589	
    -7.0496	    -7.2174	    -5.8746	    -0.3357	   -10.5743	     0.4196	   -14.9384	     2.2659	    -0.1678	     0.6714	
    -6.1264	    -7.2174	    -6.4621	     0.6714	   -11.5814	     0.8392	   -16.1133	     2.0142	    -0.5035	     0.0000	
    -5.2872	    -7.2174	    -7.1335	     2.1820	   -12.5046	     1.4267	   -17.2882	     1.7624	    -0.9232	    -0.6714	
    -4.5319	    -7.2174	    -7.8049	     3.8605	   -13.5956	     2.1820	   -18.4631	     1.4267	    -1.4267	    -1.1749	
    -3.8605	    -7.3013	    -8.5602	     5.5389	   -14.5187	     2.9373	   -19.5541	     1.1749	    -1.9302	    -1.6785	
    -3.5248	    -7.4692	    -9.3994	     7.0496	   -15.5258	     3.7766	   -20.5612	     1.1749	    -2.4338	    -2.0981	
    -3.4409	    -7.8049	   -10.2386	     8.3923	   -16.3651	     4.4479	   -21.4005	     1.6785	    -2.6016	    -2.1820	
    -3.6926	    -8.3084	   -11.0779	     9.3155	   -17.2043	     5.0354	   -22.0718	     2.6855	    -2.5177	    -2.0981	
    -4.2801	    -8.9798	   -11.9171	     9.9030	   -17.8757	     5.4550	   -22.4915	     3.9444	    -2.0142	    -1.7624	
    -5.2872	    -9.9869	   -12.8403	    10.1547	   -18.3792	     5.6229	   -22.8271	     5.1193	    -1.5106	    -1.2589	
    -6.4621	   -11.1618	   -13.7634	     9.9869	   -18.8828	     5.5389	   -22.9111	     5.7068	    -1.2589	    -0.6714	
    -7.9727	   -12.5046	   -14.6866	     9.5673	   -19.2184	     5.1193	   -22.9950	     5.5389	    -1.3428	    -0.1678	
    -9.6512	   -14.0152	   -15.6097	     8.9798	   -19.5541	     4.4479	   -22.9111	     4.6997	    -1.8463	     0.1678	
   -11.4136	   -15.5258	   -16.4490	     8.3084	   -19.8898	     3.6926	   -22.9111	     3.4409	    -2.6016	     0.1678	
   -13.0920	   -17.0364	   -17.2882	     7.5531	   -20.2255	     2.9373	   -22.9950	     1.9302	    -3.5248	    -0.0839	
   -14.7705	   -18.4631	   -18.2114	     6.7139	   -20.7291	     2.2659	   -23.1628	     0.5035	    -4.5319	    -0.7553	
   -16.4490	   -19.9738	   -19.1345	     5.6229	   -21.4005	     1.5106	   -23.6664	    -1.0910	    -5.7068	    -1.8463	
   -18.1274	   -21.5683	   -20.3094	     4.2801	   -22.3236	     0.5035	   -24.4217	    -2.9373	    -7.2174	    -3.3569	
   -19.8898	   -23.1628	   -21.6522	     2.7695	   -23.4146	    -0.9232	   -25.5127	    -5.3711	    -9.0637	    -5.2032	
   -21.7361	   -24.9252	   -23.2468	     1.0910	   -24.8413	    -2.7695	   -26.7715	    -8.3923	   -11.4136	    -7.2174	
   -23.5825	   -26.6876	   -24.9252	    -0.5035	   -26.2680	    -4.8676	   -28.1982	   -11.7493	   -14.0991	    -9.3994	
   -25.5966	   -28.5339	   -26.6876	    -1.9302	   -27.7786	    -7.0496	   -29.5410	   -15.1062	   -16.9525	   -11.4975	
   -27.5269	   -30.2124	   -28.4500	    -3.1052	   -29.2053	    -8.9798	   -30.7999	   -17.8757	   -19.7220	   -13.4277	
   -29.3732	   -31.8909	   -30.2124	    -4.1962	   -30.5481	   -10.5743	   -31.9748	   -19.7220	   -22.2397	   -15.1901	
   -31.0516	   -33.3176	   -31.7230	    -5.1193	   -31.7230	   -11.6653	   -32.8140	   -20.2255	   -24.0860	   -16.7847	
   -32.4783	   -34.5764	   -33.1497	    -5.9586	   -32.6462	   -12.4207	   -33.4854	   -19.6381	   -25.1770	   -18.0435	
   -33.5693	   -35.4996	   -34.2407	    -6.7978	   -33.3176	   -12.8403	   -33.6533	   -18.2114	   -25.3448	   -18.8828	
   -34.2407	   -36.0870	   -34.9121	    -7.6370	   -33.4854	   -13.1760	   -33.4015	   -16.4490	   -24.5056	   -19.2184	
   -34.4086	   -36.0870	   -35.0800	    -8.3084	   -33.3176	   -13.4277	   -32.6462	   -14.6866	   -22.9111	   -18.9667	
   -34.0729	   -35.7513	   -34.8282	    -8.8120	   -32.6462	   -13.5117	   -31.3873	   -13.1760	   -20.9808	   -18.1274	
   -33.4015	   -34.9960	   -34.2407	    -9.1476	   -31.6391	   -13.6795	   -29.7928	   -12.0010	   -19.0506	   -16.9525	
   -32.3105	   -33.9890	   -33.3176	    -9.4833	   -30.5481	   -13.8474	   -28.0304	   -11.1618	   -17.6239	   -15.6937	
   -31.2195	   -32.8979	   -32.3944	    -9.9030	   -29.3732	   -14.1830	   -26.1841	   -10.5743	   -16.7847	   -14.3509	
   -30.1285	   -31.9748	   -31.4713	   -10.6583	   -28.2822	   -14.6027	   -24.5895	   -10.2386	   -16.4490	   -13.1760	
   -29.1214	   -31.0516	   -30.7159	   -11.6653	   -27.5269	   -15.0223	   -23.3307	    -9.9869	   -16.7007	   -12.3367	
   -28.2822	   -30.4642	   -30.2124	   -12.9242	   -27.1072	   -15.3580	   -22.4075	    -9.7351	   -17.2043	   -11.9171	
   -27.6947	   -30.0446	   -29.9606	   -14.4348	   -27.0233	   -15.7776	   -21.9879	    -9.4833	   -18.1274	   -11.9171	
   -27.2751	   -29.9606	   -29.8767	   -15.8615	   -27.1912	   -16.2811	   -21.9879	    -9.4833	   -19.3024	   -12.4207	
   -26.9394	   -29.9606	   -30.0446	   -17.2043	   -27.6108	   -16.9525	   -22.3236	    -9.7351	   -20.6451	   -13.4277	
   -26.6876	   -29.9606	   -30.2963	   -18.1274	   -28.1982	   -17.9596	   -22.9950	   -10.3226	   -21.8201	   -14.6027	
   -26.3519	   -30.0446	   -30.6320	   -18.5471	   -28.7018	   -18.9667	   -23.7503	   -11.4136	   -22.5754	   -15.8615	
   -26.1002	   -30.0446	   -30.8838	   -18.3792	   -29.2053	   -20.0577	   -24.6735	   -12.9242	   -22.6593	   -17.1204	
   -25.8484	   -30.0446	   -31.1356	   -17.8757	   -29.7089	   -21.1487	   -25.5966	   -14.7705	   -22.1558	   -18.2114	
   -25.5966	   -29.9606	   -31.3873	   -17.0364	   -29.9606	   -21.9879	   -26.4359	   -16.7007	   -21.2326	   -19.1345	
   -25.3448	   -29.8767	   -31.4713	   -16.0294	   -30.1285	   -22.6593	   -27.1072	   -18.6310	   -20.1416	   -19.9738	
   -25.0931	   -29.5410	   -31.3034	   -14.9384	   -29.9606	   -22.8271	   -27.4429	   -20.2255	   -19.0506	   -20.5612	
   -24.7574	   -29.0375	   -30.9677	   -13.9313	   -29.4571	   -22.5754	   -27.3590	   -21.2326	   -18.2114	   -20.8969	
   -24.3378	   -28.3661	   -30.3802	   -12.9242	   -28.6179	   -21.9040	   -26.9394	   -21.8201	   -17.4561	   -20.8130	
   -23.9182	   -27.6108	   -29.7089	   -12.0850	   -27.6108	   -20.8969	   -26.1002	   -21.9879	   -16.9525	   -20.3094	
   -23.6664	   -26.8555	   -28.9536	   -11.4975	   -26.6037	   -19.8059	   -25.2609	   -22.0718	   -16.7007	   -19.4702	
   -23.5825	   -26.2680	   -28.1982	   -11.1618	   -25.5966	   -18.9667	   -24.4217	   -22.0718	   -16.9525	   -18.5471	
   -23.5825	   -25.8484	   -27.6108	   -10.9100	   -24.7574	   -18.2953	   -23.6664	   -21.7361	   -17.4561	   -17.6239	
   -23.8342	   -25.5966	   -27.1912	   -10.6583	   -24.1699	   -17.9596	   -23.1628	   -21.0648	   -18.1274	   -16.7847	
   -24.2538	   -25.4288	   -26.8555	   -10.4065	   -23.7503	   -17.6239	   -22.8271	   -19.6381	   -18.5471	   -16.1972	
   -24.6735	   -25.3448	   -26.6037	   -10.0708	   -23.4146	   -17.2882	   -22.5754	   -17.7917	   -18.6310	   -15.8615	
   -25.0092	   -25.3448	   -26.2680	    -9.6512	   -23.1628	   -16.8686	   -22.4915	   -15.7776	   -18.4631	   -15.6097	
   -25.3448	   -25.3448	   -26.0162	    -9.1476	   -23.0789	   -16.3651	   -22.4075	   -13.8474	   -18.1274	   -15.6937	
   -25.4288	   -25.2609	   -25.7645	    -8.6441	   -23.0789	   -15.7776	   -22.5754	   -12.3367	   -17.8757	   -16.0294	
   -25.3448	   -25.1770	   -25.5966	    -7.9727	   -23.1628	   -15.1062	   -22.7432	   -11.2457	   -17.7917	   -16.5329	
   -24.9252	   -25.0092	   -25.3448	    -7.3013	   -23.3307	   -14.4348	   -23.0789	   -10.6583	   -17.7078	   -17.2882	
   -24.1699	   -24.5895	   -25.0092	    -6.3782	   -23.4985	   -13.6795	   -23.2468	   -10.5743	   -17.7917	   -18.0435	
   -23.1628	   -24.0860	   -24.5895	    -5.4550	   -23.4985	   -12.8403	   -23.3307	   -10.8261	   -17.9596	   -18.7149	
   -21.8201	   -23.3307	   -24.0021	    -4.4479	   -23.2468	   -12.0850	   -23.2468	   -11.5814	   -18.3792	   -19.3024	
   -20.3934	   -22.4075	   -23.2468	    -3.5248	   -22.8271	   -11.4136	   -22.8271	   -12.6724	   -18.9667	   -19.8059	
   -18.8828	   -21.4844	   -22.4075	    -2.6016	   -22.2397	   -11.0779	   -22.2397	   -14.0991	   -19.8898	   -19.9738	
   -17.3721	   -20.5612	   -21.5683	    -1.7624	   -21.5683	   -10.9940	   -21.4005	   -15.5258	   -21.0648	   -19.9738	
   -16.1133	   -19.6381	   -20.7291	    -0.8392	   -20.7291	   -11.0779	   -20.3934	   -16.7847	   -22.3236	   -19.7220	
   -15.0223	   -18.7988	   -19.8898	     0.1678	   -19.8059	   -11.4136	   -19.2184	   -17.6239	   -23.5825	   -19.0506	
   -14.0991	   -18.0435	   -19.0506	     1.0910	   -18.7988	   -11.6653	   -17.9596	   -17.8757	   -24.3378	   -17.9596	
   -13.3438	   -17.3721	   -18.2953	     1.8463	   -17.7917	   -11.9171	   -16.6168	   -17.5400	   -24.6735	   -16.3651	
   -12.7563	   -16.7847	   -17.5400	     2.5177	   -16.8686	   -12.0850	   -15.2740	   -16.8686	   -24.3378	   -14.5187	
   -12.1689	   -16.1972	   -16.7007	     3.0212	   -15.8615	   -12.0010	   -13.9313	   -16.0294	   -23.4985	   -12.6724	
   -11.5814	   -15.6097	   -15.8615	     3.2730	   -14.9384	   -11.4975	   -12.5885	   -15.1062	   -22.3236	   -10.8261	
   -10.9100	   -14.9384	   -15.0223	     3.4409	   -14.0152	   -10.3226	   -11.4136	   -14.0152	   -20.8130	    -9.3994	
   -10.1547	   -14.1830	   -14.1830	     3.5248	   -13.0920	    -8.4763	   -10.4065	   -12.6724	   -19.0506	    -8.1406	
    -9.2316	   -13.4277	   -13.2599	     3.6926	   -12.3367	    -5.9586	    -9.5673	   -10.9940	   -17.1204	    -7.2174	
    -8.3923	   -12.7563	   -12.4207	     3.9444	   -11.7493	    -2.8534	    -9.0637	    -8.8120	   -15.1901	    -6.5460	
    -7.4692	   -12.0850	   -11.6653	     4.3640	   -11.3297	     0.3357	    -8.9798	    -6.1264	   -13.3438	    -6.1264	
    -6.5460	   -11.5814	   -11.1618	     4.9515	   -11.1618	     3.4409	    -9.2316	    -3.1891	   -11.6653	    -5.9586	
    -5.8746	   -11.3297	   -10.8261	     5.4550	   -11.2457	     6.1264	    -9.9030	     0.0839	   -10.1547	    -6.0425	
    -5.2872	   -11.1618	   -10.6583	     5.7907	   -11.5814	     8.2245	   -10.8261	     3.1891	    -8.7280	    -6.2943	
    -4.7836	   -11.1618	   -10.5743	     5.8746	   -11.9171	     9.5673	   -11.9171	     5.8746	    -7.5531	    -6.7139	
    -4.3640	   -11.1618	   -10.4904	     5.7907	   -12.3367	    10.1547	   -12.9242	     7.8888	    -6.6299	    -7.1335	
    -3.8605	   -11.0779	   -10.3226	     5.6229	   -12.6724	    10.1547	   -13.9313	     9.1476	    -5.9586	    -7.4692	
    -3.2730	   -10.9100	   -10.1547	     5.4550	   -12.8403	     9.6512	   -14.6866	     9.8190	    -5.6229	    -7.7209	
    -2.6855	   -10.6583	    -9.9030	     5.3711	   -13.0081	     8.9798	   -15.2740	    10.2386	    -5.3711	    -7.8888	
    -2.0981	   -10.4065	    -9.5673	     5.4550	   -13.0920	     7.9727	   -15.6937	    10.2386	    -5.2872	    -7.9727	
    -1.5945	   -10.1547	    -9.3155	     5.7068	   -13.0920	     6.7139	   -15.9454	     9.7351	    -5.2872	    -8.1406	
    -1.1749	    -9.9030	    -9.1476	     6.0425	   -13.0081	     5.2032	   -16.0294	     8.7280	    -5.4550	    -8.3084	
    -0.8392	    -9.6512	    -8.8959	     6.2943	   -12.9242	     3.5248	   -15.8615	     7.0496	    -5.7068	    -8.4763	
    -0.6714	    -9.3994	    -8.7280	     6.6299	   -12.6724	     1.6785	   -15.6097	     4.7836	    -6.2103	    -8.5602	
    -0.5875	    -9.2316	    -8.6441	     6.8817	   -12.5046	    -0.1678	   -15.3580	     2.1820	    -6.7978	    -8.4763	
    -0.6714	    -9.1476	    -8.5602	     7.1335	   -12.3367	    -1.8463	   -15.1062	    -0.5035	    -7.5531	    -8.3923	
    -0.9232	    -9.0637	    -8.5602	     7.3853	   -12.2528	    -3.1891	   -15.1062	    -2.9373	    -8.5602	    -8.2245	
    -1.0910	    -9.0637	    -8.6441	     7.5531	   -12.2528	    -4.1962	   -15.1901	    -4.8676	    -9.7351	    -8.0566	
    -1.2589	    -8.8959	    -8.7280	     7.6370	   -12.3367	    -4.5319	   -15.3580	    -6.0425	   -10.9100	    -7.9727	
    -1.3428	    -8.8120	    -8.8120	     7.7209	   -12.4207	    -4.1962	   -15.7776	    -6.3782	   -12.0850	    -7.8888	
    -1.2589	    -8.6441	    -8.8959	     7.7209	   -12.7563	    -3.2730	   -16.3651	    -6.0425	   -13.2599	    -8.0566	
    -1.1749	    -8.6441	    -9.0637	     7.7209	   -13.1760	    -2.0981	   -17.2043	    -5.1193	   -14.2670	    -8.3084	
    -1.0910	    -8.8120	    -9.4833	     7.6370	   -13.8474	    -1.0071	   -18.2953	    -3.9444	   -15.1062	    -8.6441	
    -1.2589	    -9.2316	   -10.1547	     7.5531	   -14.6866	    -0.2518	   -19.6381	    -2.6855	   -15.6937	    -9.2316	
    -1.5945	   -10.0708	   -11.0779	     7.2174	   -15.8615	    -0.1678	   -21.0648	    -1.5945	   -15.7776	    -9.7351	
    -2.0981	   -11.0779	   -12.2528	     6.7978	   -17.1204	    -0.6714	   -22.6593	    -0.7553	   -15.3580	   -10.2386	
    -2.8534	   -12.3367	   -13.4277	     6.2943	   -18.4631	    -1.6785	   -24.0021	    -0.2518	   -14.5187	   -10.4904	
    -3.6087	   -13.5956	   -14.5187	     5.7907	   -19.4702	    -2.9373	   -25.0931	    -0.2518	   -13.6795	   -10.4065	
    -4.2801	   -14.6866	   -15.3580	     5.3711	   -20.3094	    -4.2801	   -25.6805	    -0.8392	   -13.0920	   -10.0708	
    -4.9515	   -15.6937	   -16.0294	     5.1193	   -20.8130	    -5.5389	   -25.9323	    -2.0142	   -12.8403	    -9.4833	
    -5.7068	   -16.6168	   -16.5329	     4.9515	   -20.9808	    -6.5460	   -25.6805	    -3.5248	   -12.8403	    -8.5602	
    -6.6299	   -17.5400	   -17.0364	     4.8676	   -21.1487	    -7.2174	   -25.2609	    -5.2872	   -13.0081	    -7.3853	
    -7.8049	   -18.5471	   -17.5400	     4.6158	   -21.2326	    -7.4692	   -24.7574	    -7.3853	   -13.1760	    -6.2103	
    -9.2316	   -19.6381	   -18.2953	     4.2801	   -21.4844	    -7.4692	   -24.2538	    -9.4833	   -13.2599	    -5.0354	
   -10.8261	   -20.9808	   -19.2184	     3.6926	   -21.8201	    -7.3013	   -23.9182	   -11.6653	   -13.5117	    -4.1962	
   -12.5046	   -22.3236	   -20.3094	     2.9373	   -22.4075	    -7.3853	   -24.0021	   -13.6795	   -13.8474	    -3.6087	
   -14.0991	   -23.5825	   -21.4005	     2.0981	   -23.1628	    -7.6370	   -24.2538	   -15.5258	   -14.4348	    -3.3569	
   -15.2740	   -24.6735	   -22.4075	     1.3428	   -24.0021	    -8.1406	   -24.8413	   -16.9525	   -14.8544	    -3.3569	
   -16.1972	   -25.5127	   -23.3307	     0.8392	   -24.7574	    -8.5602	   -25.6805	   -17.7917	   -15.2740	    -3.4409	
   -16.7007	   -26.1002	   -24.0021	     0.6714	   -25.5127	    -8.8120	   -26.6876	   -17.8757	   -15.6097	    -3.7766	
   -16.8686	   -26.5198	   -24.5895	     0.6714	   -26.2680	    -8.8959	   -27.8625	   -17.2043	   -15.9454	    -4.2801	
   -16.7847	   -26.6876	   -24.9252	     0.5875	   -27.0233	    -8.8959	   -29.2053	   -16.1133	   -16.4490	    -5.2032	
   -16.4490	   -26.6876	   -25.1770	     0.5035	   -27.6947	    -8.8959	   -30.4642	   -14.8544	   -17.3721	    -6.5460	
   -15.9454	   -26.5198	   -25.1770	     0.2518	   -28.2822	    -9.1476	   -31.5552	   -13.9313	   -18.5471	    -8.1406	
   -15.2740	   -26.2680	   -25.0931	     0.0839	   -28.7018	    -9.4833	   -32.4783	   -13.4277	   -20.0577	    -9.9030	
   -14.5187	   -25.8484	   -24.7574	    -0.1678	   -28.8696	    -9.9869	   -33.1497	   -13.2599	   -21.7361	   -11.7493	
   -13.7634	   -25.5127	   -24.4217	    -0.5035	   -28.9536	   -10.4904	   -33.4854	   -13.2599	   -23.2468	   -13.5117	
   -13.1760	   -25.1770	   -24.0860	    -1.1749	   -28.8696	   -10.9100	   -33.6533	   -13.1760	   -24.3378	   -14.9384	
   -12.8403	   -25.0092	   -23.7503	    -2.2659	   -28.7857	   -11.3297	   -33.6533	   -12.6724	   -24.7574	   -16.1133	
   -12.7563	   -24.9252	   -23.4985	    -3.6087	   -28.6179	   -11.8332	   -33.4015	   -11.8332	   -24.4217	   -16.8686	
   -12.8403	   -24.9252	   -23.3307	    -5.1193	   -28.3661	   -12.1689	   -32.8979	   -10.7422	   -23.3307	   -17.0364	
   -13.2599	   -25.0092	   -23.1628	    -6.3782	   -27.9465	   -12.4207	   -32.2266	    -9.3994	   -21.7361	   -16.6168	
   -13.6795	   -24.9252	   -22.9950	    -7.2174	   -27.5269	   -12.5885	   -31.3873	    -8.0566	   -19.8059	   -15.7776	
   -14.1830	   -24.8413	   -22.7432	    -7.7209	   -27.1072	   -12.7563	   -30.4642	    -6.7139	   -17.9596	   -14.5187	
   -14.7705	   -24.6735	   -22.5754	    -7.8888	   -26.6037	   -13.0081	   -29.5410	    -5.5389	   -16.5329	   -13.0920	
   -15.1901	   -24.3378	   -22.4075	    -7.9727	   -26.2680	   -13.4277	   -28.7857	    -4.6158	   -15.4419	   -11.7493	
   -15.4419	   -23.9182	   -22.2397	    -8.0566	   -26.0162	   -14.0152	   -28.1982	    -4.1962	   -14.8544	   -10.6583	
   -15.4419	   -23.3307	   -22.0718	    -8.1406	   -25.9323	   -14.7705	   -27.8625	    -4.3640	   -14.6866	    -9.9030	
   -15.1901	   -22.5754	   -21.8201	    -8.3923	   -25.9323	   -15.6097	   -27.8625	    -5.2872	   -14.8544	    -9.3994	
   -14.7705	   -21.7361	   -21.5683	    -8.6441	   -26.0162	   -16.6168	   -28.1143	    -6.8817	   -15.2740	    -9.2316	
   -14.1830	   -20.8130	   -21.2326	    -8.8120	   -26.1841	   -17.4561	   -28.5339	    -8.8120	   -15.9454	    -9.3155	
   -13.4277	   -19.8898	   -20.8130	    -8.8959	   -26.2680	   -18.1274	   -29.2053	   -10.9100	   -16.7847	    -9.6512	
   -12.5885	   -18.9667	   -20.4773	    -8.7280	   -26.4359	   -18.3792	   -30.0446	   -12.6724	   -17.7078	   -10.4065	
   -11.6653	   -18.1274	   -20.1416	    -8.2245	   -26.6037	   -18.1274	   -30.9677	   -14.0152	   -18.8828	   -11.4975	
   -10.8261	   -17.3721	   -19.7220	    -7.4692	   -26.7715	   -17.2882	   -32.0587	   -14.8544	   -20.3094	   -12.8403	
    -9.9030	   -16.6168	   -19.3863	    -6.2943	   -26.9394	   -15.6937	   -32.9819	   -14.9384	   -21.7361	   -14.1830	
    -9.0637	   -16.0294	   -19.0506	    -4.9515	   -26.8555	   -13.5117	   -33.8211	   -14.4348	   -23.0789	   -15.5258	
    -8.2245	   -15.3580	   -18.5471	    -3.4409	   -26.6876	   -11.1618	   -34.3246	   -13.4277	   -24.1699	   -16.4490	
    -7.4692	   -14.7705	   -17.9596	    -1.9302	   -26.1841	    -8.8959	   -34.4086	   -12.3367	   -24.8413	   -16.8686	
    -6.7139	   -14.1830	   -17.2043	    -0.6714	   -25.4288	    -7.2174	   -33.9050	   -11.5814	   -25.0931	   -16.7847	
    -6.1264	   -13.5117	   -16.2811	     0.2518	   -24.2538	    -6.2103	   -32.8979	   -11.3297	   -25.1770	   -16.2811	
    -5.7068	   -12.9242	   -15.2740	     0.9232	   -22.9111	    -5.8746	   -31.4713	   -11.5814	   -25.0931	   -15.4419	
    -5.4550	   -12.2528	   -14.1830	     1.1749	   -21.4005	    -6.0425	   -29.7089	   -12.2528	   -25.0931	   -14.3509	
    -5.2872	   -11.6653	   -13.1760	     1.0910	   -19.8898	    -6.6299	   -27.6947	   -13.1760	   -25.0092	   -13.2599	
    -5.2872	   -11.2457	   -12.2528	     0.5875	   -18.3792	    -7.5531	   -25.7645	   -14.1830	   -24.7574	   -12.2528	
    -5.4550	   -10.8261	   -11.5814	    -0.0839	   -17.1204	    -8.7280	   -24.0021	   -15.1062	   -24.1699	   -11.2457	
    -5.7068	   -10.4065	   -10.9940	    -0.7553	   -16.1133	    -9.9869	   -22.4915	   -15.7776	   -22.9950	   -10.4904	
    -5.8746	   -10.0708	   -10.5743	    -1.2589	   -15.4419	   -10.9100	   -21.4005	   -15.9454	   -21.3165	    -9.8190	
[Epoch Header]
[Trial Type]	11
[Accept]	1
[Correct]	0
[RT]	 0.000
[Resp]	0
[Epoch Data]
     5.1193	     2.4338	     1.9302	     3.2730	    -2.1820	    -2.6016	    -6.7139	    -6.9656	    -8.0566	   -12.4207	
     4.6158	     2.2659	     1.7624	     1.3428	    -2.2659	    -5.2872	    -6.9656	    -8.1406	    -9.9869	   -14.0152	
     4.1122	     1.9302	     1.5945	    -0.6714	    -2.6016	    -8.2245	    -7.5531	    -9.1476	   -11.5814	   -15.7776	
     3.6926	     1.5945	     1.2589	    -2.6016	    -3.1052	   -11.1618	    -8.4763	    -9.9869	   -12.5885	   -17.4561	
     3.1891	     1.1749	     0.8392	    -4.4479	    -3.7766	   -14.1830	    -9.4833	   -10.5743	   -13.0081	   -18.9667	
     2.7695	     0.9232	     0.5035	    -6.2103	    -4.4479	   -17.0364	   -10.4904	   -10.9940	   -12.7563	   -20.0577	
     2.5177	     0.7553	     0.2518	    -7.6370	    -5.0354	   -19.4702	   -11.4136	   -11.4136	   -12.0010	   -20.8130	
     2.5177	     0.7553	     0.1678	    -8.8120	    -5.3711	   -21.4005	   -12.0850	   -11.7493	   -10.9100	   -21.1487	
     2.6855	     1.0071	     0.4196	    -9.7351	    -5.3711	   -22.5754	   -12.3367	   -12.0850	    -9.8190	   -20.9808	
     3.1052	     1.5106	     0.7553	   -10.5743	    -5.1193	   -22.9950	   -12.2528	   -12.2528	    -9.0637	   -20.4773	
     3.6926	     2.0142	     1.3428	   -11.4975	    -4.6158	   -22.9111	   -11.6653	   -12.2528	    -8.5602	   -19.7220	
     4.1962	     2.6016	     1.9302	   -12.4207	    -3.9444	   -22.3236	   -10.9100	   -12.3367	    -8.4763	   -18.7149	
     4.6997	     3.1052	     2.6016	   -13.2599	    -3.1052	   -21.4844	    -9.7351	   -12.4207	    -8.7280	   -17.7078	
     5.1193	     3.5248	     3.1891	   -13.6795	    -2.1820	   -20.1416	    -8.4763	   -12.5885	    -9.3155	   -16.6168	
     5.2872	     3.7766	     3.6926	   -13.8474	    -1.2589	   -18.2953	    -6.9656	   -12.6724	   -10.3226	   -15.6097	
     5.2032	     3.7766	     4.1122	   -13.7634	    -0.3357	   -16.0294	    -5.5389	   -12.5046	   -11.6653	   -14.7705	
     4.6158	     3.5248	     4.2801	   -13.7634	     0.3357	   -13.5117	    -4.1962	   -12.0010	   -13.2599	   -14.1830	
     3.6926	     2.7695	     4.1962	   -13.9313	     0.6714	   -11.0779	    -3.1052	   -11.1618	   -14.8544	   -13.8474	
     2.2659	     1.7624	     3.7766	   -14.2670	     0.7553	    -9.0637	    -2.3499	    -9.9869	   -16.3651	   -13.9313	
     0.5035	     0.4196	     3.1891	   -14.7705	     0.5875	    -7.8049	    -1.9302	    -8.6441	   -17.6239	   -14.3509	
    -1.3428	    -0.9232	     2.4338	   -15.2740	     0.1678	    -7.3013	    -1.9302	    -7.5531	   -18.6310	   -15.0223	
    -3.1052	    -2.3499	     1.6785	   -15.7776	    -0.5035	    -7.6370	    -2.3499	    -6.9656	   -19.3024	   -15.9454	
    -4.6158	    -3.5248	     0.8392	   -16.3651	    -1.2589	    -8.5602	    -3.1052	    -7.0496	   -19.7220	   -16.9525	
    -5.7907	    -4.6158	     0.0000	   -17.0364	    -2.2659	    -9.7351	    -4.1122	    -7.8049	   -20.1416	   -18.2114	
    -6.6299	    -5.5389	    -0.7553	   -17.8757	    -3.1891	   -10.9940	    -5.3711	    -8.9798	   -20.4773	   -19.4702	
    -7.1335	    -6.2103	    -1.4267	   -18.7149	    -4.1122	   -12.1689	    -6.7139	   -10.0708	   -20.9808	   -20.7291	
    -7.2174	    -6.6299	    -1.9302	   -19.4702	    -4.9515	   -13.0920	    -7.8888	   -10.9100	   -21.4844	   -21.9879	
    -7.1335	    -6.8817	    -2.2659	   -19.8898	    -5.4550	   -13.8474	    -8.8959	   -11.4136	   -21.7361	   -22.9111	
    -6.7978	    -6.9656	    -2.3499	   -19.9738	    -5.7907	   -14.3509	    -9.4833	   -11.6653	   -21.7361	   -23.4985	
    -6.4621	    -6.8817	    -2.3499	   -19.8059	    -5.7907	   -14.6866	    -9.7351	   -11.9171	   -21.4005	   -23.6664	
    -6.0425	    -6.7139	    -2.1820	   -19.3863	    -5.6229	   -14.8544	    -9.5673	   -12.2528	   -20.5612	   -23.4146	
    -5.7907	    -6.6299	    -2.0142	   -18.8828	    -5.2032	   -14.9384	    -9.0637	   -12.5046	   -19.3863	   -22.5754	
    -5.6229	    -6.5460	    -1.7624	   -18.3792	    -4.6158	   -14.7705	    -8.2245	   -12.5046	   -17.8757	   -21.2326	
    -5.6229	    -6.5460	    -1.5945	   -17.9596	    -3.9444	   -14.4348	    -7.1335	   -12.1689	   -15.9454	   -19.3863	
    -5.7068	    -6.6299	    -1.5106	   -17.7078	    -3.2730	   -13.8474	    -5.9586	   -11.3297	   -13.5956	   -17.0364	
    -5.8746	    -6.7978	    -1.5106	   -17.4561	    -2.6016	   -13.0920	    -4.7836	   -10.2386	   -10.8261	   -14.4348	
    -6.0425	    -7.0496	    -1.6785	   -17.2882	    -2.0981	   -12.3367	    -3.6926	    -8.8959	    -7.8888	   -11.8332	
    -6.2103	    -7.3013	    -1.9302	   -17.0364	    -1.6785	   -11.6653	    -2.8534	    -7.6370	    -5.0354	    -9.3994	
    -6.2943	    -7.4692	    -2.3499	   -16.6168	    -1.5106	   -11.0779	    -2.3499	    -6.7139	    -2.6855	    -7.3853	
    -6.2103	    -7.6370	    -2.7695	   -16.1133	    -1.5106	   -10.7422	    -2.1820	    -6.2943	    -0.9232	    -5.9586	
    -5.9586	    -7.5531	    -3.2730	   -15.5258	    -1.6785	   -10.5743	    -2.3499	    -6.2943	     0.0000	    -5.1193	
    -5.5389	    -7.4692	    -3.6926	   -14.8544	    -2.0981	   -10.5743	    -2.9373	    -6.8817	     0.0839	    -4.9515	
    -5.0354	    -7.4692	    -4.2801	   -14.2670	    -2.7695	   -10.7422	    -3.9444	    -7.8888	    -0.4196	    -5.3711	
    -4.6158	    -7.4692	    -4.8676	   -13.8474	    -3.6087	   -11.0779	    -5.2032	    -9.2316	    -1.5945	    -6.3782	
    -4.2801	    -7.5531	    -5.5389	   -13.6795	    -4.6997	   -11.5814	    -6.7978	   -10.5743	    -3.1891	    -7.8049	
    -4.1122	    -7.8049	    -6.2103	   -13.6795	    -5.9586	   -12.0850	    -8.5602	   -11.7493	    -4.8676	    -9.3994	
    -3.9444	    -7.9727	    -6.8817	   -13.8474	    -7.3013	   -12.5046	   -10.3226	   -12.5046	    -6.4621	   -10.9100	
    -3.8605	    -8.2245	    -7.4692	   -14.0152	    -8.5602	   -12.9242	   -12.0010	   -12.5885	    -7.6370	   -12.3367	
    -3.9444	    -8.5602	    -7.9727	   -14.1830	    -9.7351	   -13.2599	   -13.4277	   -12.1689	    -8.4763	   -13.4277	
    -4.0283	    -8.8120	    -8.3923	   -14.2670	   -10.8261	   -13.5117	   -14.6027	   -11.3297	    -8.8120	   -14.1830	
    -4.1962	    -9.1476	    -8.8120	   -14.2670	   -11.7493	   -13.4277	   -15.3580	   -10.1547	    -8.8959	   -14.6866	
    -4.5319	    -9.3994	    -9.1476	   -14.1830	   -12.4207	   -13.0081	   -15.8615	    -8.7280	    -8.8959	   -14.8544	
    -4.7836	    -9.7351	    -9.3994	   -14.0991	   -12.8403	   -12.3367	   -15.9454	    -7.3853	    -8.8959	   -14.6866	
    -5.1193	    -9.9030	    -9.4833	   -13.9313	   -12.9242	   -11.3297	   -15.6097	    -6.2103	    -8.8959	   -14.2670	
    -5.2872	    -9.9869	    -9.3994	   -13.6795	   -12.8403	   -10.4904	   -14.9384	    -5.6229	    -9.0637	   -13.5956	
    -5.2872	    -9.8190	    -9.1476	   -13.4277	   -12.3367	    -9.7351	   -13.8474	    -5.7068	    -9.3994	   -12.8403	
    -5.0354	    -9.3155	    -8.7280	   -13.1760	   -11.6653	    -9.3994	   -12.5885	    -6.2103	    -9.7351	   -12.1689	
    -4.4479	    -8.4763	    -7.9727	   -12.8403	   -10.6583	    -9.3155	   -11.0779	    -7.0496	   -10.1547	   -11.6653	
    -3.6087	    -7.3853	    -7.0496	   -12.4207	    -9.5673	    -9.4833	    -9.4833	    -7.9727	   -10.6583	   -11.3297	
    -2.5177	    -5.9586	    -5.8746	   -12.1689	    -8.3084	    -9.7351	    -7.9727	    -8.8959	   -11.2457	   -11.1618	
    -1.0910	    -4.3640	    -4.6997	   -11.9171	    -7.1335	   -10.0708	    -6.7139	    -9.8190	   -12.0010	   -11.2457	
     0.4196	    -2.6855	    -3.4409	   -11.7493	    -6.1264	   -10.3226	    -5.7907	   -10.7422	   -12.8403	   -11.4975	
     1.9302	    -1.0071	    -2.3499	   -11.6653	    -5.3711	   -10.4904	    -5.3711	   -11.6653	   -13.9313	   -12.0010	
     3.3569	     0.4196	    -1.4267	   -11.5814	    -4.9515	   -10.4904	    -5.3711	   -12.4207	   -14.8544	   -12.5885	
     4.6158	     1.5945	    -0.8392	   -11.6653	    -4.8676	   -10.3226	    -5.8746	   -12.7563	   -15.6097	   -13.3438	
     5.5389	     2.4338	    -0.5035	   -12.0010	    -5.1193	   -10.0708	    -6.7978	   -12.5885	   -15.9454	   -14.1830	
     6.1264	     2.8534	    -0.4196	   -12.5885	    -5.6229	    -9.7351	    -7.9727	   -11.9171	   -15.8615	   -15.0223	
     6.4621	     2.9373	    -0.5035	   -13.5117	    -6.2103	    -9.5673	    -9.2316	   -10.9940	   -15.6097	   -15.8615	
     6.5460	     2.8534	    -0.5875	   -14.6027	    -6.7978	    -9.6512	   -10.3226	   -10.1547	   -15.3580	   -16.7847	
     6.4621	     2.6855	    -0.6714	   -15.6937	    -7.2174	   -10.0708	   -11.0779	    -9.6512	   -15.3580	   -17.7917	
     6.4621	     2.4338	    -0.5035	   -16.6168	    -7.3013	   -10.6583	   -11.4136	    -9.3155	   -15.6097	   -18.6310	
     6.3782	     2.3499	    -0.0839	   -17.3721	    -7.0496	   -11.4136	   -11.2457	    -9.2316	   -16.1972	   -19.2184	
     6.2943	     2.4338	     0.5875	   -17.7917	    -6.4621	   -12.2528	   -10.4904	    -9.1476	   -16.7847	   -19.3863	
     6.1264	     2.5177	     1.4267	   -17.9596	    -5.5389	   -13.1760	    -9.2316	    -9.1476	   -17.5400	   -19.0506	
     5.7068	     2.6016	     2.2659	   -17.8757	    -4.4479	   -14.1830	    -7.7209	    -9.1476	   -18.2114	   -18.2114	
     5.0354	     2.6016	     3.0212	   -17.7078	    -3.4409	   -15.2740	    -6.2103	    -9.2316	   -18.7988	   -17.1204	
     4.2801	     2.6016	     3.6087	   -17.4561	    -2.4338	   -16.4490	    -4.6997	    -9.3994	   -19.0506	   -15.6937	
     3.4409	     2.6016	     4.1962	   -16.8686	    -1.5106	   -17.5400	    -3.2730	    -9.4833	   -18.7149	   -14.0152	
     2.8534	     2.6855	     4.7836	   -16.0294	    -0.5875	   -18.2953	    -2.0142	    -9.3994	   -17.7078	   -12.2528	
     2.5177	     3.1052	     5.4550	   -14.9384	     0.2518	   -18.7149	    -0.8392	    -9.1476	   -15.9454	   -10.4065	
     2.6016	     3.7766	     6.1264	   -13.5956	     1.0910	   -18.6310	     0.0000	    -8.8120	   -13.7634	    -8.7280	
     3.1891	     4.6158	     6.8817	   -12.1689	     1.8463	   -18.2114	     0.5875	    -8.4763	   -11.4136	    -7.3013	
     4.0283	     5.6229	     7.5531	   -10.8261	     2.4338	   -17.2043	     0.8392	    -8.4763	    -9.4833	    -6.3782	
     5.2032	     6.7139	     8.1406	    -9.4833	     2.7695	   -15.6937	     0.6714	    -8.6441	    -7.8888	    -5.9586	
     6.4621	     7.6370	     8.3923	    -8.3923	     2.8534	   -13.7634	    -0.0839	    -8.9798	    -6.8817	    -6.0425	
     7.6370	     8.2245	     8.3923	    -7.4692	     2.5177	   -11.4975	    -1.2589	    -9.4833	    -6.2103	    -6.6299
[truncated: 2,808,829 more chars]
