# Supplementary material for: Task-related functional connectivity in autism spectrum conditions: an EEG study using wavelet transform coherence
Source: Mol Autism. 2013 Jan 12;4:1. doi: 10.1186/2040-2392-4-1 (PMC3558480; doi:10.1186/2040-2392-4-1)
Supplement: Additional file 4 — Raw EEG data for the face task (part 2). [file 2040-2392-4-1-S4.zip › ID18_faces_attending_faces.dat]

[Subject]	
[Date]	03/01/2009
[Time]	15:53:11
[Channels]	10
[Rate]	1000.000000
[Type]	Epoch
[Headers]	Yes
[Points]	401
[Xmin]	0.00000
[Sweeps]	88
[Accepted]	88
[Rejected]	0
[Domain]	Time
[Rows]	Points
[Electrode Labels]
[      P8]	[     TP8]	[      T8]	[      P7]	[     FT8]	[     TP7]	[      F8]	[      T7]	[     FT7]	[      F7]	
[Electrode XUnits]
[ Default]	[ Default]	[ Default]	[ Default]	[ Default]	[ Default]	[ Default]	[ Default]	[ Default]	[ Default]	
[Electrode YUnits]
[ Default]	[ Default]	[ Default]	[ Default]	[ Default]	[ Default]	[ Default]	[ Default]	[ Default]	[ Default]	
[Epoch Header]
[Trial Type]	21
[Accept]	1
[Correct]	0
[RT]	 0.000
[Resp]	0
[Epoch Data]
   -10.2386	   -13.8474	   -22.8271	    -1.9302	   -17.4561	    -1.8463	   -20.2255	     0.1678	    -2.0142	    -5.0354	
   -10.6583	   -14.6027	   -23.3307	    -2.4338	   -17.7078	    -2.4338	   -23.4146	    -0.4196	    -3.1052	    -6.9656	
   -10.9940	   -15.2740	   -23.6664	    -3.0212	   -17.8757	    -3.0212	   -26.8555	    -1.0910	    -4.1962	    -9.1476	
   -11.1618	   -15.8615	   -23.9182	    -3.5248	   -17.9596	    -3.5248	   -30.2963	    -1.7624	    -5.3711	   -11.2457	
   -11.3297	   -16.3651	   -24.0860	    -4.1122	   -18.2114	    -4.1122	   -33.4854	    -2.5177	    -6.5460	   -13.3438	
   -11.5814	   -16.9525	   -24.3378	    -4.7836	   -18.6310	    -4.8676	   -36.2549	    -3.4409	    -7.7209	   -15.3580	
   -11.9171	   -17.6239	   -24.6735	    -5.7068	   -19.3024	    -5.7907	   -38.2690	    -4.6158	    -8.9798	   -17.2043	
   -12.4207	   -18.2953	   -25.1770	    -6.7978	   -20.3934	    -6.9656	   -39.4440	    -5.9586	   -10.1547	   -18.7988	
   -13.0081	   -18.8828	   -25.6805	    -8.0566	   -21.5683	    -8.3084	   -39.6118	    -7.3853	   -11.3297	   -19.9738	
   -13.5117	   -19.3863	   -26.1002	    -9.3994	   -22.7432	    -9.6512	   -38.9404	    -8.8959	   -12.2528	   -20.6451	
   -14.0152	   -19.5541	   -26.3519	   -10.7422	   -23.6664	   -10.9940	   -37.3459	   -10.2386	   -12.8403	   -20.6451	
   -14.5187	   -19.5541	   -26.4359	   -12.0850	   -24.2538	   -12.3367	   -35.1639	   -11.4975	   -13.2599	   -19.9738	
   -15.0223	   -19.3863	   -26.3519	   -13.5117	   -24.5895	   -13.6795	   -32.5623	   -12.5885	   -13.5117	   -18.9667	
   -15.6097	   -19.2184	   -26.1841	   -15.0223	   -24.9252	   -15.1062	   -30.1285	   -13.7634	   -13.7634	   -17.6239	
   -16.2811	   -19.2184	   -26.0162	   -16.5329	   -25.4288	   -16.6168	   -28.0304	   -14.9384	   -14.0152	   -16.2811	
   -16.9525	   -19.3024	   -25.8484	   -18.0435	   -26.1002	   -18.0435	   -26.5198	   -16.0294	   -14.4348	   -15.0223	
   -17.4561	   -19.3863	   -25.6805	   -19.4702	   -26.9394	   -19.3863	   -25.8484	   -17.1204	   -14.9384	   -14.0152	
   -17.7917	   -19.4702	   -25.2609	   -20.6451	   -27.6947	   -20.3934	   -26.0162	   -17.9596	   -15.4419	   -13.3438	
   -17.7078	   -19.5541	   -24.7574	   -21.4005	   -28.3661	   -21.0648	   -26.7715	   -18.6310	   -16.0294	   -13.0081	
   -17.2882	   -19.4702	   -24.1699	   -21.6522	   -28.7857	   -21.3165	   -28.0304	   -19.1345	   -16.6168	   -13.2599	
   -16.5329	   -19.3024	   -23.4985	   -21.6522	   -28.7857	   -21.2326	   -29.4571	   -19.3863	   -17.2882	   -14.0152	
   -15.6097	   -19.0506	   -22.8271	   -21.2326	   -28.6179	   -20.8130	   -30.8838	   -19.5541	   -18.0435	   -15.3580	
   -14.5187	   -18.7988	   -22.3236	   -20.6451	   -28.1143	   -20.2255	   -32.0587	   -19.8059	   -19.0506	   -17.2882	
   -13.5117	   -18.5471	   -22.0718	   -20.0577	   -27.6108	   -19.6381	   -32.8979	   -20.0577	   -20.1416	   -19.6381	
   -12.7563	   -18.3792	   -22.1558	   -19.6381	   -27.1912	   -19.3024	   -33.5693	   -20.5612	   -21.4005	   -22.2397	
   -12.3367	   -18.4631	   -22.6593	   -19.5541	   -26.7715	   -19.2184	   -33.9050	   -21.3165	   -22.7432	   -24.9252	
   -12.2528	   -18.5471	   -23.4146	   -19.8898	   -26.5198	   -19.5541	   -33.9890	   -22.4075	   -24.0860	   -27.4429	
   -12.5885	   -18.7988	   -24.4217	   -20.5612	   -26.3519	   -20.3094	   -33.7372	   -23.6664	   -25.3448	   -29.4571	
   -13.2599	   -19.1345	   -25.2609	   -21.6522	   -26.1002	   -21.4005	   -32.9819	   -25.0931	   -26.4359	   -30.9677	
   -14.0991	   -19.3024	   -25.9323	   -22.9111	   -25.7645	   -22.7432	   -31.7230	   -26.4359	   -27.2751	   -31.8069	
   -14.9384	   -19.3863	   -26.1841	   -24.3378	   -25.1770	   -24.1699	   -30.1285	   -27.6947	   -27.8625	   -31.8069	
   -15.7776	   -19.3024	   -25.8484	   -25.5127	   -24.1699	   -25.4288	   -28.1143	   -28.7857	   -28.1143	   -31.0516	
   -16.3651	   -18.8828	   -25.0092	   -26.5198	   -22.9111	   -26.3519	   -25.9323	   -29.4571	   -27.9465	   -29.7928	
   -16.6168	   -18.1274	   -23.7503	   -27.1072	   -21.2326	   -26.9394	   -23.5825	   -29.7089	   -27.4429	   -28.0304	
   -16.4490	   -17.1204	   -21.9040	   -27.1072	   -19.3863	   -26.9394	   -21.2326	   -29.5410	   -26.6037	   -26.1841	
   -15.8615	   -15.7776	   -19.8059	   -26.6037	   -17.3721	   -26.3519	   -19.0506	   -28.9536	   -25.5127	   -24.4217	
   -14.8544	   -14.2670	   -17.4561	   -25.5966	   -15.3580	   -25.2609	   -17.2043	   -28.0304	   -24.3378	   -22.8271	
   -13.4277	   -12.5885	   -15.0223	   -24.0860	   -13.5956	   -23.7503	   -15.6937	   -26.8555	   -23.1628	   -21.6522	
   -11.8332	   -10.9100	   -12.7563	   -22.3236	   -12.0850	   -21.9879	   -14.6866	   -25.5966	   -21.9879	   -20.8130	
    -9.9869	    -9.3155	   -10.6583	   -20.3094	   -11.0779	   -20.0577	   -14.1830	   -24.2538	   -21.0648	   -20.3934	
    -8.1406	    -7.8049	    -8.9798	   -18.3792	   -10.4904	   -18.1274	   -14.3509	   -23.0789	   -20.4773	   -20.2255	
    -6.3782	    -6.5460	    -7.8049	   -16.6168	   -10.4904	   -16.3651	   -15.1062	   -22.0718	   -20.0577	   -20.3934	
    -4.7836	    -5.6229	    -7.2174	   -15.0223	   -11.0779	   -14.8544	   -16.4490	   -21.3165	   -20.0577	   -20.8130	
    -3.5248	    -5.0354	    -7.0496	   -13.8474	   -12.0850	   -13.6795	   -18.2114	   -20.8130	   -20.3094	   -21.2326	
    -2.6855	    -4.8676	    -7.4692	   -12.9242	   -13.5117	   -12.7563	   -20.3094	   -20.4773	   -20.7291	   -21.6522	
    -2.0981	    -4.8676	    -8.2245	   -12.2528	   -15.2740	   -12.1689	   -22.4075	   -20.3934	   -21.2326	   -21.9879	
    -1.7624	    -5.1193	    -9.3155	   -11.8332	   -17.1204	   -11.7493	   -24.2538	   -20.2255	   -21.6522	   -21.9879	
    -1.6785	    -5.5389	   -10.4904	   -11.5814	   -18.8828	   -11.4975	   -25.7645	   -20.1416	   -21.9879	   -21.7361	
    -1.6785	    -5.8746	   -11.8332	   -11.4136	   -20.6451	   -11.4136	   -26.6037	   -19.8898	   -22.0718	   -21.2326	
    -1.8463	    -6.2943	   -13.1760	   -11.4136	   -22.0718	   -11.3297	   -26.8555	   -19.5541	   -21.9040	   -20.5612	
    -2.0981	    -6.6299	   -14.6027	   -11.4136	   -23.2468	   -11.4136	   -26.5198	   -19.1345	   -21.6522	   -19.7220	
    -2.5177	    -7.0496	   -16.0294	   -11.5814	   -24.0860	   -11.4975	   -25.5127	   -18.7988	   -21.2326	   -18.8828	
    -2.9373	    -7.4692	   -17.5400	   -11.8332	   -24.6735	   -11.7493	   -24.1699	   -18.4631	   -20.8969	   -18.1274	
    -3.5248	    -7.9727	   -19.1345	   -12.1689	   -25.1770	   -12.0850	   -22.7432	   -18.2953	   -20.6451	   -17.5400	
    -4.1962	    -8.5602	   -20.6451	   -12.6724	   -25.5966	   -12.5046	   -21.3165	   -18.3792	   -20.6451	   -17.3721	
    -5.0354	    -9.3155	   -22.1558	   -13.2599	   -26.0162	   -13.0081	   -20.1416	   -18.7149	   -20.8969	   -17.6239	
    -5.7907	   -10.1547	   -23.4146	   -13.7634	   -26.5198	   -13.5117	   -19.4702	   -19.3024	   -21.4005	   -18.2953	
    -6.5460	   -10.9100	   -24.3378	   -14.0991	   -26.8555	   -13.8474	   -19.2184	   -19.9738	   -22.0718	   -19.3024	
    -7.0496	   -11.4975	   -24.9252	   -14.3509	   -27.1072	   -14.0991	   -19.3863	   -20.8130	   -22.8271	   -20.5612	
    -7.2174	   -11.8332	   -25.0092	   -14.3509	   -27.1912	   -14.0991	   -20.1416	   -21.5683	   -23.6664	   -21.9040	
    -7.0496	   -12.0010	   -24.6735	   -14.0152	   -27.0233	   -13.8474	   -21.2326	   -22.2397	   -24.3378	   -23.1628	
    -6.4621	   -11.8332	   -23.8342	   -13.4277	   -26.5198	   -13.3438	   -22.7432	   -22.7432	   -24.9252	   -24.1699	
    -5.6229	   -11.4975	   -22.8271	   -12.7563	   -25.8484	   -12.6724	   -24.5895	   -23.0789	   -25.2609	   -25.0092	
    -4.7836	   -10.9940	   -21.6522	   -12.0010	   -25.0092	   -11.9171	   -26.8555	   -23.1628	   -25.5127	   -25.5127	
    -3.9444	   -10.5743	   -20.5612	   -11.4136	   -24.1699	   -11.3297	   -29.3732	   -23.2468	   -25.6805	   -25.8484	
    -3.3569	   -10.2386	   -19.6381	   -10.9940	   -23.4146	   -10.9100	   -32.1426	   -23.2468	   -25.7645	   -25.9323	
    -3.1052	   -10.0708	   -18.9667	   -10.8261	   -22.6593	   -10.8261	   -34.8282	   -23.2468	   -25.7645	   -25.9323	
    -3.1891	    -9.9869	   -18.3792	   -10.9940	   -22.0718	   -10.9100	   -37.0941	   -23.2468	   -25.6805	   -25.6805	
    -3.4409	    -9.9869	   -17.7917	   -11.2457	   -21.4005	   -11.0779	   -38.3530	   -23.1628	   -25.5127	   -25.3448	
    -3.8605	    -9.8190	   -17.2043	   -11.5814	   -20.8130	   -11.4136	   -38.4369	   -22.9111	   -25.0092	   -24.8413	
    -4.2801	    -9.7351	   -16.5329	   -11.9171	   -20.3094	   -11.6653	   -37.2620	   -22.5754	   -24.3378	   -24.1699	
    -4.6997	    -9.4833	   -15.7776	   -12.1689	   -20.0577	   -11.9171	   -35.1639	   -21.9879	   -23.3307	   -23.4985	
    -5.1193	    -9.2316	   -15.0223	   -12.3367	   -20.0577	   -12.0010	   -32.3105	   -21.1487	   -22.0718	   -22.6593	
    -5.2872	    -8.9798	   -14.3509	   -12.4207	   -20.3934	   -12.0010	   -29.2053	   -20.1416	   -20.5612	   -21.8201	
    -5.2872	    -8.7280	   -13.8474	   -12.1689	   -20.9808	   -11.7493	   -26.1002	   -18.8828	   -18.8828	   -20.8969	
    -5.0354	    -8.2245	   -13.4277	   -11.4975	   -21.5683	   -11.0779	   -23.4146	   -17.4561	   -17.0364	   -19.8898	
    -4.4479	    -7.6370	   -13.0920	   -10.4065	   -21.9040	    -9.9869	   -21.1487	   -15.6937	   -15.1062	   -18.7149	
    -3.4409	    -6.8817	   -12.7563	    -8.8120	   -21.9879	    -8.4763	   -19.6381	   -13.7634	   -13.2599	   -17.6239	
    -2.2659	    -6.0425	   -12.5046	    -6.9656	   -21.8201	    -6.6299	   -18.8828	   -11.7493	   -11.5814	   -16.5329	
    -1.0071	    -5.2032	   -12.3367	    -4.9515	   -21.4844	    -4.6158	   -19.1345	    -9.9030	   -10.3226	   -15.8615	
     0.0839	    -4.5319	   -12.3367	    -3.0212	   -21.2326	    -2.8534	   -20.2255	    -8.2245	    -9.5673	   -15.7776	
     0.9232	    -4.2801	   -12.5046	    -1.5106	   -21.3165	    -1.4267	   -22.2397	    -7.0496	    -9.4833	   -16.2811	
     1.3428	    -4.3640	   -13.0920	    -0.5035	   -21.8201	    -0.4196	   -24.8413	    -6.2943	    -9.9869	   -17.3721	
     1.2589	    -4.9515	   -14.0152	     0.0000	   -22.7432	     0.1678	   -27.8625	    -6.0425	   -10.9100	   -18.7988	
     0.8392	    -5.8746	   -15.2740	     0.0839	   -23.9182	     0.1678	   -31.0516	    -6.0425	   -12.0850	   -20.3934	
     0.0839	    -7.0496	   -16.7007	    -0.2518	   -25.0931	    -0.0839	   -33.9890	    -6.3782	   -13.2599	   -21.6522	
    -0.8392	    -8.3084	   -18.2114	    -0.8392	   -26.1841	    -0.6714	   -36.3388	    -6.7139	   -14.1830	   -22.4915	
    -1.8463	    -9.4833	   -19.7220	    -1.5106	   -26.8555	    -1.2589	   -38.1012	    -6.9656	   -14.5187	   -22.5754	
    -2.9373	   -10.5743	   -20.8969	    -2.0981	   -27.1912	    -1.8463	   -38.8565	    -6.9656	   -14.3509	   -21.8201	
    -3.8605	   -11.3297	   -21.8201	    -2.6016	   -27.0233	    -2.2659	   -38.7726	    -6.7978	   -13.5117	   -20.2255	
    -4.6158	   -11.8332	   -22.3236	    -2.9373	   -26.6037	    -2.6016	   -37.7655	    -6.2103	   -12.1689	   -18.0435	
    -5.3711	   -12.0850	   -22.6593	    -3.1052	   -25.9323	    -2.7695	   -36.0870	    -5.4550	   -10.5743	   -15.3580	
    -6.0425	   -12.1689	   -22.8271	    -3.1891	   -25.2609	    -2.8534	   -33.9890	    -4.5319	    -8.8120	   -12.6724	
    -6.7139	   -12.1689	   -22.9950	    -3.3569	   -24.8413	    -3.0212	   -31.8069	    -3.6926	    -7.1335	   -10.0708	
    -7.4692	   -12.2528	   -23.1628	    -3.6087	   -24.6735	    -3.2730	   -29.7928	    -2.9373	    -5.7068	    -7.8888	
    -8.1406	   -12.2528	   -23.4985	    -3.8605	   -24.6735	    -3.6087	   -28.0304	    -2.3499	    -4.6997	    -6.2943	
    -8.7280	   -12.3367	   -23.7503	    -4.1962	   -24.9252	    -4.0283	   -26.7715	    -2.0981	    -4.0283	    -5.4550	
    -9.2316	   -12.4207	   -24.0860	    -4.6158	   -25.1770	    -4.4479	   -26.1002	    -2.0142	    -3.7766	    -5.2872	
    -9.5673	   -12.5885	   -24.2538	    -5.0354	   -25.3448	    -4.9515	   -26.1002	    -2.2659	    -4.0283	    -5.8746	
    -9.6512	   -12.5885	   -24.2538	    -5.2872	   -25.4288	    -5.2032	   -26.6037	    -2.6016	    -4.5319	    -7.2174	
    -9.3994	   -12.5046	   -24.0021	    -5.3711	   -25.1770	    -5.3711	   -27.5269	    -3.1052	    -5.2032	    -8.9798	
    -8.8959	   -12.1689	   -23.4146	    -5.2032	   -24.6735	    -5.2032	   -28.7018	    -3.5248	    -5.8746	   -11.0779	
    -8.0566	   -11.6653	   -22.4915	    -4.6997	   -24.0021	    -4.7836	   -30.0446	    -3.7766	    -6.5460	   -13.2599	
    -7.1335	   -10.9100	   -21.2326	    -4.1122	   -23.0789	    -4.1962	   -31.3034	    -3.9444	    -7.1335	   -15.4419	
    -6.1264	   -10.1547	   -19.8898	    -3.3569	   -22.1558	    -3.5248	   -32.3944	    -3.9444	    -7.6370	   -17.2882	
    -5.2872	    -9.5673	   -18.3792	    -2.7695	   -21.3165	    -2.9373	   -33.2336	    -4.0283	    -7.9727	   -18.7988	
    -4.6158	    -9.1476	   -17.0364	    -2.2659	   -20.5612	    -2.5177	   -33.4854	    -4.0283	    -8.3084	   -19.7220	
    -4.1962	    -8.9798	   -15.7776	    -1.9302	   -19.9738	    -2.2659	   -33.0658	    -4.1122	    -8.4763	   -19.9738	
    -3.9444	    -8.8959	   -14.6027	    -1.7624	   -19.3863	    -2.0981	   -31.8909	    -4.0283	    -8.3923	   -19.3863	
    -3.6926	    -8.9798	   -13.5117	    -1.5945	   -18.7149	    -1.9302	   -30.0446	    -3.8605	    -8.1406	   -18.2114	
    -3.5248	    -8.9798	   -12.3367	    -1.4267	   -18.0435	    -1.6785	   -27.6947	    -3.5248	    -7.6370	   -16.4490	
    -3.3569	    -8.8120	   -11.0779	    -1.1749	   -17.2882	    -1.4267	   -24.9252	    -3.1891	    -7.0496	   -14.3509	
    -3.1052	    -8.4763	    -9.9030	    -1.0071	   -16.4490	    -1.1749	   -21.9040	    -2.6855	    -6.2943	   -12.3367	
    -2.9373	    -8.0566	    -8.6441	    -0.8392	   -15.7776	    -0.9232	   -18.7988	    -2.2659	    -5.6229	   -10.4904	
    -2.7695	    -7.6370	    -7.5531	    -0.6714	   -15.1901	    -0.6714	   -16.0294	    -1.9302	    -5.1193	    -9.1476	
    -2.6016	    -7.1335	    -6.7139	    -0.5035	   -14.7705	    -0.4196	   -13.5956	    -1.6785	    -4.7836	    -8.4763	
    -2.5177	    -6.7139	    -6.1264	    -0.5035	   -14.5187	    -0.3357	   -11.8332	    -1.5945	    -4.6997	    -8.5602	
    -2.3499	    -6.3782	    -5.8746	    -0.5035	   -14.4348	    -0.2518	   -10.8261	    -1.5945	    -4.9515	    -9.3155	
    -2.1820	    -6.0425	    -5.9586	    -0.5035	   -14.5187	    -0.1678	   -10.6583	    -1.7624	    -5.4550	   -10.7422	
    -1.9302	    -5.7068	    -6.4621	    -0.6714	   -14.6866	    -0.2518	   -11.3297	    -2.0142	    -6.2103	   -12.5885	
    -1.6785	    -5.5389	    -7.3013	    -0.8392	   -15.0223	    -0.5035	   -12.8403	    -2.5177	    -7.3013	   -14.8544	
    -1.5945	    -5.5389	    -8.3923	    -1.3428	   -15.5258	    -0.9232	   -15.0223	    -3.2730	    -8.6441	   -17.2882	
    -1.6785	    -5.7068	    -9.6512	    -1.9302	   -16.1972	    -1.5945	   -17.7917	    -4.3640	   -10.2386	   -19.7220	
    -2.0142	    -6.1264	   -10.9100	    -2.7695	   -16.9525	    -2.4338	   -21.0648	    -5.6229	   -12.0850	   -21.9879	
    -2.6855	    -6.7978	   -12.0850	    -3.8605	   -17.7078	    -3.5248	   -24.4217	    -7.0496	   -13.9313	   -24.0860	
    -3.5248	    -7.5531	   -13.2599	    -4.9515	   -18.4631	    -4.6997	   -27.7786	    -8.4763	   -15.6937	   -25.8484	
    -4.5319	    -8.4763	   -14.2670	    -6.0425	   -18.9667	    -5.8746	   -30.7159	    -9.8190	   -17.2043	   -27.1912	
    -5.5389	    -9.2316	   -15.1901	    -7.1335	   -19.3024	    -7.0496	   -33.0658	   -10.8261	   -18.3792	   -27.9465	
    -6.4621	    -9.9030	   -15.7776	    -8.0566	   -19.3863	    -7.9727	   -34.5764	   -11.5814	   -18.8828	   -28.1143	
    -7.2174	   -10.1547	   -16.1972	    -8.6441	   -19.3024	    -8.7280	   -35.0800	   -11.8332	   -18.8828	   -27.5269	
    -7.7209	   -10.0708	   -16.2811	    -8.9798	   -19.0506	    -9.1476	   -34.4086	   -11.5814	   -18.2114	   -26.3519	
    -7.8888	    -9.4833	   -16.0294	    -8.9798	   -18.7149	    -9.2316	   -32.6462	   -10.8261	   -17.0364	   -24.5895	
    -7.8888	    -8.5602	   -15.5258	    -8.7280	   -18.3792	    -8.9798	   -29.7928	    -9.6512	   -15.2740	   -22.4075	
    -7.6370	    -7.3013	   -14.8544	    -8.1406	   -17.8757	    -8.3923	   -26.2680	    -8.2245	   -13.2599	   -19.8898	
    -7.1335	    -5.9586	   -14.0152	    -7.3013	   -17.3721	    -7.6370	   -22.4075	    -6.6299	   -11.1618	   -17.3721	
    -6.4621	    -4.4479	   -13.0081	    -6.3782	   -16.6168	    -6.6299	   -18.7149	    -5.0354	    -8.9798	   -14.9384	
    -5.6229	    -2.9373	   -12.0010	    -5.3711	   -15.8615	    -5.5389	   -15.4419	    -3.6087	    -6.9656	   -12.6724	
    -4.6158	    -1.5945	   -10.9100	    -4.3640	   -14.9384	    -4.3640	   -12.9242	    -2.4338	    -5.2032	   -10.9100	
    -3.6087	    -0.4196	    -9.9030	    -3.5248	   -14.0991	    -3.4409	   -11.2457	    -1.5106	    -3.7766	    -9.7351	
    -2.6016	     0.5035	    -8.9798	    -2.9373	   -13.3438	    -2.6855	   -10.5743	    -1.0071	    -2.9373	    -9.1476	
    -1.6785	     1.0071	    -8.3084	    -2.6016	   -12.7563	    -2.2659	   -10.9100	    -1.0071	    -2.5177	    -9.3155	
    -1.0071	     1.1749	    -7.9727	    -2.7695	   -12.5046	    -2.1820	   -12.1689	    -1.3428	    -2.6855	   -10.0708	
    -0.5035	     1.0910	    -7.8049	    -3.1891	   -12.5046	    -2.6016	   -13.9313	    -2.0142	    -3.2730	   -11.4975	
    -0.1678	     0.8392	    -7.8049	    -3.9444	   -12.8403	    -3.1891	   -16.0294	    -2.9373	    -4.1962	   -13.2599	
     0.0839	     0.5875	    -7.8888	    -4.6997	   -13.2599	    -3.9444	   -18.2114	    -3.9444	    -5.2872	   -15.2740	
     0.1678	     0.2518	    -7.9727	    -5.5389	   -13.7634	    -4.7836	   -20.0577	    -4.8676	    -6.4621	   -17.2043	
     0.2518	     0.0839	    -7.9727	    -6.3782	   -14.1830	    -5.5389	   -21.5683	    -5.6229	    -7.5531	   -19.0506	
     0.1678	    -0.0839	    -7.9727	    -7.0496	   -14.3509	    -6.2943	   -22.3236	    -6.3782	    -8.6441	   -20.7291	
     0.0000	    -0.1678	    -7.8888	    -7.7209	   -14.2670	    -7.1335	   -22.4075	    -6.8817	    -9.6512	   -21.9879	
    -0.4196	    -0.1678	    -7.7209	    -8.3923	   -13.9313	    -7.8888	   -21.5683	    -7.3853	   -10.4904	   -22.7432	
    -1.0910	    -0.1678	    -7.6370	    -9.1476	   -13.4277	    -8.7280	   -20.0577	    -7.8049	   -11.1618	   -22.9111	
    -2.0142	    -0.3357	    -7.7209	   -10.0708	   -12.8403	    -9.8190	   -17.9596	    -8.3084	   -11.6653	   -22.6593	
    -3.2730	    -0.6714	    -7.9727	   -11.1618	   -12.3367	   -10.9940	   -15.6937	    -8.9798	   -12.0010	   -21.9879	
    -4.6997	    -1.2589	    -8.3923	   -12.5046	   -12.0010	   -12.4207	   -13.3438	    -9.7351	   -12.2528	   -20.9808	
    -6.2103	    -1.9302	    -8.8959	   -13.8474	   -11.7493	   -13.8474	   -11.2457	   -10.6583	   -12.4207	   -19.8059	
    -7.7209	    -2.6855	    -9.4833	   -15.1901	   -11.5814	   -15.2740	    -9.4833	   -11.4975	   -12.5046	   -18.6310	
    -9.0637	    -3.5248	    -9.9869	   -16.4490	   -11.4136	   -16.4490	    -8.1406	   -12.4207	   -12.6724	   -17.6239	
   -10.1547	    -4.2801	   -10.3226	   -17.3721	   -11.3297	   -17.3721	    -7.4692	   -13.2599	   -12.8403	   -16.8686	
   -10.9940	    -5.0354	   -10.4904	   -18.0435	   -11.2457	   -18.0435	    -7.3013	   -13.9313	   -13.1760	   -16.5329	
   -11.6653	    -5.7907	   -10.5743	   -18.3792	   -11.3297	   -18.3792	    -7.8888	   -14.6027	   -13.7634	   -16.7007	
   -12.0010	    -6.4621	   -10.4904	   -18.3792	   -11.4136	   -18.3792	    -9.0637	   -15.1901	   -14.5187	   -17.3721	
   -12.2528	    -7.1335	   -10.3226	   -18.2114	   -11.5814	   -18.2114	   -10.7422	   -15.7776	   -15.4419	   -18.4631	
   -12.4207	    -7.7209	   -10.0708	   -17.8757	   -11.9171	   -17.8757	   -12.7563	   -16.2811	   -16.4490	   -19.8898	
   -12.4207	    -8.3084	    -9.6512	   -17.2882	   -12.1689	   -17.3721	   -14.8544	   -16.7007	   -17.4561	   -21.4005	
   -12.2528	    -8.6441	    -9.1476	   -16.6168	   -12.5046	   -16.7847	   -16.7007	   -16.8686	   -18.2953	   -22.9950	
   -12.0850	    -8.8959	    -8.5602	   -15.8615	   -12.6724	   -16.0294	   -18.2953	   -16.9525	   -18.8828	   -24.5056	
   -11.9171	    -9.0637	    -7.9727	   -15.1062	   -12.7563	   -15.3580	   -19.3024	   -16.7847	   -19.2184	   -26.0162	
   -11.7493	    -9.0637	    -7.3853	   -14.5187	   -12.8403	   -14.7705	   -19.8059	   -16.4490	   -19.3024	   -27.3590	
   -11.6653	    -9.0637	    -6.9656	   -14.0152	   -12.9242	   -14.2670	   -19.7220	   -16.0294	   -19.1345	   -28.6179	
   -11.6653	    -9.0637	    -6.7139	   -13.6795	   -13.0081	   -13.9313	   -19.2184	   -15.4419	   -18.7149	   -29.7089	
   -11.7493	    -8.8959	    -6.5460	   -13.4277	   -13.1760	   -13.6795	   -18.1274	   -14.6866	   -18.0435	   -30.2963	
   -11.7493	    -8.6441	    -6.4621	   -13.2599	   -13.2599	   -13.4277	   -16.7847	   -13.7634	   -17.0364	   -30.3802	
   -11.7493	    -8.2245	    -6.2103	   -13.0081	   -13.3438	   -13.0920	   -15.2740	   -12.5885	   -15.8615	   -29.8767	
   -11.5814	    -7.5531	    -5.8746	   -12.7563	   -13.4277	   -12.7563	   -13.6795	   -11.4136	   -14.4348	   -28.7018	
   -11.3297	    -6.7139	    -5.3711	   -12.3367	   -13.5117	   -12.3367	   -12.3367	   -10.1547	   -13.0081	   -27.1072	
   -10.9100	    -5.7068	    -4.7836	   -11.9171	   -13.5956	   -11.8332	   -11.4136	    -8.9798	   -11.6653	   -25.2609	
   -10.4904	    -4.6158	    -4.1962	   -11.4975	   -13.7634	   -11.4136	   -10.9940	    -8.0566	   -10.6583	   -23.4985	
    -9.9030	    -3.6926	    -3.6087	   -11.0779	   -13.8474	   -10.9940	   -11.2457	    -7.5531	    -9.9869	   -22.0718	
    -9.2316	    -2.8534	    -3.1891	   -10.7422	   -13.8474	   -10.6583	   -12.0010	    -7.3853	    -9.8190	   -21.1487	
    -8.4763	    -2.2659	    -3.0212	   -10.4904	   -13.6795	   -10.4904	   -13.5117	    -7.6370	   -10.2386	   -20.8130	
    -7.8049	    -2.0142	    -3.0212	   -10.4065	   -13.4277	   -10.4065	   -15.6097	    -8.3084	   -11.0779	   -21.0648	
    -7.0496	    -2.0981	    -3.3569	   -10.4065	   -13.2599	   -10.4065	   -18.2953	    -9.2316	   -12.2528	   -21.9879	
    -6.2103	    -2.3499	    -4.0283	   -10.4065	   -13.1760	   -10.4904	   -21.3165	   -10.3226	   -13.7634	   -23.4146	
    -5.2872	    -2.7695	    -4.7836	   -10.4065	   -13.3438	   -10.4065	   -24.5056	   -11.3297	   -15.2740	   -25.1770	
    -4.2801	    -3.1891	    -5.7907	   -10.2386	   -13.6795	   -10.3226	   -27.4429	   -12.1689	   -16.7007	   -27.1072	
    -3.1891	    -3.6087	    -6.9656	   -10.0708	   -14.3509	   -10.0708	   -30.0446	   -12.9242	   -17.9596	   -29.0375	
    -2.1820	    -3.9444	    -8.1406	    -9.8190	   -15.1901	    -9.9030	   -32.0587	   -13.4277	   -19.0506	   -30.7999	
    -1.2589	    -4.1962	    -9.3994	    -9.6512	   -16.1972	    -9.7351	   -33.4015	   -13.7634	   -19.8059	   -32.3105	
    -0.5035	    -4.4479	   -10.6583	    -9.4833	   -17.2043	    -9.6512	   -34.0729	   -14.0991	   -20.3094	   -33.4854	
     0.0000	    -4.6158	   -11.7493	    -9.4833	   -18.0435	    -9.6512	   -33.9890	   -14.2670	   -20.4773	   -34.0729	
     0.3357	    -4.6997	   -12.5885	    -9.4833	   -18.7149	    -9.7351	   -33.4015	   -14.4348	   -20.3094	   -34.1568	
     0.4196	    -4.6997	   -13.2599	    -9.5673	   -19.1345	    -9.8190	   -32.3105	   -14.5187	   -19.9738	   -33.7372	
     0.2518	    -4.8676	   -13.8474	    -9.7351	   -19.3024	   -10.0708	   -30.9677	   -14.6027	   -19.4702	   -33.0658	
    -0.1678	    -5.0354	   -14.1830	   -10.0708	   -19.3863	   -10.4065	   -29.4571	   -14.6027	   -18.9667	   -32.1426	
    -0.6714	    -5.3711	   -14.5187	   -10.4904	   -19.2184	   -10.8261	   -28.0304	   -14.6866	   -18.5471	   -31.3034	
    -1.2589	    -5.7068	   -14.6866	   -10.9100	   -18.9667	   -11.2457	   -26.7715	   -14.7705	   -18.2953	   -30.6320	
    -1.7624	    -5.9586	   -14.6027	   -11.2457	   -18.7149	   -11.6653	   -25.9323	   -14.8544	   -18.2114	   -30.1285	
    -1.9302	    -6.2103	   -14.2670	   -11.4975	   -18.2114	   -11.9171	   -25.5966	   -14.8544	   -18.2114	   -29.8767	
    -1.7624	    -6.2103	   -13.6795	   -11.4975	   -17.7078	   -11.8332	   -25.7645	   -14.8544	   -18.3792	   -29.7928	
    -1.1749	    -6.0425	   -12.8403	   -11.1618	   -17.2043	   -11.4975	   -26.4359	   -14.7705	   -18.5471	   -29.9606	
    -0.2518	    -5.7068	   -11.8332	   -10.5743	   -16.6168	   -10.9100	   -27.4429	   -14.6027	   -18.7149	   -30.2963	
     1.0071	    -5.1193	   -10.6583	    -9.8190	   -16.1972	   -10.0708	   -28.7018	   -14.5187	   -18.9667	   -30.7999	
     2.3499	    -4.4479	    -9.5673	    -8.8959	   -15.8615	    -9.1476	   -30.0446	   -14.3509	   -19.1345	   -31.3034	
     3.7766	    -3.7766	    -8.5602	    -7.8888	   -15.6937	    -8.0566	   -31.3034	   -14.1830	   -19.3024	   -31.8909	
     5.1193	    -2.9373	    -7.7209	    -6.9656	   -15.6937	    -7.1335	   -32.4783	   -14.0991	   -19.4702	   -32.3105	
     6.2103	    -2.2659	    -7.1335	    -6.1264	   -15.7776	    -6.2943	   -33.4015	   -14.0152	   -19.4702	   -32.6462	
     6.9656	    -1.7624	    -6.7978	    -5.5389	   -16.0294	    -5.7068	   -33.9050	   -14.0152	   -19.5541	   -32.7301	
     7.2174	    -1.5106	    -6.7139	    -5.2872	   -16.2811	    -5.3711	   -34.0729	   -14.0152	   -19.5541	   -32.7301	
     7.0496	    -1.4267	    -6.8817	    -5.3711	   -16.3651	    -5.3711	   -33.7372	   -14.0991	   -19.5541	   -32.5623	
     6.4621	    -1.5106	    -7.2174	    -5.7068	   -16.3651	    -5.6229	   -32.8140	   -14.2670	   -19.4702	   -32.2266	
     5.5389	    -1.7624	    -7.7209	    -6.2103	   -16.1972	    -6.1264	   -31.3873	   -14.3509	   -19.3024	   -31.8069	
     4.4479	    -2.0142	    -8.2245	    -6.8817	   -15.7776	    -6.7139	   -29.5410	   -14.3509	   -18.9667	   -31.2195	
     3.4409	    -2.3499	    -8.7280	    -7.5531	   -15.2740	    -7.3013	   -27.1912	   -14.2670	   -18.6310	   -30.5481	
     2.3499	    -2.6855	    -9.2316	    -8.2245	   -14.6866	    -7.8888	   -24.7574	   -14.0991	   -18.2953	   -29.8767	
     1.5106	    -3.1052	    -9.5673	    -8.8120	   -14.1830	    -8.3923	   -22.4075	   -13.9313	   -18.0435	   -29.1214	
     0.7553	    -3.4409	    -9.9030	    -9.3155	   -13.7634	    -8.8120	   -20.4773	   -13.8474	   -17.9596	   -28.4500	
     0.2518	    -3.7766	   -10.1547	    -9.6512	   -13.5117	    -9.0637	   -19.0506	   -13.8474	   -17.8757	   -27.8625	
     0.0000	    -4.0283	   -10.2386	    -9.8190	   -13.4277	    -9.2316	   -18.3792	   -14.0152	   -17.9596	   -27.4429	
     0.0000	    -4.2801	   -10.3226	    -9.8190	   -13.5117	    -9.3155	   -18.4631	   -14.2670	   -18.2114	   -27.2751	
     0.1678	    -4.5319	   -10.3226	    -9.8190	   -13.7634	    -9.2316	   -19.3863	   -14.6866	   -18.5471	   -27.3590	
     0.5035	    -4.6997	   -10.3226	    -9.6512	   -14.0991	    -9.2316	   -21.0648	   -15.1901	   -19.1345	   -27.7786	
     1.0071	    -4.8676	   -10.3226	    -9.4833	   -14.4348	    -9.1476	   -23.2468	   -15.8615	   -19.8059	   -28.5339	
     1.4267	    -5.0354	   -10.2386	    -9.3155	   -14.6866	    -9.0637	   -25.6805	   -16.4490	   -20.5612	   -29.4571	
     1.9302	    -5.1193	    -9.9869	    -9.0637	   -14.6027	    -8.8959	   -27.9465	   -17.0364	   -21.3165	   -30.5481	
     2.5177	    -5.1193	    -9.6512	    -8.7280	   -14.2670	    -8.6441	   -29.7928	   -17.4561	   -21.9879	   -31.6391	
     3.0212	    -5.0354	    -9.0637	    -8.3084	   -13.6795	    -8.3923	   -31.1356	   -17.6239	   -22.4915	   -32.6462	
     3.5248	    -4.8676	    -8.4763	    -7.8888	   -12.8403	    -8.0566	   -31.5552	   -17.6239	   -22.8271	   -33.4854	
     3.9444	    -4.6158	    -7.8049	    -7.5531	   -12.0010	    -7.8049	   -31.3034	   -17.5400	   -22.9111	   -34.2407	
     4.2801	    -4.4479	    -7.3013	    -7.3013	   -11.2457	    -7.5531	   -30.1285	   -17.2882	   -22.7432	   -34.8282	
     4.6158	    -4.1962	    -7.0496	    -7.1335	   -10.8261	    -7.4692	   -28.1982	   -16.9525	   -22.3236	   -35.0800	
     4.7836	    -3.7766	    -6.7978	    -7.0496	   -10.7422	    -7.3013	   -25.5966	   -16.5329	   -21.7361	   -34.9960	
     5.0354	    -3.1891	    -6.6299	    -6.8817	   -10.9100	    -7.2174	   -22.4915	   -15.9454	   -20.8969	   -34.4925	
     5.3711	    -2.2659	    -6.3782	    -6.7139	   -11.4136	    -7.0496	   -19.0506	   -15.2740	   -19.8898	   -33.6533	
     5.7907	    -1.0071	    -5.7907	    -6.4621	   -11.8332	    -6.7139	   -15.6097	   -14.4348	   -18.7988	   -32.4783	
     6.3782	     0.5035	    -4.8676	    -6.0425	   -12.1689	    -6.2943	   -12.4207	   -13.5117	   -17.7078	   -30.9677	
     7.1335	     2.1820	    -3.6926	    -5.6229	   -12.1689	    -5.7907	    -9.6512	   -12.6724	   -16.7007	   -29.3732	
     7.8888	     3.9444	    -2.2659	    -5.1193	   -12.0010	    -5.2872	    -7.4692	   -11.9171	   -15.9454	   -27.9465	
     8.6441	     5.5389	    -0.9232	    -4.7836	   -11.6653	    -4.9515	    -6.0425	   -11.4136	   -15.5258	   -26.7715	
     9.1476	     6.7978	     0.2518	    -4.6997	   -11.2457	    -4.8676	    -5.6229	   -11.4136	   -15.6937	   -26.1841	
     9.3155	     7.3853	     1.0071	    -5.0354	   -11.1618	    -5.2032	    -6.1264	   -11.9171	   -16.5329	   -26.1841	
     9.1476	     7.3853	     1.1749	    -5.6229	   -11.2457	    -5.7907	    -7.6370	   -12.9242	   -17.8757	   -26.9394	
     8.6441	     6.8817	     0.9232	    -6.5460	   -11.6653	    -6.7139	    -9.9869	   -14.3509	   -19.6381	   -28.2822	
     7.9727	     6.0425	     0.2518	    -7.4692	   -12.1689	    -7.6370	   -12.7563	   -15.9454	   -21.6522	   -30.0446	
     7.3013	     5.0354	    -0.5035	    -8.3084	   -12.5885	    -8.4763	   -15.7776	   -17.4561	   -23.5825	   -31.8909	
     6.7978	     4.0283	    -1.3428	    -9.0637	   -12.9242	    -9.1476	   -18.6310	   -18.7988	   -25.2609	   -33.6533	
     6.4621	     3.1052	    -2.0981	    -9.6512	   -13.0081	    -9.7351	   -21.2326	   -19.8898	   -26.6037	   -35.0800	
     6.2103	     2.4338	    -2.6016	   -10.0708	   -12.8403	   -10.0708	   -23.4146	   -20.5612	   -27.5269	   -36.0031	
     6.2103	     2.0142	    -2.9373	   -10.3226	   -12.4207	   -10.3226	   -25.1770	   -20.8969	   -27.8625	   -36.3388	
     6.2943	     1.9302	    -2.8534	   -10.3226	   -11.7493	   -10.2386	   -26.1841	   -20.8130	   -27.6108	   -36.0870	
     6.6299	     2.1820	    -2.4338	    -9.9869	   -10.6583	    -9.9869	   -26.3519	   -20.2255	   -26.7715	   -35.0800	
     7.0496	     2.8534	    -1.6785	    -9.3155	    -9.3155	    -9.3155	   -25.7645	   -19.2184	   -25.4288	   -33.4854	
     7.4692	     3.6087	    -0.5875	    -8.3923	    -7.8888	    -8.3923	   -24.4217	   -17.8757	   -23.6664	   -31.4713	
     7.8888	     4.5319	     0.5035	    -7.3013	    -6.3782	    -7.3013	   -22.4915	   -16.2811	   -21.7361	   -29.2892	
     8.2245	     5.3711	     1.5106	    -6.1264	    -5.1193	    -6.1264	   -20.2255	   -14.6027	   -19.8059	   -27.1072	
     8.3923	     6.1264	     2.4338	    -4.8676	    -3.9444	    -4.8676	   -17.8757	   -12.9242	   -17.9596	   -25.0931	
     8.5602	     6.7139	     3.1052	    -3.6087	    -3.1891	    -3.6926	   -15.5258	   -11.4136	   -16.3651	   -23.4985	
     8.6441	     7.2174	     3.6087	    -2.2659	    -2.7695	    -2.4338	   -13.5117	    -9.9869	   -15.0223	   -22.3236	
     8.8120	     7.3853	     3.7766	    -1.0071	    -2.6855	    -1.2589	   -12.1689	    -8.7280	   -13.9313	   -21.6522	
     8.9798	     7.4692	     3.7766	     0.1678	    -3.1052	    -0.0839	   -11.4975	    -7.6370	   -13.2599	   -21.3165	
     9.1476	     7.2174	     3.4409	     1.3428	    -3.8605	     0.9232	   -11.6653	    -6.7139	   -12.8403	   -21.4844	
     9.3155	     6.7978	     2.9373	     2.2659	    -5.1193	     1.8463	   -12.6724	    -6.1264	   -12.8403	   -21.9879	
     9.4833	     6.2943	     2.2659	     2.9373	    -6.6299	     2.5177	   -14.2670	    -5.7068	   -13.0920	   -22.6593	
     9.5673	     5.6229	     1.4267	     3.3569	    -8.3923	     2.9373	   -16.2811	    -5.6229	   -13.6795	   -23.5825	
     9.5673	     4.8676	     0.5875	     3.4409	   -10.1547	     3.0212	   -18.5471	    -5.7907	   -14.3509	   -24.5895	
     9.4833	     4.1122	    -0.3357	     3.1891	   -12.0010	     2.7695	   -20.7291	    -6.2943	   -15.2740	   -25.6805	
     9.1476	     3.3569	    -1.3428	     2.6016	   -13.6795	     2.0981	   -22.6593	    -7.1335	   -16.2811	   -26.7715	
     8.6441	     2.5177	    -2.4338	     1.6785	   -15.2740	     1.1749	   -24.1699	    -8.0566	   -17.2882	   -27.8625	
     8.0566	     1.5945	    -3.4409	     0.5035	   -16.5329	     0.0000	   -25.1770	    -9.2316	   -18.1274	   -28.7018	
     7.4692	     0.8392	    -4.3640	    -0.8392	   -17.4561	    -1.2589	   -25.4288	   -10.2386	   -18.7149	   -29.2892	
     7.0496	     0.1678	    -5.0354	    -2.0981	   -17.8757	    -2.5177	   -25.0092	   -10.9940	   -18.8828	   -29.4571	
     6.7139	    -0.1678	    -5.5389	    -3.2730	   -17.7078	    -3.6087	   -23.9182	   -11.4975	   -18.4631	   -29.3732	
     6.5460	    -0.2518	    -5.7907	    -4.1122	   -17.1204	    -4.3640	   -22.2397	   -11.4975	   -17.5400	   -28.9536	
     6.6299	    -0.0839	    -5.7907	    -4.5319	   -16.1972	    -4.7836	   -20.1416	   -11.1618	   -16.2811	   -28.2822	
     6.7978	     0.4196	    -5.5389	    -4.6997	   -15.1901	    -4.8676	   -18.0435	   -10.4904	   -14.7705	   -27.6108	
     7.1335	     1.0910	    -5.2032	    -4.6158	   -14.2670	    -4.6997	   -15.9454	    -9.6512	   -13.1760	   -26.9394	
     7.5531	     2.0142	    -4.6158	    -4.1962	   -13.3438	    -4.2801	   -14.2670	    -8.6441	   -11.6653	   -26.5198	
     8.0566	     3.0212	    -3.7766	    -3.4409	   -12.3367	    -3.5248	   -12.9242	    -7.5531	   -10.4065	   -26.1841	
     8.8120	     4.2801	    -2.4338	    -2.3499	   -11.0779	    -2.4338	   -12.0850	    -6.3782	    -9.3994	   -26.0162	
     9.7351	     5.7068	    -0.6714	    -0.8392	    -9.5673	    -1.0071	   -11.5814	    -5.0354	    -8.5602	   -25.8484	
    10.9940	     7.2174	     1.3428	     0.9232	    -7.6370	     0.6714	   -11.5814	    -3.6926	    -7.9727	   -25.6805	
    12.2528	     8.6441	     3.3569	     2.8534	    -5.6229	     2.5177	   -12.0010	    -2.4338	    -7.5531	   -25.5127	
    13.5117	     9.8190	     5.1193	     4.6997	    -3.7766	     4.2801	   -12.8403	    -1.3428	    -7.6370	   -25.5127	
    14.4348	    10.4904	     6.3782	     6.2943	    -2.1820	     5.7907	   -14.0991	    -0.5035	    -7.9727	   -25.7645	
    14.9384	    10.7422	     7.0496	     7.4692	    -1.0910	     6.9656	   -15.6097	    -0.1678	    -8.7280	   -26.1841	
    15.0223	    10.4904	     7.0496	     8.1406	    -0.3357	     7.6370	   -17.2043	    -0.1678	    -9.7351	   -26.8555	
    14.7705	     9.8190	     6.5460	     8.3923	     0.0839	     7.8888	   -18.5471	    -0.4196	   -10.7422	   -27.4429	
    14.2670	     8.8120	     5.7068	     8.3084	     0.4196	     7.8049	   -19.4702	    -1.0071	   -11.6653	   -27.9465	
    13.5956	     7.8049	     4.6158	     7.8888	     0.8392	     7.4692	   -19.7220	    -1.5106	   -12.3367	   -28.1143	
    13.0081	     6.7978	     3.6926	     7.4692	     1.5106	     7.0496	   -19.0506	    -2.0142	   -12.5885	   -27.8625	
    12.5046	     6.2103	     2.9373	     7.0496	     2.5177	     6.6299	   -17.5400	    -2.2659	   -12.4207	   -27.0233	
    12.1689	     5.9586	     2.4338	     6.7978	     3.8605	     6.3782	   -15.1901	    -2.1820	   -11.7493	   -25.6805	
    11.9171	     5.9586	     2.1820	     6.6299	     5.2872	     6.2943	   -12.3367	    -1.9302	   -10.7422	   -23.9182	
    11.8332	     6.2103	     2.0981	     6.5460	     6.7139	     6.2103	    -9.3155	    -1.5106	    -9.5673	   -22.2397	
    11.6653	     6.5460	     2.0981	     6.3782	     7.8049	     6.0425	    -6.4621	    -1.1749	    -8.5602	   -20.7291	
    11.3297	     6.6299	     1.8463	     5.9586	     8.1406	     5.7068	    -4.2801	    -1.0071	    -7.7209	   -19.8898	
    10.6583	     6.4621	     1.4267	     5.2872	     7.6370	     5.0354	    -3.1052	    -1.1749	    -7.4692	   -19.8059	
     9.8190	     5.8746	     0.8392	     4.2801	     6.2943	     4.1122	    -3.1052	    -1.6785	    -7.7209	   -20.5612	
     8.7280	     4.8676	    -0.0839	     2.9373	     3.9444	     2.8534	    -4.3640	    -2.6016	    -8.6441	   -22.2397	
     7.4692	     3.6087	    -1.2589	     1.3428	     1.0071	     1.3428	    -6.7978	    -3.8605	   -10.0708	   -24.5056	
     6.2103	     2.0142	    -2.6016	    -0.2518	    -2.4338	    -0.3357	   -10.2386	    -5.2872	   -12.0010	   -27.1072	
     5.1193	     0.3357	    -4.0283	    -1.8463	    -6.0425	    -1.8463	   -14.4348	    -6.7978	   -14.0991	   -29.8767	
     4.1962	    -1.4267	    -5.4550	    -3.1891	    -9.6512	    -3.2730	   -18.9667	    -8.1406	   -16.1972	   -32.3944	
     3.6087	    -3.0212	    -6.8817	    -4.2801	   -13.0920	    -4.4479	   -23.5825	    -9.2316	   -18.2114	   -34.5764	
     3.1891	    -4.5319	    -8.3084	    -5.1193	   -16.1972	    -5.2872	   -27.7786	   -10.0708	   -19.8898	   -36.1710	
     3.0212	    -5.7907	    -9.6512	    -5.7907	   -18.9667	    -5.9586	   -31.3034	   -10.7422	   -21.2326	   -37.0941	
     2.8534	    -6.9656	   -10.9100	    -6.2943	   -21.3165	    -6.6299	   -33.7372	   -11.2457	   -22.3236	   -37.5137	
     2.6855	    -7.8888	   -12.0850	    -6.7139	   -23.1628	    -7.1335	   -35.0800	   -11.5814	   -22.9950	   -37.2620	
     2.6016	    -8.6441	   -13.0081	    -6.9656	   -24.2538	    -7.4692	   -35.2478	   -11.9171	   -23.1628	   -36.5067	
     2.6016	    -8.8959	   -13.4277	    -7.0496	   -24.5056	    -7.6370	   -34.3246	   -12.0010	   -22.8271	   -35.3317	
     2.9373	    -8.5602	   -13.3438	    -6.7139	   -23.9182	    -7.3853	   -32.4783	   -11.7493	   -21.9040	   -33.5693	
     3.5248	    -7.6370	   -12.6724	    -6.0425	   -22.4915	    -6.7139	   -29.7089	   -11.1618	   -20.3934	   -31.4713	
     4.4479	    -6.2103	   -11.2457	    -4.9515	   -20.3934	    -5.6229	   -26.2680	   -10.0708	   -18.4631	   -29.0375	
     5.5389	    -4.2801	    -9.3994	    -3.5248	   -17.7078	    -4.2801	   -22.4075	    -8.6441	   -16.0294	   -26.5198	
     6.8817	    -2.0981	    -7.1335	    -1.9302	   -14.7705	    -2.6855	   -18.4631	    -6.9656	   -13.5117	   -23.9182	
     8.2245	     0.1678	    -4.6997	    -0.2518	   -11.8332	    -1.0071	   -14.6027	    -5.2032	   -10.9940	   -21.4005	
     9.3994	     2.2659	    -2.1820	     1.3428	    -8.9798	     0.6714	   -11.4975	    -3.5248	    -8.6441	   -19.1345	
    10.4065	     4.1122	     0.0839	     2.6855	    -6.6299	     2.0142	    -9.2316	    -2.0142	    -6.7978	   -17.2043	
    11.1618	     5.4550	     2.0142	     3.7766	    -4.7836	     3.1891	    -8.1406	    -1.0071	    -5.4550	   -15.6937	
    11.5814	     6.2103	     3.3569	     4.4479	    -3.7766	     3.8605	    -8.3923	    -0.5035	    -4.7836	   -14.7705	
    11.5814	     6.2943	     4.0283	     4.6158	    -3.6087	     4.1122	    -9.7351	    -0.5035	    -4.8676	   -14.4348	
    11.1618	     5.7907	     4.0283	     4.3640	    -4.3640	     3.9444	   -12.1689	    -1.0910	    -5.7068	   -14.9384	
    10.4904	     4.6997	     3.2730	     3.7766	    -5.7907	     3.4409	   -15.3580	    -2.0981	    -7.0496	   -16.0294	
     9.4833	     3.2730	     1.9302	     2.9373	    -7.6370	     2.6855	   -18.9667	    -3.3569	    -8.8120	   -17.7078	
     8.4763	     1.5945	     0.2518	     1.9302	    -9.6512	     1.7624	   -22.6593	    -4.7836	   -10.7422	   -19.6381	
     7.3853	    -0.0839	    -1.5945	     1.0071	   -11.4975	     0.8392	   -26.0162	    -6.1264	   -12.6724	   -21.7361	
     6.4621	    -1.5945	    -3.2730	     0.1678	   -13.0081	     0.0000	   -28.7018	    -7.3013	   -14.4348	   -23.6664	
     5.6229	    -2.9373	    -4.7836	    -0.5035	   -14.0991	    -0.7553	   -30.6320	    -8.3084	   -15.8615	   -25.2609	
     4.8676	    -4.1122	    -6.0425	    -1.1749	   -14.6866	    -1.4267	   -31.5552	    -9.0637	   -16.8686	   -26.4359	
     4.1122	    -5.0354	    -7.1335	    -1.7624	   -14.9384	    -2.0142	   -31.5552	    -9.7351	   -17.5400	   -27.1912	
     3.3569	    -5.7068	    -8.0566	    -2.4338	   -14.8544	    -2.6855	   -30.5481	   -10.1547	   -17.8757	   -27.5269	
     2.6016	    -6.2103	    -8.8959	    -3.1891	   -14.6027	    -3.4409	   -28.7857	   -10.5743	   -17.8757	   -27.4429	
     1.6785	    -6.5460	    -9.6512	    -4.0283	   -14.1830	    -4.1962	   -26.4359	   -10.8261	   -17.7078	   -27.0233	
     0.7553	    -6.7978	   -10.4065	    -4.9515	   -13.9313	    -5.0354	   -23.8342	   -11.1618	   -17.3721	   -26.4359	
    -0.3357	    -7.0496	   -11.1618	    -5.8746	   -13.9313	    -5.9586	   -21.3165	   -11.5814	   -17.0364	   -25.6805	
    -1.4267	    -7.3013	   -12.0850	    -6.9656	   -14.1830	    -6.9656	   -19.2184	   -12.0010	   -16.7847	   -25.0092	
    -2.5177	    -7.6370	   -12.9242	    -7.9727	   -14.7705	    -7.9727	   -17.7917	   -12.5885	   -16.7007	   -24.4217	
    -3.5248	    -8.0566	   -13.7634	    -8.9798	   -15.6097	    -8.8959	   -17.1204	   -13.1760	   -16.7847	   -24.0860	
    -4.2801	    -8.3923	   -14.3509	    -9.7351	   -16.6168	    -9.6512	   -17.2882	   -13.7634	   -17.0364	   -23.9182	
    -4.7836	    -8.7280	   -14.8544	   -10.4065	   -17.7917	   -10.3226	   -18.4631	   -14.3509	   -17.4561	   -24.0860	
    -5.0354	    -9.0637	   -15.1062	   -10.9100	   -19.0506	   -10.7422	   -20.3094	   -14.9384	   -18.0435	   -24.5056	
    -5.0354	    -9.4833	   -15.3580	   -11.3297	   -20.3934	   -11.0779	   -22.9111	   -15.5258	   -18.7988	   -25.3448	
    -4.9515	    -9.9030	   -15.5258	   -11.5814	   -21.8201	   -11.3297	   -25.9323	   -16.1133	   -19.7220	   -26.3519	
    -4.6997	   -10.4065	   -15.7776	   -11.6653	   -23.2468	   -11.4975	   -29.2053	   -16.7007	   -20.6451	   -27.6108	
    -4.4479	   -10.9100	   -16.1133	   -11.8332	   -24.7574	   -11.6653	   -32.3944	   -17.2043	   -21.6522	   -28.8696	
    -4.1962	   -11.4975	   -16.4490	   -11.9171	   -26.1841	   -11.7493	   -35.2478	   -17.7078	   -22.5754	   -30.2124	
    -3.8605	   -11.9171	   -16.7847	   -11.9171	   -27.4429	   -11.8332	   -37.4298	   -18.0435	   -23.3307	   -31.3873	
    -3.6087	   -12.2528	   -16.9525	   -11.9171	   -28.4500	   -11.8332	   -38.8565	   -18.2114	   -23.7503	   -32.3105	
    -3.3569	   -12.3367	   -17.0364	   -11.7493	   -29.2053	   -11.7493	   -39.1922	   -18.0435	   -23.9182	   -32.8140	
    -3.1052	   -12.0850	   -16.8686	   -11.4136	   -29.3732	   -11.4136	   -38.5208	   -17.5400	   -23.7503	   -32.8140	
    -2.8534	   -11.5814	   -16.3651	   -10.7422	   -28.9536	   -10.7422	   -36.7584	   -16.7007	   -23.1628	   -32.3105	
    -2.5177	   -10.7422	   -15.4419	    -9.7351	   -27.9465	    -9.8190	   -34.0729	   -15.4419	   -22.1558	   -31.1356	
    -2.1820	    -9.7351	   -14.3509	    -8.4763	   -26.5198	    -8.5602	   -30.7999	   -14.0152	   -20.8969	   -29.4571	
    -1.8463	    -8.6441	   -13.0920	    -7.1335	   -24.9252	    -7.2174	   -27.2751	   -12.4207	   -19.4702	   -27.5269	
    -1.6785	    -7.7209	   -12.0010	    -5.7907	   -23.4146	    -5.9586	   -23.8342	   -10.9100	   -18.0435	   -25.4288	
    -1.6785	    -6.9656	   -11.2457	    -4.6997	   -22.2397	    -4.8676	   -20.9808	    -9.7351	   -16.7847	   -23.5825	
    -1.8463	    -6.6299	   -10.8261	    -3.9444	   -21.5683	    -4.0283	   -18.9667	    -8.8120	   -15.6937	   -22.4075	
    -2.0142	    -6.5460	   -10.7422	    -3.3569	   -21.2326	    -3.5248	   -17.8757	    -8.3084	   -15.0223	   -21.9040	
    -2.1820	    -6.7139	   -10.9940	    -2.9373	   -21.1487	    -3.0212	   -17.7917	    -8.0566	   -14.4348	   -22.2397	
    -2.1820	    -6.8817	   -11.3297	    -2.4338	   -20.9808	    -2.6016	   -18.5471	    -7.8049	   -14.0991	   -23.2468	
    -1.8463	    -7.0496	   -11.6653	    -1.8463	   -20.6451	    -2.0981	   -19.9738	    -7.4692	   -13.7634	   -24.8413	
    -1.2589	    -7.0496	   -11.8332	    -1.1749	   -20.0577	    -1.4267	   -21.9040	    -7.1335	   -13.5117	   -26.7715	
    -0.5035	    -7.1335	   -12.0850	    -0.5035	   -19.3024	    -0.7553	   -24.1699	    -6.7139	   -13.3438	   -28.7857	
     0.2518	    -7.2174	   -12.2528	     0.1678	   -18.6310	    -0.2518	   -26.3519	    -6.3782	   -13.3438	   -30.6320	
     0.8392	    -7.3853	   -12.5885	     0.6714	   -17.9596	     0.1678	   -28.4500	    -6.2103	   -13.5956	   -32.1426	
     1.2589	    -7.7209	   -13.0920	     0.9232	   -17.6239	     0.4196	   -30.1285	    -6.0425	   -13.9313	   -33.0658	
     1.5106	    -8.0566	   -13.6795	     1.0910	   -17.4561	     0.5035	   -31.3873	    -5.9586	   -14.1830	   -33.4015	
     1.5106	    -8.5602	   -14.3509	     1.0071	   -17.3721	     0.4196	   -32.1426	    -5.8746	   -14.3509	   -32.9819	
     1.2589	    -8.8959	   -14.8544	     0.9232	   -17.2043	     0.3357	   -32.3944	    -5.7907	   -14.2670	   -31.8069	
     0.9232	    -9.2316	   -15.2740	     0.7553	   -16.9525	     0.2518	   -32.0587	    -5.4550	   -13.8474	   -30.0446	
     0.4196	    -9.3994	   -15.5258	     0.5875	   -16.5329	     0.0839	   -31.3034	    -5.1193	   -13.0920	   -27.6947	
    -0.1678	    -9.3994	   -15.5258	     0.4196	   -15.9454	     0.0000	   -30.1285	    -4.6158	   -12.0850	   -24.9252	
    -0.7553	    -9.3155	   -15.4419	     0.2518	   -15.5258	    -0.1678	   -28.7018	    -4.1122	   -10.9100	   -21.9879	
    -1.4267	    -9.2316	   -15.2740	     0.1678	   -15.2740	    -0.2518	   -27.1912	    -3.6087	    -9.7351	   -19.0506	
    -2.1820	    -9.2316	   -15.2740	    -0.0839	   -15.4419	    -0.4196	   -25.9323	    -3.2730	    -8.7280	   -16.4490	
    -3.0212	    -9.2316	   -15.3580	    -0.2518	   -16.1133	    -0.6714	   -24.8413	    -3.0212	    -7.8888	   -14.3509	
    -3.7766	    -9.3994	   -15.6097	    -0.4196	   -17.2882	    -0.8392	   -24.1699	    -3.0212	    -7.3853	   -12.7563	
    -4.4479	    -9.6512	   -15.8615	    -0.5035	   -18.7149	    -0.8392	   -23.9182	    -3.0212	    -7.0496	   -11.9171	
    -5.0354	    -9.8190	   -16.1133	    -0.4196	   -20.3934	    -0.7553	   -24.1699	    -3.0212	    -7.0496	   -11.5814	
    -5.5389	   -10.0708	   -16.2811	    -0.2518	   -22.0718	    -0.5035	   -24.9252	    -3.1052	    -7.3013	   -12.0010	
    -5.8746	   -10.4904	   -16.5329	     0.0000	   -23.8342	    -0.1678	   -26.2680	    -3.3569	    -7.8888	   -13.0081	
    -6.2103	   -10.9940	   -16.9525	     0.2518	   -25.5127	     0.0839	   -28.2822	    -3.7766	    -8.8959	   -14.6866	
    -6.6299	   -11.7493	   -17.5400	     0.3357	   -27.1072	     0.2518	   -30.7999	    -4.4479	   -10.1547	   -16.8686	
    -7.0496	   -12.7563	   -18.3792	     0.2518	   -28.7018	     0.1678	   -33.7372	    -5.2032	   -11.7493	   -19.3863	
    -7.5531	   -13.8474	   -19.4702	     0.0000	   -30.1285	    -0.0839	   -36.9263	    -6.2103	   -13.5117	   -22.1558	
    -8.2245	   -15.1062	   -20.7291	    -0.4196	   -31.3873	    -0.5035	   -40.0314	    -7.3013	   -15.3580	   -24.9252	
    -8.9798	   -16.2811	   -21.9879	    -1.0071	   -32.3944	    -1.0071	   -42.9688	    -8.3084	   -17.0364	   -27.4429	
    -9.5673	   -17.3721	   -23.1628	    -1.4267	   -32.9819	    -1.5106	   -45.3186	    -9.1476	   -18.2953	   -29.4571	
   -10.0708	   -18.0435	   -23.9182	    -1.6785	   -32.9819	    -1.6785	   -46.8292	    -9.4833	   -19.0506	   -30.6320	
   -10.3226	   -18.2114	   -24.1699	    -1.5106	   -32.4783	    -1.5945	   -47.2488	    -9.3155	   -19.1345	   -30.9677	
   -10.1547	   -17.7917	   -23.8342	    -0.9232	   -31.2195	    -1.0071	   -46.4096	    -8.6441	   -18.4631	   -30.2963	
    -9.7351	   -16.8686	   -22.9111	     0.0000	   -29.5410	    -0.0839	   -44.3954	    -7.3853	   -17.2043	   -28.7018	
    -9.0637	   -15.5258	   -21.5683	     1.2589	   -27.3590	     1.0910	   -41.5421	    -5.7907	   -15.3580	   -26.4359	
    -8.3084	   -13.9313	   -19.8898	     2.6016	   -25.0931	     2.3499	   -38.1012	    -4.0283	   -13.3438	   -23.7503	
    -7.6370	   -12.5046	   -18.2953	     3.8605	   -22.7432	     3.6087	   -34.5764	    -2.3499	   -11.2457	   -21.0648	
    -7.1335	   -11.2457	   -16.8686	     4.9515	   -20.6451	     4.6997	   -31.0516	    -1.0071	    -9.4833	   -18.5471	
    -6.7139	   -10.3226	   -15.6937	     5.7907	   -18.8828	     5.4550	   -27.9465	    -0.0839	    -8.0566	   -16.5329	
    -6.4621	    -9.7351	   -14.7705	     6.3782	   -17.4561	     6.1264	   -25.4288	     0.5875	    -6.9656	   -15.1062	
    -6.0425	    -9.3994	   -14.0991	     6.9656	   -16.3651	     6.7139	   -23.4985	     0.9232	    -6.2943	   -14.1830	
    -5.5389	    -9.2316	   -13.5956	     7.4692	   -15.6097	     7.2174	   -22.3236	     1.0910	    -5.8746	   -13.8474	
    -4.8676	    -9.1476	   -13.2599	     7.9727	   -15.2740	     7.7209	   -21.9040	     1.0910	    -5.7907	   -13.9313	
    -4.0283	    -9.2316	   -13.0920	     8.3923	   -15.3580	     8.1406	   -22.2397	     0.9232	    -5.9586	   -14.4348	
[Epoch Header]
[Trial Type]	21
[Accept]	1
[Correct]	0
[RT]	 0.000
[Resp]	0
[Epoch Data]
   -12.5046	   -11.4975	   -11.1618	    -7.9727	   -15.5258	    -7.8888	   -22.2397	    -6.2943	   -11.1618	   -29.2892	
   -11.8332	   -10.4065	   -10.8261	    -7.6370	   -14.0152	    -7.5531	   -20.5612	    -5.7068	   -10.0708	   -28.1143	
   -11.1618	    -9.6512	   -10.6583	    -7.4692	   -12.8403	    -7.3013	   -19.8898	    -5.4550	    -9.4833	   -27.5269	
   -10.6583	    -9.2316	   -10.5743	    -7.6370	   -12.0010	    -7.3853	   -20.1416	    -5.4550	    -9.2316	   -27.6108	
   -10.2386	    -9.2316	   -10.7422	    -7.9727	   -11.7493	    -7.8049	   -21.3165	    -5.8746	    -9.5673	   -28.1143	
   -10.0708	    -9.5673	   -11.0779	    -8.6441	   -12.0010	    -8.3923	   -23.4146	    -6.7139	   -10.3226	   -29.0375	
   -10.1547	   -10.3226	   -11.7493	    -9.4833	   -12.6724	    -9.3155	   -26.1002	    -7.7209	   -11.4975	   -30.2963	
   -10.4904	   -11.3297	   -12.5046	   -10.4904	   -13.7634	   -10.3226	   -29.1214	    -8.9798	   -12.8403	   -31.6391	
   -10.9940	   -12.4207	   -13.3438	   -11.5814	   -15.0223	   -11.4136	   -32.0587	   -10.2386	   -14.3509	   -32.9819	
   -11.6653	   -13.5117	   -14.2670	   -12.5046	   -16.3651	   -12.4207	   -34.5764	   -11.4975	   -15.6937	   -34.1568	
   -12.3367	   -14.6027	   -15.1062	   -13.3438	   -17.5400	   -13.2599	   -36.3388	   -12.5046	   -16.9525	   -34.9121	
   -12.9242	   -15.4419	   -15.7776	   -13.9313	   -18.3792	   -13.8474	   -37.2620	   -13.3438	   -17.8757	   -35.2478	
   -13.5117	   -16.0294	   -16.3651	   -14.1830	   -18.8828	   -14.1830	   -37.0941	   -13.9313	   -18.3792	   -35.1639	
   -13.9313	   -16.3651	   -16.6168	   -14.1830	   -18.7988	   -14.1830	   -35.8353	   -14.1830	   -18.4631	   -34.4086	
   -14.0991	   -16.2811	   -16.5329	   -13.7634	   -18.2114	   -13.7634	   -33.5693	   -14.0152	   -17.9596	   -33.1497	
   -13.9313	   -15.8615	   -16.1133	   -12.9242	   -17.2043	   -13.0081	   -30.3802	   -13.5117	   -16.9525	   -31.4713	
   -13.5117	   -15.1062	   -15.4419	   -11.8332	   -15.7776	   -11.9171	   -26.7715	   -12.7563	   -15.5258	   -29.4571	
   -12.8403	   -14.0991	   -14.5187	   -10.4904	   -14.3509	   -10.5743	   -22.9950	   -11.7493	   -13.9313	   -27.3590	
   -12.0850	   -12.9242	   -13.5117	    -9.0637	   -13.0081	    -9.0637	   -19.4702	   -10.5743	   -12.2528	   -25.4288	
   -11.1618	   -11.7493	   -12.5046	    -7.5531	   -12.1689	    -7.5531	   -16.7007	    -9.4833	   -10.8261	   -23.9182	
   -10.2386	   -10.7422	   -11.7493	    -6.1264	   -11.9171	    -6.1264	   -14.7705	    -8.4763	    -9.8190	   -22.8271	
    -9.4833	    -9.9030	   -11.3297	    -4.9515	   -12.5046	    -4.9515	   -14.0991	    -7.7209	    -9.2316	   -22.4915	
    -8.8959	    -9.3994	   -11.3297	    -4.1122	   -13.8474	    -4.1122	   -14.6866	    -7.2174	    -9.1476	   -22.8271	
    -8.4763	    -9.3155	   -11.6653	    -3.6087	   -15.6937	    -3.6926	   -16.3651	    -7.1335	    -9.5673	   -23.8342	
    -8.3923	    -9.5673	   -12.2528	    -3.4409	   -17.8757	    -3.5248	   -18.7988	    -7.3853	   -10.4065	   -25.4288	
    -8.4763	    -9.9869	   -12.8403	    -3.6087	   -20.0577	    -3.7766	   -21.6522	    -7.8049	   -11.4975	   -27.4429	
    -8.6441	   -10.5743	   -13.4277	    -3.9444	   -22.0718	    -4.1122	   -24.6735	    -8.3084	   -12.7563	   -29.6249	
    -8.8959	   -11.1618	   -13.8474	    -4.4479	   -23.6664	    -4.6158	   -27.5269	    -8.8959	   -14.0152	   -31.8069	
    -9.2316	   -11.6653	   -14.0991	    -5.0354	   -25.0092	    -5.2872	   -30.1285	    -9.3994	   -15.1901	   -33.7372	
    -9.6512	   -12.1689	   -14.1830	    -5.7907	   -25.9323	    -6.0425	   -32.3105	    -9.9869	   -16.1972	   -35.2478	
   -10.1547	   -12.6724	   -14.2670	    -6.6299	   -26.5198	    -6.8817	   -33.9050	   -10.4065	   -17.0364	   -36.2549	
   -10.7422	   -13.0081	   -14.1830	    -7.4692	   -26.7715	    -7.7209	   -34.8282	   -10.8261	   -17.7078	   -36.6745	
   -11.4136	   -13.4277	   -14.2670	    -8.3084	   -26.6037	    -8.5602	   -35.0800	   -11.1618	   -18.1274	   -36.5067	
   -12.1689	   -13.9313	   -14.3509	    -9.1476	   -26.1841	    -9.3994	   -34.5764	   -11.4136	   -18.2953	   -35.7513	
   -13.0920	   -14.5187	   -14.6027	   -10.0708	   -25.4288	   -10.2386	   -33.4854	   -11.8332	   -18.3792	   -34.6603	
   -14.2670	   -15.2740	   -15.0223	   -11.0779	   -24.5056	   -11.1618	   -31.9748	   -12.2528	   -18.4631	   -33.3176	
   -15.6097	   -16.2811	   -15.6097	   -12.2528	   -23.7503	   -12.2528	   -30.2963	   -12.9242	   -18.6310	   -32.0587	
   -17.1204	   -17.5400	   -16.4490	   -13.5117	   -23.1628	   -13.4277	   -28.6179	   -13.7634	   -19.0506	   -30.9677	
   -18.7988	   -18.8828	   -17.3721	   -14.9384	   -22.8271	   -14.6866	   -27.1912	   -14.8544	   -19.6381	   -30.4642	
   -20.3934	   -20.1416	   -18.3792	   -16.2811	   -22.7432	   -15.9454	   -26.0162	   -15.9454	   -20.5612	   -30.6320	
   -21.7361	   -21.2326	   -19.2184	   -17.5400	   -22.7432	   -17.1204	   -25.1770	   -17.1204	   -21.7361	   -31.5552	
   -22.6593	   -22.0718	   -19.8898	   -18.5471	   -22.8271	   -18.1274	   -24.9252	   -18.2114	   -22.9111	   -33.0658	
   -23.1628	   -22.4915	   -20.3934	   -19.3024	   -23.0789	   -18.7988	   -25.0931	   -19.2184	   -24.0021	   -35.2478	
   -23.1628	   -22.7432	   -20.7291	   -19.7220	   -23.4146	   -19.2184	   -25.8484	   -20.0577	   -25.0931	   -37.7655	
   -22.8271	   -22.9111	   -21.0648	   -19.9738	   -24.0021	   -19.4702	   -27.1912	   -20.7291	   -26.1002	   -40.4510	
   -22.1558	   -22.9950	   -21.5683	   -19.9738	   -24.8413	   -19.5541	   -29.2053	   -21.4005	   -26.9394	   -43.2205	
   -21.4844	   -23.0789	   -22.0718	   -19.8898	   -25.8484	   -19.4702	   -31.7230	   -21.9879	   -27.6947	   -45.7382	
   -20.7291	   -23.2468	   -22.6593	   -19.7220	   -27.1072	   -19.3863	   -34.5764	   -22.3236	   -28.1982	   -47.9202	
   -19.9738	   -23.3307	   -23.3307	   -19.5541	   -28.3661	   -19.2184	   -37.5977	   -22.5754	   -28.5339	   -49.6826	
   -19.3024	   -23.4985	   -23.9182	   -19.4702	   -29.6249	   -19.1345	   -40.5350	   -22.5754	   -28.7018	   -50.9415	
   -18.9667	   -23.6664	   -24.5895	   -19.5541	   -30.8838	   -19.3024	   -43.0527	   -22.4915	   -28.7857	   -51.8646	
   -18.7988	   -24.0021	   -25.0931	   -19.8059	   -31.9748	   -19.6381	   -44.8151	   -22.4915	   -28.7857	   -52.2842	
   -18.8828	   -24.2538	   -25.5127	   -20.3094	   -32.8979	   -20.1416	   -45.6543	   -22.4075	   -28.5339	   -52.1164	
   -19.0506	   -24.3378	   -25.6805	   -20.8969	   -33.3176	   -20.6451	   -45.3186	   -22.2397	   -28.0304	   -51.2772	
   -19.2184	   -24.2538	   -25.3448	   -21.3165	   -33.2336	   -21.1487	   -43.8919	   -21.8201	   -27.1072	   -49.5148	
   -19.2184	   -23.8342	   -24.5895	   -21.4844	   -32.4783	   -21.3165	   -41.4581	   -21.1487	   -25.6805	   -46.9971	
   -19.0506	   -23.0789	   -23.3307	   -21.3165	   -30.9677	   -21.2326	   -38.3530	   -20.0577	   -23.9182	   -43.8080	
   -18.5471	   -21.9879	   -21.7361	   -20.8130	   -28.8696	   -20.7291	   -34.8282	   -18.7149	   -21.8201	   -40.2832	
   -17.8757	   -20.8130	   -19.9738	   -19.9738	   -26.1841	   -19.9738	   -31.3034	   -17.2882	   -19.5541	   -36.7584	
   -17.1204	   -19.5541	   -18.1274	   -19.0506	   -23.3307	   -18.9667	   -28.1143	   -15.7776	   -17.4561	   -33.6533	
   -16.1972	   -18.3792	   -16.4490	   -17.9596	   -20.3934	   -17.8757	   -25.5127	   -14.2670	   -15.6097	   -31.0516	
   -15.2740	   -17.2882	   -15.1062	   -16.7847	   -17.7917	   -16.7847	   -23.8342	   -12.9242	   -14.0991	   -29.1214	
   -14.3509	   -16.4490	   -14.0991	   -15.7776	   -15.6937	   -15.6937	   -23.0789	   -11.8332	   -13.0081	   -27.8625	
   -13.5117	   -15.8615	   -13.5956	   -14.8544	   -14.3509	   -14.7705	   -23.4146	   -11.0779	   -12.5046	   -27.2751	
   -12.8403	   -15.6097	   -13.7634	   -14.1830	   -13.7634	   -14.0991	   -24.7574	   -10.6583	   -12.4207	   -27.3590	
   -12.4207	   -15.6937	   -14.5187	   -13.7634	   -14.0991	   -13.7634	   -26.9394	   -10.6583	   -12.8403	   -28.0304	
   -12.2528	   -16.0294	   -15.8615	   -13.6795	   -15.1901	   -13.6795	   -29.8767	   -10.9940	   -13.6795	   -29.1214	
   -12.3367	   -16.7847	   -17.4561	   -13.7634	   -17.2043	   -13.8474	   -33.3176	   -11.5814	   -14.6866	   -30.5481	
   -12.6724	   -17.6239	   -19.1345	   -14.0991	   -19.8059	   -14.2670	   -36.9263	   -12.2528	   -15.7776	   -32.0587	
   -13.1760	   -18.7149	   -20.7291	   -14.6027	   -22.9111	   -14.7705	   -40.3671	   -13.0081	   -16.7847	   -33.5693	
   -13.9313	   -19.8898	   -22.1558	   -15.2740	   -26.2680	   -15.4419	   -43.3044	   -13.7634	   -17.7917	   -34.9121	
   -14.8544	   -21.1487	   -23.4146	   -16.1133	   -29.4571	   -16.2811	   -45.5704	   -14.6027	   -18.6310	   -36.1710	
   -15.9454	   -22.4915	   -24.5895	   -17.1204	   -32.3105	   -17.2043	   -46.9971	   -15.3580	   -19.3863	   -37.0941	
   -17.2043	   -23.8342	   -25.5966	   -18.1274	   -34.6603	   -18.2114	   -47.5006	   -16.1133	   -20.1416	   -37.8494	
   -18.4631	   -25.1770	   -26.5198	   -19.2184	   -36.4227	   -19.2184	   -47.2488	   -16.8686	   -20.8969	   -38.3530	
   -19.8059	   -26.4359	   -27.3590	   -20.3934	   -37.6816	   -20.2255	   -46.4096	   -17.5400	   -21.6522	   -38.6047	
   -21.0648	   -27.5269	   -28.1982	   -21.4005	   -38.4369	   -21.2326	   -45.0668	   -18.2953	   -22.4075	   -38.7726	
   -22.2397	   -28.3661	   -29.0375	   -22.4075	   -38.9404	   -22.0718	   -43.3884	   -19.0506	   -23.1628	   -38.7726	
   -23.3307	   -28.9536	   -29.7928	   -23.1628	   -39.1083	   -22.7432	   -41.5421	   -19.8059	   -23.9182	   -38.8565	
   -24.0860	   -29.2053	   -30.2963	   -23.5825	   -39.1083	   -23.0789	   -39.6118	   -20.4773	   -24.5895	   -38.9404	
   -24.4217	   -29.0375	   -30.4642	   -23.6664	   -38.8565	   -23.1628	   -37.6816	   -20.8969	   -25.1770	   -39.2761	
   -24.3378	   -28.3661	   -30.2124	   -23.3307	   -38.1851	   -22.7432	   -36.0870	   -21.1487	   -25.5966	   -39.7797	
   -23.6664	   -27.2751	   -29.4571	   -22.4915	   -37.0941	   -21.9040	   -34.9121	   -21.1487	   -25.8484	   -40.4510	
   -22.5754	   -25.8484	   -28.3661	   -21.3165	   -35.6674	   -20.7291	   -34.2407	   -20.8130	   -26.0162	   -41.3742	
   -21.0648	   -24.0860	   -26.8555	   -19.8898	   -33.9050	   -19.3863	   -34.1568	   -20.3934	   -26.1002	   -42.4652	
   -19.2184	   -22.2397	   -25.1770	   -18.3792	   -31.8909	   -17.8757	   -34.4925	   -19.8059	   -26.1002	   -43.5562	
   -17.2882	   -20.3934	   -23.3307	   -16.8686	   -29.8767	   -16.4490	   -35.2478	   -19.2184	   -26.1841	   -44.4794	
   -15.3580	   -18.5471	   -21.5683	   -15.5258	   -27.8625	   -15.1901	   -36.2549	   -18.7988	   -26.1841	   -45.2347	
   -13.5956	   -16.8686	   -19.8898	   -14.3509	   -26.0162	   -14.1830	   -37.3459	   -18.5471	   -26.2680	   -45.5704	
   -12.0850	   -15.3580	   -18.3792	   -13.4277	   -24.3378	   -13.3438	   -38.2690	   -18.3792	   -26.3519	   -45.4025	
   -10.7422	   -14.0152	   -16.9525	   -12.6724	   -22.7432	   -12.7563	   -38.8565	   -18.2114	   -26.2680	   -44.8151	
    -9.5673	   -12.8403	   -15.6097	   -12.0850	   -21.2326	   -12.2528	   -38.8565	   -18.0435	   -26.0162	   -43.8080	
    -8.6441	   -11.7493	   -14.3509	   -11.4975	   -19.7220	   -11.7493	   -38.0173	   -17.7078	   -25.5127	   -42.3813	
    -7.9727	   -10.8261	   -13.1760	   -10.9940	   -18.1274	   -11.3297	   -36.4227	   -17.3721	   -24.7574	   -40.7028	
    -7.6370	   -10.0708	   -12.1689	   -10.5743	   -16.6168	   -10.8261	   -33.9890	   -16.8686	   -23.9182	   -38.8565	
    -7.7209	    -9.5673	   -11.3297	   -10.2386	   -15.1062	   -10.4904	   -30.9677	   -16.4490	   -23.0789	   -37.0941	
    -8.2245	    -9.3994	   -10.7422	   -10.0708	   -13.8474	   -10.3226	   -27.6947	   -16.1133	   -22.2397	   -35.5835	
    -9.1476	    -9.5673	   -10.4065	    -9.9869	   -12.8403	   -10.1547	   -24.5056	   -15.8615	   -21.5683	   -34.3246	
   -10.2386	    -9.9869	   -10.2386	    -9.9869	   -12.2528	   -10.1547	   -21.6522	   -15.6937	   -21.0648	   -33.4854	
   -11.4136	   -10.6583	   -10.2386	   -10.0708	   -12.0850	   -10.1547	   -19.5541	   -15.6937	   -20.7291	   -33.2336	
   -12.5885	   -11.5814	   -10.4065	   -10.1547	   -12.4207	   -10.1547	   -18.2114	   -15.6937	   -20.6451	   -33.4015	
   -13.5956	   -12.6724	   -10.6583	   -10.2386	   -13.1760	   -10.1547	   -17.9596	   -15.7776	   -20.8130	   -34.2407	
   -14.4348	   -13.9313	   -11.1618	   -10.4904	   -14.3509	   -10.3226	   -18.7988	   -15.9454	   -21.3165	   -35.5835	
   -15.2740	   -15.4419	   -11.9171	   -10.8261	   -16.0294	   -10.6583	   -20.8130	   -16.4490	   -22.1558	   -37.5977	
   -16.1133	   -17.1204	   -13.0081	   -11.4975	   -18.2114	   -11.2457	   -23.9182	   -17.1204	   -23.4146	   -39.9475	
   -16.9525	   -19.0506	   -14.3509	   -12.3367	   -20.7291	   -12.0010	   -28.0304	   -17.9596	   -25.0092	   -42.6331	
   -17.7917	   -21.0648	   -16.1133	   -13.2599	   -23.4146	   -12.9242	   -32.8140	   -18.9667	   -26.7715	   -45.3186	
   -18.5471	   -22.9950	   -18.0435	   -14.2670	   -26.2680	   -13.9313	   -37.8494	   -19.8898	   -28.3661	   -47.5006	
   -19.2184	   -24.7574	   -20.1416	   -15.1062	   -28.8696	   -14.7705	   -42.8009	   -20.6451	   -29.6249	   -49.1791	
   -19.8059	   -26.1841	   -22.1558	   -15.7776	   -31.2195	   -15.5258	   -47.0810	   -21.1487	   -30.2963	   -50.0183	
   -20.0577	   -27.1072	   -23.9182	   -16.2811	   -33.1497	   -15.9454	   -50.3540	   -21.2326	   -30.3802	   -50.0183	
   -20.1416	   -27.4429	   -25.3448	   -16.5329	   -34.3246	   -16.1972	   -52.4521	   -20.8969	   -29.8767	   -49.4308	
   -19.8898	   -27.1912	   -26.2680	   -16.4490	   -34.8282	   -16.1972	   -53.1235	   -20.1416	   -28.7018	   -48.1720	
   -19.3024	   -26.2680	   -26.4359	   -16.1972	   -34.5764	   -16.0294	   -52.3682	   -19.0506	   -27.0233	   -46.4935	
   -18.4631	   -24.7574	   -25.9323	   -15.7776	   -33.5693	   -15.5258	   -50.4379	   -17.7078	   -25.0931	   -44.5633	
   -17.4561	   -22.9111	   -24.8413	   -15.1901	   -31.9748	   -14.9384	   -47.4167	   -16.2811	   -23.0789	   -42.5491	
   -16.2811	   -20.7291	   -23.3307	   -14.6027	   -30.1285	   -14.3509	   -43.7241	   -14.8544	   -21.1487	   -40.5350	
   -15.1901	   -18.6310	   -21.7361	   -14.0991	   -27.9465	   -13.7634	   -39.6957	   -13.5117	   -19.4702	   -38.6887	
   -14.0991	   -16.6168	   -20.0577	   -13.6795	   -25.7645	   -13.2599	   -35.7513	   -12.5046	   -18.1274	   -37.0941	
   -13.0920	   -14.7705	   -18.3792	   -13.2599	   -23.5825	   -12.8403	   -32.0587	   -11.6653	   -17.1204	   -35.7513	
   -12.0850	   -13.1760	   -16.7007	   -12.9242	   -21.4844	   -12.5046	   -28.9536	   -11.0779	   -16.5329	   -34.6603	
   -11.0779	   -11.7493	   -15.1901	   -12.5885	   -19.3863	   -12.1689	   -26.6037	   -10.6583	   -16.2811	   -33.7372	
   -10.2386	   -10.6583	   -13.7634	   -12.3367	   -17.4561	   -11.9171	   -25.0092	   -10.4904	   -16.3651	   -32.9819	
    -9.3994	    -9.8190	   -12.5885	   -12.1689	   -15.9454	   -11.7493	   -24.2538	   -10.4904	   -16.7007	   -32.5623	
    -8.6441	    -9.2316	   -11.5814	   -12.0850	   -14.9384	   -11.7493	   -24.1699	   -10.6583	   -17.2882	   -32.3944	
    -8.0566	    -8.8959	   -10.9100	   -12.1689	   -14.5187	   -11.9171	   -24.7574	   -10.9940	   -18.0435	   -32.6462	
    -7.6370	    -8.8120	   -10.4904	   -12.4207	   -14.6027	   -12.1689	   -25.8484	   -11.5814	   -18.8828	   -33.2336	
    -7.3013	    -8.8959	   -10.3226	   -12.8403	   -15.1062	   -12.6724	   -27.1912	   -12.2528	   -19.7220	   -34.2407	
    -7.2174	    -9.0637	   -10.4065	   -13.3438	   -15.8615	   -13.2599	   -28.6179	   -13.0920	   -20.4773	   -35.4996	
    -7.2174	    -9.3155	   -10.6583	   -13.9313	   -16.6168	   -13.9313	   -29.7928	   -13.9313	   -21.1487	   -37.0102	
    -7.4692	    -9.5673	   -10.9940	   -14.6027	   -17.2043	   -14.6027	   -30.6320	   -14.6866	   -21.6522	   -38.5208	
    -7.8888	    -9.8190	   -11.4136	   -15.3580	   -17.6239	   -15.3580	   -30.9677	   -15.2740	   -21.9040	   -39.9475	
    -8.5602	   -10.1547	   -11.8332	   -16.0294	   -17.7917	   -16.0294	   -30.7999	   -15.6097	   -21.9040	   -40.8707	
    -9.3155	   -10.4065	   -12.2528	   -16.7007	   -17.7078	   -16.7007	   -30.1285	   -15.7776	   -21.7361	   -41.2903	
   -10.3226	   -10.4904	   -12.5046	   -17.2882	   -17.3721	   -17.3721	   -28.9536	   -15.5258	   -21.2326	   -40.8707	
   -11.2457	   -10.5743	   -12.7563	   -17.7917	   -16.8686	   -17.8757	   -27.4429	   -15.1062	   -20.4773	   -39.6957	
   -12.2528	   -10.5743	   -13.0081	   -18.2114	   -16.1972	   -18.3792	   -25.6805	   -14.6027	   -19.4702	   -37.8494	
   -13.0920	   -10.5743	   -13.0920	   -18.4631	   -15.3580	   -18.7149	   -23.7503	   -13.9313	   -18.4631	   -35.6674	
   -13.8474	   -10.4904	   -13.1760	   -18.7149	   -14.5187	   -18.9667	   -21.7361	   -13.1760	   -17.3721	   -33.3176	
   -14.4348	   -10.4065	   -13.2599	   -18.7988	   -13.5956	   -19.1345	   -19.8898	   -12.5046	   -16.3651	   -31.2195	
   -14.8544	   -10.4065	   -13.4277	   -18.8828	   -12.8403	   -19.2184	   -18.3792	   -11.9171	   -15.6097	   -29.5410	
   -15.1901	   -10.7422	   -13.6795	   -19.0506	   -12.3367	   -19.3024	   -17.4561	   -11.5814	   -15.1901	   -28.6179	
   -15.6097	   -11.4975	   -14.3509	   -19.3024	   -12.3367	   -19.5541	   -17.5400	   -11.5814	   -15.2740	   -28.4500	
   -16.1972	   -12.6724	   -15.2740	   -19.8059	   -12.8403	   -19.9738	   -18.5471	   -12.0010	   -15.8615	   -29.0375	
   -16.9525	   -14.2670	   -16.4490	   -20.5612	   -14.0991	   -20.6451	   -20.5612	   -12.7563	   -16.9525	   -30.3802	
   -17.8757	   -16.1972	   -17.9596	   -21.4844	   -15.8615	   -21.4844	   -23.4146	   -13.9313	   -18.4631	   -32.3105	
   -19.0506	   -18.4631	   -19.6381	   -22.6593	   -18.0435	   -22.5754	   -26.8555	   -15.3580	   -20.2255	   -34.6603	
   -20.4773	   -20.7291	   -21.4844	   -24.0021	   -20.5612	   -23.8342	   -30.7159	   -17.1204	   -22.2397	   -37.0941	
   -22.1558	   -22.9950	   -23.2468	   -25.4288	   -23.1628	   -25.1770	   -34.7443	   -18.9667	   -24.1699	   -39.5279	
   -23.8342	   -25.1770	   -24.8413	   -26.8555	   -25.6805	   -26.5198	   -38.4369	   -20.7291	   -25.9323	   -41.5421	
   -25.5127	   -26.9394	   -26.0162	   -28.0304	   -27.8625	   -27.7786	   -41.5421	   -22.2397	   -27.1912	   -42.9688	
   -26.8555	   -28.1982	   -26.6037	   -28.9536	   -29.5410	   -28.6179	   -43.6401	   -23.3307	   -27.9465	   -43.5562	
   -27.8625	   -28.7857	   -26.4359	   -29.3732	   -30.5481	   -29.1214	   -44.4794	   -23.8342	   -27.8625	   -43.3044	
   -28.3661	   -28.6179	   -25.4288	   -29.4571	   -30.7999	   -29.2053	   -44.0598	   -23.6664	   -27.1072	   -42.0456	
   -28.6179	   -27.8625	   -23.7503	   -29.0375	   -30.2963	   -28.8696	   -42.3813	   -22.9950	   -25.8484	   -40.1993	
   -28.5339	   -26.7715	   -21.5683	   -28.4500	   -29.2892	   -28.1982	   -39.7797	   -21.9879	   -24.1699	   -37.8494	
   -28.2822	   -25.3448	   -18.9667	   -27.6947	   -27.7786	   -27.4429	   -36.4227	   -20.6451	   -22.2397	   -35.2478	
   -27.8625	   -23.8342	   -16.3651	   -26.7715	   -25.8484	   -26.5198	   -32.7301	   -19.2184	   -20.2255	   -32.6462	
   -27.2751	   -22.3236	   -13.7634	   -25.7645	   -23.8342	   -25.4288	   -28.9536	   -17.6239	   -18.2953	   -30.2124	
   -26.5198	   -20.9808	   -11.4975	   -24.7574	   -21.8201	   -24.3378	   -25.4288	   -16.1972	   -16.5329	   -28.1143	
   -25.5966	   -19.7220	    -9.6512	   -23.6664	   -19.8898	   -23.2468	   -22.6593	   -14.7705	   -15.0223	   -26.5198	
   -24.5895	   -18.7149	    -8.3923	   -22.4915	   -18.3792	   -22.0718	   -20.7291	   -13.5117	   -13.7634	   -25.4288	
   -23.4985	   -17.8757	    -7.8049	   -21.4005	   -17.2882	   -20.8969	   -20.0577	   -12.4207	   -12.9242	   -24.9252	
   -22.3236	   -17.4561	    -7.8049	   -20.3094	   -16.7847	   -19.8059	   -20.4773	   -11.5814	   -12.5046	   -25.0092	
   -21.2326	   -17.2882	    -8.4763	   -19.3024	   -16.8686	   -18.7988	   -22.0718	   -11.0779	   -12.5046	   -25.7645	
   -20.3094	   -17.3721	    -9.7351	   -18.5471	   -17.4561	   -18.1274	   -24.5895	   -10.9940	   -13.0081	   -27.0233	
   -19.6381	   -17.7917	   -11.4136	   -18.2114	   -18.4631	   -17.7078	   -27.7786	   -11.2457	   -13.9313	   -28.7857	
   -19.3024	   -18.4631	   -13.3438	   -18.2114	   -19.7220	   -17.7078	   -31.1356	   -12.0010	   -15.2740	   -30.9677	
   -19.3024	   -19.3024	   -15.2740	   -18.5471	   -21.0648	   -18.0435	   -34.3246	   -13.0920	   -16.9525	   -33.4015	
   -19.6381	   -20.3094	   -17.2043	   -19.2184	   -22.3236	   -18.7149	   -37.0102	   -14.4348	   -18.7149	   -35.7513	
   -20.2255	   -21.3165	   -18.7988	   -20.0577	   -23.4146	   -19.5541	   -38.8565	   -15.7776	   -20.4773	   -37.8494	
   -20.8969	   -22.2397	   -20.0577	   -20.8130	   -24.0021	   -20.3934	   -39.6957	   -17.0364	   -21.9879	   -39.4440	
   -21.5683	   -22.9950	   -20.8969	   -21.4844	   -24.1699	   -21.0648	   -39.5279	   -18.0435	   -23.0789	   -40.4510	
   -22.1558	   -23.4985	   -21.3165	   -21.9879	   -23.7503	   -21.5683	   -38.3530	   -18.7149	   -23.6664	   -40.7028	
   -22.6593	   -23.7503	   -21.4005	   -22.1558	   -22.9111	   -21.8201	   -36.3388	   -18.9667	   -23.8342	   -40.2832	
   -22.8271	   -23.7503	   -21.2326	   -21.9879	   -21.5683	   -21.7361	   -33.8211	   -18.8828	   -23.4985	   -39.2761	
   -22.7432	   -23.4146	   -20.8130	   -21.6522	   -20.0577	   -21.4005	   -31.0516	   -18.3792	   -22.8271	   -38.0173	
   -22.4075	   -22.9950	   -20.2255	   -21.0648	   -18.4631	   -20.8130	   -28.4500	   -17.7078	   -21.8201	   -36.6745	
   -21.7361	   -22.3236	   -19.6381	   -20.2255	   -16.8686	   -20.0577	   -26.1841	   -16.7847	   -20.7291	   -35.4996	
   -20.8130	   -21.4005	   -18.9667	   -19.3863	   -15.5258	   -19.1345	   -24.5056	   -15.8615	   -19.7220	   -34.7443	
   -19.6381	   -20.3934	   -18.3792	   -18.3792	   -14.5187	   -18.2114	   -23.3307	   -14.9384	   -18.9667	   -34.4086	
   -18.1274	   -19.1345	   -17.6239	   -17.4561	   -13.8474	   -17.2043	   -22.8271	   -14.2670	   -18.5471	   -34.4925	
   -16.3651	   -17.8757	   -16.8686	   -16.6168	   -13.6795	   -16.3651	   -22.7432	   -13.8474	   -18.6310	   -35.0800	
   -14.6866	   -16.5329	   -16.1972	   -16.0294	   -14.0152	   -15.6937	   -23.3307	   -13.8474	   -19.3863	   -35.9192	
   -13.0920	   -15.5258	   -15.6097	   -15.8615	   -14.9384	   -15.5258	   -24.5056	   -14.4348	   -20.7291	   -37.1780	
   -11.8332	   -14.7705	   -15.1901	   -16.1972	   -16.2811	   -15.7776	   -26.2680	   -15.5258	   -22.6593	   -38.6047	
   -10.9100	   -14.3509	   -15.0223	   -16.8686	   -17.8757	   -16.4490	   -28.5339	   -17.1204	   -24.8413	   -40.1154	
   -10.3226	   -14.1830	   -15.0223	   -17.7078	   -19.6381	   -17.3721	   -30.8838	   -18.8828	   -27.1072	   -41.5421	
    -9.9869	   -14.1830	   -15.1901	   -18.7149	   -21.2326	   -18.2953	   -33.1497	   -20.6451	   -29.2053	   -42.8009	
    -9.8190	   -14.1830	   -15.2740	   -19.6381	   -22.4915	   -19.2184	   -35.1639	   -22.2397	   -30.7999	   -43.8080	
    -9.8190	   -14.0991	   -15.4419	   -20.3934	   -23.3307	   -19.9738	   -36.8423	   -23.4985	   -31.9748	   -44.4794	
    -9.8190	   -14.0152	   -15.5258	   -20.8969	   -23.6664	   -20.5612	   -37.9333	   -24.4217	   -32.5623	   -44.5633	
    -9.9030	   -13.7634	   -15.6937	   -21.2326	   -23.4985	   -20.8130	   -38.5208	   -24.9252	   -32.5623	   -44.2276	
    -9.9869	   -13.5117	   -15.7776	   -21.4005	   -22.9111	   -20.8969	   -38.4369	   -25.0092	   -32.0587	   -43.3884	
   -10.2386	   -13.2599	   -15.8615	   -21.3165	   -21.9879	   -20.8130	   -37.6816	   -24.6735	   -31.1356	   -42.1295	
   -10.4904	   -13.0081	   -16.0294	   -21.0648	   -20.9808	   -20.5612	   -36.0870	   -24.0860	   -29.8767	   -40.5350	
   -10.8261	   -12.8403	   -16.1972	   -20.5612	   -19.8059	   -20.1416	   -33.9050	   -23.1628	   -28.3661	   -38.6887	
   -11.0779	   -12.5885	   -16.2811	   -19.9738	   -18.7149	   -19.4702	   -31.3034	   -22.0718	   -26.7715	   -36.8423	
   -11.2457	   -12.3367	   -16.3651	   -19.1345	   -17.7917	   -18.6310	   -28.7018	   -20.8130	   -25.0931	   -34.9960	
   -11.3297	   -12.1689	   -16.3651	   -18.0435	   -17.0364	   -17.6239	   -26.3519	   -19.3863	   -23.4146	   -33.3176	
   -11.0779	   -12.0010	   -16.1972	   -16.7847	   -16.5329	   -16.3651	   -24.5056	   -17.9596	   -21.9040	   -31.9748	
   -10.5743	   -11.7493	   -15.9454	   -15.3580	   -16.1972	   -14.9384	   -23.4146	   -16.4490	   -20.4773	   -30.8838	
    -9.6512	   -11.3297	   -15.4419	   -13.5956	   -16.1133	   -13.1760	   -23.0789	   -14.9384	   -19.2184	   -30.0446	
    -8.3923	   -10.9100	   -14.6866	   -11.7493	   -16.1972	   -11.4136	   -23.5825	   -13.3438	   -18.0435	   -29.5410	
    -6.7978	   -10.4065	   -13.9313	    -9.9869	   -16.5329	    -9.5673	   -24.7574	   -11.9171	   -17.1204	   -29.2892	
    -5.2872	    -9.9030	   -13.2599	    -8.3923	   -17.1204	    -7.9727	   -26.6876	   -10.8261	   -16.5329	   -29.5410	
    -3.9444	    -9.7351	   -12.8403	    -7.2174	   -18.1274	    -6.7978	   -29.3732	   -10.1547	   -16.4490	   -30.2124	
    -3.1052	    -9.9030	   -13.0081	    -6.7139	   -19.6381	    -6.2943	   -32.7301	   -10.0708	   -17.0364	   -31.4713	
    -2.8534	   -10.6583	   -13.7634	    -6.7978	   -21.7361	    -6.3782	   -36.4227	   -10.5743	   -18.0435	   -33.1497	
    -3.1052	   -11.8332	   -15.1062	    -7.4692	   -24.0860	    -7.1335	   -40.1154	   -11.5814	   -19.5541	   -34.9960	
    -3.7766	   -13.2599	   -16.9525	    -8.5602	   -26.5198	    -8.1406	   -43.3884	   -12.7563	   -21.1487	   -36.8423	
    -4.7836	   -14.9384	   -18.8828	    -9.8190	   -28.7857	    -9.4833	   -45.9900	   -14.0152	   -22.6593	   -38.4369	
    -5.8746	   -16.4490	   -20.8969	   -11.0779	   -30.6320	   -10.7422	   -47.5006	   -15.1062	   -24.0021	   -39.6118	
    -6.9656	   -17.7078	   -22.5754	   -12.2528	   -31.9748	   -11.8332	   -47.6685	   -15.8615	   -24.8413	   -40.1993	
    -7.9727	   -18.7149	   -23.8342	   -13.0081	   -32.6462	   -12.6724	   -46.7453	   -16.1972	   -25.2609	   -40.3671	
    -8.8959	   -19.3863	   -24.6735	   -13.5117	   -32.8140	   -13.1760	   -44.7311	   -16.1972	   -25.1770	   -39.9475	
    -9.7351	   -19.7220	   -25.0931	   -13.7634	   -32.7301	   -13.4277	   -41.9617	   -15.8615	   -24.7574	   -39.2761	
   -10.4904	   -19.8898	   -25.2609	   -13.6795	   -32.4783	   -13.4277	   -38.8565	   -15.3580	   -24.0860	   -38.4369	
   -11.3297	   -19.9738	   -25.2609	   -13.5117	   -32.3105	   -13.2599	   -35.7513	   -14.8544	   -23.4146	   -37.6816	
   -12.2528	   -20.0577	   -25.2609	   -13.3438	   -32.3944	   -13.0920	   -32.9819	   -14.3509	   -22.8271	   -37.0941	
   -13.3438	   -20.3094	   -25.4288	   -13.2599	   -32.9819	   -13.0920	   -30.7999	   -14.1830	   -22.4915	   -37.0102	
   -14.6027	   -20.6451	   -25.6805	   -13.4277	   -33.9890	   -13.3438	   -29.6249	   -14.4348	   -22.6593	   -37.4298	
   -15.9454	   -21.3165	   -26.1002	   -13.8474	   -35.3317	   -13.8474	   -29.5410	   -15.1062	   -23.4146	   -38.4369	
   -17.4561	   -22.1558	   -26.5198	   -14.6866	   -36.8423	   -14.6866	   -30.5481	   -16.2811	   -24.6735	   -39.8636	
   -18.9667	   -23.1628	   -26.9394	   -15.6937	   -38.3530	   -15.6937	   -32.5623	   -17.7917	   -26.2680	   -41.7099	
   -20.3094	   -24.2538	   -27.3590	   -16.7847	   -39.5279	   -16.8686	   -35.2478	   -19.3863	   -28.1143	   -43.5562	
   -21.5683	   -25.2609	   -27.5269	   -17.7917	   -40.3671	   -17.9596	   -38.3530	   -20.9808	   -29.9606	   -45.3186	
   -22.5754	   -26.1841	   -27.6108	   -18.7149	   -40.7867	   -18.7988	   -41.5421	   -22.3236	   -31.5552	   -46.7453	
   -23.2468	   -26.9394	   -27.5269	   -19.3024	   -40.8707	   -19.4702	   -44.5633	   -23.2468	   -32.6462	   -47.6685	
   -23.6664	   -27.4429	   -27.2751	   -19.5541	   -40.6189	   -19.8059	   -47.1649	   -23.7503	   -33.3176	   -48.0042	
   -23.8342	   -27.6947	   -26.9394	   -19.6381	   -40.0314	   -19.8898	   -49.0952	   -23.8342	   -33.3176	   -47.5006	
   -23.8342	   -27.7786	   -26.5198	   -19.4702	   -39.1083	   -19.7220	   -50.1862	   -23.4985	   -32.8979	   -46.4096	
   -23.8342	   -27.6947	   -26.1002	   -19.3024	   -37.8494	   -19.4702	   -50.5219	   -22.9111	   -31.9748	   -44.6472	
   -23.9182	   -27.6108	   -25.8484	   -19.1345	   -36.3388	   -19.3024	   -50.0183	   -22.2397	   -30.7999	   -42.6331	
   -24.2538	   -27.6108	   -25.8484	   -19.3024	   -34.7443	   -19.3024	   -48.9273	   -21.8201	   -29.6249	   -40.5350	
   -24.8413	   -27.7786	   -26.2680	   -19.7220	   -33.2336	   -19.6381	   -47.4167	   -21.5683	   -28.6179	   -38.6047	
   -25.7645	   -28.1982	   -26.9394	   -20.3934	   -32.0587	   -20.2255	   -45.6543	   -21.5683	   -27.7786	   -37.0102	
   -26.7715	   -28.6179	   -27.9465	   -21.2326	   -31.2195	   -20.9808	   -43.8919	   -21.7361	   -27.1912	   -35.9192	
   -27.6947	   -29.0375	   -28.8696	   -22.0718	   -30.7159	   -21.7361	   -42.0456	   -21.9040	   -26.7715	   -35.4156	
   -28.2822	   -29.2053	   -29.6249	   -22.6593	   -30.5481	   -22.2397	   -40.3671	   -21.8201	   -26.4359	   -35.4996	
   -28.2822	   -29.0375	   -29.8767	   -22.8271	   -30.3802	   -22.3236	   -38.8565	   -21.4844	   -26.1002	   -35.9192	
   -27.6108	   -28.4500	   -29.7089	   -22.4915	   -30.1285	   -21.9879	   -37.5977	   -20.7291	   -25.5966	   -36.6745	
   -26.2680	   -27.2751	   -28.9536	   -21.5683	   -29.7928	   -21.0648	   -36.6745	   -19.8059	   -25.0092	   -37.7655	
   -24.3378	   -25.8484	   -27.8625	   -20.3094	   -29.2892	   -19.8898	   -36.4227	   -18.7149	   -24.3378	   -38.9404	
   -22.1558	   -24.2538	   -26.5198	   -18.9667	   -28.8696	   -18.4631	   -36.7584	   -17.7917	   -23.8342	   -40.3671	
   -19.8059	   -22.6593	   -25.1770	   -17.4561	   -28.3661	   -17.0364	   -37.7655	   -16.9525	   -23.4146	   -41.7938	
   -17.3721	   -21.0648	   -23.8342	   -16.1133	   -27.8625	   -15.6937	   -39.1922	   -16.3651	   -23.2468	   -43.1366	
   -15.1062	   -19.7220	   -22.6593	   -14.8544	   -27.3590	   -14.4348	   -40.7028	   -16.0294	   -23.0789	   -44.3115	
   -13.0920	   -18.5471	   -21.6522	   -13.8474	   -26.8555	   -13.3438	   -42.0456	   -15.7776	   -22.9950	   -45.0668	
   -11.5814	   -17.7078	   -20.8969	   -13.0920	   -26.3519	   -12.6724	   -42.9688	   -15.6937	   -22.9950	   -45.5704	
   -10.5743	   -17.2043	   -20.5612	   -12.7563	   -26.1002	   -12.3367	   -43.2205	   -15.8615	   -23.1628	   -45.6543	
   -10.1547	   -17.1204	   -20.6451	   -12.8403	   -26.0162	   -12.5046	   -42.8848	   -16.1972	   -23.3307	   -45.4865	
   -10.4065	   -17.3721	   -21.0648	   -13.2599	   -25.9323	   -12.9242	   -41.9617	   -16.7847	   -23.5825	   -45.0668	
   -11.0779	   -17.6239	   -21.5683	   -13.9313	   -25.8484	   -13.5956	   -40.3671	   -17.2882	   -23.8342	   -44.3115	
   -12.0850	   -17.8757	   -22.0718	   -14.6027	   -25.5966	   -14.3509	   -38.3530	   -17.7917	   -24.0021	   -43.2205	
   -13.1760	   -18.0435	   -22.4915	   -15.2740	   -25.1770	   -15.0223	   -36.1710	   -18.2114	   -24.0021	   -42.0456	
   -14.4348	   -18.0435	   -22.7432	   -15.9454	   -24.5895	   -15.6097	   -33.9890	   -18.4631	   -24.0021	   -40.7867	
   -15.6097	   -17.9596	   -22.8271	   -16.5329	   -23.8342	   -16.2811	   -32.0587	   -18.7149	   -24.0021	   -39.7797	
   -16.7847	   -17.8757	   -22.8271	   -17.1204	   -23.0789	   -16.8686	   -30.5481	   -18.9667	   -24.0860	   -39.0244	
   -17.7917	   -17.7078	   -22.5754	   -17.7917	   -22.1558	   -17.4561	   -29.6249	   -19.2184	   -24.2538	   -38.6887	
   -18.7149	   -17.6239	   -22.2397	   -18.4631	   -21.3165	   -18.2114	   -29.3732	   -19.6381	   -24.7574	   -38.6047	
   -19.3024	   -17.4561	   -21.9040	   -19.2184	   -20.6451	   -18.9667	   -29.8767	   -20.0577	   -25.3448	   -38.9404	
   -19.6381	   -17.4561	   -21.4005	   -20.0577	   -20.1416	   -19.7220	   -31.1356	   -20.7291	   -26.1841	   -39.6118	
   -19.7220	   -17.6239	   -20.9808	   -20.8969	   -19.9738	   -20.5612	   -33.0658	   -21.4844	   -27.2751	   -40.5350	
   -19.5541	   -17.7917	   -20.5612	   -21.6522	   -20.2255	   -21.4005	   -35.3317	   -22.4075	   -28.4500	   -41.7099	
   -19.1345	   -18.1274	   -20.2255	   -22.4075	   -20.9808	   -22.0718	   -37.7655	   -23.2468	   -29.7089	   -43.1366	
   -18.6310	   -18.5471	   -19.9738	   -22.9111	   -22.2397	   -22.6593	   -40.3671	   -24.1699	   -30.9677	   -44.6472	
   -17.9596	   -18.9667	   -19.8059	   -23.2468	   -23.8342	   -23.0789	   -42.8009	   -25.0092	   -32.2266	   -46.3257	
   -17.5400	   -19.4702	   -19.8898	   -23.4985	   -25.6805	   -23.4146	   -44.9829	   -25.7645	   -33.4015	   -48.0042	
   -17.2043	   -20.0577	   -20.3094	   -23.6664	   -27.6947	   -23.6664	   -46.7453	   -26.6037	   -34.5764	   -49.5987	
   -17.2882	   -20.8969	   -21.1487	   -23.9182	   -29.7928	   -24.0860	   -48.0881	   -27.3590	   -35.7513	   -51.1932	
   -17.7078	   -21.8201	   -22.2397	   -24.3378	   -31.8069	   -24.5895	   -48.7595	   -28.1982	   -36.8423	   -52.4521	
   -18.2953	   -22.7432	   -23.5825	   -24.7574	   -33.5693	   -25.0931	   -48.5916	   -28.7857	   -37.6816	   -53.1235	
   -18.7988	   -23.4146	   -24.8413	   -25.0931	   -34.7443	   -25.4288	   -47.6685	   -29.0375	   -38.0173	   -53.1235	
   -19.1345	   -23.6664	   -25.8484	   -25.1770	   -35.3317	   -25.5127	   -45.8221	   -28.7857	   -37.6816	   -52.0325	
   -19.1345	   -23.2468	   -26.3519	   -24.9252	   -35.2478	   -25.2609	   -43.1366	   -28.0304	   -36.6745	   -49.9344	
   -18.5471	   -22.2397	   -26.1841	   -24.2538	   -34.3246	   -24.5895	   -39.9475	   -26.7715	   -34.9121	   -46.9971	
   -17.5400	   -20.6451	   -25.5127	   -23.2468	   -32.8979	   -23.5825	   -36.5067	   -25.0931	   -32.6462	   -43.5562	
   -16.1133	   -18.6310	   -24.2538	   -21.9879	   -30.9677	   -22.2397	   -33.1497	   -23.2468	   -30.1285	   -39.9475	
   -14.4348	   -16.4490	   -22.8271	   -20.6451	   -28.9536	   -20.8130	   -30.2124	   -21.3165	   -27.6108	   -36.4227	
   -12.5885	   -14.3509	   -21.2326	   -19.3024	   -27.1072	   -19.3863	   -27.9465	   -19.5541	   -25.3448	   -33.4854	
   -10.7422	   -12.4207	   -19.8059	   -18.0435	   -25.6805	   -18.0435	   -26.6876	   -18.1274	   -23.5825	   -31.2195	
    -9.0637	   -10.7422	   -18.3792	   -16.8686	   -24.6735	   -16.7847	   -26.3519	   -17.0364	   -22.4915	   -29.7928	
    -7.3853	    -9.4833	   -17.2043	   -15.7776	   -24.3378	   -15.6937	   -26.9394	   -16.3651	   -21.9879	   -29.2892	
    -5.9586	    -8.4763	   -16.1133	   -14.8544	   -24.4217	   -14.7705	   -28.1982	   -16.1133	   -22.1558	   -29.6249	
    -4.7836	    -7.8049	   -15.1901	   -14.0991	   -24.8413	   -14.0152	   -30.1285	   -16.2811	   -22.8271	   -30.7159	
    -3.7766	    -7.3013	   -14.2670	   -13.5956	   -25.4288	   -13.4277	   -32.3105	   -16.8686	   -23.9182	   -32.6462	
    -3.0212	    -7.0496	   -13.4277	   -13.1760	   -25.9323	   -13.0920	   -34.5764	   -17.6239	   -25.3448	   -35.0800	
    -2.5177	    -6.9656	   -12.5046	   -13.0081	   -26.2680	   -12.8403	   -36.5906	   -18.5471	   -26.8555	   -38.0173	
    -2.1820	    -7.0496	   -11.6653	   -12.9242	   -26.2680	   -12.8403	   -38.2690	   -19.5541	   -28.4500	   -40.9546	
    -2.0142	    -7.1335	   -10.7422	   -13.0920	   -25.8484	   -13.0081	   -39.4440	   -20.4773	   -29.8767	   -43.8080	
    -2.0981	    -7.2174	    -9.9869	   -13.4277	   -25.3448	   -13.3438	   -40.0314	   -21.2326	   -31.0516	   -46.3257	
    -2.3499	    -7.4692	    -9.3994	   -13.9313	   -24.5895	   -13.8474	   -40.1154	   -21.9879	   -31.9748	   -48.2559	
    -2.7695	    -7.6370	    -8.9798	   -14.6027	   -23.8342	   -14.5187	   -39.6118	   -22.5754	   -32.7301	   -49.5148	
    -3.3569	    -7.8049	    -8.8120	   -15.3580	   -23.1628	   -15.2740	   -38.6047	   -22.9950	   -33.1497	   -50.1022	
    -4.0283	    -7.8888	    -8.8959	   -16.1133	   -22.4915	   -15.9454	   -37.0941	   -23.1628	   -33.1497	   -49.9344	
    -4.5319	    -7.7209	    -9.0637	   -16.7007	   -21.8201	   -16.4490	   -35.1639	   -23.0789	   -32.8140	   -49.1791	
    -4.9515	    -7.4692	    -9.3994	   -17.1204	   -21.2326	   -16.7847	   -32.8979	   -22.8271	   -32.2266	   -48.0042	
    -5.2032	    -7.1335	    -9.8190	   -17.2882	   -20.8969	   -16.9525	   -30.5481	   -22.3236	   -31.4713	   -46.8292	
    -5.3711	    -6.7139	   -10.2386	   -17.2882	   -20.8130	   -16.9525	   -28.4500	   -21.7361	   -30.6320	   -45.6543	
    -5.4550	    -6.2943	   -10.8261	   -17.2043	   -21.0648	   -16.9525	   -26.7715	   -21.2326	   -29.8767	   -44.8151	
    -5.4550	    -6.0425	   -11.3297	   -17.1204	   -21.7361	   -16.8686	   -25.8484	   -20.8969	   -29.2892	   -44.3115	
    -5.2872	    -5.9586	   -12.0010	   -17.0364	   -22.8271	   -16.8686	   -25.7645	   -20.7291	   -28.9536	   -44.2276	
    -5.0354	    -5.9586	   -12.7563	   -16.8686	   -24.1699	   -16.7847	   -26.6037	   -20.7291	   -28.9536	   -44.3954	
    -4.6997	    -6.2103	   -13.5956	   -16.7847	   -25.6805	   -16.7007	   -28.4500	   -20.8969	   -29.1214	   -44.9829	
    -4.3640	    -6.6299	   -14.5187	   -16.5329	   -27.1072	   -16.4490	   -31.0516	   -21.1487	   -29.4571	   -45.7382	
    -3.9444	    -7.3013	   -15.6097	   -16.1972	   -28.2822	   -16.1972	   -34.0729	   -21.4844	   -30.0446	   -46.6614	
    -3.6087	    -7.9727	   -16.6168	   -15.7776	   -29.1214	   -15.7776	   -37.1780	   -21.6522	   -30.6320	   -47.5006	
    -3.2730	    -8.6441	   -17.4561	   -15.2740	   -29.4571	   -15.2740	   -40.0314	   -21.7361	   -31.2195	   -48.1720	
    -2.9373	    -9.2316	   -18.1274	   -14.6027	   -29.2892	   -14.5187	   -42.2974	   -21.6522	   -31.7230	   -48.5916	
    -2.6855	    -9.6512	   -18.3792	   -13.8474	   -28.7857	   -13.8474	   -43.9758	   -21.3165	   -32.0587	   -48.5077	
    -2.4338	    -9.7351	   -18.3792	   -13.0920	   -27.9465	   -13.0920	   -44.8990	   -20.8130	   -32.3105	   -48.0042	
    -2.4338	    -9.7351	   -18.0435	   -12.4207	   -26.9394	   -12.4207	   -44.8990	   -20.2255	   -32.3105	   -47.0810	
    -2.5177	    -9.4833	   -17.4561	   -11.9171	   -25.8484	   -11.9171	   -44.1437	   -19.5541	   -32.2266	   -45.9061	
    -2.8534	    -9.1476	   -16.8686	   -11.6653	   -24.7574	   -11.6653	   -42.5491	   -19.0506	   -31.8909	   -44.5633	
    -3.5248	    -8.8120	   -16.2811	   -11.6653	   -23.6664	   -11.6653	   -40.2832	   -18.6310	   -31.4713	   -43.2205	
    -4.3640	    -8.4763	   -15.7776	   -11.8332	   -22.7432	   -11.9171	   -37.5977	   -18.4631	   -30.8838	   -41.9617	
    -5.3711	    -8.2245	   -15.4419	   -12.1689	   -21.7361	   -12.3367	   -34.7443	   -18.4631	   -30.1285	   -40.8707	
    -6.3782	    -8.0566	   -15.1062	   -12.5885	   -20.8130	   -12.9242	   -31.8069	   -18.6310	   -29.4571	   -39.9475	
    -7.3853	    -8.0566	   -14.9384	   -13.0081	   -19.8898	   -13.4277	   -29.1214	   -18.8828	   -28.8696	   -39.1922	
    -8.3923	    -8.3923	   -15.0223	   -13.5117	   -18.9667	   -14.0152	   -26.9394	   -19.2184	   -28.4500	   -38.7726	
    -9.3994	    -9.0637	   -15.5258	   -13.9313	   -18.2953	   -14.5187	   -25.3448	   -19.7220	   -28.2822	   -38.6887	
   -10.4065	   -10.0708	   -16.2811	   -14.4348	   -17.9596	   -15.1062	   -24.5895	   -20.1416	   -28.3661	   -38.7726	
   -11.1618	   -11.3297	   -17.4561	   -14.9384	   -17.8757	   -15.5258	   -24.8413	   -20.6451	   -28.7857	   -39.1083	
   -11.8332	   -12.6724	   -18.7149	   -15.1062	   -18.1274	   -15.7776	   -25.8484	   -20.8969	   -29.2053	   -39.6118	
   -12.0850	   -13.8474	   -19.8898	   -15.1062	   -18.7988	   -15.6937	   -27.4429	   -20.9808	   -29.5410	   -40.2832	
   -12.0010	   -14.6027	   -20.8130	   -14.6027	   -19.8059	   -15.2740	   -29.6249	   -20.8969	   -29.7928	   -41.0385	
   -11.6653	   -15.1062	   -21.4844	   -13.8474	   -21.0648	   -14.4348	   -31.9748	   -20.4773	   -29.8767	   -41.7938	
   -11.0779	   -15.2740	   -21.8201	   -12.8403	   -22.7432	   -13.4277	   -34.2407	   -19.9738	   -29.7928	   -42.5491	
   -10.4904	   -15.2740	   -21.9879	   -11.7493	   -24.5895	   -12.2528	   -36.2549	   -19.3863	   -29.5410	   -43.2205	
    -9.9869	   -15.1901	   -21.9879	   -10.6583	   -26.4359	   -11.1618	   -37.5977	   -18.7149	   -29.1214	   -43.6401	
    -9.5673	   -15.1062	   -21.9040	    -9.7351	   -28.0304	   -10.1547	   -38.1851	   -18.1274	   -28.5339	   -43.5562	
    -9.3155	   -15.0223	   -21.7361	    -8.9798	   -29.2053	    -9.3155	   -37.9333	   -17.3721	   -27.6947	   -42.9688	
    -9.3155	   -15.0223	   -21.5683	    -8.4763	   -29.9606	    -8.7280	   -36.9263	   -16.7007	   -26.6876	   -41.7938	
    -9.5673	   -15.1062	   -21.2326	    -8.3084	   -30.2124	    -8.3923	   -35.1639	   -16.1133	   -25.5127	   -40.1154	
   -10.0708	   -15.2740	   -20.9808	    -8.3084	   -30.0446	    -8.3084	   -32.7301	   -15.4419	   -24.3378	   -38.1851	
   -10.6583	   -15.4419	   -20.6451	    -8.5602	   -29.4571	    -8.4763	   -29.9606	   -14.7705	   -22.9950	   -36.0870	
   -11.4136	   -15.6097	   -20.3094	    -8.8959	   -28.6179	    -8.7280	   -26.9394	   -14.0991	   -21.5683	   -33.9890	
   -12.0010	   -15.6937	   -19.9738	    -9.2316	   -27.5269	    -8.9798	   -23.9182	   -13.3438	   -20.2255	   -31.9748	
   -12.5046	   -15.6937	   -19.5541	    -9.3994	   -26.1841	    -9.0637	   -21.1487	   -12.5885	   -18.8828	   -30.2124	
   -12.8403	   -15.5258	   -19.1345	    -9.3994	   -24.8413	    -9.0637	   -18.8828	   -11.7493	   -17.7078	   -28.7018	
   -13.0081	   -15.3580	   -18.8828	    -9.3155	   -23.5825	    -8.8959	   -17.3721	   -10.9940	   -16.7847	   -27.5269	
   -12.9242	   -15.1901	   -18.7149	    -9.1476	   -22.4915	    -8.7280	   -16.7007	   -10.4065	   -16.2811	   -26.9394	
   -12.7563	   -15.0223	   -18.8828	    -8.9798	   -21.7361	    -8.6441	   -16.9525	    -9.9869	   -16.2811	   -26.9394	
   -12.4207	   -14.9384	   -19.1345	    -8.8120	   -21.3165	    -8.4763	   -18.0435	    -9.8190	   -16.6168	   -27.3590	
   -12.0010	   -14.9384	   -19.4702	    -8.6441	   -21.4005	    -8.3923	   -19.8059	    -9.9030	   -17.2882	   -28.1982	
   -11.5814	   -14.8544	   -19.8898	    -8.3923	   -21.9040	    -8.3084	   -22.0718	   -10.0708	   -18.2114	   -29.2892	
   -11.2457	   -14.9384	   -20.3094	    -8.3084	   -22.7432	    -8.2245	   -24.5895	   -10.3226	   -19.2184	   -30.3802	
   -10.9940	   -15.1062	   -20.8130	    -8.1406	   -24.0021	    -8.2245	   -27.2751	   -10.7422	   -20.3094	   -31.5552	
   -11.0779	   -15.2740	   -21.1487	    -8.0566	   -25.4288	    -8.2245	   -29.7928	   -11.1618	   -21.2326	   -32.6462	
   -11.3297	   -15.6097	   -21.4844	    -8.1406	   -26.9394	    -8.3084	   -32.0587	   -11.5814	   -22.0718	   -33.5693	
   -11.9171	   -16.1133	   -21.8201	    -8.3084	   -28.2822	    -8.5602	   -33.9050	   -12.0010	   -22.7432	   -34.3246	
   -12.9242	   -16.6168	   -21.9879	    -8.7280	   -29.5410	    -9.0637	   -35.1639	   -12.4207	   -23.3307	   -34.9960	
   -14.0991	   -17.2882	   -22.1558	    -9.3994	   -30.5481	    -9.7351	   -36.0031	   -12.9242	   -23.7503	   -35.4156	
   -15.4419	   -17.7917	   -22.3236	   -10.2386	   -31.1356	   -10.6583	   -36.4227	   -13.3438	   -24.0021	   -35.5835	
   -16.7847	   -18.2953	   -22.4075	   -11.2457	   -31.5552	   -11.6653	   -36.5067	   -13.7634	   -24.1699	   -35.4156	
   -17.8757	   -18.6310	   -22.4075	   -12.4207	   -31.7230	   -12.8403	   -36.3388	   -14.0991	   -24.1699	   -34.9960	
   -18.7988	   -18.8828	   -22.4075	   -13.6795	   -31.8069	   -14.0152	   -36.0031	   -14.5187	   -24.1699	   -34.3246	
   -19.4702	   -18.9667	   -22.4915	   -15.0223	   -31.8909	   -15.2740	   -35.6674	   -14.9384	   -24.0860	   -33.5693	
   -19.8898	   -19.1345	   -22.7432	   -16.2811	   -31.9748	   -16.3651	   -35.3317	   -15.5258	   -24.0860	   -32.8140	
   -20.0577	   -19.2184	   -23.0789	   -17.3721	   -32.0587	   -17.3721	   -35.1639	   -16.1972	   -24.1699	   -32.2266	
   -19.9738	   -19.4702	   -23.5825	   -18.1274	   -32.1426	   -18.0435	   -35.3317	   -16.7847	   -24.2538	   -31.8909	
   -19.6381	   -19.6381	   -24.0860	   -18.5471	   -32.2266	   -18.2953	   -35.7513	   -17.2882	   -24.2538	   -31.6391	
   -18.8828	   -19.6381	   -24.4217	   -18.4631	   -32.1426	   -18.1274	   -36.4227	   -17.5400	   -24.0860	   -31.6391	
   -17.7078	   -19.3863	   -24.4217	   -17.7917	   -31.8069	   -17.2882	   -37.2620	   -17.3721	   -23.8342	   -31.7230	
   -16.0294	   -18.7149	   -24.0021	   -16.5329	   -31.0516	   -16.0294	   -37.9333	   -16.7847	   -23.2468	   -31.9748	
   -14.0991	   -17.7078	   -23.0789	   -14.7705	   -29.8767	   -14.2670	   -38.4369	   -15.7776	   -22.5754	   -32.5623	
   -12.0850	   -16.5329	   -21.8201	   -12.8403	   -28.3661	   -12.3367	   -38.6047	   -14.5187	   -21.9040	   -33.3176	
   -10.0708	   -15.1901	   -20.3094	   -10.8261	   -26.7715	   -10.3226	   -38.4369	   -13.2599	   -21.4005	   -34.3246	
    -8.4763	   -13.8474	   -18.7149	    -8.9798	   -25.0931	    -8.6441	   -38.0173	   -12.0850	   -20.9808	   -35.3317	
    -7.2174	   -12.6724	   -17.2043	    -7.5531	   -23.5825	    -7.2174	   -37.1780	   -11.2457	   -20.8130	   -36.3388	
    -6.5460	   -11.6653	   -15.8615	    -6.4621	   -22.2397	    -6.2943	   -35.8353	   -10.5743	   -20.7291	   -37.0102	
    -6.2943	   -10.8261	   -14.7705	    -5.7907	   -21.1487	    -5.6229	   -34.0729	   -10.0708	   -20.5612	   -37.1780	
    -6.4621	   -10.0708	   -13.8474	    -5.4550	   -20.3094	    -5.3711	   -31.8909	    -9.8190	   -20.3934	   -36.8423	
    -6.9656	    -9.5673	   -13.1760	    -5.3711	   -19.8059	    -5.2872	   -29.2892	    -9.5673	   -20.0577	   -36.0031	
    -7.6370	    -9.3155	   -12.8403	    -5.5389	   -19.5541	    -5.4550	   -26.6037	    -9.4833	   -19.6381	   -34.8282	
    -8.4763	    -9.2316	   -12.8403	    -5.7907	   -19.4702	    -5.7068	   -23.8342	    -9.3994	   -19.2184	   -33.6533	
    -9.3994	    -9.3994	   -13.1760	    -6.2103	   -19.6381	    -6.0425	   -21.4005	    -9.4833	   -18.8828	   -32.6462	
   -10.1547	    -9.8190	   -13.6795	    -6.7139	   -19.9738	    -6.4621	   -19.3863	    -9.7351	   -18.7988	   -31.8909	
   -10.7422	   -10.4065	   -14.3509	    -7.2174	   -20.2255	    -6.8817	   -17.7917	    -9.9869	   -18.7988	   -31.5552	
   -11.0779	   -10.9940	   -14.8544	    -7.6370	   -20.3094	    -7.2174	   -16.7007	   -10.3226	   -18.9667	   -31.6391	
   -10.9940	   -11.4975	   -15.1901	    -7.8049	   -20.1416	    -7.4692	   -16.0294	   -10.5743	   -19.3024	   -32.0587	
   -10.4904	   -11.7493	   -15.1901	    -7.8888	   -19.5541	    -7.4692	   -15.9454	   -10.6583	   -19.6381	   -32.5623	
    -9.6512	   -11.7493	   -14.8544	    -7.6370	   -18.5471	    -7.2174	   -16.1972	   -10.6583	   -19.8898	   -33.0658	
    -8.3923	   -11.4975	   -14.3509	    -7.2174	   -17.2043	    -6.7978	   -16.9525	   -10.4904	   -20.1416	   -33.3176	
    -7.0496	   -11.0779	   -13.7634	    -6.6299	   -15.7776	    -6.3782	   -18.2114	   -10.1547	   -20.3934	   -33.4015	
    -5.6229	   -10.5743	   -13.1760	    -6.0425	   -14.5187	    -5.8746	   -19.8059	    -9.8190	   -20.4773	   -33.2336	
    -4.3640	   -10.0708	   -12.8403	    -5.5389	   -13.6795	    -5.4550	   -21.9040	    -9.5673	   -20.5612	   -32.7301	
    -3.1891	    -9.4833	   -12.5885	    -5.1193	   -13.5117	    -5.1193	   -24.2538	    -9.3155	   -20.5612	   -32.0587	
    -2.2659	    -8.9798	   -12.5885	    -4.7836	   -13.9313	    -4.8676	   -26.6876	    -9.0637	   -20.4773	   -31.3034	
    -1.6785	    -8.4763	   -12.6724	    -4.6997	   -15.1062	    -4.7836	   -29.0375	    -8.8959	   -20.3094	   -30.3802	
    -1.3428	    -8.0566	   -13.0081	    -4.7836	   -16.6168	    -4.9515	   -31.0516	    -8.8120	   -20.0577	   -29.4571	
    -1.3428	    -7.7209	   -13.3438	    -5.1193	   -18.3792	    -5.2032	   -32.3944	    -8.8959	   -19.8059	   -28.6179	
    -1.6785	    -7.4692	   -13.7634	    -5.6229	   -20.2255	    -5.7068	   -32.9819	    -8.9798	   -19.5541	   -27.9465	
    -2.2659	    -7.3853	   -14.1830	    -6.2943	   -21.8201	    -6.3782	   -32.8140	    -9.2316	   -19.3024	   -27.3590	
    -3.1052	    -7.3853	   -14.6027	    -7.1335	   -23.0789	    -7.1335	   -31.7230	    -9.4833	   -19.0506	   -26.8555	
    -4.0283	    -7.5531	   -15.0223	    -7.9727	   -24.0860	    -7.8888	   -30.1285	    -9.7351	   -18.8828	   -26.4359	
    -4.9515	    -7.8049	   -15.4419	    -8.8120	   -24.5895	    -8.6441	   -28.1982	   -10.0708	   -18.7149	   -26.1002	
    -5.8746	    -8.1406	   -15.8615	    -9.6512	   -24.8413	    -9.3155	   -26.1841	   -10.3226	   -18.6310	   -25.8484	
    -6.6299	    -8.4763	   -16.1972	   -10.3226	   -24.7574	    -9.9030	   -24.3378	   -10.5743	   -18.5471	   -25.6805	
    -7.1335	    -8.7280	   -16.4490	   -10.7422	   -24.4217	   -10.3226	   -22.7432	   -10.6583	   -18.5471	   -25.5966	
[Epoch Header]
[Trial Type]	21
[Accept]	1
[Correct]	0
[RT]	 0.000
[Resp]	0
[Epoch Data]
   -25.9323	   -28.7857	   -28.5339	   -18.6310	   -34.1568	   -18.2114	   -48.0881	   -21.4005	   -27.9465	   -39.1083	
   -27.6108	   -29.4571	   -29.1214	   -19.7220	   -34.1568	   -19.3863	   -46.2418	   -22.0718	   -28.3661	   -38.8565	
   -29.2053	   -29.7089	   -29.2053	   -20.6451	   -33.7372	   -20.4773	   -43.7241	   -22.5754	   -28.5339	   -38.1851	
   -30.6320	   -29.7089	   -28.8696	   -21.4844	   -33.2336	   -21.3165	   -40.7867	   -22.9111	   -28.4500	   -37.2620	
   -31.7230	   -29.4571	   -28.1982	   -22.1558	   -32.5623	   -22.0718	   -37.6816	   -23.0789	   -28.1982	   -36.1710	
   -32.4783	   -29.0375	   -27.1912	   -22.7432	   -31.9748	   -22.5754	   -34.8282	   -23.0789	   -28.0304	   -35.3317	
   -32.7301	   -28.5339	   -26.0162	   -22.9950	   -31.3873	   -22.9111	   -32.2266	   -22.9950	   -27.7786	   -34.7443	
   -32.3944	   -27.8625	   -24.5895	   -22.9111	   -30.7159	   -22.7432	   -30.0446	   -22.7432	   -27.5269	   -34.4925	
   -31.4713	   -27.0233	   -22.9950	   -22.4915	   -30.1285	   -22.2397	   -28.4500	   -22.2397	   -27.3590	   -34.5764	
   -29.9606	   -26.1002	   -21.4844	   -21.6522	   -29.3732	   -21.4005	   -27.2751	   -21.5683	   -27.1912	   -34.8282	
   -27.8625	   -25.0931	   -20.0577	   -20.4773	   -28.4500	   -20.1416	   -26.5198	   -20.7291	   -26.9394	   -35.2478	
   -25.5127	   -24.0860	   -18.7988	   -19.0506	   -27.5269	   -18.6310	   -26.3519	   -19.8059	   -26.7715	   -35.5835	
   -22.9950	   -23.0789	   -17.8757	   -17.5400	   -26.6037	   -17.1204	   -26.5198	   -18.7988	   -26.6876	   -35.9192	
   -20.5612	   -22.0718	   -17.2882	   -16.0294	   -25.8484	   -15.6097	   -27.1912	   -17.8757	   -26.6037	   -36.0031	
   -18.2953	   -21.1487	   -17.1204	   -14.6866	   -25.0931	   -14.2670	   -28.2822	   -17.0364	   -26.5198	   -36.0031	
   -16.3651	   -20.3934	   -17.1204	   -13.5956	   -24.5056	   -13.1760	   -29.6249	   -16.1972	   -26.4359	   -35.8353	
   -14.8544	   -19.7220	   -17.3721	   -12.6724	   -23.9182	   -12.3367	   -31.1356	   -15.4419	   -26.3519	   -35.5835	
   -13.8474	   -19.1345	   -17.7078	   -12.0850	   -23.2468	   -11.7493	   -32.4783	   -14.7705	   -26.1841	   -35.1639	
   -13.2599	   -18.7149	   -18.0435	   -11.7493	   -22.4075	   -11.4136	   -33.5693	   -14.0991	   -25.9323	   -34.5764	
   -13.0920	   -18.3792	   -18.2953	   -11.5814	   -21.4005	   -11.2457	   -33.9890	   -13.5956	   -25.5966	   -33.8211	
   -13.1760	   -18.1274	   -18.4631	   -11.5814	   -20.1416	   -11.2457	   -33.5693	   -13.0081	   -25.0092	   -32.8140	
   -13.5117	   -17.7917	   -18.6310	   -11.7493	   -18.7988	   -11.4136	   -32.3105	   -12.5046	   -24.2538	   -31.5552	
   -14.0991	   -17.6239	   -18.7988	   -12.0850	   -17.5400	   -11.7493	   -30.2124	   -12.0850	   -23.4985	   -30.2963	
   -14.9384	   -17.6239	   -19.1345	   -12.6724	   -16.4490	   -12.3367	   -27.7786	   -12.0850	   -22.9111	   -29.2053	
   -16.0294	   -17.9596	   -19.8059	   -13.5117	   -15.7776	   -13.2599	   -25.3448	   -12.5046	   -22.8271	   -28.5339	
   -17.5400	   -18.6310	   -20.7291	   -14.7705	   -15.6937	   -14.4348	   -23.4146	   -13.5117	   -23.2468	   -28.5339	
   -19.3863	   -19.7220	   -22.0718	   -16.2811	   -16.2811	   -15.9454	   -22.3236	   -15.1062	   -24.2538	   -29.2053	
   -21.3165	   -21.0648	   -23.6664	   -17.8757	   -17.5400	   -17.6239	   -22.2397	   -17.0364	   -25.8484	   -30.6320	
   -23.2468	   -22.5754	   -25.3448	   -19.4702	   -19.4702	   -19.1345	   -23.1628	   -19.3024	   -27.8625	   -32.5623	
   -25.0092	   -24.0860	   -27.0233	   -20.8969	   -21.6522	   -20.5612	   -25.0931	   -21.4844	   -30.0446	   -34.7443	
   -26.4359	   -25.5127	   -28.6179	   -22.0718	   -24.0021	   -21.7361	   -27.8625	   -23.5825	   -32.2266	   -37.0941	
   -27.6108	   -26.7715	   -30.0446	   -23.0789	   -26.3519	   -22.7432	   -31.3034	   -25.4288	   -34.3246	   -39.3600	
   -28.5339	   -27.9465	   -31.3034	   -23.8342	   -28.6179	   -23.4985	   -35.1639	   -27.0233	   -36.3388	   -41.5421	
   -29.2053	   -29.0375	   -32.4783	   -24.5056	   -30.7999	   -24.1699	   -39.1922	   -28.4500	   -38.2690	   -43.4723	
   -29.5410	   -29.8767	   -33.4015	   -25.0092	   -32.7301	   -24.6735	   -42.9688	   -29.5410	   -39.9475	   -45.0668	
   -29.6249	   -30.4642	   -33.9890	   -25.4288	   -34.4086	   -25.0092	   -46.2418	   -30.4642	   -41.4581	   -46.3257	
   -29.2892	   -30.6320	   -34.2407	   -25.5966	   -35.5835	   -25.1770	   -48.7595	   -31.1356	   -42.5491	   -47.0810	
   -28.6179	   -30.3802	   -33.9890	   -25.4288	   -36.3388	   -25.0092	   -50.1022	   -31.3873	   -42.9688	   -47.2488	
   -27.5269	   -29.6249	   -33.1497	   -24.8413	   -36.4227	   -24.5056	   -50.1862	   -31.2195	   -42.7170	   -46.9131	
   -26.0162	   -28.4500	   -31.6391	   -23.9182	   -35.8353	   -23.4985	   -48.9273	   -30.4642	   -41.6260	   -45.9900	
   -24.2538	   -26.6876	   -29.5410	   -22.5754	   -34.4925	   -22.1558	   -46.4096	   -29.1214	   -39.6957	   -44.5633	
   -22.4075	   -24.5895	   -26.9394	   -20.8969	   -32.6462	   -20.5612	   -42.8009	   -27.3590	   -37.0941	   -42.8848	
   -20.6451	   -22.4075	   -24.0860	   -19.2184	   -30.3802	   -18.9667	   -38.6047	   -25.4288	   -34.1568	   -41.1224	
   -19.0506	   -20.2255	   -21.1487	   -17.6239	   -27.9465	   -17.3721	   -34.1568	   -23.3307	   -31.3034	   -39.5279	
   -17.7078	   -18.2953	   -18.2953	   -16.3651	   -25.5127	   -16.1133	   -30.0446	   -21.4005	   -28.5339	   -38.1851	
   -16.7007	   -16.6168	   -15.7776	   -15.3580	   -23.3307	   -15.1062	   -26.4359	   -19.7220	   -26.2680	   -37.0941	
   -15.8615	   -15.1901	   -13.5117	   -14.6027	   -21.3165	   -14.3509	   -23.6664	   -18.2114	   -24.3378	   -36.0870	
   -15.0223	   -13.9313	   -11.4975	   -14.0152	   -19.6381	   -13.8474	   -21.9040	   -16.9525	   -22.9111	   -35.0800	
   -14.0991	   -12.7563	    -9.8190	   -13.6795	   -18.1274	   -13.4277	   -21.0648	   -15.8615	   -21.9040	   -33.9890	
   -13.0081	   -11.7493	    -8.3923	   -13.4277	   -16.9525	   -13.1760	   -20.9808	   -15.1062	   -21.2326	   -32.9819	
   -11.9171	   -10.9100	    -7.3013	   -13.2599	   -16.1133	   -13.0920	   -21.4844	   -14.6866	   -20.9808	   -32.1426	
   -10.8261	   -10.2386	    -6.6299	   -13.3438	   -15.6097	   -13.1760	   -22.4075	   -14.6027	   -21.2326	   -31.6391	
    -9.9869	    -9.9030	    -6.4621	   -13.5956	   -15.5258	   -13.5117	   -23.7503	   -14.9384	   -21.9879	   -31.6391	
    -9.3994	    -9.8190	    -6.7978	   -14.1830	   -15.7776	   -14.0152	   -25.2609	   -15.6937	   -23.1628	   -32.1426	
    -9.2316	   -10.1547	    -7.6370	   -14.9384	   -16.3651	   -14.8544	   -26.9394	   -16.7847	   -24.5895	   -32.9819	
    -9.4833	   -10.8261	    -8.8120	   -15.9454	   -17.2882	   -15.7776	   -28.7018	   -18.1274	   -26.2680	   -34.1568	
   -10.1547	   -11.8332	   -10.2386	   -17.0364	   -18.3792	   -16.8686	   -30.2124	   -19.5541	   -28.0304	   -35.2478	
   -11.0779	   -13.0081	   -11.8332	   -18.1274	   -19.4702	   -17.9596	   -31.4713	   -20.9808	   -29.6249	   -36.3388	
   -12.2528	   -14.1830	   -13.4277	   -19.1345	   -20.6451	   -18.9667	   -32.1426	   -22.2397	   -30.9677	   -37.0102	
   -13.4277	   -15.4419	   -14.9384	   -19.8898	   -21.5683	   -19.8059	   -32.2266	   -23.3307	   -31.9748	   -37.4298	
   -14.6866	   -16.4490	   -16.2811	   -20.4773	   -22.2397	   -20.3094	   -31.8069	   -24.0021	   -32.5623	   -37.2620	
   -15.8615	   -17.3721	   -17.4561	   -20.8130	   -22.4915	   -20.6451	   -30.7999	   -24.4217	   -32.7301	   -36.7584	
   -16.8686	   -18.0435	   -18.3792	   -20.8969	   -22.4075	   -20.7291	   -29.5410	   -24.5056	   -32.5623	   -35.9192	
   -17.7078	   -18.5471	   -19.0506	   -20.8130	   -21.9040	   -20.6451	   -28.1143	   -24.2538	   -32.0587	   -34.6603	
   -18.1274	   -18.7149	   -19.4702	   -20.3934	   -21.0648	   -20.3094	   -26.6876	   -23.7503	   -31.3034	   -33.3176	
   -18.1274	   -18.6310	   -19.5541	   -19.8059	   -19.9738	   -19.7220	   -25.4288	   -22.9950	   -30.3802	   -31.8069	
   -17.7078	   -18.2953	   -19.3863	   -19.0506	   -18.7149	   -19.0506	   -24.4217	   -22.0718	   -29.2892	   -30.4642	
   -17.0364	   -17.7917	   -19.0506	   -18.2953	   -17.7078	   -18.2114	   -23.8342	   -21.1487	   -28.2822	   -29.3732	
   -16.1972	   -17.3721	   -18.8828	   -17.5400	   -17.0364	   -17.5400	   -23.8342	   -20.3934	   -27.6108	   -28.8696	
   -15.4419	   -17.2043	   -19.0506	   -16.9525	   -16.8686	   -17.0364	   -24.5895	   -20.0577	   -27.3590	   -29.0375	
   -15.0223	   -17.4561	   -19.7220	   -16.7847	   -17.5400	   -16.8686	   -26.2680	   -20.2255	   -27.6947	   -30.2124	
   -15.0223	   -18.2114	   -20.9808	   -17.0364	   -18.9667	   -17.1204	   -28.9536	   -20.9808	   -28.7857	   -32.2266	
   -15.4419	   -19.4702	   -22.7432	   -17.7078	   -21.2326	   -17.7917	   -32.4783	   -22.3236	   -30.4642	   -35.0800	
   -16.2811	   -21.1487	   -24.7574	   -18.6310	   -24.1699	   -18.7149	   -36.5906	   -24.0860	   -32.5623	   -38.3530	
   -17.4561	   -23.0789	   -26.8555	   -19.7220	   -27.5269	   -19.8059	   -40.7028	   -26.0162	   -34.9960	   -41.9617	
   -18.7988	   -25.1770	   -28.9536	   -20.8130	   -31.1356	   -21.0648	   -44.5633	   -27.9465	   -37.3459	   -45.4025	
   -20.3094	   -27.1912	   -30.8838	   -21.9879	   -34.8282	   -22.2397	   -47.9202	   -29.8767	   -39.6118	   -48.4238	
   -21.9040	   -29.1214	   -32.5623	   -23.0789	   -38.3530	   -23.4146	   -50.3540	   -31.5552	   -41.6260	   -50.7736	
   -23.4985	   -30.7999	   -33.9050	   -24.0021	   -41.5421	   -24.4217	   -51.9485	   -32.8979	   -43.0527	   -52.1164	
   -24.9252	   -32.1426	   -34.8282	   -24.7574	   -44.3115	   -25.1770	   -52.3682	   -33.7372	   -43.8080	   -52.5360	
   -26.1002	   -32.8140	   -35.1639	   -25.0092	   -46.4935	   -25.5127	   -51.7807	   -33.9890	   -43.8080	   -51.8646	
   -26.8555	   -32.8979	   -34.9121	   -25.0092	   -48.0042	   -25.4288	   -50.3540	   -33.5693	   -42.9688	   -50.2701	
   -27.1912	   -32.4783	   -34.1568	   -24.5056	   -48.7595	   -24.9252	   -48.1720	   -32.5623	   -41.4581	   -48.1720	
   -27.3590	   -31.5552	   -33.0658	   -23.9182	   -48.9273	   -24.1699	   -45.7382	   -31.2195	   -39.5279	   -45.9061	
   -27.4429	   -30.4642	   -31.7230	   -23.2468	   -48.3398	   -23.3307	   -43.3884	   -29.7928	   -37.5137	   -43.8080	
   -27.3590	   -29.3732	   -30.2963	   -22.6593	   -47.2488	   -22.5754	   -41.2903	   -28.3661	   -35.6674	   -42.1295	
   -27.2751	   -28.3661	   -28.8696	   -22.1558	   -45.5704	   -21.9040	   -39.5279	   -27.1072	   -34.0729	   -40.9546	
   -27.0233	   -27.4429	   -27.5269	   -21.6522	   -43.3044	   -21.3165	   -38.2690	   -25.8484	   -32.7301	   -40.1154	
   -26.5198	   -26.5198	   -26.2680	   -21.1487	   -40.7028	   -20.5612	   -37.5137	   -24.5895	   -31.7230	   -39.6118	
   -25.6805	   -25.6805	   -25.1770	   -20.4773	   -38.0173	   -19.8059	   -37.0941	   -23.4146	   -30.7999	   -39.3600	
   -24.5056	   -24.8413	   -24.3378	   -19.8059	   -35.3317	   -18.9667	   -37.1780	   -22.3236	   -30.0446	   -39.2761	
   -23.1628	   -24.0021	   -23.7503	   -18.9667	   -32.9819	   -18.0435	   -37.5977	   -21.3165	   -29.4571	   -39.3600	
   -21.7361	   -23.3307	   -23.4146	   -18.2114	   -31.0516	   -17.2043	   -38.3530	   -20.5612	   -29.0375	   -39.7797	
   -20.5612	   -22.8271	   -23.3307	   -17.5400	   -29.7928	   -16.5329	   -39.4440	   -20.0577	   -28.7857	   -40.4510	
   -19.7220	   -22.6593	   -23.5825	   -17.0364	   -28.9536	   -16.0294	   -40.7867	   -19.8898	   -28.6179	   -41.3742	
   -19.3024	   -22.9950	   -24.0860	   -16.7847	   -28.7857	   -15.8615	   -42.1295	   -19.9738	   -28.6179	   -42.6331	
   -19.3863	   -23.6664	   -24.7574	   -16.7007	   -28.9536	   -15.8615	   -43.3044	   -20.2255	   -28.7018	   -43.8919	
   -19.8059	   -24.5895	   -25.5127	   -16.8686	   -29.2892	   -16.1133	   -44.2276	   -20.4773	   -28.8696	   -44.9829	
   -20.5612	   -25.7645	   -26.3519	   -17.1204	   -29.7928	   -16.5329	   -44.7311	   -20.7291	   -28.9536	   -45.7382	
   -21.4005	   -26.8555	   -27.1912	   -17.5400	   -30.2124	   -17.0364	   -44.5633	   -20.8969	   -29.0375	   -45.9061	
   -22.3236	   -27.9465	   -27.8625	   -17.8757	   -30.5481	   -17.5400	   -43.8080	   -20.8969	   -29.0375	   -45.4025	
   -23.2468	   -28.7018	   -28.4500	   -18.2953	   -30.6320	   -18.0435	   -42.3813	   -20.8130	   -29.0375	   -44.1437	
   -24.0860	   -29.2892	   -28.8696	   -18.6310	   -30.4642	   -18.4631	   -40.5350	   -20.7291	   -29.0375	   -42.2974	
   -24.6735	   -29.4571	   -29.0375	   -18.8828	   -30.1285	   -18.7988	   -38.2690	   -20.6451	   -29.0375	   -40.1154	
   -25.1770	   -29.2892	   -28.9536	   -19.1345	   -29.5410	   -19.0506	   -35.8353	   -20.5612	   -29.0375	   -37.8494	
   -25.5127	   -28.8696	   -28.6179	   -19.3024	   -28.7857	   -19.3024	   -33.4854	   -20.5612	   -29.1214	   -35.5835	
   -25.8484	   -28.3661	   -28.1982	   -19.6381	   -28.0304	   -19.6381	   -31.5552	   -20.8130	   -29.2053	   -33.8211	
   -26.1841	   -28.0304	   -27.7786	   -20.1416	   -27.2751	   -20.1416	   -30.2124	   -21.4005	   -29.6249	   -32.7301	
   -26.6037	   -27.8625	   -27.5269	   -20.8969	   -26.5198	   -20.8969	   -29.6249	   -22.3236	   -30.2124	   -32.3105	
   -27.1912	   -28.0304	   -27.3590	   -21.9040	   -25.9323	   -21.8201	   -29.8767	   -23.6664	   -31.1356	   -32.7301	
   -27.8625	   -28.4500	   -27.3590	   -23.1628	   -25.4288	   -23.0789	   -30.9677	   -25.3448	   -32.3944	   -33.8211	
   -28.5339	   -29.2053	   -27.5269	   -24.5056	   -25.0092	   -24.4217	   -32.5623	   -27.1072	   -33.9050	   -35.4996	
   -29.2892	   -30.1285	   -27.6947	   -25.9323	   -24.5056	   -25.8484	   -34.4925	   -29.0375	   -35.5835	   -37.4298	
   -30.0446	   -31.0516	   -27.8625	   -27.1912	   -24.0860	   -27.1912	   -36.4227	   -30.7999	   -37.2620	   -39.5279	
   -30.7159	   -31.8909	   -27.9465	   -28.4500	   -23.6664	   -28.3661	   -38.0173	   -32.3944	   -38.7726	   -41.3742	
   -31.3034	   -32.6462	   -27.8625	   -29.4571	   -23.3307	   -29.3732	   -39.1922	   -33.6533	   -40.0314	   -43.0527	
   -31.8069	   -33.2336	   -27.5269	   -30.2963	   -23.1628	   -30.2963	   -39.6957	   -34.6603	   -40.9546	   -44.2276	
   -32.2266	   -33.4854	   -27.0233	   -31.0516	   -23.1628	   -31.0516	   -39.6957	   -35.3317	   -41.4581	   -44.8990	
   -32.5623	   -33.4854	   -26.3519	   -31.5552	   -23.4146	   -31.5552	   -39.1922	   -35.5835	   -41.5421	   -45.0668	
   -32.7301	   -33.1497	   -25.5127	   -31.8909	   -23.8342	   -31.8909	   -38.3530	   -35.4156	   -41.1224	   -44.7311	
   -32.7301	   -32.3944	   -24.3378	   -31.8909	   -24.4217	   -31.8069	   -37.0102	   -34.6603	   -40.1154	   -43.8919	
   -32.4783	   -31.2195	   -23.0789	   -31.4713	   -24.8413	   -31.3873	   -35.0800	   -33.4854	   -38.6047	   -42.5491	
   -31.9748	   -29.7089	   -21.7361	   -30.7159	   -25.1770	   -30.6320	   -32.6462	   -31.8069	   -36.5906	   -40.9546	
   -31.2195	   -27.9465	   -20.2255	   -29.6249	   -25.3448	   -29.4571	   -29.7928	   -29.7089	   -34.3246	   -39.1083	
   -30.2124	   -26.0162	   -18.7988	   -28.1982	   -25.2609	   -28.1143	   -26.8555	   -27.4429	   -31.8069	   -37.1780	
   -29.1214	   -24.2538	   -17.4561	   -26.6876	   -25.0931	   -26.5198	   -24.2538	   -25.0931	   -29.3732	   -35.1639	
   -28.0304	   -22.6593	   -16.3651	   -25.0931	   -24.9252	   -24.8413	   -22.3236	   -22.8271	   -27.1072	   -33.1497	
   -27.1072	   -21.4005	   -15.5258	   -23.5825	   -24.9252	   -23.3307	   -21.4005	   -20.8130	   -25.2609	   -31.3034	
   -26.4359	   -20.8130	   -15.2740	   -22.4915	   -25.1770	   -22.2397	   -21.7361	   -19.3863	   -24.0021	   -29.8767	
   -26.3519	   -20.8969	   -15.6937	   -21.9879	   -26.0162	   -21.6522	   -23.2468	   -18.5471	   -23.4146	   -29.0375	
   -26.6876	   -21.7361	   -16.7847	   -22.0718	   -27.3590	   -21.6522	   -25.9323	   -18.3792	   -23.5825	   -28.9536	
   -27.5269	   -23.0789	   -18.4631	   -22.6593	   -29.2053	   -22.2397	   -29.4571	   -18.9667	   -24.4217	   -29.7089	
   -28.6179	   -24.7574	   -20.4773	   -23.6664	   -31.2195	   -23.2468	   -33.3176	   -19.9738	   -25.7645	   -30.9677	
   -29.7928	   -26.4359	   -22.5754	   -24.8413	   -33.3176	   -24.4217	   -37.1780	   -21.2326	   -27.2751	   -32.4783	
   -30.7999	   -27.8625	   -24.5056	   -26.0162	   -35.1639	   -25.5966	   -40.5350	   -22.5754	   -28.7857	   -34.0729	
   -31.6391	   -28.7857	   -26.1002	   -27.1072	   -36.6745	   -26.6876	   -43.3044	   -23.9182	   -30.1285	   -35.4996	
   -32.3105	   -29.3732	   -27.2751	   -28.1143	   -37.6816	   -27.6947	   -45.2347	   -25.1770	   -31.3034	   -36.5906	
   -32.8979	   -29.4571	   -28.0304	   -28.9536	   -38.1851	   -28.6179	   -46.4096	   -26.3519	   -32.3105	   -37.3459	
   -33.4015	   -29.3732	   -28.3661	   -29.8767	   -38.1012	   -29.5410	   -46.7453	   -27.3590	   -33.0658	   -37.8494	
   -33.9890	   -29.2053	   -28.5339	   -30.7159	   -37.5977	   -30.3802	   -46.3257	   -28.3661	   -33.5693	   -38.0173	
   -34.4925	   -29.0375	   -28.5339	   -31.5552	   -36.7584	   -31.2195	   -45.4025	   -29.2053	   -33.9050	   -38.0173	
   -35.0800	   -28.9536	   -28.6179	   -32.3105	   -35.7513	   -31.8909	   -43.8919	   -29.8767	   -33.9890	   -37.7655	
   -35.5835	   -29.0375	   -28.8696	   -32.8979	   -34.7443	   -32.4783	   -42.1295	   -30.3802	   -33.9050	   -37.3459	
   -36.0870	   -29.4571	   -29.3732	   -33.4015	   -33.9890	   -32.9819	   -40.1993	   -30.6320	   -33.6533	   -36.8423	
   -36.5906	   -30.0446	   -30.1285	   -33.8211	   -33.4854	   -33.3176	   -38.5208	   -30.8838	   -33.3176	   -36.4227	
   -37.0941	   -30.8838	   -31.3034	   -34.1568	   -33.4015	   -33.5693	   -37.1780	   -31.0516	   -33.1497	   -36.1710	
   -37.6816	   -31.9748	   -32.6462	   -34.4086	   -33.7372	   -33.8211	   -36.4227	   -31.2195	   -33.1497	   -36.3388	
   -38.1851	   -33.0658	   -34.0729	   -34.5764	   -34.4086	   -33.9050	   -36.1710	   -31.4713	   -33.3176	   -36.9263	
   -38.4369	   -34.0729	   -35.4996	   -34.4925	   -35.2478	   -33.8211	   -36.5906	   -31.7230	   -33.6533	   -37.7655	
   -38.4369	   -34.9121	   -36.6745	   -34.1568	   -36.0870	   -33.4015	   -37.5137	   -31.7230	   -33.9890	   -38.8565	
   -38.1012	   -35.4996	   -37.5977	   -33.4854	   -36.8423	   -32.8140	   -38.7726	   -31.6391	   -34.3246	   -39.9475	
   -37.3459	   -35.7513	   -38.1851	   -32.5623	   -37.5137	   -31.8909	   -40.2832	   -31.3034	   -34.6603	   -40.8707	
   -36.3388	   -35.7513	   -38.3530	   -31.3873	   -37.8494	   -30.7159	   -41.7938	   -30.7159	   -34.8282	   -41.5421	
   -34.9960	   -35.3317	   -38.1851	   -29.9606	   -37.9333	   -29.2892	   -43.1366	   -29.9606	   -34.8282	   -41.8777	
   -33.4015	   -34.7443	   -37.6816	   -28.4500	   -37.7655	   -27.8625	   -44.2276	   -29.1214	   -34.7443	   -41.7099	
   -31.8069	   -33.9050	   -36.9263	   -27.0233	   -37.3459	   -26.4359	   -44.8990	   -28.1982	   -34.4925	   -41.1224	
   -30.3802	   -33.0658	   -36.0870	   -25.7645	   -36.7584	   -25.2609	   -45.3186	   -27.3590	   -34.3246	   -40.2832	
   -29.2053	   -32.3944	   -35.4156	   -24.9252	   -36.2549	   -24.4217	   -45.4025	   -26.8555	   -34.1568	   -39.4440	
   -28.4500	   -31.8909	   -34.8282	   -24.4217	   -35.8353	   -24.0021	   -45.1508	   -26.4359	   -34.0729	   -38.6047	
   -28.0304	   -31.4713	   -34.2407	   -24.3378	   -35.3317	   -23.8342	   -44.5633	   -26.2680	   -34.0729	   -37.8494	
   -27.9465	   -31.1356	   -33.7372	   -24.5056	   -34.8282	   -24.0021	   -43.5562	   -26.1002	   -33.9050	   -37.1780	
   -27.9465	   -30.6320	   -33.0658	   -24.7574	   -34.1568	   -24.2538	   -42.2134	   -25.8484	   -33.5693	   -36.5067	
   -27.9465	   -30.0446	   -32.3105	   -25.0092	   -33.4015	   -24.4217	   -40.4510	   -25.4288	   -32.9819	   -36.0031	
   -28.0304	   -29.3732	   -31.3873	   -25.1770	   -32.5623	   -24.5895	   -38.4369	   -24.9252	   -32.2266	   -35.5835	
   -28.1143	   -28.6179	   -30.4642	   -25.2609	   -31.6391	   -24.5895	   -36.5906	   -24.3378	   -31.3873	   -35.4156	
   -28.1982	   -27.9465	   -29.6249	   -25.2609	   -30.9677	   -24.5056	   -35.0800	   -23.8342	   -30.5481	   -35.4156	
   -28.3661	   -27.4429	   -28.9536	   -25.1770	   -30.5481	   -24.4217	   -34.2407	   -23.4985	   -29.9606	   -35.8353	
   -28.5339	   -27.1912	   -28.6179	   -25.1770	   -30.5481	   -24.3378	   -34.2407	   -23.4985	   -29.7928	   -36.5067	
   -28.9536	   -27.4429	   -28.6179	   -25.1770	   -31.1356	   -24.3378	   -35.2478	   -23.9182	   -30.2124	   -37.5137	
   -29.4571	   -28.1143	   -29.0375	   -25.3448	   -32.1426	   -24.5056	   -37.0941	   -24.9252	   -31.0516	   -38.8565	
   -30.1285	   -29.1214	   -29.8767	   -25.5966	   -33.4854	   -24.8413	   -39.7797	   -26.2680	   -32.4783	   -40.4510	
   -30.7159	   -30.2963	   -30.7999	   -25.8484	   -35.0800	   -25.1770	   -42.8848	   -27.7786	   -34.0729	   -42.1295	
   -31.0516	   -31.3873	   -31.7230	   -26.0162	   -36.5906	   -25.4288	   -46.0739	   -29.3732	   -35.7513	   -43.6401	
   -31.0516	   -32.2266	   -32.3105	   -25.7645	   -37.7655	   -25.4288	   -48.9273	   -30.5481	   -37.1780	   -44.8151	
   -30.7159	   -32.6462	   -32.6462	   -25.3448	   -38.5208	   -25.0092	   -51.2772	   -31.2195	   -38.1851	   -45.6543	
   -30.1285	   -32.8140	   -32.7301	   -24.6735	   -38.9404	   -24.4217	   -52.7878	   -31.5552	   -38.7726	   -45.9900	
   -29.3732	   -32.7301	   -32.6462	   -23.9182	   -39.0244	   -23.7503	   -53.4592	   -31.3873	   -39.0244	   -45.9900	
   -28.5339	   -32.4783	   -32.4783	   -23.0789	   -38.8565	   -22.9950	   -53.1235	   -30.9677	   -38.8565	   -45.4865	
   -27.7786	   -31.9748	   -32.0587	   -22.1558	   -38.3530	   -22.0718	   -51.7807	   -30.2124	   -38.1851	   -44.5633	
   -26.7715	   -31.1356	   -31.3873	   -21.0648	   -37.5137	   -21.0648	   -49.2630	   -28.9536	   -37.0102	   -42.9688	
   -25.6805	   -29.8767	   -30.3802	   -19.8059	   -36.2549	   -19.8059	   -45.6543	   -27.3590	   -35.1639	   -40.7028	
   -24.4217	   -28.2822	   -28.8696	   -18.3792	   -34.5764	   -18.3792	   -41.2064	   -25.5127	   -32.8979	   -38.0173	
   -22.9950	   -26.3519	   -26.9394	   -16.8686	   -32.7301	   -16.8686	   -36.1710	   -23.4146	   -30.2963	   -34.9960	
   -21.6522	   -24.2538	   -24.9252	   -15.5258	   -30.7999	   -15.4419	   -31.0516	   -21.4005	   -27.7786	   -32.1426	
   -20.5612	   -22.4075	   -22.9950	   -14.4348	   -29.1214	   -14.3509	   -26.3519	   -19.7220	   -25.6805	   -29.7089	
   -19.7220	   -20.8130	   -21.4844	   -13.7634	   -27.9465	   -13.7634	   -22.6593	   -18.6310	   -24.1699	   -28.1143	
   -19.2184	   -19.7220	   -20.4773	   -13.5956	   -27.2751	   -13.5956	   -20.2255	   -18.1274	   -23.4985	   -27.6947	
   -19.1345	   -19.3024	   -20.1416	   -13.9313	   -27.1912	   -13.8474	   -19.3024	   -18.2114	   -23.7503	   -28.3661	
   -19.3024	   -19.4702	   -20.4773	   -14.6027	   -27.6108	   -14.4348	   -19.8898	   -18.7988	   -24.7574	   -29.9606	
   -19.7220	   -20.3094	   -21.5683	   -15.6097	   -28.4500	   -15.3580	   -21.8201	   -19.9738	   -26.5198	   -32.3944	
   -20.5612	   -21.7361	   -23.3307	   -16.8686	   -29.7089	   -16.4490	   -24.7574	   -21.4005	   -28.7857	   -35.3317	
   -21.5683	   -23.8342	   -25.7645	   -18.2953	   -31.4713	   -17.7917	   -28.5339	   -23.2468	   -31.3034	   -38.5208	
   -22.8271	   -26.2680	   -28.4500	   -19.8898	   -33.4854	   -19.2184	   -32.7301	   -25.1770	   -33.9050	   -41.7099	
   -24.0860	   -28.7857	   -31.2195	   -21.4005	   -35.7513	   -20.7291	   -37.0941	   -27.0233	   -36.3388	   -44.5633	
   -25.3448	   -31.1356	   -33.9050	   -22.7432	   -38.1012	   -22.0718	   -41.2903	   -28.7018	   -38.3530	   -46.9131	
   -26.3519	   -33.0658	   -36.1710	   -23.9182	   -40.2832	   -23.2468	   -45.0668	   -30.1285	   -39.9475	   -48.5077	
   -27.1912	   -34.5764	   -38.1012	   -24.8413	   -42.1295	   -24.1699	   -48.2559	   -31.0516	   -40.8707	   -49.4308	
   -27.7786	   -35.3317	   -39.5279	   -25.5127	   -43.4723	   -24.8413	   -50.5219	   -31.6391	   -41.2903	   -49.5148	
   -27.9465	   -35.4996	   -40.2832	   -25.7645	   -44.1437	   -25.1770	   -51.6968	   -31.7230	   -41.1224	   -48.7595	
   -27.6108	   -34.9121	   -40.4510	   -25.5966	   -43.9758	   -25.0931	   -51.6968	   -31.3034	   -40.1993	   -47.3328	
   -26.9394	   -33.6533	   -39.7797	   -25.0092	   -43.0527	   -24.5895	   -50.5219	   -30.3802	   -38.7726	   -45.0668	
   -25.8484	   -31.8909	   -38.6047	   -24.0860	   -41.3742	   -23.6664	   -48.3398	   -29.1214	   -36.8423	   -42.3813	
   -24.5056	   -29.7928	   -36.8423	   -22.9111	   -39.0244	   -22.4915	   -45.4865	   -27.6947	   -34.6603	   -39.2761	
   -23.1628	   -27.6947	   -34.9121	   -21.5683	   -36.1710	   -21.2326	   -42.0456	   -26.1841	   -32.3944	   -36.2549	
   -21.7361	   -25.5966	   -32.9819	   -20.2255	   -33.1497	   -19.8059	   -38.6047	   -24.7574	   -30.2124	   -33.3176	
   -20.3934	   -23.7503	   -31.0516	   -18.8828	   -30.0446	   -18.5471	   -35.4156	   -23.4985	   -28.3661	   -30.7999	
   -19.0506	   -22.1558	   -29.2053	   -17.7078	   -27.0233	   -17.2882	   -32.8140	   -22.4915	   -27.0233	   -28.8696	
   -17.8757	   -20.8969	   -27.5269	   -16.7007	   -24.4217	   -16.2811	   -31.3034	   -21.8201	   -26.3519	   -27.6947	
   -16.7847	   -20.0577	   -26.0162	   -15.9454	   -22.2397	   -15.5258	   -30.9677	   -21.4844	   -26.2680	   -27.4429	
   -15.8615	   -19.4702	   -24.6735	   -15.5258	   -20.6451	   -15.0223	   -31.8909	   -21.5683	   -26.8555	   -28.0304	
   -15.0223	   -19.1345	   -23.5825	   -15.3580	   -19.8898	   -14.8544	   -33.9050	   -21.9040	   -27.9465	   -29.3732	
   -14.1830	   -18.9667	   -22.5754	   -15.4419	   -19.9738	   -14.9384	   -36.5067	   -22.5754	   -29.4571	   -31.4713	
   -13.4277	   -18.7988	   -21.6522	   -15.6937	   -20.8969	   -15.1901	   -39.3600	   -23.3307	   -30.9677	   -33.9890	
   -12.5885	   -18.5471	   -20.8969	   -16.0294	   -22.5754	   -15.5258	   -42.0456	   -24.1699	   -32.3944	   -36.7584	
   -11.6653	   -18.0435	   -20.0577	   -16.2811	   -24.6735	   -15.7776	   -44.2276	   -24.7574	   -33.4854	   -39.5279	
   -10.5743	   -17.2882	   -19.2184	   -16.2811	   -26.9394	   -15.7776	   -45.8221	   -25.0092	   -34.0729	   -41.8777	
    -9.1476	   -16.1133	   -18.2114	   -15.9454	   -28.9536	   -15.5258	   -46.4935	   -24.8413	   -34.1568	   -43.5562	
    -7.5531	   -14.6027	   -17.0364	   -15.2740	   -30.4642	   -14.9384	   -46.3257	   -24.1699	   -33.4854	   -44.3954	
    -5.7907	   -12.7563	   -15.6097	   -14.2670	   -31.1356	   -13.9313	   -45.2347	   -22.9111	   -32.2266	   -44.3115	
    -3.9444	   -10.6583	   -14.0152	   -12.9242	   -30.9677	   -12.5885	   -43.3044	   -21.2326	   -30.4642	   -43.2205	
    -2.1820	    -8.4763	   -12.3367	   -11.4136	   -29.7928	   -11.1618	   -40.6189	   -19.3024	   -28.2822	   -41.2903	
    -0.6714	    -6.3782	   -10.5743	   -10.0708	   -28.0304	    -9.8190	   -37.5137	   -17.2043	   -26.0162	   -38.8565	
     0.5035	    -4.6158	    -8.9798	    -8.8959	   -25.8484	    -8.6441	   -34.1568	   -15.2740	   -23.9182	   -36.1710	
     1.2589	    -3.1891	    -7.6370	    -8.1406	   -23.5825	    -7.8888	   -30.7999	   -13.6795	   -22.1558	   -33.4854	
     1.6785	    -2.1820	    -6.6299	    -7.7209	   -21.5683	    -7.4692	   -27.6947	   -12.4207	   -20.9808	   -31.2195	
     1.8463	    -1.5106	    -5.8746	    -7.5531	   -19.8059	    -7.3013	   -24.9252	   -11.4975	   -20.3934	   -29.3732	
     2.0142	    -1.0071	    -5.3711	    -7.4692	   -18.4631	    -7.2174	   -22.6593	   -10.7422	   -20.2255	   -28.0304	
     2.1820	    -0.7553	    -5.2032	    -7.3853	   -17.6239	    -7.1335	   -20.9808	   -10.2386	   -20.4773	   -27.1072	
     2.5177	    -0.5875	    -5.2032	    -7.2174	   -17.2043	    -6.8817	   -19.8898	    -9.9030	   -20.8969	   -26.6876	
     3.1052	    -0.4196	    -5.3711	    -6.7978	   -17.2043	    -6.4621	   -19.5541	    -9.7351	   -21.5683	   -26.5198	
     3.7766	    -0.3357	    -5.8746	    -6.2103	   -17.5400	    -5.9586	   -19.9738	    -9.7351	   -22.2397	   -26.7715	
     4.5319	    -0.3357	    -6.5460	    -5.5389	   -18.2114	    -5.2032	   -20.9808	   -10.0708	   -23.0789	   -27.2751	
     5.2032	    -0.5035	    -7.3013	    -4.7836	   -18.9667	    -4.4479	   -22.5754	   -10.5743	   -23.9182	   -28.1982	
     5.7907	    -0.7553	    -8.2245	    -3.9444	   -19.8898	    -3.6087	   -24.4217	   -11.1618	   -24.8413	   -29.3732	
     6.2103	    -1.0071	    -9.1476	    -3.1052	   -20.7291	    -2.7695	   -26.2680	   -11.8332	   -25.5966	   -30.6320	
     6.5460	    -1.2589	    -9.8190	    -2.0142	   -21.3165	    -1.6785	   -27.8625	   -12.1689	   -26.1002	   -31.8909	
     6.9656	    -1.4267	   -10.1547	    -0.7553	   -21.4844	    -0.4196	   -28.9536	   -12.1689	   -26.1841	   -32.8140	
     7.3853	    -1.2589	   -10.1547	     0.7553	   -21.1487	     1.0071	   -29.2892	   -11.4975	   -25.7645	   -33.2336	
     7.8888	    -0.7553	    -9.7351	     2.6016	   -20.3094	     2.7695	   -28.8696	   -10.3226	   -24.6735	   -32.9819	
     8.6441	     0.0839	    -8.9798	     4.6158	   -19.0506	     4.6997	   -27.7786	    -8.5602	   -22.9950	   -32.0587	
     9.3994	     1.2589	    -7.8049	     6.7978	   -17.4561	     6.7978	   -26.1841	    -6.3782	   -20.8969	   -30.3802	
    10.2386	     2.6855	    -6.3782	     8.9798	   -15.6937	     8.9798	   -24.2538	    -4.0283	   -18.2953	   -28.1143	
    10.9940	     4.3640	    -4.6997	    11.0779	   -13.9313	    11.0779	   -22.1558	    -1.5945	   -15.6097	   -25.4288	
    11.6653	     6.1264	    -2.8534	    13.0081	   -12.1689	    12.9242	   -20.0577	     0.8392	   -12.9242	   -22.6593	
    12.2528	     7.9727	    -0.8392	    14.6027	   -10.5743	    14.5187	   -18.0435	     3.0212	   -10.3226	   -19.8898	
    12.7563	     9.7351	     1.1749	    15.9454	    -9.0637	    15.7776	   -16.2811	     4.9515	    -8.0566	   -17.3721	
    13.1760	    11.4136	     3.1052	    16.8686	    -7.8049	    16.7007	   -14.9384	     6.4621	    -6.1264	   -15.2740	
    13.5117	    12.7563	     4.7836	    17.2043	    -6.9656	    17.1204	   -14.3509	     7.4692	    -4.7836	   -13.7634	
    13.4277	    13.5117	     5.8746	    17.0364	    -6.7139	    16.9525	   -14.7705	     7.7209	    -4.1122	   -13.0081	
    13.0081	    13.5117	     6.2943	    16.1133	    -7.1335	    16.1133	   -16.1972	     7.2174	    -4.3640	   -13.0920	
    12.1689	    12.6724	     5.7907	    14.6027	    -8.4763	    14.5187	   -18.7149	     5.9586	    -5.5389	   -14.0991	
    10.8261	    11.0779	     4.5319	    12.5046	   -10.4065	    12.4207	   -22.0718	     4.0283	    -7.4692	   -15.7776	
     9.2316	     8.8959	     2.6016	    10.0708	   -12.7563	     9.9869	   -26.0162	     1.5945	    -9.9030	   -18.0435	
     7.5531	     6.3782	     0.2518	     7.5531	   -15.3580	     7.3853	   -30.0446	    -0.9232	   -12.6724	   -20.5612	
     5.7907	     3.7766	    -2.3499	     5.1193	   -17.8757	     4.9515	   -33.8211	    -3.3569	   -15.3580	   -23.0789	
     4.0283	     1.3428	    -4.7836	     3.0212	   -20.0577	     2.7695	   -37.0102	    -5.5389	   -17.8757	   -25.3448	
     2.5177	    -0.5875	    -6.7978	     1.3428	   -21.7361	     1.0071	   -39.2761	    -7.3013	   -19.8898	   -27.1072	
     1.2589	    -2.0142	    -8.3923	     0.0000	   -22.6593	    -0.2518	   -40.4510	    -8.6441	   -21.4005	   -28.2822	
     0.2518	    -2.8534	    -9.2316	    -0.7553	   -22.7432	    -1.0910	   -40.2832	    -9.3155	   -22.2397	   -28.7857	
    -0.4196	    -3.0212	    -9.3994	    -1.0071	   -21.9879	    -1.5106	   -38.8565	    -9.5673	   -22.4075	   -28.7018	
    -0.7553	    -2.6016	    -8.8959	    -0.8392	   -20.4773	    -1.3428	   -36.3388	    -9.2316	   -21.9040	   -28.1982	
    -0.7553	    -1.7624	    -7.8888	    -0.2518	   -18.3792	    -0.8392	   -32.8979	    -8.5602	   -20.9808	   -27.2751	
    -0.5875	    -0.5875	    -6.6299	     0.6714	   -16.1972	     0.0000	   -28.8696	    -7.5531	   -19.7220	   -26.1002	
    -0.2518	     0.6714	    -5.2032	     1.6785	   -14.2670	     1.0071	   -24.7574	    -6.3782	   -18.2953	   -24.9252	
     0.0839	     1.8463	    -3.9444	     2.7695	   -12.9242	     2.0981	   -20.8969	    -5.2032	   -16.7847	   -23.7503	
     0.3357	     2.7695	    -2.9373	     3.8605	   -12.2528	     3.1052	   -17.5400	    -4.1122	   -15.4419	   -22.6593	
     0.5035	     3.3569	    -2.2659	     4.6997	   -12.3367	     4.0283	   -15.1062	    -3.1052	   -14.2670	   -21.7361	
     0.5875	     3.5248	    -1.9302	     5.4550	   -12.9242	     4.8676	   -13.5956	    -2.2659	   -13.3438	   -20.9808	
     0.5875	     3.3569	    -2.0142	     5.9586	   -13.8474	     5.4550	   -13.0081	    -1.6785	   -12.7563	   -20.4773	
     0.4196	     2.7695	    -2.5177	     6.2103	   -14.8544	     5.7068	   -13.5117	    -1.3428	   -12.5885	   -20.4773	
     0.0000	     1.6785	    -3.4409	     6.0425	   -16.0294	     5.6229	   -15.1062	    -1.5106	   -12.9242	   -20.9808	
    -0.7553	     0.0839	    -4.7836	     5.3711	   -17.2882	     5.1193	   -17.5400	    -2.1820	   -13.8474	   -22.2397	
    -1.7624	    -2.0142	    -6.6299	     4.2801	   -18.7149	     4.1122	   -20.8130	    -3.2730	   -15.1901	   -24.1699	
    -3.1052	    -4.4479	    -8.6441	     2.6855	   -20.2255	     2.6855	   -24.5056	    -4.8676	   -17.0364	   -26.6876	
    -4.6997	    -6.9656	   -10.8261	     0.9232	   -21.9040	     1.0071	   -28.3661	    -6.6299	   -19.0506	   -29.3732	
    -6.3782	    -9.4833	   -13.0081	    -0.9232	   -23.5825	    -0.7553	   -32.0587	    -8.4763	   -21.0648	   -32.1426	
    -8.0566	   -11.8332	   -15.0223	    -2.8534	   -25.1770	    -2.6016	   -35.3317	   -10.2386	   -22.9111	   -34.5764	
    -9.6512	   -13.7634	   -16.8686	    -4.6997	   -26.6037	    -4.3640	   -38.0173	   -11.9171	   -24.4217	   -36.5906	
   -11.2457	   -15.4419	   -18.3792	    -6.3782	   -27.7786	    -6.0425	   -40.0314	   -13.3438	   -25.5966	   -37.9333	
   -12.6724	   -16.6168	   -19.6381	    -7.9727	   -28.5339	    -7.5531	   -41.1224	   -14.4348	   -26.2680	   -38.5208	
   -13.9313	   -17.3721	   -20.5612	    -9.3994	   -28.9536	    -8.9798	   -41.3742	   -15.1901	   -26.4359	   -38.2690	
   -14.9384	   -17.6239	   -20.9808	   -10.4904	   -28.8696	   -10.1547	   -40.6189	   -15.6097	   -26.1841	   -37.0941	
   -15.5258	   -17.3721	   -20.8969	   -11.2457	   -28.1982	   -10.9100	   -38.8565	   -15.6097	   -25.3448	   -35.1639	
   -15.6937	   -16.5329	   -20.2255	   -11.5814	   -27.0233	   -11.3297	   -36.0870	   -15.1062	   -24.1699	   -32.4783	
   -15.3580	   -15.2740	   -18.9667	   -11.4975	   -25.2609	   -11.2457	   -32.4783	   -14.1830	   -22.4915	   -29.2892	
   -14.6027	   -13.6795	   -17.2882	   -10.9100	   -23.0789	   -10.6583	   -28.4500	   -12.9242	   -20.6451	   -25.8484	
   -13.5117	   -11.8332	   -15.3580	    -9.9030	   -20.7291	    -9.7351	   -24.4217	   -11.4136	   -18.6310	   -22.4915	
   -12.1689	    -9.9869	   -13.4277	    -8.7280	   -18.4631	    -8.5602	   -20.7291	    -9.8190	   -16.7007	   -19.5541	
   -10.8261	    -8.3923	   -11.7493	    -7.4692	   -16.3651	    -7.3013	   -17.8757	    -8.3923	   -15.1062	   -17.2043	
    -9.4833	    -7.1335	   -10.6583	    -6.3782	   -14.7705	    -6.2103	   -16.1133	    -7.2174	   -14.0152	   -15.7776	
    -8.3923	    -6.4621	   -10.2386	    -5.5389	   -13.8474	    -5.3711	   -15.6097	    -6.5460	   -13.5117	   -15.1901	
    -7.6370	    -6.3782	   -10.5743	    -5.2032	   -13.6795	    -4.9515	   -16.2811	    -6.2943	   -13.5956	   -15.5258	
    -7.2174	    -6.7139	   -11.4975	    -5.2032	   -14.1830	    -4.9515	   -17.9596	    -6.6299	   -14.2670	   -16.6168	
    -7.1335	    -7.4692	   -12.8403	    -5.7068	   -15.4419	    -5.3711	   -20.4773	    -7.4692	   -15.3580	   -18.2114	
    -7.4692	    -8.5602	   -14.3509	    -6.7139	   -17.2043	    -6.2943	   -23.4146	    -8.7280	   -16.8686	   -20.1416	
    -8.1406	    -9.9030	   -16.0294	    -8.0566	   -19.3863	    -7.6370	   -26.6037	   -10.3226	   -18.5471	   -22.2397	
    -9.2316	   -11.4136	   -17.6239	    -9.7351	   -21.5683	    -9.2316	   -29.4571	   -12.1689	   -20.3934	   -24.3378	
   -10.5743	   -12.9242	   -18.9667	   -11.4975	   -23.4985	   -10.9940	   -31.8909	   -14.0152	   -21.9879	   -26.1002	
   -12.0010	   -14.2670	   -19.8898	   -13.1760	   -25.0092	   -12.6724	   -33.4015	   -15.6937	   -23.3307	   -27.2751	
   -13.4277	   -15.1901	   -20.2255	   -14.5187	   -25.8484	   -14.0152	   -33.9050	   -17.0364	   -24.0021	   -27.7786	
   -14.5187	   -15.6937	   -19.8898	   -15.3580	   -25.9323	   -14.8544	   -33.2336	   -17.7078	   -24.0860	   -27.5269	
   -15.3580	   -15.5258	   -18.7988	   -15.5258	   -25.1770	   -15.1901	   -31.4713	   -17.7917	   -23.4146	   -26.2680	
   -15.6937	   -14.7705	   -17.1204	   -15.1901	   -23.7503	   -14.8544	   -28.8696	   -17.2043	   -21.9879	   -24.3378	
   -15.6937	   -13.5117	   -14.8544	   -14.3509	   -21.7361	   -14.0991	   -25.8484	   -16.1133	   -20.2255	   -21.8201	
   -15.4419	   -12.0010	   -12.3367	   -13.1760	   -19.4702	   -13.0081	   -22.7432	   -14.7705	   -18.2114	   -19.1345	
   -15.0223	   -10.4065	    -9.8190	   -12.0850	   -17.2882	   -11.9171	   -20.2255	   -13.3438	   -16.2811	   -16.7007	
   -14.5187	    -8.9798	    -7.4692	   -11.0779	   -15.3580	   -10.9100	   -18.5471	   -12.2528	   -14.8544	   -15.0223	
   -14.0991	    -7.8049	    -5.5389	   -10.3226	   -13.9313	   -10.1547	   -17.8757	   -11.4136	   -14.0991	   -14.2670	
   -13.5956	    -6.8817	    -3.9444	    -9.9030	   -13.0081	    -9.6512	   -18.2114	   -11.0779	   -14.0991	   -14.6866	
   -13.0081	    -6.2943	    -2.9373	    -9.7351	   -12.6724	    -9.4833	   -19.3863	   -11.0779	   -14.6866	   -16.0294	
   -12.4207	    -5.8746	    -2.2659	    -9.6512	   -12.6724	    -9.3155	   -21.0648	   -11.3297	   -15.7776	   -18.1274	
   -11.6653	    -5.7068	    -2.0981	    -9.5673	   -13.0081	    -9.2316	   -22.8271	   -11.6653	   -17.2043	   -20.6451	
   -10.7422	    -5.7068	    -2.2659	    -9.3994	   -13.5117	    -9.0637	   -24.6735	   -12.0010	   -18.5471	   -23.2468	
    -9.6512	    -5.7068	    -2.6855	    -8.9798	   -14.0152	    -8.6441	   -26.1002	   -12.0850	   -19.7220	   -25.6805	
    -8.3084	    -5.6229	    -3.1891	    -8.1406	   -14.4348	    -7.8888	   -26.9394	   -11.9171	   -20.4773	   -27.5269	
    -6.5460	    -5.2032	    -3.6087	    -6.7978	   -14.4348	    -6.5460	   -27.0233	   -11.2457	   -20.3934	   -28.3661	
    -4.4479	    -4.4479	    -3.6926	    -4.8676	   -13.9313	    -4.6997	   -26.1841	    -9.9030	   -19.6381	   -28.1143	
    -2.0981	    -3.2730	    -3.5248	    -2.5177	   -13.0081	    -2.4338	   -24.4217	    -8.1406	   -18.0435	   -26.6876	
     0.3357	    -1.8463	    -3.1052	     0.0000	   -11.7493	     0.0839	   -21.8201	    -5.9586	   -15.9454	   -24.3378	
     2.6016	    -0.4196	    -2.5177	     2.5177	   -10.2386	     2.5177	   -18.7149	    -3.6926	   -13.5117	   -21.4005	
     4.3640	     0.8392	    -2.0142	     4.6158	    -8.8120	     4.6158	   -15.3580	    -1.5106	   -11.0779	   -18.2114	
     5.6229	     1.9302	    -1.5945	     6.2943	    -7.3853	     6.2103	   -12.0010	     0.4196	    -8.8120	   -15.1062	
     6.2943	     2.6855	    -1.3428	     7.3853	    -6.1264	     7.3013	    -8.8959	     1.9302	    -6.7978	   -12.1689	
     6.4621	     3.1891	    -1.1749	     7.9727	    -5.1193	     7.8888	    -6.2103	     3.1891	    -5.0354	    -9.4833	
     6.3782	     3.4409	    -1.2589	     8.1406	    -4.2801	     8.0566	    -4.1122	     4.0283	    -3.6087	    -7.3013	
     6.0425	     3.5248	    -1.3428	     8.0566	    -3.7766	     8.0566	    -2.6016	     4.4479	    -2.5177	    -5.5389	
     5.5389	     3.4409	    -1.6785	     7.8049	    -3.3569	     7.7209	    -1.8463	     4.6158	    -1.7624	    -4.3640	
     5.0354	     3.1891	    -2.0142	     7.3853	    -3.2730	     7.3013	    -1.8463	     4.3640	    -1.5106	    -3.8605	
     4.6158	     2.7695	    -2.5177	     6.7978	    -3.1891	     6.7978	    -2.4338	     3.7766	    -1.6785	    -4.0283	
     4.2801	     2.4338	    -3.1052	     6.2943	    -3.1052	     6.2943	    -3.5248	     3.0212	    -2.1820	    -4.9515	
     4.1962	     2.0981	    -3.6087	     5.8746	    -3.0212	     5.8746	    -5.0354	     2.3499	    -2.9373	    -6.2943	
     4.3640	     2.0142	    -3.8605	     5.7068	    -2.6016	     5.7068	    -6.5460	     1.8463	    -3.7766	    -7.8888	
     4.9515	     2.0981	    -3.9444	     5.7907	    -2.0142	     5.7907	    -8.1406	     1.5945	    -4.6158	    -9.5673	
     5.7907	     2.5177	    -3.6926	     6.0425	    -1.2589	     6.0425	    -9.4833	     1.6785	    -5.3711	   -11.2457	
     6.8817	     3.1891	    -3.1891	     6.5460	    -0.6714	     6.5460	   -10.4904	     2.0981	    -5.9586	   -12.6724	
     7.9727	     3.9444	    -2.6855	     7.0496	    -0.3357	     6.9656	   -11.3297	     2.6016	    -6.3782	   -14.0152	
     8.9798	     4.6997	    -2.0981	     7.4692	    -0.6714	     7.3013	   -11.8332	     3.1052	    -6.7139	   -15.0223	
     9.7351	     5.3711	    -1.5945	     7.7209	    -1.5945	     7.5531	   -12.0850	     3.6087	    -6.9656	   -15.7776	
    10.1547	     5.7068	    -1.4267	     7.7209	    -3.3569	     7.5531	   -12.0010	     4.0283	    -7.1335	   -16.3651	
    10.2386	     5.8746	    -1.5106	     7.5531	    -5.5389	     7.3013	   -11.5814	     4.1962	    -7.2174	   -16.6168	
    10.0708	     5.7907	    -1.9302	     7.1335	    -7.9727	     6.9656	   -10.7422	     4.2801	    -7.2174	   -16.6168	
     9.5673	     5.6229	    -2.6016	     6.7139	   -10.4904	     6.4621	    -9.5673	     4.1962	    -7.1335	   -16.1972	
     8.9798	     5.4550	    -3.3569	     6.2943	   -12.6724	     6.0425	    -8.0566	     4.0283	    -6.8817	   -15.5258	
     8.3923	     5.2872	    -4.1962	     5.7907	   -14.3509	     5.7068	    -6.3782	     3.7766	    -6.6299	   -14.6027	
     7.7209	     5.1193	    -4.7836	     5.4550	   -15.4419	     5.3711	    -4.7836	     3.5248	    -6.3782	   -13.5117	
     7.1335	     5.1193	    -5.1193	     5.1193	   -15.7776	     5.0354	    -3.2730	     3.1052	    -6.2103	   -12.3367	
     6.7139	     5.2872	    -5.1193	     4.7836	   -15.4419	     4.7836	    -2.1820	     2.6855	    -6.1264	   -11.1618	
     6.3782	     5.4550	    -4.7836	     4.5319	   -14.5187	     4.5319	    -1.5945	     2.1820	    -6.2103	   -10.3226	
     6.1264	     5.7068	    -4.1122	     4.2801	   -13.1760	     4.2801	    -1.5945	     1.6785	    -6.3782	    -9.7351	
     6.0425	     5.8746	    -3.3569	     4.0283	   -11.7493	     3.9444	    -2.2659	     1.0910	    -6.7139	    -9.4833	
     5.8746	     5.8746	    -2.5177	     3.7766	   -10.5743	     3.6926	    -3.4409	     0.4196	    -7.2174	    -9.7351	
     5.8746	     5.7907	    -1.6785	     3.5248	    -9.6512	     3.3569	    -5.2032	    -0.1678	    -7.7209	   -10.2386	
     5.8746	     5.6229	    -0.8392	     3.4409	    -9.1476	     3.2730	    -7.3853	    -0.7553	    -8.2245	   -11.0779	
     5.9586	     5.3711	     0.0000	     3.4409	    -8.9798	     3.2730	    -9.6512	    -1.0910	    -8.6441	   -11.8332	
     5.9586	     5.0354	     0.8392	     3.6087	    -9.0637	     3.4409	   -11.9171	    -1.3428	    -8.9798	   -12.5885	
     6.0425	     4.6158	     1.5945	     3.8605	    -9.2316	     3.6926	   -14.0152	    -1.5106	    -9.2316	   -13.1760	
     5.9586	     4.1122	     2.2659	     4.1122	    -9.4833	     4.0283	   -15.6937	    -1.5945	    -9.4833	   -13.6795	
     5.7907	     3.4409	     2.7695	     4.3640	    -9.6512	     4.2801	   -16.9525	    -1.5945	    -9.7351	   -14.0152	
     5.5389	     2.8534	     3.1891	     4.5319	    -9.6512	     4.4479	   -17.7078	    -1.5945	    -9.9869	   -14.3509	
     5.1193	     2.2659	     3.3569	     4.6997	    -9.4833	     4.6158	   -17.7078	    -1.5106	   -10.1547	   -14.6027	
     4.5319	     1.7624	     3.5248	     4.6997	    -9.0637	     4.6158	   -17.0364	    -1.4267	   -10.3226	   -14.8544	
     3.8605	     1.2589	     3.3569	     4.6158	    -8.5602	     4.5319	   -15.6937	    -1.3428	   -10.3226	   -15.1062	
     2.9373	     0.6714	     2.9373	     4.3640	    -7.9727	     4.2801	   -13.8474	    -1.4267	   -10.2386	   -15.4419	
     1.8463	    -0.0839	     2.0981	     3.9444	    -7.5531	     3.8605	   -12.0010	    -1.6785	   -10.1547	   -15.8615	
     0.5875	    -1.0071	     0.7553	     3.3569	    -7.3853	     3.1891	   -10.4065	    -2.0981	   -10.1547	   -16.3651	
    -0.8392	    -2.0981	    -0.8392	     2.5177	    -7.3853	     2.4338	    -9.2316	    -2.7695	   -10.2386	   -16.9525	
    -2.1820	    -3.3569	    -2.8534	     1.6785	    -7.6370	     1.5945	    -8.7280	    -3.5248	   -10.4904	   -17.6239	
    -3.5248	    -4.6158	    -4.9515	     0.8392	    -8.1406	     0.7553	    -8.8959	    -4.3640	   -10.9940	   -18.2953	
    -4.6158	    -5.9586	    -7.2174	    -0.0839	    -9.0637	     0.0000	    -9.7351	    -5.2032	   -11.6653	   -19.1345	
    -5.5389	    -7.3853	    -9.6512	    -0.9232	   -10.2386	    -0.7553	   -11.1618	    -6.2103	   -12.5885	   -19.9738	
    -6.2943	    -8.8959	   -12.1689	    -1.7624	   -11.8332	    -1.5945	   -13.2599	    -7.3013	   -13.7634	   -21.0648	
    -6.9656	   -10.4065	   -14.6866	    -2.7695	   -13.7634	    -2.4338	   -15.9454	    -8.4763	   -15.2740	   -22.3236	
    -7.6370	   -12.0010	   -17.2043	    -3.7766	   -16.0294	    -3.4409	   -18.8828	    -9.7351	   -16.9525	   -23.7503	
    -8.1406	   -13.4277	   -19.4702	    -4.7836	   -18.3792	    -4.3640	   -22.0718	   -10.9940	   -18.7149	   -25.0931	
    -8.4763	   -14.6866	   -21.4844	    -5.7907	   -20.6451	    -5.2872	   -25.1770	   -12.1689	   -20.2255	   -26.1841	
    -8.6441	   -15.6097	   -22.9950	    -6.6299	   -22.5754	    -6.1264	   -27.7786	   -13.0920	   -21.4844	   -26.9394	
    -8.5602	   -16.1133	   -24.0021	    -7.2174	   -23.8342	    -6.7139	   -29.7928	   -13.6795	   -22.1558	   -27.0233	
    -8.2245	   -16.1972	   -24.3378	    -7.5531	   -24.4217	    -7.0496	   -30.7999	   -13.9313	   -22.3236	   -26.6037	
    -7.6370	   -15.7776	   -24.1699	    -7.6370	   -24.0860	    -7.1335	   -30.7159	   -13.6795	   -21.9040	   -25.3448	
    -6.8817	   -14.9384	   -23.3307	    -7.4692	   -22.9111	    -6.8817	   -29.5410	   -13.0920	   -20.9808	   -23.5825	
    -5.8746	   -13.6795	   -21.9879	    -6.9656	   -20.8969	    -6.3782	   -27.2751	   -12.1689	   -19.5541	   -21.2326	
    -4.6997	   -12.0850	   -20.2255	    -6.2103	   -18.2114	    -5.6229	   -24.0860	   -10.9100	   -17.7917	   -18.4631	
    -3.2730	   -10.1547	   -18.1274	    -5.2032	   -15.0223	    -4.6997	   -20.1416	    -9.4833	   -15.7776	   -15.4419	
    -1.6785	    -7.9727	   -15.7776	    -4.1122	   -11.5814	    -3.5248	   -15.7776	    -7.9727	   -13.6795	   -12.3367	
     0.0839	    -5.5389	   -13.2599	    -2.8534	    -8.1406	    -2.2659	   -11.4136	    -6.5460	   -11.7493	    -9.4833	
     1.9302	    -3.1891	   -10.5743	    -1.5945	    -5.0354	    -0.9232	    -7.3013	    -5.3711	   -10.0708	    -6.9656	
     3.8605	    -0.7553	    -7.8049	    -0.5035	    -2.4338	     0.2518	    -3.9444	    -4.3640	    -8.7280	    -5.0354	
     5.7907	     1.5106	    -5.0354	     0.5035	    -0.5875	     1.2589	    -1.5106	    -3.7766	    -7.9727	    -3.8605	
     7.6370	     3.5248	    -2.4338	     1.2589	     0.5875	     2.0142	    -0.1678	    -3.5248	    -7.8049	    -3.4409	
     9.1476	     5.1193	    -0.0839	     1.7624	     1.0071	     2.5177	     0.0000	    -3.6926	    -8.1406	    -3.9444	
    10.4065	     6.2943	     1.5945	     1.8463	     0.6714	     2.6016	    -0.8392	    -4.3640	    -9.0637	    -5.2032	
    11.2457	     6.7978	     2.6855	     1.5945	    -0.3357	     2.3499	    -2.6016	    -5.3711	   -10.4904	    -7.1335	
    11.4975	     6.7978	     2.9373	     0.8392	    -1.8463	     1.5945	    -4.9515	    -6.7978	   -12.4207	    -9.7351	
    11.2457	     6.1264	     2.4338	    -0.2518	    -3.9444	     0.4196	    -7.8049	    -8.5602	   -14.6866	   -12.7563	
    10.4904	     5.1193	     1.3428	    -1.5945	    -6.2943	    -1.0910	   -10.8261	   -10.4904	   -17.1204	   -15.9454	
     9.3994	     3.8605	    -0.1678	    -3.1891	    -8.7280	    -2.7695	   -13.7634	   -12.4207	   -19.4702	   -19.0506	
     8.1406	     2.6855	    -1.7624	    -4.6997	   -10.9940	    -4.3640	   -16.3651	   -14.0991	   -21.4844	   -21.7361	
     6.8817	     1.5945	    -3.2730	    -6.1264	   -12.8403	    -5.8746	   -18.2114	   -15.5258	   -22.9950	   -23.8342	
     5.6229	     0.7553	    -4.6158	    -7.2174	   -14.2670	    -7.0496	   -19.3024	   -16.5329	   -23.8342	   -25.2609	
     4.4479	     0.1678	    -5.7907	    -8.0566	   -15.1901	    -7.9727	   -19.3863	   -17.0364	   -24.0860	   -25.9323	
     3.4409	    -0.1678	    -6.6299	    -8.6441	   -15.6937	    -8.5602	   -18.7149	   -17.1204	   -23.7503	   -26.1002	
[Epoch Header]
[Trial Type]	21
[Accept]	1
[Correct]	0
[RT]	 0.000
[Resp]	0
[Epoch Data]
   -25.9323	   -24.6735	   -27.7786	   -23.5825	   -36.0870	   -23.1628	   -45.5704	   -28.7018	   -32.8140	   -34.7443	
   -25.7645	   -24.4217	   -27.0233	   -23.7503	   -34.6603	   -23.3307	   -45.1508	   -28.5339	   -32.8979	   -34.6603	
   -25.5127	   -23.8342	   -26.0162	   -23.6664	   -32.8140	   -23.3307	   -43.7241	   -27.9465	   -32.4783	   -33.9050	
   -25.0931	   -23.0789	   -24.8413	   -23.5825	   -30.6320	   -23.3307	   -41.5421	   -27.0233	   -31.4713	   -32.6462	
   -24.5895	   -21.9879	   -23.4985	   -23.4146	   -28.3661	   -23.1628	   -38.6887	   -25.6805	   -29.9606	   -30.7999	
   -24.0021	   -20.8969	   -22.0718	   -23.1628	   -26.1002	   -22.9950	   -35.3317	   -24.1699	   -28.1143	   -28.5339	
   -23.3307	   -19.8059	   -20.8130	   -22.9111	   -23.8342	   -22.8271	   -31.8909	   -22.4915	   -26.1841	   -26.1002	
   -22.6593	   -18.7988	   -19.7220	   -22.7432	   -21.8201	   -22.5754	   -28.4500	   -20.8130	   -24.0860	   -23.7503	
   -21.9040	   -17.9596	   -18.9667	   -22.4915	   -20.1416	   -22.4075	   -25.5127	   -19.2184	   -22.2397	   -21.5683	
   -21.2326	   -17.4561	   -18.5471	   -22.3236	   -18.8828	   -22.2397	   -23.2468	   -17.9596	   -20.6451	   -19.7220	
   -20.6451	   -17.2882	   -18.4631	   -22.3236	   -18.1274	   -22.1558	   -21.9040	   -17.2043	   -19.4702	   -18.4631	
   -20.3094	   -17.6239	   -18.8828	   -22.4075	   -18.1274	   -22.2397	   -21.6522	   -16.9525	   -18.9667	   -17.9596	
   -20.1416	   -18.2953	   -19.7220	   -22.7432	   -18.7988	   -22.5754	   -22.6593	   -17.3721	   -19.0506	   -18.2114	
   -20.3094	   -19.4702	   -21.0648	   -23.3307	   -20.2255	   -23.0789	   -24.8413	   -18.4631	   -19.8059	   -19.3863	
   -20.6451	   -20.8969	   -22.8271	   -24.1699	   -22.1558	   -23.9182	   -27.8625	   -19.9738	   -21.1487	   -21.3165	
   -21.2326	   -22.4915	   -24.8413	   -25.0931	   -24.3378	   -24.8413	   -31.5552	   -21.8201	   -22.9950	   -23.8342	
   -21.9040	   -24.0860	   -26.9394	   -26.1002	   -26.5198	   -25.7645	   -35.2478	   -23.7503	   -24.8413	   -26.6876	
   -22.4075	   -25.2609	   -28.6179	   -26.9394	   -28.1143	   -26.6037	   -38.6047	   -25.3448	   -26.6037	   -29.2892	
   -22.5754	   -25.9323	   -29.7928	   -27.4429	   -29.0375	   -27.0233	   -41.0385	   -26.4359	   -27.8625	   -31.3034	
   -22.2397	   -25.8484	   -29.9606	   -27.4429	   -28.8696	   -27.0233	   -42.2134	   -26.7715	   -28.4500	   -32.4783	
   -21.4844	   -25.0092	   -29.2892	   -26.8555	   -27.6947	   -26.4359	   -42.1295	   -26.3519	   -28.2822	   -32.6462	
   -20.3934	   -23.6664	   -27.9465	   -26.0162	   -25.7645	   -25.5966	   -40.8707	   -25.4288	   -27.5269	   -31.8069	
   -19.2184	   -21.9879	   -26.1002	   -25.0931	   -23.4146	   -24.5895	   -38.8565	   -24.2538	   -26.3519	   -30.2124	
   -18.2953	   -20.3934	   -24.2538	   -24.1699	   -21.0648	   -23.7503	   -36.2549	   -22.9950	   -25.0092	   -28.1143	
   -17.5400	   -18.8828	   -22.4915	   -23.4985	   -19.0506	   -23.0789	   -33.4854	   -21.8201	   -23.6664	   -25.7645	
   -17.0364	   -17.5400	   -20.8130	   -22.9111	   -17.4561	   -22.4915	   -30.6320	   -20.7291	   -22.2397	   -23.3307	
   -16.6168	   -16.2811	   -19.3863	   -22.4075	   -16.3651	   -21.9040	   -27.6108	   -19.7220	   -20.8130	   -20.7291	
   -16.1133	   -15.1062	   -17.9596	   -21.6522	   -15.6937	   -21.2326	   -24.4217	   -18.6310	   -19.3863	   -18.2114	
   -15.4419	   -13.8474	   -16.6168	   -20.8130	   -15.3580	   -20.3934	   -21.0648	   -17.5400	   -17.8757	   -15.7776	
   -14.6027	   -12.4207	   -15.1901	   -19.7220	   -15.1062	   -19.3863	   -17.7917	   -16.3651	   -16.3651	   -13.5117	
   -13.5117	   -11.0779	   -13.9313	   -18.4631	   -14.9384	   -18.2114	   -14.9384	   -15.1062	   -14.9384	   -11.7493	
   -12.4207	    -9.7351	   -12.7563	   -17.2882	   -14.8544	   -17.0364	   -12.7563	   -14.0991	   -13.9313	   -10.5743	
   -11.4136	    -8.8959	   -12.0850	   -16.3651	   -15.1062	   -16.1972	   -11.6653	   -13.5117	   -13.3438	   -10.2386	
   -10.8261	    -8.4763	   -11.9171	   -15.9454	   -15.7776	   -15.7776	   -11.9171	   -13.4277	   -13.4277	   -10.9100	
   -10.5743	    -8.7280	   -12.3367	   -16.0294	   -16.8686	   -15.9454	   -13.5956	   -13.9313	   -14.2670	   -12.4207	
   -10.7422	    -9.4833	   -13.3438	   -16.7007	   -18.3792	   -16.6168	   -16.4490	   -15.0223	   -15.7776	   -14.6866	
   -11.0779	   -10.5743	   -14.6027	   -17.7917	   -20.0577	   -17.6239	   -20.1416	   -16.4490	   -17.6239	   -17.3721	
   -11.5814	   -11.8332	   -15.8615	   -18.8828	   -21.5683	   -18.6310	   -24.1699	   -17.8757	   -19.5541	   -20.1416	
   -12.0010	   -13.0081	   -16.9525	   -19.8898	   -22.8271	   -19.5541	   -27.8625	   -19.1345	   -21.3165	   -22.5754	
   -12.2528	   -14.0152	   -17.7078	   -20.4773	   -23.4985	   -20.1416	   -30.8838	   -20.0577	   -22.6593	   -24.5895	
   -12.4207	   -14.6866	   -18.0435	   -20.7291	   -23.4985	   -20.3094	   -32.8979	   -20.5612	   -23.4985	   -25.9323	
   -12.3367	   -15.0223	   -18.0435	   -20.6451	   -22.9950	   -20.1416	   -33.8211	   -20.5612	   -23.6664	   -26.7715	
   -12.3367	   -15.1901	   -17.7917	   -20.1416	   -22.0718	   -19.6381	   -33.7372	   -20.2255	   -23.2468	   -26.9394	
   -12.2528	   -15.1062	   -17.4561	   -19.4702	   -20.8969	   -18.9667	   -32.7301	   -19.5541	   -22.4075	   -26.6876	
   -12.2528	   -14.8544	   -17.0364	   -18.7149	   -19.7220	   -18.2114	   -31.1356	   -18.7988	   -21.3165	   -26.1002	
   -12.4207	   -14.6866	   -16.8686	   -17.9596	   -18.7988	   -17.5400	   -29.1214	   -17.9596	   -20.0577	   -25.3448	
   -12.7563	   -14.5187	   -16.8686	   -17.3721	   -18.3792	   -16.9525	   -27.1912	   -17.2043	   -18.9667	   -24.5895	
   -13.3438	   -14.5187	   -17.2043	   -16.9525	   -18.3792	   -16.5329	   -25.3448	   -16.7007	   -18.2114	   -23.9182	
   -14.0991	   -14.7705	   -17.7917	   -16.7007	   -18.7988	   -16.3651	   -24.0021	   -16.3651	   -17.7078	   -23.3307	
   -14.7705	   -15.0223	   -18.6310	   -16.5329	   -19.6381	   -16.1972	   -23.0789	   -16.1133	   -17.6239	   -22.9950	
   -15.2740	   -15.3580	   -19.4702	   -16.3651	   -20.5612	   -16.0294	   -22.8271	   -16.1133	   -17.7078	   -22.9111	
   -15.5258	   -15.6097	   -20.2255	   -16.1133	   -21.5683	   -15.7776	   -23.1628	   -16.1133	   -18.0435	   -22.9950	
   -15.4419	   -15.6937	   -20.8130	   -15.7776	   -22.4075	   -15.3580	   -24.0860	   -16.1133	   -18.3792	   -23.4146	
   -15.0223	   -15.6097	   -21.0648	   -15.1901	   -23.0789	   -14.7705	   -25.3448	   -16.0294	   -18.7149	   -24.0860	
   -14.1830	   -15.2740	   -20.8969	   -14.4348	   -23.4985	   -14.0991	   -26.9394	   -15.8615	   -18.9667	   -24.9252	
   -13.1760	   -14.6866	   -20.3934	   -13.6795	   -23.6664	   -13.3438	   -28.6179	   -15.5258	   -19.1345	   -25.7645	
   -12.0850	   -14.0991	   -19.5541	   -12.7563	   -23.6664	   -12.5046	   -30.2124	   -15.2740	   -19.3863	   -26.6876	
   -10.9940	   -13.4277	   -18.7149	   -12.0010	   -23.4985	   -11.7493	   -31.7230	   -15.0223	   -19.7220	   -27.5269	
   -10.2386	   -13.0081	   -17.8757	   -11.4136	   -23.2468	   -11.1618	   -32.8979	   -14.8544	   -20.3094	   -28.1982	
    -9.7351	   -12.7563	   -17.1204	   -10.9940	   -22.9950	   -10.7422	   -33.6533	   -14.8544	   -20.9808	   -28.6179	
    -9.6512	   -12.7563	   -16.4490	   -10.6583	   -22.6593	   -10.4065	   -33.8211	   -14.9384	   -21.6522	   -28.6179	
    -9.9869	   -12.9242	   -15.8615	   -10.4065	   -22.2397	   -10.1547	   -33.3176	   -15.1062	   -22.3236	   -28.1982	
   -10.4904	   -13.1760	   -15.2740	   -10.1547	   -21.6522	    -9.9030	   -32.0587	   -15.1901	   -22.6593	   -27.3590	
   -11.2457	   -13.5117	   -14.6866	    -9.8190	   -20.9808	    -9.5673	   -30.0446	   -15.1062	   -22.6593	   -26.1002	
   -12.0850	   -13.7634	   -14.0152	    -9.3994	   -20.2255	    -9.1476	   -27.6947	   -14.9384	   -22.1558	   -24.5056	
   -12.9242	   -14.0152	   -13.3438	    -8.8959	   -19.4702	    -8.7280	   -25.0092	   -14.6866	   -21.2326	   -22.6593	
   -13.8474	   -14.2670	   -12.8403	    -8.4763	   -18.8828	    -8.2245	   -22.4915	   -14.2670	   -19.8898	   -20.7291	
   -14.7705	   -14.6027	   -12.6724	    -8.0566	   -18.4631	    -7.8049	   -20.3934	   -13.7634	   -18.5471	   -18.8828	
   -15.7776	   -15.1901	   -13.0081	    -7.8049	   -18.3792	    -7.4692	   -19.0506	   -13.4277	   -17.2043	   -17.2882	
   -16.9525	   -16.1133	   -14.0991	    -7.8888	   -18.7149	    -7.4692	   -18.6310	   -13.2599	   -16.1972	   -16.1972	
   -18.2114	   -17.3721	   -15.9454	    -8.1406	   -19.4702	    -7.7209	   -19.2184	   -13.3438	   -15.6937	   -15.6937	
   -19.5541	   -18.9667	   -18.5471	    -8.7280	   -20.8130	    -8.1406	   -20.8969	   -13.7634	   -15.6937	   -16.0294	
   -21.0648	   -20.8130	   -21.8201	    -9.5673	   -22.5754	    -8.9798	   -23.7503	   -14.5187	   -16.3651	   -17.0364	
   -22.5754	   -22.9111	   -25.5127	   -10.6583	   -24.9252	    -9.9869	   -27.6947	   -15.6937	   -17.6239	   -18.8828	
   -24.1699	   -25.1770	   -29.3732	   -12.0010	   -27.6108	   -11.4136	   -32.5623	   -17.2043	   -19.5541	   -21.4844	
   -25.6805	   -27.3590	   -33.0658	   -13.5117	   -30.5481	   -12.9242	   -38.1012	   -19.0506	   -21.9040	   -24.5056	
   -27.1072	   -29.3732	   -36.3388	   -15.1062	   -33.4854	   -14.5187	   -43.8080	   -20.9808	   -24.5056	   -27.8625	
   -28.1982	   -30.9677	   -38.8565	   -16.5329	   -36.0870	   -16.0294	   -49.1791	   -22.7432	   -27.1072	   -31.0516	
   -28.9536	   -32.1426	   -40.6189	   -17.7078	   -38.1851	   -17.2882	   -53.7109	   -24.2538	   -29.3732	   -33.8211	
   -29.2892	   -32.6462	   -41.4581	   -18.3792	   -39.5279	   -18.1274	   -56.9839	   -25.2609	   -30.9677	   -35.9192	
   -29.1214	   -32.4783	   -41.3742	   -18.6310	   -40.0314	   -18.4631	   -58.6624	   -25.5966	   -31.8909	   -37.1780	
   -28.4500	   -31.7230	   -40.5350	   -18.2953	   -39.5279	   -18.2114	   -58.5785	   -25.2609	   -31.8069	   -37.4298	
   -27.3590	   -30.3802	   -38.8565	   -17.4561	   -38.0173	   -17.4561	   -56.5643	   -24.1699	   -30.9677	   -36.6745	
   -26.0162	   -28.5339	   -36.6745	   -16.1133	   -35.5835	   -16.1972	   -52.8717	   -22.5754	   -29.2053	   -35.0800	
   -24.5895	   -26.4359	   -34.0729	   -14.5187	   -32.3944	   -14.6027	   -47.9202	   -20.4773	   -26.8555	   -32.8979	
   -23.1628	   -24.1699	   -31.3034	   -12.6724	   -28.7857	   -12.9242	   -42.0456	   -18.2114	   -24.1699	   -30.3802	
   -21.9879	   -22.1558	   -28.5339	   -10.9100	   -25.0092	   -11.1618	   -35.8353	   -15.9454	   -21.4844	   -27.8625	
   -21.1487	   -20.3094	   -26.0162	    -9.3155	   -21.3165	    -9.6512	   -29.9606	   -13.7634	   -18.8828	   -25.5966	
   -20.6451	   -18.8828	   -23.8342	    -7.8888	   -17.8757	    -8.2245	   -24.6735	   -11.9171	   -16.5329	   -23.8342	
   -20.3094	   -17.6239	   -21.8201	    -6.6299	   -14.7705	    -6.9656	   -20.3094	   -10.3226	   -14.6866	   -22.4075	
   -19.9738	   -16.6168	   -20.1416	    -5.5389	   -12.0850	    -5.7907	   -16.9525	    -8.9798	   -13.1760	   -21.4005	
   -19.7220	   -15.7776	   -18.5471	    -4.4479	   -10.0708	    -4.6997	   -14.6866	    -7.8888	   -12.0010	   -20.7291	
   -19.3024	   -15.1062	   -17.2882	    -3.5248	    -8.8959	    -3.6926	   -13.5956	    -7.0496	   -11.3297	   -20.3934	
   -18.9667	   -14.6866	   -16.2811	    -2.7695	    -8.6441	    -2.9373	   -13.6795	    -6.4621	   -11.0779	   -20.3094	
   -18.5471	   -14.4348	   -15.6097	    -2.2659	    -9.3155	    -2.3499	   -14.8544	    -6.2943	   -11.3297	   -20.6451	
   -18.2114	   -14.2670	   -15.1062	    -2.0981	   -10.7422	    -2.0981	   -16.8686	    -6.4621	   -11.9171	   -21.1487	
   -17.7917	   -14.2670	   -14.9384	    -2.0981	   -12.7563	    -2.0981	   -19.3863	    -6.8817	   -12.8403	   -21.8201	
   -17.3721	   -14.1830	   -14.7705	    -2.1820	   -14.8544	    -2.1820	   -21.9879	    -7.3013	   -13.7634	   -22.5754	
   -16.8686	   -14.0152	   -14.6866	    -2.3499	   -16.9525	    -2.4338	   -24.1699	    -7.8049	   -14.6866	   -23.3307	
   -16.2811	   -13.7634	   -14.6866	    -2.5177	   -18.7149	    -2.6855	   -25.7645	    -8.2245	   -15.3580	   -23.8342	
   -15.6097	   -13.4277	   -14.6027	    -2.7695	   -20.1416	    -2.9373	   -26.6876	    -8.3923	   -15.8615	   -24.1699	
   -15.0223	   -13.0920	   -14.5187	    -3.0212	   -20.8969	    -3.2730	   -26.7715	    -8.5602	   -16.1133	   -24.1699	
   -14.5187	   -12.8403	   -14.4348	    -3.3569	   -21.1487	    -3.6087	   -26.0162	    -8.5602	   -16.1133	   -23.8342	
   -14.1830	   -12.5885	   -14.3509	    -3.7766	   -20.8969	    -4.1122	   -24.5895	    -8.4763	   -15.9454	   -23.3307	
   -13.9313	   -12.2528	   -14.0991	    -4.1962	   -20.2255	    -4.5319	   -22.4915	    -8.3084	   -15.7776	   -22.6593	
   -13.9313	   -12.0010	   -13.7634	    -4.6997	   -19.3024	    -5.0354	   -20.0577	    -8.0566	   -15.4419	   -21.9040	
   -14.0152	   -11.6653	   -13.2599	    -5.1193	   -18.4631	    -5.4550	   -17.6239	    -7.8049	   -15.1062	   -21.2326	
   -14.1830	   -11.4136	   -12.7563	    -5.4550	   -17.8757	    -5.8746	   -15.2740	    -7.5531	   -14.7705	   -20.6451	
   -14.4348	   -11.1618	   -12.1689	    -5.7907	   -17.5400	    -6.2103	   -13.4277	    -7.3853	   -14.5187	   -20.4773	
   -14.7705	   -10.9940	   -11.6653	    -6.1264	   -17.6239	    -6.4621	   -12.3367	    -7.3013	   -14.5187	   -20.6451	
   -15.1062	   -10.9100	   -11.3297	    -6.4621	   -17.9596	    -6.7978	   -12.1689	    -7.5531	   -14.6866	   -21.4005	
   -15.3580	   -10.9100	   -10.9940	    -6.8817	   -18.6310	    -7.2174	   -13.0081	    -8.1406	   -15.2740	   -22.8271	
   -15.6097	   -11.0779	   -10.9100	    -7.4692	   -19.5541	    -7.7209	   -14.7705	    -9.1476	   -16.1972	   -24.8413	
   -15.8615	   -11.3297	   -10.9100	    -8.2245	   -20.7291	    -8.3923	   -17.3721	   -10.5743	   -17.4561	   -27.4429	
   -15.9454	   -11.6653	   -11.1618	    -9.0637	   -22.0718	    -9.1476	   -20.7291	   -12.2528	   -19.0506	   -30.3802	
   -15.9454	   -11.9171	   -11.6653	    -9.9869	   -23.4146	    -9.9869	   -24.4217	   -14.1830	   -20.7291	   -33.4015	
   -15.7776	   -12.2528	   -12.2528	   -10.9100	   -24.6735	   -10.9100	   -28.1982	   -16.0294	   -22.4915	   -36.2549	
   -15.5258	   -12.4207	   -13.0081	   -11.9171	   -25.6805	   -11.8332	   -31.9748	   -17.7917	   -24.0021	   -38.5208	
   -15.1901	   -12.5885	   -13.9313	   -12.8403	   -26.4359	   -12.6724	   -35.4156	   -19.2184	   -25.3448	   -40.1154	
   -14.8544	   -12.5885	   -14.7705	   -13.5956	   -26.8555	   -13.4277	   -38.2690	   -20.3094	   -26.3519	   -40.7867	
   -14.3509	   -12.4207	   -15.5258	   -14.1830	   -26.7715	   -14.0152	   -40.4510	   -21.0648	   -26.8555	   -40.5350	
   -13.7634	   -12.1689	   -16.1133	   -14.6027	   -26.3519	   -14.5187	   -41.7099	   -21.2326	   -26.9394	   -39.5279	
   -13.0920	   -11.6653	   -16.4490	   -14.7705	   -25.4288	   -14.7705	   -41.9617	   -21.0648	   -26.6037	   -37.8494	
   -12.3367	   -10.9940	   -16.6168	   -14.7705	   -24.0021	   -14.7705	   -41.1224	   -20.3934	   -25.7645	   -35.5835	
   -11.6653	   -10.2386	   -16.5329	   -14.6027	   -22.3236	   -14.6027	   -39.3600	   -19.4702	   -24.5895	   -33.0658	
   -10.9940	    -9.3155	   -16.3651	   -14.2670	   -20.4773	   -14.2670	   -36.8423	   -18.2114	   -23.2468	   -30.3802	
   -10.4904	    -8.4763	   -15.9454	   -13.7634	   -18.4631	   -13.8474	   -33.7372	   -16.7847	   -21.7361	   -27.6947	
    -9.9869	    -7.6370	   -15.4419	   -13.2599	   -16.5329	   -13.3438	   -30.2963	   -15.2740	   -20.1416	   -25.0092	
    -9.3994	    -6.6299	   -14.6866	   -12.6724	   -14.6027	   -12.6724	   -26.6876	   -13.6795	   -18.4631	   -22.4915	
    -8.7280	    -5.5389	   -13.5956	   -11.9171	   -12.6724	   -11.8332	   -23.1628	   -12.0010	   -16.7007	   -19.9738	
    -7.8049	    -4.2801	   -12.1689	   -10.9100	   -10.5743	   -10.6583	   -19.8059	   -10.1547	   -14.7705	   -17.6239	
    -6.5460	    -2.6855	   -10.3226	    -9.5673	    -8.2245	    -9.2316	   -16.7007	    -8.1406	   -12.6724	   -15.5258	
    -4.9515	    -0.8392	    -8.2245	    -7.8888	    -5.8746	    -7.6370	   -13.9313	    -6.0425	   -10.4904	   -13.7634	
    -3.1891	     1.0071	    -6.0425	    -6.2103	    -3.4409	    -5.8746	   -11.7493	    -4.0283	    -8.5602	   -12.5885	
    -1.4267	     2.6855	    -4.0283	    -4.6158	    -1.4267	    -4.1962	   -10.4065	    -2.3499	    -6.8817	   -12.1689	
     0.0839	     3.9444	    -2.4338	    -3.2730	     0.0839	    -2.9373	   -10.0708	    -1.0910	    -5.8746	   -12.6724	
     1.0071	     4.6158	    -1.5106	    -2.5177	     0.9232	    -2.0981	   -10.7422	    -0.5035	    -5.5389	   -13.8474	
     1.3428	     4.6158	    -1.3428	    -2.2659	     1.0071	    -1.9302	   -12.2528	    -0.5035	    -5.7907	   -15.6097	
     1.0910	     3.9444	    -1.8463	    -2.6855	     0.2518	    -2.3499	   -14.2670	    -1.0910	    -6.5460	   -17.6239	
     0.2518	     2.6855	    -2.9373	    -3.6087	    -1.0910	    -3.3569	   -16.6168	    -2.0142	    -7.6370	   -19.6381	
    -1.0910	     1.0071	    -4.4479	    -5.0354	    -3.1052	    -4.7836	   -18.9667	    -3.3569	    -8.8959	   -21.4005	
    -2.7695	    -0.9232	    -6.2943	    -6.8817	    -5.7068	    -6.6299	   -21.0648	    -4.7836	   -10.1547	   -22.8271	
    -4.7836	    -2.8534	    -8.2245	    -8.8959	    -8.7280	    -8.6441	   -22.8271	    -6.2943	   -11.3297	   -23.9182	
    -6.7978	    -4.7836	   -10.0708	   -10.9100	   -11.9171	   -10.6583	   -23.8342	    -7.6370	   -12.1689	   -24.5056	
    -8.7280	    -6.3782	   -11.5814	   -12.8403	   -14.9384	   -12.5046	   -24.1699	    -8.7280	   -12.6724	   -24.5895	
   -10.4904	    -7.6370	   -12.5885	   -14.4348	   -17.3721	   -14.0991	   -23.4985	    -9.3994	   -12.7563	   -24.1699	
   -11.9171	    -8.4763	   -13.1760	   -15.6097	   -19.0506	   -15.2740	   -22.0718	    -9.6512	   -12.4207	   -23.4146	
   -13.1760	    -8.9798	   -13.1760	   -16.3651	   -19.9738	   -16.0294	   -20.0577	    -9.6512	   -11.8332	   -22.3236	
   -14.1830	    -9.2316	   -12.9242	   -16.7007	   -20.2255	   -16.3651	   -17.8757	    -9.3155	   -11.0779	   -21.1487	
   -15.0223	    -9.3155	   -12.2528	   -16.7007	   -19.8059	   -16.4490	   -15.9454	    -8.8959	   -10.2386	   -20.0577	
   -15.6937	    -9.3994	   -11.4136	   -16.5329	   -19.0506	   -16.2811	   -14.5187	    -8.4763	    -9.5673	   -19.0506	
   -16.2811	    -9.4833	   -10.4904	   -16.1133	   -18.2114	   -15.8615	   -13.7634	    -7.9727	    -9.1476	   -18.3792	
   -16.9525	    -9.7351	    -9.7351	   -15.6937	   -17.3721	   -15.4419	   -13.5956	    -7.7209	    -9.0637	   -18.1274	
   -17.6239	   -10.4065	    -9.3155	   -15.3580	   -16.9525	   -15.1901	   -14.1830	    -7.7209	    -9.3155	   -18.3792	
   -18.4631	   -11.4136	    -9.3155	   -15.4419	   -16.9525	   -15.2740	   -15.5258	    -8.1406	   -10.2386	   -19.2184	
   -19.4702	   -12.8403	    -9.8190	   -15.8615	   -17.4561	   -15.6937	   -17.3721	    -8.8959	   -11.5814	   -20.6451	
   -20.5612	   -14.5187	   -10.9100	   -16.5329	   -18.3792	   -16.3651	   -19.7220	   -10.0708	   -13.2599	   -22.4915	
   -21.6522	   -16.3651	   -12.2528	   -17.3721	   -19.5541	   -17.2043	   -22.2397	   -11.4975	   -15.1901	   -24.5056	
   -22.4915	   -18.1274	   -13.8474	   -18.2114	   -20.7291	   -18.0435	   -24.4217	   -12.8403	   -16.9525	   -26.3519	
   -23.1628	   -19.7220	   -15.5258	   -18.8828	   -21.7361	   -18.7149	   -26.1841	   -14.0991	   -18.4631	   -27.7786	
   -23.4985	   -20.8969	   -17.0364	   -19.3024	   -22.4915	   -19.1345	   -27.2751	   -15.1062	   -19.4702	   -28.6179	
   -23.5825	   -21.7361	   -18.3792	   -19.5541	   -22.9111	   -19.4702	   -27.6108	   -15.9454	   -20.1416	   -28.7018	
   -23.5825	   -22.0718	   -19.4702	   -19.7220	   -22.9111	   -19.5541	   -27.1912	   -16.5329	   -20.3094	   -28.1982	
   -23.5825	   -22.1558	   -20.3934	   -19.7220	   -22.6593	   -19.6381	   -26.1002	   -16.9525	   -20.1416	   -27.1072	
   -23.5825	   -21.9040	   -21.0648	   -19.8059	   -22.1558	   -19.6381	   -24.5895	   -17.2043	   -19.8059	   -25.7645	
   -23.7503	   -21.6522	   -21.6522	   -19.9738	   -21.5683	   -19.7220	   -22.8271	   -17.3721	   -19.3863	   -24.4217	
   -24.2538	   -21.4005	   -22.2397	   -20.3094	   -21.1487	   -19.9738	   -21.0648	   -17.6239	   -18.9667	   -23.2468	
   -25.0092	   -21.2326	   -22.7432	   -20.8969	   -20.8130	   -20.3934	   -19.7220	   -18.0435	   -18.7988	   -22.4915	
   -25.9323	   -21.3165	   -23.2468	   -21.6522	   -20.8130	   -21.0648	   -18.8828	   -18.4631	   -18.7149	   -22.1558	
   -26.9394	   -21.5683	   -23.5825	   -22.4075	   -20.9808	   -21.7361	   -18.7149	   -19.0506	   -18.7988	   -22.3236	
   -27.8625	   -21.8201	   -23.7503	   -23.0789	   -21.4005	   -22.3236	   -19.1345	   -19.6381	   -19.0506	   -22.9111	
   -28.6179	   -22.1558	   -23.7503	   -23.5825	   -21.9040	   -22.8271	   -20.2255	   -20.1416	   -19.3863	   -23.8342	
   -29.1214	   -22.4915	   -23.5825	   -24.0021	   -22.5754	   -23.1628	   -21.9879	   -20.6451	   -19.8898	   -25.0931	
   -29.3732	   -22.8271	   -23.4146	   -24.1699	   -23.3307	   -23.4146	   -24.4217	   -21.1487	   -20.6451	   -26.6876	
   -29.3732	   -23.2468	   -23.3307	   -24.3378	   -24.1699	   -23.6664	   -27.3590	   -21.8201	   -21.6522	   -28.6179	
   -29.2053	   -23.6664	   -23.2468	   -24.5056	   -25.0092	   -23.8342	   -30.6320	   -22.4915	   -22.8271	   -30.7159	
   -28.7018	   -24.0021	   -23.1628	   -24.5056	   -25.7645	   -24.0021	   -33.8211	   -23.2468	   -24.0860	   -32.9819	
   -28.0304	   -24.0860	   -23.0789	   -24.5056	   -26.1841	   -24.0860	   -36.8423	   -23.9182	   -25.3448	   -35.2478	
   -27.1072	   -24.0021	   -22.8271	   -24.4217	   -26.2680	   -24.0860	   -39.3600	   -24.5895	   -26.4359	   -37.5137	
   -26.0162	   -23.5825	   -22.4075	   -24.2538	   -26.0162	   -24.0860	   -41.1224	   -25.0931	   -27.4429	   -39.7797	
   -24.7574	   -22.9111	   -21.9040	   -24.0021	   -25.5127	   -23.9182	   -42.0456	   -25.4288	   -28.1982	   -41.8777	
   -23.5825	   -22.0718	   -21.4005	   -23.7503	   -24.7574	   -23.6664	   -41.9617	   -25.5966	   -28.7018	   -43.7241	
   -22.3236	   -21.0648	   -20.8130	   -23.3307	   -23.7503	   -23.3307	   -40.9546	   -25.5127	   -28.9536	   -45.1508	
   -21.1487	   -19.8898	   -20.3094	   -22.8271	   -22.7432	   -22.8271	   -39.0244	   -25.0931	   -28.7018	   -45.9900	
   -20.1416	   -18.5471	   -19.8059	   -22.0718	   -21.6522	   -22.1558	   -36.3388	   -24.4217	   -28.1143	   -46.0739	
   -19.0506	   -17.2882	   -19.3024	   -21.2326	   -20.7291	   -21.3165	   -33.0658	   -23.4146	   -27.1912	   -45.2347	
   -18.1274	   -15.9454	   -18.8828	   -20.2255	   -20.1416	   -20.3094	   -29.6249	   -22.1558	   -26.0162	   -43.5562	
   -17.1204	   -14.6027	   -18.3792	   -19.1345	   -19.8059	   -19.1345	   -26.2680	   -20.8130	   -24.5895	   -41.2903	
   -16.1972	   -13.4277	   -17.9596	   -17.9596	   -19.9738	   -17.9596	   -23.4146	   -19.4702	   -23.1628	   -38.6887	
   -15.2740	   -12.3367	   -17.4561	   -16.8686	   -20.3934	   -16.8686	   -21.1487	   -18.1274	   -21.8201	   -36.1710	
   -14.4348	   -11.3297	   -17.0364	   -15.8615	   -21.1487	   -15.8615	   -19.8059	   -17.0364	   -20.8130	   -34.0729	
   -13.6795	   -10.6583	   -16.5329	   -15.1062	   -21.9879	   -15.0223	   -19.5541	   -16.2811	   -20.2255	   -32.6462	
   -13.2599	   -10.3226	   -16.1972	   -14.7705	   -22.9111	   -14.6027	   -20.3934	   -15.9454	   -20.1416	   -32.1426	
   -13.0920	   -10.4065	   -16.0294	   -14.8544	   -23.7503	   -14.6866	   -22.1558	   -16.1972	   -20.6451	   -32.4783	
   -13.1760	   -10.9100	   -16.0294	   -15.4419	   -24.4217	   -15.1062	   -24.8413	   -16.9525	   -21.7361	   -33.5693	
   -13.5956	   -11.7493	   -16.1972	   -16.3651	   -24.9252	   -15.9454	   -27.8625	   -18.1274	   -23.2468	   -35.1639	
   -14.1830	   -12.7563	   -16.3651	   -17.4561	   -25.0092	   -16.9525	   -31.1356	   -19.5541	   -25.0092	   -36.9263	
   -14.6866	   -13.8474	   -16.4490	   -18.5471	   -24.6735	   -18.0435	   -34.2407	   -21.0648	   -26.6876	   -38.6887	
   -15.1901	   -14.9384	   -16.4490	   -19.4702	   -24.0021	   -18.9667	   -37.0102	   -22.4075	   -28.2822	   -40.1993	
   -15.5258	   -15.7776	   -16.3651	   -20.2255	   -22.9950	   -19.6381	   -39.2761	   -23.5825	   -29.4571	   -41.2903	
   -15.6937	   -16.5329	   -16.1133	   -20.7291	   -21.8201	   -20.1416	   -40.9546	   -24.3378	   -30.2963	   -41.9617	
   -15.7776	   -17.0364	   -15.8615	   -20.8969	   -20.6451	   -20.4773	   -42.0456	   -24.7574	   -30.5481	   -42.0456	
   -15.7776	   -17.2882	   -15.5258	   -20.9808	   -19.6381	   -20.4773	   -42.3813	   -24.7574	   -30.3802	   -41.5421	
   -15.7776	   -17.3721	   -15.1901	   -20.8130	   -18.9667	   -20.3934	   -41.7099	   -24.4217	   -29.7089	   -40.3671	
   -15.7776	   -17.2882	   -14.9384	   -20.5612	   -18.7149	   -20.2255	   -40.2832	   -23.7503	   -28.6179	   -38.7726	
   -15.8615	   -17.1204	   -14.7705	   -20.2255	   -19.0506	   -19.9738	   -38.1012	   -22.8271	   -27.3590	   -36.7584	
   -16.1133	   -16.8686	   -14.7705	   -20.0577	   -19.8059	   -19.8059	   -35.4996	   -21.9040	   -25.9323	   -34.7443	
   -16.3651	   -16.6168	   -15.0223	   -20.0577	   -20.8969	   -19.7220	   -32.6462	   -21.0648	   -24.6735	   -32.7301	
   -16.6168	   -16.3651	   -15.5258	   -20.0577	   -22.2397	   -19.8059	   -29.9606	   -20.5612	   -23.7503	   -31.1356	
   -16.8686	   -16.1133	   -16.1972	   -20.2255	   -23.4985	   -19.9738	   -27.6108	   -20.3934	   -23.0789	   -29.9606	
   -17.0364	   -15.9454	   -17.1204	   -20.3934	   -24.6735	   -20.2255	   -25.8484	   -20.5612	   -22.9950	   -29.4571	
   -17.0364	   -15.8615	   -18.2114	   -20.7291	   -25.7645	   -20.5612	   -24.9252	   -21.1487	   -23.3307	   -29.4571	
   -16.9525	   -15.9454	   -19.5541	   -21.1487	   -26.6876	   -20.9808	   -24.8413	   -21.9879	   -24.0860	   -29.9606	
   -16.8686	   -16.0294	   -20.9808	   -21.6522	   -27.5269	   -21.5683	   -25.8484	   -23.0789	   -25.1770	   -30.9677	
   -16.6168	   -16.2811	   -22.4075	   -22.2397	   -28.2822	   -22.1558	   -27.6108	   -24.2538	   -26.4359	   -32.2266	
   -16.2811	   -16.6168	   -23.5825	   -22.7432	   -28.8696	   -22.7432	   -30.0446	   -25.2609	   -27.6108	   -33.5693	
   -15.8615	   -16.7007	   -24.4217	   -23.0789	   -29.2053	   -23.1628	   -32.7301	   -25.9323	   -28.4500	   -34.7443	
   -15.2740	   -16.6168	   -24.6735	   -23.1628	   -29.2053	   -23.2468	   -35.4996	   -26.2680	   -28.8696	   -35.5835	
   -14.5187	   -16.2811	   -24.3378	   -22.8271	   -28.9536	   -22.9950	   -37.9333	   -26.0162	   -28.7857	   -35.8353	
   -13.7634	   -15.6937	   -23.5825	   -22.2397	   -28.2822	   -22.4075	   -39.8636	   -25.4288	   -28.1982	   -35.5835	
   -13.0081	   -14.9384	   -22.4915	   -21.4844	   -27.4429	   -21.6522	   -41.0385	   -24.5056	   -27.2751	   -34.8282	
   -12.3367	   -14.0991	   -21.2326	   -20.6451	   -26.5198	   -20.8130	   -41.5421	   -23.4146	   -26.1002	   -33.6533	
   -11.9171	   -13.4277	   -19.9738	   -19.8898	   -25.4288	   -20.0577	   -41.1224	   -22.2397	   -24.7574	   -32.1426	
   -11.7493	   -12.7563	   -18.7988	   -19.3024	   -24.4217	   -19.3863	   -39.7797	   -21.0648	   -23.3307	   -30.3802	
   -11.9171	   -12.3367	   -17.7078	   -18.9667	   -23.4985	   -19.0506	   -37.7655	   -19.9738	   -21.9879	   -28.7018	
   -12.3367	   -12.0010	   -16.9525	   -18.8828	   -22.6593	   -18.8828	   -34.9960	   -19.1345	   -20.8130	   -27.1912	
   -13.0920	   -11.8332	   -16.4490	   -19.0506	   -21.9879	   -19.0506	   -31.9748	   -18.5471	   -19.8059	   -26.0162	
   -14.0152	   -11.8332	   -16.1133	   -19.4702	   -21.4844	   -19.3863	   -28.8696	   -18.2114	   -19.1345	   -25.3448	
   -15.0223	   -12.0010	   -16.0294	   -20.0577	   -21.0648	   -19.8898	   -25.9323	   -18.0435	   -18.7149	   -25.1770	
   -15.9454	   -12.1689	   -16.0294	   -20.6451	   -20.7291	   -20.3934	   -23.5825	   -18.0435	   -18.4631	   -25.5127	
   -16.6168	   -12.2528	   -15.9454	   -20.9808	   -20.3934	   -20.6451	   -21.9040	   -18.1274	   -18.3792	   -26.1841	
   -16.9525	   -12.4207	   -15.8615	   -21.0648	   -20.2255	   -20.6451	   -20.9808	   -18.1274	   -18.5471	   -27.2751	
   -17.0364	   -12.5046	   -15.7776	   -20.8969	   -20.1416	   -20.4773	   -20.8969	   -18.1274	   -18.7988	   -28.6179	
   -16.7847	   -12.6724	   -15.8615	   -20.6451	   -20.3934	   -20.2255	   -21.7361	   -18.2114	   -19.3024	   -30.2124	
   -16.4490	   -13.0920	   -16.0294	   -20.3094	   -20.9808	   -19.9738	   -23.4985	   -18.4631	   -20.1416	   -31.9748	
   -16.1133	   -13.6795	   -16.4490	   -20.2255	   -21.9040	   -19.8059	   -26.0162	   -19.0506	   -21.3165	   -34.0729	
   -15.8615	   -14.4348	   -17.2043	   -20.3934	   -23.0789	   -19.9738	   -29.1214	   -19.8059	   -22.8271	   -36.2549	
   -15.6937	   -15.3580	   -18.1274	   -20.8130	   -24.5056	   -20.3934	   -32.4783	   -20.8969	   -24.5895	   -38.6047	
   -15.6937	   -16.2811	   -19.1345	   -21.4005	   -26.0162	   -21.0648	   -35.7513	   -22.0718	   -26.4359	   -41.0385	
   -15.6937	   -17.0364	   -20.2255	   -22.1558	   -27.2751	   -21.8201	   -38.6887	   -23.1628	   -28.1982	   -43.2205	
   -15.6097	   -17.6239	   -21.0648	   -22.7432	   -28.2822	   -22.4075	   -40.9546	   -24.0860	   -29.5410	   -44.9829	
   -15.3580	   -17.7078	   -21.6522	   -23.0789	   -28.7018	   -22.8271	   -42.1295	   -24.5056	   -30.3802	   -46.0739	
   -14.8544	   -17.2882	   -21.7361	   -22.9950	   -28.5339	   -22.7432	   -42.0456	   -24.3378	   -30.4642	   -46.1578	
   -14.1830	   -16.4490	   -21.4005	   -22.4915	   -27.6947	   -22.3236	   -40.8707	   -23.5825	   -29.7928	   -45.1508	
   -13.3438	   -15.2740	   -20.7291	   -21.5683	   -26.3519	   -21.4844	   -38.5208	   -22.2397	   -28.4500	   -43.2205	
   -12.5885	   -14.0152	   -19.8898	   -20.5612	   -24.7574	   -20.4773	   -35.5835	   -20.6451	   -26.6876	   -40.5350	
   -12.0850	   -12.8403	   -19.1345	   -19.5541	   -23.0789	   -19.4702	   -32.2266	   -19.0506	   -24.7574	   -37.4298	
   -12.0010	   -12.0010	   -18.5471	   -18.6310	   -21.6522	   -18.7149	   -28.9536	   -17.6239	   -22.9111	   -34.2407	
   -12.2528	   -11.4975	   -18.2114	   -18.1274	   -20.4773	   -18.1274	   -26.1002	   -16.5329	   -21.4844	   -31.3034	
   -12.9242	   -11.4975	   -18.0435	   -17.7917	   -19.7220	   -17.8757	   -23.9182	   -15.9454	   -20.3934	   -28.8696	
   -13.8474	   -11.8332	   -18.2114	   -17.7917	   -19.5541	   -17.8757	   -22.7432	   -15.8615	   -19.8898	   -27.2751	
   -15.0223	   -12.5885	   -18.6310	   -18.0435	   -19.8898	   -18.0435	   -22.5754	   -16.2811	   -19.9738	   -26.4359	
   -16.2811	   -13.7634	   -19.2184	   -18.4631	   -20.8130	   -18.4631	   -23.4146	   -17.1204	   -20.6451	   -26.6037	
   -17.6239	   -15.1062	   -20.0577	   -19.1345	   -22.1558	   -19.0506	   -25.3448	   -18.2953	   -21.8201	   -27.6108	
   -18.7988	   -16.7007	   -20.9808	   -19.8059	   -23.9182	   -19.6381	   -28.0304	   -19.8059	   -23.3307	   -29.3732	
   -19.7220	   -18.2114	   -21.9879	   -20.4773	   -25.8484	   -20.3094	   -31.2195	   -21.3165	   -25.0931	   -31.5552	
   -20.3094	   -19.5541	   -22.7432	   -21.0648	   -27.6108	   -20.8130	   -34.4086	   -22.7432	   -26.7715	   -33.9890	
   -20.3934	   -20.4773	   -23.2468	   -21.3165	   -28.9536	   -21.0648	   -37.1780	   -23.7503	   -28.1143	   -36.1710	
   -19.8898	   -20.8969	   -23.2468	   -21.1487	   -29.7089	   -20.8969	   -39.1083	   -24.2538	   -28.8696	   -37.6816	
   -18.8828	   -20.6451	   -22.7432	   -20.5612	   -29.7089	   -20.3934	   -40.1154	   -24.1699	   -29.0375	   -38.5208	
   -17.5400	   -19.8059	   -21.7361	   -19.6381	   -29.0375	   -19.4702	   -40.0314	   -23.4985	   -28.6179	   -38.4369	
   -16.0294	   -18.6310	   -20.4773	   -18.4631	   -27.8625	   -18.4631	   -39.1922	   -22.4915	   -27.6947	   -37.6816	
   -14.6027	   -17.2882	   -19.0506	   -17.2882	   -26.4359	   -17.2882	   -37.7655	   -21.3165	   -26.5198	   -36.3388	
   -13.5117	   -15.9454	   -17.7078	   -16.1972	   -24.8413	   -16.3651	   -35.9192	   -20.1416	   -25.2609	   -34.6603	
   -12.7563	   -14.7705	   -16.5329	   -15.3580	   -23.4146	   -15.5258	   -33.9050	   -19.0506	   -23.9182	   -32.8979	
   -12.4207	   -13.8474	   -15.6937	   -14.7705	   -22.1558	   -14.9384	   -31.7230	   -18.1274	   -22.7432	   -31.1356	
   -12.5046	   -13.2599	   -15.1901	   -14.4348	   -21.2326	   -14.6027	   -29.5410	   -17.5400	   -21.7361	   -29.5410	
   -12.9242	   -13.0081	   -15.1901	   -14.3509	   -20.8130	   -14.5187	   -27.3590	   -17.1204	   -20.9808	   -28.2822	
   -13.5956	   -13.1760	   -15.5258	   -14.4348	   -20.9808	   -14.6027	   -25.4288	   -17.0364	   -20.5612	   -27.4429	
   -14.4348	   -13.7634	   -16.2811	   -14.7705	   -21.7361	   -14.8544	   -24.0021	   -17.2043	   -20.5612	   -27.0233	
   -15.4419	   -14.6866	   -17.3721	   -15.1901	   -23.1628	   -15.2740	   -23.4146	   -17.6239	   -20.8969	   -27.1912	
   -16.5329	   -15.8615	   -18.8828	   -15.7776	   -25.0092	   -15.8615	   -23.7503	   -18.3792	   -21.7361	   -27.9465	
   -17.6239	   -17.2882	   -20.6451	   -16.4490	   -27.2751	   -16.5329	   -25.0092	   -19.3863	   -22.9950	   -29.2053	
   -18.5471	   -18.8828	   -22.5754	   -17.1204	   -29.6249	   -17.1204	   -26.9394	   -20.5612	   -24.5056	   -30.8838	
   -19.0506	   -20.2255	   -24.5895	   -17.6239	   -31.8909	   -17.6239	   -29.2053	   -21.5683	   -26.1841	   -32.8140	
   -19.0506	   -21.2326	   -26.4359	   -17.7917	   -33.8211	   -17.7078	   -31.5552	   -22.4075	   -27.6947	   -34.7443	
   -18.4631	   -21.8201	   -27.9465	   -17.6239	   -35.0800	   -17.4561	   -33.6533	   -22.9111	   -28.9536	   -36.5067	
   -17.2043	   -21.6522	   -29.0375	   -16.8686	   -35.5835	   -16.7007	   -35.1639	   -22.8271	   -29.7089	   -37.7655	
   -15.2740	   -20.9808	   -29.3732	   -15.6097	   -35.1639	   -15.4419	   -35.8353	   -22.2397	   -29.8767	   -38.5208	
   -12.9242	   -19.5541	   -29.0375	   -14.0991	   -33.8211	   -13.8474	   -35.8353	   -21.2326	   -29.4571	   -38.6047	
   -10.3226	   -17.6239	   -27.9465	   -12.2528	   -31.4713	   -12.0010	   -35.0800	   -19.8059	   -28.4500	   -38.1851	
    -7.6370	   -15.3580	   -26.2680	   -10.4065	   -28.5339	   -10.1547	   -33.7372	   -18.0435	   -26.9394	   -37.3459	
    -5.0354	   -12.9242	   -24.1699	    -8.7280	   -25.2609	    -8.4763	   -31.9748	   -16.2811	   -25.1770	   -36.0870	
    -2.8534	   -10.5743	   -22.0718	    -7.3853	   -21.9040	    -7.1335	   -29.8767	   -14.6027	   -23.1628	   -34.6603	
    -1.0910	    -8.4763	   -19.9738	    -6.4621	   -18.8828	    -6.2103	   -27.6108	   -13.0920	   -21.2326	   -33.0658	
     0.0839	    -6.7978	   -18.2953	    -5.9586	   -16.1133	    -5.7068	   -25.3448	   -11.8332	   -19.5541	   -31.3034	
     0.8392	    -5.5389	   -17.0364	    -5.8746	   -13.8474	    -5.7068	   -23.0789	   -10.9100	   -18.1274	   -29.4571	
     1.1749	    -4.6997	   -16.2811	    -6.1264	   -11.9171	    -5.9586	   -21.1487	   -10.2386	   -17.0364	   -27.5269	
     1.2589	    -4.2801	   -15.6937	    -6.5460	   -10.3226	    -6.3782	   -19.5541	    -9.7351	   -16.2811	   -25.5966	
     1.0910	    -4.1122	   -15.4419	    -7.1335	    -9.0637	    -6.9656	   -18.4631	    -9.3994	   -15.9454	   -23.8342	
     1.0071	    -4.1122	   -15.1901	    -7.6370	    -8.3084	    -7.5531	   -17.9596	    -9.2316	   -15.8615	   -22.4075	
     0.7553	    -4.2801	   -15.0223	    -8.2245	    -8.2245	    -8.1406	   -18.2114	    -9.3155	   -16.0294	   -21.5683	
     0.5035	    -4.6997	   -14.9384	    -8.8959	    -8.8959	    -8.8120	   -19.2184	    -9.7351	   -16.5329	   -21.4005	
     0.0000	    -5.4550	   -15.0223	    -9.7351	   -10.4904	    -9.5673	   -20.9808	   -10.4904	   -17.3721	   -21.9879	
    -0.6714	    -6.4621	   -15.2740	   -10.7422	   -13.0081	   -10.5743	   -23.4146	   -11.6653	   -18.5471	   -23.3307	
    -1.5106	    -7.8049	   -15.6937	   -11.8332	   -16.1972	   -11.7493	   -26.4359	   -13.0920	   -20.1416	   -25.3448	
    -2.4338	    -9.2316	   -16.1972	   -13.0081	   -19.8898	   -12.9242	   -29.7089	   -14.6866	   -21.9040	   -27.6947	
    -3.4409	   -10.7422	   -16.7007	   -14.0991	   -23.6664	   -14.0152	   -32.9819	   -16.2811	   -23.6664	   -30.1285	
    -4.4479	   -12.1689	   -17.1204	   -14.9384	   -27.1912	   -14.9384	   -35.9192	   -17.6239	   -25.3448	   -32.3944	
    -5.2032	   -13.3438	   -17.3721	   -15.5258	   -30.0446	   -15.6097	   -38.1851	   -18.6310	   -26.6037	   -34.3246	
    -5.8746	   -14.2670	   -17.5400	   -15.7776	   -32.1426	   -15.8615	   -39.6118	   -19.2184	   -27.2751	   -35.5835	
    -6.2103	   -14.7705	   -17.4561	   -15.6097	   -33.3176	   -15.7776	   -40.0314	   -19.3863	   -27.4429	   -36.2549	
    -6.2943	   -14.9384	   -17.1204	   -15.1062	   -33.5693	   -15.3580	   -39.3600	   -19.1345	   -27.0233	   -36.1710	
    -6.1264	   -14.7705	   -16.6168	   -14.3509	   -33.0658	   -14.6866	   -37.7655	   -18.5471	   -26.0162	   -35.5835	
    -5.7068	   -14.2670	   -16.0294	   -13.4277	   -31.9748	   -13.8474	   -35.4156	   -17.7917	   -24.6735	   -34.4925	
    -5.2032	   -13.5117	   -15.3580	   -12.5046	   -30.6320	   -12.8403	   -32.7301	   -16.8686	   -22.9950	   -33.2336	
    -4.6997	   -12.5046	   -14.6866	   -11.4975	   -29.1214	   -11.9171	   -29.7928	   -15.8615	   -21.3165	   -31.8069	
    -4.0283	   -11.3297	   -14.0152	   -10.5743	   -27.5269	   -10.9940	   -26.9394	   -14.8544	   -19.5541	   -30.3802	
    -3.3569	    -9.9869	   -13.3438	    -9.6512	   -25.9323	    -9.9869	   -24.1699	   -13.6795	   -17.9596	   -28.9536	
    -2.4338	    -8.3084	   -12.5046	    -8.5602	   -24.0860	    -8.8959	   -21.4844	   -12.3367	   -16.3651	   -27.5269	
    -1.2589	    -6.5460	   -11.4975	    -7.3853	   -22.1558	    -7.7209	   -19.0506	   -10.9100	   -15.0223	   -26.1002	
     0.0839	    -4.5319	   -10.3226	    -6.1264	   -20.1416	    -6.3782	   -16.8686	    -9.3994	   -13.8474	   -24.7574	
     1.5106	    -2.6016	    -9.0637	    -4.8676	   -18.0435	    -5.0354	   -15.0223	    -8.0566	   -13.0081	   -23.4985	
     3.0212	    -0.8392	    -7.8049	    -3.6926	   -16.1972	    -3.7766	   -13.7634	    -6.9656	   -12.5046	   -22.4915	
     4.5319	     0.6714	    -6.7139	    -2.6016	   -14.6027	    -2.6855	   -13.1760	    -6.1264	   -12.3367	   -21.6522	
     5.8746	     1.7624	    -5.7068	    -1.6785	   -13.3438	    -1.8463	   -13.2599	    -5.6229	   -12.5046	   -21.0648	
     6.9656	     2.6016	    -4.9515	    -1.0910	   -12.5046	    -1.2589	   -14.0991	    -5.5389	   -12.9242	   -20.8130	
     7.8049	     2.9373	    -4.5319	    -0.9232	   -12.0850	    -1.0071	   -15.4419	    -5.7907	   -13.5956	   -20.9808	
     8.2245	     2.8534	    -4.5319	    -1.0910	   -12.0010	    -1.2589	   -17.4561	    -6.4621	   -14.6866	   -21.4844	
     8.2245	     2.2659	    -4.9515	    -1.8463	   -12.4207	    -1.9302	   -19.8059	    -7.5531	   -16.0294	   -22.4075	
     7.8049	     1.3428	    -5.7907	    -2.9373	   -13.0920	    -3.0212	   -22.4075	    -8.9798	   -17.6239	   -23.4985	
     6.9656	     0.0839	    -6.9656	    -4.2801	   -14.0152	    -4.3640	   -25.0092	   -10.4904	   -19.1345	   -24.6735	
     5.7907	    -1.1749	    -8.2245	    -5.7907	   -15.1062	    -5.8746	   -27.3590	   -12.0850	   -20.6451	   -25.8484	
     4.5319	    -2.4338	    -9.3994	    -7.3013	   -16.1133	    -7.3013	   -29.1214	   -13.5117	   -21.8201	   -26.9394	
     3.1891	    -3.5248	   -10.4904	    -8.7280	   -17.1204	    -8.5602	   -30.0446	   -14.6866	   -22.6593	   -27.7786	
     1.8463	    -4.5319	   -11.4136	    -9.9869	   -18.1274	    -9.8190	   -30.2124	   -15.6097	   -23.1628	   -28.3661	
     0.5875	    -5.2872	   -12.2528	   -11.1618	   -19.1345	   -10.9100	   -29.6249	   -16.3651	   -23.4985	   -28.8696	
    -0.5035	    -5.9586	   -13.0081	   -12.2528	   -20.1416	   -11.8332	   -28.4500	   -17.0364	   -23.5825	   -29.0375	
    -1.5945	    -6.4621	   -13.7634	   -13.1760	   -21.0648	   -12.6724	   -27.1072	   -17.4561	   -23.6664	   -29.0375	
    -2.4338	    -6.7978	   -14.4348	   -13.8474	   -21.7361	   -13.3438	   -25.5966	   -17.8757	   -23.6664	   -28.7857	
    -3.0212	    -6.8817	   -14.9384	   -14.3509	   -22.2397	   -13.7634	   -24.2538	   -18.1274	   -23.7503	   -28.2822	
    -3.3569	    -6.7978	   -15.2740	   -14.5187	   -22.3236	   -13.9313	   -23.2468	   -18.2114	   -23.7503	   -27.6947	
    -3.4409	    -6.4621	   -15.4419	   -14.4348	   -22.2397	   -13.9313	   -22.4915	   -18.2114	   -23.9182	   -27.2751	
    -3.2730	    -6.2103	   -15.3580	   -14.3509	   -21.9879	   -13.8474	   -22.3236	   -18.2114	   -24.0860	   -27.1912	
    -2.9373	    -5.8746	   -15.2740	   -14.0991	   -21.6522	   -13.6795	   -22.6593	   -18.2953	   -24.5056	   -27.5269	
    -2.4338	    -5.7068	   -15.0223	   -13.9313	   -21.1487	   -13.5117	   -23.4985	   -18.3792	   -24.9252	   -28.2822	
    -1.7624	    -5.5389	   -14.7705	   -13.6795	   -20.6451	   -13.3438	   -24.5056	   -18.4631	   -25.3448	   -29.2892	
    -1.0910	    -5.3711	   -14.3509	   -13.4277	   -20.0577	   -13.0920	   -25.5127	   -18.4631	   -25.5966	   -30.2124	
    -0.3357	    -5.2872	   -13.9313	   -13.2599	   -19.3024	   -12.8403	   -26.3519	   -18.3792	   -25.7645	   -30.9677	
     0.2518	    -5.2032	   -13.5117	   -13.0920	   -18.5471	   -12.7563	   -26.8555	   -18.2114	   -25.5966	   -31.3873	
     0.6714	    -5.2872	   -13.1760	   -13.0081	   -17.8757	   -12.6724	   -26.9394	   -18.0435	   -25.3448	   -31.4713	
     0.8392	    -5.4550	   -13.0081	   -13.0920	   -17.1204	   -12.7563	   -26.4359	   -17.7917	   -24.8413	   -31.1356	
     0.9232	    -5.6229	   -12.8403	   -13.0920	   -16.3651	   -12.8403	   -25.4288	   -17.4561	   -24.1699	   -30.2963	
     0.9232	    -5.7907	   -12.5885	   -13.0920	   -15.6097	   -12.8403	   -23.8342	   -17.0364	   -23.1628	   -29.0375	
     0.8392	    -5.7068	   -12.1689	   -12.9242	   -14.7705	   -12.7563	   -21.8201	   -16.4490	   -21.9879	   -27.4429	
     0.7553	    -5.5389	   -11.7493	   -12.6724	   -14.0152	   -12.5885	   -19.5541	   -15.8615	   -20.7291	   -25.5966	
     0.5875	    -5.2872	   -11.2457	   -12.3367	   -13.3438	   -12.3367	   -17.2882	   -15.3580	   -19.6381	   -23.6664	
     0.2518	    -5.2032	   -10.6583	   -12.0850	   -12.8403	   -12.1689	   -15.2740	   -14.9384	   -18.6310	   -21.9879	
    -0.1678	    -5.1193	   -10.0708	   -11.8332	   -12.5046	   -12.0010	   -13.5956	   -14.6866	   -17.8757	   -20.5612	
    -0.7553	    -5.2032	    -9.5673	   -11.4975	   -12.3367	   -11.7493	   -12.4207	   -14.6027	   -17.4561	   -19.6381	
    -1.3428	    -5.4550	    -9.2316	   -11.1618	   -12.3367	   -11.5814	   -11.9171	   -14.6027	   -17.3721	   -19.3024	
    -2.0142	    -5.8746	    -9.0637	   -10.9100	   -12.5885	   -11.3297	   -12.2528	   -14.6866	   -17.5400	   -19.4702	
    -2.7695	    -6.6299	    -9.2316	   -10.6583	   -13.0920	   -11.1618	   -13.5117	   -14.9384	   -18.1274	   -20.3934	
    -3.6087	    -7.7209	    -9.9030	   -10.6583	   -14.0152	   -11.1618	   -15.5258	   -15.4419	   -19.1345	   -21.9879	
    -4.6158	    -9.1476	   -11.0779	   -10.9100	   -15.2740	   -11.4136	   -18.2953	   -16.2811	   -20.4773	   -24.3378	
    -5.7068	   -10.9100	   -12.6724	   -11.4136	   -16.7007	   -11.8332	   -21.4844	   -17.3721	   -22.2397	   -27.1912	
    -6.8817	   -12.7563	   -14.6866	   -12.0850	   -18.2114	   -12.4207	   -24.6735	   -18.4631	   -24.0860	   -30.3802	
    -8.0566	   -14.6866	   -16.7007	   -12.7563	   -19.4702	   -13.0081	   -27.6108	   -19.5541	   -25.9323	   -33.4015	
    -8.9798	   -16.3651	   -18.5471	   -13.3438	   -20.2255	   -13.5117	   -30.1285	   -20.4773	   -27.5269	   -36.0870	
    -9.6512	   -17.7078	   -20.1416	   -13.6795	   -20.5612	   -13.7634	   -31.9748	   -21.0648	   -28.7018	   -38.0173	
   -10.1547	   -18.7149	   -21.4005	   -13.8474	   -20.3934	   -13.8474	   -33.2336	   -21.3165	   -29.3732	   -39.1922	
   -10.4065	   -19.3024	   -22.1558	   -13.9313	   -19.9738	   -13.8474	   -33.9050	   -21.2326	   -29.5410	   -39.5279	
   -10.4904	   -19.4702	   -22.5754	   -13.7634	   -19.3863	   -13.6795	   -34.0729	   -20.8130	   -29.1214	   -39.0244	
   -10.4904	   -19.3863	   -22.6593	   -13.5956	   -18.9667	   -13.4277	   -33.8211	   -20.0577	   -28.1982	   -37.8494	
   -10.4065	   -18.9667	   -22.4075	   -13.3438	   -18.8828	   -13.1760	   -33.0658	   -19.1345	   -26.7715	   -36.0870	
   -10.4065	   -18.2953	   -22.0718	   -13.0920	   -19.1345	   -12.9242	   -31.8909	   -18.1274	   -25.0931	   -34.0729	
   -10.4065	   -17.4561	   -21.4844	   -12.9242	   -19.8059	   -12.7563	   -30.4642	   -17.1204	   -23.3307	   -31.9748	
   -10.4904	   -16.6168	   -20.8130	   -12.8403	   -20.7291	   -12.6724	   -28.7857	   -16.1133	   -21.5683	   -29.8767	
   -10.4904	   -15.7776	   -19.8898	   -12.8403	   -21.6522	   -12.6724	   -27.0233	   -15.1901	   -19.8898	   -28.1143	
   -10.4904	   -14.8544	   -18.7988	   -12.8403	   -22.4075	   -12.6724	   -25.2609	   -14.3509	   -18.3792	   -26.6037	
   -10.3226	   -14.0152	   -17.5400	   -12.7563	   -22.9111	   -12.5885	   -23.7503	   -13.6795	   -17.1204	   -25.5127	
   -10.0708	   -13.2599	   -16.2811	   -12.6724	   -23.1628	   -12.4207	   -22.5754	   -13.1760	   -16.1133	   -24.7574	
    -9.6512	   -12.5885	   -15.1062	   -12.5046	   -23.2468	   -12.2528	   -21.8201	   -12.8403	   -15.5258	   -24.5056	
    -9.2316	   -12.1689	   -14.0991	   -12.3367	   -23.3307	   -12.0850	   -21.5683	   -12.6724	   -15.3580	   -24.5895	
    -8.8120	   -11.9171	   -13.5956	   -12.2528	   -23.4146	   -12.0010	   -21.9040	   -12.7563	   -15.6097	   -25.0931	
    -8.5602	   -11.9171	   -13.4277	   -12.0850	   -23.6664	   -11.9171	   -22.7432	   -13.0920	   -16.1972	   -25.9323	
    -8.3923	   -12.1689	   -13.6795	   -12.0850	   -23.9182	   -11.9171	   -24.0021	   -13.5956	   -17.1204	   -26.9394	
    -8.3923	   -12.5046	   -14.1830	   -12.0850	   -24.2538	   -12.0010	   -25.6805	   -14.2670	   -18.2953	   -28.1982	
    -8.4763	   -12.8403	   -14.6866	   -12.1689	   -24.4217	   -12.1689	   -27.4429	   -14.8544	   -19.5541	   -29.4571	
    -8.6441	   -13.1760	   -15.2740	   -12.2528	   -24.5056	   -12.3367	   -29.2892	   -15.5258	   -20.7291	   -30.7999	
    -8.8120	   -13.4277	   -15.7776	   -12.4207	   -24.4217	   -12.5046	   -30.7999	   -16.0294	   -21.9040	   -32.1426	
    -8.9798	   -13.4277	   -16.1972	   -12.5885	   -24.2538	   -12.7563	   -31.7230	   -16.4490	   -22.8271	   -33.4015	
    -9.1476	   -13.2599	   -16.4490	   -12.8403	   -23.9182	   -13.0920	   -31.8909	   -16.6168	   -23.6664	   -34.4086	
    -9.1476	   -12.7563	   -16.6168	   -13.0081	   -23.4146	   -13.3438	   -31.2195	   -16.6168	   -24.1699	   -34.9960	
    -8.9798	   -11.9171	   -16.5329	   -13.2599	   -22.7432	   -13.5956	   -29.7089	   -16.3651	   -24.3378	   -34.9121	
    -8.5602	   -10.8261	   -16.1972	   -13.4277	   -21.8201	   -13.6795	   -27.4429	   -15.8615	   -24.2538	   -34.2407	
    -7.8888	    -9.3994	   -15.6097	   -13.5956	   -20.8130	   -13.7634	   -24.5895	   -15.1062	   -23.7503	   -32.8979	
    -7.0496	    -7.8888	   -14.9384	   -13.6795	   -19.7220	   -13.8474	   -21.5683	   -14.2670	   -22.9950	   -31.1356	
    -6.1264	    -6.2103	   -14.0991	   -13.7634	   -18.7988	   -13.8474	   -18.5471	   -13.3438	   -22.1558	   -29.1214	
    -5.1193	    -4.6158	   -13.0920	   -13.7634	   -18.0435	   -13.7634	   -15.7776	   -12.5046	   -21.1487	   -27.1912	
    -4.0283	    -3.0212	   -11.9171	   -13.6795	   -17.2882	   -13.5956	   -13.4277	   -11.5814	   -20.2255	   -25.4288	
    -2.8534	    -1.4267	   -10.5743	   -13.3438	   -16.5329	   -13.2599	   -11.7493	   -10.8261	   -19.3863	   -24.0021	
    -1.5945	     0.0839	    -9.0637	   -12.8403	   -15.6937	   -12.8403	   -10.6583	   -10.2386	   -18.6310	   -22.7432	
    -0.4196	     1.3428	    -7.4692	   -12.2528	   -14.6866	   -12.2528	   -10.4065	    -9.8190	   -18.0435	   -21.8201	
     0.5875	     2.1820	    -6.0425	   -11.5814	   -13.6795	   -11.7493	   -10.9940	    -9.8190	   -17.7917	   -21.1487	
     1.2589	     2.5177	    -4.8676	   -11.1618	   -12.7563	   -11.4136	   -12.4207	   -10.2386	   -17.7917	   -20.8130	
     1.4267	     2.2659	    -4.1962	   -10.9100	   -12.0010	   -11.3297	   -14.6866	   -11.0779	   -18.0435	   -20.7291	
     1.2589	     1.4267	    -4.0283	   -10.9100	   -11.5814	   -11.4136	   -17.4561	   -12.2528	   -18.6310	   -20.8969	
     0.7553	     0.2518	    -4.1962	   -11.0779	   -11.2457	   -11.6653	   -20.4773	   -13.5956	   -19.3863	   -21.3165	
    -0.0839	    -1.1749	    -4.6158	   -11.4136	   -11.0779	   -12.0010	   -23.3307	   -14.8544	   -20.2255	   -21.8201	
    -1.0910	    -2.6855	    -5.1193	   -11.7493	   -10.9940	   -12.4207	   -25.6805	   -15.9454	   -20.8969	   -22.4075	
[Epoch Header]
[Trial Type]	21
[Accept]	1
[Correct]	0
[RT]	 0.000
[Resp]	0
[Epoch Data]
   -21.8201	   -19.5541	   -21.6522	   -12.1689	   -27.6108	   -11.8332	   -31.7230	   -14.4348	   -22.2397	   -27.6108	
   -21.9879	   -18.8828	   -20.1416	   -11.7493	   -25.1770	   -11.3297	   -28.7857	   -13.1760	   -20.7291	   -26.5198	
   -22.0718	   -18.1274	   -18.2953	   -11.1618	   -22.4915	   -10.6583	   -25.5966	   -11.8332	   -19.1345	   -25.0931	
   -22.1558	   -17.4561	   -16.3651	   -10.4904	   -19.8059	    -9.9869	   -22.6593	   -10.8261	   -17.8757	   -23.4985	
   -22.4075	   -17.0364	   -14.6027	    -9.9030	   -17.5400	    -9.3155	   -20.3094	   -10.0708	   -16.9525	   -22.2397	
   -22.6593	   -16.7847	   -13.1760	    -9.3994	   -15.9454	    -8.8120	   -18.7988	    -9.7351	   -16.6168	   -21.3165	
   -22.9111	   -16.7847	   -12.0850	    -8.9798	   -14.8544	    -8.3923	   -18.1274	    -9.6512	   -16.7847	   -20.8969	
   -22.9111	   -16.9525	   -11.4136	    -8.6441	   -14.4348	    -8.1406	   -18.3792	    -9.7351	   -17.2882	   -21.0648	
   -22.7432	   -17.2043	   -11.0779	    -8.3084	   -14.4348	    -7.8888	   -19.2184	    -9.9869	   -18.0435	   -21.6522	
   -22.4075	   -17.3721	   -11.2457	    -8.1406	   -14.8544	    -7.8049	   -20.5612	   -10.3226	   -18.7988	   -22.5754	
   -21.8201	   -17.4561	   -11.7493	    -8.0566	   -15.4419	    -7.7209	   -22.0718	   -10.6583	   -19.4702	   -23.7503	
   -21.0648	   -17.5400	   -12.5046	    -8.0566	   -16.1133	    -7.8049	   -23.6664	   -11.1618	   -19.8898	   -24.9252	
   -20.3094	   -17.4561	   -13.4277	    -8.2245	   -16.7007	    -8.0566	   -25.0931	   -11.6653	   -20.3094	   -26.2680	
   -19.5541	   -17.3721	   -14.6027	    -8.5602	   -17.3721	    -8.3923	   -26.1841	   -12.3367	   -20.5612	   -27.6108	
   -19.0506	   -17.2882	   -15.9454	    -9.0637	   -17.8757	    -8.9798	   -26.8555	   -13.1760	   -20.8969	   -29.0375	
   -18.7988	   -17.2882	   -17.3721	    -9.9869	   -18.2953	    -9.8190	   -27.1072	   -14.1830	   -21.3165	   -30.3802	
   -18.9667	   -17.4561	   -18.8828	   -11.0779	   -18.6310	   -10.9940	   -26.8555	   -15.2740	   -21.9040	   -31.7230	
   -19.4702	   -17.7078	   -20.3934	   -12.4207	   -18.8828	   -12.2528	   -26.1002	   -16.5329	   -22.6593	   -32.7301	
   -20.3094	   -18.1274	   -21.8201	   -13.9313	   -19.0506	   -13.6795	   -25.0092	   -17.7078	   -23.3307	   -33.4854	
   -21.4005	   -18.6310	   -23.2468	   -15.5258	   -19.1345	   -15.1062	   -23.6664	   -18.7988	   -24.0860	   -33.7372	
   -22.6593	   -19.3863	   -24.5056	   -17.0364	   -19.1345	   -16.4490	   -22.1558	   -19.7220	   -24.6735	   -33.4854	
   -23.9182	   -20.1416	   -25.5966	   -18.2953	   -19.0506	   -17.7078	   -20.5612	   -20.3934	   -25.0092	   -32.8140	
   -25.0092	   -20.8130	   -26.2680	   -19.3863	   -19.0506	   -18.7149	   -18.8828	   -20.8969	   -25.2609	   -31.7230	
   -25.8484	   -21.4005	   -26.6037	   -20.1416	   -18.9667	   -19.3863	   -17.4561	   -21.0648	   -25.1770	   -30.3802	
   -26.4359	   -21.8201	   -26.6876	   -20.5612	   -18.9667	   -19.7220	   -16.1972	   -20.9808	   -25.0092	   -28.7857	
   -26.6876	   -22.0718	   -26.4359	   -20.6451	   -18.9667	   -19.8059	   -15.3580	   -20.8130	   -24.7574	   -27.1072	
   -26.5198	   -21.9879	   -26.0162	   -20.4773	   -18.8828	   -19.5541	   -15.1062	   -20.3934	   -24.3378	   -25.5966	
   -26.1002	   -21.7361	   -25.5127	   -19.8898	   -18.5471	   -19.0506	   -15.5258	   -19.8898	   -23.9182	   -24.3378	
   -25.2609	   -21.0648	   -24.8413	   -19.1345	   -17.9596	   -18.3792	   -16.5329	   -19.2184	   -23.4985	   -23.3307	
   -24.1699	   -20.1416	   -24.0021	   -18.1274	   -17.0364	   -17.4561	   -17.7917	   -18.5471	   -22.9950	   -22.7432	
   -22.9950	   -18.9667	   -22.9111	   -16.9525	   -15.9454	   -16.3651	   -19.3863	   -17.7917	   -22.5754	   -22.4915	
   -21.7361	   -17.7078	   -21.6522	   -15.8615	   -14.7705	   -15.3580	   -21.0648	   -17.1204	   -22.1558	   -22.4915	
   -20.7291	   -16.3651	   -20.4773	   -14.8544	   -13.7634	   -14.4348	   -22.8271	   -16.6168	   -21.8201	   -22.6593	
   -19.9738	   -15.3580	   -19.3863	   -14.0152	   -13.1760	   -13.7634	   -24.5895	   -16.2811	   -21.6522	   -22.9950	
   -19.5541	   -14.6027	   -18.5471	   -13.5956	   -13.1760	   -13.3438	   -26.2680	   -16.1972	   -21.5683	   -23.4146	
   -19.5541	   -14.1830	   -18.1274	   -13.4277	   -13.8474	   -13.1760	   -27.6108	   -16.1972	   -21.5683	   -23.7503	
   -19.8898	   -14.1830	   -17.9596	   -13.4277	   -15.0223	   -13.2599	   -28.5339	   -16.2811	   -21.5683	   -23.9182	
   -20.4773	   -14.3509	   -18.0435	   -13.6795	   -16.6168	   -13.4277	   -28.8696	   -16.3651	   -21.4005	   -24.0860	
   -21.0648	   -14.6027	   -18.1274	   -13.8474	   -18.2114	   -13.6795	   -28.5339	   -16.1972	   -21.0648	   -24.0021	
   -21.6522	   -14.7705	   -18.1274	   -14.0152	   -19.6381	   -13.6795	   -27.5269	   -15.8615	   -20.3934	   -23.6664	
   -22.2397	   -14.9384	   -18.0435	   -14.0152	   -20.8969	   -13.6795	   -26.1002	   -15.1901	   -19.5541	   -23.1628	
   -22.6593	   -15.0223	   -17.8757	   -13.9313	   -21.8201	   -13.5117	   -24.5895	   -14.4348	   -18.6310	   -22.5754	
   -23.1628	   -15.1901	   -17.6239	   -13.7634	   -22.6593	   -13.2599	   -23.2468	   -13.7634	   -17.7078	   -21.8201	
   -23.5825	   -15.4419	   -17.3721	   -13.6795	   -23.4146	   -13.0920	   -22.3236	   -13.2599	   -16.9525	   -21.0648	
   -24.0860	   -15.7776	   -17.2043	   -13.7634	   -24.1699	   -13.0920	   -21.9879	   -13.0920	   -16.5329	   -20.3934	
   -24.6735	   -16.2811	   -17.0364	   -13.9313	   -25.0092	   -13.1760	   -22.4075	   -13.2599	   -16.5329	   -20.0577	
   -25.1770	   -17.0364	   -17.2043	   -14.2670	   -26.0162	   -13.5117	   -23.7503	   -13.7634	   -17.0364	   -20.0577	
   -25.7645	   -18.0435	   -17.5400	   -14.8544	   -27.1912	   -14.0991	   -25.9323	   -14.7705	   -18.0435	   -20.7291	
   -26.4359	   -19.2184	   -18.2114	   -15.6097	   -28.7018	   -14.9384	   -28.9536	   -16.1972	   -19.5541	   -21.9879	
   -27.2751	   -20.8130	   -19.3024	   -16.7007	   -30.4642	   -16.0294	   -32.5623	   -18.0435	   -21.5683	   -23.9182	
   -28.1982	   -22.5754	   -20.6451	   -17.9596	   -32.5623	   -17.4561	   -36.5067	   -20.0577	   -23.9182	   -26.3519	
   -29.4571	   -24.5895	   -22.3236	   -19.3863	   -34.7443	   -19.0506	   -40.4510	   -22.3236	   -26.5198	   -29.1214	
   -30.7159	   -26.7715	   -24.2538	   -20.9808	   -36.9263	   -20.7291	   -44.1437	   -24.5895	   -29.0375	   -31.8909	
   -31.9748	   -28.9536	   -26.1841	   -22.4915	   -38.6887	   -22.4075	   -47.1649	   -26.6037	   -31.3034	   -34.3246	
   -33.1497	   -30.8838	   -28.1143	   -23.8342	   -39.7797	   -23.8342	   -49.3469	   -28.2822	   -33.0658	   -36.1710	
   -33.9050	   -32.3944	   -29.7928	   -24.8413	   -40.1154	   -24.8413	   -50.4379	   -29.4571	   -34.2407	   -37.2620	
   -34.3246	   -33.2336	   -31.0516	   -25.3448	   -39.4440	   -25.3448	   -50.2701	   -29.9606	   -34.4925	   -37.3459	
   -34.3246	   -33.4015	   -31.7230	   -25.2609	   -37.9333	   -25.2609	   -48.8434	   -29.7089	   -33.9050	   -36.5906	
   -33.8211	   -32.8979	   -31.8909	   -24.6735	   -35.7513	   -24.7574	   -46.3257	   -28.8696	   -32.5623	   -34.9960	
   -33.1497	   -31.8909	   -31.4713	   -23.7503	   -33.0658	   -23.7503	   -42.8009	   -27.3590	   -30.6320	   -32.8140	
   -32.2266	   -30.3802	   -30.6320	   -22.5754	   -30.2124	   -22.4075	   -38.6887	   -25.5127	   -28.3661	   -30.4642	
   -31.2195	   -28.6179	   -29.3732	   -21.1487	   -27.3590	   -20.9808	   -34.4086	   -23.4146	   -25.8484	   -28.1143	
   -30.3802	   -26.7715	   -27.8625	   -19.8059	   -24.6735	   -19.4702	   -30.1285	   -21.2326	   -23.4985	   -26.0162	
   -29.5410	   -25.0092	   -26.1841	   -18.5471	   -22.3236	   -18.1274	   -26.4359	   -19.1345	   -21.3165	   -24.4217	
   -29.0375	   -23.4985	   -24.6735	   -17.4561	   -20.4773	   -16.9525	   -23.4985	   -17.2882	   -19.6381	   -23.4146	
   -28.7857	   -22.4075	   -23.3307	   -16.5329	   -19.0506	   -16.0294	   -21.5683	   -15.8615	   -18.4631	   -22.9950	
   -28.7857	   -21.6522	   -22.3236	   -15.9454	   -18.1274	   -15.4419	   -20.8130	   -14.8544	   -17.8757	   -23.2468	
   -28.9536	   -21.3165	   -21.6522	   -15.5258	   -17.6239	   -15.1062	   -21.0648	   -14.1830	   -17.8757	   -24.0021	
   -29.2053	   -21.2326	   -21.2326	   -15.3580	   -17.4561	   -14.9384	   -22.0718	   -13.8474	   -18.2114	   -24.9252	
   -29.3732	   -21.4844	   -21.0648	   -15.1901	   -17.2882	   -14.9384	   -23.7503	   -13.7634	   -18.7988	   -26.0162	
   -29.6249	   -21.8201	   -21.0648	   -15.1901	   -17.2043	   -15.0223	   -25.6805	   -13.8474	   -19.4702	   -27.0233	
   -29.7928	   -22.1558	   -21.1487	   -15.2740	   -16.8686	   -15.1901	   -27.5269	   -14.0152	   -20.2255	   -27.8625	
   -29.9606	   -22.4915	   -21.3165	   -15.5258	   -16.5329	   -15.4419	   -29.1214	   -14.3509	   -20.9808	   -28.4500	
   -30.1285	   -22.7432	   -21.5683	   -15.9454	   -16.1972	   -15.8615	   -30.3802	   -14.8544	   -21.7361	   -28.8696	
   -30.2963	   -22.8271	   -21.8201	   -16.4490	   -15.9454	   -16.4490	   -31.1356	   -15.5258	   -22.3236	   -28.9536	
   -30.5481	   -22.8271	   -22.0718	   -17.2043	   -15.7776	   -17.1204	   -31.2195	   -16.4490	   -22.8271	   -28.7018	
   -30.7159	   -22.5754	   -22.1558	   -17.9596	   -15.7776	   -17.7917	   -30.6320	   -17.4561	   -22.9950	   -27.9465	
   -30.7999	   -22.0718	   -21.7361	   -18.6310	   -15.6937	   -18.4631	   -29.2892	   -18.3792	   -22.9111	   -26.8555	
   -30.6320	   -21.2326	   -20.8969	   -19.0506	   -15.2740	   -18.7988	   -27.1072	   -19.1345	   -22.3236	   -25.2609	
   -30.1285	   -20.0577	   -19.4702	   -19.2184	   -14.4348	   -18.8828	   -24.2538	   -19.5541	   -21.4844	   -23.4146	
   -29.3732	   -18.7149	   -17.6239	   -18.9667	   -13.1760	   -18.6310	   -21.0648	   -19.6381	   -20.3094	   -21.6522	
   -28.3661	   -17.2882	   -15.6937	   -18.4631	   -11.6653	   -18.1274	   -18.0435	   -19.3024	   -19.0506	   -20.0577	
   -27.2751	   -15.8615	   -13.7634	   -17.7078	   -10.2386	   -17.3721	   -15.5258	   -18.6310	   -17.9596	   -18.9667	
   -26.0162	   -14.6866	   -12.0850	   -16.8686	    -9.1476	   -16.6168	   -13.8474	   -17.7078	   -17.1204	   -18.2114	
   -24.7574	   -13.6795	   -10.7422	   -15.9454	    -8.8120	   -15.6937	   -13.2599	   -16.7847	   -16.5329	   -17.7917	
   -23.4146	   -12.9242	    -9.7351	   -14.9384	    -9.2316	   -14.6866	   -13.5117	   -15.6937	   -16.3651	   -17.6239	
   -21.9879	   -12.2528	    -8.9798	   -13.8474	   -10.4065	   -13.6795	   -14.6027	   -14.6866	   -16.3651	   -17.6239	
   -20.4773	   -11.6653	    -8.4763	   -12.6724	   -12.0850	   -12.5046	   -16.4490	   -13.7634	   -16.6168	   -17.6239	
   -18.7988	   -11.0779	    -8.2245	   -11.4975	   -14.0991	   -11.3297	   -18.7988	   -12.9242	   -16.9525	   -17.8757	
   -17.1204	   -10.6583	    -8.0566	   -10.2386	   -16.2811	   -10.1547	   -21.5683	   -12.1689	   -17.4561	   -18.2953	
   -15.5258	   -10.2386	    -7.9727	    -9.1476	   -18.4631	    -9.0637	   -24.6735	   -11.5814	   -18.0435	   -19.0506	
   -14.0991	    -9.9030	    -8.1406	    -8.3084	   -20.3934	    -8.2245	   -27.9465	   -11.3297	   -18.6310	   -20.1416	
   -13.0081	    -9.9030	    -8.5602	    -7.8888	   -22.2397	    -7.8049	   -31.0516	   -11.4136	   -19.2184	   -21.4844	
   -12.2528	   -10.1547	    -9.3155	    -7.8888	   -23.7503	    -7.8049	   -33.9890	   -11.7493	   -19.8898	   -22.9111	
   -11.9171	   -10.5743	   -10.4065	    -8.3084	   -25.0931	    -8.2245	   -36.5067	   -12.5046	   -20.5612	   -24.3378	
   -12.0010	   -11.2457	   -11.7493	    -9.1476	   -26.1841	    -9.0637	   -38.3530	   -13.5117	   -21.3165	   -25.6805	
   -12.4207	   -11.9171	   -13.2599	   -10.2386	   -27.1072	   -10.0708	   -39.4440	   -14.6866	   -21.9879	   -26.6876	
   -13.0081	   -12.5885	   -14.9384	   -11.4975	   -27.6947	   -11.3297	   -39.6118	   -15.8615	   -22.5754	   -27.4429	
   -13.6795	   -13.1760	   -16.6168	   -12.8403	   -28.0304	   -12.6724	   -38.8565	   -17.0364	   -23.1628	   -27.8625	
   -14.4348	   -13.5956	   -18.1274	   -14.0991	   -28.2822	   -14.0152	   -37.3459	   -18.1274	   -23.6664	   -27.9465	
   -15.1062	   -13.8474	   -19.4702	   -15.3580	   -28.2822	   -15.2740	   -35.2478	   -19.0506	   -24.0021	   -27.7786	
   -15.6097	   -13.8474	   -20.5612	   -16.4490	   -28.1982	   -16.4490	   -32.8140	   -19.8059	   -24.2538	   -27.3590	
   -15.9454	   -13.7634	   -21.2326	   -17.4561	   -28.0304	   -17.4561	   -30.4642	   -20.3094	   -24.5056	   -26.8555	
   -16.1133	   -13.4277	   -21.5683	   -18.2953	   -27.8625	   -18.3792	   -28.4500	   -20.7291	   -24.6735	   -26.3519	
   -16.0294	   -13.0081	   -21.5683	   -18.8828	   -27.6947	   -18.9667	   -26.8555	   -20.9808	   -24.8413	   -25.9323	
   -15.6937	   -12.5046	   -21.2326	   -19.2184	   -27.3590	   -19.3863	   -26.0162	   -20.8969	   -24.8413	   -25.4288	
   -15.1062	   -11.9171	   -20.6451	   -19.1345	   -26.8555	   -19.3863	   -25.9323	   -20.7291	   -24.5895	   -25.0092	
   -14.3509	   -11.3297	   -19.8898	   -18.8828	   -26.2680	   -19.0506	   -26.6037	   -20.3094	   -24.3378	   -24.6735	
   -13.5956	   -10.9100	   -19.2184	   -18.4631	   -25.5966	   -18.6310	   -28.0304	   -19.9738	   -24.0860	   -24.5895	
   -12.9242	   -10.8261	   -18.7988	   -18.1274	   -25.0931	   -18.2114	   -30.0446	   -19.8059	   -24.0021	   -24.7574	
   -12.5885	   -11.0779	   -18.7149	   -17.8757	   -24.9252	   -17.9596	   -32.3944	   -19.8898	   -24.1699	   -25.2609	
   -12.5885	   -11.7493	   -19.1345	   -17.9596	   -25.0931	   -17.9596	   -34.8282	   -20.2255	   -24.5895	   -26.1841	
   -12.9242	   -12.5885	   -19.8898	   -18.2114	   -25.5966	   -18.2114	   -37.0941	   -20.9808	   -25.2609	   -27.2751	
   -13.3438	   -13.5956	   -20.8130	   -18.7149	   -26.2680	   -18.6310	   -39.0244	   -21.7361	   -25.9323	   -28.2822	
   -13.8474	   -14.4348	   -21.8201	   -19.0506	   -27.0233	   -18.9667	   -40.3671	   -22.4915	   -26.4359	   -28.9536	
   -14.2670	   -14.8544	   -22.4075	   -19.2184	   -27.4429	   -19.0506	   -40.7867	   -22.8271	   -26.4359	   -29.0375	
   -14.2670	   -14.6866	   -22.4075	   -18.9667	   -27.4429	   -18.8828	   -40.1993	   -22.6593	   -26.0162	   -28.4500	
   -14.0991	   -13.9313	   -21.7361	   -18.3792	   -26.8555	   -18.2953	   -38.4369	   -21.9879	   -24.9252	   -27.2751	
   -13.7634	   -12.6724	   -20.3094	   -17.5400	   -25.6805	   -17.3721	   -35.5835	   -20.8130	   -23.4985	   -25.5966	
   -13.3438	   -11.0779	   -18.3792	   -16.5329	   -23.9182	   -16.4490	   -31.9748	   -19.3863	   -21.8201	   -23.7503	
   -13.0920	    -9.4833	   -16.1133	   -15.6097	   -21.8201	   -15.4419	   -27.7786	   -17.8757	   -20.1416	   -22.1558	
   -13.0081	    -7.9727	   -13.8474	   -14.6866	   -19.3024	   -14.6027	   -23.3307	   -16.3651	   -18.5471	   -21.0648	
   -13.0920	    -6.7139	   -11.5814	   -14.0152	   -16.6168	   -13.8474	   -19.0506	   -14.9384	   -17.2882	   -20.5612	
   -13.3438	    -5.8746	    -9.6512	   -13.4277	   -13.7634	   -13.2599	   -15.0223	   -13.7634	   -16.2811	   -20.7291	
   -13.6795	    -5.3711	    -8.1406	   -13.0081	   -11.1618	   -12.8403	   -11.7493	   -12.8403	   -15.6097	   -21.4005	
   -14.0152	    -5.2872	    -6.9656	   -12.7563	    -8.8959	   -12.5046	    -9.3994	   -12.1689	   -15.2740	   -22.4075	
   -14.4348	    -5.7068	    -6.3782	   -12.6724	    -7.2174	   -12.4207	    -8.2245	   -11.8332	   -15.3580	   -23.6664	
   -15.0223	    -6.6299	    -6.3782	   -12.8403	    -6.3782	   -12.5885	    -8.1406	   -11.8332	   -15.7776	   -24.8413	
   -15.6937	    -8.0566	    -7.0496	   -13.1760	    -6.4621	   -12.9242	    -9.1476	   -12.2528	   -16.6168	   -25.8484	
   -16.5329	    -9.8190	    -8.2245	   -13.8474	    -7.3013	   -13.5117	   -11.0779	   -12.9242	   -17.7078	   -26.6876	
   -17.3721	   -11.6653	    -9.9030	   -14.5187	    -8.8120	   -14.2670	   -13.6795	   -13.7634	   -18.8828	   -27.3590	
   -18.2953	   -13.5956	   -11.7493	   -15.3580	   -10.4904	   -15.0223	   -16.4490	   -14.6027	   -20.0577	   -27.7786	
   -19.1345	   -15.1901	   -13.5956	   -16.0294	   -12.0850	   -15.6937	   -19.1345	   -15.3580	   -20.9808	   -28.0304	
   -19.8059	   -16.5329	   -15.3580	   -16.6168	   -13.3438	   -16.3651	   -21.4005	   -15.8615	   -21.6522	   -28.1143	
   -20.3934	   -17.5400	   -16.8686	   -17.0364	   -14.0991	   -16.7847	   -22.9950	   -16.1972	   -21.8201	   -28.0304	
   -20.8130	   -18.0435	   -17.9596	   -17.2882	   -14.5187	   -17.0364	   -24.0860	   -16.1972	   -21.6522	   -27.6108	
   -21.0648	   -18.2114	   -18.6310	   -17.2882	   -14.6027	   -17.1204	   -24.5056	   -15.8615	   -21.0648	   -26.8555	
   -21.2326	   -17.8757	   -18.7988	   -17.1204	   -14.5187	   -17.0364	   -24.5895	   -15.2740	   -20.0577	   -25.5127	
   -21.3165	   -17.3721	   -18.4631	   -16.7007	   -14.4348	   -16.6168	   -24.2538	   -14.3509	   -18.7149	   -23.5825	
   -21.4005	   -16.5329	   -17.8757	   -16.1972	   -14.6027	   -16.0294	   -23.9182	   -13.1760	   -17.1204	   -21.0648	
   -21.4844	   -15.7776	   -17.1204	   -15.6097	   -15.1062	   -15.4419	   -23.4146	   -11.9171	   -15.3580	   -18.1274	
   -21.8201	   -15.1901	   -16.3651	   -15.1062	   -16.1133	   -14.8544	   -23.0789	   -10.6583	   -13.5956	   -15.1062	
   -22.2397	   -14.9384	   -15.8615	   -14.6866	   -17.3721	   -14.4348	   -22.7432	    -9.5673	   -12.0850	   -12.4207	
   -22.9111	   -15.0223	   -15.5258	   -14.4348	   -18.8828	   -14.0991	   -22.4075	    -8.5602	   -10.8261	   -10.1547	
   -23.5825	   -15.2740	   -15.3580	   -14.2670	   -20.3934	   -13.7634	   -22.2397	    -7.6370	    -9.7351	    -8.4763	
   -24.2538	   -15.7776	   -15.3580	   -14.0152	   -21.6522	   -13.4277	   -22.2397	    -6.7978	    -8.8959	    -7.4692	
   -24.8413	   -16.5329	   -15.6097	   -13.7634	   -22.8271	   -13.0920	   -22.6593	    -6.1264	    -8.3923	    -7.2174	
   -25.4288	   -17.3721	   -16.1972	   -13.7634	   -23.8342	   -12.9242	   -23.6664	    -5.7068	    -8.2245	    -7.6370	
   -26.0162	   -18.4631	   -17.0364	   -13.9313	   -24.8413	   -13.0081	   -25.1770	    -5.7068	    -8.5602	    -8.8120	
   -26.6037	   -19.6381	   -18.0435	   -14.1830	   -25.7645	   -13.2599	   -27.1912	    -5.9586	    -9.3155	   -10.5743	
   -27.1072	   -20.7291	   -19.1345	   -14.6027	   -26.4359	   -13.6795	   -29.2892	    -6.4621	   -10.2386	   -12.5885	
   -27.4429	   -21.5683	   -20.0577	   -14.9384	   -26.8555	   -14.0152	   -31.1356	    -7.0496	   -11.4136	   -14.7705	
   -27.5269	   -22.2397	   -20.7291	   -15.2740	   -26.9394	   -14.3509	   -32.5623	    -7.8049	   -12.5046	   -16.8686	
   -27.6108	   -22.6593	   -21.2326	   -15.4419	   -26.7715	   -14.6866	   -33.2336	    -8.6441	   -13.6795	   -18.7149	
   -27.6108	   -23.0789	   -21.5683	   -15.6937	   -26.3519	   -15.0223	   -33.2336	    -9.5673	   -14.8544	   -20.3934	
   -27.6947	   -23.4146	   -21.6522	   -15.9454	   -25.6805	   -15.4419	   -32.5623	   -10.4904	   -15.9454	   -21.6522	
   -27.7786	   -23.6664	   -21.6522	   -16.1972	   -24.8413	   -15.8615	   -31.3034	   -11.4136	   -16.9525	   -22.4915	
   -27.9465	   -23.8342	   -21.5683	   -16.5329	   -23.9182	   -16.2811	   -29.5410	   -12.3367	   -17.8757	   -22.9111	
   -28.1982	   -24.0021	   -21.4844	   -16.8686	   -22.9111	   -16.7007	   -27.2751	   -13.0920	   -18.6310	   -22.8271	
   -28.5339	   -24.0860	   -21.5683	   -17.2043	   -21.9040	   -17.1204	   -24.9252	   -13.9313	   -19.2184	   -22.2397	
   -29.0375	   -24.3378	   -21.8201	   -17.6239	   -21.1487	   -17.5400	   -22.6593	   -14.6866	   -19.6381	   -21.4005	
   -29.6249	   -24.5056	   -22.3236	   -18.2114	   -20.7291	   -18.0435	   -20.5612	   -15.6097	   -19.9738	   -20.3094	
   -30.2124	   -24.8413	   -23.0789	   -18.8828	   -20.6451	   -18.6310	   -19.0506	   -16.4490	   -20.2255	   -19.3024	
   -30.7999	   -25.0931	   -23.9182	   -19.5541	   -20.8969	   -19.1345	   -18.0435	   -17.2882	   -20.3934	   -18.5471	
   -31.1356	   -25.1770	   -24.5056	   -20.0577	   -21.4005	   -19.5541	   -17.6239	   -17.9596	   -20.4773	   -18.2114	
   -31.0516	   -25.0092	   -24.8413	   -20.3094	   -22.1558	   -19.8059	   -17.7917	   -18.2953	   -20.4773	   -18.2953	
   -30.5481	   -24.5056	   -24.8413	   -20.3094	   -22.9111	   -19.6381	   -18.5471	   -18.3792	   -20.3094	   -18.7988	
   -29.3732	   -23.6664	   -24.4217	   -19.8059	   -23.5825	   -19.1345	   -19.5541	   -18.0435	   -19.9738	   -19.6381	
   -27.5269	   -22.5754	   -23.6664	   -18.8828	   -24.1699	   -18.2114	   -20.8130	   -17.2882	   -19.3863	   -20.5612	
   -25.1770	   -21.0648	   -22.6593	   -17.4561	   -24.3378	   -16.8686	   -22.0718	   -16.1972	   -18.5471	   -21.3165	
   -22.3236	   -19.3024	   -21.4005	   -15.6937	   -24.1699	   -15.1062	   -23.2468	   -14.6866	   -17.3721	   -21.8201	
   -19.3024	   -17.5400	   -20.1416	   -13.6795	   -23.4146	   -13.1760	   -24.0021	   -12.9242	   -16.0294	   -21.9879	
   -16.2811	   -15.6937	   -18.8828	   -11.5814	   -22.3236	   -11.1618	   -24.5056	   -10.9940	   -14.5187	   -21.7361	
   -13.5956	   -14.0991	   -17.7917	    -9.6512	   -20.8969	    -9.2316	   -24.5895	    -9.1476	   -13.0081	   -21.1487	
   -11.3297	   -12.8403	   -17.0364	    -8.0566	   -19.3863	    -7.7209	   -24.4217	    -7.5531	   -11.6653	   -20.3934	
    -9.6512	   -12.0850	   -16.7007	    -6.9656	   -17.8757	    -6.6299	   -23.8342	    -6.2943	   -10.4904	   -19.4702	
    -8.7280	   -11.6653	   -16.6168	    -6.2943	   -16.5329	    -6.0425	   -22.9950	    -5.3711	    -9.4833	   -18.7149	
    -8.4763	   -11.6653	   -16.7847	    -6.1264	   -15.4419	    -5.8746	   -21.9040	    -4.7836	    -8.8120	   -17.8757	
    -8.7280	   -11.9171	   -17.1204	    -6.3782	   -14.6027	    -6.0425	   -20.6451	    -4.6158	    -8.3084	   -17.2043	
    -9.3994	   -12.2528	   -17.4561	    -6.7978	   -13.9313	    -6.4621	   -19.3024	    -4.6997	    -7.8888	   -16.6168	
   -10.4065	   -12.5046	   -17.7078	    -7.3853	   -13.5117	    -7.0496	   -18.0435	    -4.9515	    -7.6370	   -16.0294	
   -11.4975	   -12.7563	   -17.8757	    -8.0566	   -13.2599	    -7.6370	   -17.0364	    -5.3711	    -7.5531	   -15.6097	
   -12.5046	   -12.9242	   -17.8757	    -8.6441	   -13.2599	    -8.1406	   -16.2811	    -5.8746	    -7.5531	   -15.2740	
   -13.3438	   -13.0081	   -17.7078	    -9.1476	   -13.5117	    -8.6441	   -15.8615	    -6.4621	    -7.8049	   -15.2740	
   -14.0152	   -13.0081	   -17.3721	    -9.5673	   -14.0991	    -9.0637	   -15.8615	    -7.1335	    -8.3923	   -15.4419	
   -14.5187	   -13.0081	   -16.9525	    -9.9869	   -14.8544	    -9.4833	   -16.4490	    -7.8888	    -9.2316	   -16.1133	
   -14.7705	   -13.0081	   -16.3651	   -10.3226	   -15.7776	    -9.9030	   -17.6239	    -8.8120	   -10.4904	   -17.0364	
   -14.8544	   -13.0081	   -15.7776	   -10.6583	   -16.6168	   -10.2386	   -19.3863	    -9.6512	   -12.0850	   -18.3792	
   -14.6027	   -13.0920	   -15.1901	   -10.8261	   -17.2043	   -10.4904	   -21.5683	   -10.4904	   -13.8474	   -19.9738	
   -14.0991	   -13.0920	   -14.4348	   -10.6583	   -17.3721	   -10.4065	   -23.9182	   -11.1618	   -15.5258	   -21.5683	
   -13.2599	   -13.0081	   -13.5956	   -10.3226	   -17.0364	   -10.1547	   -26.0162	   -11.5814	   -16.8686	   -22.9950	
   -12.2528	   -12.7563	   -12.6724	    -9.6512	   -16.3651	    -9.5673	   -27.6947	   -11.7493	   -17.8757	   -24.1699	
   -11.1618	   -12.5046	   -11.8332	    -8.8120	   -15.2740	    -8.8120	   -28.9536	   -11.6653	   -18.4631	   -24.9252	
    -9.9869	   -12.2528	   -11.0779	    -7.9727	   -14.0152	    -7.9727	   -29.7089	   -11.4136	   -18.5471	   -25.3448	
    -8.9798	   -12.0010	   -10.5743	    -7.2174	   -12.8403	    -7.2174	   -29.9606	   -11.1618	   -18.2953	   -25.3448	
    -8.1406	   -11.7493	   -10.4904	    -6.6299	   -11.8332	    -6.5460	   -29.7928	   -10.8261	   -17.9596	   -25.0931	
    -7.5531	   -11.4975	   -10.6583	    -6.2943	   -11.1618	    -6.1264	   -29.1214	   -10.6583	   -17.4561	   -24.5895	
    -7.2174	   -11.2457	   -11.1618	    -6.1264	   -11.0779	    -5.9586	   -28.1982	   -10.4904	   -16.9525	   -23.8342	
    -7.1335	   -11.0779	   -12.0010	    -6.2103	   -11.5814	    -5.9586	   -27.1072	   -10.4904	   -16.4490	   -22.9950	
    -7.3853	   -10.8261	   -12.9242	    -6.5460	   -12.6724	    -6.2103	   -26.0162	   -10.4904	   -16.0294	   -22.1558	
    -7.8888	   -10.7422	   -14.0152	    -7.0496	   -14.2670	    -6.6299	   -25.0931	   -10.5743	   -15.7776	   -21.2326	
    -8.4763	   -10.6583	   -15.0223	    -7.5531	   -16.1972	    -7.0496	   -24.3378	   -10.6583	   -15.5258	   -20.3094	
    -9.1476	   -10.6583	   -15.9454	    -8.0566	   -18.1274	    -7.4692	   -23.7503	   -10.7422	   -15.2740	   -19.5541	
    -9.7351	   -10.6583	   -16.7847	    -8.3923	   -19.9738	    -7.8049	   -23.3307	   -10.6583	   -15.0223	   -18.8828	
   -10.0708	   -10.5743	   -17.4561	    -8.4763	   -21.4844	    -7.8049	   -22.9111	   -10.3226	   -14.7705	   -18.5471	
   -10.3226	   -10.4904	   -18.0435	    -8.3084	   -22.6593	    -7.6370	   -22.6593	    -9.9869	   -14.4348	   -18.4631	
   -10.2386	   -10.3226	   -18.3792	    -7.8888	   -23.3307	    -7.2174	   -22.6593	    -9.4833	   -14.2670	   -18.9667	
   -10.0708	   -10.1547	   -18.7149	    -7.3013	   -23.8342	    -6.7139	   -23.0789	    -9.0637	   -14.2670	   -20.0577	
    -9.7351	   -10.0708	   -19.0506	    -6.7139	   -24.1699	    -6.2943	   -24.0021	    -8.9798	   -14.5187	   -21.7361	
    -9.4833	   -10.1547	   -19.3863	    -6.3782	   -24.5895	    -6.0425	   -25.5966	    -9.2316	   -15.2740	   -24.0860	
    -9.3155	   -10.4904	   -19.8898	    -6.3782	   -25.1770	    -6.0425	   -27.7786	    -9.9869	   -16.4490	   -26.8555	
    -9.3155	   -11.0779	   -20.5612	    -6.7139	   -26.0162	    -6.5460	   -30.2963	   -11.2457	   -18.2114	   -29.9606	
    -9.5673	   -11.8332	   -21.3165	    -7.5531	   -27.1072	    -7.3853	   -33.0658	   -13.0081	   -20.3094	   -33.0658	
    -9.8190	   -12.6724	   -22.0718	    -8.6441	   -28.1982	    -8.4763	   -35.7513	   -15.0223	   -22.5754	   -35.9192	
   -10.1547	   -13.5117	   -22.7432	    -9.8190	   -29.2892	    -9.7351	   -38.1012	   -17.1204	   -24.6735	   -38.2690	
   -10.4065	   -14.0991	   -23.1628	   -10.9940	   -30.0446	   -10.8261	   -39.6957	   -18.8828	   -26.3519	   -39.7797	
   -10.5743	   -14.2670	   -23.2468	   -11.8332	   -30.3802	   -11.7493	   -40.5350	   -20.0577	   -27.4429	   -40.3671	
   -10.4065	   -14.0152	   -22.8271	   -12.3367	   -30.1285	   -12.1689	   -40.2832	   -20.6451	   -27.6947	   -40.0314	
   -10.0708	   -13.2599	   -21.8201	   -12.3367	   -29.2892	   -12.1689	   -39.1083	   -20.3934	   -27.1072	   -38.6887	
    -9.3994	   -12.0010	   -20.3094	   -11.8332	   -27.9465	   -11.6653	   -37.0102	   -19.3863	   -25.5966	   -36.5067	
    -8.3923	   -10.2386	   -18.2953	   -10.8261	   -26.0162	   -10.5743	   -34.2407	   -17.6239	   -23.4146	   -33.6533	
    -7.1335	    -8.0566	   -15.9454	    -9.3155	   -23.7503	    -9.0637	   -30.9677	   -15.2740	   -20.5612	   -30.2963	
    -5.6229	    -5.7907	   -13.3438	    -7.4692	   -21.2326	    -7.2174	   -27.5269	   -12.5885	   -17.4561	   -26.6876	
    -4.0283	    -3.3569	   -10.5743	    -5.3711	   -18.6310	    -5.1193	   -24.3378	    -9.6512	   -14.2670	   -23.1628	
    -2.3499	    -1.1749	    -8.0566	    -3.1891	   -16.1972	    -2.9373	   -21.4844	    -6.7978	   -11.1618	   -19.9738	
    -0.7553	     0.7553	    -5.7907	    -1.1749	   -14.0991	    -1.0071	   -19.4702	    -4.1962	    -8.5602	   -17.4561	
     0.6714	     2.0981	    -4.1122	     0.4196	   -12.5885	     0.6714	   -18.2114	    -2.1820	    -6.7139	   -15.9454	
     1.6785	     2.6855	    -3.1891	     1.5945	   -11.6653	     1.8463	   -18.0435	    -0.7553	    -5.6229	   -15.5258	
     2.1820	     2.5177	    -3.1891	     2.2659	   -11.4975	     2.5177	   -18.8828	    -0.1678	    -5.4550	   -16.1972	
     2.2659	     1.5106	    -3.9444	     2.3499	   -12.0010	     2.6016	   -20.5612	    -0.2518	    -6.1264	   -17.9596	
     2.0142	     0.0000	    -5.5389	     1.9302	   -13.0920	     2.1820	   -22.9950	    -1.0071	    -7.3853	   -20.5612	
     1.3428	    -2.0142	    -7.5531	     1.0910	   -14.6027	     1.4267	   -25.8484	    -2.0981	    -9.2316	   -23.8342	
     0.5875	    -4.1122	    -9.9030	     0.0839	   -16.4490	     0.5035	   -28.8696	    -3.5248	   -11.2457	   -27.3590	
    -0.1678	    -6.2103	   -12.0850	    -0.9232	   -18.2953	    -0.5035	   -31.8069	    -4.9515	   -13.3438	   -30.9677	
    -0.8392	    -7.9727	   -14.0152	    -1.9302	   -20.0577	    -1.5106	   -34.4086	    -6.3782	   -15.2740	   -34.3246	
    -1.4267	    -9.2316	   -15.4419	    -2.8534	   -21.6522	    -2.3499	   -36.5067	    -7.5531	   -16.9525	   -37.1780	
    -2.0142	    -9.9869	   -16.2811	    -3.6087	   -23.0789	    -3.1052	   -37.8494	    -8.5602	   -18.2953	   -39.3600	
    -2.4338	   -10.3226	   -16.7007	    -4.1962	   -24.2538	    -3.6926	   -38.6047	    -9.2316	   -19.2184	   -40.7867	
    -2.7695	   -10.2386	   -16.7007	    -4.6997	   -25.2609	    -4.1122	   -38.7726	    -9.6512	   -19.8059	   -41.2903	
    -3.0212	    -9.9030	   -16.5329	    -5.1193	   -26.1002	    -4.5319	   -38.4369	    -9.8190	   -19.8898	   -40.9546	
    -3.1891	    -9.3155	   -16.3651	    -5.3711	   -26.7715	    -4.8676	   -37.9333	    -9.6512	   -19.6381	   -39.6957	
    -3.1891	    -8.6441	   -16.1133	    -5.6229	   -27.2751	    -5.1193	   -37.1780	    -9.3155	   -19.0506	   -37.9333	
    -3.1891	    -7.8049	   -15.8615	    -5.7907	   -27.5269	    -5.3711	   -36.3388	    -8.8120	   -18.2114	   -35.7513	
    -3.0212	    -6.8817	   -15.6097	    -5.7907	   -27.5269	    -5.3711	   -35.3317	    -8.2245	   -17.1204	   -33.4015	
    -2.6855	    -5.8746	   -15.1901	    -5.7068	   -27.0233	    -5.2872	   -34.3246	    -7.5531	   -16.1133	   -31.2195	
    -2.2659	    -4.9515	   -14.6027	    -5.5389	   -26.2680	    -5.2032	   -33.4015	    -6.8817	   -15.2740	   -29.2053	
    -1.7624	    -4.1122	   -13.9313	    -5.3711	   -25.1770	    -5.0354	   -32.6462	    -6.5460	   -14.7705	   -27.5269	
    -1.4267	    -3.6087	   -13.1760	    -5.3711	   -24.0021	    -4.9515	   -32.3105	    -6.6299	   -14.6866	   -26.3519	
    -1.1749	    -3.4409	   -12.5885	    -5.4550	   -22.9950	    -5.0354	   -32.4783	    -7.1335	   -15.1901	   -25.8484	
    -1.2589	    -3.7766	   -12.2528	    -5.7068	   -22.3236	    -5.3711	   -33.1497	    -8.2245	   -16.1972	   -26.0162	
    -1.5106	    -4.4479	   -12.1689	    -6.3782	   -22.1558	    -6.0425	   -34.2407	    -9.9030	   -17.7078	   -27.1072	
    -2.2659	    -5.6229	   -12.4207	    -7.3013	   -22.4915	    -6.9656	   -35.6674	   -12.0850	   -19.6381	   -29.0375	
    -3.2730	    -7.1335	   -13.0920	    -8.5602	   -23.2468	    -8.2245	   -37.2620	   -14.5187	   -21.9040	   -31.7230	
    -4.6158	    -8.8959	   -14.0991	   -10.0708	   -24.3378	    -9.6512	   -38.6887	   -17.0364	   -24.2538	   -34.9121	
    -6.2103	   -10.7422	   -15.3580	   -11.5814	   -25.5127	   -11.1618	   -39.7797	   -19.3863	   -26.4359	   -38.1851	
    -7.8888	   -12.4207	   -16.7007	   -13.0920	   -26.5198	   -12.6724	   -40.3671	   -21.3165	   -28.2822	   -41.2903	
    -9.4833	   -13.9313	   -17.9596	   -14.3509	   -27.1072	   -14.0152	   -40.3671	   -22.7432	   -29.6249	   -43.8080	
   -11.0779	   -14.9384	   -19.1345	   -15.3580	   -27.3590	   -15.0223	   -39.7797	   -23.5825	   -30.3802	   -45.4865	
   -12.5046	   -15.6097	   -19.8898	   -16.1133	   -26.9394	   -15.8615	   -38.7726	   -24.0021	   -30.5481	   -46.1578	
   -13.7634	   -15.7776	   -20.3094	   -16.5329	   -26.1002	   -16.3651	   -37.4298	   -23.8342	   -30.2124	   -45.8221	
   -14.7705	   -15.5258	   -20.3094	   -16.7847	   -24.8413	   -16.6168	   -35.8353	   -23.3307	   -29.3732	   -44.7311	
   -15.6937	   -15.0223	   -19.8898	   -16.7007	   -23.4146	   -16.6168	   -33.9890	   -22.5754	   -28.3661	   -43.0527	
   -16.3651	   -14.4348	   -19.3024	   -16.5329	   -21.9879	   -16.4490	   -31.9748	   -21.6522	   -27.1072	   -41.0385	
   -16.9525	   -13.7634	   -18.6310	   -16.1972	   -20.5612	   -16.1133	   -29.7928	   -20.5612	   -25.9323	   -39.1083	
   -17.2882	   -13.1760	   -17.7917	   -15.6937	   -19.2184	   -15.6937	   -27.6108	   -19.4702	   -24.7574	   -37.4298	
   -17.4561	   -12.6724	   -17.0364	   -15.1062	   -17.9596	   -15.0223	   -25.8484	   -18.4631	   -23.7503	   -36.0031	
   -17.2882	   -12.0850	   -16.1972	   -14.2670	   -16.6168	   -14.1830	   -24.5895	   -17.2882	   -22.7432	   -34.9121	
   -16.7007	   -11.4975	   -15.4419	   -13.0920	   -15.4419	   -13.0081	   -23.9182	   -15.9454	   -21.7361	   -33.9890	
   -15.6937	   -10.9100	   -14.6027	   -11.7493	   -14.4348	   -11.5814	   -23.8342	   -14.5187	   -20.7291	   -33.1497	
   -14.3509	   -10.2386	   -13.9313	   -10.1547	   -13.7634	    -9.9869	   -24.3378	   -13.0081	   -19.7220	   -32.4783	
   -12.8403	    -9.6512	   -13.4277	    -8.4763	   -13.5956	    -8.3084	   -25.1770	   -11.4975	   -18.7988	   -31.9748	
   -11.4136	    -9.2316	   -13.0920	    -6.9656	   -14.0152	    -6.7978	   -26.3519	   -10.0708	   -17.9596	   -31.6391	
   -10.0708	    -8.8959	   -13.0081	    -5.5389	   -14.9384	    -5.3711	   -27.6947	    -8.8120	   -17.2882	   -31.5552	
    -8.8959	    -8.6441	   -12.9242	    -4.3640	   -16.1133	    -4.1122	   -28.8696	    -7.8049	   -16.7847	   -31.7230	
    -8.0566	    -8.4763	   -12.7563	    -3.2730	   -17.3721	    -3.1052	   -29.7928	    -6.8817	   -16.2811	   -31.8909	
    -7.3853	    -8.3084	   -12.5046	    -2.3499	   -18.4631	    -2.1820	   -30.1285	    -6.1264	   -15.7776	   -32.1426	
    -7.0496	    -8.1406	   -12.1689	    -1.5945	   -19.2184	    -1.3428	   -29.8767	    -5.5389	   -15.2740	   -32.3105	
    -6.8817	    -7.8888	   -11.8332	    -0.9232	   -19.6381	    -0.7553	   -29.0375	    -5.0354	   -14.7705	   -32.3944	
    -6.9656	    -7.5531	   -11.4136	    -0.4196	   -19.6381	    -0.2518	   -27.5269	    -4.6997	   -14.3509	   -32.3944	
    -7.2174	    -7.2174	   -10.9940	    -0.0839	   -19.3024	     0.0839	   -25.5127	    -4.6158	   -13.9313	   -32.3944	
    -7.6370	    -6.8817	   -10.7422	     0.1678	   -18.7149	     0.3357	   -23.2468	    -4.6158	   -13.6795	   -32.3105	
    -8.1406	    -6.5460	   -10.6583	     0.2518	   -18.0435	     0.3357	   -20.9808	    -4.7836	   -13.5117	   -32.0587	
    -8.6441	    -6.2943	   -10.7422	     0.0839	   -17.2882	     0.2518	   -18.8828	    -5.1193	   -13.5117	   -31.8909	
    -9.1476	    -6.1264	   -10.9940	    -0.2518	   -16.7007	    -0.0839	   -17.3721	    -5.5389	   -13.6795	   -31.5552	
    -9.5673	    -6.1264	   -11.4975	    -0.7553	   -16.3651	    -0.5875	   -16.7007	    -6.1264	   -14.0152	   -31.2195	
    -9.8190	    -6.2103	   -12.1689	    -1.3428	   -16.2811	    -1.1749	   -16.9525	    -6.8817	   -14.4348	   -30.8838	
    -9.9030	    -6.4621	   -13.0081	    -2.0142	   -16.5329	    -1.7624	   -18.2953	    -7.5531	   -15.1062	   -30.6320	
    -9.7351	    -6.8817	   -14.0152	    -2.6855	   -17.1204	    -2.5177	   -20.7291	    -8.3923	   -15.8615	   -30.5481	
    -9.3994	    -7.3853	   -15.0223	    -3.3569	   -17.9596	    -3.1891	   -24.0860	    -9.1476	   -16.8686	   -30.7999	
    -8.9798	    -7.8888	   -15.8615	    -4.0283	   -18.8828	    -3.8605	   -28.0304	    -9.9030	   -17.8757	   -31.2195	
    -8.3923	    -8.3923	   -16.4490	    -4.5319	   -19.8898	    -4.3640	   -32.1426	   -10.5743	   -18.8828	   -31.8069	
    -7.7209	    -8.7280	   -16.7847	    -4.8676	   -20.7291	    -4.7836	   -36.0870	   -11.0779	   -19.7220	   -32.3105	
    -7.1335	    -8.8959	   -16.7847	    -5.0354	   -21.4844	    -5.0354	   -39.6957	   -11.4136	   -20.3094	   -32.7301	
    -6.4621	    -8.9798	   -16.4490	    -5.2032	   -21.9879	    -5.2872	   -42.6331	   -11.5814	   -20.6451	   -32.9819	
    -5.9586	    -8.8120	   -16.0294	    -5.3711	   -22.4075	    -5.4550	   -44.6472	   -11.7493	   -20.7291	   -32.8979	
    -5.4550	    -8.5602	   -15.4419	    -5.6229	   -22.6593	    -5.6229	   -45.4865	   -11.7493	   -20.4773	   -32.5623	
    -5.1193	    -8.0566	   -14.6027	    -5.8746	   -22.7432	    -5.8746	   -45.2347	   -11.6653	   -19.9738	   -32.0587	
    -4.9515	    -7.3013	   -13.7634	    -6.2103	   -22.7432	    -6.2103	   -43.7241	   -11.5814	   -19.3024	   -31.3034	
    -4.8676	    -6.3782	   -12.7563	    -6.7139	   -22.6593	    -6.6299	   -41.1224	   -11.4975	   -18.3792	   -30.3802	
    -5.0354	    -5.4550	   -11.7493	    -7.2174	   -22.4915	    -7.2174	   -37.7655	   -11.4136	   -17.4561	   -29.4571	
    -5.2872	    -4.5319	   -10.6583	    -7.8888	   -22.3236	    -7.8049	   -33.9050	   -11.3297	   -16.4490	   -28.4500	
    -5.7907	    -3.7766	    -9.6512	    -8.4763	   -22.2397	    -8.3923	   -29.7928	   -11.1618	   -15.3580	   -27.6108	
    -6.2103	    -3.0212	    -8.7280	    -8.9798	   -22.1558	    -8.8120	   -25.7645	   -10.9100	   -14.2670	   -26.7715	
    -6.5460	    -2.4338	    -7.8888	    -9.1476	   -22.0718	    -9.0637	   -21.9040	   -10.4904	   -13.1760	   -26.0162	
    -6.6299	    -1.6785	    -6.9656	    -8.9798	   -21.9040	    -8.8959	   -18.2953	    -9.8190	   -12.0010	   -25.1770	
    -6.2943	    -0.9232	    -6.0425	    -8.3084	   -21.4005	    -8.3084	   -15.2740	    -8.8120	   -10.8261	   -24.2538	
    -5.5389	     0.0000	    -5.0354	    -7.3013	   -20.6451	    -7.3013	   -12.7563	    -7.6370	    -9.8190	   -23.2468	
    -4.5319	     0.9232	    -3.9444	    -5.9586	   -19.3863	    -6.0425	   -11.1618	    -6.2943	    -9.0637	   -22.1558	
    -3.3569	     1.7624	    -2.9373	    -4.6158	   -17.8757	    -4.6997	   -10.4904	    -5.0354	    -8.5602	   -21.3165	
    -2.1820	     2.3499	    -2.0981	    -3.2730	   -16.1972	    -3.5248	   -10.7422	    -3.8605	    -8.4763	   -20.6451	
    -1.1749	     2.6855	    -1.5106	    -2.1820	   -14.3509	    -2.4338	   -11.7493	    -3.0212	    -8.7280	   -20.3934	
    -0.3357	     2.6855	    -1.0910	    -1.3428	   -12.5885	    -1.5945	   -13.1760	    -2.3499	    -9.2316	   -20.3934	
     0.2518	     2.6016	    -0.8392	    -0.8392	   -10.8261	    -1.0910	   -14.6027	    -1.9302	    -9.7351	   -20.6451	
     0.6714	     2.3499	    -0.6714	    -0.4196	    -9.0637	    -0.6714	   -15.6097	    -1.6785	   -10.0708	   -20.8130	
     0.9232	     2.1820	    -0.5035	    -0.2518	    -7.4692	    -0.4196	   -16.1133	    -1.5106	   -10.2386	   -20.8969	
     1.1749	     2.0142	    -0.3357	    -0.1678	    -5.8746	    -0.3357	   -15.7776	    -1.4267	   -10.1547	   -20.7291	
     1.2589	     2.0142	     0.0000	    -0.2518	    -4.4479	    -0.3357	   -14.7705	    -1.4267	    -9.8190	   -20.3094	
     1.2589	     2.0142	     0.4196	    -0.4196	    -3.1052	    -0.5035	   -13.0920	    -1.4267	    -9.3994	   -19.7220	
     1.0071	     2.0142	     0.7553	    -0.8392	    -1.9302	    -0.8392	   -10.9100	    -1.5945	    -8.8120	   -19.0506	
     0.4196	     1.8463	     1.0071	    -1.5106	    -1.0071	    -1.4267	    -8.4763	    -1.8463	    -8.3923	   -18.4631	
    -0.4196	     1.4267	     1.0910	    -2.4338	    -0.2518	    -2.2659	    -5.9586	    -2.3499	    -8.2245	   -17.9596	
    -1.5106	     0.6714	     0.8392	    -3.6926	     0.4196	    -3.3569	    -3.6926	    -3.0212	    -8.3084	   -17.6239	
    -2.8534	    -0.1678	     0.2518	    -5.0354	     0.8392	    -4.6997	    -1.9302	    -3.7766	    -8.6441	   -17.5400	
    -4.1962	    -1.1749	    -0.4196	    -6.5460	     1.1749	    -6.1264	    -0.5875	    -4.6997	    -9.1476	   -17.7078	
    -5.5389	    -2.2659	    -1.3428	    -8.0566	     1.3428	    -7.6370	     0.0000	    -5.7068	    -9.9869	   -18.1274	
    -6.6299	    -3.2730	    -2.4338	    -9.3994	     1.1749	    -8.8959	     0.0000	    -6.6299	   -10.8261	   -18.7149	
    -7.3853	    -4.2801	    -3.5248	   -10.4904	     0.6714	    -9.9869	    -0.5875	    -7.5531	   -11.8332	   -19.5541	
    -7.8049	    -4.9515	    -4.6158	   -11.2457	    -0.1678	   -10.7422	    -1.5945	    -8.4763	   -12.7563	   -20.4773	
    -7.7209	    -5.4550	    -5.5389	   -11.6653	    -1.3428	   -11.1618	    -3.1052	    -9.3155	   -13.5117	   -21.4844	
    -7.3013	    -5.7068	    -6.4621	   -11.7493	    -2.8534	   -11.2457	    -4.7836	   -10.0708	   -14.1830	   -22.4915	
    -6.6299	    -5.7068	    -7.1335	   -11.4975	    -4.3640	   -11.0779	    -6.6299	   -10.7422	   -14.7705	   -23.4985	
    -5.7068	    -5.3711	    -7.6370	   -11.0779	    -5.9586	   -10.6583	    -8.6441	   -11.2457	   -15.1062	   -24.4217	
    -4.7836	    -5.0354	    -7.8888	   -10.4904	    -7.3013	   -10.1547	   -10.6583	   -11.6653	   -15.3580	   -25.1770	
    -3.8605	    -4.5319	    -8.0566	    -9.9030	    -8.3084	    -9.5673	   -12.5885	   -11.8332	   -15.3580	   -25.6805	
    -3.0212	    -4.0283	    -7.9727	    -9.3155	    -9.0637	    -8.9798	   -14.4348	   -11.7493	   -15.2740	   -25.8484	
    -2.2659	    -3.5248	    -7.6370	    -8.7280	    -9.5673	    -8.3923	   -15.8615	   -11.4975	   -15.0223	   -25.6805	
    -1.8463	    -3.0212	    -7.2174	    -8.2245	    -9.6512	    -7.8888	   -16.7007	   -11.0779	   -14.5187	   -25.1770	
    -1.5945	    -2.6016	    -6.5460	    -7.8888	    -9.5673	    -7.5531	   -16.7847	   -10.6583	   -14.0152	   -24.2538	
    -1.5945	    -2.2659	    -5.7907	    -7.7209	    -9.1476	    -7.3853	   -16.1133	   -10.1547	   -13.4277	   -23.1628	
    -1.8463	    -1.9302	    -4.9515	    -7.6370	    -8.5602	    -7.3013	   -14.6866	    -9.6512	   -12.8403	   -21.9040	
    -2.1820	    -1.6785	    -3.8605	    -7.6370	    -7.7209	    -7.3013	   -12.6724	    -9.1476	   -12.2528	   -20.7291	
    -2.5177	    -1.3428	    -2.6855	    -7.6370	    -6.7139	    -7.3013	   -10.2386	    -8.7280	   -11.5814	   -19.6381	
    -2.7695	    -0.8392	    -1.2589	    -7.4692	    -5.4550	    -7.1335	    -7.5531	    -8.1406	   -10.9940	   -18.7988	
    -2.7695	    -0.1678	     0.2518	    -7.2174	    -4.0283	    -6.8817	    -4.9515	    -7.5531	   -10.3226	   -18.2953	
    -2.4338	     0.7553	     1.8463	    -6.7139	    -2.5177	    -6.4621	    -2.4338	    -6.9656	    -9.7351	   -18.1274	
    -1.9302	     1.7624	     3.5248	    -6.1264	    -1.0071	    -5.8746	    -0.4196	    -6.3782	    -9.2316	   -18.3792	
    -1.2589	     2.8534	     4.9515	    -5.5389	     0.2518	    -5.2872	     0.9232	    -5.8746	    -9.0637	   -19.0506	
    -0.5875	     3.7766	     6.1264	    -5.0354	     1.0910	    -4.8676	     1.2589	    -5.7068	    -9.2316	   -20.0577	
     0.0839	     4.5319	     6.9656	    -4.7836	     1.5106	    -4.6158	     0.5875	    -5.7907	    -9.9030	   -21.4005	
     0.5875	     5.1193	     7.3853	    -4.6997	     1.4267	    -4.6158	    -0.9232	    -6.2103	   -10.8261	   -23.0789	
     1.0910	     5.3711	     7.6370	    -4.6997	     1.0071	    -4.6997	    -3.0212	    -6.7139	   -12.0010	   -24.9252	
     1.6785	     5.5389	     7.6370	    -4.6997	     0.4196	    -4.6997	    -5.3711	    -7.2174	   -13.0081	   -26.6876	
     2.3499	     5.5389	     7.4692	    -4.5319	    -0.2518	    -4.6997	    -7.4692	    -7.6370	   -13.8474	   -28.1982	
     3.1052	     5.4550	     7.1335	    -4.2801	    -0.9232	    -4.4479	    -9.2316	    -7.7209	   -14.3509	   -29.4571	
     3.9444	     5.3711	     6.6299	    -3.8605	    -1.5106	    -4.1122	   -10.3226	    -7.6370	   -14.4348	   -30.1285	
     4.8676	     5.2032	     5.8746	    -3.3569	    -2.0142	    -3.6926	   -10.7422	    -7.3013	   -14.1830	   -30.3802	
     5.7068	     5.1193	     5.0354	    -2.8534	    -2.2659	    -3.1891	   -10.3226	    -6.7978	   -13.5956	   -29.9606	
     6.5460	     5.1193	     4.1962	    -2.2659	    -2.3499	    -2.6855	    -9.1476	    -6.1264	   -12.7563	   -29.0375	
     7.1335	     5.1193	     3.1891	    -1.7624	    -2.2659	    -2.2659	    -7.3013	    -5.3711	   -11.7493	   -27.5269	
     7.5531	     5.1193	     2.2659	    -1.3428	    -2.0142	    -1.8463	    -4.8676	    -4.6158	   -10.5743	   -25.5966	
     7.6370	     5.0354	     1.3428	    -1.0910	    -1.7624	    -1.5945	    -2.2659	    -4.0283	    -9.4833	   -23.3307	
     7.4692	     4.9515	     0.5035	    -0.9232	    -1.5106	    -1.3428	     0.4196	    -3.5248	    -8.4763	   -20.8969	
     7.1335	     4.8676	    -0.1678	    -0.7553	    -1.4267	    -1.1749	     2.7695	    -3.1891	    -7.5531	   -18.5471	
     6.7139	     4.8676	    -0.5875	    -0.5875	    -1.2589	    -0.9232	     4.6158	    -2.9373	    -6.7139	   -16.4490	
     6.4621	     4.9515	    -0.7553	    -0.2518	    -1.3428	    -0.5875	     5.7068	    -2.6855	    -6.0425	   -14.6866	
     6.3782	     5.2872	    -0.6714	     0.2518	    -1.4267	    -0.0839	     6.0425	    -2.4338	    -5.5389	   -13.3438	
     6.5460	     5.7907	    -0.3357	     0.8392	    -1.6785	     0.5035	     5.3711	    -2.0981	    -5.2032	   -12.5046	
     6.9656	     6.3782	     0.2518	     1.5945	    -2.0981	     1.3428	     3.8605	    -1.6785	    -4.9515	   -12.0850	
     7.7209	     6.9656	     0.8392	     2.5177	    -2.7695	     2.1820	     1.5945	    -1.2589	    -4.7836	   -12.0850	
     8.5602	     7.7209	     1.5945	     3.4409	    -3.5248	     3.1052	    -1.0910	    -0.7553	    -4.6997	   -12.2528	
     9.5673	     8.3923	     2.3499	     4.2801	    -4.2801	     4.0283	    -3.9444	    -0.2518	    -4.6158	   -12.7563	
    10.6583	     9.1476	     3.0212	     5.2032	    -5.0354	     4.9515	    -6.7139	     0.3357	    -4.6158	   -13.3438	
    11.7493	     9.8190	     3.6926	     6.0425	    -5.6229	     5.7907	    -8.9798	     0.8392	    -4.6158	   -14.0152	
    12.6724	    10.4904	     4.2801	     6.8817	    -5.7907	     6.6299	   -10.6583	     1.4267	    -4.5319	   -14.6866	
    13.5117	    11.1618	     4.7836	     7.6370	    -5.4550	     7.4692	   -11.5814	     2.0142	    -4.5319	   -15.2740	
    14.0991	    11.8332	     5.3711	     8.3084	    -4.6997	     8.0566	   -11.8332	     2.5177	    -4.4479	   -15.7776	
    14.4348	    12.3367	     5.7907	     8.8120	    -3.4409	     8.5602	   -11.3297	     2.9373	    -4.3640	   -16.1133	
    14.5187	    12.7563	     6.2103	     9.0637	    -2.0142	     8.8959	   -10.2386	     3.3569	    -4.3640	   -16.2811	
    14.1830	    13.1760	     6.4621	     9.0637	    -0.5875	     8.9798	    -8.6441	     3.6087	    -4.2801	   -16.1133	
    13.7634	    13.4277	     6.7139	     8.8959	     0.8392	     8.8120	    -6.6299	     3.7766	    -4.1962	   -15.8615	
    13.0920	    13.7634	     6.9656	     8.4763	     2.0981	     8.4763	    -4.2801	     3.8605	    -4.1962	   -15.5258	
    12.4207	    14.0991	     7.2174	     7.8049	     3.2730	     8.0566	    -1.7624	     3.8605	    -4.1962	   -15.1062	
    11.7493	    14.4348	     7.5531	     7.1335	     4.4479	     7.4692	     0.6714	     3.7766	    -4.1962	   -14.9384	
    11.2457	    14.7705	     7.8888	     6.3782	     5.4550	     6.8817	     2.8534	     3.6087	    -4.3640	   -15.1062	
    10.9100	    15.1062	     8.3084	     5.7068	     6.6299	     6.2103	     4.6158	     3.2730	    -4.6158	   -15.7776	
    10.6583	    15.3580	     8.6441	     5.0354	     7.7209	     5.6229	     5.7068	     2.8534	    -5.1193	   -16.8686	
    10.5743	    15.3580	     8.8959	     4.3640	     8.7280	     4.9515	     6.0425	     2.2659	    -5.7907	   -18.6310	
    10.4904	    15.0223	     8.9798	     3.6926	     9.5673	     4.1962	     5.4550	     1.5106	    -6.7978	   -20.8130	
    10.4065	    14.3509	     8.7280	     2.9373	    10.1547	     3.4409	     4.1122	     0.5035	    -8.1406	   -23.3307	
    10.3226	    13.4277	     8.3084	     2.1820	    10.4904	     2.6016	     2.1820	    -0.6714	    -9.5673	   -25.9323	
    10.2386	    12.4207	     7.8888	     1.4267	    10.5743	     1.7624	    -0.0839	    -1.8463	   -11.0779	   -28.2822	
    10.2386	    11.4975	     7.3853	     0.8392	    10.4065	     1.0071	    -2.5177	    -2.9373	   -12.5046	   -30.1285	
    10.4065	    10.8261	     7.1335	     0.3357	    10.0708	     0.5035	    -4.6997	    -3.7766	   -13.6795	   -31.3873	
    10.6583	    10.4065	     7.1335	     0.0839	     9.3994	     0.0839	    -6.6299	    -4.3640	   -14.4348	   -31.8069	
    10.9100	    10.3226	     7.3013	    -0.0839	     8.5602	    -0.0839	    -7.9727	    -4.6158	   -14.8544	   -31.4713	
    11.2457	    10.4904	     7.7209	    -0.0839	     7.4692	    -0.1678	    -8.7280	    -4.6158	   -14.8544	   -30.5481	
    11.4136	    10.8261	     8.2245	     0.0000	     6.2943	    -0.1678	    -8.8120	    -4.3640	   -14.4348	   -29.1214	
    11.4136	    11.2457	     8.8120	     0.0000	     5.1193	    -0.1678	    -8.2245	    -3.8605	   -13.6795	   -27.4429	
    11.3297	    11.7493	     9.2316	     0.0000	     4.0283	    -0.1678	    -7.2174	    -3.2730	   -12.7563	   -25.5127	
    10.9940	    12.1689	     9.4833	     0.0000	     3.1052	    -0.2518	    -5.8746	    -2.6855	   -11.6653	   -23.5825	
    10.4904	    12.5046	     9.4833	    -0.0839	     2.3499	    -0.3357	    -4.4479	    -2.0142	   -10.5743	   -21.6522	
[Epoch Header]
[Trial Type]	21
[Accept]	1
[Correct]	0
[RT]	 0.000
[Resp]	0
[Epoch Data]
    -4.0283	   -12.4207	   -10.3226	    -5.8746	   -12.5046	    -5.7068	   -11.7493	    -4.1122	   -11.3297	   -15.9454	
    -5.1193	   -12.5046	    -8.8120	    -5.7068	   -12.5885	    -5.5389	    -8.9798	    -2.9373	    -9.2316	   -13.4277	
    -6.6299	   -12.8403	    -7.6370	    -5.7907	   -12.5046	    -5.5389	    -6.2943	    -2.0981	    -7.3013	   -11.2457	
    -8.4763	   -13.5117	    -6.7978	    -6.0425	   -12.2528	    -5.7068	    -3.9444	    -1.5106	    -5.6229	    -9.4833	
   -10.4904	   -14.4348	    -6.4621	    -6.4621	   -11.8332	    -6.0425	    -2.0981	    -1.2589	    -4.3640	    -8.3084	
   -12.7563	   -15.6937	    -6.4621	    -7.0496	   -11.2457	    -6.5460	    -0.8392	    -1.4267	    -3.4409	    -7.8049	
   -15.0223	   -17.1204	    -6.9656	    -7.6370	   -10.5743	    -7.2174	    -0.2518	    -1.8463	    -3.1052	    -7.9727	
   -17.1204	   -18.7988	    -7.8049	    -8.3923	    -9.9869	    -7.8888	    -0.4196	    -2.5177	    -3.2730	    -8.7280	
   -19.0506	   -20.3934	    -8.8120	    -8.9798	    -9.3994	    -8.4763	    -1.2589	    -3.3569	    -4.0283	   -10.0708	
   -20.6451	   -21.9040	    -9.9030	    -9.5673	    -9.0637	    -9.0637	    -2.6016	    -4.2801	    -5.2032	   -11.7493	
   -21.8201	   -23.2468	   -10.9940	    -9.9869	    -8.8120	    -9.5673	    -4.1962	    -5.3711	    -6.8817	   -13.7634	
   -22.4915	   -24.2538	   -11.9171	   -10.2386	    -8.6441	    -9.9030	    -5.8746	    -6.4621	    -8.8120	   -15.9454	
   -22.6593	   -24.9252	   -12.6724	   -10.3226	    -8.5602	   -10.0708	    -7.4692	    -7.5531	   -10.9100	   -18.2953	
   -22.3236	   -25.0931	   -13.0081	   -10.2386	    -8.4763	    -9.9869	    -8.7280	    -8.5602	   -12.9242	   -20.4773	
   -21.5683	   -24.8413	   -13.0920	    -9.9030	    -8.2245	    -9.7351	    -9.5673	    -9.3155	   -14.6866	   -22.4075	
   -20.5612	   -24.2538	   -12.8403	    -9.3994	    -7.9727	    -9.3155	   -10.0708	    -9.8190	   -16.0294	   -24.0021	
   -19.4702	   -23.4146	   -12.4207	    -8.8959	    -7.7209	    -8.8959	   -10.3226	   -10.1547	   -16.9525	   -25.1770	
   -18.5471	   -22.5754	   -12.0010	    -8.4763	    -7.6370	    -8.4763	   -10.4904	   -10.3226	   -17.4561	   -26.0162	
   -17.8757	   -21.7361	   -11.6653	    -8.2245	    -7.7209	    -8.1406	   -10.5743	   -10.4065	   -17.5400	   -26.6037	
   -17.4561	   -20.9808	   -11.4136	    -7.9727	    -7.9727	    -7.9727	   -10.7422	   -10.3226	   -17.2043	   -26.7715	
   -17.2882	   -20.1416	   -11.3297	    -7.9727	    -8.3923	    -7.8888	   -10.7422	   -10.1547	   -16.6168	   -26.6876	
   -17.2882	   -19.3024	   -11.3297	    -8.0566	    -8.9798	    -7.8888	   -10.6583	    -9.8190	   -15.7776	   -26.1841	
   -17.4561	   -18.5471	   -11.4136	    -8.3084	    -9.4833	    -8.0566	   -10.4065	    -9.4833	   -14.8544	   -25.4288	
   -17.7917	   -17.7917	   -11.5814	    -8.5602	   -10.0708	    -8.3923	   -10.0708	    -9.1476	   -13.8474	   -24.5056	
   -18.0435	   -17.1204	   -11.6653	    -9.0637	   -10.7422	    -8.7280	    -9.8190	    -8.8959	   -13.0081	   -23.3307	
   -18.3792	   -16.5329	   -11.7493	    -9.6512	   -11.4136	    -9.3155	    -9.9869	    -8.8959	   -12.4207	   -22.0718	
   -18.5471	   -16.0294	   -11.8332	   -10.3226	   -12.3367	    -9.9869	   -10.7422	    -9.0637	   -12.1689	   -20.8130	
   -18.7149	   -15.7776	   -11.9171	   -11.1618	   -13.4277	   -10.7422	   -12.2528	    -9.4833	   -12.2528	   -19.8059	
   -18.6310	   -15.6097	   -12.0010	   -11.9171	   -14.7705	   -11.4975	   -14.3509	   -10.0708	   -12.6724	   -19.0506	
   -18.4631	   -15.5258	   -12.1689	   -12.7563	   -16.2811	   -12.3367	   -16.8686	   -10.7422	   -13.4277	   -18.7149	
   -18.1274	   -15.6097	   -12.4207	   -13.5117	   -17.9596	   -13.0081	   -19.5541	   -11.5814	   -14.4348	   -18.7149	
   -17.8757	   -15.8615	   -12.8403	   -14.1830	   -19.6381	   -13.6795	   -22.1558	   -12.3367	   -15.6097	   -19.2184	
   -17.5400	   -16.3651	   -13.4277	   -14.6866	   -21.3165	   -14.2670	   -24.5056	   -13.0920	   -16.8686	   -20.1416	
   -17.3721	   -16.8686	   -14.1830	   -15.1062	   -22.6593	   -14.6027	   -26.5198	   -13.5956	   -18.0435	   -21.1487	
   -17.1204	   -17.4561	   -14.9384	   -15.2740	   -23.4985	   -14.8544	   -28.0304	   -13.9313	   -18.9667	   -22.0718	
   -16.8686	   -17.8757	   -15.6937	   -15.2740	   -23.8342	   -14.8544	   -28.9536	   -13.8474	   -19.3863	   -22.6593	
   -16.5329	   -18.2114	   -16.3651	   -14.9384	   -23.4985	   -14.5187	   -29.1214	   -13.3438	   -19.3863	   -22.7432	
   -16.1133	   -18.3792	   -16.9525	   -14.4348	   -22.5754	   -14.0152	   -28.6179	   -12.5046	   -18.7149	   -22.2397	
   -15.7776	   -18.3792	   -17.5400	   -13.6795	   -21.2326	   -13.2599	   -27.4429	   -11.3297	   -17.6239	   -21.0648	
   -15.3580	   -18.2114	   -17.9596	   -12.7563	   -19.6381	   -12.4207	   -25.5966	    -9.9869	   -16.1133	   -19.2184	
   -15.0223	   -17.8757	   -18.2114	   -11.7493	   -17.8757	   -11.3297	   -23.0789	    -8.5602	   -14.1830	   -16.9525	
   -14.6866	   -17.4561	   -18.2953	   -10.5743	   -15.9454	   -10.2386	   -20.0577	    -6.9656	   -12.1689	   -14.2670	
   -14.2670	   -16.8686	   -18.2953	    -9.3994	   -14.0152	    -8.9798	   -16.7007	    -5.4550	   -10.0708	   -11.4136	
   -13.7634	   -16.1972	   -18.0435	    -8.1406	   -12.0850	    -7.7209	   -13.2599	    -3.9444	    -8.0566	    -8.6441	
   -13.2599	   -15.6097	   -17.6239	    -6.9656	   -10.3226	    -6.5460	   -10.1547	    -2.6855	    -6.2943	    -6.2943	
   -12.8403	   -15.1901	   -17.2882	    -6.0425	    -8.7280	    -5.5389	    -7.7209	    -1.7624	    -4.9515	    -4.5319	
   -12.5046	   -14.9384	   -16.9525	    -5.2872	    -7.5531	    -4.7836	    -6.2943	    -1.2589	    -4.2801	    -3.6926	
   -12.3367	   -15.1062	   -16.7847	    -4.9515	    -7.0496	    -4.3640	    -5.9586	    -1.2589	    -4.1962	    -3.8605	
   -12.3367	   -15.6937	   -16.7847	    -4.8676	    -7.3013	    -4.3640	    -6.8817	    -1.6785	    -4.7836	    -5.1193	
   -12.5885	   -16.6168	   -17.0364	    -5.2872	    -8.3084	    -4.6997	    -8.8120	    -2.6016	    -6.0425	    -7.2174	
   -13.0081	   -17.7917	   -17.4561	    -5.9586	   -10.1547	    -5.3711	   -11.7493	    -3.9444	    -7.7209	   -10.0708	
   -13.5956	   -19.2184	   -18.0435	    -6.9656	   -12.6724	    -6.3782	   -15.1901	    -5.5389	    -9.8190	   -13.3438	
   -14.1830	   -20.6451	   -18.7988	    -8.2245	   -15.6097	    -7.6370	   -18.9667	    -7.3853	   -12.0010	   -16.7847	
   -14.9384	   -21.9879	   -19.6381	    -9.6512	   -18.5471	    -9.1476	   -22.7432	    -9.2316	   -14.2670	   -20.2255	
   -15.6937	   -23.0789	   -20.4773	   -11.2457	   -21.2326	   -10.7422	   -26.1841	   -11.0779	   -16.4490	   -23.4985	
   -16.4490	   -24.0021	   -21.4005	   -12.8403	   -23.4985	   -12.3367	   -28.9536	   -12.8403	   -18.4631	   -26.4359	
   -17.2882	   -24.6735	   -22.2397	   -14.5187	   -25.0092	   -14.0152	   -31.0516	   -14.5187	   -20.2255	   -28.8696	
   -18.2114	   -25.0931	   -22.9950	   -16.0294	   -25.7645	   -15.5258	   -32.0587	   -16.0294	   -21.6522	   -30.5481	
   -18.9667	   -25.1770	   -23.4985	   -17.2882	   -25.7645	   -16.8686	   -31.9748	   -17.1204	   -22.6593	   -31.4713	
   -19.6381	   -24.9252	   -23.6664	   -18.2953	   -24.9252	   -17.9596	   -30.7159	   -17.8757	   -23.1628	   -31.3873	
   -20.1416	   -24.3378	   -23.4146	   -18.8828	   -23.4985	   -18.6310	   -28.2822	   -18.1274	   -22.9950	   -30.3802	
   -20.3094	   -23.3307	   -22.9111	   -19.0506	   -21.4844	   -18.7988	   -25.0092	   -17.7917	   -22.1558	   -28.5339	
   -20.1416	   -21.9879	   -21.9879	   -18.7988	   -19.2184	   -18.6310	   -21.0648	   -17.0364	   -20.8130	   -25.9323	
   -19.7220	   -20.4773	   -20.7291	   -18.0435	   -16.8686	   -17.8757	   -16.7847	   -15.7776	   -19.0506	   -22.8271	
   -18.9667	   -18.6310	   -19.2184	   -16.9525	   -14.6027	   -16.8686	   -12.5046	   -14.1830	   -16.8686	   -19.5541	
   -18.0435	   -16.8686	   -17.5400	   -15.6097	   -12.7563	   -15.5258	    -8.7280	   -12.4207	   -14.6027	   -16.2811	
   -16.9525	   -15.2740	   -15.8615	   -14.2670	   -11.4975	   -14.0991	    -5.8746	   -10.7422	   -12.5885	   -13.4277	
   -16.0294	   -14.0152	   -14.4348	   -13.0920	   -10.9940	   -12.9242	    -4.1122	    -9.3155	   -10.9940	   -11.3297	
   -15.3580	   -13.4277	   -13.4277	   -12.2528	   -11.2457	   -12.0850	    -3.7766	    -8.3923	    -9.9869	   -10.1547	
   -14.9384	   -13.4277	   -12.7563	   -11.8332	   -12.0850	   -11.5814	    -4.8676	    -8.0566	    -9.7351	    -9.9030	
   -14.8544	   -14.0152	   -12.5885	   -11.7493	   -13.4277	   -11.4975	    -7.0496	    -8.1406	   -10.2386	   -10.4904	
   -14.9384	   -15.1901	   -12.7563	   -12.0010	   -15.0223	   -11.7493	   -10.0708	    -8.6441	   -11.1618	   -11.6653	
   -15.2740	   -16.7007	   -13.1760	   -12.4207	   -16.5329	   -12.1689	   -13.4277	    -9.3155	   -12.5046	   -13.3438	
   -15.6097	   -18.2953	   -13.6795	   -12.8403	   -17.8757	   -12.5885	   -16.7007	    -9.9869	   -13.9313	   -15.1901	
   -15.9454	   -19.8898	   -14.1830	   -13.1760	   -18.8828	   -12.9242	   -19.5541	   -10.5743	   -15.2740	   -17.0364	
   -16.2811	   -21.1487	   -14.6027	   -13.1760	   -19.5541	   -13.0081	   -21.7361	   -10.9940	   -16.3651	   -18.6310	
   -16.4490	   -21.9879	   -14.7705	   -12.9242	   -19.8059	   -12.8403	   -22.9111	   -10.9100	   -16.8686	   -19.8059	
   -16.3651	   -22.2397	   -14.7705	   -12.3367	   -19.5541	   -12.2528	   -23.0789	   -10.4065	   -16.7007	   -20.3934	
   -16.1133	   -21.9040	   -14.4348	   -11.3297	   -18.8828	   -11.3297	   -22.1558	    -9.3994	   -15.7776	   -20.3934	
   -15.6937	   -21.0648	   -13.9313	   -10.0708	   -17.7078	   -10.0708	   -20.0577	    -7.9727	   -14.1830	   -19.6381	
   -15.1062	   -19.8898	   -13.3438	    -8.6441	   -16.2811	    -8.7280	   -16.9525	    -6.3782	   -12.0850	   -18.2114	
   -14.4348	   -18.5471	   -12.7563	    -7.2174	   -14.6866	    -7.2174	   -13.0081	    -4.5319	    -9.7351	   -16.3651	
   -13.8474	   -17.0364	   -12.1689	    -5.9586	   -13.0081	    -5.8746	    -8.8120	    -2.8534	    -7.4692	   -14.0991	
   -13.3438	   -15.6937	   -11.7493	    -4.8676	   -11.4975	    -4.7836	    -4.7836	    -1.3428	    -5.3711	   -11.6653	
   -13.0081	   -14.5187	   -11.4136	    -4.1962	   -10.1547	    -3.9444	    -1.4267	    -0.1678	    -3.6926	    -9.2316	
   -12.9242	   -13.6795	   -11.1618	    -3.7766	    -9.1476	    -3.4409	     0.6714	     0.5035	    -2.5177	    -7.0496	
   -13.0081	   -13.0920	   -10.9940	    -3.6087	    -8.4763	    -3.2730	     1.4267	     0.7553	    -1.9302	    -5.0354	
   -13.1760	   -12.7563	   -10.8261	    -3.6087	    -8.3084	    -3.2730	     0.8392	     0.6714	    -1.8463	    -3.5248	
   -13.3438	   -12.5885	   -10.7422	    -3.6926	    -8.3923	    -3.3569	    -0.9232	     0.3357	    -2.1820	    -2.4338	
   -13.4277	   -12.6724	   -10.6583	    -3.8605	    -8.7280	    -3.6087	    -3.5248	    -0.3357	    -2.8534	    -1.9302	
   -13.4277	   -12.7563	   -10.5743	    -4.0283	    -9.3155	    -3.7766	    -6.6299	    -1.0910	    -3.8605	    -1.9302	
   -13.2599	   -13.0081	   -10.4904	    -4.1962	    -9.9869	    -4.0283	    -9.9869	    -2.0142	    -5.0354	    -2.4338	
   -13.0081	   -13.2599	   -10.4904	    -4.3640	   -10.6583	    -4.1962	   -13.4277	    -3.0212	    -6.3782	    -3.2730	
   -12.5885	   -13.4277	   -10.6583	    -4.4479	   -11.3297	    -4.3640	   -16.7847	    -4.0283	    -7.7209	    -4.3640	
   -12.2528	   -13.6795	   -10.9940	    -4.5319	   -11.9171	    -4.4479	   -19.8898	    -5.1193	    -8.9798	    -5.6229	
   -11.8332	   -13.9313	   -11.4975	    -4.6158	   -12.5046	    -4.5319	   -22.4075	    -6.1264	   -10.1547	    -6.8817	
   -11.5814	   -14.1830	   -12.1689	    -4.6997	   -13.0920	    -4.6158	   -24.3378	    -7.0496	   -11.2457	    -8.0566	
   -11.4975	   -14.4348	   -13.0920	    -4.7836	   -13.6795	    -4.7836	   -25.5127	    -7.7209	   -12.0850	    -9.2316	
   -11.6653	   -14.7705	   -14.0991	    -4.8676	   -14.1830	    -4.9515	   -25.7645	    -8.2245	   -12.7563	   -10.4065	
   -12.0010	   -15.1901	   -15.0223	    -5.0354	   -14.6866	    -5.1193	   -25.1770	    -8.3923	   -13.2599	   -11.5814	
   -12.5046	   -15.5258	   -15.8615	    -5.2032	   -14.9384	    -5.2872	   -23.8342	    -8.3923	   -13.5117	   -12.8403	
   -13.0081	   -15.7776	   -16.5329	    -5.2872	   -15.1062	    -5.4550	   -21.8201	    -8.1406	   -13.5956	   -14.0152	
   -13.5117	   -16.0294	   -17.0364	    -5.3711	   -15.0223	    -5.5389	   -19.3863	    -7.8049	   -13.6795	   -15.2740	
   -14.0991	   -16.2811	   -17.3721	    -5.4550	   -14.9384	    -5.6229	   -16.7847	    -7.3853	   -13.7634	   -16.4490	
   -14.5187	   -16.5329	   -17.6239	    -5.4550	   -14.7705	    -5.6229	   -14.2670	    -7.0496	   -13.9313	   -17.6239	
   -14.9384	   -16.8686	   -17.8757	    -5.5389	   -14.6027	    -5.6229	   -12.1689	    -6.7978	   -14.0991	   -18.5471	
   -15.1901	   -17.2043	   -18.1274	    -5.5389	   -14.6866	    -5.5389	   -10.8261	    -6.7139	   -14.3509	   -19.3863	
   -15.2740	   -17.5400	   -18.5471	    -5.5389	   -14.9384	    -5.5389	   -10.2386	    -6.7978	   -14.8544	   -20.1416	
   -15.1901	   -17.8757	   -19.1345	    -5.6229	   -15.5258	    -5.5389	   -10.7422	    -7.1335	   -15.4419	   -20.8130	
   -15.0223	   -18.1274	   -19.8059	    -5.7907	   -16.3651	    -5.7907	   -12.1689	    -7.7209	   -16.1972	   -21.5683	
   -14.6866	   -18.4631	   -20.4773	    -6.2103	   -17.3721	    -6.1264	   -14.6027	    -8.5602	   -17.2043	   -22.4915	
   -14.1830	   -18.6310	   -21.0648	    -6.6299	   -18.4631	    -6.5460	   -17.7078	    -9.5673	   -18.2953	   -23.5825	
   -13.5117	   -18.6310	   -21.3165	    -7.0496	   -19.3863	    -6.9656	   -21.1487	   -10.4904	   -19.3024	   -24.6735	
   -12.5885	   -18.2114	   -21.1487	    -7.3013	   -19.9738	    -7.2174	   -24.5056	   -11.3297	   -20.1416	   -25.7645	
   -11.3297	   -17.5400	   -20.4773	    -7.2174	   -20.2255	    -7.1335	   -27.5269	   -11.7493	   -20.6451	   -26.5198	
    -9.8190	   -16.4490	   -19.3024	    -6.9656	   -20.0577	    -6.8817	   -29.8767	   -11.8332	   -20.6451	   -26.8555	
    -8.3084	   -15.1062	   -17.7078	    -6.6299	   -19.6381	    -6.5460	   -31.5552	   -11.7493	   -20.3934	   -26.7715	
    -6.7978	   -13.7634	   -15.9454	    -6.2943	   -19.0506	    -6.2943	   -32.5623	   -11.4975	   -19.8059	   -26.2680	
    -5.6229	   -12.5046	   -14.1830	    -6.2103	   -18.3792	    -6.2103	   -32.8140	   -11.1618	   -19.1345	   -25.4288	
    -4.6997	   -11.4975	   -12.5885	    -6.3782	   -17.5400	    -6.2943	   -32.3944	   -10.9100	   -18.3792	   -24.3378	
    -4.1962	   -10.7422	   -11.1618	    -6.7978	   -16.7007	    -6.6299	   -31.5552	   -10.5743	   -17.5400	   -22.9950	
    -4.0283	   -10.3226	    -9.9869	    -7.3853	   -15.7776	    -7.0496	   -30.2124	   -10.3226	   -16.6168	   -21.4844	
    -4.1122	   -10.1547	    -9.2316	    -8.0566	   -15.0223	    -7.6370	   -28.4500	   -10.0708	   -15.6937	   -19.8059	
    -4.4479	   -10.4065	    -8.8120	    -8.7280	   -14.4348	    -8.3084	   -26.5198	    -9.7351	   -14.6866	   -18.1274	
    -4.9515	   -10.8261	    -8.7280	    -9.4833	   -14.1830	    -8.8959	   -24.5056	    -9.4833	   -13.7634	   -16.5329	
    -5.3711	   -11.4136	    -8.7280	   -10.1547	   -14.0991	    -9.4833	   -22.5754	    -9.1476	   -12.9242	   -15.1062	
    -5.7907	   -11.8332	    -8.8959	   -10.7422	   -14.3509	    -9.9869	   -20.7291	    -8.7280	   -12.1689	   -13.8474	
    -5.8746	   -12.0010	    -8.8120	   -10.9940	   -14.6027	   -10.1547	   -19.1345	    -8.1406	   -11.4975	   -12.9242	
    -5.7068	   -11.7493	    -8.5602	   -10.9940	   -14.7705	   -10.0708	   -17.8757	    -7.4692	   -10.7422	   -12.2528	
    -5.2032	   -11.1618	    -7.9727	   -10.6583	   -14.7705	    -9.7351	   -16.9525	    -6.6299	   -10.0708	   -11.7493	
    -4.3640	   -10.3226	    -7.3013	    -9.9869	   -14.6027	    -9.1476	   -16.4490	    -5.7907	    -9.4833	   -11.4975	
    -3.3569	    -9.3155	    -6.6299	    -9.2316	   -14.1830	    -8.4763	   -16.2811	    -4.9515	    -8.9798	   -11.4136	
    -2.3499	    -8.3084	    -6.0425	    -8.3923	   -13.6795	    -7.7209	   -16.3651	    -4.2801	    -8.7280	   -11.4975	
    -1.5106	    -7.6370	    -5.7907	    -7.7209	   -13.2599	    -7.1335	   -16.7847	    -4.0283	    -8.8120	   -11.9171	
    -1.0910	    -7.2174	    -5.9586	    -7.3853	   -12.9242	    -6.9656	   -17.2882	    -4.2801	    -9.2316	   -12.5046	
    -1.1749	    -7.3013	    -6.6299	    -7.5531	   -12.8403	    -7.2174	   -17.8757	    -4.9515	   -10.0708	   -13.3438	
    -1.7624	    -7.7209	    -7.6370	    -8.1406	   -12.9242	    -7.9727	   -18.3792	    -6.2103	   -11.3297	   -14.3509	
    -2.9373	    -8.5602	    -8.8959	    -9.3155	   -13.2599	    -9.2316	   -18.7988	    -7.8049	   -12.6724	   -15.3580	
    -4.4479	    -9.5673	   -10.4065	   -10.8261	   -13.5956	   -10.8261	   -18.9667	    -9.4833	   -14.0991	   -16.1972	
    -6.1264	   -10.5743	   -11.7493	   -12.4207	   -13.9313	   -12.5046	   -18.8828	   -11.0779	   -15.1901	   -16.6168	
    -7.7209	   -11.4136	   -12.8403	   -13.9313	   -14.0152	   -14.0152	   -18.3792	   -12.3367	   -15.7776	   -16.5329	
    -9.2316	   -12.0010	   -13.4277	   -15.1901	   -13.7634	   -15.3580	   -17.2882	   -13.1760	   -15.8615	   -15.8615	
   -10.4065	   -12.1689	   -13.6795	   -16.1133	   -13.2599	   -16.2811	   -15.6937	   -13.5117	   -15.4419	   -14.6866	
   -11.3297	   -12.0850	   -13.4277	   -16.7007	   -12.5885	   -16.8686	   -13.5117	   -13.4277	   -14.6027	   -13.1760	
   -12.0010	   -11.7493	   -12.9242	   -17.0364	   -11.6653	   -17.2043	   -10.9940	   -13.0920	   -13.5956	   -11.5814	
   -12.3367	   -11.2457	   -12.1689	   -17.0364	   -10.5743	   -17.2043	    -8.3084	   -12.5885	   -12.5046	    -9.9869	
   -12.3367	   -10.4904	   -11.1618	   -16.9525	    -9.4833	   -17.1204	    -5.8746	   -12.0010	   -11.4975	    -8.6441	
   -12.0850	    -9.7351	   -10.0708	   -16.6168	    -8.3923	   -16.7847	    -4.0283	   -11.4136	   -10.7422	    -7.6370	
   -11.6653	    -8.9798	    -8.9798	   -16.3651	    -7.3013	   -16.4490	    -2.8534	   -10.9940	   -10.2386	    -7.1335	
   -11.1618	    -8.3923	    -7.9727	   -16.1133	    -6.3782	   -16.1972	    -2.5177	   -10.7422	   -10.2386	    -7.2174	
   -10.7422	    -8.0566	    -7.2174	   -16.1133	    -5.6229	   -16.1133	    -2.9373	   -10.8261	   -10.6583	    -7.8888	
   -10.4065	    -8.0566	    -6.6299	   -16.2811	    -5.1193	   -16.1972	    -3.9444	   -11.2457	   -11.4136	    -9.1476	
   -10.2386	    -8.3084	    -6.2103	   -16.5329	    -4.8676	   -16.3651	    -5.3711	   -11.8332	   -12.5046	   -10.8261	
   -10.2386	    -8.7280	    -5.9586	   -16.8686	    -4.7836	   -16.6168	    -6.8817	   -12.5046	   -13.7634	   -12.8403	
   -10.3226	    -9.3155	    -5.7068	   -17.2882	    -4.6997	   -16.9525	    -8.1406	   -13.1760	   -14.8544	   -14.9384	
   -10.4065	    -9.9030	    -5.5389	   -17.6239	    -4.6997	   -17.2043	    -8.9798	   -13.8474	   -15.8615	   -17.0364	
   -10.4904	   -10.4065	    -5.2872	   -17.8757	    -4.6158	   -17.4561	    -9.1476	   -14.2670	   -16.5329	   -18.7149	
   -10.4904	   -10.6583	    -5.0354	   -18.0435	    -4.4479	   -17.5400	    -8.6441	   -14.4348	   -16.7847	   -19.9738	
   -10.4065	   -10.7422	    -4.7836	   -18.0435	    -4.0283	   -17.6239	    -7.3013	   -14.2670	   -16.7007	   -20.5612	
   -10.2386	   -10.6583	    -4.3640	   -17.9596	    -3.4409	   -17.5400	    -5.2872	   -13.9313	   -16.1972	   -20.5612	
    -9.9869	   -10.4065	    -4.0283	   -17.7917	    -2.7695	   -17.3721	    -2.7695	   -13.2599	   -15.3580	   -19.8898	
    -9.8190	   -10.0708	    -3.8605	   -17.6239	    -2.0981	   -17.2043	     0.0839	   -12.4207	   -14.1830	   -18.7988	
    -9.6512	    -9.7351	    -3.7766	   -17.4561	    -1.5106	   -17.0364	     2.9373	   -11.4975	   -13.0081	   -17.2882	
    -9.8190	    -9.5673	    -4.0283	   -17.4561	    -1.3428	   -17.0364	     5.3711	   -10.7422	   -11.8332	   -15.4419	
   -10.1547	    -9.7351	    -4.6158	   -17.5400	    -1.5106	   -17.2043	     6.9656	   -10.0708	   -10.9100	   -13.5956	
   -10.7422	   -10.0708	    -5.4550	   -17.8757	    -2.0142	   -17.5400	     7.6370	    -9.7351	   -10.3226	   -11.9171	
   -11.4975	   -10.5743	    -6.4621	   -18.2953	    -2.9373	   -17.9596	     7.2174	    -9.6512	   -10.0708	   -10.5743	
   -12.3367	   -11.3297	    -7.3853	   -18.7988	    -4.0283	   -18.5471	     5.7907	    -9.8190	   -10.1547	    -9.7351	
   -13.0920	   -12.0850	    -8.1406	   -19.3863	    -5.2032	   -19.1345	     3.3569	   -10.3226	   -10.5743	    -9.4833	
   -13.7634	   -12.8403	    -8.7280	   -19.9738	    -6.3782	   -19.8059	     0.3357	   -10.9940	   -11.3297	    -9.9030	
   -14.2670	   -13.6795	    -8.9798	   -20.6451	    -7.5531	   -20.5612	    -3.1052	   -12.0010	   -12.4207	   -10.9940	
   -14.7705	   -14.4348	    -8.9798	   -21.4005	    -8.5602	   -21.3165	    -6.7139	   -13.0920	   -13.9313	   -12.6724	
   -15.0223	   -15.1062	    -8.6441	   -22.1558	    -9.3155	   -22.1558	   -10.1547	   -14.4348	   -15.6097	   -14.8544	
   -15.1062	   -15.6097	    -8.0566	   -22.9111	    -9.9030	   -22.9111	   -13.2599	   -15.7776	   -17.5400	   -17.2882	
   -15.1062	   -15.9454	    -7.1335	   -23.4985	   -10.0708	   -23.5825	   -15.7776	   -16.9525	   -19.4702	   -19.8059	
   -14.9384	   -16.1133	    -6.2103	   -24.0021	    -9.9869	   -24.0021	   -17.5400	   -17.9596	   -21.2326	   -21.9879	
   -14.6027	   -16.0294	    -5.1193	   -24.1699	    -9.4833	   -24.1699	   -18.3792	   -18.7149	   -22.5754	   -23.6664	
   -14.0152	   -15.6937	    -3.9444	   -23.9182	    -8.5602	   -24.0021	   -18.0435	   -18.8828	   -23.2468	   -24.4217	
   -13.0920	   -14.8544	    -2.7695	   -23.2468	    -7.3013	   -23.3307	   -16.6168	   -18.6310	   -23.0789	   -24.1699	
   -11.9171	   -13.5956	    -1.5945	   -22.1558	    -5.7907	   -22.2397	   -14.1830	   -17.7917	   -22.0718	   -22.9111	
   -10.4065	   -12.0010	    -0.4196	   -20.6451	    -4.0283	   -20.6451	   -10.9940	   -16.6168	   -20.3094	   -20.7291	
    -8.8120	   -10.1547	     0.5875	   -18.7988	    -2.4338	   -18.7988	    -7.3853	   -15.1062	   -18.0435	   -17.9596	
    -7.1335	    -8.3084	     1.2589	   -16.9525	    -1.0910	   -16.8686	    -3.7766	   -13.5117	   -15.5258	   -14.7705	
    -5.5389	    -6.5460	     1.6785	   -15.0223	    -0.0839	   -14.8544	    -0.5875	   -11.9171	   -13.0920	   -11.5814	
    -4.1122	    -5.0354	     1.5945	   -13.1760	     0.5875	   -12.9242	     1.9302	   -10.2386	   -10.7422	    -8.4763	
    -2.9373	    -3.9444	     1.0910	   -11.4975	     0.7553	   -11.0779	     3.4409	    -8.7280	    -8.8959	    -5.7907	
    -2.0981	    -3.3569	     0.1678	   -10.0708	     0.4196	    -9.5673	     3.9444	    -7.3853	    -7.5531	    -3.5248	
    -1.7624	    -3.2730	    -1.3428	    -8.9798	    -0.5035	    -8.4763	     3.1891	    -6.3782	    -6.7978	    -2.0981	
    -1.9302	    -3.8605	    -3.3569	    -8.4763	    -2.1820	    -7.8888	     1.3428	    -5.8746	    -6.7139	    -1.4267	
    -2.5177	    -5.1193	    -5.8746	    -8.3923	    -4.3640	    -7.8049	    -1.5945	    -5.8746	    -7.2174	    -1.5945	
    -3.5248	    -6.8817	    -8.7280	    -8.8959	    -7.0496	    -8.3084	    -5.2872	    -6.4621	    -8.3084	    -2.5177	
    -4.9515	    -9.1476	   -11.8332	    -9.7351	    -9.9869	    -9.3155	    -9.3994	    -7.5531	    -9.7351	    -4.1122	
    -6.5460	   -11.7493	   -15.0223	   -11.0779	   -12.9242	   -10.6583	   -13.6795	    -8.9798	   -11.4975	    -6.2943	
    -8.3084	   -14.5187	   -18.0435	   -12.5885	   -15.6937	   -12.2528	   -17.8757	   -10.7422	   -13.3438	    -8.8120	
    -9.9869	   -17.2882	   -20.8130	   -14.2670	   -18.1274	   -14.0152	   -21.4844	   -12.5046	   -15.1062	   -11.5814	
   -11.4975	   -19.8059	   -23.0789	   -15.7776	   -19.8898	   -15.6097	   -24.2538	   -14.0991	   -16.7007	   -14.1830	
   -12.5885	   -21.6522	   -24.5895	   -17.0364	   -20.7291	   -16.8686	   -26.0162	   -15.2740	   -17.7078	   -16.2811	
   -13.0920	   -22.6593	   -25.1770	   -17.7078	   -20.5612	   -17.5400	   -26.3519	   -15.7776	   -17.9596	   -17.7917	
   -12.8403	   -22.6593	   -24.7574	   -17.6239	   -19.3024	   -17.5400	   -25.2609	   -15.5258	   -17.4561	   -18.2114	
   -12.0010	   -21.7361	   -23.4146	   -16.8686	   -17.0364	   -16.7847	   -22.9111	   -14.6027	   -16.1133	   -17.7078	
   -10.6583	   -20.0577	   -21.4005	   -15.6097	   -14.0991	   -15.5258	   -19.4702	   -13.0081	   -14.1830	   -16.3651	
    -9.1476	   -18.0435	   -19.1345	   -14.0991	   -10.9100	   -14.0991	   -15.3580	   -11.1618	   -12.0010	   -14.3509	
    -7.7209	   -15.9454	   -16.9525	   -12.5885	    -7.8888	   -12.5885	   -10.9100	    -9.3155	    -9.9030	   -12.1689	
    -6.5460	   -14.0152	   -15.0223	   -11.2457	    -5.5389	   -11.1618	    -6.6299	    -7.7209	    -8.1406	   -10.1547	
    -5.5389	   -12.2528	   -13.5117	   -10.1547	    -3.9444	   -10.0708	    -2.9373	    -6.4621	    -6.7978	    -8.4763	
    -4.7836	   -10.8261	   -12.3367	    -9.3155	    -3.1891	    -9.1476	    -0.1678	    -5.5389	    -5.8746	    -7.5531	
    -4.1122	    -9.6512	   -11.4975	    -8.7280	    -3.1891	    -8.4763	     1.4267	    -4.8676	    -5.4550	    -7.2174	
    -3.4409	    -8.6441	   -10.8261	    -8.2245	    -3.6926	    -7.9727	     1.9302	    -4.4479	    -5.4550	    -7.4692	
    -2.6016	    -7.7209	   -10.2386	    -7.8888	    -4.5319	    -7.5531	     1.5106	    -4.1962	    -5.6229	    -8.3084	
    -1.6785	    -6.9656	    -9.8190	    -7.6370	    -5.4550	    -7.2174	     0.4196	    -4.1962	    -6.1264	    -9.5673	
    -0.7553	    -6.2943	    -9.3994	    -7.3853	    -6.4621	    -7.0496	    -1.0910	    -4.2801	    -6.7139	   -11.0779	
     0.2518	    -5.7907	    -9.0637	    -7.3013	    -7.3013	    -6.8817	    -2.9373	    -4.5319	    -7.4692	   -12.6724	
     1.2589	    -5.2872	    -8.7280	    -7.2174	    -8.0566	    -6.7978	    -4.8676	    -4.9515	    -8.3084	   -14.2670	
     2.0981	    -4.9515	    -8.5602	    -7.1335	    -8.7280	    -6.7139	    -6.7978	    -5.4550	    -9.1476	   -15.7776	
     2.8534	    -4.6997	    -8.4763	    -6.9656	    -9.1476	    -6.5460	    -8.3923	    -6.0425	    -9.9869	   -16.9525	
     3.5248	    -4.5319	    -8.3923	    -6.7139	    -9.3994	    -6.3782	    -9.5673	    -6.5460	   -10.6583	   -17.7078	
     3.8605	    -4.3640	    -8.3084	    -6.3782	    -9.4833	    -6.0425	   -10.0708	    -6.9656	   -10.9940	   -17.8757	
     4.1122	    -4.1122	    -8.1406	    -5.9586	    -9.3155	    -5.6229	    -9.8190	    -7.2174	   -11.1618	   -17.3721	
     4.0283	    -3.9444	    -7.9727	    -5.4550	    -8.8959	    -5.1193	    -8.8959	    -7.3013	   -11.0779	   -16.2811	
     3.6926	    -3.8605	    -7.8049	    -5.0354	    -8.3923	    -4.6997	    -7.3853	    -7.3013	   -10.8261	   -14.6866	
     3.1052	    -3.8605	    -7.6370	    -4.6997	    -7.8888	    -4.4479	    -5.5389	    -7.2174	   -10.5743	   -12.7563	
     2.2659	    -3.9444	    -7.5531	    -4.6158	    -7.5531	    -4.3640	    -3.6087	    -7.2174	   -10.2386	   -10.7422	
     1.3428	    -4.1122	    -7.5531	    -4.6997	    -7.3013	    -4.3640	    -1.9302	    -7.3013	    -9.9030	    -8.8120	
     0.3357	    -4.3640	    -7.5531	    -4.9515	    -7.2174	    -4.6158	    -0.5035	    -7.4692	    -9.7351	    -7.2174	
    -0.6714	    -4.6158	    -7.5531	    -5.2872	    -7.3013	    -4.9515	     0.4196	    -7.6370	    -9.6512	    -5.9586	
    -1.5945	    -4.8676	    -7.4692	    -5.6229	    -7.5531	    -5.3711	     0.7553	    -7.8888	    -9.8190	    -5.2872	
    -2.3499	    -5.2032	    -7.3853	    -6.0425	    -7.9727	    -5.7907	     0.3357	    -8.1406	   -10.1547	    -5.2032	
    -3.0212	    -5.5389	    -7.3013	    -6.3782	    -8.5602	    -6.1264	    -0.8392	    -8.5602	   -10.7422	    -5.8746	
    -3.5248	    -6.0425	    -7.3013	    -6.7139	    -9.3155	    -6.5460	    -2.7695	    -9.1476	   -11.5814	    -7.2174	
    -4.0283	    -6.7139	    -7.3853	    -7.1335	   -10.2386	    -6.8817	    -5.5389	    -9.8190	   -12.7563	    -9.2316	
    -4.5319	    -7.7209	    -7.7209	    -7.5531	   -11.4136	    -7.3853	    -8.9798	   -10.6583	   -14.1830	   -11.9171	
    -5.1193	    -8.8959	    -8.3084	    -8.0566	   -12.6724	    -7.8049	   -12.8403	   -11.6653	   -15.7776	   -14.7705	
    -5.6229	   -10.3226	    -8.9798	    -8.4763	   -13.9313	    -8.3084	   -16.7847	   -12.7563	   -17.4561	   -17.7078	
    -6.1264	   -11.8332	    -9.7351	    -8.8120	   -15.2740	    -8.6441	   -20.5612	   -13.5956	   -18.8828	   -20.2255	
    -6.5460	   -13.2599	   -10.4904	    -8.9798	   -16.4490	    -8.8959	   -23.6664	   -14.3509	   -19.8898	   -21.9879	
    -6.8817	   -14.6027	   -10.9940	    -9.0637	   -17.6239	    -8.8959	   -25.9323	   -14.7705	   -20.5612	   -22.9111	
    -7.0496	   -15.7776	   -11.4136	    -8.9798	   -18.7988	    -8.8120	   -27.1072	   -14.9384	   -20.7291	   -22.9111	
    -7.1335	   -16.5329	   -11.5814	    -8.8120	   -19.8898	    -8.6441	   -27.2751	   -14.8544	   -20.5612	   -22.0718	
    -7.0496	   -17.0364	   -11.4975	    -8.5602	   -20.8969	    -8.4763	   -26.4359	   -14.5187	   -19.9738	   -20.6451	
    -6.7978	   -16.9525	   -11.1618	    -8.3084	   -21.6522	    -8.0566	   -24.5895	   -14.0152	   -19.1345	   -18.7149	
    -6.2103	   -16.2811	   -10.3226	    -7.8049	   -21.9040	    -7.6370	   -21.9879	   -13.1760	   -18.0435	   -16.4490	
    -5.3711	   -15.1062	    -9.2316	    -7.2174	   -21.6522	    -6.9656	   -18.9667	   -12.0850	   -16.7847	   -14.0991	
    -4.2801	   -13.5117	    -7.8888	    -6.5460	   -20.8130	    -6.2943	   -15.7776	   -10.9100	   -15.4419	   -11.6653	
    -3.1891	   -11.7493	    -6.4621	    -5.8746	   -19.4702	    -5.7068	   -12.8403	    -9.7351	   -14.1830	    -9.3994	
    -2.0142	    -9.9030	    -5.1193	    -5.3711	   -17.8757	    -5.2032	   -10.4904	    -8.7280	   -13.0081	    -7.4692	
    -1.0071	    -8.0566	    -4.0283	    -4.9515	   -16.0294	    -4.7836	    -8.7280	    -7.8888	   -12.0850	    -6.0425	
     0.0000	    -6.4621	    -3.1891	    -4.5319	   -14.0152	    -4.4479	    -7.7209	    -7.2174	   -11.4136	    -5.1193	
     0.9232	    -5.2032	    -2.6855	    -4.1962	   -11.8332	    -4.1122	    -7.3013	    -6.7139	   -10.9100	    -4.6158	
     1.6785	    -4.1962	    -2.6855	    -3.9444	    -9.8190	    -3.8605	    -7.4692	    -6.4621	   -10.7422	    -4.6158	
     2.2659	    -3.6926	    -3.1052	    -3.8605	    -8.0566	    -3.7766	    -8.1406	    -6.3782	   -10.8261	    -5.1193	
     2.6855	    -3.6087	    -3.9444	    -3.8605	    -6.7978	    -3.8605	    -9.3155	    -6.6299	   -11.2457	    -6.0425	
     2.8534	    -3.8605	    -5.1193	    -4.1122	    -6.2103	    -4.1122	   -10.7422	    -7.0496	   -11.9171	    -7.3013	
     2.9373	    -4.2801	    -6.4621	    -4.4479	    -6.1264	    -4.4479	   -12.3367	    -7.6370	   -12.5885	    -8.6441	
     2.9373	    -4.7836	    -7.8049	    -4.7836	    -6.5460	    -4.7836	   -13.9313	    -8.1406	   -13.2599	   -10.0708	
     3.1052	    -5.2872	    -8.8959	    -4.9515	    -7.1335	    -5.1193	   -15.1901	    -8.6441	   -13.7634	   -11.3297	
     3.2730	    -5.6229	    -9.7351	    -5.1193	    -7.8049	    -5.2872	   -16.0294	    -8.8959	   -13.8474	   -12.3367	
     3.5248	    -5.8746	   -10.1547	    -5.0354	    -8.2245	    -5.2872	   -16.3651	    -8.8959	   -13.6795	   -13.1760	
     3.7766	    -5.9586	   -10.2386	    -4.8676	    -8.3923	    -5.2032	   -16.2811	    -8.6441	   -13.0920	   -13.7634	
     4.0283	    -5.8746	   -10.1547	    -4.7836	    -8.2245	    -5.1193	   -15.6097	    -8.2245	   -12.3367	   -14.0991	
     4.1122	    -5.7907	    -9.8190	    -4.6997	    -7.8049	    -5.0354	   -14.6866	    -7.6370	   -11.3297	   -14.1830	
     3.8605	    -5.7068	    -9.5673	    -4.7836	    -7.3853	    -5.1193	   -13.5117	    -6.9656	   -10.2386	   -13.9313	
     3.5248	    -5.7068	    -9.3994	    -5.0354	    -6.8817	    -5.2872	   -12.1689	    -6.3782	    -9.2316	   -13.3438	
     2.9373	    -5.8746	    -9.3994	    -5.3711	    -6.3782	    -5.6229	   -10.7422	    -5.8746	    -8.3084	   -12.3367	
     2.1820	    -6.0425	    -9.4833	    -5.7907	    -5.9586	    -5.9586	    -9.3155	    -5.3711	    -7.6370	   -10.9940	
     1.5106	    -6.2943	    -9.6512	    -6.2103	    -5.6229	    -6.2943	    -8.1406	    -5.0354	    -7.1335	    -9.6512	
     0.8392	    -6.6299	    -9.9030	    -6.6299	    -5.3711	    -6.6299	    -7.3013	    -4.7836	    -6.9656	    -8.3923	
     0.2518	    -6.9656	   -10.2386	    -7.0496	    -5.2032	    -6.9656	    -6.8817	    -4.7836	    -7.0496	    -7.5531	
    -0.1678	    -7.3853	   -10.6583	    -7.4692	    -5.2032	    -7.3013	    -6.9656	    -4.9515	    -7.4692	    -7.3013	
    -0.4196	    -7.7209	   -11.0779	    -7.8049	    -5.2872	    -7.5531	    -7.4692	    -5.3711	    -8.2245	    -7.7209	
    -0.4196	    -8.0566	   -11.4975	    -7.9727	    -5.3711	    -7.7209	    -8.3923	    -6.0425	    -9.2316	    -8.6441	
     0.0000	    -8.1406	   -11.6653	    -7.8888	    -5.2032	    -7.6370	    -9.5673	    -6.7139	   -10.3226	    -9.9869	
     0.6714	    -7.9727	   -11.5814	    -7.5531	    -4.7836	    -7.3013	   -10.9100	    -7.3013	   -11.3297	   -11.4136	
     1.7624	    -7.4692	   -11.0779	    -6.8817	    -4.1122	    -6.7139	   -12.2528	    -7.7209	   -12.1689	   -12.8403	
     3.0212	    -6.6299	   -10.3226	    -5.9586	    -3.1891	    -5.7907	   -13.5117	    -7.8049	   -12.8403	   -14.0152	
     4.3640	    -5.7907	    -9.4833	    -5.0354	    -2.1820	    -4.8676	   -14.6027	    -7.7209	   -13.3438	   -15.0223	
     5.5389	    -4.9515	    -8.5602	    -4.1122	    -1.4267	    -4.0283	   -15.6097	    -7.4692	   -13.8474	   -15.7776	
     6.3782	    -4.3640	    -7.7209	    -3.5248	    -1.2589	    -3.4409	   -16.3651	    -7.3013	   -14.3509	   -16.4490	
     6.7978	    -4.0283	    -7.2174	    -3.1891	    -1.6785	    -3.1891	   -16.9525	    -7.2174	   -14.7705	   -16.8686	
     6.7139	    -4.0283	    -6.8817	    -3.2730	    -2.6855	    -3.3569	   -17.0364	    -7.3853	   -15.2740	   -17.2043	
     6.2943	    -4.1962	    -6.8817	    -3.6926	    -4.1962	    -3.7766	   -16.7847	    -7.6370	   -15.6937	   -17.4561	
     5.6229	    -4.4479	    -7.0496	    -4.4479	    -6.0425	    -4.4479	   -16.1133	    -7.9727	   -16.1133	   -17.6239	
     4.7836	    -4.8676	    -7.4692	    -5.2872	    -7.8888	    -5.3711	   -15.0223	    -8.3923	   -16.3651	   -17.7078	
     4.0283	    -5.2032	    -8.0566	    -6.1264	    -9.4833	    -6.2103	   -13.7634	    -8.7280	   -16.5329	   -17.8757	
     3.5248	    -5.3711	    -8.6441	    -6.8817	   -10.7422	    -6.9656	   -12.3367	    -8.9798	   -16.6168	   -18.0435	
     3.4409	    -5.2032	    -9.1476	    -7.3013	   -11.4975	    -7.3853	   -10.9100	    -8.8959	   -16.4490	   -18.2114	
     3.8605	    -4.6997	    -9.2316	    -7.3013	   -11.6653	    -7.3013	    -9.6512	    -8.5602	   -16.0294	   -18.2953	
     4.8676	    -3.7766	    -8.8959	    -6.7139	   -11.4136	    -6.7139	    -8.6441	    -7.8888	   -15.5258	   -18.2953	
     6.2943	    -2.5177	    -8.0566	    -5.7068	   -10.7422	    -5.6229	    -8.0566	    -6.8817	   -14.7705	   -18.1274	
     8.1406	    -1.0071	    -6.7139	    -4.1962	    -9.9030	    -4.1962	    -7.9727	    -5.7068	   -14.0152	   -17.7917	
    10.2386	     0.6714	    -5.0354	    -2.4338	    -9.1476	    -2.4338	    -8.3923	    -4.5319	   -13.1760	   -17.3721	
    12.4207	     2.3499	    -3.1052	    -0.5875	    -8.5602	    -0.5035	    -9.1476	    -3.3569	   -12.4207	   -16.7007	
    14.6866	     4.1122	    -1.0071	     1.3428	    -8.0566	     1.5106	   -10.1547	    -2.2659	   -11.5814	   -15.6937	
    16.8686	     5.8746	     1.0910	     3.2730	    -7.7209	     3.3569	   -11.1618	    -1.3428	   -10.7422	   -14.3509	
    18.8828	     7.4692	     3.1052	     5.0354	    -7.4692	     5.1193	   -12.0850	    -0.5035	    -9.9030	   -12.6724	
    20.5612	     8.8959	     4.9515	     6.5460	    -7.3013	     6.5460	   -12.7563	     0.1678	    -9.0637	   -10.9940	
    21.8201	    10.0708	     6.4621	     7.6370	    -7.3013	     7.5531	   -13.1760	     0.5035	    -8.4763	    -9.4833	
    22.4915	    10.8261	     7.5531	     8.2245	    -7.3853	     7.9727	   -13.3438	     0.5035	    -7.9727	    -8.3084	
    22.6593	    11.0779	     8.2245	     8.2245	    -7.4692	     7.8888	   -13.2599	     0.2518	    -7.8049	    -7.5531	
    22.3236	    10.9940	     8.3923	     7.7209	    -7.3853	     7.3853	   -12.9242	    -0.3357	    -7.7209	    -7.3013	
    21.6522	    10.7422	     8.3923	     6.9656	    -7.1335	     6.5460	   -12.1689	    -0.9232	    -7.7209	    -7.3853	
    20.8969	    10.4065	     8.1406	     6.0425	    -6.6299	     5.6229	   -10.9940	    -1.5106	    -7.5531	    -7.5531	
    20.0577	    10.1547	     7.9727	     5.2032	    -5.7907	     4.7836	    -9.5673	    -1.8463	    -7.3013	    -7.6370	
    19.3024	    10.0708	     7.7209	     4.4479	    -4.9515	     4.0283	    -7.8049	    -2.0142	    -6.9656	    -7.5531	
    18.6310	    10.1547	     7.5531	     3.8605	    -4.0283	     3.4409	    -6.0425	    -2.0981	    -6.4621	    -7.2174	
    18.0435	    10.2386	     7.3013	     3.2730	    -3.1891	     3.0212	    -4.3640	    -2.1820	    -6.1264	    -6.7139	
    17.7078	    10.4904	     6.9656	     2.9373	    -2.3499	     2.7695	    -2.8534	    -2.0981	    -5.7907	    -6.1264	
    17.5400	    10.9100	     6.7978	     2.8534	    -1.4267	     2.6855	    -1.5106	    -1.9302	    -5.5389	    -5.5389	
    17.7078	    11.4975	     6.6299	     3.1052	    -0.3357	     2.9373	    -0.5875	    -1.6785	    -5.2872	    -5.0354	
    18.2114	    12.2528	     6.5460	     3.5248	     0.8392	     3.3569	     0.0000	    -1.3428	    -5.0354	    -4.6158	
    18.7988	    12.8403	     6.3782	     4.0283	     1.9302	     3.8605	    -0.2518	    -1.0910	    -4.9515	    -4.6158	
    19.2184	    13.1760	     5.9586	     4.4479	     2.6016	     4.1962	    -1.3428	    -1.0071	    -5.2032	    -4.9515	
    19.3863	    13.0920	     5.2032	     4.6158	     2.6855	     4.2801	    -3.3569	    -1.3428	    -5.7068	    -5.7907	
    19.1345	    12.3367	     3.9444	     4.2801	     2.0142	     3.9444	    -6.1264	    -2.0142	    -6.6299	    -7.1335	
    18.3792	    11.0779	     2.1820	     3.6087	     0.5875	     3.1052	    -9.3155	    -3.1052	    -7.8049	    -8.8120	
    17.1204	     9.2316	     0.1678	     2.5177	    -1.2589	     2.0142	   -12.5046	    -4.5319	    -9.2316	   -10.6583	
    15.6097	     7.2174	    -1.9302	     1.3428	    -3.4409	     0.7553	   -15.1901	    -5.9586	   -10.4904	   -12.3367	
    13.9313	     5.1193	    -4.0283	     0.0839	    -5.5389	    -0.5035	   -16.9525	    -7.3013	   -11.5814	   -13.6795	
    12.2528	     3.3569	    -5.7068	    -0.9232	    -7.1335	    -1.5106	   -17.7078	    -8.2245	   -12.1689	   -14.5187	
    10.9100	     2.0142	    -6.7978	    -1.5945	    -8.1406	    -2.1820	   -17.2043	    -8.6441	   -12.3367	   -14.6027	
     9.9030	     1.2589	    -7.3853	    -1.7624	    -8.3923	    -2.3499	   -15.5258	    -8.4763	   -11.9171	   -14.0152	
     9.2316	     1.0071	    -7.4692	    -1.5945	    -7.8049	    -2.0981	   -12.9242	    -7.8888	   -11.2457	   -12.7563	
     8.8959	     1.1749	    -7.0496	    -1.0910	    -6.6299	    -1.5106	    -9.6512	    -6.7978	   -10.2386	   -11.0779	
     8.8120	     1.5106	    -6.3782	    -0.3357	    -4.9515	    -0.7553	    -6.2103	    -5.5389	    -9.2316	    -8.9798	
     8.7280	     2.0142	    -5.5389	     0.3357	    -3.1052	     0.0000	    -3.0212	    -4.1122	    -8.2245	    -6.7978	
     8.7280	     2.4338	    -4.6997	     1.0910	    -1.1749	     0.7553	    -0.4196	    -2.8534	    -7.3853	    -4.6158	
     8.7280	     2.6016	    -4.1122	     1.5945	     0.4196	     1.3428	     1.3428	    -1.6785	    -6.7139	    -2.7695	
     8.5602	     2.5177	    -3.7766	     1.8463	     1.7624	     1.7624	     2.2659	    -0.9232	    -6.2943	    -1.4267	
     8.2245	     2.0981	    -3.6926	     1.9302	     2.5177	     1.8463	     2.1820	    -0.4196	    -6.1264	    -0.8392	
     7.8049	     1.3428	    -4.0283	     1.5945	     2.6855	     1.6785	     1.0071	    -0.4196	    -6.2943	    -1.0071	
     7.1335	     0.1678	    -4.7836	     1.0071	     2.3499	     1.0910	    -1.0910	    -0.8392	    -6.9656	    -2.0981	
     6.2103	    -1.4267	    -5.8746	     0.0000	     1.2589	     0.1678	    -4.1962	    -1.7624	    -8.1406	    -3.8605	
     5.0354	    -3.3569	    -7.2174	    -1.3428	    -0.3357	    -1.1749	    -7.9727	    -3.1052	    -9.7351	    -6.2943	
     3.6926	    -5.5389	    -8.6441	    -2.7695	    -2.4338	    -2.6016	   -12.1689	    -4.6997	   -11.5814	    -8.8959	
     2.4338	    -7.6370	    -9.9869	    -4.1962	    -4.7836	    -3.9444	   -16.3651	    -6.3782	   -13.4277	   -11.4136	
     1.2589	    -9.3994	   -10.9100	    -5.2872	    -7.3853	    -5.1193	   -20.0577	    -7.8049	   -15.0223	   -13.4277	
     0.4196	   -10.7422	   -11.4136	    -6.0425	    -9.8190	    -5.8746	   -22.9111	    -8.8959	   -16.0294	   -14.6027	
    -0.0839	   -11.4975	   -11.4136	    -6.2943	   -11.9171	    -6.1264	   -24.7574	    -9.5673	   -16.4490	   -15.0223	
    -0.1678	   -11.4975	   -10.9100	    -6.0425	   -13.4277	    -5.9586	   -25.2609	    -9.6512	   -16.2811	   -14.6866	
     0.1678	   -10.8261	    -9.9030	    -5.3711	   -14.2670	    -5.3711	   -24.5056	    -9.2316	   -15.3580	   -13.8474	
     0.9232	    -9.5673	    -8.4763	    -4.3640	   -14.2670	    -4.4479	   -22.4915	    -8.3084	   -14.0152	   -12.5885	
     1.8463	    -7.8888	    -6.8817	    -3.1052	   -13.5956	    -3.3569	   -19.4702	    -6.9656	   -12.1689	   -11.2457	
     3.0212	    -6.0425	    -5.2872	    -1.8463	   -12.4207	    -2.0981	   -15.7776	    -5.4550	   -10.0708	   -10.0708	
     4.1122	    -4.1122	    -3.8605	    -0.7553	   -10.9940	    -1.0071	   -11.7493	    -3.9444	    -8.0566	    -9.3155	
     5.0354	    -2.5177	    -2.8534	     0.1678	    -9.5673	    -0.1678	    -7.9727	    -2.4338	    -6.2103	    -8.9798	
     5.7907	    -1.2589	    -2.3499	     0.7553	    -8.3923	     0.5035	    -4.6997	    -1.1749	    -4.6158	    -8.8959	
     6.2103	    -0.4196	    -2.3499	     1.0910	    -7.3853	     0.8392	    -2.2659	     0.0000	    -3.3569	    -8.8959	
     6.4621	    -0.0839	    -2.8534	     1.1749	    -6.7139	     1.0910	    -0.7553	     0.8392	    -2.3499	    -8.7280	
     6.4621	    -0.0839	    -3.7766	     1.0910	    -6.5460	     1.0910	    -0.3357	     1.4267	    -1.7624	    -8.3923	
     6.2103	    -0.5035	    -4.9515	     0.8392	    -6.7978	     0.9232	    -1.0071	     1.6785	    -1.5945	    -7.8049	
     5.7907	    -1.2589	    -6.2943	     0.5035	    -7.4692	     0.6714	    -2.6855	     1.5945	    -1.7624	    -6.9656	
     5.2032	    -2.2659	    -7.8049	     0.0839	    -8.6441	     0.3357	    -5.1193	     1.0910	    -2.2659	    -6.1264	
     4.5319	    -3.3569	    -9.0637	    -0.4196	    -9.9869	    -0.0839	    -8.0566	     0.2518	    -3.1052	    -5.4550	
     3.8605	    -4.5319	   -10.1547	    -0.8392	   -11.4136	    -0.5035	   -11.1618	    -0.6714	    -3.9444	    -4.8676	
     3.3569	    -5.4550	   -10.8261	    -1.0910	   -12.7563	    -0.7553	   -14.0152	    -1.5945	    -4.7836	    -4.3640	
     3.0212	    -6.1264	   -11.0779	    -1.1749	   -13.6795	    -0.9232	   -16.3651	    -2.2659	    -5.3711	    -4.0283	
     2.9373	    -6.4621	   -10.7422	    -1.0910	   -14.1830	    -1.0071	   -18.0435	    -2.6016	    -5.7068	    -3.6087	
     2.9373	    -6.3782	    -9.9869	    -0.9232	   -14.2670	    -0.9232	   -18.7988	    -2.6855	    -5.7068	    -3.1052	
     3.0212	    -6.0425	    -8.7280	    -0.7553	   -13.7634	    -0.7553	   -18.7149	    -2.3499	    -5.4550	    -2.4338	
     3.1052	    -5.2872	    -7.0496	    -0.5035	   -12.7563	    -0.5875	   -17.7917	    -1.7624	    -4.8676	    -1.5106	
     3.1891	    -4.2801	    -5.1193	    -0.2518	   -11.3297	    -0.4196	   -15.9454	    -1.0071	    -4.0283	    -0.2518	
     3.3569	    -3.1052	    -2.9373	     0.0000	    -9.5673	    -0.2518	   -13.4277	    -0.0839	    -2.9373	     1.2589	
     3.3569	    -1.7624	    -0.7553	     0.1678	    -7.6370	    -0.0839	   -10.4065	     0.8392	    -1.7624	     2.8534	
     3.3569	    -0.5035	     1.1749	     0.1678	    -5.7907	    -0.0839	    -7.1335	     1.5945	    -0.6714	     4.2801	
     3.1052	     0.5875	     2.6855	     0.0839	    -4.1962	    -0.2518	    -4.0283	     2.2659	     0.1678	     5.5389	
     2.7695	     1.2589	     3.6087	    -0.2518	    -3.0212	    -0.5035	    -1.2589	     2.6016	     0.6714	     6.2943	
     2.3499	     1.6785	     4.0283	    -0.7553	    -2.3499	    -1.0071	     0.9232	     2.6016	     0.7553	     6.3782	
     1.7624	     1.7624	     3.7766	    -1.4267	    -2.1820	    -1.5945	     2.2659	     2.3499	     0.4196	     5.8746	
     1.2589	     1.4267	     3.0212	    -2.1820	    -2.6016	    -2.3499	     2.8534	     1.7624	    -0.3357	     4.7836	
     0.6714	     0.7553	     1.7624	    -3.1052	    -3.5248	    -3.2730	     2.5177	     0.9232	    -1.4267	     3.0212	
     0.0839	    -0.1678	     0.1678	    -4.1962	    -4.8676	    -4.2801	     1.4267	    -0.2518	    -2.8534	     0.6714	
    -0.4196	    -1.4267	    -1.6785	    -5.3711	    -6.3782	    -5.3711	    -0.3357	    -1.5945	    -4.6158	    -2.0142	
    -0.9232	    -2.7695	    -3.6926	    -6.5460	    -7.9727	    -6.4621	    -2.6016	    -3.1052	    -6.5460	    -4.9515	
    -1.3428	    -4.1962	    -5.6229	    -7.6370	    -9.4833	    -7.5531	    -5.1193	    -4.6158	    -8.3923	    -7.8888	
    -1.4267	    -5.4550	    -7.3853	    -8.4763	   -10.7422	    -8.3923	    -7.8049	    -5.8746	   -10.0708	   -10.4065	
    -1.2589	    -6.4621	    -8.6441	    -8.9798	   -11.5814	    -8.8959	   -10.4065	    -6.7139	   -11.2457	   -12.2528	
    -0.7553	    -7.1335	    -9.3155	    -8.9798	   -12.0010	    -8.9798	   -12.5885	    -7.0496	   -11.8332	   -13.3438	
     0.1678	    -7.3013	    -9.3155	    -8.4763	   -11.8332	    -8.5602	   -14.0991	    -6.7978	   -11.7493	   -13.3438	
     1.4267	    -6.8817	    -8.7280	    -7.5531	   -11.1618	    -7.7209	   -14.7705	    -6.0425	   -10.9100	   -12.3367	
     2.6855	    -6.0425	    -7.6370	    -6.2943	    -9.9869	    -6.5460	   -14.4348	    -4.8676	    -9.4833	   -10.4065	
     4.0283	    -4.7836	    -6.1264	    -4.8676	    -8.5602	    -5.2032	   -13.0920	    -3.3569	    -7.6370	    -7.8049	
     5.2872	    -3.2730	    -4.4479	    -3.2730	    -6.7978	    -3.7766	   -10.8261	    -1.7624	    -5.5389	    -4.6158	
     6.3782	    -1.5106	    -2.6855	    -1.5945	    -4.9515	    -2.1820	    -7.9727	     0.0839	    -3.1891	    -1.0071	
     7.4692	     0.4196	    -0.8392	     0.1678	    -3.0212	    -0.5035	    -4.6997	     2.0142	    -0.5875	     2.7695	
     8.6441	     2.6016	     1.1749	     2.0981	    -0.9232	     1.4267	    -1.2589	     4.0283	     2.1820	     6.7139	
     9.8190	     4.9515	     3.2730	     4.2801	     1.1749	     3.5248	     1.9302	     6.2943	     4.9515	    10.4904	
    11.1618	     7.2174	     5.3711	     6.4621	     3.1891	     5.7068	     4.5319	     8.4763	     7.6370	    13.8474	
    12.4207	     9.3155	     7.3013	     8.6441	     4.9515	     7.8888	     6.3782	    10.4904	     9.9030	    16.3651	
    13.5117	    11.0779	     8.9798	    10.4904	     6.2103	     9.8190	     7.1335	    12.0850	    11.6653	    17.8757	
    14.3509	    12.4207	    10.2386	    12.0010	     6.8817	    11.4136	     6.9656	    13.3438	    12.6724	    18.2114	
    14.8544	    13.2599	    11.0779	    13.1760	     6.9656	    12.5885	     5.8746	    14.0152	    13.0081	    17.2882	
    15.1901	    13.5117	    11.4975	    13.8474	     6.5460	    13.2599	     4.1962	    14.1830	    12.6724	    15.3580	
    15.1901	    13.4277	    11.6653	    14.1830	     5.7907	    13.5956	     2.0142	    13.9313	    11.7493	    12.6724	
    15.1062	    13.0081	    11.4975	    14.0991	     4.7836	    13.5956	    -0.5035	    13.4277	    10.4904	     9.5673	
    14.7705	    12.3367	    11.2457	    13.7634	     3.7766	    13.3438	    -3.0212	    12.6724	     8.8959	     6.4621	
    14.3509	    11.4975	    10.7422	    13.1760	     2.6855	    12.8403	    -5.4550	    11.7493	     7.2174	     3.6087	
    13.9313	    10.5743	    10.1547	    12.5046	     1.7624	    12.1689	    -7.5531	    10.9100	     5.6229	     1.3428	
    13.3438	     9.6512	     9.3994	    11.5814	     0.9232	    11.4136	    -9.2316	     9.9869	     4.0283	    -0.3357	
    12.7563	     8.8120	     8.4763	    10.6583	     0.4196	    10.5743	   -10.1547	     9.1476	     2.6016	    -1.4267	
    12.0850	     7.9727	     7.3013	     9.7351	     0.1678	     9.7351	   -10.4065	     8.4763	     1.5945	    -1.9302	
    11.4136	     7.3013	     6.0425	     8.7280	     0.1678	     8.9798	    -9.9869	     7.8888	     0.9232	    -1.9302	
    10.8261	     6.7139	     4.6158	     7.8049	     0.5035	     8.2245	    -8.8959	     7.5531	     0.6714	    -1.5106	
[Epoch Header]
[Trial Type]	21
[Accept]	1
[Correct]	0
[RT]	 0.000
[Resp]	0
[Epoch Data]
   -24.0021	   -26.1841	   -28.6179	   -22.1558	   -33.1497	   -22.3236	   -43.1366	   -17.7917	   -20.5612	   -18.6310	
   -23.0789	   -24.6735	   -27.1072	   -21.2326	   -30.2963	   -21.4005	   -38.1851	   -16.7847	   -18.6310	   -15.5258	
   -22.6593	   -23.6664	   -26.0162	   -20.7291	   -27.6108	   -20.8969	   -33.4015	   -16.2811	   -17.2043	   -12.9242	
   -22.4915	   -22.9111	   -25.1770	   -20.5612	   -25.1770	   -20.6451	   -29.0375	   -16.2811	   -16.4490	   -11.1618	
   -22.4915	   -22.3236	   -24.4217	   -20.4773	   -22.7432	   -20.6451	   -25.1770	   -16.6168	   -16.3651	   -10.1547	
   -22.4915	   -21.9040	   -23.6664	   -20.4773	   -20.3934	   -20.6451	   -22.0718	   -17.2882	   -16.7847	    -9.9869	
   -22.2397	   -21.5683	   -22.9111	   -20.3934	   -18.2114	   -20.5612	   -19.6381	   -18.1274	   -17.7917	   -10.6583	
   -21.8201	   -21.1487	   -22.1558	   -20.2255	   -16.2811	   -20.4773	   -18.0435	   -19.0506	   -19.3024	   -12.1689	
   -21.2326	   -20.8969	   -21.4844	   -20.0577	   -14.6866	   -20.2255	   -17.4561	   -20.1416	   -21.0648	   -14.2670	
   -20.5612	   -20.6451	   -21.0648	   -19.8059	   -13.5956	   -20.1416	   -17.7917	   -21.4005	   -23.0789	   -16.9525	
   -20.0577	   -20.6451	   -20.9808	   -19.7220	   -13.1760	   -20.0577	   -19.1345	   -22.7432	   -25.1770	   -20.0577	
   -19.6381	   -20.8969	   -21.2326	   -19.8898	   -13.5956	   -20.2255	   -21.1487	   -24.1699	   -27.1912	   -23.2468	
   -19.3863	   -21.2326	   -21.6522	   -20.1416	   -14.6027	   -20.3934	   -23.7503	   -25.5966	   -29.1214	   -26.1841	
   -19.2184	   -21.6522	   -22.3236	   -20.3934	   -16.2811	   -20.7291	   -26.5198	   -26.8555	   -30.7159	   -28.7018	
   -19.1345	   -21.9879	   -22.9111	   -20.6451	   -18.3792	   -20.8969	   -29.1214	   -27.8625	   -31.8909	   -30.3802	
   -19.1345	   -22.2397	   -23.4985	   -20.8130	   -20.8130	   -21.0648	   -31.3873	   -28.5339	   -32.6462	   -31.1356	
   -19.2184	   -22.4075	   -23.9182	   -20.9808	   -23.5825	   -21.1487	   -33.0658	   -28.8696	   -33.0658	   -31.1356	
   -19.4702	   -22.5754	   -24.2538	   -21.0648	   -26.4359	   -21.2326	   -34.1568	   -29.0375	   -32.9819	   -30.4642	
   -19.8898	   -22.8271	   -24.5056	   -21.3165	   -29.3732	   -21.4844	   -34.6603	   -29.0375	   -32.8140	   -29.4571	
   -20.6451	   -23.1628	   -24.8413	   -21.7361	   -32.2266	   -21.8201	   -34.6603	   -29.1214	   -32.4783	   -28.4500	
   -21.6522	   -23.6664	   -25.2609	   -22.4075	   -34.8282	   -22.4915	   -34.2407	   -29.2053	   -32.1426	   -27.4429	
   -22.7432	   -24.1699	   -25.5966	   -23.1628	   -36.8423	   -23.1628	   -33.4854	   -29.3732	   -31.8069	   -26.5198	
   -23.6664	   -24.5056	   -25.8484	   -23.8342	   -38.1851	   -23.7503	   -32.5623	   -29.4571	   -31.3873	   -25.5966	
   -24.2538	   -24.4217	   -25.6805	   -24.0860	   -38.5208	   -23.9182	   -31.4713	   -29.2053	   -30.7159	   -24.5895	
   -24.3378	   -24.0021	   -25.2609	   -23.7503	   -37.8494	   -23.5825	   -30.2963	   -28.3661	   -29.6249	   -23.2468	
   -23.6664	   -23.0789	   -24.4217	   -22.7432	   -36.2549	   -22.5754	   -29.2053	   -27.1072	   -28.1982	   -21.7361	
   -22.5754	   -21.8201	   -23.2468	   -21.2326	   -34.0729	   -20.8969	   -28.3661	   -25.5127	   -26.5198	   -20.1416	
   -21.0648	   -20.3934	   -22.1558	   -19.3024	   -31.6391	   -18.9667	   -27.7786	   -23.6664	   -24.8413	   -18.7149	
   -19.3863	   -19.2184	   -21.2326	   -17.2882	   -29.3732	   -17.0364	   -27.8625	   -21.9040	   -23.4146	   -17.6239	
   -17.8757	   -18.3792	   -20.6451	   -15.4419	   -27.6108	   -15.1901	   -28.7857	   -20.4773	   -22.4915	   -17.1204	
   -16.6168	   -18.0435	   -20.5612	   -14.0152	   -26.5198	   -13.7634	   -30.4642	   -19.4702	   -21.9040	   -17.2043	
   -15.6937	   -18.1274	   -20.9808	   -12.9242	   -26.1002	   -12.6724	   -32.8140	   -18.7149	   -21.8201	   -17.7917	
   -15.1062	   -18.6310	   -21.8201	   -12.1689	   -26.3519	   -11.9171	   -35.4996	   -18.3792	   -22.0718	   -18.8828	
   -14.9384	   -19.5541	   -23.0789	   -11.8332	   -27.1912	   -11.6653	   -38.2690	   -18.3792	   -22.6593	   -20.3094	
   -15.2740	   -20.6451	   -24.6735	   -11.8332	   -28.2822	   -11.7493	   -40.7867	   -18.6310	   -23.4985	   -21.9879	
   -15.9454	   -21.9040	   -26.5198	   -12.1689	   -29.5410	   -12.1689	   -42.8009	   -19.2184	   -24.5056	   -23.7503	
   -16.9525	   -23.1628	   -28.3661	   -12.7563	   -30.7159	   -12.8403	   -44.2276	   -19.9738	   -25.5127	   -25.4288	
   -18.0435	   -24.1699	   -29.9606	   -13.3438	   -31.5552	   -13.5956	   -44.8151	   -20.7291	   -26.4359	   -26.7715	
   -19.1345	   -24.9252	   -31.0516	   -13.9313	   -31.8909	   -14.3509	   -44.4794	   -21.4844	   -27.1072	   -27.6108	
   -19.9738	   -25.1770	   -31.5552	   -14.4348	   -31.6391	   -14.8544	   -43.2205	   -21.9879	   -27.4429	   -27.6947	
   -20.5612	   -25.0092	   -31.3873	   -14.7705	   -30.7999	   -15.2740	   -41.1224	   -22.3236	   -27.4429	   -27.1072	
   -20.8130	   -24.5056	   -30.7999	   -15.1062	   -29.7089	   -15.6097	   -38.5208	   -22.5754	   -27.0233	   -25.9323	
   -20.8969	   -23.9182	   -29.8767	   -15.4419	   -28.4500	   -15.9454	   -35.7513	   -22.7432	   -26.5198	   -24.2538	
   -20.8969	   -23.2468	   -28.9536	   -15.8615	   -27.3590	   -16.4490	   -33.0658	   -22.9111	   -25.9323	   -22.2397	
   -20.8130	   -22.6593	   -28.1982	   -16.4490	   -26.4359	   -16.9525	   -30.9677	   -23.2468	   -25.5127	   -20.2255	
   -20.5612	   -22.1558	   -27.5269	   -17.1204	   -25.8484	   -17.5400	   -29.3732	   -23.6664	   -25.0931	   -18.2114	
   -20.2255	   -21.7361	   -27.1072	   -17.7078	   -25.5966	   -18.0435	   -28.4500	   -24.0021	   -24.8413	   -16.1972	
   -19.6381	   -21.4005	   -26.6876	   -18.0435	   -25.5966	   -18.3792	   -28.1143	   -24.4217	   -24.6735	   -14.5187	
   -18.9667	   -20.9808	   -26.3519	   -18.2953	   -25.7645	   -18.5471	   -28.2822	   -24.6735	   -24.5895	   -13.0920	
   -18.1274	   -20.6451	   -26.0162	   -18.2953	   -26.1002	   -18.4631	   -28.9536	   -24.8413	   -24.5056	   -12.1689	
   -17.2882	   -20.3934	   -25.7645	   -18.2114	   -26.6037	   -18.2953	   -29.7928	   -25.0092	   -24.5895	   -11.9171	
   -16.7007	   -20.3934	   -25.6805	   -18.2953	   -27.2751	   -18.2953	   -30.8838	   -25.2609	   -24.8413	   -12.5046	
   -16.2811	   -20.4773	   -25.5966	   -18.4631	   -27.9465	   -18.4631	   -31.9748	   -25.5127	   -25.2609	   -13.8474	
   -16.0294	   -20.7291	   -25.5127	   -18.7988	   -28.5339	   -18.7988	   -32.8140	   -25.7645	   -25.9323	   -15.8615	
   -16.0294	   -20.8969	   -25.3448	   -19.2184	   -28.8696	   -19.1345	   -33.3176	   -25.8484	   -26.6876	   -18.2953	
   -16.0294	   -21.0648	   -25.0931	   -19.5541	   -28.8696	   -19.4702	   -33.3176	   -25.5966	   -27.3590	   -20.6451	
   -16.0294	   -20.9808	   -24.5056	   -19.6381	   -28.3661	   -19.6381	   -32.8979	   -25.0931	   -27.6947	   -22.6593	
   -16.0294	   -20.8130	   -23.7503	   -19.6381	   -27.5269	   -19.6381	   -31.9748	   -24.2538	   -27.6947	   -24.0860	
   -16.0294	   -20.3934	   -22.8271	   -19.3863	   -26.2680	   -19.4702	   -30.7159	   -23.2468	   -27.2751	   -24.8413	
   -16.1133	   -19.9738	   -21.8201	   -19.1345	   -24.9252	   -19.2184	   -29.2053	   -22.1558	   -26.5198	   -24.8413	
   -16.3651	   -19.6381	   -20.8130	   -18.7149	   -23.7503	   -18.8828	   -27.6947	   -21.1487	   -25.4288	   -24.1699	
   -16.7007	   -19.3863	   -20.0577	   -18.3792	   -22.6593	   -18.4631	   -26.1841	   -20.2255	   -24.1699	   -23.1628	
   -17.2882	   -19.3024	   -19.4702	   -17.9596	   -21.9040	   -18.0435	   -24.8413	   -19.3024	   -22.8271	   -21.8201	
   -17.8757	   -19.3863	   -19.1345	   -17.4561	   -21.4005	   -17.5400	   -23.9182	   -18.4631	   -21.4844	   -20.3934	
   -18.5471	   -19.7220	   -19.2184	   -16.8686	   -21.0648	   -16.8686	   -23.4985	   -17.6239	   -20.2255	   -19.1345	
   -19.1345	   -20.1416	   -19.6381	   -16.1972	   -20.9808	   -16.2811	   -23.8342	   -16.7847	   -19.3024	   -18.2953	
   -19.6381	   -20.8130	   -20.5612	   -15.6097	   -21.3165	   -15.6937	   -25.0092	   -16.0294	   -18.6310	   -18.1274	
   -20.1416	   -21.5683	   -21.9040	   -15.1062	   -22.1558	   -15.1062	   -27.0233	   -15.5258	   -18.4631	   -18.6310	
   -20.3934	   -22.4915	   -23.6664	   -14.6027	   -23.4985	   -14.6866	   -29.8767	   -15.1901	   -18.7149	   -19.7220	
   -20.4773	   -23.4146	   -25.5966	   -14.1830	   -25.2609	   -14.1830	   -33.3176	   -15.0223	   -19.3024	   -21.3165	
   -20.3094	   -24.2538	   -27.6947	   -13.5956	   -27.5269	   -13.6795	   -36.8423	   -14.9384	   -20.0577	   -22.9950	
   -19.9738	   -24.8413	   -29.7089	   -13.0081	   -30.0446	   -13.0920	   -40.2832	   -15.0223	   -20.9808	   -24.5895	
   -19.5541	   -25.3448	   -31.5552	   -12.3367	   -32.7301	   -12.4207	   -43.2205	   -15.1062	   -21.8201	   -25.8484	
   -19.0506	   -25.6805	   -33.0658	   -11.7493	   -35.3317	   -11.9171	   -45.4865	   -15.3580	   -22.6593	   -26.6876	
   -18.7149	   -26.0162	   -34.2407	   -11.3297	   -37.7655	   -11.4975	   -46.9971	   -15.6937	   -23.4985	   -27.1072	
   -18.4631	   -26.3519	   -34.9960	   -11.0779	   -39.7797	   -11.2457	   -47.7524	   -16.1972	   -24.2538	   -27.0233	
   -18.3792	   -26.6037	   -35.4156	   -10.9100	   -41.3742	   -11.1618	   -47.5845	   -16.6168	   -24.8413	   -26.4359	
   -18.2953	   -26.6876	   -35.4156	   -10.8261	   -42.2134	   -11.0779	   -46.7453	   -16.8686	   -25.0092	   -25.3448	
   -18.2114	   -26.5198	   -34.9960	   -10.5743	   -42.2134	   -10.8261	   -45.1508	   -16.7847	   -24.7574	   -23.6664	
   -17.7917	   -26.0162	   -34.0729	   -10.1547	   -41.4581	   -10.4065	   -43.0527	   -16.2811	   -23.8342	   -21.3165	
   -17.2043	   -25.0092	   -32.5623	    -9.3994	   -39.7797	    -9.7351	   -40.6189	   -15.1901	   -22.3236	   -18.4631	
   -16.1972	   -23.5825	   -30.7159	    -8.3923	   -37.3459	    -8.7280	   -38.1012	   -13.7634	   -20.4773	   -15.2740	
   -15.1062	   -21.9040	   -28.3661	    -7.2174	   -34.4925	    -7.5531	   -35.7513	   -12.1689	   -18.2953	   -12.0850	
   -13.8474	   -19.9738	   -25.9323	    -6.0425	   -31.4713	    -6.3782	   -33.7372	   -10.4904	   -16.1972	    -9.1476	
   -12.5885	   -18.0435	   -23.4985	    -4.8676	   -28.2822	    -5.2032	   -31.8069	    -8.8959	   -14.2670	    -6.6299	
   -11.2457	   -16.1972	   -21.2326	    -3.6926	   -25.2609	    -4.0283	   -30.0446	    -7.5531	   -12.7563	    -4.8676	
    -9.8190	   -14.4348	   -19.1345	    -2.6016	   -22.3236	    -2.9373	   -28.4500	    -6.4621	   -11.6653	    -3.7766	
    -8.2245	   -12.8403	   -17.2882	    -1.5106	   -19.7220	    -1.7624	   -27.0233	    -5.5389	   -10.9940	    -3.5248	
    -6.5460	   -11.4136	   -15.8615	    -0.4196	   -17.5400	    -0.7553	   -26.1002	    -5.0354	   -10.8261	    -4.1122	
    -4.8676	   -10.2386	   -14.9384	     0.3357	   -16.1133	     0.1678	   -25.8484	    -4.8676	   -11.2457	    -5.6229	
    -3.5248	    -9.5673	   -14.6866	     0.7553	   -15.5258	     0.5875	   -26.4359	    -5.2032	   -12.2528	    -8.2245	
    -2.6016	    -9.3155	   -15.0223	     0.6714	   -15.9454	     0.5875	   -27.8625	    -6.2103	   -13.8474	   -11.5814	
    -2.2659	    -9.6512	   -16.0294	     0.0000	   -17.2882	     0.0000	   -29.7928	    -7.8049	   -15.9454	   -15.5258	
    -2.5177	   -10.4904	   -17.4561	    -1.2589	   -19.3863	    -1.1749	   -32.0587	    -9.8190	   -18.2953	   -19.6381	
    -3.2730	   -11.5814	   -19.0506	    -2.7695	   -21.9879	    -2.6855	   -34.2407	   -12.0850	   -20.6451	   -23.5825	
    -4.3640	   -12.7563	   -20.5612	    -4.5319	   -24.6735	    -4.3640	   -36.0031	   -14.2670	   -22.6593	   -26.7715	
    -5.7068	   -13.8474	   -21.7361	    -6.2103	   -27.1912	    -6.1264	   -37.1780	   -16.2811	   -24.2538	   -28.8696	
    -7.0496	   -14.6866	   -22.4075	    -7.8049	   -29.2892	    -7.7209	   -37.5137	   -17.8757	   -25.0931	   -29.7928	
    -8.3084	   -15.0223	   -22.4915	    -8.9798	   -30.7159	    -9.0637	   -37.0941	   -18.9667	   -25.3448	   -29.6249	
    -9.3155	   -14.9384	   -21.9040	    -9.9030	   -31.3034	   -10.0708	   -36.0031	   -19.5541	   -25.0092	   -28.5339	
   -10.0708	   -14.3509	   -20.6451	   -10.4065	   -30.9677	   -10.6583	   -34.2407	   -19.5541	   -24.2538	   -26.9394	
   -10.4904	   -13.4277	   -19.0506	   -10.5743	   -29.8767	   -10.9100	   -32.2266	   -19.2184	   -23.2468	   -25.0092	
   -10.6583	   -12.2528	   -17.2043	   -10.6583	   -28.0304	   -11.0779	   -30.1285	   -18.5471	   -22.2397	   -23.1628	
   -10.8261	   -11.2457	   -15.4419	   -10.8261	   -25.7645	   -11.1618	   -28.3661	   -17.9596	   -21.5683	   -21.6522	
   -10.9940	   -10.4904	   -14.0991	   -11.1618	   -23.6664	   -11.5814	   -27.2751	   -17.6239	   -21.4005	   -20.8130	
   -11.4975	   -10.3226	   -13.3438	   -11.9171	   -21.9879	   -12.2528	   -27.2751	   -17.7917	   -22.0718	   -20.7291	
   -12.4207	   -10.8261	   -13.4277	   -13.0920	   -21.0648	   -13.3438	   -28.3661	   -18.5471	   -23.4146	   -21.4844	
   -13.6795	   -12.0850	   -14.4348	   -14.6866	   -21.0648	   -14.7705	   -30.7159	   -19.8898	   -25.4288	   -22.9950	
   -15.1901	   -13.9313	   -16.2811	   -16.4490	   -21.9879	   -16.4490	   -33.9890	   -21.6522	   -27.7786	   -25.2609	
   -16.7847	   -16.0294	   -18.6310	   -18.1274	   -23.4985	   -18.0435	   -37.9333	   -23.5825	   -30.2124	   -27.8625	
   -18.2114	   -18.0435	   -21.1487	   -19.5541	   -25.2609	   -19.4702	   -42.0456	   -25.4288	   -32.3944	   -30.6320	
   -19.3024	   -19.7220	   -23.4146	   -20.5612	   -27.1912	   -20.3934	   -45.9061	   -26.8555	   -34.2407	   -33.1497	
   -19.8898	   -20.9808	   -25.3448	   -21.0648	   -28.8696	   -20.8969	   -49.2630	   -27.7786	   -35.4996	   -35.2478	
   -19.9738	   -21.5683	   -26.6037	   -21.0648	   -30.2963	   -20.8969	   -51.7807	   -28.1982	   -36.2549	   -36.7584	
   -19.7220	   -21.7361	   -27.2751	   -20.5612	   -31.4713	   -20.3934	   -53.2913	   -28.0304	   -36.3388	   -37.5137	
   -19.0506	   -21.4844	   -27.3590	   -19.6381	   -32.3105	   -19.5541	   -53.7949	   -27.3590	   -35.9192	   -37.4298	
   -18.2114	   -20.8969	   -27.0233	   -18.4631	   -32.6462	   -18.4631	   -53.1235	   -26.2680	   -34.9960	   -36.6745	
   -17.2882	   -20.0577	   -26.2680	   -17.0364	   -32.5623	   -17.1204	   -51.2772	   -24.9252	   -33.6533	   -35.3317	
   -16.2811	   -19.0506	   -25.1770	   -15.6097	   -31.8069	   -15.6937	   -48.5077	   -23.4146	   -31.9748	   -33.4854	
   -15.3580	   -17.8757	   -23.9182	   -14.0991	   -30.5481	   -14.2670	   -44.8990	   -21.9040	   -30.1285	   -31.3873	
   -14.6027	   -16.7007	   -22.4915	   -12.7563	   -28.7018	   -12.9242	   -40.7867	   -20.5612	   -28.2822	   -29.2053	
   -13.9313	   -15.5258	   -21.2326	   -11.6653	   -26.6876	   -11.8332	   -36.4227	   -19.4702	   -26.5198	   -27.0233	
   -13.5117	   -14.5187	   -20.1416	   -10.9100	   -24.6735	   -11.0779	   -32.1426	   -18.7149	   -25.1770	   -25.1770	
   -13.3438	   -13.6795	   -19.3863	   -10.4065	   -22.9111	   -10.6583	   -28.4500	   -18.2953	   -24.1699	   -23.6664	
   -13.2599	   -13.0920	   -18.8828	   -10.2386	   -21.5683	   -10.4904	   -25.5127	   -18.0435	   -23.4985	   -22.4915	
   -13.1760	   -12.5885	   -18.7149	   -10.2386	   -20.7291	   -10.4904	   -23.4146	   -17.9596	   -23.1628	   -21.5683	
   -13.0920	   -12.1689	   -18.7149	   -10.2386	   -20.3094	   -10.4904	   -22.1558	   -17.7917	   -22.9111	   -20.8130	
   -12.9242	   -11.7493	   -18.7988	   -10.2386	   -20.3094	   -10.4904	   -21.9040	   -17.5400	   -22.6593	   -20.1416	
   -12.6724	   -11.3297	   -18.8828	   -10.1547	   -20.5612	   -10.4065	   -22.4915	   -17.2882	   -22.4075	   -19.6381	
   -12.3367	   -11.0779	   -19.1345	    -9.9030	   -20.9808	   -10.2386	   -23.9182	   -16.8686	   -22.1558	   -19.1345	
   -12.0850	   -10.9100	   -19.3024	    -9.6512	   -21.5683	    -9.9869	   -25.9323	   -16.4490	   -21.9040	   -18.9667	
   -11.9171	   -10.9940	   -19.6381	    -9.3994	   -22.1558	    -9.7351	   -28.4500	   -16.0294	   -21.7361	   -19.0506	
   -12.0010	   -11.4136	   -19.9738	    -9.2316	   -22.9111	    -9.5673	   -31.3034	   -15.6937	   -21.6522	   -19.6381	
   -12.4207	   -12.1689	   -20.4773	    -9.1476	   -23.7503	    -9.5673	   -34.2407	   -15.4419	   -21.8201	   -20.6451	
   -13.1760	   -13.1760	   -21.1487	    -9.3155	   -24.6735	    -9.8190	   -36.8423	   -15.4419	   -22.0718	   -22.1558	
   -14.2670	   -14.4348	   -21.9879	    -9.8190	   -25.6805	   -10.3226	   -38.9404	   -15.6097	   -22.4915	   -24.0021	
   -15.7776	   -15.8615	   -22.9111	   -10.5743	   -26.6037	   -11.1618	   -40.1993	   -15.9454	   -23.0789	   -26.0162	
   -17.7078	   -17.4561	   -24.0860	   -11.7493	   -27.6108	   -12.3367	   -40.7867	   -16.6168	   -23.7503	   -27.9465	
   -19.8059	   -19.2184	   -25.4288	   -13.2599	   -28.7018	   -13.7634	   -40.7028	   -17.3721	   -24.5895	   -29.6249	
   -22.3236	   -21.1487	   -26.9394	   -15.0223	   -29.7089	   -15.4419	   -40.1154	   -18.3792	   -25.4288	   -30.9677	
   -24.9252	   -23.1628	   -28.6179	   -17.0364	   -30.8838	   -17.3721	   -39.2761	   -19.4702	   -26.3519	   -31.8909	
   -27.6947	   -25.1770	   -30.3802	   -19.1345	   -32.0587	   -19.3024	   -38.4369	   -20.6451	   -27.1072	   -32.3105	
   -30.2963	   -27.1912	   -32.1426	   -21.1487	   -33.2336	   -21.1487	   -37.5137	   -21.7361	   -27.8625	   -32.2266	
   -32.6462	   -28.9536	   -33.6533	   -22.8271	   -34.3246	   -22.7432	   -36.5906	   -22.6593	   -28.2822	   -31.8069	
   -34.4925	   -30.2124	   -34.7443	   -24.0860	   -35.1639	   -23.9182	   -35.6674	   -23.1628	   -28.2822	   -30.8838	
   -35.4996	   -30.9677	   -35.2478	   -24.6735	   -35.5835	   -24.4217	   -34.7443	   -23.1628	   -27.7786	   -29.6249	
   -35.6674	   -31.1356	   -34.9960	   -24.5895	   -35.4996	   -24.2538	   -33.6533	   -22.7432	   -26.7715	   -28.0304	
   -35.0800	   -30.6320	   -34.1568	   -23.7503	   -34.9960	   -23.4985	   -32.6462	   -21.9040	   -25.4288	   -26.2680	
   -33.6533	   -29.6249	   -32.7301	   -22.4075	   -34.1568	   -22.1558	   -31.7230	   -20.7291	   -23.9182	   -24.5895	
   -31.7230	   -28.2822	   -30.9677	   -20.8130	   -33.2336	   -20.5612	   -30.9677	   -19.4702	   -22.4075	   -23.1628	
   -29.5410	   -26.7715	   -29.1214	   -18.9667	   -32.3944	   -18.7988	   -30.4642	   -18.2953	   -20.9808	   -22.2397	
   -27.1912	   -25.2609	   -27.4429	   -17.2882	   -31.7230	   -17.1204	   -30.3802	   -17.2882	   -19.8898	   -21.7361	
   -24.8413	   -23.7503	   -25.9323	   -15.6937	   -31.3034	   -15.6097	   -30.6320	   -16.3651	   -19.1345	   -21.7361	
   -22.4915	   -22.2397	   -24.5056	   -14.1830	   -30.9677	   -14.0991	   -31.0516	   -15.6097	   -18.5471	   -22.1558	
   -20.2255	   -20.5612	   -23.1628	   -12.6724	   -30.5481	   -12.6724	   -31.4713	   -14.8544	   -18.0435	   -22.7432	
   -18.0435	   -18.7988	   -21.6522	   -11.1618	   -29.7928	   -11.1618	   -31.6391	   -14.0152	   -17.5400	   -23.4146	
   -15.9454	   -16.8686	   -20.1416	    -9.6512	   -28.7018	    -9.7351	   -31.5552	   -13.0920	   -17.0364	   -24.0860	
   -14.0991	   -14.9384	   -18.6310	    -8.1406	   -27.3590	    -8.3084	   -30.9677	   -12.0850	   -16.5329	   -24.5056	
   -12.5046	   -13.1760	   -17.2882	    -6.7139	   -25.7645	    -6.9656	   -29.8767	   -10.9940	   -15.9454	   -24.5895	
   -11.1618	   -11.4975	   -16.1972	    -5.3711	   -23.9182	    -5.6229	   -28.3661	    -9.8190	   -15.1901	   -24.1699	
   -10.1547	   -10.0708	   -15.2740	    -4.0283	   -21.9040	    -4.3640	   -26.6037	    -8.5602	   -14.2670	   -23.1628	
    -9.3155	    -8.7280	   -14.6866	    -2.7695	   -19.9738	    -3.1052	   -24.6735	    -7.2174	   -13.1760	   -21.7361	
    -8.7280	    -7.7209	   -14.4348	    -1.6785	   -18.2953	    -2.0981	   -22.9111	    -5.8746	   -12.0010	   -19.9738	
    -8.4763	    -6.8817	   -14.4348	    -0.9232	   -16.9525	    -1.3428	   -21.4005	    -4.6997	   -10.8261	   -18.2114	
    -8.4763	    -6.5460	   -14.8544	    -0.5035	   -16.2811	    -1.0071	   -20.4773	    -3.8605	   -10.0708	   -16.7007	
    -8.8120	    -6.6299	   -15.6937	    -0.7553	   -16.1972	    -1.1749	   -20.3934	    -3.5248	    -9.8190	   -15.6937	
    -9.5673	    -7.2174	   -16.9525	    -1.5945	   -16.9525	    -2.0142	   -21.1487	    -3.7766	   -10.2386	   -15.4419	
   -10.5743	    -8.3923	   -18.6310	    -3.0212	   -18.4631	    -3.4409	   -22.9111	    -4.6997	   -11.4136	   -16.1133	
   -11.8332	    -9.9869	   -20.7291	    -5.0354	   -20.5612	    -5.4550	   -25.5966	    -6.2943	   -13.4277	   -17.7078	
   -13.2599	   -11.9171	   -22.9950	    -7.5531	   -23.1628	    -7.8049	   -29.0375	    -8.4763	   -16.1133	   -20.1416	
   -14.7705	   -14.1830	   -25.4288	   -10.3226	   -26.0162	   -10.5743	   -32.8140	   -11.0779	   -19.3024	   -23.3307	
   -16.1972	   -16.4490	   -27.6947	   -13.1760	   -28.8696	   -13.3438	   -36.8423	   -13.8474	   -22.8271	   -26.9394	
   -17.4561	   -18.7149	   -29.7089	   -16.0294	   -31.6391	   -16.1972	   -40.7028	   -16.7847	   -26.4359	   -30.7999	
   -18.6310	   -20.8130	   -31.3873	   -18.6310	   -33.9890	   -18.7149	   -44.2276	   -19.6381	   -29.8767	   -34.5764	
   -19.6381	   -22.6593	   -32.5623	   -20.9808	   -35.7513	   -20.9808	   -47.0810	   -22.2397	   -33.0658	   -38.1012	
   -20.3934	   -24.0860	   -33.3176	   -22.9111	   -36.6745	   -22.9111	   -49.0952	   -24.3378	   -35.6674	   -41.1224	
   -20.9808	   -25.0931	   -33.4015	   -24.2538	   -36.7584	   -24.2538	   -50.1022	   -25.9323	   -37.5977	   -43.4723	
   -21.2326	   -25.4288	   -32.8140	   -25.0931	   -35.8353	   -25.0931	   -49.9344	   -26.7715	   -38.7726	   -44.8990	
   -21.0648	   -25.0092	   -31.4713	   -25.1770	   -33.9050	   -25.1770	   -48.5077	   -26.9394	   -39.1083	   -45.3186	
   -20.4773	   -23.8342	   -29.5410	   -24.6735	   -31.1356	   -24.6735	   -45.8221	   -26.3519	   -38.4369	   -44.7311	
   -19.4702	   -21.9879	   -27.1072	   -23.4985	   -27.6947	   -23.5825	   -42.2134	   -25.2609	   -37.0102	   -43.1366	
   -18.2114	   -19.6381	   -24.3378	   -21.8201	   -23.9182	   -21.9879	   -37.9333	   -23.7503	   -34.9960	   -40.9546	
   -16.7007	   -17.0364	   -21.5683	   -19.9738	   -20.0577	   -20.1416	   -33.4015	   -22.0718	   -32.7301	   -38.3530	
   -15.1901	   -14.3509	   -18.9667	   -17.9596	   -16.6168	   -18.2114	   -29.0375	   -20.3934	   -30.3802	   -35.7513	
   -13.6795	   -11.7493	   -16.5329	   -16.0294	   -13.7634	   -16.2811	   -25.2609	   -18.7988	   -28.1982	   -33.4015	
   -12.1689	    -9.3994	   -14.4348	   -14.1830	   -11.6653	   -14.3509	   -22.2397	   -17.2882	   -26.2680	   -31.3873	
   -10.6583	    -7.3853	   -12.5885	   -12.3367	   -10.6583	   -12.5885	   -20.2255	   -15.9454	   -24.6735	   -29.8767	
    -9.1476	    -5.7068	   -11.0779	   -10.6583	   -10.6583	   -10.8261	   -19.2184	   -14.8544	   -23.4985	   -28.9536	
    -7.8888	    -4.6158	    -9.9869	    -9.1476	   -11.6653	    -9.3155	   -19.3024	   -14.0991	   -22.8271	   -28.6179	
    -6.9656	    -4.2801	    -9.6512	    -8.1406	   -13.8474	    -8.2245	   -20.4773	   -13.8474	   -22.7432	   -28.9536	
    -6.6299	    -4.9515	   -10.2386	    -7.8049	   -16.9525	    -7.8049	   -22.7432	   -14.1830	   -23.4146	   -30.2124	
    -6.9656	    -6.5460	   -11.8332	    -8.1406	   -20.9808	    -8.0566	   -26.0162	   -15.2740	   -24.7574	   -32.1426	
    -7.8888	    -8.9798	   -14.1830	    -9.0637	   -25.5127	    -8.8959	   -29.7928	   -16.8686	   -26.6037	   -34.5764	
    -9.2316	   -11.9171	   -17.1204	   -10.4065	   -30.1285	   -10.1547	   -33.7372	   -18.6310	   -28.7018	   -37.1780	
   -10.7422	   -14.7705	   -20.0577	   -11.8332	   -34.4086	   -11.5814	   -37.2620	   -20.3934	   -30.5481	   -39.5279	
   -12.1689	   -17.3721	   -22.6593	   -13.0081	   -37.9333	   -12.7563	   -40.1154	   -21.8201	   -31.8909	   -41.2903	
   -13.3438	   -19.3863	   -24.7574	   -13.8474	   -40.5350	   -13.5117	   -41.7938	   -22.5754	   -32.4783	   -42.1295	
   -14.2670	   -20.8130	   -26.1002	   -14.0152	   -41.9617	   -13.7634	   -42.2134	   -22.6593	   -32.3105	   -42.0456	
   -14.7705	   -21.5683	   -26.5198	   -13.6795	   -42.2134	   -13.5117	   -41.2903	   -21.9879	   -31.3034	   -40.8707	
   -14.9384	   -21.5683	   -26.2680	   -12.8403	   -41.1224	   -12.6724	   -39.3600	   -20.6451	   -29.5410	   -38.8565	
   -14.6866	   -20.8969	   -25.3448	   -11.4136	   -38.9404	   -11.3297	   -36.6745	   -18.7149	   -27.2751	   -36.0031	
   -14.0991	   -19.7220	   -23.8342	    -9.7351	   -36.0031	    -9.6512	   -33.4854	   -16.3651	   -24.5056	   -32.5623	
   -13.2599	   -18.1274	   -22.0718	    -7.8888	   -32.4783	    -7.8888	   -30.2963	   -13.8474	   -21.5683	   -28.7857	
   -12.3367	   -16.2811	   -20.2255	    -6.1264	   -29.0375	    -6.1264	   -27.4429	   -11.3297	   -18.7149	   -24.9252	
   -11.3297	   -14.5187	   -18.4631	    -4.5319	   -25.9323	    -4.6158	   -25.0092	    -9.2316	   -16.2811	   -21.4844	
   -10.5743	   -13.0081	   -17.0364	    -3.3569	   -23.6664	    -3.4409	   -23.4146	    -7.6370	   -14.4348	   -18.7149	
    -9.9030	   -11.8332	   -16.0294	    -2.6855	   -22.2397	    -2.8534	   -22.5754	    -6.6299	   -13.3438	   -16.8686	
    -9.6512	   -11.2457	   -15.6937	    -2.5177	   -21.8201	    -2.6855	   -22.7432	    -6.2943	   -13.0920	   -16.1133	
    -9.5673	   -11.1618	   -15.8615	    -2.6855	   -22.2397	    -2.8534	   -23.8342	    -6.4621	   -13.5117	   -16.4490	
    -9.7351	   -11.6653	   -16.7007	    -3.1052	   -23.4146	    -3.3569	   -25.5966	    -7.1335	   -14.4348	   -17.5400	
   -10.0708	   -12.4207	   -17.9596	    -3.6087	   -24.9252	    -3.8605	   -28.0304	    -7.9727	   -15.6937	   -19.3024	
   -10.4904	   -13.4277	   -19.4702	    -4.0283	   -26.6037	    -4.2801	   -30.7999	    -8.8120	   -17.1204	   -21.4005	
   -10.7422	   -14.4348	   -20.9808	    -4.1962	   -28.2822	    -4.5319	   -33.6533	    -9.6512	   -18.4631	   -23.4985	
   -10.9100	   -15.2740	   -22.4075	    -4.0283	   -29.7089	    -4.4479	   -36.2549	   -10.2386	   -19.6381	   -25.3448	
   -10.8261	   -15.7776	   -23.5825	    -3.6087	   -30.7999	    -4.1122	   -38.3530	   -10.6583	   -20.5612	   -26.8555	
   -10.4065	   -16.0294	   -24.4217	    -2.9373	   -31.3873	    -3.4409	   -39.6957	   -10.8261	   -21.1487	   -27.7786	
    -9.8190	   -15.8615	   -24.8413	    -2.0142	   -31.4713	    -2.6016	   -40.1154	   -10.7422	   -21.2326	   -28.1143	
    -9.1476	   -15.3580	   -24.9252	    -0.9232	   -31.0516	    -1.5945	   -39.4440	   -10.4065	   -20.9808	   -27.7786	
    -8.3923	   -14.6027	   -24.6735	     0.2518	   -30.2124	    -0.5035	   -37.6816	    -9.9030	   -20.3094	   -26.8555	
    -7.8049	   -13.7634	   -24.1699	     1.3428	   -29.1214	     0.5875	   -35.0800	    -9.3155	   -19.3863	   -25.5127	
    -7.3853	   -12.9242	   -23.6664	     2.2659	   -27.8625	     1.5106	   -31.8909	    -8.6441	   -18.2114	   -23.8342	
    -7.2174	   -12.2528	   -23.0789	     3.0212	   -26.6037	     2.2659	   -28.2822	    -8.0566	   -17.0364	   -22.1558	
    -7.3853	   -11.8332	   -22.5754	     3.6087	   -25.5127	     2.7695	   -24.7574	    -7.5531	   -15.9454	   -20.5612	
    -7.8049	   -11.7493	   -22.0718	     3.7766	   -24.5056	     3.0212	   -21.5683	    -7.1335	   -14.9384	   -19.3863	
    -8.4763	   -11.8332	   -21.7361	     3.6926	   -23.7503	     3.0212	   -18.8828	    -7.0496	   -14.3509	   -18.7988	
    -9.3155	   -12.3367	   -21.4005	     3.2730	   -23.3307	     2.6016	   -17.1204	    -7.1335	   -14.2670	   -18.8828	
   -10.4065	   -13.0920	   -21.3165	     2.4338	   -23.1628	     1.8463	   -16.1972	    -7.6370	   -14.6866	   -19.7220	
   -11.5814	   -14.0991	   -21.2326	     1.3428	   -23.4146	     0.7553	   -16.2811	    -8.3923	   -15.6097	   -21.2326	
   -12.6724	   -15.1901	   -21.3165	     0.0000	   -23.8342	    -0.5035	   -17.3721	    -9.3155	   -16.9525	   -23.1628	
   -13.7634	   -16.3651	   -21.5683	    -1.3428	   -24.5056	    -1.8463	   -19.2184	   -10.4065	   -18.4631	   -25.2609	
   -14.6027	   -17.4561	   -21.7361	    -2.6016	   -25.2609	    -3.1891	   -21.8201	   -11.4975	   -19.9738	   -27.1072	
   -15.1901	   -18.2953	   -21.9879	    -3.6926	   -26.0162	    -4.2801	   -24.6735	   -12.3367	   -21.2326	   -28.6179	
   -15.3580	   -18.9667	   -22.0718	    -4.4479	   -26.6876	    -5.0354	   -27.6947	   -12.8403	   -22.1558	   -29.6249	
   -15.1901	   -19.1345	   -21.9879	    -4.6997	   -27.1912	    -5.3711	   -30.4642	   -12.9242	   -22.6593	   -30.0446	
   -14.6866	   -18.9667	   -21.7361	    -4.5319	   -27.3590	    -5.2032	   -32.8140	   -12.5046	   -22.5754	   -29.9606	
   -13.8474	   -18.4631	   -21.4844	    -4.0283	   -27.3590	    -4.6997	   -34.4086	   -11.7493	   -22.2397	   -29.6249	
   -12.8403	   -17.7917	   -21.2326	    -3.2730	   -27.1072	    -4.0283	   -35.2478	   -10.8261	   -21.6522	   -29.2053	
   -11.9171	   -17.0364	   -21.0648	    -2.4338	   -26.7715	    -3.1891	   -35.0800	    -9.7351	   -20.8969	   -28.8696	
   -11.1618	   -16.2811	   -21.1487	    -1.5945	   -26.1841	    -2.3499	   -33.9890	    -8.5602	   -20.0577	   -28.7018	
   -10.5743	   -15.6937	   -21.4005	    -0.8392	   -25.5966	    -1.5945	   -32.2266	    -7.3853	   -19.0506	   -28.7018	
   -10.2386	   -15.1062	   -21.7361	    -0.3357	   -24.8413	    -1.0071	   -29.8767	    -6.2943	   -17.9596	   -28.8696	
   -10.0708	   -14.6866	   -22.2397	     0.1678	   -24.0021	    -0.5035	   -27.1072	    -5.2872	   -16.7847	   -29.1214	
   -10.0708	   -14.3509	   -22.7432	     0.4196	   -23.1628	    -0.0839	   -24.3378	    -4.3640	   -15.6097	   -29.5410	
   -10.2386	   -14.1830	   -23.3307	     0.6714	   -22.3236	     0.1678	   -21.8201	    -3.5248	   -14.5187	   -29.8767	
   -10.3226	   -14.0152	   -23.8342	     0.6714	   -21.6522	     0.3357	   -19.8059	    -2.7695	   -13.5956	   -30.2963	
   -10.4065	   -14.0152	   -24.3378	     0.6714	   -21.2326	     0.4196	   -18.7988	    -2.2659	   -13.0081	   -30.6320	
   -10.4065	   -14.0152	   -24.8413	     0.5875	   -21.0648	     0.4196	   -18.9667	    -2.0142	   -12.6724	   -31.0516	
   -10.2386	   -14.1830	   -25.4288	     0.5875	   -21.2326	     0.5035	   -20.3934	    -1.8463	   -12.7563	   -31.3873	
    -9.8190	   -14.2670	   -25.9323	     0.5875	   -21.5683	     0.5875	   -23.1628	    -1.8463	   -13.0081	   -31.5552	
    -9.1476	   -14.3509	   -26.4359	     0.7553	   -22.1558	     0.7553	   -27.0233	    -2.0142	   -13.5956	   -31.7230	
    -8.2245	   -14.3509	   -26.6876	     1.0910	   -22.9111	     1.0071	   -31.5552	    -2.1820	   -14.3509	   -31.6391	
    -7.2174	   -14.1830	   -26.7715	     1.5106	   -23.8342	     1.4267	   -36.3388	    -2.4338	   -15.1901	   -31.5552	
    -6.1264	   -13.8474	   -26.6037	     1.9302	   -25.0092	     1.8463	   -41.0385	    -2.6855	   -16.1972	   -31.4713	
    -5.0354	   -13.3438	   -26.1002	     2.3499	   -26.3519	     2.1820	   -45.1508	    -3.0212	   -17.2043	   -31.2195	
    -4.1122	   -12.7563	   -25.5127	     2.7695	   -27.9465	     2.5177	   -48.4238	    -3.3569	   -18.1274	   -30.9677	
    -3.3569	   -12.1689	   -24.6735	     3.0212	   -29.4571	     2.7695	   -50.5219	    -3.6926	   -18.7988	   -30.5481	
    -2.7695	   -11.4975	   -23.5825	     3.4409	   -30.7159	     3.0212	   -51.4450	    -3.8605	   -19.2184	   -29.8767	
    -2.0981	   -10.6583	   -22.1558	     3.8605	   -31.4713	     3.4409	   -50.8575	    -3.8605	   -19.1345	   -28.7857	
    -1.3428	    -9.4833	   -20.2255	     4.6158	   -31.4713	     4.1122	   -48.8434	    -3.5248	   -18.3792	   -27.1912	
    -0.5035	    -7.9727	   -17.7917	     5.5389	   -30.4642	     4.9515	   -45.3186	    -2.7695	   -17.0364	   -25.2609	
     0.5035	    -6.1264	   -14.7705	     6.6299	   -28.5339	     6.0425	   -40.7867	    -1.7624	   -15.1901	   -22.9111	
     1.6785	    -4.1122	   -11.3297	     7.7209	   -25.8484	     7.1335	   -35.4156	    -0.4196	   -13.0920	   -20.3934	
     2.8534	    -1.8463	    -7.5531	     8.7280	   -22.6593	     8.2245	   -29.7089	     1.0910	   -10.8261	   -17.9596	
     4.1962	     0.5875	    -3.5248	     9.8190	   -18.9667	     9.2316	   -23.9182	     2.6855	    -8.5602	   -15.6097	
     5.8746	     3.2730	     0.7553	    10.9940	   -15.1062	    10.3226	   -18.4631	     4.5319	    -6.2103	   -13.4277	
     7.8049	     6.1264	     5.1193	    12.1689	   -11.2457	    11.5814	   -13.5117	     6.4621	    -3.9444	   -11.4975	
    10.0708	     9.0637	     9.3155	    13.5117	    -7.4692	    12.8403	    -9.3994	     8.3084	    -1.8463	    -9.8190	
    12.3367	    11.7493	    13.0081	    14.6027	    -4.3640	    14.0152	    -6.5460	     9.9869	    -0.1678	    -8.7280	
    14.3509	    13.8474	    15.7776	    15.3580	    -2.0981	    14.7705	    -5.2872	    11.0779	     0.7553	    -8.3923	
    15.7776	    15.2740	    17.2882	    15.5258	    -0.9232	    15.0223	    -5.7068	    11.4136	     0.8392	    -8.9798	
    16.7007	    15.7776	    17.3721	    15.1062	    -0.9232	    14.6866	    -7.8049	    10.9940	     0.0000	   -10.4904	
    17.0364	    15.6097	    16.2811	    14.3509	    -1.8463	    13.9313	   -11.1618	     9.9869	    -1.5945	   -12.6724	
    16.9525	    14.9384	    14.1830	    13.3438	    -3.4409	    13.0081	   -15.1062	     8.7280	    -3.6926	   -15.0223	
    16.7007	    14.0991	    11.4136	    12.5046	    -5.3711	    12.1689	   -19.2184	     7.3853	    -5.7907	   -17.2882	
    16.4490	    13.1760	     8.4763	    11.9171	    -7.2174	    11.5814	   -22.8271	     6.2943	    -7.5531	   -19.0506	
    16.2811	    12.5046	     5.6229	    11.5814	    -8.8120	    11.3297	   -25.4288	     5.5389	    -8.8959	   -19.9738	
    16.1972	    12.0850	     3.1052	    11.5814	   -10.0708	    11.3297	   -26.8555	     5.1193	    -9.5673	   -20.2255	
    16.1133	    11.8332	     1.0910	    11.8332	   -10.8261	    11.4975	   -27.1072	     5.0354	    -9.7351	   -19.8059	
    15.9454	    11.7493	    -0.4196	    12.0850	   -11.2457	    11.6653	   -26.2680	     5.2032	    -9.3994	   -18.7988	
    15.6097	    11.8332	    -1.5106	    12.2528	   -11.4975	    11.9171	   -24.5056	     5.3711	    -8.8120	   -17.6239	
    15.1062	    11.8332	    -2.0981	    12.4207	   -11.4975	    12.0010	   -22.1558	     5.6229	    -8.1406	   -16.4490	
    14.4348	    11.8332	    -2.5177	    12.2528	   -11.4975	    11.8332	   -19.3863	     5.7907	    -7.4692	   -15.5258	
    13.5117	    11.7493	    -2.8534	    11.9171	   -11.4975	    11.4975	   -16.6168	     5.7068	    -7.0496	   -15.1062	
    12.5046	    11.4975	    -3.1052	    11.2457	   -11.4975	    10.8261	   -14.0152	     5.2872	    -6.9656	   -15.3580	
    11.4136	    11.1618	    -3.3569	    10.4904	   -11.4136	     9.9869	   -11.8332	     4.6997	    -7.1335	   -16.1972	
    10.5743	    10.9940	    -3.5248	     9.6512	   -11.1618	     9.1476	   -10.2386	     4.0283	    -7.6370	   -17.4561	
     9.9869	    10.9940	    -3.3569	     8.9798	   -10.5743	     8.4763	    -9.3155	     3.3569	    -8.3084	   -18.9667	
     9.8190	    11.1618	    -3.0212	     8.4763	    -9.9030	     7.9727	    -9.2316	     2.7695	    -9.0637	   -20.7291	
     9.9869	    11.4975	    -2.3499	     8.2245	    -9.2316	     7.6370	   -10.0708	     2.2659	    -9.9869	   -22.4915	
    10.4065	    11.8332	    -1.6785	     8.1406	    -8.8120	     7.5531	   -11.9171	     1.9302	   -10.8261	   -24.3378	
    10.9940	    12.0850	    -0.8392	     8.1406	    -8.6441	     7.6370	   -14.5187	     1.5945	   -11.6653	   -26.1841	
    11.7493	    12.3367	    -0.0839	     8.3923	    -8.6441	     7.8888	   -17.7078	     1.5106	   -12.3367	   -27.8625	
    12.5046	    12.4207	     0.5875	     8.8120	    -8.7280	     8.2245	   -21.0648	     1.5945	   -12.8403	   -29.3732	
    13.3438	    12.5046	     1.2589	     9.3155	    -8.7280	     8.7280	   -24.3378	     1.7624	   -13.0081	   -30.5481	
    13.9313	    12.4207	     1.7624	     9.7351	    -8.5602	     9.1476	   -27.2751	     2.0142	   -13.0920	   -31.3873	
    14.0991	    12.0010	     2.0142	     9.8190	    -8.3923	     9.2316	   -29.7928	     2.0981	   -13.1760	   -31.8069	
    13.7634	    11.3297	     1.9302	     9.4833	    -8.2245	     8.8959	   -31.6391	     2.0142	   -13.3438	   -32.0587	
    13.0081	    10.4065	     1.5945	     8.7280	    -8.0566	     8.0566	   -32.6462	     1.5945	   -13.5956	   -32.0587	
    11.7493	     9.4833	     1.1749	     7.5531	    -7.7209	     6.9656	   -32.8140	     1.0910	   -13.9313	   -31.8069	
    10.3226	     8.4763	     0.6714	     6.2103	    -7.4692	     5.6229	   -32.0587	     0.4196	   -14.0991	   -31.2195	
     8.8120	     7.7209	     0.3357	     4.7836	    -7.3013	     4.2801	   -30.5481	    -0.1678	   -14.0991	   -30.3802	
     7.2174	     6.9656	     0.0000	     3.3569	    -7.3013	     2.8534	   -28.5339	    -0.7553	   -14.0152	   -29.3732	
     5.8746	     6.4621	    -0.0839	     2.0142	    -7.6370	     1.5945	   -26.3519	    -1.2589	   -13.6795	   -28.1982	
     4.8676	     6.3782	     0.0839	     1.0910	    -8.0566	     0.7553	   -24.1699	    -1.5106	   -13.0081	   -26.7715	
     4.5319	     6.7139	     0.6714	     0.7553	    -8.5602	     0.4196	   -21.9040	    -1.2589	   -11.9171	   -24.9252	
     4.9515	     7.7209	     1.7624	     1.2589	    -8.7280	     0.9232	   -19.5541	    -0.3357	   -10.1547	   -22.6593	
     6.1264	     9.2316	     3.3569	     2.4338	    -8.3923	     2.0981	   -17.2043	     1.2589	    -7.9727	   -20.0577	
     7.8888	    11.0779	     5.1193	     4.2801	    -7.7209	     3.9444	   -14.6866	     3.3569	    -5.4550	   -17.3721	
     9.9030	    13.0081	     6.7978	     6.3782	    -6.6299	     6.0425	   -12.4207	     5.7068	    -2.8534	   -14.7705	
    11.8332	    14.5187	     8.1406	     8.3084	    -5.4550	     7.9727	   -10.4904	     7.9727	    -0.6714	   -12.6724	
    13.3438	    15.6097	     8.7280	     9.8190	    -4.4479	     9.4833	    -9.2316	     9.9030	     0.9232	   -11.1618	
    14.3509	    15.9454	     8.7280	    10.7422	    -3.7766	    10.4065	    -8.8120	    11.1618	     1.8463	   -10.4065	
    14.5187	    15.5258	     8.0566	    10.9100	    -3.5248	    10.5743	    -9.0637	    11.6653	     1.9302	   -10.3226	
    14.0991	    14.6027	     6.9656	    10.3226	    -3.6087	     9.9869	    -9.8190	    11.5814	     1.3428	   -10.8261	
    13.0920	    13.2599	     5.6229	     9.2316	    -4.0283	     8.8959	   -10.6583	    10.8261	     0.4196	   -11.6653	
    11.6653	    11.6653	     4.2801	     7.7209	    -4.5319	     7.3853	   -11.3297	     9.7351	    -0.7553	   -12.5885	
    10.1547	    10.2386	     3.1891	     5.9586	    -4.9515	     5.7907	   -11.4975	     8.4763	    -1.9302	   -13.2599	
     8.7280	     8.9798	     2.5177	     4.2801	    -5.0354	     4.1122	   -10.9940	     7.1335	    -2.8534	   -13.5117	
     7.3853	     8.1406	     2.1820	     2.8534	    -4.8676	     2.7695	    -9.6512	     6.1264	    -3.2730	   -13.2599	
     6.3782	     7.7209	     2.3499	     1.8463	    -4.2801	     1.7624	    -7.6370	     5.3711	    -3.2730	   -12.5046	
     5.5389	     7.5531	     2.6016	     1.1749	    -3.5248	     1.1749	    -5.1193	     4.9515	    -2.7695	   -11.3297	
     4.8676	     7.6370	     3.0212	     0.9232	    -2.5177	     1.0071	    -2.4338	     4.8676	    -1.9302	   -10.0708	
     4.1962	     7.6370	     3.1891	     0.8392	    -1.6785	     1.0071	    -0.0839	     4.9515	    -0.9232	    -8.9798	
     3.3569	     7.5531	     3.1052	     0.9232	    -1.0910	     1.1749	     1.6785	     5.1193	     0.0000	    -8.3084	
     2.5177	     7.2174	     2.6855	     1.0910	    -0.6714	     1.3428	     2.6016	     5.2872	     0.7553	    -8.2245	
     1.5945	     6.7139	     2.0142	     1.3428	    -0.6714	     1.6785	     2.5177	     5.3711	     1.1749	    -8.8120	
     0.7553	     5.9586	     1.1749	     1.6785	    -0.9232	     2.0981	     1.6785	     5.3711	     1.3428	    -9.8190	
    -0.0839	     5.0354	     0.2518	     2.0142	    -1.3428	     2.5177	     0.2518	     5.2872	     1.2589	   -11.2457	
    -0.8392	     3.9444	    -0.7553	     2.3499	    -2.0981	     2.8534	    -1.7624	     5.0354	     0.7553	   -12.8403	
    -1.5945	     2.5177	    -1.7624	     2.6016	    -3.0212	     3.0212	    -4.1962	     4.5319	     0.0000	   -14.4348	
    -2.5177	     0.9232	    -2.8534	     2.4338	    -4.1962	     2.9373	    -6.9656	     3.6926	    -1.2589	   -16.1133	
    -3.6087	    -1.0071	    -4.0283	     1.9302	    -5.5389	     2.3499	    -9.9869	     2.5177	    -2.7695	   -17.7078	
    -4.8676	    -3.1052	    -5.2872	     1.0071	    -7.1335	     1.4267	   -13.1760	     0.9232	    -4.5319	   -19.3024	
    -6.2943	    -5.2872	    -6.6299	    -0.2518	    -8.7280	     0.0839	   -16.2811	    -0.8392	    -6.5460	   -20.7291	
    -7.8049	    -7.3013	    -7.8888	    -1.7624	   -10.3226	    -1.5945	   -19.1345	    -2.8534	    -8.4763	   -21.9879	
    -9.2316	    -9.1476	    -9.0637	    -3.5248	   -11.7493	    -3.3569	   -21.3165	    -4.7836	   -10.2386	   -22.9950	
   -10.5743	   -10.7422	   -10.2386	    -5.2032	   -13.0920	    -5.2872	   -22.6593	    -6.5460	   -11.7493	   -23.5825	
   -11.8332	   -12.0850	   -11.3297	    -6.8817	   -14.0991	    -7.0496	   -23.1628	    -8.1406	   -12.9242	   -23.9182	
   -13.0920	   -13.1760	   -12.3367	    -8.4763	   -14.9384	    -8.7280	   -22.6593	    -9.3994	   -13.8474	   -23.8342	
   -14.0991	   -14.0152	   -13.2599	    -9.9030	   -15.3580	   -10.2386	   -21.1487	   -10.3226	   -14.4348	   -23.4985	
   -14.9384	   -14.5187	   -14.0152	   -10.9940	   -15.3580	   -11.3297	   -18.7988	   -10.8261	   -14.7705	   -22.8271	
   -15.4419	   -14.6027	   -14.4348	   -11.6653	   -14.9384	   -12.0010	   -15.6937	   -10.9100	   -14.6866	   -21.8201	
   -15.5258	   -14.3509	   -14.6027	   -11.9171	   -14.0152	   -12.2528	   -12.0850	   -10.4904	   -14.2670	   -20.4773	
   -15.3580	   -13.6795	   -14.5187	   -11.7493	   -12.8403	   -12.0850	    -8.3084	    -9.8190	   -13.5956	   -19.0506	
   -14.9384	   -12.8403	   -14.4348	   -11.4136	   -11.6653	   -11.6653	    -4.9515	    -8.9798	   -12.7563	   -17.6239	
   -14.4348	   -11.9171	   -14.3509	   -10.9100	   -10.4904	   -11.0779	    -2.1820	    -8.1406	   -11.9171	   -16.4490	
   -13.8474	   -10.9940	   -14.3509	   -10.2386	    -9.7351	   -10.4904	    -0.3357	    -7.3853	   -11.2457	   -15.6937	
   -13.2599	   -10.3226	   -14.5187	    -9.6512	    -9.3994	    -9.9030	     0.3357	    -6.7978	   -10.7422	   -15.6097	
   -12.8403	    -9.9030	   -14.9384	    -9.2316	    -9.6512	    -9.4833	    -0.1678	    -6.6299	   -10.5743	   -16.1972	
   -12.5046	    -9.8190	   -15.4419	    -8.9798	   -10.5743	    -9.2316	    -1.9302	    -6.7978	   -10.9940	   -17.5400	
   -12.4207	   -10.1547	   -16.1133	    -8.9798	   -12.0010	    -9.2316	    -4.6997	    -7.3013	   -11.8332	   -19.3863	
   -12.3367	   -10.6583	   -16.7007	    -8.9798	   -13.7634	    -9.3155	    -8.2245	    -8.0566	   -12.9242	   -21.4005	
   -12.0850	   -11.1618	   -16.9525	    -8.9798	   -15.4419	    -9.3155	   -12.0850	    -8.7280	   -14.0152	   -23.1628	
   -11.6653	   -11.4136	   -16.8686	    -8.8120	   -16.8686	    -9.1476	   -15.8615	    -9.2316	   -14.9384	   -24.5056	
   -10.9940	   -11.2457	   -16.2811	    -8.3923	   -17.7917	    -8.7280	   -19.0506	    -9.3994	   -15.5258	   -25.0931	
    -9.9869	   -10.7422	   -15.2740	    -7.7209	   -18.2114	    -8.1406	   -21.4005	    -9.2316	   -15.6097	   -25.0092	
    -8.7280	    -9.9030	   -13.7634	    -6.8817	   -18.1274	    -7.3013	   -22.5754	    -8.6441	   -15.2740	   -24.4217	
    -7.3853	    -8.7280	   -12.0850	    -6.0425	   -17.5400	    -6.4621	   -22.6593	    -7.8049	   -14.5187	   -23.4146	
    -5.9586	    -7.3853	   -10.3226	    -5.2032	   -16.7007	    -5.5389	   -21.5683	    -6.7978	   -13.5117	   -22.1558	
    -4.7836	    -6.0425	    -8.6441	    -4.5319	   -15.6097	    -4.7836	   -19.7220	    -5.7907	   -12.3367	   -20.8969	
    -3.7766	    -4.6997	    -7.3013	    -4.1122	   -14.5187	    -4.2801	   -17.2882	    -4.8676	   -11.1618	   -19.7220	
    -3.1891	    -3.6926	    -6.3782	    -4.0283	   -13.5117	    -4.1962	   -14.6027	    -4.1962	   -10.1547	   -18.8828	
    -3.0212	    -2.8534	    -5.7907	    -4.2801	   -12.6724	    -4.3640	   -12.0850	    -3.9444	    -9.5673	   -18.3792	
    -3.1052	    -2.3499	    -5.7068	    -4.8676	   -12.0010	    -4.9515	    -9.9030	    -4.0283	    -9.2316	   -18.2114	
    -3.4409	    -2.0142	    -5.7907	    -5.6229	   -11.4136	    -5.6229	    -8.2245	    -4.4479	    -9.3155	   -18.2953	
    -3.7766	    -1.7624	    -6.0425	    -6.3782	   -10.6583	    -6.3782	    -7.2174	    -5.1193	    -9.7351	   -18.4631	
    -3.9444	    -1.5945	    -6.2943	    -7.0496	    -9.8190	    -6.9656	    -6.7978	    -5.8746	   -10.3226	   -18.7149	
    -3.9444	    -1.3428	    -6.4621	    -7.3853	    -8.7280	    -7.3013	    -6.8817	    -6.6299	   -11.0779	   -18.9667	
    -3.6926	    -1.0071	    -6.5460	    -7.5531	    -7.3853	    -7.3853	    -7.4692	    -7.3013	   -11.9171	   -19.3024	
    -3.2730	    -0.7553	    -6.5460	    -7.3853	    -6.0425	    -7.1335	    -8.3084	    -7.8888	   -12.7563	   -19.7220	
    -2.6855	    -0.5035	    -6.6299	    -7.0496	    -4.7836	    -6.7978	    -9.4833	    -8.4763	   -13.6795	   -20.3094	
    -2.1820	    -0.4196	    -6.7139	    -6.6299	    -3.5248	    -6.2943	   -10.9100	    -8.9798	   -14.6866	   -21.2326	
    -1.8463	    -0.5875	    -6.9656	    -6.2103	    -2.5177	    -5.8746	   -12.3367	    -9.5673	   -15.7776	   -22.4915	
    -1.6785	    -1.0071	    -7.3853	    -5.8746	    -1.6785	    -5.6229	   -13.6795	   -10.1547	   -16.7847	   -24.0021	
    -1.7624	    -1.5945	    -7.8049	    -5.6229	    -1.0910	    -5.3711	   -14.7705	   -10.6583	   -17.6239	   -25.4288	
    -2.0142	    -2.3499	    -8.3084	    -5.4550	    -1.0071	    -5.2032	   -15.3580	   -11.1618	   -18.2953	   -26.7715	
    -2.4338	    -3.1891	    -8.8959	    -5.3711	    -1.5106	    -5.2032	   -15.4419	   -11.4975	   -18.7149	   -27.6947	
    -3.1052	    -4.1122	    -9.5673	    -5.3711	    -2.7695	    -5.2872	   -14.9384	   -11.9171	   -18.8828	   -28.1143	
    -3.9444	    -5.0354	   -10.3226	    -5.5389	    -4.7836	    -5.6229	   -14.0991	   -12.2528	   -18.8828	   -28.0304	
    -5.0354	    -5.9586	   -11.0779	    -5.7907	    -7.3853	    -6.0425	   -12.8403	   -12.5885	   -18.7149	   -27.4429	
    -6.0425	    -6.7139	   -11.8332	    -6.2103	   -10.3226	    -6.6299	   -11.4136	   -12.8403	   -18.3792	   -26.3519	
    -7.0496	    -7.2174	   -12.4207	    -6.6299	   -13.1760	    -7.1335	    -9.8190	   -13.0081	   -17.8757	   -25.0092	
    -7.8049	    -7.5531	   -12.9242	    -6.9656	   -15.6097	    -7.6370	    -8.3923	   -13.0920	   -17.3721	   -23.4146	
    -8.4763	    -7.6370	   -13.2599	    -7.2174	   -17.3721	    -7.9727	    -7.1335	   -13.0920	   -16.8686	   -21.9879	
    -8.8959	    -7.5531	   -13.3438	    -7.3853	   -18.5471	    -8.2245	    -6.3782	   -12.9242	   -16.3651	   -20.8130	
    -9.1476	    -7.3853	   -13.4277	    -7.3853	   -19.0506	    -8.3084	    -6.2103	   -12.7563	   -16.1972	   -20.2255	
    -9.2316	    -7.2174	   -13.2599	    -7.3013	   -19.0506	    -8.2245	    -6.6299	   -12.5046	   -16.1972	   -20.1416	
    -9.0637	    -6.9656	   -13.0920	    -7.0496	   -18.7149	    -7.9727	    -7.8049	   -12.2528	   -16.5329	   -20.5612	
    -8.8120	    -6.7978	   -12.7563	    -6.7978	   -18.1274	    -7.6370	    -9.4833	   -12.0850	   -17.1204	   -21.5683	
    -8.3923	    -6.7139	   -12.4207	    -6.4621	   -17.4561	    -7.3013	   -11.5814	   -11.9171	   -17.8757	   -22.8271	
    -7.9727	    -6.7139	   -12.0850	    -6.2943	   -16.7847	    -7.0496	   -14.0991	   -11.9171	   -18.7149	   -24.3378	
    -7.4692	    -6.7978	   -11.8332	    -6.2103	   -16.1133	    -6.9656	   -16.7847	   -12.0850	   -19.5541	   -26.0162	
    -6.8817	    -6.8817	   -11.5814	    -6.2103	   -15.4419	    -6.8817	   -19.3863	   -12.2528	   -20.3094	   -27.6108	
    -6.2103	    -6.8817	   -11.3297	    -6.2943	   -14.6866	    -6.9656	   -21.8201	   -12.3367	   -20.8130	   -28.9536	
    -5.3711	    -6.7978	   -11.0779	    -6.2103	   -13.8474	    -6.8817	   -23.9182	   -12.3367	   -21.0648	   -29.9606	
    -4.5319	    -6.5460	   -10.8261	    -5.9586	   -12.9242	    -6.6299	   -25.3448	   -12.0850	   -20.8969	   -30.4642	
    -3.6087	    -6.1264	   -10.6583	    -5.5389	   -12.0010	    -6.2103	   -26.0162	   -11.5814	   -20.3934	   -30.4642	
    -2.6855	    -5.5389	   -10.2386	    -4.9515	   -11.0779	    -5.6229	   -25.6805	   -10.7422	   -19.5541	   -29.7928	
    -1.9302	    -4.8676	    -9.7351	    -4.2801	   -10.2386	    -4.9515	   -24.4217	    -9.6512	   -18.2953	   -28.6179	
    -1.2589	    -4.1962	    -8.9798	    -3.6087	    -9.3994	    -4.2801	   -22.4075	    -8.3084	   -16.7847	   -27.0233	
    -0.9232	    -3.4409	    -8.1406	    -3.0212	    -8.6441	    -3.6926	   -19.8059	    -6.8817	   -15.0223	   -25.1770	
[Epoch Header]
[Trial Type]	21
[Accept]	1
[Correct]	0
[RT]	 0.000
[Resp]	0
[Epoch Data]
   -18.2953	   -21.7361	   -27.1912	   -19.8898	   -36.5906	   -19.7220	   -39.7797	   -23.3307	   -24.7574	   -39.0244	
   -19.7220	   -22.9111	   -28.2822	   -20.6451	   -36.8423	   -20.4773	   -39.6957	   -23.6664	   -24.8413	   -38.3530	
   -21.1487	   -23.9182	   -29.1214	   -21.3165	   -36.7584	   -21.1487	   -39.6118	   -23.9182	   -24.9252	   -37.5977	
   -22.4915	   -24.9252	   -29.7089	   -22.0718	   -36.5067	   -21.8201	   -39.6118	   -24.1699	   -25.2609	   -37.0102	
   -23.8342	   -25.9323	   -30.2124	   -22.8271	   -36.3388	   -22.5754	   -39.7797	   -24.5056	   -25.7645	   -36.7584	
   -25.1770	   -27.1912	   -30.7999	   -23.6664	   -36.3388	   -23.2468	   -40.1993	   -25.0092	   -26.6037	   -36.9263	
   -26.6037	   -28.6179	   -31.3873	   -24.4217	   -36.5067	   -24.0021	   -40.8707	   -25.7645	   -27.7786	   -37.5137	
   -27.9465	   -30.1285	   -32.1426	   -25.2609	   -37.0102	   -24.7574	   -41.8777	   -26.6037	   -29.0375	   -38.5208	
   -29.2053	   -31.8069	   -32.8979	   -25.9323	   -37.6816	   -25.4288	   -43.3044	   -27.5269	   -30.4642	   -39.7797	
   -30.2963	   -33.4854	   -33.7372	   -26.5198	   -38.4369	   -26.0162	   -45.1508	   -28.3661	   -31.7230	   -41.1224	
   -31.1356	   -34.9121	   -34.4086	   -26.8555	   -39.2761	   -26.3519	   -47.0810	   -29.1214	   -32.8979	   -42.5491	
   -31.5552	   -36.0870	   -34.9121	   -26.8555	   -39.8636	   -26.3519	   -49.0112	   -29.5410	   -33.8211	   -43.8080	
   -31.6391	   -36.7584	   -35.1639	   -26.5198	   -40.1154	   -26.1002	   -50.6058	   -29.5410	   -34.3246	   -44.7311	
   -31.2195	   -37.0102	   -35.1639	   -25.8484	   -39.9475	   -25.4288	   -51.4450	   -29.2892	   -34.4086	   -45.2347	
   -30.5481	   -36.6745	   -34.8282	   -24.7574	   -39.2761	   -24.5056	   -51.3611	   -28.5339	   -33.9890	   -45.4025	
   -29.5410	   -35.9192	   -34.0729	   -23.4985	   -38.1012	   -23.3307	   -50.1862	   -27.4429	   -33.1497	   -45.1508	
   -28.4500	   -34.6603	   -33.0658	   -21.9879	   -36.5067	   -21.8201	   -48.0881	   -26.0162	   -31.8069	   -44.4794	
   -27.2751	   -33.1497	   -31.7230	   -20.3934	   -34.4925	   -20.3094	   -44.9829	   -24.2538	   -30.1285	   -43.5562	
   -26.1002	   -31.4713	   -30.2124	   -18.7149	   -32.2266	   -18.7149	   -41.2903	   -22.4075	   -28.1982	   -42.3813	
   -25.0931	   -29.7928	   -28.5339	   -17.2043	   -29.9606	   -17.2043	   -37.2620	   -20.5612	   -26.1841	   -40.9546	
   -24.2538	   -28.1982	   -26.9394	   -15.8615	   -27.7786	   -15.8615	   -33.3176	   -18.8828	   -24.2538	   -39.3600	
   -23.7503	   -26.8555	   -25.5966	   -14.8544	   -26.0162	   -14.7705	   -29.8767	   -17.3721	   -22.4915	   -37.7655	
   -23.4146	   -25.9323	   -24.6735	   -14.0991	   -24.6735	   -13.9313	   -27.1912	   -16.1972	   -21.0648	   -36.1710	
   -23.4985	   -25.3448	   -24.1699	   -13.6795	   -23.9182	   -13.5117	   -25.4288	   -15.4419	   -20.0577	   -34.7443	
   -23.7503	   -25.1770	   -24.1699	   -13.6795	   -23.8342	   -13.3438	   -24.6735	   -15.0223	   -19.4702	   -33.8211	
   -24.1699	   -25.3448	   -24.5056	   -14.0152	   -24.2538	   -13.5117	   -24.8413	   -15.1062	   -19.4702	   -33.4015	
   -24.7574	   -25.7645	   -25.0092	   -14.6866	   -25.2609	   -14.0152	   -25.8484	   -15.5258	   -19.9738	   -33.8211	
   -25.3448	   -26.4359	   -25.7645	   -15.5258	   -26.7715	   -14.7705	   -27.7786	   -16.2811	   -20.8969	   -34.9960	
   -25.8484	   -27.3590	   -26.6037	   -16.7007	   -28.6179	   -15.7776	   -30.3802	   -17.2882	   -22.1558	   -36.8423	
   -26.2680	   -28.2822	   -27.5269	   -17.8757	   -30.6320	   -16.8686	   -33.4854	   -18.4631	   -23.7503	   -39.2761	
   -26.6037	   -29.2053	   -28.3661	   -19.1345	   -32.5623	   -18.0435	   -36.7584	   -19.6381	   -25.3448	   -42.0456	
   -26.6037	   -29.9606	   -29.0375	   -20.2255	   -34.1568	   -19.1345	   -39.9475	   -20.8130	   -26.8555	   -44.8151	
   -26.3519	   -30.3802	   -29.4571	   -21.0648	   -35.2478	   -20.0577	   -42.6331	   -21.7361	   -28.1143	   -47.0810	
   -25.7645	   -30.3802	   -29.5410	   -21.5683	   -35.5835	   -20.5612	   -44.4794	   -22.3236	   -29.0375	   -48.5916	
   -24.7574	   -29.8767	   -29.2892	   -21.5683	   -35.0800	   -20.6451	   -45.2347	   -22.4915	   -29.2892	   -49.0112	
   -23.4985	   -28.9536	   -28.6179	   -21.0648	   -33.8211	   -20.2255	   -44.8151	   -22.2397	   -29.0375	   -48.3398	
   -22.0718	   -27.6108	   -27.5269	   -20.3094	   -31.8909	   -19.5541	   -43.2205	   -21.4844	   -28.1143	   -46.4096	
   -20.5612	   -26.1002	   -26.3519	   -19.2184	   -29.5410	   -18.6310	   -40.5350	   -20.4773	   -26.8555	   -43.7241	
   -19.2184	   -24.5056	   -25.1770	   -18.2114	   -26.8555	   -17.6239	   -37.0102	   -19.3863	   -25.3448	   -40.4510	
   -18.2114	   -23.1628	   -24.1699	   -17.3721	   -24.1699	   -16.7847	   -33.1497	   -18.2953	   -23.9182	   -37.1780	
   -17.7917	   -22.2397	   -23.5825	   -16.7847	   -21.6522	   -16.2811	   -29.2892	   -17.5400	   -22.6593	   -34.2407	
   -17.8757	   -21.6522	   -23.4146	   -16.6168	   -19.5541	   -16.0294	   -25.8484	   -17.1204	   -21.8201	   -31.8909	
   -18.6310	   -21.5683	   -23.8342	   -16.7847	   -18.0435	   -16.1972	   -23.1628	   -17.1204	   -21.4844	   -30.3802	
   -19.8059	   -21.9040	   -24.5895	   -17.2882	   -17.3721	   -16.7007	   -21.5683	   -17.5400	   -21.6522	   -29.7089	
   -21.4005	   -22.6593	   -25.8484	   -18.1274	   -17.6239	   -17.4561	   -21.2326	   -18.2953	   -22.4075	   -29.7928	
   -23.3307	   -23.6664	   -27.2751	   -19.2184	   -19.0506	   -18.5471	   -22.3236	   -19.4702	   -23.5825	   -30.7159	
   -25.3448	   -24.9252	   -28.8696	   -20.3934	   -21.5683	   -19.8059	   -24.7574	   -20.8969	   -25.2609	   -32.3105	
   -27.2751	   -26.3519	   -30.5481	   -21.6522	   -24.9252	   -21.0648	   -28.3661	   -22.4915	   -27.1912	   -34.3246	
   -28.9536	   -27.6947	   -31.9748	   -22.8271	   -28.7857	   -22.2397	   -32.7301	   -24.0860	   -29.3732	   -36.5906	
   -30.1285	   -29.0375	   -33.1497	   -23.8342	   -32.8140	   -23.2468	   -37.5977	   -25.5966	   -31.3873	   -38.8565	
   -30.8838	   -30.1285	   -33.9890	   -24.4217	   -36.5067	   -23.9182	   -42.6331	   -26.8555	   -33.2336	   -41.0385	
   -31.2195	   -31.1356	   -34.5764	   -24.8413	   -39.8636	   -24.3378	   -47.5006	   -27.9465	   -34.7443	   -42.8848	
   -31.2195	   -32.0587	   -34.9960	   -25.0092	   -42.5491	   -24.5895	   -52.0325	   -28.8696	   -35.9192	   -44.3954	
   -31.1356	   -32.9819	   -35.3317	   -25.0092	   -44.7311	   -24.6735	   -55.9769	   -29.7089	   -36.8423	   -45.5704	
   -31.1356	   -33.8211	   -35.6674	   -25.0092	   -46.3257	   -24.7574	   -59.1660	   -30.3802	   -37.4298	   -46.4096	
   -31.1356	   -34.6603	   -36.0870	   -24.9252	   -47.4167	   -24.7574	   -61.3480	   -30.9677	   -37.6816	   -46.9131	
   -31.1356	   -35.2478	   -36.3388	   -24.7574	   -48.0042	   -24.6735	   -62.3550	   -31.3034	   -37.5137	   -47.1649	
   -30.9677	   -35.5835	   -36.4227	   -24.5056	   -47.9202	   -24.4217	   -61.8515	   -31.2195	   -36.8423	   -47.1649	
   -30.6320	   -35.4996	   -36.3388	   -24.0021	   -47.2488	   -24.0021	   -59.9213	   -30.7159	   -35.8353	   -46.8292	
   -30.1285	   -34.9960	   -35.9192	   -23.3307	   -46.0739	   -23.3307	   -56.5643	   -29.7089	   -34.3246	   -46.2418	
   -29.3732	   -34.1568	   -35.3317	   -22.4915	   -44.3115	   -22.4075	   -52.2842	   -28.3661	   -32.5623	   -45.2347	
   -28.4500	   -33.0658	   -34.5764	   -21.4844	   -42.2974	   -21.4005	   -47.5006	   -26.7715	   -30.5481	   -44.0598	
   -27.6108	   -31.8069	   -33.6533	   -20.6451	   -40.0314	   -20.4773	   -42.8848	   -25.2609	   -28.7018	   -42.6331	
   -26.7715	   -30.6320	   -32.8140	   -19.8059	   -37.7655	   -19.5541	   -38.7726	   -23.8342	   -27.0233	   -41.1224	
   -25.9323	   -29.4571	   -32.0587	   -19.2184	   -35.4996	   -18.7988	   -35.4996	   -22.6593	   -25.6805	   -39.7797	
   -25.1770	   -28.3661	   -31.3034	   -18.7988	   -33.4015	   -18.2953	   -33.1497	   -21.8201	   -24.8413	   -38.8565	
   -24.4217	   -27.4429	   -30.7999	   -18.7149	   -31.5552	   -18.0435	   -31.8069	   -21.4005	   -24.5895	   -38.4369	
   -23.8342	   -26.7715	   -30.3802	   -18.8828	   -30.0446	   -18.1274	   -31.3873	   -21.4844	   -24.9252	   -38.6887	
   -23.4146	   -26.4359	   -30.0446	   -19.3024	   -28.9536	   -18.4631	   -31.8909	   -21.9040	   -25.7645	   -39.5279	
   -22.9950	   -26.2680	   -29.8767	   -19.9738	   -28.3661	   -18.9667	   -33.0658	   -22.6593	   -27.1072	   -40.7867	
   -22.5754	   -26.1841	   -29.7089	   -20.6451	   -28.1982	   -19.6381	   -34.8282	   -23.5825	   -28.7018	   -42.2134	
   -22.2397	   -26.2680	   -29.6249	   -21.3165	   -28.2822	   -20.2255	   -36.9263	   -24.5895	   -30.2124	   -43.6401	
   -21.9879	   -26.4359	   -29.6249	   -21.9040	   -28.7857	   -20.8130	   -39.0244	   -25.5966	   -31.6391	   -44.9829	
   -21.8201	   -26.6876	   -29.6249	   -22.4075	   -29.4571	   -21.4005	   -41.1224	   -26.4359	   -32.8979	   -45.9900	
   -21.7361	   -26.8555	   -29.7089	   -22.8271	   -30.2124	   -21.9040	   -42.8009	   -27.1912	   -33.8211	   -46.6614	
   -21.9040	   -27.0233	   -29.7928	   -23.2468	   -30.9677	   -22.3236	   -44.1437	   -27.7786	   -34.4925	   -46.9131	
   -22.1558	   -27.1072	   -29.7089	   -23.5825	   -31.6391	   -22.7432	   -44.8990	   -28.1143	   -34.8282	   -46.7453	
   -22.4915	   -27.0233	   -29.5410	   -23.7503	   -32.0587	   -22.9950	   -44.8990	   -28.1982	   -34.8282	   -46.0739	
   -22.8271	   -26.6876	   -29.1214	   -23.7503	   -32.2266	   -23.1628	   -44.1437	   -27.9465	   -34.5764	   -44.8990	
   -22.9950	   -26.1841	   -28.6179	   -23.5825	   -32.0587	   -22.9950	   -42.5491	   -27.3590	   -33.9050	   -43.4723	
   -23.0789	   -25.3448	   -27.8625	   -23.1628	   -31.7230	   -22.6593	   -40.1993	   -26.3519	   -32.8979	   -41.7099	
   -22.9111	   -24.4217	   -27.1072	   -22.5754	   -31.2195	   -22.0718	   -37.4298	   -25.0931	   -31.6391	   -39.9475	
   -22.7432	   -23.4146	   -26.4359	   -21.9040	   -30.6320	   -21.4844	   -34.4925	   -23.7503	   -30.1285	   -38.1851	
   -22.5754	   -22.5754	   -25.9323	   -21.2326	   -30.2124	   -20.8969	   -31.8909	   -22.4915	   -28.6179	   -36.8423	
   -22.6593	   -22.1558	   -25.8484	   -20.8130	   -30.1285	   -20.4773	   -30.0446	   -21.4844	   -27.4429	   -36.0870	
   -22.8271	   -22.0718	   -26.1841	   -20.6451	   -30.4642	   -20.3094	   -29.0375	   -20.8130	   -26.6037	   -35.9192	
   -23.2468	   -22.4915	   -26.7715	   -20.6451	   -31.3034	   -20.3934	   -29.1214	   -20.6451	   -26.3519	   -36.5067	
   -23.7503	   -23.2468	   -27.6108	   -20.8969	   -32.5623	   -20.6451	   -30.2963	   -21.0648	   -26.6876	   -37.7655	
   -24.3378	   -24.3378	   -28.7018	   -21.3165	   -34.0729	   -21.1487	   -32.4783	   -21.8201	   -27.6108	   -39.6118	
   -24.9252	   -25.6805	   -29.8767	   -21.9040	   -35.7513	   -21.7361	   -35.4996	   -23.0789	   -28.9536	   -41.7938	
   -25.5966	   -27.1912	   -31.1356	   -22.6593	   -37.4298	   -22.4915	   -39.1922	   -24.5895	   -30.7159	   -44.3115	
   -26.2680	   -28.9536	   -32.5623	   -23.4985	   -39.1083	   -23.4146	   -43.2205	   -26.3519	   -32.6462	   -46.8292	
   -27.0233	   -30.7159	   -33.9050	   -24.5056	   -40.5350	   -24.3378	   -47.2488	   -28.1982	   -34.6603	   -49.0952	
   -27.7786	   -32.3105	   -35.1639	   -25.3448	   -41.7099	   -25.2609	   -50.9415	   -30.0446	   -36.5067	   -50.8575	
   -28.3661	   -33.7372	   -36.0870	   -26.1841	   -42.5491	   -25.9323	   -53.8788	   -31.4713	   -37.9333	   -52.0325	
   -28.7018	   -34.5764	   -36.6745	   -26.6037	   -42.8848	   -26.4359	   -55.7251	   -32.4783	   -38.8565	   -52.2842	
   -28.6179	   -34.9121	   -36.6745	   -26.6876	   -42.3813	   -26.4359	   -56.3126	   -32.8979	   -39.1083	   -51.7807	
   -28.0304	   -34.5764	   -36.0870	   -26.3519	   -41.0385	   -26.0162	   -55.5573	   -32.6462	   -38.6047	   -50.4379	
   -27.1072	   -33.5693	   -34.9960	   -25.5127	   -38.7726	   -25.1770	   -53.4592	   -31.7230	   -37.3459	   -48.5916	
   -25.6805	   -31.9748	   -33.4854	   -24.4217	   -35.6674	   -24.0021	   -50.4379	   -30.3802	   -35.6674	   -46.4935	
   -24.1699	   -30.1285	   -31.8909	   -23.0789	   -32.2266	   -22.7432	   -46.8292	   -28.7018	   -33.7372	   -44.2276	
   -22.6593	   -28.2822	   -30.3802	   -21.9040	   -28.8696	   -21.4844	   -43.0527	   -27.0233	   -31.7230	   -42.2134	
   -21.4005	   -26.6037	   -29.1214	   -20.8969	   -26.1002	   -20.3934	   -39.5279	   -25.6805	   -29.8767	   -40.5350	
   -20.3934	   -25.2609	   -28.2822	   -20.1416	   -24.2538	   -19.6381	   -36.5906	   -24.5895	   -28.4500	   -39.1922	
   -19.7220	   -24.2538	   -27.7786	   -19.7220	   -23.6664	   -19.1345	   -34.4086	   -24.0021	   -27.4429	   -38.1851	
   -19.3863	   -23.7503	   -27.6108	   -19.5541	   -24.1699	   -18.9667	   -33.1497	   -23.8342	   -26.9394	   -37.5137	
   -19.2184	   -23.6664	   -27.6947	   -19.6381	   -25.7645	   -19.0506	   -32.8979	   -24.2538	   -26.9394	   -37.2620	
   -19.3863	   -24.0021	   -28.1143	   -20.0577	   -27.9465	   -19.4702	   -33.8211	   -25.0931	   -27.6108	   -37.5137	
   -19.8059	   -24.6735	   -28.7018	   -20.6451	   -30.5481	   -20.1416	   -35.7513	   -26.2680	   -28.7018	   -38.2690	
   -20.2255	   -25.5127	   -29.2892	   -21.4844	   -33.1497	   -20.9808	   -38.5208	   -27.6947	   -30.1285	   -39.4440	
   -20.6451	   -26.4359	   -29.8767	   -22.1558	   -35.4996	   -21.8201	   -41.5421	   -29.1214	   -31.7230	   -40.8707	
   -20.8130	   -27.1072	   -30.2124	   -22.7432	   -37.2620	   -22.4075	   -44.4794	   -30.2963	   -33.2336	   -42.3813	
   -20.6451	   -27.6108	   -30.2124	   -22.9950	   -38.3530	   -22.7432	   -46.9131	   -31.0516	   -34.4925	   -43.7241	
   -20.1416	   -27.6947	   -29.7928	   -22.9111	   -38.6887	   -22.6593	   -48.4238	   -31.1356	   -35.1639	   -44.6472	
   -19.2184	   -27.3590	   -29.0375	   -22.4075	   -38.3530	   -22.1558	   -49.0112	   -30.4642	   -35.2478	   -44.8151	
   -18.0435	   -26.6876	   -27.8625	   -21.4844	   -37.3459	   -21.3165	   -48.6755	   -29.2053	   -34.6603	   -44.2276	
   -16.7007	   -25.5966	   -26.6037	   -20.4773	   -35.8353	   -20.2255	   -47.4167	   -27.4429	   -33.4854	   -42.8848	
   -15.3580	   -24.4217	   -25.2609	   -19.3863	   -33.9890	   -19.1345	   -45.4025	   -25.4288	   -31.8909	   -40.9546	
   -14.3509	   -23.0789	   -24.0860	   -18.3792	   -31.9748	   -18.0435	   -42.7170	   -23.4985	   -30.0446	   -38.6047	
   -13.6795	   -21.8201	   -23.0789	   -17.6239	   -29.9606	   -17.2882	   -39.6118	   -21.7361	   -28.1982	   -36.0031	
   -13.4277	   -20.7291	   -22.4075	   -17.2043	   -28.1143	   -16.7007	   -36.0870	   -20.3934	   -26.4359	   -33.4854	
   -13.5117	   -19.7220	   -22.0718	   -17.0364	   -26.4359	   -16.5329	   -32.4783	   -19.5541	   -24.9252	   -30.9677	
   -13.9313	   -19.0506	   -21.9040	   -17.2043	   -25.0092	   -16.7007	   -28.8696	   -19.2184	   -23.8342	   -28.8696	
   -14.6027	   -18.5471	   -22.0718	   -17.6239	   -24.0021	   -17.0364	   -25.5966	   -19.3863	   -23.0789	   -27.1072	
   -15.5258	   -18.3792	   -22.3236	   -18.2114	   -23.3307	   -17.7078	   -22.8271	   -19.8898	   -22.8271	   -25.8484	
   -16.6168	   -18.5471	   -22.9111	   -19.0506	   -23.2468	   -18.5471	   -20.7291	   -20.8130	   -22.9950	   -25.1770	
   -17.8757	   -19.2184	   -23.7503	   -20.1416	   -23.6664	   -19.5541	   -19.7220	   -22.0718	   -23.5825	   -25.2609	
   -19.2184	   -20.3094	   -24.9252	   -21.4844	   -24.6735	   -20.8130	   -19.7220	   -23.4985	   -24.5895	   -26.0162	
   -20.6451	   -21.8201	   -26.3519	   -22.9111	   -26.0162	   -22.2397	   -20.6451	   -25.1770	   -25.9323	   -27.4429	
   -21.9040	   -23.4146	   -27.8625	   -24.3378	   -27.6108	   -23.6664	   -22.4075	   -26.7715	   -27.4429	   -29.2892	
   -22.9950	   -24.8413	   -29.2053	   -25.5127	   -29.2053	   -24.8413	   -24.7574	   -28.0304	   -28.7857	   -31.3873	
   -23.5825	   -26.0162	   -30.1285	   -26.3519	   -30.3802	   -25.6805	   -27.3590	   -28.8696	   -29.9606	   -33.4015	
   -23.7503	   -26.6876	   -30.6320	   -26.6876	   -31.2195	   -25.9323	   -29.9606	   -29.2053	   -30.6320	   -35.2478	
   -23.4985	   -26.9394	   -30.7999	   -26.4359	   -31.6391	   -25.8484	   -32.3944	   -28.9536	   -30.9677	   -36.7584	
   -22.9111	   -26.8555	   -30.6320	   -25.8484	   -31.6391	   -25.2609	   -34.3246	   -28.1982	   -30.8838	   -37.8494	
   -22.2397	   -26.4359	   -30.2124	   -25.0092	   -31.3034	   -24.4217	   -35.4156	   -27.1912	   -30.4642	   -38.4369	
   -21.4844	   -25.8484	   -29.7928	   -23.9182	   -30.7159	   -23.4146	   -35.4156	   -25.8484	   -29.7089	   -38.3530	
   -20.8130	   -25.2609	   -29.2053	   -22.7432	   -29.8767	   -22.3236	   -34.4925	   -24.4217	   -28.6179	   -37.5977	
   -20.3934	   -24.6735	   -28.7857	   -21.6522	   -28.9536	   -21.3165	   -32.7301	   -22.9111	   -27.3590	   -36.3388	
   -20.3094	   -24.2538	   -28.4500	   -20.8130	   -28.0304	   -20.5612	   -30.5481	   -21.5683	   -26.0162	   -34.6603	
   -20.8130	   -24.0860	   -28.2822	   -20.3934	   -27.3590	   -20.1416	   -28.3661	   -20.4773	   -24.6735	   -32.8979	
   -21.7361	   -24.4217	   -28.5339	   -20.3934	   -27.0233	   -20.2255	   -26.5198	   -19.8059	   -23.6664	   -31.1356	
   -23.2468	   -25.0931	   -29.1214	   -20.8969	   -27.0233	   -20.7291	   -25.3448	   -19.6381	   -23.1628	   -29.7089	
   -25.0931	   -26.1002	   -29.8767	   -21.8201	   -27.4429	   -21.7361	   -24.9252	   -19.8898	   -23.0789	   -28.7857	
   -27.1912	   -27.3590	   -30.8838	   -23.1628	   -28.1982	   -23.0789	   -25.3448	   -20.6451	   -23.4985	   -28.4500	
   -29.2892	   -28.7857	   -31.9748	   -24.6735	   -29.2053	   -24.5895	   -26.6037	   -21.7361	   -24.4217	   -28.8696	
   -31.1356	   -30.1285	   -32.8979	   -26.1841	   -30.5481	   -26.1841	   -28.4500	   -23.0789	   -25.5966	   -29.9606	
   -32.8140	   -31.3034	   -33.7372	   -27.6947	   -32.0587	   -27.6947	   -30.8838	   -24.5895	   -27.0233	   -31.8069	
   -33.9890	   -32.3105	   -34.4086	   -29.0375	   -33.7372	   -29.0375	   -33.7372	   -26.1841	   -28.5339	   -34.1568	
   -34.9121	   -33.0658	   -34.9960	   -30.2963	   -35.5835	   -30.2124	   -36.8423	   -27.7786	   -30.1285	   -37.0102	
   -35.3317	   -33.6533	   -35.4156	   -31.3034	   -37.3459	   -31.3034	   -40.1993	   -29.2892	   -31.5552	   -40.0314	
   -35.4996	   -33.9890	   -35.6674	   -32.2266	   -38.8565	   -32.0587	   -43.4723	   -30.4642	   -32.7301	   -43.0527	
   -35.4156	   -34.1568	   -35.9192	   -32.8979	   -39.9475	   -32.7301	   -46.4096	   -31.3873	   -33.7372	   -45.7382	
   -35.0800	   -34.0729	   -35.9192	   -33.4015	   -40.5350	   -33.1497	   -48.9273	   -31.8909	   -34.3246	   -47.8363	
   -34.5764	   -33.8211	   -35.7513	   -33.7372	   -40.5350	   -33.4015	   -50.6897	   -32.1426	   -34.6603	   -49.1791	
   -34.0729	   -33.3176	   -35.4156	   -34.0729	   -39.9475	   -33.6533	   -51.6129	   -32.0587	   -34.7443	   -49.6826	
   -33.5693	   -32.7301	   -34.7443	   -34.3246	   -38.6887	   -33.8211	   -51.4450	   -31.8069	   -34.4925	   -49.3469	
   -32.9819	   -32.0587	   -33.9050	   -34.5764	   -37.0102	   -33.9890	   -50.2701	   -31.4713	   -34.0729	   -48.3398	
   -32.5623	   -31.2195	   -32.8140	   -34.8282	   -34.9121	   -34.1568	   -48.0881	   -31.1356	   -33.4015	   -46.9971	
   -32.3105	   -30.4642	   -31.5552	   -35.1639	   -32.4783	   -34.4925	   -45.0668	   -30.7159	   -32.7301	   -45.4025	
   -32.3105	   -29.7928	   -30.2963	   -35.5835	   -29.9606	   -34.8282	   -41.4581	   -30.4642	   -32.0587	   -43.8919	
   -32.5623	   -29.2892	   -29.0375	   -36.0870	   -27.4429	   -35.3317	   -37.5977	   -30.3802	   -31.5552	   -42.4652	
   -33.0658	   -29.1214	   -27.9465	   -36.5906	   -25.0092	   -35.8353	   -33.9890	   -30.5481	   -31.1356	   -41.2064	
   -33.7372	   -29.2892	   -27.0233	   -37.1780	   -22.8271	   -36.5067	   -30.9677	   -30.9677	   -31.0516	   -40.1154	
   -34.4925	   -29.6249	   -26.2680	   -37.7655	   -20.9808	   -37.0941	   -28.8696	   -31.5552	   -31.2195	   -39.2761	
   -35.1639	   -30.2124	   -25.6805	   -38.1851	   -19.5541	   -37.6816	   -27.7786	   -32.2266	   -31.5552	   -38.6047	
   -35.6674	   -30.7159	   -25.2609	   -38.4369	   -18.7149	   -38.0173	   -27.6108	   -32.8979	   -32.2266	   -38.2690	
   -35.8353	   -31.2195	   -24.8413	   -38.3530	   -18.3792	   -38.0173	   -28.2822	   -33.4854	   -32.8979	   -38.1012	
   -35.5835	   -31.4713	   -24.5895	   -37.8494	   -18.7149	   -37.6816	   -29.4571	   -33.8211	   -33.6533	   -38.2690	
   -34.8282	   -31.4713	   -24.4217	   -37.0941	   -19.5541	   -36.9263	   -30.9677	   -33.7372	   -34.2407	   -38.6047	
   -33.7372	   -31.2195	   -24.4217	   -35.8353	   -20.9808	   -35.8353	   -32.5623	   -33.3176	   -34.6603	   -39.0244	
   -32.2266	   -30.7159	   -24.5056	   -34.4086	   -22.8271	   -34.4086	   -34.2407	   -32.5623	   -34.7443	   -39.4440	
   -30.5481	   -29.9606	   -24.8413	   -32.8140	   -24.9252	   -32.8979	   -35.6674	   -31.5552	   -34.4086	   -39.7797	
   -28.8696	   -29.2053	   -25.2609	   -31.2195	   -27.1072	   -31.3034	   -36.8423	   -30.4642	   -33.8211	   -40.0314	
   -27.1912	   -28.4500	   -25.8484	   -29.7089	   -29.2892	   -29.7928	   -37.6816	   -29.3732	   -33.0658	   -40.1993	
   -25.9323	   -27.7786	   -26.4359	   -28.5339	   -31.3873	   -28.6179	   -38.1012	   -28.4500	   -32.1426	   -40.1154	
   -24.9252	   -27.1912	   -27.1072	   -27.5269	   -33.2336	   -27.6947	   -38.1851	   -27.6947	   -31.3034	   -39.8636	
   -24.4217	   -26.8555	   -27.7786	   -26.9394	   -34.7443	   -27.0233	   -37.7655	   -27.1072	   -30.5481	   -39.4440	
   -24.3378	   -26.6876	   -28.5339	   -26.5198	   -35.9192	   -26.6876	   -37.0102	   -26.8555	   -29.8767	   -38.7726	
   -24.6735	   -26.7715	   -29.3732	   -26.4359	   -37.0102	   -26.5198	   -36.0870	   -26.6876	   -29.2053	   -37.9333	
   -25.2609	   -27.1912	   -30.4642	   -26.5198	   -37.9333	   -26.6037	   -35.0800	   -26.6876	   -28.7018	   -36.7584	
   -26.1002	   -27.6947	   -31.7230	   -26.7715	   -38.9404	   -26.9394	   -34.2407	   -26.7715	   -28.1982	   -35.4996	
   -27.0233	   -28.4500	   -33.1497	   -27.1912	   -39.9475	   -27.2751	   -33.6533	   -27.0233	   -27.9465	   -34.2407	
   -27.9465	   -29.2053	   -34.7443	   -27.6108	   -40.9546	   -27.7786	   -33.4854	   -27.3590	   -27.8625	   -33.0658	
   -28.7018	   -29.8767	   -36.2549	   -28.0304	   -41.9617	   -28.1143	   -33.7372	   -27.6108	   -27.9465	   -32.2266	
   -29.0375	   -30.3802	   -37.5137	   -28.1143	   -42.6331	   -28.1982	   -34.3246	   -27.8625	   -28.1982	   -31.6391	
   -28.9536	   -30.4642	   -38.3530	   -27.9465	   -42.8848	   -28.0304	   -35.1639	   -27.9465	   -28.5339	   -31.4713	
   -28.3661	   -30.2124	   -38.6887	   -27.5269	   -42.7170	   -27.5269	   -36.2549	   -27.8625	   -28.8696	   -31.4713	
   -27.3590	   -29.7089	   -38.6047	   -26.8555	   -42.0456	   -26.8555	   -37.6816	   -27.6108	   -29.2892	   -31.8909	
   -26.0162	   -29.1214	   -38.1012	   -26.0162	   -41.1224	   -26.0162	   -39.3600	   -27.3590	   -29.6249	   -32.5623	
   -24.6735	   -28.3661	   -37.4298	   -25.1770	   -40.0314	   -25.1770	   -41.3742	   -27.1072	   -30.0446	   -33.4015	
   -23.4146	   -27.7786	   -36.5906	   -24.4217	   -39.0244	   -24.3378	   -43.4723	   -26.9394	   -30.5481	   -34.5764	
   -22.3236	   -27.2751	   -35.6674	   -23.7503	   -38.2690	   -23.6664	   -45.4865	   -26.7715	   -31.1356	   -35.9192	
   -21.5683	   -27.0233	   -34.9121	   -23.2468	   -37.7655	   -23.1628	   -47.2488	   -26.6876	   -31.6391	   -37.4298	
   -21.1487	   -26.9394	   -34.3246	   -22.9111	   -37.4298	   -22.8271	   -48.5077	   -26.6876	   -32.1426	   -39.1083	
   -21.1487	   -27.1072	   -33.9050	   -22.7432	   -37.3459	   -22.5754	   -49.0952	   -26.6037	   -32.5623	   -40.7028	
   -21.4005	   -27.2751	   -33.5693	   -22.5754	   -37.2620	   -22.4915	   -49.0952	   -26.5198	   -32.6462	   -42.0456	
   -21.9040	   -27.5269	   -33.4015	   -22.4915	   -37.0941	   -22.3236	   -48.5077	   -26.1841	   -32.4783	   -42.9688	
   -22.6593	   -27.8625	   -33.2336	   -22.4075	   -36.9263	   -22.2397	   -47.5006	   -25.7645	   -31.9748	   -43.3884	
   -23.6664	   -28.2822	   -33.3176	   -22.4075	   -36.7584	   -22.2397	   -46.1578	   -25.1770	   -31.3034	   -43.1366	
   -24.8413	   -28.8696	   -33.4854	   -22.6593	   -36.6745	   -22.4075	   -44.8990	   -24.6735	   -30.4642	   -42.4652	
   -26.2680	   -29.5410	   -33.8211	   -22.9950	   -36.7584	   -22.6593	   -43.7241	   -24.2538	   -29.7089	   -41.2903	
   -27.6947	   -30.3802	   -34.4086	   -23.5825	   -36.9263	   -23.1628	   -42.9688	   -24.0860	   -29.2053	   -40.0314	
   -29.2053	   -31.3873	   -35.0800	   -24.2538	   -37.1780	   -23.7503	   -42.7170	   -24.0860	   -28.9536	   -38.8565	
   -30.5481	   -32.3944	   -35.8353	   -25.0092	   -37.5977	   -24.5056	   -42.9688	   -24.4217	   -29.0375	   -38.0173	
   -31.7230	   -33.3176	   -36.6745	   -25.8484	   -38.0173	   -25.2609	   -43.8080	   -25.0092	   -29.5410	   -37.5977	
   -32.6462	   -34.1568	   -37.3459	   -26.6876	   -38.5208	   -26.1002	   -45.0668	   -25.8484	   -30.4642	   -37.8494	
   -33.2336	   -34.8282	   -37.9333	   -27.5269	   -39.1083	   -26.7715	   -46.5775	   -26.8555	   -31.6391	   -38.5208	
   -33.4015	   -35.3317	   -38.3530	   -28.1143	   -39.7797	   -27.4429	   -48.2559	   -27.8625	   -32.9819	   -39.6118	
   -33.2336	   -35.4996	   -38.6047	   -28.6179	   -40.3671	   -27.9465	   -49.9344	   -28.8696	   -34.2407	   -40.8707	
   -32.6462	   -35.4156	   -38.5208	   -28.8696	   -40.9546	   -28.1982	   -51.6129	   -29.7928	   -35.3317	   -42.1295	
   -31.8069	   -35.0800	   -38.2690	   -28.9536	   -41.3742	   -28.2822	   -53.1235	   -30.4642	   -36.1710	   -43.2205	
   -30.7159	   -34.4925	   -37.8494	   -28.8696	   -41.7938	   -28.1982	   -54.5502	   -30.9677	   -36.6745	   -44.3115	
   -29.7089	   -33.9050	   -37.3459	   -28.7018	   -42.0456	   -28.1143	   -55.8090	   -31.3034	   -36.9263	   -45.3186	
   -28.8696	   -33.4015	   -36.8423	   -28.4500	   -42.2974	   -27.9465	   -56.8161	   -31.5552	   -37.0102	   -46.2418	
   -28.1143	   -32.8979	   -36.3388	   -28.1982	   -42.3813	   -27.6947	   -57.5714	   -31.6391	   -36.8423	   -47.0810	
   -27.6108	   -32.3944	   -35.8353	   -27.6947	   -42.2134	   -27.3590	   -57.6553	   -31.4713	   -36.5067	   -47.7524	
   -27.1072	   -31.7230	   -34.9960	   -27.1072	   -41.6260	   -26.7715	   -56.9839	   -30.9677	   -35.8353	   -48.1720	
   -26.5198	   -30.8838	   -33.9050	   -26.1002	   -40.4510	   -25.8484	   -55.3055	   -30.1285	   -34.8282	   -48.0881	
   -25.9323	   -29.7928	   -32.4783	   -24.9252	   -38.6887	   -24.6735	   -52.4521	   -28.8696	   -33.4015	   -47.5845	
   -25.1770	   -28.5339	   -30.7159	   -23.5825	   -36.5067	   -23.3307	   -48.9273	   -27.3590	   -31.8069	   -46.6614	
   -24.4217	   -27.1072	   -28.8696	   -22.1558	   -33.9890	   -21.9040	   -44.8990	   -25.7645	   -30.1285	   -45.4025	
   -23.7503	   -25.7645	   -27.0233	   -20.8130	   -31.4713	   -20.5612	   -40.8707	   -24.3378	   -28.6179	   -44.0598	
   -23.0789	   -24.4217	   -25.3448	   -19.7220	   -29.2053	   -19.4702	   -37.3459	   -23.0789	   -27.4429	   -42.8009	
   -22.4915	   -23.3307	   -24.0860	   -18.8828	   -27.3590	   -18.5471	   -34.4086	   -22.1558	   -26.6037	   -41.5421	
   -21.9879	   -22.4915	   -23.1628	   -18.3792	   -26.1002	   -17.9596	   -32.4783	   -21.7361	   -26.3519	   -40.6189	
   -21.6522	   -21.8201	   -22.6593	   -18.1274	   -25.3448	   -17.7078	   -31.6391	   -21.6522	   -26.4359	   -39.9475	
   -21.3165	   -21.4005	   -22.6593	   -18.2114	   -25.2609	   -17.7078	   -31.8909	   -21.9879	   -27.0233	   -39.4440	
   -21.0648	   -21.3165	   -23.0789	   -18.4631	   -25.7645	   -17.8757	   -33.2336	   -22.6593	   -27.8625	   -39.3600	
   -20.8969	   -21.4844	   -23.9182	   -18.8828	   -26.7715	   -18.2953	   -35.5835	   -23.6664	   -28.8696	   -39.4440	
   -20.7291	   -21.8201	   -25.0931	   -19.3024	   -28.0304	   -18.7149	   -38.6887	   -24.6735	   -29.9606	   -39.6957	
   -20.4773	   -22.2397	   -26.5198	   -19.6381	   -29.4571	   -19.1345	   -42.2134	   -25.6805	   -31.0516	   -40.1154	
   -20.3094	   -22.8271	   -27.9465	   -19.8898	   -30.8838	   -19.3863	   -45.8221	   -26.5198	   -32.0587	   -40.6189	
   -20.1416	   -23.4146	   -29.2892	   -19.9738	   -32.0587	   -19.6381	   -49.0952	   -27.1072	   -32.9819	   -40.9546	
   -20.0577	   -23.9182	   -30.3802	   -20.0577	   -32.8979	   -19.8059	   -51.7807	   -27.3590	   -33.6533	   -41.2064	
   -20.0577	   -24.5056	   -31.3034	   -20.1416	   -33.4015	   -20.0577	   -53.7109	   -27.3590	   -34.2407	   -41.2064	
   -20.1416	   -24.9252	   -32.0587	   -20.2255	   -33.6533	   -20.2255	   -54.7180	   -27.1072	   -34.5764	   -40.8707	
   -20.3094	   -25.2609	   -32.3944	   -20.3934	   -33.4854	   -20.4773	   -54.7180	   -26.6037	   -34.6603	   -40.1993	
   -20.3934	   -25.3448	   -32.5623	   -20.3934	   -33.0658	   -20.6451	   -53.7109	   -25.8484	   -34.4086	   -39.1922	
   -20.3934	   -25.2609	   -32.3105	   -20.3934	   -32.3944	   -20.6451	   -51.7807	   -24.9252	   -33.8211	   -37.8494	
   -20.1416	   -24.9252	   -31.8069	   -20.1416	   -31.6391	   -20.4773	   -49.0112	   -23.8342	   -32.8140	   -36.4227	
   -19.8898	   -24.5056	   -31.0516	   -19.8059	   -30.8838	   -20.2255	   -45.8221	   -22.7432	   -31.6391	   -35.1639	
   -19.5541	   -24.1699	   -30.2963	   -19.4702	   -30.4642	   -19.8898	   -42.6331	   -21.9040	   -30.4642	   -34.2407	
   -19.3863	   -24.0860	   -29.7089	   -19.3024	   -30.5481	   -19.7220	   -39.7797	   -21.4844	   -29.5410	   -33.9890	
   -19.3863	   -24.2538	   -29.3732	   -19.3863	   -31.1356	   -19.8059	   -37.5977	   -21.4005	   -29.0375	   -34.5764	
   -19.5541	   -24.6735	   -29.3732	   -19.7220	   -32.2266	   -20.0577	   -36.4227	   -21.8201	   -29.0375	   -35.8353	
   -19.8059	   -25.2609	   -29.5410	   -20.2255	   -33.8211	   -20.4773	   -36.1710	   -22.4915	   -29.4571	   -37.6816	
   -19.9738	   -25.7645	   -29.8767	   -20.7291	   -35.4996	   -20.8969	   -36.8423	   -23.1628	   -30.2124	   -39.7797	
   -19.8059	   -26.1002	   -30.2124	   -21.1487	   -37.0102	   -21.2326	   -38.1012	   -23.8342	   -31.1356	   -41.7938	
   -19.3024	   -26.1002	   -30.3802	   -21.3165	   -38.2690	   -21.3165	   -39.8636	   -24.2538	   -31.9748	   -43.4723	
   -18.3792	   -25.7645	   -30.3802	   -21.3165	   -39.0244	   -21.2326	   -41.7938	   -24.3378	   -32.6462	   -44.6472	
   -17.2043	   -25.0931	   -30.0446	   -20.9808	   -39.1083	   -20.8130	   -43.7241	   -24.1699	   -33.0658	   -45.3186	
   -15.6937	   -24.1699	   -29.5410	   -20.3934	   -38.6047	   -20.1416	   -45.4025	   -23.7503	   -33.2336	   -45.4865	
   -14.1830	   -22.9950	   -28.8696	   -19.6381	   -37.6816	   -19.3863	   -46.8292	   -23.1628	   -33.0658	   -45.1508	
   -12.7563	   -21.7361	   -28.1143	   -18.7988	   -36.3388	   -18.5471	   -47.7524	   -22.5754	   -32.6462	   -44.4794	
   -11.6653	   -20.6451	   -27.4429	   -18.2114	   -34.9121	   -17.9596	   -48.1720	   -22.1558	   -32.2266	   -43.6401	
   -10.9940	   -19.8898	   -26.9394	   -17.9596	   -33.4015	   -17.7917	   -48.0881	   -21.9879	   -31.8069	   -42.7170	
   -10.9940	   -19.3863	   -26.6876	   -18.2114	   -32.1426	   -18.0435	   -47.3328	   -22.3236	   -31.5552	   -41.7099	
   -11.4975	   -19.2184	   -26.6876	   -18.7988	   -31.1356	   -18.7149	   -45.9900	   -22.9950	   -31.3873	   -40.7028	
   -12.3367	   -19.2184	   -26.8555	   -19.8059	   -30.2963	   -19.7220	   -44.3115	   -24.0021	   -31.3873	   -39.7797	
   -13.4277	   -19.3024	   -27.1072	   -20.8969	   -29.6249	   -20.9808	   -42.2974	   -25.0931	   -31.3873	   -38.7726	
   -14.5187	   -19.3863	   -27.2751	   -22.0718	   -29.2053	   -22.1558	   -40.1993	   -26.2680	   -31.3873	   -37.8494	
   -15.6097	   -19.3863	   -27.5269	   -23.2468	   -28.9536	   -23.3307	   -38.2690	   -27.4429	   -31.4713	   -37.0102	
   -16.5329	   -19.3863	   -27.6108	   -24.2538	   -28.8696	   -24.3378	   -36.5067	   -28.4500	   -31.5552	   -36.4227	
   -17.2043	   -19.2184	   -27.6947	   -25.0931	   -28.9536	   -25.1770	   -35.1639	   -29.3732	   -31.7230	   -36.0870	
   -17.5400	   -19.0506	   -27.6108	   -25.6805	   -29.2892	   -25.7645	   -34.2407	   -30.1285	   -32.0587	   -36.0870	
   -17.5400	   -18.7988	   -27.4429	   -26.1002	   -29.7928	   -26.1002	   -33.7372	   -30.7999	   -32.4783	   -36.4227	
   -17.2882	   -18.5471	   -27.1072	   -26.2680	   -30.4642	   -26.2680	   -33.8211	   -31.3034	   -33.1497	   -37.1780	
   -16.7007	   -18.3792	   -26.6876	   -26.3519	   -31.3034	   -26.3519	   -34.4086	   -31.8069	   -33.9890	   -38.3530	
   -16.0294	   -18.2114	   -26.1841	   -26.3519	   -32.1426	   -26.3519	   -35.4156	   -32.2266	   -34.9960	   -39.7797	
   -15.2740	   -18.1274	   -25.5966	   -26.3519	   -32.9819	   -26.2680	   -36.9263	   -32.5623	   -36.1710	   -41.5421	
   -14.5187	   -18.1274	   -25.0092	   -26.4359	   -33.6533	   -26.2680	   -38.6047	   -32.8140	   -37.4298	   -43.3884	
   -13.7634	   -18.0435	   -24.2538	   -26.3519	   -34.2407	   -26.1841	   -40.3671	   -32.9819	   -38.6047	   -45.3186	
   -12.9242	   -17.9596	   -23.4146	   -26.1841	   -34.4925	   -25.9323	   -42.1295	   -32.8979	   -39.2761	   -46.9971	
   -12.0850	   -17.6239	   -22.3236	   -25.7645	   -34.4086	   -25.4288	   -43.4723	   -32.3105	   -39.4440	   -48.3398	
   -10.9940	   -16.8686	   -20.9808	   -24.9252	   -33.8211	   -24.5895	   -44.1437	   -31.2195	   -38.9404	   -49.0952	
    -9.7351	   -15.6937	   -19.4702	   -23.6664	   -32.8140	   -23.2468	   -43.9758	   -29.5410	   -37.6816	   -49.2630	
    -8.3084	   -14.0991	   -17.8757	   -21.9879	   -31.2195	   -21.5683	   -42.8009	   -27.4429	   -35.9192	   -48.8434	
    -6.8817	   -12.3367	   -16.3651	   -20.1416	   -29.2892	   -19.7220	   -40.5350	   -25.1770	   -33.8211	   -47.7524	
    -5.5389	   -10.4904	   -15.0223	   -18.2953	   -27.1912	   -17.7917	   -37.3459	   -22.8271	   -31.7230	   -46.2418	
    -4.5319	    -8.7280	   -14.0991	   -16.6168	   -24.9252	   -16.1133	   -33.4854	   -20.6451	   -29.6249	   -44.2276	
    -3.7766	    -7.2174	   -13.4277	   -15.1062	   -22.7432	   -14.6027	   -29.2892	   -18.7149	   -27.8625	   -41.8777	
    -3.2730	    -6.1264	   -13.0920	   -14.0152	   -20.6451	   -13.4277	   -25.1770	   -17.2043	   -26.2680	   -39.2761	
    -3.1891	    -5.3711	   -13.0081	   -13.1760	   -18.7988	   -12.5046	   -21.4844	   -15.9454	   -25.0092	   -36.6745	
    -3.4409	    -5.2032	   -13.2599	   -12.7563	   -17.4561	   -12.0010	   -18.4631	   -15.1062	   -24.1699	   -34.2407	
    -4.0283	    -5.5389	   -13.7634	   -12.5885	   -16.7847	   -11.8332	   -16.5329	   -14.7705	   -23.6664	   -32.1426	
    -4.8676	    -6.3782	   -14.6027	   -12.8403	   -16.8686	   -12.0010	   -15.8615	   -14.7705	   -23.5825	   -30.6320	
    -5.8746	    -7.6370	   -15.6937	   -13.4277	   -17.7078	   -12.5046	   -16.4490	   -15.2740	   -24.0021	   -29.7089	
    -7.0496	    -9.2316	   -16.9525	   -14.1830	   -19.2184	   -13.2599	   -18.2114	   -16.0294	   -24.7574	   -29.3732	
    -8.1406	   -10.9940	   -18.3792	   -15.0223	   -21.1487	   -14.0991	   -21.1487	   -17.0364	   -25.7645	   -29.4571	
    -9.1476	   -12.8403	   -19.7220	   -15.8615	   -23.4146	   -15.0223	   -24.7574	   -18.1274	   -26.9394	   -29.9606	
    -9.9030	   -14.5187	   -20.9808	   -16.6168	   -25.5966	   -15.7776	   -28.8696	   -19.0506	   -28.1143	   -30.8838	
   -10.4065	   -15.8615	   -21.9879	   -17.0364	   -27.4429	   -16.2811	   -32.9819	   -19.8898	   -29.1214	   -31.8909	
   -10.5743	   -16.7847	   -22.5754	   -17.2043	   -28.7018	   -16.5329	   -36.6745	   -20.3094	   -29.7928	   -32.9819	
   -10.4904	   -17.2043	   -22.7432	   -16.9525	   -29.2892	   -16.5329	   -39.5279	   -20.3094	   -29.9606	   -33.9890	
   -10.1547	   -17.0364	   -22.4915	   -16.5329	   -28.9536	   -16.1972	   -41.4581	   -19.9738	   -29.6249	   -34.8282	
    -9.6512	   -16.6168	   -21.9879	   -15.9454	   -27.7786	   -15.6937	   -42.1295	   -19.3024	   -29.0375	   -35.4996	
    -9.2316	   -16.0294	   -21.4005	   -15.4419	   -26.1002	   -15.2740	   -41.8777	   -18.6310	   -28.2822	   -36.0870	
    -8.9798	   -15.6097	   -20.8130	   -15.1062	   -24.0021	   -15.0223	   -40.7867	   -18.1274	   -27.5269	   -36.5906	
    -9.0637	   -15.3580	   -20.3934	   -15.0223	   -21.9879	   -15.0223	   -39.0244	   -17.7078	   -26.8555	   -36.8423	
    -9.3155	   -15.4419	   -20.2255	   -15.1901	   -20.2255	   -15.1901	   -36.8423	   -17.6239	   -26.4359	   -36.8423	
    -9.9030	   -15.6937	   -20.2255	   -15.5258	   -19.1345	   -15.5258	   -34.6603	   -17.7078	   -26.1002	   -36.5067	
   -10.5743	   -16.0294	   -20.3934	   -15.9454	   -18.7988	   -15.9454	   -32.6462	   -17.8757	   -26.0162	   -35.9192	
   -11.2457	   -16.4490	   -20.6451	   -16.3651	   -19.4702	   -16.3651	   -31.0516	   -18.1274	   -25.9323	   -35.2478	
   -11.7493	   -16.6168	   -20.8969	   -16.6168	   -20.9808	   -16.6168	   -29.9606	   -18.2953	   -25.9323	   -34.4086	
   -11.7493	   -16.5329	   -20.9808	   -16.6168	   -22.9950	   -16.5329	   -29.3732	   -18.2953	   -25.9323	   -33.7372	
   -11.3297	   -16.0294	   -20.8130	   -16.2811	   -25.0931	   -16.2811	   -29.3732	   -18.0435	   -25.9323	   -33.2336	
   -10.4065	   -15.1901	   -20.3094	   -15.6937	   -27.0233	   -15.6937	   -29.7928	   -17.7078	   -25.8484	   -32.9819	
    -8.9798	   -13.9313	   -19.6381	   -14.9384	   -28.5339	   -14.8544	   -30.7999	   -17.2882	   -25.7645	   -33.0658	
    -7.3013	   -12.5885	   -18.7149	   -14.0152	   -29.5410	   -14.0152	   -32.1426	   -16.7847	   -25.6805	   -33.3176	
    -5.5389	   -11.2457	   -17.8757	   -13.1760	   -30.0446	   -13.1760	   -33.8211	   -16.4490	   -25.7645	   -33.9890	
    -3.9444	   -10.0708	   -17.1204	   -12.5046	   -30.3802	   -12.5885	   -35.8353	   -16.1972	   -26.0162	   -34.8282	
    -2.6855	    -9.3155	   -16.7007	   -12.0850	   -30.5481	   -12.1689	   -38.0173	   -16.2811	   -26.4359	   -35.9192	
    -2.0142	    -8.9798	   -16.6168	   -12.0010	   -30.7159	   -12.1689	   -40.0314	   -16.5329	   -26.9394	   -37.0941	
    -1.8463	    -9.0637	   -16.7847	   -12.0850	   -30.8838	   -12.3367	   -41.7099	   -16.9525	   -27.5269	   -38.1851	
    -2.2659	    -9.5673	   -17.3721	   -12.5046	   -30.9677	   -12.8403	   -42.7170	   -17.5400	   -27.9465	   -39.0244	
    -3.0212	   -10.4065	   -18.1274	   -13.0920	   -30.9677	   -13.4277	   -42.8848	   -18.1274	   -28.2822	   -39.5279	
    -4.2801	   -11.3297	   -18.9667	   -13.7634	   -30.7999	   -14.1830	   -42.2134	   -18.6310	   -28.3661	   -39.5279	
    -5.7907	   -12.3367	   -19.8898	   -14.4348	   -30.3802	   -14.8544	   -40.7028	   -19.0506	   -28.1982	   -39.0244	
    -7.4692	   -13.3438	   -20.6451	   -15.0223	   -29.7089	   -15.5258	   -38.5208	   -19.2184	   -27.6108	   -38.0173	
    -9.2316	   -14.2670	   -21.3165	   -15.5258	   -28.7018	   -16.0294	   -35.8353	   -19.2184	   -26.8555	   -36.5906	
   -10.9940	   -15.1062	   -21.7361	   -15.9454	   -27.5269	   -16.3651	   -33.0658	   -19.0506	   -25.7645	   -34.8282	
   -12.7563	   -15.9454	   -22.0718	   -16.4490	   -26.2680	   -16.7847	   -30.2124	   -18.8828	   -24.7574	   -33.0658	
   -14.6027	   -16.7847	   -22.2397	   -16.9525	   -25.0931	   -17.2043	   -27.7786	   -18.7988	   -23.9182	   -31.4713	
   -16.3651	   -17.8757	   -22.4075	   -17.7078	   -24.3378	   -17.8757	   -26.0162	   -19.0506	   -23.5825	   -30.4642	
   -18.2953	   -19.2184	   -22.5754	   -18.7149	   -24.0021	   -18.7149	   -25.1770	   -19.7220	   -23.6664	   -30.0446	
   -20.1416	   -20.7291	   -22.7432	   -19.8898	   -24.0860	   -19.8059	   -25.3448	   -20.6451	   -24.3378	   -30.2963	
   -21.9040	   -22.2397	   -22.8271	   -21.0648	   -24.5056	   -20.8969	   -26.6037	   -21.9040	   -25.4288	   -31.2195	
   -23.3307	   -23.7503	   -22.7432	   -22.2397	   -25.0931	   -21.9040	   -28.6179	   -23.2468	   -26.7715	   -32.6462	
   -24.4217	   -24.9252	   -22.4075	   -23.1628	   -25.5966	   -22.7432	   -31.0516	   -24.5895	   -28.3661	   -34.4086	
   -25.0092	   -25.6805	   -21.9040	   -23.8342	   -25.9323	   -23.2468	   -33.4854	   -25.6805	   -30.0446	   -36.5067	
   -25.0931	   -25.8484	   -21.1487	   -24.1699	   -25.9323	   -23.4985	   -35.4996	   -26.5198	   -31.5552	   -38.6047	
   -24.6735	   -25.5127	   -20.0577	   -24.0860	   -25.5127	   -23.4146	   -36.7584	   -27.0233	   -32.9819	   -40.5350	
   -23.6664	   -24.5895	   -18.7149	   -23.5825	   -24.7574	   -22.9111	   -37.0941	   -27.1072	   -33.9890	   -42.1295	
   -22.1558	   -23.1628	   -17.2043	   -22.7432	   -23.5825	   -22.0718	   -36.6745	   -26.7715	   -34.6603	   -43.1366	
   -20.4773	   -21.4844	   -15.7776	   -21.7361	   -22.3236	   -20.9808	   -35.4996	   -26.1002	   -34.9121	   -43.5562	
   -18.7988	   -19.7220	   -14.6027	   -20.6451	   -21.1487	   -19.9738	   -33.7372	   -25.2609	   -34.7443	   -43.5562	
   -17.3721	   -18.1274	   -13.8474	   -19.7220	   -20.2255	   -19.1345	   -31.7230	   -24.4217	   -34.3246	   -43.1366	
   -16.1133	   -16.7007	   -13.6795	   -18.9667	   -19.6381	   -18.4631	   -29.4571	   -23.5825	   -33.6533	   -42.5491	
   -15.1901	   -15.5258	   -13.8474	   -18.2953	   -19.2184	   -17.9596	   -27.1912	   -22.6593	   -32.7301	   -41.7938	
   -14.5187	   -14.5187	   -14.2670	   -17.7917	   -19.0506	   -17.5400	   -25.0092	   -21.7361	   -31.5552	   -40.8707	
   -13.9313	   -13.6795	   -14.8544	   -17.2882	   -18.9667	   -17.1204	   -22.9950	   -20.8130	   -30.1285	   -39.8636	
   -13.4277	   -13.0081	   -15.4419	   -16.7847	   -19.0506	   -16.7847	   -21.4844	   -19.8059	   -28.7018	   -38.6887	
   -13.0081	   -12.5885	   -16.0294	   -16.3651	   -19.3024	   -16.3651	   -20.5612	   -18.9667	   -27.2751	   -37.3459	
   -12.7563	   -12.3367	   -16.6168	   -15.9454	   -19.8059	   -16.1133	   -20.3934	   -18.2953	   -26.1002	   -35.9192	
   -12.5885	   -12.5046	   -17.3721	   -15.7776	   -20.6451	   -15.9454	   -21.1487	   -18.0435	   -25.2609	   -34.5764	
   -12.7563	   -13.0081	   -18.3792	   -15.8615	   -21.9879	   -16.0294	   -22.8271	   -18.2114	   -24.9252	   -33.4854	
   -13.0920	   -13.8474	   -19.7220	   -16.1972	   -23.8342	   -16.3651	   -25.4288	   -18.9667	   -25.1770	   -32.8140	
   -13.7634	   -15.1062	   -21.3165	   -16.8686	   -26.1841	   -17.0364	   -28.8696	   -20.1416	   -26.1841	   -32.7301	
   -14.4348	   -16.6168	   -23.0789	   -17.7917	   -28.8696	   -17.8757	   -32.9819	   -21.6522	   -27.6108	   -33.2336	
   -15.1901	   -18.2114	   -24.9252	   -18.7988	   -31.5552	   -18.8828	   -37.4298	   -23.3307	   -29.4571	   -34.3246	
   -15.7776	   -19.6381	   -26.6037	   -19.7220	   -34.0729	   -19.8059	   -41.7099	   -24.9252	   -31.3034	   -35.6674	
   -16.1972	   -20.8130	   -27.9465	   -20.5612	   -36.0031	   -20.5612	   -45.6543	   -26.3519	   -33.0658	   -37.1780	
   -16.3651	   -21.5683	   -28.8696	   -21.1487	   -37.2620	   -21.2326	   -48.8434	   -27.4429	   -34.5764	   -38.6047	
   -16.2811	   -21.9879	   -29.3732	   -21.6522	   -37.7655	   -21.5683	   -51.0254	   -28.1982	   -35.7513	   -39.8636	
   -15.9454	   -21.9040	   -29.3732	   -21.8201	   -37.3459	   -21.8201	   -51.9485	   -28.6179	   -36.3388	   -40.7028	
   -15.3580	   -21.3165	   -28.8696	   -21.8201	   -36.0031	   -21.6522	   -51.6129	   -28.6179	   -36.4227	   -41.0385	
   -14.5187	   -20.2255	   -27.6947	   -21.4005	   -33.6533	   -21.2326	   -49.8505	   -28.1982	   -35.8353	   -40.7867	
   -13.4277	   -18.7149	   -26.0162	   -20.7291	   -30.6320	   -20.4773	   -46.8292	   -27.3590	   -34.6603	   -39.7797	
   -12.2528	   -16.9525	   -24.0021	   -19.8059	   -27.0233	   -19.5541	   -42.8848	   -26.1841	   -32.9819	   -38.3530	
   -11.2457	   -15.1062	   -21.9879	   -18.8828	   -23.3307	   -18.5471	   -38.5208	   -24.9252	   -31.0516	   -36.6745	
   -10.5743	   -13.6795	   -20.2255	   -18.1274	   -20.0577	   -17.7078	   -34.1568	   -23.6664	   -29.2053	   -34.9960	
   -10.4904	   -12.7563	   -19.1345	   -17.7078	   -17.7917	   -17.2882	   -30.3802	   -22.6593	   -27.7786	   -33.6533	
   -10.9940	   -12.5046	   -18.7988	   -17.7078	   -16.9525	   -17.2043	   -27.6108	   -22.0718	   -26.9394	   -32.8979	
   -11.9171	   -12.9242	   -19.1345	   -18.1274	   -17.6239	   -17.5400	   -26.1841	   -21.8201	   -26.7715	   -32.6462	
   -13.1760	   -13.8474	   -20.0577	   -18.7149	   -19.8059	   -18.1274	   -26.1002	   -21.9040	   -27.1912	   -32.8979	
   -14.4348	   -14.9384	   -21.3165	   -19.3863	   -23.2468	   -18.7988	   -27.1072	   -22.1558	   -27.9465	   -33.4854	
   -15.4419	   -15.9454	   -22.5754	   -19.8898	   -27.4429	   -19.3024	   -29.0375	   -22.3236	   -28.9536	   -34.2407	
   -15.9454	   -16.7847	   -23.4985	   -20.0577	   -31.7230	   -19.4702	   -31.4713	   -22.3236	   -29.7928	   -34.7443	
   -15.9454	   -17.1204	   -23.9182	   -19.7220	   -35.4156	   -19.2184	   -33.8211	   -21.9879	   -30.2963	   -34.9960	
   -15.3580	   -17.0364	   -23.6664	   -18.8828	   -37.9333	   -18.4631	   -35.7513	   -21.3165	   -30.3802	   -34.8282	
   -14.3509	   -16.6168	   -22.9111	   -17.7078	   -39.1922	   -17.2882	   -37.0941	   -20.3094	   -29.8767	   -34.3246	
   -13.2599	   -16.0294	   -21.8201	   -16.2811	   -39.0244	   -16.0294	   -37.6816	   -19.1345	   -29.2053	   -33.6533	
   -12.3367	   -15.5258	   -20.7291	   -14.9384	   -37.7655	   -14.6866	   -37.5977	   -18.0435	   -28.3661	   -32.9819	
   -11.8332	   -15.3580	   -19.8059	   -13.8474	   -35.8353	   -13.6795	   -37.0102	   -17.2043	   -27.6108	   -32.6462	
   -11.9171	   -15.6097	   -19.2184	   -13.2599	   -33.6533	   -13.0920	   -36.0870	   -16.7007	   -27.1912	   -32.4783	
   -12.6724	   -16.4490	   -19.1345	   -13.0920	   -31.4713	   -12.9242	   -34.9121	   -16.4490	   -26.9394	   -32.7301	
   -14.0152	   -17.6239	   -19.6381	   -13.4277	   -29.6249	   -13.2599	   -33.5693	   -16.6168	   -26.8555	   -33.2336	
   -15.8615	   -19.2184	   -20.5612	   -14.0991	   -28.0304	   -14.0152	   -32.3105	   -16.9525	   -27.0233	   -33.9890	
   -17.9596	   -20.8969	   -21.9040	   -15.1062	   -26.8555	   -15.0223	   -31.1356	   -17.3721	   -27.1912	   -34.8282	
   -20.2255	   -22.5754	   -23.4985	   -16.2811	   -26.0162	   -16.1133	   -30.2124	   -17.8757	   -27.2751	   -35.5835	
   -22.3236	   -24.0860	   -25.2609	   -17.2882	   -25.4288	   -17.0364	   -29.4571	   -18.1274	   -27.2751	   -36.0870	
   -24.0021	   -25.1770	   -26.8555	   -17.9596	   -25.0931	   -17.7917	   -28.7857	   -18.2114	   -27.1072	   -36.2549	
   -25.1770	   -25.7645	   -28.1143	   -18.2953	   -25.0092	   -18.0435	   -28.1143	   -18.0435	   -26.7715	   -36.0031	
   -25.6805	   -25.8484	   -28.7857	   -18.2114	   -25.0931	   -17.8757	   -27.4429	   -17.6239	   -26.2680	   -35.5835	
   -25.5966	   -25.4288	   -28.9536	   -17.7078	   -25.4288	   -17.3721	   -27.1072	   -17.1204	   -25.7645	   -35.1639	
   -24.9252	   -24.5895	   -28.7018	   -17.0364	   -26.1002	   -16.6168	   -27.3590	   -16.7007	   -25.5127	   -34.8282	
   -23.9182	   -23.6664	   -28.1982	   -16.2811	   -27.1072	   -15.8615	   -28.2822	   -16.5329	   -25.5127	   -34.9121	
   -22.8271	   -22.8271	   -27.6947	   -15.6097	   -28.4500	   -15.1062	   -30.0446	   -16.7007	   -25.8484	   -35.2478	
   -21.7361	   -22.2397	   -27.3590	   -15.1062	   -30.1285	   -14.6027	   -32.7301	   -17.2043	   -26.4359	   -35.8353	
   -20.8130	   -22.0718	   -27.2751	   -14.8544	   -31.9748	   -14.3509	   -36.0031	   -18.0435	   -27.3590	   -36.6745	
   -20.3934	   -22.3236	   -27.6108	   -14.8544	   -34.0729	   -14.4348	   -39.6957	   -19.2184	   -28.3661	   -37.5977	
   -20.3934	   -23.0789	   -28.2822	   -15.2740	   -36.3388	   -14.8544	   -43.4723	   -20.6451	   -29.6249	   -38.4369	
   -20.8130	   -24.1699	   -29.2892	   -15.9454	   -38.5208	   -15.6937	   -47.1649	   -22.3236	   -30.8838	   -39.1922	
   -21.7361	   -25.5966	   -30.4642	   -17.1204	   -40.7028	   -16.8686	   -50.2701	   -24.0021	   -32.1426	   -39.7797	
   -22.9111	   -27.1072	   -31.7230	   -18.4631	   -42.4652	   -18.2953	   -52.5360	   -25.6805	   -33.3176	   -40.0314	
   -24.1699	   -28.5339	   -32.8140	   -19.8898	   -43.7241	   -19.8059	   -53.7109	   -27.1912	   -34.1568	   -40.0314	
   -25.3448	   -29.6249	   -33.4854	   -21.2326	   -44.3115	   -21.3165	   -53.5431	   -28.1982	   -34.4925	   -39.5279	
   -26.1841	   -30.2124	   -33.6533	   -22.4075	   -44.1437	   -22.5754	   -52.0325	   -28.7857	   -34.3246	   -38.5208	
   -26.6037	   -30.1285	   -33.1497	   -23.2468	   -43.1366	   -23.4146	   -49.2630	   -28.8696	   -33.6533	   -37.0102	
   -26.5198	   -29.5410	   -32.1426	   -23.7503	   -41.4581	   -24.0021	   -45.6543	   -28.4500	   -32.6462	   -35.2478	
[Epoch Header]
[Trial Type]	21
[Accept]	1
[Correct]	0
[RT]	 0.000
[Resp]	0
[Epoch Data]
   -12.2528	   -14.3509	   -15.1901	   -17.3721	   -22.9950	   -17.2882	   -30.3802	   -21.2326	   -24.5895	   -28.2822	
   -10.9100	   -12.6724	   -14.0152	   -15.6937	   -21.0648	   -15.6937	   -27.1912	   -19.6381	   -23.2468	   -26.3519	
    -9.8190	   -11.0779	   -12.7563	   -14.3509	   -19.1345	   -14.2670	   -23.5825	   -18.2114	   -22.0718	   -24.4217	
    -9.1476	    -9.9030	   -11.5814	   -13.3438	   -17.3721	   -13.2599	   -19.8898	   -17.0364	   -21.0648	   -22.7432	
    -8.8959	    -9.0637	   -10.7422	   -12.8403	   -15.9454	   -12.7563	   -16.6168	   -16.1972	   -20.3934	   -21.4005	
    -9.1476	    -8.8120	   -10.3226	   -12.8403	   -14.9384	   -12.7563	   -14.0152	   -15.8615	   -20.0577	   -20.5612	
    -9.6512	    -8.8959	   -10.2386	   -13.2599	   -14.4348	   -13.0920	   -12.3367	   -15.8615	   -19.9738	   -20.0577	
   -10.3226	    -9.3155	   -10.4065	   -13.9313	   -14.3509	   -13.6795	   -11.5814	   -16.1972	   -20.0577	   -20.0577	
   -10.9940	   -10.0708	   -10.9100	   -14.7705	   -14.7705	   -14.5187	   -11.8332	   -16.7847	   -20.3934	   -20.4773	
   -11.5814	   -10.9100	   -11.6653	   -15.6097	   -15.5258	   -15.4419	   -13.0920	   -17.6239	   -20.9808	   -21.4005	
   -12.0850	   -12.0010	   -12.6724	   -16.6168	   -16.5329	   -16.3651	   -15.1062	   -18.7149	   -21.9040	   -22.7432	
   -12.4207	   -13.2599	   -13.8474	   -17.5400	   -17.8757	   -17.2882	   -17.7917	   -19.9738	   -22.9950	   -24.5056	
   -12.6724	   -14.6027	   -15.1901	   -18.3792	   -19.1345	   -18.0435	   -20.9808	   -21.3165	   -24.3378	   -26.4359	
   -12.6724	   -15.7776	   -16.5329	   -18.9667	   -20.3094	   -18.6310	   -24.4217	   -22.4075	   -25.5966	   -28.2822	
   -12.5046	   -16.7007	   -17.7078	   -19.3024	   -21.1487	   -18.9667	   -27.7786	   -23.3307	   -26.6876	   -29.7928	
   -12.0850	   -17.3721	   -18.7149	   -19.3024	   -21.4844	   -18.9667	   -30.7159	   -23.8342	   -27.4429	   -30.8838	
   -11.4975	   -17.6239	   -19.3863	   -19.1345	   -21.4005	   -18.7988	   -32.9819	   -23.9182	   -27.8625	   -31.5552	
   -10.8261	   -17.5400	   -19.8059	   -18.7149	   -20.8969	   -18.4631	   -34.4086	   -23.7503	   -27.9465	   -31.7230	
   -10.1547	   -17.1204	   -19.8059	   -18.2953	   -20.0577	   -17.9596	   -34.9121	   -23.3307	   -27.6947	   -31.3873	
    -9.5673	   -16.3651	   -19.5541	   -17.7078	   -19.2184	   -17.4561	   -34.5764	   -22.5754	   -27.1072	   -30.6320	
    -8.8959	   -15.2740	   -18.8828	   -17.0364	   -18.2114	   -16.7007	   -33.5693	   -21.4844	   -26.1002	   -29.4571	
    -8.1406	   -13.9313	   -17.8757	   -16.1972	   -17.4561	   -15.7776	   -31.8909	   -20.1416	   -24.6735	   -27.6947	
    -7.3853	   -12.4207	   -16.7007	   -15.1901	   -16.7847	   -14.7705	   -29.7089	   -18.5471	   -22.8271	   -25.5127	
    -6.6299	   -10.9100	   -15.5258	   -14.0991	   -16.5329	   -13.6795	   -27.4429	   -16.7847	   -20.7291	   -22.9950	
    -5.9586	    -9.5673	   -14.6027	   -13.1760	   -16.6168	   -12.6724	   -25.2609	   -15.1062	   -18.6310	   -20.3094	
    -5.5389	    -8.6441	   -14.0152	   -12.4207	   -17.1204	   -11.9171	   -23.4146	   -13.7634	   -16.7007	   -17.5400	
    -5.3711	    -8.2245	   -13.9313	   -11.9171	   -18.1274	   -11.3297	   -22.2397	   -12.6724	   -15.1901	   -14.9384	
    -5.4550	    -8.3923	   -14.3509	   -11.7493	   -19.4702	   -11.0779	   -21.8201	   -12.0850	   -14.0991	   -12.7563	
    -5.7907	    -9.1476	   -15.1062	   -11.6653	   -21.1487	   -10.9940	   -22.2397	   -11.9171	   -13.5956	   -11.1618	
    -6.2943	   -10.2386	   -16.1972	   -11.8332	   -22.9950	   -11.0779	   -23.4146	   -12.1689	   -13.6795	   -10.3226	
    -6.8817	   -11.7493	   -17.3721	   -12.0850	   -24.8413	   -11.3297	   -25.4288	   -12.7563	   -14.2670	   -10.4904	
    -7.6370	   -13.4277	   -18.7149	   -12.5885	   -26.6876	   -11.8332	   -28.1982	   -13.7634	   -15.3580	   -11.5814	
    -8.5602	   -15.3580	   -20.0577	   -13.2599	   -28.5339	   -12.5046	   -31.3873	   -15.0223	   -16.9525	   -13.6795	
    -9.5673	   -17.3721	   -21.4005	   -14.1830	   -30.2963	   -13.4277	   -34.9121	   -16.5329	   -18.9667	   -16.6168	
   -10.6583	   -19.3024	   -22.6593	   -15.1901	   -31.8909	   -14.5187	   -38.3530	   -18.1274	   -21.0648	   -20.1416	
   -11.8332	   -21.0648	   -23.6664	   -16.2811	   -33.1497	   -15.6937	   -41.4581	   -19.6381	   -23.2468	   -23.8342	
   -12.9242	   -22.5754	   -24.3378	   -17.3721	   -34.0729	   -16.7847	   -43.9758	   -20.8969	   -25.3448	   -27.3590	
   -14.0152	   -23.8342	   -24.6735	   -18.2953	   -34.5764	   -17.7917	   -45.6543	   -21.9040	   -27.1072	   -30.3802	
   -14.8544	   -24.6735	   -24.7574	   -19.1345	   -34.6603	   -18.6310	   -46.4096	   -22.4915	   -28.5339	   -32.8140	
   -15.6097	   -25.1770	   -24.5895	   -19.7220	   -34.3246	   -19.3024	   -46.1578	   -22.6593	   -29.5410	   -34.4086	
   -16.1972	   -25.3448	   -24.2538	   -20.2255	   -33.9050	   -19.8898	   -45.1508	   -22.4915	   -30.2963	   -35.2478	
   -16.6168	   -25.2609	   -23.9182	   -20.5612	   -33.3176	   -20.2255	   -43.2205	   -22.0718	   -30.5481	   -35.3317	
   -16.7847	   -24.7574	   -23.4146	   -20.7291	   -32.7301	   -20.3934	   -40.6189	   -21.3165	   -30.4642	   -34.5764	
   -16.6168	   -23.8342	   -22.8271	   -20.5612	   -31.9748	   -20.3094	   -37.5137	   -20.3094	   -29.8767	   -33.3176	
   -16.1972	   -22.5754	   -21.9879	   -20.2255	   -31.2195	   -19.9738	   -34.1568	   -19.3024	   -29.0375	   -31.6391	
   -15.6097	   -21.0648	   -20.9808	   -19.6381	   -30.3802	   -19.4702	   -30.7999	   -18.2953	   -27.8625	   -29.8767	
   -14.8544	   -19.3024	   -19.8059	   -19.0506	   -29.7089	   -18.8828	   -27.7786	   -17.5400	   -26.7715	   -28.1143	
   -13.9313	   -17.5400	   -18.5471	   -18.2953	   -29.1214	   -18.1274	   -25.3448	   -17.0364	   -25.6805	   -26.6876	
   -13.0920	   -15.8615	   -17.3721	   -17.6239	   -28.8696	   -17.3721	   -23.6664	   -16.8686	   -24.7574	   -25.6805	
   -12.1689	   -14.4348	   -16.2811	   -16.8686	   -28.7857	   -16.6168	   -22.6593	   -16.9525	   -24.0860	   -25.0931	
   -11.3297	   -13.2599	   -15.3580	   -16.1133	   -28.9536	   -15.8615	   -22.4075	   -17.1204	   -23.6664	   -25.0931	
   -10.6583	   -12.4207	   -14.8544	   -15.4419	   -29.3732	   -15.1901	   -22.9950	   -17.4561	   -23.4985	   -25.5127	
   -10.1547	   -12.0850	   -14.6866	   -14.9384	   -29.8767	   -14.6027	   -24.1699	   -17.9596	   -23.7503	   -26.4359	
    -9.9869	   -12.1689	   -14.8544	   -14.6866	   -30.4642	   -14.2670	   -25.9323	   -18.5471	   -24.3378	   -27.6947	
   -10.0708	   -12.6724	   -15.3580	   -14.6027	   -30.8838	   -14.1830	   -28.0304	   -19.3024	   -25.1770	   -29.2892	
   -10.4904	   -13.5117	   -16.0294	   -14.6866	   -31.1356	   -14.2670	   -30.2124	   -20.1416	   -26.2680	   -30.8838	
   -11.0779	   -14.5187	   -16.8686	   -14.9384	   -31.2195	   -14.5187	   -32.3105	   -21.0648	   -27.4429	   -32.3944	
   -11.8332	   -15.7776	   -17.7917	   -15.4419	   -31.1356	   -14.9384	   -34.0729	   -22.0718	   -28.6179	   -33.6533	
   -12.7563	   -17.0364	   -18.7988	   -16.0294	   -31.0516	   -15.5258	   -35.4156	   -23.0789	   -29.6249	   -34.5764	
   -13.6795	   -18.1274	   -19.7220	   -16.6168	   -30.7159	   -16.1972	   -36.2549	   -24.0860	   -30.4642	   -34.9121	
   -14.4348	   -19.0506	   -20.5612	   -17.1204	   -30.0446	   -16.7847	   -36.4227	   -24.7574	   -30.8838	   -34.6603	
   -14.9384	   -19.5541	   -21.1487	   -17.3721	   -28.9536	   -17.0364	   -35.7513	   -25.0931	   -30.7159	   -33.5693	
   -14.9384	   -19.4702	   -21.3165	   -17.1204	   -27.2751	   -16.8686	   -34.0729	   -24.8413	   -29.8767	   -31.6391	
   -14.4348	   -18.7988	   -21.0648	   -16.3651	   -24.9252	   -16.1972	   -31.5552	   -24.0021	   -28.5339	   -29.1214	
   -13.5117	   -17.5400	   -20.3934	   -15.1901	   -22.1558	   -15.0223	   -28.3661	   -22.6593	   -26.6876	   -26.1841	
   -12.1689	   -15.8615	   -19.3863	   -13.6795	   -18.9667	   -13.5956	   -24.9252	   -20.8969	   -24.7574	   -23.2468	
   -10.6583	   -14.0152	   -18.2114	   -12.0010	   -15.6097	   -11.9171	   -21.8201	   -18.9667	   -22.8271	   -20.6451	
    -9.0637	   -12.0850	   -16.9525	   -10.4065	   -12.5046	   -10.3226	   -19.4702	   -17.1204	   -21.2326	   -18.7149	
    -7.6370	   -10.5743	   -15.9454	    -9.0637	    -9.8190	    -8.9798	   -18.1274	   -15.6097	   -20.1416	   -17.6239	
    -6.5460	    -9.4833	   -15.3580	    -8.1406	    -7.9727	    -8.0566	   -18.0435	   -14.6866	   -19.7220	   -17.6239	
    -5.8746	    -9.0637	   -15.1901	    -7.7209	    -7.1335	    -7.6370	   -19.3024	   -14.4348	   -20.0577	   -18.7988	
    -5.7068	    -9.3994	   -15.6097	    -7.9727	    -7.4692	    -7.9727	   -21.6522	   -14.9384	   -21.2326	   -20.9808	
    -6.0425	   -10.4904	   -16.4490	    -8.8120	    -9.1476	    -8.8120	   -25.0931	   -16.1972	   -22.9111	   -24.1699	
    -6.7139	   -12.1689	   -17.7078	   -10.1547	   -12.0850	   -10.0708	   -29.2053	   -17.8757	   -25.0092	   -27.9465	
    -7.6370	   -14.0991	   -19.1345	   -11.7493	   -15.7776	   -11.7493	   -33.6533	   -19.8898	   -27.2751	   -31.9748	
    -8.6441	   -16.1972	   -20.6451	   -13.5117	   -20.0577	   -13.5117	   -38.1012	   -21.9040	   -29.4571	   -35.8353	
    -9.8190	   -18.2114	   -22.1558	   -15.3580	   -24.5056	   -15.3580	   -42.1295	   -24.0021	   -31.3034	   -39.1083	
   -11.0779	   -20.2255	   -23.6664	   -17.2882	   -28.7018	   -17.2882	   -45.4025	   -25.9323	   -32.8979	   -41.7099	
   -12.4207	   -22.1558	   -25.2609	   -19.3024	   -32.6462	   -19.3024	   -47.9202	   -27.6947	   -34.1568	   -43.4723	
   -13.9313	   -24.0021	   -26.9394	   -21.2326	   -35.9192	   -21.2326	   -49.5148	   -29.2053	   -34.9960	   -44.3115	
   -15.4419	   -25.5966	   -28.4500	   -22.9111	   -38.6047	   -22.9950	   -50.0183	   -30.4642	   -35.4156	   -44.2276	
   -16.9525	   -26.9394	   -29.8767	   -24.2538	   -40.4510	   -24.3378	   -49.4308	   -31.1356	   -35.3317	   -43.2205	
   -18.0435	   -27.8625	   -30.8838	   -25.0092	   -41.5421	   -25.0931	   -47.7524	   -31.3034	   -34.6603	   -41.3742	
   -18.7988	   -28.2822	   -31.4713	   -25.0931	   -41.7938	   -25.1770	   -45.3186	   -30.7159	   -33.5693	   -38.6047	
   -18.9667	   -28.0304	   -31.5552	   -24.4217	   -41.2903	   -24.5056	   -42.2134	   -29.5410	   -32.0587	   -35.4156	
   -18.5471	   -27.3590	   -31.3034	   -23.0789	   -40.1154	   -23.1628	   -38.7726	   -27.8625	   -30.3802	   -31.9748
[truncated: 3,878,227 more chars]
