# Supplementary material for: Task-related functional connectivity in autism spectrum conditions: an EEG study using wavelet transform coherence
Source: Mol Autism. 2013 Jan 12;4:1. doi: 10.1186/2040-2392-4-1 (PMC3558480; doi:10.1186/2040-2392-4-1)
Supplement: Additional file 4 — Raw EEG data for the face task (part 2). [file 2040-2392-4-1-S4.zip › ID19_faces_attending_faces.dat]

[Subject]	
[Date]	03/03/2009
[Time]	17:59:50
[Channels]	10
[Rate]	1000.000000
[Type]	Epoch
[Headers]	Yes
[Points]	401
[Xmin]	0.00000
[Sweeps]	89
[Accepted]	89
[Rejected]	0
[Domain]	Time
[Rows]	Points
[Electrode Labels]
[      P8]	[     TP8]	[      T8]	[      P7]	[     FT8]	[     TP7]	[      F8]	[      T7]	[     FT7]	[      F7]	
[Electrode XUnits]
[ Default]	[ Default]	[ Default]	[ Default]	[ Default]	[ Default]	[ Default]	[ Default]	[ Default]	[ Default]	
[Electrode YUnits]
[ Default]	[ Default]	[ Default]	[ Default]	[ Default]	[ Default]	[ Default]	[ Default]	[ Default]	[ Default]	
[Epoch Header]
[Trial Type]	21
[Accept]	1
[Correct]	0
[RT]	 0.000
[Resp]	0
[Epoch Data]
    12.3367	     5.1193	     1.4267	     9.2316	    -0.4196	     8.5602	   -16.9525	     5.6229	    10.3226	     4.6997	
    12.2528	     5.3711	     1.9302	     8.4763	     0.0000	     8.2245	   -16.3651	     5.7068	    10.3226	     3.4409	
    12.0010	     5.5389	     2.3499	     7.7209	     0.2518	     7.8049	   -15.6097	     5.8746	    10.2386	     2.0981	
    11.6653	     5.6229	     2.6855	     6.9656	     0.3357	     7.3853	   -14.6027	     6.0425	    10.0708	     0.9232	
    11.1618	     5.6229	     2.9373	     6.2943	     0.3357	     7.0496	   -13.5956	     6.1264	     9.8190	     0.0000	
    10.6583	     5.4550	     3.0212	     5.6229	     0.1678	     6.6299	   -12.6724	     6.0425	     9.3155	    -0.6714	
    10.0708	     5.0354	     2.9373	     5.1193	    -0.0839	     6.2103	   -11.8332	     5.8746	     8.7280	    -1.1749	
     9.3994	     4.5319	     2.5177	     4.5319	    -0.4196	     5.7068	   -11.2457	     5.5389	     7.8888	    -1.5106	
     8.6441	     3.6926	     1.8463	     4.0283	    -1.0071	     5.0354	   -10.9940	     4.9515	     6.8817	    -1.9302	
     7.6370	     2.6855	     0.7553	     3.3569	    -1.7624	     4.2801	   -11.0779	     4.1122	     5.7907	    -2.2659	
     6.5460	     1.4267	    -0.5875	     2.6016	    -2.7695	     3.3569	   -11.4136	     3.1891	     4.6158	    -2.5177	
     5.2032	     0.0000	    -2.0981	     1.6785	    -3.9444	     2.2659	   -11.9171	     2.0142	     3.5248	    -2.7695	
     3.7766	    -1.5106	    -3.9444	     0.6714	    -5.2872	     1.0910	   -12.5885	     0.8392	     2.4338	    -2.9373	
     2.3499	    -3.1891	    -5.8746	    -0.4196	    -6.6299	    -0.0839	   -13.2599	    -0.3357	     1.5945	    -3.0212	
     0.8392	    -4.7836	    -7.8049	    -1.5106	    -7.8888	    -1.2589	   -13.8474	    -1.5106	     0.8392	    -3.0212	
    -0.5875	    -6.2943	    -9.5673	    -2.6016	    -8.9798	    -2.3499	   -14.3509	    -2.5177	     0.3357	    -2.9373	
    -1.8463	    -7.5531	   -11.1618	    -3.6087	    -9.9030	    -3.3569	   -14.5187	    -3.3569	     0.0839	    -2.7695	
    -3.0212	    -8.5602	   -12.4207	    -4.4479	   -10.4904	    -4.1122	   -14.5187	    -4.0283	     0.0839	    -2.5177	
    -3.8605	    -9.2316	   -13.2599	    -5.2032	   -10.8261	    -4.6997	   -14.2670	    -4.3640	     0.2518	    -2.0981	
    -4.5319	    -9.6512	   -13.6795	    -5.7907	   -10.8261	    -5.0354	   -13.7634	    -4.6158	     0.6714	    -1.5945	
    -5.0354	    -9.8190	   -13.5956	    -6.2943	   -10.7422	    -5.2032	   -13.2599	    -4.6158	     1.2589	    -1.0071	
    -5.3711	    -9.8190	   -13.2599	    -6.6299	   -10.4065	    -5.2872	   -12.5885	    -4.5319	     1.8463	    -0.5035	
    -5.6229	    -9.7351	   -12.6724	    -6.9656	    -9.9869	    -5.2032	   -12.0850	    -4.4479	     2.4338	     0.0000	
    -5.7907	    -9.7351	   -12.1689	    -7.3013	    -9.6512	    -5.1193	   -11.6653	    -4.3640	     2.9373	     0.3357	
    -5.9586	    -9.7351	   -11.7493	    -7.4692	    -9.2316	    -5.0354	   -11.4136	    -4.1962	     3.3569	     0.4196	
    -6.1264	    -9.8190	   -11.6653	    -7.7209	    -8.9798	    -4.9515	   -11.4975	    -4.1962	     3.5248	     0.2518	
    -6.2943	    -9.9869	   -11.9171	    -7.8049	    -8.8959	    -4.8676	   -11.9171	    -4.1962	     3.4409	    -0.2518	
    -6.3782	   -10.2386	   -12.4207	    -7.8888	    -9.1476	    -4.8676	   -12.7563	    -4.2801	     3.2730	    -1.0910	
    -6.4621	   -10.4904	   -13.0920	    -7.8049	    -9.5673	    -4.7836	   -13.8474	    -4.4479	     2.8534	    -2.0981	
    -6.4621	   -10.6583	   -13.7634	    -7.6370	   -10.1547	    -4.6997	   -15.1901	    -4.5319	     2.3499	    -3.2730	
    -6.3782	   -10.8261	   -14.2670	    -7.3013	   -10.9100	    -4.5319	   -16.5329	    -4.5319	     1.8463	    -4.4479	
    -6.1264	   -10.7422	   -14.5187	    -6.7139	   -11.6653	    -4.1962	   -17.8757	    -4.4479	     1.3428	    -5.5389	
    -5.7068	   -10.5743	   -14.1830	    -5.8746	   -12.2528	    -3.7766	   -19.0506	    -4.1962	     1.0071	    -6.3782	
    -5.2872	   -10.2386	   -13.5117	    -4.8676	   -12.6724	    -3.1052	   -20.0577	    -3.7766	     0.7553	    -6.8817	
    -4.6997	    -9.8190	   -12.4207	    -3.6926	   -12.8403	    -2.4338	   -20.8130	    -3.1891	     0.6714	    -7.2174	
    -4.1122	    -9.3155	   -11.0779	    -2.3499	   -12.6724	    -1.5945	   -21.2326	    -2.5177	     0.6714	    -7.2174	
    -3.5248	    -8.6441	    -9.7351	    -1.0071	   -12.1689	    -0.7553	   -21.4005	    -1.8463	     0.8392	    -6.8817	
    -2.8534	    -7.9727	    -8.4763	     0.5035	   -11.3297	     0.1678	   -21.3165	    -1.0071	     1.1749	    -6.2943	
    -2.1820	    -7.1335	    -7.3013	     2.0142	   -10.0708	     1.0071	   -20.9808	    -0.2518	     1.6785	    -5.4550	
    -1.3428	    -6.2103	    -6.2103	     3.6087	    -8.5602	     1.9302	   -20.3934	     0.5875	     2.4338	    -4.3640	
    -0.4196	    -5.2032	    -5.1193	     5.2032	    -6.8817	     2.7695	   -19.6381	     1.4267	     3.2730	    -3.1052	
     0.5875	    -4.1122	    -4.0283	     6.8817	    -5.0354	     3.6087	   -18.8828	     2.1820	     4.2801	    -1.6785	
     1.7624	    -2.9373	    -3.0212	     8.4763	    -3.2730	     4.4479	   -18.0435	     3.0212	     5.2872	    -0.3357	
     3.0212	    -1.7624	    -2.0142	    10.1547	    -1.6785	     5.2872	   -17.2882	     3.7766	     6.3782	     0.8392	
     4.4479	    -0.5875	    -1.0071	    11.7493	    -0.1678	     6.1264	   -16.7007	     4.4479	     7.3853	     1.8463	
     5.8746	     0.6714	    -0.1678	    13.3438	     1.0910	     7.1335	   -16.3651	     5.1193	     8.3084	     2.4338	
     7.3853	     1.8463	     0.7553	    14.7705	     2.0981	     8.3084	   -16.2811	     5.7907	     9.0637	     2.6855	
     8.8959	     3.0212	     1.5945	    15.9454	     2.7695	     9.9030	   -16.4490	     6.4621	     9.7351	     2.6016	
    10.4065	     4.1122	     2.2659	    16.9525	     3.1891	    11.6653	   -16.9525	     7.0496	    10.1547	     2.0981	
    11.8332	     5.1193	     2.7695	    17.6239	     3.1891	    13.5956	   -17.5400	     7.5531	    10.4065	     1.2589	
    13.0920	     5.9586	     3.1891	    18.1274	     3.0212	    15.5258	   -18.2114	     7.8888	    10.4904	     0.0839	
    14.1830	     6.6299	     3.3569	    18.4631	     2.5177	    17.2043	   -18.7149	     8.0566	    10.5743	    -1.2589	
    15.1062	     7.2174	     3.5248	    18.8828	     1.9302	    18.5471	   -19.1345	     8.0566	    10.5743	    -2.7695	
    15.9454	     7.8049	     3.5248	    19.3863	     1.2589	    19.5541	   -19.3863	     8.0566	    10.6583	    -4.1962	
    16.5329	     8.3084	     3.5248	    19.8898	     0.5875	    20.1416	   -19.2184	     8.2245	    10.7422	    -5.2872	
    17.0364	     8.7280	     3.5248	    20.3094	    -0.0839	    20.5612	   -18.7988	     8.6441	    11.0779	    -6.0425	
    17.3721	     9.1476	     3.5248	    20.7291	    -0.7553	    20.7291	   -18.0435	     9.3994	    11.6653	    -6.2103	
    17.5400	     9.4833	     3.4409	    20.9808	    -1.1749	    20.7291	   -16.9525	    10.5743	    12.4207	    -5.7907	
    17.5400	     9.7351	     3.4409	    21.0648	    -1.5106	    20.5612	   -15.6937	    12.0010	    13.4277	    -4.8676	
    17.4561	     9.9869	     3.3569	    20.9808	    -1.5945	    20.3094	   -14.1830	    13.4277	    14.6027	    -3.6926	
    17.2882	    10.1547	     3.2730	    20.8130	    -1.4267	    20.0577	   -12.6724	    14.8544	    15.6937	    -2.2659	
    17.0364	    10.3226	     3.1052	    20.6451	    -1.0910	    19.8059	   -11.0779	    15.9454	    16.8686	    -0.8392	
    16.8686	    10.4904	     2.9373	    20.4773	    -0.5875	    19.5541	    -9.6512	    16.7847	    17.8757	     0.4196	
    16.7847	    10.6583	     2.6855	    20.4773	     0.0000	    19.3863	    -8.3923	    17.2882	    18.7149	     1.5106	
    16.8686	    10.8261	     2.5177	    20.5612	     0.4196	    19.2184	    -7.3853	    17.5400	    19.3863	     2.3499	
    17.1204	    11.0779	     2.2659	    20.8969	     0.6714	    19.0506	    -6.7139	    17.6239	    19.8898	     2.9373	
    17.5400	    11.3297	     2.0981	    21.2326	     0.7553	    18.9667	    -6.3782	    17.5400	    20.1416	     3.1052	
    18.0435	    11.5814	     1.9302	    21.6522	     0.5875	    18.7988	    -6.3782	    17.2882	    20.2255	     3.1052	
    18.6310	    11.7493	     1.9302	    22.0718	     0.4196	    18.6310	    -6.6299	    16.9525	    19.9738	     2.7695	
    19.3024	    12.0010	     2.0981	    22.4075	     0.1678	    18.3792	    -7.1335	    16.4490	    19.5541	     2.1820	
    19.8898	    12.0850	     2.4338	    22.5754	    -0.0839	    18.1274	    -7.8049	    15.7776	    18.9667	     1.5106	
    20.4773	    12.2528	     2.9373	    22.6593	    -0.2518	    17.7078	    -8.6441	    15.1901	    18.2114	     0.8392	
    20.8969	    12.3367	     3.5248	    22.4075	    -0.3357	    17.2882	    -9.3994	    14.4348	    17.3721	     0.1678	
    21.1487	    12.3367	     4.0283	    21.9040	    -0.4196	    16.7007	   -10.1547	    13.7634	    16.5329	    -0.3357	
    21.2326	    12.2528	     4.4479	    21.1487	    -0.4196	    16.0294	   -10.8261	    12.9242	    15.7776	    -0.6714	
    21.1487	    12.0850	     4.6158	    20.0577	    -0.4196	    15.1901	   -11.2457	    12.1689	    15.0223	    -0.8392	
    20.8969	    11.9171	     4.6158	    18.7988	    -0.3357	    14.2670	   -11.4136	    11.2457	    14.3509	    -0.7553	
    20.3934	    11.6653	     4.4479	    17.2882	    -0.1678	    13.1760	   -11.4136	    10.2386	    13.7634	    -0.5875	
    19.7220	    11.2457	     4.1122	    15.5258	     0.0000	    11.9171	   -11.1618	     9.2316	    13.0081	    -0.3357	
    18.8828	    10.7422	     3.6926	    13.6795	     0.2518	    10.6583	   -10.6583	     8.0566	    12.2528	     0.0000	
    18.0435	    10.2386	     3.1052	    11.8332	     0.4196	     9.3155	    -9.9869	     6.8817	    11.4975	     0.1678	
    17.1204	     9.6512	     2.5177	    10.1547	     0.6714	     8.1406	    -9.1476	     5.7907	    10.6583	     0.1678	
    16.1972	     9.0637	     1.9302	     8.4763	     0.7553	     6.9656	    -8.3923	     4.6997	     9.7351	    -0.0839	
    15.4419	     8.5602	     1.4267	     7.0496	     0.7553	     5.9586	    -7.6370	     3.6926	     8.8120	    -0.6714	
    14.6866	     7.9727	     1.0910	     5.7907	     0.5035	     5.0354	    -6.9656	     2.6855	     7.7209	    -1.5945	
    14.0991	     7.4692	     1.0071	     4.7836	     0.0839	     4.1122	    -6.5460	     1.7624	     6.6299	    -2.7695	
    13.5956	     6.9656	     1.1749	     3.8605	    -0.5875	     3.2730	    -6.3782	     0.8392	     5.5389	    -4.1962	
    13.2599	     6.4621	     1.5106	     3.1891	    -1.4267	     2.6016	    -6.4621	     0.0000	     4.4479	    -5.6229	
    12.9242	     6.0425	     1.9302	     2.6855	    -2.5177	     1.9302	    -6.9656	    -0.7553	     3.4409	    -6.8817	
    12.6724	     5.5389	     2.2659	     2.4338	    -3.7766	     1.4267	    -7.7209	    -1.4267	     2.6016	    -7.9727	
    12.4207	     5.1193	     2.4338	     2.3499	    -5.1193	     0.9232	    -8.7280	    -1.9302	     2.0142	    -8.7280	
    12.1689	     4.6158	     2.2659	     2.3499	    -6.5460	     0.5875	    -9.9030	    -2.2659	     1.5945	    -9.2316	
    11.8332	     4.1122	     2.0142	     2.6016	    -7.8049	     0.4196	   -11.1618	    -2.5177	     1.3428	    -9.4833	
    11.4975	     3.6087	     1.5106	     2.8534	    -8.9798	     0.2518	   -12.2528	    -2.5177	     1.4267	    -9.3155	
    11.0779	     3.0212	     0.9232	     3.2730	    -9.7351	     0.2518	   -13.1760	    -2.3499	     1.7624	    -8.8959	
    10.6583	     2.5177	     0.3357	     3.6087	   -10.2386	     0.3357	   -13.8474	    -2.0142	     2.4338	    -8.2245	
    10.1547	     2.0981	    -0.2518	     3.9444	   -10.2386	     0.4196	   -14.1830	    -1.5106	     3.3569	    -7.4692	
     9.6512	     1.7624	    -0.7553	     4.2801	    -9.8190	     0.5875	   -14.2670	    -1.0071	     4.3640	    -6.7139	
     9.2316	     1.5106	    -1.0910	     4.6997	    -8.8959	     0.7553	   -14.0152	    -0.3357	     5.6229	    -5.9586	
     8.9798	     1.5106	    -1.1749	     5.1193	    -7.5531	     0.9232	   -13.5117	     0.2518	     6.8817	    -5.4550	
     8.8120	     1.6785	    -1.0910	     5.5389	    -5.8746	     1.0910	   -12.8403	     0.8392	     8.1406	    -5.1193	
     8.7280	     1.9302	    -0.9232	     5.9586	    -4.1962	     1.2589	   -12.1689	     1.2589	     9.3155	    -4.9515	
     8.7280	     2.1820	    -0.7553	     6.3782	    -2.5177	     1.3428	   -11.4975	     1.4267	    10.3226	    -4.9515	
     8.8120	     2.5177	    -0.6714	     6.6299	    -1.0071	     1.5106	   -10.9940	     1.2589	    10.9940	    -5.1193	
     8.8959	     2.7695	    -0.5035	     6.7978	     0.2518	     1.6785	   -10.6583	     0.9232	    11.4975	    -5.4550	
     8.9798	     3.0212	    -0.4196	     6.7139	     1.4267	     2.0981	   -10.4065	     0.3357	    11.6653	    -5.8746	
     9.1476	     3.1891	    -0.4196	     6.4621	     2.3499	     2.7695	   -10.1547	    -0.3357	    11.4975	    -6.5460	
     9.3155	     3.4409	    -0.5035	     6.0425	     3.1052	     3.6087	   -10.1547	    -1.0910	    11.2457	    -7.2174	
     9.6512	     3.6926	    -0.5035	     5.6229	     3.5248	     4.4479	   -10.1547	    -1.7624	    10.7422	    -8.0566	
     9.9869	     3.8605	    -0.5035	     5.1193	     3.6087	     5.2872	   -10.3226	    -2.1820	    10.1547	    -8.8959	
    10.4065	     4.1962	    -0.4196	     4.7836	     3.4409	     5.8746	   -10.5743	    -2.2659	     9.3994	    -9.7351	
    10.9100	     4.4479	    -0.0839	     4.6997	     2.8534	     6.2943	   -11.0779	    -1.9302	     8.6441	   -10.4904	
    11.4136	     4.6997	     0.5035	     4.7836	     2.0142	     6.5460	   -11.7493	    -0.9232	     7.9727	   -11.0779	
    12.0010	     5.0354	     1.1749	     5.0354	     1.0071	     6.8817	   -12.5046	     0.5875	     7.3853	   -11.4975	
    12.5885	     5.3711	     2.0981	     5.5389	     0.0000	     7.1335	   -13.3438	     2.3499	     6.9656	   -11.7493	
    13.2599	     5.8746	     3.0212	     6.2103	    -0.8392	     7.4692	   -14.0152	     4.1122	     6.7978	   -11.9171	
    14.0991	     6.5460	     4.1122	     7.0496	    -1.4267	     7.8888	   -14.6027	     5.7068	     6.7978	   -11.9171	
    15.0223	     7.4692	     5.2872	     7.9727	    -1.8463	     8.3084	   -14.9384	     6.9656	     7.0496	   -11.8332	
    16.1133	     8.4763	     6.4621	     8.9798	    -1.9302	     8.8120	   -14.9384	     7.8888	     7.3853	   -11.5814	
    17.0364	     9.4833	     7.6370	     9.9030	    -1.7624	     9.1476	   -14.6027	     8.4763	     7.8049	   -11.2457	
    17.7917	    10.4065	     8.7280	    10.4904	    -1.5106	     9.3155	   -13.9313	     8.7280	     8.1406	   -10.8261	
    18.1274	    10.9100	     9.3994	    10.6583	    -1.1749	     9.1476	   -13.0081	     8.5602	     8.3084	   -10.3226	
    17.8757	    10.9100	     9.6512	    10.1547	    -1.0910	     8.3923	   -12.0010	     7.8049	     8.2245	    -9.8190	
    16.8686	    10.3226	     9.3994	     8.8959	    -1.0910	     7.0496	   -10.9100	     6.4621	     7.6370	    -9.5673	
    15.1901	     8.9798	     8.3923	     7.0496	    -1.5106	     5.1193	    -9.9030	     4.4479	     6.7139	    -9.6512	
    13.0081	     7.1335	     6.8817	     4.5319	    -2.1820	     2.6016	    -9.1476	     2.0142	     5.2032	   -10.1547	
    10.4904	     4.8676	     4.9515	     1.7624	    -3.1052	    -0.2518	    -8.5602	    -0.8392	     3.4409	   -11.0779	
     7.8888	     2.5177	     2.6855	    -1.0910	    -4.1962	    -3.1052	    -8.2245	    -3.8605	     1.4267	   -12.1689	
     5.5389	     0.2518	     0.4196	    -3.7766	    -5.2872	    -5.8746	    -8.0566	    -6.7139	    -0.5875	   -13.5117	
     3.7766	    -1.6785	    -1.6785	    -6.0425	    -6.2103	    -8.2245	    -8.0566	    -9.2316	    -2.4338	   -14.7705	
     2.6016	    -3.0212	    -3.4409	    -7.8049	    -6.8817	   -10.1547	    -8.0566	   -11.3297	    -4.1122	   -16.0294	
     2.0142	    -3.7766	    -4.7836	    -8.9798	    -7.2174	   -11.4136	    -7.9727	   -12.9242	    -5.4550	   -17.1204	
     2.0981	    -4.0283	    -5.7068	    -9.5673	    -7.3013	   -12.0850	    -7.8888	   -14.0991	    -6.3782	   -17.9596	
     2.5177	    -3.8605	    -6.2103	    -9.7351	    -7.1335	   -12.4207	    -7.7209	   -14.8544	    -7.0496	   -18.5471	
     3.1891	    -3.3569	    -6.2943	    -9.5673	    -6.7139	   -12.3367	    -7.4692	   -15.4419	    -7.4692	   -18.9667	
     3.9444	    -2.7695	    -6.1264	    -9.3155	    -6.2103	   -12.1689	    -7.0496	   -15.8615	    -7.6370	   -19.0506	
     4.6997	    -2.0142	    -5.5389	    -9.0637	    -5.5389	   -11.8332	    -6.6299	   -16.0294	    -7.6370	   -18.8828	
     5.3711	    -1.2589	    -4.6997	    -8.8120	    -4.7836	   -11.4136	    -5.9586	   -16.1133	    -7.4692	   -18.5471	
     5.8746	    -0.5875	    -3.4409	    -8.6441	    -3.8605	   -11.0779	    -5.1193	   -15.8615	    -7.1335	   -18.0435	
     6.2103	     0.1678	    -1.8463	    -8.5602	    -2.8534	   -10.7422	    -4.1122	   -15.2740	    -6.6299	   -17.2882	
     6.5460	     0.7553	    -0.0839	    -8.5602	    -1.7624	   -10.4904	    -2.9373	   -14.1830	    -5.9586	   -16.4490	
     6.7978	     1.4267	     1.7624	    -8.7280	    -0.6714	   -10.2386	    -1.7624	   -12.8403	    -5.1193	   -15.6937	
     7.0496	     2.0142	     3.3569	    -8.8959	     0.4196	   -10.1547	    -0.6714	   -11.1618	    -4.2801	   -14.9384	
     7.3853	     2.6855	     4.7836	    -9.0637	     1.4267	    -9.9030	     0.4196	    -9.3994	    -3.5248	   -14.4348	
     7.8049	     3.3569	     5.9586	    -9.0637	     2.3499	    -9.5673	     1.2589	    -7.6370	    -2.7695	   -14.1830	
     8.3084	     4.1962	     6.9656	    -8.8120	     3.1891	    -9.0637	     2.0142	    -6.1264	    -2.2659	   -14.0991	
     9.0637	     5.0354	     7.7209	    -8.3923	     3.9444	    -8.4763	     2.5177	    -4.7836	    -1.8463	   -14.1830	
     9.8190	     5.9586	     8.3923	    -7.6370	     4.5319	    -7.7209	     2.8534	    -3.8605	    -1.6785	   -14.4348	
    10.8261	     6.9656	     8.9798	    -6.7139	     5.0354	    -6.9656	     2.9373	    -3.1052	    -1.5106	   -14.7705	
    12.0010	     8.0566	     9.5673	    -5.6229	     5.5389	    -6.0425	     2.8534	    -2.4338	    -1.5106	   -15.0223	
    13.2599	     9.3155	    10.0708	    -4.2801	     5.9586	    -5.0354	     2.7695	    -1.9302	    -1.4267	   -15.1901	
    14.7705	    10.6583	    10.6583	    -2.8534	     6.3782	    -3.9444	     2.6016	    -1.4267	    -1.2589	   -15.2740	
    16.2811	    12.0010	    11.3297	    -1.2589	     6.7139	    -2.8534	     2.4338	    -0.9232	    -1.0071	   -15.2740	
    17.7917	    13.3438	    11.9171	     0.3357	     7.0496	    -1.6785	     2.2659	    -0.5035	    -0.6714	   -15.1901	
    19.3024	    14.6866	    12.4207	     1.9302	     7.1335	    -0.5035	     2.1820	    -0.0839	    -0.3357	   -15.0223	
    20.6451	    15.9454	    12.8403	     3.3569	     7.1335	     0.6714	     2.0981	     0.3357	     0.1678	   -14.6866	
    21.9040	    17.1204	    13.3438	     4.7836	     6.9656	     1.7624	     2.0981	     0.7553	     0.8392	   -14.2670	
    23.0789	    18.2114	    13.7634	     6.1264	     6.7978	     2.9373	     2.2659	     1.3428	     1.5945	   -13.5956	
    24.0860	    19.2184	    14.2670	     7.3853	     6.4621	     4.1122	     2.6016	     1.9302	     2.4338	   -12.9242	
    24.9252	    20.0577	    14.7705	     8.4763	     6.1264	     5.2032	     3.1052	     2.6016	     3.2730	   -12.1689	
    25.5127	    20.8130	    15.3580	     9.2316	     5.7907	     6.1264	     3.6087	     3.1891	     4.1122	   -11.3297	
    25.9323	    21.3165	    15.9454	     9.9030	     5.4550	     6.7978	     4.1962	     3.6087	     4.7836	   -10.6583	
    26.1841	    21.5683	    16.6168	    10.3226	     5.2872	     7.3853	     4.6997	     3.9444	     5.2872	   -10.0708	
    26.3519	    21.7361	    17.3721	    10.5743	     5.2872	     7.7209	     5.2032	     4.1122	     5.5389	    -9.6512	
    26.3519	    21.7361	    17.9596	    10.8261	     5.4550	     7.9727	     5.5389	     4.1122	     5.6229	    -9.4833	
    26.1841	    21.5683	    18.3792	    10.9100	     5.7068	     8.0566	     5.7068	     3.9444	     5.4550	    -9.5673	
    26.0162	    21.3165	    18.5471	    10.9940	     6.1264	     7.9727	     5.6229	     3.6087	     5.0354	    -9.9030	
    25.6805	    20.8969	    18.3792	    10.9100	     6.3782	     7.8049	     5.2032	     3.1052	     4.4479	   -10.4904	
    25.3448	    20.3094	    17.9596	    10.8261	     6.6299	     7.3853	     4.5319	     2.5177	     3.6926	   -11.3297	
    24.7574	    19.4702	    17.2043	    10.4904	     6.7978	     6.8817	     3.6087	     1.7624	     2.8534	   -12.2528	
    24.1699	    18.5471	    16.1972	    10.0708	     6.8817	     6.2943	     2.5177	     0.9232	     2.0142	   -13.1760	
    23.4146	    17.4561	    15.0223	     9.3994	     6.9656	     5.5389	     1.3428	     0.0839	     1.1749	   -14.1830	
    22.5754	    16.2811	    13.8474	     8.6441	     6.9656	     4.6158	     0.0839	    -0.8392	     0.3357	   -15.0223	
    21.7361	    15.1901	    12.6724	     7.7209	     6.9656	     3.7766	    -0.9232	    -1.6785	    -0.3357	   -15.6937	
    20.9808	    14.1830	    11.6653	     6.7978	     6.9656	     2.9373	    -1.8463	    -2.4338	    -0.8392	   -16.1133	
    20.3094	    13.4277	    10.9100	     5.7907	     6.8817	     2.1820	    -2.4338	    -3.1052	    -1.0071	   -16.2811	
    19.8059	    12.9242	    10.3226	     4.8676	     6.9656	     1.5106	    -2.6855	    -3.5248	    -1.0071	   -15.9454	
    19.5541	    12.6724	    10.1547	     4.1122	     7.1335	     1.0910	    -2.6016	    -3.7766	    -0.5875	   -15.1901	
    19.5541	    12.7563	    10.2386	     3.6926	     7.5531	     0.8392	    -1.9302	    -3.7766	     0.0839	   -14.0152	
    19.7220	    13.0920	    10.6583	     3.5248	     8.3084	     0.9232	    -1.0071	    -3.4409	     1.0071	   -12.2528	
    20.0577	    13.5956	    11.2457	     3.6087	     9.2316	     1.0910	     0.2518	    -3.0212	     2.1820	   -10.2386	
    20.4773	    14.2670	    11.9171	     4.0283	    10.3226	     1.5106	     1.6785	    -2.3499	     3.4409	    -7.9727	
    21.0648	    14.9384	    12.5046	     4.6997	    11.4136	     1.8463	     3.0212	    -1.6785	     4.6158	    -5.7907	
    21.6522	    15.6097	    13.0920	     5.4550	    12.5885	     2.2659	     4.1962	    -1.0071	     5.5389	    -3.9444	
    22.2397	    16.1972	    13.5956	     6.3782	    13.6795	     2.6016	     5.1193	    -0.3357	     6.2103	    -2.6855	
    22.8271	    16.6168	    13.8474	     7.3853	    14.4348	     2.8534	     5.4550	     0.1678	     6.4621	    -2.2659	
    23.2468	    16.9525	    13.9313	     8.3923	    14.9384	     2.9373	     5.3711	     0.4196	     6.2103	    -2.7695	
    23.5825	    17.0364	    13.6795	     9.3155	    15.0223	     2.8534	     4.6997	     0.5875	     5.6229	    -4.2801	
    23.7503	    16.8686	    13.1760	    10.1547	    14.6027	     2.6855	     3.6087	     0.5875	     4.7836	    -6.3782	
    23.7503	    16.6168	    12.5885	    10.9100	    13.8474	     2.6016	     2.1820	     0.5035	     3.8605	    -8.6441	
    23.6664	    16.1133	    11.7493	    11.4975	    12.8403	     2.6855	     0.5875	     0.5035	     2.9373	   -10.8261	
    23.4985	    15.6097	    10.9100	    12.0010	    11.5814	     3.1052	    -1.0071	     0.6714	     2.2659	   -12.5885	
    23.3307	    15.0223	    10.0708	    12.3367	    10.3226	     3.9444	    -2.4338	     1.0071	     1.9302	   -13.7634	
    23.1628	    14.5187	     9.2316	    12.5885	     9.0637	     5.2872	    -3.5248	     1.6785	     1.8463	   -14.6027	
    23.0789	    14.0991	     8.5602	    12.6724	     7.8888	     7.0496	    -4.1962	     2.5177	     2.0981	   -14.9384	
    22.9950	    13.7634	     7.9727	    12.6724	     6.8817	     8.8120	    -4.4479	     3.6087	     2.6855	   -14.8544	
    22.9950	    13.5117	     7.3853	    12.6724	     6.0425	    10.5743	    -4.1962	     4.6997	     3.4409	   -14.3509	
    22.9950	    13.4277	     6.9656	    12.6724	     5.3711	    11.9171	    -3.5248	     5.6229	     4.3640	   -13.2599	
    22.8271	    13.3438	     6.5460	    12.7563	     4.6997	    12.9242	    -2.6855	     6.4621	     5.4550	   -11.7493	
    22.5754	    13.3438	     6.1264	    12.8403	     4.1122	    13.5117	    -1.6785	     7.0496	     6.4621	    -9.9030	
    22.2397	    13.2599	     5.7907	    12.9242	     3.6087	    13.7634	    -0.5875	     7.4692	     7.3853	    -8.0566	
    21.8201	    13.2599	     5.6229	    12.9242	     3.1052	    13.6795	     0.4196	     7.5531	     8.3084	    -6.2103	
    21.4005	    13.2599	     5.6229	    13.0920	     2.7695	    13.4277	     1.4267	     7.5531	     8.9798	    -4.6997	
    20.9808	    13.3438	     5.9586	    13.1760	     2.4338	    13.0920	     2.2659	     7.4692	     9.5673	    -3.5248	
    20.6451	    13.5117	     6.5460	    13.4277	     2.2659	    12.6724	     3.0212	     7.2174	     9.8190	    -2.8534	
    20.3934	    13.6795	     7.2174	    13.7634	     2.0981	    12.2528	     3.6087	     6.9656	     9.9869	    -2.6016	
    20.3094	    13.7634	     7.8049	    14.0991	     2.0142	    11.7493	     3.8605	     6.7139	     9.8190	    -2.6855	
    20.3934	    13.9313	     8.3084	    14.4348	     1.7624	    11.2457	     3.7766	     6.3782	     9.4833	    -3.1891	
    20.5612	    14.0991	     8.7280	    14.7705	     1.5106	    10.8261	     3.4409	     5.9586	     8.8959	    -4.0283	
    20.8130	    14.2670	     9.1476	    15.1062	     1.1749	    10.4065	     2.7695	     5.4550	     8.2245	    -5.1193	
    21.2326	    14.4348	     9.5673	    15.3580	     0.9232	     9.9869	     1.9302	     4.9515	     7.3853	    -6.3782	
    21.7361	    14.6027	    10.1547	    15.6097	     0.7553	     9.7351	     0.8392	     4.3640	     6.4621	    -7.8049	
    22.3236	    14.8544	    10.9100	    15.7776	     0.7553	     9.5673	    -0.1678	     3.7766	     5.6229	    -9.2316	
    22.9950	    15.1062	    11.6653	    16.0294	     1.0071	     9.5673	    -1.1749	     3.2730	     4.7836	   -10.4065	
    23.6664	    15.5258	    12.5046	    16.2811	     1.5945	     9.8190	    -1.9302	     2.7695	     4.0283	   -11.2457	
    24.4217	    16.0294	    13.3438	    16.6168	     2.5177	    10.1547	    -2.5177	     2.5177	     3.5248	   -11.5814	
    25.0092	    16.5329	    14.0991	    17.0364	     3.6926	    10.6583	    -2.7695	     2.3499	     3.1052	   -11.4136	
    25.5127	    17.2043	    14.7705	    17.5400	     4.9515	    11.3297	    -2.8534	     2.2659	     2.9373	   -10.7422	
    25.8484	    17.7917	    15.4419	    18.0435	     6.2943	    12.0010	    -2.6855	     2.3499	     2.8534	    -9.5673	
    25.9323	    18.2114	    15.8615	    18.4631	     7.4692	    12.5885	    -2.3499	     2.6016	     2.9373	    -8.1406	
    25.7645	    18.5471	    16.1133	    18.7149	     8.3084	    13.0920	    -1.9302	     3.0212	     3.1891	    -6.5460	
    25.2609	    18.5471	    16.0294	    18.6310	     8.8120	    13.3438	    -1.5945	     3.6926	     3.5248	    -5.0354	
    24.5056	    18.2953	    15.6937	    18.2953	     8.8959	    13.4277	    -1.3428	     4.6997	     4.0283	    -3.6087	
    23.5825	    17.7078	    15.1901	    17.6239	     8.5602	    13.1760	    -1.1749	     5.8746	     4.6997	    -2.5177	
    22.4915	    16.9525	    14.3509	    16.7007	     8.0566	    12.8403	    -1.0910	     7.1335	     5.4550	    -1.5945	
    21.4005	    16.0294	    13.5117	    15.7776	     7.3013	    12.4207	    -1.0910	     8.4763	     6.2103	    -1.0910	
    20.3094	    15.0223	    12.5046	    14.8544	     6.3782	    12.0850	    -1.2589	     9.5673	     7.0496	    -0.7553	
    19.2184	    13.8474	    11.4136	    14.0152	     5.4550	    11.7493	    -1.5106	    10.3226	     7.8888	    -0.8392	
    18.2114	    12.5885	    10.2386	    13.3438	     4.5319	    11.4136	    -1.9302	    10.7422	     8.4763	    -1.2589	
    17.1204	    11.1618	     8.8959	    12.6724	     3.6087	    10.9100	    -2.5177	    10.6583	     8.8959	    -2.0142	
    15.8615	     9.5673	     7.4692	    11.9171	     2.6016	    10.3226	    -3.2730	    10.2386	     8.9798	    -3.1052	
    14.4348	     7.8888	     5.7907	    11.1618	     1.4267	     9.5673	    -4.2801	     9.4833	     8.8120	    -4.5319	
    12.7563	     5.9586	     3.9444	    10.2386	     0.0000	     8.6441	    -5.4550	     8.4763	     8.3923	    -5.8746	
    10.9100	     3.9444	     2.0981	     9.1476	    -1.5106	     7.6370	    -6.6299	     7.3853	     7.9727	    -7.2174	
     8.8120	     1.8463	     0.1678	     8.1406	    -3.1891	     6.5460	    -7.7209	     6.2943	     7.6370	    -8.1406	
     6.7139	    -0.2518	    -1.6785	     7.1335	    -4.8676	     5.5389	    -8.6441	     5.2032	     7.4692	    -8.7280	
     4.6158	    -2.2659	    -3.3569	     6.2943	    -6.4621	     4.7836	    -9.2316	     4.3640	     7.5531	    -8.7280	
     2.6016	    -4.1122	    -4.7836	     5.5389	    -7.7209	     4.1122	    -9.4833	     3.7766	     7.9727	    -8.1406	
     0.6714	    -5.7068	    -5.9586	     4.9515	    -8.7280	     3.6926	    -9.3155	     3.3569	     8.5602	    -7.1335	
    -1.0910	    -7.1335	    -6.7978	     4.5319	    -9.3994	     3.5248	    -8.8959	     3.1052	     9.3994	    -5.6229	
    -2.6855	    -8.3923	    -7.4692	     4.2801	    -9.7351	     3.4409	    -8.2245	     3.0212	    10.2386	    -3.7766	
    -4.1122	    -9.4833	    -8.0566	     4.1122	    -9.9869	     3.4409	    -7.4692	     3.0212	    11.1618	    -1.6785	
    -5.3711	   -10.4065	    -8.4763	     3.9444	   -10.0708	     3.5248	    -6.7978	     3.0212	    12.0010	     0.3357	
    -6.5460	   -11.2457	    -8.8959	     3.8605	   -10.0708	     3.6087	    -6.2943	     3.0212	    12.6724	     2.2659	
    -7.4692	   -12.0010	    -9.3155	     3.8605	    -9.9869	     3.6087	    -5.9586	     2.9373	    13.0081	     3.7766	
    -8.3923	   -12.6724	    -9.7351	     3.7766	    -9.9030	     3.5248	    -5.8746	     2.8534	    13.0920	     4.7836	
    -9.1476	   -13.4277	   -10.3226	     3.6087	    -9.8190	     3.3569	    -6.1264	     2.6016	    12.8403	     5.1193	
    -9.8190	   -14.1830	   -11.0779	     3.4409	    -9.8190	     3.0212	    -6.6299	     2.1820	    12.1689	     4.7836	
   -10.4065	   -14.9384	   -12.0010	     3.0212	   -10.0708	     2.4338	    -7.4692	     1.5945	    11.2457	     3.7766	
   -10.9940	   -15.6937	   -13.1760	     2.6016	   -10.4065	     1.5945	    -8.6441	     0.9232	    10.0708	     2.1820	
   -11.4975	   -16.4490	   -14.4348	     1.9302	   -10.9940	     0.6714	   -10.0708	     0.0000	     8.6441	     0.4196	
   -11.9171	   -17.0364	   -15.7776	     1.3428	   -11.7493	    -0.4196	   -11.6653	    -0.9232	     7.2174	    -1.3428	
   -12.1689	   -17.5400	   -17.2043	     0.6714	   -12.5046	    -1.5106	   -13.2599	    -1.9302	     5.8746	    -2.9373	
   -12.3367	   -17.8757	   -18.3792	     0.0000	   -13.2599	    -2.6016	   -14.6866	    -2.8534	     4.6158	    -4.1122	
   -12.3367	   -17.9596	   -19.3024	    -0.4196	   -13.8474	    -3.5248	   -15.9454	    -3.7766	     3.6087	    -4.9515	
   -12.0850	   -17.7917	   -19.8059	    -0.8392	   -14.1830	    -4.3640	   -16.8686	    -4.5319	     2.8534	    -5.5389	
   -11.6653	   -17.2882	   -19.8059	    -1.0071	   -14.2670	    -5.0354	   -17.4561	    -5.2032	     2.2659	    -5.7068	
   -11.0779	   -16.5329	   -19.1345	    -1.0910	   -14.0991	    -5.5389	   -17.5400	    -5.7068	     2.0142	    -5.7068	
   -10.2386	   -15.5258	   -17.8757	    -1.0071	   -13.5956	    -5.9586	   -17.2043	    -6.1264	     1.8463	    -5.5389	
    -9.2316	   -14.2670	   -16.1133	    -0.7553	   -12.7563	    -6.2103	   -16.6168	    -6.3782	     1.8463	    -5.2872	
    -8.0566	   -12.8403	   -14.0991	    -0.3357	   -11.8332	    -6.3782	   -15.8615	    -6.5460	     2.0142	    -5.0354	
    -6.7139	   -11.1618	   -11.9171	     0.2518	   -10.6583	    -6.4621	   -14.8544	    -6.5460	     2.1820	    -4.8676	
    -5.1193	    -9.3994	    -9.6512	     0.9232	    -9.5673	    -6.4621	   -13.9313	    -6.5460	     2.2659	    -4.8676	
    -3.2730	    -7.3853	    -7.3853	     1.8463	    -8.3084	    -6.3782	   -13.0081	    -6.3782	     2.3499	    -5.0354	
    -1.2589	    -5.2032	    -5.0354	     2.8534	    -7.1335	    -6.1264	   -12.1689	    -6.0425	     2.3499	    -5.2872	
     0.9232	    -2.8534	    -2.6855	     4.0283	    -5.9586	    -5.6229	   -11.5814	    -5.7068	     2.2659	    -5.6229	
     3.1891	    -0.5875	    -0.3357	     5.2032	    -4.8676	    -4.7836	   -11.0779	    -5.2872	     2.2659	    -6.0425	
     5.5389	     1.7624	     1.9302	     6.2943	    -3.7766	    -3.6926	   -10.8261	    -4.7836	     2.2659	    -6.4621	
     7.8049	     3.8605	     3.8605	     7.3013	    -2.8534	    -2.1820	   -10.7422	    -4.1962	     2.3499	    -6.7978	
     9.9030	     5.8746	     5.3711	     8.0566	    -2.0142	    -0.5035	   -10.6583	    -3.7766	     2.4338	    -7.2174	
    11.8332	     7.5531	     6.5460	     8.4763	    -1.4267	     1.2589	   -10.6583	    -3.5248	     2.5177	    -7.5531	
    13.3438	     8.8959	     7.2174	     8.5602	    -1.0910	     2.6855	   -10.7422	    -3.5248	     2.4338	    -7.8888	
    14.5187	     9.8190	     7.4692	     8.2245	    -1.0071	     3.5248	   -10.7422	    -4.1122	     2.2659	    -8.2245	
    15.1062	    10.1547	     7.2174	     7.5531	    -1.1749	     3.6926	   -10.7422	    -5.2032	     1.7624	    -8.6441	
    15.1901	    10.0708	     6.5460	     6.3782	    -1.5106	     3.0212	   -10.8261	    -6.8817	     1.0910	    -8.9798	
    14.7705	     9.4833	     5.5389	     4.7836	    -2.1820	     1.6785	   -10.9940	    -8.9798	     0.0839	    -9.3155	
    14.0152	     8.5602	     4.3640	     2.8534	    -2.9373	    -0.2518	   -11.3297	   -11.2457	    -1.0071	    -9.8190	
    13.0081	     7.4692	     3.1052	     0.6714	    -3.7766	    -2.3499	   -11.5814	   -13.4277	    -2.1820	   -10.4904	
    12.0850	     6.5460	     2.0142	    -1.4267	    -4.5319	    -4.4479	   -11.6653	   -15.0223	    -3.2730	   -11.0779	
    11.3297	     5.7907	     1.3428	    -3.2730	    -5.0354	    -6.2103	   -11.5814	   -15.6937	    -3.9444	   -11.4975	
    10.9100	     5.5389	     1.0071	    -4.7836	    -5.3711	    -7.4692	   -11.2457	   -15.3580	    -4.2801	   -11.4975	
    10.9100	     5.7068	     1.1749	    -5.8746	    -5.3711	    -8.1406	   -10.7422	   -14.1830	    -4.0283	   -10.9940	
    11.2457	     6.2943	     1.6785	    -6.4621	    -5.2032	    -8.3923	   -10.0708	   -12.5046	    -3.5248	   -10.1547	
    11.9171	     7.2174	     2.4338	    -6.7139	    -4.7836	    -8.1406	    -9.3994	   -10.7422	    -2.7695	    -9.1476	
    12.8403	     8.3923	     3.4409	    -6.5460	    -4.3640	    -7.6370	    -8.8959	    -9.1476	    -2.0142	    -8.1406	
    13.9313	     9.6512	     4.4479	    -5.9586	    -3.7766	    -6.8817	    -8.5602	    -7.9727	    -1.3428	    -7.3853	
    15.0223	    10.9100	     5.4550	    -5.1193	    -3.1891	    -5.9586	    -8.3923	    -7.3013	    -0.8392	    -6.8817	
    16.1133	    12.0850	     6.3782	    -4.1122	    -2.5177	    -5.0354	    -8.4763	    -6.8817	    -0.5035	    -6.7978	
    16.9525	    12.9242	     6.9656	    -2.9373	    -1.8463	    -4.1122	    -8.8120	    -6.7978	    -0.5035	    -7.0496	
    17.6239	    13.4277	     7.2174	    -1.7624	    -1.3428	    -3.2730	    -9.3155	    -6.7978	    -0.5875	    -7.5531	
    18.0435	    13.5956	     7.2174	    -0.5875	    -0.9232	    -2.5177	    -9.9030	    -6.7139	    -0.7553	    -8.2245	
    18.2114	    13.5117	     7.1335	     0.5035	    -0.5875	    -1.8463	   -10.4065	    -6.3782	    -1.0071	    -8.8959	
    18.2114	    13.2599	     6.7978	     1.5106	    -0.3357	    -1.2589	   -10.8261	    -5.7068	    -1.1749	    -9.5673	
    18.0435	    12.8403	     6.4621	     2.3499	    -0.2518	    -0.8392	   -10.9100	    -4.6997	    -1.2589	    -9.9869	
    17.6239	    12.2528	     6.0425	     2.9373	    -0.0839	    -0.4196	   -10.8261	    -3.4409	    -1.2589	   -10.3226	
    17.2043	    11.6653	     5.6229	     3.3569	     0.0000	    -0.0839	   -10.4065	    -2.1820	    -1.2589	   -10.4065	
    16.6168	    11.0779	     5.2872	     3.7766	     0.0839	     0.2518	    -9.7351	    -1.0071	    -1.1749	   -10.2386	
    16.1133	    10.5743	     5.0354	     4.1122	     0.3357	     0.6714	    -8.8120	     0.0000	    -1.0071	    -9.9030	
    15.6097	    10.2386	     5.0354	     4.5319	     0.6714	     1.1749	    -7.8049	     0.7553	    -0.8392	    -9.3994	
    15.1901	     9.9869	     5.0354	     5.0354	     1.0071	     1.7624	    -6.5460	     1.2589	    -0.5875	    -8.7280	
    14.9384	     9.9030	     5.2872	     5.6229	     1.5106	     2.4338	    -5.2872	     1.5945	    -0.2518	    -7.9727	
    14.8544	     9.9869	     5.6229	     6.2103	     2.0142	     3.1052	    -4.1122	     1.8463	     0.2518	    -7.1335	
    14.8544	    10.1547	     5.9586	     6.8817	     2.4338	     3.7766	    -3.1052	     2.0142	     0.7553	    -6.2103	
    15.0223	    10.4065	     6.2943	     7.6370	     2.7695	     4.4479	    -2.2659	     2.2659	     1.3428	    -5.3711	
    15.2740	    10.7422	     6.4621	     8.3923	     2.9373	     5.1193	    -1.8463	     2.4338	     2.0142	    -4.6158	
    15.5258	    11.0779	     6.5460	     9.1476	     2.8534	     5.7068	    -1.7624	     2.6016	     2.5177	    -4.0283	
    15.8615	    11.3297	     6.4621	     9.8190	     2.5177	     6.2103	    -2.1820	     2.7695	     3.0212	    -3.6087	
    16.1133	    11.4975	     6.1264	    10.4904	     1.9302	     6.6299	    -3.0212	     2.7695	     3.3569	    -3.4409	
    16.3651	    11.4136	     5.4550	    10.9940	     1.0910	     6.9656	    -4.2801	     2.7695	     3.5248	    -3.5248	
    16.4490	    11.3297	     4.6997	    11.4136	     0.1678	     7.2174	    -5.7907	     2.6016	     3.6087	    -3.7766	
    16.4490	    10.9940	     3.6926	    11.7493	    -0.7553	     7.3853	    -7.3853	     2.5177	     3.6926	    -4.1122	
    16.3651	    10.6583	     2.6016	    11.8332	    -1.5106	     7.3853	    -8.9798	     2.2659	     3.6926	    -4.6158	
    16.1133	    10.1547	     1.4267	    11.8332	    -2.0142	     7.3853	   -10.4065	     2.0142	     3.6926	    -5.2032	
    15.7776	     9.4833	     0.3357	    11.6653	    -2.2659	     7.2174	   -11.5814	     1.6785	     3.6926	    -5.9586	
    15.3580	     8.8120	    -0.6714	    11.3297	    -2.2659	     6.8817	   -12.5046	     1.3428	     3.6926	    -6.7978	
    14.7705	     7.9727	    -1.3428	    10.7422	    -2.0981	     6.5460	   -13.0920	     0.8392	     3.6926	    -7.6370	
    14.0152	     7.1335	    -1.4267	    10.0708	    -1.6785	     6.1264	   -13.3438	     0.4196	     3.6926	    -8.3923	
    13.1760	     6.3782	    -0.9232	     9.3994	    -1.2589	     5.7068	   -13.4277	     0.0000	     3.9444	    -8.8120	
    12.3367	     5.7068	     0.1678	     8.7280	    -0.7553	     5.4550	   -13.0920	    -0.1678	     4.3640	    -8.8120	
    11.4975	     5.1193	     1.7624	     8.3084	    -0.2518	     5.4550	   -12.5885	    -0.1678	     5.0354	    -8.3084	
    10.6583	     4.7836	     3.6087	     7.9727	     0.3357	     5.5389	   -11.9171	     0.0839	     5.8746	    -7.4692	
     9.9030	     4.6158	     5.2872	     7.8049	     0.8392	     5.7907	   -11.0779	     0.5035	     6.7139	    -6.2943	
     9.2316	     4.6997	     6.7978	     7.8888	     1.3428	     6.0425	   -10.1547	     1.0910	     7.6370	    -5.0354	
     8.7280	     4.8676	     8.0566	     7.9727	     1.9302	     6.4621	    -9.1476	     1.7624	     8.3923	    -3.7766	
     8.4763	     5.2872	     8.9798	     8.2245	     2.5177	     6.7978	    -7.9727	     2.5177	     9.1476	    -2.6016	
     8.3084	     5.7068	     9.6512	     8.6441	     3.1052	     7.2174	    -6.7139	     3.2730	     9.8190	    -1.5945	
     8.3923	     6.2943	    10.0708	     9.0637	     3.7766	     7.6370	    -5.3711	     4.0283	    10.4065	    -0.6714	
     8.5602	     6.7978	    10.2386	     9.5673	     4.5319	     8.0566	    -3.9444	     4.6997	    10.8261	    -0.0839	
     8.7280	     7.2174	    10.1547	    10.0708	     5.1193	     8.3084	    -2.6016	     5.2032	    11.1618	     0.3357	
     8.9798	     7.3853	     9.8190	    10.4904	     5.6229	     8.4763	    -1.3428	     5.6229	    11.4136	     0.5035	
     9.0637	     7.3853	     9.1476	    10.7422	     5.9586	     8.4763	    -0.3357	     5.7907	    11.4975	     0.5035	
     9.0637	     7.1335	     8.3923	    10.9940	     6.0425	     8.3923	     0.3357	     5.8746	    11.4975	     0.4196	
     8.8120	     6.6299	     7.3853	    11.0779	     5.9586	     8.3084	     0.8392	     5.8746	    11.4975	     0.5035	
     8.4763	     5.9586	     6.2943	    10.9940	     5.7907	     8.0566	     1.0910	     5.7907	    11.4975	     0.6714	
     7.9727	     5.1193	     5.2872	    10.9100	     5.7068	     7.8888	     1.2589	     5.7068	    11.4975	     1.1749	
     7.3013	     4.2801	     4.2801	    10.8261	     5.6229	     7.8049	     1.4267	     5.7907	    11.5814	     1.9302	
     6.6299	     3.4409	     3.4409	    10.7422	     5.7907	     7.8049	     1.8463	     5.9586	    11.7493	     3.0212	
     5.9586	     2.6855	     2.7695	    10.7422	     6.0425	     7.9727	     2.4338	     6.2103	    12.0010	     4.3640	
     5.2872	     2.0142	     2.3499	    10.7422	     6.5460	     8.1406	     3.1891	     6.6299	    12.3367	     5.8746	
     4.6158	     1.4267	     2.0142	    10.8261	     7.0496	     8.3923	     4.1122	     7.1335	    12.6724	     7.4692	
     4.0283	     1.0071	     1.8463	    10.8261	     7.6370	     8.5602	     5.1193	     7.5531	    13.0081	     9.0637	
     3.2730	     0.5035	     1.5945	    10.6583	     7.9727	     8.6441	     5.9586	     7.8049	    13.1760	    10.4904	
     2.5177	    -0.0839	     1.2589	    10.4065	     8.1406	     8.4763	     6.5460	     7.9727	    13.1760	    11.4975	
     1.7624	    -0.7553	     0.7553	     9.9869	     8.0566	     8.0566	     6.8817	     7.8888	    13.0081	    12.0850	
     0.9232	    -1.5945	     0.0839	     9.3155	     7.7209	     7.4692	     6.8817	     7.6370	    12.5885	    12.1689	
     0.0839	    -2.4338	    -0.7553	     8.6441	     6.9656	     6.7139	     6.4621	     7.1335	    12.0010	    11.7493	
    -0.7553	    -3.4409	    -1.6785	     7.8049	     5.9586	     5.7068	     5.7068	     6.3782	    11.0779	    10.8261	
    -1.5106	    -4.3640	    -2.7695	     6.7978	     4.6997	     4.6158	     4.4479	     5.4550	    10.0708	     9.5673	
    -2.0981	    -5.2872	    -3.6926	     5.8746	     3.2730	     3.5248	     2.9373	     4.3640	     8.8959	     8.1406	
    -2.6016	    -6.0425	    -4.6158	     4.8676	     1.7624	     2.2659	     1.1749	     3.2730	     7.6370	     6.4621	
    -2.9373	    -6.7978	    -5.3711	     3.8605	     0.4196	     1.0910	    -0.7553	     2.0981	     6.3782	     4.7836	
    -3.2730	    -7.4692	    -6.0425	     2.8534	    -0.7553	    -0.1678	    -2.6016	     0.8392	     5.1193	     3.1052	
    -3.6087	    -8.0566	    -6.5460	     1.8463	    -1.6785	    -1.5106	    -4.2801	    -0.5035	     3.9444	     1.5945	
    -4.0283	    -8.5602	    -6.9656	     0.7553	    -2.3499	    -2.9373	    -5.7907	    -1.9302	     2.7695	     0.1678	
    -4.4479	    -9.0637	    -7.3013	    -0.3357	    -2.8534	    -4.4479	    -6.8817	    -3.3569	     1.6785	    -1.0071	
    -4.9515	    -9.4833	    -7.7209	    -1.5106	    -3.1891	    -6.0425	    -7.6370	    -4.8676	     0.6714	    -1.9302	
    -5.4550	    -9.9030	    -8.0566	    -2.6016	    -3.3569	    -7.8049	    -7.9727	    -6.4621	    -0.2518	    -2.6016	
    -5.9586	   -10.1547	    -8.3084	    -3.6087	    -3.4409	    -9.3994	    -7.9727	    -8.1406	    -0.8392	    -2.9373	
    -6.4621	   -10.3226	    -8.3923	    -4.3640	    -3.3569	   -10.9940	    -7.6370	    -9.7351	    -1.2589	    -3.1052	
    -6.8817	   -10.3226	    -8.3923	    -4.9515	    -3.1891	   -12.2528	    -6.9656	   -11.2457	    -1.4267	    -2.9373	
    -7.1335	   -10.0708	    -8.3084	    -5.2032	    -2.9373	   -13.1760	    -6.1264	   -12.5046	    -1.3428	    -2.6016	
    -7.3013	    -9.8190	    -8.1406	    -5.3711	    -2.6016	   -13.5956	    -5.2032	   -13.5956	    -1.0910	    -2.1820	
    -7.3853	    -9.3994	    -7.8888	    -5.2872	    -2.3499	   -13.5117	    -4.3640	   -14.3509	    -0.7553	    -1.7624	
    -7.3853	    -8.9798	    -7.7209	    -5.2032	    -2.2659	   -12.8403	    -3.6926	   -14.6866	    -0.4196	    -1.4267	
    -7.2174	    -8.4763	    -7.5531	    -5.1193	    -2.4338	   -11.6653	    -3.4409	   -14.4348	     0.0000	    -1.3428	
    -6.9656	    -8.0566	    -7.5531	    -5.1193	    -2.8534	   -10.1547	    -3.5248	   -13.7634	     0.3357	    -1.5106	
    -6.6299	    -7.5531	    -7.5531	    -5.2032	    -3.5248	    -8.6441	    -4.0283	   -12.5885	     0.6714	    -1.9302	
    -6.0425	    -7.1335	    -7.7209	    -5.2872	    -4.4479	    -7.3013	    -4.8676	   -11.1618	     0.8392	    -2.8534	
    -5.3711	    -6.6299	    -7.9727	    -5.4550	    -5.5389	    -6.2103	    -6.0425	    -9.7351	     0.8392	    -4.1122	
    -4.5319	    -6.1264	    -8.2245	    -5.4550	    -6.7139	    -5.4550	    -7.5531	    -8.5602	     0.5875	    -5.7907	
    -3.5248	    -5.6229	    -8.3923	    -5.3711	    -7.7209	    -4.9515	    -9.2316	    -7.7209	     0.0839	    -7.8049	
    -2.4338	    -5.0354	    -8.3923	    -5.1193	    -8.5602	    -4.6158	   -10.9940	    -7.2174	    -0.5875	   -10.0708	
    -1.3428	    -4.3640	    -8.1406	    -4.6997	    -9.0637	    -4.4479	   -12.7563	    -7.0496	    -1.3428	   -12.0850	
    -0.2518	    -3.6926	    -7.8049	    -4.2801	    -9.1476	    -4.3640	   -14.3509	    -7.0496	    -2.0981	   -13.7634	
     0.6714	    -3.1052	    -7.3853	    -3.7766	    -9.0637	    -4.3640	   -15.6937	    -7.1335	    -2.6855	   -14.9384	
     1.5945	    -2.5177	    -6.9656	    -3.2730	    -8.6441	    -4.4479	   -16.6168	    -7.2174	    -3.1891	   -15.4419	
     2.3499	    -1.8463	    -6.6299	    -2.8534	    -8.0566	    -4.6158	   -16.9525	    -7.3013	    -3.4409	   -15.3580	
     3.0212	    -1.1749	    -6.2103	    -2.4338	    -7.3853	    -4.6997	   -16.8686	    -7.2174	    -3.5248	   -14.7705	
     3.6087	    -0.5035	    -5.7907	    -2.0981	    -6.7139	    -4.7836	   -16.2811	    -6.9656	    -3.4409	   -13.7634	
     4.1962	     0.1678	    -5.1193	    -1.7624	    -5.9586	    -4.6997	   -15.2740	    -6.5460	    -3.2730	   -12.3367	
     4.8676	     1.0071	    -4.1962	    -1.4267	    -5.2032	    -4.6158	   -14.0991	    -6.0425	    -3.0212	   -10.7422	
     5.4550	     1.7624	    -2.9373	    -1.0910	    -4.4479	    -4.4479	   -12.8403	    -5.4550	    -2.7695	    -9.0637	
     6.2103	     2.6016	    -1.4267	    -0.6714	    -3.6926	    -4.1122	   -11.6653	    -4.8676	    -2.6016	    -7.3853	
     6.9656	     3.4409	     0.0839	    -0.1678	    -3.0212	    -3.7766	   -10.6583	    -4.2801	    -2.4338	    -5.9586	
     7.8049	     4.1962	     1.5106	     0.4196	    -2.4338	    -3.4409	    -9.9869	    -3.6926	    -2.4338	    -4.7836	
     8.7280	     4.8676	     2.6855	     1.0910	    -2.0142	    -3.0212	    -9.4833	    -3.2730	    -2.5177	    -4.0283	
     9.6512	     5.5389	     3.5248	     1.8463	    -1.6785	    -2.5177	    -9.3155	    -2.8534	    -2.6016	    -3.6926	
    10.6583	     6.1264	     4.0283	     2.7695	    -1.5945	    -2.0142	    -9.3155	    -2.5177	    -2.6855	    -3.6926	
    11.5814	     6.5460	     4.2801	     3.6926	    -1.7624	    -1.4267	    -9.5673	    -2.1820	    -2.6855	    -3.8605	
    12.5046	     6.9656	     4.2801	     4.6158	    -2.0142	    -0.7553	    -9.9030	    -1.8463	    -2.6016	    -4.2801	
    13.2599	     7.1335	     4.1122	     5.6229	    -2.3499	    -0.1678	   -10.3226	    -1.5945	    -2.3499	    -4.7836	
    13.8474	     7.2174	     3.6926	     6.4621	    -2.9373	     0.3357	   -10.9940	    -1.4267	    -2.0981	    -5.3711	
    14.2670	     7.0496	     3.1052	     7.2174	    -3.5248	     0.8392	   -11.6653	    -1.2589	    -1.7624	    -5.8746	
    14.4348	     6.7139	     2.3499	     7.8049	    -4.1122	     1.1749	   -12.4207	    -1.1749	    -1.4267	    -6.2103	
    14.3509	     6.2943	     1.4267	     8.1406	    -4.7836	     1.4267	   -13.1760	    -1.0910	    -1.0910	    -6.4621	
    14.0991	     5.7068	     0.5875	     8.2245	    -5.2872	     1.5106	   -13.7634	    -1.0910	    -0.6714	    -6.5460	
    13.6795	     5.0354	    -0.2518	     8.1406	    -5.6229	     1.5945	   -14.2670	    -1.0910	    -0.3357	    -6.3782	
    13.0920	     4.4479	    -0.9232	     7.8049	    -5.7907	     1.5945	   -14.5187	    -1.0910	     0.0000	    -5.9586	
    12.5885	     4.0283	    -1.3428	     7.4692	    -5.7907	     1.5106	   -14.4348	    -1.0071	     0.3357	    -5.4550	
    12.0850	     3.7766	    -1.5106	     6.9656	    -5.4550	     1.5106	   -14.0152	    -0.9232	     0.7553	    -4.7836	
    11.6653	     3.6926	    -1.3428	     6.4621	    -4.9515	     1.6785	   -13.3438	    -0.6714	     1.0910	    -3.9444	
[Epoch Header]
[Trial Type]	21
[Accept]	1
[Correct]	0
[RT]	 0.000
[Resp]	0
[Epoch Data]
    14.0152	     3.4409	    -4.1122	     7.1335	    -4.2801	     1.5945	    -0.6714	    -0.1678	    -4.8676	    -5.0354	
    13.2599	     2.8534	    -3.8605	     6.8817	    -4.7836	     1.0071	    -0.9232	    -0.1678	    -4.3640	    -4.1962	
    12.5046	     2.4338	    -3.3569	     6.9656	    -5.0354	     0.5875	    -1.0071	     0.0000	    -3.6087	    -3.1891	
    12.0010	     2.2659	    -2.6855	     7.1335	    -5.0354	     0.2518	    -0.8392	     0.4196	    -2.6016	    -2.0981	
    11.6653	     2.2659	    -2.0981	     7.5531	    -4.9515	     0.0000	    -0.5875	     0.8392	    -1.5945	    -1.0910	
    11.4136	     2.4338	    -1.5945	     8.0566	    -4.7836	    -0.0839	    -0.3357	     1.3428	    -0.5035	     0.0000	
    11.2457	     2.6016	    -1.1749	     8.7280	    -4.7836	     0.0000	    -0.1678	     1.7624	     0.5875	     1.0910	
    11.1618	     2.8534	    -0.9232	     9.4833	    -4.7836	     0.2518	    -0.0839	     2.2659	     1.5106	     2.2659	
    11.0779	     3.0212	    -0.7553	    10.1547	    -4.8676	     0.7553	    -0.0839	     2.6855	     2.4338	     3.4409	
    11.0779	     3.1891	    -0.6714	    10.7422	    -4.9515	     1.5945	    -0.2518	     3.1891	     3.1052	     4.6997	
    10.9940	     3.2730	    -0.5875	    11.0779	    -4.9515	     2.6855	    -0.4196	     3.6926	     3.6926	     5.9586	
    10.9100	     3.2730	    -0.4196	    11.2457	    -4.7836	     4.0283	    -0.6714	     4.2801	     4.1962	     7.1335	
    10.9100	     3.1891	    -0.1678	    11.2457	    -4.4479	     5.6229	    -0.7553	     4.9515	     4.6158	     8.2245	
    10.8261	     3.1052	     0.3357	    11.1618	    -3.8605	     7.0496	    -0.5035	     5.6229	     5.1193	     9.2316	
    10.8261	     3.0212	     0.9232	    11.0779	    -3.0212	     8.2245	    -0.0839	     6.2943	     5.7068	    10.0708	
    10.8261	     3.0212	     1.5945	    10.9100	    -2.0142	     9.0637	     0.7553	     6.8817	     6.2103	    10.8261	
    10.8261	     3.0212	     2.1820	    10.7422	    -0.8392	     9.3994	     1.9302	     7.3013	     6.7978	    11.4136	
    10.7422	     3.1052	     2.6855	    10.4065	     0.3357	     9.3994	     3.2730	     7.6370	     7.3013	    11.9171	
    10.7422	     3.1891	     3.1891	    10.0708	     1.6785	     9.0637	     4.7836	     7.7209	     7.8049	    12.2528	
    10.8261	     3.4409	     3.6926	     9.7351	     2.9373	     8.6441	     6.3782	     7.7209	     8.3923	    12.5046	
    10.8261	     3.7766	     4.1962	     9.3155	     4.1962	     7.9727	     7.9727	     7.5531	     8.8959	    12.6724	
    10.9100	     4.1122	     4.6997	     8.9798	     5.4550	     7.3853	     9.3994	     7.3013	     9.3994	    12.6724	
    10.9100	     4.4479	     5.2872	     8.5602	     6.4621	     6.7978	    10.7422	     6.8817	     9.8190	    12.4207	
    10.9100	     4.8676	     5.7068	     8.2245	     7.3013	     6.2103	    11.8332	     6.2943	    10.1547	    12.0010	
    10.8261	     5.2032	     6.1264	     7.8049	     7.8888	     5.7068	    12.6724	     5.6229	    10.4065	    11.4136	
    10.7422	     5.4550	     6.3782	     7.4692	     8.2245	     5.2032	    13.2599	     4.9515	    10.4904	    10.5743	
    10.4904	     5.6229	     6.5460	     7.2174	     8.3084	     4.8676	    13.5956	     4.2801	    10.4904	     9.7351	
    10.2386	     5.5389	     6.3782	     6.8817	     8.0566	     4.5319	    13.6795	     3.6926	    10.4065	     8.7280	
     9.7351	     5.2872	     6.0425	     6.4621	     7.5531	     4.1962	    13.5956	     3.0212	    10.0708	     7.7209	
     9.0637	     4.6997	     5.3711	     5.8746	     6.7139	     3.6087	    13.1760	     2.2659	     9.4833	     6.5460	
     8.1406	     3.8605	     4.2801	     5.0354	     5.7068	     2.8534	    12.6724	     1.3428	     8.6441	     5.4550	
     6.9656	     2.6855	     3.0212	     3.9444	     4.3640	     1.8463	    11.9171	     0.2518	     7.6370	     4.2801	
     5.6229	     1.4267	     1.5945	     2.6016	     2.9373	     0.6714	    11.2457	    -1.0071	     6.3782	     3.2730	
     4.1962	     0.1678	     0.1678	     1.0910	     1.4267	    -0.5875	    10.5743	    -2.3499	     5.1193	     2.4338	
     2.7695	    -1.1749	    -1.1749	    -0.5875	    -0.1678	    -2.0142	    10.0708	    -3.7766	     3.7766	     1.7624	
     1.2589	    -2.3499	    -2.3499	    -2.4338	    -1.5945	    -3.5248	     9.7351	    -5.3711	     2.4338	     1.4267	
    -0.3357	    -3.5248	    -3.4409	    -4.4479	    -3.0212	    -5.0354	     9.4833	    -6.9656	     1.2589	     1.3428	
    -2.0142	    -4.6158	    -4.3640	    -6.4621	    -4.1962	    -6.5460	     9.4833	    -8.4763	     0.2518	     1.5106	
    -3.6926	    -5.6229	    -5.1193	    -8.6441	    -5.1193	    -8.1406	     9.6512	    -9.8190	    -0.5875	     1.9302	
    -5.3711	    -6.5460	    -5.7068	   -10.8261	    -5.7068	    -9.6512	     9.9869	   -10.8261	    -1.0910	     2.5177	
    -6.9656	    -7.3013	    -5.9586	   -12.9242	    -5.8746	   -11.0779	    10.4065	   -11.4975	    -1.3428	     3.2730	
    -8.5602	    -7.8888	    -5.9586	   -14.9384	    -5.7068	   -12.4207	    10.9100	   -11.8332	    -1.3428	     4.0283	
    -9.9030	    -8.3084	    -5.7907	   -16.7847	    -5.2032	   -13.5956	    11.2457	   -12.0010	    -1.0071	     4.8676	
   -11.1618	    -8.5602	    -5.5389	   -18.4631	    -4.5319	   -14.5187	    11.4975	   -12.0850	    -0.6714	     5.6229	
   -12.2528	    -8.6441	    -5.1193	   -19.8059	    -3.6926	   -15.1901	    11.4975	   -12.0850	    -0.2518	     6.2103	
   -13.0081	    -8.4763	    -4.6997	   -20.7291	    -2.8534	   -15.4419	    11.2457	   -12.0850	     0.1678	     6.6299	
   -13.5956	    -8.2245	    -4.2801	   -21.2326	    -1.8463	   -15.4419	    10.8261	   -11.8332	     0.5875	     6.7978	
   -13.9313	    -7.7209	    -3.6926	   -21.2326	    -0.7553	   -15.0223	    10.2386	   -11.1618	     0.9232	     6.7139	
   -14.0152	    -7.1335	    -3.1891	   -20.8969	     0.3357	   -14.3509	     9.6512	    -9.9030	     1.2589	     6.4621	
   -13.9313	    -6.5460	    -2.6855	   -20.2255	     1.5945	   -13.3438	     9.1476	    -8.0566	     1.5945	     6.1264	
   -13.7634	    -5.9586	    -2.0981	   -19.3863	     2.8534	   -12.1689	     8.7280	    -5.7068	     1.9302	     5.7907	
   -13.5956	    -5.3711	    -1.5106	   -18.2953	     3.9444	   -10.9100	     8.4763	    -3.2730	     2.2659	     5.4550	
   -13.4277	    -4.9515	    -0.7553	   -17.1204	     4.9515	    -9.6512	     8.5602	    -0.9232	     2.6855	     5.2032	
   -13.3438	    -4.6997	     0.0000	   -15.7776	     5.7907	    -8.4763	     8.8120	     0.9232	     2.9373	     4.9515	
   -13.4277	    -4.6158	     0.7553	   -14.4348	     6.4621	    -7.3013	     9.3155	     2.2659	     3.2730	     4.8676	
   -13.6795	    -4.7836	     1.2589	   -13.0081	     6.8817	    -6.2103	     9.9869	     3.1891	     3.5248	     4.9515	
   -14.0991	    -5.2032	     1.5106	   -11.6653	     7.1335	    -5.2032	    10.6583	     3.7766	     3.7766	     5.2872	
   -14.6866	    -5.7068	     1.3428	   -10.3226	     7.2174	    -4.1962	    11.3297	     4.1122	     4.0283	     5.8746	
   -15.2740	    -6.2943	     1.0071	    -8.9798	     7.2174	    -3.1052	    11.9171	     4.2801	     4.3640	     6.7139	
   -15.8615	    -6.7978	     0.5035	    -7.6370	     7.2174	    -2.0981	    12.5885	     4.4479	     4.6997	     7.7209	
   -16.3651	    -7.2174	     0.0000	    -6.2103	     7.2174	    -0.9232	    13.0920	     4.6158	     5.2032	     8.9798	
   -16.7847	    -7.4692	    -0.5035	    -4.7836	     7.1335	     0.2518	    13.6795	     4.8676	     5.7068	    10.2386	
   -17.1204	    -7.6370	    -0.8392	    -3.2730	     7.1335	     1.4267	    14.2670	     5.2032	     6.2943	    11.5814	
   -17.2043	    -7.7209	    -0.9232	    -1.7624	     6.8817	     2.6016	    14.7705	     5.5389	     6.8817	    12.9242	
   -17.2043	    -7.7209	    -0.7553	    -0.1678	     6.6299	     3.6926	    15.2740	     5.7907	     7.4692	    14.0991	
   -16.9525	    -7.6370	    -0.5035	     1.3428	     6.1264	     4.6158	    15.6937	     6.0425	     7.8888	    15.0223	
   -16.6168	    -7.4692	    -0.1678	     2.7695	     5.6229	     5.4550	    16.0294	     6.2103	     8.3923	    15.6097	
   -15.8615	    -7.2174	     0.1678	     4.2801	     5.1193	     6.1264	    16.2811	     6.3782	     8.7280	    15.9454	
   -14.8544	    -6.7978	     0.4196	     5.7068	     4.6158	     6.7139	    16.4490	     6.5460	     9.1476	    15.7776	
   -13.5117	    -6.2103	     0.7553	     7.2174	     4.3640	     7.2174	    16.5329	     6.7978	     9.4833	    15.3580	
   -11.8332	    -5.3711	     1.0910	     8.5602	     4.1962	     7.4692	    16.4490	     7.1335	     9.6512	    14.5187	
    -9.9869	    -4.3640	     1.5106	     9.9030	     4.2801	     7.6370	    16.1972	     7.3013	     9.8190	    13.3438	
    -7.8888	    -3.1891	     2.0142	    11.1618	     4.5319	     7.5531	    15.8615	     7.4692	     9.8190	    11.8332	
    -5.6229	    -1.9302	     2.5177	    12.3367	     4.8676	     7.3013	    15.4419	     7.3853	     9.6512	    10.0708	
    -3.4409	    -0.5875	     3.1052	    13.3438	     5.2872	     6.9656	    14.9384	     7.2174	     9.4833	     8.1406	
    -1.2589	     0.7553	     3.7766	    14.2670	     5.7907	     6.5460	    14.5187	     6.9656	     9.1476	     6.2943	
     0.9232	     2.0981	     4.6158	    15.0223	     6.1264	     6.2103	    14.0991	     6.6299	     8.8959	     4.5319	
     2.9373	     3.5248	     5.4550	    15.6937	     6.4621	     6.0425	    13.7634	     6.4621	     8.6441	     3.0212	
     4.8676	     4.8676	     6.3782	    16.1133	     6.7139	     6.2103	    13.5956	     6.5460	     8.4763	     1.8463	
     6.7139	     6.2943	     7.3853	    16.5329	     6.8817	     6.7978	    13.5117	     6.7978	     8.3923	     1.0910	
     8.4763	     7.7209	     8.3923	    16.7007	     6.9656	     7.8049	    13.5117	     7.3013	     8.3923	     0.7553	
    10.0708	     9.1476	     9.4833	    16.7007	     7.0496	     9.1476	    13.6795	     7.9727	     8.4763	     0.9232	
    11.6653	    10.4904	    10.5743	    16.6168	     7.1335	    10.5743	    13.9313	     8.6441	     8.4763	     1.5106	
    13.0081	    11.7493	    11.5814	    16.4490	     7.3013	    11.8332	    14.1830	     9.1476	     8.3923	     2.3499	
    14.2670	    12.8403	    12.4207	    16.2811	     7.4692	    12.6724	    14.4348	     9.3155	     8.1406	     3.2730	
    15.4419	    13.8474	    13.2599	    16.1133	     7.7209	    13.1760	    14.5187	     9.1476	     7.6370	     4.1122	
    16.4490	    14.6866	    13.9313	    16.0294	     8.0566	    13.4277	    14.4348	     8.6441	     6.8817	     4.8676	
    17.3721	    15.4419	    14.5187	    16.1133	     8.4763	    13.3438	    14.1830	     7.7209	     5.9586	     5.3711	
    18.2953	    16.1972	    15.0223	    16.1972	     8.8959	    13.1760	    13.8474	     6.4621	     4.8676	     5.7068	
    19.1345	    16.7007	    15.3580	    16.3651	     9.3994	    12.9242	    13.2599	     5.0354	     3.7766	     5.8746	
    19.8898	    17.2043	    15.5258	    16.6168	     9.8190	    12.5885	    12.5046	     3.5248	     2.7695	     5.9586	
    20.5612	    17.5400	    15.5258	    16.7847	    10.3226	    12.1689	    11.5814	     1.8463	     1.7624	     5.8746	
    21.0648	    17.7078	    15.4419	    16.8686	    10.7422	    11.6653	    10.5743	     0.4196	     0.8392	     5.7068	
    21.4005	    17.7917	    15.1062	    16.7847	    11.0779	    10.9940	     9.4833	    -0.7553	     0.0000	     5.3711	
    21.5683	    17.6239	    14.6027	    16.3651	    11.4136	    10.0708	     8.3923	    -1.5945	    -0.6714	     4.7836	
    21.5683	    17.3721	    14.0152	    15.6097	    11.5814	     8.9798	     7.3853	    -2.0142	    -1.3428	     3.9444	
    21.4005	    17.0364	    13.2599	    14.4348	    11.7493	     7.7209	     6.5460	    -2.0142	    -1.7624	     2.7695	
    21.1487	    16.5329	    12.4207	    13.0081	    11.7493	     6.2943	     5.8746	    -1.7624	    -2.1820	     1.5106	
    20.8130	    16.1972	    11.6653	    11.4136	    11.7493	     4.8676	     5.6229	    -1.4267	    -2.3499	     0.2518	
    20.3934	    15.7776	    10.8261	     9.7351	    11.5814	     3.5248	     5.6229	    -1.0071	    -2.3499	    -0.9232	
    20.0577	    15.5258	    10.0708	     8.3084	    11.4136	     2.5177	     5.9586	    -0.7553	    -2.0981	    -1.6785	
    19.7220	    15.3580	     9.3994	     6.9656	    11.1618	     1.6785	     6.5460	    -0.5875	    -1.6785	    -2.0981	
    19.3863	    15.1901	     8.7280	     5.9586	    10.6583	     1.0071	     7.3853	    -0.5875	    -1.1749	    -2.2659	
    18.9667	    15.0223	     8.1406	     5.1193	     9.9869	     0.4196	     8.2245	    -0.5875	    -0.5875	    -2.1820	
    18.4631	    14.6866	     7.6370	     4.4479	     9.0637	     0.0000	     8.9798	    -0.6714	     0.0839	    -2.0142	
    17.8757	    14.2670	     7.2174	     4.0283	     7.9727	    -0.2518	     9.6512	    -0.6714	     0.5875	    -1.6785	
    17.2882	    13.7634	     7.0496	     3.8605	     6.8817	    -0.3357	    10.1547	    -0.6714	     1.1749	    -1.3428	
    16.7007	    13.2599	     7.2174	     3.8605	     5.7068	    -0.2518	    10.4904	    -0.5035	     1.5945	    -1.0071	
    16.1972	    12.7563	     7.4692	     4.0283	     4.6997	    -0.0839	    10.6583	    -0.2518	     2.0142	    -0.7553	
    15.6937	    12.1689	     7.7209	     4.2801	     3.7766	     0.1678	    10.6583	    -0.0839	     2.1820	    -0.5875	
    15.1901	    11.5814	     7.8049	     4.4479	     3.1052	     0.4196	    10.4904	     0.1678	     2.2659	    -0.5035	
    14.6027	    10.8261	     7.5531	     4.6158	     2.6016	     0.6714	    10.1547	     0.3357	     2.1820	    -0.5875	
    13.9313	    10.0708	     6.9656	     4.6997	     2.2659	     0.8392	     9.6512	     0.4196	     1.9302	    -0.8392	
    13.2599	     9.3155	     6.2103	     4.6158	     1.8463	     0.8392	     9.0637	     0.3357	     1.5945	    -1.0910	
    12.4207	     8.4763	     5.2032	     4.3640	     1.3428	     0.8392	     8.2245	     0.2518	     1.1749	    -1.3428	
    11.4975	     7.5531	     4.1122	     4.0283	     0.6714	     0.6714	     7.3853	     0.0839	     0.7553	    -1.5945	
    10.4065	     6.5460	     3.0212	     3.4409	    -0.2518	     0.5035	     6.2943	    -0.2518	     0.2518	    -1.7624	
     9.1476	     5.4550	     2.0142	     2.7695	    -1.4267	     0.1678	     5.2872	    -0.5875	    -0.2518	    -1.8463	
     7.8049	     4.4479	     1.2589	     2.0142	    -2.7695	    -0.1678	     4.1962	    -0.9232	    -0.7553	    -1.8463	
     6.4621	     3.5248	     0.8392	     1.2589	    -4.1122	    -0.5035	     3.3569	    -1.2589	    -1.0910	    -1.7624	
     5.2032	     2.7695	     0.9232	     0.5035	    -5.1193	    -0.7553	     2.8534	    -1.5106	    -1.4267	    -1.5106	
     4.1122	     2.1820	     1.3428	    -0.0839	    -5.6229	    -0.9232	     2.6016	    -1.6785	    -1.5945	    -1.0071	
     3.1891	     1.7624	     2.0142	    -0.6714	    -5.7068	    -1.0910	     2.6855	    -1.7624	    -1.5945	    -0.5035	
     2.3499	     1.5106	     2.6855	    -1.2589	    -5.2032	    -1.3428	     2.9373	    -1.8463	    -1.5945	     0.0000	
     1.6785	     1.4267	     3.2730	    -1.7624	    -4.2801	    -1.5106	     3.1891	    -2.0981	    -1.5945	     0.3357	
     1.0910	     1.3428	     3.6926	    -2.1820	    -3.1052	    -1.8463	     3.4409	    -2.3499	    -1.6785	     0.5875	
     0.5875	     1.3428	     4.0283	    -2.6016	    -1.7624	    -2.0981	     3.6926	    -2.6855	    -1.8463	     0.5875	
     0.2518	     1.3428	     4.1962	    -2.8534	    -0.3357	    -2.2659	     3.7766	    -3.1891	    -2.0981	     0.4196	
     0.0839	     1.3428	     4.2801	    -3.0212	     0.9232	    -2.5177	     3.6926	    -3.6926	    -2.4338	     0.0839	
     0.0000	     1.3428	     4.2801	    -3.1052	     2.0142	    -2.6016	     3.6087	    -4.1122	    -3.0212	    -0.5035	
     0.0000	     1.2589	     4.1122	    -3.1052	     2.9373	    -2.6855	     3.4409	    -4.4479	    -3.6087	    -1.1749	
     0.0839	     1.0910	     3.8605	    -2.9373	     3.6926	    -2.6016	     3.3569	    -4.6158	    -4.2801	    -1.9302	
     0.2518	     1.0071	     3.6087	    -2.6016	     4.2801	    -2.4338	     3.1891	    -4.6158	    -4.9515	    -2.7695	
     0.4196	     0.7553	     3.2730	    -2.2659	     4.6997	    -2.1820	     3.1052	    -4.5319	    -5.4550	    -3.6087	
     0.5035	     0.5875	     2.8534	    -1.9302	     4.9515	    -2.0142	     3.0212	    -4.4479	    -5.9586	    -4.3640	
     0.4196	     0.1678	     2.4338	    -1.6785	     4.9515	    -1.8463	     2.9373	    -4.3640	    -6.2103	    -5.0354	
     0.2518	    -0.2518	     1.8463	    -1.4267	     4.8676	    -1.7624	     2.9373	    -4.4479	    -6.3782	    -5.4550	
    -0.1678	    -0.7553	     1.3428	    -1.4267	     4.6158	    -1.7624	     2.8534	    -4.6158	    -6.2943	    -5.6229	
    -0.6714	    -1.2589	     0.7553	    -1.4267	     4.1962	    -1.7624	     3.0212	    -4.8676	    -6.0425	    -5.5389	
    -1.3428	    -1.8463	     0.2518	    -1.5945	     3.8605	    -1.8463	     3.1891	    -5.1193	    -5.6229	    -5.1193	
    -2.0981	    -2.3499	    -0.3357	    -1.7624	     3.3569	    -1.9302	     3.5248	    -5.3711	    -5.0354	    -4.6158	
    -2.9373	    -2.8534	    -0.8392	    -2.0142	     2.8534	    -2.1820	     4.0283	    -5.4550	    -4.3640	    -3.9444	
    -3.7766	    -3.3569	    -1.4267	    -2.1820	     2.3499	    -2.5177	     4.5319	    -5.6229	    -3.6926	    -3.1891	
    -4.5319	    -3.8605	    -2.0981	    -2.3499	     1.7624	    -2.9373	     5.1193	    -5.6229	    -3.0212	    -2.5177	
    -5.2032	    -4.2801	    -2.6016	    -2.3499	     1.2589	    -3.3569	     5.7068	    -5.6229	    -2.2659	    -1.7624	
    -5.7068	    -4.5319	    -3.1052	    -2.0981	     0.7553	    -3.6926	     6.2943	    -5.5389	    -1.5106	    -1.0910	
    -5.8746	    -4.6158	    -3.5248	    -1.4267	     0.2518	    -3.9444	     6.7139	    -5.3711	    -0.6714	    -0.3357	
    -5.7907	    -4.6158	    -3.8605	    -0.5875	    -0.3357	    -3.9444	     6.8817	    -5.2032	     0.1678	     0.4196	
    -5.5389	    -4.5319	    -4.1962	     0.5035	    -1.0071	    -3.8605	     6.6299	    -5.0354	     0.9232	     1.0910	
    -5.1193	    -4.5319	    -4.6158	     1.6785	    -1.9302	    -3.7766	     6.0425	    -4.8676	     1.4267	     1.5106	
    -4.7836	    -4.5319	    -5.2032	     2.7695	    -3.1052	    -3.5248	     4.9515	    -4.8676	     1.5945	     1.8463	
    -4.3640	    -4.6997	    -5.9586	     3.6926	    -4.4479	    -3.1052	     3.5248	    -4.8676	     1.5106	     1.9302	
    -3.9444	    -4.7836	    -6.7139	     4.2801	    -5.8746	    -2.5177	     1.9302	    -4.7836	     1.1749	     1.9302	
    -3.5248	    -4.9515	    -7.4692	     4.6997	    -7.2174	    -1.5945	     0.3357	    -4.6158	     0.7553	     1.9302	
    -3.0212	    -5.0354	    -8.0566	     4.8676	    -8.4763	    -0.3357	    -1.0910	    -4.2801	     0.2518	     2.0981	
    -2.6016	    -5.0354	    -8.3923	     4.7836	    -9.3994	     1.0071	    -2.3499	    -3.8605	    -0.2518	     2.3499	
    -2.0981	    -5.0354	    -8.3923	     4.6158	    -9.9030	     2.2659	    -3.1891	    -3.3569	    -0.5875	     2.7695	
    -1.6785	    -4.9515	    -7.8888	     4.3640	    -9.9030	     3.4409	    -3.5248	    -2.7695	    -0.9232	     3.3569	
    -1.2589	    -4.7836	    -6.9656	     4.2801	    -9.3994	     4.3640	    -3.2730	    -2.1820	    -1.0071	     4.0283	
    -0.8392	    -4.4479	    -5.5389	     4.4479	    -8.2245	     5.1193	    -2.4338	    -1.5945	    -1.0071	     4.8676	
    -0.4196	    -4.0283	    -3.8605	     4.7836	    -6.5460	     5.7907	    -1.0910	    -1.0071	    -0.7553	     5.7907	
     0.0000	    -3.4409	    -2.0981	     5.2872	    -4.4479	     6.4621	     0.6714	    -0.4196	    -0.3357	     6.7978	
     0.4196	    -2.7695	    -0.5035	     6.0425	    -2.2659	     7.1335	     2.7695	     0.2518	     0.2518	     7.8049	
     0.9232	    -1.9302	     1.0071	     6.8817	     0.0000	     7.7209	     4.9515	     1.0071	     0.9232	     8.8120	
     1.5106	    -1.0071	     2.4338	     7.8888	     2.0981	     8.3084	     6.9656	     1.9302	     1.7624	     9.6512	
     2.1820	     0.0839	     3.6926	     8.8120	     4.0283	     8.8120	     8.8120	     2.9373	     2.6016	    10.1547	
     3.0212	     1.2589	     4.8676	     9.7351	     5.7068	     9.2316	    10.2386	     4.1962	     3.5248	    10.2386	
     3.9444	     2.5177	     5.9586	    10.4065	     7.1335	     9.4833	    11.1618	     5.4550	     4.4479	     9.8190	
     5.0354	     3.8605	     6.9656	    10.9940	     8.2245	     9.5673	    11.6653	     6.7139	     5.3711	     8.8120	
     6.2943	     5.2032	     7.8049	    11.4136	     8.9798	     9.5673	    11.6653	     7.8888	     6.1264	     7.4692	
     7.6370	     6.5460	     8.6441	    11.7493	     9.4833	     9.7351	    11.4136	     8.8959	     6.8817	     5.9586	
     9.2316	     7.9727	     9.3994	    12.2528	     9.8190	     9.9869	    10.8261	     9.7351	     7.5531	     4.5319	
    10.8261	     9.4833	    10.1547	    12.8403	     9.9869	    10.4065	    10.2386	    10.4904	     8.3084	     3.2730	
    12.5046	    10.9940	    10.8261	    13.5956	    10.0708	    10.9940	     9.6512	    11.0779	     9.0637	     2.3499	
    14.1830	    12.4207	    11.4975	    14.5187	    10.0708	    11.5814	     9.1476	    11.5814	     9.8190	     1.8463	
    15.7776	    13.8474	    12.1689	    15.2740	     9.9869	    12.2528	     8.8120	    11.9171	    10.4904	     1.7624	
    17.2882	    15.1901	    12.7563	    16.0294	     9.8190	    12.8403	     8.5602	    12.0850	    11.1618	     2.0981	
    18.6310	    16.3651	    13.2599	    16.7007	     9.6512	    13.3438	     8.4763	    12.0010	    11.8332	     2.8534	
    19.8059	    17.3721	    13.8474	    17.1204	     9.5673	    13.7634	     8.6441	    11.7493	    12.4207	     4.1122	
    20.7291	    18.2114	    14.5187	    17.4561	     9.5673	    14.0152	     9.0637	    11.3297	    12.9242	     5.5389	
    21.4005	    18.8828	    15.3580	    17.7078	     9.8190	    14.0991	     9.6512	    10.5743	    13.2599	     7.0496	
    21.9040	    19.3863	    16.1972	    17.7917	    10.2386	    14.0991	    10.3226	     9.6512	    13.4277	     8.3923	
    22.1558	    19.6381	    17.0364	    17.7917	    10.9100	    14.0152	    11.1618	     8.6441	    13.4277	     9.3155	
    22.1558	    19.6381	    17.7917	    17.7078	    11.7493	    13.9313	    11.9171	     7.8049	    13.1760	     9.9030	
    22.0718	    19.5541	    18.2953	    17.7078	    12.5885	    13.8474	    12.5885	     7.3013	    12.8403	    10.0708	
    21.9879	    19.4702	    18.6310	    17.8757	    13.5117	    14.0152	    13.0920	     7.3853	    12.4207	     9.9869	
    21.9879	    19.4702	    18.8828	    18.1274	    14.2670	    14.4348	    13.5956	     8.3923	    12.1689	     9.9030	
    22.1558	    19.7220	    19.1345	    18.7149	    14.8544	    15.1901	    14.0991	    10.0708	    12.0010	     9.9030	
    22.5754	    20.1416	    19.3024	    19.4702	    15.2740	    16.1972	    14.6027	    12.1689	    11.9171	     9.8190	
    23.1628	    20.7291	    19.6381	    20.3934	    15.5258	    17.2882	    15.1062	    14.3509	    11.9171	     9.6512	
    24.0021	    21.5683	    19.9738	    21.5683	    15.6097	    18.5471	    15.6937	    16.4490	    11.9171	     9.4833	
    25.0092	    22.5754	    20.3934	    22.9111	    15.5258	    19.8059	    16.3651	    18.2114	    12.0010	     9.3155	
    26.1841	    23.7503	    21.0648	    24.3378	    15.5258	    21.1487	    17.0364	    19.7220	    12.1689	     9.2316	
    27.5269	    25.0092	    21.8201	    26.0162	    15.5258	    22.5754	    17.8757	    21.0648	    12.5885	     9.3994	
    28.9536	    26.3519	    22.7432	    27.7786	    15.7776	    24.0860	    18.8828	    22.3236	    13.2599	     9.7351	
    30.2124	    27.5269	    23.7503	    29.3732	    16.1972	    25.4288	    19.8898	    23.4146	    14.0152	    10.3226	
    31.2195	    28.3661	    24.5895	    30.7159	    16.7007	    26.6037	    20.8130	    24.3378	    14.9384	    11.0779	
    31.7230	    28.7018	    25.0931	    31.5552	    17.2043	    27.1912	    21.5683	    24.7574	    15.6937	    12.0010	
    31.3873	    28.3661	    25.0092	    31.5552	    17.6239	    27.2751	    22.0718	    24.6735	    16.2811	    12.8403	
    30.2963	    27.2751	    24.3378	    30.7999	    17.7078	    26.6037	    22.0718	    23.9182	    16.6168	    13.5956	
    28.3661	    25.4288	    22.9950	    29.2053	    17.5400	    25.1770	    21.7361	    22.6593	    16.5329	    14.1830	
    25.8484	    22.9950	    21.0648	    26.8555	    16.9525	    23.2468	    20.9808	    20.8130	    16.1972	    14.6027	
    22.9111	    20.3094	    18.7149	    24.0860	    16.1133	    20.8130	    19.8898	    18.7149	    15.6097	    14.9384	
    19.8059	    17.4561	    16.3651	    21.1487	    14.9384	    18.2953	    18.4631	    16.4490	    14.8544	    15.1062	
    16.9525	    14.8544	    14.0152	    18.2953	    13.6795	    15.8615	    16.9525	    14.2670	    14.1830	    15.1901	
    14.5187	    12.5885	    12.0010	    15.8615	    12.3367	    13.7634	    15.2740	    12.4207	    13.5117	    15.0223	
    12.6724	    10.9100	    10.4065	    14.0991	    11.0779	    12.0850	    13.5117	    10.8261	    12.9242	    14.8544	
    11.4975	     9.8190	     9.3155	    12.9242	     9.9869	    10.8261	    11.8332	     9.7351	    12.5885	    14.5187	
    10.9100	     9.3155	     8.6441	    12.5885	     9.0637	    10.1547	    10.2386	     9.1476	    12.4207	    14.0991	
    10.9940	     9.3155	     8.3923	    12.7563	     8.3084	     9.9030	     8.8959	     8.8959	    12.4207	    13.5956	
    11.4975	     9.8190	     8.3923	    13.5117	     7.8049	     9.9030	     7.6370	     9.0637	    12.5885	    13.0920	
    12.1689	    10.4065	     8.5602	    14.6027	     7.3853	    10.1547	     6.6299	     9.3155	    12.7563	    12.5046	
    13.0081	    11.1618	     8.8120	    15.7776	     7.1335	    10.4065	     5.7068	     9.7351	    12.9242	    11.8332	
    13.6795	    11.6653	     8.9798	    16.9525	     6.8817	    10.5743	     4.9515	     9.9869	    12.9242	    10.9940	
    14.1830	    12.0850	     8.9798	    18.0435	     6.6299	    10.5743	     4.2801	     9.9869	    12.6724	    10.0708	
    14.3509	    12.0850	     8.7280	    18.8828	     6.4621	    10.4065	     3.6926	     9.9030	    12.2528	     9.1476	
    14.3509	    11.9171	     8.3084	    19.4702	     6.3782	    10.2386	     3.2730	     9.5673	    11.6653	     8.1406	
    14.0991	    11.5814	     7.7209	    19.8059	     6.4621	    10.0708	     3.0212	     9.1476	    10.9940	     7.3013	
    13.7634	    11.0779	     7.0496	    19.8059	     6.5460	    10.2386	     2.9373	     8.7280	    10.2386	     6.4621	
    13.2599	    10.4904	     6.2943	    19.5541	     6.6299	    10.6583	     3.1052	     8.3084	     9.4833	     5.8746	
    12.6724	     9.9030	     5.4550	    18.9667	     6.7139	    11.3297	     3.2730	     7.8888	     8.8959	     5.4550	
    12.0010	     9.3155	     4.6158	    18.1274	     6.5460	    12.0850	     3.6087	     7.4692	     8.3084	     5.2032	
    11.2457	     8.6441	     3.7766	    17.1204	     6.2103	    12.7563	     3.8605	     6.8817	     7.7209	     5.1193	
    10.4904	     7.8888	     3.1052	    15.9454	     5.7907	    13.1760	     4.1122	     6.1264	     7.2174	     4.9515	
     9.7351	     7.2174	     2.6855	    14.9384	     5.2032	    13.2599	     4.3640	     5.2032	     6.6299	     4.7836	
     9.1476	     6.6299	     2.6855	    14.0991	     4.6997	    13.0920	     4.4479	     4.1122	     5.9586	     4.5319	
     8.5602	     6.1264	     3.1052	    13.4277	     4.2801	    12.7563	     4.4479	     2.9373	     5.2032	     4.1962	
     8.2245	     5.7068	     3.8605	    13.0081	     3.9444	    12.2528	     4.3640	     1.7624	     4.4479	     3.6087	
     7.8888	     5.3711	     4.7836	    12.8403	     3.6087	    11.6653	     4.0283	     0.6714	     3.4409	     2.7695	
     7.6370	     5.0354	     5.5389	    12.5885	     3.2730	    10.9100	     3.5248	    -0.3357	     2.3499	     1.7624	
     7.3013	     4.6997	     5.9586	    12.2528	     2.7695	     9.9869	     2.6855	    -1.1749	     1.0071	     0.5035	
     6.8817	     4.1962	     6.0425	    11.8332	     2.1820	     8.8120	     1.5945	    -1.7624	    -0.3357	    -0.9232	
     6.3782	     3.6087	     5.7068	    11.0779	     1.5106	     7.4692	     0.3357	    -2.0981	    -1.6785	    -2.2659	
     5.8746	     3.0212	     5.0354	     9.9869	     0.7553	     6.0425	    -1.0071	    -2.1820	    -2.8534	    -3.4409	
     5.3711	     2.3499	     4.1962	     8.8120	     0.0000	     4.6997	    -2.5177	    -2.0142	    -3.8605	    -4.3640	
     4.8676	     1.6785	     3.1891	     7.6370	    -0.6714	     3.5248	    -3.9444	    -1.7624	    -4.5319	    -4.9515	
     4.4479	     1.0910	     2.2659	     6.5460	    -1.1749	     2.6016	    -5.3711	    -1.4267	    -4.8676	    -5.2032	
     4.0283	     0.5875	     1.2589	     5.7907	    -1.5945	     2.0981	    -6.6299	    -1.0071	    -4.7836	    -5.2032	
     3.7766	     0.0839	     0.3357	     5.2032	    -1.9302	     1.8463	    -7.7209	    -0.5035	    -4.4479	    -4.8676	
     3.5248	    -0.1678	    -0.4196	     4.9515	    -2.0981	     1.9302	    -8.6441	     0.1678	    -3.6926	    -4.2801	
     3.3569	    -0.4196	    -1.0071	     4.9515	    -2.1820	     2.1820	    -9.2316	     0.8392	    -2.6016	    -3.4409	
     3.2730	    -0.5035	    -1.5106	     5.1193	    -2.3499	     2.6016	    -9.5673	     1.5106	    -1.3428	    -2.5177	
     3.1891	    -0.4196	    -1.7624	     5.5389	    -2.5177	     3.1891	    -9.5673	     2.1820	    -0.0839	    -1.5945	
     3.1891	    -0.3357	    -1.8463	     6.0425	    -2.7695	     3.7766	    -9.3994	     2.7695	     1.1749	    -0.8392	
     3.2730	    -0.1678	    -1.6785	     6.6299	    -3.2730	     4.4479	    -9.0637	     3.1891	     2.1820	    -0.3357	
     3.3569	     0.0839	    -1.2589	     7.3013	    -3.8605	     5.0354	    -8.5602	     3.2730	     2.9373	    -0.0839	
     3.5248	     0.2518	    -0.7553	     7.9727	    -4.6158	     5.6229	    -8.0566	     3.1891	     3.2730	    -0.0839	
     3.6926	     0.4196	    -0.2518	     8.6441	    -5.5389	     6.0425	    -7.5531	     2.9373	     3.1891	    -0.1678	
     3.8605	     0.5035	     0.0839	     9.1476	    -6.6299	     6.2943	    -7.2174	     2.4338	     2.8534	    -0.3357	
     3.9444	     0.4196	     0.1678	     9.4833	    -7.8049	     6.4621	    -7.1335	     1.8463	     2.1820	    -0.3357	
     4.1122	     0.3357	    -0.0839	     9.7351	    -9.1476	     6.3782	    -7.3853	     1.1749	     1.4267	    -0.3357	
     4.1962	     0.0839	    -0.5875	     9.7351	   -10.5743	     6.2103	    -7.8888	     0.5035	     0.6714	    -0.2518	
     4.2801	    -0.1678	    -1.1749	     9.6512	   -11.8332	     5.7907	    -8.7280	    -0.1678	    -0.1678	    -0.1678	
     4.3640	    -0.4196	    -1.9302	     9.4833	   -12.9242	     5.3711	    -9.7351	    -0.7553	    -0.8392	    -0.0839	
     4.4479	    -0.6714	    -2.6016	     9.1476	   -13.5956	     4.7836	   -10.6583	    -1.2589	    -1.5106	     0.0000	
     4.6158	    -0.9232	    -3.2730	     8.8959	   -13.8474	     4.1962	   -11.4136	    -1.5945	    -1.9302	     0.0000	
     4.7836	    -1.0910	    -3.7766	     8.5602	   -13.5956	     3.5248	   -11.9171	    -1.9302	    -2.1820	     0.0839	
     4.8676	    -1.2589	    -4.2801	     8.3084	   -13.0081	     2.9373	   -12.0850	    -2.0981	    -2.3499	     0.0839	
     5.0354	    -1.4267	    -4.6158	     8.1406	   -12.0850	     2.4338	   -11.9171	    -2.1820	    -2.2659	     0.2518	
     5.1193	    -1.5945	    -4.8676	     8.0566	   -11.1618	     1.9302	   -11.4975	    -2.1820	    -2.1820	     0.5035	
     5.2872	    -1.6785	    -4.9515	     7.9727	   -10.4065	     1.5106	   -10.9100	    -2.1820	    -2.0142	     0.8392	
     5.3711	    -1.6785	    -5.0354	     7.8888	    -9.8190	     1.2589	   -10.1547	    -2.1820	    -1.9302	     1.2589	
     5.3711	    -1.7624	    -4.9515	     7.8888	    -9.5673	     1.0071	    -9.2316	    -2.2659	    -1.8463	     1.6785	
     5.4550	    -1.6785	    -4.8676	     7.8049	    -9.4833	     0.8392	    -8.3084	    -2.3499	    -1.8463	     2.0142	
     5.4550	    -1.5945	    -4.6997	     7.7209	    -9.4833	     0.8392	    -7.3013	    -2.4338	    -1.9302	     2.1820	
     5.4550	    -1.5106	    -4.5319	     7.6370	    -9.4833	     0.8392	    -6.4621	    -2.5177	    -2.1820	     2.0981	
     5.4550	    -1.3428	    -4.5319	     7.6370	    -9.6512	     0.9232	    -5.8746	    -2.6016	    -2.6016	     1.6785	
     5.3711	    -1.2589	    -4.6158	     7.6370	    -9.7351	     1.0910	    -5.7068	    -2.6016	    -3.1891	     0.9232	
     5.1193	    -1.3428	    -4.9515	     7.5531	    -9.9869	     1.1749	    -5.9586	    -2.6855	    -3.7766	    -0.1678	
     4.8676	    -1.5106	    -5.5389	     7.3853	   -10.2386	     1.2589	    -6.6299	    -2.6855	    -4.4479	    -1.4267	
     4.4479	    -1.9302	    -6.2943	     7.2174	   -10.4904	     1.2589	    -7.8049	    -2.8534	    -4.9515	    -2.8534	
     3.9444	    -2.4338	    -7.1335	     6.8817	   -10.8261	     1.0910	    -9.2316	    -3.0212	    -5.4550	    -4.2801	
     3.3569	    -3.1052	    -8.1406	     6.4621	   -11.1618	     0.8392	   -10.9940	    -3.3569	    -5.7907	    -5.7907	
     2.7695	    -3.9444	    -9.2316	     5.9586	   -11.5814	     0.5035	   -12.8403	    -3.7766	    -5.9586	    -7.1335	
     2.0981	    -4.7836	   -10.3226	     5.4550	   -12.0850	     0.0000	   -14.7705	    -4.2801	    -6.0425	    -8.3923	
     1.4267	    -5.6229	   -11.3297	     4.8676	   -12.5885	    -0.5035	   -16.4490	    -4.6997	    -5.8746	    -9.3155	
     0.8392	    -6.3782	   -12.2528	     4.3640	   -13.0920	    -0.9232	   -17.7078	    -5.0354	    -5.5389	    -9.8190	
     0.3357	    -6.9656	   -12.7563	     4.1122	   -13.5117	    -1.2589	   -18.4631	    -5.2032	    -5.0354	    -9.9030	
     0.0839	    -7.3853	   -12.8403	     4.0283	   -13.9313	    -1.5106	   -18.6310	    -5.1193	    -4.1962	    -9.5673	
    -0.0839	    -7.4692	   -12.4207	     4.2801	   -14.1830	    -1.5106	   -18.1274	    -4.8676	    -3.1052	    -8.6441	
    -0.0839	    -7.3013	   -11.4136	     4.7836	   -14.3509	    -1.2589	   -17.0364	    -4.4479	    -1.8463	    -7.3853	
     0.0839	    -6.9656	   -10.0708	     5.6229	   -14.3509	    -0.8392	   -15.5258	    -3.8605	    -0.4196	    -5.8746	
     0.4196	    -6.4621	    -8.5602	     6.6299	   -14.3509	    -0.0839	   -13.7634	    -3.1891	     0.9232	    -4.1962	
     0.8392	    -5.7907	    -7.1335	     7.8049	   -14.2670	     0.8392	   -11.9171	    -2.5177	     2.1820	    -2.6855	
     1.3428	    -5.0354	    -5.8746	     8.9798	   -14.2670	     2.1820	   -10.1547	    -1.8463	     3.2730	    -1.3428	
     1.9302	    -4.1962	    -4.8676	    10.2386	   -14.3509	     3.8605	    -8.5602	    -1.0910	     4.1962	    -0.2518	
     2.6016	    -3.2730	    -4.0283	    11.4136	   -14.6027	     5.9586	    -7.3013	    -0.1678	     4.7836	     0.5035	
     3.4409	    -2.4338	    -3.4409	    12.5046	   -14.9384	     8.2245	    -6.3782	     0.8392	     5.1193	     0.8392	
     4.2801	    -1.5945	    -3.0212	    13.4277	   -15.2740	    10.6583	    -5.7907	     2.0981	     5.2872	     0.9232	
     5.2032	    -0.8392	    -2.6855	    14.2670	   -15.5258	    12.7563	    -5.6229	     3.4409	     5.2032	     0.7553	
     6.0425	    -0.1678	    -2.5177	    15.0223	   -15.6097	    14.5187	    -5.7907	     4.9515	     4.9515	     0.5035	
     6.8817	     0.4196	    -2.3499	    15.6937	   -15.1901	    15.7776	    -6.2103	     6.5460	     4.6158	     0.1678	
     7.5531	     0.8392	    -2.3499	    16.2811	   -14.4348	    16.5329	    -6.7978	     8.1406	     4.2801	    -0.0839	
     7.9727	     1.0071	    -2.4338	    16.8686	   -13.3438	    16.8686	    -7.4692	     9.4833	     3.7766	    -0.2518	
     8.1406	     1.0071	    -2.7695	    17.2882	   -12.0850	    16.9525	    -8.1406	    10.4065	     3.1891	    -0.3357	
     7.9727	     0.7553	    -3.3569	    17.6239	   -10.8261	    16.7847	    -8.8120	    10.9940	     2.5177	    -0.2518	
     7.4692	     0.2518	    -4.2801	    17.8757	    -9.9869	    16.4490	    -9.4833	    10.9940	     1.7624	    -0.2518	
     6.7139	    -0.5875	    -5.4550	    18.1274	    -9.3994	    15.9454	    -9.9030	    10.5743	     1.1749	    -0.1678	
     5.7068	    -1.4267	    -6.6299	    18.2114	    -9.1476	    15.3580	   -10.1547	     9.8190	     0.6714	     0.0000	
     4.6997	    -2.3499	    -7.8049	    18.3792	    -9.2316	    14.7705	   -10.1547	     9.0637	     0.5035	     0.3357	
     3.6926	    -3.1052	    -8.8120	    18.4631	    -9.3155	    14.3509	    -9.8190	     8.2245	     0.6714	     0.6714	
     2.9373	    -3.7766	    -9.4833	    18.7149	    -9.3994	    14.0152	    -9.2316	     7.6370	     1.0910	     1.0910	
     2.3499	    -4.1962	    -9.8190	    18.8828	    -9.3994	    13.7634	    -8.4763	     7.2174	     1.6785	     1.5106	
     2.0142	    -4.4479	    -9.8190	    19.1345	    -9.4833	    13.5956	    -7.8049	     6.7978	     2.3499	     1.7624	
     1.8463	    -4.6158	    -9.4833	    19.2184	    -9.4833	    13.3438	    -7.2174	     6.4621	     2.8534	     1.6785	
     1.8463	    -4.6158	    -8.8959	    19.3863	    -9.4833	    13.0081	    -6.9656	     6.1264	     3.1891	     1.1749	
     2.0981	    -4.5319	    -8.3084	    19.3863	    -9.5673	    12.6724	    -7.0496	     5.6229	     3.2730	     0.1678	
     2.4338	    -4.4479	    -7.8049	    19.3024	    -9.7351	    12.2528	    -7.6370	     5.0354	     2.9373	    -1.3428	
     2.9373	    -4.2801	    -7.3853	    19.2184	   -10.0708	    11.6653	    -8.5602	     4.3640	     2.4338	    -3.1052	
     3.4409	    -4.1122	    -7.2174	    18.9667	   -10.5743	    11.0779	    -9.9869	     3.6087	     1.5945	    -5.1193	
     4.0283	    -3.8605	    -7.1335	    18.7149	   -11.1618	    10.4065	   -11.5814	     2.8534	     0.6714	    -7.0496	
     4.7836	    -3.5248	    -7.0496	    18.4631	   -11.8332	     9.8190	   -13.2599	     2.1820	    -0.2518	    -8.7280	
     5.7068	    -2.9373	    -6.8817	    18.3792	   -12.4207	     9.3994	   -14.6866	     1.7624	    -0.9232	   -10.0708	
     6.8817	    -2.0981	    -6.3782	    18.5471	   -12.6724	     9.2316	   -15.5258	     1.7624	    -1.3428	   -10.8261	
     8.3923	    -0.8392	    -5.6229	    18.9667	   -12.5046	     9.4833	   -15.6937	     2.0981	    -1.2589	   -10.9100	
    10.0708	     0.7553	    -4.5319	    19.7220	   -12.0010	    10.0708	   -15.0223	     2.9373	    -0.6714	   -10.2386	
    12.0010	     2.5177	    -3.1891	    20.5612	   -11.1618	    10.8261	   -13.5956	     4.0283	     0.2518	    -8.9798	
    13.9313	     4.4479	    -1.6785	    21.4844	    -9.9869	    11.7493	   -11.4975	     5.2872	     1.4267	    -7.1335	
    15.8615	     6.2943	    -0.0839	    22.2397	    -8.7280	    12.6724	    -9.0637	     6.5460	     2.8534	    -4.9515	
    17.5400	     8.1406	     1.5106	    22.7432	    -7.4692	    13.5117	    -6.2943	     7.8049	     4.2801	    -2.5177	
    19.0506	     9.8190	     3.0212	    22.9950	    -6.2943	    14.2670	    -3.5248	     8.9798	     5.7068	     0.0000	
    20.3094	    11.3297	     4.4479	    23.0789	    -5.2032	    14.7705	    -0.7553	     9.9030	     7.0496	     2.3499	
    21.4844	    12.7563	     5.7907	    22.8271	    -4.3640	    15.1062	     1.9302	    10.7422	     8.3923	     4.6158	
    22.4075	    14.0152	     6.9656	    22.4075	    -3.6087	    15.3580	     4.4479	    11.3297	     9.5673	     6.6299	
    23.2468	    15.2740	     8.0566	    21.9040	    -3.0212	    15.4419	     6.6299	    11.8332	    10.5743	     8.3084	
    24.0021	    16.2811	     8.8959	    21.3165	    -2.4338	    15.3580	     8.4763	    12.1689	    11.4975	     9.8190	
    24.5056	    17.1204	     9.4833	    20.6451	    -2.0142	    15.2740	     9.7351	    12.1689	    12.2528	    10.9100	
    24.8413	    17.6239	     9.8190	    19.9738	    -1.5106	    14.9384	    10.4065	    12.0010	    12.7563	    11.5814	
    24.9252	    17.8757	     9.7351	    19.2184	    -1.0071	    14.4348	    10.4904	    11.4975	    12.9242	    11.8332	
    24.8413	    17.7917	     9.3155	    18.4631	    -0.4196	    13.7634	    10.0708	    10.6583	    12.7563	    11.5814	
    24.5056	    17.4561	     8.7280	    17.6239	     0.3357	    12.9242	     9.2316	     9.5673	    12.3367	    11.0779	
    24.1699	    16.9525	     8.2245	    16.7847	     1.2589	    12.0850	     8.1406	     8.1406	    11.7493	    10.3226	
    23.7503	    16.3651	     7.8888	    16.0294	     2.2659	    11.1618	     6.9656	     6.6299	    11.0779	     9.5673	
    23.3307	    15.8615	     7.8049	    15.4419	     3.2730	    10.2386	     5.6229	     4.9515	    10.3226	     8.8120	
    22.9950	    15.3580	     8.0566	    14.8544	     4.1962	     9.4833	     4.3640	     3.3569	     9.6512	     8.2245	
    22.6593	    14.8544	     8.5602	    14.4348	     4.9515	     8.8120	     3.1891	     1.8463	     9.0637	     7.8888	
    22.3236	    14.5187	     9.1476	    14.0991	     5.3711	     8.2245	     2.1820	     0.5875	     8.5602	     7.8049	
    21.9879	    14.2670	     9.7351	    13.8474	     5.7068	     7.8888	     1.3428	    -0.3357	     8.1406	     8.0566	
    21.7361	    14.0991	    10.2386	    13.7634	     5.8746	     7.7209	     0.9232	    -0.5875	     7.8888	     8.4763	
    21.4844	    14.0152	    10.7422	    13.8474	     5.8746	     7.8049	     0.8392	    -0.1678	     7.7209	     9.0637	
    21.2326	    14.0991	    11.1618	    13.9313	     5.9586	     8.1406	     1.0910	     1.0071	     7.6370	     9.7351	
    21.0648	    14.2670	    11.5814	    14.0991	     6.0425	     8.5602	     1.6785	     2.7695	     7.4692	    10.2386	
    20.8969	    14.5187	    11.9171	    14.1830	     6.0425	     8.8959	     2.5177	     4.7836	     7.3013	    10.6583	
    20.7291	    14.7705	    12.0850	    14.1830	     6.0425	     9.2316	     3.4409	     6.6299	     7.0496	    10.8261	
    20.5612	    15.0223	    12.2528	    14.0991	     5.9586	     9.3155	     4.4479	     8.0566	     6.7139	    10.7422	
    20.4773	    15.3580	    12.4207	    14.0152	     5.9586	     9.3155	     5.4550	     8.9798	     6.4621	    10.5743	
    20.6451	    15.7776	    12.5046	    14.0152	     5.8746	     9.1476	     6.2943	     9.4833	     6.2943	    10.3226	
    20.9808	    16.2811	    12.6724	    14.0991	     5.8746	     8.8959	     6.9656	     9.5673	     6.3782	     9.9869	
    21.4844	    16.8686	    12.9242	    14.1830	     5.9586	     8.6441	     7.5531	     9.4833	     6.6299	     9.4833	
    22.1558	    17.4561	    13.0081	    14.4348	     6.1264	     8.3084	     7.8049	     9.0637	     6.9656	     8.9798	
    22.9111	    18.0435	    13.0920	    14.6027	     6.2103	     7.9727	     7.8888	     8.3923	     7.4692	     8.3084	
    23.7503	    18.6310	    13.0920	    14.8544	     6.4621	     7.6370	     7.7209	     7.6370	     7.9727	     7.6370	
    24.4217	    18.9667	    12.8403	    15.1062	     6.6299	     7.3853	     7.3853	     6.7139	     8.3923	     6.8817	
    25.0092	    19.2184	    12.4207	    15.2740	     6.8817	     7.2174	     6.7139	     5.7907	     8.6441	     6.2103	
    25.2609	    19.3024	    11.8332	    15.3580	     7.2174	     7.3013	     5.9586	     4.9515	     8.8120	     5.5389	
    25.3448	    19.0506	    11.0779	    15.2740	     7.4692	     7.7209	     5.0354	     4.3640	     8.8959	     4.9515	
    25.0931	    18.6310	    10.2386	    14.9384	     7.8049	     8.3084	     4.0283	     4.1122	     8.8959	     4.4479	
    24.5056	    18.0435	     9.3994	    14.4348	     8.0566	     9.2316	     3.1891	     4.2801	     8.9798	     4.1962	
    23.8342	    17.3721	     8.7280	    13.8474	     8.2245	    10.1547	     2.5177	     4.8676	     9.2316	     4.1122	
    23.0789	    16.7007	     8.3923	    13.4277	     8.3084	    11.1618	     2.1820	     5.8746	     9.8190	     4.4479	
    22.3236	    16.2811	     8.5602	    13.2599	     8.3923	    12.0850	     2.2659	     7.1335	    10.7422	     5.2872	
    21.9040	    16.1972	     9.3155	    13.5117	     8.3923	    13.1760	     2.8534	     8.6441	    12.0010	     6.6299	
    21.7361	    16.4490	    10.7422	    14.3509	     8.5602	    14.4348	     3.8605	    10.3226	    13.6795	     8.3084	
    21.9879	    17.2043	    12.5885	    15.6937	     8.8959	    16.0294	     5.2032	    12.2528	    15.5258	    10.3226	
    22.6593	    18.2114	    14.6866	    17.5400	     9.2316	    17.7917	     6.8817	    14.4348	    17.4561	    12.4207	
    23.4985	    19.3863	    16.7007	    19.6381	     9.5673	    19.6381	     8.5602	    16.6168	    19.3024	    14.3509	
    24.5056	    20.5612	    18.4631	    21.7361	     9.9030	    21.5683	    10.0708	    18.7149	    20.9808	    15.8615	
    25.4288	    21.6522	    19.8059	    23.7503	     9.9030	    23.1628	    11.3297	    20.6451	    22.1558	    16.7847	
    26.1841	    22.3236	    20.6451	    25.4288	     9.5673	    24.4217	    12.0850	    22.0718	    22.9111	    17.0364	
    26.5198	    22.4915	    20.8130	    26.6037	     8.9798	    25.1770	    12.5046	    22.9950	    23.0789	    16.6168	
    26.3519	    22.1558	    20.3094	    27.1072	     7.9727	    25.3448	    12.3367	    23.1628	    22.6593	    15.5258	
    25.6805	    21.2326	    19.2184	    27.0233	     6.7139	    24.8413	    11.6653	    22.5754	    21.5683	    13.7634	
    24.3378	    19.8059	    17.5400	    26.2680	     5.3711	    23.7503	    10.5743	    21.3165	    19.9738	    11.5814	
    22.6593	    17.8757	    15.5258	    24.9252	     3.8605	    22.0718	     9.1476	    19.5541	    18.0435	     9.1476	
    20.4773	    15.6937	    13.1760	    23.2468	     2.4338	    20.0577	     7.4692	    17.2882	    15.8615	     6.7139	
    18.2114	    13.3438	    10.8261	    21.4005	     1.0910	    17.8757	     5.6229	    14.9384	    13.5956	     4.4479	
    15.8615	    11.0779	     8.6441	    19.3863	     0.0000	    15.6097	     3.9444	    12.5885	    11.4975	     2.5177	
    13.5956	     9.0637	     6.6299	    17.5400	    -0.7553	    13.5117	     2.4338	    10.4904	     9.6512	     1.1749	
    11.6653	     7.3853	     5.0354	    15.9454	    -1.1749	    11.7493	     1.4267	     8.7280	     8.1406	     0.4196	
    10.2386	     6.1264	     3.9444	    14.6866	    -1.1749	    10.4065	     0.8392	     7.4692	     7.0496	     0.3357	
     9.1476	     5.4550	     3.3569	    13.9313	    -0.8392	     9.4833	     0.9232	     6.7139	     6.4621	     0.7553	
     8.6441	     5.2032	     3.3569	    13.5117	    -0.1678	     9.0637	     1.4267	     6.3782	     6.2943	     1.6785	
     8.6441	     5.5389	     3.7766	    13.5956	     0.9232	     8.9798	     2.4338	     6.5460	     6.6299	     2.9373	
     9.1476	     6.2103	     4.6158	    13.9313	     2.1820	     9.3155	     3.6926	     7.0496	     7.2174	     4.3640	
     9.9869	     7.2174	     5.7068	    14.5187	     3.6087	     9.9030	     5.1193	     7.8049	     7.9727	     5.7907	
    11.1618	     8.4763	     6.7978	    15.1901	     5.0354	    10.5743	     6.5460	     8.7280	     8.8959	     7.1335	
    12.5046	     9.9030	     7.9727	    16.0294	     6.3782	    11.4136	     7.8049	     9.6512	     9.8190	     8.3084	
    14.0152	    11.3297	     8.9798	    16.9525	     7.6370	    12.3367	     8.7280	    10.6583	    10.7422	     9.2316	
    15.6097	    12.6724	     9.7351	    17.7917	     8.5602	    13.2599	     9.3155	    11.5814	    11.5814	     9.8190	
    17.1204	    13.9313	    10.2386	    18.7149	     9.3155	    14.1830	     9.5673	    12.4207	    12.3367	    10.1547	
    18.5471	    14.9384	    10.4904	    19.6381	     9.8190	    15.1062	     9.3994	    13.0920	    12.9242	    10.2386	
    19.8059	    15.7776	    10.4904	    20.4773	    10.0708	    15.9454	     8.8959	    13.6795	    13.3438	    10.0708	
    20.8130	    16.4490	    10.3226	    21.2326	    10.1547	    16.7847	     8.2245	    14.1830	    13.5956	     9.7351	
    21.6522	    16.8686	    10.2386	    21.9040	    10.1547	    17.4561	     7.4692	    14.6027	    13.8474	     9.3155	
    22.1558	    17.1204	    10.2386	    22.5754	    10.0708	    18.2114	     6.6299	    15.0223	    14.0152	     8.8959	
    22.4915	    17.1204	    10.4904	    23.2468	     9.9869	    18.9667	     5.9586	    15.5258	    14.1830	     8.5602	
    22.7432	    17.1204	    11.0779	    23.8342	     9.9869	    19.7220	     5.5389	    16.1133	    14.5187	     8.4763	
    22.7432	    16.9525	    11.9171	    24.5056	    10.0708	    20.4773	     5.3711	    16.7847	    14.8544	     8.5602	
    22.7432	    16.8686	    12.9242	    25.1770	    10.3226	    21.3165	     5.5389	    17.5400	    15.3580	     8.8959	
    22.7432	    16.8686	    13.9313	    26.0162	    10.6583	    22.2397	     6.0425	    18.4631	    16.0294	     9.3994	
    22.8271	    17.0364	    14.9384	    26.8555	    11.2457	    23.2468	     6.9656	    19.4702	    16.8686	    10.1547	
[Epoch Header]
[Trial Type]	21
[Accept]	1
[Correct]	0
[RT]	 0.000
[Resp]	0
[Epoch Data]
    -8.1406	    -7.1335	    -5.7907	     1.4267	    -2.8534	     2.0142	    -7.5531	    -2.6016	    -6.7139	    -5.6229	
    -6.4621	    -6.1264	    -5.7068	     2.6016	    -3.5248	     2.6855	    -7.9727	    -2.8534	    -7.2174	    -6.6299	
    -4.8676	    -5.1193	    -5.4550	     3.7766	    -4.2801	     3.2730	    -7.8888	    -3.2730	    -7.7209	    -7.5531	
    -3.3569	    -4.1122	    -5.1193	     4.9515	    -5.0354	     3.8605	    -7.3853	    -3.6926	    -8.0566	    -8.3084	
    -1.7624	    -2.9373	    -4.4479	     6.1264	    -5.6229	     4.5319	    -6.3782	    -3.9444	    -8.1406	    -8.7280	
    -0.0839	    -1.6785	    -3.6087	     7.3853	    -6.0425	     5.3711	    -5.0354	    -3.8605	    -7.8888	    -8.8120	
     1.5945	    -0.2518	    -2.5177	     8.8120	    -6.0425	     6.3782	    -3.2730	    -3.1891	    -7.3013	    -8.4763	
     3.4409	     1.2589	    -1.1749	    10.2386	    -5.7068	     7.4692	    -1.4267	    -1.8463	    -6.3782	    -7.8888	
     5.3711	     2.8534	     0.3357	    11.6653	    -4.9515	     8.6441	     0.5875	     0.1678	    -5.1193	    -7.0496	
     7.3013	     4.5319	     1.9302	    13.0081	    -3.7766	     9.9030	     2.4338	     2.7695	    -3.5248	    -6.0425	
     9.3155	     6.2103	     3.6926	    14.1830	    -2.1820	    11.1618	     4.1962	     5.7907	    -1.8463	    -5.0354	
    11.2457	     7.8888	     5.3711	    15.2740	    -0.3357	    12.4207	     5.7068	     8.8959	     0.0839	    -4.0283	
    13.1760	     9.5673	     6.9656	    16.2811	     1.7624	    13.7634	     6.8817	    11.9171	     1.9302	    -3.0212	
    14.9384	    11.0779	     8.3923	    17.2882	     3.8605	    15.1062	     7.7209	    14.6027	     3.6926	    -2.0981	
    16.6168	    12.4207	     9.6512	    18.2114	     5.8746	    16.4490	     8.3084	    16.7847	     5.3711	    -1.1749	
    18.1274	    13.5956	    10.5743	    19.0506	     7.6370	    17.6239	     8.4763	    18.4631	     6.7978	    -0.3357	
    19.3024	    14.5187	    11.2457	    19.7220	     8.9798	    18.5471	     8.4763	    19.4702	     7.9727	     0.4196	
    20.3094	    15.1062	    11.6653	    20.0577	     9.9030	    19.2184	     8.1406	    19.8898	     8.8959	     1.0910	
    20.9808	    15.6097	    11.7493	    20.1416	    10.4065	    19.5541	     7.6370	    19.8059	     9.5673	     1.6785	
    21.5683	    15.8615	    11.6653	    20.0577	    10.5743	    19.5541	     7.0496	    19.3863	     9.9869	     2.2659	
    21.9040	    16.0294	    11.5814	    19.7220	    10.4904	    19.3863	     6.4621	    18.6310	    10.3226	     2.8534	
    22.1558	    16.1972	    11.4136	    19.2184	    10.2386	    19.0506	     5.8746	    17.7917	    10.4904	     3.3569	
    22.2397	    16.2811	    11.3297	    18.6310	     9.9869	    18.6310	     5.4550	    16.8686	    10.6583	     4.0283	
    22.1558	    16.2811	    11.4136	    18.0435	     9.7351	    18.2114	     5.0354	    16.0294	    10.7422	     4.6997	
    21.8201	    16.1972	    11.5814	    17.2882	     9.4833	    17.7078	     4.8676	    15.1901	    10.8261	     5.3711	
    21.3165	    16.0294	    11.9171	    16.5329	     9.3994	    17.2043	     4.7836	    14.6027	    10.9100	     6.1264	
    20.6451	    15.6937	    12.4207	    15.6097	     9.3994	    16.6168	     4.7836	    14.0991	    11.0779	     6.9656	
    19.8059	    15.2740	    12.9242	    14.6866	     9.3994	    15.9454	     4.8676	    13.7634	    11.1618	     7.6370	
    18.7988	    14.8544	    13.3438	    13.6795	     9.5673	    15.3580	     5.1193	    13.5956	    11.3297	     8.3923	
    17.9596	    14.5187	    13.6795	    12.7563	     9.7351	    14.6866	     5.5389	    13.5117	    11.4975	     8.9798	
    17.2043	    14.3509	    13.9313	    11.9171	     9.9869	    14.0991	     6.0425	    13.5117	    11.6653	     9.4833	
    16.6168	    14.2670	    14.1830	    11.2457	    10.1547	    13.6795	     6.6299	    13.5117	    11.9171	     9.9030	
    16.3651	    14.5187	    14.4348	    10.9100	    10.3226	    13.3438	     7.3853	    13.6795	    12.0850	    10.0708	
    16.3651	    14.8544	    14.7705	    10.8261	    10.4065	    13.1760	     8.0566	    13.7634	    12.2528	     9.9869	
    16.5329	    15.2740	    15.1062	    10.9100	    10.4065	    13.0920	     8.7280	    13.7634	    12.3367	     9.6512	
    16.7007	    15.6097	    15.3580	    11.1618	    10.2386	    13.0081	     9.2316	    13.5956	    12.2528	     9.0637	
    16.9525	    15.9454	    15.4419	    11.4975	     9.9869	    12.8403	     9.4833	    13.2599	    12.0010	     8.0566	
    17.0364	    16.0294	    15.3580	    11.8332	     9.5673	    12.6724	     9.3994	    12.8403	    11.4975	     6.8817	
    16.9525	    15.9454	    15.1062	    12.0850	     9.0637	    12.4207	     9.2316	    12.2528	    10.9100	     5.5389	
    16.6168	    15.6097	    14.6866	    12.3367	     8.4763	    12.0850	     8.7280	    11.5814	    10.1547	     4.1962	
    16.0294	    15.1062	    14.0152	    12.4207	     7.9727	    11.6653	     8.2245	    10.8261	     9.3155	     3.0212	
    15.0223	    14.2670	    13.0081	    12.2528	     7.3853	    11.1618	     7.5531	     9.9030	     8.2245	     1.9302	
    13.6795	    13.1760	    11.8332	    11.9171	     6.8817	    10.4065	     7.0496	     8.8959	     6.9656	     1.0071	
    11.9171	    11.8332	    10.4065	    11.3297	     6.6299	     9.4833	     6.6299	     7.6370	     5.6229	     0.4196	
     9.9030	    10.2386	     8.8120	    10.4065	     6.5460	     8.3923	     6.3782	     6.3782	     4.2801	     0.0839	
     7.6370	     8.5602	     7.1335	     9.3994	     6.8817	     7.3013	     6.5460	     4.9515	     3.0212	     0.0839	
     5.3711	     6.8817	     5.6229	     8.2245	     7.3853	     6.2943	     6.8817	     3.6087	     2.0981	     0.5035	
     3.0212	     5.2032	     4.2801	     7.1335	     8.0566	     5.3711	     7.3853	     2.5177	     1.5106	     1.0910	
     0.8392	     3.7766	     3.2730	     6.0425	     8.7280	     4.5319	     8.0566	     1.5945	     1.1749	     1.8463	
    -1.1749	     2.3499	     2.7695	     5.1193	     9.3155	     3.8605	     8.6441	     1.0071	     1.1749	     2.6016	
    -3.0212	     1.1749	     2.6016	     4.2801	     9.7351	     3.3569	     9.1476	     0.6714	     1.2589	     3.1891	
    -4.6997	     0.0839	     2.8534	     3.6087	     9.9030	     2.9373	     9.4833	     0.5875	     1.4267	     3.6926	
    -6.1264	    -0.8392	     3.2730	     3.0212	     9.9030	     2.5177	     9.5673	     0.5875	     1.5945	     3.9444	
    -7.3013	    -1.6785	     3.6926	     2.5177	     9.6512	     2.1820	     9.4833	     0.6714	     1.5945	     4.1962	
    -8.2245	    -2.3499	     3.9444	     2.0981	     9.2316	     1.9302	     9.1476	     0.8392	     1.5106	     4.1122	
    -8.8959	    -2.8534	     4.1962	     1.8463	     8.6441	     1.6785	     8.7280	     1.0071	     1.1749	     3.7766	
    -9.2316	    -3.2730	     4.1962	     1.7624	     7.9727	     1.5106	     8.1406	     1.0910	     0.6714	     3.1891	
    -9.3155	    -3.4409	     4.1962	     1.7624	     7.2174	     1.4267	     7.6370	     1.1749	     0.0000	     2.3499	
    -9.2316	    -3.6087	     4.0283	     1.8463	     6.4621	     1.5106	     7.1335	     1.2589	    -0.7553	     1.4267	
    -8.9798	    -3.6087	     3.6926	     2.0142	     5.7068	     1.6785	     6.7139	     1.4267	    -1.3428	     0.6714	
    -8.7280	    -3.6926	     3.2730	     2.2659	     4.9515	     1.9302	     6.3782	     1.5106	    -1.8463	     0.0000	
    -8.4763	    -3.7766	     2.6855	     2.4338	     4.1962	     2.1820	     6.1264	     1.6785	    -2.1820	    -0.5035	
    -8.3923	    -4.0283	     2.0142	     2.5177	     3.4409	     2.4338	     5.7907	     1.7624	    -2.3499	    -0.7553	
    -8.3923	    -4.3640	     1.1749	     2.5177	     2.7695	     2.6016	     5.5389	     1.8463	    -2.1820	    -0.7553	
    -8.5602	    -4.8676	     0.2518	     2.4338	     2.0142	     2.8534	     5.2872	     1.9302	    -1.8463	    -0.5875	
    -8.9798	    -5.3711	    -0.6714	     2.3499	     1.4267	     2.9373	     4.9515	     1.9302	    -1.2589	    -0.1678	
    -9.3994	    -6.0425	    -1.6785	     2.1820	     0.7553	     3.0212	     4.6158	     2.0142	    -0.5875	     0.4196	
   -10.0708	    -6.7978	    -2.6016	     1.8463	     0.1678	     3.0212	     4.1962	     1.9302	     0.1678	     1.0071	
   -10.7422	    -7.6370	    -3.5248	     1.5106	    -0.5875	     2.7695	     3.7766	     1.8463	     0.6714	     1.5106	
   -11.5814	    -8.4763	    -4.5319	     1.0910	    -1.3428	     2.3499	     3.1052	     1.6785	     1.0910	     1.7624	
   -12.3367	    -9.3994	    -5.5389	     0.6714	    -2.0981	     1.7624	     2.4338	     1.3428	     1.2589	     1.8463	
   -12.9242	   -10.1547	    -6.4621	     0.4196	    -2.9373	     1.1749	     1.6785	     0.9232	     1.2589	     1.5945	
   -13.4277	   -10.8261	    -7.3013	     0.2518	    -3.6926	     0.5035	     0.9232	     0.3357	     1.0910	     1.1749	
   -13.5956	   -11.3297	    -8.0566	     0.2518	    -4.4479	    -0.1678	     0.1678	    -0.4196	     0.8392	     0.4196	
   -13.6795	   -11.7493	    -8.8120	     0.4196	    -5.2032	    -0.8392	    -0.5875	    -1.3428	     0.5035	    -0.5035	
   -13.6795	   -12.1689	    -9.6512	     0.5875	    -6.1264	    -1.5945	    -1.4267	    -2.3499	     0.0839	    -1.6785	
   -13.6795	   -12.5885	   -10.5743	     0.7553	    -7.1335	    -2.2659	    -2.2659	    -3.4409	    -0.4196	    -3.0212	
   -13.5956	   -13.0920	   -11.4975	     0.8392	    -8.1406	    -2.9373	    -3.1891	    -4.3640	    -1.0071	    -4.2801	
   -13.5117	   -13.5956	   -12.4207	     0.7553	    -9.1476	    -3.5248	    -3.9444	    -4.8676	    -1.5945	    -5.3711	
   -13.2599	   -14.0152	   -13.2599	     0.5875	    -9.9869	    -3.7766	    -4.6158	    -4.8676	    -2.0142	    -6.0425	
   -13.0081	   -14.3509	   -13.9313	     0.1678	   -10.4904	    -3.6926	    -5.0354	    -4.2801	    -2.3499	    -6.3782	
   -12.7563	   -14.6027	   -14.4348	    -0.5875	   -10.8261	    -3.2730	    -5.2032	    -3.2730	    -2.5177	    -6.2943	
   -12.5046	   -14.8544	   -14.7705	    -1.5945	   -10.9100	    -2.7695	    -5.1193	    -2.0981	    -2.6016	    -5.7907	
   -12.3367	   -15.1062	   -14.8544	    -2.8534	   -10.7422	    -2.1820	    -4.7836	    -1.0071	    -2.7695	    -5.0354	
   -12.2528	   -15.2740	   -14.7705	    -4.1122	   -10.4065	    -1.7624	    -4.1962	    -0.2518	    -2.9373	    -4.1962	
   -12.2528	   -15.3580	   -14.4348	    -5.2032	    -9.8190	    -1.5106	    -3.2730	     0.1678	    -3.2730	    -3.2730	
   -12.1689	   -15.3580	   -13.9313	    -6.0425	    -9.1476	    -1.5106	    -2.2659	     0.1678	    -3.6926	    -2.3499	
   -12.0850	   -15.2740	   -13.2599	    -6.5460	    -8.3084	    -1.5945	    -1.1749	    -0.0839	    -4.1962	    -1.5106	
   -12.0010	   -15.1062	   -12.6724	    -6.7978	    -7.4692	    -1.7624	    -0.2518	    -0.6714	    -4.6997	    -0.6714	
   -11.8332	   -14.8544	   -12.0850	    -6.8817	    -6.7139	    -2.0142	     0.4196	    -1.3428	    -5.2872	    -0.0839	
   -11.6653	   -14.4348	   -11.5814	    -6.8817	    -6.0425	    -2.2659	     0.8392	    -2.0142	    -5.8746	     0.4196	
   -11.3297	   -14.0152	   -11.1618	    -6.6299	    -5.5389	    -2.4338	     0.7553	    -2.7695	    -6.5460	     0.6714	
   -10.9100	   -13.4277	   -10.6583	    -6.2943	    -5.1193	    -2.4338	     0.3357	    -3.3569	    -7.3013	     0.6714	
   -10.3226	   -12.8403	   -10.2386	    -5.7907	    -4.8676	    -2.4338	    -0.3357	    -3.8605	    -8.0566	     0.3357	
    -9.5673	   -12.1689	    -9.9030	    -5.1193	    -4.6997	    -2.3499	    -1.3428	    -4.1122	    -8.8120	    -0.2518	
    -8.6441	   -11.4136	    -9.4833	    -4.3640	    -4.5319	    -2.1820	    -2.3499	    -4.2801	    -9.5673	    -1.1749	
    -7.6370	   -10.7422	    -9.0637	    -3.5248	    -4.5319	    -2.0142	    -3.4409	    -4.2801	   -10.2386	    -2.4338	
    -6.4621	    -9.9869	    -8.6441	    -2.6016	    -4.4479	    -1.7624	    -4.2801	    -4.1122	   -10.6583	    -3.7766	
    -5.1193	    -9.0637	    -8.1406	    -1.5106	    -4.4479	    -1.3428	    -4.8676	    -3.6926	   -10.8261	    -5.1193	
    -3.6087	    -8.0566	    -7.4692	    -0.4196	    -4.2801	    -0.8392	    -5.1193	    -3.1891	   -10.4065	    -6.2943	
    -2.0142	    -6.7978	    -6.8817	     0.8392	    -4.0283	    -0.1678	    -5.0354	    -2.5177	    -9.6512	    -7.1335	
    -0.4196	    -5.5389	    -6.2103	     2.0142	    -3.7766	     0.5035	    -4.6158	    -1.7624	    -8.6441	    -7.7209	
     1.0071	    -4.3640	    -5.6229	     3.1052	    -3.5248	     1.1749	    -3.9444	    -1.0910	    -7.3013	    -8.0566	
     2.2659	    -3.2730	    -5.1193	     3.9444	    -3.2730	     1.6785	    -3.1052	    -0.4196	    -5.9586	    -8.0566	
     3.1891	    -2.4338	    -4.7836	     4.6158	    -3.0212	     2.0981	    -2.1820	     0.1678	    -4.6997	    -7.8888	
     3.9444	    -1.6785	    -4.4479	     5.1193	    -2.7695	     2.3499	    -1.1749	     0.5035	    -3.6087	    -7.4692	
     4.4479	    -1.0071	    -4.1962	     5.4550	    -2.5177	     2.5177	    -0.1678	     0.8392	    -2.6855	    -7.0496	
     4.8676	    -0.4196	    -3.6926	     5.7068	    -2.2659	     2.6855	     0.9232	     1.0071	    -2.0142	    -6.6299	
     5.2872	     0.0839	    -3.0212	     5.9586	    -1.8463	     2.7695	     1.9302	     1.0910	    -1.5106	    -6.1264	
     5.6229	     0.6714	    -2.0981	     6.2103	    -1.3428	     2.8534	     2.6855	     1.0071	    -1.2589	    -5.7907	
     6.0425	     1.2589	    -0.8392	     6.5460	    -0.8392	     3.0212	     3.1891	     0.7553	    -1.3428	    -5.5389	
     6.5460	     1.7624	     0.6714	     6.9656	    -0.2518	     3.1052	     3.3569	     0.3357	    -1.5945	    -5.4550	
     6.9656	     2.1820	     2.1820	     7.3013	     0.2518	     3.1891	     3.0212	    -0.1678	    -2.0981	    -5.5389	
     7.3853	     2.5177	     3.6087	     7.7209	     0.5875	     3.1891	     2.2659	    -0.7553	    -2.7695	    -5.7907	
     7.8049	     2.8534	     4.7836	     8.0566	     0.7553	     3.1052	     1.1749	    -1.3428	    -3.6087	    -6.0425	
     8.0566	     3.1052	     5.6229	     8.3084	     0.7553	     3.0212	    -0.2518	    -1.9302	    -4.5319	    -6.2943	
     8.3084	     3.3569	     6.1264	     8.4763	     0.5035	     2.9373	    -1.7624	    -2.5177	    -5.3711	    -6.5460	
     8.4763	     3.5248	     6.2943	     8.5602	     0.1678	     2.7695	    -3.3569	    -2.9373	    -6.2103	    -6.7139	
     8.5602	     3.7766	     6.2943	     8.5602	    -0.2518	     2.6016	    -4.6997	    -3.1891	    -6.7978	    -6.7978	
     8.7280	     3.9444	     6.1264	     8.5602	    -0.5875	     2.5177	    -5.7907	    -3.2730	    -7.2174	    -6.7139	
     8.7280	     4.1962	     5.9586	     8.5602	    -0.7553	     2.5177	    -6.5460	    -3.1052	    -7.4692	    -6.5460	
     8.8120	     4.3640	     5.7068	     8.4763	    -0.8392	     2.5177	    -6.7978	    -2.7695	    -7.4692	    -6.2943	
     8.7280	     4.5319	     5.4550	     8.3084	    -0.6714	     2.5177	    -6.7139	    -2.2659	    -7.3013	    -5.9586	
     8.5602	     4.6158	     5.2032	     8.0566	    -0.5035	     2.5177	    -6.1264	    -1.5945	    -7.0496	    -5.4550	
     8.3084	     4.5319	     4.8676	     7.7209	    -0.1678	     2.4338	    -5.2872	    -1.0071	    -6.7139	    -4.6158	
     7.9727	     4.4479	     4.6158	     7.2174	     0.1678	     2.3499	    -4.1122	    -0.4196	    -6.2943	    -3.6926	
     7.4692	     4.2801	     4.3640	     6.5460	     0.5875	     2.1820	    -2.7695	     0.0839	    -5.9586	    -2.6016	
     6.7978	     4.1122	     4.0283	     5.7907	     1.0071	     2.0142	    -1.4267	     0.3357	    -5.5389	    -1.4267	
     6.1264	     3.8605	     3.7766	     4.9515	     1.3428	     1.8463	     0.0000	     0.5035	    -5.2872	    -0.4196	
     5.4550	     3.5248	     3.4409	     3.9444	     1.6785	     1.5945	     1.2589	     0.5035	    -5.0354	     0.4196	
     4.7836	     3.2730	     3.1891	     3.0212	     1.8463	     1.3428	     2.3499	     0.4196	    -4.8676	     1.0910	
     4.2801	     3.0212	     2.8534	     2.1820	     2.0142	     1.1749	     3.2730	     0.4196	    -4.6997	     1.5945	
     3.9444	     2.7695	     2.6016	     1.5106	     2.0981	     1.1749	     4.0283	     0.5035	    -4.4479	     1.8463	
     3.7766	     2.6855	     2.4338	     1.0910	     2.0981	     1.3428	     4.4479	     0.6714	    -4.1122	     1.9302	
     3.7766	     2.6016	     2.1820	     1.0071	     2.0142	     1.5945	     4.6997	     1.0071	    -3.6087	     1.8463	
     3.8605	     2.5177	     2.0142	     1.0910	     1.8463	     1.9302	     4.6997	     1.3428	    -3.1052	     1.5945	
     3.8605	     2.3499	     1.6785	     1.1749	     1.6785	     2.0981	     4.4479	     1.5945	    -2.6855	     1.0910	
     3.8605	     2.0142	     1.1749	     1.2589	     1.4267	     2.2659	     4.0283	     1.5106	    -2.3499	     0.4196	
     3.6087	     1.5945	     0.5875	     1.2589	     1.0910	     2.0981	     3.4409	     1.1749	    -2.1820	    -0.4196	
     3.1052	     1.0071	    -0.1678	     1.0071	     0.6714	     1.8463	     2.6855	     0.6714	    -2.1820	    -1.5106	
     2.3499	     0.1678	    -1.0910	     0.6714	     0.2518	     1.3428	     1.8463	    -0.0839	    -2.2659	    -2.5177	
     1.3428	    -0.7553	    -2.1820	     0.1678	    -0.3357	     0.6714	     1.0910	    -0.9232	    -2.5177	    -3.5248	
     0.1678	    -1.8463	    -3.1052	    -0.5035	    -1.0910	     0.0000	     0.4196	    -1.7624	    -2.6855	    -4.3640	
    -1.0910	    -2.7695	    -3.8605	    -1.0910	    -1.8463	    -0.5035	    -0.0839	    -2.4338	    -2.6855	    -4.8676	
    -2.3499	    -3.6926	    -4.1962	    -1.5106	    -2.5177	    -0.8392	    -0.1678	    -2.9373	    -2.5177	    -4.9515	
    -3.5248	    -4.3640	    -4.1122	    -1.8463	    -3.2730	    -1.0071	     0.0000	    -3.1891	    -2.1820	    -4.5319	
    -4.6997	    -4.9515	    -3.6926	    -1.9302	    -3.9444	    -0.9232	     0.4196	    -3.3569	    -1.5106	    -3.6926	
    -5.7907	    -5.4550	    -3.0212	    -2.0142	    -4.6158	    -0.7553	     1.0071	    -3.3569	    -0.7553	    -2.4338	
    -6.8817	    -5.9586	    -2.5177	    -2.0142	    -5.2872	    -0.5035	     1.6785	    -3.3569	     0.0000	    -0.9232	
    -8.1406	    -6.6299	    -2.1820	    -2.0142	    -5.9586	    -0.3357	     2.2659	    -3.3569	     0.5875	     0.5875	
    -9.3994	    -7.4692	    -2.2659	    -2.0981	    -6.6299	    -0.2518	     2.6855	    -3.4409	     1.0071	     2.1820	
   -10.9100	    -8.4763	    -2.6855	    -2.3499	    -7.1335	    -0.3357	     2.8534	    -3.4409	     1.0910	     3.6087	
   -12.4207	    -9.8190	    -3.6087	    -2.6855	    -7.4692	    -0.6714	     2.7695	    -3.2730	     1.0071	     4.8676	
   -14.1830	   -11.4136	    -4.8676	    -3.2730	    -7.7209	    -1.2589	     2.2659	    -3.0212	     0.5875	     5.7907	
   -15.9454	   -13.2599	    -6.4621	    -4.1122	    -7.8049	    -2.0981	     1.4267	    -2.6855	    -0.1678	     6.3782	
   -17.8757	   -15.3580	    -8.3923	    -5.2872	    -7.9727	    -3.2730	     0.1678	    -2.4338	    -1.2589	     6.4621	
   -19.8898	   -17.6239	   -10.4904	    -6.6299	    -8.1406	    -4.5319	    -1.3428	    -2.4338	    -2.5177	     6.0425	
   -21.8201	   -19.8059	   -12.7563	    -8.1406	    -8.4763	    -5.8746	    -3.0212	    -2.6855	    -4.0283	     5.2032	
   -23.6664	   -22.0718	   -14.9384	    -9.5673	    -8.9798	    -7.2174	    -4.6997	    -3.3569	    -5.5389	     3.9444	
   -25.4288	   -24.0860	   -17.0364	   -11.0779	    -9.5673	    -8.4763	    -6.2103	    -4.2801	    -7.1335	     2.5177	
   -27.1072	   -25.9323	   -19.0506	   -12.4207	   -10.4065	    -9.6512	    -7.5531	    -5.4550	    -8.5602	     0.9232	
   -28.6179	   -27.6108	   -20.7291	   -13.7634	   -11.2457	   -10.8261	    -8.4763	    -6.7139	    -9.8190	    -0.5035	
   -30.0446	   -29.0375	   -22.1558	   -15.0223	   -12.1689	   -11.9171	    -9.0637	    -8.0566	   -10.8261	    -1.6785	
   -31.3034	   -30.2124	   -23.3307	   -16.1133	   -13.0081	   -12.8403	    -9.2316	    -9.2316	   -11.5814	    -2.5177	
   -32.3944	   -31.0516	   -24.1699	   -17.1204	   -13.6795	   -13.5956	    -8.8959	   -10.1547	   -12.0010	    -2.9373	
   -33.1497	   -31.5552	   -24.6735	   -17.7078	   -14.0991	   -14.1830	    -7.9727	   -10.8261	   -12.0850	    -2.9373	
   -33.6533	   -31.6391	   -24.7574	   -18.0435	   -14.1830	   -14.4348	    -6.6299	   -11.1618	   -11.9171	    -2.6855	
   -33.8211	   -31.4713	   -24.5056	   -18.0435	   -14.0152	   -14.3509	    -4.8676	   -11.1618	   -11.4136	    -2.1820	
   -33.6533	   -30.9677	   -24.0860	   -17.6239	   -13.5956	   -13.9313	    -2.9373	   -10.9100	   -10.7422	    -1.5945	
   -33.1497	   -30.2963	   -23.5825	   -16.8686	   -13.0081	   -13.3438	    -1.0071	   -10.4904	    -9.9869	    -1.0910	
   -32.3944	   -29.4571	   -23.0789	   -15.9454	   -12.5046	   -12.6724	     0.6714	   -10.0708	    -9.1476	    -0.6714	
   -31.5552	   -28.7018	   -22.7432	   -15.0223	   -12.1689	   -12.0850	     1.8463	    -9.6512	    -8.4763	    -0.5875	
   -30.7999	   -28.1143	   -22.7432	   -14.1830	   -12.1689	   -11.6653	     2.4338	    -9.4833	    -8.2245	    -0.9232	
   -30.1285	   -27.7786	   -23.1628	   -13.5956	   -12.6724	   -11.5814	     2.1820	    -9.5673	    -8.3084	    -1.7624	
   -29.7089	   -27.7786	   -24.0860	   -13.4277	   -13.5956	   -12.0010	     1.1749	    -9.9869	    -8.9798	    -3.1052	
   -29.5410	   -28.1143	   -25.4288	   -13.5117	   -15.1062	   -12.9242	    -0.5035	   -10.8261	   -10.1547	    -4.9515	
   -29.4571	   -28.7857	   -27.1072	   -13.9313	   -16.8686	   -14.2670	    -2.6855	   -12.0850	   -11.6653	    -7.0496	
   -29.5410	   -29.5410	   -28.8696	   -14.6866	   -18.8828	   -15.9454	    -5.2032	   -13.6795	   -13.5117	    -9.3994	
   -29.7089	   -30.4642	   -30.6320	   -15.6097	   -20.8969	   -17.8757	    -7.8049	   -15.6097	   -15.5258	   -11.7493	
   -29.8767	   -31.3034	   -32.0587	   -16.6168	   -22.7432	   -19.9738	   -10.3226	   -17.7917	   -17.4561	   -13.7634	
   -30.0446	   -32.0587	   -32.8979	   -17.7078	   -24.3378	   -22.0718	   -12.5885	   -20.0577	   -19.3024	   -15.4419	
   -30.1285	   -32.6462	   -33.2336	   -18.7149	   -25.5127	   -24.0860	   -14.5187	   -22.3236	   -20.9808	   -16.7007	
   -30.2124	   -33.0658	   -33.0658	   -19.7220	   -26.3519	   -25.7645	   -15.9454	   -24.3378	   -22.3236	   -17.2882	
   -30.2963	   -33.4015	   -32.4783	   -20.5612	   -26.7715	   -27.0233	   -16.9525	   -26.0162	   -23.4146	   -17.4561	
   -30.4642	   -33.5693	   -31.7230	   -21.4005	   -26.8555	   -27.8625	   -17.6239	   -27.1912	   -24.1699	   -17.0364	
   -30.6320	   -33.7372	   -30.9677	   -22.0718	   -26.6876	   -28.0304	   -17.8757	   -27.7786	   -24.5895	   -16.1972	
   -30.7159	   -33.6533	   -30.2124	   -22.6593	   -26.2680	   -27.4429	   -17.8757	   -27.7786	   -24.6735	   -15.1062	
   -30.7159	   -33.4015	   -29.5410	   -23.2468	   -25.7645	   -26.2680	   -17.7078	   -27.2751	   -24.4217	   -13.7634	
   -30.5481	   -32.9819	   -28.7857	   -23.5825	   -25.1770	   -24.6735	   -17.3721	   -26.2680	   -23.8342	   -12.4207	
   -30.2124	   -32.3944	   -28.1143	   -23.8342	   -24.5056	   -22.9111	   -16.9525	   -25.0092	   -23.0789	   -11.2457	
   -29.6249	   -31.6391	   -27.4429	   -23.7503	   -24.0021	   -21.2326	   -16.6168	   -23.7503	   -22.3236	   -10.2386	
   -28.8696	   -30.7999	   -26.8555	   -23.4146	   -23.5825	   -19.8059	   -16.3651	   -22.4915	   -21.4844	    -9.6512	
   -28.0304	   -29.8767	   -26.2680	   -22.8271	   -23.4146	   -18.6310	   -16.3651	   -21.4005	   -20.8130	    -9.4833	
   -27.1072	   -29.0375	   -25.7645	   -21.9879	   -23.4146	   -17.7917	   -16.5329	   -20.4773	   -20.3934	    -9.8190	
   -26.1002	   -28.2822	   -25.5127	   -21.0648	   -23.7503	   -17.1204	   -16.9525	   -19.8059	   -20.1416	   -10.4904	
   -25.0931	   -27.5269	   -25.3448	   -20.0577	   -24.1699	   -16.7007	   -17.6239	   -19.3024	   -20.1416	   -11.4975	
   -24.0021	   -26.9394	   -25.2609	   -19.0506	   -24.6735	   -16.4490	   -18.2953	   -18.8828	   -20.2255	   -12.4207	
   -22.9950	   -26.4359	   -25.2609	   -18.0435	   -25.1770	   -16.2811	   -18.9667	   -18.5471	   -20.4773	   -13.3438	
   -21.9879	   -25.8484	   -25.2609	   -17.1204	   -25.5966	   -16.1133	   -19.4702	   -18.2953	   -20.5612	   -14.0152	
   -20.9808	   -25.3448	   -25.2609	   -16.1972	   -25.8484	   -15.9454	   -19.8898	   -18.0435	   -20.6451	   -14.4348	
   -19.9738	   -24.8413	   -25.2609	   -15.5258	   -25.9323	   -15.8615	   -20.1416	   -17.7917	   -20.5612	   -14.6027	
   -19.1345	   -24.3378	   -25.1770	   -14.9384	   -25.8484	   -15.7776	   -20.3094	   -17.6239	   -20.3934	   -14.6027	
   -18.2953	   -23.8342	   -25.0931	   -14.5187	   -25.6805	   -15.6937	   -20.3934	   -17.5400	   -20.0577	   -14.4348	
   -17.6239	   -23.4146	   -24.8413	   -14.1830	   -25.3448	   -15.5258	   -20.3934	   -17.3721	   -19.6381	   -14.0991	
   -17.0364	   -22.9111	   -24.3378	   -13.8474	   -24.8413	   -15.3580	   -20.3094	   -17.1204	   -19.1345	   -13.5956	
   -16.6168	   -22.4075	   -23.5825	   -13.5956	   -24.3378	   -15.0223	   -20.1416	   -16.7847	   -18.6310	   -12.9242	
   -16.3651	   -21.9879	   -22.6593	   -13.3438	   -23.7503	   -14.6866	   -19.8898	   -16.1972	   -17.9596	   -12.1689	
   -16.2811	   -21.5683	   -21.5683	   -13.1760	   -23.1628	   -14.2670	   -19.6381	   -15.6097	   -17.2882	   -11.4975	
   -16.4490	   -21.3165	   -20.4773	   -12.9242	   -22.7432	   -13.7634	   -19.3863	   -14.8544	   -16.7007	   -10.7422	
   -16.7847	   -21.2326	   -19.6381	   -12.7563	   -22.4075	   -13.1760	   -19.1345	   -14.0991	   -16.1133	   -10.0708	
   -17.2043	   -21.1487	   -18.9667	   -12.5046	   -22.1558	   -12.5885	   -18.8828	   -13.2599	   -15.4419	    -9.4833	
   -17.7078	   -21.0648	   -18.4631	   -12.1689	   -22.1558	   -11.9171	   -18.6310	   -12.2528	   -14.7705	    -8.8120	
   -18.0435	   -20.9808	   -18.0435	   -11.5814	   -22.1558	   -11.0779	   -18.4631	   -11.2457	   -14.0152	    -8.1406	
   -18.2114	   -20.7291	   -17.7078	   -10.7422	   -22.1558	    -9.9869	   -18.2953	   -10.1547	   -13.0081	    -7.3853	
   -18.2114	   -20.4773	   -17.4561	    -9.6512	   -22.1558	    -8.8120	   -18.1274	    -8.8959	   -12.0010	    -6.5460	
   -17.9596	   -20.1416	   -17.2043	    -8.2245	   -22.1558	    -7.3853	   -18.0435	    -7.4692	   -10.7422	    -5.6229	
   -17.5400	   -19.6381	   -16.9525	    -6.6299	   -22.0718	    -5.8746	   -17.7917	    -5.9586	    -9.3155	    -4.6158	
   -16.8686	   -19.1345	   -16.6168	    -4.7836	   -21.7361	    -4.1962	   -17.5400	    -4.4479	    -7.8049	    -3.6087	
   -16.0294	   -18.4631	   -16.1972	    -2.8534	   -21.3165	    -2.6016	   -17.1204	    -2.8534	    -6.2943	    -2.4338	
   -15.1062	   -17.7917	   -15.6937	    -0.9232	   -20.7291	    -1.0071	   -16.6168	    -1.3428	    -4.6158	    -1.3428	
   -14.1830	   -17.1204	   -15.1901	     0.8392	   -19.9738	     0.3357	   -16.0294	     0.0000	    -3.1052	    -0.1678	
   -13.4277	   -16.6168	   -14.6866	     2.3499	   -19.2184	     1.5106	   -15.4419	     1.0910	    -1.6785	     0.8392	
   -12.7563	   -16.1133	   -14.2670	     3.6087	   -18.3792	     2.4338	   -14.6866	     1.8463	    -0.4196	     1.7624	
   -12.3367	   -15.7776	   -13.8474	     4.5319	   -17.6239	     3.2730	   -13.8474	     2.4338	     0.5875	     2.5177	
   -11.9171	   -15.4419	   -13.4277	     5.2872	   -16.7847	     4.0283	   -12.7563	     2.7695	     1.4267	     3.1052	
   -11.5814	   -15.0223	   -13.0081	     5.9586	   -15.9454	     4.7836	   -11.4975	     3.1052	     2.0981	     3.6087	
   -11.2457	   -14.6027	   -12.5046	     6.5460	   -15.1901	     5.6229	    -9.9869	     3.4409	     2.7695	     4.0283	
   -10.9100	   -14.0991	   -11.8332	     7.2174	   -14.4348	     6.5460	    -8.3923	     3.7766	     3.4409	     4.5319	
   -10.5743	   -13.5117	   -11.1618	     7.8888	   -13.6795	     7.5531	    -6.7978	     4.2801	     4.1122	     5.1193	
   -10.2386	   -12.8403	   -10.3226	     8.7280	   -13.0920	     8.6441	    -5.2032	     4.7836	     4.8676	     5.8746	
    -9.9030	   -12.1689	    -9.5673	     9.5673	   -12.5046	     9.7351	    -3.8605	     5.2872	     5.7068	     6.7978	
    -9.7351	   -11.4975	    -8.8120	    10.4904	   -12.0850	    10.8261	    -2.6855	     5.7068	     6.6299	     7.9727	
    -9.5673	   -10.9100	    -8.0566	    11.3297	   -11.7493	    11.7493	    -1.7624	     6.2103	     7.6370	     9.3994	
    -9.4833	   -10.4065	    -7.6370	    12.1689	   -11.5814	    12.6724	    -1.1749	     6.5460	     8.6441	    10.8261	
    -9.4833	   -10.1547	    -7.3853	    12.7563	   -11.5814	    13.2599	    -0.8392	     6.9656	     9.4833	    12.1689	
    -9.7351	   -10.0708	    -7.4692	    13.0920	   -11.8332	    13.6795	    -0.8392	     7.3853	    10.3226	    13.2599	
   -10.0708	   -10.3226	    -7.8888	    13.1760	   -12.2528	    13.8474	    -1.0910	     7.9727	    10.9100	    14.0152	
   -10.5743	   -10.8261	    -8.6441	    12.8403	   -12.8403	    13.6795	    -1.5106	     8.7280	    11.4975	    14.4348	
   -11.2457	   -11.5814	    -9.7351	    12.1689	   -13.5956	    13.2599	    -2.0142	     9.5673	    12.0010	    14.4348	
   -12.1689	   -12.5885	   -10.9940	    11.1618	   -14.3509	    12.6724	    -2.6016	    10.3226	    12.3367	    14.1830	
   -13.0920	   -13.5956	   -12.3367	     9.9869	   -15.1062	    12.0010	    -3.1891	    11.0779	    12.5046	    13.5956	
   -14.1830	   -14.6866	   -13.5956	     8.6441	   -15.7776	    11.2457	    -3.7766	    11.6653	    12.5046	    12.8403	
   -15.3580	   -15.7776	   -14.5187	     7.4692	   -16.2811	    10.4904	    -4.1962	    12.1689	    12.2528	    12.0850	
   -16.4490	   -16.7007	   -14.9384	     6.2943	   -16.5329	     9.9030	    -4.4479	    12.5046	    12.0010	    11.4975	
   -17.3721	   -17.4561	   -14.8544	     5.4550	   -16.4490	     9.3994	    -4.5319	    12.9242	    11.6653	    11.1618	
   -18.1274	   -17.8757	   -14.0152	     4.8676	   -15.9454	     9.0637	    -4.2801	    13.2599	    11.3297	    11.2457	
   -18.7149	   -17.9596	   -12.7563	     4.5319	   -15.0223	     8.8959	    -3.7766	    13.6795	    11.1618	    11.7493	
   -18.9667	   -17.6239	   -11.2457	     4.4479	   -13.9313	     9.0637	    -3.0212	    14.1830	    11.0779	    12.4207	
   -18.9667	   -17.0364	    -9.5673	     4.6997	   -12.6724	     9.3155	    -2.1820	    14.6027	    11.0779	    13.1760	
   -18.7149	   -16.1972	    -7.9727	     5.0354	   -11.3297	     9.7351	    -1.1749	    15.0223	    11.0779	    13.9313	
   -18.0435	   -15.1062	    -6.5460	     5.6229	   -10.0708	    10.2386	    -0.3357	    15.4419	    11.0779	    14.4348	
   -17.1204	   -13.6795	    -5.1193	     6.3782	    -8.9798	    10.9100	     0.5035	    15.8615	    11.0779	    14.7705	
   -15.6937	   -12.0850	    -3.8605	     7.3013	    -7.8888	    11.7493	     1.0910	    16.3651	    11.1618	    14.8544	
   -13.9313	   -10.1547	    -2.6855	     8.4763	    -6.8817	    12.7563	     1.5106	    16.9525	    11.3297	    14.8544	
   -11.6653	    -8.0566	    -1.5106	     9.9030	    -5.8746	    13.9313	     1.8463	    17.5400	    11.4975	    14.6866	
    -9.0637	    -5.7068	    -0.4196	    11.4975	    -4.8676	    15.2740	     2.0142	    18.2114	    11.7493	    14.3509	
    -6.2943	    -3.3569	     0.5035	    13.3438	    -4.0283	    16.5329	     2.0981	    18.8828	    12.0010	    14.0152	
    -3.4409	    -1.0071	     1.2589	    15.1062	    -3.2730	    17.8757	     2.0142	    19.4702	    12.1689	    13.5956	
    -0.6714	     1.1749	     1.7624	    16.7847	    -2.8534	    18.8828	     2.0142	    19.8898	    12.2528	    13.0920	
     1.8463	     3.1052	     1.9302	    18.1274	    -2.7695	    19.7220	     1.9302	    20.0577	    12.2528	    12.5885	
     3.9444	     4.6158	     1.8463	    19.1345	    -2.9373	    20.0577	     1.7624	    19.9738	    12.0850	    12.0850	
     5.6229	     5.7068	     1.4267	    19.5541	    -3.6087	    19.9738	     1.5945	    19.5541	    11.7493	    11.5814	
     6.7139	     6.2103	     0.7553	    19.3863	    -4.6158	    19.3024	     1.2589	    18.6310	    11.2457	    10.9100	
     7.1335	     6.2103	    -0.0839	    18.5471	    -6.0425	    18.1274	     0.8392	    17.3721	    10.4904	    10.1547	
     7.1335	     5.7907	    -1.0071	    17.0364	    -7.6370	    16.4490	     0.1678	    15.6937	     9.4833	     9.2316	
     6.7139	     4.9515	    -1.7624	    15.1062	    -9.4833	    14.3509	    -0.5875	    13.6795	     8.3084	     8.2245	
     5.9586	     3.9444	    -2.5177	    12.7563	   -11.3297	    12.0010	    -1.3428	    11.6653	     7.0496	     7.1335	
     5.0354	     2.8534	    -3.1052	    10.3226	   -13.0920	     9.6512	    -2.1820	     9.5673	     5.7068	     6.1264	
     4.1962	     1.7624	    -3.6926	     7.9727	   -14.6866	     7.3853	    -3.1052	     7.4692	     4.2801	     5.2032	
     3.4409	     0.7553	    -4.2801	     5.7907	   -16.1972	     5.2872	    -4.1122	     5.6229	     2.9373	     4.3640	
     3.0212	     0.0839	    -4.6158	     4.0283	   -17.3721	     3.5248	    -5.0354	     4.0283	     1.5945	     3.6926	
     3.0212	    -0.2518	    -4.8676	     2.7695	   -18.2953	     2.1820	    -5.9586	     2.6855	     0.4196	     3.0212	
     3.4409	    -0.1678	    -4.7836	     2.0981	   -18.7988	     1.3428	    -6.7978	     1.7624	    -0.6714	     2.3499	
     4.3640	     0.4196	    -4.4479	     1.9302	   -18.9667	     0.9232	    -7.3853	     1.0910	    -1.5945	     1.6785	
     5.7907	     1.3428	    -3.7766	     2.3499	   -18.6310	     0.8392	    -7.8888	     0.8392	    -2.1820	     1.0071	
     7.6370	     2.6016	    -2.9373	     3.1052	   -17.8757	     1.1749	    -8.0566	     0.8392	    -2.6855	     0.3357	
     9.7351	     4.0283	    -1.8463	     4.1122	   -16.7007	     1.6785	    -8.0566	     1.0910	    -2.9373	    -0.2518	
    11.9171	     5.6229	    -0.7553	     5.3711	   -15.1901	     2.3499	    -7.7209	     1.4267	    -3.1052	    -0.8392	
    14.0152	     7.2174	     0.4196	     6.6299	   -13.3438	     3.1052	    -7.3013	     1.8463	    -3.1891	    -1.5106	
    16.0294	     8.7280	     1.5945	     7.8049	   -11.4975	     3.8605	    -6.7978	     2.2659	    -3.3569	    -2.0981	
    17.7078	    10.0708	     2.6855	     8.8120	    -9.5673	     4.5319	    -6.1264	     2.6855	    -3.4409	    -2.7695	
    19.1345	    11.0779	     3.6087	     9.6512	    -7.8049	     5.1193	    -5.4550	     2.9373	    -3.6087	    -3.3569	
    20.1416	    11.9171	     4.4479	    10.1547	    -6.2103	     5.5389	    -4.7836	     3.1052	    -3.6926	    -3.8605	
    20.6451	    12.4207	     5.0354	    10.3226	    -4.9515	     5.7907	    -4.1122	     3.1052	    -3.8605	    -4.1962	
    20.7291	    12.5885	     5.5389	    10.2386	    -4.0283	     5.7907	    -3.5248	     3.0212	    -3.9444	    -4.3640	
    20.4773	    12.5885	     5.8746	     9.8190	    -3.2730	     5.6229	    -3.0212	     2.8534	    -4.0283	    -4.1962	
    19.8059	    12.3367	     6.1264	     9.2316	    -2.9373	     5.2872	    -2.6016	     2.6016	    -4.0283	    -3.9444	
    18.9667	    12.0010	     6.2943	     8.3923	    -2.7695	     4.7836	    -2.3499	     2.2659	    -4.1122	    -3.6087	
    17.9596	    11.5814	     6.3782	     7.4692	    -2.9373	     4.1122	    -2.2659	     1.7624	    -4.1962	    -3.3569	
    16.8686	    11.0779	     6.3782	     6.4621	    -3.2730	     3.3569	    -2.3499	     1.1749	    -4.3640	    -3.2730	
    15.8615	    10.6583	     6.4621	     5.4550	    -3.9444	     2.5177	    -2.6016	     0.5875	    -4.6158	    -3.3569	
    14.9384	    10.2386	     6.5460	     4.5319	    -4.6158	     1.5945	    -2.9373	    -0.1678	    -4.9515	    -3.6926	
    14.0991	     9.9869	     6.6299	     3.7766	    -5.4550	     0.7553	    -3.4409	    -0.9232	    -5.4550	    -4.2801	
    13.4277	     9.7351	     6.7139	     3.1052	    -6.3782	    -0.0839	    -4.0283	    -1.6785	    -5.9586	    -5.0354	
    12.9242	     9.3994	     6.7139	     2.6016	    -7.3013	    -0.9232	    -4.6997	    -2.5177	    -6.6299	    -5.8746	
    12.3367	     9.0637	     6.5460	     2.0981	    -8.2245	    -1.6785	    -5.4550	    -3.4409	    -7.3853	    -6.8817	
    11.8332	     8.5602	     6.2943	     1.6785	    -9.0637	    -2.5177	    -6.2103	    -4.4479	    -8.3084	    -7.9727	
    11.3297	     8.0566	     5.7068	     1.2589	    -9.7351	    -3.2730	    -6.8817	    -5.5389	    -9.3155	    -8.9798	
    10.9100	     7.4692	     5.0354	     0.9232	   -10.1547	    -3.9444	    -7.4692	    -6.5460	   -10.4065	    -9.9030	
    10.4904	     6.7978	     4.2801	     0.5875	   -10.2386	    -4.5319	    -7.8049	    -7.5531	   -11.4136	   -10.6583	
    10.0708	     6.2943	     3.4409	     0.2518	   -10.0708	    -5.0354	    -7.8888	    -8.4763	   -12.4207	   -11.2457	
     9.5673	     5.7068	     2.5177	    -0.1678	    -9.5673	    -5.4550	    -7.8049	    -9.2316	   -13.2599	   -11.6653	
     9.0637	     5.1193	     1.4267	    -0.6714	    -8.8959	    -5.8746	    -7.6370	    -9.9869	   -14.0991	   -11.9171	
     8.3084	     4.3640	     0.2518	    -1.3428	    -8.3084	    -6.4621	    -7.5531	   -10.6583	   -15.0223	   -12.0850	
     7.2174	     3.3569	    -1.0071	    -2.2659	    -7.8049	    -7.1335	    -7.4692	   -11.4136	   -15.8615	   -12.3367	
     5.9586	     2.1820	    -2.2659	    -3.3569	    -7.4692	    -7.8888	    -7.6370	   -12.0850	   -16.7007	   -12.5046	
     4.5319	     0.8392	    -3.4409	    -4.3640	    -7.3853	    -8.5602	    -7.8888	   -12.6724	   -17.3721	   -12.7563	
     3.0212	    -0.5035	    -4.2801	    -5.3711	    -7.5531	    -9.0637	    -8.3084	   -13.1760	   -18.0435	   -12.8403	
     1.5945	    -1.9302	    -4.7836	    -6.1264	    -7.8049	    -9.3994	    -8.8959	   -13.5117	   -18.4631	   -12.8403	
     0.2518	    -3.1891	    -4.8676	    -6.7139	    -8.3084	    -9.4833	    -9.6512	   -13.5956	   -18.7988	   -12.8403	
    -0.9232	    -4.2801	    -4.6997	    -6.9656	    -8.8959	    -9.3155	   -10.5743	   -13.4277	   -19.0506	   -12.7563	
    -1.9302	    -5.1193	    -4.3640	    -7.0496	    -9.4833	    -8.8959	   -11.6653	   -13.0081	   -19.2184	   -12.6724	
    -2.5177	    -5.7907	    -4.0283	    -6.7978	   -10.1547	    -8.2245	   -12.7563	   -12.3367	   -19.2184	   -12.5885	
    -2.8534	    -6.1264	    -3.7766	    -6.2103	   -10.6583	    -7.3853	   -13.7634	   -11.4975	   -19.1345	   -12.5885	
    -2.7695	    -6.2103	    -3.5248	    -5.4550	   -11.0779	    -6.2943	   -14.6027	   -10.4065	   -18.7988	   -12.6724	
    -2.4338	    -6.0425	    -3.3569	    -4.4479	   -11.3297	    -5.1193	   -15.3580	    -9.3155	   -18.2953	   -12.7563	
    -1.7624	    -5.6229	    -3.1891	    -3.2730	   -11.4975	    -3.7766	   -15.8615	    -8.1406	   -17.4561	   -12.9242	
    -1.0071	    -5.2032	    -3.1891	    -2.0142	   -11.4975	    -2.3499	   -16.2811	    -6.9656	   -16.5329	   -13.0920	
    -0.1678	    -4.7836	    -3.1891	    -0.7553	   -11.4975	    -1.0071	   -16.7007	    -5.9586	   -15.3580	   -13.1760	
     0.5035	    -4.5319	    -3.4409	     0.4196	   -11.4136	     0.1678	   -17.0364	    -5.1193	   -14.0152	   -13.1760	
     0.9232	    -4.3640	    -3.7766	     1.2589	   -11.4975	     1.1749	   -17.4561	    -4.4479	   -12.5885	   -13.1760	
     1.2589	    -4.3640	    -4.3640	     2.0142	   -11.6653	     2.0142	   -17.8757	    -3.9444	   -11.2457	   -12.9242	
     1.2589	    -4.5319	    -5.0354	     2.3499	   -11.9171	     2.6016	   -18.2114	    -3.6926	    -9.9030	   -12.5885	
     1.0910	    -4.7836	    -5.8746	     2.5177	   -12.3367	     2.9373	   -18.4631	    -3.5248	    -8.6441	   -12.1689	
     0.7553	    -5.1193	    -6.7978	     2.4338	   -12.8403	     3.1052	   -18.5471	    -3.3569	    -7.5531	   -11.5814	
     0.2518	    -5.4550	    -7.8049	     2.1820	   -13.4277	     3.1891	   -18.3792	    -3.1052	    -6.5460	   -10.7422	
    -0.1678	    -5.7068	    -8.6441	     1.8463	   -14.0152	     3.1052	   -18.0435	    -2.6016	    -5.5389	    -9.7351	
    -0.5875	    -5.9586	    -9.3994	     1.4267	   -14.6027	     3.1052	   -17.5400	    -1.5945	    -4.4479	    -8.5602	
    -0.9232	    -5.9586	    -9.9030	     1.0910	   -15.1062	     3.0212	   -16.8686	    -0.1678	    -3.3569	    -7.2174	
    -1.0071	    -5.7907	   -10.0708	     0.8392	   -15.5258	     3.1052	   -16.1133	     1.7624	    -2.0981	    -5.7907	
    -0.9232	    -5.3711	    -9.7351	     0.7553	   -15.7776	     3.3569	   -15.2740	     3.8605	    -0.8392	    -4.4479	
    -0.5875	    -4.7836	    -8.9798	     0.7553	   -15.8615	     3.7766	   -14.4348	     6.0425	     0.3357	    -3.2730	
     0.0000	    -4.1122	    -7.8049	     1.0071	   -15.8615	     4.3640	   -13.7634	     7.9727	     1.4267	    -2.3499	
     0.6714	    -3.2730	    -6.3782	     1.4267	   -15.7776	     5.1193	   -13.2599	     9.5673	     2.0981	    -1.7624	
     1.4267	    -2.4338	    -4.7836	     1.9302	   -15.6097	     5.8746	   -12.9242	    10.6583	     2.5177	    -1.3428	
     2.1820	    -1.6785	    -3.2730	     2.5177	   -15.4419	     6.5460	   -12.8403	    11.2457	     2.5177	    -1.2589	
     2.9373	    -1.0071	    -2.0142	     3.1891	   -15.1901	     7.2174	   -12.9242	    11.4975	     2.2659	    -1.3428	
     3.6926	    -0.4196	    -1.0071	     3.7766	   -14.8544	     7.7209	   -13.1760	    11.4136	     1.8463	    -1.5106	
     4.3640	     0.0839	    -0.2518	     4.2801	   -14.5187	     8.0566	   -13.5956	    11.0779	     1.1749	    -1.6785	
     4.9515	     0.4196	     0.2518	     4.6158	   -14.0991	     8.2245	   -14.0152	    10.4904	     0.5035	    -1.8463	
     5.4550	     0.6714	     0.5875	     4.7836	   -13.5956	     8.2245	   -14.5187	     9.8190	    -0.2518	    -1.9302	
     5.7907	     0.8392	     0.6714	     4.6997	   -13.0081	     8.0566	   -14.9384	     9.0637	    -0.9232	    -1.9302	
     5.9586	     0.8392	     0.6714	     4.4479	   -12.2528	     7.7209	   -15.1901	     8.3923	    -1.5106	    -1.6785	
     6.0425	     0.8392	     0.5875	     4.0283	   -11.3297	     7.3013	   -15.2740	     7.8888	    -1.9302	    -1.2589	
     6.1264	     0.7553	     0.5035	     3.6087	   -10.3226	     6.9656	   -15.1062	     7.6370	    -2.0981	    -0.6714	
     6.0425	     0.7553	     0.3357	     3.1891	    -9.1476	     6.6299	   -14.6027	     7.6370	    -2.0142	     0.1678	
     6.0425	     0.7553	     0.2518	     2.8534	    -7.8888	     6.5460	   -13.7634	     7.9727	    -1.6785	     1.1749	
     5.9586	     0.6714	     0.2518	     2.6016	    -6.7139	     6.5460	   -12.6724	     8.4763	    -1.0071	     2.2659	
     5.8746	     0.7553	     0.2518	     2.6016	    -5.6229	     6.7139	   -11.3297	     9.2316	    -0.0839	     3.4409	
     5.8746	     0.7553	     0.2518	     2.8534	    -4.6158	     7.0496	    -9.9030	     9.9869	     0.9232	     4.5319	
     5.9586	     0.8392	     0.2518	     3.1891	    -3.9444	     7.3853	    -8.3923	    10.6583	     2.0142	     5.3711	
     6.0425	     0.9232	     0.3357	     3.6926	    -3.3569	     7.8049	    -6.9656	    11.2457	     3.1052	     6.0425	
     6.2943	     1.0071	     0.3357	     4.2801	    -3.1052	     8.0566	    -5.7907	    11.5814	     4.0283	     6.4621	
     6.7139	     1.1749	     0.4196	     4.9515	    -2.9373	     8.2245	    -4.7836	    11.6653	     4.7836	     6.5460	
     7.3013	     1.4267	     0.5035	     5.7068	    -3.0212	     8.2245	    -4.0283	    11.5814	     5.3711	     6.4621	
     7.9727	     1.7624	     0.6714	     6.4621	    -3.1891	     7.9727	    -3.6087	    11.1618	     5.7068	     6.1264	
     8.8120	     2.1820	     0.8392	     7.1335	    -3.3569	     7.4692	    -3.3569	    10.6583	     5.7068	     5.6229	
     9.7351	     2.7695	     1.0910	     7.8049	    -3.6087	     6.8817	    -3.1891	     9.9869	     5.5389	     5.0354	
    10.6583	     3.3569	     1.3428	     8.4763	    -3.8605	     6.1264	    -3.1891	     9.1476	     5.2032	     4.2801	
    11.5814	     4.0283	     1.6785	     9.0637	    -4.1122	     5.3711	    -3.2730	     8.3084	     4.6997	     3.4409	
    12.5885	     4.6997	     2.0142	     9.6512	    -4.1122	     4.8676	    -3.1891	     7.5531	     4.1962	     2.7695	
    13.5117	     5.4550	     2.4338	    10.1547	    -4.0283	     4.6997	    -3.0212	     7.0496	     3.7766	     2.2659	
    14.4348	     6.2943	     2.9373	    10.5743	    -3.6926	     5.0354	    -2.6855	     6.8817	     3.5248	     2.0981	
    15.2740	     7.0496	     3.4409	    10.7422	    -3.2730	     5.8746	    -2.0981	     6.8817	     3.4409	     2.0981	
    15.9454	     7.7209	     3.9444	    10.7422	    -2.7695	     6.9656	    -1.4267	     7.2174	     3.3569	     2.2659	
    16.3651	     8.3084	     4.2801	    10.4065	    -2.2659	     8.1406	    -0.6714	     7.4692	     3.2730	     2.5177	
    16.5329	     8.6441	     4.5319	     9.9869	    -1.8463	     9.1476	     0.0000	     7.7209	     3.1891	     2.8534	
    16.4490	     8.8120	     4.5319	     9.4833	    -1.5945	     9.9030	     0.5875	     7.8888	     2.9373	     3.0212	
    16.1972	     8.7280	     4.4479	     8.9798	    -1.4267	    10.3226	     1.0910	     7.9727	     2.6855	     3.1891	
    15.7776	     8.5602	     4.2801	     8.8120	    -1.4267	    10.4904	     1.3428	     7.9727	     2.4338	     3.2730	
    15.3580	     8.3923	     4.0283	     8.8120	    -1.5106	    10.5743	     1.4267	     8.0566	     2.2659	     3.4409	
    14.9384	     8.2245	     3.8605	     9.1476	    -1.7624	    10.6583	     1.3428	     8.2245	     2.1820	     3.6087	
    14.6866	     8.1406	     3.6926	     9.7351	    -2.0981	    10.7422	     1.2589	     8.3923	     2.2659	     3.8605	
    14.6027	     8.2245	     3.6087	    10.6583	    -2.4338	    10.9940	     0.9232	     8.6441	     2.3499	     4.1122	
    14.6866	     8.3923	     3.6087	    11.7493	    -2.8534	    11.3297	     0.5035	     8.8959	     2.6016	     4.2801	
    14.9384	     8.6441	     3.6087	    12.8403	    -3.3569	    11.6653	    -0.0839	     9.0637	     2.7695	     4.3640	
    15.2740	     8.9798	     3.5248	    13.8474	    -3.8605	    11.8332	    -0.7553	     9.1476	     2.8534	     4.1122	
    15.6097	     9.1476	     3.3569	    14.6866	    -4.3640	    12.0010	    -1.6785	     9.1476	     2.7695	     3.7766	
    15.8615	     9.3155	     3.1052	    15.3580	    -4.7836	    12.0010	    -2.5177	     9.1476	     2.6855	     3.3569	
    16.1133	     9.4833	     2.8534	    15.8615	    -4.9515	    12.0850	    -3.2730	     9.1476	     2.4338	     2.9373	
    16.3651	     9.4833	     2.6855	    16.1133	    -4.9515	    12.0010	    -3.7766	     9.2316	     2.2659	     2.6016	
    16.4490	     9.3994	     2.6016	    16.1972	    -4.6158	    12.0010	    -4.0283	     9.3155	     2.0142	     2.5177	
    16.4490	     9.3155	     2.8534	    16.1972	    -3.8605	    12.0010	    -3.8605	     9.3994	     1.9302	     2.7695	
    16.2811	     9.0637	     3.3569	    15.9454	    -2.8534	    12.0010	    -3.4409	     9.4833	     1.8463	     3.2730	
    15.8615	     8.8120	     4.1122	    15.6097	    -1.5945	    12.0010	    -2.7695	     9.6512	     1.9302	     4.0283	
    15.3580	     8.4763	     5.0354	    15.1901	    -0.1678	    11.9171	    -1.7624	     9.8190	     2.0981	     5.0354	
    14.7705	     8.1406	     5.8746	    14.6866	     1.3428	    11.9171	    -0.5035	     9.9869	     2.3499	     6.0425	
    14.0991	     7.8049	     6.5460	    14.1830	     2.8534	    11.8332	     0.8392	    10.1547	     2.6016	     7.1335	
    13.4277	     7.5531	     6.9656	    13.7634	     4.1962	    11.7493	     2.1820	    10.2386	     2.9373	     8.1406	
    12.9242	     7.3853	     7.2174	    13.3438	     5.4550	    11.6653	     3.5248	    10.3226	     3.1891	     8.8959	
    12.5046	     7.3853	     7.2174	    13.0920	     6.4621	    11.4975	     4.7836	    10.3226	     3.3569	     9.4833	
    12.2528	     7.5531	     7.2174	    12.8403	     7.3013	    11.3297	     5.9586	    10.1547	     3.4409	     9.8190	
    12.1689	     7.8049	     7.2174	    12.7563	     7.8888	    11.0779	     7.0496	     9.8190	     3.3569	     9.9030	
    12.2528	     8.3084	     7.3853	    12.6724	     8.3923	    10.7422	     7.9727	     9.3994	     3.2730	     9.6512	
    12.5885	     8.8959	     7.6370	    12.7563	     8.6441	    10.4065	     8.7280	     8.8120	     2.9373	     9.2316	
    13.0081	     9.4833	     8.1406	    12.8403	     8.7280	    10.0708	     9.2316	     8.0566	     2.4338	     8.5602	
    13.4277	    10.0708	     8.6441	    13.0081	     8.7280	     9.7351	     9.5673	     7.3013	     1.7624	     7.5531	
    13.8474	    10.4904	     9.1476	    13.1760	     8.7280	     9.3994	     9.7351	     6.4621	     1.0071	     6.3782	
    14.1830	    10.9100	     9.4833	    13.4277	     8.6441	     9.1476	     9.8190	     5.6229	     0.1678	     5.1193	
    14.4348	    11.1618	     9.7351	    13.6795	     8.5602	     8.9798	     9.7351	     4.7836	    -0.7553	     3.6926	
    14.6027	    11.1618	     9.7351	    13.9313	     8.4763	     8.8120	     9.7351	     4.1122	    -1.5945	     2.1820	
[Epoch Header]
[Trial Type]	21
[Accept]	1
[Correct]	0
[RT]	 0.000
[Resp]	0
[Epoch Data]
     1.8463	    -1.9302	    -7.6370	     1.4267	    -5.6229	    -0.2518	    -3.1891	    -2.9373	    -5.8746	    -6.1264	
     1.5106	    -2.0981	    -7.9727	     1.0910	    -5.7907	    -0.3357	    -3.4409	    -3.4409	    -5.8746	    -5.6229	
     1.1749	    -2.1820	    -8.0566	     0.7553	    -6.1264	    -0.5875	    -3.9444	    -3.6926	    -5.8746	    -5.3711	
     0.9232	    -2.2659	    -7.8049	     0.2518	    -6.6299	    -1.0071	    -4.5319	    -3.7766	    -6.0425	    -5.3711	
     0.5875	    -2.4338	    -7.3013	    -0.5035	    -7.3013	    -1.7624	    -5.2872	    -3.6087	    -6.2943	    -5.7907	
     0.1678	    -2.6855	    -6.5460	    -1.5106	    -8.2245	    -2.7695	    -6.2103	    -3.4409	    -6.7139	    -6.6299	
    -0.3357	    -3.0212	    -5.7068	    -2.8534	    -9.1476	    -4.0283	    -7.2174	    -3.1052	    -7.2174	    -7.7209	
    -1.0071	    -3.6087	    -5.0354	    -4.4479	    -9.9869	    -5.4550	    -8.1406	    -2.9373	    -7.8049	    -8.8959	
    -1.7624	    -4.1962	    -4.5319	    -6.0425	   -10.5743	    -6.7978	    -9.0637	    -2.8534	    -8.4763	   -10.0708	
    -2.6016	    -4.7836	    -4.1962	    -7.5531	   -10.6583	    -8.0566	    -9.6512	    -2.9373	    -8.9798	   -10.9940	
    -3.3569	    -5.2032	    -4.1122	    -8.8959	   -10.2386	    -8.9798	   -10.1547	    -3.1052	    -9.3994	   -11.5814	
    -4.1122	    -5.5389	    -4.0283	    -9.9869	    -9.2316	    -9.6512	   -10.3226	    -3.1891	    -9.5673	   -11.7493	
    -4.7836	    -5.7068	    -4.0283	   -10.8261	    -7.7209	   -10.0708	   -10.1547	    -3.2730	    -9.4833	   -11.5814	
    -5.3711	    -5.7068	    -4.0283	   -11.3297	    -5.8746	   -10.1547	    -9.7351	    -3.1052	    -9.0637	   -11.1618	
    -5.8746	    -5.5389	    -3.8605	   -11.6653	    -3.9444	    -9.9030	    -8.9798	    -2.7695	    -8.3923	   -10.4065	
    -6.2943	    -5.2032	    -3.6926	   -11.7493	    -1.9302	    -9.3994	    -7.8888	    -2.1820	    -7.4692	    -9.3994	
    -6.7139	    -4.7836	    -3.3569	   -11.6653	    -0.1678	    -8.7280	    -6.5460	    -1.5106	    -6.3782	    -8.3084	
    -7.0496	    -4.2801	    -2.9373	   -11.4975	     1.4267	    -7.9727	    -5.1193	    -0.7553	    -5.1193	    -7.0496	
    -7.3013	    -3.8605	    -2.5177	   -11.2457	     2.6016	    -7.3013	    -3.6087	     0.0839	    -3.8605	    -5.8746	
    -7.5531	    -3.4409	    -2.0981	   -10.9940	     3.6087	    -6.5460	    -2.0981	     0.8392	    -2.6016	    -4.7836	
    -7.8049	    -3.0212	    -1.5945	   -10.6583	     4.2801	    -5.8746	    -0.6714	     1.6785	    -1.4267	    -3.9444	
    -7.8888	    -2.6016	    -1.0910	   -10.2386	     4.6997	    -5.1193	     0.5035	     2.4338	    -0.4196	    -3.1891	
    -7.8888	    -2.1820	    -0.5035	    -9.7351	     5.0354	    -4.3640	     1.4267	     3.1891	     0.5875	    -2.6016	
    -7.8049	    -1.7624	     0.0839	    -9.1476	     5.1193	    -3.6926	     2.0142	     3.6926	     1.3428	    -2.2659	
    -7.7209	    -1.4267	     0.5875	    -8.6441	     4.9515	    -2.9373	     2.2659	     4.1122	     1.9302	    -2.0981	
    -7.6370	    -1.1749	     0.9232	    -8.1406	     4.6997	    -2.3499	     2.1820	     4.2801	     2.3499	    -2.0981	
    -7.6370	    -1.0910	     1.1749	    -7.8049	     4.1962	    -1.8463	     1.8463	     4.1962	     2.6016	    -2.2659	
    -7.7209	    -1.0910	     1.2589	    -7.6370	     3.4409	    -1.5106	     1.4267	     4.0283	     2.6855	    -2.5177	
    -8.0566	    -1.2589	     1.0910	    -7.5531	     2.6855	    -1.2589	     1.0910	     3.8605	     2.6016	    -2.6855	
    -8.5602	    -1.5106	     0.8392	    -7.7209	     1.7624	    -1.1749	     0.7553	     3.6926	     2.5177	    -2.8534	
    -9.3155	    -2.0142	     0.3357	    -7.9727	     0.8392	    -1.0910	     0.5875	     3.5248	     2.3499	    -2.9373	
   -10.1547	    -2.6016	    -0.1678	    -8.3084	     0.0000	    -1.0910	     0.6714	     3.4409	     2.3499	    -2.6855	
   -11.0779	    -3.1891	    -0.6714	    -8.7280	    -0.7553	    -0.9232	     1.0910	     3.5248	     2.5177	    -2.1820	
   -11.9171	    -3.6087	    -1.0910	    -8.8959	    -1.2589	    -0.7553	     1.7624	     3.6926	     2.9373	    -1.3428	
   -12.7563	    -3.9444	    -1.3428	    -9.0637	    -1.5106	    -0.3357	     2.8534	     4.1962	     3.6926	    -0.0839	
   -13.4277	    -4.1962	    -1.3428	    -8.9798	    -1.5106	     0.2518	     4.2801	     4.7836	     4.7836	     1.5106	
   -14.0152	    -4.2801	    -1.2589	    -8.8959	    -1.1749	     0.8392	     5.8746	     5.4550	     6.0425	     3.1891	
   -14.6866	    -4.3640	    -1.0910	    -8.8120	    -0.7553	     1.3428	     7.4692	     6.1264	     7.3013	     5.0354	
   -15.2740	    -4.4479	    -0.9232	    -8.7280	    -0.0839	     1.7624	     8.9798	     6.7139	     8.5602	     6.7139	
   -15.9454	    -4.6158	    -0.7553	    -8.7280	     0.5875	     2.0981	    10.2386	     7.1335	     9.6512	     8.1406	
   -16.6168	    -4.8676	    -0.5875	    -8.8120	     1.4267	     2.1820	    11.2457	     7.3853	    10.5743	     9.3994	
   -17.2043	    -5.0354	    -0.5035	    -8.8120	     2.3499	     2.2659	    11.9171	     7.4692	    11.2457	    10.3226	
   -17.7078	    -5.2872	    -0.5035	    -8.8959	     3.2730	     2.3499	    12.1689	     7.4692	    11.7493	    10.9940	
   -18.2114	    -5.5389	    -0.6714	    -8.8959	     4.0283	     2.2659	    12.0850	     7.3853	    12.0850	    11.2457	
   -18.7149	    -5.9586	    -0.9232	    -8.8959	     4.5319	     2.0142	    11.4975	     7.2174	    12.1689	    11.1618	
   -19.2184	    -6.4621	    -1.4267	    -9.0637	     4.8676	     1.6785	    10.5743	     6.8817	    12.0010	    10.8261	
   -19.8059	    -7.2174	    -2.0142	    -9.3155	     4.7836	     1.1749	     9.3994	     6.4621	    11.6653	    10.2386	
   -20.4773	    -8.0566	    -2.6016	    -9.7351	     4.5319	     0.5035	     8.0566	     5.9586	    11.1618	     9.4833	
   -21.2326	    -9.0637	    -3.1891	   -10.3226	     4.0283	    -0.3357	     6.6299	     5.3711	    10.4904	     8.5602	
   -22.1558	   -10.2386	    -3.7766	   -11.0779	     3.3569	    -1.4267	     5.2032	     4.6997	     9.7351	     7.6370	
   -23.1628	   -11.4975	    -4.3640	   -12.0010	     2.5177	    -2.6016	     3.8605	     3.9444	     8.8120	     6.7139	
   -24.3378	   -12.8403	    -4.9515	   -13.0920	     1.5945	    -4.0283	     2.6855	     3.1052	     7.8888	     5.7068	
   -25.5127	   -14.2670	    -5.7068	   -14.2670	     0.6714	    -5.4550	     1.5945	     2.1820	     6.9656	     4.7836	
   -26.8555	   -15.6097	    -6.4621	   -15.4419	    -0.0839	    -6.8817	     0.7553	     1.2589	     6.1264	     4.0283	
   -28.1143	   -16.8686	    -7.2174	   -16.6168	    -0.6714	    -8.2245	     0.1678	     0.4196	     5.3711	     3.3569	
   -29.3732	   -17.9596	    -7.9727	   -17.7078	    -1.0071	    -9.3994	    -0.1678	    -0.4196	     4.7836	     2.8534	
   -30.4642	   -18.8828	    -8.7280	   -18.6310	    -1.2589	   -10.4065	    -0.3357	    -1.2589	     4.1962	     2.3499	
   -31.5552	   -19.7220	    -9.3994	   -19.3024	    -1.3428	   -11.0779	    -0.4196	    -1.9302	     3.6926	     1.9302	
   -32.3944	   -20.3094	   -10.0708	   -19.7220	    -1.4267	   -11.5814	    -0.4196	    -2.6016	     3.1891	     1.4267	
   -33.0658	   -20.8130	   -10.7422	   -19.8898	    -1.5945	   -11.8332	    -0.5875	    -3.1052	     2.6016	     0.7553	
   -33.5693	   -21.0648	   -11.4975	   -19.9738	    -2.0142	   -12.0010	    -0.8392	    -3.6087	     1.9302	    -0.0839	
   -33.8211	   -21.2326	   -12.1689	   -19.8059	    -2.5177	   -12.0010	    -1.2589	    -4.0283	     1.0071	    -1.0071	
   -33.8211	   -21.1487	   -12.9242	   -19.6381	    -3.1891	   -12.0850	    -1.8463	    -4.4479	     0.0000	    -2.1820	
   -33.5693	   -20.9808	   -13.6795	   -19.4702	    -4.1122	   -12.1689	    -2.4338	    -5.0354	    -1.2589	    -3.3569	
   -33.2336	   -20.7291	   -14.6027	   -19.3024	    -5.1193	   -12.4207	    -3.1891	    -5.7907	    -2.6855	    -4.6997	
   -32.7301	   -20.3934	   -15.5258	   -19.2184	    -6.3782	   -12.8403	    -3.8605	    -6.7139	    -4.2801	    -5.9586	
   -32.2266	   -20.2255	   -16.4490	   -19.3863	    -7.7209	   -13.5117	    -4.6158	    -7.8888	    -5.9586	    -7.2174	
   -31.7230	   -20.1416	   -17.4561	   -19.7220	    -9.2316	   -14.3509	    -5.4550	    -9.2316	    -7.7209	    -8.4763	
   -31.1356	   -20.1416	   -18.3792	   -20.2255	   -10.6583	   -15.3580	    -6.2103	   -10.5743	    -9.4833	    -9.5673	
   -30.6320	   -20.1416	   -19.0506	   -20.7291	   -12.0850	   -16.3651	    -7.0496	   -11.8332	   -11.1618	   -10.6583	
   -30.0446	   -20.1416	   -19.3024	   -21.3165	   -13.1760	   -17.2882	    -7.8049	   -12.9242	   -12.5046	   -11.4136	
   -29.3732	   -20.0577	   -18.9667	   -21.8201	   -14.0152	   -18.1274	    -8.3923	   -13.6795	   -13.4277	   -12.0010	
   -28.5339	   -19.7220	   -18.1274	   -22.1558	   -14.4348	   -18.6310	    -8.8959	   -14.1830	   -14.0152	   -12.2528	
   -27.4429	   -19.1345	   -16.7007	   -22.3236	   -14.2670	   -18.8828	    -9.1476	   -14.3509	   -14.0991	   -12.2528	
   -26.2680	   -18.3792	   -14.9384	   -22.2397	   -13.6795	   -18.8828	    -9.1476	   -14.2670	   -13.8474	   -11.8332	
   -24.9252	   -17.2882	   -13.0081	   -21.9879	   -12.7563	   -18.7149	    -8.8120	   -14.0991	   -13.3438	   -11.3297	
   -23.4146	   -16.0294	   -11.0779	   -21.5683	   -11.4136	   -18.3792	    -8.3084	   -13.8474	   -12.5885	   -10.6583	
   -21.8201	   -14.6027	    -9.2316	   -21.0648	    -9.8190	   -17.9596	    -7.4692	   -13.5956	   -11.8332	    -9.9869	
   -20.2255	   -13.0081	    -7.3853	   -20.3934	    -8.0566	   -17.4561	    -6.5460	   -13.3438	   -11.1618	    -9.4833	
   -18.5471	   -11.4136	    -5.7068	   -19.6381	    -6.2943	   -16.9525	    -5.4550	   -13.2599	   -10.5743	    -9.2316	
   -16.8686	    -9.8190	    -4.1962	   -18.7988	    -4.5319	   -16.3651	    -4.4479	   -13.2599	   -10.2386	    -9.3994	
   -15.1901	    -8.3084	    -2.8534	   -17.8757	    -2.8534	   -15.8615	    -3.4409	   -13.4277	   -10.0708	    -9.9869	
   -13.6795	    -6.8817	    -1.7624	   -16.9525	    -1.5106	   -15.4419	    -2.6855	   -13.7634	   -10.3226	   -10.9940	
   -12.4207	    -5.8746	    -1.0910	   -16.1133	    -0.5035	   -15.1062	    -2.3499	   -14.2670	   -10.8261	   -12.2528	
   -11.4136	    -5.1193	    -0.8392	   -15.5258	     0.0839	   -15.1062	    -2.3499	   -14.8544	   -11.6653	   -13.7634	
   -10.6583	    -4.6997	    -1.0910	   -15.1062	     0.2518	   -15.1901	    -2.6855	   -15.6097	   -12.6724	   -15.2740	
   -10.1547	    -4.6158	    -1.6785	   -14.9384	     0.0000	   -15.5258	    -3.4409	   -16.4490	   -13.7634	   -16.7847	
    -9.9030	    -4.7836	    -2.5177	   -14.9384	    -0.6714	   -15.9454	    -4.4479	   -17.2043	   -14.8544	   -18.2114	
    -9.7351	    -5.1193	    -3.5248	   -15.1062	    -1.5106	   -16.3651	    -5.5389	   -17.9596	   -15.6937	   -19.4702	
    -9.7351	    -5.5389	    -4.6158	   -15.2740	    -2.6016	   -16.7847	    -6.6299	   -18.4631	   -16.2811	   -20.4773	
    -9.7351	    -6.0425	    -5.7068	   -15.4419	    -3.6926	   -17.2043	    -7.5531	   -18.8828	   -16.7007	   -21.2326	
    -9.8190	    -6.3782	    -6.7139	   -15.6937	    -4.6997	   -17.4561	    -8.3923	   -19.0506	   -16.7847	   -21.5683	
    -9.7351	    -6.7139	    -7.5531	   -16.0294	    -5.5389	   -17.7078	    -8.9798	   -18.9667	   -16.6168	   -21.6522	
    -9.7351	    -6.8817	    -8.2245	   -16.4490	    -6.2103	   -17.8757	    -9.3155	   -18.6310	   -16.1972	   -21.3165	
    -9.5673	    -6.9656	    -8.5602	   -16.8686	    -6.6299	   -18.1274	    -9.4833	   -17.9596	   -15.6937	   -20.6451	
    -9.4833	    -6.8817	    -8.8120	   -17.3721	    -6.7978	   -18.3792	    -9.4833	   -16.8686	   -15.1062	   -19.7220	
    -9.3155	    -6.7978	    -8.8120	   -17.8757	    -6.7139	   -18.5471	    -9.3994	   -15.6097	   -14.3509	   -18.5471	
    -9.0637	    -6.5460	    -8.6441	   -18.3792	    -6.3782	   -18.6310	    -9.1476	   -14.1830	   -13.5117	   -17.2882	
    -8.8959	    -6.3782	    -8.3923	   -18.7149	    -6.0425	   -18.5471	    -8.9798	   -12.8403	   -12.5885	   -15.9454	
    -8.7280	    -6.1264	    -8.1406	   -18.7988	    -5.6229	   -18.2953	    -8.8120	   -11.6653	   -11.8332	   -14.6866	
    -8.5602	    -6.0425	    -7.9727	   -18.7149	    -5.2872	   -17.7917	    -8.7280	   -10.7422	   -11.0779	   -13.5956	
    -8.3923	    -6.0425	    -7.9727	   -18.3792	    -5.0354	   -17.2043	    -8.7280	   -10.2386	   -10.6583	   -12.7563	
    -8.3923	    -6.1264	    -8.1406	   -17.8757	    -5.1193	   -16.4490	    -8.8959	    -9.9030	   -10.4904	   -12.4207	
    -8.3923	    -6.2943	    -8.3923	   -17.2882	    -5.4550	   -15.7776	    -9.1476	    -9.8190	   -10.6583	   -12.5046	
    -8.4763	    -6.5460	    -8.8959	   -16.6168	    -6.0425	   -15.1901	    -9.5673	    -9.8190	   -11.0779	   -13.0081	
    -8.5602	    -6.8817	    -9.3994	   -15.9454	    -6.7978	   -14.6866	   -10.0708	    -9.9869	   -11.7493	   -13.8474	
    -8.6441	    -7.2174	    -9.9030	   -15.1901	    -7.7209	   -14.1830	   -10.5743	   -10.0708	   -12.4207	   -14.9384	
    -8.6441	    -7.3853	   -10.1547	   -14.5187	    -8.7280	   -13.6795	   -10.9940	   -10.1547	   -13.0081	   -16.0294	
    -8.6441	    -7.3853	   -10.3226	   -13.8474	    -9.5673	   -13.1760	   -11.3297	   -10.0708	   -13.4277	   -17.0364	
    -8.4763	    -7.2174	   -10.2386	   -13.1760	   -10.2386	   -12.6724	   -11.4975	    -9.9030	   -13.6795	   -17.8757	
    -8.2245	    -6.9656	    -9.9030	   -12.5885	   -10.6583	   -12.1689	   -11.4975	    -9.6512	   -13.6795	   -18.5471	
    -7.8888	    -6.5460	    -9.3994	   -12.0010	   -10.8261	   -11.4975	   -11.2457	    -9.2316	   -13.3438	   -18.8828	
    -7.4692	    -5.9586	    -8.7280	   -11.4136	   -10.6583	   -10.8261	   -10.7422	    -8.6441	   -12.8403	   -18.9667	
    -6.9656	    -5.2872	    -7.9727	   -10.8261	   -10.2386	   -10.0708	   -10.0708	    -8.0566	   -12.0850	   -18.6310	
    -6.4621	    -4.5319	    -7.0496	   -10.2386	    -9.4833	    -9.3155	    -9.2316	    -7.4692	   -11.0779	   -17.9596	
    -5.9586	    -3.7766	    -6.2103	    -9.7351	    -8.6441	    -8.4763	    -8.3923	    -6.9656	   -10.0708	   -17.0364	
    -5.5389	    -3.0212	    -5.4550	    -9.2316	    -7.6370	    -7.7209	    -7.4692	    -6.6299	    -9.0637	   -15.8615	
    -5.2872	    -2.5177	    -4.7836	    -8.9798	    -6.6299	    -7.1335	    -6.6299	    -6.2943	    -8.0566	   -14.6027	
    -5.2032	    -2.0981	    -4.2801	    -8.7280	    -5.7068	    -6.5460	    -5.8746	    -6.0425	    -7.2174	   -13.4277	
    -5.2872	    -1.7624	    -3.9444	    -8.6441	    -4.6997	    -6.1264	    -5.1193	    -5.7907	    -6.5460	   -12.2528	
    -5.4550	    -1.5945	    -3.6926	    -8.4763	    -3.6926	    -5.7907	    -4.4479	    -5.3711	    -5.8746	   -11.1618	
    -5.6229	    -1.4267	    -3.4409	    -8.3084	    -2.6855	    -5.3711	    -3.8605	    -4.9515	    -5.3711	   -10.2386	
    -5.7907	    -1.3428	    -3.1891	    -7.8888	    -1.5106	    -4.9515	    -3.1891	    -4.3640	    -4.7836	    -9.3155	
    -5.9586	    -1.2589	    -2.8534	    -7.3853	    -0.2518	    -4.3640	    -2.6855	    -3.6926	    -4.2801	    -8.4763	
    -6.0425	    -1.1749	    -2.4338	    -6.7139	     0.9232	    -3.8605	    -2.2659	    -3.0212	    -3.7766	    -7.8049	
    -6.2103	    -1.2589	    -1.9302	    -5.9586	     2.0981	    -3.2730	    -2.0981	    -2.4338	    -3.2730	    -7.1335	
    -6.4621	    -1.4267	    -1.3428	    -5.2032	     3.1891	    -2.7695	    -2.0981	    -1.7624	    -2.7695	    -6.7139	
    -6.7978	    -1.7624	    -0.8392	    -4.5319	     4.0283	    -2.2659	    -2.2659	    -1.1749	    -2.2659	    -6.2943	
    -7.3013	    -2.2659	    -0.2518	    -3.8605	     4.6997	    -1.8463	    -2.5177	    -0.5875	    -1.7624	    -6.0425	
    -7.8888	    -2.8534	     0.0000	    -3.3569	     5.2032	    -1.5945	    -2.7695	     0.0000	    -1.2589	    -5.7907	
    -8.7280	    -3.6087	     0.0839	    -3.0212	     5.5389	    -1.3428	    -3.0212	     0.5875	    -0.7553	    -5.7068	
    -9.6512	    -4.5319	    -0.1678	    -2.7695	     5.6229	    -1.1749	    -3.1891	     1.1749	    -0.2518	    -5.6229	
   -10.6583	    -5.3711	    -0.5875	    -2.6016	     5.6229	    -1.0910	    -3.2730	     1.6785	     0.3357	    -5.5389	
   -11.7493	    -6.2103	    -1.1749	    -2.5177	     5.4550	    -1.0071	    -3.1891	     2.0981	     0.8392	    -5.4550	
   -12.6724	    -6.7978	    -1.7624	    -2.4338	     5.2032	    -0.9232	    -2.9373	     2.4338	     1.5106	    -5.2872	
   -13.5956	    -7.3013	    -2.3499	    -2.2659	     5.0354	    -0.7553	    -2.3499	     2.6855	     2.0981	    -5.0354	
   -14.2670	    -7.4692	    -2.8534	    -2.0981	     4.8676	    -0.5035	    -1.5945	     3.0212	     2.7695	    -4.6997	
   -14.6866	    -7.3853	    -3.2730	    -1.6785	     4.7836	    -0.0839	    -0.5875	     3.2730	     3.5248	    -4.1962	
   -14.8544	    -7.1335	    -3.5248	    -1.1749	     4.7836	     0.5035	     0.5035	     3.6926	     4.2801	    -3.5248	
   -14.7705	    -6.6299	    -3.6087	    -0.5035	     4.7836	     1.1749	     1.5945	     4.1962	     5.0354	    -2.8534	
   -14.4348	    -5.8746	    -3.6087	     0.3357	     4.9515	     2.0142	     2.7695	     4.7836	     5.7907	    -2.0981	
   -13.9313	    -5.1193	    -3.5248	     1.1749	     5.2032	     2.8534	     3.6926	     5.5389	     6.5460	    -1.4267	
   -13.2599	    -4.3640	    -3.3569	     2.0981	     5.4550	     3.6926	     4.4479	     6.2103	     7.1335	    -0.9232	
   -12.5885	    -3.6087	    -3.0212	     3.0212	     5.7907	     4.4479	     4.9515	     6.8817	     7.6370	    -0.7553	
   -11.9171	    -3.0212	    -2.6016	     3.7766	     6.0425	     5.0354	     5.1193	     7.3013	     7.8049	    -0.9232	
   -11.3297	    -2.6016	    -1.9302	     4.4479	     6.2103	     5.4550	     5.0354	     7.6370	     7.8049	    -1.4267	
   -10.8261	    -2.4338	    -1.1749	     4.8676	     6.2943	     5.7068	     4.6997	     7.7209	     7.5531	    -2.1820	
   -10.4904	    -2.4338	    -0.5035	     5.2032	     6.2103	     5.8746	     4.1962	     7.6370	     7.2174	    -3.0212	
   -10.3226	    -2.5177	     0.0839	     5.3711	     5.9586	     5.7907	     3.6087	     7.4692	     6.7139	    -3.9444	
   -10.1547	    -2.6855	     0.5875	     5.4550	     5.6229	     5.7068	     3.1052	     7.1335	     6.2103	    -4.6997	
   -10.1547	    -2.8534	     0.8392	     5.3711	     5.2032	     5.5389	     2.6016	     6.7978	     5.7907	    -5.1193	
   -10.1547	    -3.0212	     0.9232	     5.1193	     4.7836	     5.3711	     2.2659	     6.5460	     5.5389	    -5.2872	
   -10.1547	    -3.1891	     0.9232	     4.8676	     4.2801	     5.1193	     2.0142	     6.3782	     5.2872	    -5.1193	
   -10.2386	    -3.3569	     0.9232	     4.4479	     3.8605	     4.8676	     2.0142	     6.2943	     5.2872	    -4.6158	
   -10.3226	    -3.4409	     0.8392	     4.1122	     3.4409	     4.6997	     2.0981	     6.3782	     5.3711	    -3.8605	
   -10.4065	    -3.4409	     0.8392	     3.8605	     3.1891	     4.5319	     2.3499	     6.5460	     5.7068	    -2.8534	
   -10.4065	    -3.3569	     0.9232	     3.6926	     3.1052	     4.5319	     2.7695	     6.8817	     6.1264	    -1.7624	
   -10.4904	    -3.1891	     0.9232	     3.7766	     3.0212	     4.6997	     3.1891	     7.3853	     6.7139	    -0.5035	
   -10.4904	    -3.0212	     1.0071	     3.9444	     3.0212	     4.9515	     3.5248	     7.8049	     7.3853	     0.6714	
   -10.5743	    -2.9373	     1.0071	     4.3640	     3.0212	     5.2872	     3.7766	     8.3084	     7.9727	     1.6785	
   -10.7422	    -2.8534	     0.9232	     4.8676	     3.0212	     5.7068	     3.9444	     8.6441	     8.4763	     2.6016	
   -10.8261	    -2.7695	     0.7553	     5.5389	     2.9373	     6.2943	     3.9444	     8.8959	     8.8120	     3.1891	
   -10.9940	    -2.8534	     0.5875	     6.3782	     2.8534	     6.8817	     3.8605	     9.0637	     8.8959	     3.5248	
   -11.1618	    -3.0212	     0.3357	     7.2174	     2.6855	     7.4692	     3.5248	     9.1476	     8.8959	     3.5248	
   -11.4136	    -3.4409	    -0.0839	     7.9727	     2.3499	     7.9727	     2.9373	     9.1476	     8.4763	     3.1891	
   -11.7493	    -4.0283	    -0.6714	     8.6441	     2.0142	     8.3084	     2.0981	     9.1476	     7.8049	     2.4338	
   -12.0850	    -4.7836	    -1.4267	     9.1476	     1.5106	     8.3923	     0.9232	     8.9798	     6.7978	     1.2589	
   -12.5046	    -5.6229	    -2.1820	     9.3994	     1.0071	     8.3084	    -0.3357	     8.8120	     5.5389	    -0.2518	
   -12.7563	    -6.4621	    -2.9373	     9.4833	     0.5875	     8.0566	    -1.6785	     8.5602	     4.1962	    -1.9302	
   -12.8403	    -7.0496	    -3.4409	     9.4833	     0.1678	     7.8049	    -2.8534	     8.4763	     2.9373	    -3.3569	
   -12.6724	    -7.3853	    -3.8605	     9.5673	     0.0000	     7.5531	    -3.8605	     8.4763	     1.9302	    -4.5319	
   -12.3367	    -7.3853	    -3.8605	     9.7351	     0.1678	     7.3853	    -4.3640	     8.6441	     1.3428	    -5.2032	
   -11.6653	    -7.0496	    -3.6087	     9.9030	     0.5875	     7.3853	    -4.4479	     8.8959	     1.1749	    -5.3711	
   -10.9100	    -6.4621	    -3.1052	    10.2386	     1.2589	     7.5531	    -4.0283	     9.3155	     1.5106	    -4.9515	
    -9.9869	    -5.7068	    -2.5177	    10.6583	     2.1820	     7.8888	    -3.1891	     9.6512	     2.1820	    -4.1962	
    -8.9798	    -4.7836	    -1.7624	    10.9940	     3.2730	     8.2245	    -2.0981	     9.9869	     3.1891	    -3.0212	
    -8.0566	    -3.7766	    -1.0071	    11.4136	     4.3640	     8.7280	    -0.7553	    10.2386	     4.3640	    -1.5945	
    -7.1335	    -2.6855	    -0.2518	    11.8332	     5.3711	     9.2316	     0.6714	    10.4904	     5.7068	    -0.0839	
    -6.2103	    -1.5945	     0.5035	    12.2528	     6.3782	     9.8190	     2.0981	    10.7422	     6.9656	     1.3428	
    -5.1193	    -0.3357	     1.2589	    12.8403	     7.3013	    10.5743	     3.3569	    11.0779	     8.1406	     2.6855	
    -3.9444	     1.0910	     2.0142	    13.5117	     8.1406	    11.3297	     4.5319	    11.3297	     9.2316	     3.8605	
    -2.5177	     2.6016	     2.8534	    14.2670	     8.9798	    12.1689	     5.4550	    11.5814	    10.0708	     4.6997	
    -0.9232	     4.2801	     3.8605	    15.1901	     9.7351	    13.0920	     6.1264	    11.7493	    10.7422	     5.2872	
     1.0071	     6.1264	     4.9515	    16.2811	    10.4904	    14.0152	     6.7139	    11.9171	    11.1618	     5.6229	
     3.1052	     8.1406	     6.2103	    17.3721	    11.2457	    15.0223	     7.0496	    12.0850	    11.4975	     5.7907	
     5.4550	    10.2386	     7.8049	    18.6310	    12.0010	    15.9454	     7.3853	    12.3367	    11.5814	     5.8746	
     7.8049	    12.5046	     9.6512	    19.8898	    12.7563	    16.7847	     7.6370	    12.6724	    11.5814	     5.7907	
    10.2386	    14.6027	    11.6653	    20.9808	    13.5117	    17.4561	     7.8049	    13.0920	    11.4975	     5.6229	
    12.5046	    16.6168	    13.8474	    21.7361	    14.1830	    17.8757	     8.0566	    13.8474	    11.4136	     5.4550	
    14.4348	    18.2114	    15.8615	    22.1558	    14.7705	    17.9596	     8.2245	    14.6866	    11.2457	     5.2032	
    15.8615	    19.4702	    17.4561	    21.9879	    15.1901	    17.6239	     8.3923	    15.5258	    11.0779	     5.0354	
    16.7007	    20.0577	    18.3792	    21.1487	    15.2740	    16.9525	     8.3923	    16.1972	    10.8261	     4.8676	
    16.7847	    19.8898	    18.5471	    19.6381	    15.0223	    15.7776	     8.1406	    16.3651	    10.4904	     4.6997	
    16.0294	    18.9667	    17.7917	    17.3721	    14.2670	    14.1830	     7.5531	    15.9454	     9.8190	     4.3640	
    14.5187	    17.3721	    16.3651	    14.6027	    13.0920	    12.2528	     6.6299	    14.8544	     8.8959	     3.8605	
    12.5046	    15.1901	    14.3509	    11.5814	    11.6653	     9.9869	     5.5389	    13.1760	     7.8049	     3.2730	
    10.3226	    12.9242	    12.0850	     8.4763	    10.0708	     7.7209	     4.4479	    11.3297	     6.6299	     2.6016	
     8.2245	    10.6583	     9.9030	     5.7068	     8.5602	     5.7068	     3.3569	     9.4833	     5.7068	     2.0142	
     6.4621	     8.8120	     8.1406	     3.5248	     7.4692	     4.1962	     2.5177	     7.8888	     5.0354	     1.6785	
     5.3711	     7.6370	     6.8817	     2.0981	     6.7978	     3.2730	     2.0142	     6.7978	     4.8676	     1.5106	
     4.9515	     7.0496	     6.2943	     1.5106	     6.5460	     3.0212	     1.7624	     6.2103	     5.0354	     1.6785	
     5.0354	     7.1335	     6.2103	     1.5945	     6.6299	     3.2730	     1.6785	     6.1264	     5.4550	     1.9302	
     5.7068	     7.6370	     6.4621	     2.2659	     6.8817	     4.0283	     1.5945	     6.3782	     6.1264	     2.2659	
     6.7139	     8.4763	     7.0496	     3.3569	     7.3013	     4.9515	     1.5945	     6.8817	     6.7978	     2.6016	
     7.9727	     9.4833	     7.6370	     4.6158	     7.6370	     6.0425	     1.4267	     7.4692	     7.3853	     2.6855	
     9.3155	    10.5743	     8.2245	     5.9586	     7.8049	     7.1335	     1.0910	     8.1406	     7.8888	     2.6855	
    10.7422	    11.6653	     8.6441	     7.2174	     7.8888	     8.0566	     0.5035	     8.7280	     8.2245	     2.3499	
    12.0850	    12.7563	     8.8959	     8.3923	     7.8049	     8.8959	    -0.1678	     9.2316	     8.3923	     1.7624	
    13.3438	    13.6795	     9.0637	     9.3994	     7.5531	     9.5673	    -0.9232	     9.5673	     8.3923	     0.9232	
    14.4348	    14.4348	     8.9798	    10.1547	     7.1335	    10.0708	    -1.7624	     9.8190	     8.2245	    -0.1678	
    15.4419	    15.1901	     8.8959	    10.6583	     6.7139	    10.3226	    -2.5177	     9.9030	     7.9727	    -1.3428	
    16.2811	    15.7776	     8.7280	    10.9100	     6.3782	    10.4904	    -3.0212	     9.9030	     7.7209	    -2.5177	
    17.0364	    16.3651	     8.8120	    11.0779	     6.2103	    10.5743	    -3.1891	     9.9030	     7.3853	    -3.4409	
    17.7917	    17.0364	     9.2316	    11.0779	     6.3782	    10.6583	    -2.9373	     9.9030	     7.2174	    -4.1962	
    18.5471	    17.7917	    10.1547	    10.9940	     6.8817	    10.7422	    -2.1820	    10.0708	     7.0496	    -4.5319	
    19.3024	    18.6310	    11.6653	    10.9100	     7.7209	    10.8261	    -0.8392	    10.3226	     6.9656	    -4.5319	
    20.0577	    19.6381	    13.5956	    10.9100	     8.8959	    10.9940	     0.8392	    10.5743	     6.9656	    -4.2801	
    20.8969	    20.6451	    15.7776	    10.8261	    10.2386	    11.1618	     2.7695	    10.9940	     6.8817	    -3.7766	
    21.6522	    21.6522	    18.1274	    10.9100	    11.7493	    11.3297	     4.7836	    11.3297	     6.7978	    -3.0212	
    22.4915	    22.7432	    20.2255	    10.9940	    13.3438	    11.5814	     6.7139	    11.7493	     6.7139	    -2.0981	
    23.2468	    23.7503	    22.1558	    11.1618	    14.8544	    11.8332	     8.3084	    12.0850	     6.6299	    -1.1749	
    24.0021	    24.7574	    23.6664	    11.4136	    16.1972	    12.1689	     9.5673	    12.4207	     6.6299	    -0.2518	
    24.8413	    25.5966	    24.9252	    11.7493	    17.5400	    12.5046	    10.4065	    12.6724	     6.6299	     0.5875	
    25.5127	    26.2680	    25.7645	    12.1689	    18.5471	    12.9242	    10.6583	    12.7563	     6.7139	     1.1749	
    26.1002	    26.7715	    26.1002	    12.5885	    19.3863	    13.1760	    10.3226	    12.6724	     6.7978	     1.5106	
    26.4359	    26.9394	    26.1002	    12.9242	    19.8898	    13.3438	     9.5673	    12.3367	     6.7978	     1.3428	
    26.5198	    26.6876	    25.6805	    13.0920	    20.1416	    13.3438	     8.2245	    11.8332	     6.5460	     0.7553	
    26.2680	    26.1841	    24.7574	    13.0081	    20.0577	    13.0920	     6.5460	    11.1618	     6.1264	    -0.4196	
    25.7645	    25.2609	    23.4985	    12.6724	    19.7220	    12.5885	     4.5319	    10.3226	     5.5389	    -1.9302	
    24.8413	    24.0021	    21.9879	    12.0010	    19.0506	    11.8332	     2.5177	     9.3994	     4.6997	    -3.7766	
    23.4985	    22.4075	    20.1416	    10.9940	    18.2114	    10.9940	     0.5875	     8.4763	     3.8605	    -5.6229	
    21.9040	    20.6451	    18.1274	     9.9030	    17.1204	     9.9869	    -1.1749	     7.6370	     2.9373	    -7.3013	
    20.1416	    18.7988	    16.1133	     8.7280	    15.8615	     8.9798	    -2.5177	     6.7978	     2.2659	    -8.4763	
    18.1274	    17.0364	    14.1830	     7.4692	    14.6866	     8.1406	    -3.4409	     6.2943	     1.7624	    -9.0637	
    16.1972	    15.3580	    12.5046	     6.3782	    13.5117	     7.3853	    -3.8605	     5.9586	     1.5945	    -9.0637	
    14.2670	    13.9313	    11.0779	     5.3711	    12.5885	     6.7978	    -3.7766	     5.8746	     1.8463	    -8.3923	
    12.5885	    12.9242	     9.9869	     4.6997	    11.9171	     6.3782	    -3.2730	     6.1264	     2.3499	    -7.3013	
    11.1618	    12.2528	     9.3155	     4.1962	    11.6653	     6.2943	    -2.5177	     6.6299	     3.1891	    -5.7068	
    10.1547	    12.0010	     8.8959	     4.0283	    11.6653	     6.3782	    -1.4267	     7.3853	     4.3640	    -3.8605	
     9.5673	    12.0850	     8.8959	     4.1122	    11.9171	     6.6299	    -0.2518	     8.3084	     5.6229	    -1.8463	
     9.3155	    12.5885	     9.0637	     4.5319	    12.5046	     7.1335	     1.0071	     9.2316	     6.9656	     0.0839	
     9.5673	    13.2599	     9.4833	     5.1193	    13.1760	     7.7209	     2.2659	    10.1547	     8.2245	     2.0142	
    10.0708	    14.1830	     9.9869	     5.8746	    13.7634	     8.3084	     3.3569	    10.9940	     9.3994	     3.6087	
    10.9100	    15.1901	    10.6583	     6.7139	    14.3509	     8.8959	     4.1962	    11.6653	    10.2386	     5.0354	
    12.0010	    16.1133	    11.4136	     7.5531	    14.6866	     9.5673	     4.7836	    12.1689	    10.8261	     6.0425	
    13.1760	    17.0364	    12.2528	     8.4763	    14.8544	    10.1547	     5.2032	    12.4207	    11.1618	     6.7139	
    14.4348	    17.8757	    13.1760	     9.3155	    14.7705	    10.7422	     5.4550	    12.5885	    11.2457	     6.9656	
    15.6937	    18.5471	    14.1830	    10.1547	    14.4348	    11.3297	     5.6229	    12.6724	    11.0779	     6.8817	
    16.9525	    19.0506	    15.1901	    10.9100	    14.0152	    11.9171	     5.7907	    12.6724	    10.9100	     6.3782	
    17.9596	    19.3863	    15.9454	    11.6653	    13.4277	    12.4207	     6.0425	    12.5885	    10.6583	     5.6229	
    18.7149	    19.4702	    16.4490	    12.2528	    12.7563	    12.8403	     6.2943	    12.5046	    10.4065	     4.6997	
    19.1345	    19.3863	    16.7007	    12.6724	    12.0010	    13.1760	     6.6299	    12.4207	    10.1547	     3.7766	
    19.2184	    18.9667	    16.5329	    12.9242	    11.1618	    13.4277	     6.9656	    12.1689	     9.9869	     2.9373	
    18.7988	    18.2953	    16.1972	    13.0920	    10.4065	    13.5956	     7.3853	    11.8332	     9.9030	     2.2659	
    18.2114	    17.4561	    15.6937	    13.0920	     9.8190	    13.6795	     7.8049	    11.4136	     9.7351	     1.7624	
    17.2882	    16.6168	    15.1062	    13.1760	     9.3994	    13.8474	     8.3084	    11.0779	     9.7351	     1.5945	
    16.3651	    15.8615	    14.6866	    13.3438	     9.3155	    14.1830	     8.8959	    10.9100	     9.9030	     1.6785	
    15.4419	    15.2740	    14.4348	    13.5956	     9.5673	    14.6027	     9.5673	    10.9940	    10.1547	     2.0142	
    14.7705	    14.9384	    14.4348	    14.0991	    10.2386	    15.1901	    10.2386	    11.3297	    10.4904	     2.6016	
    14.1830	    14.8544	    14.5187	    14.6866	    11.0779	    15.7776	    10.9100	    12.0010	    10.9100	     3.3569	
    13.8474	    14.9384	    14.7705	    15.3580	    12.0850	    16.4490	    11.4975	    12.7563	    11.3297	     4.1962	
    13.6795	    15.1062	    15.0223	    16.0294	    13.1760	    17.0364	    11.8332	    13.5117	    11.6653	     5.0354	
    13.5117	    15.2740	    15.1901	    16.6168	    14.1830	    17.3721	    12.0010	    14.1830	    11.7493	     5.7068	
    13.4277	    15.4419	    15.1901	    17.0364	    14.9384	    17.5400	    11.7493	    14.6027	    11.6653	     6.1264	
    13.1760	    15.3580	    14.7705	    17.2882	    15.5258	    17.4561	    11.2457	    14.7705	    11.2457	     6.2103	
    12.8403	    15.0223	    14.0991	    17.2043	    15.6097	    17.0364	    10.2386	    14.4348	    10.4904	     5.7907	
    12.3367	    14.3509	    12.9242	    16.7847	    15.3580	    16.3651	     8.9798	    13.7634	     9.4833	     5.0354	
    11.5814	    13.3438	    11.3297	    16.1133	    14.7705	    15.4419	     7.3853	    12.5885	     8.3084	     3.8605	
    10.6583	    12.0850	     9.3994	    15.2740	    13.7634	    14.3509	     5.5389	    11.0779	     7.0496	     2.5177	
     9.4833	    10.5743	     7.2174	    14.2670	    12.5046	    13.1760	     3.6926	     9.3155	     5.7068	     1.0071	
     8.2245	     8.8959	     4.9515	    13.1760	    11.2457	    12.0850	     1.8463	     7.4692	     4.5319	    -0.5035	
     6.8817	     7.2174	     2.7695	    12.1689	     9.9030	    10.9940	     0.2518	     5.6229	     3.5248	    -1.6785	
     5.5389	     5.5389	     0.9232	    11.1618	     8.7280	    10.0708	    -1.1749	     4.0283	     2.8534	    -2.6016	
     4.3640	     4.0283	    -0.4196	    10.2386	     7.7209	     9.3155	    -2.2659	     2.8534	     2.4338	    -3.1052	
     3.2730	     2.7695	    -1.0910	     9.4833	     7.1335	     8.8120	    -2.9373	     2.1820	     2.3499	    -3.2730	
     2.4338	     1.7624	    -1.1749	     8.8120	     6.8817	     8.3923	    -3.3569	     2.1820	     2.6016	    -2.9373	
     1.8463	     1.0071	    -0.7553	     8.2245	     6.9656	     8.1406	    -3.4409	     2.8534	     3.1052	    -2.2659	
     1.4267	     0.5035	    -0.0839	     7.6370	     7.3013	     7.8888	    -3.4409	     4.0283	     3.8605	    -1.3428	
     1.1749	     0.1678	     0.5035	     7.1335	     7.6370	     7.6370	    -3.3569	     5.3711	     4.6997	    -0.2518	
     0.9232	    -0.0839	     1.0071	     6.5460	     7.8888	     7.3853	    -3.3569	     6.7139	     5.3711	     0.8392	
     0.7553	    -0.3357	     1.0910	     6.0425	     7.9727	     7.1335	    -3.4409	     7.8888	     5.8746	     1.8463	
     0.7553	    -0.5035	     1.0071	     5.6229	     7.8888	     6.9656	    -3.7766	     8.6441	     6.2103	     2.6855	
     0.7553	    -0.6714	     0.5875	     5.5389	     7.5531	     6.9656	    -4.1962	     9.1476	     6.2103	     3.1891	
     0.7553	    -0.8392	    -0.0839	     5.5389	     7.0496	     6.9656	    -4.7836	     9.3994	     5.8746	     3.5248	
     0.8392	    -1.0071	    -0.8392	     5.7907	     6.2943	     7.0496	    -5.5389	     9.4833	     5.4550	     3.5248	
     1.0910	    -1.1749	    -1.6785	     6.2103	     5.3711	     7.2174	    -6.2943	     9.4833	     4.7836	     3.2730	
     1.3428	    -1.2589	    -2.4338	     6.7139	     4.3640	     7.4692	    -7.0496	     9.5673	     4.1122	     2.9373	
     1.6785	    -1.1749	    -3.1052	     7.3853	     3.2730	     7.8049	    -7.7209	     9.6512	     3.4409	     2.5177	
     2.1820	    -1.0071	    -3.5248	     8.1406	     2.3499	     8.2245	    -8.3084	     9.7351	     2.8534	     2.1820	
     2.8534	    -0.8392	    -3.7766	     8.8959	     1.5106	     8.7280	    -8.5602	     9.9030	     2.3499	     1.9302	
     3.4409	    -0.5035	    -3.9444	     9.6512	     0.8392	     9.2316	    -8.6441	    10.1547	     1.9302	     1.6785	
     4.0283	    -0.1678	    -3.8605	    10.2386	     0.2518	     9.7351	    -8.6441	    10.3226	     1.6785	     1.5945	
     4.5319	     0.0839	    -3.7766	    10.7422	    -0.1678	    10.1547	    -8.3923	    10.4904	     1.5106	     1.6785	
     4.8676	     0.3357	    -3.5248	    11.1618	    -0.4196	    10.5743	    -8.0566	    10.7422	     1.5106	     1.7624	
     5.2032	     0.5875	    -3.2730	    11.5814	    -0.5035	    11.0779	    -7.6370	    11.0779	     1.7624	     2.0981	
     5.4550	     0.9232	    -2.9373	    12.0850	    -0.2518	    11.5814	    -6.9656	    11.5814	     2.2659	     2.6016	
     5.7907	     1.2589	    -2.4338	    12.5885	     0.1678	    12.1689	    -6.2103	    12.1689	     3.1052	     3.1891	
     5.9586	     1.5945	    -2.0142	    13.2599	     0.6714	    12.9242	    -5.3711	    12.8403	     4.1962	     3.7766	
     6.2103	     2.0142	    -1.5106	    14.0152	     1.2589	    13.6795	    -4.5319	    13.6795	     5.3711	     4.3640	
     6.4621	     2.4338	    -1.0910	    14.8544	     1.6785	    14.6027	    -3.6926	    14.5187	     6.6299	     4.6997	
     6.7139	     2.7695	    -0.6714	    15.8615	     2.0142	    15.4419	    -2.9373	    15.3580	     7.8888	     4.9515	
     6.9656	     3.1891	    -0.2518	    16.8686	     2.0981	    16.3651	    -2.5177	    16.1133	     9.0637	     4.9515	
     7.2174	     3.4409	     0.1678	    17.8757	     1.9302	    17.2882	    -2.3499	    16.6168	     9.9030	     4.6158	
     7.4692	     3.6926	     0.3357	    18.7988	     1.5945	    17.9596	    -2.5177	    16.8686	    10.4904	     4.1122	
     7.6370	     3.7766	     0.4196	    19.6381	     1.0910	    18.4631	    -3.1891	    16.7847	    10.7422	     3.3569	
     7.8049	     3.7766	     0.2518	    20.2255	     0.4196	    18.7988	    -4.1962	    16.3651	    10.4904	     2.4338	
     7.8049	     3.6087	    -0.0839	    20.6451	    -0.1678	    18.9667	    -5.5389	    15.6097	     9.9869	     1.5106	
     7.8049	     3.2730	    -0.5875	    20.8130	    -0.6714	    18.7988	    -7.1335	    14.6866	     9.3155	     0.5035	
     7.6370	     2.9373	    -1.2589	    20.8130	    -1.0071	    18.6310	    -8.8120	    13.5956	     8.4763	    -0.4196	
     7.5531	     2.6016	    -1.8463	    20.6451	    -1.1749	    18.2953	   -10.4904	    12.5885	     7.6370	    -1.0910	
     7.4692	     2.3499	    -2.4338	    20.4773	    -0.9232	    18.0435	   -11.9171	    11.7493	     7.0496	    -1.5106	
     7.3853	     2.1820	    -2.8534	    20.3934	    -0.4196	    17.9596	   -12.9242	    11.3297	     6.7139	    -1.5945	
     7.3853	     2.0981	    -3.1052	    20.3934	     0.4196	    17.9596	   -13.4277	    11.3297	     6.7978	    -1.2589	
     7.3853	     2.1820	    -3.1891	    20.5612	     1.5106	    18.2114	   -13.2599	    11.8332	     7.1335	    -0.5875	
     7.3853	     2.5177	    -3.0212	    20.8969	     2.6855	    18.6310	   -12.5885	    12.7563	     7.8888	     0.5035	
     7.4692	     2.9373	    -2.6016	    21.3165	     4.0283	    19.3024	   -11.4136	    14.0152	     8.8120	     1.9302	
     7.6370	     3.4409	    -2.0981	    21.8201	     5.3711	    19.9738	    -9.8190	    15.5258	     9.9869	     3.6087	
     7.7209	     4.1122	    -1.4267	    22.3236	     6.6299	    20.7291	    -8.0566	    17.0364	    11.1618	     5.4550	
     7.8888	     4.7836	    -0.6714	    22.7432	     7.7209	    21.4005	    -6.3782	    18.4631	    12.3367	     7.2174	
     8.0566	     5.4550	     0.1678	    23.1628	     8.6441	    21.9040	    -4.9515	    19.7220	    13.3438	     8.8959	
     8.3084	     6.1264	     1.1749	    23.4146	     9.3155	    22.2397	    -3.7766	    20.7291	    14.1830	    10.3226	
     8.6441	     6.8817	     2.4338	    23.6664	     9.7351	    22.5754	    -2.8534	    21.5683	    14.7705	    11.5814	
     9.2316	     7.6370	     3.8605	    24.0021	    10.0708	    22.7432	    -2.1820	    22.2397	    15.2740	    12.6724	
     9.9869	     8.4763	     5.3711	    24.2538	    10.3226	    22.8271	    -1.7624	    22.8271	    15.5258	    13.4277	
    10.8261	     9.3155	     6.8817	    24.4217	    10.4065	    22.9111	    -1.4267	    23.0789	    15.6097	    13.8474	
    11.7493	    10.1547	     8.0566	    24.5056	    10.4904	    22.7432	    -1.2589	    23.1628	    15.4419	    13.9313	
    12.6724	    10.8261	     8.9798	    24.4217	    10.4065	    22.4915	    -1.1749	    22.8271	    15.0223	    13.5117	
    13.5117	    11.4975	     9.5673	    24.0860	    10.2386	    21.9879	    -1.0910	    22.2397	    14.4348	    12.7563	
    14.1830	    12.0010	     9.8190	    23.4985	    10.0708	    21.2326	    -0.9232	    21.2326	    13.6795	    11.5814	
    14.6027	    12.3367	     9.8190	    22.8271	     9.7351	    20.4773	    -0.6714	    20.0577	    12.7563	    10.1547	
    14.9384	    12.5046	     9.6512	    22.0718	     9.4833	    19.6381	    -0.4196	    18.7149	    11.8332	     8.7280	
    15.0223	    12.5885	     9.3155	    21.2326	     9.2316	    18.7988	     0.0839	    17.4561	    10.9940	     7.3013	
    14.9384	    12.5046	     8.8959	    20.4773	     9.1476	    18.0435	     0.6714	    16.2811	    10.3226	     6.2103	
    14.8544	    12.5046	     8.4763	    19.8059	     9.0637	    17.3721	     1.4267	    15.3580	     9.8190	     5.5389	
    14.6027	    12.4207	     8.1406	    19.3024	     9.2316	    16.8686	     2.4338	    14.6866	     9.7351	     5.3711	
    14.5187	    12.5046	     7.8888	    18.8828	     9.4833	    16.6168	     3.6087	    14.3509	     9.9030	     5.5389	
    14.4348	    12.7563	     7.8049	    18.7149	     9.8190	    16.5329	     4.9515	    14.1830	    10.4904	     6.1264	
    14.4348	    13.0081	     7.7209	    18.6310	    10.2386	    16.6168	     6.2103	    14.2670	    11.3297	     6.7978	
    14.5187	    13.2599	     7.5531	    18.5471	    10.4065	    16.7007	     7.2174	    14.5187	    12.2528	     7.4692	
    14.5187	    13.4277	     7.3013	    18.3792	    10.4065	    16.7007	     7.9727	    14.7705	    13.0081	     7.9727	
    14.4348	    13.5117	     6.8817	    18.1274	    10.0708	    16.6168	     8.3084	    14.9384	    13.5956	     8.1406	
    14.2670	    13.4277	     6.2943	    17.7078	     9.4833	    16.3651	     8.2245	    15.0223	    13.8474	     8.1406	
    14.0991	    13.1760	     5.5389	    17.1204	     8.7280	    15.9454	     7.5531	    14.9384	    13.8474	     7.8888	
    13.9313	    12.8403	     4.8676	    16.5329	     7.8049	    15.3580	     6.5460	    14.6866	    13.4277	     7.5531	
    13.6795	    12.4207	     4.3640	    15.8615	     6.9656	    14.6866	     5.1193	    14.2670	    12.6724	     7.2174	
    13.4277	    11.8332	     3.9444	    15.1901	     6.2943	    14.0152	     3.4409	    13.7634	    11.7493	     6.7978	
    13.0920	    11.2457	     3.8605	    14.5187	     5.7907	    13.3438	     1.5945	    13.0920	    10.5743	     6.4621	
    12.7563	    10.4904	     4.0283	    13.8474	     5.6229	    12.6724	    -0.2518	    12.3367	     9.3155	     6.2103	
    12.3367	     9.7351	     4.3640	    13.3438	     5.6229	    12.1689	    -1.9302	    11.5814	     8.0566	     5.9586	
    11.8332	     8.9798	     4.6997	    12.8403	     5.8746	    11.7493	    -3.5248	    10.9100	     7.0496	     5.7068	
    11.4136	     8.3084	     5.0354	    12.5046	     6.2943	    11.4975	    -4.7836	    10.3226	     6.1264	     5.6229	
    10.8261	     7.6370	     5.2872	    12.3367	     6.7978	    11.4136	    -5.8746	     9.8190	     5.5389	     5.5389	
    10.3226	     7.1335	     5.5389	    12.2528	     7.3853	    11.4975	    -6.4621	     9.4833	     5.2032	     5.5389	
     9.7351	     6.7978	     5.7907	    12.2528	     7.9727	    11.7493	    -6.7978	     9.3155	     5.2032	     5.7068	
     9.1476	     6.5460	     6.0425	    12.3367	     8.5602	    12.0850	    -6.7139	     9.2316	     5.4550	     6.0425	
     8.6441	     6.4621	     6.2943	    12.5046	     9.1476	    12.5046	    -6.2943	     9.1476	     5.9586	     6.5460	
     8.1406	     6.4621	     6.5460	    12.7563	     9.6512	    12.9242	    -5.6229	     9.1476	     6.5460	     7.0496	
     7.6370	     6.4621	     6.7978	    13.0081	    10.1547	    13.3438	    -4.6997	     9.2316	     7.2174	     7.7209	
     7.2174	     6.4621	     6.9656	    13.1760	    10.4904	    13.5956	    -3.7766	     9.2316	     7.8049	     8.2245	
     6.7978	     6.4621	     6.9656	    13.4277	    10.7422	    13.8474	    -2.7695	     9.2316	     8.3084	     8.6441	
     6.4621	     6.4621	     6.8817	    13.6795	    10.8261	    14.0152	    -1.7624	     9.2316	     8.6441	     8.8959	
     6.3782	     6.5460	     6.7139	    14.0152	    10.9100	    14.2670	    -0.7553	     9.2316	     8.9798	     8.9798	
     6.4621	     6.7978	     6.6299	    14.6027	    10.9100	    14.5187	     0.0839	     9.3155	     9.2316	     8.9798	
     6.7978	     7.1335	     6.5460	    15.2740	    10.9100	    14.8544	     0.9232	     9.3994	     9.5673	     8.8959	
     7.3013	     7.5531	     6.4621	    16.0294	    10.9100	    15.1062	     1.7624	     9.4833	     9.8190	     8.8959	
     7.9727	     8.0566	     6.4621	    16.7847	    10.7422	    15.4419	     2.4338	     9.7351	    10.0708	     8.8120	
     8.6441	     8.5602	     6.2943	    17.4561	    10.4904	    15.5258	     2.9373	    10.0708	    10.3226	     8.7280	
     9.3994	     8.8959	     6.1264	    17.8757	     9.9030	    15.4419	     3.3569	    10.4904	    10.4904	     8.6441	
     9.9869	     9.1476	     5.7907	    17.8757	     9.1476	    15.0223	     3.6087	    10.9940	    10.6583	     8.5602	
    10.4065	     9.2316	     5.3711	    17.5400	     8.2245	    14.3509	     3.6926	    11.4975	    10.6583	     8.3923	
    10.6583	     9.2316	     4.8676	    16.8686	     7.1335	    13.5117	     3.6926	    12.0850	    10.7422	     8.1406	
    10.8261	     9.0637	     4.3640	    16.0294	     6.0425	    12.5885	     3.6087	    12.6724	    10.7422	     7.8888	
    10.8261	     8.8120	     3.7766	    15.0223	     5.0354	    11.8332	     3.5248	    13.0920	    10.8261	     7.6370	
    10.6583	     8.4763	     3.1891	    14.0152	     4.1122	    11.1618	     3.3569	    13.5117	    10.9100	     7.3853	
    10.2386	     8.0566	     2.6016	    13.0920	     3.3569	    10.6583	     3.2730	    13.7634	    10.9100	     7.1335	
     9.6512	     7.4692	     1.9302	    12.2528	     2.6855	    10.2386	     3.0212	    13.9313	    10.9940	     6.7139	
     8.7280	     6.7139	     1.1749	    11.4136	     2.0981	     9.9869	     2.6855	    14.0152	    10.9940	     6.2103	
     7.6370	     5.7907	     0.3357	    10.5743	     1.4267	     9.6512	     2.1820	    13.8474	    10.9100	     5.5389	
     6.2103	     4.6158	    -0.5875	     9.7351	     0.7553	     9.3155	     1.5945	    13.5956	    10.6583	     4.7836	
     4.6997	     3.4409	    -1.6785	     9.0637	     0.0839	     8.9798	     0.8392	    13.2599	    10.2386	     3.9444	
     3.2730	     2.1820	    -2.6855	     8.3923	    -0.5875	     8.7280	     0.0839	    12.7563	     9.7351	     3.0212	
     1.9302	     1.0910	    -3.6087	     7.9727	    -1.2589	     8.5602	    -0.7553	    12.2528	     9.1476	     2.1820	
     0.8392	     0.2518	    -4.3640	     7.8888	    -1.7624	     8.4763	    -1.5945	    11.6653	     8.3923	     1.3428	
     0.0000	    -0.4196	    -5.0354	     7.8888	    -2.2659	     8.5602	    -2.4338	    11.0779	     7.6370	     0.7553	
    -0.4196	    -0.8392	    -5.6229	     8.1406	    -2.6016	     8.6441	    -3.2730	    10.4065	     6.7139	     0.2518	
    -0.5875	    -1.0910	    -6.0425	     8.5602	    -2.8534	     8.8120	    -4.1122	     9.8190	     5.7907	     0.0000	
    -0.5035	    -1.0071	    -6.3782	     8.9798	    -2.8534	     8.9798	    -4.9515	     9.2316	     4.7836	     0.0000	
    -0.0839	    -0.8392	    -6.7139	     9.4833	    -2.6016	     9.1476	    -5.7068	     8.8120	     3.7766	     0.0839	
     0.5035	    -0.5035	    -6.8817	     9.9030	    -2.0981	     9.3155	    -6.3782	     8.4763	     2.8534	     0.4196	
     1.0910	    -0.1678	    -6.9656	    10.2386	    -1.4267	     9.3155	    -6.9656	     8.1406	     2.0142	     0.7553	
     1.5945	     0.1678	    -7.0496	    10.2386	    -0.5875	     9.0637	    -7.3853	     7.7209	     1.1749	     1.0910	
     1.9302	     0.2518	    -7.1335	     9.9030	     0.2518	     8.5602	    -7.6370	     7.1335	     0.3357	     1.3428	
     1.8463	     0.0839	    -7.3013	     9.0637	     0.9232	     7.5531	    -7.8049	     6.2103	    -0.5875	     1.4267	
     1.3428	    -0.3357	    -7.3013	     7.8049	     1.4267	     6.2103	    -7.7209	     4.9515	    -1.5106	     1.4267	
     0.5875	    -0.9232	    -7.2174	     6.1264	     1.7624	     4.6158	    -7.4692	     3.4409	    -2.3499	     1.2589	
    -0.4196	    -1.5945	    -6.9656	     4.2801	     1.9302	     2.8534	    -6.9656	     1.8463	    -3.1052	     1.1749	
    -1.5106	    -2.3499	    -6.6299	     2.4338	     2.0142	     1.0071	    -6.3782	     0.2518	    -3.7766	     1.0910	
    -2.6016	    -3.0212	    -6.2943	     0.5875	     2.0142	    -0.6714	    -5.6229	    -1.2589	    -4.2801	     1.0071	
    -3.5248	    -3.5248	    -5.8746	    -0.9232	     1.9302	    -2.0981	    -4.8676	    -2.5177	    -4.6997	     1.0071	
    -4.1962	    -3.8605	    -5.3711	    -2.0981	     1.8463	    -3.1891	    -4.1122	    -3.5248	    -4.9515	     1.0071	
    -4.5319	    -3.8605	    -4.9515	    -2.8534	     1.5945	    -3.9444	    -3.4409	    -4.1962	    -5.2032	     1.0071	
[Epoch Header]
[Trial Type]	21
[Accept]	1
[Correct]	0
[RT]	 0.000
[Resp]	0
[Epoch Data]
    14.5187	    10.4065	     2.0142	     6.3782	    -2.8534	     5.3711	     1.3428	     7.3013	     9.5673	    10.9940	
    15.5258	    11.3297	     2.2659	     7.4692	    -3.3569	     6.3782	     1.3428	     7.6370	    10.8261	    11.5814	
    16.3651	    12.2528	     2.6016	     8.6441	    -3.5248	     7.5531	     1.8463	     8.3923	    12.4207	    12.3367	
    17.2043	    13.2599	     2.9373	     9.8190	    -3.3569	     8.8959	     2.6855	     9.3994	    14.1830	    13.4277	
    17.7917	    14.0991	     3.4409	    11.0779	    -2.8534	    10.2386	     3.7766	    10.6583	    16.1133	    14.5187	
    18.2953	    14.8544	     3.9444	    12.2528	    -2.0142	    11.5814	     4.9515	    12.0010	    17.9596	    15.7776	
    18.6310	    15.5258	     4.6997	    13.3438	    -0.9232	    12.8403	     6.0425	    13.4277	    19.8059	    16.8686	
    18.8828	    16.1133	     5.7068	    14.2670	     0.5035	    14.0152	     6.9656	    14.7705	    21.4005	    17.8757	
    19.0506	    16.6168	     7.1335	    15.1901	     2.1820	    15.0223	     7.7209	    16.0294	    22.7432	    18.6310	
    19.1345	    16.9525	     8.9798	    15.9454	     4.0283	    15.8615	     8.2245	    17.0364	    23.7503	    19.0506	
    19.1345	    17.2882	    11.0779	    16.5329	     5.8746	    16.4490	     8.5602	    17.8757	    24.5056	    19.1345	
    19.0506	    17.3721	    13.0920	    16.9525	     7.6370	    16.8686	     8.5602	    18.4631	    24.8413	    18.8828	
    18.9667	    17.3721	    14.9384	    17.2882	     9.0637	    17.2043	     8.4763	    18.7988	    24.9252	    18.2114	
    18.9667	    17.3721	    16.2811	    17.6239	    10.3226	    17.3721	     8.2245	    18.9667	    24.7574	    17.3721	
    19.0506	    17.2882	    17.2043	    17.8757	    11.1618	    17.5400	     7.9727	    19.0506	    24.4217	    16.3651	
    19.1345	    17.2882	    17.6239	    18.1274	    11.8332	    17.7078	     7.7209	    19.0506	    23.9182	    15.5258	
    19.3024	    17.2882	    17.7917	    18.3792	    12.1689	    17.7917	     7.4692	    19.0506	    23.3307	    14.6866	
    19.4702	    17.2882	    17.5400	    18.6310	    12.2528	    17.8757	     7.3013	    18.8828	    22.5754	    14.0991	
    19.5541	    17.2043	    16.9525	    18.7149	    12.0850	    17.8757	     7.2174	    18.7149	    21.8201	    13.5956	
    19.4702	    16.8686	    16.1972	    18.6310	    11.5814	    17.7078	     7.1335	    18.2953	    21.0648	    13.2599	
    19.1345	    16.3651	    15.0223	    18.2114	    10.9100	    17.3721	     7.1335	    17.7078	    20.1416	    13.0081	
    18.4631	    15.6097	    13.7634	    17.6239	    10.0708	    16.8686	     7.1335	    17.0364	    19.2184	    12.7563	
    17.5400	    14.6027	    12.3367	    16.7007	     9.1476	    16.1972	     7.2174	    16.1972	    18.2114	    12.5046	
    16.4490	    13.4277	    10.8261	    15.7776	     8.1406	    15.4419	     7.4692	    15.2740	    17.2882	    12.3367	
    15.3580	    12.3367	     9.3994	    14.6866	     7.2174	    14.6866	     7.7209	    14.4348	    16.4490	    12.0850	
    14.1830	    11.2457	     8.1406	    13.5956	     6.3782	    13.9313	     7.9727	    13.6795	    15.6097	    11.9171	
    13.0920	    10.2386	     7.0496	    12.5885	     5.5389	    13.2599	     8.2245	    13.0081	    14.9384	    11.7493	
    12.0010	     9.3155	     6.1264	    11.5814	     4.7836	    12.5885	     8.3923	    12.4207	    14.4348	    11.6653	
    11.0779	     8.5602	     5.2872	    10.7422	     4.0283	    11.9171	     8.3923	    11.9171	    13.9313	    11.6653	
    10.2386	     7.8888	     4.6997	     9.9869	     3.2730	    11.4136	     8.1406	    11.5814	    13.5956	    11.6653	
     9.3994	     7.3013	     4.1122	     9.3994	     2.5177	    10.8261	     7.7209	    11.2457	    13.2599	    11.7493	
     8.7280	     6.7139	     3.6926	     8.9798	     1.7624	    10.3226	     7.0496	    10.9940	    13.0081	    11.6653	
     8.0566	     6.2103	     3.1891	     8.6441	     1.0910	     9.8190	     6.1264	    10.6583	    12.7563	    11.4136	
     7.4692	     5.7068	     2.7695	     8.4763	     0.3357	     9.3155	     4.9515	    10.4065	    12.4207	    11.0779	
     7.0496	     5.2032	     2.3499	     8.3923	    -0.4196	     8.8120	     3.6087	    10.0708	    12.0850	    10.6583	
     6.7139	     4.7836	     1.9302	     8.3923	    -1.0071	     8.4763	     2.1820	     9.8190	    11.8332	    10.4904	
     6.5460	     4.4479	     1.6785	     8.3923	    -1.5945	     8.1406	     0.9232	     9.6512	    11.5814	    10.4065	
     6.4621	     4.2801	     1.4267	     8.4763	    -2.1820	     7.8049	    -0.1678	     9.4833	    11.4136	    10.5743	
     6.4621	     4.1122	     1.2589	     8.3923	    -2.6855	     7.5531	    -1.0071	     9.3155	    11.4136	    10.9940	
     6.3782	     4.0283	     1.0910	     8.2245	    -3.1891	     7.3013	    -1.5106	     9.2316	    11.4975	    11.4136	
     6.2943	     4.0283	     0.9232	     7.9727	    -3.6926	     6.9656	    -1.5945	     9.1476	    11.6653	    12.0010	
     6.1264	     3.9444	     0.7553	     7.4692	    -4.1122	     6.6299	    -1.3428	     8.9798	    12.0850	    12.5885	
     5.9586	     4.0283	     0.6714	     6.8817	    -4.4479	     6.2943	    -0.5035	     8.8959	    12.6724	    13.2599	
     5.7907	     4.1962	     0.7553	     6.2943	    -4.5319	     6.0425	     0.7553	     8.8959	    13.4277	    13.9313	
     5.7907	     4.5319	     1.1749	     5.7068	    -4.2801	     5.8746	     2.5177	     8.9798	    14.3509	    14.6866	
     5.8746	     5.0354	     1.7624	     5.2032	    -3.6926	     5.8746	     4.6158	     9.2316	    15.3580	    15.4419	
     6.0425	     5.7907	     2.5177	     4.7836	    -2.7695	     6.0425	     6.7978	     9.5673	    16.4490	    16.1133	
     6.2943	     6.5460	     3.5248	     4.5319	    -1.5106	     6.2103	     8.9798	     9.9030	    17.3721	    16.5329	
     6.6299	     7.3853	     4.4479	     4.3640	    -0.0839	     6.3782	    10.9940	    10.3226	    18.1274	    16.7007	
     7.0496	     8.1406	     5.4550	     4.3640	     1.5106	     6.5460	    12.5885	    10.6583	    18.6310	    16.6168	
     7.3853	     8.8120	     6.2943	     4.4479	     3.1052	     6.7978	    13.6795	    10.9100	    18.7988	    16.1972	
     7.7209	     9.3994	     6.8817	     4.6158	     4.6158	     6.8817	    14.2670	    11.0779	    18.6310	    15.4419	
     8.0566	     9.8190	     7.3853	     4.8676	     5.9586	     7.0496	    14.3509	    11.0779	    18.2953	    14.5187	
     8.2245	     9.9869	     7.5531	     5.2032	     6.9656	     7.2174	    14.0152	    11.0779	    17.7078	    13.3438	
     8.3084	     9.9869	     7.6370	     5.7068	     7.6370	     7.3853	    13.2599	    10.9100	    16.9525	    12.0850	
     8.3084	     9.7351	     7.4692	     6.2103	     8.0566	     7.6370	    12.3367	    10.7422	    16.1972	    10.9100	
     8.1406	     9.3155	     7.2174	     6.7139	     8.1406	     7.8049	    11.1618	    10.4065	    15.3580	     9.7351	
     7.8888	     8.7280	     6.7978	     7.2174	     8.0566	     7.9727	     9.9030	     9.9869	    14.5187	     8.7280	
     7.4692	     7.9727	     6.2103	     7.5531	     7.6370	     8.0566	     8.5602	     9.3994	    13.5956	     7.8888	
     6.8817	     6.9656	     5.4550	     7.6370	     6.9656	     7.9727	     7.3013	     8.6441	    12.7563	     7.1335	
     6.1264	     5.8746	     4.5319	     7.6370	     6.2943	     7.8049	     6.2103	     7.8049	    12.0010	     6.6299	
     5.3711	     4.7836	     3.5248	     7.5531	     5.5389	     7.6370	     5.3711	     7.1335	    11.3297	     6.2943	
     4.6158	     3.7766	     2.5177	     7.4692	     4.8676	     7.5531	     4.9515	     6.6299	    10.8261	     6.2103	
     4.0283	     2.9373	     1.5945	     7.4692	     4.3640	     7.6370	     5.0354	     6.3782	    10.6583	     6.3782	
     3.5248	     2.4338	     0.6714	     7.6370	     4.1122	     7.8888	     5.6229	     6.4621	    10.7422	     6.8817	
     3.1891	     2.0142	    -0.1678	     7.9727	     3.9444	     8.3923	     6.5460	     6.7978	    11.1618	     7.6370	
     3.0212	     1.7624	    -0.9232	     8.4763	     3.7766	     8.9798	     7.7209	     7.2174	    11.7493	     8.4763	
     2.9373	     1.6785	    -1.6785	     9.1476	     3.6087	     9.6512	     8.8120	     7.7209	    12.4207	     9.3994	
     2.9373	     1.5945	    -2.3499	     9.9030	     3.3569	    10.3226	     9.6512	     8.2245	    13.1760	    10.3226	
     3.0212	     1.6785	    -2.9373	    10.7422	     3.1052	    10.9940	    10.2386	     8.7280	    13.8474	    11.2457	
     3.1891	     1.7624	    -3.2730	    11.4975	     2.7695	    11.5814	    10.3226	     9.1476	    14.4348	    12.0850	
     3.4409	     1.8463	    -3.2730	    12.2528	     2.3499	    12.0010	     9.9869	     9.3994	    14.8544	    12.7563	
     3.7766	     1.9302	    -2.9373	    12.8403	     2.0142	    12.2528	     9.1476	     9.5673	    15.1901	    13.3438	
     4.1122	     1.9302	    -2.3499	    13.2599	     1.5945	    12.1689	     7.9727	     9.6512	    15.2740	    13.6795	
     4.5319	     2.0142	    -1.4267	    13.5117	     1.1749	    11.9171	     6.5460	     9.8190	    15.2740	    13.9313	
     4.9515	     2.0981	    -0.4196	    13.5956	     0.7553	    11.4975	     5.0354	    10.1547	    15.3580	    14.1830	
     5.5389	     2.2659	     0.7553	    13.5956	     0.3357	    10.9940	     3.6926	    10.8261	    15.4419	    14.3509	
     6.2943	     2.6016	     2.0142	    13.5117	    -0.0839	    10.4904	     2.6855	    11.6653	    15.6097	    14.6866	
     7.1335	     3.0212	     3.1891	    13.3438	    -0.5035	    10.0708	     2.0142	    12.7563	    16.0294	    15.1901	
     8.1406	     3.6087	     4.2801	    13.2599	    -1.0071	     9.9030	     1.8463	    13.7634	    16.5329	    15.8615	
     9.0637	     4.3640	     5.2032	    13.1760	    -1.4267	     9.9030	     2.0142	    14.6866	    17.0364	    16.7007	
     9.9030	     5.0354	     5.8746	    13.0920	    -1.9302	     9.9869	     2.4338	    15.2740	    17.4561	    17.5400	
    10.6583	     5.6229	     6.2943	    13.0081	    -2.4338	    10.0708	     3.1052	    15.5258	    17.7917	    18.3792	
    11.1618	     6.2103	     6.4621	    12.6724	    -2.7695	     9.9869	     3.7766	    15.5258	    17.9596	    19.0506	
    11.4975	     6.5460	     6.3782	    12.1689	    -3.0212	     9.8190	     4.5319	    15.1901	    17.9596	    19.6381	
    11.6653	     6.8817	     6.0425	    11.5814	    -3.0212	     9.4833	     5.3711	    14.6866	    17.7917	    19.9738	
    11.7493	     7.0496	     5.7068	    10.9100	    -2.6855	     8.9798	     6.1264	    14.0152	    17.4561	    20.1416	
    11.7493	     7.2174	     5.2872	    10.3226	    -2.0981	     8.5602	     6.8817	    13.3438	    17.0364	    20.1416	
    11.9171	     7.4692	     4.8676	     9.9030	    -1.3428	     8.2245	     7.7209	    12.6724	    16.4490	    19.9738	
    12.0850	     7.8049	     4.6158	     9.6512	    -0.3357	     7.8888	     8.3923	    12.0850	    15.7776	    19.6381	
    12.3367	     8.2245	     4.4479	     9.5673	     0.6714	     7.7209	     9.0637	    11.4975	    15.0223	    19.1345	
    12.7563	     8.7280	     4.3640	     9.7351	     1.5945	     7.6370	     9.4833	    11.0779	    14.1830	    18.4631	
    13.1760	     9.1476	     4.3640	     9.9030	     2.4338	     7.5531	     9.6512	    10.5743	    13.3438	    17.5400	
    13.6795	     9.5673	     4.3640	    10.2386	     3.0212	     7.4692	     9.5673	    10.0708	    12.4207	    16.3651	
    14.1830	     9.8190	     4.2801	    10.4904	     3.4409	     7.3853	     9.1476	     9.3994	    11.4136	    14.9384	
    14.6027	    10.0708	     4.3640	    10.7422	     3.7766	     7.2174	     8.4763	     8.7280	    10.4904	    13.4277	
    15.1062	    10.3226	     4.3640	    10.9940	     4.0283	     7.0496	     7.7209	     8.0566	     9.6512	    11.8332	
    15.6097	    10.4904	     4.5319	    11.2457	     4.1962	     6.9656	     6.7978	     7.3013	     8.9798	    10.1547	
    16.0294	    10.6583	     4.6997	    11.4975	     4.4479	     6.8817	     5.8746	     6.6299	     8.3923	     8.5602	
    16.3651	    10.8261	     4.7836	    11.6653	     4.6997	     6.8817	     5.1193	     6.0425	     8.0566	     7.1335	
    16.6168	    10.9100	     4.9515	    11.6653	     4.9515	     6.8817	     4.5319	     5.5389	     7.8049	     5.9586	
    16.7847	    10.9100	     5.0354	    11.4975	     5.1193	     6.9656	     4.0283	     5.2872	     7.7209	     5.0354	
    16.7847	    10.9100	     5.2032	    11.4136	     5.2872	     7.1335	     3.9444	     5.2872	     7.9727	     4.6158	
    16.7847	    11.0779	     5.4550	    11.2457	     5.5389	     7.4692	     4.1122	     5.7068	     8.3923	     4.7836	
    16.7007	    11.2457	     5.9586	    11.2457	     5.7907	     7.9727	     4.6158	     6.4621	     9.1476	     5.4550	
    16.7007	    11.5814	     6.4621	    11.3297	     6.0425	     8.5602	     5.3711	     7.5531	    10.0708	     6.6299	
    16.6168	    11.9171	     7.0496	    11.5814	     6.2943	     9.2316	     6.3782	     8.8120	    11.0779	     8.0566	
    16.6168	    12.2528	     7.7209	    11.9171	     6.3782	    10.0708	     7.3853	    10.3226	    12.2528	     9.7351	
    16.6168	    12.6724	     8.2245	    12.3367	     6.4621	    10.8261	     8.4763	    11.7493	    13.3438	    11.5814	
    16.7007	    13.0920	     8.7280	    12.8403	     6.3782	    11.5814	     9.4833	    13.0081	    14.3509	    13.3438	
    16.7847	    13.5117	     8.9798	    13.3438	     6.2103	    12.3367	    10.2386	    14.0991	    15.1901	    14.9384	
    16.9525	    13.8474	     9.0637	    13.8474	     5.9586	    13.0081	    10.7422	    14.8544	    15.9454	    16.2811	
    17.1204	    14.0152	     8.8959	    14.2670	     5.5389	    13.4277	    10.9100	    15.2740	    16.3651	    17.1204	
    17.0364	    13.8474	     8.3084	    14.4348	     4.8676	    13.5956	    10.4065	    15.2740	    16.3651	    17.3721	
    16.7847	    13.4277	     7.3853	    14.4348	     3.9444	    13.5117	     9.3994	    14.7705	    16.1133	    16.9525	
    16.2811	    12.5885	     6.2103	    14.1830	     2.7695	    12.9242	     7.8049	    13.9313	    15.3580	    15.9454	
    15.5258	    11.4136	     4.6158	    13.6795	     1.3428	    12.0850	     5.7068	    12.5885	    14.2670	    14.3509	
    14.5187	     9.9869	     2.8534	    12.8403	    -0.0839	    10.9100	     3.1891	    10.9940	    12.9242	    12.5885	
    13.2599	     8.3923	     1.0071	    11.8332	    -1.6785	     9.4833	     0.5875	     9.3155	    11.4136	    10.6583	
    11.9171	     6.7139	    -1.0071	    10.6583	    -3.1891	     7.9727	    -1.9302	     7.4692	     9.8190	     8.8959	
    10.4065	     5.0354	    -2.9373	     9.3994	    -4.6158	     6.3782	    -4.1962	     5.7907	     8.1406	     7.3013	
     8.9798	     3.4409	    -4.7836	     8.1406	    -5.9586	     4.8676	    -5.9586	     4.1122	     6.5460	     5.9586	
     7.6370	     2.0142	    -6.3782	     6.9656	    -6.9656	     3.5248	    -6.9656	     2.6855	     5.1193	     4.9515	
     6.3782	     0.8392	    -7.4692	     5.9586	    -7.8049	     2.3499	    -7.2174	     1.5106	     4.0283	     4.4479	
     5.5389	     0.0839	    -7.9727	     5.1193	    -8.2245	     1.4267	    -6.5460	     0.6714	     3.2730	     4.2801	
     4.9515	    -0.2518	    -7.7209	     4.6997	    -8.3084	     0.9232	    -5.0354	     0.2518	     3.0212	     4.6158	
     4.6997	    -0.2518	    -6.5460	     4.5319	    -8.0566	     0.7553	    -2.8534	     0.1678	     3.1891	     5.2872	
     4.7836	     0.1678	    -4.6997	     4.6997	    -7.5531	     1.0071	    -0.1678	     0.5875	     3.8605	     6.2103	
     5.1193	     0.7553	    -2.3499	     5.2032	    -6.7139	     1.4267	     2.6016	     1.2589	     4.8676	     7.1335	
     5.7068	     1.5945	     0.1678	     5.8746	    -5.7068	     2.0981	     5.2872	     2.1820	     6.0425	     7.9727	
     6.4621	     2.4338	     2.5177	     6.7139	    -4.4479	     2.9373	     7.7209	     3.3569	     7.3013	     8.7280	
     7.2174	     3.2730	     4.5319	     7.6370	    -3.1891	     3.8605	     9.5673	     4.5319	     8.5602	     9.3155	
     8.0566	     4.0283	     5.9586	     8.5602	    -1.7624	     4.6997	    10.9940	     5.6229	     9.7351	     9.6512	
     8.8120	     4.7836	     6.9656	     9.4833	    -0.4196	     5.6229	    11.7493	     6.6299	    10.6583	     9.9030	
     9.6512	     5.4550	     7.6370	    10.3226	     0.9232	     6.3782	    12.0850	     7.3853	    11.4136	     9.9869	
    10.4904	     6.2103	     7.9727	    11.1618	     2.2659	     7.1335	    11.9171	     8.0566	    11.9171	     9.9869	
    11.3297	     6.8817	     8.0566	    11.9171	     3.4409	     7.8888	    11.4136	     8.5602	    12.2528	    10.0708	
    12.1689	     7.6370	     8.1406	    12.6724	     4.4479	     8.6441	    10.6583	     8.8120	    12.4207	    10.1547	
    12.9242	     8.3084	     8.0566	    13.2599	     5.3711	     9.3155	     9.7351	     8.8959	    12.3367	    10.3226	
    13.5117	     8.8959	     7.8049	    13.7634	     5.9586	     9.8190	     8.7280	     8.7280	    12.1689	    10.5743	
    13.9313	     9.2316	     7.4692	    14.0991	     6.2943	    10.3226	     7.6370	     8.3084	    11.9171	    10.8261	
    14.1830	     9.4833	     7.0496	    14.2670	     6.2943	    10.5743	     6.5460	     7.7209	    11.4975	    11.0779	
    14.1830	     9.5673	     6.4621	    14.2670	     6.1264	    10.7422	     5.3711	     7.1335	    11.1618	    11.2457	
    14.0152	     9.4833	     5.8746	    14.2670	     5.7068	    10.9100	     4.4479	     6.5460	    10.9100	    11.4975	
    13.6795	     9.3994	     5.2872	    14.1830	     5.2032	    10.9100	     3.6087	     6.1264	    10.9100	    11.6653	
    13.3438	     9.3155	     4.7836	    14.0152	     4.6997	    10.9100	     2.9373	     6.1264	    11.0779	    11.9171	
    12.9242	     9.1476	     4.2801	    13.7634	     4.2801	    10.8261	     2.4338	     6.5460	    11.4975	    12.0850	
    12.5046	     8.8959	     3.7766	    13.4277	     3.7766	    10.6583	     2.0142	     7.3853	    12.1689	    12.2528	
    12.0010	     8.6441	     3.4409	    13.0081	     3.3569	    10.4904	     1.5945	     8.4763	    12.8403	    12.5046	
    11.4975	     8.3923	     3.1052	    12.6724	     2.9373	    10.4065	     1.2589	     9.8190	    13.6795	    12.6724	
    11.1618	     8.1406	     2.9373	    12.4207	     2.6855	    10.4904	     1.0071	    11.0779	    14.5187	    12.9242	
    10.9940	     8.0566	     2.8534	    12.4207	     2.4338	    10.7422	     0.8392	    12.2528	    15.1901	    13.0920	
    10.9100	     7.9727	     2.7695	    12.5885	     2.2659	    11.0779	     0.7553	    13.1760	    15.7776	    13.3438	
    10.9100	     7.8888	     2.7695	    12.9242	     2.0981	    11.4975	     0.7553	    13.7634	    16.1133	    13.5117	
    10.9940	     7.8049	     2.6855	    13.1760	     1.8463	    11.7493	     0.7553	    14.0991	    16.1972	    13.5956	
    10.9100	     7.6370	     2.5177	    13.3438	     1.4267	    11.9171	     0.8392	    14.0152	    15.8615	    13.5117	
    10.7422	     7.3013	     2.2659	    13.3438	     0.8392	    11.9171	     1.0071	    13.6795	    15.2740	    13.1760	
    10.4904	     6.8817	     2.0142	    13.2599	     0.2518	    11.8332	     1.3428	    13.1760	    14.5187	    12.7563	
    10.1547	     6.4621	     1.9302	    13.0920	    -0.2518	    11.6653	     1.7624	    12.5046	    13.5956	    12.1689	
     9.9030	     6.1264	     1.9302	    12.9242	    -0.5875	    11.4975	     2.4338	    11.9171	    12.7563	    11.6653	
     9.6512	     5.9586	     2.1820	    12.9242	    -0.6714	    11.4975	     3.4409	    11.4136	    12.0850	    11.3297	
     9.6512	     5.9586	     2.6855	    13.0081	    -0.2518	    11.4975	     4.8676	    11.1618	    11.6653	    11.1618	
     9.7351	     6.2103	     3.4409	    13.1760	     0.5875	    11.7493	     6.6299	    11.1618	    11.6653	    11.3297	
     9.9869	     6.6299	     4.4479	    13.5117	     1.7624	    12.0010	     8.7280	    11.4136	    11.8332	    11.6653	
    10.4065	     7.2174	     5.4550	    13.7634	     3.2730	    12.3367	    10.9940	    11.6653	    12.3367	    12.1689	
    10.8261	     7.8888	     6.5460	    14.0152	     4.7836	    12.5046	    13.1760	    12.0010	    13.0081	    12.7563	
    11.2457	     8.4763	     7.3853	    14.0991	     6.2943	    12.5885	    15.2740	    12.1689	    13.5956	    13.1760	
    11.5814	     8.9798	     8.1406	    14.0991	     7.4692	    12.5885	    16.9525	    12.1689	    14.1830	    13.4277	
    11.8332	     9.3155	     8.4763	    14.0152	     8.3084	    12.3367	    18.1274	    11.8332	    14.5187	    13.4277	
    12.0010	     9.3994	     8.5602	    13.8474	     8.6441	    11.9171	    18.7149	    11.4136	    14.5187	    13.0920	
    11.9171	     9.3155	     8.3084	    13.5117	     8.5602	    11.4136	    18.6310	    10.7422	    14.3509	    12.5885	
    11.7493	     8.9798	     7.8049	    13.1760	     8.0566	    10.8261	    17.8757	     9.9869	    13.7634	    11.8332	
    11.4975	     8.5602	     6.9656	    12.8403	     7.2174	    10.1547	    16.5329	     9.2316	    13.0081	    10.9940	
    11.2457	     8.0566	     5.9586	    12.5046	     6.2103	     9.6512	    14.7705	     8.4763	    12.0850	    10.1547	
    11.0779	     7.5531	     4.9515	    12.3367	     5.2032	     9.3155	    12.6724	     7.8888	    11.1618	     9.3155	
    10.9940	     7.2174	     4.0283	    12.3367	     4.3640	     9.1476	    10.4065	     7.3853	    10.1547	     8.6441	
    11.1618	     7.0496	     3.1891	    12.5885	     3.6926	     9.2316	     8.1406	     7.1335	     9.3155	     8.0566	
    11.4975	     7.1335	     2.5177	    13.0081	     3.1891	     9.5673	     6.1264	     7.1335	     8.7280	     7.5531	
    12.0010	     7.5531	     2.1820	    13.6795	     3.1052	    10.1547	     4.3640	     7.3013	     8.2245	     7.1335	
    12.6724	     8.2245	     2.1820	    14.5187	     3.1891	    10.9100	     3.1052	     7.6370	     7.9727	     6.7978	
    13.4277	     9.2316	     2.4338	    15.5258	     3.6087	    11.9171	     2.3499	     8.2245	     7.9727	     6.5460	
    14.3509	    10.4065	     3.1891	    16.7007	     4.3640	    13.0920	     2.1820	     8.9798	     8.3084	     6.6299	
    15.3580	    11.9171	     4.4479	    18.0435	     5.3711	    14.4348	     2.6855	     9.9869	     8.9798	     7.0496	
    16.7007	    13.6795	     6.2943	    19.6381	     6.7978	    16.1133	     3.7766	    11.3297	    10.1547	     7.9727	
    18.1274	    15.6937	     8.5602	    21.3165	     8.5602	    17.8757	     5.4550	    12.9242	    11.6653	     9.2316	
    19.8059	    17.9596	    11.2457	    23.0789	    10.5743	    19.8059	     7.5531	    14.7705	    13.5956	    10.9100	
    21.5683	    20.1416	    13.9313	    24.8413	    12.6724	    21.8201	     9.9869	    16.8686	    15.6937	    12.6724	
    23.1628	    22.1558	    16.3651	    26.5198	    14.6027	    23.6664	    12.4207	    18.9667	    17.8757	    14.3509	
    24.5056	    23.7503	    18.2953	    27.6947	    16.1972	    25.0931	    14.7705	    20.8969	    19.9738	    15.7776	
    25.3448	    24.7574	    19.3863	    28.3661	    17.2043	    25.9323	    16.7007	    22.4075	    21.5683	    16.7847	
    25.4288	    24.8413	    19.5541	    28.2822	    17.4561	    26.1002	    17.9596	    23.2468	    22.6593	    17.2043	
    24.6735	    24.0021	    18.7988	    27.3590	    16.7847	    25.3448	    18.4631	    23.3307	    22.9950	    16.8686	
    23.1628	    22.2397	    17.2043	    25.5127	    15.1901	    23.7503	    18.0435	    22.4915	    22.4915	    15.9454	
    20.9808	    19.8059	    15.0223	    23.0789	    13.0081	    21.4844	    16.9525	    20.8969	    21.4005	    14.5187	
    18.4631	    17.0364	    12.7563	    20.3094	    10.4065	    18.7988	    15.2740	    18.7988	    19.8059	    12.8403	
    16.1133	    14.1830	    10.5743	    17.4561	     7.8049	    16.1972	    13.4277	    16.6168	    18.0435	    11.1618	
    14.0991	    11.7493	     8.8120	    14.9384	     5.6229	    13.7634	    11.5814	    14.5187	    16.2811	     9.6512	
    12.5885	     9.8190	     7.4692	    12.8403	     3.9444	    11.7493	     9.9869	    12.7563	    14.7705	     8.4763	
    11.5814	     8.4763	     6.4621	    11.2457	     2.7695	    10.2386	     8.7280	    11.2457	    13.5956	     7.6370	
    10.9940	     7.5531	     5.8746	     9.9869	     2.0981	     9.0637	     7.8049	    10.1547	    12.5885	     7.0496	
    10.7422	     6.9656	     5.5389	     9.1476	     1.8463	     8.2245	     7.2174	     9.2316	    11.9171	     6.7978	
    10.5743	     6.7139	     5.3711	     8.3923	     1.9302	     7.6370	     6.9656	     8.5602	    11.4136	     6.7139	
    10.4904	     6.6299	     5.4550	     7.8888	     2.3499	     7.3013	     7.0496	     7.9727	    11.0779	     6.7139	
    10.4065	     6.7978	     5.7068	     7.5531	     2.9373	     7.1335	     7.4692	     7.6370	    10.9940	     6.9656	
    10.4065	     7.0496	     6.2103	     7.4692	     3.7766	     7.2174	     8.2245	     7.3853	    11.0779	     7.3853	
    10.5743	     7.5531	     6.8817	     7.5531	     4.7836	     7.4692	     9.2316	     7.3013	    11.3297	     7.8888	
    10.7422	     8.2245	     7.7209	     7.8049	     5.7907	     7.9727	    10.3226	     7.3853	    11.6653	     8.5602	
    11.1618	     9.0637	     8.5602	     8.2245	     6.7978	     8.5602	    11.4136	     7.4692	    11.9171	     9.3994	
    11.6653	     9.9030	     9.3994	     8.7280	     7.6370	     9.2316	    12.4207	     7.4692	    12.1689	    10.1547	
    12.2528	    10.8261	    10.1547	     9.2316	     8.3084	     9.9030	    13.0920	     7.4692	    12.1689	    10.9100	
    12.8403	    11.5814	    10.8261	     9.7351	     8.7280	    10.4904	    13.5117	     7.4692	    12.0850	    11.4975	
    13.5117	    12.3367	    11.3297	    10.1547	     8.8959	    10.9100	    13.5956	     7.4692	    11.8332	    12.0010	
    14.1830	    12.8403	    11.5814	    10.4904	     8.8120	    11.1618	    13.3438	     7.5531	    11.4136	    12.2528	
    14.6866	    13.2599	    11.6653	    10.5743	     8.3923	    11.0779	    12.7563	     7.8049	    11.0779	    12.3367	
    15.1901	    13.4277	    11.4975	    10.4065	     7.7209	    10.8261	    11.8332	     8.3084	    10.6583	    12.2528	
    15.5258	    13.3438	    11.1618	    10.0708	     6.8817	    10.3226	    10.7422	     8.9798	    10.4065	    12.0850	
    15.6937	    13.1760	    10.5743	     9.3994	     5.7907	     9.6512	     9.3994	     9.6512	    10.1547	    11.8332	
    15.6937	    12.7563	     9.9030	     8.5602	     4.6997	     8.9798	     7.9727	    10.1547	    10.0708	    11.4975	
    15.5258	    12.2528	     9.0637	     7.6370	     3.5248	     8.3084	     6.5460	    10.4904	    10.0708	    11.1618	
    15.1901	    11.6653	     8.2245	     6.7139	     2.3499	     7.7209	     5.1193	    10.5743	    10.0708	    10.7422	
    14.6027	    10.8261	     7.3853	     5.7907	     1.4267	     7.1335	     3.7766	    10.4065	    10.1547	    10.3226	
    13.7634	     9.9869	     6.5460	     4.7836	     0.6714	     6.4621	     2.6855	     9.9030	    10.1547	     9.9030	
    12.6724	     8.9798	     5.7068	     3.7766	     0.0839	     5.7907	     1.8463	     9.3155	    10.1547	     9.4833	
    11.4975	     7.8888	     4.9515	     2.7695	    -0.1678	     5.1193	     1.3428	     8.5602	    10.0708	     9.1476	
    10.1547	     6.7978	     4.1962	     1.7624	    -0.2518	     4.3640	     1.1749	     7.8049	     9.9030	     8.8120	
     8.7280	     5.7068	     3.5248	     0.8392	    -0.0839	     3.6087	     1.3428	     6.8817	     9.6512	     8.4763	
     7.4692	     4.6997	     3.0212	     0.0000	     0.2518	     2.8534	     1.7624	     5.9586	     9.3155	     8.3084	
     6.2943	     3.8605	     2.6016	    -0.6714	     0.6714	     2.1820	     2.4338	     5.0354	     8.9798	     8.1406	
     5.3711	     3.1891	     2.3499	    -1.1749	     1.0910	     1.6785	     3.3569	     4.0283	     8.4763	     7.9727	
     4.6997	     2.6855	     2.2659	    -1.4267	     1.5945	     1.2589	     4.1962	     3.0212	     7.8049	     7.8049	
     4.2801	     2.5177	     2.2659	    -1.4267	     2.0142	     1.0071	     5.0354	     2.0981	     7.1335	     7.5531	
     4.2801	     2.5177	     2.4338	    -1.2589	     2.3499	     0.9232	     5.7068	     1.4267	     6.3782	     7.2174	
     4.3640	     2.6016	     2.5177	    -0.9232	     2.5177	     0.9232	     6.0425	     0.9232	     5.6229	     6.7139	
     4.6997	     2.8534	     2.6016	    -0.5875	     2.6016	     1.0071	     6.0425	     0.5035	     4.8676	     6.0425	
     5.0354	     3.1052	     2.5177	    -0.2518	     2.5177	     1.0071	     5.6229	     0.2518	     4.1122	     5.0354	
     5.3711	     3.2730	     2.1820	     0.0000	     2.3499	     1.0071	     4.8676	    -0.0839	     3.4409	     3.9444	
     5.6229	     3.5248	     1.6785	     0.1678	     2.0142	     0.8392	     3.7766	    -0.5035	     2.8534	     2.6016	
     5.7907	     3.6087	     1.0071	     0.2518	     1.6785	     0.5875	     2.4338	    -0.9232	     2.3499	     1.2589	
     5.7068	     3.6087	     0.0839	     0.2518	     1.3428	     0.2518	     0.9232	    -1.5106	     2.0142	     0.0839	
     5.4550	     3.4409	    -0.9232	     0.1678	     1.0910	    -0.1678	    -0.5035	    -2.0981	     1.8463	    -1.0071	
     5.1193	     3.2730	    -1.9302	     0.0839	     0.8392	    -0.5875	    -1.7624	    -2.5177	     1.7624	    -1.7624	
     4.6997	     3.1052	    -2.7695	     0.0000	     0.8392	    -0.8392	    -2.7695	    -2.8534	     1.9302	    -2.1820	
     4.2801	     3.1052	    -3.1891	     0.0839	     1.0071	    -1.0071	    -3.2730	    -2.9373	     2.1820	    -2.2659	
     4.0283	     3.1052	    -3.1891	     0.2518	     1.3428	    -0.9232	    -3.1891	    -2.8534	     2.6855	    -2.0981	
     3.8605	     3.1891	    -2.6855	     0.5035	     1.9302	    -0.6714	    -2.6855	    -2.4338	     3.1891	    -1.7624	
     3.7766	     3.2730	    -1.9302	     0.9232	     2.4338	    -0.3357	    -1.7624	    -1.9302	     3.6926	    -1.3428	
     3.6926	     3.2730	    -0.9232	     1.2589	     2.8534	     0.1678	    -0.5875	    -1.3428	     4.1962	    -1.0071	
     3.5248	     3.1891	     0.0000	     1.6785	     3.0212	     0.6714	     0.7553	    -0.7553	     4.5319	    -0.8392	
     3.4409	     2.9373	     0.9232	     2.0981	     2.7695	     1.2589	     2.0142	     0.0000	     4.6997	    -0.9232	
     3.3569	     2.6016	     1.5945	     2.6016	     2.2659	     1.9302	     3.0212	     0.7553	     4.7836	    -1.0071	
     3.5248	     2.2659	     2.0981	     3.1891	     1.4267	     2.6855	     3.9444	     1.5945	     4.8676	    -1.1749	
     3.7766	     2.0981	     2.4338	     3.9444	     0.3357	     3.5248	     4.4479	     2.5177	     4.9515	    -1.3428	
     4.1962	     1.9302	     2.5177	     4.7836	    -1.0071	     4.3640	     4.6997	     3.3569	     4.9515	    -1.3428	
     4.7836	     1.8463	     2.3499	     5.5389	    -2.3499	     5.1193	     4.6158	     4.0283	     4.9515	    -1.3428	
     5.3711	     1.7624	     2.0142	     6.2943	    -3.8605	     5.7907	     4.1122	     4.5319	     4.6997	    -1.2589	
     5.8746	     1.6785	     1.4267	     6.7978	    -5.2872	     6.2103	     3.4409	     4.7836	     4.2801	    -1.3428	
     6.2943	     1.4267	     0.7553	     7.1335	    -6.5460	     6.4621	     2.4338	     4.7836	     3.6926	    -1.4267	
     6.4621	     1.0071	    -0.0839	     7.3013	    -7.6370	     6.4621	     1.3428	     4.4479	     3.0212	    -1.5106	
     6.4621	     0.5035	    -1.0071	     7.3013	    -8.3923	     6.3782	     0.1678	     4.0283	     2.3499	    -1.6785	
     6.2103	     0.0000	    -1.9302	     7.1335	    -8.7280	     6.1264	    -0.8392	     3.5248	     1.6785	    -1.7624	
     5.8746	    -0.5035	    -2.7695	     6.9656	    -8.7280	     5.8746	    -1.6785	     3.0212	     1.2589	    -1.7624	
     5.4550	    -0.9232	    -3.3569	     6.8817	    -8.3084	     5.7068	    -2.1820	     2.6855	     1.1749	    -1.5106	
     5.2032	    -1.0910	    -3.6926	     6.8817	    -7.4692	     5.7907	    -2.4338	     2.6016	     1.4267	    -1.0071	
     4.9515	    -1.0910	    -3.6926	     6.9656	    -6.5460	     5.9586	    -2.3499	     2.6855	     2.0142	    -0.4196	
     4.7836	    -0.8392	    -3.3569	     7.2174	    -5.4550	     6.3782	    -2.0981	     3.1052	     2.8534	     0.2518	
     4.6997	    -0.4196	    -2.8534	     7.5531	    -4.5319	     6.7978	    -1.6785	     3.6087	     3.7766	     1.0071	
     4.8676	     0.2518	    -2.0142	     7.8888	    -3.7766	     7.3853	    -1.2589	     4.2801	     4.6997	     1.6785	
     5.1193	     1.0071	    -1.0910	     8.3084	    -3.1891	     7.9727	    -0.8392	     5.1193	     5.6229	     2.3499	
     5.4550	     1.9302	    -0.0839	     8.7280	    -2.8534	     8.6441	    -0.5035	     6.0425	     6.3782	     3.0212	
     6.0425	     2.8534	     0.9232	     9.2316	    -2.6855	     9.3155	    -0.2518	     6.9656	     7.0496	     3.5248	
     6.7139	     3.8605	     1.9302	     9.8190	    -2.7695	     9.9869	    -0.0839	     7.8049	     7.3853	     3.8605	
     7.4692	     4.8676	     2.7695	    10.4065	    -2.9373	    10.6583	     0.0000	     8.6441	     7.5531	     4.0283	
     8.2245	     5.7068	     3.5248	    10.9940	    -3.1052	    11.2457	     0.0000	     9.3155	     7.3853	     4.0283	
     8.8959	     6.2943	     3.9444	    11.5814	    -3.2730	    11.6653	    -0.1678	     9.7351	     7.0496	     3.8605	
     9.5673	     6.7978	     4.1962	    12.0010	    -3.3569	    12.0010	    -0.3357	     9.9030	     6.4621	     3.4409	
    10.0708	     6.9656	     4.1962	    12.4207	    -3.2730	    12.2528	    -0.5875	     9.8190	     5.7068	     3.0212	
    10.4904	     6.9656	     4.0283	    12.6724	    -3.1052	    12.3367	    -0.7553	     9.5673	     4.9515	     2.4338	
    10.9100	     6.8817	     3.7766	    12.7563	    -2.7695	    12.2528	    -0.9232	     8.9798	     4.2801	     1.9302	
    11.1618	     6.7978	     3.4409	    12.8403	    -2.2659	    12.1689	    -0.9232	     8.3084	     3.6087	     1.4267	
    11.4136	     6.5460	     3.0212	    12.7563	    -1.7624	    12.0010	    -0.9232	     7.6370	     3.1052	     1.0910	
    11.5814	     6.3782	     2.6855	    12.5885	    -1.1749	    11.6653	    -0.8392	     6.8817	     2.6016	     0.9232	
    11.4975	     6.0425	     2.2659	    12.1689	    -0.6714	    11.1618	    -0.7553	     6.2103	     2.2659	     0.8392	
    11.3297	     5.7907	     1.8463	    11.7493	    -0.2518	    10.5743	    -0.5875	     5.4550	     1.9302	     0.7553	
    11.0779	     5.5389	     1.5106	    11.1618	     0.0839	     9.9030	    -0.3357	     4.7836	     1.5945	     0.6714	
    10.7422	     5.2872	     1.1749	    10.6583	     0.3357	     9.2316	    -0.0839	     4.1122	     1.4267	     0.5875	
    10.4904	     5.2872	     0.9232	    10.2386	     0.5875	     8.6441	     0.3357	     3.4409	     1.3428	     0.4196	
    10.4065	     5.3711	     0.8392	     9.9030	     0.7553	     8.2245	     0.7553	     2.7695	     1.4267	     0.1678	
    10.5743	     5.7907	     0.8392	     9.8190	     0.9232	     7.9727	     1.3428	     2.0981	     1.5106	     0.0000	
    10.9100	     6.3782	     1.0071	     9.9030	     1.0071	     7.8049	     1.9302	     1.4267	     1.7624	    -0.1678	
    11.3297	     7.0496	     1.2589	    10.0708	     0.9232	     7.8888	     2.6016	     0.7553	     2.0981	    -0.3357	
    12.0010	     7.8888	     1.5106	    10.4065	     0.6714	     7.9727	     3.0212	     0.1678	     2.2659	    -0.5875	
    12.6724	     8.7280	     1.7624	    10.8261	     0.3357	     8.1406	     3.3569	    -0.1678	     2.4338	    -0.9232	
    13.2599	     9.3994	     1.8463	    11.1618	    -0.1678	     8.3084	     3.3569	    -0.3357	     2.5177	    -1.3428	
    13.8474	     9.9869	     1.7624	    11.4975	    -0.8392	     8.3923	     3.0212	    -0.0839	     2.6016	    -1.9302	
    14.2670	    10.3226	     1.6785	    11.6653	    -1.5106	     8.3923	     2.4338	     0.5035	     2.6016	    -2.4338	
    14.5187	    10.4904	     1.5106	    11.6653	    -2.2659	     8.2245	     1.5945	     1.5106	     2.6016	    -2.9373	
    14.5187	    10.3226	     1.3428	    11.5814	    -3.0212	     8.0566	     0.6714	     2.6855	     2.6855	    -3.4409	
    14.3509	     9.9869	     1.3428	    11.4136	    -3.6926	     7.8888	    -0.5035	     4.0283	     2.6855	    -3.7766	
    14.0152	     9.5673	     1.5945	    11.2457	    -4.3640	     7.8049	    -1.5945	     5.2032	     2.6855	    -3.9444	
    13.6795	     9.0637	     1.9302	    11.0779	    -4.8676	     7.8888	    -2.6855	     6.2943	     2.6855	    -3.9444	
    13.3438	     8.6441	     2.3499	    11.0779	    -5.2032	     8.0566	    -3.5248	     7.2174	     2.6016	    -3.6926	
    13.1760	     8.3923	     2.9373	    11.1618	    -5.3711	     8.4763	    -4.1122	     7.8888	     2.4338	    -3.1891	
    13.0920	     8.3084	     3.6926	    11.4136	    -5.2872	     8.9798	    -4.1962	     8.4763	     2.3499	    -2.4338	
    13.3438	     8.5602	     4.6158	    11.8332	    -4.9515	     9.5673	    -3.9444	     8.9798	     2.4338	    -1.3428	
    13.6795	     9.0637	     5.8746	    12.2528	    -4.2801	    10.3226	    -3.1052	     9.4833	     2.6855	     0.0000	
    14.3509	     9.9030	     7.3853	    12.9242	    -3.1891	    11.2457	    -1.9302	    10.1547	     3.1052	     1.6785	
    15.1062	    10.9100	     9.0637	    13.6795	    -1.8463	    12.2528	    -0.5035	    10.9100	     3.8605	     3.4409	
    16.1133	    12.0850	    10.8261	    14.6027	    -0.1678	    13.3438	     1.1749	    11.7493	     4.7836	     5.2872	
    17.2043	    13.3438	    12.4207	    15.6097	     1.5945	    14.4348	     2.9373	    12.6724	     5.7907	     6.8817	
    18.3792	    14.6027	    13.8474	    16.7007	     3.3569	    15.6097	     4.6997	    13.6795	     6.7978	     8.2245	
    19.6381	    15.7776	    14.9384	    17.7917	     5.0354	    16.7007	     6.1264	    14.5187	     7.8049	     9.2316	
    20.8130	    16.7847	    15.6937	    18.7988	     6.3782	    17.5400	     7.3013	    15.2740	     8.7280	     9.7351	
    21.7361	    17.4561	    16.0294	    19.5541	     7.3853	    18.0435	     8.0566	    15.6937	     9.3994	     9.7351	
    22.4915	    17.7078	    15.8615	    20.0577	     7.8888	    18.2114	     8.3084	    15.6937	     9.8190	     9.1476	
    22.8271	    17.6239	    15.3580	    20.2255	     7.9727	    17.9596	     8.1406	    15.3580	     9.9030	     7.9727	
    22.9111	    17.1204	    14.4348	    20.0577	     7.8049	    17.2882	     7.5531	    14.5187	     9.7351	     6.3782	
    22.5754	    16.3651	    13.2599	    19.5541	     7.3013	    16.2811	     6.7978	    13.4277	     9.3155	     4.4479	
    22.0718	    15.4419	    12.0010	    18.8828	     6.7139	    15.0223	     6.0425	    12.0850	     8.7280	     2.3499	
    21.4005	    14.5187	    10.8261	    18.0435	     6.1264	    13.6795	     5.2872	    10.6583	     8.0566	     0.3357	
    20.6451	    13.6795	     9.7351	    17.2043	     5.5389	    12.4207	     4.8676	     9.3155	     7.3853	    -1.3428	
    20.0577	    13.0081	     8.8959	    16.4490	     5.2872	    11.3297	     4.6997	     8.1406	     6.8817	    -2.5177	
    19.4702	    12.5885	     8.3923	    15.7776	     5.2032	    10.4904	     4.8676	     7.3853	     6.5460	    -3.1052	
    18.9667	    12.3367	     8.1406	    15.3580	     5.2872	     9.9030	     5.2872	     6.8817	     6.4621	    -3.2730	
    18.5471	    12.3367	     8.0566	    15.1062	     5.5389	     9.6512	     5.8746	     6.7978	     6.6299	    -3.0212	
    18.2114	    12.3367	     8.1406	    15.0223	     5.8746	     9.5673	     6.6299	     6.9656	     6.8817	    -2.4338	
    17.7917	    12.4207	     8.2245	    15.0223	     6.2103	     9.6512	     7.3013	     7.3853	     7.2174	    -1.5945	
    17.3721	    12.5046	     8.3923	    15.1062	     6.4621	     9.9030	     7.8049	     7.8049	     7.5531	    -0.6714	
    16.8686	    12.5885	     8.4763	    15.1901	     6.6299	    10.1547	     8.2245	     8.3923	     7.9727	     0.3357	
    16.4490	    12.6724	     8.5602	    15.3580	     6.7139	    10.4065	     8.3084	     8.8959	     8.2245	     1.4267	
    16.0294	    12.6724	     8.5602	    15.3580	     6.5460	    10.5743	     8.1406	     9.3155	     8.3084	     2.4338	
    15.6097	    12.5885	     8.5602	    15.2740	     6.2943	    10.6583	     7.5531	     9.4833	     8.2245	     3.3569	
    15.2740	    12.5046	     8.3923	    15.1901	     5.7907	    10.5743	     6.5460	     9.3994	     7.8049	     3.9444	
    14.9384	    12.2528	     8.0566	    14.8544	     5.2032	    10.4065	     5.2032	     8.9798	     7.2174	     4.2801	
    14.6866	    12.0010	     7.7209	    14.5187	     4.3640	    10.0708	     3.4409	     8.2245	     6.3782	     4.1962	
    14.4348	    11.6653	     7.3013	    14.0152	     3.5248	     9.6512	     1.5945	     7.2174	     5.4550	     3.7766	
    14.3509	    11.2457	     6.7978	    13.5117	     2.6016	     9.1476	    -0.3357	     6.0425	     4.4479	     3.1052	
    14.4348	    10.9940	     6.2103	    13.0081	     1.6785	     8.6441	    -2.0981	     4.9515	     3.5248	     2.1820	
    14.6027	    10.6583	     5.7068	    12.5885	     0.8392	     8.1406	    -3.5248	     4.0283	     2.6855	     1.1749	
    14.8544	    10.4904	     5.2032	    12.1689	     0.0839	     7.8049	    -4.5319	     3.3569	     2.0981	     0.2518	
    15.3580	    10.4065	     4.6997	    11.9171	    -0.6714	     7.5531	    -5.0354	     2.9373	     1.6785	    -0.5035	
    15.8615	    10.4904	     4.2801	    11.7493	    -1.2589	     7.4692	    -5.0354	     2.8534	     1.5106	    -0.9232	
    16.6168	    10.6583	     4.0283	    11.7493	    -1.5945	     7.4692	    -4.3640	     3.0212	     1.5945	    -0.9232	
    17.3721	    11.0779	     3.9444	    12.0010	    -1.6785	     7.8049	    -3.1891	     3.4409	     1.9302	    -0.5035	
    18.3792	    11.7493	     3.9444	    12.4207	    -1.3428	     8.2245	    -1.5106	     3.9444	     2.5177	     0.3357	
    19.3024	    12.5046	     4.1122	    12.9242	    -0.7553	     8.8120	     0.5035	     4.5319	     3.1891	     1.5106	
    20.2255	    13.4277	     4.2801	    13.5117	     0.2518	     9.3155	     2.6016	     5.1193	     4.0283	     2.6855	
    21.0648	    14.1830	     4.4479	    14.0152	     1.2589	     9.8190	     4.6997	     5.4550	     4.7836	     3.8605	
    21.5683	    14.8544	     4.6997	    14.4348	     2.4338	    10.2386	     6.6299	     5.5389	     5.3711	     4.6997	
    21.9040	    15.4419	     4.9515	    14.6866	     3.4409	    10.4065	     8.2245	     5.4550	     5.7907	     5.2872	
    22.1558	    15.7776	     5.4550	    14.7705	     4.4479	    10.4904	     9.5673	     5.2032	     6.0425	     5.5389	
    22.2397	    16.0294	     6.1264	    14.8544	     5.2872	    10.4904	    10.5743	     4.8676	     6.1264	     5.4550	
    22.4075	    16.1972	     7.1335	    14.7705	     5.9586	    10.4065	    11.1618	     4.4479	     6.1264	     5.0354	
    22.4915	    16.1972	     8.2245	    14.6027	     6.4621	    10.3226	    11.4975	     4.1962	     5.9586	     4.2801	
    22.4915	    16.0294	     9.2316	    14.3509	     6.7978	    10.0708	    11.4136	     3.8605	     5.5389	     3.2730	
    22.4915	    15.7776	     9.9869	    13.9313	     6.9656	     9.7351	    10.9100	     3.6926	     5.0354	     2.0981	
    22.4915	    15.4419	    10.4065	    13.4277	     6.8817	     9.2316	    10.1547	     3.4409	     4.2801	     0.8392	
    22.4075	    15.0223	    10.4065	    12.7563	     6.7139	     8.7280	     9.0637	     3.1052	     3.4409	    -0.3357	
    22.1558	    14.5187	    10.0708	    12.0010	     6.2943	     8.1406	     7.7209	     2.6855	     2.5177	    -1.3428	
    21.7361	    13.8474	     9.3155	    11.0779	     5.7068	     7.3853	     6.2943	     2.0142	     1.5106	    -2.0981	
    21.1487	    13.0920	     8.2245	    10.1547	     4.9515	     6.4621	     4.8676	     1.2589	     0.5875	    -2.6016	
    20.3094	    12.1689	     6.8817	     9.0637	     4.1122	     5.5389	     3.4409	     0.3357	    -0.3357	    -2.8534	
    19.3863	    11.1618	     5.4550	     7.9727	     3.1052	     4.5319	     2.0981	    -0.5875	    -1.0071	    -2.8534	
    18.3792	    10.1547	     3.9444	     6.9656	     2.0981	     3.6087	     1.0071	    -1.5106	    -1.5945	    -2.6855	
    17.2882	     9.2316	     2.5177	     5.9586	     1.0910	     2.6855	     0.1678	    -2.4338	    -1.9302	    -2.3499	
    16.3651	     8.3923	     1.2589	     5.1193	     0.2518	     1.8463	    -0.4196	    -3.2730	    -2.1820	    -1.9302	
    15.5258	     7.6370	     0.2518	     4.3640	    -0.5035	     1.0910	    -0.7553	    -3.9444	    -2.2659	    -1.5106	
    14.8544	     7.0496	    -0.5035	     3.6926	    -1.0910	     0.5035	    -0.9232	    -4.6158	    -2.2659	    -1.0910	
    14.3509	     6.6299	    -1.0071	     3.1891	    -1.5106	    -0.0839	    -1.0910	    -5.2032	    -2.3499	    -0.6714	
    13.9313	     6.2943	    -1.0910	     2.8534	    -1.5945	    -0.5035	    -1.3428	    -5.6229	    -2.3499	    -0.3357	
    13.5956	     6.0425	    -0.8392	     2.6855	    -1.5106	    -0.8392	    -1.6785	    -5.7907	    -2.4338	     0.0000	
    13.4277	     5.8746	    -0.3357	     2.5177	    -1.1749	    -1.1749	    -2.2659	    -5.7068	    -2.5177	     0.3357	
    13.3438	     5.7907	     0.2518	     2.4338	    -0.7553	    -1.5106	    -3.1052	    -5.3711	    -2.6855	     0.5035	
    13.2599	     5.7068	     0.8392	     2.3499	    -0.4196	    -1.9302	    -4.1962	    -4.6997	    -2.9373	     0.6714	
    13.2599	     5.5389	     1.3428	     2.0981	    -0.1678	    -2.3499	    -5.5389	    -3.8605	    -3.3569	     0.5875	
    13.3438	     5.4550	     1.5945	     1.8463	    -0.0839	    -2.7695	    -6.8817	    -2.9373	    -3.7766	     0.3357	
    13.3438	     5.3711	     1.7624	     1.5945	    -0.3357	    -3.1052	    -8.1406	    -2.0981	    -4.2801	     0.0000	
    13.5117	     5.2872	     1.7624	     1.4267	    -0.7553	    -3.2730	    -9.1476	    -1.3428	    -4.7836	    -0.5035	
    13.5956	     5.2032	     1.6785	     1.3428	    -1.4267	    -3.2730	    -9.9030	    -0.7553	    -5.2032	    -1.0910	
    13.7634	     5.2032	     1.5106	     1.5106	    -2.3499	    -3.0212	   -10.4065	    -0.2518	    -5.5389	    -1.6785	
    13.8474	     5.1193	     1.3428	     1.6785	    -3.2730	    -2.6855	   -10.4904	     0.1678	    -5.7068	    -2.3499	
    13.9313	     5.1193	     1.1749	     1.9302	    -4.3640	    -2.2659	   -10.1547	     0.5875	    -5.7068	    -2.9373	
    13.8474	     5.1193	     1.0071	     2.3499	    -5.4550	    -1.5945	    -9.5673	     0.9232	    -5.4550	    -3.3569	
    13.7634	     5.1193	     0.9232	     2.7695	    -6.4621	    -0.8392	    -8.5602	     1.4267	    -4.8676	    -3.5248	
    13.5956	     5.2872	     0.9232	     3.4409	    -7.2174	     0.1678	    -7.2174	     1.9302	    -3.8605	    -3.1891	
    13.5117	     5.5389	     1.0910	     4.2801	    -7.6370	     1.3428	    -5.7068	     2.5177	    -2.6016	    -2.5177	
    13.4277	     5.9586	     1.3428	     5.2872	    -7.8888	     2.7695	    -4.0283	     3.2730	    -0.9232	    -1.5945	
    13.5117	     6.5460	     1.6785	     6.5460	    -7.7209	     4.2801	    -2.3499	     4.1122	     0.8392	    -0.3357	
    13.6795	     7.2174	     2.0981	     7.8888	    -7.3013	     5.8746	    -0.7553	     5.2032	     2.7695	     0.9232	
    14.0152	     8.0566	     2.5177	     9.3155	    -6.7139	     7.5531	     0.5875	     6.3782	     4.6997	     2.0981	
    14.5187	     8.8959	     3.0212	    10.9100	    -5.8746	     9.1476	     1.8463	     7.5531	     6.6299	     3.2730	
    15.1901	     9.8190	     3.6087	    12.5046	    -4.9515	    10.7422	     2.6855	     8.8120	     8.3084	     4.1962	
    16.0294	    10.7422	     4.2801	    14.1830	    -3.9444	    12.1689	     3.2730	     9.9869	     9.7351	     4.9515	
    17.0364	    11.6653	     4.8676	    15.6937	    -2.7695	    13.4277	     3.6087	    10.9100	    10.9940	     5.3711	
    18.0435	    12.4207	     5.4550	    17.1204	    -1.5945	    14.6027	     3.6087	    11.6653	    11.9171	     5.5389	
    19.0506	    13.0081	     5.8746	    18.2953	    -0.4196	    15.4419	     3.4409	    12.2528	    12.5885	     5.6229	
    19.8898	    13.4277	     6.2103	    19.1345	     0.5875	    16.1133	     3.0212	    12.5885	    12.9242	     5.4550	
    20.4773	    13.5117	     6.2943	    19.7220	     1.4267	    16.3651	     2.6016	    12.6724	    13.0081	     5.2032	
    20.7291	    13.3438	     6.0425	    19.7220	     2.0142	    16.3651	     2.0142	    12.5046	    12.8403	     4.8676	
    20.4773	    12.7563	     5.4550	    19.3863	     2.2659	    16.0294	     1.3428	    12.1689	    12.4207	     4.5319	
    19.8898	    11.9171	     4.6158	    18.4631	     2.1820	    15.2740	     0.6714	    11.6653	    11.7493	     4.1962	
    18.8828	    10.7422	     3.4409	    17.2043	     1.8463	    14.3509	     0.0000	    11.0779	    10.9100	     3.8605	
[Epoch Header]
[Trial Type]	21
[Accept]	1
[Correct]	0
[RT]	 0.000
[Resp]	0
[Epoch Data]
    -0.7553	    -5.8746	    -7.5531	    -8.8959	   -10.1547	    -9.0637	    -9.0637	   -12.6724	   -17.1204	    -8.3084	
    -0.9232	    -6.2103	    -8.4763	    -9.7351	   -10.8261	    -9.9030	   -10.8261	   -13.2599	   -18.3792	    -8.9798	
    -1.1749	    -6.6299	    -9.6512	   -10.6583	   -11.6653	   -10.8261	   -12.8403	   -13.8474	   -19.7220	    -9.8190	
    -1.5106	    -7.1335	   -10.9100	   -11.6653	   -12.7563	   -11.8332	   -14.8544	   -14.4348	   -20.9808	   -10.5743	
    -2.0142	    -7.7209	   -12.1689	   -12.6724	   -13.9313	   -12.7563	   -16.7847	   -15.0223	   -21.9879	   -11.3297	
    -2.5177	    -8.3084	   -13.2599	   -13.5956	   -15.0223	   -13.6795	   -18.4631	   -15.5258	   -22.7432	   -11.8332	
    -3.0212	    -8.8959	   -13.9313	   -14.4348	   -15.9454	   -14.3509	   -19.8059	   -15.7776	   -23.0789	   -12.1689	
    -3.4409	    -9.3155	   -14.1830	   -15.1901	   -16.6168	   -14.8544	   -20.6451	   -15.9454	   -22.9111	   -12.1689	
    -3.8605	    -9.6512	   -13.7634	   -15.7776	   -16.9525	   -15.1901	   -20.9808	   -15.7776	   -22.4075	   -11.9171	
    -4.1962	    -9.8190	   -12.9242	   -16.3651	   -16.8686	   -15.2740	   -20.8969	   -15.4419	   -21.4844	   -11.4136	
    -4.5319	    -9.8190	   -11.6653	   -16.7847	   -16.4490	   -15.1901	   -20.3934	   -14.9384	   -20.3094	   -10.6583	
    -4.7836	    -9.7351	   -10.3226	   -17.2043	   -15.6937	   -14.9384	   -19.5541	   -14.3509	   -18.9667	    -9.8190	
    -5.0354	    -9.5673	    -9.0637	   -17.4561	   -14.6027	   -14.6027	   -18.4631	   -13.6795	   -17.5400	    -8.9798	
    -5.1193	    -9.2316	    -7.8888	   -17.6239	   -13.4277	   -14.0991	   -17.2882	   -12.9242	   -16.1133	    -8.2245	
    -5.2032	    -8.8959	    -6.8817	   -17.6239	   -12.0850	   -13.5956	   -15.9454	   -12.1689	   -14.7705	    -7.4692	
    -5.1193	    -8.4763	    -5.9586	   -17.5400	   -10.8261	   -13.0081	   -14.6866	   -11.4975	   -13.5117	    -7.0496	
    -5.0354	    -8.0566	    -5.2872	   -17.2882	    -9.7351	   -12.3367	   -13.5117	   -10.9940	   -12.4207	    -6.7978	
    -4.9515	    -7.8049	    -4.8676	   -16.9525	    -8.9798	   -11.8332	   -12.5885	   -10.5743	   -11.5814	    -6.8817	
    -4.9515	    -7.6370	    -4.6997	   -16.7007	    -8.7280	   -11.4136	   -12.0850	   -10.4065	   -11.0779	    -7.3013	
    -5.0354	    -7.8049	    -4.8676	   -16.5329	    -8.8959	   -11.1618	   -11.9171	   -10.4904	   -10.8261	    -8.0566	
    -5.3711	    -8.1406	    -5.3711	   -16.3651	    -9.6512	   -11.0779	   -12.0850	   -10.8261	   -10.9100	    -9.0637	
    -5.7068	    -8.6441	    -6.1264	   -16.2811	   -10.7422	   -11.0779	   -12.5046	   -11.2457	   -11.1618	   -10.2386	
    -6.1264	    -9.2316	    -6.9656	   -16.1133	   -12.0850	   -11.0779	   -12.8403	   -11.6653	   -11.4975	   -11.3297	
    -6.5460	    -9.7351	    -7.8049	   -15.8615	   -13.5117	   -10.9940	   -13.1760	   -11.9171	   -11.7493	   -12.4207	
    -6.7978	   -10.2386	    -8.6441	   -15.5258	   -14.7705	   -10.8261	   -13.1760	   -12.0010	   -11.8332	   -13.2599	
    -7.1335	   -10.6583	    -9.3994	   -15.1901	   -15.7776	   -10.5743	   -12.9242	   -11.8332	   -11.8332	   -13.8474	
    -7.3853	   -11.0779	    -9.9030	   -14.7705	   -16.3651	   -10.1547	   -12.3367	   -11.4975	   -11.5814	   -14.0152	
    -7.5531	   -11.3297	   -10.3226	   -14.2670	   -16.6168	    -9.7351	   -11.4975	   -10.9940	   -11.2457	   -13.8474	
    -7.7209	   -11.4975	   -10.5743	   -13.7634	   -16.2811	    -9.2316	   -10.4904	   -10.2386	   -10.7422	   -13.2599	
    -7.8888	   -11.6653	   -10.5743	   -13.1760	   -15.4419	    -8.6441	    -9.3155	    -9.3155	   -10.0708	   -12.3367	
    -7.9727	   -11.7493	   -10.4904	   -12.5046	   -14.1830	    -7.9727	    -8.0566	    -8.2245	    -9.3994	   -11.1618	
    -7.9727	   -11.7493	   -10.2386	   -11.8332	   -12.5885	    -7.3013	    -6.7978	    -7.1335	    -8.6441	    -9.8190	
    -7.9727	   -11.6653	    -9.9030	   -11.1618	   -10.7422	    -6.5460	    -5.6229	    -5.9586	    -7.8888	    -8.4763	
    -7.8049	   -11.4975	    -9.5673	   -10.4904	    -8.8120	    -5.9586	    -4.6158	    -4.9515	    -7.2174	    -7.3013	
    -7.5531	   -11.1618	    -9.1476	    -9.7351	    -6.9656	    -5.2872	    -3.8605	    -4.1122	    -6.7139	    -6.2103	
    -7.1335	   -10.7422	    -8.7280	    -8.9798	    -5.2872	    -4.6997	    -3.3569	    -3.4409	    -6.3782	    -5.4550	
    -6.5460	   -10.1547	    -8.2245	    -8.3084	    -3.8605	    -4.1962	    -3.1891	    -3.0212	    -6.2943	    -4.9515	
    -5.8746	    -9.5673	    -7.8049	    -7.6370	    -2.8534	    -3.7766	    -3.1891	    -2.8534	    -6.2943	    -4.6997	
    -5.1193	    -8.8959	    -7.4692	    -7.0496	    -2.2659	    -3.3569	    -3.5248	    -2.8534	    -6.3782	    -4.6997	
    -4.4479	    -8.3084	    -7.1335	    -6.5460	    -2.1820	    -3.1052	    -4.0283	    -2.9373	    -6.7139	    -4.8676	
    -3.6926	    -7.7209	    -6.8817	    -6.1264	    -2.4338	    -2.8534	    -4.7836	    -3.1052	    -7.0496	    -5.1193	
    -3.1052	    -7.3853	    -6.7978	    -5.8746	    -3.1891	    -2.7695	    -5.6229	    -3.4409	    -7.4692	    -5.4550	
    -2.6855	    -7.3013	    -6.8817	    -5.7068	    -4.1962	    -2.8534	    -6.6299	    -3.6926	    -7.8888	    -5.8746	
    -2.5177	    -7.3013	    -7.1335	    -5.7068	    -5.4550	    -3.0212	    -7.6370	    -4.0283	    -8.3923	    -6.2103	
    -2.6016	    -7.5531	    -7.5531	    -5.7907	    -6.9656	    -3.2730	    -8.7280	    -4.3640	    -8.8959	    -6.5460	
    -2.7695	    -7.9727	    -8.0566	    -5.9586	    -8.4763	    -3.5248	    -9.7351	    -4.6997	    -9.2316	    -6.9656	
    -3.1052	    -8.4763	    -8.7280	    -6.1264	    -9.9869	    -3.8605	   -10.6583	    -4.9515	    -9.4833	    -7.2174	
    -3.5248	    -8.9798	    -9.3994	    -6.3782	   -11.4975	    -4.1122	   -11.4136	    -5.2032	    -9.5673	    -7.5531	
    -3.9444	    -9.3994	    -9.9869	    -6.6299	   -12.6724	    -4.3640	   -12.0850	    -5.3711	    -9.4833	    -7.7209	
    -4.2801	    -9.6512	   -10.4904	    -6.7978	   -13.6795	    -4.5319	   -12.6724	    -5.4550	    -9.2316	    -7.8049	
    -4.5319	    -9.8190	   -10.7422	    -6.9656	   -14.3509	    -4.6158	   -13.0081	    -5.4550	    -8.8959	    -7.7209	
    -4.6997	    -9.7351	   -10.9940	    -6.9656	   -14.6027	    -4.6158	   -13.1760	    -5.4550	    -8.3084	    -7.4692	
    -4.8676	    -9.6512	   -11.0779	    -6.9656	   -14.6027	    -4.5319	   -13.2599	    -5.2872	    -7.8049	    -7.0496	
    -5.0354	    -9.4833	   -11.2457	    -6.9656	   -14.3509	    -4.4479	   -13.1760	    -5.2032	    -7.3013	    -6.5460	
    -5.2872	    -9.3994	   -11.4975	    -6.9656	   -14.0152	    -4.4479	   -13.0920	    -5.2872	    -6.8817	    -6.0425	
    -5.6229	    -9.3994	   -11.8332	    -6.9656	   -13.5956	    -4.5319	   -13.0081	    -5.6229	    -6.7139	    -5.6229	
    -6.0425	    -9.5673	   -12.3367	    -7.0496	   -13.2599	    -4.6997	   -12.8403	    -6.1264	    -6.7139	    -5.4550	
    -6.3782	    -9.7351	   -12.9242	    -7.0496	   -13.0920	    -4.9515	   -12.6724	    -6.9656	    -6.9656	    -5.5389	
    -6.5460	    -9.9869	   -13.5117	    -7.0496	   -13.0920	    -5.2872	   -12.5046	    -7.8888	    -7.3013	    -5.9586	
    -6.5460	   -10.2386	   -14.0152	    -6.9656	   -13.4277	    -5.5389	   -12.3367	    -8.8959	    -7.8049	    -6.6299	
    -6.2943	   -10.3226	   -14.3509	    -6.7139	   -13.9313	    -5.6229	   -12.2528	    -9.8190	    -8.3084	    -7.6370	
    -5.8746	   -10.4065	   -14.4348	    -6.3782	   -14.5187	    -5.7068	   -12.2528	   -10.7422	    -8.8120	    -8.9798	
    -5.2032	   -10.4065	   -14.2670	    -5.9586	   -15.2740	    -5.7068	   -12.4207	   -11.4975	    -9.3155	   -10.6583	
    -4.4479	   -10.2386	   -13.8474	    -5.6229	   -15.9454	    -5.7068	   -12.6724	   -12.0010	    -9.9030	   -12.5885	
    -3.6087	   -10.1547	   -13.2599	    -5.2872	   -16.5329	    -5.7907	   -13.0920	   -12.2528	   -10.3226	   -14.3509	
    -2.6855	    -9.9030	   -12.5885	    -5.1193	   -16.7847	    -5.9586	   -13.5117	   -12.0850	   -10.6583	   -16.0294	
    -1.8463	    -9.7351	   -12.0850	    -5.0354	   -16.6168	    -6.2943	   -13.8474	   -11.5814	   -10.9100	   -17.2043	
    -1.0910	    -9.4833	   -11.6653	    -5.2032	   -16.1972	    -6.7978	   -14.0991	   -10.7422	   -10.9940	   -18.0435	
    -0.5035	    -9.3155	   -11.4136	    -5.5389	   -15.3580	    -7.3853	   -14.2670	    -9.8190	   -11.0779	   -18.3792	
    -0.0839	    -9.1476	   -11.3297	    -6.0425	   -14.2670	    -7.9727	   -14.1830	    -8.8959	   -11.2457	   -18.3792	
     0.0839	    -9.0637	   -11.4136	    -6.5460	   -13.0920	    -8.4763	   -13.9313	    -8.2245	   -11.4136	   -18.0435	
     0.0839	    -9.0637	   -11.5814	    -7.0496	   -11.9171	    -8.9798	   -13.5956	    -7.8049	   -11.7493	   -17.4561	
    -0.1678	    -9.0637	   -11.9171	    -7.4692	   -10.8261	    -9.3994	   -13.1760	    -7.6370	   -12.1689	   -16.7007	
    -0.5035	    -9.0637	   -12.1689	    -7.8888	    -9.9869	    -9.8190	   -12.6724	    -7.7209	   -12.6724	   -15.8615	
    -0.9232	    -9.1476	   -12.4207	    -8.3084	    -9.3155	   -10.1547	   -12.1689	    -8.0566	   -13.2599	   -15.1062	
    -1.4267	    -9.2316	   -12.5046	    -8.7280	    -8.9798	   -10.4904	   -11.6653	    -8.5602	   -13.8474	   -14.3509	
    -2.0142	    -9.3994	   -12.3367	    -9.1476	    -8.8959	   -10.9100	   -11.4136	    -9.3994	   -14.5187	   -13.9313	
    -2.6855	    -9.6512	   -12.0010	    -9.7351	    -8.9798	   -11.3297	   -11.2457	   -10.4065	   -15.1062	   -13.6795	
    -3.3569	   -10.0708	   -11.4975	   -10.4065	    -9.3155	   -11.9171	   -11.4136	   -11.7493	   -15.7776	   -13.6795	
    -4.1122	   -10.5743	   -11.1618	   -11.2457	    -9.9030	   -12.5885	   -11.7493	   -13.2599	   -16.4490	   -14.0991	
    -4.9515	   -11.3297	   -10.9940	   -12.3367	   -10.5743	   -13.5117	   -12.3367	   -14.9384	   -17.2043	   -14.6866	
    -5.9586	   -12.1689	   -11.1618	   -13.5956	   -11.3297	   -14.6027	   -13.0920	   -16.7007	   -17.9596	   -15.5258	
    -6.8817	   -13.0920	   -11.6653	   -15.0223	   -12.2528	   -15.7776	   -13.9313	   -18.2953	   -18.7988	   -16.5329	
    -7.8888	   -14.0991	   -12.3367	   -16.4490	   -13.0920	   -16.9525	   -14.7705	   -19.7220	   -19.4702	   -17.6239	
    -8.8120	   -15.1062	   -13.1760	   -17.8757	   -13.9313	   -18.1274	   -15.6937	   -20.8130	   -20.1416	   -18.5471	
    -9.7351	   -16.0294	   -14.0152	   -19.3024	   -14.6866	   -19.3024	   -16.4490	   -21.5683	   -20.5612	   -19.3863	
   -10.5743	   -16.7847	   -14.8544	   -20.5612	   -15.1901	   -20.2255	   -17.1204	   -21.9879	   -20.8130	   -19.9738	
   -11.3297	   -17.4561	   -15.5258	   -21.5683	   -15.5258	   -20.9808	   -17.6239	   -21.9879	   -20.8130	   -20.2255	
   -11.8332	   -17.8757	   -16.0294	   -22.4915	   -15.5258	   -21.4844	   -17.9596	   -21.7361	   -20.4773	   -20.0577	
   -12.1689	   -17.9596	   -16.2811	   -23.0789	   -15.2740	   -21.7361	   -18.0435	   -21.3165	   -19.9738	   -19.6381	
   -12.3367	   -17.8757	   -16.2811	   -23.4146	   -14.7705	   -21.7361	   -17.9596	   -20.6451	   -19.3024	   -19.0506	
   -12.3367	   -17.6239	   -16.0294	   -23.6664	   -14.1830	   -21.5683	   -17.8757	   -19.8898	   -18.5471	   -18.2953	
   -12.2528	   -17.2043	   -15.6937	   -23.6664	   -13.5956	   -21.2326	   -17.6239	   -19.2184	   -17.7917	   -17.6239	
   -12.0850	   -16.7007	   -15.2740	   -23.5825	   -13.0081	   -20.8130	   -17.3721	   -18.5471	   -17.0364	   -17.1204	
   -11.8332	   -16.1133	   -14.7705	   -23.3307	   -12.6724	   -20.3094	   -17.2043	   -17.9596	   -16.3651	   -16.7847	
   -11.4136	   -15.4419	   -14.2670	   -22.9111	   -12.4207	   -19.7220	   -16.9525	   -17.4561	   -15.7776	   -16.7007	
   -10.9940	   -14.6866	   -13.7634	   -22.3236	   -12.3367	   -18.9667	   -16.7007	   -16.9525	   -15.2740	   -16.7847	
   -10.4904	   -14.0152	   -13.2599	   -21.5683	   -12.5046	   -18.2114	   -16.5329	   -16.5329	   -14.8544	   -17.0364	
    -9.9030	   -13.4277	   -12.8403	   -20.6451	   -12.8403	   -17.3721	   -16.5329	   -16.0294	   -14.6027	   -17.4561	
    -9.3994	   -12.9242	   -12.6724	   -19.4702	   -13.3438	   -16.5329	   -16.5329	   -15.5258	   -14.5187	   -17.8757	
    -8.9798	   -12.5885	   -12.5885	   -18.2953	   -14.0152	   -15.6937	   -16.7007	   -14.9384	   -14.6027	   -18.2953	
    -8.6441	   -12.5046	   -12.7563	   -17.2043	   -14.7705	   -15.0223	   -17.0364	   -14.4348	   -14.7705	   -18.7149	
    -8.5602	   -12.5885	   -13.1760	   -16.1133	   -15.6097	   -14.4348	   -17.4561	   -14.0152	   -15.1901	   -19.0506	
    -8.6441	   -12.9242	   -13.5956	   -15.1901	   -16.3651	   -14.0152	   -17.9596	   -13.6795	   -15.7776	   -19.2184	
    -8.9798	   -13.5117	   -14.1830	   -14.5187	   -17.0364	   -13.7634	   -18.6310	   -13.5117	   -16.5329	   -19.3024	
    -9.4833	   -14.1830	   -14.8544	   -14.0991	   -17.6239	   -13.7634	   -19.3024	   -13.5956	   -17.3721	   -19.1345	
   -10.2386	   -15.0223	   -15.5258	   -13.9313	   -17.9596	   -13.8474	   -19.9738	   -13.7634	   -18.2114	   -18.8828	
   -11.0779	   -15.8615	   -16.1972	   -14.0152	   -18.2114	   -14.0152	   -20.5612	   -14.0991	   -19.1345	   -18.3792	
   -12.0850	   -16.8686	   -16.8686	   -14.2670	   -18.2114	   -14.2670	   -20.9808	   -14.5187	   -19.8898	   -17.7917	
   -13.1760	   -17.7917	   -17.5400	   -14.6866	   -18.0435	   -14.6027	   -21.3165	   -15.1062	   -20.6451	   -17.2043	
   -14.3509	   -18.7988	   -18.1274	   -15.2740	   -17.7078	   -15.0223	   -21.4844	   -15.6097	   -21.2326	   -16.7007	
   -15.5258	   -19.6381	   -18.7149	   -15.9454	   -17.3721	   -15.4419	   -21.4844	   -16.1972	   -21.7361	   -16.4490	
   -16.6168	   -20.4773	   -19.1345	   -16.6168	   -16.9525	   -15.8615	   -21.4005	   -16.7007	   -22.0718	   -16.3651	
   -17.6239	   -21.1487	   -19.5541	   -17.2882	   -16.6168	   -16.3651	   -21.2326	   -17.1204	   -22.3236	   -16.5329	
   -18.4631	   -21.6522	   -19.8898	   -17.8757	   -16.2811	   -16.7007	   -20.9808	   -17.3721	   -22.5754	   -16.8686	
   -19.1345	   -21.9879	   -20.1416	   -18.4631	   -16.1133	   -17.0364	   -20.8130	   -17.6239	   -22.6593	   -17.4561	
   -19.6381	   -22.1558	   -20.4773	   -18.8828	   -16.1133	   -17.2882	   -20.5612	   -17.7917	   -22.8271	   -18.1274	
   -19.9738	   -22.1558	   -20.7291	   -19.1345	   -16.1972	   -17.4561	   -20.4773	   -17.8757	   -22.9111	   -18.8828	
   -19.9738	   -22.0718	   -20.9808	   -19.3024	   -16.2811	   -17.4561	   -20.3934	   -17.7917	   -22.9111	   -19.4702	
   -19.8898	   -21.8201	   -21.3165	   -19.2184	   -16.4490	   -17.2882	   -20.4773	   -17.7078	   -22.8271	   -20.0577	
   -19.5541	   -21.4844	   -21.6522	   -18.9667	   -16.6168	   -16.9525	   -20.4773	   -17.4561	   -22.7432	   -20.5612	
   -19.1345	   -21.0648	   -21.8201	   -18.5471	   -16.7007	   -16.5329	   -20.4773	   -17.0364	   -22.4915	   -20.8130	
   -18.6310	   -20.5612	   -21.9879	   -18.1274	   -16.7007	   -15.9454	   -20.3094	   -16.5329	   -22.0718	   -20.8969	
   -18.0435	   -20.0577	   -21.8201	   -17.5400	   -16.7007	   -15.3580	   -20.1416	   -16.0294	   -21.4844	   -20.8130	
   -17.4561	   -19.5541	   -21.4844	   -16.9525	   -16.7007	   -14.6866	   -19.7220	   -15.4419	   -20.8969	   -20.5612	
   -16.9525	   -19.0506	   -20.7291	   -16.3651	   -16.7007	   -14.0152	   -19.1345	   -14.8544	   -20.0577	   -20.0577	
   -16.3651	   -18.4631	   -19.7220	   -15.7776	   -16.5329	   -13.3438	   -18.4631	   -14.2670	   -19.2184	   -19.4702	
   -15.8615	   -17.9596	   -18.5471	   -15.1901	   -16.3651	   -12.5885	   -17.5400	   -13.6795	   -18.2953	   -18.7149	
   -15.3580	   -17.3721	   -17.2882	   -14.6027	   -16.1133	   -11.9171	   -16.4490	   -13.0920	   -17.2882	   -18.0435	
   -14.8544	   -16.7847	   -16.0294	   -14.0152	   -15.6937	   -11.3297	   -15.1062	   -12.6724	   -16.3651	   -17.5400	
   -14.4348	   -16.1972	   -14.8544	   -13.5117	   -15.1901	   -10.7422	   -13.5956	   -12.3367	   -15.4419	   -17.2043	
   -14.0152	   -15.5258	   -13.8474	   -13.0081	   -14.5187	   -10.2386	   -11.9171	   -12.1689	   -14.6866	   -17.1204	
   -13.5956	   -14.9384	   -13.0081	   -12.6724	   -13.8474	    -9.9030	   -10.2386	   -12.0850	   -14.0152	   -17.2882	
   -13.2599	   -14.3509	   -12.3367	   -12.3367	   -13.1760	    -9.6512	    -8.5602	   -12.0850	   -13.4277	   -17.4561	
   -12.9242	   -13.8474	   -11.9171	   -12.0850	   -12.5885	    -9.5673	    -7.2174	   -12.0850	   -12.9242	   -17.7917	
   -12.6724	   -13.4277	   -11.7493	   -11.9171	   -12.0850	    -9.4833	    -6.0425	   -12.0010	   -12.5885	   -18.2953	
   -12.3367	   -13.0920	   -11.7493	   -11.8332	   -11.8332	    -9.5673	    -5.3711	   -11.8332	   -12.3367	   -18.7988	
   -12.0850	   -12.9242	   -12.0850	   -11.8332	   -11.7493	    -9.7351	    -5.2032	   -11.5814	   -12.2528	   -19.5541	
   -11.9171	   -12.8403	   -12.6724	   -12.0850	   -12.0010	   -10.1547	    -5.5389	   -11.1618	   -12.2528	   -20.3934	
   -11.8332	   -12.8403	   -13.5117	   -12.5046	   -12.5046	   -10.6583	    -6.3782	   -10.8261	   -12.4207	   -21.4005	
   -11.7493	   -13.0920	   -14.4348	   -13.0081	   -13.2599	   -11.1618	    -7.6370	   -10.4065	   -12.6724	   -22.4075	
   -11.7493	   -13.3438	   -15.3580	   -13.5956	   -14.1830	   -11.6653	    -9.2316	   -10.0708	   -13.0920	   -23.3307	
   -11.8332	   -13.5956	   -16.0294	   -14.0152	   -15.1062	   -12.0850	   -10.7422	    -9.9030	   -13.5956	   -23.9182	
   -11.7493	   -13.7634	   -16.3651	   -14.3509	   -15.8615	   -12.3367	   -12.2528	    -9.7351	   -14.0991	   -24.0860	
   -11.6653	   -13.8474	   -16.1972	   -14.5187	   -16.3651	   -12.5046	   -13.3438	    -9.6512	   -14.5187	   -23.9182	
   -11.5814	   -13.8474	   -15.6937	   -14.5187	   -16.6168	   -12.5046	   -14.0991	    -9.6512	   -14.9384	   -23.3307	
   -11.4975	   -13.7634	   -14.9384	   -14.4348	   -16.6168	   -12.5885	   -14.4348	    -9.8190	   -15.2740	   -22.4915	
   -11.4975	   -13.7634	   -14.1830	   -14.3509	   -16.4490	   -12.5885	   -14.3509	   -10.0708	   -15.4419	   -21.3165	
   -11.4136	   -13.7634	   -13.5117	   -14.2670	   -16.0294	   -12.6724	   -13.8474	   -10.4065	   -15.5258	   -20.0577	
   -11.4136	   -13.6795	   -12.9242	   -14.1830	   -15.3580	   -12.7563	   -13.0081	   -10.8261	   -15.5258	   -18.7149	
   -11.3297	   -13.6795	   -12.5885	   -14.1830	   -14.6866	   -12.8403	   -11.9171	   -11.2457	   -15.2740	   -17.3721	
   -11.2457	   -13.7634	   -12.4207	   -14.1830	   -13.9313	   -13.0081	   -10.5743	   -11.7493	   -15.0223	   -16.1972	
   -11.2457	   -13.9313	   -12.5046	   -14.2670	   -13.2599	   -13.2599	    -9.2316	   -12.3367	   -14.6866	   -15.2740	
   -11.3297	   -14.1830	   -12.7563	   -14.4348	   -12.7563	   -13.5117	    -7.9727	   -13.0081	   -14.4348	   -14.6027	
   -11.4136	   -14.5187	   -13.0920	   -14.6027	   -12.3367	   -13.9313	    -6.9656	   -13.7634	   -14.3509	   -14.2670	
   -11.5814	   -14.9384	   -13.5117	   -14.9384	   -12.2528	   -14.3509	    -6.2103	   -14.4348	   -14.3509	   -14.2670	
   -11.6653	   -15.3580	   -14.0152	   -15.1901	   -12.2528	   -14.7705	    -5.7068	   -15.2740	   -14.6027	   -14.5187	
   -11.8332	   -15.7776	   -14.6027	   -15.4419	   -12.5046	   -15.2740	    -5.7068	   -16.0294	   -14.9384	   -15.1062	
   -12.0010	   -16.2811	   -15.3580	   -15.7776	   -13.0081	   -15.7776	    -6.2103	   -16.7847	   -15.6097	   -15.8615	
   -12.3367	   -16.9525	   -16.2811	   -16.1972	   -13.7634	   -16.2811	    -7.2174	   -17.5400	   -16.4490	   -16.8686	
   -12.8403	   -17.7917	   -17.3721	   -16.6168	   -14.6866	   -16.9525	    -8.6441	   -18.2953	   -17.6239	   -17.9596	
   -13.4277	   -18.7149	   -18.5471	   -17.1204	   -15.6937	   -17.6239	   -10.4065	   -19.1345	   -18.8828	   -19.2184	
   -14.1830	   -19.6381	   -19.8059	   -17.6239	   -16.7847	   -18.2953	   -12.1689	   -19.8898	   -20.2255	   -20.3934	
   -14.9384	   -20.5612	   -20.9808	   -18.0435	   -17.7917	   -18.9667	   -13.8474	   -20.5612	   -21.4005	   -21.5683	
   -15.6097	   -21.4005	   -22.0718	   -18.4631	   -18.6310	   -19.5541	   -15.2740	   -21.1487	   -22.4075	   -22.5754	
   -16.1972	   -22.0718	   -22.8271	   -18.6310	   -19.3024	   -19.9738	   -16.1972	   -21.5683	   -23.0789	   -23.5825	
   -16.7007	   -22.5754	   -23.4146	   -18.7149	   -19.8059	   -20.1416	   -16.6168	   -21.8201	   -23.4146	   -24.2538	
   -16.9525	   -22.7432	   -23.6664	   -18.6310	   -19.9738	   -20.2255	   -16.4490	   -21.8201	   -23.3307	   -24.7574	
   -17.1204	   -22.7432	   -23.5825	   -18.2953	   -19.8898	   -20.0577	   -15.6937	   -21.6522	   -22.9111	   -24.8413	
   -17.2043	   -22.5754	   -23.2468	   -17.9596	   -19.4702	   -19.6381	   -14.4348	   -21.2326	   -22.1558	   -24.6735	
   -17.2043	   -22.2397	   -22.6593	   -17.4561	   -18.8828	   -19.1345	   -12.7563	   -20.5612	   -21.1487	   -24.0860	
   -17.1204	   -21.8201	   -21.9879	   -17.0364	   -18.0435	   -18.5471	   -10.7422	   -19.7220	   -20.0577	   -23.3307	
   -17.0364	   -21.3165	   -21.1487	   -16.7007	   -17.1204	   -17.8757	    -8.5602	   -18.8828	   -18.9667	   -22.3236	
   -16.9525	   -20.8969	   -20.3094	   -16.3651	   -16.1972	   -17.2043	    -6.4621	   -17.8757	   -17.8757	   -21.2326	
   -16.9525	   -20.4773	   -19.4702	   -16.1972	   -15.3580	   -16.6168	    -4.6158	   -16.9525	   -16.9525	   -20.1416	
   -16.8686	   -20.1416	   -18.7988	   -16.0294	   -14.6866	   -16.0294	    -3.1052	   -16.1133	   -16.1133	   -18.9667	
   -16.8686	   -20.0577	   -18.2953	   -15.9454	   -14.1830	   -15.5258	    -2.0981	   -15.3580	   -15.4419	   -17.9596	
   -16.8686	   -19.9738	   -17.9596	   -15.9454	   -14.0152	   -15.1062	    -1.5945	   -14.7705	   -14.9384	   -16.9525	
   -16.7007	   -20.0577	   -17.7917	   -15.8615	   -14.0152	   -14.6027	    -1.6785	   -14.2670	   -14.5187	   -16.0294	
   -16.6168	   -20.1416	   -17.7917	   -15.7776	   -14.2670	   -14.1830	    -2.1820	   -13.7634	   -14.2670	   -15.2740	
   -16.3651	   -20.2255	   -17.8757	   -15.6937	   -14.6866	   -13.8474	    -3.0212	   -13.3438	   -14.0991	   -14.6866	
   -16.0294	   -20.3094	   -18.0435	   -15.6097	   -15.1901	   -13.5117	    -4.0283	   -13.0081	   -14.0991	   -14.1830	
   -15.6937	   -20.3094	   -18.2114	   -15.5258	   -15.6937	   -13.1760	    -5.1193	   -12.7563	   -14.0991	   -13.9313	
   -15.2740	   -20.2255	   -18.3792	   -15.4419	   -16.1972	   -13.0081	    -6.1264	   -12.5046	   -14.1830	   -13.8474	
   -14.8544	   -20.1416	   -18.5471	   -15.4419	   -16.7007	   -12.8403	    -7.0496	   -12.3367	   -14.2670	   -13.8474	
   -14.3509	   -19.8898	   -18.5471	   -15.4419	   -17.1204	   -12.6724	    -7.7209	   -12.0850	   -14.2670	   -13.7634	
   -13.9313	   -19.5541	   -18.4631	   -15.3580	   -17.4561	   -12.5046	    -8.0566	   -11.7493	   -14.1830	   -13.5956	
   -13.4277	   -19.1345	   -18.2953	   -15.1901	   -17.5400	   -12.1689	    -8.1406	   -11.4136	   -13.9313	   -13.1760	
   -12.9242	   -18.5471	   -17.8757	   -14.8544	   -17.3721	   -11.8332	    -7.8888	   -10.9100	   -13.3438	   -12.5046	
   -12.4207	   -17.7917	   -17.3721	   -14.4348	   -16.7847	   -11.2457	    -7.2174	   -10.3226	   -12.5046	   -11.4136	
   -11.8332	   -16.8686	   -16.6168	   -13.7634	   -15.8615	   -10.5743	    -6.2943	    -9.5673	   -11.3297	   -10.0708	
   -11.2457	   -15.8615	   -15.8615	   -13.0920	   -14.6027	    -9.7351	    -5.1193	    -8.6441	    -9.9869	    -8.5602	
   -10.5743	   -14.7705	   -14.9384	   -12.1689	   -13.0081	    -8.8120	    -3.9444	    -7.6370	    -8.4763	    -6.9656	
    -9.9030	   -13.6795	   -14.0152	   -11.2457	   -11.2457	    -7.8888	    -2.6855	    -6.5460	    -6.8817	    -5.5389	
    -9.3155	   -12.5885	   -13.1760	   -10.2386	    -9.3994	    -6.9656	    -1.5106	    -5.4550	    -5.4550	    -4.1962	
    -8.6441	   -11.4975	   -12.2528	    -9.2316	    -7.5531	    -6.0425	    -0.5875	    -4.4479	    -4.1962	    -3.2730	
    -8.0566	   -10.4904	   -11.4136	    -8.2245	    -5.9586	    -5.2872	     0.2518	    -3.4409	    -3.1891	    -2.6855	
    -7.3853	    -9.5673	   -10.6583	    -7.2174	    -4.6158	    -4.5319	     0.8392	    -2.6016	    -2.4338	    -2.4338	
    -6.6299	    -8.7280	    -9.7351	    -6.2103	    -3.6087	    -3.8605	     1.3428	    -1.9302	    -2.0142	    -2.6016	
    -5.7068	    -7.8888	    -8.8120	    -5.2872	    -3.0212	    -3.1891	     1.5945	    -1.3428	    -1.9302	    -3.1052	
    -4.7836	    -7.1335	    -7.8049	    -4.2801	    -2.6855	    -2.6016	     1.9302	    -0.9232	    -2.0142	    -3.6926	
    -3.8605	    -6.3782	    -6.7139	    -3.4409	    -2.5177	    -2.0142	     2.0981	    -0.5875	    -2.3499	    -4.5319	
    -2.8534	    -5.7907	    -5.8746	    -2.6016	    -2.5177	    -1.5106	     2.3499	    -0.2518	    -2.7695	    -5.3711	
    -2.0981	    -5.2872	    -5.2872	    -2.0142	    -2.6855	    -1.0910	     2.6016	    -0.0839	    -3.1891	    -6.1264	
    -1.5945	    -5.0354	    -5.1193	    -1.6785	    -3.0212	    -0.9232	     2.6855	    -0.0839	    -3.6087	    -6.8817	
    -1.4267	    -5.1193	    -5.4550	    -1.7624	    -3.5248	    -1.0071	     2.6855	    -0.3357	    -4.0283	    -7.6370	
    -1.7624	    -5.7068	    -6.2943	    -2.3499	    -4.2801	    -1.5106	     2.5177	    -0.8392	    -4.4479	    -8.2245	
    -2.5177	    -6.7139	    -7.7209	    -3.4409	    -5.2872	    -2.3499	     2.0981	    -1.5945	    -4.8676	    -8.7280	
    -3.7766	    -8.0566	    -9.4833	    -4.9515	    -6.4621	    -3.6087	     1.5106	    -2.6855	    -5.2872	    -9.1476	
    -5.3711	    -9.7351	   -11.4136	    -6.7139	    -7.7209	    -5.2032	     0.7553	    -3.8605	    -5.7068	    -9.3994	
    -7.2174	   -11.4975	   -13.2599	    -8.7280	    -8.9798	    -6.8817	     0.0000	    -5.2872	    -6.0425	    -9.5673	
    -8.9798	   -13.2599	   -14.7705	   -10.6583	   -10.1547	    -8.6441	    -0.6714	    -6.5460	    -6.2103	    -9.5673	
   -10.6583	   -14.7705	   -15.6937	   -12.4207	   -11.0779	   -10.1547	    -1.2589	    -7.8049	    -6.2943	    -9.3994	
   -12.0010	   -16.0294	   -16.0294	   -13.8474	   -11.7493	   -11.4136	    -1.6785	    -8.8120	    -6.2943	    -9.2316	
   -13.0920	   -16.8686	   -15.6937	   -14.8544	   -12.0010	   -12.3367	    -1.9302	    -9.5673	    -6.1264	    -8.8959	
   -13.7634	   -17.3721	   -14.9384	   -15.4419	   -12.0850	   -12.8403	    -2.0142	   -10.1547	    -5.8746	    -8.6441	
   -14.1830	   -17.5400	   -14.0991	   -15.6937	   -11.9171	   -13.0920	    -2.2659	   -10.5743	    -5.6229	    -8.4763	
   -14.3509	   -17.5400	   -13.2599	   -15.6097	   -11.8332	   -13.0920	    -2.6855	   -11.0779	    -5.5389	    -8.3923	
   -14.3509	   -17.3721	   -12.7563	   -15.4419	   -11.8332	   -13.0081	    -3.3569	   -11.5814	    -5.6229	    -8.5602	
   -14.2670	   -17.2043	   -12.5046	   -15.1062	   -12.0010	   -12.9242	    -4.3640	   -12.4207	    -6.0425	    -8.9798	
   -14.1830	   -17.1204	   -12.5885	   -14.8544	   -12.3367	   -12.8403	    -5.6229	   -13.3438	    -6.7139	    -9.7351	
   -13.9313	   -16.9525	   -12.8403	   -14.5187	   -12.6724	   -12.7563	    -7.0496	   -14.3509	    -7.6370	   -10.6583	
   -13.6795	   -16.7007	   -13.1760	   -14.2670	   -13.0081	   -12.7563	    -8.3923	   -15.2740	    -8.5602	   -11.7493	
   -13.3438	   -16.5329	   -13.5117	   -14.0152	   -13.2599	   -12.7563	    -9.5673	   -15.8615	    -9.4833	   -12.9242	
   -13.0081	   -16.2811	   -13.8474	   -13.8474	   -13.3438	   -12.8403	   -10.4904	   -16.1133	   -10.2386	   -13.9313	
   -12.8403	   -16.1133	   -14.0991	   -13.9313	   -13.4277	   -13.0920	   -11.1618	   -15.9454	   -10.7422	   -14.7705	
   -12.7563	   -15.9454	   -14.3509	   -14.2670	   -13.4277	   -13.5117	   -11.5814	   -15.5258	   -11.1618	   -15.3580	
   -12.8403	   -15.9454	   -14.6027	   -14.7705	   -13.3438	   -13.9313	   -11.7493	   -15.0223	   -11.4136	   -15.6937	
   -13.0081	   -16.0294	   -14.8544	   -15.4419	   -13.2599	   -14.4348	   -11.6653	   -14.4348	   -11.4975	   -15.7776	
   -13.1760	   -16.0294	   -14.9384	   -16.0294	   -13.0081	   -14.7705	   -11.1618	   -13.6795	   -11.4975	   -15.6097	
   -13.2599	   -15.8615	   -14.8544	   -16.4490	   -12.6724	   -14.8544	   -10.4065	   -13.0081	   -11.2457	   -15.1901	
   -13.2599	   -15.6097	   -14.5187	   -16.5329	   -12.0850	   -14.6027	    -9.4833	   -12.1689	   -10.9100	   -14.5187	
   -13.0920	   -15.2740	   -14.0152	   -16.3651	   -11.4136	   -14.0991	    -8.3923	   -11.2457	   -10.4065	   -13.6795	
   -12.8403	   -14.6866	   -13.4277	   -15.8615	   -10.7422	   -13.2599	    -7.3013	   -10.2386	    -9.8190	   -12.7563	
   -12.3367	   -14.0152	   -12.6724	   -15.1901	   -10.0708	   -12.3367	    -6.3782	    -9.2316	    -9.2316	   -11.9171	
   -11.7493	   -13.2599	   -11.8332	   -14.2670	    -9.5673	   -11.1618	    -5.7068	    -8.3084	    -8.6441	   -11.1618	
   -10.9100	   -12.4207	   -10.9940	   -13.1760	    -9.1476	    -9.9030	    -5.2032	    -7.3853	    -7.9727	   -10.4904	
    -9.9869	   -11.4975	   -10.2386	   -12.0010	    -8.8959	    -8.5602	    -4.9515	    -6.4621	    -7.3853	   -10.0708	
    -9.0637	   -10.6583	    -9.4833	   -10.8261	    -8.8120	    -7.3853	    -4.9515	    -5.7068	    -6.7139	    -9.8190	
    -8.0566	    -9.9030	    -8.9798	    -9.7351	    -8.9798	    -6.2103	    -5.1193	    -5.0354	    -6.1264	    -9.7351	
    -7.2174	    -9.3994	    -8.6441	    -8.8120	    -9.3155	    -5.3711	    -5.5389	    -4.5319	    -5.5389	    -9.8190	
    -6.4621	    -9.0637	    -8.4763	    -7.9727	    -9.7351	    -4.6158	    -6.1264	    -4.1122	    -5.1193	    -9.9030	
    -5.7907	    -8.9798	    -8.4763	    -7.3853	   -10.2386	    -4.1122	    -6.7139	    -3.8605	    -4.8676	   -10.0708	
    -5.4550	    -9.0637	    -8.5602	    -6.9656	   -10.8261	    -3.7766	    -7.3013	    -3.6926	    -4.6997	   -10.1547	
    -5.2032	    -9.3994	    -8.8959	    -6.6299	   -11.4136	    -3.6926	    -7.8049	    -3.6926	    -4.6158	   -10.2386	
    -5.2872	    -9.8190	    -9.3155	    -6.5460	   -11.8332	    -3.6926	    -8.1406	    -3.7766	    -4.6997	   -10.2386	
    -5.6229	   -10.4904	    -9.8190	    -6.5460	   -12.2528	    -3.8605	    -8.2245	    -3.9444	    -4.8676	   -10.2386	
    -6.2943	   -11.2457	   -10.4904	    -6.7978	   -12.5046	    -4.1962	    -8.2245	    -4.1962	    -5.1193	   -10.2386	
    -7.0496	   -12.0850	   -11.2457	    -7.3013	   -12.5885	    -4.6997	    -8.1406	    -4.6158	    -5.5389	   -10.2386	
    -8.0566	   -13.0920	   -12.1689	    -7.9727	   -12.5885	    -5.2872	    -7.8049	    -5.1193	    -5.9586	   -10.2386	
    -9.1476	   -14.0991	   -13.0920	    -8.8120	   -12.5046	    -6.1264	    -7.3853	    -5.6229	    -6.4621	   -10.0708	
   -10.1547	   -15.1062	   -14.0152	    -9.6512	   -12.4207	    -6.9656	    -6.8817	    -6.2103	    -6.8817	    -9.9030	
   -11.0779	   -15.9454	   -14.9384	   -10.4065	   -12.3367	    -7.6370	    -6.3782	    -6.7978	    -7.3013	    -9.5673	
   -11.8332	   -16.7007	   -15.7776	   -10.9940	   -12.1689	    -8.3084	    -5.7907	    -7.3013	    -7.5531	    -9.1476	
   -12.4207	   -17.2882	   -16.5329	   -11.4136	   -12.1689	    -8.7280	    -5.3711	    -7.8049	    -7.7209	    -8.6441	
   -12.7563	   -17.7078	   -17.2882	   -11.6653	   -12.1689	    -8.9798	    -5.1193	    -8.2245	    -7.8049	    -8.1406	
   -12.9242	   -18.0435	   -18.0435	   -11.8332	   -12.3367	    -9.1476	    -5.2032	    -8.6441	    -7.8888	    -7.7209	
   -13.0081	   -18.2953	   -18.7149	   -11.8332	   -12.6724	    -9.3155	    -5.6229	    -8.9798	    -8.0566	    -7.5531	
   -13.0081	   -18.6310	   -19.4702	   -11.8332	   -13.2599	    -9.4833	    -6.3782	    -9.4833	    -8.3923	    -7.7209	
   -12.9242	   -18.8828	   -20.3094	   -11.9171	   -13.9313	    -9.8190	    -7.6370	   -10.0708	    -8.8959	    -8.2245	
   -13.0081	   -19.3024	   -21.1487	   -12.0010	   -14.8544	   -10.2386	    -9.0637	   -10.8261	    -9.6512	    -9.1476	
   -13.0920	   -19.8059	   -21.9040	   -12.2528	   -15.9454	   -10.9100	   -10.6583	   -11.7493	   -10.5743	   -10.4065	
   -13.1760	   -20.3094	   -22.4915	   -12.5046	   -17.1204	   -11.4975	   -12.2528	   -12.7563	   -11.5814	   -11.9171	
   -13.3438	   -20.6451	   -22.7432	   -12.7563	   -18.2114	   -12.1689	   -13.6795	   -13.6795	   -12.6724	   -13.5117	
   -13.3438	   -20.8969	   -22.6593	   -12.7563	   -19.1345	   -12.5885	   -14.6866	   -14.5187	   -13.5956	   -14.9384	
   -13.1760	   -20.9808	   -22.1558	   -12.5885	   -19.8059	   -12.8403	   -15.1901	   -14.9384	   -14.4348	   -16.0294	
   -12.9242	   -20.8969	   -21.4005	   -12.2528	   -20.2255	   -12.7563	   -15.1901	   -15.1062	   -14.9384	   -16.7007	
   -12.5885	   -20.6451	   -20.5612	   -11.7493	   -20.3934	   -12.4207	   -14.6866	   -14.9384	   -15.1901	   -16.8686	
   -12.2528	   -20.2255	   -19.6381	   -11.0779	   -20.3094	   -11.9171	   -13.7634	   -14.3509	   -15.1901	   -16.7007	
   -11.8332	   -19.8059	   -18.7988	   -10.3226	   -20.0577	   -11.1618	   -12.5046	   -13.5956	   -14.8544	   -16.2811	
   -11.4136	   -19.2184	   -17.9596	    -9.3994	   -19.5541	   -10.2386	   -11.0779	   -12.5046	   -14.2670	   -15.5258	
   -10.9100	   -18.6310	   -17.2043	    -8.4763	   -18.9667	    -9.1476	    -9.4833	   -11.2457	   -13.4277	   -14.6027	
   -10.4904	   -17.9596	   -16.5329	    -7.3853	   -18.3792	    -7.9727	    -7.9727	    -9.9030	   -12.3367	   -13.6795	
   -10.0708	   -17.2882	   -15.9454	    -6.3782	   -17.7078	    -6.7978	    -6.6299	    -8.5602	   -10.9940	   -12.9242	
    -9.6512	   -16.6168	   -15.4419	    -5.3711	   -17.1204	    -5.6229	    -5.4550	    -7.3013	    -9.7351	   -12.3367	
    -9.3994	   -16.1133	   -15.2740	    -4.4479	   -16.6168	    -4.6158	    -4.6997	    -6.2943	    -8.4763	   -12.1689	
    -9.1476	   -15.6097	   -15.3580	    -3.6926	   -16.3651	    -3.8605	    -4.3640	    -5.5389	    -7.5531	   -12.5046	
    -9.0637	   -15.3580	   -15.6097	    -3.1891	   -16.2811	    -3.2730	    -4.5319	    -5.0354	    -6.9656	   -13.2599	
    -8.9798	   -15.1062	   -16.1133	    -2.9373	   -16.3651	    -3.0212	    -5.0354	    -4.8676	    -6.7978	   -14.2670	
    -8.8959	   -14.9384	   -16.7847	    -2.7695	   -16.5329	    -2.9373	    -5.8746	    -4.8676	    -6.7978	   -15.4419	
    -8.8120	   -14.8544	   -17.5400	    -2.7695	   -16.8686	    -2.9373	    -6.8817	    -5.1193	    -7.1335	   -16.6168	
    -8.6441	   -14.6866	   -18.1274	    -2.9373	   -17.2882	    -3.1052	    -7.8888	    -5.5389	    -7.5531	   -17.6239	
    -8.3923	   -14.4348	   -18.4631	    -3.1052	   -17.6239	    -3.1891	    -8.8120	    -6.0425	    -7.9727	   -18.2953	
    -8.0566	   -14.1830	   -18.5471	    -3.4409	   -18.0435	    -3.3569	    -9.3994	    -6.5460	    -8.3084	   -18.6310	
    -7.7209	   -13.9313	   -18.2114	    -3.7766	   -18.2953	    -3.5248	    -9.6512	    -7.1335	    -8.6441	   -18.6310	
    -7.3853	   -13.7634	   -17.4561	    -4.1962	   -18.4631	    -3.6926	    -9.5673	    -7.5531	    -8.7280	   -18.2114	
    -7.1335	   -13.5117	   -16.2811	    -4.6158	   -18.5471	    -3.8605	    -9.1476	    -7.8888	    -8.7280	   -17.5400	
    -7.0496	   -13.3438	   -14.9384	    -5.1193	   -18.2953	    -4.0283	    -8.3923	    -8.0566	    -8.5602	   -16.4490	
    -6.9656	   -13.1760	   -13.5117	    -5.5389	   -17.7078	    -4.1122	    -7.3013	    -8.0566	    -8.2245	   -15.1901	
    -6.9656	   -13.0081	   -12.1689	    -5.9586	   -16.7847	    -4.1122	    -5.9586	    -7.8888	    -7.7209	   -13.7634	
    -6.8817	   -12.7563	   -10.9940	    -6.2943	   -15.5258	    -4.1122	    -4.1962	    -7.5531	    -7.1335	   -12.0850	
    -6.8817	   -12.3367	   -10.0708	    -6.5460	   -14.0152	    -4.0283	    -2.3499	    -7.1335	    -6.4621	   -10.4904	
    -6.7978	   -11.9171	    -9.3155	    -6.7978	   -12.5046	    -4.0283	    -0.4196	    -6.7978	    -5.8746	    -8.9798	
    -6.6299	   -11.4136	    -8.7280	    -7.0496	   -10.9940	    -4.0283	     1.5106	    -6.5460	    -5.3711	    -7.6370	
    -6.4621	   -10.9940	    -8.3084	    -7.3013	    -9.7351	    -4.1122	     3.1052	    -6.3782	    -5.0354	    -6.6299	
    -6.2103	   -10.4065	    -7.9727	    -7.4692	    -8.6441	    -4.2801	     4.3640	    -6.2943	    -4.9515	    -5.9586	
    -5.8746	    -9.9030	    -7.7209	    -7.5531	    -7.8888	    -4.3640	     5.2032	    -6.3782	    -5.1193	    -5.7068	
    -5.4550	    -9.3155	    -7.5531	    -7.6370	    -7.2174	    -4.5319	     5.5389	    -6.5460	    -5.3711	    -5.8746	
    -5.0354	    -8.7280	    -7.4692	    -7.5531	    -6.8817	    -4.6997	     5.4550	    -6.8817	    -5.8746	    -6.3782	
    -4.6158	    -8.3084	    -7.4692	    -7.5531	    -6.6299	    -4.8676	     4.8676	    -7.2174	    -6.5460	    -7.2174	
    -4.2801	    -8.0566	    -7.6370	    -7.6370	    -6.6299	    -5.2032	     3.9444	    -7.7209	    -7.3853	    -8.4763	
    -4.1122	    -8.0566	    -7.9727	    -7.8888	    -6.7978	    -5.5389	     2.8534	    -8.2245	    -8.3923	    -9.9030	
    -4.0283	    -8.1406	    -8.3923	    -8.2245	    -7.1335	    -6.1264	     1.5945	    -8.8120	    -9.4833	   -11.5814	
    -4.1122	    -8.3084	    -8.8959	    -8.6441	    -7.5531	    -6.7139	     0.3357	    -9.4833	   -10.4904	   -13.1760	
    -4.2801	    -8.5602	    -9.3994	    -9.2316	    -7.9727	    -7.3853	    -0.6714	   -10.1547	   -11.4975	   -14.6866	
    -4.5319	    -8.8120	    -9.9030	    -9.8190	    -8.4763	    -8.1406	    -1.5106	   -10.9100	   -12.4207	   -15.8615	
    -4.8676	    -9.0637	   -10.2386	   -10.4065	    -8.9798	    -8.8120	    -2.0142	   -11.7493	   -13.0920	   -16.6168	
    -5.2872	    -9.3155	   -10.5743	   -10.9940	    -9.3994	    -9.3994	    -2.2659	   -12.6724	   -13.5117	   -17.0364	
    -5.8746	    -9.5673	   -10.7422	   -11.4136	    -9.8190	    -9.9869	    -2.2659	   -13.5117	   -13.7634	   -17.0364	
    -6.5460	    -9.8190	   -10.9100	   -11.8332	   -10.0708	   -10.4065	    -1.9302	   -14.3509	   -13.6795	   -16.6168	
    -7.2174	    -9.9869	   -10.8261	   -12.0850	   -10.0708	   -10.7422	    -1.3428	   -14.9384	   -13.4277	   -15.9454	
    -7.9727	   -10.1547	   -10.7422	   -12.2528	    -9.9869	   -10.9940	    -0.5035	   -15.1901	   -12.8403	   -15.1062	
    -8.5602	   -10.2386	   -10.4904	   -12.5046	    -9.7351	   -11.2457	     0.5875	   -14.9384	   -12.0850	   -14.1830	
    -9.0637	   -10.2386	   -10.1547	   -12.6724	    -9.3155	   -11.4136	     1.6785	   -14.2670	   -11.1618	   -13.2599	
    -9.4833	   -10.1547	    -9.7351	   -12.9242	    -8.9798	   -11.5814	     2.7695	   -13.2599	   -10.0708	   -12.5046	
    -9.7351	    -9.9869	    -9.3155	   -13.2599	    -8.6441	   -11.6653	     3.6926	   -11.9171	    -8.8959	   -11.9171	
    -9.9030	    -9.7351	    -8.8959	   -13.4277	    -8.3923	   -11.5814	     4.3640	   -10.5743	    -7.7209	   -11.4975	
    -9.8190	    -9.3994	    -8.4763	   -13.5117	    -8.3084	   -11.4136	     4.7836	    -9.3994	    -6.7139	   -11.2457	
    -9.5673	    -8.8959	    -7.9727	   -13.4277	    -8.3923	   -11.0779	     4.9515	    -8.3923	    -5.8746	   -11.1618	
    -9.1476	    -8.3923	    -7.6370	   -13.1760	    -8.4763	   -10.6583	     4.8676	    -7.7209	    -5.3711	   -11.2457	
    -8.7280	    -7.8888	    -7.3013	   -12.8403	    -8.5602	   -10.2386	     4.5319	    -7.3853	    -5.1193	   -11.3297	
    -8.2245	    -7.3013	    -6.9656	   -12.3367	    -8.5602	    -9.8190	     3.8605	    -7.2174	    -5.2032	   -11.4136	
    -7.6370	    -6.8817	    -6.7978	   -11.7493	    -8.5602	    -9.3994	     3.1052	    -7.3013	    -5.5389	   -11.4975	
    -7.1335	    -6.3782	    -6.6299	   -11.0779	    -8.4763	    -8.8959	     2.2659	    -7.3013	    -6.0425	   -11.4136	
    -6.7139	    -6.0425	    -6.4621	   -10.3226	    -8.2245	    -8.4763	     1.4267	    -7.3853	    -6.6299	   -11.2457	
    -6.2943	    -5.7068	    -6.3782	    -9.5673	    -7.8888	    -7.9727	     0.7553	    -7.3013	    -7.2174	   -10.8261	
    -5.8746	    -5.4550	    -6.3782	    -8.8120	    -7.4692	    -7.4692	     0.3357	    -7.1335	    -7.6370	   -10.3226	
    -5.6229	    -5.2032	    -6.2943	    -8.1406	    -6.8817	    -6.8817	     0.2518	    -6.8817	    -8.0566	    -9.5673	
    -5.2872	    -4.9515	    -6.1264	    -7.4692	    -6.2943	    -6.3782	     0.6714	    -6.5460	    -8.3084	    -8.7280	
    -4.9515	    -4.6158	    -5.8746	    -6.9656	    -5.5389	    -5.7907	     1.4267	    -6.2103	    -8.3923	    -7.8049	
    -4.5319	    -4.2801	    -5.2872	    -6.3782	    -4.6997	    -5.2032	     2.5177	    -5.7068	    -8.3923	    -6.8817	
    -4.0283	    -3.7766	    -4.2801	    -5.7907	    -3.7766	    -4.4479	     3.8605	    -5.2872	    -8.2245	    -5.8746	
    -3.3569	    -3.1891	    -3.0212	    -5.2872	    -2.8534	    -3.7766	     5.2872	    -4.7836	    -7.9727	    -4.9515	
    -2.6855	    -2.5177	    -1.5106	    -4.7836	    -1.8463	    -3.0212	     6.6299	    -4.2801	    -7.6370	    -3.9444	
    -1.8463	    -1.7624	     0.1678	    -4.1962	    -0.9232	    -2.3499	     7.8888	    -3.8605	    -7.2174	    -3.0212	
    -0.9232	    -0.9232	     1.6785	    -3.6926	     0.0000	    -1.6785	     8.9798	    -3.5248	    -6.7139	    -2.2659	
     0.0000	    -0.0839	     3.1052	    -3.1891	     0.8392	    -1.0910	     9.9030	    -3.4409	    -6.1264	    -1.7624	
     1.0071	     0.8392	     4.2801	    -2.6855	     1.5945	    -0.5875	    10.4904	    -3.5248	    -5.5389	    -1.5945	
     2.0142	     1.7624	     5.2032	    -2.2659	     2.1820	    -0.2518	    10.8261	    -3.7766	    -4.9515	    -1.8463	
     3.0212	     2.6016	     5.8746	    -1.8463	     2.6016	    -0.0839	    10.8261	    -4.1962	    -4.3640	    -2.5177	
     3.8605	     3.2730	     6.2103	    -1.5106	     2.9373	     0.0000	    10.5743	    -4.5319	    -3.7766	    -3.5248	
     4.6997	     3.9444	     6.3782	    -1.2589	     3.1891	    -0.0839	     9.9869	    -4.8676	    -3.1891	    -4.7836	
     5.3711	     4.4479	     6.2103	    -1.0910	     3.3569	    -0.0839	     9.3155	    -4.8676	    -2.6855	    -6.2103	
     5.9586	     4.8676	     5.9586	    -0.9232	     3.4409	    -0.1678	     8.5602	    -4.6997	    -2.2659	    -7.6370	
     6.3782	     5.0354	     5.3711	    -0.8392	     3.5248	    -0.3357	     7.8049	    -4.3640	    -1.8463	    -8.8959	
     6.6299	     5.1193	     4.6158	    -1.0071	     3.5248	    -0.5035	     7.0496	    -3.8605	    -1.5106	    -9.9869	
     6.5460	     4.9515	     3.6087	    -1.2589	     3.3569	    -0.8392	     6.2943	    -3.4409	    -1.2589	   -10.7422	
     6.2943	     4.6158	     2.4338	    -1.5945	     3.0212	    -1.2589	     5.7907	    -3.0212	    -1.0071	   -11.1618	
     5.8746	     4.1122	     1.1749	    -2.0981	     2.6016	    -1.6785	     5.3711	    -2.6855	    -0.6714	   -11.2457	
     5.2872	     3.6087	     0.0000	    -2.6016	     2.0981	    -2.0981	     5.2872	    -2.4338	    -0.3357	   -10.9100	
     4.6997	     3.1052	    -0.9232	    -3.1052	     1.5945	    -2.4338	     5.4550	    -2.2659	     0.0839	   -10.2386	
     4.0283	     2.6855	    -1.5106	    -3.6087	     1.1749	    -2.7695	     5.9586	    -2.1820	     0.5035	    -9.2316	
     3.2730	     2.2659	    -1.6785	    -3.9444	     0.8392	    -3.0212	     6.6299	    -2.1820	     0.9232	    -8.1406	
     2.6855	     1.9302	    -1.3428	    -4.1962	     0.5875	    -3.1891	     7.3853	    -2.0981	     1.3428	    -6.9656	
     2.0981	     1.5945	    -0.5875	    -4.4479	     0.5875	    -3.2730	     8.2245	    -2.0981	     1.5945	    -5.8746	
     1.5945	     1.2589	     0.4196	    -4.5319	     0.5875	    -3.4409	     8.8959	    -2.0142	     1.6785	    -4.9515	
     1.1749	     1.0071	     1.5106	    -4.5319	     0.7553	    -3.5248	     9.3994	    -2.0142	     1.4267	    -4.3640	
     0.8392	     0.7553	     2.4338	    -4.5319	     0.8392	    -3.6926	     9.5673	    -2.1820	     0.9232	    -4.1122	
     0.5875	     0.4196	     3.1052	    -4.5319	     0.8392	    -3.8605	     9.2316	    -2.4338	     0.1678	    -4.2801	
     0.3357	     0.0839	     3.4409	    -4.6158	     0.7553	    -4.1962	     8.5602	    -2.9373	    -0.8392	    -4.7836	
     0.0000	    -0.5035	     3.2730	    -4.6997	     0.4196	    -4.6158	     7.3853	    -3.7766	    -2.0142	    -5.6229	
    -0.4196	    -1.1749	     2.7695	    -4.9515	     0.0000	    -5.2032	     5.9586	    -4.7836	    -3.1891	    -6.7139	
    -0.9232	    -2.0142	     1.8463	    -5.2872	    -0.5035	    -5.7907	     4.3640	    -5.7907	    -4.4479	    -7.8888	
    -1.5945	    -2.9373	     0.6714	    -5.7068	    -1.0071	    -6.3782	     2.7695	    -6.8817	    -5.5389	    -9.0637	
    -2.2659	    -3.9444	    -0.6714	    -6.0425	    -1.5106	    -6.9656	     1.2589	    -7.7209	    -6.4621	   -10.0708	
    -3.1052	    -5.1193	    -2.0981	    -6.4621	    -2.0981	    -7.4692	     0.0839	    -8.3923	    -7.1335	   -10.9100	
    -3.9444	    -6.2103	    -3.5248	    -6.7978	    -2.6855	    -7.8888	    -0.7553	    -8.8120	    -7.5531	   -11.4136	
    -4.7836	    -7.3013	    -4.7836	    -7.0496	    -3.1891	    -8.1406	    -1.1749	    -8.8959	    -7.7209	   -11.6653	
    -5.6229	    -8.2245	    -5.8746	    -7.2174	    -3.7766	    -8.3084	    -1.1749	    -8.8120	    -7.6370	   -11.4975	
    -6.2943	    -8.8959	    -6.7139	    -7.2174	    -4.1962	    -8.2245	    -0.6714	    -8.3923	    -7.3013	   -10.9940	
    -6.8817	    -9.3155	    -7.2174	    -7.0496	    -4.4479	    -7.8888	     0.2518	    -7.7209	    -6.7978	   -10.0708	
    -7.1335	    -9.4833	    -7.4692	    -6.6299	    -4.6158	    -7.3013	     1.3428	    -6.7978	    -6.1264	    -8.8959	
    -7.2174	    -9.3155	    -7.3013	    -5.8746	    -4.4479	    -6.4621	     2.6855	    -5.7907	    -5.2032	    -7.5531	
    -7.0496	    -8.8120	    -6.8817	    -4.9515	    -4.1962	    -5.3711	     4.1122	    -4.6158	    -4.1962	    -6.0425	
    -6.7978	    -8.2245	    -6.2943	    -3.8605	    -3.7766	    -4.1122	     5.3711	    -3.3569	    -3.1052	    -4.6158	
    -6.2943	    -7.4692	    -5.5389	    -2.6855	    -3.2730	    -2.7695	     6.4621	    -2.2659	    -2.0142	    -3.2730	
    -5.7907	    -6.7139	    -4.6997	    -1.5106	    -2.7695	    -1.5106	     7.2174	    -1.2589	    -0.9232	    -2.1820	
    -5.2032	    -5.9586	    -3.8605	    -0.4196	    -2.3499	    -0.3357	     7.5531	    -0.4196	     0.0839	    -1.3428	
    -4.6158	    -5.2872	    -3.1891	     0.5875	    -2.0981	     0.6714	     7.5531	     0.2518	     0.9232	    -0.8392	
    -4.0283	    -4.6997	    -2.6855	     1.4267	    -2.0142	     1.5106	     7.0496	     0.6714	     1.5106	    -0.6714	
    -3.4409	    -4.1962	    -2.2659	     2.1820	    -2.0142	     2.0981	     6.2943	     0.9232	     1.9302	    -0.9232	
    -2.8534	    -3.8605	    -2.0142	     2.6855	    -2.1820	     2.5177	     5.2872	     1.0910	     2.2659	    -1.3428	
    -2.3499	    -3.5248	    -1.9302	     2.9373	    -2.3499	     2.7695	     4.1962	     1.0071	     2.3499	    -2.0142	
    -1.7624	    -3.1891	    -1.8463	     3.1052	    -2.5177	     2.8534	     3.1052	     0.9232	     2.3499	    -2.8534	
    -1.4267	    -3.0212	    -1.7624	     3.0212	    -2.7695	     2.7695	     2.1820	     0.5875	     2.2659	    -3.7766	
    -1.1749	    -2.8534	    -1.8463	     2.6855	    -2.8534	     2.5177	     1.4267	     0.2518	     2.1820	    -4.6158	
    -1.0910	    -2.8534	    -1.9302	     2.1820	    -2.9373	     2.0981	     0.9232	    -0.2518	     2.0142	    -5.4550	
    -1.1749	    -2.8534	    -1.9302	     1.5945	    -2.9373	     1.5106	     0.6714	    -0.8392	     1.9302	    -6.1264	
    -1.4267	    -2.9373	    -1.9302	     0.7553	    -2.7695	     0.8392	     0.7553	    -1.4267	     1.9302	    -6.6299	
    -1.6785	    -3.0212	    -1.9302	    -0.0839	    -2.4338	     0.1678	     1.1749	    -2.0142	     2.0981	    -6.7978	
    -2.0142	    -3.0212	    -1.7624	    -1.0071	    -2.0142	    -0.5035	     1.7624	    -2.5177	     2.2659	    -6.7139	
    -2.3499	    -3.0212	    -1.5106	    -1.8463	    -1.5106	    -1.0910	     2.6016	    -2.9373	     2.5177	    -6.3782	
    -2.6016	    -3.0212	    -1.1749	    -2.6016	    -1.0910	    -1.5945	     3.5248	    -3.2730	     2.6855	    -5.8746	
    -2.7695	    -2.9373	    -0.8392	    -3.2730	    -0.7553	    -2.0142	     4.3640	    -3.4409	     2.8534	    -5.2032	
    -2.9373	    -2.8534	    -0.5035	    -3.9444	    -0.6714	    -2.4338	     5.0354	    -3.5248	     2.7695	    -4.6158	
    -3.0212	    -2.8534	    -0.3357	    -4.5319	    -0.8392	    -2.7695	     5.5389	    -3.5248	     2.4338	    -4.0283	
    -3.0212	    -2.8534	    -0.2518	    -5.0354	    -1.3428	    -3.1891	     5.6229	    -3.4409	     1.9302	    -3.6926	
    -3.1052	    -2.9373	    -0.4196	    -5.4550	    -2.0981	    -3.6926	     5.3711	    -3.4409	     1.0910	    -3.6087	
    -3.1052	    -3.1052	    -0.6714	    -5.8746	    -3.1891	    -4.1962	     4.6158	    -3.4409	     0.0000	    -3.7766	
    -3.1052	    -3.2730	    -1.0910	    -6.2103	    -4.3640	    -4.6997	     3.5248	    -3.6087	    -1.2589	    -4.1122	
    -3.0212	    -3.4409	    -1.5945	    -6.5460	    -5.4550	    -5.1193	     2.1820	    -3.8605	    -2.5177	    -4.6158	
[Epoch Header]
[Trial Type]	21
[Accept]	1
[Correct]	0
[RT]	 0.000
[Resp]	0
[Epoch Data]
   -19.0506	   -17.0364	   -18.2953	   -14.6866	   -15.2740	   -18.2114	   -18.7149	   -20.3094	   -22.0718	   -19.8898	
   -19.1345	   -16.9525	   -18.2953	   -14.6866	   -14.6027	   -18.1274	   -18.2114	   -19.8059	   -21.1487	   -18.8828	
   -19.3024	   -17.0364	   -18.2953	   -14.7705	   -13.6795	   -18.0435	   -17.4561	   -19.3863	   -20.0577	   -17.7917	
   -19.7220	   -17.1204	   -18.2953	   -15.0223	   -12.6724	   -18.1274	   -16.6168	   -19.0506	   -18.8828	   -16.7007	
   -20.2255	   -17.3721	   -18.2953	   -15.3580	   -11.4136	   -18.1274	   -15.6937	   -18.9667	   -17.7078	   -15.6097	
   -20.8130	   -17.6239	   -18.2953	   -15.7776	   -10.1547	   -18.2114	   -14.7705	   -19.0506	   -16.4490	   -14.6866	
   -21.4844	   -17.9596	   -18.2114	   -16.1133	    -8.8959	   -18.2114	   -13.8474	   -19.3024	   -15.2740	   -13.8474	
   -22.0718	   -18.2114	   -17.9596	   -16.3651	    -7.6370	   -18.1274	   -12.8403	   -19.7220	   -14.2670	   -13.1760	
   -22.4915	   -18.2953	   -17.4561	   -16.5329	    -6.5460	   -17.9596	   -12.0010	   -20.1416	   -13.3438	   -12.7563	
   -22.8271	   -18.3792	   -16.7847	   -16.4490	    -5.5389	   -17.7078	   -11.2457	   -20.6451	   -12.7563	   -12.5885	
   -22.9950	   -18.2114	   -15.9454	   -16.3651	    -4.8676	   -17.3721	   -10.6583	   -20.9808	   -12.4207	   -12.7563	
   -22.9950	   -18.1274	   -15.1062	   -16.1133	    -4.5319	   -17.1204	   -10.2386	   -21.2326	   -12.4207	   -13.0920	
   -22.9111	   -17.9596	   -14.5187	   -15.9454	    -4.4479	   -16.8686	    -9.9869	   -21.2326	   -12.6724	   -13.6795	
   -22.6593	   -17.7917	   -14.0991	   -15.7776	    -4.7836	   -16.7847	    -9.9030	   -20.8969	   -13.1760	   -14.2670	
   -22.4075	   -17.6239	   -13.9313	   -15.8615	    -5.4550	   -16.8686	   -10.0708	   -20.1416	   -13.7634	   -14.9384	
   -22.1558	   -17.6239	   -14.0152	   -16.1133	    -6.4621	   -17.2882	   -10.3226	   -19.0506	   -14.4348	   -15.5258	
   -21.9879	   -17.7078	   -14.3509	   -16.6168	    -7.7209	   -17.7917	   -10.6583	   -17.7078	   -15.1062	   -16.0294	
   -21.9040	   -17.9596	   -14.8544	   -17.3721	    -9.2316	   -18.4631	   -10.9940	   -16.4490	   -15.6937	   -16.2811	
   -21.9879	   -18.2953	   -15.5258	   -18.1274	   -10.8261	   -19.1345	   -11.4136	   -15.3580	   -16.2811	   -16.5329	
   -22.2397	   -18.8828	   -16.3651	   -18.8828	   -12.4207	   -19.7220	   -11.7493	   -14.4348	   -16.7847	   -16.6168	
   -22.6593	   -19.5541	   -17.2882	   -19.4702	   -13.8474	   -20.1416	   -12.0010	   -13.8474	   -17.1204	   -16.7007	
   -23.1628	   -20.2255	   -18.0435	   -19.9738	   -15.0223	   -20.4773	   -12.0850	   -13.4277	   -17.4561	   -16.7007	
   -23.7503	   -20.8969	   -18.7149	   -20.1416	   -15.9454	   -20.4773	   -12.0010	   -13.0920	   -17.6239	   -16.6168	
   -24.2538	   -21.4005	   -19.2184	   -20.0577	   -16.4490	   -20.3094	   -11.7493	   -12.8403	   -17.6239	   -16.4490	
   -24.7574	   -21.7361	   -19.5541	   -19.8059	   -16.7007	   -19.9738	   -11.2457	   -12.5046	   -17.3721	   -16.1972	
   -25.0931	   -21.9040	   -19.7220	   -19.3024	   -16.7007	   -19.4702	   -10.7422	   -12.3367	   -17.0364	   -15.8615	
   -25.3448	   -21.9040	   -19.7220	   -18.7988	   -16.6168	   -18.8828	   -10.1547	   -12.2528	   -16.6168	   -15.5258	
   -25.4288	   -21.8201	   -19.5541	   -18.1274	   -16.4490	   -18.2953	    -9.5673	   -12.4207	   -16.0294	   -15.1901	
   -25.3448	   -21.5683	   -19.3024	   -17.4561	   -16.2811	   -17.7078	    -9.0637	   -12.6724	   -15.4419	   -14.8544	
   -25.0092	   -21.1487	   -18.9667	   -16.7847	   -16.0294	   -17.1204	    -8.5602	   -13.0081	   -14.8544	   -14.4348	
   -24.5895	   -20.6451	   -18.4631	   -16.0294	   -15.8615	   -16.6168	    -8.2245	   -13.3438	   -14.3509	   -14.0991	
   -23.9182	   -20.0577	   -17.9596	   -15.3580	   -15.6937	   -16.1133	    -8.1406	   -13.6795	   -13.9313	   -13.7634	
   -23.1628	   -19.4702	   -17.4561	   -14.7705	   -15.5258	   -15.7776	    -8.2245	   -14.0152	   -13.7634	   -13.5117	
   -22.3236	   -18.7988	   -16.9525	   -14.2670	   -15.4419	   -15.5258	    -8.4763	   -14.1830	   -13.7634	   -13.3438	
   -21.5683	   -18.2114	   -16.5329	   -13.9313	   -15.5258	   -15.5258	    -9.0637	   -14.3509	   -13.9313	   -13.4277	
   -20.8130	   -17.7917	   -16.1972	   -13.7634	   -15.6097	   -15.6937	    -9.9030	   -14.6027	   -14.4348	   -13.5956	
   -20.3094	   -17.4561	   -16.0294	   -13.7634	   -15.8615	   -16.1133	   -10.8261	   -14.9384	   -15.1062	   -13.9313	
   -19.9738	   -17.2882	   -16.1133	   -14.0991	   -16.1133	   -16.7007	   -12.0010	   -15.5258	   -15.9454	   -14.3509	
   -19.8898	   -17.3721	   -16.3651	   -14.5187	   -16.4490	   -17.4561	   -13.2599	   -16.1972	   -16.8686	   -14.8544	
   -19.9738	   -17.5400	   -16.7847	   -15.1901	   -16.7847	   -18.3792	   -14.5187	   -17.0364	   -17.8757	   -15.2740	
   -20.2255	   -17.8757	   -17.4561	   -16.0294	   -17.0364	   -19.3863	   -15.6097	   -17.9596	   -18.8828	   -15.6097	
   -20.6451	   -18.2114	   -18.2114	   -17.0364	   -17.2882	   -20.3934	   -16.6168	   -18.9667	   -19.7220	   -15.9454	
   -21.1487	   -18.7149	   -19.0506	   -18.0435	   -17.4561	   -21.4005	   -17.3721	   -19.9738	   -20.5612	   -16.1972	
   -21.7361	   -19.2184	   -19.9738	   -19.1345	   -17.7078	   -22.4075	   -17.8757	   -21.0648	   -21.2326	   -16.3651	
   -22.3236	   -19.6381	   -20.8969	   -20.2255	   -17.8757	   -23.2468	   -18.0435	   -22.0718	   -21.8201	   -16.6168	
   -22.9111	   -20.1416	   -21.8201	   -21.1487	   -18.1274	   -24.0021	   -18.0435	   -23.0789	   -22.4075	   -16.8686	
   -23.3307	   -20.4773	   -22.6593	   -21.9879	   -18.3792	   -24.5895	   -17.7078	   -23.9182	   -22.8271	   -17.2043	
   -23.6664	   -20.7291	   -23.2468	   -22.4915	   -18.6310	   -25.0931	   -17.2043	   -24.6735	   -23.1628	   -17.6239	
   -23.6664	   -20.8130	   -23.4985	   -22.9111	   -18.7149	   -25.3448	   -16.4490	   -25.2609	   -23.4985	   -18.1274	
   -23.4985	   -20.6451	   -23.2468	   -22.9950	   -18.7149	   -25.5127	   -15.6097	   -25.5966	   -23.8342	   -18.7149	
   -22.9950	   -20.3094	   -22.4915	   -22.8271	   -18.6310	   -25.5966	   -14.8544	   -25.7645	   -24.2538	   -19.4702	
   -22.4075	   -19.8898	   -21.4005	   -22.5754	   -18.3792	   -25.5966	   -14.1830	   -25.8484	   -24.7574	   -20.3934	
   -21.7361	   -19.5541	   -20.0577	   -22.3236	   -18.0435	   -25.7645	   -13.7634	   -25.8484	   -25.4288	   -21.4844	
   -21.0648	   -19.2184	   -18.7988	   -22.0718	   -17.7917	   -25.9323	   -13.5956	   -26.0162	   -26.3519	   -22.7432	
   -20.4773	   -19.0506	   -17.8757	   -21.9879	   -17.5400	   -26.3519	   -13.8474	   -26.3519	   -27.3590	   -24.0860	
   -20.1416	   -19.0506	   -17.2882	   -22.0718	   -17.3721	   -26.9394	   -14.5187	   -26.9394	   -28.6179	   -25.5127	
   -20.0577	   -19.1345	   -17.2882	   -22.3236	   -17.3721	   -27.7786	   -15.4419	   -27.6108	   -29.8767	   -26.8555	
   -20.1416	   -19.4702	   -17.6239	   -22.8271	   -17.6239	   -28.7018	   -16.5329	   -28.5339	   -31.1356	   -28.0304	
   -20.3934	   -19.8059	   -18.2953	   -23.4985	   -17.8757	   -29.7928	   -17.6239	   -29.4571	   -32.3105	   -28.8696	
   -20.7291	   -20.2255	   -19.0506	   -24.1699	   -18.2953	   -30.7999	   -18.7149	   -30.3802	   -33.1497	   -29.4571	
   -21.1487	   -20.6451	   -19.9738	   -24.9252	   -18.7149	   -31.8069	   -19.4702	   -31.3034	   -33.6533	   -29.7089	
   -21.5683	   -21.0648	   -20.8130	   -25.6805	   -19.0506	   -32.7301	   -19.8898	   -32.0587	   -33.8211	   -29.6249	
   -21.9879	   -21.4005	   -21.5683	   -26.3519	   -19.3863	   -33.4854	   -19.9738	   -32.7301	   -33.7372	   -29.3732	
   -22.3236	   -21.6522	   -22.1558	   -26.9394	   -19.6381	   -34.1568	   -19.6381	   -33.2336	   -33.4015	   -29.0375	
   -22.5754	   -21.9040	   -22.7432	   -27.4429	   -19.8898	   -34.6603	   -19.0506	   -33.6533	   -32.8979	   -28.7857	
   -22.8271	   -22.0718	   -23.1628	   -27.9465	   -20.0577	   -35.0800	   -18.2114	   -33.9890	   -32.3105	   -28.5339	
   -22.9111	   -22.2397	   -23.4985	   -28.2822	   -20.2255	   -35.3317	   -17.2043	   -34.3246	   -31.7230	   -28.2822	
   -22.9111	   -22.4075	   -23.7503	   -28.4500	   -20.3934	   -35.4996	   -16.3651	   -34.5764	   -31.1356	   -28.1143	
   -22.8271	   -22.4075	   -23.8342	   -28.5339	   -20.6451	   -35.4996	   -15.6097	   -34.8282	   -30.7159	   -28.1143	
   -22.6593	   -22.3236	   -23.8342	   -28.5339	   -20.9808	   -35.4156	   -15.1062	   -35.1639	   -30.4642	   -28.1982	
   -22.3236	   -22.0718	   -23.7503	   -28.3661	   -21.4005	   -35.3317	   -15.0223	   -35.4156	   -30.4642	   -28.4500	
   -21.9879	   -21.7361	   -23.4985	   -28.1143	   -21.8201	   -35.1639	   -15.2740	   -35.7513	   -30.6320	   -28.8696	
   -21.5683	   -21.3165	   -23.2468	   -27.6947	   -22.1558	   -34.9121	   -15.8615	   -36.0870	   -30.9677	   -29.5410	
   -21.0648	   -20.8130	   -22.8271	   -27.1072	   -22.4075	   -34.5764	   -16.7847	   -36.2549	   -31.3873	   -30.2963	
   -20.4773	   -20.1416	   -22.4075	   -26.5198	   -22.4915	   -34.1568	   -17.8757	   -36.2549	   -31.8909	   -31.0516	
   -19.8059	   -19.3863	   -21.8201	   -25.7645	   -22.4075	   -33.7372	   -19.1345	   -36.0870	   -32.3944	   -31.8069	
   -19.1345	   -18.5471	   -21.2326	   -24.9252	   -22.1558	   -33.1497	   -20.4773	   -35.7513	   -32.8979	   -32.3944	
   -18.6310	   -17.8757	   -20.8130	   -24.1699	   -21.8201	   -32.6462	   -21.8201	   -35.3317	   -33.4015	   -32.8979	
   -18.2953	   -17.4561	   -20.4773	   -23.5825	   -21.5683	   -32.1426	   -23.0789	   -34.8282	   -33.8211	   -33.1497	
   -18.2953	   -17.2043	   -20.4773	   -23.0789	   -21.4005	   -31.7230	   -24.2538	   -34.4925	   -34.2407	   -33.2336	
   -18.6310	   -17.2882	   -20.7291	   -22.7432	   -21.3165	   -31.3034	   -25.2609	   -34.2407	   -34.5764	   -33.1497	
   -19.2184	   -17.6239	   -21.2326	   -22.4075	   -21.3165	   -30.8838	   -26.1002	   -34.0729	   -34.6603	   -32.8140	
   -19.9738	   -17.9596	   -21.7361	   -22.0718	   -21.3165	   -30.2124	   -26.6037	   -33.8211	   -34.4925	   -32.1426	
   -20.8130	   -18.3792	   -22.3236	   -21.5683	   -21.1487	   -29.3732	   -26.6037	   -33.4854	   -33.9050	   -31.0516	
   -21.4844	   -18.5471	   -22.6593	   -20.7291	   -20.7291	   -28.1982	   -26.1002	   -32.8979	   -32.9819	   -29.7928	
   -21.9879	   -18.6310	   -22.7432	   -19.7220	   -20.1416	   -26.7715	   -25.1770	   -32.1426	   -31.6391	   -28.2822	
   -22.1558	   -18.4631	   -22.4915	   -18.5471	   -19.3863	   -25.1770	   -23.8342	   -31.2195	   -30.1285	   -26.7715	
   -22.1558	   -18.1274	   -21.9040	   -17.1204	   -18.4631	   -23.3307	   -22.2397	   -30.0446	   -28.3661	   -25.2609	
   -21.9879	   -17.6239	   -21.0648	   -15.6097	   -17.5400	   -21.4844	   -20.5612	   -28.7857	   -26.6037	   -24.0860	
   -21.5683	   -17.2043	   -20.0577	   -14.0991	   -16.6168	   -19.7220	   -18.9667	   -27.4429	   -25.0092	   -23.1628	
   -21.0648	   -16.7847	   -19.1345	   -12.5046	   -15.9454	   -18.0435	   -17.5400	   -26.1002	   -23.5825	   -22.5754	
   -20.4773	   -16.4490	   -18.2953	   -11.0779	   -15.5258	   -16.5329	   -16.3651	   -24.6735	   -22.3236	   -22.3236	
   -19.9738	   -16.3651	   -17.8757	    -9.7351	   -15.3580	   -15.2740	   -15.5258	   -23.1628	   -21.4005	   -22.3236	
   -19.4702	   -16.2811	   -17.7078	    -8.5602	   -15.6097	   -14.2670	   -15.0223	   -21.4844	   -20.6451	   -22.4915	
   -18.9667	   -16.3651	   -17.7917	    -7.5531	   -16.0294	   -13.5117	   -14.7705	   -19.7220	   -19.9738	   -22.6593	
   -18.4631	   -16.5329	   -17.9596	    -6.7139	   -16.6168	   -12.8403	   -14.6866	   -17.8757	   -19.3024	   -22.7432	
   -18.0435	   -16.7007	   -18.2114	    -5.9586	   -17.2043	   -12.3367	   -14.7705	   -16.0294	   -18.5471	   -22.7432	
   -17.6239	   -16.9525	   -18.5471	    -5.2872	   -17.7078	   -11.7493	   -14.9384	   -14.1830	   -17.6239	   -22.5754	
   -17.2043	   -17.1204	   -18.7149	    -4.6158	   -17.9596	   -11.0779	   -15.1062	   -12.5046	   -16.6168	   -22.2397	
   -16.9525	   -17.2882	   -18.8828	    -3.8605	   -17.9596	   -10.3226	   -15.1901	   -10.9940	   -15.5258	   -21.5683	
   -16.6168	   -17.2882	   -18.9667	    -3.1052	   -17.7917	    -9.4833	   -15.1901	    -9.6512	   -14.3509	   -20.7291	
   -16.3651	   -17.2882	   -18.8828	    -2.4338	   -17.2882	    -8.6441	   -15.1062	    -8.4763	   -13.0081	   -19.5541	
   -16.1972	   -17.1204	   -18.7149	    -1.8463	   -16.5329	    -7.8888	   -14.8544	    -7.3853	   -11.7493	   -18.2114	
   -16.0294	   -16.8686	   -18.3792	    -1.4267	   -15.6937	    -7.3013	   -14.5187	    -6.5460	   -10.4904	   -16.7847	
   -15.8615	   -16.4490	   -17.9596	    -1.2589	   -14.8544	    -6.7978	   -14.0991	    -5.8746	    -9.3994	   -15.2740	
   -15.6097	   -15.9454	   -17.5400	    -1.2589	   -13.9313	    -6.4621	   -13.7634	    -5.3711	    -8.3923	   -13.7634	
   -15.4419	   -15.3580	   -17.0364	    -1.4267	   -13.1760	    -6.3782	   -13.4277	    -5.1193	    -7.6370	   -12.4207	
   -15.1062	   -14.7705	   -16.5329	    -1.5945	   -12.5046	    -6.2943	   -13.1760	    -4.9515	    -6.9656	   -11.2457	
   -14.7705	   -14.0152	   -16.1133	    -1.9302	   -11.8332	    -6.3782	   -13.0081	    -4.8676	    -6.5460	   -10.3226	
   -14.3509	   -13.1760	   -15.6937	    -2.1820	   -11.3297	    -6.5460	   -13.0081	    -5.0354	    -6.2943	    -9.6512	
   -13.8474	   -12.5046	   -15.3580	    -2.4338	   -10.9940	    -6.7139	   -13.2599	    -5.2032	    -6.2943	    -9.2316	
   -13.3438	   -11.8332	   -15.1901	    -2.6855	   -10.8261	    -7.0496	   -13.7634	    -5.6229	    -6.4621	    -9.1476	
   -12.9242	   -11.3297	   -15.1901	    -3.0212	   -10.8261	    -7.5531	   -14.5187	    -6.2103	    -6.9656	    -9.3155	
   -12.6724	   -10.9940	   -15.3580	    -3.5248	   -11.1618	    -8.2245	   -15.4419	    -6.9656	    -7.6370	    -9.6512	
   -12.5046	   -10.7422	   -15.5258	    -4.1122	   -11.5814	    -9.0637	   -16.5329	    -7.8049	    -8.4763	   -10.0708	
   -12.4207	   -10.6583	   -15.5258	    -4.7836	   -12.1689	    -9.9869	   -17.6239	    -8.6441	    -9.2316	   -10.4065	
   -12.4207	   -10.5743	   -15.1901	    -5.4550	   -12.5885	   -10.8261	   -18.5471	    -9.4833	    -9.9869	   -10.6583	
   -12.5046	   -10.5743	   -14.5187	    -6.1264	   -13.0081	   -11.6653	   -19.1345	   -10.1547	   -10.6583	   -10.6583	
   -12.6724	   -10.5743	   -13.5956	    -6.7978	   -13.1760	   -12.3367	   -19.4702	   -10.7422	   -11.1618	   -10.4065	
   -12.9242	   -10.5743	   -12.5046	    -7.3853	   -13.2599	   -12.8403	   -19.4702	   -11.1618	   -11.5814	   -10.0708	
   -13.3438	   -10.6583	   -11.5814	    -7.9727	   -13.1760	   -13.3438	   -19.2184	   -11.4136	   -11.9171	    -9.5673	
   -13.9313	   -10.8261	   -10.8261	    -8.5602	   -13.0081	   -13.7634	   -18.7149	   -11.6653	   -12.1689	    -8.9798	
   -14.5187	   -11.0779	   -10.3226	    -9.2316	   -12.8403	   -14.0152	   -18.0435	   -11.8332	   -12.4207	    -8.3923	
   -15.2740	   -11.3297	   -10.0708	    -9.9030	   -12.5885	   -14.3509	   -17.2882	   -12.0010	   -12.5046	    -7.7209	
   -15.9454	   -11.6653	   -10.0708	   -10.5743	   -12.3367	   -14.5187	   -16.5329	   -12.1689	   -12.5885	    -7.0496	
   -16.6168	   -11.9171	   -10.1547	   -11.2457	   -12.0010	   -14.6866	   -15.7776	   -12.2528	   -12.5046	    -6.5460	
   -17.2043	   -12.1689	   -10.3226	   -11.9171	   -11.6653	   -14.7705	   -15.0223	   -12.3367	   -12.3367	    -6.1264	
   -17.6239	   -12.2528	   -10.4904	   -12.4207	   -11.2457	   -14.7705	   -14.3509	   -12.2528	   -12.0010	    -5.8746	
   -17.8757	   -12.1689	   -10.4904	   -12.7563	   -10.7422	   -14.6866	   -13.6795	   -12.0010	   -11.5814	    -5.8746	
   -17.8757	   -12.0010	   -10.4065	   -13.0081	   -10.1547	   -14.6027	   -13.0081	   -11.6653	   -11.0779	    -6.1264	
   -17.7078	   -11.6653	   -10.2386	   -13.1760	    -9.4833	   -14.5187	   -12.4207	   -11.3297	   -10.4904	    -6.6299	
   -17.4561	   -11.3297	   -10.1547	   -13.2599	    -8.9798	   -14.4348	   -11.8332	   -11.1618	    -9.9869	    -7.4692	
   -17.1204	   -10.9940	   -10.0708	   -13.4277	    -8.6441	   -14.5187	   -11.3297	   -11.0779	    -9.5673	    -8.4763	
   -16.7007	   -10.6583	    -9.9869	   -13.4277	    -8.3923	   -14.6027	   -10.8261	   -11.1618	    -9.2316	    -9.5673	
   -16.1972	   -10.4065	    -9.9869	   -13.4277	    -8.2245	   -14.6027	   -10.3226	   -11.3297	    -8.8959	   -10.5743	
   -15.6097	   -10.0708	   -10.0708	   -13.2599	    -8.1406	   -14.5187	    -9.7351	   -11.4975	    -8.5602	   -11.3297	
   -15.0223	    -9.7351	   -10.0708	   -12.9242	    -8.0566	   -14.3509	    -9.0637	   -11.6653	    -8.1406	   -11.6653	
   -14.4348	    -9.3994	   -10.0708	   -12.4207	    -7.8888	   -14.0152	    -8.2245	   -11.6653	    -7.7209	   -11.4975	
   -14.0152	    -9.1476	   -10.1547	   -11.8332	    -7.6370	   -13.5956	    -7.3013	   -11.6653	    -7.1335	   -10.8261	
   -13.6795	    -8.9798	   -10.2386	   -11.3297	    -7.3853	   -13.2599	    -6.2103	   -11.4975	    -6.5460	    -9.6512	
   -13.6795	    -8.8959	   -10.4065	   -10.9100	    -7.1335	   -12.8403	    -5.2032	   -11.3297	    -5.9586	    -8.1406	
   -14.0152	    -9.0637	   -10.6583	   -10.6583	    -7.0496	   -12.6724	    -4.2801	   -10.9940	    -5.3711	    -6.3782	
   -14.6027	    -9.3994	   -11.0779	   -10.6583	    -7.0496	   -12.5885	    -3.4409	   -10.6583	    -4.8676	    -4.6158	
   -15.4419	    -9.8190	   -11.4975	   -10.8261	    -7.1335	   -12.6724	    -2.7695	   -10.2386	    -4.4479	    -2.8534	
   -16.3651	   -10.3226	   -12.0010	   -11.0779	    -7.3013	   -12.7563	    -2.2659	    -9.8190	    -4.1962	    -1.2589	
   -17.2043	   -10.8261	   -12.5046	   -11.3297	    -7.5531	   -12.9242	    -1.8463	    -9.3994	    -3.9444	     0.0000	
   -17.8757	   -11.1618	   -12.7563	   -11.4975	    -7.7209	   -13.0081	    -1.5106	    -8.8959	    -3.8605	     0.9232	
   -18.2114	   -11.3297	   -12.9242	   -11.5814	    -7.8049	   -13.0081	    -1.4267	    -8.5602	    -3.9444	     1.4267	
   -18.2953	   -11.2457	   -12.7563	   -11.4975	    -7.7209	   -12.8403	    -1.4267	    -8.3084	    -4.1122	     1.4267	
   -17.9596	   -10.9940	   -12.2528	   -11.3297	    -7.5531	   -12.7563	    -1.5945	    -8.2245	    -4.4479	     0.9232	
   -17.5400	   -10.7422	   -11.6653	   -11.1618	    -7.5531	   -12.6724	    -2.0142	    -8.4763	    -5.1193	     0.0000	
   -16.9525	   -10.5743	   -11.0779	   -11.1618	    -7.6370	   -12.6724	    -2.8534	    -8.9798	    -6.2103	    -1.3428	
   -16.5329	   -10.6583	   -10.5743	   -11.3297	    -7.9727	   -13.0081	    -3.9444	    -9.8190	    -7.5531	    -3.0212	
   -16.1972	   -10.9100	   -10.4904	   -11.6653	    -8.6441	   -13.5117	    -5.3711	   -10.9100	    -9.1476	    -4.9515	
   -16.0294	   -11.2457	   -10.7422	   -12.1689	    -9.4833	   -14.0991	    -6.7978	   -12.1689	   -10.9940	    -7.0496	
   -15.8615	   -11.7493	   -11.1618	   -12.6724	   -10.4065	   -14.7705	    -8.0566	   -13.4277	   -12.8403	    -9.0637	
   -15.8615	   -12.3367	   -11.9171	   -13.2599	   -11.3297	   -15.4419	    -9.1476	   -14.6866	   -14.5187	   -10.8261	
   -16.0294	   -12.9242	   -12.7563	   -13.8474	   -12.2528	   -16.1133	    -9.9030	   -15.8615	   -16.0294	   -12.2528	
   -16.2811	   -13.5117	   -13.6795	   -14.3509	   -13.0081	   -16.7007	   -10.1547	   -16.9525	   -17.2882	   -13.1760	
   -16.7007	   -14.1830	   -14.5187	   -14.9384	   -13.6795	   -17.3721	   -10.0708	   -18.0435	   -18.1274	   -13.7634	
   -17.2882	   -14.8544	   -15.3580	   -15.4419	   -14.1830	   -17.9596	    -9.5673	   -18.9667	   -18.6310	   -13.8474	
   -17.8757	   -15.3580	   -16.0294	   -16.0294	   -14.3509	   -18.5471	    -8.7280	   -19.7220	   -18.7988	   -13.5956	
   -18.4631	   -15.7776	   -16.4490	   -16.5329	   -14.1830	   -19.1345	    -7.5531	   -20.2255	   -18.5471	   -12.8403	
   -18.9667	   -15.9454	   -16.5329	   -16.9525	   -13.7634	   -19.7220	    -6.1264	   -20.2255	   -17.9596	   -11.8332	
   -19.3863	   -15.9454	   -16.4490	   -17.3721	   -13.0081	   -20.3094	    -4.6158	   -19.8059	   -17.1204	   -10.6583	
   -19.7220	   -15.8615	   -16.1972	   -17.8757	   -12.1689	   -20.9808	    -3.1891	   -19.0506	   -16.0294	    -9.5673	
   -19.9738	   -15.6097	   -15.8615	   -18.4631	   -11.1618	   -21.6522	    -2.0142	   -18.1274	   -14.9384	    -8.5602	
   -20.0577	   -15.4419	   -15.5258	   -18.8828	   -10.2386	   -22.2397	    -1.0910	   -17.2043	   -13.8474	    -7.8888	
   -20.1416	   -15.1901	   -15.2740	   -19.3024	    -9.4833	   -22.7432	    -0.5035	   -16.4490	   -12.9242	    -7.5531	
   -19.9738	   -15.0223	   -15.1062	   -19.3863	    -8.8120	   -23.0789	    -0.3357	   -16.0294	   -12.3367	    -7.6370	
   -19.8059	   -14.8544	   -15.1062	   -19.3024	    -8.3923	   -23.3307	    -0.5035	   -15.8615	   -11.9171	    -8.1406	
   -19.4702	   -14.6866	   -15.2740	   -18.9667	    -8.3084	   -23.4146	    -1.0910	   -15.9454	   -11.9171	    -8.8959	
   -19.1345	   -14.6866	   -15.6097	   -18.3792	    -8.5602	   -23.3307	    -2.0981	   -16.1972	   -12.0850	    -9.8190	
   -18.6310	   -14.6866	   -16.0294	   -17.6239	    -9.0637	   -23.0789	    -3.1891	   -16.4490	   -12.5046	   -10.8261	
   -18.1274	   -14.6866	   -16.5329	   -16.7007	    -9.7351	   -22.6593	    -4.5319	   -16.7007	   -12.9242	   -11.8332	
   -17.5400	   -14.6866	   -17.0364	   -15.6937	   -10.4904	   -22.1558	    -5.7907	   -16.8686	   -13.5117	   -12.6724	
   -17.0364	   -14.7705	   -17.5400	   -14.6866	   -11.2457	   -21.6522	    -7.0496	   -17.1204	   -13.9313	   -13.3438	
   -16.5329	   -14.8544	   -18.0435	   -13.6795	   -12.0010	   -20.9808	    -8.2245	   -17.3721	   -14.3509	   -13.7634	
   -16.0294	   -15.0223	   -18.4631	   -12.8403	   -12.5885	   -20.3934	    -9.1476	   -17.5400	   -14.6866	   -14.0152	
   -15.6937	   -15.1901	   -18.8828	   -12.1689	   -13.0081	   -19.8059	    -9.9030	   -17.7917	   -14.7705	   -13.9313	
   -15.4419	   -15.2740	   -19.1345	   -11.5814	   -13.3438	   -19.2184	   -10.4065	   -17.8757	   -14.6027	   -13.5956	
   -15.1901	   -15.2740	   -19.2184	   -10.9940	   -13.3438	   -18.6310	   -10.4904	   -17.7917	   -14.2670	   -13.0081	
   -14.8544	   -15.1901	   -19.2184	   -10.4065	   -13.0920	   -18.0435	   -10.0708	   -17.4561	   -13.7634	   -12.1689	
   -14.6027	   -14.9384	   -18.9667	    -9.8190	   -12.6724	   -17.3721	    -9.2316	   -16.8686	   -13.0081	   -11.0779	
   -14.1830	   -14.5187	   -18.5471	    -9.2316	   -12.0850	   -16.6168	    -8.1406	   -16.1133	   -12.1689	    -9.9869	
   -13.8474	   -13.9313	   -17.9596	    -8.5602	   -11.4136	   -15.8615	    -6.7139	   -15.1901	   -11.3297	    -8.8120	
   -13.4277	   -13.3438	   -17.2882	    -7.8888	   -10.7422	   -15.1901	    -5.2872	   -14.3509	   -10.4904	    -7.7209	
   -13.0081	   -12.6724	   -16.6168	    -7.3013	   -10.1547	   -14.5187	    -4.0283	   -13.5117	    -9.9030	    -6.8817	
   -12.6724	   -12.0850	   -16.0294	    -6.7978	    -9.8190	   -14.0152	    -2.9373	   -13.0081	    -9.5673	    -6.2943	
   -12.3367	   -11.5814	   -15.4419	    -6.3782	    -9.7351	   -13.6795	    -2.3499	   -12.6724	    -9.5673	    -6.0425	
   -11.9171	   -11.1618	   -15.1062	    -6.2103	    -9.8190	   -13.5117	    -2.2659	   -12.5885	    -9.9030	    -6.2103	
   -11.4975	   -10.8261	   -14.8544	    -6.0425	   -10.1547	   -13.5117	    -2.6855	   -12.7563	   -10.5743	    -6.7139	
   -10.9100	   -10.4904	   -14.7705	    -6.0425	   -10.6583	   -13.6795	    -3.4409	   -13.1760	   -11.4136	    -7.6370	
   -10.2386	   -10.0708	   -14.6866	    -6.1264	   -11.2457	   -13.9313	    -4.5319	   -13.7634	   -12.4207	    -8.7280	
    -9.5673	    -9.5673	   -14.7705	    -6.2103	   -11.7493	   -14.2670	    -5.7907	   -14.4348	   -13.4277	   -10.0708	
    -8.8120	    -9.0637	   -14.8544	    -6.4621	   -12.2528	   -14.6866	    -7.1335	   -15.1901	   -14.4348	   -11.4975	
    -8.0566	    -8.5602	   -15.0223	    -6.7978	   -12.5885	   -15.1901	    -8.4763	   -15.9454	   -15.4419	   -13.0081	
    -7.5531	    -8.1406	   -15.3580	    -7.2174	   -12.9242	   -15.7776	    -9.7351	   -16.7847	   -16.3651	   -14.3509	
    -7.1335	    -7.7209	   -15.7776	    -7.7209	   -13.0920	   -16.3651	   -10.7422	   -17.6239	   -17.0364	   -15.5258	
    -6.7978	    -7.3013	   -16.1133	    -8.2245	   -13.0081	   -16.8686	   -11.3297	   -18.2953	   -17.4561	   -16.3651	
    -6.4621	    -6.8817	   -16.2811	    -8.5602	   -12.7563	   -17.2043	   -11.4975	   -18.7149	   -17.6239	   -16.7847	
    -6.2103	    -6.2943	   -16.1133	    -8.6441	   -12.3367	   -17.2043	   -11.2457	   -18.9667	   -17.4561	   -16.7007	
    -5.8746	    -5.7907	   -15.5258	    -8.5602	   -11.6653	   -16.9525	   -10.4904	   -18.8828	   -16.9525	   -16.1133	
    -5.6229	    -5.1193	   -14.5187	    -8.3084	   -10.8261	   -16.4490	    -9.3994	   -18.7149	   -16.1972	   -15.1062	
    -5.3711	    -4.4479	   -13.0081	    -7.8049	    -9.9869	   -15.6937	    -8.0566	   -18.3792	   -15.3580	   -13.8474	
    -5.1193	    -3.8605	   -11.3297	    -7.3013	    -9.0637	   -14.8544	    -6.4621	   -18.0435	   -14.4348	   -12.5046	
    -4.9515	    -3.2730	    -9.5673	    -6.7978	    -8.1406	   -14.0152	    -4.9515	   -17.7078	   -13.5117	   -11.3297	
    -4.7836	    -2.7695	    -7.9727	    -6.2943	    -7.3013	   -13.1760	    -3.5248	   -17.5400	   -12.7563	   -10.4065	
    -4.6997	    -2.4338	    -6.7139	    -5.8746	    -6.5460	   -12.5046	    -2.3499	   -17.4561	   -12.1689	    -9.7351	
    -4.6997	    -2.2659	    -5.7907	    -5.6229	    -6.0425	   -12.0010	    -1.5106	   -17.4561	   -11.7493	    -9.4833	
    -4.7836	    -2.2659	    -5.2872	    -5.4550	    -5.7907	   -11.6653	    -1.0071	   -17.5400	   -11.4975	    -9.6512	
    -4.9515	    -2.4338	    -5.1193	    -5.3711	    -5.7068	   -11.4136	    -0.8392	   -17.6239	   -11.4975	   -10.0708	
    -5.2872	    -2.7695	    -5.2872	    -5.3711	    -5.7068	   -11.4136	    -1.0071	   -17.5400	   -11.6653	   -10.8261	
    -5.7068	    -3.2730	    -5.6229	    -5.3711	    -5.8746	   -11.4136	    -1.5106	   -17.4561	   -11.9171	   -11.5814	
    -6.2103	    -3.9444	    -6.1264	    -5.4550	    -6.1264	   -11.4975	    -2.1820	   -17.2882	   -12.2528	   -12.4207	
    -6.9656	    -4.7836	    -6.8817	    -5.6229	    -6.4621	   -11.7493	    -2.9373	   -17.1204	   -12.6724	   -13.1760	
    -7.8888	    -5.7907	    -7.8049	    -5.7907	    -6.8817	   -11.9171	    -3.8605	   -16.9525	   -13.1760	   -13.7634	
    -8.8959	    -6.9656	    -8.8120	    -6.0425	    -7.3013	   -12.2528	    -4.8676	   -16.9525	   -13.5956	   -14.1830	
   -10.1547	    -8.2245	    -9.9869	    -6.3782	    -7.8049	   -12.5885	    -5.7068	   -16.9525	   -14.0152	   -14.3509	
   -11.4975	    -9.4833	   -11.2457	    -6.7978	    -8.3084	   -12.9242	    -6.4621	   -17.0364	   -14.3509	   -14.1830	
   -12.9242	   -10.7422	   -12.5046	    -7.3013	    -8.8120	   -13.2599	    -6.8817	   -17.2043	   -14.5187	   -13.6795	
   -14.2670	   -11.9171	   -13.7634	    -7.7209	    -9.1476	   -13.5117	    -7.1335	   -17.2043	   -14.5187	   -12.6724	
   -15.5258	   -12.8403	   -14.7705	    -8.0566	    -9.3994	   -13.5956	    -6.9656	   -17.0364	   -14.1830	   -11.3297	
   -16.6168	   -13.5956	   -15.6937	    -8.3084	    -9.4833	   -13.5117	    -6.6299	   -16.7007	   -13.6795	    -9.7351	
   -17.6239	   -14.1830	   -16.4490	    -8.3923	    -9.5673	   -13.2599	    -6.1264	   -16.1133	   -12.9242	    -7.9727	
   -18.3792	   -14.6027	   -16.9525	    -8.3923	    -9.6512	   -12.8403	    -5.7068	   -15.5258	   -11.9171	    -6.2943	
   -18.9667	   -14.8544	   -17.2882	    -8.2245	    -9.8190	   -12.4207	    -5.4550	   -14.9384	   -10.9100	    -4.7836	
   -19.3863	   -15.0223	   -17.2882	    -8.0566	   -10.1547	   -12.0010	    -5.4550	   -14.4348	    -9.9030	    -3.6926	
   -19.5541	   -15.0223	   -16.9525	    -7.8049	   -10.4904	   -11.4975	    -5.6229	   -14.0152	    -8.8959	    -3.0212	
   -19.3863	   -14.8544	   -16.2811	    -7.3853	   -10.7422	   -10.9940	    -6.0425	   -13.6795	    -8.0566	    -2.6855	
   -18.9667	   -14.5187	   -15.3580	    -6.7978	   -10.9940	   -10.4065	    -6.4621	   -13.3438	    -7.2174	    -2.7695	
   -18.1274	   -13.9313	   -14.2670	    -6.0425	   -11.0779	    -9.8190	    -6.9656	   -13.0081	    -6.5460	    -3.1891	
   -17.0364	   -13.2599	   -13.1760	    -5.2032	   -10.9100	    -9.1476	    -7.4692	   -12.5885	    -5.9586	    -3.8605	
   -15.7776	   -12.3367	   -12.0850	    -4.1962	   -10.5743	    -8.3923	    -7.8049	   -12.1689	    -5.4550	    -4.7836	
   -14.3509	   -11.2457	   -11.0779	    -3.0212	    -9.9869	    -7.4692	    -7.9727	   -11.6653	    -5.0354	    -5.8746	
   -12.8403	   -10.0708	   -10.0708	    -1.7624	    -9.2316	    -6.4621	    -7.8888	   -11.0779	    -4.6997	    -7.0496	
   -11.2457	    -8.8120	    -9.2316	    -0.4196	    -8.2245	    -5.4550	    -7.4692	   -10.5743	    -4.2801	    -8.2245	
    -9.7351	    -7.5531	    -8.3923	     0.9232	    -7.0496	    -4.2801	    -6.8817	    -9.9869	    -3.8605	    -9.3155	
    -8.3084	    -6.2103	    -7.5531	     2.3499	    -5.7907	    -3.0212	    -5.9586	    -9.3994	    -3.2730	   -10.0708	
    -6.9656	    -4.9515	    -6.7978	     3.7766	    -4.5319	    -1.7624	    -4.9515	    -8.8120	    -2.6016	   -10.3226	
    -5.7068	    -3.6926	    -6.1264	     5.1193	    -3.2730	    -0.4196	    -3.8605	    -8.2245	    -1.7624	   -10.1547	
    -4.6158	    -2.4338	    -5.4550	     6.4621	    -2.1820	     0.9232	    -2.7695	    -7.6370	    -0.7553	    -9.4833	
    -3.6926	    -1.3428	    -4.7836	     7.6370	    -1.2589	     2.1820	    -1.6785	    -6.9656	     0.3357	    -8.3084	
    -2.9373	    -0.4196	    -4.1962	     8.5602	    -0.5035	     3.3569	    -0.7553	    -6.2943	     1.4267	    -6.8817	
    -2.5177	     0.2518	    -3.7766	     9.2316	    -0.0839	     4.2801	    -0.0839	    -5.5389	     2.3499	    -5.2032	
    -2.4338	     0.5035	    -3.6087	     9.4833	     0.0000	     4.7836	     0.4196	    -4.6997	     3.1891	    -3.4409	
    -2.7695	     0.3357	    -3.6926	     9.2316	    -0.4196	     4.8676	     0.5875	    -3.8605	     3.6926	    -1.8463	
    -3.5248	    -0.2518	    -4.1122	     8.3923	    -1.2589	     4.4479	     0.4196	    -3.1052	     3.9444	    -0.5035	
    -4.5319	    -1.1749	    -4.7836	     7.0496	    -2.5177	     3.4409	     0.0000	    -2.3499	     3.8605	     0.4196	
    -5.7907	    -2.4338	    -5.7068	     5.2872	    -3.9444	     2.1820	    -0.7553	    -1.9302	     3.4409	     1.0910	
    -7.1335	    -3.8605	    -6.7139	     3.3569	    -5.5389	     0.7553	    -1.7624	    -1.7624	     2.7695	     1.2589	
    -8.4763	    -5.2872	    -7.8049	     1.3428	    -7.1335	    -0.8392	    -2.9373	    -2.0981	     1.8463	     1.0910	
    -9.7351	    -6.7139	    -8.9798	    -0.5035	    -8.5602	    -2.3499	    -4.2801	    -2.7695	     0.7553	     0.4196	
   -10.9100	    -8.0566	   -10.0708	    -2.3499	    -9.9030	    -3.9444	    -5.7068	    -3.7766	    -0.5875	    -0.5875	
   -11.8332	    -9.2316	   -11.0779	    -3.9444	   -10.9940	    -5.4550	    -7.0496	    -5.1193	    -1.9302	    -1.8463	
   -12.5885	   -10.2386	   -12.0850	    -5.3711	   -11.6653	    -6.8817	    -8.3084	    -6.6299	    -3.1891	    -3.2730	
   -13.2599	   -11.0779	   -12.9242	    -6.6299	   -12.0850	    -8.2245	    -9.3155	    -8.1406	    -4.2801	    -4.6158	
   -13.6795	   -11.6653	   -13.5956	    -7.6370	   -12.0850	    -9.3994	    -9.8190	    -9.4833	    -5.1193	    -5.9586	
   -13.9313	   -12.0010	   -14.1830	    -8.4763	   -11.6653	   -10.4065	    -9.9030	   -10.7422	    -5.7068	    -6.9656	
   -14.0991	   -12.1689	   -14.5187	    -9.1476	   -10.9940	   -11.2457	    -9.4833	   -11.8332	    -5.9586	    -7.6370	
   -14.2670	   -12.1689	   -14.6866	    -9.6512	    -9.9869	   -11.9171	    -8.5602	   -12.7563	    -6.0425	    -7.9727	
   -14.3509	   -12.0850	   -14.7705	   -10.0708	    -8.8120	   -12.4207	    -7.3013	   -13.5117	    -5.7907	    -8.0566	
   -14.4348	   -11.8332	   -14.6866	   -10.3226	    -7.5531	   -12.7563	    -5.6229	   -14.0991	    -5.3711	    -7.7209	
   -14.4348	   -11.4975	   -14.5187	   -10.4904	    -6.2103	   -13.0081	    -3.7766	   -14.6027	    -4.8676	    -7.3013	
   -14.5187	   -11.0779	   -14.1830	   -10.5743	    -5.0354	   -13.0920	    -1.9302	   -15.0223	    -4.2801	    -6.6299	
   -14.5187	   -10.6583	   -13.8474	   -10.5743	    -3.8605	   -13.1760	    -0.0839	   -15.3580	    -3.6926	    -6.0425	
   -14.6027	   -10.1547	   -13.2599	   -10.4065	    -2.8534	   -13.0920	     1.5106	   -15.6937	    -3.1891	    -5.5389	
   -14.6866	    -9.7351	   -12.5885	   -10.2386	    -2.0142	   -12.9242	     2.6855	   -16.0294	    -2.8534	    -5.2032	
   -14.9384	    -9.3994	   -11.8332	    -9.9869	    -1.3428	   -12.8403	     3.4409	   -16.4490	    -2.7695	    -5.2032	
   -15.1901	    -9.3155	   -10.9100	    -9.7351	    -0.9232	   -12.6724	     3.6926	   -17.0364	    -3.0212	    -5.6229	
   -15.6097	    -9.3994	   -10.0708	    -9.4833	    -0.8392	   -12.6724	     3.3569	   -17.7078	    -3.6087	    -6.3782	
   -15.9454	    -9.5673	    -9.3994	    -9.2316	    -1.0071	   -12.6724	     2.4338	   -18.5471	    -4.6158	    -7.4692	
   -16.2811	    -9.9030	    -8.9798	    -8.9798	    -1.4267	   -12.7563	     1.1749	   -19.3863	    -5.8746	    -8.6441	
   -16.4490	   -10.2386	    -8.8120	    -8.7280	    -2.0142	   -12.7563	    -0.2518	   -20.1416	    -7.3013	    -9.8190	
   -16.4490	   -10.4904	    -8.8120	    -8.4763	    -2.6855	   -12.7563	    -1.8463	   -20.8130	    -8.8120	   -10.9100	
   -16.1972	   -10.6583	    -8.8959	    -8.1406	    -3.3569	   -12.6724	    -3.3569	   -21.3165	   -10.2386	   -11.7493	
   -15.7776	   -10.6583	    -9.0637	    -7.8049	    -4.0283	   -12.5885	    -4.6158	   -21.6522	   -11.5814	   -12.4207	
   -15.1901	   -10.5743	    -9.1476	    -7.3853	    -4.6158	   -12.4207	    -5.6229	   -21.8201	   -12.7563	   -12.8403	
   -14.6027	   -10.3226	    -9.3155	    -7.1335	    -5.2032	   -12.3367	    -6.4621	   -21.7361	   -13.5956	   -13.0081	
   -13.9313	   -10.0708	    -9.5673	    -6.9656	    -5.7907	   -12.2528	    -6.8817	   -21.6522	   -14.0991	   -12.9242	
   -13.3438	    -9.7351	    -9.8190	    -6.9656	    -6.2943	   -12.3367	    -7.1335	   -21.5683	   -14.3509	   -12.7563	
   -12.8403	    -9.3994	   -10.0708	    -6.9656	    -6.7978	   -12.4207	    -7.1335	   -21.3165	   -14.2670	   -12.4207	
   -12.4207	    -9.0637	   -10.3226	    -7.1335	    -7.3013	   -12.5885	    -6.9656	   -21.0648	   -13.8474	   -11.9171	
   -11.9171	    -8.6441	   -10.4904	    -7.1335	    -7.7209	   -12.5885	    -6.6299	   -20.7291	   -13.1760	   -11.4136	
   -11.4975	    -8.2245	   -10.6583	    -7.1335	    -8.1406	   -12.5885	    -6.1264	   -20.3934	   -12.2528	   -10.8261	
   -10.9100	    -7.6370	   -10.8261	    -6.9656	    -8.3923	   -12.4207	    -5.7068	   -19.9738	   -11.0779	   -10.1547	
   -10.3226	    -7.0496	   -10.9940	    -6.7139	    -8.5602	   -12.0850	    -5.2872	   -19.5541	    -9.7351	    -9.4833	
    -9.6512	    -6.4621	   -10.9940	    -6.2943	    -8.6441	   -11.5814	    -5.0354	   -19.1345	    -8.3084	    -8.8120	
    -8.9798	    -5.7907	   -11.0779	    -5.7068	    -8.5602	   -10.9940	    -4.8676	   -18.7988	    -6.8817	    -8.3923	
    -8.2245	    -5.2032	   -11.0779	    -5.1193	    -8.3084	   -10.4065	    -4.9515	   -18.5471	    -5.4550	    -8.1406	
    -7.5531	    -4.6997	   -11.0779	    -4.4479	    -8.0566	    -9.6512	    -5.1193	   -18.2114	    -4.1962	    -8.2245	
    -6.8817	    -4.1122	   -10.9100	    -3.8605	    -7.6370	    -8.9798	    -5.3711	   -17.8757	    -3.1052	    -8.4763	
    -6.2103	    -3.6087	   -10.4904	    -3.2730	    -7.1335	    -8.3084	    -5.6229	   -17.2882	    -2.0981	    -8.9798	
    -5.6229	    -3.1052	    -9.8190	    -2.6855	    -6.4621	    -7.6370	    -5.7068	   -16.5329	    -1.2589	    -9.3994	
    -5.0354	    -2.6855	    -8.9798	    -2.1820	    -5.7068	    -6.9656	    -5.7907	   -15.5258	    -0.5875	    -9.8190	
    -4.6158	    -2.3499	    -7.9727	    -1.7624	    -4.9515	    -6.3782	    -5.6229	   -14.4348	    -0.0839	   -10.0708	
    -4.3640	    -2.2659	    -7.0496	    -1.5106	    -4.1962	    -5.8746	    -5.4550	   -13.4277	     0.2518	   -10.1547	
    -4.3640	    -2.3499	    -6.2943	    -1.4267	    -3.5248	    -5.5389	    -5.1193	   -12.4207	     0.3357	    -9.9030	
    -4.6997	    -2.6016	    -5.7907	    -1.4267	    -2.9373	    -5.2872	    -4.6158	   -11.7493	     0.2518	    -9.3994	
    -5.2032	    -3.0212	    -5.6229	    -1.5945	    -2.5177	    -5.0354	    -4.1122	   -11.1618	     0.0839	    -8.6441	
    -5.9586	    -3.6087	    -5.5389	    -1.7624	    -2.1820	    -4.9515	    -3.4409	   -10.6583	    -0.1678	    -7.6370	
    -6.7139	    -4.1122	    -5.5389	    -1.8463	    -1.8463	    -4.6997	    -2.6016	   -10.2386	    -0.3357	    -6.3782	
    -7.3853	    -4.5319	    -5.4550	    -1.8463	    -1.3428	    -4.4479	    -1.5945	    -9.7351	    -0.2518	    -4.9515	
    -7.9727	    -4.6997	    -5.2872	    -1.6785	    -0.6714	    -3.9444	    -0.4196	    -9.1476	     0.0839	    -3.3569	
    -8.3084	    -4.6997	    -4.8676	    -1.2589	     0.2518	    -3.2730	     0.9232	    -8.3923	     0.7553	    -1.7624	
    -8.3923	    -4.2801	    -4.3640	    -0.6714	     1.4267	    -2.4338	     2.3499	    -7.4692	     1.6785	    -0.1678	
    -8.1406	    -3.6926	    -3.6087	     0.0839	     2.8534	    -1.4267	     3.7766	    -6.4621	     2.8534	     1.2589	
    -7.6370	    -2.8534	    -2.7695	     1.0071	     4.3640	    -0.4196	     5.1193	    -5.4550	     4.1962	     2.5177	
    -6.8817	    -1.7624	    -1.7624	     2.0142	     5.8746	     0.6714	     6.4621	    -4.3640	     5.5389	     3.6087	
    -5.8746	    -0.6714	    -0.7553	     3.1052	     7.3853	     1.6785	     7.6370	    -3.3569	     6.7978	     4.3640	
    -4.6997	     0.4196	     0.1678	     4.1962	     8.5602	     2.6855	     8.7280	    -2.4338	     7.8888	     4.7836	
    -3.5248	     1.3428	     0.9232	     5.2872	     9.3994	     3.6087	     9.7351	    -1.5945	     8.8120	     5.0354	
    -2.4338	     2.1820	     1.5106	     6.2103	     9.9869	     4.4479	    10.7422	    -0.8392	     9.4833	     5.1193	
    -1.3428	     2.7695	     1.9302	     7.1335	    10.2386	     5.1193	    11.6653	    -0.1678	    10.0708	     5.1193	
    -0.5035	     3.1891	     2.1820	     7.8049	    10.1547	     5.7068	    12.4207	     0.2518	    10.4065	     5.0354	
     0.0000	     3.2730	     2.1820	     8.3923	     9.7351	     6.2103	    13.0081	     0.5875	    10.6583	     4.9515	
     0.2518	     3.1891	     1.9302	     8.6441	     9.1476	     6.4621	    13.4277	     0.7553	    10.7422	     4.8676	
     0.1678	     2.7695	     1.4267	     8.6441	     8.2245	     6.5460	    13.4277	     0.8392	    10.7422	     4.8676	
    -0.1678	     2.1820	     0.8392	     8.3923	     7.3013	     6.4621	    13.1760	     0.7553	    10.7422	     4.9515	
    -0.7553	     1.5945	     0.1678	     7.9727	     6.3782	     6.2943	    12.8403	     0.6714	    10.7422	     5.1193	
    -1.4267	     1.0910	    -0.3357	     7.4692	     5.5389	     6.1264	    12.3367	     0.7553	    10.6583	     5.4550	
    -2.1820	     0.6714	    -0.7553	     6.9656	     4.9515	     6.0425	    12.0010	     0.8392	    10.7422	     5.7907	
    -2.7695	     0.4196	    -0.8392	     6.3782	     4.5319	     5.9586	    11.7493	     1.0910	    10.8261	     6.2103	
    -3.1891	     0.3357	    -0.7553	     5.8746	     4.3640	     5.9586	    11.6653	     1.3428	    10.9100	     6.5460	
    -3.5248	     0.4196	    -0.5035	     5.3711	     4.3640	     6.0425	    11.5814	     1.6785	    10.9940	     6.7978	
    -3.6087	     0.6714	     0.0000	     4.8676	     4.4479	     6.0425	    11.6653	     1.9302	    10.9940	     6.9656	
    -3.6087	     1.0071	     0.5035	     4.3640	     4.5319	     5.9586	    11.7493	     2.0142	    10.9940	     6.7978	
    -3.4409	     1.4267	     1.0071	     4.0283	     4.6158	     5.8746	    11.6653	     2.0142	    10.9100	     6.4621	
    -3.1052	     1.8463	     1.4267	     3.6926	     4.6158	     5.7068	    11.5814	     1.9302	    10.7422	     5.8746	
    -2.6855	     2.2659	     1.7624	     3.4409	     4.6158	     5.5389	    11.2457	     1.6785	    10.5743	     5.0354	
    -2.1820	     2.6855	     2.0142	     3.3569	     4.4479	     5.2872	    10.8261	     1.5106	    10.3226	     4.1122	
    -1.6785	     3.0212	     2.0981	     3.3569	     4.3640	     5.1193	    10.2386	     1.2589	    10.1547	     3.2730	
    -1.1749	     3.2730	     2.0142	     3.4409	     4.1962	     4.8676	     9.4833	     1.0071	     9.9030	     2.6016	
    -0.7553	     3.4409	     1.9302	     3.4409	     3.9444	     4.5319	     8.7280	     0.5875	     9.5673	     2.0981	
    -0.5035	     3.4409	     1.5945	     3.4409	     3.6926	     4.0283	     7.8049	     0.0000	     9.1476	     1.9302	
    -0.5035	     3.2730	     1.1749	     3.2730	     3.3569	     3.4409	     6.8817	    -0.7553	     8.4763	     1.8463	
    -0.6714	     3.0212	     0.6714	     2.9373	     2.9373	     2.6855	     6.0425	    -1.6785	     7.5531	     1.8463	
    -1.1749	     2.6016	     0.0000	     2.3499	     2.5177	     1.7624	     5.2032	    -2.7695	     6.5460	     1.8463	
    -1.7624	     2.0142	    -0.7553	     1.7624	     2.0981	     0.8392	     4.5319	    -3.8605	     5.3711	     1.7624	
    -2.4338	     1.4267	    -1.5106	     1.0910	     1.6785	    -0.0839	     4.0283	    -4.7836	     4.1122	     1.5106	
    -3.1052	     0.8392	    -2.0981	     0.4196	     1.5106	    -0.9232	     3.8605	    -5.6229	     2.8534	     1.2589	
    -3.7766	     0.5035	    -2.4338	    -0.0839	     1.5106	    -1.5945	     3.9444	    -6.2943	     1.8463	     1.0071	
    -4.1962	     0.1678	    -2.3499	    -0.5035	     1.6785	    -2.0981	     4.3640	    -6.7139	     1.0071	     0.8392	
    -4.5319	     0.0839	    -1.9302	    -0.7553	     2.0981	    -2.4338	     5.0354	    -7.1335	     0.4196	     0.7553	
    -4.7836	     0.0000	    -1.1749	    -0.9232	     2.6855	    -2.6016	     5.7068	    -7.6370	     0.0000	     0.5875	
    -5.1193	    -0.1678	    -0.3357	    -1.0910	     3.1891	    -2.8534	     6.3782	    -8.3084	    -0.4196	     0.2518	
    -5.5389	    -0.5035	     0.3357	    -1.3428	     3.6087	    -3.1891	     6.8817	    -9.3155	    -0.9232	    -0.3357	
    -6.1264	    -1.0071	     0.5875	    -1.6785	     3.8605	    -3.6926	     6.9656	   -10.4904	    -1.5106	    -1.0910	
    -6.7139	    -1.7624	     0.5035	    -2.0981	     3.7766	    -4.2801	     6.7139	   -12.0010	    -2.0981	    -2.0981	
    -7.4692	    -2.6016	    -0.0839	    -2.6016	     3.5248	    -4.9515	     6.2103	   -13.5956	    -2.8534	    -3.1891	
    -8.0566	    -3.5248	    -0.9232	    -3.1052	     3.0212	    -5.6229	     5.4550	   -15.2740	    -3.5248	    -4.5319	
    -8.6441	    -4.3640	    -1.8463	    -3.5248	     2.4338	    -6.2943	     4.5319	   -16.7847	    -4.2801	    -5.8746	
    -8.9798	    -5.1193	    -2.9373	    -3.9444	     1.5945	    -6.9656	     3.6087	   -18.2114	    -5.0354	    -7.3013	
    -9.2316	    -5.7907	    -3.9444	    -4.3640	     0.7553	    -7.5531	     2.6016	   -19.3863	    -5.7907	    -8.6441	
    -9.3155	    -6.2943	    -4.9515	    -4.6997	    -0.3357	    -8.2245	     1.7624	   -20.2255	    -6.6299	   -10.0708	
    -9.3155	    -6.7978	    -5.9586	    -5.2032	    -1.4267	    -8.9798	     0.8392	   -20.7291	    -7.3013	   -11.4136	
    -9.3155	    -7.2174	    -6.7978	    -5.7068	    -2.7695	    -9.8190	     0.0839	   -20.7291	    -8.0566	   -12.8403	
    -9.2316	    -7.5531	    -7.5531	    -6.2943	    -4.1122	   -10.7422	    -0.5875	   -20.4773	    -8.7280	   -14.0991	
    -9.1476	    -7.8049	    -8.3084	    -6.9656	    -5.6229	   -11.6653	    -1.1749	   -19.8059	    -9.3155	   -15.2740	
    -9.2316	    -8.1406	    -9.0637	    -7.8049	    -7.1335	   -12.5885	    -1.5945	   -19.0506	    -9.7351	   -16.3651	
    -9.3155	    -8.3923	    -9.6512	    -8.5602	    -8.6441	   -13.4277	    -1.9302	   -18.2953	   -10.1547	   -17.2882	
    -9.5673	    -8.7280	   -10.3226	    -9.3155	    -9.9869	   -14.0152	    -2.1820	   -17.6239	   -10.4065	   -18.0435	
    -9.8190	    -9.0637	   -10.9100	    -9.9869	   -11.0779	   -14.5187	    -2.3499	   -17.1204	   -10.7422	   -18.6310	
   -10.2386	    -9.3994	   -11.4975	   -10.5743	   -12.0010	   -14.8544	    -2.3499	   -16.9525	   -10.9940	   -19.0506	
   -10.8261	    -9.9030	   -12.0850	   -11.1618	   -12.5885	   -15.1901	    -2.4338	   -17.1204	   -11.3297	   -19.3863	
   -11.4136	   -10.3226	   -12.6724	   -11.7493	   -12.9242	   -15.6097	    -2.6016	   -17.5400	   -11.7493	   -19.7220	
   -12.0850	   -10.8261	   -13.1760	   -12.3367	   -13.0081	   -16.1133	    -2.8534	   -18.2953	   -12.2528	   -19.9738	
   -12.7563	   -11.2457	   -13.6795	   -12.9242	   -12.7563	   -16.6168	    -3.1891	   -19.2184	   -13.0081	   -20.2255	
   -13.4277	   -11.5814	   -14.0152	   -13.5117	   -12.3367	   -17.2882	    -3.6926	   -20.3094	   -13.9313	   -20.5612	
   -13.9313	   -11.8332	   -14.3509	   -14.1830	   -11.9171	   -18.1274	    -4.3640	   -21.5683	   -15.0223	   -20.9808	
   -14.3509	   -12.0010	   -14.6027	   -14.7705	   -11.6653	   -18.9667	    -5.2032	   -22.9111	   -16.2811	   -21.4005	
   -14.7705	   -12.2528	   -14.9384	   -15.3580	   -11.4975	   -19.8059	    -6.2103	   -24.2538	   -17.7917	   -21.9040	
   -15.0223	   -12.5046	   -15.3580	   -15.9454	   -11.6653	   -20.7291	    -7.3853	   -25.5966	   -19.3024	   -22.4915	
   -15.3580	   -12.8403	   -15.9454	   -16.4490	   -12.0850	   -21.5683	    -8.5602	   -26.9394	   -20.9808	   -23.1628	
   -15.5258	   -13.2599	   -16.6168	   -16.8686	   -12.6724	   -22.3236	    -9.8190	   -28.0304	   -22.5754	   -23.7503	
   -15.7776	   -13.8474	   -17.4561	   -17.1204	   -13.4277	   -22.9111	   -10.9940	   -29.0375	   -24.0860	   -24.3378	
   -15.8615	   -14.4348	   -18.3792	   -17.2043	   -14.1830	   -23.3307	   -11.9171	   -29.7928	   -25.3448	   -24.8413	
   -15.9454	   -15.1062	   -19.2184	   -17.2043	   -14.7705	   -23.4985	   -12.6724	   -30.3802	   -26.2680	   -25.2609	
   -16.1133	   -15.8615	   -20.0577	   -17.0364	   -15.1901	   -23.4985	   -13.0920	   -30.7159	   -26.7715	   -25.5966	
   -16.3651	   -16.6168	   -20.7291	   -16.7847	   -15.4419	   -23.4146	   -13.2599	   -31.0516	   -26.8555	   -25.7645	
   -16.7007	   -17.4561	   -21.1487	   -16.5329	   -15.4419	   -23.1628	   -13.1760	   -31.2195	   -26.5198	   -25.7645	
   -17.0364	   -18.2953	   -21.3165	   -16.1972	   -15.2740	   -22.8271	   -12.8403	   -31.1356	   -25.8484	   -25.6805	
   -17.4561	   -19.0506	   -21.2326	   -15.8615	   -14.9384	   -22.3236	   -12.1689	   -30.9677	   -24.7574	   -25.2609	
   -17.8757	   -19.6381	   -20.8969	   -15.3580	   -14.6027	   -21.6522	   -11.4136	   -30.3802	   -23.4146	   -24.7574	
   -18.2114	   -20.0577	   -20.5612	   -14.7705	   -14.1830	   -20.9808	   -10.6583	   -29.5410	   -21.9879	   -24.0021	
   -18.5471	   -20.3934	   -20.1416	   -14.1830	   -13.8474	   -20.2255	    -9.9030	   -28.4500	   -20.4773	   -23.1628	
   -18.7149	   -20.4773	   -19.8059	   -13.5117	   -13.5956	   -19.4702	    -9.3155	   -27.2751	   -18.9667	   -22.3236	
   -18.7149	   -20.4773	   -19.4702	   -12.7563	   -13.3438	   -18.7149	    -8.8959	   -25.9323	   -17.6239	   -21.4844	
   -18.5471	   -20.3094	   -19.2184	   -12.0850	   -13.0920	   -18.0435	    -8.5602	   -24.6735	   -16.3651	   -20.7291	
   -18.2114	   -20.0577	   -18.9667	   -11.2457	   -12.9242	   -17.3721	    -8.3923	   -23.4985	   -15.1901	   -20.1416	
   -17.7078	   -19.7220	   -18.8828	   -10.4904	   -12.6724	   -16.7847	    -8.2245	   -22.4075	   -14.1830	   -19.6381	
   -17.0364	   -19.3863	   -18.8828	    -9.8190	   -12.5885	   -16.2811	    -8.1406	   -21.5683	   -13.3438	   -19.3024	
   -16.4490	   -19.1345	   -19.0506	    -9.2316	   -12.5885	   -15.9454	    -8.0566	   -20.8130	   -12.6724	   -19.2184	
   -15.9454	   -18.9667	   -19.3024	    -8.8120	   -12.7563	   -15.6937	    -8.1406	   -20.3934	   -12.1689	   -19.3024	
   -15.6097	   -18.9667	   -19.8059	    -8.7280	   -13.0920	   -15.6937	    -8.3084	   -20.1416	   -12.0010	   -19.7220	
   -15.5258	   -19.2184	   -20.3934	    -8.8120	   -13.5956	   -15.8615	    -8.5602	   -20.2255	   -12.0010	   -20.3094	
   -15.6937	   -19.5541	   -21.1487	    -9.1476	   -14.1830	   -16.1972	    -8.8959	   -20.4773	   -12.2528	   -21.0648	
   -16.0294	   -20.1416	   -21.9040	    -9.6512	   -14.8544	   -16.7007	    -9.2316	   -20.8130	   -12.5885	   -21.9040	
   -16.4490	   -20.6451	   -22.7432	   -10.2386	   -15.5258	   -17.2043	    -9.4833	   -21.3165	   -12.9242	   -22.4915	
   -16.9525	   -21.1487	   -23.4146	   -10.8261	   -16.1133	   -17.6239	    -9.5673	   -21.7361	   -13.1760	   -22.9950	
   -17.4561	   -21.4844	   -24.0021	   -11.3297	   -16.5329	   -17.9596	    -9.3994	   -21.9879	   -13.2599	   -23.0789	
[Epoch Header]
[Trial Type]	21
[Accept]	1
[Correct]	0
[RT]	 0.000
[Resp]	0
[Epoch Data]
   -16.3651	   -14.0152	   -12.8403	   -19.2184	   -10.0708	   -18.9667	    -2.6855	   -16.9525	   -12.7563	   -14.7705	
   -16.7847	   -14.0991	   -13.3438	   -19.4702	   -10.4065	   -18.9667	    -1.6785	   -17.0364	   -12.5046	   -13.4277	
   -16.9525	   -13.9313	   -13.6795	   -19.5541	   -10.5743	   -18.7988	    -0.4196	   -16.8686	   -12.0010	   -11.9171	
   -16.9525	   -13.6795	   -13.7634	   -19.4702	   -10.4904	   -18.3792	     1.0910	   -16.6168	   -11.2457	   -10.2386	
   -16.9525	   -13.3438	   -13.7634	   -19.2184	   -10.3226	   -17.9596	     2.4338	   -16.1972	   -10.4065	    -8.7280	
   -16.8686	   -13.1760	   -13.7634	   -18.8828	   -10.0708	   -17.4561	     3.6926	   -15.7776	    -9.4833	    -7.4692	
   -16.9525	   -13.0081	   -13.6795	   -18.5471	    -9.8190	   -17.0364	     4.4479	   -15.3580	    -8.7280	    -6.6299	
   -16.9525	   -13.0920	   -13.4277	   -18.2953	    -9.5673	   -16.6168	     4.7836	   -14.9384	    -8.1406	    -6.2103	
   -17.1204	   -13.2599	   -13.0920	   -18.0435	    -9.5673	   -16.3651	     4.5319	   -14.6866	    -7.8049	    -6.2943	
   -17.2043	   -13.5956	   -12.5885	   -17.8757	    -9.6512	   -16.1133	     3.6926	   -14.4348	    -7.6370	    -6.6299	
   -17.3721	   -14.0152	   -11.9171	   -17.6239	    -9.9869	   -15.9454	     2.4338	   -14.1830	    -7.7209	    -7.2174	
   -17.3721	   -14.3509	   -11.1618	   -17.3721	   -10.4904	   -15.7776	     0.8392	   -13.9313	    -7.9727	    -7.8888	
   -17.3721	   -14.6866	   -10.3226	   -17.0364	   -11.1618	   -15.6097	    -0.8392	   -13.5956	    -8.2245	    -8.6441	
   -17.2043	   -14.9384	    -9.5673	   -16.5329	   -11.8332	   -15.2740	    -2.5177	   -13.2599	    -8.4763	    -9.2316	
   -16.9525	   -15.0223	    -8.8959	   -15.9454	   -12.5046	   -14.7705	    -4.0283	   -12.7563	    -8.6441	    -9.7351	
   -16.6168	   -15.0223	    -8.3084	   -15.1901	   -13.0081	   -14.1830	    -5.1193	   -12.1689	    -8.6441	   -10.1547	
   -16.1972	   -14.7705	    -7.8049	   -14.3509	   -13.4277	   -13.4277	    -5.8746	   -11.5814	    -8.4763	   -10.3226	
   -15.7776	   -14.5187	    -7.4692	   -13.3438	   -13.5956	   -12.5046	    -6.1264	   -10.8261	    -8.0566	   -10.4065	
   -15.2740	   -14.0152	    -7.0496	   -12.1689	   -13.6795	   -11.4136	    -5.9586	    -9.9869	    -7.3013	   -10.3226	
   -14.7705	   -13.5117	    -6.7139	   -10.9940	   -13.5956	   -10.1547	    -5.4550	    -9.1476	    -6.3782	    -9.9869	
   -14.2670	   -12.9242	    -6.3782	    -9.7351	   -13.3438	    -8.8120	    -4.6158	    -8.1406	    -5.2032	    -9.4833	
   -13.8474	   -12.3367	    -6.1264	    -8.3923	   -13.0920	    -7.4692	    -3.6087	    -7.2174	    -3.9444	    -8.8120	
   -13.4277	   -11.7493	    -5.9586	    -7.0496	   -12.7563	    -6.0425	    -2.5177	    -6.2943	    -2.6855	    -8.1406	
   -13.1760	   -11.1618	    -5.8746	    -5.7907	   -12.3367	    -4.6997	    -1.5106	    -5.4550	    -1.4267	    -7.3853	
   -12.8403	   -10.5743	    -5.7907	    -4.6158	   -11.9171	    -3.3569	    -0.5875	    -4.6997	    -0.4196	    -6.6299	
   -12.5885	    -9.9869	    -5.7907	    -3.5248	   -11.4136	    -2.1820	     0.1678	    -4.1122	     0.4196	    -5.9586	
   -12.4207	    -9.5673	    -5.8746	    -2.5177	   -10.9940	    -1.1749	     0.8392	    -3.7766	     1.0071	    -5.3711	
   -12.2528	    -9.1476	    -6.0425	    -1.6785	   -10.7422	    -0.4196	     1.1749	    -3.6087	     1.1749	    -4.8676	
   -12.1689	    -8.9798	    -6.2943	    -1.0071	   -10.5743	     0.0839	     1.3428	    -3.6087	     1.0071	    -4.5319	
   -12.1689	    -8.8959	    -6.6299	    -0.6714	   -10.5743	     0.2518	     1.1749	    -3.8605	     0.5035	    -4.4479	
   -12.0850	    -8.9798	    -7.1335	    -0.5875	   -10.6583	     0.1678	     0.9232	    -4.1962	    -0.2518	    -4.5319	
   -12.0850	    -9.0637	    -7.5531	    -0.7553	   -10.8261	    -0.3357	     0.4196	    -4.4479	    -1.1749	    -4.8676	
   -11.9171	    -9.1476	    -7.9727	    -1.3428	   -11.0779	    -1.0910	    -0.1678	    -4.6158	    -2.0981	    -5.3711	
   -11.7493	    -9.2316	    -8.3084	    -2.1820	   -11.2457	    -2.0981	    -0.8392	    -4.6158	    -2.9373	    -6.0425	
   -11.5814	    -9.1476	    -8.4763	    -3.1891	   -11.3297	    -3.1891	    -1.5106	    -4.2801	    -3.6926	    -6.6299	
   -11.2457	    -9.0637	    -8.4763	    -4.5319	   -11.1618	    -4.3640	    -2.0981	    -3.8605	    -4.1122	    -7.2174	
   -10.9940	    -8.8959	    -8.3923	    -5.8746	   -10.9100	    -5.3711	    -2.4338	    -3.3569	    -4.3640	    -7.6370	
   -10.5743	    -8.6441	    -8.1406	    -7.3013	   -10.4065	    -6.2103	    -2.6016	    -2.8534	    -4.4479	    -7.8888	
   -10.2386	    -8.3084	    -7.7209	    -8.5602	    -9.6512	    -6.7978	    -2.4338	    -2.4338	    -4.2801	    -7.8888	
    -9.7351	    -7.9727	    -7.0496	    -9.6512	    -8.7280	    -7.2174	    -1.9302	    -2.0142	    -3.8605	    -7.6370	
    -9.2316	    -7.4692	    -6.2943	   -10.5743	    -7.8049	    -7.3853	    -1.0910	    -1.5945	    -3.2730	    -7.2174	
    -8.6441	    -6.8817	    -5.3711	   -11.3297	    -6.8817	    -7.3013	     0.0839	    -1.2589	    -2.5177	    -6.5460	
    -8.0566	    -6.2943	    -4.3640	   -11.8332	    -6.0425	    -7.1335	     1.5106	    -1.0071	    -1.6785	    -5.7907	
    -7.3853	    -5.5389	    -3.3569	   -12.2528	    -5.4550	    -6.8817	     2.8534	    -0.8392	    -0.9232	    -5.0354	
    -6.6299	    -4.7836	    -2.3499	   -12.5885	    -5.0354	    -6.6299	     4.1962	    -0.7553	    -0.2518	    -4.2801	
    -5.8746	    -4.0283	    -1.5106	   -12.7563	    -4.7836	    -6.2943	     5.3711	    -0.7553	     0.3357	    -3.6926	
    -4.9515	    -3.1891	    -0.6714	   -12.8403	    -4.6997	    -6.0425	     6.2103	    -0.7553	     0.6714	    -3.2730	
    -4.0283	    -2.4338	    -0.0839	   -12.8403	    -4.6158	    -5.7068	     6.7139	    -0.7553	     0.8392	    -3.1891	
    -3.1052	    -1.6785	     0.2518	   -12.8403	    -4.6997	    -5.4550	     6.8817	    -0.8392	     0.8392	    -3.3569	
    -2.0981	    -1.0071	     0.4196	   -12.8403	    -4.7836	    -5.2872	     6.7978	    -0.9232	     0.5875	    -3.7766	
    -1.0071	    -0.3357	     0.3357	   -12.7563	    -4.8676	    -5.2032	     6.3782	    -1.0071	     0.2518	    -4.3640	
     0.0839	     0.3357	     0.1678	   -12.5885	    -4.9515	    -5.0354	     5.9586	    -1.0071	    -0.1678	    -5.0354	
     1.1749	     1.0071	    -0.0839	   -12.3367	    -4.9515	    -4.8676	     5.5389	    -0.9232	    -0.5875	    -5.7068	
     2.2659	     1.7624	    -0.4196	   -12.0850	    -4.8676	    -4.6158	     5.2032	    -0.7553	    -1.0071	    -6.1264	
     3.2730	     2.3499	    -0.6714	   -11.6653	    -4.7836	    -4.2801	     4.9515	    -0.5035	    -1.4267	    -6.4621	
     4.0283	     2.9373	    -0.9232	   -11.1618	    -4.7836	    -3.9444	     4.7836	    -0.2518	    -1.7624	    -6.6299	
     4.6158	     3.3569	    -1.0071	   -10.7422	    -4.6997	    -3.6087	     4.6158	    -0.0839	    -2.1820	    -6.6299	
     5.0354	     3.6087	    -0.8392	   -10.3226	    -4.5319	    -3.3569	     4.5319	     0.0839	    -2.4338	    -6.6299	
     5.2032	     3.7766	    -0.1678	    -9.8190	    -4.2801	    -3.1052	     4.4479	     0.2518	    -2.6016	    -6.4621	
     5.3711	     3.8605	     1.0071	    -9.2316	    -3.7766	    -2.8534	     4.4479	     0.3357	    -2.6016	    -6.2103	
     5.3711	     4.0283	     2.6016	    -8.5602	    -3.1052	    -2.5177	     4.6158	     0.4196	    -2.3499	    -6.0425	
     5.4550	     4.1962	     4.4479	    -7.8049	    -2.2659	    -2.0981	     4.6997	     0.3357	    -1.9302	    -5.9586	
     5.4550	     4.3640	     6.3782	    -6.8817	    -1.1749	    -1.6785	     4.9515	     0.0839	    -1.4267	    -6.0425	
     5.3711	     4.4479	     8.0566	    -5.9586	    -0.0839	    -1.1749	     5.1193	    -0.2518	    -0.8392	    -6.3782	
     5.3711	     4.6158	     9.3155	    -5.0354	     1.1749	    -0.7553	     5.3711	    -0.7553	    -0.2518	    -6.9656	
     5.2872	     4.7836	    10.2386	    -4.0283	     2.3499	    -0.2518	     5.5389	    -1.2589	     0.1678	    -7.8049	
     5.2872	     4.8676	    10.8261	    -3.1052	     3.3569	     0.1678	     5.6229	    -1.6785	     0.5035	    -8.8959	
     5.2032	     4.9515	    10.9940	    -2.2659	     4.2801	     0.5035	     5.6229	    -2.0142	     0.7553	   -10.0708	
     5.1193	     5.0354	    10.9100	    -1.5106	     5.0354	     0.7553	     5.5389	    -2.2659	     0.6714	   -11.1618	
     4.9515	     4.9515	    10.5743	    -0.9232	     5.3711	     0.8392	     5.2032	    -2.2659	     0.4196	   -12.2528	
     4.6997	     4.6997	     9.9869	    -0.5875	     5.5389	     0.5875	     4.7836	    -2.2659	    -0.1678	   -13.2599	
     4.3640	     4.2801	     9.2316	    -0.4196	     5.2872	     0.1678	     4.1962	    -2.2659	    -1.0071	   -14.1830	
     3.7766	     3.6087	     8.2245	    -0.6714	     4.7836	    -0.5035	     3.5248	    -2.4338	    -2.0981	   -15.0223	
     2.9373	     2.6855	     7.0496	    -1.0910	     4.0283	    -1.4267	     2.6855	    -2.8534	    -3.3569	   -15.6937	
     2.0142	     1.5106	     5.7068	    -1.8463	     3.0212	    -2.6016	     1.9302	    -3.4409	    -4.6997	   -16.3651	
     0.8392	     0.2518	     4.2801	    -2.7695	     2.0142	    -3.8605	     1.1749	    -4.1122	    -6.0425	   -16.7847	
    -0.3357	    -1.0910	     2.7695	    -3.8605	     0.9232	    -5.2032	     0.5875	    -4.9515	    -7.2174	   -16.9525	
    -1.5945	    -2.4338	     1.3428	    -5.0354	    -0.0839	    -6.5460	     0.0839	    -5.8746	    -8.3084	   -16.9525	
    -2.8534	    -3.6926	    -0.0839	    -6.2103	    -1.0910	    -7.8049	    -0.1678	    -6.7978	    -9.0637	   -16.7007	
    -4.1122	    -4.8676	    -1.4267	    -7.3013	    -2.0142	    -8.8959	    -0.2518	    -7.7209	    -9.7351	   -16.3651	
    -5.2872	    -5.9586	    -2.6016	    -8.4763	    -2.7695	    -9.9030	    -0.2518	    -8.4763	   -10.1547	   -15.9454	
    -6.4621	    -6.9656	    -3.7766	    -9.5673	    -3.5248	   -10.6583	    -0.1678	    -9.2316	   -10.4065	   -15.5258	
    -7.5531	    -7.8888	    -4.8676	   -10.6583	    -4.1122	   -11.4136	    -0.1678	    -9.8190	   -10.6583	   -15.0223	
    -8.6441	    -8.8120	    -5.8746	   -11.7493	    -4.7836	   -12.0010	    -0.2518	   -10.4065	   -10.9100	   -14.7705	
    -9.8190	    -9.8190	    -6.8817	   -12.8403	    -5.3711	   -12.5885	    -0.5035	   -11.0779	   -11.3297	   -14.6866	
   -10.9100	   -10.8261	    -7.9727	   -14.0152	    -6.1264	   -13.2599	    -0.9232	   -11.8332	   -11.9171	   -15.0223	
   -12.0010	   -11.8332	    -8.9798	   -15.1901	    -6.9656	   -14.0152	    -1.5106	   -12.6724	   -12.6724	   -15.6097	
   -13.0081	   -12.9242	    -9.9869	   -16.4490	    -8.0566	   -14.8544	    -2.2659	   -13.7634	   -13.5956	   -16.7007	
   -14.0152	   -14.0991	   -11.0779	   -17.7917	    -9.3155	   -15.8615	    -3.1052	   -15.0223	   -14.6866	   -18.1274	
   -14.9384	   -15.1901	   -12.0850	   -19.2184	   -10.7422	   -17.0364	    -4.1962	   -16.2811	   -15.8615	   -20.0577	
   -15.8615	   -16.1972	   -13.0081	   -20.7291	   -12.2528	   -18.2953	    -5.2872	   -17.6239	   -17.0364	   -22.2397	
   -16.6168	   -17.1204	   -13.8474	   -22.2397	   -13.6795	   -19.6381	    -6.4621	   -18.8828	   -18.2114	   -24.6735	
   -17.2882	   -17.8757	   -14.5187	   -23.7503	   -14.9384	   -21.0648	    -7.6370	   -20.0577	   -19.3863	   -27.1072	
   -17.7917	   -18.5471	   -15.0223	   -25.3448	   -15.8615	   -22.4075	    -8.7280	   -21.0648	   -20.3094	   -29.5410	
   -18.3792	   -19.0506	   -15.2740	   -26.7715	   -16.4490	   -23.7503	    -9.8190	   -22.0718	   -21.1487	   -31.6391	
   -18.7988	   -19.4702	   -15.4419	   -28.1982	   -16.5329	   -24.9252	   -10.7422	   -22.9111	   -21.6522	   -33.2336	
   -19.2184	   -19.7220	   -15.4419	   -29.2892	   -16.1972	   -25.8484	   -11.4136	   -23.5825	   -21.9040	   -34.2407	
   -19.5541	   -19.8898	   -15.1901	   -30.2124	   -15.4419	   -26.4359	   -11.8332	   -24.0860	   -21.8201	   -34.4925	
   -19.8898	   -19.9738	   -14.8544	   -30.7159	   -14.5187	   -26.6876	   -11.8332	   -24.5056	   -21.4005	   -33.9890	
   -20.2255	   -19.9738	   -14.5187	   -30.9677	   -13.3438	   -26.6037	   -11.4975	   -24.7574	   -20.7291	   -32.8140	
   -20.6451	   -20.0577	   -14.1830	   -30.9677	   -12.2528	   -26.2680	   -10.9100	   -24.8413	   -19.8059	   -31.3034	
   -21.1487	   -20.1416	   -13.9313	   -30.7159	   -11.3297	   -25.7645	   -10.0708	   -24.8413	   -18.7988	   -29.5410	
   -21.6522	   -20.3934	   -13.9313	   -30.2963	   -10.5743	   -25.0931	    -9.0637	   -24.8413	   -17.8757	   -27.7786	
   -22.3236	   -20.6451	   -14.1830	   -29.6249	   -10.1547	   -24.2538	    -8.1406	   -24.6735	   -17.0364	   -26.1002	
   -22.9950	   -20.9808	   -14.6027	   -28.8696	   -10.0708	   -23.4985	    -7.3853	   -24.3378	   -16.2811	   -24.7574	
   -23.5825	   -21.3165	   -15.1062	   -27.9465	   -10.1547	   -22.6593	    -6.7978	   -23.6664	   -15.7776	   -23.6664	
   -24.1699	   -21.6522	   -15.8615	   -27.0233	   -10.5743	   -21.9040	    -6.5460	   -22.6593	   -15.3580	   -22.9111	
   -24.5895	   -21.9879	   -16.6168	   -26.1002	   -11.3297	   -21.4005	    -6.7139	   -21.4005	   -15.1901	   -22.4075	
   -25.0092	   -22.4075	   -17.3721	   -25.3448	   -12.2528	   -20.8969	    -7.3013	   -20.1416	   -15.1062	   -22.2397	
   -25.3448	   -22.7432	   -18.1274	   -24.6735	   -13.4277	   -20.6451	    -8.3084	   -18.8828	   -15.2740	   -22.2397	
   -25.6805	   -23.2468	   -18.7149	   -24.0021	   -14.7705	   -20.3094	    -9.5673	   -17.9596	   -15.6097	   -22.4915	
   -25.9323	   -23.6664	   -19.0506	   -23.4985	   -16.1133	   -20.1416	   -10.9940	   -17.2882	   -15.9454	   -22.9950	
   -26.2680	   -24.0860	   -19.0506	   -22.9111	   -17.3721	   -19.8898	   -12.4207	   -17.0364	   -16.3651	   -23.4985	
   -26.5198	   -24.5056	   -18.7988	   -22.4075	   -18.3792	   -19.6381	   -13.7634	   -17.0364	   -16.7007	   -24.0021	
   -26.6876	   -24.8413	   -18.4631	   -21.8201	   -19.2184	   -19.4702	   -14.8544	   -17.2043	   -16.9525	   -24.5056	
   -26.9394	   -25.1770	   -18.0435	   -21.3165	   -19.6381	   -19.2184	   -15.6937	   -17.2882	   -17.0364	   -24.9252	
   -27.1072	   -25.3448	   -17.7917	   -20.8969	   -19.8059	   -18.9667	   -16.1972	   -17.3721	   -16.9525	   -25.2609	
   -27.3590	   -25.5966	   -17.7078	   -20.4773	   -19.8059	   -18.7988	   -16.5329	   -17.3721	   -16.8686	   -25.5127	
   -27.6108	   -25.6805	   -17.7917	   -20.3094	   -19.4702	   -18.6310	   -16.6168	   -17.2043	   -16.7847	   -25.7645	
   -27.7786	   -25.6805	   -17.8757	   -20.2255	   -19.0506	   -18.5471	   -16.4490	   -17.0364	   -16.7847	   -25.9323	
   -27.9465	   -25.5966	   -18.1274	   -20.1416	   -18.4631	   -18.3792	   -16.1133	   -16.7847	   -16.7847	   -26.0162	
   -27.9465	   -25.4288	   -18.3792	   -20.0577	   -17.8757	   -18.1274	   -15.5258	   -16.3651	   -16.8686	   -26.0162	
   -27.6947	   -25.0092	   -18.5471	   -20.0577	   -17.2882	   -17.8757	   -14.8544	   -15.9454	   -16.8686	   -25.8484	
   -27.2751	   -24.4217	   -18.7149	   -19.8898	   -16.7007	   -17.5400	   -14.0152	   -15.5258	   -16.7847	   -25.6805	
   -26.5198	   -23.6664	   -18.7149	   -19.6381	   -16.3651	   -17.2043	   -13.0081	   -15.0223	   -16.7007	   -25.3448	
   -25.4288	   -22.6593	   -18.5471	   -19.3024	   -16.0294	   -16.7007	   -12.0010	   -14.4348	   -16.5329	   -25.0931	
   -24.0860	   -21.4844	   -18.1274	   -18.7988	   -15.9454	   -16.2811	   -11.0779	   -13.7634	   -16.2811	   -25.0092	
   -22.4915	   -20.2255	   -17.6239	   -18.2114	   -16.0294	   -15.8615	   -10.2386	   -13.0920	   -16.0294	   -25.0092	
   -20.7291	   -18.8828	   -16.7847	   -17.5400	   -16.2811	   -15.4419	    -9.6512	   -12.5046	   -15.7776	   -25.2609	
   -18.8828	   -17.5400	   -15.8615	   -16.7847	   -16.6168	   -15.1062	    -9.3155	   -11.9171	   -15.6097	   -25.6805	
   -17.0364	   -16.1972	   -14.6866	   -16.0294	   -16.9525	   -14.8544	    -9.3155	   -11.4975	   -15.3580	   -26.3519	
   -15.1062	   -14.8544	   -13.3438	   -15.3580	   -17.1204	   -14.6027	    -9.4833	   -11.1618	   -15.1062	   -27.1072	
   -13.1760	   -13.5956	   -12.0010	   -14.6027	   -17.0364	   -14.3509	    -9.6512	   -10.8261	   -14.6866	   -27.8625	
   -11.3297	   -12.3367	   -10.7422	   -13.9313	   -16.7007	   -14.1830	    -9.9869	   -10.4904	   -14.1830	   -28.4500	
    -9.4833	   -11.1618	    -9.4833	   -13.3438	   -16.0294	   -13.9313	   -10.2386	   -10.3226	   -13.5956	   -28.9536	
    -7.8049	    -9.9869	    -8.4763	   -12.8403	   -15.0223	   -13.7634	   -10.4065	   -10.2386	   -12.9242	   -29.1214	
    -6.2943	    -8.9798	    -7.5531	   -12.5885	   -13.8474	   -13.5956	   -10.4904	   -10.2386	   -12.1689	   -28.8696	
    -5.0354	    -7.9727	    -6.6299	   -12.4207	   -12.4207	   -13.4277	   -10.4904	   -10.3226	   -11.3297	   -28.2822	
    -3.8605	    -7.1335	    -5.7907	   -12.3367	   -10.8261	   -13.3438	   -10.3226	   -10.3226	   -10.4904	   -27.1912	
    -2.9373	    -6.2943	    -4.9515	   -12.3367	    -9.0637	   -13.1760	    -9.8190	   -10.2386	    -9.5673	   -25.6805	
    -2.0981	    -5.4550	    -4.0283	   -12.3367	    -7.2174	   -13.0081	    -9.1476	   -10.1547	    -8.7280	   -24.0021	
    -1.4267	    -4.7836	    -3.2730	   -12.4207	    -5.4550	   -12.8403	    -8.3084	    -9.9030	    -7.8888	   -22.0718	
    -0.8392	    -4.1962	    -2.5177	   -12.5885	    -3.9444	   -12.6724	    -7.3853	    -9.8190	    -7.2174	   -20.2255	
    -0.3357	    -3.6926	    -1.8463	   -12.6724	    -2.6855	   -12.5885	    -6.2943	    -9.7351	    -6.7978	   -18.5471	
     0.0839	    -3.2730	    -1.4267	   -12.7563	    -1.7624	   -12.4207	    -5.2872	    -9.7351	    -6.4621	   -17.2043	
     0.5035	    -2.9373	    -1.0071	   -12.8403	    -1.1749	   -12.2528	    -4.3640	    -9.8190	    -6.4621	   -16.1972	
     0.9232	    -2.6016	    -0.7553	   -12.7563	    -0.9232	   -12.0010	    -3.6087	   -10.0708	    -6.6299	   -15.6937	
     1.3428	    -2.3499	    -0.5035	   -12.5046	    -0.9232	   -11.7493	    -3.1052	   -10.2386	    -6.9656	   -15.6097	
     1.8463	    -2.0142	    -0.3357	   -12.1689	    -1.1749	   -11.4136	    -2.6855	   -10.3226	    -7.4692	   -15.7776	
     2.4338	    -1.7624	    -0.1678	   -11.5814	    -1.5106	   -10.9100	    -2.6016	   -10.2386	    -7.8888	   -16.1972	
     3.1052	    -1.3428	     0.0000	   -10.9100	    -1.7624	   -10.3226	    -2.6016	    -9.9869	    -8.3923	   -16.7847	
     3.7766	    -0.9232	     0.3357	    -9.9869	    -1.9302	    -9.7351	    -2.6855	    -9.5673	    -8.8120	   -17.3721	
     4.4479	    -0.4196	     0.5875	    -8.9798	    -1.9302	    -8.9798	    -2.6855	    -9.0637	    -9.0637	   -17.9596	
     5.1193	     0.0839	     0.8392	    -7.9727	    -1.7624	    -8.2245	    -2.6016	    -8.4763	    -9.3155	   -18.4631	
     5.7068	     0.5875	     1.0910	    -6.9656	    -1.4267	    -7.4692	    -2.4338	    -7.8888	    -9.3994	   -18.7988	
     6.0425	     0.9232	     1.2589	    -6.0425	    -1.0071	    -6.7978	    -2.0981	    -7.3853	    -9.4833	   -19.0506	
     6.1264	     1.1749	     1.2589	    -5.3711	    -0.5875	    -6.2943	    -1.5945	    -6.8817	    -9.4833	   -19.1345	
     6.0425	     1.2589	     1.0910	    -4.7836	    -0.0839	    -5.7907	    -0.9232	    -6.4621	    -9.3994	   -19.0506	
     5.7068	     1.1749	     0.8392	    -4.4479	     0.2518	    -5.4550	     0.0000	    -5.9586	    -9.1476	   -18.7988	
     5.2032	     1.0071	     0.4196	    -4.1962	     0.5875	    -5.1193	     1.0910	    -5.3711	    -8.7280	   -18.2953	
     4.6158	     0.7553	    -0.0839	    -4.1962	     0.7553	    -4.9515	     2.3499	    -4.6997	    -8.2245	   -17.7917	
     3.8605	     0.4196	    -0.7553	    -4.2801	     0.8392	    -4.7836	     3.5248	    -4.0283	    -7.4692	   -17.1204	
     3.0212	     0.0000	    -1.5945	    -4.6158	     0.8392	    -4.7836	     4.5319	    -3.4409	    -6.7139	   -16.4490	
     2.1820	    -0.5035	    -2.4338	    -5.2032	     0.7553	    -5.0354	     5.2872	    -2.9373	    -5.8746	   -15.9454	
     1.3428	    -0.9232	    -3.2730	    -5.9586	     0.5875	    -5.4550	     5.7907	    -2.7695	    -5.2032	   -15.5258	
     0.5875	    -1.4267	    -3.8605	    -6.9656	     0.4196	    -5.9586	     5.9586	    -2.6855	    -4.6158	   -15.4419	
    -0.0839	    -1.8463	    -4.1962	    -7.9727	     0.3357	    -6.6299	     5.7907	    -2.8534	    -4.1122	   -15.5258	
    -0.5035	    -2.1820	    -4.1122	    -9.0637	     0.3357	    -7.3853	     5.3711	    -3.2730	    -3.8605	   -15.8615	
    -0.8392	    -2.5177	    -3.6926	   -10.1547	     0.3357	    -8.1406	     4.6158	    -3.7766	    -3.7766	   -16.4490	
    -1.0910	    -2.7695	    -3.0212	   -11.1618	     0.4196	    -8.9798	     3.6926	    -4.5319	    -3.9444	   -17.3721	
    -1.2589	    -3.1052	    -2.3499	   -12.2528	     0.4196	    -9.8190	     2.5177	    -5.4550	    -4.2801	   -18.5471	
    -1.5106	    -3.4409	    -1.8463	   -13.2599	     0.5035	   -10.8261	     1.2589	    -6.5460	    -4.8676	   -19.8898	
    -1.6785	    -3.7766	    -1.5106	   -14.2670	     0.4196	   -11.7493	    -0.0839	    -7.7209	    -5.6229	   -21.3165	
    -2.0142	    -4.1122	    -1.4267	   -15.1901	     0.3357	   -12.7563	    -1.3428	    -9.0637	    -6.5460	   -22.6593	
    -2.3499	    -4.4479	    -1.5106	   -16.0294	     0.2518	   -13.6795	    -2.4338	   -10.3226	    -7.4692	   -23.7503	
    -2.6855	    -4.6997	    -1.5945	   -16.7847	     0.0839	   -14.5187	    -3.2730	   -11.5814	    -8.3923	   -24.4217	
    -2.9373	    -4.8676	    -1.5945	   -17.4561	     0.0839	   -15.1901	    -3.7766	   -12.6724	    -9.0637	   -24.5895	
    -3.1052	    -4.7836	    -1.5106	   -17.9596	     0.2518	   -15.6937	    -3.8605	   -13.6795	    -9.5673	   -24.1699	
    -3.1891	    -4.6158	    -1.3428	   -18.3792	     0.6714	   -16.0294	    -3.6087	   -14.6866	    -9.9030	   -23.3307	
    -3.1052	    -4.3640	    -0.9232	   -18.7149	     1.1749	   -16.2811	    -2.8534	   -15.5258	   -10.0708	   -21.9040	
    -3.0212	    -3.8605	    -0.4196	   -18.9667	     1.8463	   -16.3651	    -1.8463	   -16.1972	    -9.9869	   -20.2255	
    -2.7695	    -3.3569	     0.1678	   -19.2184	     2.6016	   -16.4490	    -0.5875	   -16.8686	    -9.8190	   -18.4631	
    -2.5177	    -2.7695	     0.7553	   -19.4702	     3.2730	   -16.4490	     0.8392	   -17.3721	    -9.5673	   -16.7007	
    -2.2659	    -2.2659	     1.3428	   -19.8059	     3.8605	   -16.6168	     2.3499	   -17.6239	    -9.3994	   -15.1901	
    -1.9302	    -1.7624	     1.7624	   -20.2255	     4.1962	   -16.7847	     3.8605	   -17.6239	    -9.1476	   -14.0991	
    -1.6785	    -1.2589	     2.0981	   -20.7291	     4.4479	   -17.1204	     5.2032	   -17.4561	    -8.9798	   -13.3438	
    -1.5106	    -0.9232	     2.1820	   -21.3165	     4.3640	   -17.5400	     6.3782	   -17.0364	    -8.9798	   -13.0920	
    -1.4267	    -0.8392	     2.0142	   -21.9879	     4.0283	   -17.9596	     7.2174	   -16.5329	    -9.1476	   -13.3438	
    -1.4267	    -0.9232	     1.5945	   -22.7432	     3.3569	   -18.4631	     7.5531	   -16.1972	    -9.5673	   -14.0152	
    -1.6785	    -1.2589	     0.8392	   -23.4985	     2.4338	   -19.0506	     7.4692	   -15.9454	   -10.1547	   -15.0223	
    -2.0981	    -1.7624	     0.0000	   -24.0860	     1.2589	   -19.5541	     7.0496	   -15.8615	   -10.9100	   -16.3651	
    -2.5177	    -2.4338	    -0.9232	   -24.5895	    -0.0839	   -19.9738	     6.2943	   -16.0294	   -11.7493	   -17.9596	
    -3.0212	    -3.1891	    -1.6785	   -24.9252	    -1.4267	   -20.4773	     5.3711	   -16.1972	   -12.5885	   -19.5541	
    -3.5248	    -3.9444	    -2.2659	   -25.1770	    -2.8534	   -20.8130	     4.3640	   -16.2811	   -13.1760	   -21.0648	
    -3.9444	    -4.6158	    -2.6855	   -25.2609	    -4.1122	   -21.1487	     3.5248	   -16.3651	   -13.6795	   -22.4075	
    -4.4479	    -5.3711	    -3.0212	   -25.4288	    -5.4550	   -21.4844	     2.8534	   -16.4490	   -14.0152	   -23.4146	
    -5.0354	    -6.0425	    -3.4409	   -25.5966	    -6.7139	   -21.8201	     2.2659	   -16.5329	   -14.1830	   -24.2538	
    -5.7068	    -6.8817	    -3.9444	   -25.8484	    -7.9727	   -22.3236	     1.8463	   -16.7007	   -14.2670	   -24.8413	
    -6.4621	    -7.6370	    -4.6158	   -26.2680	    -9.2316	   -22.8271	     1.5106	   -16.9525	   -14.3509	   -25.1770	
    -7.2174	    -8.4763	    -5.2872	   -26.6876	   -10.3226	   -23.3307	     1.3428	   -17.2882	   -14.3509	   -25.2609	
    -8.0566	    -9.2316	    -5.9586	   -27.1072	   -11.2457	   -23.9182	     1.2589	   -17.6239	   -14.4348	   -25.2609	
    -8.8120	    -9.9030	    -6.6299	   -27.4429	   -11.9171	   -24.4217	     1.1749	   -18.0435	   -14.4348	   -25.1770	
    -9.4833	   -10.5743	    -7.1335	   -27.6947	   -12.3367	   -24.7574	     1.0071	   -18.3792	   -14.5187	   -25.0092	
    -9.9869	   -10.9940	    -7.7209	   -27.7786	   -12.5885	   -25.0092	     0.7553	   -18.6310	   -14.5187	   -24.9252	
   -10.2386	   -11.3297	    -8.1406	   -27.5269	   -12.5046	   -25.0931	     0.3357	   -18.7988	   -14.6027	   -24.8413	
   -10.3226	   -11.4975	    -8.4763	   -27.1072	   -12.2528	   -24.9252	    -0.2518	   -18.8828	   -14.6027	   -24.9252	
   -10.1547	   -11.5814	    -8.7280	   -26.3519	   -11.9171	   -24.5895	    -1.0071	   -18.7149	   -14.6027	   -25.0092	
    -9.9030	   -11.5814	    -9.0637	   -25.4288	   -11.4136	   -24.1699	    -1.8463	   -18.4631	   -14.6027	   -25.0092	
    -9.4833	   -11.4975	    -9.3994	   -24.3378	   -10.9940	   -23.4985	    -2.9373	   -18.1274	   -14.6027	   -25.0092	
    -8.9798	   -11.4975	    -9.7351	   -23.0789	   -10.5743	   -22.8271	    -4.1122	   -17.7078	   -14.6027	   -24.9252	
    -8.6441	   -11.4975	   -10.2386	   -21.7361	   -10.3226	   -22.1558	    -5.4550	   -17.2882	   -14.6866	   -24.5895	
    -8.3084	   -11.5814	   -10.7422	   -20.4773	   -10.1547	   -21.4005	    -6.7978	   -16.7847	   -14.8544	   -24.0021	
    -8.1406	   -11.7493	   -11.4136	   -19.2184	   -10.2386	   -20.7291	    -8.0566	   -16.4490	   -15.0223	   -23.3307	
    -8.1406	   -12.0850	   -12.0850	   -18.1274	   -10.4065	   -20.0577	    -9.2316	   -16.1133	   -15.2740	   -22.4915	
    -8.3084	   -12.4207	   -12.8403	   -17.1204	   -10.7422	   -19.4702	   -10.2386	   -15.8615	   -15.5258	   -21.5683	
    -8.6441	   -12.9242	   -13.6795	   -16.2811	   -11.0779	   -18.9667	   -10.9100	   -15.6937	   -15.7776	   -20.6451	
    -8.9798	   -13.3438	   -14.5187	   -15.6097	   -11.4975	   -18.4631	   -11.2457	   -15.6097	   -16.1133	   -19.8059	
    -9.4833	   -13.8474	   -15.2740	   -15.0223	   -11.6653	   -18.0435	   -11.2457	   -15.5258	   -16.2811	   -18.8828	
    -9.9030	   -14.2670	   -15.8615	   -14.5187	   -11.6653	   -17.6239	   -10.8261	   -15.3580	   -16.3651	   -18.0435	
   -10.2386	   -14.4348	   -16.1972	   -14.0991	   -11.4136	   -17.2043	   -10.1547	   -15.1901	   -16.3651	   -17.2043	
   -10.3226	   -14.2670	   -16.1972	   -13.6795	   -10.7422	   -16.7007	    -9.1476	   -14.9384	   -16.1972	   -16.3651	
   -10.1547	   -13.8474	   -15.7776	   -13.0920	    -9.8190	   -16.0294	    -7.9727	   -14.5187	   -15.8615	   -15.5258	
    -9.7351	   -13.1760	   -14.9384	   -12.5046	    -8.6441	   -15.3580	    -6.6299	   -14.0991	   -15.4419	   -14.6866	
    -9.1476	   -12.3367	   -13.7634	   -11.8332	    -7.3013	   -14.5187	    -5.3711	   -13.5956	   -14.7705	   -13.8474	
    -8.3923	   -11.2457	   -12.0010	   -10.9940	    -5.7907	   -13.5956	    -4.1122	   -13.0081	   -14.0152	   -13.0920	
    -7.4692	   -10.0708	    -9.9869	    -9.9869	    -4.2801	   -12.6724	    -3.1052	   -12.5046	   -13.0920	   -12.4207	
    -6.3782	    -8.8120	    -7.8049	    -8.8959	    -2.9373	   -11.6653	    -2.1820	   -12.0850	   -12.0010	   -11.9171	
    -5.2872	    -7.5531	    -5.7068	    -7.8049	    -1.7624	   -10.5743	    -1.5106	   -11.7493	   -10.8261	   -11.4975	
    -4.1962	    -6.5460	    -3.9444	    -6.7139	    -0.9232	    -9.6512	    -1.0910	   -11.5814	    -9.5673	   -11.2457	
    -3.1891	    -5.7068	    -2.7695	    -5.7907	    -0.6714	    -8.8959	    -1.0071	   -11.4975	    -8.3923	   -11.3297	
    -2.5177	    -5.3711	    -2.1820	    -5.2032	    -1.0071	    -8.5602	    -1.3428	   -11.6653	    -7.4692	   -11.5814	
    -2.1820	    -5.4550	    -2.3499	    -4.9515	    -1.9302	    -8.4763	    -2.0981	   -12.0010	    -6.8817	   -12.0850	
    -2.3499	    -6.0425	    -3.1052	    -5.2032	    -3.5248	    -8.8959	    -3.1891	   -12.3367	    -6.5460	   -12.7563	
    -2.9373	    -7.0496	    -4.4479	    -5.7907	    -5.4550	    -9.6512	    -4.4479	   -12.8403	    -6.5460	   -13.5117	
    -3.8605	    -8.4763	    -6.2103	    -6.6299	    -7.6370	   -10.5743	    -5.7907	   -13.3438	    -6.7978	   -14.2670	
    -5.1193	   -10.0708	    -8.1406	    -7.6370	    -9.9030	   -11.6653	    -7.1335	   -13.7634	    -7.1335	   -14.9384	
    -6.4621	   -11.7493	    -9.9869	    -8.5602	   -11.9171	   -12.6724	    -8.2245	   -14.0991	    -7.5531	   -15.3580	
    -7.6370	   -13.0920	   -11.6653	    -9.3994	   -13.5956	   -13.4277	    -8.8959	   -14.2670	    -7.7209	   -15.5258	
    -8.6441	   -14.1830	   -12.8403	    -9.8190	   -14.8544	   -13.8474	    -9.1476	   -14.1830	    -7.7209	   -15.3580	
    -9.3155	   -14.7705	   -13.5956	    -9.8190	   -15.4419	   -13.7634	    -8.8959	   -13.6795	    -7.3013	   -14.7705	
    -9.5673	   -14.9384	   -13.7634	    -9.3994	   -15.5258	   -13.1760	    -8.1406	   -12.7563	    -6.5460	   -13.8474	
    -9.3155	   -14.5187	   -13.4277	    -8.3923	   -15.1062	   -12.0850	    -7.0496	   -11.2457	    -5.4550	   -12.5885	
    -8.6441	   -13.6795	   -12.6724	    -6.9656	   -14.1830	   -10.5743	    -5.7068	    -9.3994	    -4.1122	   -11.0779	
    -7.7209	   -12.5885	   -11.4975	    -5.2032	   -13.0081	    -8.7280	    -4.2801	    -7.3013	    -2.5177	    -9.3155	
    -6.4621	   -11.2457	   -10.2386	    -3.1891	   -11.7493	    -6.6299	    -2.9373	    -5.1193	    -0.9232	    -7.6370	
    -5.2032	    -9.8190	    -8.9798	    -1.2589	   -10.4065	    -4.6158	    -1.7624	    -3.1052	     0.5875	    -5.9586	
    -3.9444	    -8.6441	    -7.8049	     0.5035	    -9.2316	    -2.7695	    -0.9232	    -1.5106	     1.6785	    -4.6158	
    -2.9373	    -7.6370	    -7.0496	     2.0142	    -8.3923	    -1.3428	    -0.3357	    -0.3357	     2.4338	    -3.6926	
    -2.0142	    -6.8817	    -6.5460	     3.1052	    -7.8049	    -0.2518	    -0.0839	     0.2518	     2.7695	    -3.1052	
    -1.4267	    -6.4621	    -6.3782	     3.7766	    -7.6370	     0.5035	    -0.1678	     0.2518	     2.6855	    -3.1052	
    -0.9232	    -6.2943	    -6.5460	     4.1962	    -7.5531	     0.8392	    -0.4196	    -0.0839	     2.1820	    -3.4409	
    -0.5875	    -6.1264	    -6.7978	     4.3640	    -7.6370	     1.0910	    -0.7553	    -0.6714	     1.5106	    -4.1962	
    -0.2518	    -6.0425	    -7.2174	     4.3640	    -7.6370	     1.1749	    -1.0910	    -1.4267	     0.7553	    -5.0354	
     0.0839	    -5.9586	    -7.7209	     4.3640	    -7.5531	     1.2589	    -1.4267	    -2.1820	    -0.0839	    -6.0425	
     0.2518	    -5.8746	    -8.1406	     4.2801	    -7.3853	     1.3428	    -1.6785	    -2.7695	    -0.8392	    -7.1335	
     0.3357	    -5.8746	    -8.6441	     4.0283	    -7.0496	     1.3428	    -1.9302	    -3.2730	    -1.5106	    -8.2245	
     0.3357	    -5.8746	    -9.0637	     3.7766	    -6.6299	     1.3428	    -2.0981	    -3.5248	    -2.0142	    -9.2316	
     0.0839	    -5.8746	    -9.3994	     3.3569	    -6.2103	     1.2589	    -2.2659	    -3.4409	    -2.3499	   -10.1547	
    -0.1678	    -5.9586	    -9.4833	     2.8534	    -5.7068	     1.1749	    -2.3499	    -3.0212	    -2.3499	   -10.7422	
    -0.5035	    -6.0425	    -9.1476	     2.1820	    -5.1193	     1.0910	    -2.3499	    -2.0981	    -2.0981	   -11.1618	
    -0.9232	    -6.2103	    -8.5602	     1.5106	    -4.5319	     0.8392	    -2.3499	    -0.9232	    -1.5106	   -11.1618	
    -1.5106	    -6.3782	    -7.8049	     0.5875	    -3.9444	     0.5035	    -2.2659	     0.4196	    -0.7553	   -10.9100	
    -2.0981	    -6.6299	    -6.9656	    -0.4196	    -3.4409	     0.1678	    -2.1820	     1.8463	     0.1678	   -10.4065	
    -2.8534	    -6.9656	    -6.2103	    -1.4267	    -3.1052	    -0.2518	    -2.1820	     2.9373	     1.0071	    -9.7351	
    -3.6926	    -7.4692	    -5.7907	    -2.4338	    -2.8534	    -0.5875	    -2.3499	     3.7766	     1.7624	    -8.9798	
    -4.5319	    -8.0566	    -5.6229	    -3.4409	    -2.8534	    -1.0071	    -2.6855	     4.2801	     2.3499	    -8.3084	
    -5.2872	    -8.5602	    -5.7907	    -4.1962	    -2.9373	    -1.3428	    -3.2730	     4.3640	     2.5177	    -7.8049	
    -5.9586	    -9.0637	    -6.1264	    -4.9515	    -3.1891	    -1.7624	    -3.9444	     4.1122	     2.3499	    -7.5531	
    -6.4621	    -9.4833	    -6.6299	    -5.5389	    -3.5248	    -2.2659	    -4.7836	     3.5248	     1.9302	    -7.5531	
    -6.7978	    -9.9030	    -7.2174	    -6.0425	    -3.9444	    -2.8534	    -5.7907	     2.7695	     1.0910	    -7.8049	
    -7.0496	   -10.1547	    -7.9727	    -6.5460	    -4.3640	    -3.4409	    -6.8817	     1.7624	     0.0000	    -8.3084	
    -7.3013	   -10.4904	    -8.8120	    -7.1335	    -4.9515	    -4.2801	    -7.9727	     0.5035	    -1.2589	    -8.8959	
    -7.6370	   -10.8261	    -9.6512	    -7.7209	    -5.5389	    -5.2032	    -9.1476	    -0.8392	    -2.7695	    -9.6512	
    -8.0566	   -11.2457	   -10.4904	    -8.3923	    -6.2943	    -6.2103	   -10.3226	    -2.3499	    -4.3640	   -10.4065	
    -8.4763	   -11.6653	   -11.4136	    -9.1476	    -7.1335	    -7.3853	   -11.4136	    -3.9444	    -5.9586	   -11.0779	
    -9.0637	   -12.0850	   -12.3367	    -9.9030	    -7.8888	    -8.4763	   -12.4207	    -5.5389	    -7.4692	   -11.5814	
    -9.5673	   -12.4207	   -13.1760	   -10.6583	    -8.6441	    -9.6512	   -13.2599	    -7.1335	    -8.8120	   -11.8332	
    -9.9869	   -12.5885	   -13.9313	   -11.3297	    -9.2316	   -10.7422	   -13.8474	    -8.5602	    -9.9030	   -11.7493	
   -10.3226	   -12.5885	   -14.5187	   -11.9171	    -9.6512	   -11.6653	   -14.2670	    -9.9030	   -10.7422	   -11.4975	
   -10.4904	   -12.4207	   -14.8544	   -12.4207	    -9.9030	   -12.5046	   -14.3509	   -11.1618	   -11.4136	   -10.9940	
   -10.4904	   -12.0850	   -15.0223	   -12.9242	    -9.9869	   -13.2599	   -14.1830	   -12.1689	   -11.9171	   -10.3226	
   -10.3226	   -11.5814	   -14.8544	   -13.1760	   -10.0708	   -13.7634	   -13.8474	   -13.0081	   -12.1689	    -9.6512	
    -9.9030	   -10.8261	   -14.1830	   -13.3438	   -10.1547	   -14.1830	   -13.3438	   -13.5117	   -12.3367	    -8.9798	
    -9.3994	   -10.0708	   -13.1760	   -13.3438	   -10.1547	   -14.3509	   -12.7563	   -13.6795	   -12.2528	    -8.3084	
    -8.7280	    -9.2316	   -11.7493	   -13.1760	   -10.3226	   -14.4348	   -12.0850	   -13.5956	   -12.0850	    -7.7209	
    -8.0566	    -8.4763	   -10.3226	   -12.9242	   -10.6583	   -14.4348	   -11.4136	   -13.2599	   -11.8332	    -7.4692	
    -7.4692	    -7.8888	    -8.9798	   -12.7563	   -11.1618	   -14.5187	   -10.9100	   -12.9242	   -11.6653	    -7.3853	
    -7.1335	    -7.7209	    -8.2245	   -12.6724	   -12.0010	   -14.6866	   -10.6583	   -12.5885	   -11.5814	    -7.8049	
    -7.0496	    -7.8888	    -8.0566	   -12.7563	   -13.1760	   -15.0223	   -10.6583	   -12.5046	   -11.6653	    -8.5602	
    -7.2174	    -8.5602	    -8.4763	   -13.0081	   -14.6027	   -15.5258	   -11.0779	   -12.5885	   -11.9171	    -9.8190	
    -7.6370	    -9.4833	    -9.5673	   -13.4277	   -16.1133	   -16.2811	   -11.8332	   -13.0081	   -12.4207	   -11.4975	
    -8.1406	   -10.6583	   -10.9100	   -13.8474	   -17.5400	   -17.1204	   -12.7563	   -13.7634	   -13.0920	   -13.5117	
    -8.8120	   -11.9171	   -12.4207	   -14.3509	   -18.7988	   -17.9596	   -13.8474	   -14.6866	   -13.6795	   -15.6937	
    -9.5673	   -13.0920	   -13.8474	   -14.7705	   -19.8059	   -18.7988	   -15.0223	   -15.8615	   -14.2670	   -17.9596	
   -10.2386	   -14.2670	   -15.1062	   -15.2740	   -20.4773	   -19.4702	   -16.0294	   -17.1204	   -14.7705	   -19.9738	
   -10.9940	   -15.3580	   -16.1972	   -15.7776	   -20.8130	   -20.1416	   -17.0364	   -18.3792	   -15.1901	   -21.7361	
   -11.7493	   -16.3651	   -17.0364	   -16.2811	   -21.0648	   -20.8130	   -17.7917	   -19.6381	   -15.5258	   -23.0789	
   -12.6724	   -17.2882	   -17.7078	   -16.9525	   -21.0648	   -21.3165	   -18.3792	   -20.7291	   -15.6937	   -23.8342	
   -13.7634	   -18.2953	   -18.2114	   -17.7078	   -20.8969	   -21.9040	   -18.6310	   -21.5683	   -15.7776	   -24.0860	
   -15.0223	   -19.3024	   -18.7149	   -18.6310	   -20.6451	   -22.4075	   -18.5471	   -22.2397	   -15.8615	   -23.7503	
   -16.3651	   -20.3094	   -19.2184	   -19.5541	   -20.2255	   -22.9111	   -18.1274	   -22.6593	   -15.9454	   -22.9950	
   -17.8757	   -21.4005	   -19.8059	   -20.5612	   -19.8059	   -23.4146	   -17.4561	   -22.9950	   -16.0294	   -21.9879	
   -19.3863	   -22.4915	   -20.3934	   -21.6522	   -19.3024	   -23.9182	   -16.6168	   -23.0789	   -16.1972	   -20.7291	
   -20.8130	   -23.4985	   -21.0648	   -22.5754	   -18.7988	   -24.4217	   -15.7776	   -23.1628	   -16.4490	   -19.4702	
   -22.0718	   -24.4217	   -21.8201	   -23.4985	   -18.2953	   -24.8413	   -14.8544	   -23.1628	   -16.7847	   -18.2953	
   -23.0789	   -25.1770	   -22.4915	   -24.2538	   -17.7917	   -25.1770	   -14.0991	   -23.1628	   -17.1204	   -17.2043	
   -23.8342	   -25.7645	   -23.1628	   -24.8413	   -17.3721	   -25.4288	   -13.5956	   -23.2468	   -17.5400	   -16.4490	
   -24.3378	   -26.2680	   -23.8342	   -25.2609	   -17.0364	   -25.5966	   -13.4277	   -23.4146	   -18.1274	   -15.7776	
   -24.5895	   -26.6876	   -24.5895	   -25.5966	   -16.7847	   -25.8484	   -13.5117	   -23.6664	   -18.7988	   -15.4419	
   -24.6735	   -27.0233	   -25.4288	   -25.8484	   -16.8686	   -26.1002	   -13.9313	   -24.0860	   -19.6381	   -15.3580	
   -24.6735	   -27.3590	   -26.2680	   -26.0162	   -17.0364	   -26.2680	   -14.6866	   -24.5895	   -20.6451	   -15.4419	
   -24.4217	   -27.6108	   -27.0233	   -26.1841	   -17.4561	   -26.5198	   -15.5258	   -25.0931	   -21.6522	   -15.6097	
   -24.0860	   -27.7786	   -27.5269	   -26.1841	   -18.0435	   -26.6876	   -16.3651	   -25.5127	   -22.6593	   -15.9454	
   -23.5825	   -27.8625	   -27.6108	   -26.0162	   -18.6310	   -26.7715	   -17.0364	   -25.8484	   -23.5825	   -16.1972	
   -22.9111	   -27.7786	   -27.3590	   -25.7645	   -19.2184	   -26.6876	   -17.5400	   -25.9323	   -24.3378	   -16.2811	
   -22.2397	   -27.5269	   -26.7715	   -25.2609	   -19.8059	   -26.5198	   -17.7917	   -25.9323	   -24.9252	   -16.2811	
   -21.5683	   -27.1912	   -26.0162	   -24.6735	   -20.1416	   -26.2680	   -17.7917	   -25.6805	   -25.2609	   -16.1133	
   -20.8969	   -26.7715	   -25.0931	   -23.9182	   -20.3934	   -25.7645	   -17.4561	   -25.2609	   -25.3448	   -15.6937	
   -20.3094	   -26.1841	   -24.1699	   -22.9950	   -20.3934	   -25.1770	   -16.9525	   -24.5895	   -25.1770	   -15.1062	
   -19.8059	   -25.5966	   -23.1628	   -21.9040	   -20.2255	   -24.4217	   -16.1133	   -23.8342	   -24.6735	   -14.3509	
   -19.3024	   -24.8413	   -22.1558	   -20.7291	   -19.8898	   -23.5825	   -15.1062	   -22.9950	   -23.8342	   -13.5956	
   -18.7988	   -24.0860	   -21.2326	   -19.6381	   -19.4702	   -22.5754	   -14.0152	   -22.0718	   -22.7432	   -12.8403	
   -18.3792	   -23.2468	   -20.3094	   -18.4631	   -18.9667	   -21.6522	   -12.9242	   -21.1487	   -21.4005	   -12.2528	
   -17.9596	   -22.4075	   -19.4702	   -17.3721	   -18.5471	   -20.6451	   -11.8332	   -20.3094	   -20.0577	   -11.9171	
   -17.5400	   -21.6522	   -18.7149	   -16.4490	   -18.2114	   -19.6381	   -10.9100	   -19.5541	   -18.6310	   -11.8332	
   -17.0364	   -20.8130	   -18.1274	   -15.6097	   -17.8757	   -18.7149	   -10.0708	   -18.9667	   -17.2043	   -12.0850	
   -16.6168	   -20.1416	   -17.7078	   -14.8544	   -17.6239	   -17.8757	    -9.3994	   -18.5471	   -15.8615	   -12.5046	
   -16.1133	   -19.3863	   -17.3721	   -14.0991	   -17.2882	   -17.0364	    -8.9798	   -18.2114	   -14.6866	   -13.0920	
   -15.5258	   -18.7149	   -17.2043	   -13.4277	   -16.8686	   -16.1972	    -8.7280	   -17.9596	   -13.5117	   -13.6795	
   -14.9384	   -18.1274	   -17.2043	   -12.7563	   -16.2811	   -15.3580	    -8.7280	   -17.7078	   -12.5046	   -14.2670	
   -14.3509	   -17.4561	   -17.2882	   -12.0850	   -15.6937	   -14.6027	    -8.7280	   -17.1204	   -11.5814	   -14.7705	
   -13.6795	   -16.7847	   -17.3721	   -11.4136	   -14.9384	   -13.8474	    -8.7280	   -16.2811	   -10.6583	   -14.9384	
   -13.0920	   -16.1133	   -17.3721	   -10.7422	   -13.9313	   -13.1760	    -8.6441	   -15.0223	    -9.8190	   -14.7705	
   -12.5046	   -15.4419	   -17.1204	   -10.2386	   -12.9242	   -12.5885	    -8.5602	   -13.4277	    -8.9798	   -14.2670	
   -12.0010	   -14.7705	   -16.6168	    -9.9030	   -11.6653	   -12.0850	    -8.3084	   -11.4975	    -8.2245	   -13.4277	
   -11.4975	   -14.0991	   -15.6937	    -9.6512	   -10.3226	   -11.6653	    -7.9727	    -9.5673	    -7.5531	   -12.1689	
   -11.0779	   -13.4277	   -14.3509	    -9.4833	    -8.8959	   -11.1618	    -7.5531	    -7.6370	    -6.9656	   -10.7422	
   -10.7422	   -12.8403	   -12.6724	    -9.3155	    -7.3853	   -10.5743	    -6.9656	    -6.0425	    -6.4621	    -9.0637	
   -10.4065	   -12.2528	   -10.8261	    -8.9798	    -5.9586	    -9.9030	    -6.2103	    -4.6997	    -6.0425	    -7.3013	
   -10.0708	   -11.6653	    -9.0637	    -8.6441	    -4.4479	    -9.1476	    -5.3711	    -3.6926	    -5.7068	    -5.5389	
    -9.8190	   -11.1618	    -7.4692	    -8.0566	    -3.1052	    -8.2245	    -4.3640	    -2.9373	    -5.3711	    -3.8605	
    -9.3994	   -10.6583	    -6.0425	    -7.3853	    -1.8463	    -7.2174	    -3.2730	    -2.2659	    -5.1193	    -2.1820	
    -9.0637	   -10.1547	    -4.8676	    -6.6299	    -0.7553	    -6.2103	    -2.0981	    -1.6785	    -4.7836	    -0.6714	
    -8.6441	    -9.5673	    -3.8605	    -5.7907	     0.0839	    -5.1193	    -1.0071	    -1.0910	    -4.5319	     0.6714	
    -8.2245	    -9.0637	    -3.1052	    -4.8676	     0.7553	    -4.0283	     0.0839	    -0.5875	    -4.2801	     1.7624	
    -7.7209	    -8.5602	    -2.4338	    -3.8605	     1.2589	    -3.0212	     1.0071	    -0.1678	    -4.1122	     2.6016	
    -7.1335	    -7.9727	    -1.9302	    -2.7695	     1.5106	    -1.9302	     1.8463	     0.1678	    -3.8605	     3.1891	
    -6.4621	    -7.3013	    -1.5106	    -1.6785	     1.5106	    -0.9232	     2.4338	     0.4196	    -3.6926	     3.5248	
    -5.7907	    -6.6299	    -1.2589	    -0.5875	     1.3428	     0.0000	     2.7695	     0.5875	    -3.4409	     3.4409	
    -5.1193	    -5.9586	    -1.0071	     0.5035	     1.0071	     0.8392	     2.8534	     0.7553	    -3.1891	     3.2730	
    -4.3640	    -5.2872	    -0.9232	     1.5106	     0.5035	     1.5945	     2.6855	     0.8392	    -2.8534	     2.7695	
    -3.6087	    -4.6158	    -0.7553	     2.5177	    -0.0839	     2.3499	     2.4338	     1.0071	    -2.3499	     2.2659	
    -2.8534	    -3.9444	    -0.6714	     3.3569	    -0.5875	     3.0212	     2.1820	     1.3428	    -1.6785	     1.7624	
    -2.0981	    -3.2730	    -0.5035	     4.1122	    -1.0910	     3.6087	     1.9302	     1.8463	    -1.0071	     1.2589	
    -1.3428	    -2.6855	    -0.2518	     4.6997	    -1.4267	     4.1962	     1.8463	     2.5177	    -0.1678	     0.7553	
    -0.6714	    -2.1820	    -0.0839	     5.2032	    -1.6785	     4.6158	     1.9302	     3.2730	     0.5875	     0.3357	
    -0.2518	    -1.8463	     0.0000	     5.3711	    -1.7624	     4.8676	     2.0981	     3.9444	     1.4267	     0.0000	
     0.0839	    -1.6785	     0.0839	     5.4550	    -1.8463	     4.9515	     2.4338	     4.6158	     2.0981	    -0.3357	
     0.3357	    -1.5945	     0.0839	     5.2872	    -1.7624	     5.0354	     3.0212	     5.2032	     2.7695	    -0.5875	
     0.4196	    -1.5945	     0.0839	     5.0354	    -1.5106	     4.9515	     3.7766	     5.7907	     3.4409	    -0.5875	
     0.5875	    -1.5106	     0.0839	     4.7836	    -1.0910	     4.9515	     4.6997	     6.3782	     4.1122	    -0.4196	
     0.6714	    -1.3428	     0.1678	     4.5319	    -0.5875	     5.0354	     5.7068	     6.9656	     4.7836	     0.0000	
     0.9232	    -1.0910	     0.4196	     4.2801	     0.0000	     5.1193	     6.7978	     7.5531	     5.5389	     0.6714	
     1.1749	    -0.7553	     0.7553	     4.1122	     0.6714	     5.2032	     7.8049	     8.1406	     6.2943	     1.6785	
     1.5945	    -0.2518	     1.1749	     3.9444	     1.3428	     5.2872	     8.5602	     8.7280	     6.8817	     2.8534	
     2.1820	     0.2518	     1.6785	     3.9444	     2.0142	     5.2872	     9.0637	     9.1476	     7.4692	     4.1122	
     2.8534	     0.8392	     2.1820	     3.9444	     2.5177	     5.3711	     9.2316	     9.4833	     7.9727	     5.5389	
     3.6087	     1.5106	     2.6855	     3.9444	     2.9373	     5.3711	     8.9798	     9.6512	     8.2245	     6.9656	
     4.5319	     2.2659	     3.1891	     3.9444	     3.2730	     5.2872	     8.4763	     9.5673	     8.3923	     8.2245	
     5.3711	     2.8534	     3.4409	     3.9444	     3.3569	     5.1193	     7.6370	     9.3155	     8.3084	     9.3994	
     6.1264	     3.4409	     3.6087	     3.8605	     3.2730	     4.7836	     6.5460	     8.8120	     8.1406	    10.3226	
     6.7978	     3.8605	     3.6087	     3.6087	     2.9373	     4.3640	     5.2872	     8.1406	     7.8049	    11.0779	
     7.3013	     4.1122	     3.4409	     3.1891	     2.5177	     3.7766	     4.0283	     7.3013	     7.3013	    11.5814	
     7.5531	     4.1122	     3.0212	     2.6855	     1.8463	     3.1052	     2.6016	     6.5460	     6.7139	    11.9171	
     7.6370	     3.7766	     2.4338	     1.9302	     1.0071	     2.3499	     1.2589	     5.7068	     6.0425	    12.0850	
     7.4692	     3.2730	     1.5945	     1.0071	     0.0839	     1.4267	    -0.0839	     4.9515	     5.3711	    12.0010	
     7.0496	     2.6016	     0.6714	     0.0000	    -0.7553	     0.5035	    -1.1749	     4.3640	     4.6997	    11.9171	
     6.5460	     1.8463	    -0.2518	    -1.0910	    -1.4267	    -0.2518	    -2.0981	     3.8605	     4.1962	    11.8332	
     6.0425	     1.1749	    -1.0910	    -2.1820	    -1.8463	    -0.9232	    -2.6855	     3.6087	     4.0283	    11.8332	
     5.5389	     0.5875	    -1.7624	    -3.1052	    -1.8463	    -1.3428	    -2.8534	     3.6926	     4.0283	    12.0010	
     5.1193	     0.2518	    -2.1820	    -3.8605	    -1.5106	    -1.5945	    -2.6855	     3.8605	     4.3640	    12.4207	
     4.8676	     0.0839	    -2.4338	    -4.3640	    -0.8392	    -1.5945	    -2.2659	     4.1962	     4.9515	    13.0081	
     4.6997	     0.0000	    -2.6016	    -4.7836	     0.0839	    -1.5106	    -1.6785	     4.5319	     5.5389	    13.5956	
     4.5319	     0.0839	    -2.6855	    -5.1193	     1.1749	    -1.4267	    -1.0910	     4.7836	     6.1264	    14.0991	
     4.3640	     0.0839	    -2.6855	    -5.2872	     2.1820	    -1.3428	    -0.5875	     4.8676	     6.6299	    14.4348	
     4.1962	     0.0839	    -2.6855	    -5.5389	     2.9373	    -1.4267	    -0.2518	     4.6997	     6.7978	    14.3509	
     3.9444	     0.0000	    -2.7695	    -5.7907	     3.5248	    -1.7624	    -0.0839	     4.1122	     6.6299	    13.8474	
     3.6087	    -0.2518	    -2.8534	    -6.1264	     3.6926	    -2.2659	    -0.0839	     3.2730	     6.1264	    12.8403	
     3.2730	    -0.5035	    -2.9373	    -6.6299	     3.4409	    -3.0212	    -0.1678	     2.1820	     5.2032	    11.4136	
     3.0212	    -0.8392	    -3.0212	    -7.2174	     2.8534	    -3.9444	    -0.3357	     0.8392	     4.0283	     9.6512	
     2.6855	    -1.1749	    -3.1052	    -7.8888	     2.0981	    -5.0354	    -0.3357	    -0.5875	     2.6855	     7.7209	
     2.4338	    -1.5945	    -3.3569	    -8.7280	     1.0910	    -6.2103	    -0.3357	    -2.1820	     1.1749	     5.7068	
     2.0142	    -2.0142	    -3.8605	    -9.7351	    -0.1678	    -7.7209	    -0.3357	    -3.8605	    -0.4196	     3.6087	
     1.4267	    -2.6855	    -4.6158	   -10.9940	    -1.5106	    -9.3994	    -0.2518	    -5.7907	    -2.0142	     1.5945	
     0.5875	    -3.6087	    -5.7907	   -12.6724	    -3.1052	   -11.4136	    -0.2518	    -7.9727	    -3.6926	    -0.3357	
    -0.6714	    -4.6997	    -7.1335	   -14.6027	    -4.7836	   -13.7634	    -0.2518	   -10.3226	    -5.3711	    -2.0142	
    -2.2659	    -6.0425	    -8.5602	   -16.8686	    -6.3782	   -16.2811	    -0.2518	   -12.9242	    -6.9656	    -3.4409	
    -4.0283	    -7.5531	    -9.9030	   -19.2184	    -7.8888	   -18.8828	    -0.1678	   -15.5258	    -8.3084	    -4.6158	
    -5.9586	    -9.0637	   -10.9940	   -21.6522	    -9.1476	   -21.4005	    -0.0839	   -18.0435	    -9.5673	    -5.3711	
    -7.9727	   -10.6583	   -11.6653	   -23.9182	    -9.9869	   -23.7503	     0.0000	   -20.4773	   -10.5743	    -5.7068	
    -9.9030	   -12.0850	   -11.9171	   -26.0162	   -10.4904	   -25.7645	     0.1678	   -22.6593	   -11.3297	    -5.7068	
[Epoch Header]
[Trial Type]	21
[Accept]	1
[Correct]	0
[RT]	 0.000
[Resp]	0
[Epoch Data]
     2.0142	    -2.6855	    -7.8049	     5.2872	    -4.8676	    -1.1749	   -23.7503	    -4.9515	   -10.8261	    -9.4833	
     1.5945	    -2.8534	    -8.1406	     5.2872	    -4.6158	    -0.9232	   -22.8271	    -4.8676	   -10.7422	    -8.3084	
     1.0071	    -3.1891	    -8.4763	     5.2032	    -4.6158	    -0.7553	   -21.9879	    -4.9515	   -10.6583	    -7.3853	
     0.4196	    -3.5248	    -8.8120	     4.9515	    -4.7836	    -0.7553	   -21.4005	    -5.2032	   -10.7422	    -6.7978	
    -0.1678	    -4.0283	    -9.1476	     4.6158	    -5.2032	    -0.8392	   -20.9808	    -5.6229	   -10.9100	    -6.6299	
    -0.8392	    -4.5319	    -9.4833	     4.1122	    -5.8746	    -1.0910	   -20.8969	    -6.2103	   -11.2457	    -6.8817	
    -1.3428	    -5.1193	    -9.7351	     3.6087	    -6.7978	    -1.4267	   -21.1487	    -6.9656	   -11.7493	    -7.3853	
    -1.7624	    -5.7068	   -10.0708	     3.1052	    -7.8888	    -1.9302	   -21.5683	    -7.8049	   -12.4207	    -8.2245	
    -2.0981	    -6.2103	   -10.3226	     2.5177	    -9.0637	    -2.3499	   -22.2397	    -8.7280	   -13.1760	    -9.2316	
    -2.1820	    -6.6299	   -10.4065	     2.0981	   -10.2386	    -2.8534	   -23.0789	    -9.5673	   -13.8474	   -10.2386	
    -2.0142	    -6.8817	   -10.4904	     1.7624	   -11.1618	    -3.2730	   -24.0021	   -10.3226	   -14.4348	   -11.4136	
    -1.6785	    -6.9656	   -10.3226	     1.5106	   -11.9171	    -3.6926	   -25.0931	   -10.7422	   -14.8544	   -12.4207	
    -1.2589	    -6.7978	   -10.1547	     1.3428	   -12.4207	    -3.9444	   -26.1002	   -10.9100	   -15.0223	   -13.4277	
    -0.6714	    -6.5460	    -9.8190	     1.2589	   -12.5885	    -4.0283	   -26.9394	   -10.7422	   -14.9384	   -14.2670	
    -0.0839	    -6.1264	    -9.3994	     1.2589	   -12.4207	    -4.1122	   -27.6108	   -10.2386	   -14.6866	   -14.9384	
     0.4196	    -5.7068	    -8.9798	     1.3428	   -11.9171	    -3.9444	   -28.0304	    -9.5673	   -14.1830	   -15.4419	
     0.9232	    -5.2872	    -8.5602	     1.5106	   -11.1618	    -3.6926	   -27.9465	    -8.7280	   -13.5117	   -15.7776	
     1.1749	    -4.9515	    -8.1406	     1.7624	   -10.1547	    -3.3569	   -27.6108	    -7.8049	   -12.7563	   -15.9454	
     1.1749	    -4.6997	    -7.8049	     2.0142	    -9.0637	    -2.9373	   -26.8555	    -6.8817	   -12.0010	   -15.9454	
     1.0071	    -4.6158	    -7.6370	     2.0981	    -7.9727	    -2.6016	   -25.9323	    -6.1264	   -11.3297	   -15.8615	
     0.5875	    -4.6158	    -7.5531	     2.1820	    -6.9656	    -2.3499	   -24.9252	    -5.5389	   -10.8261	   -15.8615	
     0.0000	    -4.8676	    -7.7209	     2.0981	    -6.2103	    -2.1820	   -23.8342	    -5.2032	   -10.4904	   -15.8615	
    -0.7553	    -5.2032	    -7.9727	     1.8463	    -5.6229	    -2.1820	   -22.7432	    -5.0354	   -10.4065	   -15.9454	
    -1.5106	    -5.5389	    -8.3084	     1.6785	    -5.2032	    -2.1820	   -21.6522	    -5.0354	   -10.4065	   -15.9454	
    -2.1820	    -5.8746	    -8.5602	     1.5945	    -4.9515	    -2.1820	   -20.4773	    -5.1193	   -10.4904	   -15.8615	
    -2.6016	    -6.0425	    -8.8120	     1.5106	    -4.7836	    -2.1820	   -19.3024	    -5.1193	   -10.6583	   -15.6097	
    -2.9373	    -6.0425	    -8.8120	     1.5945	    -4.6158	    -2.0981	   -18.2114	    -5.0354	   -10.8261	   -15.1901	
    -3.0212	    -6.0425	    -8.5602	     1.7624	    -4.4479	    -2.0142	   -17.2043	    -5.0354	   -11.1618	   -14.6027	
    -3.0212	    -5.9586	    -7.9727	     1.8463	    -4.2801	    -2.0981	   -16.4490	    -5.1193	   -11.5814	   -13.9313	
    -2.8534	    -5.7907	    -7.2174	     1.9302	    -4.1122	    -2.1820	   -15.8615	    -5.2872	   -12.0850	   -13.3438	
    -2.6855	    -5.7068	    -6.2943	     2.0142	    -3.8605	    -2.4338	   -15.4419	    -5.6229	   -12.6724	   -12.5885	
    -2.5177	    -5.6229	    -5.3711	     1.9302	    -3.5248	    -2.6855	   -15.1062	    -6.0425	   -13.2599	   -11.9171	
    -2.2659	    -5.4550	    -4.6158	     1.9302	    -3.1891	    -3.0212	   -14.8544	    -6.5460	   -13.7634	   -11.1618	
    -1.9302	    -5.2032	    -4.0283	     1.8463	    -2.7695	    -3.2730	   -14.4348	    -7.0496	   -14.0991	   -10.3226	
    -1.5106	    -4.8676	    -3.6926	     1.7624	    -2.3499	    -3.5248	   -14.0152	    -7.4692	   -14.0991	    -9.3155	
    -1.0071	    -4.4479	    -3.4409	     1.6785	    -1.7624	    -3.5248	   -13.3438	    -7.8049	   -13.7634	    -8.3084	
    -0.5035	    -4.0283	    -3.3569	     1.6785	    -1.1749	    -3.5248	   -12.5046	    -7.8888	   -13.2599	    -7.2174	
    -0.0839	    -3.5248	    -3.2730	     1.5106	    -0.6714	    -3.4409	   -11.6653	    -7.8888	   -12.5885	    -6.1264	
     0.1678	    -3.1052	    -3.3569	     1.3428	    -0.3357	    -3.3569	   -10.7422	    -7.8049	   -11.8332	    -5.2032	
     0.1678	    -2.8534	    -3.5248	     1.0910	    -0.2518	    -3.3569	   -10.0708	    -7.6370	   -10.9940	    -4.5319	
     0.0000	    -2.7695	    -3.6926	     0.8392	    -0.3357	    -3.2730	    -9.5673	    -7.4692	   -10.3226	    -4.1962	
    -0.3357	    -2.6855	    -3.8605	     0.5035	    -0.6714	    -3.3569	    -9.3994	    -7.3013	    -9.6512	    -4.1962	
    -0.6714	    -2.7695	    -3.8605	     0.1678	    -1.0910	    -3.3569	    -9.5673	    -7.1335	    -8.9798	    -4.4479	
    -1.0910	    -2.7695	    -3.6087	     0.0000	    -1.6785	    -3.3569	   -10.0708	    -6.9656	    -8.4763	    -5.1193	
    -1.3428	    -2.8534	    -3.3569	     0.0000	    -2.3499	    -3.2730	   -10.8261	    -6.8817	    -7.9727	    -5.9586	
    -1.5106	    -2.9373	    -2.9373	     0.1678	    -3.0212	    -3.1052	   -12.0010	    -6.7139	    -7.5531	    -7.1335	
    -1.5945	    -2.9373	    -2.6855	     0.4196	    -3.6926	    -3.0212	   -13.4277	    -6.6299	    -7.2174	    -8.3923	
    -1.5945	    -3.0212	    -2.6016	     0.7553	    -4.3640	    -2.8534	   -15.0223	    -6.7139	    -7.0496	    -9.6512	
    -1.4267	    -3.0212	    -2.6855	     1.1749	    -5.2032	    -2.7695	   -16.8686	    -6.8817	    -7.0496	   -10.9940	
    -1.1749	    -3.0212	    -2.9373	     1.5945	    -6.0425	    -2.7695	   -18.7149	    -7.2174	    -7.2174	   -12.2528	
    -1.0071	    -3.1052	    -3.3569	     1.9302	    -6.8817	    -2.7695	   -20.6451	    -7.5531	    -7.6370	   -13.4277	
    -0.7553	    -3.1891	    -3.8605	     2.1820	    -7.7209	    -2.7695	   -22.3236	    -7.8888	    -8.1406	   -14.4348	
    -0.4196	    -3.1891	    -4.2801	     2.4338	    -8.3923	    -2.7695	   -23.7503	    -7.8888	    -8.7280	   -15.1901	
    -0.0839	    -3.1891	    -4.7836	     2.6016	    -8.7280	    -2.6855	   -24.7574	    -7.6370	    -9.2316	   -15.5258	
     0.2518	    -3.1891	    -5.0354	     2.8534	    -8.7280	    -2.4338	   -25.4288	    -7.0496	    -9.6512	   -15.4419	
     0.5035	    -3.0212	    -5.2872	     3.1052	    -8.4763	    -2.0981	   -25.5966	    -6.1264	    -9.9030	   -14.9384	
     0.7553	    -2.9373	    -5.4550	     3.3569	    -8.0566	    -1.7624	   -25.3448	    -5.1193	    -9.9869	   -14.0152	
     0.9232	    -2.8534	    -5.5389	     3.6087	    -7.4692	    -1.2589	   -24.5895	    -4.0283	    -9.9030	   -12.7563	
     0.8392	    -2.8534	    -5.6229	     3.7766	    -6.8817	    -0.8392	   -23.5825	    -3.1052	    -9.6512	   -11.2457	
     0.5875	    -2.9373	    -5.7068	     3.8605	    -6.3782	    -0.4196	   -22.3236	    -2.3499	    -9.2316	    -9.5673	
     0.2518	    -3.1052	    -5.8746	     3.9444	    -6.1264	     0.0000	   -20.8130	    -2.0142	    -8.8120	    -7.8888	
    -0.2518	    -3.3569	    -6.0425	     3.9444	    -6.0425	     0.3357	   -19.3024	    -2.0981	    -8.2245	    -6.2103	
    -0.7553	    -3.6087	    -6.2943	     3.8605	    -6.0425	     0.5875	   -17.7078	    -2.6016	    -7.6370	    -4.6997	
    -1.1749	    -3.7766	    -6.4621	     3.8605	    -6.2103	     0.7553	   -16.1133	    -3.3569	    -6.9656	    -3.2730	
    -1.5106	    -3.9444	    -6.5460	     3.8605	    -6.3782	     0.9232	   -14.6027	    -4.1962	    -6.3782	    -2.0142	
    -1.5945	    -4.0283	    -6.6299	     3.9444	    -6.5460	     1.0071	   -13.2599	    -5.2032	    -5.7068	    -0.9232	
    -1.5945	    -4.1122	    -6.7139	     4.0283	    -6.7139	     1.1749	   -12.0010	    -6.0425	    -5.2032	    -0.1678	
    -1.5106	    -4.1122	    -6.7139	     4.1122	    -6.8817	     1.1749	   -11.1618	    -6.7139	    -4.7836	     0.4196	
    -1.3428	    -4.1962	    -6.7978	     4.1122	    -7.2174	     1.0910	   -10.5743	    -7.0496	    -4.4479	     0.7553	
    -1.1749	    -4.3640	    -6.7978	     4.0283	    -7.4692	     0.9232	   -10.2386	    -6.9656	    -4.1962	     0.7553	
    -1.0071	    -4.4479	    -6.7978	     3.6926	    -7.8049	     0.5035	   -10.1547	    -6.5460	    -3.9444	     0.6714	
    -0.8392	    -4.5319	    -6.7139	     3.1891	    -7.9727	     0.0839	   -10.2386	    -5.7907	    -3.6926	     0.5035	
    -0.5875	    -4.5319	    -6.5460	     2.6016	    -7.9727	    -0.4196	   -10.3226	    -4.8676	    -3.2730	     0.4196	
    -0.3357	    -4.5319	    -6.2943	     1.9302	    -7.8888	    -0.9232	   -10.4065	    -3.9444	    -2.8534	     0.3357	
    -0.0839	    -4.3640	    -5.8746	     1.2589	    -7.6370	    -1.3428	   -10.4065	    -3.1052	    -2.4338	     0.3357	
     0.1678	    -4.2801	    -5.5389	     0.5875	    -7.2174	    -1.7624	   -10.4065	    -2.5177	    -2.0981	     0.4196	
     0.3357	    -4.1962	    -5.2872	    -0.0839	    -6.7978	    -2.1820	   -10.4904	    -2.2659	    -1.8463	     0.5035	
     0.2518	    -4.1962	    -5.1193	    -0.7553	    -6.3782	    -2.6855	   -10.5743	    -2.3499	    -1.8463	     0.5875	
     0.0839	    -4.2801	    -5.1193	    -1.5106	    -6.1264	    -3.1891	   -10.8261	    -2.6016	    -2.0981	     0.5875	
    -0.2518	    -4.5319	    -5.3711	    -2.0981	    -5.8746	    -3.6087	   -11.1618	    -3.0212	    -2.4338	     0.5875	
    -0.8392	    -4.8676	    -5.7068	    -2.6855	    -5.7068	    -4.0283	   -11.5814	    -3.5248	    -2.9373	     0.4196	
    -1.4267	    -5.2032	    -6.2103	    -2.9373	    -5.5389	    -4.2801	   -12.1689	    -3.9444	    -3.6087	     0.3357	
    -2.0981	    -5.6229	    -6.7978	    -3.0212	    -5.2872	    -4.3640	   -12.7563	    -4.2801	    -4.2801	     0.1678	
    -2.6855	    -5.8746	    -7.3853	    -2.7695	    -5.0354	    -4.1962	   -13.2599	    -4.4479	    -5.0354	     0.0839	
    -3.1052	    -6.0425	    -7.8888	    -2.2659	    -4.6997	    -3.8605	   -13.7634	    -4.4479	    -5.7907	    -0.0839	
    -3.3569	    -6.0425	    -8.3084	    -1.5945	    -4.1962	    -3.3569	   -14.0991	    -4.2801	    -6.5460	    -0.1678
[truncated: 3,926,836 more chars]
