# Supplementary material for: Task-related functional connectivity in autism spectrum conditions: an EEG study using wavelet transform coherence
Source: Mol Autism. 2013 Jan 12;4:1. doi: 10.1186/2040-2392-4-1 (PMC3558480; doi:10.1186/2040-2392-4-1)
Supplement: Additional file 4 — Raw EEG data for the face task (part 2). [file 2040-2392-4-1-S4.zip › ID21_faces_attending_faces.dat]

[Subject]	
[Date]	03/06/2009
[Time]	18:24:50
[Channels]	10
[Rate]	1000.000000
[Type]	Epoch
[Headers]	Yes
[Points]	401
[Xmin]	0.00000
[Sweeps]	90
[Accepted]	90
[Rejected]	0
[Domain]	Time
[Rows]	Points
[Electrode Labels]
[      P8]	[     TP8]	[      T8]	[      P7]	[     FT8]	[     TP7]	[      F8]	[      T7]	[     FT7]	[      F7]	
[Electrode XUnits]
[ Default]	[ Default]	[ Default]	[ Default]	[ Default]	[ Default]	[ Default]	[ Default]	[ Default]	[ Default]	
[Electrode YUnits]
[ Default]	[ Default]	[ Default]	[ Default]	[ Default]	[ Default]	[ Default]	[ Default]	[ Default]	[ Default]	
[Epoch Header]
[Trial Type]	11
[Accept]	1
[Correct]	0
[RT]	 0.000
[Resp]	0
[Epoch Data]
    12.1689	     9.3994	     5.6229	    21.0648	     3.3569	    19.7220	     0.6714	    17.4561	    16.6168	    10.1547	
    12.8403	     9.9030	     5.8746	    21.2326	     3.3569	    19.8898	     0.3357	    17.3721	    16.5329	     9.5673	
    13.5117	    10.2386	     6.1264	    21.4005	     3.3569	    19.9738	     0.0839	    17.2882	    16.5329	     9.0637	
    14.1830	    10.5743	     6.2943	    21.6522	     3.2730	    20.0577	    -0.1678	    17.2043	    16.4490	     8.6441	
    14.6866	    10.7422	     6.3782	    21.9040	     3.2730	    20.1416	    -0.4196	    17.1204	    16.3651	     8.3923	
    15.1062	    10.8261	     6.3782	    22.0718	     3.1891	    20.2255	    -0.5035	    16.9525	    16.3651	     8.3923	
    15.2740	    10.8261	     6.3782	    22.1558	     3.1891	    20.2255	    -0.5035	    16.8686	    16.2811	     8.4763	
    15.4419	    10.8261	     6.4621	    22.2397	     3.1891	    20.2255	    -0.3357	    16.7847	    16.2811	     8.8120	
    15.4419	    10.8261	     6.4621	    22.2397	     3.3569	    20.2255	     0.0000	    16.7007	    16.2811	     9.3155	
    15.4419	    10.8261	     6.6299	    22.2397	     3.6087	    20.2255	     0.5875	    16.7007	    16.3651	     9.9869	
    15.4419	    10.9940	     6.8817	    22.1558	     3.9444	    20.2255	     1.3428	    16.7847	    16.4490	    10.6583	
    15.3580	    11.0779	     7.1335	    22.0718	     4.3640	    20.1416	     2.0981	    16.7847	    16.6168	    11.3297	
    15.2740	    11.2457	     7.3853	    21.8201	     4.7836	    19.9738	     2.8534	    16.7847	    16.7007	    11.8332	
    15.1062	    11.2457	     7.5531	    21.4005	     5.0354	    19.7220	     3.5248	    16.6168	    16.6168	    12.0850	
    14.9384	    11.2457	     7.6370	    20.8969	     5.2872	    19.2184	     3.9444	    16.3651	    16.3651	    12.0010	
    14.7705	    11.1618	     7.5531	    20.3934	     5.2872	    18.6310	     4.1122	    15.8615	    15.9454	    11.4975	
    14.5187	    10.9940	     7.2174	    19.7220	     5.0354	    17.8757	     4.0283	    15.1062	    15.2740	    10.6583	
    14.1830	    10.6583	     6.7978	    18.9667	     4.6158	    16.9525	     3.5248	    14.1830	    14.4348	     9.4833	
    13.8474	    10.1547	     6.2103	    18.2114	     4.0283	    15.9454	     2.7695	    13.0920	    13.3438	     7.9727	
    13.5117	     9.6512	     5.4550	    17.5400	     3.2730	    14.8544	     1.8463	    11.9171	    12.2528	     6.3782	
    13.1760	     8.9798	     4.6158	    16.7847	     2.4338	    13.7634	     0.7553	    10.6583	    11.0779	     4.7836	
    12.8403	     8.3084	     3.6926	    16.1133	     1.5106	    12.6724	    -0.4196	     9.5673	     9.9869	     3.2730	
    12.5046	     7.6370	     2.8534	    15.5258	     0.7553	    11.6653	    -1.4267	     8.5602	     8.9798	     1.9302	
    12.1689	     6.9656	     2.1820	    15.1062	     0.0839	    10.8261	    -2.3499	     7.7209	     8.2245	     0.9232	
    11.8332	     6.3782	     1.5106	    14.6866	    -0.5035	    10.0708	    -2.9373	     7.0496	     7.6370	     0.3357	
    11.5814	     5.8746	     1.0910	    14.4348	    -0.8392	     9.5673	    -3.2730	     6.7139	     7.3853	     0.0839	
    11.4136	     5.5389	     0.9232	    14.2670	    -0.9232	     9.3155	    -3.2730	     6.6299	     7.4692	     0.2518	
    11.4136	     5.3711	     1.0910	    14.3509	    -0.7553	     9.3994	    -2.8534	     6.9656	     7.8888	     0.9232	
    11.5814	     5.6229	     1.5106	    14.6866	    -0.3357	     9.7351	    -2.0981	     7.6370	     8.6441	     2.0142	
    12.0010	     6.0425	     2.2659	    15.1901	     0.3357	    10.4065	    -1.0071	     8.6441	     9.7351	     3.4409	
    12.6724	     6.7139	     3.2730	    15.9454	     1.1749	    11.3297	     0.2518	     9.8190	    10.9100	     5.1193	
    13.3438	     7.5531	     4.3640	    16.7007	     2.0981	    12.4207	     1.5945	    11.1618	    12.1689	     6.7978	
    14.1830	     8.3923	     5.4550	    17.4561	     2.9373	    13.4277	     2.7695	    12.3367	    13.4277	     8.4763	
    14.9384	     9.1476	     6.5460	    18.1274	     3.6087	    14.3509	     3.6926	    13.3438	    14.3509	     9.8190	
    15.6097	     9.8190	     7.3853	    18.6310	     4.1122	    15.0223	     4.2801	    14.0991	    15.0223	    10.7422	
    16.0294	    10.2386	     7.9727	    18.9667	     4.2801	    15.4419	     4.4479	    14.5187	    15.3580	    11.2457	
    16.3651	    10.4065	     8.3923	    18.9667	     4.1962	    15.4419	     4.1122	    14.4348	    15.2740	    11.2457	
    16.2811	    10.2386	     8.3923	    18.7988	     3.6926	    15.0223	     3.2730	    13.8474	    14.7705	    10.6583	
    15.8615	     9.6512	     8.0566	    18.2114	     2.7695	    14.1830	     1.9302	    12.7563	    13.7634	     9.4833	
    15.0223	     8.6441	     7.4692	    17.2882	     1.5945	    12.9242	     0.1678	    11.1618	    12.2528	     7.8049	
    13.8474	     7.3013	     6.5460	    15.9454	     0.0839	    11.2457	    -1.8463	     9.0637	    10.4065	     5.7907	
    12.2528	     5.7068	     5.4550	    14.2670	    -1.6785	     9.2316	    -4.0283	     6.5460	     8.2245	     3.4409	
    10.4065	     3.7766	     4.1962	    12.2528	    -3.5248	     6.9656	    -6.2103	     3.8605	     5.8746	     1.0071	
     8.3923	     1.8463	     2.7695	    10.0708	    -5.3711	     4.6158	    -8.3084	     1.1749	     3.5248	    -1.4267	
     6.2943	    -0.1678	     1.3428	     7.7209	    -7.1335	     2.1820	   -10.1547	    -1.5106	     1.2589	    -3.5248	
     4.1962	    -2.0142	    -0.0839	     5.3711	    -8.8120	    -0.0839	   -11.7493	    -4.0283	    -0.8392	    -5.4550	
     2.1820	    -3.6926	    -1.5945	     3.1052	   -10.0708	    -2.1820	   -12.8403	    -6.1264	    -2.6855	    -6.8817	
     0.3357	    -5.1193	    -2.9373	     1.1749	   -10.9940	    -3.9444	   -13.4277	    -7.8888	    -4.1122	    -7.9727	
    -1.3428	    -6.2103	    -4.1122	    -0.4196	   -11.3297	    -5.2872	   -13.3438	    -9.2316	    -5.1193	    -8.6441	
    -2.6855	    -6.8817	    -4.9515	    -1.6785	   -11.1618	    -6.2943	   -12.6724	   -10.0708	    -5.7907	    -8.8120	
    -3.6087	    -7.2174	    -5.5389	    -2.4338	   -10.4065	    -6.7978	   -11.4136	   -10.4065	    -5.9586	    -8.6441	
    -4.1962	    -7.1335	    -5.7068	    -2.6855	    -9.3155	    -6.8817	    -9.6512	   -10.2386	    -5.7907	    -8.2245	
    -4.3640	    -6.6299	    -5.5389	    -2.4338	    -7.8888	    -6.5460	    -7.6370	    -9.7351	    -5.2872	    -7.4692	
    -4.2801	    -5.8746	    -5.0354	    -1.8463	    -6.2943	    -5.8746	    -5.5389	    -8.9798	    -4.5319	    -6.7139	
    -3.8605	    -4.9515	    -4.2801	    -0.9232	    -4.6997	    -5.1193	    -3.4409	    -8.1406	    -3.8605	    -5.9586	
    -3.2730	    -3.8605	    -3.4409	     0.1678	    -3.1891	    -4.2801	    -1.6785	    -7.3013	    -3.1891	    -5.4550	
    -2.6016	    -2.9373	    -2.6016	     1.0910	    -2.0142	    -3.6926	    -0.1678	    -6.7139	    -2.7695	    -5.2872	
    -2.0142	    -2.0981	    -2.0142	     1.8463	    -1.1749	    -3.4409	     0.8392	    -6.5460	    -2.7695	    -5.6229	
    -1.5106	    -1.5945	    -1.6785	     2.1820	    -0.7553	    -3.5248	     1.3428	    -6.7978	    -3.1891	    -6.3782	
    -1.2589	    -1.3428	    -1.6785	     2.0981	    -0.6714	    -4.0283	     1.4267	    -7.4692	    -4.0283	    -7.5531	
    -1.0910	    -1.3428	    -1.9302	     1.5945	    -0.9232	    -4.8676	     1.0910	    -8.4763	    -5.1193	    -8.9798	
    -1.1749	    -1.5106	    -2.3499	     0.8392	    -1.3428	    -5.8746	     0.5875	    -9.6512	    -6.3782	   -10.4904	
    -1.2589	    -1.8463	    -2.8534	    -0.1678	    -1.7624	    -6.8817	     0.0000	   -10.8261	    -7.6370	   -11.8332	
    -1.3428	    -2.0981	    -3.3569	    -1.1749	    -2.1820	    -7.8888	    -0.5035	   -11.9171	    -8.8120	   -13.0081	
    -1.4267	    -2.3499	    -3.7766	    -2.0981	    -2.3499	    -8.6441	    -0.8392	   -12.6724	    -9.6512	   -13.6795	
    -1.3428	    -2.4338	    -3.9444	    -2.8534	    -2.3499	    -9.1476	    -0.9232	   -13.0081	   -10.1547	   -13.8474	
    -1.1749	    -2.2659	    -3.7766	    -3.2730	    -2.0142	    -9.3155	    -0.7553	   -12.9242	   -10.2386	   -13.5117	
    -0.7553	    -1.7624	    -3.3569	    -3.1891	    -1.3428	    -8.8959	    -0.1678	   -12.3367	    -9.9030	   -12.6724	
    -0.1678	    -1.0910	    -2.6016	    -2.6855	    -0.4196	    -8.1406	     0.7553	   -11.2457	    -9.1476	   -11.3297	
     0.6714	     0.0000	    -1.5945	    -1.5106	     0.7553	    -6.7978	     1.9302	    -9.6512	    -7.8888	    -9.6512	
     1.8463	     1.2589	    -0.2518	     0.3357	     2.0981	    -5.0354	     3.3569	    -7.7209	    -6.2943	    -7.6370	
     3.1891	     2.8534	     1.3428	     2.6855	     3.5248	    -2.8534	     4.8676	    -5.3711	    -4.4479	    -5.5389	
     4.7836	     4.6158	     3.0212	     5.4550	     5.1193	    -0.4196	     6.4621	    -2.9373	    -2.4338	    -3.3569	
     6.5460	     6.4621	     4.6997	     8.5602	     6.5460	     2.2659	     7.8049	    -0.4196	    -0.3357	    -1.2589	
     8.3923	     8.3923	     6.3782	    11.7493	     7.8888	     4.9515	     8.8959	     2.0142	     1.6785	     0.5035	
    10.1547	    10.2386	     7.8888	    14.9384	     9.0637	     7.5531	     9.6512	     4.1962	     3.4409	     2.0142	
    11.8332	    11.8332	     9.1476	    17.7917	     9.8190	     9.9030	     9.9869	     5.9586	     5.0354	     3.0212	
    13.2599	    13.0920	    10.0708	    20.2255	    10.3226	    11.9171	     9.8190	     7.3853	     6.2103	     3.6087	
    14.4348	    14.0152	    10.5743	    21.9879	    10.3226	    13.4277	     9.2316	     8.3923	     6.9656	     3.6926	
    15.1901	    14.4348	    10.6583	    23.1628	     9.9869	    14.5187	     8.1406	     8.8120	     7.3013	     3.3569	
    15.6097	    14.5187	    10.3226	    23.4985	     9.1476	    14.9384	     6.7139	     8.8959	     7.3013	     2.6016	
    15.6097	    14.0991	     9.4833	    23.0789	     7.9727	    14.9384	     5.0354	     8.4763	     6.8817	     1.5106	
    15.1901	    13.2599	     8.3923	    21.9879	     6.5460	    14.3509	     3.1891	     7.7209	     6.1264	     0.2518	
    14.5187	    12.1689	     7.0496	    20.4773	     4.8676	    13.4277	     1.2589	     6.7978	     5.2032	    -1.0910	
    13.6795	    10.9100	     5.5389	    18.7149	     3.1891	    12.2528	    -0.5035	     5.7907	     4.2801	    -2.2659	
    12.7563	     9.6512	     4.0283	    17.0364	     1.5945	    11.1618	    -2.0142	     4.8676	     3.4409	    -3.1891	
    11.9171	     8.4763	     2.6855	    15.5258	     0.2518	    10.0708	    -3.2730	     4.1122	     2.7695	    -3.7766	
    11.0779	     7.3853	     1.5945	    14.3509	    -0.9232	     9.3155	    -4.1122	     3.6087	     2.3499	    -4.0283	
    10.4065	     6.5460	     0.7553	    13.5956	    -1.7624	     8.7280	    -4.6158	     3.2730	     2.1820	    -3.8605	
     9.9030	     5.9586	     0.2518	    13.0920	    -2.2659	     8.3084	    -4.7836	     3.1891	     2.1820	    -3.4409	
     9.5673	     5.6229	     0.0000	    12.7563	    -2.5177	     8.2245	    -4.6158	     3.3569	     2.3499	    -2.8534	
     9.3155	     5.4550	     0.0839	    12.5885	    -2.5177	     8.2245	    -4.1962	     3.6087	     2.6855	    -2.0981	
     9.2316	     5.4550	     0.2518	    12.5046	    -2.3499	     8.3084	    -3.6926	     3.8605	     3.0212	    -1.3428	
     9.1476	     5.5389	     0.5875	    12.4207	    -2.0142	     8.4763	    -3.1052	     4.1122	     3.2730	    -0.7553	
     9.0637	     5.7068	     1.0071	    12.3367	    -1.5945	     8.6441	    -2.6016	     4.3640	     3.4409	    -0.4196	
     8.9798	     5.8746	     1.4267	    12.0010	    -1.1749	     8.6441	    -2.0981	     4.5319	     3.5248	    -0.2518	
     8.8959	     6.0425	     1.8463	    11.6653	    -0.7553	     8.6441	    -1.7624	     4.5319	     3.5248	    -0.3357	
     8.8959	     6.2103	     2.1820	    11.1618	    -0.3357	     8.4763	    -1.5945	     4.5319	     3.4409	    -0.5875	
     8.9798	     6.3782	     2.5177	    10.6583	     0.0839	     8.3084	    -1.4267	     4.4479	     3.2730	    -0.9232	
     9.1476	     6.5460	     2.8534	    10.2386	     0.5035	     8.2245	    -1.4267	     4.4479	     3.1891	    -1.2589	
     9.4833	     6.8817	     3.1891	     9.9869	     0.9232	     8.1406	    -1.4267	     4.4479	     3.1891	    -1.5945	
     9.9869	     7.2174	     3.6087	     9.9869	     1.4267	     8.1406	    -1.3428	     4.6158	     3.2730	    -1.6785	
    10.4904	     7.6370	     4.0283	    10.1547	     2.0142	     8.3084	    -1.1749	     4.9515	     3.6087	    -1.5106	
    11.1618	     8.1406	     4.6158	    10.4904	     2.6016	     8.6441	    -0.8392	     5.3711	     4.1122	    -1.0910	
    11.9171	     8.7280	     5.2032	    10.9940	     3.3569	     9.0637	    -0.2518	     6.0425	     4.9515	    -0.3357	
    12.7563	     9.4833	     5.9586	    11.6653	     4.1122	     9.7351	     0.5035	     6.8817	     5.9586	     0.8392	
    13.5956	    10.2386	     6.7139	    12.5046	     4.9515	    10.4065	     1.4267	     7.8888	     7.1335	     2.2659	
    14.4348	    10.9940	     7.4692	    13.3438	     5.8746	    11.2457	     2.4338	     8.9798	     8.4763	     3.9444	
    15.1062	    11.6653	     8.2245	    14.1830	     6.6299	    12.0010	     3.4409	    10.0708	     9.8190	     5.7068	
    15.5258	    12.0850	     8.7280	    14.9384	     7.3013	    12.7563	     4.3640	    11.0779	    10.9940	     7.4692	
    15.6937	    12.2528	     9.0637	    15.5258	     7.7209	    13.3438	     5.0354	    11.9171	    11.9171	     8.9798	
    15.6937	    12.1689	     9.0637	    15.9454	     7.8888	    13.6795	     5.4550	    12.5046	    12.6724	    10.1547	
    15.3580	    11.7493	     8.7280	    16.0294	     7.8049	    13.9313	     5.6229	    12.8403	    13.0081	    11.0779	
    14.7705	    11.1618	     8.2245	    15.9454	     7.4692	    13.9313	     5.3711	    13.0081	    13.0920	    11.4975	
    14.0991	    10.3226	     7.5531	    15.7776	     6.8817	    13.7634	     4.8676	    13.0081	    13.0081	    11.4975	
    13.2599	     9.4833	     6.7139	    15.4419	     6.2103	    13.5117	     4.1962	    12.8403	    12.6724	    11.1618	
    12.4207	     8.4763	     5.7068	    15.0223	     5.2872	    13.2599	     3.1891	    12.5885	    12.1689	    10.4904	
    11.5814	     7.5531	     4.7836	    14.6866	     4.2801	    12.9242	     2.0981	    12.2528	    11.6653	     9.5673	
    10.8261	     6.7139	     3.8605	    14.3509	     3.3569	    12.5885	     0.9232	    12.0010	    11.0779	     8.5602	
    10.3226	     5.9586	     3.0212	    14.2670	     2.5177	    12.4207	    -0.1678	    11.6653	    10.5743	     7.5531	
     9.9030	     5.5389	     2.4338	    14.3509	     1.8463	    12.3367	    -1.1749	    11.5814	    10.2386	     6.6299	
     9.8190	     5.3711	     2.0981	    14.7705	     1.4267	    12.5046	    -1.7624	    11.5814	    10.0708	     5.8746	
     9.9869	     5.4550	     2.0142	    15.3580	     1.2589	    12.8403	    -2.0981	    11.8332	    10.1547	     5.4550	
    10.2386	     5.7907	     2.2659	    16.1972	     1.4267	    13.3438	    -2.0142	    12.1689	    10.4065	     5.4550	
    10.6583	     6.2943	     2.7695	    17.1204	     1.8463	    13.8474	    -1.5106	    12.5885	    10.8261	     5.7068	
    11.1618	     6.8817	     3.4409	    18.1274	     2.6016	    14.4348	    -0.7553	    13.0081	    11.3297	     6.2943	
    11.7493	     7.6370	     4.3640	    18.9667	     3.5248	    14.9384	     0.4196	    13.4277	    11.9171	     7.0496	
    12.2528	     8.3923	     5.4550	    19.7220	     4.6997	    15.3580	     1.8463	    13.6795	    12.4207	     7.9727	
    12.7563	     9.2316	     6.6299	    20.2255	     6.0425	    15.6937	     3.4409	    13.8474	    13.0081	     8.9798	
    13.1760	    10.0708	     7.8049	    20.4773	     7.4692	    15.7776	     5.1193	    13.7634	    13.4277	     9.9869	
    13.5117	    10.8261	     8.9798	    20.3934	     8.8959	    15.6937	     6.7978	    13.5117	    13.6795	    10.7422	
    13.7634	    11.4975	    10.0708	    20.1416	    10.2386	    15.5258	     8.3923	    13.1760	    13.6795	    11.3297	
    13.9313	    12.0010	    10.9100	    19.7220	    11.3297	    15.1062	     9.6512	    12.5046	    13.5117	    11.4975	
    13.9313	    12.2528	    11.4975	    19.1345	    12.1689	    14.4348	    10.6583	    11.6653	    13.0081	    11.3297	
    13.8474	    12.4207	    11.9171	    18.3792	    12.6724	    13.7634	    11.3297	    10.7422	    12.2528	    10.6583	
    13.6795	    12.4207	    12.0850	    17.7078	    12.9242	    12.9242	    11.4975	     9.5673	    11.2457	     9.5673	
    13.5956	    12.3367	    12.0850	    17.0364	    12.9242	    12.0010	    11.4136	     8.3923	    10.0708	     8.1406	
    13.5956	    12.2528	    12.0010	    16.4490	    12.7563	    11.0779	    10.9100	     7.1335	     8.7280	     6.4621	
    13.6795	    12.1689	    11.8332	    16.0294	    12.4207	    10.1547	    10.2386	     5.9586	     7.3853	     4.6997	
    13.8474	    12.1689	    11.5814	    15.8615	    12.0010	     9.3994	     9.3994	     4.8676	     6.1264	     2.8534	
    14.0991	    12.2528	    11.4136	    15.7776	    11.5814	     8.7280	     8.4763	     4.0283	     4.9515	     1.1749	
    14.3509	    12.4207	    11.3297	    15.9454	    11.2457	     8.2245	     7.6370	     3.3569	     3.9444	    -0.3357	
    14.6866	    12.5885	    11.2457	    16.0294	    10.9940	     7.8049	     6.7978	     2.8534	     3.1891	    -1.5106	
    14.8544	    12.6724	    11.1618	    16.1133	    10.7422	     7.4692	     6.0425	     2.4338	     2.5177	    -2.4338	
    14.9384	    12.6724	    11.0779	    15.8615	    10.4904	     7.0496	     5.4550	     2.0981	     2.0142	    -3.0212	
    14.7705	    12.5885	    10.9100	    15.3580	    10.3226	     6.5460	     4.9515	     1.7624	     1.5945	    -3.3569	
    14.6027	    12.4207	    10.7422	    14.5187	    10.1547	     5.9586	     4.6997	     1.5106	     1.2589	    -3.4409	
    14.2670	    12.3367	    10.6583	    13.4277	    10.0708	     5.3711	     4.6997	     1.2589	     1.0910	    -3.1052	
    14.0991	    12.4207	    10.7422	    12.3367	    10.1547	     4.9515	     5.0354	     1.0910	     1.1749	    -2.5177	
    14.0152	    12.6724	    10.9940	    11.3297	    10.4065	     4.6997	     5.6229	     1.2589	     1.5106	    -1.5945	
    14.1830	    13.0920	    11.4136	    10.7422	    10.8261	     4.7836	     6.4621	     1.5945	     2.0981	    -0.4196	
    14.6027	    13.6795	    12.0010	    10.4065	    11.3297	     5.2032	     7.4692	     2.2659	     3.0212	     1.0071	
    15.2740	    14.5187	    12.7563	    10.6583	    11.9171	     5.8746	     8.5602	     3.1052	     4.1122	     2.4338	
    16.1972	    15.4419	    13.5117	    11.2457	    12.5046	     6.7978	     9.5673	     4.1122	     5.3711	     3.8605	
    17.2043	    16.3651	    14.3509	    12.2528	    13.0081	     7.8888	    10.4904	     5.2032	     6.5460	     5.0354	
    18.2953	    17.3721	    15.1062	    13.4277	    13.5117	     8.9798	    11.0779	     6.3782	     7.8049	     6.0425	
    19.3863	    18.2953	    15.6937	    14.7705	    13.7634	     9.9869	    11.4136	     7.3013	     8.8120	     6.7139	
    20.3094	    18.9667	    16.1133	    15.9454	    13.7634	    10.8261	    11.3297	     8.0566	     9.5673	     7.0496	
    20.9808	    19.3024	    16.1972	    16.8686	    13.5956	    11.2457	    10.9100	     8.4763	    10.0708	     6.9656	
    21.2326	    19.3863	    16.0294	    17.2882	    13.0920	    11.3297	    10.1547	     8.4763	    10.1547	     6.4621	
    21.0648	    19.0506	    15.5258	    17.2882	    12.3367	    10.9940	     9.2316	     8.1406	     9.9030	     5.6229	
    20.5612	    18.4631	    14.8544	    16.8686	    11.4975	    10.3226	     8.1406	     7.5531	     9.3994	     4.6997	
    19.7220	    17.6239	    14.0152	    16.1133	    10.5743	     9.4833	     6.9656	     6.7978	     8.7280	     3.6926	
    18.5471	    16.5329	    13.0920	    15.1062	     9.7351	     8.4763	     5.9586	     5.8746	     8.0566	     2.7695	
    17.1204	    15.3580	    12.1689	    13.9313	     8.9798	     7.5531	     5.1193	     5.1193	     7.3853	     2.0981	
    15.6937	    14.2670	    11.2457	    12.7563	     8.3923	     6.7139	     4.5319	     4.4479	     6.7978	     1.6785	
    14.2670	    13.1760	    10.5743	    11.6653	     8.0566	     6.1264	     4.3640	     4.0283	     6.4621	     1.7624	
    13.0081	    12.3367	    10.1547	    10.6583	     8.0566	     5.7907	     4.5319	     3.9444	     6.4621	     2.1820	
    11.9171	    11.7493	     9.9030	     9.9030	     8.3923	     5.7068	     5.0354	     4.1962	     6.7978	     3.0212	
    11.0779	    11.2457	     9.8190	     9.1476	     8.8959	     5.7907	     5.8746	     4.6997	     7.3013	     4.1122	
    10.2386	    10.9940	     9.9030	     8.4763	     9.5673	     5.9586	     6.8817	     5.3711	     7.9727	     5.4550	
     9.5673	    10.6583	     9.9869	     7.6370	    10.2386	     6.1264	     7.9727	     5.9586	     8.7280	     6.7978	
     8.8959	    10.3226	     9.9869	     6.7978	    10.7422	     6.2103	     9.0637	     6.4621	     9.3994	     7.9727	
     8.3084	    10.0708	     9.9030	     5.8746	    11.1618	     6.2103	     9.9030	     6.7978	     9.9869	     8.9798	
     7.8888	     9.7351	     9.8190	     4.9515	    11.4136	     6.0425	    10.5743	     6.9656	    10.3226	     9.5673	
     7.6370	     9.5673	     9.6512	     4.1962	    11.5814	     5.8746	    10.9940	     6.9656	    10.5743	     9.9030	
     7.6370	     9.4833	     9.5673	     3.6926	    11.6653	     5.7068	    11.2457	     6.9656	    10.5743	     9.8190	
     7.8888	     9.5673	     9.4833	     3.6087	    11.7493	     5.6229	    11.2457	     6.7978	    10.4904	     9.3994	
     8.3923	     9.7351	     9.4833	     3.8605	    11.6653	     5.6229	    11.1618	     6.6299	    10.3226	     8.8120	
     9.1476	    10.0708	     9.4833	     4.4479	    11.7493	     5.6229	    10.9940	     6.3782	    10.0708	     7.8888	
    10.0708	    10.6583	     9.6512	     5.3711	    11.7493	     5.8746	    10.8261	     6.2103	     9.7351	     6.8817	
    11.2457	    11.4136	     9.9869	     6.6299	    12.0010	     6.1264	    10.8261	     6.0425	     9.4833	     5.9586	
    12.5885	    12.3367	    10.4904	     8.0566	    12.4207	     6.6299	    10.9940	     6.1264	     9.3994	     5.1193	
    14.0991	    13.4277	    11.2457	     9.6512	    13.1760	     7.3013	    11.4975	     6.2943	     9.3994	     4.5319	
    15.6937	    14.6866	    12.1689	    11.2457	    14.0152	     8.1406	    12.2528	     6.6299	     9.5673	     4.2801	
    17.2882	    16.0294	    13.2599	    12.8403	    15.1062	     9.1476	    13.2599	     7.1335	     9.8190	     4.2801	
    18.8828	    17.2882	    14.3509	    14.2670	    16.1972	    10.0708	    14.3509	     7.7209	    10.1547	     4.6158	
    20.1416	    18.3792	    15.3580	    15.3580	    17.2882	    10.9940	    15.6097	     8.3084	    10.4065	     5.1193	
    21.1487	    19.2184	    16.1133	    16.2811	    18.1274	    11.7493	    16.7847	     8.8959	    10.7422	     5.7907	
    21.6522	    19.6381	    16.5329	    16.7007	    18.7149	    12.2528	    17.7078	     9.2316	    10.9100	     6.4621	
    21.6522	    19.6381	    16.4490	    16.6168	    18.7988	    12.3367	    18.2953	     9.3994	    10.8261	     6.9656	
    21.1487	    19.0506	    15.8615	    15.9454	    18.2953	    12.0850	    18.4631	     9.1476	    10.5743	     7.3013	
    19.9738	    17.9596	    14.6866	    14.6027	    17.2882	    11.2457	    18.0435	     8.4763	    10.0708	     7.3853	
    18.4631	    16.3651	    13.0081	    12.7563	    15.8615	     9.9869	    17.1204	     7.5531	     9.2316	     7.0496	
    16.7007	    14.6027	    11.0779	    10.5743	    14.0152	     8.4763	    15.6937	     6.2943	     8.1406	     6.3782	
    14.8544	    12.6724	     9.0637	     8.3084	    12.0850	     6.7978	    14.0152	     4.8676	     6.9656	     5.4550	
    13.0081	    10.8261	     6.9656	     6.0425	    10.0708	     5.2032	    12.1689	     3.5248	     5.7907	     4.3640	
    11.5814	     9.1476	     5.1193	     4.1962	     8.1406	     3.8605	    10.2386	     2.3499	     4.6158	     3.1891	
    10.4904	     7.8049	     3.6087	     2.9373	     6.5460	     2.9373	     8.5602	     1.5106	     3.7766	     2.1820	
    10.0708	     7.0496	     2.6016	     2.5177	     5.3711	     2.6016	     7.1335	     1.1749	     3.3569	     1.4267	
    10.3226	     6.7978	     2.1820	     2.9373	     4.7836	     3.0212	     6.2943	     1.4267	     3.4409	     1.1749	
    11.1618	     7.1335	     2.3499	     4.1962	     4.6997	     4.0283	     5.9586	     2.2659	     4.1122	     1.3428	
    12.5046	     8.0566	     3.0212	     6.0425	     5.1193	     5.6229	     6.1264	     3.6926	     5.2872	     2.0142	
    14.1830	     9.2316	     4.0283	     8.3084	     5.8746	     7.5531	     6.7139	     5.3711	     6.7139	     3.1052	
    16.0294	    10.5743	     5.2872	    10.7422	     6.9656	     9.5673	     7.7209	     7.3013	     8.3923	     4.4479	
    17.7078	    11.9171	     6.6299	    13.1760	     8.1406	    11.5814	     8.8959	     9.2316	    10.1547	     6.0425	
    19.2184	    13.2599	     7.9727	    15.3580	     9.3994	    13.5117	    10.2386	    11.0779	    11.8332	     7.7209	
    20.4773	    14.3509	     9.2316	    17.3721	    10.6583	    15.1062	    11.5814	    12.7563	    13.3438	     9.3155	
    21.4005	    15.1901	    10.3226	    18.9667	    11.7493	    16.3651	    12.9242	    14.0991	    14.6027	    10.9100	
    21.8201	    15.6937	    11.1618	    20.1416	    12.7563	    17.2043	    14.1830	    15.1062	    15.6097	    12.2528	
    21.9040	    15.8615	    11.7493	    20.9808	    13.5117	    17.7078	    15.1901	    15.6937	    16.2811	    13.4277	
    21.4844	    15.7776	    12.0850	    21.3165	    14.0152	    17.8757	    15.9454	    16.0294	    16.6168	    14.2670	
    20.8130	    15.5258	    12.0850	    21.2326	    14.3509	    17.7078	    16.4490	    16.0294	    16.7007	    14.7705	
    19.9738	    15.0223	    12.0010	    20.8969	    14.4348	    17.2882	    16.7007	    15.7776	    16.4490	    14.9384	
    18.9667	    14.5187	    11.8332	    20.2255	    14.4348	    16.7007	    16.6168	    15.2740	    16.1133	    14.7705	
    17.9596	    13.9313	    11.4975	    19.3024	    14.2670	    15.9454	    16.2811	    14.6866	    15.5258	    14.1830	
    16.8686	    13.3438	    10.9940	    18.2953	    13.9313	    15.1901	    15.6937	    13.9313	    14.8544	    13.3438	
    15.8615	    12.6724	    10.4904	    17.2043	    13.4277	    14.3509	    14.8544	    13.1760	    13.9313	    12.1689	
    14.8544	    11.9171	     9.8190	    16.0294	    12.6724	    13.5117	    13.7634	    12.2528	    13.0081	    10.7422	
    13.8474	    11.1618	     9.1476	    14.8544	    11.9171	    12.6724	    12.5046	    11.3297	    11.9171	     9.0637	
    12.9242	    10.4065	     8.3923	    13.6795	    10.9940	    11.7493	    11.0779	    10.4065	    10.8261	     7.2174	
    12.0850	     9.5673	     7.5531	    12.5046	     9.9869	    10.9100	     9.4833	     9.4833	     9.5673	     5.3711	
    11.1618	     8.7280	     6.6299	    11.3297	     8.8959	     9.9869	     7.8049	     8.4763	     8.3084	     3.4409	
    10.4065	     7.8888	     5.7068	    10.2386	     7.8049	     9.0637	     6.2103	     7.4692	     7.0496	     1.7624	
     9.7351	     7.0496	     4.8676	     9.2316	     6.7978	     8.1406	     4.8676	     6.5460	     5.8746	     0.1678	
     9.1476	     6.2943	     4.1962	     8.4763	     5.9586	     7.3013	     3.7766	     5.7068	     4.7836	    -1.0071	
     8.8120	     5.7068	     3.7766	     7.8049	     5.3711	     6.5460	     3.0212	     5.0354	     3.9444	    -1.9302	
     8.7280	     5.4550	     3.6926	     7.5531	     5.2032	     6.1264	     2.8534	     4.5319	     3.4409	    -2.3499	
     8.9798	     5.6229	     4.0283	     7.5531	     5.5389	     5.8746	     3.1891	     4.2801	     3.1891	    -2.2659	
     9.4833	     6.0425	     4.6997	     7.8888	     6.2103	     5.9586	     4.0283	     4.2801	     3.2730	    -1.9302	
    10.2386	     6.7978	     5.7907	     8.3923	     7.3013	     6.2103	     5.2032	     4.4479	     3.6087	    -1.1749	
    11.0779	     7.8049	     7.0496	     9.0637	     8.6441	     6.6299	     6.7139	     4.6997	     4.1122	    -0.2518	
    12.0850	     8.8959	     8.3923	     9.8190	    10.0708	     7.1335	     8.2245	     5.1193	     4.6158	     0.6714	
    13.0081	     9.9030	     9.7351	    10.6583	    11.4975	     7.6370	     9.7351	     5.3711	     5.2032	     1.5945	
    13.9313	    10.9100	    10.9100	    11.4136	    12.7563	     8.1406	    10.9940	     5.7068	     5.7068	     2.3499	
    14.6866	    11.7493	    11.9171	    12.1689	    13.8474	     8.5602	    12.0850	     5.8746	     6.1264	     2.9373	
    15.4419	    12.4207	    12.7563	    12.9242	    14.7705	     9.0637	    12.8403	     6.0425	     6.4621	     3.3569	
    16.1133	    13.0081	    13.4277	    13.7634	    15.3580	     9.4833	    13.2599	     6.1264	     6.7978	     3.6926	
    16.7007	    13.4277	    13.7634	    14.6866	    15.7776	     9.9030	    13.5117	     6.1264	     6.9656	     3.7766	
    17.2043	    13.5956	    13.9313	    15.6097	    15.9454	    10.2386	    13.4277	     6.1264	     7.1335	     3.7766	
    17.5400	    13.6795	    13.9313	    16.7007	    15.8615	    10.5743	    13.1760	     6.0425	     7.1335	     3.6926	
    17.6239	    13.5956	    13.5956	    17.7078	    15.6097	    10.8261	    12.7563	     5.8746	     7.1335	     3.5248	
    17.4561	    13.2599	    13.0081	    18.6310	    15.1062	    10.9100	    12.1689	     5.6229	     7.0496	     3.2730	
    17.0364	    12.5885	    12.1689	    19.3863	    14.4348	    10.9100	    11.5814	     5.3711	     6.7978	     3.0212	
    16.2811	    11.8332	    11.1618	    19.8898	    13.6795	    10.6583	    10.9100	     4.9515	     6.5460	     2.7695	
    15.3580	    10.8261	    10.0708	    20.1416	    12.8403	    10.3226	    10.3226	     4.5319	     6.2103	     2.6016	
    14.3509	     9.8190	     8.8959	    20.1416	    12.0010	     9.9869	     9.8190	     4.1962	     5.9586	     2.6855	
    13.3438	     8.8120	     7.8049	    19.8898	    11.2457	     9.5673	     9.3994	     3.8605	     5.7068	     2.8534	
    12.2528	     7.8049	     6.7139	    19.3863	    10.4065	     9.2316	     9.0637	     3.6087	     5.5389	     3.2730	
    11.2457	     6.7978	     5.6229	    18.7149	     9.6512	     8.8120	     8.8120	     3.3569	     5.4550	     3.8605	
    10.1547	     5.7907	     4.5319	    17.7078	     8.7280	     8.3084	     8.3923	     3.1052	     5.3711	     4.4479	
     9.2316	     4.7836	     3.4409	    16.5329	     7.7209	     7.7209	     7.9727	     2.7695	     5.2032	     4.9515	
     8.3084	     3.7766	     2.3499	    15.3580	     6.6299	     7.1335	     7.3853	     2.4338	     4.9515	     5.2872	
     7.5531	     2.9373	     1.4267	    14.0991	     5.5389	     6.5460	     6.6299	     2.0142	     4.6997	     5.3711	
     7.0496	     2.1820	     0.5035	    13.0920	     4.3640	     6.0425	     5.8746	     1.5945	     4.4479	     5.2872	
     6.7139	     1.6785	    -0.1678	    12.3367	     3.3569	     5.6229	     4.9515	     1.2589	     4.1962	     5.0354	
     6.4621	     1.3428	    -0.7553	    11.7493	     2.4338	     5.3711	     3.9444	     1.0071	     4.0283	     4.4479	
     6.3782	     1.0910	    -1.1749	    11.3297	     1.5106	     5.2032	     2.8534	     0.6714	     3.7766	     3.6926	
     6.2943	     0.8392	    -1.6785	    10.9100	     0.5875	     4.9515	     1.6785	     0.3357	     3.5248	     2.6855	
     6.1264	     0.5875	    -2.1820	    10.4904	    -0.2518	     4.6158	     0.3357	    -0.1678	     3.1891	     1.5106	
     5.9586	     0.4196	    -2.6016	     9.9869	    -1.0071	     4.2801	    -1.0910	    -0.6714	     2.7695	     0.1678	
     5.7907	     0.2518	    -3.1052	     9.3994	    -1.7624	     3.8605	    -2.4338	    -1.1749	     2.3499	    -1.0910	
     5.5389	     0.0000	    -3.4409	     8.8120	    -2.4338	     3.4409	    -3.6926	    -1.5945	     2.0142	    -2.2659	
     5.3711	    -0.1678	    -3.7766	     8.3084	    -3.0212	     3.0212	    -4.8676	    -1.9302	     1.6785	    -3.1891	
     5.2872	    -0.2518	    -4.0283	     7.8049	    -3.4409	     2.6855	    -5.7907	    -2.0981	     1.5106	    -3.7766	
     5.2032	    -0.4196	    -4.1962	     7.3853	    -3.7766	     2.4338	    -6.3782	    -2.0981	     1.4267	    -4.1122	
     5.2872	    -0.4196	    -4.2801	     7.1335	    -3.8605	     2.2659	    -6.7139	    -1.9302	     1.5945	    -4.0283	
     5.3711	    -0.3357	    -4.1122	     6.9656	    -3.7766	     2.3499	    -6.7139	    -1.5106	     1.8463	    -3.6087	
     5.6229	    -0.1678	    -3.7766	     6.8817	    -3.5248	     2.5177	    -6.2943	    -0.8392	     2.2659	    -2.8534	
     6.0425	     0.1678	    -3.2730	     7.0496	    -2.9373	     2.9373	    -5.6229	    -0.0839	     2.9373	    -1.7624	
     6.6299	     0.6714	    -2.6016	     7.3013	    -2.2659	     3.4409	    -4.6997	     0.7553	     3.6926	    -0.5035	
     7.3013	     1.4267	    -1.6785	     7.8049	    -1.4267	     4.1962	    -3.5248	     1.7624	     4.6158	     0.8392	
     8.2245	     2.3499	    -0.6714	     8.4763	    -0.4196	     5.0354	    -2.2659	     2.8534	     5.5389	     2.1820	
     9.2316	     3.4409	     0.5035	     9.3994	     0.5035	     6.0425	    -1.0910	     3.8605	     6.4621	     3.4409	
    10.3226	     4.5319	     1.5945	    10.4065	     1.4267	     6.9656	    -0.0839	     4.6997	     7.3013	     4.3640	
    11.4136	     5.5389	     2.6016	    11.4975	     2.0981	     7.8888	     0.6714	     5.3711	     7.8888	     4.9515	
    12.4207	     6.5460	     3.3569	    12.5885	     2.5177	     8.7280	     1.1749	     5.7907	     8.1406	     5.1193	
    13.3438	     7.2174	     3.8605	    13.5956	     2.6855	     9.3155	     1.2589	     5.9586	     8.2245	     4.8676	
    14.0152	     7.7209	     4.1122	    14.5187	     2.6016	     9.7351	     1.0071	     5.8746	     7.9727	     4.2801	
    14.5187	     7.9727	     4.1122	    15.1062	     2.2659	     9.9869	     0.4196	     5.6229	     7.6370	     3.4409	
    14.7705	     7.8888	     3.7766	    15.5258	     1.7624	     9.9869	    -0.2518	     5.2032	     7.1335	     2.5177	
    14.6866	     7.6370	     3.2730	    15.6937	     1.0071	     9.8190	    -1.1749	     4.6997	     6.6299	     1.5106	
    14.2670	     7.0496	     2.5177	    15.5258	     0.1678	     9.5673	    -2.0981	     4.1122	     6.0425	     0.5875	
    13.6795	     6.2943	     1.6785	    15.1062	    -0.6714	     9.1476	    -3.0212	     3.5248	     5.5389	    -0.1678	
    12.9242	     5.3711	     0.6714	    14.5187	    -1.6785	     8.7280	    -3.9444	     2.9373	     5.1193	    -0.7553	
    12.0010	     4.3640	    -0.3357	    13.8474	    -2.6016	     8.3084	    -4.6158	     2.5177	     4.8676	    -1.0071	
    11.0779	     3.4409	    -1.2589	    13.2599	    -3.4409	     8.0566	    -5.1193	     2.3499	     4.7836	    -0.8392	
    10.3226	     2.6016	    -1.9302	    13.0081	    -4.0283	     8.0566	    -5.2032	     2.6016	     5.1193	    -0.3357	
     9.9030	     2.0981	    -2.2659	    13.1760	    -4.2801	     8.4763	    -4.9515	     3.2730	     5.8746	     0.6714	
     9.7351	     1.9302	    -2.3499	    13.9313	    -4.1122	     9.3155	    -4.2801	     4.3640	     7.0496	     2.1820	
     9.9030	     2.0981	    -2.0981	    15.1901	    -3.6926	    10.5743	    -3.2730	     5.7907	     8.4763	     4.0283	
    10.3226	     2.4338	    -1.6785	    16.7007	    -3.0212	    12.0010	    -2.1820	     7.3853	    10.0708	     5.9586	
    10.8261	     2.9373	    -1.0910	    18.4631	    -2.2659	    13.5117	    -1.0910	     9.0637	    11.5814	     7.9727	
    11.3297	     3.4409	    -0.5875	    20.3094	    -1.4267	    15.0223	    -0.1678	    10.5743	    13.0081	     9.7351	
    11.9171	     4.0283	    -0.0839	    22.0718	    -0.6714	    16.3651	     0.6714	    11.9171	    14.2670	    11.1618	
    12.5046	     4.6158	     0.4196	    23.6664	     0.0839	    17.5400	     1.2589	    13.0920	    15.1901	    12.2528	
    13.1760	     5.2032	     0.9232	    25.0931	     0.6714	    18.4631	     1.6785	    14.0152	    15.9454	    13.0081	
    13.8474	     5.7068	     1.2589	    26.1841	     1.0910	    19.2184	     1.8463	    14.6027	    16.2811	    13.2599	
    14.5187	     6.1264	     1.5106	    27.0233	     1.4267	    19.6381	     1.8463	    14.9384	    16.3651	    13.0920	
    15.1901	     6.4621	     1.6785	    27.5269	     1.5106	    19.8898	     1.5106	    15.1062	    16.1972	    12.5885	
    15.6937	     6.7139	     1.6785	    27.7786	     1.5106	    19.8898	     1.0910	    15.0223	    15.7776	    11.7493	
    16.0294	     6.7139	     1.5945	    27.6108	     1.2589	    19.5541	     0.5035	    14.6866	    15.1901	    10.6583	
    16.2811	     6.5460	     1.2589	    27.1072	     0.8392	    19.1345	    -0.2518	    14.1830	    14.4348	     9.4833	
    16.3651	     6.2943	     0.8392	    26.3519	     0.3357	    18.4631	    -1.0071	    13.6795	    13.5956	     8.2245	
    16.2811	     5.8746	     0.3357	    25.3448	    -0.0839	    17.8757	    -1.6785	    13.0920	    12.7563	     7.1335	
    16.1972	     5.4550	    -0.1678	    24.4217	    -0.5035	    17.2882	    -2.1820	    12.6724	    12.0010	     6.2103	
    16.0294	     5.1193	    -0.6714	    23.6664	    -0.8392	    16.8686	    -2.5177	    12.4207	    11.4975	     5.6229	
    15.9454	     4.8676	    -0.9232	    23.2468	    -0.8392	    16.7847	    -2.6016	    12.4207	    11.2457	     5.4550	
    15.9454	     4.7836	    -1.0071	    23.1628	    -0.6714	    16.8686	    -2.3499	    12.6724	    11.1618	     5.6229	
    16.0294	     4.8676	    -0.8392	    23.4146	    -0.3357	    17.3721	    -1.9302	    13.1760	    11.4136	     6.0425	
    16.1972	     5.1193	    -0.5875	    24.0021	     0.2518	    17.9596	    -1.2589	    13.8474	    11.7493	     6.6299	
    16.3651	     5.3711	    -0.0839	    24.6735	     0.9232	    18.7149	    -0.5035	    14.6027	    12.1689	     7.3013	
    16.6168	     5.7068	     0.4196	    25.4288	     1.5945	    19.3863	     0.2518	    15.2740	    12.5885	     7.8888	
    16.7847	     6.0425	     0.9232	    26.1002	     2.1820	    19.9738	     0.8392	    15.7776	    12.9242	     8.2245	
    16.9525	     6.4621	     1.5106	    26.6876	     2.7695	    20.3934	     1.4267	    16.1133	    13.0920	     8.3084	
    17.1204	     6.7978	     2.0142	    27.1912	     3.1891	    20.6451	     1.7624	    16.1972	    13.0081	     8.0566	
    17.2882	     7.1335	     2.4338	    27.5269	     3.5248	    20.7291	     1.9302	    15.9454	    12.8403	     7.3853	
    17.2882	     7.3013	     2.6855	    27.6947	     3.6087	    20.5612	     1.8463	    15.4419	    12.3367	     6.4621	
    17.1204	     7.3013	     2.7695	    27.6947	     3.4409	    20.2255	     1.5106	    14.6866	    11.6653	     5.1193	
    16.7847	     6.9656	     2.6016	    27.6108	     3.1052	    19.6381	     0.8392	    13.6795	    10.7422	     3.6087	
    16.2811	     6.5460	     2.1820	    27.3590	     2.6016	    18.8828	     0.0000	    12.4207	     9.7351	     1.9302	
    15.6097	     5.9586	     1.5945	    27.1072	     1.9302	    18.2114	    -0.9232	    11.2457	     8.8120	     0.4196	
    14.7705	     5.2872	     1.0071	    26.8555	     1.2589	    17.5400	    -1.8463	    10.1547	     7.8888	    -0.8392	
    13.9313	     4.5319	     0.4196	    26.5198	     0.7553	    16.9525	    -2.6855	     9.2316	     7.3013	    -1.7624	
    13.0920	     3.9444	    -0.0839	    26.1841	     0.2518	    16.4490	    -3.2730	     8.5602	     6.9656	    -2.1820	
    12.2528	     3.3569	    -0.4196	    25.7645	     0.0000	    16.0294	    -3.5248	     8.0566	     6.7978	    -2.1820	
    11.4975	     2.9373	    -0.6714	    25.0931	    -0.1678	    15.6937	    -3.5248	     7.8049	     6.9656	    -1.7624	
    10.7422	     2.6016	    -0.7553	    24.3378	    -0.1678	    15.3580	    -3.2730	     7.7209	     7.1335	    -1.0071	
    10.1547	     2.4338	    -0.6714	    23.4985	     0.0000	    15.0223	    -2.7695	     7.7209	     7.5531	     0.0000	
     9.6512	     2.4338	    -0.4196	    22.4915	     0.2518	    14.6866	    -2.0142	     7.8049	     8.0566	     1.2589	
     9.2316	     2.6016	     0.0000	    21.5683	     0.5875	    14.5187	    -1.1749	     8.0566	     8.5602	     2.6016	
     9.0637	     2.9373	     0.5035	    20.6451	     1.0910	    14.3509	    -0.1678	     8.3084	     9.2316	     3.9444	
     8.9798	     3.3569	     1.0910	    19.8898	     1.6785	    14.1830	     0.8392	     8.6441	     9.7351	     5.2032	
     9.0637	     3.8605	     1.7624	    19.2184	     2.1820	    14.0991	     1.7624	     8.8959	    10.2386	     6.2103	
     9.2316	     4.4479	     2.4338	    18.5471	     2.6855	    13.9313	     2.4338	     9.0637	    10.4904	     6.7978	
     9.5673	     5.1193	     3.1052	    17.9596	     3.1891	    13.7634	     2.9373	     8.9798	    10.5743	     7.0496	
     9.9869	     5.7068	     3.6926	    17.2882	     3.6087	    13.5117	     3.1891	     8.8120	    10.4065	     6.8817	
    10.4065	     6.2943	     4.2801	    16.6168	     3.8605	    13.0920	     3.1891	     8.3923	     9.9869	     6.2103	
    10.7422	     6.7139	     4.6997	    15.8615	     3.9444	    12.4207	     2.8534	     7.7209	     9.2316	     5.2032	
    10.9940	     7.0496	     4.8676	    14.9384	     3.8605	    11.5814	     2.1820	     6.7978	     8.2245	     3.7766	
    11.0779	     7.1335	     4.8676	    13.9313	     3.6926	    10.5743	     1.3428	     5.6229	     7.0496	     2.1820	
    10.9940	     7.0496	     4.7836	    12.9242	     3.3569	     9.3994	     0.4196	     4.3640	     5.7068	     0.4196	
    10.9100	     6.9656	     4.5319	    11.9171	     3.0212	     8.2245	    -0.5035	     3.1052	     4.4479	    -1.1749	
    10.7422	     6.7978	     4.4479	    11.0779	     2.7695	     7.1335	    -1.2589	     1.9302	     3.3569	    -2.5177	
    10.6583	     6.7978	     4.4479	    10.4065	     2.6855	     6.2103	    -1.6785	     1.0071	     2.5177	    -3.3569	
    10.8261	     6.9656	     4.6997	    10.0708	     2.9373	     5.5389	    -1.6785	     0.3357	     2.0981	    -3.6926	
    11.2457	     7.4692	     5.2032	     9.9869	     3.3569	     5.2872	    -1.2589	     0.1678	     2.0142	    -3.4409	
    11.8332	     8.1406	     5.9586	    10.1547	     4.1122	     5.2032	    -0.4196	     0.2518	     2.3499	    -2.6855	
    12.5885	     8.9798	     6.8817	    10.5743	     5.1193	     5.5389	     0.6714	     0.7553	     2.9373	    -1.5945	
    13.4277	     9.9030	     7.8888	    11.1618	     6.1264	     5.9586	     1.9302	     1.4267	     3.6926	    -0.1678	
    14.2670	    10.8261	     8.8120	    11.8332	     7.0496	     6.5460	     3.1891	     2.2659	     4.5319	     1.2589	
    15.0223	    11.5814	     9.6512	    12.5046	     7.8888	     7.2174	     4.2801	     3.1891	     5.3711	     2.6855	
    15.6097	    12.1689	    10.2386	    13.2599	     8.5602	     7.8049	     5.2032	     4.0283	     6.1264	     4.0283	
    16.1133	    12.5885	    10.6583	    14.0152	     9.0637	     8.4763	     5.8746	     4.9515	     6.8817	     5.1193	
    16.5329	    12.9242	    10.9100	    14.6866	     9.3155	     9.1476	     6.2943	     5.7907	     7.4692	     5.8746	
    16.7847	    13.0920	    10.9940	    15.2740	     9.4833	     9.6512	     6.4621	     6.4621	     7.9727	     6.3782	
    16.9525	    13.0920	    10.9100	    15.8615	     9.3994	    10.0708	     6.2943	     7.0496	     8.3084	     6.5460	
    16.8686	    12.9242	    10.5743	    16.1972	     9.0637	    10.3226	     5.8746	     7.3853	     8.3923	     6.3782	
    16.7007	    12.5046	     9.9869	    16.3651	     8.5602	    10.4904	     5.2032	     7.5531	     8.3084	     5.8746	
    16.2811	    11.9171	     9.2316	    16.2811	     7.8049	    10.4065	     4.2801	     7.4692	     8.0566	     5.1193	
    15.7776	    11.0779	     8.3084	    16.0294	     6.9656	    10.1547	     3.2730	     7.2174	     7.6370	     4.1122	
    15.1901	    10.2386	     7.2174	    15.7776	     6.0425	     9.9030	     2.1820	     6.7978	     7.1335	     3.1052	
    14.5187	     9.3155	     6.1264	    15.5258	     5.1193	     9.6512	     1.2589	     6.3782	     6.6299	     2.1820	
    13.9313	     8.3923	     5.1193	    15.2740	     4.3640	     9.3994	     0.4196	     5.9586	     6.2943	     1.5106	
    13.4277	     7.4692	     4.1122	    15.2740	     3.6926	     9.3994	    -0.2518	     5.7068	     6.0425	     1.0910	
    12.9242	     6.7139	     3.1891	    15.4419	     3.1052	     9.3994	    -0.5875	     5.6229	     6.0425	     1.0910	
    12.4207	     6.0425	     2.5177	    15.7776	     2.6855	     9.6512	    -0.6714	     5.6229	     6.2103	     1.3428	
    12.0850	     5.4550	     1.9302	    16.2811	     2.4338	    10.0708	    -0.5035	     5.8746	     6.6299	     2.0142	
    11.6653	     5.0354	     1.5106	    16.8686	     2.3499	    10.5743	    -0.1678	     6.2943	     7.1335	     2.8534	
    11.2457	     4.6158	     1.0910	    17.5400	     2.2659	    11.0779	     0.2518	     6.7978	     7.6370	     3.9444	
    10.8261	     4.1962	     0.7553	    18.1274	     2.1820	    11.6653	     0.7553	     7.3853	     8.1406	     5.0354	
    10.4065	     3.7766	     0.5035	    18.6310	     2.0142	    12.2528	     1.1749	     7.9727	     8.6441	     6.0425	
     9.9030	     3.3569	     0.0839	    19.1345	     1.6785	    12.6724	     1.3428	     8.4763	     8.9798	     6.8817	
     9.3994	     2.9373	    -0.3357	    19.4702	     1.2589	    13.0920	     1.3428	     8.8959	     9.1476	     7.4692	
     8.8959	     2.4338	    -0.8392	    19.7220	     0.5875	    13.3438	     1.0910	     9.2316	     9.1476	     7.6370	
     8.3084	     1.8463	    -1.5106	    19.8059	    -0.2518	    13.5117	     0.5035	     9.3155	     8.9798	     7.4692	
     7.6370	     1.0910	    -2.2659	    19.6381	    -1.2589	    13.5117	    -0.3357	     9.3155	     8.6441	     6.9656	
     6.9656	     0.2518	    -3.1891	    19.3024	    -2.4338	    13.3438	    -1.4267	     9.1476	     8.2245	     6.2103	
     6.2943	    -0.5875	    -4.1962	    18.8828	    -3.6926	    13.0920	    -2.7695	     8.8120	     7.7209	     5.2032	
     5.5389	    -1.5106	    -5.2032	    18.2114	    -4.9515	    12.7563	    -4.1122	     8.4763	     7.2174	     4.1962	
     4.8676	    -2.4338	    -6.2103	    17.6239	    -6.1264	    12.4207	    -5.4550	     8.0566	     6.7139	     3.1052	
     4.1962	    -3.2730	    -7.1335	    17.0364	    -7.3013	    12.0850	    -6.7978	     7.7209	     6.2103	     2.0981	
     3.5248	    -4.1122	    -8.0566	    16.3651	    -8.3084	    11.7493	    -7.9727	     7.3013	     5.7907	     1.1749	
     2.7695	    -4.9515	    -8.8959	    15.6937	    -9.3155	    11.3297	    -8.9798	     6.8817	     5.2872	     0.5035	
     1.9302	    -5.7907	    -9.7351	    15.0223	   -10.1547	    10.9100	    -9.9030	     6.3782	     4.8676	    -0.0839	
     1.0910	    -6.6299	   -10.4904	    14.1830	   -10.9100	    10.3226	   -10.5743	     5.8746	     4.4479	    -0.4196	
     0.2518	    -7.3853	   -11.1618	    13.3438	   -11.5814	     9.7351	   -11.0779	     5.3711	     4.0283	    -0.5875	
    -0.6714	    -8.0566	   -11.6653	    12.5046	   -12.0850	     9.1476	   -11.4136	     4.8676	     3.6926	    -0.5035	
    -1.5106	    -8.6441	   -12.0850	    11.5814	   -12.3367	     8.5602	   -11.4975	     4.4479	     3.4409	    -0.2518	
    -2.2659	    -9.1476	   -12.3367	    10.7422	   -12.5046	     8.0566	   -11.4136	     3.9444	     3.1891	     0.2518	
    -2.9373	    -9.5673	   -12.5046	     9.9030	   -12.5885	     7.4692	   -11.2457	     3.5248	     2.9373	     0.8392	
    -3.5248	    -9.8190	   -12.6724	     9.2316	   -12.5885	     7.0496	   -11.1618	     3.1052	     2.7695	     1.4267	
    -3.9444	   -10.0708	   -12.7563	     8.7280	   -12.5885	     6.6299	   -11.0779	     2.7695	     2.6855	     1.9302	
    -4.2801	   -10.1547	   -12.8403	     8.3923	   -12.5885	     6.3782	   -11.0779	     2.4338	     2.5177	     2.4338	
    -4.3640	   -10.1547	   -12.8403	     8.3923	   -12.5046	     6.2943	   -11.2457	     2.2659	     2.5177	     2.6855	
    -4.3640	   -10.0708	   -12.9242	     8.5602	   -12.5046	     6.2943	   -11.4975	     2.2659	     2.4338	     2.8534	
    -4.1962	    -9.9030	   -12.9242	     8.8959	   -12.5046	     6.2943	   -12.0010	     2.2659	     2.4338	     2.8534	
    -3.9444	    -9.7351	   -12.9242	     9.1476	   -12.5046	     6.3782	   -12.5885	     2.2659	     2.4338	     2.6855	
    -3.6926	    -9.4833	   -12.9242	     9.3994	   -12.6724	     6.2943	   -13.2599	     2.2659	     2.3499	     2.3499	
    -3.5248	    -9.3155	   -13.0920	     9.3994	   -12.8403	     6.1264	   -14.0152	     2.1820	     2.2659	     1.8463	
    -3.2730	    -9.1476	   -13.2599	     9.1476	   -13.1760	     5.7907	   -14.9384	     2.0142	     2.0142	     1.2589	
[Epoch Header]
[Trial Type]	11
[Accept]	1
[Correct]	0
[RT]	 0.000
[Resp]	0
[Epoch Data]
    -2.0981	    -7.0496	    -6.7139	    -2.4338	    -4.6158	    -7.0496	   -11.6653	    -9.8190	    -7.8049	    -9.6512	
    -2.1820	    -7.3853	    -7.3853	    -1.9302	    -5.2872	    -6.8817	   -12.3367	    -9.8190	    -7.8888	   -10.0708	
    -2.2659	    -7.8049	    -8.0566	    -1.5945	    -6.0425	    -6.7978	   -12.9242	    -9.7351	    -7.8049	   -10.3226	
    -2.4338	    -8.2245	    -8.7280	    -1.3428	    -6.6299	    -6.7139	   -13.3438	    -9.5673	    -7.6370	   -10.4065	
    -2.6016	    -8.6441	    -9.3155	    -1.2589	    -7.1335	    -6.6299	   -13.5117	    -9.3155	    -7.3013	   -10.1547	
    -2.6855	    -9.0637	    -9.8190	    -1.3428	    -7.4692	    -6.6299	   -13.5117	    -8.9798	    -6.8817	    -9.6512	
    -2.7695	    -9.3994	   -10.2386	    -1.5106	    -7.7209	    -6.5460	   -13.2599	    -8.4763	    -6.3782	    -8.8120	
    -2.9373	    -9.7351	   -10.4904	    -1.7624	    -7.7209	    -6.3782	   -12.8403	    -7.8888	    -5.7068	    -7.8049	
    -2.9373	    -9.9869	   -10.5743	    -1.9302	    -7.7209	    -6.1264	   -12.3367	    -7.1335	    -5.0354	    -6.6299	
    -3.0212	   -10.1547	   -10.5743	    -2.0142	    -7.5531	    -5.7068	   -11.8332	    -6.2943	    -4.1962	    -5.3711	
    -3.0212	   -10.3226	   -10.5743	    -2.0142	    -7.3853	    -5.2872	   -11.2457	    -5.3711	    -3.3569	    -4.1122	
    -3.0212	   -10.4065	   -10.5743	    -1.9302	    -7.3013	    -4.7836	   -10.8261	    -4.4479	    -2.6016	    -3.0212	
    -3.0212	   -10.5743	   -10.5743	    -1.8463	    -7.3013	    -4.2801	   -10.5743	    -3.6087	    -1.8463	    -2.1820	
    -3.1052	   -10.6583	   -10.7422	    -1.7624	    -7.4692	    -3.8605	   -10.4904	    -2.8534	    -1.3428	    -1.6785	
    -3.1052	   -10.8261	   -10.9100	    -1.8463	    -7.8049	    -3.6087	   -10.7422	    -2.4338	    -1.0910	    -1.5106	
    -3.1891	   -10.9940	   -11.2457	    -2.0142	    -8.3084	    -3.6087	   -11.2457	    -2.2659	    -1.0910	    -1.8463	
    -3.1891	   -11.1618	   -11.7493	    -2.3499	    -9.0637	    -3.6926	   -11.9171	    -2.2659	    -1.2589	    -2.4338	
    -3.2730	   -11.4136	   -12.2528	    -2.6855	    -9.9030	    -3.9444	   -12.8403	    -2.6016	    -1.6785	    -3.3569	
    -3.2730	   -11.7493	   -12.8403	    -3.0212	   -10.8261	    -4.3640	   -13.9313	    -3.1052	    -2.2659	    -4.4479	
    -3.2730	   -12.0010	   -13.5117	    -3.1891	   -11.8332	    -4.7836	   -15.0223	    -3.7766	    -2.9373	    -5.7068	
    -3.1891	   -12.3367	   -14.0991	    -3.2730	   -12.7563	    -5.2032	   -16.0294	    -4.5319	    -3.6926	    -7.0496	
    -3.0212	   -12.5046	   -14.6027	    -3.1891	   -13.5956	    -5.5389	   -16.9525	    -5.2872	    -4.3640	    -8.2245	
    -2.7695	   -12.6724	   -15.0223	    -2.8534	   -14.1830	    -5.7068	   -17.5400	    -5.9586	    -5.0354	    -9.1476	
    -2.3499	   -12.5885	   -15.1901	    -2.3499	   -14.5187	    -5.7068	   -17.8757	    -6.4621	    -5.5389	    -9.8190	
    -1.8463	   -12.4207	   -15.1901	    -1.5945	   -14.6027	    -5.4550	   -17.7917	    -6.7139	    -5.7907	   -10.0708	
    -1.2589	   -12.0850	   -14.9384	    -0.6714	   -14.2670	    -4.9515	   -17.3721	    -6.7978	    -5.7907	    -9.9030	
    -0.5035	   -11.5814	   -14.5187	     0.2518	   -13.7634	    -4.2801	   -16.6168	    -6.5460	    -5.4550	    -9.2316	
     0.2518	   -10.9100	   -13.8474	     1.3428	   -12.9242	    -3.4409	   -15.5258	    -6.1264	    -4.8676	    -8.3084	
     0.9232	   -10.2386	   -13.1760	     2.2659	   -11.9171	    -2.5177	   -14.2670	    -5.5389	    -4.1122	    -7.0496	
     1.5106	    -9.6512	   -12.4207	     3.0212	   -10.9100	    -1.6785	   -12.9242	    -4.9515	    -3.3569	    -5.7068	
     1.7624	    -9.2316	   -11.8332	     3.5248	    -9.9869	    -0.9232	   -11.6653	    -4.3640	    -2.6855	    -4.4479	
     1.8463	    -8.8959	   -11.4975	     3.7766	    -9.2316	    -0.4196	   -10.6583	    -3.9444	    -2.1820	    -3.3569	
     1.5945	    -8.8959	   -11.2457	     3.7766	    -8.6441	    -0.1678	    -9.9030	    -3.6926	    -1.9302	    -2.6016	
     1.0910	    -8.9798	   -11.2457	     3.5248	    -8.3084	    -0.1678	    -9.4833	    -3.6087	    -1.9302	    -2.1820	
     0.4196	    -9.2316	   -11.4136	     3.1891	    -8.1406	    -0.2518	    -9.3994	    -3.6926	    -2.0142	    -2.1820	
    -0.3357	    -9.6512	   -11.6653	     2.9373	    -8.1406	    -0.5035	    -9.6512	    -3.7766	    -2.3499	    -2.5177	
    -1.0910	   -10.0708	   -11.9171	     2.7695	    -8.3084	    -0.7553	   -10.1547	    -3.9444	    -2.7695	    -3.1052	
    -1.7624	   -10.5743	   -12.3367	     2.6855	    -8.5602	    -1.0910	   -10.8261	    -4.1962	    -3.2730	    -3.9444	
    -2.5177	   -10.9940	   -12.6724	     2.6016	    -8.8959	    -1.5106	   -11.6653	    -4.5319	    -3.9444	    -5.0354	
    -3.1891	   -11.5814	   -13.0920	     2.4338	    -9.2316	    -2.0142	   -12.5046	    -4.9515	    -4.6158	    -6.2103	
    -3.9444	   -12.0850	   -13.5117	     2.0142	    -9.6512	    -2.6855	   -13.3438	    -5.4550	    -5.4550	    -7.4692	
    -4.8676	   -12.7563	   -14.0152	     1.2589	   -10.0708	    -3.6087	   -14.0991	    -6.2103	    -6.2943	    -8.8120	
    -5.8746	   -13.5956	   -14.5187	     0.0000	   -10.4904	    -4.7836	   -14.6866	    -7.1335	    -7.2174	   -10.0708	
    -6.9656	   -14.3509	   -15.0223	    -1.5945	   -10.8261	    -6.0425	   -15.0223	    -8.2245	    -8.2245	   -11.0779	
    -8.0566	   -15.2740	   -15.5258	    -3.4409	   -10.9940	    -7.4692	   -15.1901	    -9.3155	    -9.1476	   -11.9171	
    -9.0637	   -16.0294	   -15.8615	    -5.4550	   -10.9940	    -8.8120	   -15.0223	   -10.3226	    -9.9030	   -12.4207	
    -9.9869	   -16.7007	   -16.1133	    -7.3853	   -10.8261	   -10.0708	   -14.5187	   -11.2457	   -10.4065	   -12.5885	
   -10.7422	   -17.2882	   -16.1133	    -9.0637	   -10.4065	   -11.1618	   -13.7634	   -12.0010	   -10.7422	   -12.4207	
   -11.3297	   -17.6239	   -16.0294	   -10.4904	    -9.7351	   -11.9171	   -12.7563	   -12.5046	   -10.9100	   -11.9171	
   -11.8332	   -17.8757	   -15.7776	   -11.5814	    -9.0637	   -12.5046	   -11.6653	   -12.9242	   -10.9100	   -11.3297	
   -12.3367	   -18.0435	   -15.6097	   -12.2528	    -8.4763	   -13.0081	   -10.6583	   -13.1760	   -10.8261	   -10.7422	
   -12.7563	   -18.2953	   -15.6097	   -12.7563	    -8.0566	   -13.3438	    -9.7351	   -13.3438	   -10.9100	   -10.2386	
   -13.3438	   -18.5471	   -15.6937	   -13.0920	    -7.8888	   -13.6795	    -9.2316	   -13.5956	   -11.0779	    -9.9869	
   -13.9313	   -18.9667	   -16.0294	   -13.3438	    -7.9727	   -14.0152	    -8.9798	   -13.8474	   -11.3297	   -10.0708	
   -14.5187	   -19.4702	   -16.4490	   -13.5956	    -8.3084	   -14.3509	    -9.0637	   -14.2670	   -11.8332	   -10.4904	
   -15.1062	   -20.0577	   -17.1204	   -13.7634	    -8.8959	   -14.8544	    -9.5673	   -14.6866	   -12.4207	   -11.1618	
   -15.6937	   -20.7291	   -17.7917	   -14.0152	    -9.5673	   -15.3580	   -10.3226	   -15.2740	   -13.1760	   -12.1689	
   -16.2811	   -21.4005	   -18.6310	   -14.4348	   -10.3226	   -15.9454	   -11.3297	   -15.9454	   -14.0152	   -13.3438	
   -16.7847	   -21.9879	   -19.3863	   -14.9384	   -11.0779	   -16.6168	   -12.4207	   -16.7007	   -14.8544	   -14.6866	
   -17.2043	   -22.4915	   -20.0577	   -15.5258	   -11.7493	   -17.3721	   -13.5117	   -17.4561	   -15.6937	   -15.9454	
   -17.5400	   -22.9111	   -20.5612	   -16.1133	   -12.3367	   -17.9596	   -14.4348	   -18.2114	   -16.4490	   -17.0364	
   -17.7078	   -23.1628	   -20.8130	   -16.6168	   -12.6724	   -18.5471	   -15.2740	   -18.7988	   -17.0364	   -17.9596	
   -17.7917	   -23.3307	   -20.8969	   -16.8686	   -12.7563	   -18.8828	   -15.7776	   -19.2184	   -17.3721	   -18.6310	
   -17.7078	   -23.2468	   -20.8130	   -16.8686	   -12.6724	   -19.0506	   -16.0294	   -19.5541	   -17.5400	   -18.8828	
   -17.5400	   -22.9950	   -20.4773	   -16.5329	   -12.4207	   -18.9667	   -15.9454	   -19.6381	   -17.3721	   -18.7988	
   -17.2043	   -22.6593	   -19.9738	   -15.9454	   -11.9171	   -18.6310	   -15.6097	   -19.4702	   -17.0364	   -18.3792	
   -16.8686	   -22.0718	   -19.3024	   -15.0223	   -11.2457	   -18.0435	   -14.8544	   -19.2184	   -16.4490	   -17.5400	
   -16.3651	   -21.4005	   -18.5471	   -13.7634	   -10.4065	   -17.1204	   -13.9313	   -18.6310	   -15.6097	   -16.5329	
   -15.7776	   -20.6451	   -17.5400	   -12.3367	    -9.4833	   -16.0294	   -12.6724	   -17.9596	   -14.5187	   -15.1901	
   -15.1062	   -19.7220	   -16.5329	   -10.7422	    -8.3923	   -14.8544	   -11.2457	   -17.1204	   -13.3438	   -13.7634	
   -14.3509	   -18.7988	   -15.4419	    -9.1476	    -7.3013	   -13.5956	    -9.7351	   -16.1972	   -12.0850	   -12.3367	
   -13.5956	   -17.9596	   -14.4348	    -7.7209	    -6.3782	   -12.5046	    -8.3084	   -15.3580	   -10.8261	   -10.9940	
   -12.8403	   -17.2043	   -13.4277	    -6.5460	    -5.5389	   -11.6653	    -7.0496	   -14.6027	    -9.8190	    -9.9869	
   -12.1689	   -16.5329	   -12.6724	    -5.7907	    -4.9515	   -11.0779	    -6.1264	   -14.1830	    -9.1476	    -9.3155	
   -11.7493	   -16.1133	   -12.1689	    -5.4550	    -4.6997	   -10.9100	    -5.6229	   -14.0991	    -8.8120	    -9.1476	
   -11.4975	   -15.8615	   -11.8332	    -5.6229	    -4.6997	   -11.1618	    -5.5389	   -14.4348	    -8.8959	    -9.4833	
   -11.3297	   -15.7776	   -11.8332	    -6.2103	    -5.0354	   -11.6653	    -5.9586	   -15.0223	    -9.3155	   -10.2386	
   -11.3297	   -15.7776	   -12.0010	    -7.0496	    -5.6229	   -12.5046	    -6.6299	   -15.8615	   -10.0708	   -11.3297	
   -11.3297	   -15.9454	   -12.3367	    -7.9727	    -6.2943	   -13.4277	    -7.5531	   -16.7847	   -10.9940	   -12.6724	
   -11.4136	   -16.0294	   -12.6724	    -8.9798	    -6.9656	   -14.2670	    -8.5602	   -17.7078	   -12.0010	   -14.0152	
   -11.3297	   -16.1972	   -13.0081	    -9.9869	    -7.7209	   -15.1901	    -9.4833	   -18.6310	   -13.0081	   -15.3580	
   -11.1618	   -16.2811	   -13.3438	   -10.8261	    -8.3084	   -15.8615	   -10.4065	   -19.4702	   -13.8474	   -16.5329	
   -10.9940	   -16.4490	   -13.6795	   -11.5814	    -8.8959	   -16.4490	   -11.1618	   -20.0577	   -14.6866	   -17.4561	
   -10.8261	   -16.5329	   -14.0991	   -12.1689	    -9.3994	   -16.9525	   -11.8332	   -20.5612	   -15.3580	   -18.1274	
   -10.5743	   -16.7007	   -14.5187	   -12.6724	    -9.8190	   -17.2043	   -12.1689	   -20.7291	   -15.7776	   -18.5471	
   -10.2386	   -16.8686	   -14.8544	   -13.0081	   -10.1547	   -17.3721	   -12.4207	   -20.7291	   -16.0294	   -18.5471	
    -9.9030	   -16.9525	   -15.1901	   -13.0920	   -10.2386	   -17.2043	   -12.3367	   -20.3934	   -16.0294	   -18.2114	
    -9.4833	   -16.9525	   -15.3580	   -13.0920	   -10.1547	   -16.7847	   -12.0010	   -19.6381	   -15.6937	   -17.4561	
    -8.8959	   -16.7007	   -15.3580	   -12.7563	    -9.9030	   -16.1133	   -11.4975	   -18.6310	   -15.0223	   -16.4490	
    -8.2245	   -16.4490	   -15.1901	   -12.2528	    -9.3994	   -15.1901	   -10.8261	   -17.3721	   -14.0991	   -15.1901	
    -7.3853	   -15.9454	   -14.8544	   -11.4975	    -8.7280	   -14.0991	   -10.0708	   -15.7776	   -12.9242	   -13.6795	
    -6.4621	   -15.3580	   -14.4348	   -10.4904	    -7.9727	   -12.7563	    -9.2316	   -14.0991	   -11.6653	   -12.1689	
    -5.4550	   -14.6027	   -13.8474	    -9.3155	    -7.2174	   -11.3297	    -8.4763	   -12.3367	   -10.2386	   -10.7422	
    -4.2801	   -13.6795	   -13.0920	    -7.9727	    -6.3782	    -9.9030	    -7.7209	   -10.6583	    -8.7280	    -9.3994	
    -3.0212	   -12.6724	   -12.2528	    -6.5460	    -5.6229	    -8.3923	    -7.0496	    -8.9798	    -7.3853	    -8.3923	
    -1.5945	   -11.5814	   -11.3297	    -5.1193	    -4.9515	    -7.0496	    -6.5460	    -7.5531	    -6.1264	    -7.5531	
    -0.2518	   -10.4904	   -10.4904	    -3.8605	    -4.4479	    -5.9586	    -6.2103	    -6.4621	    -5.0354	    -7.0496	
     1.0910	    -9.3994	    -9.7351	    -2.7695	    -4.1122	    -5.1193	    -6.0425	    -5.7068	    -4.1962	    -6.8817	
     2.3499	    -8.5602	    -9.1476	    -2.0981	    -3.9444	    -4.6158	    -6.1264	    -5.4550	    -3.6926	    -7.0496	
     3.2730	    -7.8049	    -8.8120	    -1.7624	    -4.0283	    -4.4479	    -6.2943	    -5.5389	    -3.4409	    -7.3853	
     3.8605	    -7.3013	    -8.6441	    -1.6785	    -4.2801	    -4.6158	    -6.6299	    -6.0425	    -3.3569	    -7.8049	
     4.1962	    -7.0496	    -8.6441	    -1.9302	    -4.6997	    -4.9515	    -7.0496	    -6.7139	    -3.5248	    -8.3084	
     4.1122	    -7.1335	    -8.8959	    -2.4338	    -5.2032	    -5.4550	    -7.5531	    -7.4692	    -3.7766	    -8.7280	
     3.6926	    -7.3853	    -9.3155	    -3.1052	    -5.8746	    -6.0425	    -8.0566	    -8.2245	    -4.0283	    -9.0637	
     3.0212	    -7.8049	    -9.9030	    -3.8605	    -6.5460	    -6.5460	    -8.4763	    -8.8959	    -4.1962	    -9.1476	
     2.1820	    -8.3923	   -10.4904	    -4.5319	    -7.3013	    -7.0496	    -8.8959	    -9.3155	    -4.1962	    -8.9798	
     1.3428	    -8.9798	   -11.1618	    -5.1193	    -7.9727	    -7.3013	    -9.2316	    -9.3994	    -4.1122	    -8.5602	
     0.4196	    -9.6512	   -11.8332	    -5.6229	    -8.5602	    -7.3853	    -9.5673	    -9.1476	    -3.7766	    -7.8888	
    -0.5035	   -10.3226	   -12.5046	    -5.7907	    -9.0637	    -7.3013	    -9.8190	    -8.6441	    -3.2730	    -6.8817	
    -1.3428	   -10.9100	   -13.0920	    -5.8746	    -9.5673	    -7.0496	    -9.9869	    -7.8049	    -2.6016	    -5.7907	
    -2.0142	   -11.4136	   -13.5956	    -5.7068	    -9.9869	    -6.6299	   -10.1547	    -6.7978	    -1.8463	    -4.6158	
    -2.5177	   -11.8332	   -14.0152	    -5.2872	   -10.2386	    -6.0425	   -10.2386	    -5.7068	    -1.0071	    -3.4409	
    -2.7695	   -12.0850	   -14.2670	    -4.7836	   -10.4904	    -5.2872	   -10.3226	    -4.5319	    -0.1678	    -2.3499	
    -2.7695	   -12.1689	   -14.4348	    -4.0283	   -10.5743	    -4.4479	   -10.4904	    -3.3569	     0.5875	    -1.5106	
    -2.5177	   -12.0850	   -14.4348	    -3.1891	   -10.7422	    -3.6087	   -10.6583	    -2.2659	     1.2589	    -0.9232	
    -2.2659	   -12.0010	   -14.4348	    -2.2659	   -10.9100	    -2.7695	   -10.9940	    -1.4267	     1.6785	    -0.6714	
    -1.8463	   -12.0010	   -14.6027	    -1.3428	   -11.1618	    -2.0981	   -11.4975	    -0.8392	     1.9302	    -0.7553	
    -1.5945	   -12.0850	   -14.8544	    -0.5035	   -11.5814	    -1.5106	   -12.1689	    -0.5875	     1.9302	    -1.2589	
    -1.5106	   -12.2528	   -15.2740	     0.3357	   -12.1689	    -1.1749	   -13.0081	    -0.5875	     1.5945	    -2.0981	
    -1.5945	   -12.6724	   -15.8615	     1.0071	   -12.9242	    -0.9232	   -14.0991	    -0.9232	     1.0910	    -3.1891	
    -1.8463	   -13.2599	   -16.6168	     1.5945	   -13.7634	    -0.8392	   -15.1901	    -1.4267	     0.4196	    -4.4479	
    -2.3499	   -13.8474	   -17.3721	     2.0142	   -14.6866	    -0.9232	   -16.1972	    -2.0142	    -0.4196	    -5.7068	
    -3.0212	   -14.5187	   -18.2114	     2.3499	   -15.6097	    -1.0071	   -17.1204	    -2.6855	    -1.1749	    -6.7978	
    -3.6926	   -15.1901	   -18.9667	     2.6016	   -16.3651	    -1.1749	   -17.7078	    -3.2730	    -1.8463	    -7.6370	
    -4.3640	   -15.8615	   -19.5541	     2.6855	   -16.8686	    -1.2589	   -17.9596	    -3.7766	    -2.3499	    -7.9727	
    -5.1193	   -16.3651	   -19.9738	     2.7695	   -17.2043	    -1.3428	   -17.8757	    -4.1122	    -2.6016	    -7.9727	
    -5.7068	   -16.7847	   -20.2255	     2.6855	   -17.2043	    -1.4267	   -17.3721	    -4.2801	    -2.5177	    -7.4692	
    -6.2943	   -17.1204	   -20.2255	     2.5177	   -16.9525	    -1.5106	   -16.5329	    -4.3640	    -2.3499	    -6.6299	
    -6.7978	   -17.2882	   -20.1416	     2.1820	   -16.5329	    -1.5945	   -15.5258	    -4.2801	    -2.0142	    -5.6229	
    -7.3013	   -17.5400	   -20.0577	     1.7624	   -16.0294	    -1.7624	   -14.3509	    -4.2801	    -1.6785	    -4.4479	
    -7.8888	   -17.7917	   -19.8898	     1.0910	   -15.5258	    -2.0981	   -13.1760	    -4.3640	    -1.3428	    -3.3569	
    -8.5602	   -18.0435	   -19.8059	     0.2518	   -15.1901	    -2.6016	   -12.1689	    -4.6158	    -1.2589	    -2.5177	
    -9.2316	   -18.2953	   -19.8059	    -0.7553	   -14.9384	    -3.2730	   -11.3297	    -4.9515	    -1.3428	    -1.8463	
    -9.8190	   -18.6310	   -19.7220	    -1.7624	   -14.7705	    -3.9444	   -10.7422	    -5.4550	    -1.5945	    -1.5945	
   -10.3226	   -18.7988	   -19.7220	    -2.6855	   -14.6866	    -4.6997	   -10.4065	    -6.0425	    -1.9302	    -1.5945	
   -10.5743	   -18.8828	   -19.7220	    -3.6926	   -14.6866	    -5.4550	   -10.4065	    -6.7139	    -2.4338	    -1.9302	
   -10.7422	   -18.8828	   -19.7220	    -4.6158	   -14.7705	    -6.2103	   -10.5743	    -7.3853	    -2.9373	    -2.4338	
   -10.8261	   -18.8828	   -19.7220	    -5.4550	   -14.8544	    -6.8817	   -10.9100	    -8.1406	    -3.4409	    -3.1891	
   -10.7422	   -18.8828	   -19.8059	    -6.2103	   -15.1062	    -7.6370	   -11.4975	    -8.8120	    -4.1122	    -4.1122	
   -10.6583	   -18.7988	   -19.8898	    -7.0496	   -15.3580	    -8.3084	   -12.1689	    -9.6512	    -4.7836	    -5.0354	
   -10.5743	   -18.8828	   -20.0577	    -7.8049	   -15.6097	    -9.0637	   -12.9242	   -10.3226	    -5.4550	    -6.0425	
   -10.5743	   -18.9667	   -20.3094	    -8.5602	   -15.9454	    -9.8190	   -13.5956	   -11.0779	    -6.1264	    -6.9656	
   -10.6583	   -19.1345	   -20.5612	    -9.3155	   -16.2811	   -10.4904	   -14.2670	   -11.7493	    -6.7978	    -7.7209	
   -10.8261	   -19.4702	   -20.9808	   -10.0708	   -16.6168	   -11.1618	   -14.8544	   -12.3367	    -7.3853	    -8.3084	
   -11.2457	   -19.9738	   -21.4844	   -10.7422	   -17.0364	   -11.8332	   -15.4419	   -12.8403	    -7.9727	    -8.6441	
   -11.7493	   -20.5612	   -21.9879	   -11.3297	   -17.4561	   -12.3367	   -15.8615	   -13.2599	    -8.4763	    -8.8959	
   -12.4207	   -21.2326	   -22.6593	   -11.7493	   -17.8757	   -12.8403	   -16.2811	   -13.5956	    -8.8959	    -8.8959	
   -13.0920	   -21.9040	   -23.2468	   -12.0010	   -18.3792	   -13.0920	   -16.5329	   -13.6795	    -9.2316	    -8.7280	
   -13.7634	   -22.5754	   -23.8342	   -12.0010	   -18.7988	   -13.2599	   -16.7847	   -13.5956	    -9.3155	    -8.4763	
   -14.3509	   -23.2468	   -24.3378	   -11.9171	   -19.1345	   -13.2599	   -16.8686	   -13.3438	    -9.3155	    -8.0566	
   -14.8544	   -23.8342	   -24.8413	   -11.5814	   -19.5541	   -13.0920	   -17.0364	   -13.0920	    -9.3155	    -7.6370	
   -15.2740	   -24.2538	   -25.2609	   -11.2457	   -19.8898	   -12.9242	   -17.2043	   -12.7563	    -9.2316	    -7.3013	
   -15.6097	   -24.6735	   -25.6805	   -10.8261	   -20.3094	   -12.6724	   -17.4561	   -12.5046	    -9.2316	    -7.1335	
   -15.6937	   -24.9252	   -26.0162	   -10.4904	   -20.7291	   -12.5046	   -17.7917	   -12.4207	    -9.3155	    -7.1335	
   -15.6097	   -25.0092	   -26.2680	   -10.0708	   -21.1487	   -12.4207	   -18.2114	   -12.4207	    -9.4833	    -7.3013	
   -15.4419	   -25.0931	   -26.5198	    -9.8190	   -21.6522	   -12.3367	   -18.7149	   -12.5046	    -9.7351	    -7.7209	
   -15.1901	   -25.0931	   -26.7715	    -9.6512	   -22.2397	   -12.3367	   -19.3863	   -12.8403	   -10.1547	    -8.3084	
   -14.9384	   -25.2609	   -27.1072	    -9.6512	   -22.9111	   -12.6724	   -20.1416	   -13.3438	   -10.7422	    -9.2316	
   -14.7705	   -25.5127	   -27.6108	    -9.9030	   -23.7503	   -13.1760	   -21.1487	   -14.0991	   -11.5814	   -10.4065	
   -14.7705	   -25.8484	   -28.2822	   -10.4904	   -24.7574	   -14.0152	   -22.2397	   -15.1062	   -12.5046	   -11.7493	
   -14.9384	   -26.4359	   -29.0375	   -11.2457	   -25.8484	   -15.0223	   -23.4146	   -16.3651	   -13.6795	   -13.2599	
   -15.1062	   -27.0233	   -29.8767	   -12.1689	   -26.9394	   -16.1133	   -24.5895	   -17.6239	   -14.7705	   -14.7705	
   -15.4419	   -27.6947	   -30.7159	   -13.0920	   -28.0304	   -17.2043	   -25.6805	   -18.8828	   -15.8615	   -16.1133	
   -15.7776	   -28.2822	   -31.5552	   -14.0152	   -28.7857	   -18.2114	   -26.5198	   -19.9738	   -16.7847	   -17.2882	
   -16.0294	   -28.7857	   -32.1426	   -14.8544	   -29.3732	   -18.9667	   -27.0233	   -20.8130	   -17.4561	   -17.9596	
   -16.2811	   -29.0375	   -32.5623	   -15.3580	   -29.5410	   -19.3863	   -27.2751	   -21.3165	   -17.7917	   -18.2114	
   -16.4490	   -29.2053	   -32.7301	   -15.6097	   -29.3732	   -19.4702	   -27.0233	   -21.4005	   -17.6239	   -17.9596	
   -16.5329	   -29.1214	   -32.7301	   -15.6097	   -28.8696	   -19.2184	   -26.5198	   -21.0648	   -17.2043	   -17.2043	
   -16.5329	   -28.8696	   -32.4783	   -15.1901	   -28.1982	   -18.5471	   -25.7645	   -20.3934	   -16.4490	   -16.1972	
   -16.5329	   -28.6179	   -32.1426	   -14.6027	   -27.3590	   -17.6239	   -24.9252	   -19.3863	   -15.4419	   -14.8544	
   -16.5329	   -28.3661	   -31.8069	   -13.6795	   -26.5198	   -16.5329	   -24.0021	   -18.2953	   -14.3509	   -13.4277	
   -16.3651	   -27.9465	   -31.3873	   -12.5046	   -25.6805	   -15.1901	   -23.2468	   -17.0364	   -13.1760	   -12.0010	
   -16.0294	   -27.5269	   -30.8838	   -11.1618	   -24.9252	   -13.7634	   -22.5754	   -15.7776	   -12.0850	   -10.7422	
   -15.6097	   -27.1072	   -30.3802	    -9.5673	   -24.3378	   -12.3367	   -22.2397	   -14.4348	   -10.9940	    -9.6512	
   -14.9384	   -26.5198	   -29.8767	    -7.8049	   -23.9182	   -10.8261	   -22.0718	   -13.1760	   -10.0708	    -8.8959	
   -14.2670	   -25.9323	   -29.3732	    -6.0425	   -23.6664	    -9.3994	   -22.1558	   -12.0010	    -9.3155	    -8.3923	
   -13.5117	   -25.3448	   -28.9536	    -4.3640	   -23.5825	    -8.1406	   -22.5754	   -10.9940	    -8.8120	    -8.3084	
   -12.7563	   -24.8413	   -28.6179	    -2.8534	   -23.6664	    -7.0496	   -23.1628	   -10.1547	    -8.5602	    -8.4763	
   -12.0850	   -24.3378	   -28.2822	    -1.5945	   -23.9182	    -6.2103	   -23.9182	    -9.5673	    -8.4763	    -8.8959	
   -11.4136	   -23.9182	   -27.9465	    -0.5875	   -24.1699	    -5.4550	   -24.6735	    -9.0637	    -8.4763	    -9.4833	
   -10.7422	   -23.3307	   -27.5269	     0.2518	   -24.2538	    -4.8676	   -25.2609	    -8.5602	    -8.5602	    -9.9869	
   -10.0708	   -22.7432	   -26.9394	     0.8392	   -24.2538	    -4.4479	   -25.6805	    -8.2245	    -8.4763	   -10.4904	
    -9.3155	   -22.0718	   -26.2680	     1.3428	   -23.9182	    -4.0283	   -25.7645	    -7.8049	    -8.3923	   -10.7422	
    -8.6441	   -21.3165	   -25.4288	     1.5945	   -23.3307	    -3.6926	   -25.5966	    -7.3853	    -8.1406	   -10.8261	
    -7.9727	   -20.4773	   -24.4217	     1.6785	   -22.5754	    -3.5248	   -25.0931	    -6.9656	    -7.8049	   -10.7422	
    -7.3013	   -19.6381	   -23.4146	     1.6785	   -21.6522	    -3.4409	   -24.3378	    -6.6299	    -7.3853	   -10.4065	
    -6.7139	   -18.7988	   -22.3236	     1.5106	   -20.5612	    -3.3569	   -23.4146	    -6.2943	    -6.9656	    -9.9869	
    -6.1264	   -17.9596	   -21.2326	     1.3428	   -19.4702	    -3.3569	   -22.3236	    -6.0425	    -6.5460	    -9.3994	
    -5.4550	   -17.0364	   -20.0577	     1.1749	   -18.2114	    -3.3569	   -21.0648	    -5.7907	    -6.1264	    -8.7280	
    -4.7836	   -16.1972	   -18.8828	     1.0071	   -17.0364	    -3.2730	   -19.8059	    -5.5389	    -5.6229	    -7.9727	
    -4.1122	   -15.3580	   -17.7078	     0.8392	   -15.7776	    -3.1891	   -18.5471	    -5.3711	    -5.2032	    -7.2174	
    -3.4409	   -14.5187	   -16.6168	     0.6714	   -14.6027	    -2.9373	   -17.3721	    -5.2032	    -4.8676	    -6.5460	
    -2.7695	   -13.7634	   -15.6097	     0.5035	   -13.5956	    -2.7695	   -16.2811	    -5.0354	    -4.5319	    -6.0425	
    -2.0981	   -13.0081	   -14.6027	     0.4196	   -12.5885	    -2.5177	   -15.4419	    -5.0354	    -4.2801	    -5.6229	
    -1.5106	   -12.3367	   -13.7634	     0.3357	   -11.8332	    -2.2659	   -14.7705	    -5.0354	    -4.1962	    -5.5389	
    -1.0071	   -11.8332	   -13.1760	     0.4196	   -11.2457	    -1.9302	   -14.4348	    -5.0354	    -4.1122	    -5.6229	
    -0.5875	   -11.4136	   -12.7563	     0.5875	   -10.9100	    -1.6785	   -14.4348	    -5.0354	    -4.1122	    -5.9586	
    -0.4196	   -11.3297	   -12.6724	     0.8392	   -10.9100	    -1.4267	   -14.7705	    -5.1193	    -4.1962	    -6.5460	
    -0.4196	   -11.4136	   -12.8403	     1.1749	   -11.1618	    -1.2589	   -15.3580	    -5.2032	    -4.3640	    -7.3013	
    -0.5875	   -11.7493	   -13.2599	     1.5106	   -11.6653	    -1.0910	   -16.1972	    -5.2032	    -4.5319	    -8.2245	
    -1.0071	   -12.3367	   -13.9313	     1.8463	   -12.3367	    -1.0910	   -17.2043	    -5.2872	    -4.7836	    -9.1476	
    -1.4267	   -13.0081	   -14.6866	     2.0142	   -13.0920	    -1.1749	   -18.2114	    -5.2872	    -5.0354	    -9.9869	
    -1.9302	   -13.6795	   -15.4419	     2.1820	   -13.8474	    -1.2589	   -19.1345	    -5.2872	    -5.2032	   -10.6583	
    -2.2659	   -14.3509	   -16.1133	     2.2659	   -14.5187	    -1.3428	   -19.8059	    -5.1193	    -5.2872	   -11.0779	
    -2.6016	   -14.8544	   -16.6168	     2.3499	   -14.8544	    -1.2589	   -20.2255	    -4.7836	    -5.2032	   -11.0779	
    -2.7695	   -15.1901	   -16.8686	     2.5177	   -15.0223	    -1.0071	   -20.1416	    -4.2801	    -4.9515	   -10.7422	
    -2.7695	   -15.2740	   -16.7847	     2.7695	   -14.6866	    -0.5875	   -19.6381	    -3.6087	    -4.3640	    -9.9869	
    -2.5177	   -15.0223	   -16.2811	     3.3569	   -14.0152	     0.1678	   -18.7149	    -2.6016	    -3.6087	    -8.8120	
    -1.9302	   -14.4348	   -15.4419	     4.1122	   -13.0081	     1.1749	   -17.2882	    -1.4267	    -2.5177	    -7.2174	
    -1.1749	   -13.5117	   -14.2670	     5.2872	   -11.5814	     2.5177	   -15.5258	     0.0000	    -1.1749	    -5.3711	
    -0.0839	   -12.3367	   -12.7563	     6.7139	    -9.9030	     4.0283	   -13.4277	     1.5945	     0.3357	    -3.2730	
     1.1749	   -10.9100	   -11.1618	     8.3084	    -8.1406	     5.5389	   -11.3297	     3.1891	     1.9302	    -1.2589	
     2.5177	    -9.4833	    -9.5673	     9.9869	    -6.4621	     7.1335	    -9.3155	     4.6997	     3.3569	     0.6714	
     3.7766	    -7.9727	    -8.0566	    11.5814	    -4.8676	     8.4763	    -7.4692	     6.0425	     4.6997	     2.1820	
     5.0354	    -6.6299	    -6.7978	    12.9242	    -3.5248	     9.6512	    -5.9586	     7.1335	     5.7907	     3.3569	
     6.0425	    -5.5389	    -5.7907	    14.0152	    -2.5177	    10.4065	    -4.9515	     7.8049	     6.4621	     3.9444	
     6.7978	    -4.6997	    -5.2032	    14.5187	    -2.0142	    10.7422	    -4.4479	     7.9727	     6.7978	     4.0283	
     7.2174	    -4.1962	    -4.9515	    14.5187	    -1.8463	    10.5743	    -4.4479	     7.6370	     6.6299	     3.6087	
     7.3853	    -4.0283	    -5.1193	    14.0152	    -2.0981	     9.9869	    -4.8676	     6.9656	     6.2103	     2.6855	
     7.3013	    -4.1122	    -5.5389	    13.0081	    -2.6016	     8.9798	    -5.5389	     5.8746	     5.4550	     1.4267	
     7.1335	    -4.3640	    -6.1264	    11.7493	    -3.3569	     7.7209	    -6.4621	     4.6158	     4.5319	     0.1678	
     6.8817	    -4.6997	    -6.7978	    10.2386	    -4.1962	     6.2943	    -7.3853	     3.2730	     3.6087	    -1.1749	
     6.6299	    -5.0354	    -7.3853	     8.5602	    -5.0354	     4.8676	    -8.1406	     1.9302	     2.6855	    -2.3499	
     6.2943	    -5.4550	    -7.9727	     6.8817	    -5.7907	     3.3569	    -8.8120	     0.6714	     1.8463	    -3.1891	
     6.0425	    -5.8746	    -8.5602	     5.1193	    -6.4621	     1.9302	    -9.2316	    -0.5035	     1.0071	    -3.7766	
     5.7068	    -6.2943	    -9.0637	     3.3569	    -6.9656	     0.5875	    -9.4833	    -1.4267	     0.4196	    -3.9444	
     5.4550	    -6.6299	    -9.3994	     1.7624	    -7.3853	    -0.5875	    -9.3155	    -2.0981	     0.0000	    -3.6926	
     5.1193	    -6.9656	    -9.5673	     0.3357	    -7.5531	    -1.5106	    -8.9798	    -2.4338	    -0.0839	    -3.0212	
     4.9515	    -7.1335	    -9.5673	    -0.8392	    -7.3853	    -2.1820	    -8.3084	    -2.3499	     0.0839	    -2.0142	
     4.8676	    -7.1335	    -9.3994	    -1.5106	    -7.0496	    -2.3499	    -7.3853	    -1.9302	     0.5875	    -0.6714	
     5.0354	    -6.8817	    -8.9798	    -1.6785	    -6.4621	    -2.0981	    -6.2103	    -1.1749	     1.4267	     1.0071	
     5.4550	    -6.2943	    -8.2245	    -1.1749	    -5.5389	    -1.4267	    -4.7836	     0.0839	     2.5177	     2.8534	
     6.2103	    -5.4550	    -7.2174	    -0.1678	    -4.5319	    -0.3357	    -3.2730	     1.5945	     3.9444	     4.6997	
     7.1335	    -4.3640	    -6.1264	     1.4267	    -3.2730	     1.1749	    -1.7624	     3.2730	     5.4550	     6.4621	
     8.2245	    -3.1052	    -4.8676	     3.2730	    -2.0981	     2.7695	    -0.4196	     5.0354	     6.9656	     7.8888	
     9.3994	    -1.8463	    -3.6926	     5.2032	    -1.0910	     4.3640	     0.7553	     6.6299	     8.3084	     8.9798	
    10.4904	    -0.6714	    -2.6855	     7.2174	    -0.2518	     5.7907	     1.5106	     7.8888	     9.3994	     9.6512	
    11.4975	     0.3357	    -1.9302	     9.1476	     0.3357	     7.0496	     1.7624	     8.8959	    10.0708	     9.7351	
    12.4207	     1.0910	    -1.4267	    10.8261	     0.5875	     7.9727	     1.7624	     9.5673	    10.4904	     9.4833	
    13.2599	     1.5945	    -1.0910	    12.4207	     0.6714	     8.6441	     1.3428	     9.8190	    10.5743	     8.8959	
    14.0152	     2.0142	    -0.9232	    13.7634	     0.6714	     9.0637	     0.7553	     9.8190	    10.4904	     8.0566	
    14.6027	     2.2659	    -0.9232	    15.0223	     0.5035	     9.3155	     0.0000	     9.5673	    10.2386	     7.3013	
    15.1901	     2.4338	    -1.0071	    16.0294	     0.2518	     9.4833	    -0.7553	     9.2316	     9.9869	     6.4621	
    15.6937	     2.5177	    -1.0071	    16.8686	     0.0839	     9.4833	    -1.3428	     8.8120	     9.6512	     5.8746	
    16.1133	     2.6016	    -1.0910	    17.3721	     0.0000	     9.3994	    -1.8463	     8.3923	     9.3994	     5.4550	
    16.4490	     2.7695	    -1.0910	    17.6239	    -0.0839	     9.2316	    -2.0981	     7.9727	     9.0637	     5.2872	
    16.7007	     2.8534	    -0.9232	    17.5400	     0.0000	     8.9798	    -2.0142	     7.5531	     8.8120	     5.2872	
    16.7847	     3.1052	    -0.6714	    17.1204	     0.2518	     8.6441	    -1.7624	     7.1335	     8.5602	     5.3711	
    16.7847	     3.2730	    -0.3357	    16.3651	     0.5875	     8.2245	    -1.1749	     6.7139	     8.3084	     5.6229	
    16.5329	     3.5248	     0.0839	    15.3580	     0.9232	     7.7209	    -0.5875	     6.2103	     7.9727	     5.8746	
    16.0294	     3.6087	     0.5035	    14.0991	     1.2589	     7.0496	     0.0839	     5.6229	     7.5531	     5.9586	
    15.3580	     3.6087	     0.7553	    12.7563	     1.5106	     6.2103	     0.6714	     4.8676	     6.9656	     5.9586	
    14.3509	     3.3569	     0.8392	    11.3297	     1.5945	     5.3711	     1.0071	     4.0283	     6.3782	     5.6229	
    13.2599	     3.0212	     0.8392	     9.9869	     1.4267	     4.3640	     1.1749	     3.1052	     5.5389	     5.0354	
    12.0850	     2.6016	     0.5875	     8.7280	     1.1749	     3.4409	     1.0910	     2.0981	     4.6997	     4.1962	
    11.0779	     2.1820	     0.3357	     7.6370	     0.7553	     2.5177	     0.7553	     1.0071	     3.7766	     3.1052	
    10.1547	     1.7624	    -0.0839	     6.7978	     0.2518	     1.5945	     0.3357	     0.0839	     2.8534	     1.9302	
     9.5673	     1.4267	    -0.4196	     6.1264	    -0.3357	     0.8392	    -0.2518	    -0.8392	     1.8463	     0.5875	
     9.1476	     1.1749	    -0.7553	     5.6229	    -0.8392	     0.1678	    -0.8392	    -1.6785	     0.9232	    -0.6714	
     8.9798	     1.0071	    -1.0910	     5.2032	    -1.2589	    -0.4196	    -1.5106	    -2.3499	     0.0000	    -1.9302	
     8.9798	     0.9232	    -1.3428	     4.8676	    -1.5945	    -1.0071	    -2.0142	    -3.0212	    -0.8392	    -3.1052	
     9.0637	     0.8392	    -1.4267	     4.5319	    -1.8463	    -1.5106	    -2.4338	    -3.4409	    -1.5945	    -4.1122	
     9.3155	     0.9232	    -1.5106	     4.1962	    -1.8463	    -1.9302	    -2.5177	    -3.7766	    -2.0981	    -4.7836	
     9.5673	     1.0910	    -1.3428	     3.9444	    -1.5945	    -2.2659	    -2.3499	    -3.9444	    -2.4338	    -5.2032	
     9.8190	     1.2589	    -1.1749	     3.6926	    -1.1749	    -2.4338	    -1.8463	    -3.8605	    -2.4338	    -5.2032	
    10.1547	     1.5945	    -0.7553	     3.4409	    -0.5875	    -2.5177	    -1.0910	    -3.5248	    -2.1820	    -4.7836	
    10.4065	     1.9302	    -0.3357	     3.3569	     0.1678	    -2.5177	    -0.0839	    -3.0212	    -1.6785	    -4.0283	
    10.7422	     2.3499	     0.2518	     3.2730	     1.0910	    -2.2659	     1.0910	    -2.3499	    -0.9232	    -2.9373	
    10.9940	     2.7695	     0.8392	     3.1891	     2.0142	    -1.9302	     2.4338	    -1.4267	    -0.0839	    -1.7624	
    11.1618	     3.1891	     1.4267	     3.1052	     2.9373	    -1.4267	     3.7766	    -0.5035	     0.9232	    -0.4196	
    11.2457	     3.5248	     2.0142	     2.9373	     3.8605	    -1.0910	     5.0354	     0.3357	     1.7624	     0.8392	
    11.2457	     3.7766	     2.3499	     2.6855	     4.4479	    -0.7553	     6.0425	     1.0071	     2.5177	     1.8463	
    11.1618	     3.8605	     2.6016	     2.3499	     4.9515	    -0.5035	     6.7978	     1.5106	     3.0212	     2.5177	
    11.0779	     3.8605	     2.6855	     2.0142	     5.1193	    -0.3357	     7.1335	     1.7624	     3.2730	     2.7695	
    10.9940	     3.7766	     2.6855	     1.7624	     5.2032	    -0.1678	     7.2174	     1.8463	     3.2730	     2.6016	
    10.9940	     3.7766	     2.6016	     1.6785	     5.0354	    -0.0839	     6.8817	     1.7624	     3.0212	     2.0981	
    11.2457	     3.7766	     2.5177	     1.7624	     4.8676	     0.0839	     6.3782	     1.5945	     2.6855	     1.4267	
    11.5814	     3.8605	     2.4338	     2.0142	     4.5319	     0.2518	     5.7068	     1.4267	     2.3499	     0.5035	
    12.0010	     4.0283	     2.4338	     2.5177	     4.2801	     0.5875	     4.8676	     1.1749	     1.9302	    -0.4196	
    12.5885	     4.2801	     2.5177	     3.1052	     3.9444	     0.9232	     4.1122	     1.0071	     1.6785	    -1.3428	
    13.0920	     4.5319	     2.6016	     3.8605	     3.7766	     1.3428	     3.3569	     0.8392	     1.4267	    -2.1820	
    13.5956	     4.8676	     2.7695	     4.6158	     3.5248	     1.7624	     2.6855	     0.7553	     1.4267	    -2.7695	
    13.9313	     5.1193	     2.9373	     5.3711	     3.4409	     2.1820	     2.0981	     0.7553	     1.5106	    -3.1052	
    14.0991	     5.2872	     3.0212	     5.9586	     3.3569	     2.5177	     1.7624	     0.8392	     1.6785	    -3.1891	
    14.0152	     5.2872	     3.0212	     6.4621	     3.1891	     2.7695	     1.5106	     0.9232	     1.9302	    -3.0212	
    13.5956	     5.0354	     2.9373	     6.6299	     3.1052	     2.9373	     1.3428	     0.9232	     2.2659	    -2.6016	
    13.0081	     4.6158	     2.6855	     6.6299	     3.1052	     2.9373	     1.3428	     1.0071	     2.5177	    -2.0142	
    12.0850	     3.9444	     2.2659	     6.3782	     2.9373	     2.8534	     1.3428	     0.9232	     2.8534	    -1.2589	
    10.9940	     3.1891	     1.7624	     5.8746	     2.8534	     2.5177	     1.4267	     0.7553	     3.0212	    -0.5035	
     9.8190	     2.3499	     1.0910	     5.2032	     2.6016	     2.0981	     1.4267	     0.5035	     3.1891	     0.1678	
     8.5602	     1.3428	     0.3357	     4.4479	     2.3499	     1.5945	     1.4267	     0.1678	     3.2730	     0.7553	
     7.2174	     0.3357	    -0.4196	     3.6087	     2.0142	     1.0071	     1.2589	    -0.2518	     3.1891	     1.0910	
     5.9586	    -0.6714	    -1.2589	     2.7695	     1.5945	     0.3357	     0.9232	    -0.7553	     3.0212	     1.0910	
     4.6997	    -1.6785	    -2.1820	     1.8463	     1.0071	    -0.3357	     0.3357	    -1.3428	     2.6855	     0.8392	
     3.5248	    -2.7695	    -3.1891	     1.0071	     0.4196	    -1.1749	    -0.4196	    -2.0981	     2.0981	     0.1678	
     2.4338	    -3.7766	    -4.1962	     0.2518	    -0.3357	    -1.9302	    -1.3428	    -2.8534	     1.4267	    -0.7553	
     1.4267	    -4.6997	    -5.1193	    -0.4196	    -1.1749	    -2.6016	    -2.3499	    -3.6087	     0.7553	    -1.8463	
     0.6714	    -5.5389	    -5.9586	    -0.8392	    -1.9302	    -3.1052	    -3.4409	    -4.1962	     0.0839	    -2.9373	
     0.0839	    -6.2103	    -6.6299	    -1.0910	    -2.6855	    -3.4409	    -4.4479	    -4.6997	    -0.5035	    -4.0283	
    -0.1678	    -6.6299	    -7.2174	    -1.0910	    -3.3569	    -3.6087	    -5.3711	    -4.9515	    -1.0071	    -4.9515	
    -0.3357	    -6.9656	    -7.6370	    -0.9232	    -3.8605	    -3.6087	    -6.1264	    -5.0354	    -1.2589	    -5.6229	
    -0.3357	    -7.2174	    -8.0566	    -0.5875	    -4.3640	    -3.4409	    -6.6299	    -4.9515	    -1.4267	    -6.1264	
    -0.2518	    -7.3013	    -8.3084	    -0.2518	    -4.6158	    -3.1891	    -7.0496	    -4.7836	    -1.3428	    -6.2943	
    -0.0839	    -7.4692	    -8.5602	     0.1678	    -4.8676	    -2.7695	    -7.2174	    -4.4479	    -1.1749	    -6.1264	
     0.0000	    -7.5531	    -8.6441	     0.5875	    -4.9515	    -2.3499	    -7.0496	    -3.9444	    -0.7553	    -5.5389	
     0.0839	    -7.5531	    -8.6441	     1.0071	    -4.8676	    -1.8463	    -6.6299	    -3.3569	    -0.1678	    -4.6997	
     0.2518	    -7.5531	    -8.4763	     1.4267	    -4.6158	    -1.2589	    -5.9586	    -2.6016	     0.5875	    -3.4409	
     0.3357	    -7.4692	    -8.1406	     1.8463	    -4.1122	    -0.5035	    -4.9515	    -1.7624	     1.5945	    -1.9302	
     0.5875	    -7.2174	    -7.6370	     2.2659	    -3.3569	     0.2518	    -3.6926	    -0.7553	     2.6855	    -0.0839	
     0.8392	    -6.7978	    -6.8817	     2.7695	    -2.4338	     1.0910	    -2.1820	     0.2518	     3.8605	     1.8463	
     1.3428	    -6.2103	    -6.0425	     3.2730	    -1.3428	     2.0142	    -0.6714	     1.3428	     5.1193	     3.8605	
     1.9302	    -5.5389	    -5.0354	     3.6926	    -0.0839	     2.8534	     0.9232	     2.4338	     6.3782	     5.7068	
     2.6855	    -4.8676	    -4.0283	     4.1122	     1.0910	     3.6926	     2.3499	     3.2730	     7.4692	     7.2174	
     3.4409	    -4.1122	    -3.0212	     4.4479	     2.1820	     4.3640	     3.4409	     4.0283	     8.3084	     8.3084	
     4.1962	    -3.5248	    -2.1820	     4.6997	     3.1052	     4.7836	     4.2801	     4.4479	     8.8959	     8.9798	
     4.8676	    -3.0212	    -1.5945	     4.6997	     3.7766	     4.9515	     4.6997	     4.6997	     9.1476	     9.0637	
     5.3711	    -2.7695	    -1.1749	     4.5319	     4.1962	     4.9515	     4.6997	     4.6158	     9.1476	     8.6441	
     5.6229	    -2.7695	    -1.0910	     4.1962	     4.3640	     4.6158	     4.3640	     4.2801	     8.8959	     7.8049	
     5.7068	    -3.0212	    -1.2589	     3.6926	     4.1962	     4.0283	     3.6926	     3.6926	     8.3084	     6.6299	
     5.4550	    -3.4409	    -1.6785	     3.0212	     3.8605	     3.2730	     2.7695	     2.9373	     7.5531	     5.2032	
     5.0354	    -4.1122	    -2.3499	     2.2659	     3.3569	     2.4338	     1.7624	     2.1820	     6.6299	     3.6087	
     4.3640	    -4.8676	    -3.1052	     1.5106	     2.7695	     1.5106	     0.6714	     1.3428	     5.7068	     2.0981	
     3.6087	    -5.7068	    -3.9444	     0.6714	     2.0142	     0.5875	    -0.4196	     0.5875	     4.7836	     0.7553	
     2.7695	    -6.5460	    -4.8676	    -0.0839	     1.2589	    -0.3357	    -1.3428	    -0.0839	     3.9444	    -0.3357	
     1.9302	    -7.3853	    -5.7068	    -1.0071	     0.5035	    -1.2589	    -2.1820	    -0.6714	     3.1891	    -1.2589	
     1.0910	    -8.2245	    -6.5460	    -1.8463	    -0.2518	    -2.1820	    -2.7695	    -1.2589	     2.6016	    -1.7624	
     0.3357	    -8.8959	    -7.2174	    -2.6855	    -0.9232	    -3.0212	    -3.1052	    -1.6785	     2.0981	    -2.0142	
    -0.4196	    -9.5673	    -7.8049	    -3.6087	    -1.4267	    -3.7766	    -3.1891	    -2.0142	     1.7624	    -1.9302	
    -1.0910	    -9.9869	    -8.2245	    -4.3640	    -1.9302	    -4.4479	    -3.1052	    -2.3499	     1.4267	    -1.6785	
    -1.5945	   -10.3226	    -8.4763	    -5.2032	    -2.2659	    -5.1193	    -2.7695	    -2.6855	     1.1749	    -1.3428	
    -2.0981	   -10.6583	    -8.5602	    -5.9586	    -2.6016	    -5.7907	    -2.4338	    -3.1052	     0.8392	    -1.0071	
    -2.4338	   -10.8261	    -8.5602	    -6.6299	    -2.8534	    -6.4621	    -2.0142	    -3.6926	     0.5035	    -0.7553	
    -2.7695	   -10.8261	    -8.5602	    -7.2174	    -3.0212	    -7.2174	    -1.6785	    -4.3640	     0.0000	    -0.6714	
    -2.9373	   -10.9100	    -8.3923	    -7.7209	    -3.1891	    -7.9727	    -1.4267	    -5.2032	    -0.5875	    -0.8392	
    -3.0212	   -10.8261	    -8.2245	    -8.1406	    -3.2730	    -8.8120	    -1.3428	    -6.1264	    -1.2589	    -1.2589	
    -3.1052	   -10.7422	    -8.0566	    -8.5602	    -3.4409	    -9.6512	    -1.4267	    -7.2174	    -2.0981	    -2.0142	
    -3.1052	   -10.5743	    -7.8888	    -8.8959	    -3.5248	   -10.4904	    -1.5945	    -8.3923	    -3.0212	    -2.9373	
    -2.9373	   -10.3226	    -7.6370	    -9.3994	    -3.6087	   -11.4136	    -1.9302	    -9.6512	    -4.0283	    -4.1122	
    -2.7695	   -10.0708	    -7.3853	    -9.9869	    -3.5248	   -12.3367	    -2.3499	   -10.9100	    -5.0354	    -5.2872	
    -2.3499	    -9.6512	    -7.0496	   -10.5743	    -3.4409	   -13.1760	    -2.6855	   -12.1689	    -5.9586	    -6.4621	
    -1.9302	    -9.2316	    -6.6299	   -11.3297	    -3.1891	   -14.0152	    -2.9373	   -13.3438	    -6.8817	    -7.5531	
    -1.3428	    -8.7280	    -6.1264	   -12.1689	    -2.8534	   -14.7705	    -3.1052	   -14.4348	    -7.6370	    -8.3923	
    -0.7553	    -8.2245	    -5.7068	   -13.0081	    -2.5177	   -15.4419	    -3.1891	   -15.2740	    -8.2245	    -9.0637	
    -0.0839	    -7.7209	    -5.2872	   -13.8474	    -2.0981	   -16.1133	    -3.1052	   -16.0294	    -8.7280	    -9.4833	
     0.4196	    -7.3013	    -4.8676	   -14.6027	    -1.6785	   -16.5329	    -2.8534	   -16.5329	    -9.0637	    -9.5673	
     0.9232	    -6.8817	    -4.4479	   -15.1901	    -1.2589	   -16.9525	    -2.4338	   -16.8686	    -9.1476	    -9.4833	
     1.4267	    -6.4621	    -4.0283	   -15.6097	    -0.6714	   -17.0364	    -1.8463	   -16.9525	    -9.1476	    -9.0637	
     1.7624	    -5.9586	    -3.5248	   -15.8615	    -0.0839	   -16.9525	    -1.0071	   -16.7847	    -8.8959	    -8.3084	
     2.1820	    -5.3711	    -2.9373	   -15.6937	     0.5875	   -16.6168	     0.0839	   -16.2811	    -8.4763	    -7.3853	
     2.6016	    -4.7836	    -2.2659	   -15.3580	     1.3428	   -16.0294	     1.1749	   -15.5258	    -7.8888	    -6.2943	
     3.0212	    -4.1122	    -1.5106	   -14.6866	     2.1820	   -15.2740	     2.4338	   -14.6866	    -7.2174	    -5.1193	
     3.4409	    -3.5248	    -0.6714	   -13.7634	     2.9373	   -14.3509	     3.5248	   -13.6795	    -6.4621	    -4.1122	
     3.7766	    -2.9373	     0.0839	   -12.7563	     3.6087	   -13.4277	     4.5319	   -12.7563	    -5.7907	    -3.2730	
     4.0283	    -2.4338	     0.8392	   -11.5814	     4.1962	   -12.5046	     5.2872	   -11.8332	    -5.2872	    -2.7695	
     4.1962	    -2.0142	     1.3428	   -10.4065	     4.4479	   -11.5814	     5.7068	   -11.1618	    -4.9515	    -2.6016	
     4.2801	    -1.7624	     1.6785	    -9.3155	     4.5319	   -10.9100	     5.7907	   -10.5743	    -4.6997	    -2.8534	
     4.2801	    -1.5945	     1.8463	    -8.1406	     4.3640	   -10.2386	     5.5389	   -10.2386	    -4.6997	    -3.3569	
     4.2801	    -1.5945	     1.8463	    -7.0496	     4.0283	    -9.7351	     4.9515	    -9.9869	    -4.6997	    -4.1962	
     4.1122	    -1.5945	     1.5945	    -6.0425	     3.4409	    -9.3155	     4.1962	    -9.9030	    -4.8676	    -5.2032	
     3.9444	    -1.8463	     1.1749	    -5.2032	     2.7695	    -8.9798	     3.1891	    -9.9030	    -5.1193	    -6.2103	
     3.5248	    -2.2659	     0.4196	    -4.6158	     1.9302	    -8.8120	     2.0142	    -9.9030	    -5.4550	    -7.3013	
     3.0212	    -2.8534	    -0.5035	    -4.2801	     0.9232	    -8.7280	     0.6714	   -10.0708	    -5.7907	    -8.3084	
     2.2659	    -3.6926	    -1.5945	    -4.1962	    -0.2518	    -8.7280	    -0.6714	   -10.2386	    -6.2103	    -9.2316	
     1.4267	    -4.7836	    -2.8534	    -4.4479	    -1.3428	    -8.8120	    -2.0142	   -10.4065	    -6.6299	    -9.9030	
     0.4196	    -5.8746	    -4.1122	    -4.9515	    -2.5177	    -8.9798	    -3.1891	   -10.5743	    -6.9656	   -10.3226	
    -0.5035	    -6.8817	    -5.2872	    -5.5389	    -3.4409	    -8.9798	    -4.1122	   -10.5743	    -7.1335	   -10.3226	
    -1.2589	    -7.7209	    -6.2943	    -6.1264	    -4.1122	    -8.8959	    -4.6997	   -10.4065	    -7.0496	    -9.9869	
    -1.8463	    -8.3084	    -6.8817	    -6.6299	    -4.5319	    -8.5602	    -4.9515	    -9.9869	    -6.7139	    -9.3155	
    -2.0142	    -8.4763	    -7.1335	    -6.7978	    -4.4479	    -8.0566	    -4.6997	    -9.3155	    -6.1264	    -8.3084	
    -1.9302	    -8.3084	    -6.8817	    -6.6299	    -4.0283	    -7.2174	    -4.1122	    -8.3923	    -5.2872	    -7.0496	
    -1.4267	    -7.7209	    -6.3782	    -6.0425	    -3.2730	    -6.1264	    -3.1891	    -7.3013	    -4.1962	    -5.6229	
    -0.5875	    -6.8817	    -5.5389	    -5.1193	    -2.1820	    -4.9515	    -2.1820	    -6.1264	    -3.0212	    -4.1962	
     0.4196	    -5.8746	    -4.4479	    -3.9444	    -1.0910	    -3.6087	    -1.0910	    -4.8676	    -1.7624	    -2.9373	
     1.5945	    -4.6997	    -3.3569	    -2.6016	     0.0839	    -2.3499	     0.0000	    -3.6926	    -0.6714	    -1.9302	
     2.8534	    -3.4409	    -2.1820	    -1.1749	     1.2589	    -1.0910	     0.8392	    -2.6855	     0.3357	    -1.1749	
     4.1122	    -2.2659	    -1.0910	     0.1678	     2.1820	    -0.0839	     1.5106	    -1.7624	     1.1749	    -0.6714	
     5.2872	    -1.2589	    -0.1678	     1.2589	     2.8534	     0.7553	     1.8463	    -1.1749	     1.8463	    -0.5875	
     6.2943	    -0.4196	     0.5035	     2.0981	     3.2730	     1.2589	     1.9302	    -0.7553	     2.1820	    -0.6714	
     7.0496	     0.1678	     1.0071	     2.6855	     3.3569	     1.5106	     1.8463	    -0.5875	     2.4338	    -1.0910	
     7.5531	     0.5875	     1.2589	     2.8534	     3.2730	     1.5106	     1.5106	    -0.5875	     2.4338	    -1.5945	
     7.8888	     0.8392	     1.4267	     2.8534	     3.1052	     1.3428	     1.0910	    -0.6714	     2.4338	    -2.1820	
     8.0566	     0.9232	     1.4267	     2.5177	     2.8534	     1.1749	     0.7553	    -0.6714	     2.3499	    -2.6855	
     8.0566	     0.9232	     1.4267	     2.0981	     2.6016	     1.0071	     0.5035	    -0.6714	     2.4338	    -2.9373	
     7.9727	     0.9232	     1.4267	     1.5945	     2.4338	     0.9232	     0.5035	    -0.5035	     2.6855	    -2.8534	
     7.7209	     0.8392	     1.5106	     1.0910	     2.4338	     1.0071	     0.7553	    -0.1678	     3.0212	    -2.5177	
     7.5531	     0.7553	     1.6785	     0.5875	     2.6016	     1.0910	     1.3428	     0.2518	     3.6087	    -1.7624	
     7.2174	     0.6714	     1.9302	     0.2518	     2.9373	     1.3428	     2.0981	     0.9232	     4.2801	    -0.7553	
     6.9656	     0.5875	     2.1820	     0.0000	     3.4409	     1.7624	     3.1052	     1.6785	     5.2032	     0.5875	
     6.6299	     0.5035	     2.5177	    -0.0839	     4.0283	     2.1820	     4.1962	     2.5177	     6.1264	     2.0142	
     6.3782	     0.4196	     2.7695	    -0.0839	     4.6158	     2.6016	     5.2872	     3.3569	     7.1335	     3.6087	
     6.0425	     0.2518	     3.0212	     0.0839	     5.2032	     3.0212	     6.2943	     4.1122	     7.9727	     5.0354	
     5.7907	     0.0839	     3.1891	     0.3357	     5.7068	     3.3569	     7.2174	     4.6997	     8.7280	     6.3782	
     5.5389	    -0.0839	     3.1891	     0.6714	     6.0425	     3.6926	     7.8888	     5.1193	     9.2316	     7.4692	
     5.2032	    -0.3357	     3.0212	     1.1749	     6.2103	     3.8605	     8.2245	     5.2872	     9.6512	     8.2245	
     5.0354	    -0.6714	     2.6855	     1.5945	     6.2103	     3.9444	     8.3084	     5.2872	     9.7351	     8.6441	
     4.6997	    -1.0910	     2.2659	     2.0142	     5.9586	     3.9444	     7.9727	     4.9515	     9.6512	     8.7280	
     4.4479	    -1.5945	     1.6785	     2.4338	     5.4550	     3.8605	     7.3853	     4.4479	     9.3155	     8.4763	
     4.1122	    -2.1820	     0.9232	     2.6855	     4.7836	     3.6087	     6.5460	     3.6926	     8.7280	     7.8888	
     3.6087	    -2.8534	     0.0000	     2.8534	     3.7766	     3.2730	     5.4550	     2.7695	     8.0566	     7.1335	
     3.1891	    -3.6087	    -1.0071	     2.8534	     2.6855	     2.7695	     4.1122	     1.7624	     7.3013	     6.1264	
     2.6016	    -4.4479	    -2.0981	     2.7695	     1.5106	     2.3499	     2.8534	     0.7553	     6.4621	     5.2032	
[Epoch Header]
[Trial Type]	11
[Accept]	1
[Correct]	0
[RT]	 0.000
[Resp]	0
[Epoch Data]
    -5.7068	    -3.1052	     1.0910	    -6.9656	     3.1891	   -10.2386	     6.7978	    -7.7209	    -4.6158	    -4.7836	
    -4.6158	    -1.9302	     2.1820	    -5.4550	     4.0283	    -9.3155	     7.7209	    -7.0496	    -4.1122	    -4.2801	
    -3.2730	    -0.5875	     3.1891	    -3.7766	     4.8676	    -8.3923	     8.4763	    -6.2943	    -3.6087	    -3.8605	
    -1.7624	     0.7553	     4.2801	    -1.9302	     5.7068	    -7.3013	     8.9798	    -5.7068	    -3.1052	    -3.6926	
    -0.0839	     2.1820	     5.2872	    -0.0839	     6.3782	    -6.2943	     9.2316	    -5.1193	    -2.7695	    -3.7766	
     1.6785	     3.6087	     6.2943	     1.6785	     7.0496	    -5.2872	     9.2316	    -4.7836	    -2.5177	    -4.0283	
     3.5248	     5.0354	     7.1335	     3.4409	     7.5531	    -4.3640	     8.9798	    -4.5319	    -2.5177	    -4.4479	
     5.3711	     6.2943	     7.9727	     4.9515	     7.8888	    -3.6087	     8.6441	    -4.4479	    -2.5177	    -5.0354	
     7.2174	     7.4692	     8.6441	     6.2943	     8.2245	    -2.8534	     8.2245	    -4.4479	    -2.6016	    -5.6229	
     8.8959	     8.5602	     9.3155	     7.3853	     8.4763	    -2.2659	     7.8888	    -4.3640	    -2.7695	    -6.2103	
    10.4904	     9.4833	     9.9030	     8.2245	     8.7280	    -1.7624	     7.5531	    -4.2801	    -2.8534	    -6.6299	
    11.9171	    10.3226	    10.4904	     8.8120	     8.9798	    -1.2589	     7.3853	    -4.1122	    -2.8534	    -6.7978	
    13.1760	    10.9940	    10.9940	     9.1476	     9.2316	    -0.7553	     7.4692	    -3.8605	    -2.6855	    -6.7139	
    14.2670	    11.6653	    11.4975	     9.2316	     9.5673	    -0.3357	     7.6370	    -3.4409	    -2.3499	    -6.2943	
    15.1901	    12.2528	    11.9171	     9.0637	     9.9030	     0.0000	     8.0566	    -3.0212	    -1.9302	    -5.6229	
    15.8615	    12.6724	    12.3367	     8.7280	    10.3226	     0.3357	     8.6441	    -2.5177	    -1.5106	    -4.7836	
    16.2811	    13.0081	    12.6724	     8.0566	    10.6583	     0.5875	     9.2316	    -2.0981	    -1.0910	    -3.7766	
    16.4490	    13.1760	    12.8403	     7.3013	    10.9940	     0.6714	     9.9030	    -1.7624	    -0.6714	    -2.7695	
    16.4490	    13.2599	    12.9242	     6.3782	    11.3297	     0.5875	    10.4904	    -1.5106	    -0.3357	    -1.8463	
    16.2811	    13.2599	    13.0081	     5.3711	    11.6653	     0.5035	    11.0779	    -1.4267	    -0.0839	    -1.0071	
    15.9454	    13.2599	    12.9242	     4.2801	    11.8332	     0.3357	    11.5814	    -1.4267	     0.0839	    -0.4196	
    15.6097	    13.1760	    12.8403	     3.3569	    12.0010	     0.0839	    12.0010	    -1.5106	     0.1678	    -0.0839	
    15.2740	    13.0920	    12.7563	     2.6016	    12.0850	    -0.1678	    12.1689	    -1.6785	     0.0839	    -0.0839	
    14.9384	    12.9242	    12.5885	     1.8463	    12.0850	    -0.4196	    12.0850	    -1.9302	    -0.0839	    -0.3357	
    14.6027	    12.7563	    12.3367	     1.2589	    11.9171	    -0.6714	    11.7493	    -2.3499	    -0.4196	    -0.9232	
    14.0991	    12.3367	    11.9171	     0.5875	    11.5814	    -1.0071	    11.1618	    -2.7695	    -0.9232	    -1.7624	
    13.5956	    11.8332	    11.4975	     0.0000	    11.1618	    -1.4267	    10.3226	    -3.2730	    -1.5945	    -2.8534	
    12.8403	    11.1618	    10.9100	    -0.7553	    10.4904	    -1.9302	     9.3155	    -3.8605	    -2.3499	    -4.0283	
    12.0850	    10.3226	    10.2386	    -1.5106	     9.8190	    -2.5177	     8.2245	    -4.5319	    -3.1052	    -5.2032	
    11.0779	     9.3994	     9.4833	    -2.3499	     8.9798	    -3.1891	     7.0496	    -5.1193	    -3.8605	    -6.2943	
     9.9869	     8.3084	     8.6441	    -3.1891	     8.1406	    -3.8605	     6.0425	    -5.7068	    -4.4479	    -7.3013	
     8.8959	     7.2174	     7.7209	    -4.1122	     7.3853	    -4.6158	     5.1193	    -6.2103	    -4.9515	    -7.9727	
     7.7209	     6.0425	     6.8817	    -4.8676	     6.6299	    -5.2032	     4.3640	    -6.6299	    -5.2032	    -8.3923	
     6.5460	     4.9515	     6.0425	    -5.5389	     5.9586	    -5.7907	     3.7766	    -6.7978	    -5.2032	    -8.5602	
     5.4550	     4.0283	     5.3711	    -6.0425	     5.5389	    -6.2103	     3.6087	    -6.7978	    -4.9515	    -8.3084	
     4.5319	     3.2730	     4.8676	    -6.2943	     5.3711	    -6.2943	     3.6926	    -6.4621	    -4.4479	    -7.6370	
     3.8605	     2.7695	     4.6158	    -6.1264	     5.3711	    -6.1264	     4.1962	    -5.7907	    -3.6087	    -6.5460	
     3.3569	     2.5177	     4.6997	    -5.6229	     5.7907	    -5.6229	     5.0354	    -4.8676	    -2.4338	    -5.2032	
     3.0212	     2.5177	     5.0354	    -4.7836	     6.3782	    -4.7836	     6.1264	    -3.6087	    -1.0910	    -3.5248	
     2.8534	     2.7695	     5.4550	    -3.5248	     7.2174	    -3.6087	     7.3853	    -2.0981	     0.5035	    -1.6785	
     2.8534	     3.1052	     6.0425	    -1.9302	     8.0566	    -2.2659	     8.6441	    -0.5035	     2.0981	     0.1678	
     2.9373	     3.4409	     6.6299	    -0.1678	     8.9798	    -0.6714	     9.9030	     1.1749	     3.6926	     1.9302	
     2.9373	     3.7766	     7.2174	     1.6785	     9.7351	     0.9232	    10.9100	     2.8534	     5.2032	     3.4409	
     3.0212	     4.1122	     7.7209	     3.6087	    10.4065	     2.5177	    11.6653	     4.4479	     6.6299	     4.6997	
     3.0212	     4.4479	     8.1406	     5.4550	    10.9100	     4.1122	    12.1689	     6.0425	     7.8888	     5.6229	
     3.1052	     4.6997	     8.3923	     7.1335	    11.2457	     5.5389	    12.4207	     7.4692	     8.9798	     6.2943	
     3.0212	     4.8676	     8.6441	     8.4763	    11.4975	     6.7139	    12.5885	     8.6441	     9.9030	     6.7139	
     2.9373	     4.8676	     8.6441	     9.3155	    11.5814	     7.6370	    12.5046	     9.6512	    10.7422	     6.9656	
     2.6016	     4.6997	     8.4763	     9.4833	    11.4975	     8.0566	    12.1689	    10.3226	    11.2457	     6.8817	
     1.9302	     4.2801	     8.0566	     8.8959	    11.1618	     7.9727	    11.7493	    10.4904	    11.4136	     6.6299	
     1.0071	     3.5248	     7.3853	     7.4692	    10.6583	     7.3013	    11.1618	    10.2386	    11.2457	     6.2103	
    -0.3357	     2.5177	     6.5460	     5.2032	     9.9869	     6.1264	    10.4065	     9.4833	    10.8261	     5.6229	
    -1.8463	     1.2589	     5.4550	     2.4338	     9.2316	     4.4479	     9.6512	     8.4763	    10.0708	     4.9515	
    -3.5248	    -0.0839	     4.3640	    -0.6714	     8.4763	     2.5177	     8.8959	     7.2174	     9.2316	     4.4479	
    -5.2032	    -1.4267	     3.2730	    -3.6926	     7.7209	     0.6714	     8.3084	     6.0425	     8.3084	     4.1122	
    -6.7978	    -2.6016	     2.3499	    -6.5460	     7.2174	    -1.0910	     7.9727	     4.9515	     7.5531	     4.0283	
    -8.0566	    -3.5248	     1.6785	    -8.8120	     6.8817	    -2.6016	     7.8049	     4.0283	     7.0496	     4.1962	
    -9.1476	    -4.1962	     1.1749	   -10.5743	     6.7978	    -3.6926	     7.9727	     3.4409	     6.7139	     4.6158	
    -9.9030	    -4.6997	     0.9232	   -11.6653	     6.8817	    -4.3640	     8.2245	     3.1052	     6.5460	     5.2872	
   -10.4065	    -4.8676	     0.8392	   -12.1689	     7.1335	    -4.6997	     8.5602	     2.9373	     6.5460	     5.9586	
   -10.6583	    -4.9515	     0.9232	   -12.1689	     7.3013	    -4.6997	     8.8959	     2.8534	     6.6299	     6.4621	
   -10.6583	    -4.8676	     1.0910	   -11.7493	     7.4692	    -4.4479	     9.1476	     2.9373	     6.7139	     6.8817	
   -10.4904	    -4.6158	     1.1749	   -10.9940	     7.5531	    -4.1122	     9.0637	     3.0212	     6.7978	     6.9656	
   -10.1547	    -4.4479	     1.2589	    -9.9030	     7.4692	    -3.6087	     8.8120	     3.0212	     6.7139	     6.7978	
    -9.7351	    -4.2801	     1.1749	    -8.8120	     7.1335	    -3.1052	     8.1406	     3.0212	     6.6299	     6.2103	
    -9.2316	    -4.1122	     0.9232	    -7.6370	     6.5460	    -2.6016	     7.3013	     2.8534	     6.3782	     5.4550	
    -8.6441	    -4.1122	     0.5875	    -6.4621	     5.8746	    -2.2659	     6.2103	     2.6016	     5.9586	     4.3640	
    -8.0566	    -4.1122	     0.1678	    -5.3711	     5.0354	    -1.9302	     4.9515	     2.3499	     5.4550	     3.2730	
    -7.4692	    -4.1962	    -0.2518	    -4.2801	     4.1962	    -1.7624	     3.6926	     2.0142	     5.0354	     2.2659	
    -6.9656	    -4.3640	    -0.8392	    -3.2730	     3.3569	    -1.5945	     2.5177	     1.7624	     4.6158	     1.3428	
    -6.4621	    -4.5319	    -1.3428	    -2.3499	     2.5177	    -1.3428	     1.5106	     1.5106	     4.3640	     0.6714	
    -5.9586	    -4.6997	    -1.7624	    -1.4267	     1.8463	    -1.1749	     0.6714	     1.5106	     4.2801	     0.4196	
    -5.4550	    -4.7836	    -2.0981	    -0.5875	     1.2589	    -0.8392	     0.2518	     1.6785	     4.4479	     0.5035	
    -5.0354	    -4.7836	    -2.2659	     0.2518	     0.9232	    -0.4196	     0.1678	     2.0142	     4.8676	     1.0071	
    -4.6158	    -4.6997	    -2.1820	     0.9232	     0.8392	     0.1678	     0.4196	     2.4338	     5.3711	     1.9302	
    -4.2801	    -4.5319	    -2.0142	     1.5945	     1.0071	     0.7553	     1.0071	     3.0212	     6.0425	     3.1052	
    -3.9444	    -4.2801	    -1.7624	     2.1820	     1.2589	     1.2589	     1.7624	     3.6087	     6.7978	     4.3640	
    -3.7766	    -4.0283	    -1.5106	     2.5177	     1.5945	     1.7624	     2.5177	     4.1122	     7.3853	     5.6229	
    -3.6087	    -3.9444	    -1.3428	     2.6855	     1.8463	     2.0142	     3.2730	     4.4479	     7.8049	     6.7139	
    -3.6087	    -3.8605	    -1.1749	     2.5177	     2.0142	     2.0981	     3.7766	     4.5319	     7.9727	     7.5531	
    -3.6926	    -3.8605	    -1.1749	     2.2659	     2.0981	     1.9302	     3.9444	     4.3640	     7.8888	     7.8888	
    -3.6087	    -3.8605	    -1.1749	     1.7624	     2.0981	     1.6785	     3.9444	     4.0283	     7.5531	     7.8888	
    -3.5248	    -3.7766	    -1.1749	     1.3428	     2.0142	     1.3428	     3.6087	     3.6087	     6.9656	     7.4692	
    -3.1891	    -3.6087	    -1.1749	     0.9232	     1.8463	     1.0071	     3.1052	     3.0212	     6.2943	     6.7139	
    -2.7695	    -3.3569	    -1.2589	     0.6714	     1.5945	     0.6714	     2.3499	     2.3499	     5.3711	     5.6229	
    -2.1820	    -3.1891	    -1.4267	     0.5035	     1.2589	     0.3357	     1.4267	     1.6785	     4.4479	     4.1962	
    -1.7624	    -3.0212	    -1.7624	     0.3357	     0.5875	    -0.0839	     0.2518	     0.8392	     3.2730	     2.6016	
    -1.3428	    -3.0212	    -2.2659	     0.0839	    -0.1678	    -0.5875	    -1.0071	    -0.1678	     2.0981	     0.7553	
    -1.0071	    -3.1052	    -2.8534	    -0.1678	    -1.1749	    -1.1749	    -2.3499	    -1.1749	     0.7553	    -1.0910	
    -0.6714	    -3.2730	    -3.5248	    -0.5035	    -2.0981	    -1.8463	    -3.5248	    -2.2659	    -0.5035	    -3.0212	
    -0.3357	    -3.4409	    -4.1962	    -0.8392	    -3.0212	    -2.5177	    -4.5319	    -3.1891	    -1.5945	    -4.6158	
     0.0839	    -3.5248	    -4.6997	    -1.1749	    -3.6926	    -3.1891	    -5.2032	    -4.0283	    -2.6016	    -6.0425	
     0.6714	    -3.5248	    -4.9515	    -1.3428	    -4.1962	    -3.6087	    -5.4550	    -4.6158	    -3.2730	    -6.9656	
     1.4267	    -3.2730	    -5.0354	    -1.2589	    -4.2801	    -3.7766	    -5.3711	    -4.8676	    -3.6926	    -7.5531	
     2.3499	    -2.7695	    -4.8676	    -0.9232	    -4.1122	    -3.7766	    -4.7836	    -4.8676	    -3.7766	    -7.6370	
     3.5248	    -2.0981	    -4.3640	    -0.2518	    -3.6087	    -3.3569	    -3.8605	    -4.3640	    -3.6087	    -7.3013	
     4.8676	    -1.2589	    -3.6087	     0.7553	    -2.7695	    -2.6855	    -2.6016	    -3.6087	    -3.1052	    -6.6299	
     6.2943	    -0.1678	    -2.6016	     2.0981	    -1.7624	    -1.7624	    -1.2589	    -2.6016	    -2.4338	    -5.7068	
     7.7209	     0.8392	    -1.5945	     3.6087	    -0.6714	    -0.7553	     0.2518	    -1.3428	    -1.5945	    -4.6158	
     9.1476	     1.9302	    -0.4196	     5.1193	     0.5035	     0.3357	     1.6785	     0.0000	    -0.6714	    -3.5248	
    10.4065	     3.0212	     0.6714	     6.4621	     1.6785	     1.3428	     3.0212	     1.2589	     0.1678	    -2.6016	
    11.5814	     4.0283	     1.8463	     7.5531	     2.7695	     2.1820	     4.1962	     2.3499	     0.8392	    -1.8463	
    12.5046	     4.9515	     2.8534	     8.2245	     3.6926	     2.6855	     5.1193	     3.1891	     1.3428	    -1.4267	
    13.2599	     5.8746	     3.7766	     8.4763	     4.4479	     2.8534	     5.7068	     3.6926	     1.5945	    -1.3428	
    13.8474	     6.6299	     4.4479	     8.3084	     4.9515	     2.6855	     6.0425	     3.8605	     1.6785	    -1.5945	
    14.2670	     7.2174	     4.9515	     7.7209	     5.2872	     2.1820	     6.0425	     3.6926	     1.4267	    -2.0981	
    14.4348	     7.5531	     5.2032	     6.8817	     5.2872	     1.4267	     5.7907	     3.1891	     1.0071	    -2.9373	
    14.5187	     7.7209	     5.2032	     5.8746	     5.0354	     0.5035	     5.2872	     2.4338	     0.4196	    -3.8605	
    14.3509	     7.6370	     5.0354	     4.7836	     4.5319	    -0.5035	     4.6158	     1.4267	    -0.2518	    -4.8676	
    14.0152	     7.3853	     4.6158	     3.6087	     3.7766	    -1.5945	     3.7766	     0.2518	    -1.0071	    -5.9586	
    13.4277	     6.7978	     3.8605	     2.4338	     2.8534	    -2.6855	     2.7695	    -1.1749	    -1.9302	    -6.9656	
    12.6724	     5.9586	     3.0212	     1.2589	     1.7624	    -3.8605	     1.6785	    -2.6016	    -2.9373	    -8.0566	
    11.7493	     4.9515	     1.9302	     0.0839	     0.5035	    -4.9515	     0.5035	    -4.1122	    -3.8605	    -8.9798	
    10.7422	     3.7766	     0.9232	    -1.0910	    -0.5875	    -6.0425	    -0.5035	    -5.4550	    -4.8676	    -9.6512	
     9.6512	     2.6855	    -0.0839	    -2.0981	    -1.5106	    -6.8817	    -1.2589	    -6.6299	    -5.6229	   -10.0708	
     8.6441	     1.7624	    -0.8392	    -3.0212	    -2.0981	    -7.5531	    -1.6785	    -7.4692	    -6.1264	   -10.0708	
     7.8049	     1.0071	    -1.3428	    -3.7766	    -2.3499	    -7.9727	    -1.7624	    -8.0566	    -6.3782	    -9.8190	
     7.1335	     0.5875	    -1.4267	    -4.2801	    -2.1820	    -8.1406	    -1.5106	    -8.3084	    -6.3782	    -9.1476	
     6.6299	     0.4196	    -1.3428	    -4.5319	    -1.6785	    -8.0566	    -0.9232	    -8.2245	    -6.2103	    -8.3084	
     6.3782	     0.5035	    -0.9232	    -4.6158	    -0.9232	    -7.7209	    -0.1678	    -8.0566	    -5.7907	    -7.3853	
     6.1264	     0.7553	    -0.3357	    -4.4479	    -0.0839	    -7.3013	     0.5875	    -7.7209	    -5.3711	    -6.4621	
     6.0425	     1.0910	     0.2518	    -4.1122	     0.7553	    -6.7978	     1.3428	    -7.3013	    -4.9515	    -5.7907	
     5.9586	     1.5106	     0.9232	    -3.6926	     1.5945	    -6.3782	     1.9302	    -6.8817	    -4.6158	    -5.3711	
     5.8746	     1.9302	     1.4267	    -3.2730	     2.2659	    -5.8746	     2.3499	    -6.6299	    -4.3640	    -5.2872	
     5.7068	     2.1820	     1.8463	    -2.8534	     2.6855	    -5.5389	     2.4338	    -6.3782	    -4.3640	    -5.5389	
     5.4550	     2.4338	     2.0981	    -2.6016	     2.9373	    -5.4550	     2.2659	    -6.3782	    -4.4479	    -6.0425	
     5.2872	     2.5177	     2.1820	    -2.5177	     3.0212	    -5.3711	     1.9302	    -6.4621	    -4.6997	    -6.7978	
     5.0354	     2.6016	     2.2659	    -2.4338	     2.9373	    -5.4550	     1.5945	    -6.5460	    -4.9515	    -7.6370	
     4.9515	     2.7695	     2.4338	    -2.4338	     2.9373	    -5.4550	     1.2589	    -6.5460	    -5.0354	    -8.3084	
     5.0354	     2.9373	     2.6016	    -2.2659	     3.0212	    -5.2872	     1.0910	    -6.2943	    -5.0354	    -8.8120	
     5.2032	     3.2730	     3.0212	    -2.0142	     3.3569	    -5.0354	     1.1749	    -5.9586	    -4.7836	    -8.8120	
     5.4550	     3.6926	     3.5248	    -1.5945	     3.7766	    -4.6158	     1.5106	    -5.3711	    -4.1962	    -8.4763	
     5.7068	     3.9444	     4.0283	    -1.1749	     4.2801	    -4.0283	     2.0981	    -4.6158	    -3.5248	    -7.6370	
     5.7907	     4.1962	     4.5319	    -0.6714	     4.8676	    -3.4409	     2.8534	    -3.7766	    -2.6855	    -6.5460	
     5.7907	     4.3640	     4.9515	    -0.2518	     5.4550	    -2.8534	     3.6926	    -2.9373	    -1.6785	    -5.1193	
     5.7068	     4.3640	     5.4550	     0.2518	     6.1264	    -2.1820	     4.6997	    -2.0142	    -0.5875	    -3.4409	
     5.5389	     4.4479	     5.9586	     0.7553	     6.7978	    -1.3428	     5.8746	    -0.9232	     0.7553	    -1.4267	
     5.3711	     4.5319	     6.6299	     1.2589	     7.5531	    -0.5035	     7.1335	     0.2518	     2.2659	     0.6714	
     5.2872	     4.6158	     7.2174	     1.8463	     8.2245	     0.4196	     8.3923	     1.4267	     3.8605	     2.8534	
     5.1193	     4.6997	     7.8049	     2.2659	     8.8959	     1.3428	     9.5673	     2.6016	     5.3711	     4.7836	
     4.7836	     4.6997	     8.2245	     2.5177	     9.3155	     2.0142	    10.4065	     3.4409	     6.6299	     6.3782	
     4.2801	     4.4479	     8.3923	     2.5177	     9.3994	     2.4338	    10.8261	     4.0283	     7.4692	     7.3853	
     3.6087	     4.0283	     8.2245	     2.2659	     9.0637	     2.5177	    10.7422	     4.2801	     7.8888	     7.8049	
     2.7695	     3.3569	     7.8049	     1.8463	     8.4763	     2.3499	    10.1547	     4.1122	     7.8049	     7.5531	
     1.8463	     2.5177	     7.1335	     1.2589	     7.6370	     1.9302	     9.1476	     3.6926	     7.4692	     6.7139	
     1.0071	     1.6785	     6.2943	     0.6714	     6.5460	     1.3428	     7.9727	     3.1891	     6.8817	     5.5389	
     0.2518	     0.9232	     5.3711	     0.1678	     5.5389	     0.7553	     6.6299	     2.6016	     6.2103	     4.1962	
    -0.2518	     0.3357	     4.6158	    -0.0839	     4.6158	     0.3357	     5.4550	     2.1820	     5.5389	     2.8534	
    -0.5035	    -0.0839	     4.0283	     0.0000	     3.8605	     0.0839	     4.4479	     2.0142	     5.1193	     1.6785	
    -0.5035	    -0.2518	     3.6087	     0.3357	     3.4409	     0.0000	     3.7766	     2.0981	     4.8676	     0.8392	
    -0.3357	    -0.1678	     3.4409	     0.8392	     3.2730	     0.1678	     3.5248	     2.4338	     4.7836	     0.3357	
     0.0000	    -0.0839	     3.3569	     1.5106	     3.3569	     0.4196	     3.5248	     2.9373	     4.9515	     0.2518	
     0.2518	     0.0839	     3.4409	     2.1820	     3.6087	     0.6714	     3.8605	     3.6087	     5.2032	     0.5035	
     0.5875	     0.2518	     3.5248	     2.7695	     4.0283	     0.9232	     4.3640	     4.1962	     5.5389	     1.0071	
     0.6714	     0.3357	     3.5248	     3.0212	     4.4479	     1.0910	     5.0354	     4.7836	     5.9586	     1.8463	
     0.6714	     0.4196	     3.6087	     3.1052	     4.9515	     1.1749	     5.8746	     5.2872	     6.3782	     2.7695	
     0.5035	     0.4196	     3.6087	     2.9373	     5.2872	     1.0910	     6.6299	     5.6229	     6.7978	     3.9444	
     0.2518	     0.2518	     3.5248	     2.4338	     5.7068	     0.8392	     7.4692	     5.7068	     7.1335	     5.0354	
    -0.1678	     0.0839	     3.4409	     1.7624	     5.8746	     0.5035	     8.1406	     5.6229	     7.3853	     6.0425	
    -0.5875	    -0.0839	     3.2730	     0.9232	     6.0425	     0.0000	     8.7280	     5.3711	     7.5531	     6.9656	
    -1.0071	    -0.3357	     3.1052	     0.0000	     6.0425	    -0.5035	     9.1476	     4.9515	     7.6370	     7.6370	
    -1.3428	    -0.5035	     3.0212	    -1.0910	     5.9586	    -1.1749	     9.4833	     4.3640	     7.5531	     8.0566	
    -1.5106	    -0.6714	     2.8534	    -2.2659	     5.8746	    -1.8463	     9.6512	     3.6926	     7.3013	     8.1406	
    -1.6785	    -0.7553	     2.6855	    -3.5248	     5.6229	    -2.6855	     9.6512	     2.8534	     6.7978	     7.8888	
    -1.7624	    -0.9232	     2.5177	    -4.8676	     5.2032	    -3.6087	     9.4833	     1.9302	     6.1264	     7.2174	
    -1.8463	    -1.0910	     2.1820	    -6.2943	     4.6997	    -4.6158	     9.0637	     0.8392	     5.2032	     6.1264	
    -1.8463	    -1.3428	     1.7624	    -7.7209	     4.0283	    -5.7907	     8.3923	    -0.4196	     4.0283	     4.6997	
    -1.8463	    -1.5106	     1.2589	    -8.9798	     3.3569	    -6.7978	     7.6370	    -1.6785	     2.7695	     3.1052	
    -1.6785	    -1.6785	     0.9232	    -9.8190	     2.6855	    -7.6370	     6.8817	    -2.7695	     1.5945	     1.5106	
    -1.3428	    -1.6785	     0.6714	   -10.1547	     2.2659	    -8.2245	     6.2943	    -3.5248	     0.6714	     0.2518	
    -0.8392	    -1.3428	     0.6714	    -9.9030	     2.0981	    -8.3084	     5.7907	    -3.9444	     0.0839	    -0.6714	
     0.0000	    -0.9232	     0.9232	    -9.2316	     2.1820	    -7.9727	     5.7068	    -3.8605	    -0.0839	    -1.0071	
     0.8392	    -0.2518	     1.3428	    -8.1406	     2.5177	    -7.3013	     5.7907	    -3.4409	     0.1678	    -0.7553	
     1.7624	     0.4196	     1.9302	    -6.9656	     3.0212	    -6.4621	     6.2103	    -2.8534	     0.6714	    -0.1678	
     2.6016	     1.1749	     2.6016	    -5.8746	     3.6087	    -5.6229	     6.7978	    -2.0981	     1.2589	     0.8392	
     3.3569	     1.8463	     3.2730	    -4.9515	     4.1962	    -4.8676	     7.4692	    -1.3428	     2.0142	     2.0142	
     4.0283	     2.5177	     3.9444	    -4.3640	     4.8676	    -4.1122	     8.3923	    -0.5875	     2.7695	     3.2730	
     4.6158	     3.1891	     4.6997	    -4.0283	     5.4550	    -3.6087	     9.3155	     0.0839	     3.5248	     4.6997	
     5.2872	     3.9444	     5.4550	    -3.8605	     6.1264	    -3.0212	    10.2386	     0.7553	     4.2801	     6.0425	
     5.8746	     4.6997	     6.2943	    -3.7766	     6.7139	    -2.5177	    11.2457	     1.4267	     5.0354	     7.3853	
     6.6299	     5.6229	     7.2174	    -3.6087	     7.3853	    -1.9302	    12.0850	     2.0981	     5.7907	     8.5602	
     7.3013	     6.5460	     8.1406	    -3.2730	     8.0566	    -1.2589	    12.7563	     2.8534	     6.5460	     9.4833	
     8.0566	     7.4692	     8.8959	    -2.9373	     8.6441	    -0.6714	    13.2599	     3.4409	     7.1335	    10.1547	
     8.6441	     8.1406	     9.4833	    -2.5177	     8.9798	    -0.0839	    13.2599	     3.8605	     7.4692	    10.3226	
     9.0637	     8.6441	     9.8190	    -2.0981	     9.0637	     0.3357	    12.8403	     4.0283	     7.5531	     9.9030	
     9.2316	     8.7280	     9.6512	    -1.7624	     8.7280	     0.5035	    11.9171	     3.8605	     7.2174	     8.9798	
     9.1476	     8.4763	     9.0637	    -1.5106	     8.0566	     0.4196	    10.4904	     3.3569	     6.5460	     7.5531	
     8.8120	     7.9727	     8.2245	    -1.5106	     7.1335	     0.0000	     8.8120	     2.6855	     5.6229	     5.7907	
     8.2245	     7.2174	     7.1335	    -1.5945	     6.0425	    -0.5035	     7.0496	     1.8463	     4.5319	     3.9444	
     7.6370	     6.4621	     5.9586	    -1.7624	     5.0354	    -1.1749	     5.2872	     1.0071	     3.5248	     2.0981	
     7.0496	     5.6229	     4.8676	    -1.9302	     4.0283	    -1.7624	     3.8605	     0.3357	     2.6016	     0.5875	
     6.5460	     5.0354	     3.9444	    -2.0142	     3.3569	    -2.1820	     2.7695	    -0.0839	     2.0142	    -0.5035	
     6.2103	     4.4479	     3.2730	    -2.0981	     2.8534	    -2.5177	     2.0981	    -0.3357	     1.7624	    -1.0910	
     5.9586	     4.1122	     2.7695	    -2.0981	     2.5177	    -2.6855	     1.8463	    -0.2518	     1.6785	    -1.0910	
     5.8746	     3.9444	     2.5177	    -1.9302	     2.5177	    -2.6855	     2.0142	    -0.0839	     1.7624	    -0.6714	
     5.8746	     3.7766	     2.5177	    -1.7624	     2.6016	    -2.6855	     2.6016	     0.3357	     2.0142	     0.0000	
     5.8746	     3.7766	     2.6016	    -1.5945	     2.7695	    -2.5177	     3.2730	     0.7553	     2.2659	     0.9232	
     5.8746	     3.8605	     2.7695	    -1.3428	     3.0212	    -2.5177	     4.1962	     1.1749	     2.6016	     1.9302	
     5.9586	     3.9444	     3.0212	    -1.1749	     3.1891	    -2.4338	     5.1193	     1.5106	     2.8534	     2.8534	
     5.9586	     4.0283	     3.1891	    -0.9232	     3.4409	    -2.4338	     6.0425	     1.8463	     3.1052	     3.6926	
     6.0425	     4.1962	     3.3569	    -0.6714	     3.6926	    -2.4338	     6.8817	     1.9302	     3.1891	     4.2801	
     6.2103	     4.2801	     3.5248	    -0.2518	     3.8605	    -2.5177	     7.5531	     1.8463	     3.1891	     4.5319	
     6.3782	     4.3640	     3.6087	     0.1678	     3.9444	    -2.6016	     7.9727	     1.5945	     3.0212	     4.4479	
     6.6299	     4.3640	     3.5248	     0.5875	     3.8605	    -2.7695	     8.1406	     1.0910	     2.6855	     4.0283	
     6.7978	     4.3640	     3.3569	     0.9232	     3.7766	    -2.9373	     7.9727	     0.4196	     2.2659	     3.2730	
     6.8817	     4.1962	     3.0212	     1.1749	     3.4409	    -3.2730	     7.5531	    -0.5035	     1.5945	     2.1820	
     6.8817	     3.9444	     2.6016	     1.1749	     3.0212	    -3.6926	     6.8817	    -1.5106	     0.9232	     0.9232	
     6.8817	     3.6087	     2.1820	     1.0910	     2.6016	    -4.1122	     6.1264	    -2.5177	     0.1678	    -0.4196	
     6.7978	     3.2730	     1.6785	     0.8392	     2.0981	    -4.5319	     5.2872	    -3.5248	    -0.5035	    -1.6785	
     6.6299	     2.9373	     1.2589	     0.5875	     1.6785	    -4.9515	     4.5319	    -4.3640	    -1.0071	    -2.7695	
     6.5460	     2.6855	     0.9232	     0.3357	     1.4267	    -5.2032	     3.8605	    -4.9515	    -1.3428	    -3.5248	
     6.4621	     2.3499	     0.6714	     0.1678	     1.2589	    -5.2872	     3.4409	    -5.3711	    -1.3428	    -3.8605	
     6.3782	     2.1820	     0.6714	     0.0839	     1.2589	    -5.2032	     3.2730	    -5.3711	    -1.1749	    -3.7766	
     6.3782	     2.0981	     0.7553	     0.1678	     1.4267	    -4.8676	     3.3569	    -5.1193	    -0.6714	    -3.1891	
     6.3782	     2.1820	     0.9232	     0.4196	     1.6785	    -4.2801	     3.6926	    -4.5319	     0.0000	    -2.1820	
     6.4621	     2.2659	     1.2589	     0.7553	     2.0981	    -3.6926	     4.1122	    -3.8605	     0.8392	    -1.0071	
     6.4621	     2.3499	     1.5945	     1.0910	     2.5177	    -3.0212	     4.5319	    -3.1052	     1.6785	     0.3357	
     6.4621	     2.3499	     1.8463	     1.3428	     2.7695	    -2.4338	     4.9515	    -2.3499	     2.4338	     1.5945	
     6.2943	     2.2659	     1.9302	     1.4267	     2.9373	    -2.0981	     5.2032	    -1.7624	     3.0212	     2.7695	
     6.0425	     2.1820	     1.9302	     1.2589	     2.8534	    -1.8463	     5.2032	    -1.2589	     3.3569	     3.6087	
     5.7907	     1.9302	     1.8463	     0.9232	     2.6016	    -1.8463	     5.0354	    -1.0071	     3.5248	     4.1122	
     5.4550	     1.5945	     1.5106	     0.5035	     2.1820	    -1.9302	     4.5319	    -0.9232	     3.5248	     4.1962	
     5.1193	     1.2589	     1.0910	     0.0839	     1.5945	    -2.1820	     3.7766	    -1.0071	     3.2730	     3.9444	
     4.7836	     0.7553	     0.5035	    -0.2518	     0.8392	    -2.4338	     2.7695	    -1.1749	     2.7695	     3.3569	
     4.4479	     0.1678	    -0.1678	    -0.5035	    -0.0839	    -2.6855	     1.5945	    -1.4267	     2.1820	     2.3499	
     4.1962	    -0.4196	    -1.0071	    -0.4196	    -1.0910	    -2.7695	     0.1678	    -1.5945	     1.5945	     1.0910	
     4.1122	    -1.0071	    -1.7624	    -0.0839	    -2.0981	    -2.8534	    -1.1749	    -1.6785	     0.9232	    -0.2518	
     4.1122	    -1.4267	    -2.4338	     0.5035	    -3.0212	    -2.6016	    -2.5177	    -1.6785	     0.4196	    -1.5945	
     4.2801	    -1.8463	    -3.1052	     1.3428	    -3.7766	    -2.2659	    -3.7766	    -1.5106	     0.0000	    -2.8534	
     4.4479	    -2.1820	    -3.6926	     2.2659	    -4.5319	    -1.8463	    -4.9515	    -1.2589	    -0.3357	    -3.9444	
     4.6158	    -2.5177	    -4.1962	     3.1052	    -5.2872	    -1.4267	    -6.0425	    -1.0071	    -0.5035	    -4.7836	
     4.6997	    -2.8534	    -4.6997	     3.9444	    -5.9586	    -0.9232	    -6.9656	    -0.5875	    -0.5875	    -5.4550	
     4.6997	    -3.2730	    -5.2872	     4.6158	    -6.5460	    -0.5035	    -7.7209	    -0.2518	    -0.6714	    -5.7907	
     4.5319	    -3.7766	    -5.7907	     5.0354	    -7.1335	    -0.0839	    -8.3084	     0.1678	    -0.5875	    -5.7907	
     4.3640	    -4.1122	    -6.2103	     5.3711	    -7.5531	     0.3357	    -8.7280	     0.5875	    -0.3357	    -5.5389	
     4.1962	    -4.4479	    -6.5460	     5.6229	    -7.8888	     0.7553	    -8.8959	     1.0071	    -0.0839	    -4.9515	
     4.1122	    -4.6997	    -6.7139	     5.7907	    -7.9727	     1.1749	    -8.8120	     1.5106	     0.2518	    -4.1962	
     4.0283	    -4.7836	    -6.7139	     5.9586	    -7.9727	     1.5106	    -8.5602	     1.9302	     0.6714	    -3.3569	
     3.9444	    -4.7836	    -6.7139	     5.9586	    -7.8888	     1.8463	    -8.2245	     2.3499	     1.0071	    -2.6016	
     3.8605	    -4.7836	    -6.5460	     5.8746	    -7.8049	     2.0142	    -7.8888	     2.6016	     1.3428	    -1.9302	
     3.7766	    -4.6997	    -6.4621	     5.6229	    -7.6370	     1.9302	    -7.5531	     2.6855	     1.4267	    -1.4267	
     3.6087	    -4.6997	    -6.3782	     5.1193	    -7.5531	     1.6785	    -7.3853	     2.5177	     1.3428	    -1.3428	
     3.3569	    -4.6997	    -6.3782	     4.3640	    -7.5531	     1.1749	    -7.4692	     2.0981	     1.0910	    -1.5106	
     3.0212	    -4.7836	    -6.4621	     3.5248	    -7.6370	     0.5875	    -7.7209	     1.4267	     0.6714	    -2.0142	
     2.6855	    -4.9515	    -6.5460	     2.6855	    -7.8888	    -0.1678	    -8.2245	     0.5875	     0.0000	    -2.8534	
     2.2659	    -5.2032	    -6.7978	     1.8463	    -8.1406	    -1.0071	    -8.8959	    -0.3357	    -0.6714	    -3.9444	
     1.9302	    -5.4550	    -7.0496	     1.2589	    -8.3923	    -1.6785	    -9.6512	    -1.2589	    -1.3428	    -5.1193	
     1.5945	    -5.7068	    -7.3013	     0.8392	    -8.6441	    -2.2659	   -10.3226	    -2.0981	    -1.9302	    -6.2943	
     1.3428	    -5.8746	    -7.5531	     0.6714	    -8.8120	    -2.6855	   -10.9100	    -2.7695	    -2.4338	    -7.2174	
     1.0910	    -6.0425	    -7.7209	     0.5875	    -8.8120	    -2.9373	   -11.3297	    -3.2730	    -2.6855	    -7.9727	
     0.9232	    -6.2103	    -7.8049	     0.6714	    -8.8120	    -3.0212	   -11.4975	    -3.5248	    -2.6855	    -8.4763	
     0.8392	    -6.3782	    -7.8049	     0.7553	    -8.6441	    -3.0212	   -11.4136	    -3.6087	    -2.6016	    -8.5602	
     0.9232	    -6.3782	    -7.7209	     1.0071	    -8.3084	    -2.7695	   -10.9940	    -3.3569	    -2.1820	    -8.3084	
     1.1749	    -6.2103	    -7.3013	     1.3428	    -7.7209	    -2.4338	   -10.0708	    -2.8534	    -1.5945	    -7.5531	
     1.5945	    -5.7068	    -6.6299	     2.0142	    -6.7139	    -1.6785	    -8.8120	    -2.0142	    -0.5875	    -6.2943	
     2.4338	    -4.9515	    -5.5389	     3.0212	    -5.4550	    -0.6714	    -7.0496	    -0.7553	     0.7553	    -4.6158	
     3.4409	    -3.8605	    -4.1962	     4.4479	    -3.8605	     0.7553	    -4.9515	     0.8392	     2.4338	    -2.4338	
     4.6997	    -2.4338	    -2.5177	     6.2103	    -2.0142	     2.4338	    -2.6016	     2.6016	     4.3640	     0.0000	
     6.1264	    -0.8392	    -0.6714	     8.1406	     0.0000	     4.3640	    -0.2518	     4.6158	     6.3782	     2.5177	
     7.7209	     0.8392	     1.1749	    10.2386	     2.0981	     6.3782	     2.0981	     6.6299	     8.3923	     5.1193	
     9.2316	     2.5177	     3.1052	    12.3367	     4.1122	     8.3084	     4.2801	     8.5602	    10.4065	     7.4692	
    10.7422	     4.1962	     4.8676	    14.2670	     6.0425	    10.1547	     6.1264	    10.3226	    12.0850	     9.5673	
    12.1689	     5.7068	     6.4621	    15.9454	     7.7209	    11.7493	     7.6370	    11.8332	    13.5956	    11.1618	
    13.4277	     6.9656	     7.8049	    17.1204	     9.1476	    12.9242	     8.7280	    12.9242	    14.6866	    12.3367	
    14.3509	     7.9727	     8.8120	    17.7917	    10.1547	    13.7634	     9.3994	    13.5956	    15.3580	    12.9242	
    15.0223	     8.5602	     9.3994	    17.9596	    10.7422	    14.0152	     9.5673	    13.8474	    15.6097	    13.0920	
    15.4419	     8.8120	     9.6512	    17.6239	    10.9940	    13.8474	     9.3155	    13.5956	    15.4419	    12.7563	
    15.5258	     8.8120	     9.5673	    16.9525	    10.9100	    13.3438	     8.8120	    13.0920	    15.0223	    12.1689	
    15.4419	     8.5602	     9.2316	    16.1133	    10.5743	    12.5885	     8.0566	    12.5046	    14.4348	    11.3297	
    15.3580	     8.2245	     8.8120	    15.2740	    10.0708	    11.6653	     7.3013	    11.7493	    13.7634	    10.4904	
    15.1062	     7.8049	     8.3084	    14.4348	     9.5673	    10.8261	     6.6299	    11.0779	    13.0920	     9.7351	
    14.9384	     7.3853	     7.8888	    13.7634	     9.0637	    10.0708	     6.1264	    10.4904	    12.5885	     9.1476	
    14.8544	     7.0496	     7.5531	    13.3438	     8.8120	     9.3994	     5.8746	    10.1547	    12.2528	     8.8959	
    15.0223	     6.9656	     7.4692	    13.2599	     8.8120	     9.0637	     6.0425	    10.0708	    12.1689	     8.9798	
    15.3580	     7.2174	     7.7209	    13.4277	     9.1476	     9.0637	     6.6299	    10.2386	    12.4207	     9.4833	
    15.8615	     7.8049	     8.3084	    13.9313	     9.8190	     9.3155	     7.6370	    10.8261	    13.0081	    10.3226	
    16.5329	     8.5602	     9.2316	    14.6866	    10.8261	     9.8190	     8.8120	    11.5814	    13.8474	    11.4975	
    17.1204	     9.3994	    10.1547	    15.3580	    11.9171	    10.4904	    10.1547	    12.4207	    14.7705	    12.8403	
    17.6239	    10.3226	    11.1618	    16.0294	    12.9242	    11.0779	    11.4136	    13.1760	    15.6097	    14.0991	
    18.0435	    11.1618	    12.0850	    16.4490	    13.8474	    11.6653	    12.4207	    13.8474	    16.2811	    15.1062	
    18.2114	    11.9171	    12.8403	    16.7847	    14.5187	    12.0850	    13.0920	    14.3509	    16.7847	    15.9454	
    18.3792	    12.5046	    13.4277	    16.9525	    14.8544	    12.3367	    13.4277	    14.5187	    16.9525	    16.3651	
    18.4631	    13.0081	    13.7634	    16.9525	    15.0223	    12.5046	    13.4277	    14.5187	    16.9525	    16.4490	
    18.5471	    13.4277	    13.9313	    17.0364	    14.8544	    12.5046	    13.1760	    14.4348	    16.6168	    16.1133	
    18.7149	    13.7634	    13.8474	    17.0364	    14.5187	    12.4207	    12.5885	    14.0991	    16.1972	    15.4419	
    18.8828	    13.9313	    13.5956	    16.9525	    13.9313	    12.2528	    11.7493	    13.5956	    15.5258	    14.5187	
    18.9667	    13.9313	    13.1760	    16.7847	    13.1760	    11.9171	    10.7422	    13.0081	    14.6866	    13.3438	
    18.9667	    13.7634	    12.5046	    16.4490	    12.1689	    11.4975	     9.6512	    12.1689	    13.6795	    11.9171	
    18.7988	    13.3438	    11.6653	    15.7776	    11.1618	    10.8261	     8.4763	    11.2457	    12.5046	    10.4904	
    18.5471	    12.7563	    10.8261	    14.9384	    10.0708	     9.9869	     7.3013	    10.2386	    11.1618	     8.8959	
    18.1274	    11.9171	     9.8190	    13.8474	     8.9798	     9.0637	     6.2943	     9.1476	     9.8190	     7.4692	
    17.5400	    11.0779	     8.8959	    12.5885	     7.9727	     8.1406	     5.3711	     8.1406	     8.5602	     6.1264	
    16.8686	    10.1547	     7.9727	    11.4136	     7.1335	     7.2174	     4.7836	     7.1335	     7.3853	     5.1193	
    16.1972	     9.2316	     7.1335	    10.3226	     6.5460	     6.3782	     4.4479	     6.3782	     6.4621	     4.3640	
    15.5258	     8.3923	     6.5460	     9.4833	     6.1264	     5.7068	     4.5319	     5.8746	     5.8746	     4.1122	
    14.9384	     7.8049	     6.2103	     9.0637	     6.1264	     5.3711	     5.0354	     5.7068	     5.6229	     4.2801	
    14.6027	     7.4692	     6.1264	     8.8959	     6.3782	     5.2872	     5.8746	     5.7907	     5.7068	     4.8676	
    14.4348	     7.4692	     6.4621	     9.2316	     6.9656	     5.5389	     6.9656	     6.2943	     6.1264	     5.7907	
    14.3509	     7.5531	     6.8817	     9.7351	     7.7209	     5.8746	     8.2245	     6.8817	     6.7139	     6.9656	
    14.4348	     7.8049	     7.3853	    10.4904	     8.4763	     6.3782	     9.3994	     7.5531	     7.4692	     8.2245	
    14.4348	     8.0566	     7.8888	    11.1618	     9.2316	     6.8817	    10.4065	     8.1406	     8.2245	     9.3155	
    14.4348	     8.2245	     8.2245	    11.8332	     9.7351	     7.2174	    11.1618	     8.5602	     8.8120	    10.1547	
    14.2670	     8.2245	     8.3923	    12.2528	     9.9869	     7.3853	    11.4136	     8.7280	     9.2316	    10.6583	
    14.0152	     8.0566	     8.3084	    12.4207	     9.9869	     7.3013	    11.3297	     8.6441	     9.3994	    10.6583	
    13.5956	     7.6370	     7.8888	    12.2528	     9.5673	     7.0496	    10.8261	     8.3084	     9.3155	    10.3226	
    13.0081	     7.0496	     7.2174	    11.8332	     8.8120	     6.5460	     9.9869	     7.6370	     9.0637	     9.5673	
    12.3367	     6.3782	     6.3782	    11.1618	     7.8888	     5.8746	     8.8959	     6.7978	     8.5602	     8.5602	
    11.4975	     5.4550	     5.3711	    10.2386	     6.7139	     5.0354	     7.6370	     5.8746	     7.8888	     7.3853	
    10.6583	     4.6158	     4.3640	     9.1476	     5.5389	     4.1122	     6.4621	     4.7836	     7.2174	     6.2103	
     9.8190	     3.6087	     3.2730	     7.8888	     4.3640	     3.1052	     5.2872	     3.7766	     6.4621	     5.0354	
     8.8959	     2.6855	     2.2659	     6.6299	     3.3569	     2.1820	     4.3640	     2.7695	     5.7068	     4.1122	
     8.1406	     1.8463	     1.3428	     5.3711	     2.5177	     1.2589	     3.6087	     1.9302	     5.1193	     3.4409	
     7.4692	     1.1749	     0.5875	     4.1962	     1.9302	     0.5035	     3.2730	     1.2589	     4.6997	     3.1891	
     6.8817	     0.5875	     0.0000	     3.2730	     1.5945	    -0.0839	     3.2730	     0.8392	     4.4479	     3.2730	
     6.3782	     0.1678	    -0.4196	     2.6016	     1.5106	    -0.4196	     3.6087	     0.5875	     4.4479	     3.6926	
     5.9586	    -0.0839	    -0.5875	     1.9302	     1.5945	    -0.7553	     4.1962	     0.5875	     4.5319	     4.4479	
     5.5389	    -0.3357	    -0.7553	     1.3428	     1.8463	    -0.9232	     4.8676	     0.5035	     4.7836	     5.2872	
     5.1193	    -0.5875	    -0.8392	     0.5875	     2.0981	    -1.1749	     5.7068	     0.5035	     4.9515	     6.1264	
     4.6158	    -0.7553	    -0.9232	    -0.0839	     2.4338	    -1.5106	     6.4621	     0.3357	     5.1193	     6.8817	
     4.2801	    -0.9232	    -0.7553	    -0.8392	     2.8534	    -1.7624	     7.3013	     0.1678	     5.2032	     7.4692	
     4.1122	    -0.8392	    -0.5875	    -1.3428	     3.2730	    -1.9302	     7.9727	     0.0839	     5.2872	     7.8888	
     4.1962	    -0.6714	    -0.1678	    -1.5945	     3.7766	    -1.9302	     8.6441	     0.0000	     5.3711	     8.1406	
     4.5319	    -0.1678	     0.4196	    -1.5106	     4.3640	    -1.7624	     9.1476	     0.0000	     5.4550	     8.2245	
     5.0354	     0.4196	     1.0071	    -1.0910	     4.8676	    -1.4267	     9.3994	     0.0000	     5.4550	     8.0566	
     5.7068	     1.0910	     1.6785	    -0.4196	     5.2872	    -1.0910	     9.4833	     0.0839	     5.3711	     7.6370	
     6.3782	     1.7624	     2.1820	     0.2518	     5.5389	    -0.7553	     9.2316	     0.0000	     5.1193	     6.8817	
     6.8817	     2.2659	     2.5177	     0.9232	     5.5389	    -0.5875	     8.6441	    -0.2518	     4.6997	     5.9586	
     7.2174	     2.6855	     2.6016	     1.4267	     5.2872	    -0.5875	     7.8049	    -0.5875	     4.0283	     4.7836	
     7.3013	     2.9373	     2.5177	     1.5945	     4.8676	    -0.8392	     6.7978	    -1.1749	     3.1891	     3.5248	
     7.1335	     2.8534	     2.1820	     1.5945	     4.2801	    -1.2589	     5.5389	    -1.8463	     2.2659	     2.2659	
     6.7139	     2.6016	     1.6785	     1.3428	     3.5248	    -1.7624	     4.2801	    -2.6016	     1.2589	     1.0071	
     6.1264	     2.1820	     1.0910	     0.8392	     2.7695	    -2.4338	     3.0212	    -3.2730	     0.3357	     0.0000	
     5.4550	     1.5945	     0.4196	     0.3357	     2.0142	    -3.0212	     1.9302	    -3.8605	    -0.4196	    -0.7553	
     4.7836	     0.9232	    -0.2518	    -0.2518	     1.3428	    -3.6087	     1.0910	    -4.2801	    -0.9232	    -1.0910	
     4.0283	     0.3357	    -0.8392	    -0.7553	     0.8392	    -4.0283	     0.5035	    -4.3640	    -1.1749	    -1.1749	
     3.2730	    -0.3357	    -1.3428	    -1.1749	     0.3357	    -4.2801	     0.0839	    -4.1962	    -1.0910	    -0.9232	
     2.6016	    -0.9232	    -1.7624	    -1.4267	     0.0000	    -4.3640	     0.0000	    -3.6926	    -0.8392	    -0.4196	
     1.9302	    -1.5106	    -2.0981	    -1.5106	    -0.2518	    -4.1962	     0.0839	    -3.1052	    -0.3357	     0.2518	
     1.3428	    -2.0142	    -2.4338	    -1.5106	    -0.5035	    -4.0283	     0.2518	    -2.3499	     0.3357	     1.0071	
     0.7553	    -2.4338	    -2.6855	    -1.4267	    -0.7553	    -3.7766	     0.4196	    -1.5945	     0.9232	     1.6785	
     0.1678	    -2.9373	    -2.9373	    -1.3428	    -0.9232	    -3.5248	     0.5875	    -0.9232	     1.5106	     2.1820	
    -0.3357	    -3.3569	    -3.1891	    -1.3428	    -1.2589	    -3.3569	     0.5875	    -0.4196	     1.9302	     2.4338	
    -0.8392	    -3.8605	    -3.4409	    -1.4267	    -1.5945	    -3.3569	     0.4196	    -0.0839	     2.1820	     2.3499	
    -1.4267	    -4.3640	    -3.8605	    -1.5945	    -2.0981	    -3.3569	     0.0000	    -0.0839	     2.1820	     1.9302	
    -2.0142	    -4.9515	    -4.3640	    -1.9302	    -2.6855	    -3.6087	    -0.6714	    -0.3357	     1.9302	     1.0910	
    -2.6855	    -5.6229	    -4.9515	    -2.3499	    -3.4409	    -3.9444	    -1.5945	    -0.7553	     1.5106	     0.0000	
    -3.2730	    -6.2103	    -5.6229	    -2.6855	    -4.1962	    -4.2801	    -2.5177	    -1.3428	     1.0910	    -1.1749	
    -3.7766	    -6.7978	    -6.1264	    -2.8534	    -4.8676	    -4.4479	    -3.4409	    -1.9302	     0.6714	    -2.2659	
    -4.1122	    -7.2174	    -6.5460	    -2.7695	    -5.3711	    -4.3640	    -4.0283	    -2.2659	     0.5035	    -3.1052	
    -4.1122	    -7.3853	    -6.7139	    -2.3499	    -5.5389	    -4.0283	    -4.2801	    -2.3499	     0.5875	    -3.5248	
    -3.9444	    -7.3013	    -6.6299	    -1.5945	    -5.4550	    -3.3569	    -4.1122	    -2.0142	     1.0910	    -3.3569	
    -3.6087	    -7.0496	    -6.2943	    -0.5035	    -5.1193	    -2.3499	    -3.5248	    -1.4267	     1.8463	    -2.7695	
    -3.1052	    -6.7139	    -5.8746	     0.6714	    -4.5319	    -1.1749	    -2.6016	    -0.6714	     2.9373	    -1.7624	
    -2.6016	    -6.2103	    -5.2872	     1.9302	    -3.8605	     0.0839	    -1.5106	     0.3357	     4.1122	    -0.4196	
    -2.0981	    -5.7068	    -4.6158	     3.1052	    -3.1052	     1.2589	    -0.1678	     1.4267	     5.3711	     1.1749	
    -1.5106	    -5.1193	    -3.8605	     4.1962	    -2.2659	     2.4338	     1.2589	     2.6016	     6.6299	     2.8534	
    -0.8392	    -4.4479	    -3.0212	     5.0354	    -1.3428	     3.4409	     2.7695	     3.6926	     7.8049	     4.6158	
    -0.1678	    -3.6087	    -2.0981	     5.7907	    -0.3357	     4.3640	     4.2801	     4.7836	     8.9798	     6.3782	
     0.7553	    -2.6855	    -1.0071	     6.2943	     0.7553	     5.2032	     5.7068	     5.7907	     9.9869	     8.0566	
     1.7624	    -1.5945	     0.1678	     6.7978	     1.8463	     6.0425	     7.2174	     6.7978	    10.9940	     9.5673	
     3.0212	    -0.3357	     1.4267	     7.2174	     3.1052	     6.7139	     8.4763	     7.7209	    12.0010	    10.9100	
     4.2801	     1.0071	     2.7695	     7.6370	     4.2801	     7.3853	     9.5673	     8.5602	    12.8403	    12.0010	
     5.7068	     2.4338	     4.0283	     8.0566	     5.2872	     8.0566	    10.4065	     9.3155	    13.5117	    12.7563	
     6.9656	     3.6926	     5.1193	     8.4763	     6.2103	     8.5602	    10.8261	     9.9030	    13.9313	    13.0081	
     8.1406	     4.7836	     6.0425	     8.9798	     6.7978	     8.8959	    10.8261	    10.2386	    14.0991	    12.8403	
     9.1476	     5.5389	     6.7139	     9.3994	     7.1335	     9.1476	    10.3226	    10.3226	    14.0152	    12.2528	
     9.9030	     6.1264	     6.9656	     9.8190	     7.1335	     9.2316	     9.5673	    10.1547	    13.5117	    11.3297	
    10.4065	     6.2943	     6.9656	    10.1547	     6.8817	     9.0637	     8.4763	     9.8190	    12.8403	    10.0708	
    10.5743	     6.2103	     6.7139	    10.3226	     6.3782	     8.8120	     7.1335	     9.2316	    12.0010	     8.6441	
    10.4065	     5.8746	     6.2103	    10.2386	     5.7907	     8.2245	     5.7068	     8.4763	    10.9100	     7.0496	
     9.9869	     5.2872	     5.5389	     9.8190	     5.0354	     7.3853	     4.3640	     7.5531	     9.7351	     5.5389	
     9.3994	     4.6158	     4.6997	     9.0637	     4.1962	     6.3782	     3.0212	     6.4621	     8.5602	     4.1122	
     8.6441	     3.8605	     4.0283	     8.0566	     3.5248	     5.1193	     2.0142	     5.3711	     7.3853	     2.9373	
     7.9727	     3.1891	     3.3569	     6.7139	     2.9373	     3.7766	     1.2589	     4.2801	     6.2943	     2.0142	
     7.3013	     2.6016	     2.8534	     5.2032	     2.6016	     2.4338	     0.9232	     3.2730	     5.3711	     1.4267	
     6.7978	     2.2659	     2.6016	     3.6926	     2.5177	     1.0910	     0.9232	     2.4338	     4.6158	     1.0910	
     6.3782	     2.0981	     2.5177	     2.0981	     2.6016	    -0.1678	     1.1749	     1.6785	     4.0283	     1.0910	
     6.1264	     2.1820	     2.6855	     0.6714	     2.9373	    -1.3428	     1.8463	     1.1749	     3.6926	     1.3428	
     6.2103	     2.4338	     3.1052	    -0.5035	     3.5248	    -2.1820	     2.6855	     0.8392	     3.4409	     1.7624	
     6.4621	     2.9373	     3.6926	    -1.4267	     4.1962	    -2.7695	     3.6926	     0.8392	     3.4409	     2.3499	
     6.9656	     3.6926	     4.4479	    -1.8463	     4.9515	    -3.1052	     4.6997	     1.0071	     3.6087	     2.9373	
     7.6370	     4.6158	     5.3711	    -1.9302	     5.7907	    -3.1052	     5.7068	     1.3428	     3.8605	     3.5248	
     8.4763	     5.5389	     6.2103	    -1.6785	     6.5460	    -2.9373	     6.5460	     1.7624	     4.1122	     3.8605	
     9.2316	     6.3782	     6.9656	    -1.1749	     7.1335	    -2.6016	     7.1335	     2.0981	     4.3640	     4.0283	
     9.9869	     7.1335	     7.5531	    -0.5875	     7.5531	    -2.2659	     7.3853	     2.3499	     4.4479	     3.9444	
    10.5743	     7.6370	     7.9727	     0.0000	     7.6370	    -1.9302	     7.3013	     2.3499	     4.3640	     3.5248	
    10.9100	     7.9727	     8.1406	     0.5035	     7.5531	    -1.7624	     7.0496	     2.2659	     4.2801	     2.9373	
    11.1618	     8.0566	     8.0566	     0.9232	     7.3013	    -1.6785	     6.5460	     1.9302	     3.9444	     2.2659	
    11.1618	     7.9727	     7.8888	     1.0910	     6.8817	    -1.6785	     5.9586	     1.5106	     3.6926	     1.5106	
    10.9940	     7.8049	     7.5531	     1.0910	     6.3782	    -1.8463	     5.2872	     1.0071	     3.2730	     0.7553	
    10.6583	     7.4692	     7.2174	     1.0071	     5.8746	    -2.0981	     4.7836	     0.4196	     2.9373	     0.2518	
    10.1547	     7.0496	     6.7978	     0.7553	     5.3711	    -2.3499	     4.3640	    -0.1678	     2.6855	    -0.1678	
     9.7351	     6.7139	     6.4621	     0.4196	     5.0354	    -2.6016	     4.1962	    -0.5035	     2.6016	    -0.2518	
     9.3155	     6.4621	     6.2103	     0.2518	     4.8676	    -2.6855	     4.3640	    -0.6714	     2.6855	     0.0000	
     9.0637	     6.2943	     6.2103	     0.0839	     4.8676	    -2.6855	     4.7836	    -0.6714	     3.0212	     0.5875	
     8.8959	     6.3782	     6.2943	     0.0839	     5.1193	    -2.4338	     5.4550	    -0.3357	     3.5248	     1.4267	
     8.8120	     6.4621	     6.6299	     0.2518	     5.4550	    -2.0142	     6.3782	     0.2518	     4.1962	     2.5177	
     8.8120	     6.7139	     7.0496	     0.5875	     6.0425	    -1.5106	     7.3853	     1.0071	     4.9515	     3.6926	
     8.8959	     6.8817	     7.4692	     1.0071	     6.6299	    -0.9232	     8.3084	     1.7624	     5.6229	     4.8676	
     8.9798	     7.1335	     7.8049	     1.4267	     7.2174	    -0.3357	     9.1476	     2.4338	     6.2103	     5.7907	
     9.0637	     7.2174	     8.0566	     1.7624	     7.6370	     0.1678	     9.8190	     3.0212	     6.6299	     6.4621	
[Epoch Header]
[Trial Type]	11
[Accept]	1
[Correct]	0
[RT]	 0.000
[Resp]	0
[Epoch Data]
    -0.5875	     4.6158	     6.3782	     3.8605	     9.7351	     8.1406	     8.8959	     9.4833	     8.2245	     4.7836	
    -1.7624	     3.5248	     5.4550	     2.9373	     9.1476	     7.2174	     8.3923	     8.8120	     7.8049	     4.6997	
    -2.9373	     2.5177	     4.6997	     1.8463	     8.7280	     6.4621	     8.1406	     8.1406	     7.5531	     4.9515	
    -4.0283	     1.5945	     4.1122	     0.8392	     8.6441	     5.7068	     8.3084	     7.5531	     7.3853	     5.3711	
    -5.0354	     0.9232	     3.7766	    -0.1678	     8.7280	     5.1193	     8.7280	     7.1335	     7.3013	     6.1264	
    -5.9586	     0.3357	     3.6087	    -1.1749	     9.0637	     4.6158	     9.4833	     6.7139	     7.3853	     6.9656	
    -6.7978	    -0.0839	     3.5248	    -2.1820	     9.4833	     4.1962	    10.2386	     6.2943	     7.4692	     7.8049	
    -7.6370	    -0.4196	     3.4409	    -3.2730	     9.9030	     3.6926	    10.9100	     5.7907	     7.3853	     8.4763	
    -8.4763	    -0.7553	     3.3569	    -4.2801	    10.1547	     3.1052	    11.4136	     5.2032	     7.1335	     8.8120	
    -9.1476	    -1.0071	     3.1891	    -5.2032	    10.3226	     2.5177	    11.7493	     4.5319	     6.7978	     8.7280	
    -9.7351	    -1.2589	     2.9373	    -6.1264	    10.2386	     1.8463	    11.8332	     3.7766	     6.2103	     8.2245	
   -10.1547	    -1.4267	     2.6016	    -6.7978	     9.9030	     1.1749	    11.6653	     3.0212	     5.4550	     7.3853	
   -10.3226	    -1.5106	     2.2659	    -7.3853	     9.4833	     0.4196	    11.2457	     2.0981	     4.4479	     6.2103	
   -10.4065	    -1.6785	     1.8463	    -7.8888	     8.7280	    -0.3357	    10.5743	     1.1749	     3.3569	     4.6997	
   -10.4065	    -1.8463	     1.4267	    -8.2245	     7.9727	    -1.1749	     9.8190	     0.1678	     2.0981	     3.0212	
   -10.2386	    -1.9302	     0.9232	    -8.3923	     7.0496	    -2.0142	     8.8959	    -0.6714	     0.8392	     1.3428	
    -9.9869	    -2.0981	     0.5875	    -8.3923	     6.2103	    -2.7695	     7.9727	    -1.5106	    -0.4196	    -0.2518	
    -9.6512	    -2.0981	     0.2518	    -8.2245	     5.3711	    -3.3569	     7.0496	    -2.0981	    -1.4267	    -1.5945	
    -9.3155	    -2.1820	     0.0839	    -7.8888	     4.6158	    -3.8605	     6.2943	    -2.6016	    -2.3499	    -2.6855	
    -9.0637	    -2.1820	    -0.0839	    -7.5531	     4.0283	    -4.3640	     5.7068	    -3.0212	    -3.1052	    -3.5248	
    -8.8120	    -2.2659	    -0.2518	    -7.1335	     3.4409	    -4.6997	     5.2032	    -3.3569	    -3.6926	    -3.9444	
    -8.7280	    -2.3499	    -0.3357	    -6.7139	     3.0212	    -5.0354	     4.8676	    -3.6087	    -4.1122	    -4.1962	
    -8.7280	    -2.4338	    -0.3357	    -6.2943	     2.6016	    -5.3711	     4.6997	    -3.8605	    -4.5319	    -4.1962	
    -8.8120	    -2.4338	    -0.3357	    -6.0425	     2.4338	    -5.6229	     4.6997	    -4.0283	    -4.7836	    -3.8605	
    -8.9798	    -2.3499	    -0.1678	    -5.7068	     2.4338	    -5.7068	     4.9515	    -4.1962	    -4.8676	    -3.4409	
    -9.0637	    -2.1820	     0.0839	    -5.4550	     2.6016	    -5.7907	     5.2872	    -4.3640	    -4.9515	    -2.8534	
    -9.1476	    -2.0142	     0.3357	    -5.2872	     2.8534	    -5.7907	     5.7068	    -4.5319	    -4.8676	    -2.1820	
    -9.1476	    -1.8463	     0.6714	    -5.1193	     3.1891	    -5.7907	     6.2103	    -4.6997	    -4.8676	    -1.5945	
    -8.9798	    -1.5945	     1.0071	    -5.0354	     3.6087	    -5.7907	     6.6299	    -4.8676	    -4.7836	    -1.0910	
    -8.7280	    -1.2589	     1.3428	    -4.9515	     3.9444	    -5.7068	     6.9656	    -5.1193	    -4.6997	    -0.7553	
    -8.3923	    -1.0071	     1.5945	    -4.8676	     4.2801	    -5.7068	     7.1335	    -5.4550	    -4.6158	    -0.5875	
    -8.0566	    -0.7553	     1.7624	    -4.8676	     4.4479	    -5.7907	     7.0496	    -5.7907	    -4.6997	    -0.7553	
    -7.7209	    -0.6714	     1.7624	    -4.8676	     4.3640	    -5.9586	     6.7139	    -6.2943	    -4.8676	    -1.3428	
    -7.5531	    -0.7553	     1.5106	    -5.0354	     3.9444	    -6.3782	     6.0425	    -6.8817	    -5.2872	    -2.1820	
    -7.5531	    -1.0910	     0.9232	    -5.2872	     3.2730	    -6.8817	     5.0354	    -7.7209	    -5.8746	    -3.3569	
    -7.8049	    -1.5945	     0.1678	    -5.7068	     2.4338	    -7.5531	     3.6926	    -8.5602	    -6.6299	    -4.6997	
    -8.2245	    -2.2659	    -0.7553	    -6.1264	     1.3428	    -8.3084	     2.3499	    -9.4833	    -7.4692	    -6.0425	
    -8.6441	    -3.0212	    -1.7624	    -6.6299	     0.3357	    -8.9798	     1.0071	   -10.3226	    -8.2245	    -7.3013	
    -9.1476	    -3.6087	    -2.6855	    -7.0496	    -0.5875	    -9.4833	    -0.1678	   -10.9100	    -8.8120	    -8.3084	
    -9.3994	    -4.1122	    -3.5248	    -7.3853	    -1.2589	    -9.8190	    -0.9232	   -11.2457	    -9.1476	    -8.8959	
    -9.5673	    -4.4479	    -4.1122	    -7.4692	    -1.6785	    -9.8190	    -1.3428	   -11.2457	    -9.2316	    -8.9798	
    -9.3994	    -4.4479	    -4.4479	    -7.3853	    -1.8463	    -9.4833	    -1.3428	   -10.8261	    -8.8120	    -8.6441	
    -9.0637	    -4.2801	    -4.4479	    -6.8817	    -1.5945	    -8.7280	    -0.8392	   -10.0708	    -8.1406	    -7.7209	
    -8.3923	    -3.7766	    -4.1122	    -6.1264	    -1.0910	    -7.6370	     0.0839	    -8.8120	    -7.1335	    -6.3782	
    -7.5531	    -3.0212	    -3.4409	    -5.0354	    -0.2518	    -6.1264	     1.4267	    -7.3013	    -5.7907	    -4.6997	
    -6.3782	    -2.0981	    -2.5177	    -3.6926	     0.8392	    -4.4479	     3.0212	    -5.4550	    -4.1962	    -2.7695	
    -5.1193	    -1.0071	    -1.4267	    -2.2659	     2.0142	    -2.6016	     4.6158	    -3.5248	    -2.6016	    -0.7553	
    -3.7766	     0.0000	    -0.2518	    -0.6714	     3.1052	    -0.7553	     6.1264	    -1.5945	    -1.0071	     1.1749	
    -2.5177	     1.0071	     0.7553	     0.7553	     4.0283	     1.0071	     7.3013	     0.1678	     0.4196	     2.7695	
    -1.3428	     1.8463	     1.5945	     2.0981	     4.7836	     2.6016	     8.1406	     1.7624	     1.5106	     3.8605	
    -0.3357	     2.5177	     2.1820	     3.1891	     5.1193	     3.9444	     8.3923	     3.0212	     2.3499	     4.5319	
     0.4196	     2.9373	     2.4338	     3.8605	     5.2032	     4.8676	     8.2245	     3.8605	     2.9373	     4.6997	
     1.0071	     3.1052	     2.5177	     4.1122	     4.9515	     5.4550	     7.6370	     4.4479	     3.1891	     4.3640	
     1.4267	     3.1052	     2.3499	     3.9444	     4.5319	     5.7068	     6.7978	     4.6158	     3.1891	     3.6926	
     1.5945	     3.1052	     2.0981	     3.3569	     4.0283	     5.6229	     5.8746	     4.6158	     3.1052	     2.8534	
     1.6785	     2.9373	     1.7624	     2.5177	     3.5248	     5.2872	     4.8676	     4.3640	     2.9373	     1.9302	
     1.5945	     2.7695	     1.4267	     1.5945	     2.9373	     4.8676	     3.8605	     4.1122	     2.6855	     1.0071	
     1.4267	     2.6016	     1.0910	     0.6714	     2.4338	     4.4479	     2.9373	     3.7766	     2.5177	     0.3357	
     1.1749	     2.3499	     0.7553	     0.0000	     1.9302	     4.1122	     2.1820	     3.5248	     2.3499	    -0.2518	
     1.0071	     2.1820	     0.5035	    -0.5035	     1.5106	     3.9444	     1.5945	     3.3569	     2.2659	    -0.5035	
     0.7553	     2.0142	     0.3357	    -0.7553	     1.2589	     3.8605	     1.1749	     3.2730	     2.2659	    -0.4196	
     0.5875	     2.0142	     0.2518	    -0.8392	     1.0910	     3.9444	     1.0910	     3.2730	     2.4338	    -0.0839	
     0.4196	     2.0981	     0.4196	    -0.7553	     1.0910	     4.1122	     1.1749	     3.5248	     2.6855	     0.5035	
     0.4196	     2.2659	     0.6714	    -0.5875	     1.3428	     4.4479	     1.5945	     3.7766	     3.1052	     1.3428	
     0.4196	     2.6016	     1.0910	    -0.5035	     1.7624	     4.7836	     2.1820	     4.1122	     3.5248	     2.3499	
     0.5035	     2.9373	     1.5945	    -0.3357	     2.2659	     5.1193	     2.9373	     4.5319	     4.0283	     3.3569	
     0.5875	     3.3569	     2.0981	    -0.2518	     2.8534	     5.4550	     3.7766	     4.7836	     4.4479	     4.1962	
     0.6714	     3.7766	     2.6855	    -0.2518	     3.3569	     5.6229	     4.4479	     5.0354	     4.8676	     4.9515	
     0.8392	     4.1962	     3.1052	    -0.2518	     3.8605	     5.7907	     5.0354	     5.2032	     5.1193	     5.3711	
     0.9232	     4.6158	     3.5248	    -0.2518	     4.1962	     5.8746	     5.4550	     5.2872	     5.2872	     5.4550	
     1.1749	     5.0354	     3.7766	    -0.0839	     4.4479	     5.8746	     5.6229	     5.3711	     5.3711	     5.2872	
     1.3428	     5.4550	     4.0283	     0.1678	     4.5319	     5.9586	     5.5389	     5.3711	     5.2872	     4.7836	
     1.5945	     5.7068	     4.0283	     0.5035	     4.3640	     5.8746	     5.2032	     5.2872	     5.2032	     4.1122	
     1.7624	     5.8746	     4.0283	     1.0071	     4.0283	     5.8746	     4.7836	     5.1193	     4.9515	     3.2730	
     1.9302	     5.8746	     3.8605	     1.5106	     3.6087	     5.7907	     4.1122	     4.9515	     4.6158	     2.3499	
     2.0142	     5.7068	     3.5248	     2.0142	     3.0212	     5.6229	     3.4409	     4.7836	     4.2801	     1.4267	
     2.0142	     5.4550	     3.2730	     2.5177	     2.5177	     5.5389	     2.6855	     4.6158	     3.8605	     0.5875	
     1.9302	     5.1193	     2.9373	     2.9373	     2.0142	     5.3711	     2.0142	     4.3640	     3.4409	    -0.1678	
     1.7624	     4.6997	     2.6016	     3.2730	     1.6785	     5.2872	     1.4267	     4.2801	     3.0212	    -0.6714	
     1.5106	     4.2801	     2.3499	     3.5248	     1.4267	     5.2032	     1.0910	     4.1962	     2.6855	    -0.9232	
     1.2589	     3.7766	     2.0981	     3.6926	     1.3428	     5.1193	     0.9232	     4.1962	     2.5177	    -0.9232	
     0.9232	     3.4409	     2.0142	     3.6926	     1.5106	     5.0354	     1.0910	     4.2801	     2.4338	    -0.5875	
     0.5875	     3.1052	     2.0142	     3.6087	     1.8463	     5.0354	     1.5106	     4.4479	     2.5177	     0.0000	
     0.1678	     2.8534	     2.0981	     3.4409	     2.2659	     5.0354	     2.1820	     4.7836	     2.7695	     0.8392	
    -0.1678	     2.6855	     2.3499	     3.2730	     2.9373	     5.1193	     3.1052	     5.1193	     3.1052	     1.8463	
    -0.5035	     2.6855	     2.6855	     2.9373	     3.6087	     5.2032	     4.1122	     5.5389	     3.6087	     2.9373	
    -0.8392	     2.6855	     3.1052	     2.6855	     4.2801	     5.2872	     5.2872	     6.0425	     4.1962	     4.0283	
    -1.1749	     2.7695	     3.6087	     2.4338	     5.0354	     5.3711	     6.4621	     6.4621	     4.7836	     5.0354	
    -1.4267	     2.8534	     4.1962	     2.2659	     5.7907	     5.5389	     7.5531	     6.8817	     5.3711	     5.7907	
    -1.5945	     3.1052	     4.6997	     2.1820	     6.3782	     5.7907	     8.4763	     7.3013	     5.9586	     6.2943	
    -1.7624	     3.2730	     5.2872	     2.1820	     6.8817	     5.9586	     9.1476	     7.6370	     6.2943	     6.5460	
    -1.9302	     3.5248	     5.7907	     2.2659	     7.3013	     6.1264	     9.6512	     7.7209	     6.5460	     6.3782	
    -2.0142	     3.6926	     6.1264	     2.3499	     7.4692	     6.1264	     9.7351	     7.8049	     6.5460	     5.7907	
    -2.2659	     3.7766	     6.2943	     2.5177	     7.5531	     6.1264	     9.6512	     7.6370	     6.3782	     5.0354	
    -2.5177	     3.7766	     6.3782	     2.6016	     7.4692	     5.9586	     9.3155	     7.3013	     6.0425	     3.9444	
    -2.7695	     3.6087	     6.2943	     2.6016	     7.2174	     5.7068	     8.8959	     6.9656	     5.5389	     2.7695	
    -3.1052	     3.3569	     6.1264	     2.6855	     6.9656	     5.3711	     8.3923	     6.4621	     4.9515	     1.5106	
    -3.5248	     3.1052	     5.8746	     2.6855	     6.6299	     5.0354	     7.8049	     5.9586	     4.4479	     0.4196	
    -3.8605	     2.6855	     5.6229	     2.6016	     6.3782	     4.6997	     7.3853	     5.4550	     3.8605	    -0.5035	
    -4.2801	     2.2659	     5.2032	     2.6016	     6.1264	     4.3640	     7.0496	     4.9515	     3.3569	    -1.2589	
    -4.6997	     1.8463	     4.8676	     2.6855	     5.9586	     4.0283	     6.8817	     4.4479	     2.9373	    -1.6785	
    -4.9515	     1.4267	     4.5319	     2.7695	     5.9586	     3.8605	     6.7978	     4.0283	     2.6016	    -1.9302	
    -5.2032	     1.0071	     4.2801	     3.1052	     6.0425	     3.8605	     7.0496	     3.7766	     2.4338	    -1.7624	
    -5.2032	     0.8392	     4.2801	     3.5248	     6.3782	     4.0283	     7.3853	     3.6926	     2.4338	    -1.3428	
    -5.0354	     0.7553	     4.3640	     4.1962	     6.7978	     4.4479	     7.9727	     3.7766	     2.6016	    -0.6714	
    -4.6997	     0.8392	     4.5319	     5.0354	     7.3853	     4.9515	     8.6441	     4.0283	     2.8534	     0.1678	
    -4.1962	     1.0910	     4.8676	     5.7907	     7.9727	     5.6229	     9.3155	     4.2801	     3.2730	     1.0910	
    -3.6926	     1.4267	     5.2032	     6.4621	     8.4763	     6.2103	     9.9030	     4.6158	     3.6087	     1.8463	
    -3.0212	     1.8463	     5.5389	     6.9656	     8.9798	     6.6299	    10.4065	     4.7836	     3.8605	     2.5177	
    -2.4338	     2.3499	     5.8746	     7.0496	     9.3155	     6.7978	    10.7422	     4.7836	     4.0283	     2.7695	
    -1.8463	     2.7695	     6.1264	     6.7978	     9.5673	     6.7139	    10.8261	     4.6158	     3.8605	     2.7695	
    -1.3428	     3.1891	     6.2103	     6.1264	     9.4833	     6.2943	    10.6583	     4.1122	     3.5248	     2.3499	
    -0.9232	     3.4409	     6.1264	     5.0354	     9.2316	     5.4550	    10.1547	     3.3569	     2.8534	     1.4267	
    -0.7553	     3.4409	     5.7907	     3.6087	     8.6441	     4.2801	     9.3155	     2.2659	     1.9302	     0.2518	
    -0.6714	     3.2730	     5.1193	     1.8463	     7.7209	     2.7695	     8.2245	     0.9232	     0.7553	    -1.2589	
    -0.7553	     2.9373	     4.2801	     0.0839	     6.6299	     1.0910	     6.9656	    -0.5035	    -0.5875	    -2.9373	
    -0.9232	     2.5177	     3.2730	    -1.5945	     5.2872	    -0.5875	     5.5389	    -1.9302	    -1.8463	    -4.5319	
    -1.0910	     2.0142	     2.2659	    -3.0212	     4.0283	    -2.0981	     4.1122	    -3.1891	    -3.0212	    -5.9586	
    -1.0910	     1.5945	     1.2589	    -4.0283	     2.6855	    -3.3569	     2.8534	    -4.1122	    -3.9444	    -6.9656	
    -0.9232	     1.2589	     0.4196	    -4.6997	     1.5945	    -4.2801	     1.7624	    -4.7836	    -4.5319	    -7.5531	
    -0.6714	     1.0910	    -0.1678	    -4.9515	     0.6714	    -4.8676	     1.0071	    -5.1193	    -4.8676	    -7.7209	
    -0.1678	     1.0910	    -0.5875	    -4.7836	     0.0839	    -4.9515	     0.5875	    -5.1193	    -4.7836	    -7.3853	
     0.5035	     1.3428	    -0.6714	    -4.2801	    -0.1678	    -4.6997	     0.5875	    -4.6997	    -4.4479	    -6.6299	
     1.3428	     1.7624	    -0.4196	    -3.3569	    -0.0839	    -3.9444	     1.0071	    -4.0283	    -3.7766	    -5.5389	
     2.3499	     2.4338	     0.1678	    -2.0981	     0.4196	    -2.8534	     1.6785	    -3.0212	    -2.8534	    -4.1122	
     3.4409	     3.2730	     1.0071	    -0.5035	     1.0910	    -1.5945	     2.6016	    -1.8463	    -1.7624	    -2.6016	
     4.6997	     4.1962	     1.9302	     1.2589	     1.9302	    -0.0839	     3.6087	    -0.5875	    -0.5875	    -1.0071	
     5.8746	     5.2032	     2.9373	     3.2730	     2.8534	     1.5106	     4.6158	     0.7553	     0.5035	     0.3357	
     7.0496	     6.1264	     4.0283	     5.4550	     3.7766	     3.1891	     5.4550	     2.0981	     1.5945	     1.5945	
     8.2245	     7.0496	     4.9515	     7.7209	     4.5319	     4.7836	     5.9586	     3.2730	     2.4338	     2.4338	
     9.2316	     7.8049	     5.7907	     9.9030	     5.1193	     6.2943	     6.2943	     4.3640	     3.1891	     2.9373	
     9.9869	     8.3084	     6.2943	    12.0010	     5.5389	     7.6370	     6.2103	     5.2032	     3.6087	     3.0212	
    10.5743	     8.6441	     6.6299	    13.5956	     5.6229	     8.5602	     5.7907	     5.7068	     3.7766	     2.6855	
    10.7422	     8.6441	     6.6299	    14.6027	     5.3711	     9.1476	     5.0354	     5.7907	     3.6926	     1.9302	
    10.6583	     8.4763	     6.2943	    14.8544	     4.9515	     9.2316	     4.1122	     5.6229	     3.3569	     0.9232	
    10.2386	     7.9727	     5.7907	    14.2670	     4.3640	     8.8959	     3.0212	     5.0354	     2.7695	    -0.2518	
     9.4833	     7.3013	     5.1193	    13.0081	     3.6087	     8.1406	     2.0142	     4.2801	     2.1820	    -1.4267	
     8.5602	     6.5460	     4.3640	    10.9940	     2.8534	     7.1335	     1.0910	     3.4409	     1.5945	    -2.4338	
     7.5531	     5.7068	     3.5248	     8.5602	     2.0981	     5.8746	     0.4196	     2.5177	     1.0910	    -3.1052	
     6.4621	     4.7836	     2.6855	     6.0425	     1.4267	     4.6158	     0.0000	     1.6785	     0.7553	    -3.4409	
     5.2872	     3.9444	     1.9302	     3.5248	     1.0071	     3.5248	     0.0000	     1.0910	     0.6714	    -3.3569	
     4.2801	     3.2730	     1.3428	     1.4267	     0.6714	     2.6855	     0.2518	     0.7553	     0.8392	    -2.8534	
     3.4409	     2.6855	     0.9232	    -0.0839	     0.6714	     2.1820	     0.7553	     0.7553	     1.1749	    -2.0142	
     2.6855	     2.2659	     0.6714	    -1.0071	     0.8392	     2.0142	     1.5945	     1.0910	     1.8463	    -0.7553	
     2.1820	     2.0981	     0.7553	    -1.2589	     1.2589	     2.2659	     2.6855	     1.6785	     2.6855	     0.6714	
     1.9302	     2.0981	     1.0071	    -1.0910	     1.9302	     2.7695	     3.8605	     2.5177	     3.6087	     2.2659	
     1.8463	     2.3499	     1.5106	    -0.3357	     2.7695	     3.5248	     5.1193	     3.5248	     4.6997	     3.8605	
     2.0142	     2.6855	     2.0981	     0.7553	     3.7766	     4.5319	     6.2943	     4.6997	     5.8746	     5.4550	
     2.3499	     3.2730	     2.9373	     2.0981	     4.7836	     5.7068	     7.3853	     5.9586	     7.0496	     6.8817	
     2.9373	     4.0283	     3.7766	     3.6926	     5.8746	     6.9656	     8.3084	     7.2174	     8.1406	     8.1406	
     3.6087	     4.7836	     4.6158	     5.3711	     6.8817	     8.3084	     8.9798	     8.5602	     9.2316	     9.0637	
     4.3640	     5.6229	     5.4550	     7.0496	     7.7209	     9.7351	     9.3994	     9.8190	    10.1547	     9.7351	
     5.0354	     6.2943	     6.1264	     8.6441	     8.4763	    10.9940	     9.4833	    10.9100	    10.9940	    10.1547	
     5.7068	     6.8817	     6.6299	     9.9869	     8.9798	    12.1689	     9.3155	    11.9171	    11.6653	    10.3226	
     6.1264	     7.3013	     6.8817	    10.9940	     9.2316	    13.0081	     8.8959	    12.6724	    12.1689	    10.2386	
     6.3782	     7.3853	     6.9656	    11.5814	     9.2316	    13.6795	     8.2245	    13.1760	    12.4207	     9.9030	
     6.3782	     7.3013	     6.7978	    11.7493	     8.9798	    13.8474	     7.3013	    13.3438	    12.5046	     9.3994	
     6.1264	     6.8817	     6.2943	    11.4136	     8.4763	    13.6795	     6.2943	    13.1760	    12.2528	     8.7280	
     5.6229	     6.2943	     5.6229	    10.5743	     7.7209	    13.0920	     5.1193	    12.7563	    11.8332	     7.8888	
     4.8676	     5.4550	     4.7836	     9.4833	     6.7978	    12.1689	     3.9444	    12.0010	    11.0779	     7.0496	
     4.0283	     4.6158	     3.8605	     8.1406	     5.8746	    11.0779	     2.7695	    11.0779	    10.3226	     6.2943	
     3.1891	     3.7766	     3.0212	     6.7978	     5.1193	    10.0708	     1.9302	    10.2386	     9.5673	     5.7907	
     2.6016	     3.2730	     2.5177	     5.7907	     4.6158	     9.2316	     1.5106	     9.5673	     9.0637	     5.6229	
     2.4338	     3.1052	     2.4338	     5.2032	     4.6158	     8.8120	     1.5106	     9.2316	     8.8959	     5.8746	
     2.5177	     3.4409	     2.8534	     5.0354	     5.0354	     8.8120	     2.1820	     9.3155	     9.0637	     6.6299	
     3.0212	     4.1122	     3.6087	     5.3711	     5.8746	     9.2316	     3.1891	     9.7351	     9.5673	     7.6370	
     3.8605	     5.0354	     4.6997	     6.0425	     6.9656	    10.0708	     4.5319	    10.4065	    10.3226	     8.8120	
     4.7836	     6.2103	     6.0425	     6.9656	     8.2245	    10.9940	     5.9586	    11.1618	    11.1618	     9.9869	
     5.8746	     7.4692	     7.3013	     7.9727	     9.4833	    12.0010	     7.3853	    12.0010	    11.9171	    11.0779	
     6.8817	     8.7280	     8.5602	     8.8959	    10.6583	    13.0081	     8.5602	    12.6724	    12.5885	    11.7493	
     7.7209	     9.8190	     9.5673	     9.7351	    11.4975	    13.8474	     9.3155	    13.0920	    12.9242	    12.0010	
     8.3923	    10.6583	    10.4065	    10.4904	    12.0850	    14.3509	     9.7351	    13.3438	    13.0081	    11.8332	
     8.9798	    11.3297	    10.9940	    11.0779	    12.3367	    14.7705	     9.7351	    13.4277	    12.8403	    11.2457	
     9.4833	    11.9171	    11.4136	    11.5814	    12.4207	    14.9384	     9.4833	    13.2599	    12.4207	    10.3226	
     9.8190	    12.3367	    11.6653	    12.0010	    12.3367	    15.0223	     8.8959	    13.0081	    12.0010	     9.2316	
    10.1547	    12.6724	    11.8332	    12.4207	    12.1689	    15.0223	     8.2245	    12.7563	    11.4975	     8.0566	
    10.4065	    12.9242	    11.9171	    12.7563	    11.9171	    14.9384	     7.5531	    12.4207	    10.9940	     6.9656	
    10.6583	    13.1760	    12.0010	    13.0081	    11.7493	    14.8544	     6.8817	    12.1689	    10.5743	     6.1264	
    10.8261	    13.3438	    12.0850	    13.1760	    11.5814	    14.8544	     6.3782	    11.9171	    10.2386	     5.4550	
    11.1618	    13.5956	    12.2528	    13.3438	    11.5814	    14.8544	     6.2103	    11.8332	    10.0708	     5.2032	
    11.4975	    13.9313	    12.5046	    13.5117	    11.8332	    14.9384	     6.2943	    11.9171	    10.1547	     5.2872	
    11.9171	    14.3509	    12.9242	    13.6795	    12.3367	    15.1062	     6.8817	    12.1689	    10.4904	     5.8746	
    12.4207	    14.9384	    13.5117	    13.8474	    13.0081	    15.3580	     7.7209	    12.5885	    10.9940	     6.7978	
    13.0081	    15.5258	    14.0991	    14.0152	    13.7634	    15.6937	     8.8959	    13.1760	    11.6653	     7.8888	
    13.4277	    16.1133	    14.7705	    14.1830	    14.5187	    15.9454	    10.0708	    13.6795	    12.3367	     9.1476	
    13.5956	    16.4490	    15.2740	    14.0991	    15.1062	    15.9454	    11.2457	    14.0152	    12.9242	    10.3226	
    13.5117	    16.4490	    15.4419	    13.9313	    15.3580	    15.6937	    12.1689	    14.0991	    13.2599	    11.2457	
    13.0920	    16.1972	    15.3580	    13.3438	    15.1901	    15.1062	    12.6724	    13.8474	    13.2599	    11.8332	
    12.3367	    15.6097	    14.8544	    12.4207	    14.6866	    14.0991	    12.8403	    13.2599	    12.8403	    12.0010	
    11.3297	    14.6866	    14.0991	    11.2457	    13.9313	    12.8403	    12.5885	    12.3367	    12.1689	    11.6653	
    10.1547	    13.6795	    13.1760	     9.7351	    12.9242	    11.3297	    12.0850	    11.1618	    11.0779	    10.9940	
     8.8120	    12.4207	    12.0010	     8.1406	    11.8332	     9.7351	    11.1618	     9.9030	     9.9030	     9.9869	
     7.4692	    11.1618	    10.8261	     6.4621	    10.5743	     8.0566	    10.0708	     8.5602	     8.5602	     8.7280	
     6.1264	     9.9030	     9.5673	     4.8676	     9.3155	     6.5460	     8.8120	     7.2174	     7.2174	     7.3853	
     4.9515	     8.7280	     8.3084	     3.4409	     8.1406	     5.2032	     7.5531	     5.9586	     5.8746	     5.9586	
     3.9444	     7.7209	     7.3013	     2.3499	     7.0496	     4.1122	     6.3782	     4.9515	     4.7836	     4.6997	
     3.2730	     6.9656	     6.4621	     1.6785	     6.2943	     3.4409	     5.3711	     4.2801	     3.8605	     3.6926	
     2.9373	     6.4621	     5.7907	     1.4267	     5.7907	     3.1052	     4.6158	     3.8605	     3.2730	     2.9373	
     2.8534	     6.2103	     5.5389	     1.5106	     5.6229	     3.1052	     4.1962	     3.8605	     3.0212	     2.6016	
     2.9373	     6.2103	     5.4550	     1.9302	     5.7068	     3.4409	     4.1122	     4.1122	     3.1052	     2.6016	
     3.1891	     6.2943	     5.6229	     2.5177	     6.0425	     4.0283	     4.3640	     4.6158	     3.4409	     2.9373	
     3.6087	     6.6299	     5.9586	     3.1891	     6.6299	     4.7836	     4.8676	     5.2872	     4.0283	     3.6087	
     4.0283	     7.0496	     6.5460	     3.7766	     7.4692	     5.5389	     5.6229	     6.1264	     4.7836	     4.5319	
     4.5319	     7.5531	     7.2174	     4.2801	     8.3923	     6.2943	     6.6299	     7.0496	     5.6229	     5.7068	
     4.8676	     8.0566	     7.9727	     4.6158	     9.4833	     6.9656	     7.7209	     7.8888	     6.5460	     6.8817	
     5.1193	     8.5602	     8.7280	     4.6997	    10.4904	     7.4692	     8.8120	     8.5602	     7.4692	     8.1406	
     5.2872	     8.9798	     9.4833	     4.6158	    11.4975	     7.8888	     9.9030	     9.1476	     8.3084	     9.1476	
     5.3711	     9.3994	    10.0708	     4.3640	    12.4207	     8.0566	    10.7422	     9.4833	     8.8959	    10.0708	
     5.3711	     9.6512	    10.6583	     4.1962	    13.0920	     8.2245	    11.3297	     9.6512	     9.3155	    10.6583	
     5.2872	     9.9869	    10.9940	     4.0283	    13.5956	     8.2245	    11.5814	     9.6512	     9.4833	    10.8261	
     5.2032	    10.0708	    11.2457	     4.0283	    13.8474	     8.2245	    11.4136	     9.4833	     9.4833	    10.6583	
     5.2032	    10.1547	    11.2457	     4.1962	    13.7634	     8.0566	    10.9100	     9.1476	     9.1476	    10.0708	
     5.1193	     9.9869	    10.9940	     4.4479	    13.2599	     7.8888	     9.9030	     8.6441	     8.5602	     9.0637	
     5.0354	     9.7351	    10.4904	     4.7836	    12.5046	     7.6370	     8.5602	     7.8888	     7.8049	     7.7209	
     4.9515	     9.3155	     9.8190	     5.2032	    11.3297	     7.3853	     6.9656	     7.1335	     6.8817	     6.2103	
     4.9515	     8.8120	     8.9798	     5.7068	    10.0708	     7.1335	     5.2872	     6.3782	     5.8746	     4.6158	
     5.0354	     8.3923	     8.1406	     6.2943	     8.6441	     6.9656	     3.6087	     5.7068	     4.8676	     3.0212	
     5.1193	     7.8888	     7.3013	     6.8817	     7.3013	     6.7978	     2.0142	     5.1193	     4.0283	     1.5945	
     5.2032	     7.3013	     6.4621	     7.2174	     5.9586	     6.5460	     0.5875	     4.6158	     3.1891	     0.3357	
     5.2032	     6.6299	     5.5389	     7.3013	     4.6158	     6.2943	    -0.6714	     4.1122	     2.4338	    -0.7553	
     5.1193	     5.9586	     4.6997	     7.0496	     3.5248	     5.8746	    -1.7624	     3.6087	     1.7624	    -1.5945	
     4.9515	     5.3711	     4.0283	     6.5460	     2.6016	     5.4550	    -2.4338	     3.1891	     1.1749	    -2.0981	
     4.9515	     4.8676	     3.5248	     5.8746	     2.0981	     5.2032	    -2.6855	     3.0212	     1.0071	    -2.1820	
     5.1193	     4.7836	     3.4409	     5.4550	     2.0981	     5.2032	    -2.5177	     3.2730	     1.0910	    -1.8463	
     5.6229	     5.1193	     3.7766	     5.3711	     2.5177	     5.5389	    -1.7624	     3.9444	     1.7624	    -1.0071	
     6.3782	     5.7907	     4.5319	     5.7907	     3.5248	     6.4621	    -0.7553	     5.1193	     2.7695	     0.1678	
     7.3853	     6.7978	     5.5389	     6.8817	     4.6997	     7.7209	     0.5875	     6.6299	     4.1122	     1.6785	
     8.5602	     7.8888	     6.6299	     8.3084	     6.1264	     9.3155	     1.9302	     8.3084	     5.6229	     3.1891	
     9.5673	     8.9798	     7.6370	    10.0708	     7.3013	    10.9940	     3.0212	     9.9869	     7.1335	     4.5319	
    10.4065	     9.7351	     8.3923	    11.8332	     8.2245	    12.5046	     3.7766	    11.4136	     8.3084	     5.4550	
    10.9100	    10.1547	     8.6441	    13.3438	     8.6441	    13.7634	     3.8605	    12.5046	     9.1476	     5.8746	
    10.8261	     9.9869	     8.3923	    14.5187	     8.3923	    14.5187	     3.4409	    12.9242	     9.4833	     5.7068	
    10.1547	     9.2316	     7.3853	    15.1062	     7.3853	    14.7705	     2.2659	    12.8403	     9.2316	     4.9515	
     8.9798	     7.8888	     5.8746	    15.1062	     5.8746	    14.4348	     0.5035	    12.1689	     8.4763	     3.6087	
     7.3013	     6.1264	     3.8605	    14.3509	     3.6926	    13.5117	    -1.7624	    10.9100	     7.3013	     1.9302	
     5.3711	     3.9444	     1.4267	    13.0920	     1.1749	    12.1689	    -4.2801	     9.2316	     5.7907	     0.0000	
     3.1891	     1.5945	    -1.0910	    11.4975	    -1.5945	    10.4904	    -6.9656	     7.3853	     4.0283	    -2.0142	
     1.0910	    -0.7553	    -3.6087	     9.6512	    -4.3640	     8.7280	    -9.5673	     5.3711	     2.3499	    -3.9444	
    -0.8392	    -3.0212	    -5.9586	     7.8888	    -6.9656	     6.8817	   -11.9171	     3.5248	     0.7553	    -5.5389	
    -2.5177	    -4.9515	    -7.9727	     6.2943	    -9.3155	     5.2032	   -13.9313	     1.9302	    -0.5875	    -6.7978	
    -3.9444	    -6.5460	    -9.6512	     5.0354	   -11.1618	     3.7766	   -15.4419	     0.5875	    -1.6785	    -7.5531	
    -5.1193	    -7.8049	   -10.9100	     4.1122	   -12.5885	     2.6855	   -16.4490	    -0.3357	    -2.3499	    -7.8049	
    -5.8746	    -8.7280	   -11.7493	     3.6087	   -13.5117	     2.0142	   -16.9525	    -0.8392	    -2.6855	    -7.5531	
    -6.3782	    -9.1476	   -12.1689	     3.4409	   -13.9313	     1.5945	   -17.0364	    -1.0071	    -2.6855	    -6.9656	
    -6.5460	    -9.3994	   -12.1689	     3.4409	   -13.9313	     1.4267	   -16.7847	    -1.0071	    -2.4338	    -6.1264	
    -6.5460	    -9.3155	   -12.0010	     3.4409	   -13.5956	     1.3428	   -16.3651	    -0.8392	    -2.0981	    -5.1193	
    -6.5460	    -9.1476	   -11.5814	     3.5248	   -13.0920	     1.3428	   -15.7776	    -0.5875	    -1.6785	    -4.1122	
    -6.3782	    -8.8959	   -11.1618	     3.3569	   -12.4207	     1.3428	   -15.1901	    -0.4196	    -1.3428	    -3.2730	
    -6.2943	    -8.6441	   -10.8261	     3.1052	   -11.8332	     1.1749	   -14.6866	    -0.4196	    -1.1749	    -2.6855	
    -6.2103	    -8.3923	   -10.4065	     2.6855	   -11.2457	     1.0071	   -14.4348	    -0.5875	    -1.1749	    -2.3499	
    -6.0425	    -8.2245	   -10.2386	     2.0981	   -10.8261	     0.6714	   -14.2670	    -0.8392	    -1.4267	    -2.4338	
    -5.9586	    -8.1406	   -10.0708	     1.2589	   -10.5743	     0.1678	   -14.3509	    -1.3428	    -1.8463	    -2.7695	
    -5.7907	    -8.2245	   -10.1547	     0.3357	   -10.5743	    -0.3357	   -14.6866	    -1.9302	    -2.4338	    -3.5248	
    -5.7068	    -8.3084	   -10.3226	    -0.6714	   -10.6583	    -1.0071	   -15.1901	    -2.6855	    -3.1052	    -4.4479	
    -5.4550	    -8.3923	   -10.4904	    -1.6785	   -10.9100	    -1.6785	   -15.7776	    -3.3569	    -3.8605	    -5.4550	
    -5.2032	    -8.4763	   -10.6583	    -2.4338	   -11.0779	    -2.1820	   -16.2811	    -3.8605	    -4.5319	    -6.4621	
    -4.6997	    -8.3923	   -10.7422	    -2.9373	   -11.1618	    -2.5177	   -16.7007	    -4.1122	    -4.9515	    -7.3013	
    -4.1122	    -8.1406	   -10.5743	    -3.1052	   -11.1618	    -2.5177	   -16.7847	    -3.9444	    -5.0354	    -7.8049	
    -3.3569	    -7.6370	   -10.3226	    -2.9373	   -10.8261	    -2.2659	   -16.6168	    -3.5248	    -4.8676	    -7.8049	
    -2.5177	    -7.1335	    -9.9030	    -2.4338	   -10.4065	    -1.7624	   -16.1133	    -2.7695	    -4.2801	    -7.4692	
    -1.5945	    -6.4621	    -9.3994	    -1.7624	    -9.8190	    -1.0071	   -15.2740	    -1.7624	    -3.5248	    -6.7139	
    -0.7553	    -5.7907	    -8.8120	    -1.0071	    -9.1476	    -0.0839	   -14.2670	    -0.6714	    -2.5177	    -5.6229	
     0.0839	    -5.0354	    -8.2245	     0.0000	    -8.3923	     0.8392	   -13.0920	     0.5875	    -1.3428	    -4.1962	
     0.7553	    -4.3640	    -7.6370	     1.0071	    -7.7209	     1.9302	   -11.7493	     1.9302	    -0.0839	    -2.6016	
     1.3428	    -3.7766	    -7.1335	     2.0142	    -7.0496	     3.0212	   -10.4904	     3.1891	     1.1749	    -0.9232	
     1.7624	    -3.1891	    -6.6299	     2.9373	    -6.5460	     4.0283	    -9.3155	     4.2801	     2.3499	     0.7553	
     1.9302	    -2.7695	    -6.2103	     3.6926	    -6.2103	     4.8676	    -8.3084	     5.1193	     3.3569	     2.2659	
     1.9302	    -2.4338	    -6.0425	     4.1962	    -6.0425	     5.4550	    -7.5531	     5.7068	     4.1962	     3.5248	
     1.6785	    -2.2659	    -5.9586	     4.4479	    -6.0425	     5.8746	    -7.1335	     5.9586	     4.6997	     4.3640	
     1.3428	    -2.2659	    -5.9586	     4.5319	    -6.2943	     5.9586	    -6.9656	     5.9586	     5.0354	     4.8676	
     0.9232	    -2.2659	    -6.1264	     4.5319	    -6.6299	     5.8746	    -7.2174	     5.6229	     5.0354	     4.8676	
     0.4196	    -2.5177	    -6.4621	     4.3640	    -7.1335	     5.6229	    -7.8049	     5.1193	     4.7836	     4.3640	
    -0.1678	    -2.7695	    -6.9656	     4.1962	    -7.8049	     5.2032	    -8.6441	     4.3640	     4.2801	     3.5248	
    -0.8392	    -3.2730	    -7.5531	     3.9444	    -8.5602	     4.6158	    -9.8190	     3.4409	     3.5248	     2.3499	
    -1.5945	    -3.7766	    -8.2245	     3.6926	    -9.3155	     4.0283	   -11.0779	     2.5177	     2.6016	     0.9232	
    -2.2659	    -4.3640	    -8.9798	     3.4409	   -10.0708	     3.3569	   -12.4207	     1.5106	     1.6785	    -0.5875	
    -3.0212	    -4.9515	    -9.6512	     3.1891	   -10.8261	     2.6855	   -13.7634	     0.5035	     0.5875	    -2.0981	
    -3.6926	    -5.5389	   -10.3226	     2.8534	   -11.4136	     1.9302	   -14.9384	    -0.4196	    -0.4196	    -3.6087	
    -4.3640	    -6.2103	   -10.9940	     2.4338	   -11.9171	     1.1749	   -15.8615	    -1.3428	    -1.5106	    -5.0354	
    -5.0354	    -6.8817	   -11.5814	     1.6785	   -12.3367	     0.3357	   -16.7007	    -2.2659	    -2.6016	    -6.3782	
    -5.7907	    -7.5531	   -12.1689	     0.5875	   -12.6724	    -0.6714	   -17.2882	    -3.3569	    -3.6926	    -7.5531	
    -6.6299	    -8.2245	   -12.6724	    -0.6714	   -12.8403	    -1.8463	   -17.6239	    -4.3640	    -4.6997	    -8.4763	
    -7.3853	    -8.8959	   -13.0920	    -2.1820	   -12.9242	    -2.9373	   -17.7078	    -5.3711	    -5.6229	    -9.1476	
    -8.1406	    -9.3994	   -13.2599	    -3.6926	   -12.8403	    -4.0283	   -17.4561	    -6.2943	    -6.2943	    -9.4833	
    -8.6441	    -9.7351	   -13.1760	    -5.1193	   -12.5046	    -4.9515	   -16.9525	    -6.9656	    -6.7978	    -9.4833	
    -8.9798	    -9.8190	   -12.8403	    -6.2943	   -12.0010	    -5.6229	   -16.1133	    -7.3853	    -7.0496	    -9.2316	
    -8.9798	    -9.6512	   -12.2528	    -7.2174	   -11.3297	    -6.0425	   -15.1062	    -7.6370	    -7.1335	    -8.6441	
    -8.8120	    -9.2316	   -11.4975	    -7.6370	   -10.4904	    -6.2103	   -14.0152	    -7.6370	    -6.9656	    -7.9727	
    -8.3084	    -8.5602	   -10.4904	    -7.7209	    -9.5673	    -6.0425	   -12.9242	    -7.3853	    -6.6299	    -7.1335	
    -7.5531	    -7.6370	    -9.3155	    -7.4692	    -8.5602	    -5.7907	   -11.7493	    -7.0496	    -6.1264	    -6.2943	
    -6.5460	    -6.6299	    -8.1406	    -6.9656	    -7.4692	    -5.3711	   -10.7422	    -6.7139	    -5.7068	    -5.6229	
    -5.3711	    -5.5389	    -6.8817	    -6.4621	    -6.4621	    -5.0354	    -9.8190	    -6.2943	    -5.2872	    -5.1193	
    -4.1962	    -4.4479	    -5.7907	    -5.8746	    -5.6229	    -4.7836	    -9.1476	    -6.0425	    -4.9515	    -4.8676	
    -3.0212	    -3.4409	    -4.8676	    -5.5389	    -4.8676	    -4.6997	    -8.5602	    -5.9586	    -4.7836	    -4.8676	
    -1.9302	    -2.6016	    -4.1122	    -5.2872	    -4.1962	    -4.7836	    -8.2245	    -6.0425	    -4.8676	    -5.2032	
    -0.9232	    -1.8463	    -3.5248	    -5.2872	    -3.6926	    -5.1193	    -7.8888	    -6.2943	    -5.1193	    -5.6229	
    -0.0839	    -1.1749	    -3.1052	    -5.3711	    -3.3569	    -5.4550	    -7.7209	    -6.6299	    -5.3711	    -6.1264	
     0.5035	    -0.7553	    -2.8534	    -5.6229	    -3.1052	    -5.8746	    -7.5531	    -7.0496	    -5.7907	    -6.6299	
     0.8392	    -0.5035	    -2.7695	    -5.8746	    -2.9373	    -6.3782	    -7.4692	    -7.6370	    -6.2943	    -7.1335	
     0.9232	    -0.5875	    -2.9373	    -6.2943	    -3.1052	    -6.9656	    -7.3853	    -8.2245	    -6.8817	    -7.5531	
     0.5875	    -0.9232	    -3.2730	    -6.7139	    -3.3569	    -7.6370	    -7.3853	    -8.8959	    -7.5531	    -7.9727	
     0.0839	    -1.4267	    -3.7766	    -7.1335	    -3.6926	    -8.2245	    -7.3013	    -9.6512	    -8.2245	    -8.2245	
    -0.6714	    -2.0981	    -4.3640	    -7.6370	    -4.0283	    -8.8959	    -7.2174	   -10.2386	    -8.8959	    -8.3084	
    -1.5106	    -2.7695	    -4.8676	    -7.9727	    -4.3640	    -9.3994	    -6.9656	   -10.8261	    -9.4833	    -8.2245	
    -2.3499	    -3.4409	    -5.3711	    -8.3084	    -4.6997	    -9.8190	    -6.7139	   -11.2457	    -9.9869	    -7.9727	
    -3.1052	    -3.9444	    -5.7068	    -8.3923	    -4.7836	    -9.9869	    -6.3782	   -11.4136	   -10.3226	    -7.6370	
    -3.7766	    -4.3640	    -5.9586	    -8.3084	    -4.8676	    -9.9869	    -5.9586	   -11.4975	   -10.4065	    -7.1335	
    -4.1962	    -4.5319	    -6.0425	    -8.0566	    -4.6997	    -9.7351	    -5.5389	   -11.2457	   -10.3226	    -6.5460	
    -4.3640	    -4.4479	    -5.8746	    -7.5531	    -4.3640	    -9.3155	    -5.2032	   -10.9100	   -10.1547	    -5.8746	
    -4.3640	    -4.2801	    -5.5389	    -6.9656	    -3.8605	    -8.7280	    -4.8676	   -10.3226	    -9.7351	    -5.2872	
    -4.1962	    -3.8605	    -5.0354	    -6.2943	    -3.3569	    -8.0566	    -4.6997	    -9.8190	    -9.3994	    -4.7836	
    -3.9444	    -3.5248	    -4.6997	    -5.7907	    -2.9373	    -7.4692	    -4.7836	    -9.3155	    -9.0637	    -4.6158	
    -3.7766	    -3.1891	    -4.4479	    -5.5389	    -2.6016	    -7.0496	    -5.2032	    -9.0637	    -8.9798	    -4.6997	
    -3.7766	    -3.1891	    -4.4479	    -5.6229	    -2.6016	    -6.9656	    -5.9586	    -9.0637	    -9.1476	    -5.2872	
    -4.0283	    -3.2730	    -4.6158	    -5.9586	    -2.8534	    -7.1335	    -6.9656	    -9.3155	    -9.4833	    -6.2103	
    -4.2801	    -3.6087	    -5.0354	    -6.5460	    -3.2730	    -7.3853	    -8.1406	    -9.7351	   -10.0708	    -7.3853	
    -4.5319	    -3.8605	    -5.4550	    -7.0496	    -3.6926	    -7.8049	    -9.2316	   -10.1547	   -10.6583	    -8.5602	
    -4.6997	    -4.1122	    -5.7907	    -7.4692	    -4.1122	    -8.0566	   -10.1547	   -10.4904	   -11.1618	    -9.6512	
    -4.6158	    -4.2801	    -5.9586	    -7.7209	    -4.2801	    -8.2245	   -10.7422	   -10.5743	   -11.4975	   -10.4065	
    -4.4479	    -4.2801	    -6.0425	    -7.8049	    -4.3640	    -8.1406	   -10.9940	   -10.4904	   -11.5814	   -10.8261	
    -4.2801	    -4.2801	    -5.9586	    -7.7209	    -4.2801	    -7.9727	   -10.9100	   -10.2386	   -11.4975	   -10.8261	
    -4.0283	    -4.2801	    -5.7068	    -7.5531	    -4.0283	    -7.6370	   -10.4904	    -9.8190	   -11.1618	   -10.4904	
    -3.8605	    -4.1962	    -5.4550	    -7.3013	    -3.6926	    -7.3013	    -9.8190	    -9.3155	   -10.7422	    -9.8190	
    -3.6926	    -4.1122	    -5.0354	    -6.9656	    -3.2730	    -6.7978	    -8.8959	    -8.8120	   -10.1547	    -8.8120	
    -3.5248	    -3.9444	    -4.5319	    -6.4621	    -2.8534	    -6.2103	    -7.8049	    -8.2245	    -9.4833	    -7.7209	
    -3.4409	    -3.7766	    -3.9444	    -5.7907	    -2.3499	    -5.6229	    -6.7978	    -7.6370	    -8.8120	    -6.4621	
    -3.3569	    -3.5248	    -3.4409	    -4.9515	    -1.9302	    -4.9515	    -5.7907	    -7.1335	    -8.1406	    -5.2872	
    -3.2730	    -3.2730	    -2.9373	    -4.0283	    -1.5945	    -4.2801	    -4.9515	    -6.6299	    -7.6370	    -4.1962	
    -3.1052	    -3.0212	    -2.5177	    -3.0212	    -1.4267	    -3.6087	    -4.3640	    -6.2103	    -7.1335	    -3.4409	
    -3.0212	    -2.6855	    -2.0981	    -2.0142	    -1.3428	    -2.9373	    -3.9444	    -5.8746	    -6.7978	    -2.8534	
    -2.7695	    -2.3499	    -1.7624	    -1.0071	    -1.3428	    -2.2659	    -3.8605	    -5.6229	    -6.6299	    -2.6855	
    -2.6016	    -2.0142	    -1.5106	    -0.1678	    -1.4267	    -1.7624	    -4.1122	    -5.4550	    -6.5460	    -2.7695	
    -2.3499	    -1.8463	    -1.5106	     0.4196	    -1.7624	    -1.3428	    -4.5319	    -5.4550	    -6.6299	    -3.1891	
    -2.1820	    -1.7624	    -1.6785	     0.8392	    -2.1820	    -1.1749	    -5.2872	    -5.5389	    -6.7978	    -3.8605	
    -2.0981	    -1.8463	    -1.9302	     0.9232	    -2.6855	    -1.0910	    -6.1264	    -5.7068	    -7.0496	    -4.6158	
    -2.0981	    -2.0142	    -2.4338	     0.7553	    -3.3569	    -1.1749	    -7.1335	    -5.9586	    -7.3853	    -5.4550	
    -2.1820	    -2.3499	    -3.0212	     0.4196	    -4.0283	    -1.3428	    -8.1406	    -6.2103	    -7.5531	    -6.2103	
    -2.3499	    -2.7695	    -3.6926	     0.0839	    -4.6997	    -1.5106	    -9.0637	    -6.3782	    -7.7209	    -6.7978	
    -2.6016	    -3.1891	    -4.3640	    -0.1678	    -5.3711	    -1.6785	    -9.9030	    -6.4621	    -7.6370	    -7.0496	
    -2.8534	    -3.6087	    -5.0354	    -0.2518	    -5.9586	    -1.6785	   -10.4904	    -6.2943	    -7.3853	    -6.9656	
    -3.1052	    -4.1122	    -5.6229	    -0.1678	    -6.3782	    -1.5945	   -10.9940	    -5.9586	    -6.8817	    -6.4621	
    -3.2730	    -4.5319	    -6.1264	     0.0000	    -6.7139	    -1.3428	   -11.1618	    -5.3711	    -6.1264	    -5.5389	
    -3.6087	    -4.8676	    -6.4621	     0.4196	    -6.8817	    -0.9232	   -11.0779	    -4.6997	    -5.2872	    -4.3640	
    -3.8605	    -5.1193	    -6.7139	     0.8392	    -6.8817	    -0.4196	   -10.8261	    -3.8605	    -4.2801	    -2.9373	
    -4.1962	    -5.3711	    -6.8817	     1.3428	    -6.7978	     0.1678	   -10.4065	    -2.9373	    -3.1891	    -1.4267	
    -4.5319	    -5.5389	    -6.8817	     1.8463	    -6.6299	     0.7553	    -9.9030	    -1.9302	    -2.0981	     0.1678	
    -4.8676	    -5.6229	    -6.7978	     2.2659	    -6.4621	     1.3428	    -9.3155	    -1.0071	    -1.0071	     1.5945	
    -5.1193	    -5.6229	    -6.7139	     2.6855	    -6.2103	     1.9302	    -8.7280	     0.0000	     0.0839	     2.9373	
    -5.2032	    -5.5389	    -6.5460	     3.0212	    -6.0425	     2.5177	    -8.2245	     0.8392	     1.0071	     4.0283	
    -5.2032	    -5.2872	    -6.2943	     3.1891	    -5.8746	     3.0212	    -7.8049	     1.5945	     1.7624	     4.8676	
    -5.0354	    -5.0354	    -6.0425	     3.2730	    -5.7068	     3.4409	    -7.6370	     2.1820	     2.3499	     5.2872	
    -4.6997	    -4.7836	    -5.7907	     3.1891	    -5.6229	     3.6926	    -7.5531	     2.6016	     2.6855	     5.4550	
    -4.4479	    -4.6158	    -5.7068	     2.9373	    -5.6229	     3.7766	    -7.8049	     2.7695	     2.8534	     5.2032	
    -4.1122	    -4.4479	    -5.7068	     2.5177	    -5.7907	     3.6926	    -8.1406	     2.6855	     2.6855	     4.6997	
    -3.9444	    -4.5319	    -5.9586	     1.7624	    -5.9586	     3.3569	    -8.7280	     2.3499	     2.3499	     3.9444	
    -3.9444	    -4.6997	    -6.2943	     0.7553	    -6.3782	     2.7695	    -9.4833	     1.6785	     1.7624	     3.0212	
    -4.0283	    -5.0354	    -6.7978	    -0.2518	    -6.7978	     2.1820	   -10.2386	     1.0071	     1.0910	     2.0981	
    -4.1122	    -5.4550	    -7.3853	    -1.1749	    -7.1335	     1.5945	   -10.9100	     0.2518	     0.4196	     1.2589	
    -4.1962	    -5.7907	    -7.8888	    -1.7624	    -7.4692	     1.1749	   -11.3297	    -0.2518	     0.0000	     0.7553	
    -4.2801	    -6.0425	    -8.1406	    -1.9302	    -7.5531	     1.0071	   -11.5814	    -0.5035	    -0.1678	     0.5035	
    -4.1962	    -6.0425	    -8.2245	    -1.5945	    -7.3013	     1.1749	   -11.4136	    -0.4196	    -0.0839	     0.7553	
    -3.9444	    -5.9586	    -8.0566	    -0.9232	    -6.8817	     1.6785	   -10.9100	     0.0839	     0.3357	     1.3428	
    -3.6087	    -5.6229	    -7.6370	     0.0839	    -6.1264	     2.3499	   -10.0708	     0.7553	     1.0910	     2.2659	
    -3.2730	    -5.0354	    -6.9656	     1.3428	    -5.2032	     3.2730	    -8.9798	     1.7624	     1.9302	     3.4409	
    -2.7695	    -4.4479	    -6.2103	     2.6016	    -4.1122	     4.1962	    -7.7209	     2.7695	     3.0212	     4.7836	
    -2.2659	    -3.6926	    -5.2872	     3.8605	    -2.9373	     5.1193	    -6.4621	     3.8605	     4.0283	     6.2103	
    -1.8463	    -3.0212	    -4.3640	     4.9515	    -1.8463	     5.9586	    -5.2872	     4.8676	     5.0354	     7.4692	
    -1.5106	    -2.3499	    -3.5248	     5.8746	    -0.8392	     6.6299	    -4.2801	     5.6229	     5.7907	     8.4763	
    -1.1749	    -1.8463	    -2.8534	     6.5460	    -0.0839	     7.1335	    -3.5248	     6.2103	     6.3782	     9.1476	
    -0.9232	    -1.4267	    -2.2659	     6.9656	     0.5035	     7.3013	    -3.0212	     6.4621	     6.6299	     9.3994	
    -0.6714	    -1.0910	    -1.7624	     7.1335	     0.8392	     7.3853	    -2.8534	     6.5460	     6.7139	     9.3155	
    -0.3357	    -0.8392	    -1.3428	     7.0496	     1.0910	     7.3013	    -2.9373	     6.3782	     6.6299	     8.8959	
     0.0839	    -0.5035	    -1.0071	     6.9656	     1.0910	     7.1335	    -3.2730	     6.1264	     6.3782	     8.2245	
     0.5035	    -0.2518	    -0.6714	     6.7978	     1.0910	     6.9656	    -3.8605	     5.8746	     6.0425	     7.3853	
     0.9232	    -0.0839	    -0.5875	     6.6299	     0.8392	     6.7139	    -4.6158	     5.5389	     5.6229	     6.2943	
     1.2589	     0.0000	    -0.5875	     6.4621	     0.4196	     6.4621	    -5.5389	     5.2032	     5.0354	     5.1193	
     1.4267	    -0.1678	    -0.8392	     6.2103	    -0.0839	     6.1264	    -6.6299	     4.7836	     4.4479	     3.9444	
     1.4267	    -0.4196	    -1.2589	     5.8746	    -0.8392	     5.7068	    -7.8888	     4.4479	     3.6926	     2.6855	
     1.1749	    -0.8392	    -1.8463	     5.2032	    -1.6785	     5.1193	    -9.0637	     4.0283	     2.9373	     1.5106	
     0.7553	    -1.3428	    -2.4338	     4.2801	    -2.4338	     4.4479	   -10.1547	     3.6926	     2.2659	     0.5875	
     0.2518	    -1.8463	    -3.0212	     3.1052	    -3.1052	     3.6926	   -10.9940	     3.2730	     1.6785	     0.0000	
    -0.2518	    -2.2659	    -3.4409	     1.8463	    -3.6087	     2.8534	   -11.5814	     3.0212	     1.1749	    -0.3357	
    -0.6714	    -2.5177	    -3.6926	     0.5035	    -3.7766	     2.1820	   -11.6653	     2.8534	     1.0071	    -0.2518	
    -0.9232	    -2.4338	    -3.6926	    -0.6714	    -3.6926	     1.5945	   -11.4975	     2.8534	     1.0071	     0.2518	
    -0.9232	    -2.1820	    -3.3569	    -1.5106	    -3.2730	     1.3428	   -10.9100	     3.1052	     1.2589	     1.0910	
    -0.7553	    -1.7624	    -2.7695	    -2.0142	    -2.7695	     1.1749	   -10.0708	     3.4409	     1.6785	     2.1820	
    -0.5035	    -1.0910	    -2.0981	    -2.2659	    -2.0981	     1.2589	    -9.1476	     3.8605	     2.2659	     3.3569	
    -0.0839	    -0.4196	    -1.4267	    -2.2659	    -1.4267	     1.3428	    -8.2245	     4.2801	     2.7695	     4.4479	
     0.3357	     0.1678	    -0.7553	    -2.1820	    -0.7553	     1.3428	    -7.4692	     4.4479	     3.1891	     5.2872	
     0.7553	     0.8392	    -0.1678	    -2.0981	    -0.3357	     1.3428	    -6.8817	     4.5319	     3.4409	     5.7907	
     1.0910	     1.3428	     0.2518	    -2.0142	    -0.0839	     1.1749	    -6.4621	     4.2801	     3.5248	     5.7907	
     1.3428	     1.6785	     0.5035	    -2.1820	     0.0839	     0.8392	    -6.3782	     3.7766	     3.3569	     5.4550	
     1.5106	     1.8463	     0.5035	    -2.4338	    -0.0839	     0.4196	    -6.4621	     3.0212	     2.9373	     4.6997	
     1.5945	     1.8463	     0.3357	    -2.6855	    -0.2518	    -0.0839	    -6.7978	     2.0981	     2.4338	     3.6087	
     1.5945	     1.8463	     0.0839	    -3.0212	    -0.5875	    -0.5875	    -7.3013	     1.0910	     1.8463	     2.4338	
     1.6785	     1.6785	    -0.1678	    -3.1891	    -0.9232	    -1.0910	    -7.8049	     0.1678	     1.2589	     1.2589	
     1.7624	     1.5945	    -0.3357	    -3.1891	    -1.0910	    -1.3428	    -8.2245	    -0.5875	     0.7553	     0.2518	
     1.9302	     1.5106	    -0.5035	    -2.9373	    -1.2589	    -1.4267	    -8.5602	    -1.0910	     0.5035	    -0.5875	
     2.1820	     1.4267	    -0.5875	    -2.4338	    -1.3428	    -1.3428	    -8.7280	    -1.4267	     0.3357	    -1.0910	
     2.4338	     1.4267	    -0.5875	    -1.7624	    -1.4267	    -1.0910	    -8.7280	    -1.5106	     0.3357	    -1.3428	
     2.6016	     1.3428	    -0.5875	    -1.0910	    -1.4267	    -0.7553	    -8.6441	    -1.5106	     0.4196	    -1.3428	
[Epoch Header]
[Trial Type]	11
[Accept]	1
[Correct]	0
[RT]	 0.000
[Resp]	0
[Epoch Data]
     5.2872	     1.9302	     2.2659	    13.4277	     3.6926	    16.4490	     1.3428	    13.0920	    16.4490	    14.3509	
     6.8817	     3.5248	     3.8605	    14.6866	     5.2032	    17.4561	     2.7695	    14.3509	    17.7917	    16.0294	
     8.3084	     4.8676	     5.2032	    15.6937	     6.4621	    18.2114	     3.7766	    15.2740	    18.7988	    17.2043	
     9.5673	     5.9586	     6.2943	    16.5329	     7.4692	    18.6310	     4.2801	    15.8615	    19.3024	    17.8757	
    10.4904	     6.7978	     6.9656	    16.9525	     8.0566	    18.7988	     4.4479	    16.0294	    19.4702	    17.9596	
    11.0779	     7.3013	     7.3853	    17.1204	     8.3084	    18.6310	     4.1122	    15.6937	    19.1345	    17.6239	
    11.4136	     7.4692	     7.3013	    16.8686	     8.2245	    18.0435	     3.4409	    14.9384	    18.3792	    16.7007	
    11.4136	     7.4692	     6.9656	    16.3651	     7.8888	    17.2043	     2.4338	    13.8474	    17.2882	    15.4419	
    11.0779	     7.2174	     6.3782	    15.5258	     7.3853	    16.0294	     1.2589	    12.4207	    15.9454	    13.9313	
    10.5743	     6.7978	     5.7068	    14.6027	     6.6299	    14.7705	     0.0000	    10.8261	    14.3509	    12.2528	
     9.9869	     6.2943	     4.8676	    13.5956	     5.9586	    13.5117	    -1.1749	     9.2316	    12.8403	    10.5743	
     9.3155	     5.7907	     4.1122	    12.6724	     5.3711	    12.1689	    -2.1820	     7.7209	    11.3297	     9.1476	
     8.6441	     5.2872	     3.4409	    11.9171	     4.8676	    11.0779	    -2.8534	     6.3782	    10.0708	     7.8888	
     7.9727	     4.9515	     2.9373	    11.2457	     4.6158	    10.0708	    -3.2730	     5.2872	     9.0637	     7.1335	
     7.3853	     4.6158	     2.5177	    10.7422	     4.5319	     9.2316	    -3.2730	     4.3640	     8.3084	     6.6299	
     6.7978	     4.3640	     2.2659	    10.2386	     4.6158	     8.4763	    -2.9373	     3.6926	     7.8049	     6.6299	
     6.1264	     4.1122	     2.1820	     9.6512	     4.8676	     7.8888	    -2.2659	     3.1891	     7.4692	     6.7978	
     5.3711	     3.7766	     2.0142	     8.8959	     5.1193	     7.3013	    -1.5106	     2.6855	     7.2174	     7.2174	
     4.4479	     3.3569	     1.9302	     7.9727	     5.3711	     6.5460	    -0.5875	     2.2659	     6.9656	     7.6370	
     3.4409	     2.8534	     1.7624	     6.6299	     5.4550	     5.7907	     0.2518	     1.6785	     6.6299	     7.9727	
     2.2659	     2.2659	     1.5945	     5.1193	     5.4550	     4.7836	     1.0071	     1.0071	     6.2943	     8.2245	
     1.0910	     1.5945	     1.3428	     3.3569	     5.3711	     3.6926	     1.5945	     0.2518	     5.7907	     8.2245	
     0.0000	     1.0071	     1.1749	     1.5945	     5.2032	     2.6016	     2.0142	    -0.5875	     5.2032	     8.0566	
    -1.0910	     0.4196	     0.9232	    -0.2518	     4.8676	     1.4267	     2.2659	    -1.3428	     4.6158	     7.7209	
    -2.0142	    -0.0839	     0.7553	    -1.9302	     4.5319	     0.3357	     2.2659	    -2.1820	     3.9444	     7.1335	
    -2.9373	    -0.5035	     0.5875	    -3.5248	     4.1122	    -0.7553	     2.1820	    -3.0212	     3.1891	     6.3782	
    -3.7766	    -1.0071	     0.3357	    -5.0354	     3.6087	    -1.7624	     1.8463	    -3.7766	     2.4338	     5.5389	
    -4.6158	    -1.4267	     0.0839	    -6.4621	     3.1052	    -2.7695	     1.4267	    -4.6158	     1.7624	     4.6158	
    -5.4550	    -1.8463	    -0.1678	    -7.8888	     2.6855	    -3.6926	     0.9232	    -5.3711	     1.0910	     3.6087	
    -6.2103	    -2.1820	    -0.4196	    -9.1476	     2.3499	    -4.5319	     0.5875	    -5.9586	     0.5875	     2.8534	
    -6.9656	    -2.4338	    -0.5035	   -10.2386	     2.2659	    -5.2872	     0.4196	    -6.2943	     0.3357	     2.3499	
    -7.7209	    -2.6016	    -0.5035	   -11.1618	     2.3499	    -5.7068	     0.5035	    -6.4621	     0.3357	     2.1820	
    -8.3923	    -2.6855	    -0.3357	   -11.9171	     2.7695	    -6.0425	     0.8392	    -6.3782	     0.6714	     2.3499	
    -9.0637	    -2.7695	     0.0000	   -12.5046	     3.2730	    -6.2103	     1.5106	    -6.1264	     1.1749	     2.9373	
    -9.9030	    -2.7695	     0.3357	   -13.0081	     4.0283	    -6.2943	     2.4338	    -5.7068	     1.9302	     3.8605	
   -10.7422	    -2.8534	     0.8392	   -13.4277	     4.8676	    -6.2943	     3.5248	    -5.2032	     2.8534	     5.0354	
   -11.7493	    -2.9373	     1.2589	   -13.8474	     5.7907	    -6.2103	     4.6997	    -4.6997	     3.8605	     6.4621	
   -12.9242	    -3.1052	     1.6785	   -14.1830	     6.7139	    -6.1264	     5.9586	    -4.0283	     4.8676	     7.9727	
   -14.0152	    -3.2730	     2.0981	   -14.6027	     7.6370	    -6.0425	     7.2174	    -3.4409	     5.9586	     9.6512	
   -15.1901	    -3.4409	     2.4338	   -14.9384	     8.4763	    -5.7907	     8.3923	    -2.7695	     7.0496	    11.3297	
   -16.3651	    -3.6087	     2.7695	   -15.3580	     9.3155	    -5.6229	     9.4833	    -2.0981	     8.1406	    12.9242	
   -17.4561	    -3.8605	     2.9373	   -15.6937	     9.9869	    -5.2872	    10.3226	    -1.4267	     9.0637	    14.3509	
   -18.3792	    -4.0283	     3.0212	   -16.0294	    10.4065	    -5.0354	    10.9940	    -0.8392	     9.9869	    15.5258	
   -19.2184	    -4.2801	     3.0212	   -16.3651	    10.7422	    -4.6997	    11.3297	    -0.3357	    10.6583	    16.4490	
   -19.9738	    -4.6158	     2.7695	   -16.7847	    10.7422	    -4.4479	    11.3297	     0.0839	    11.2457	    16.9525	
   -20.6451	    -4.9515	     2.4338	   -17.2043	    10.5743	    -4.2801	    10.9940	     0.3357	    11.5814	    17.1204	
   -21.0648	    -5.4550	     1.9302	   -17.7078	    10.2386	    -4.1962	    10.4065	     0.5035	    11.7493	    16.9525	
   -21.4005	    -5.8746	     1.4267	   -18.1274	     9.7351	    -4.1122	     9.6512	     0.5875	    11.9171	    16.6168	
   -21.5683	    -6.2103	     0.8392	   -18.2953	     9.3155	    -3.8605	     8.8120	     0.7553	    12.0850	    16.1972	
   -21.5683	    -6.5460	     0.3357	   -18.2114	     8.8120	    -3.5248	     8.0566	     1.0910	    12.2528	    15.8615	
   -21.4005	    -6.7978	    -0.0839	   -17.7917	     8.4763	    -2.9373	     7.4692	     1.5106	    12.5885	    15.6097	
   -21.1487	    -6.9656	    -0.5035	   -16.9525	     8.1406	    -2.0981	     7.0496	     2.0981	    13.0081	    15.6097	
   -20.8130	    -7.1335	    -0.7553	   -15.8615	     7.9727	    -1.2589	     6.7978	     2.7695	    13.5117	    15.8615	
   -20.4773	    -7.3013	    -1.0071	   -14.6866	     7.8888	    -0.2518	     6.7978	     3.5248	    14.0991	    16.3651	
   -20.1416	    -7.3853	    -1.0910	   -13.4277	     7.8888	     0.8392	     6.9656	     4.3640	    14.8544	    17.2043	
   -19.8059	    -7.4692	    -1.1749	   -12.1689	     7.9727	     1.8463	     7.3013	     5.3711	    15.6937	    18.2114	
   -19.3863	    -7.3853	    -1.0071	   -11.0779	     8.2245	     2.8534	     7.8888	     6.3782	    16.7007	    19.3863	
   -18.7988	    -7.2174	    -0.7553	   -10.0708	     8.6441	     3.7766	     8.7280	     7.4692	    17.7078	    20.8130	
   -18.1274	    -6.8817	    -0.3357	    -9.0637	     9.1476	     4.7836	     9.5673	     8.5602	    18.7988	    22.2397	
   -17.2882	    -6.4621	     0.2518	    -7.9727	     9.6512	     5.7907	    10.4904	     9.7351	    19.8059	    23.6664	
   -16.2811	    -5.7907	     1.0071	    -6.7139	    10.3226	     6.7978	    11.4136	    10.9100	    20.8130	    25.0092	
   -15.1062	    -4.9515	     1.7624	    -5.2032	    10.9100	     7.9727	    12.1689	    12.1689	    21.7361	    26.0162	
   -13.6795	    -3.9444	     2.6855	    -3.4409	    11.4975	     9.2316	    12.7563	    13.2599	    22.4915	    26.7715	
   -12.1689	    -2.8534	     3.5248	    -1.4267	    12.0010	    10.5743	    13.1760	    14.3509	    23.0789	    27.1072	
   -10.5743	    -1.6785	     4.4479	     0.5875	    12.4207	    11.7493	    13.3438	    15.1062	    23.4146	    26.9394	
    -8.8959	    -0.5035	     5.1193	     2.4338	    12.6724	    12.7563	    13.1760	    15.6097	    23.3307	    26.3519	
    -7.3013	     0.5875	     5.7068	     3.9444	    12.6724	    13.4277	    12.8403	    15.7776	    22.9950	    25.3448	
    -5.8746	     1.4267	     6.1264	     4.7836	    12.5885	    13.5956	    12.1689	    15.4419	    22.3236	    23.9182	
    -4.6158	     2.1820	     6.3782	     5.1193	    12.2528	    13.3438	    11.4136	    14.7705	    21.3165	    22.2397	
    -3.5248	     2.7695	     6.3782	     4.7836	    11.8332	    12.7563	    10.4904	    13.8474	    20.1416	    20.3934	
    -2.6016	     3.1052	     6.2943	     4.0283	    11.1618	    11.8332	     9.5673	    12.7563	    18.8828	    18.6310	
    -1.8463	     3.3569	     6.0425	     2.9373	    10.4904	    10.8261	     8.7280	    11.6653	    17.5400	    16.9525	
    -1.0910	     3.5248	     5.7068	     1.7624	     9.8190	     9.8190	     8.0566	    10.6583	    16.3651	    15.6097	
    -0.3357	     3.6926	     5.3711	     0.7553	     9.2316	     9.0637	     7.5531	     9.9869	    15.5258	    14.6866	
     0.5035	     3.8605	     5.1193	     0.1678	     8.7280	     8.6441	     7.3853	     9.6512	    14.9384	    14.3509	
     1.5106	     4.2801	     4.9515	     0.0000	     8.3923	     8.6441	     7.5531	     9.8190	    14.8544	    14.4348	
     2.6855	     4.7836	     5.0354	     0.3357	     8.3084	     9.1476	     8.0566	    10.4065	    15.1062	    15.1062	
     4.0283	     5.3711	     5.2032	     1.1749	     8.3923	     9.9030	     8.7280	    11.3297	    15.6937	    16.1133	
     5.4550	     6.1264	     5.4550	     2.3499	     8.5602	    10.9940	     9.4833	    12.5046	    16.5329	    17.3721	
     6.8817	     6.8817	     5.7907	     3.9444	     8.7280	    12.2528	    10.1547	    13.6795	    17.4561	    18.7149	
     8.3084	     7.6370	     6.1264	     5.7068	     8.8959	    13.5117	    10.7422	    14.9384	    18.3792	    19.9738	
     9.7351	     8.3923	     6.3782	     7.7209	     8.8959	    14.8544	    11.0779	    16.1133	    19.1345	    20.9808	
    11.0779	     9.1476	     6.6299	     9.6512	     8.8120	    16.0294	    11.1618	    17.0364	    19.8059	    21.7361	
    12.2528	     9.6512	     6.7139	    11.5814	     8.5602	    16.9525	    10.8261	    17.6239	    20.1416	    21.9879	
    13.3438	    10.0708	     6.6299	    13.3438	     8.0566	    17.6239	    10.1547	    17.8757	    20.1416	    21.7361	
    14.2670	    10.3226	     6.3782	    14.7705	     7.3853	    18.0435	     9.1476	    17.7078	    19.8059	    20.9808	
    15.0223	    10.4904	     6.1264	    16.0294	     6.5460	    18.1274	     7.8888	    17.1204	    19.1345	    19.8898	
    15.6097	    10.4904	     5.7068	    16.9525	     5.7907	    18.1274	     6.5460	    16.3651	    18.2114	    18.4631	
    16.1972	    10.5743	     5.3711	    17.7917	     5.1193	    17.8757	     5.2032	    15.3580	    17.2043	    16.9525	
    16.7007	    10.6583	     5.0354	    18.3792	     4.6158	    17.7078	     4.0283	    14.3509	    16.1972	    15.3580	
    17.2043	    10.7422	     4.9515	    18.9667	     4.3640	    17.5400	     3.1052	    13.3438	    15.1901	    13.9313	
    17.7078	    10.9940	     4.9515	    19.3863	     4.4479	    17.3721	     2.4338	    12.5046	    14.3509	    12.7563	
    18.2114	    11.3297	     5.2032	    19.7220	     4.7836	    17.3721	     2.1820	    11.8332	    13.5956	    11.8332	
    18.7988	    11.8332	     5.6229	    20.1416	     5.3711	    17.4561	     2.1820	    11.4136	    13.1760	    11.2457	
    19.3863	    12.4207	     6.3782	    20.4773	     6.2943	    17.6239	     2.5177	    11.1618	    12.9242	    11.0779	
    20.1416	    13.1760	     7.3013	    20.9808	     7.4692	    17.9596	     3.1891	    11.1618	    12.8403	    11.1618	
    20.8969	    14.0991	     8.4763	    21.5683	     8.8120	    18.3792	     4.1962	    11.4136	    13.0081	    11.4975	
    21.8201	    15.1901	     9.8190	    22.1558	    10.3226	    18.9667	     5.3711	    11.8332	    13.2599	    12.0010	
    22.7432	    16.3651	    11.1618	    22.8271	    11.9171	    19.6381	     6.6299	    12.3367	    13.5956	    12.5885	
    23.6664	    17.5400	    12.6724	    23.4985	    13.4277	    20.3094	     7.8888	    12.9242	    13.9313	    13.1760	
    24.6735	    18.7149	    14.0991	    24.1699	    14.8544	    20.8969	     9.0637	    13.4277	    14.1830	    13.6795	
    25.7645	    19.8898	    15.5258	    24.7574	    16.1972	    21.4005	    10.1547	    13.7634	    14.3509	    13.9313	
    26.7715	    21.0648	    16.7847	    25.3448	    17.2882	    21.9040	    10.9940	    14.0991	    14.3509	    13.9313	
    27.7786	    22.0718	    18.0435	    25.8484	    18.2114	    22.1558	    11.5814	    14.1830	    14.2670	    13.6795	
    28.7018	    23.0789	    19.0506	    26.2680	    18.7988	    22.3236	    11.9171	    14.1830	    13.9313	    13.0920	
    29.5410	    23.8342	    19.8898	    26.6037	    19.2184	    22.3236	    11.9171	    13.9313	    13.5117	    12.2528	
    30.2963	    24.5056	    20.5612	    26.7715	    19.3024	    22.1558	    11.7493	    13.5117	    12.9242	    11.2457	
    30.7999	    24.8413	    20.8969	    26.9394	    19.2184	    21.9040	    11.3297	    13.0081	    12.2528	    10.0708	
    31.1356	    25.0092	    21.0648	    27.0233	    18.8828	    21.4844	    10.7422	    12.3367	    11.4975	     8.8120	
    31.1356	    24.9252	    20.9808	    26.9394	    18.3792	    20.9808	    10.0708	    11.5814	    10.6583	     7.6370	
    30.7999	    24.5056	    20.6451	    26.6876	    17.7078	    20.3934	     9.3155	    10.7422	     9.8190	     6.4621	
    30.1285	    23.7503	    20.0577	    26.2680	    16.9525	    19.5541	     8.5602	     9.8190	     9.0637	     5.4550	
    29.1214	    22.8271	    19.2184	    25.6805	    16.1133	    18.7149	     7.8888	     8.8959	     8.3084	     4.6997	
    27.9465	    21.8201	    18.3792	    24.9252	    15.2740	    17.7917	     7.4692	     7.9727	     7.5531	     4.1962	
    26.7715	    20.8130	    17.5400	    24.0860	    14.6866	    16.9525	     7.2174	     7.1335	     7.0496	     3.9444	
    25.5966	    19.9738	    16.9525	    23.3307	    14.2670	    16.2811	     7.3853	     6.5460	     6.7139	     4.1122	
    24.6735	    19.3863	    16.5329	    22.7432	    14.0991	    15.7776	     7.8888	     6.2103	     6.5460	     4.6158	
    23.8342	    19.0506	    16.2811	    22.4075	    14.2670	    15.4419	     8.7280	     6.1264	     6.6299	     5.2872	
    23.2468	    18.8828	    16.2811	    22.0718	    14.6866	    15.2740	     9.7351	     6.1264	     6.7139	     6.2103	
    22.6593	    18.7988	    16.4490	    21.8201	    15.1062	    15.1062	    10.7422	     6.3782	     6.8817	     7.0496	
    22.0718	    18.7149	    16.6168	    21.4844	    15.5258	    14.9384	    11.6653	     6.5460	     7.0496	     7.7209	
    21.4005	    18.6310	    16.7847	    20.8969	    15.9454	    14.6027	    12.3367	     6.6299	     7.0496	     8.1406	
    20.5612	    18.4631	    16.7847	    19.9738	    16.1133	    14.0991	    12.8403	     6.6299	     6.8817	     8.2245	
    19.4702	    18.0435	    16.7007	    18.7149	    16.1972	    13.2599	    12.9242	     6.3782	     6.4621	     7.9727	
    18.1274	    17.4561	    16.3651	    16.9525	    15.9454	    12.1689	    12.5885	     5.8746	     5.8746	     7.3013	
    16.5329	    16.6168	    15.7776	    14.6027	    15.5258	    10.6583	    11.9171	     5.0354	     5.0354	     6.2943	
    14.6866	    15.5258	    14.9384	    11.8332	    14.7705	     8.7280	    10.8261	     3.8605	     3.9444	     4.9515	
    12.6724	    14.1830	    13.8474	     8.7280	    13.9313	     6.6299	     9.3994	     2.4338	     2.6855	     3.3569	
    10.6583	    12.7563	    12.5885	     5.6229	    12.9242	     4.4479	     7.8888	     0.9232	     1.3428	     1.6785	
     8.5602	    11.2457	    11.2457	     2.6855	    11.8332	     2.2659	     6.2943	    -0.5875	     0.0000	     0.0839	
     6.7139	     9.9030	    10.0708	     0.0839	    10.9100	     0.3357	     4.8676	    -1.9302	    -1.0910	    -1.1749	
     5.0354	     8.6441	     8.9798	    -1.9302	    10.0708	    -1.3428	     3.7766	    -3.1052	    -2.0142	    -2.0981	
     3.6087	     7.5531	     8.0566	    -3.5248	     9.4833	    -2.6016	     3.1052	    -3.9444	    -2.5177	    -2.5177	
     2.4338	     6.6299	     7.3853	    -4.6158	     9.0637	    -3.6087	     2.8534	    -4.5319	    -2.7695	    -2.4338	
     1.5106	     5.9586	     6.9656	    -5.3711	     8.8959	    -4.1962	     3.1052	    -4.9515	    -2.6016	    -1.8463	
     0.8392	     5.3711	     6.7139	    -5.7907	     8.8959	    -4.5319	     3.6926	    -5.0354	    -2.1820	    -0.8392	
     0.3357	     5.0354	     6.6299	    -5.9586	     9.1476	    -4.6158	     4.6997	    -4.9515	    -1.4267	     0.4196	
    -0.0839	     4.6997	     6.7139	    -5.9586	     9.5673	    -4.4479	     5.7907	    -4.6158	    -0.5035	     2.0142	
    -0.3357	     4.5319	     6.8817	    -5.7068	     9.9869	    -4.1962	     7.0496	    -4.1962	     0.5035	     3.6087	
    -0.5875	     4.4479	     6.9656	    -5.4550	    10.4904	    -3.7766	     8.2245	    -3.7766	     1.5106	     5.1193	
    -0.8392	     4.3640	     7.1335	    -5.0354	    10.8261	    -3.2730	     9.1476	    -3.2730	     2.4338	     6.5460	
    -1.0071	     4.3640	     7.2174	    -4.6158	    11.1618	    -2.7695	     9.9030	    -2.7695	     3.1891	     7.6370	
    -1.1749	     4.3640	     7.2174	    -4.1962	    11.2457	    -2.2659	    10.4065	    -2.4338	     3.7766	     8.3084	
    -1.3428	     4.3640	     7.0496	    -3.6926	    11.1618	    -1.8463	    10.5743	    -2.0981	     4.1122	     8.5602	
    -1.5106	     4.2801	     6.7978	    -3.3569	    10.9100	    -1.5106	    10.3226	    -1.9302	     4.1122	     8.3923	
    -1.6785	     4.1122	     6.3782	    -3.1052	    10.3226	    -1.3428	     9.7351	    -1.9302	     3.9444	     7.8049	
    -1.9302	     3.9444	     5.7907	    -2.9373	     9.4833	    -1.2589	     8.8120	    -2.0981	     3.5248	     6.7978	
    -2.0981	     3.6087	     5.1193	    -2.9373	     8.4763	    -1.3428	     7.6370	    -2.3499	     3.0212	     5.6229	
    -2.1820	     3.2730	     4.2801	    -2.9373	     7.3013	    -1.4267	     6.2103	    -2.6855	     2.4338	     4.3640	
    -2.1820	     2.8534	     3.5248	    -3.0212	     6.0425	    -1.5945	     4.6997	    -3.0212	     1.8463	     3.0212	
    -2.0981	     2.5177	     2.6855	    -3.1052	     4.7836	    -1.7624	     3.1891	    -3.3569	     1.3428	     1.7624	
    -1.8463	     2.1820	     1.9302	    -3.0212	     3.6087	    -1.8463	     1.7624	    -3.6087	     0.9232	     0.7553	
    -1.3428	     2.0142	     1.2589	    -2.7695	     2.6016	    -1.7624	     0.5035	    -3.6087	     0.6714	     0.0839	
    -0.7553	     1.9302	     0.8392	    -2.2659	     1.8463	    -1.4267	    -0.4196	    -3.4409	     0.7553	    -0.2518	
     0.0000	     2.0142	     0.5875	    -1.5106	     1.5106	    -0.8392	    -1.0071	    -3.1052	     1.0071	    -0.1678	
     0.9232	     2.3499	     0.5035	    -0.5035	     1.4267	     0.0000	    -1.2589	    -2.5177	     1.5106	     0.3357	
     1.9302	     2.7695	     0.7553	     0.5875	     1.5945	     0.9232	    -1.0910	    -1.8463	     2.0981	     1.0910	
     2.9373	     3.2730	     1.0910	     1.5945	     2.0981	     1.9302	    -0.7553	    -1.0910	     2.7695	     2.0142	
     3.8605	     3.8605	     1.5106	     2.5177	     2.6016	     2.7695	    -0.2518	    -0.4196	     3.3569	     2.9373	
     4.7836	     4.4479	     1.9302	     3.1052	     3.1891	     3.4409	     0.3357	     0.0839	     3.7766	     3.7766	
     5.5389	     4.8676	     2.2659	     3.4409	     3.7766	     3.8605	     0.8392	     0.3357	     3.9444	     4.3640	
     6.2103	     5.2872	     2.6016	     3.3569	     4.1122	     4.0283	     1.0910	     0.4196	     3.8605	     4.6158	
     6.7139	     5.5389	     2.6855	     3.1052	     4.2801	     3.9444	     1.1749	     0.0839	     3.4409	     4.5319	
     7.1335	     5.6229	     2.6016	     2.6855	     4.1962	     3.6087	     1.0071	    -0.3357	     2.7695	     4.0283	
     7.5531	     5.6229	     2.3499	     2.1820	     3.8605	     3.1891	     0.5875	    -1.0071	     2.0142	     3.1052	
     7.8049	     5.5389	     1.9302	     1.8463	     3.3569	     2.6855	    -0.0839	    -1.7624	     1.0071	     2.0142	
     8.0566	     5.3711	     1.4267	     1.6785	     2.6855	     2.1820	    -0.8392	    -2.5177	     0.0839	     0.6714	
     8.3923	     5.2032	     0.9232	     1.6785	     1.9302	     1.6785	    -1.6785	    -3.1891	    -0.8392	    -0.7553	
     8.7280	     5.1193	     0.5035	     1.9302	     1.3428	     1.3428	    -2.4338	    -3.6926	    -1.5945	    -1.9302	
     9.2316	     5.1193	     0.2518	     2.4338	     0.9232	     1.1749	    -2.8534	    -3.9444	    -2.0981	    -2.9373	
     9.8190	     5.2872	     0.2518	     3.0212	     0.8392	     1.1749	    -3.0212	    -3.8605	    -2.3499	    -3.5248	
    10.6583	     5.7068	     0.4196	     3.7766	     1.0071	     1.4267	    -2.8534	    -3.5248	    -2.2659	    -3.6926	
    11.6653	     6.3782	     0.8392	     4.4479	     1.5106	     1.8463	    -2.2659	    -2.9373	    -1.8463	    -3.3569	
    12.7563	     7.1335	     1.4267	     5.2032	     2.2659	     2.4338	    -1.3428	    -2.0142	    -1.1749	    -2.5177	
    14.0152	     8.1406	     2.2659	     6.0425	     3.3569	     3.2730	     0.0000	    -0.7553	    -0.1678	    -1.1749	
    15.2740	     9.2316	     3.4409	     7.0496	     4.6997	     4.5319	     1.5945	     0.7553	     1.2589	     0.5875	
    16.7007	    10.5743	     4.6997	     8.3084	     6.3782	     6.0425	     3.6087	     2.6855	     3.0212	     2.7695	
    18.1274	    12.0010	     6.2103	     9.9030	     8.1406	     7.8888	     5.7068	     4.8676	     5.1193	     5.2872	
    19.5541	    13.5117	     7.8049	    11.8332	    10.0708	     9.9869	     7.8888	     7.2174	     7.3853	     7.8888	
    20.9808	    14.9384	     9.3155	    13.8474	    11.8332	    12.1689	    10.0708	     9.6512	     9.7351	    10.4904	
    22.2397	    16.1972	    10.8261	    15.8615	    13.5117	    14.3509	    11.9171	    12.0010	    11.9171	    12.8403	
    23.3307	    17.3721	    12.0850	    17.7078	    14.9384	    16.2811	    13.5117	    14.1830	    14.0152	    14.8544	
    24.2538	    18.2953	    13.0920	    19.2184	    16.1133	    17.9596	    14.6027	    15.9454	    15.6937	    16.4490	
    24.9252	    18.8828	    13.8474	    20.1416	    16.7847	    19.1345	    15.1901	    17.2043	    16.8686	    17.3721	
    25.1770	    19.1345	    14.0991	    20.4773	    16.9525	    19.7220	    15.1901	    17.7917	    17.5400	    17.6239	
    25.0931	    18.9667	    13.9313	    20.1416	    16.7007	    19.6381	    14.6027	    17.7078	    17.5400	    17.2043	
    24.5895	    18.3792	    13.3438	    19.1345	    15.8615	    18.8828	    13.4277	    16.9525	    16.8686	    16.1133	
    23.7503	    17.3721	    12.3367	    17.6239	    14.6027	    17.5400	    11.8332	    15.5258	    15.6937	    14.5187	
    22.6593	    16.1133	    10.9940	    15.6097	    13.0081	    15.8615	     9.9869	    13.7634	    14.1830	    12.5046	
    21.3165	    14.6866	     9.4833	    13.5117	    11.3297	    13.9313	     7.9727	    11.6653	    12.3367	    10.4065	
    19.8059	    13.1760	     7.9727	    11.2457	     9.6512	    11.9171	     5.9586	     9.4833	    10.4065	     8.3084	
    18.2114	    11.5814	     6.3782	     9.0637	     7.9727	     9.9030	     4.1122	     7.3013	     8.4763	     6.2943	
    16.6168	     9.9869	     4.8676	     6.9656	     6.3782	     7.9727	     2.4338	     5.2872	     6.6299	     4.4479	
    15.0223	     8.4763	     3.3569	     5.1193	     4.9515	     6.2943	     1.0071	     3.4409	     5.0354	     2.9373	
    13.5117	     7.0496	     2.0142	     3.4409	     3.6926	     4.7836	     0.0000	     1.9302	     3.6087	     1.8463	
    12.1689	     5.7907	     0.9232	     2.0981	     2.6855	     3.6926	    -0.7553	     0.7553	     2.6016	     1.0910	
    11.0779	     4.6997	     0.0839	     1.1749	     2.0142	     3.0212	    -1.1749	     0.0000	     2.0142	     0.7553	
    10.2386	     3.9444	    -0.4196	     0.5875	     1.5945	     2.6855	    -1.2589	    -0.3357	     1.8463	     0.8392	
     9.6512	     3.4409	    -0.6714	     0.4196	     1.4267	     2.6855	    -1.0910	    -0.3357	     2.0142	     1.3428	
     9.3994	     3.2730	    -0.5875	     0.5035	     1.5106	     3.0212	    -0.7553	     0.0000	     2.5177	     2.0142	
     9.3155	     3.3569	    -0.3357	     0.8392	     1.7624	     3.5248	    -0.4196	     0.5035	     3.1052	     2.6855	
     9.3994	     3.6087	     0.0000	     1.2589	     2.0142	     4.1962	    -0.0839	     1.0910	     3.7766	     3.2730	
     9.6512	     3.9444	     0.4196	     1.9302	     2.2659	     4.7836	     0.1678	     1.5945	     4.3640	     3.6926	
     9.9030	     4.4479	     0.9232	     2.5177	     2.4338	     5.2032	     0.1678	     2.0142	     4.7836	     3.7766	
    10.2386	     4.9515	     1.4267	     3.1891	     2.6016	     5.6229	     0.0839	     2.2659	     5.1193	     3.5248	
    10.6583	     5.4550	     1.8463	     3.6926	     2.6855	     5.7907	    -0.0839	     2.4338	     5.3711	     3.0212	
    11.0779	     5.8746	     2.2659	     4.1122	     2.8534	     5.8746	    -0.3357	     2.5177	     5.3711	     2.2659	
    11.5814	     6.4621	     2.7695	     4.5319	     3.0212	     5.8746	    -0.5875	     2.6016	     5.3711	     1.5106	
    12.2528	     7.0496	     3.2730	     4.8676	     3.2730	     5.8746	    -0.6714	     2.6855	     5.4550	     0.7553	
    12.9242	     7.7209	     3.8605	     5.2032	     3.6926	     6.0425	    -0.5875	     2.8534	     5.6229	     0.1678	
    13.6795	     8.4763	     4.4479	     5.6229	     4.2801	     6.2943	    -0.2518	     3.1891	     5.8746	    -0.1678	
    14.4348	     9.1476	     5.0354	     6.2103	     4.8676	     6.6299	     0.2518	     3.6087	     6.3782	    -0.0839	
    15.1062	     9.8190	     5.6229	     6.7978	     5.5389	     7.1335	     0.8392	     4.1962	     6.8817	     0.2518	
    15.6937	    10.3226	     6.0425	     7.3853	     6.2103	     7.6370	     1.5945	     4.7836	     7.5531	     0.9232	
    16.1133	    10.7422	     6.4621	     7.9727	     6.7978	     8.1406	     2.5177	     5.4550	     8.3084	     1.9302	
    16.4490	    10.9940	     6.7978	     8.5602	     7.3853	     8.7280	     3.5248	     6.2103	     9.1476	     3.1052	
    16.6168	    11.3297	     7.2174	     9.1476	     8.0566	     9.2316	     4.6158	     6.9656	    10.0708	     4.5319	
    16.8686	    11.5814	     7.6370	     9.6512	     8.8120	     9.8190	     5.8746	     7.7209	    10.9940	     6.0425	
    17.1204	    11.9171	     8.1406	    10.2386	     9.5673	    10.4904	     7.2174	     8.5602	    12.0010	     7.6370	
    17.4561	    12.3367	     8.7280	    10.7422	    10.4065	    11.0779	     8.4763	     9.3994	    13.0081	     9.2316	
    17.7917	    12.6724	     9.3994	    11.2457	    11.2457	    11.6653	     9.6512	    10.2386	    14.0152	    10.6583	
    18.0435	    13.0920	     9.9869	    11.7493	    12.0010	    12.1689	    10.5743	    10.9100	    14.8544	    11.9171	
    18.2953	    13.4277	    10.4904	    12.1689	    12.5885	    12.5885	    11.2457	    11.4975	    15.5258	    12.7563	
    18.3792	    13.5956	    10.7422	    12.5046	    13.0081	    12.9242	    11.4975	    11.9171	    15.8615	    13.0920	
    18.3792	    13.6795	    10.8261	    12.7563	    13.1760	    13.0081	    11.3297	    12.1689	    15.9454	    13.0081	
    18.2114	    13.5117	    10.5743	    12.9242	    13.0081	    12.9242	    10.6583	    12.0850	    15.6097	    12.4207	
    17.8757	    13.0920	     9.9869	    13.0920	    12.5046	    12.7563	     9.6512	    11.8332	    15.0223	    11.4136	
    17.4561	    12.5885	     9.3155	    13.1760	    11.7493	    12.4207	     8.3084	    11.4975	    14.2670	    10.0708	
    16.9525	    12.0010	     8.3923	    13.4277	    10.9940	    12.0850	     6.9656	    11.0779	    13.4277	     8.7280	
    16.5329	    11.3297	     7.5531	    13.6795	    10.0708	    11.7493	     5.7068	    10.6583	    12.5046	     7.3853	
    16.1133	    10.7422	     6.7978	    14.0152	     9.2316	    11.4975	     4.5319	    10.2386	    11.6653	     6.1264	
    15.6937	    10.0708	     6.0425	    14.3509	     8.4763	    11.2457	     3.6087	     9.8190	    10.9100	     5.2032	
    15.1901	     9.5673	     5.4550	    14.6027	     7.8888	    10.9100	     2.9373	     9.4833	    10.2386	     4.5319	
    14.7705	     8.9798	     5.0354	    14.6866	     7.3013	    10.5743	     2.5177	     9.0637	     9.6512	     4.1122	
    14.2670	     8.5602	     4.6997	    14.5187	     6.8817	    10.1547	     2.2659	     8.6441	     9.2316	     3.9444	
    13.7634	     8.1406	     4.4479	    14.0991	     6.6299	     9.6512	     2.3499	     8.0566	     8.8120	     4.1122	
    13.1760	     7.8888	     4.3640	    13.5956	     6.5460	     9.1476	     2.6016	     7.5531	     8.5602	     4.4479	
    12.6724	     7.6370	     4.3640	    12.8403	     6.5460	     8.5602	     2.9373	     7.0496	     8.3923	     4.9515	
    12.1689	     7.4692	     4.4479	    12.0850	     6.5460	     8.0566	     3.4409	     6.4621	     8.3084	     5.5389	
    11.7493	     7.3013	     4.4479	    11.3297	     6.7139	     7.6370	     4.0283	     6.0425	     8.3923	     6.1264	
    11.4136	     7.3013	     4.5319	    10.6583	     6.8817	     7.2174	     4.5319	     5.6229	     8.4763	     6.6299	
    11.1618	     7.3013	     4.6997	    10.1547	     7.1335	     6.9656	     4.9515	     5.2872	     8.6441	     7.0496	
    11.0779	     7.4692	     4.7836	     9.8190	     7.4692	     6.8817	     5.2872	     5.1193	     8.8959	     7.3853	
    11.0779	     7.6370	     4.8676	     9.7351	     7.6370	     6.8817	     5.4550	     4.9515	     8.9798	     7.4692	
    11.0779	     7.7209	     4.8676	     9.8190	     7.7209	     6.9656	     5.2872	     4.7836	     8.9798	     7.3853	
    11.0779	     7.7209	     4.6997	     9.9869	     7.6370	     7.0496	     4.8676	     4.6158	     8.8959	     6.9656	
    10.9940	     7.5531	     4.2801	    10.1547	     7.3013	     7.0496	     4.1962	     4.2801	     8.5602	     6.2943	
    10.7422	     7.0496	     3.6926	    10.4065	     6.6299	     6.9656	     3.1891	     3.8605	     7.9727	     5.2872	
    10.3226	     6.3782	     2.9373	    10.5743	     5.7907	     6.7978	     2.0142	     3.3569	     7.2174	     4.1962	
     9.8190	     5.5389	     2.0142	    10.6583	     4.8676	     6.4621	     0.8392	     2.7695	     6.3782	     3.0212	
     9.2316	     4.6158	     1.0910	    10.5743	     3.8605	     6.0425	    -0.3357	     2.0981	     5.5389	     1.9302	
     8.5602	     3.6087	     0.2518	    10.2386	     2.9373	     5.6229	    -1.3428	     1.5106	     4.6158	     0.9232	
     7.8888	     2.6855	    -0.5875	     9.6512	     2.0142	     5.0354	    -2.1820	     0.8392	     3.7766	     0.2518	
     7.1335	     1.6785	    -1.3428	     8.8120	     1.2589	     4.3640	    -2.7695	     0.1678	     2.9373	    -0.2518	
     6.4621	     0.9232	    -1.9302	     7.7209	     0.6714	     3.6087	    -3.1052	    -0.5035	     2.2659	    -0.4196	
     5.8746	     0.3357	    -2.2659	     6.3782	     0.2518	     2.8534	    -3.0212	    -1.0071	     1.7624	    -0.3357	
     5.3711	    -0.0839	    -2.4338	     4.9515	     0.1678	     2.0981	    -2.7695	    -1.5106	     1.3428	     0.0000	
     4.9515	    -0.2518	    -2.4338	     3.4409	     0.2518	     1.3428	    -2.1820	    -2.0142	     1.0910	     0.5035	
     4.5319	    -0.2518	    -2.2659	     1.9302	     0.5875	     0.5875	    -1.5945	    -2.4338	     0.8392	     1.0910	
     4.1962	    -0.2518	    -2.0981	     0.4196	     1.0071	    -0.1678	    -1.0071	    -2.9373	     0.6714	     1.5106	
     3.7766	    -0.0839	    -1.9302	    -0.9232	     1.4267	    -1.0071	    -0.5035	    -3.5248	     0.4196	     1.7624	
     3.4409	     0.1678	    -1.6785	    -2.1820	     1.8463	    -1.8463	    -0.1678	    -4.1122	     0.0839	     1.8463	
     3.2730	     0.4196	    -1.5106	    -3.1891	     2.1820	    -2.6016	    -0.0839	    -4.6997	    -0.1678	     1.6785	
     3.1891	     0.7553	    -1.2589	    -3.8605	     2.5177	    -3.1891	    -0.0839	    -5.2872	    -0.5035	     1.3428	
     3.2730	     1.2589	    -1.0071	    -4.1962	     2.7695	    -3.6087	    -0.3357	    -5.7068	    -0.6714	     0.8392	
     3.4409	     1.6785	    -0.7553	    -4.1962	     2.9373	    -3.7766	    -0.6714	    -5.9586	    -0.9232	     0.1678	
     3.7766	     2.0981	    -0.5875	    -3.9444	     2.9373	    -3.8605	    -1.1749	    -6.2103	    -1.0910	    -0.5875	
     4.0283	     2.4338	    -0.5875	    -3.5248	     2.7695	    -3.8605	    -1.9302	    -6.4621	    -1.3428	    -1.4267	
     4.3640	     2.6016	    -0.5875	    -3.0212	     2.5177	    -3.8605	    -2.7695	    -6.5460	    -1.6785	    -2.3499	
     4.6158	     2.7695	    -0.7553	    -2.6016	     2.0981	    -3.8605	    -3.6087	    -6.7139	    -1.9302	    -3.2730	
     4.8676	     2.6855	    -1.0071	    -2.2659	     1.5106	    -3.8605	    -4.5319	    -6.7978	    -2.2659	    -4.1122	
     5.0354	     2.6016	    -1.4267	    -2.1820	     0.9232	    -3.9444	    -5.4550	    -6.7978	    -2.6016	    -4.8676	
     5.1193	     2.2659	    -1.9302	    -2.2659	     0.1678	    -4.1122	    -6.2103	    -6.7978	    -2.8534	    -5.3711	
     5.1193	     1.8463	    -2.5177	    -2.6016	    -0.5035	    -4.2801	    -6.7978	    -6.7139	    -3.0212	    -5.6229	
     5.0354	     1.4267	    -3.1052	    -3.1052	    -1.1749	    -4.5319	    -7.2174	    -6.6299	    -3.1052	    -5.7068	
     4.8676	     0.9232	    -3.6087	    -3.7766	    -1.6785	    -4.6997	    -7.4692	    -6.4621	    -3.1052	    -5.4550	
     4.7836	     0.5035	    -3.9444	    -4.4479	    -1.9302	    -4.8676	    -7.3853	    -6.2103	    -3.0212	    -5.0354	
     4.7836	     0.2518	    -4.1962	    -5.1193	    -2.0981	    -4.9515	    -7.1335	    -6.0425	    -2.8534	    -4.5319	
     4.8676	     0.1678	    -4.2801	    -5.6229	    -1.9302	    -5.0354	    -6.7139	    -5.7907	    -2.6016	    -3.8605	
     5.1193	     0.2518	    -4.1962	    -5.9586	    -1.6785	    -4.9515	    -6.2103	    -5.5389	    -2.2659	    -3.1891	
     5.5389	     0.5875	    -3.8605	    -6.1264	    -1.1749	    -4.8676	    -5.6229	    -5.2872	    -2.0142	    -2.5177	
     6.1264	     1.0910	    -3.4409	    -6.0425	    -0.6714	    -4.6997	    -5.0354	    -5.0354	    -1.6785	    -1.9302	
     6.8817	     1.6785	    -2.8534	    -5.7068	    -0.0839	    -4.3640	    -4.5319	    -4.8676	    -1.5106	    -1.5106	
     7.7209	     2.3499	    -2.1820	    -5.2872	     0.3357	    -4.1122	    -4.2801	    -4.7836	    -1.4267	    -1.3428	
     8.4763	     2.9373	    -1.6785	    -4.7836	     0.5035	    -3.9444	    -4.3640	    -4.8676	    -1.5106	    -1.5945	
     9.2316	     3.4409	    -1.3428	    -4.3640	     0.4196	    -3.8605	    -4.7836	    -5.1193	    -1.8463	    -2.0981	
     9.7351	     3.7766	    -1.0910	    -4.0283	     0.0839	    -3.8605	    -5.4550	    -5.5389	    -2.3499	    -2.9373	
    10.2386	     4.0283	    -1.0071	    -3.7766	    -0.4196	    -3.9444	    -6.2103	    -5.9586	    -3.0212	    -4.0283	
    10.7422	     4.1962	    -1.0071	    -3.4409	    -1.0071	    -3.9444	    -6.9656	    -6.4621	    -3.6087	    -5.2032	
    11.1618	     4.4479	    -0.9232	    -3.0212	    -1.5106	    -3.9444	    -7.6370	    -6.7978	    -4.1122	    -6.2103	
    11.6653	     4.7836	    -0.8392	    -2.5177	    -1.9302	    -3.6926	    -8.1406	    -6.9656	    -4.5319	    -7.1335	
    12.2528	     5.2032	    -0.5875	    -1.7624	    -2.0142	    -3.2730	    -8.3084	    -6.8817	    -4.6997	    -7.8049	
    12.9242	     5.7068	    -0.2518	    -0.8392	    -1.8463	    -2.6855	    -8.1406	    -6.6299	    -4.6997	    -8.2245	
    13.5956	     6.2943	     0.1678	     0.3357	    -1.4267	    -1.8463	    -7.6370	    -6.1264	    -4.5319	    -8.3084	
    14.2670	     7.0496	     0.7553	     1.6785	    -0.7553	    -0.7553	    -6.7978	    -5.3711	    -4.1122	    -7.9727	
    14.9384	     7.8049	     1.5106	     3.1891	     0.1678	     0.5035	    -5.7907	    -4.5319	    -3.6087	    -7.4692	
    15.5258	     8.5602	     2.2659	     4.8676	     1.2589	     1.9302	    -4.5319	    -3.5248	    -2.8534	    -6.7139	
    16.0294	     9.2316	     3.0212	     6.5460	     2.4338	     3.3569	    -3.1891	    -2.4338	    -2.0981	    -5.7907	
    16.5329	     9.9869	     3.7766	     8.2245	     3.6087	     4.8676	    -1.7624	    -1.2589	    -1.1749	    -4.7836	
    16.8686	    10.5743	     4.5319	     9.8190	     4.6997	     6.2943	    -0.4196	    -0.1678	    -0.1678	    -3.6926	
    17.2882	    11.2457	     5.2032	    11.2457	     5.5389	     7.5531	     0.7553	     0.8392	     0.7553	    -2.6855	
    17.5400	    11.7493	     5.7907	    12.5046	     6.2943	     8.7280	     1.7624	     1.7624	     1.6785	    -1.8463	
    17.7917	    12.1689	     6.2103	    13.5956	     6.7139	     9.6512	     2.3499	     2.6016	     2.4338	    -1.2589	
    17.7917	    12.4207	     6.3782	    14.3509	     6.7978	    10.2386	     2.6016	     3.1052	     2.9373	    -0.9232	
    17.7078	    12.4207	     6.2103	    14.6866	     6.5460	    10.4904	     2.4338	     3.3569	     3.2730	    -0.9232	
    17.3721	    12.0850	     5.7907	    14.6866	     5.9586	    10.4065	     1.7624	     3.2730	     3.2730	    -1.3428	
    16.7847	    11.4975	     5.0354	    14.1830	     5.0354	     9.9030	     0.6714	     2.9373	     2.9373	    -2.1820	
    16.0294	    10.5743	     4.0283	    13.4277	     3.8605	     9.2316	    -0.7553	     2.3499	     2.4338	    -3.1891	
    15.1901	     9.4833	     2.8534	    12.4207	     2.5177	     8.3084	    -2.4338	     1.5945	     1.7624	    -4.3640	
    14.4348	     8.3084	     1.6785	    11.2457	     1.2589	     7.3013	    -4.1962	     0.7553	     1.0071	    -5.6229	
    13.6795	     7.2174	     0.5875	    10.2386	     0.0000	     6.3782	    -5.9586	     0.0000	     0.3357	    -6.6299	
    13.0920	     6.2103	    -0.3357	     9.2316	    -1.0071	     5.6229	    -7.4692	    -0.5875	    -0.2518	    -7.3853	
    12.7563	     5.2872	    -1.0910	     8.5602	    -1.7624	     5.0354	    -8.6441	    -0.9232	    -0.5035	    -7.7209	
    12.5885	     4.6158	    -1.5945	     8.0566	    -2.2659	     4.6997	    -9.3994	    -1.0071	    -0.5875	    -7.7209	
    12.5046	     4.1122	    -1.9302	     7.8049	    -2.5177	     4.6997	    -9.6512	    -0.8392	    -0.3357	    -7.2174	
    12.5885	     3.8605	    -2.0142	     7.8049	    -2.4338	     4.7836	    -9.4833	    -0.5875	     0.0839	    -6.3782	
    12.6724	     3.7766	    -1.9302	     7.9727	    -2.0981	     5.2032	    -8.9798	    -0.0839	     0.6714	    -5.2872	
    12.8403	     3.8605	    -1.5945	     8.3084	    -1.5106	     5.7068	    -8.0566	     0.5035	     1.4267	    -3.9444	
    13.0920	     4.1122	    -1.1749	     8.7280	    -0.6714	     6.2943	    -6.7978	     1.1749	     2.3499	    -2.5177	
    13.3438	     4.4479	    -0.5035	     9.2316	     0.2518	     6.9656	    -5.3711	     1.8463	     3.2730	    -1.0910	
    13.5956	     5.0354	     0.1678	     9.7351	     1.3428	     7.6370	    -3.8605	     2.4338	     4.1122	     0.2518	
    13.8474	     5.6229	     0.9232	    10.1547	     2.4338	     8.2245	    -2.4338	     2.9373	     4.9515	     1.4267	
    14.0152	     6.2103	     1.6785	    10.4065	     3.4409	     8.5602	    -1.1749	     3.2730	     5.5389	     2.1820	
    14.0991	     6.7978	     2.2659	    10.5743	     4.1962	     8.7280	    -0.1678	     3.3569	     5.8746	     2.6016	
    14.0991	     7.1335	     2.6016	    10.4904	     4.6158	     8.6441	     0.3357	     3.1891	     5.8746	     2.5177	
    14.0152	     7.3013	     2.7695	    10.1547	     4.6997	     8.2245	     0.5035	     2.6855	     5.5389	     2.0142	
    13.7634	     7.3013	     2.6016	     9.6512	     4.4479	     7.4692	     0.1678	     1.9302	     4.9515	     1.1749	
    13.4277	     7.0496	     2.2659	     8.8959	     3.9444	     6.4621	    -0.5875	     1.0910	     4.1122	     0.0000	
    13.0081	     6.7139	     1.8463	     8.0566	     3.1891	     5.3711	    -1.5106	     0.0839	     3.1891	    -1.2589	
    12.6724	     6.3782	     1.3428	     7.1335	     2.4338	     4.2801	    -2.5177	    -0.7553	     2.2659	    -2.4338	
    12.4207	     6.0425	     0.8392	     6.3782	     1.6785	     3.3569	    -3.5248	    -1.5106	     1.5106	    -3.4409	
    12.2528	     5.8746	     0.5035	     5.8746	     1.0071	     2.6016	    -4.4479	    -2.0142	     0.9232	    -4.1962	
    12.1689	     5.7068	     0.3357	     5.7068	     0.5035	     2.1820	    -5.1193	    -2.0981	     0.5875	    -4.5319	
    12.2528	     5.7907	     0.4196	     6.0425	     0.1678	     2.1820	    -5.3711	    -1.8463	     0.5875	    -4.3640	
    12.5885	     6.0425	     0.6714	     6.7978	     0.1678	     2.5177	    -5.3711	    -1.2589	     0.9232	    -3.7766	
    13.0920	     6.6299	     1.3428	     8.0566	     0.5875	     3.4409	    -4.8676	    -0.2518	     1.6785	    -2.7695	
    13.8474	     7.3853	     2.2659	     9.9030	     1.2589	     4.6997	    -4.0283	     1.0910	     2.7695	    -1.3428	
    14.8544	     8.3923	     3.4409	    12.0010	     2.2659	     6.2103	    -2.7695	     2.6855	     4.1122	     0.4196	
    15.8615	     9.4833	     4.7836	    14.3509	     3.3569	     7.9727	    -1.4267	     4.2801	     5.6229	     2.3499	
    16.8686	    10.6583	     6.0425	    16.4490	     4.6158	     9.6512	     0.0000	     5.7907	     7.0496	     4.2801	
    17.7078	    11.6653	     7.3013	    18.2953	     5.7068	    11.0779	     1.2589	     6.9656	     8.3084	     5.8746	
    18.3792	    12.5885	     8.3084	    19.5541	     6.6299	    12.0850	     2.3499	     7.8049	     9.3155	     7.1335	
    18.8828	    13.2599	     9.1476	    20.1416	     7.3853	    12.6724	     3.0212	     8.1406	     9.9030	     7.8888	
    19.2184	    13.7634	     9.7351	    20.0577	     7.8888	    12.8403	     3.3569	     7.9727	    10.0708	     8.0566	
    19.4702	    14.0991	    10.0708	    19.3863	     8.1406	    12.5885	     3.3569	     7.3853	     9.9030	     7.8049	
    19.5541	    14.3509	    10.2386	    18.1274	     8.1406	    11.9171	     3.0212	     6.5460	     9.4833	     7.1335	
    19.6381	    14.3509	    10.1547	    16.6168	     7.9727	    10.9940	     2.5177	     5.3711	     8.7280	     6.1264	
    19.7220	    14.3509	     9.9869	    14.8544	     7.7209	     9.9030	     1.8463	     4.1122	     7.8049	     4.9515	
    19.7220	    14.2670	     9.7351	    13.0920	     7.3013	     8.8120	     1.1749	     2.8534	     6.8817	     3.6087	
    19.8059	    14.1830	     9.4833	    11.4136	     6.9656	     7.7209	     0.5875	     1.7624	     5.9586	     2.2659	
    19.8898	    14.0991	     9.2316	    10.0708	     6.7139	     6.7139	     0.2518	     0.8392	     5.2032	     1.1749	
    19.9738	    14.1830	     9.0637	     8.8959	     6.5460	     5.9586	     0.1678	     0.0839	     4.6158	     0.3357	
    20.0577	    14.2670	     8.9798	     8.1406	     6.6299	     5.3711	     0.4196	    -0.2518	     4.3640	    -0.2518	
    20.1416	    14.3509	     8.9798	     7.5531	     6.7978	     5.0354	     0.9232	    -0.4196	     4.2801	    -0.3357	
    20.3094	    14.6027	     9.1476	     7.0496	     7.1335	     4.7836	     1.6785	    -0.4196	     4.4479	    -0.1678	
    20.3934	    14.7705	     9.3155	     6.6299	     7.6370	     4.6997	     2.6016	    -0.2518	     4.7836	     0.2518	
    20.3094	    14.9384	     9.5673	     6.2103	     8.2245	     4.6997	     3.6087	    -0.0839	     5.1193	     0.9232	
    20.1416	    15.0223	     9.7351	     5.7907	     8.7280	     4.6997	     4.6158	     0.2518	     5.5389	     1.7624	
    19.7220	    14.9384	     9.8190	     5.2032	     9.2316	     4.6997	     5.5389	     0.4196	     5.9586	     2.5177	
    19.1345	    14.6027	     9.6512	     4.5319	     9.4833	     4.6158	     6.2943	     0.5035	     6.2943	     3.1891	
    18.3792	    14.1830	     9.3994	     3.7766	     9.6512	     4.4479	     6.7978	     0.5035	     6.4621	     3.6926	
    17.4561	    13.5117	     8.8959	     3.0212	     9.4833	     4.1962	     7.0496	     0.3357	     6.4621	     3.9444	
    16.6168	    12.7563	     8.3084	     2.3499	     9.2316	     3.9444	     6.9656	     0.1678	     6.2943	     4.0283	
    15.7776	    12.0850	     7.6370	     1.8463	     8.8120	     3.6926	     6.7139	    -0.0839	     6.1264	     3.7766	
    15.1901	    11.4136	     7.0496	     1.5945	     8.2245	     3.4409	     6.2103	    -0.4196	     5.8746	     3.3569	
    14.8544	    10.8261	     6.4621	     1.4267	     7.5531	     3.2730	     5.5389	    -0.5875	     5.6229	     2.6855	
    14.6027	    10.2386	     5.8746	     1.5106	     6.7978	     3.1052	     4.6158	    -0.8392	     5.2872	     2.0142	
    14.5187	     9.8190	     5.2872	     1.7624	     6.0425	     3.0212	     3.6087	    -1.0071	     5.0354	     1.1749	
    14.5187	     9.4833	     4.7836	     2.1820	     5.2032	     2.9373	     2.6016	    -1.0071	     4.8676	     0.5035	
    14.6027	     9.1476	     4.2801	     2.7695	     4.4479	     3.0212	     1.6785	    -1.0071	     4.7836	    -0.0839	
    14.8544	     9.0637	     3.8605	     3.5248	     3.7766	     3.1891	     0.8392	    -0.8392	     4.8676	    -0.4196	
    15.1062	     9.0637	     3.6087	     4.3640	     3.2730	     3.5248	     0.1678	    -0.5035	     5.1193	    -0.4196	
    15.4419	     9.1476	     3.4409	     5.3711	     3.0212	     3.9444	    -0.1678	     0.0000	     5.5389	    -0.1678	
    15.7776	     9.3994	     3.3569	     6.5460	     2.9373	     4.5319	    -0.3357	     0.6714	     6.1264	     0.3357	
    16.1972	     9.7351	     3.3569	     7.7209	     3.1052	     5.2032	    -0.1678	     1.4267	     6.7139	     1.0910	
    16.7007	    10.2386	     3.5248	     8.8959	     3.4409	     6.0425	     0.2518	     2.3499	     7.3853	     2.0981	
    17.2043	    10.7422	     3.8605	    10.1547	     3.8605	     6.8817	     0.7553	     3.3569	     8.1406	     3.1052	
    17.6239	    11.3297	     4.1962	    11.3297	     4.4479	     7.8049	     1.5106	     4.3640	     8.8120	     4.2801	
    18.0435	    12.0010	     4.6158	    12.5046	     5.0354	     8.6441	     2.2659	     5.3711	     9.3994	     5.3711	
    18.3792	    12.5046	     5.0354	    13.4277	     5.6229	     9.4833	     2.9373	     6.2103	     9.8190	     6.2943	
    18.6310	    13.0081	     5.3711	    14.0991	     6.1264	    10.1547	     3.5248	     7.0496	    10.1547	     7.0496	
    18.7988	    13.5117	     5.7068	    14.6027	     6.5460	    10.6583	     3.8605	     7.5531	    10.2386	     7.3853	
    18.9667	    13.8474	     6.0425	    14.6866	     6.7139	    10.9940	     4.0283	     7.8888	    10.0708	     7.4692	
    19.0506	    14.0991	     6.2103	    14.5187	     6.7978	    10.9940	     3.8605	     7.9727	     9.5673	     7.0496	
    19.1345	    14.1830	     6.2943	    13.9313	     6.5460	    10.7422	     3.4409	     7.8049	     8.9798	     6.2943	
    19.0506	    14.1830	     6.2103	    13.0081	     6.1264	    10.2386	     2.6855	     7.2174	     8.0566	     5.2032	
    18.9667	    14.0991	     5.9586	    11.7493	     5.5389	     9.4833	     1.6785	     6.4621	     7.0496	     3.9444	
    18.7988	    13.9313	     5.7068	    10.4904	     4.8676	     8.5602	     0.5875	     5.5389	     5.9586	     2.5177	
    18.7149	    13.8474	     5.4550	     9.2316	     4.1962	     7.6370	    -0.5035	     4.5319	     4.8676	     1.0910	
    18.7149	    13.7634	     5.2872	     8.1406	     3.6087	     6.8817	    -1.5106	     3.6087	     3.9444	    -0.1678	
    18.7988	    13.9313	     5.2032	     7.3013	     3.2730	     6.2943	    -2.3499	     2.8534	     3.2730	    -1.1749	
    19.0506	    14.1830	     5.3711	     6.8817	     3.1052	     5.9586	    -2.7695	     2.3499	     2.9373	    -1.7624	
    19.3024	    14.6027	     5.7907	     6.7978	     3.3569	     5.8746	    -2.7695	     2.0981	     3.0212	    -1.8463	
    19.8059	    15.1901	     6.3782	     6.8817	     3.7766	     6.0425	    -2.3499	     2.0981	     3.3569	    -1.5106	
    20.3094	    15.8615	     7.1335	     7.1335	     4.5319	     6.3782	    -1.5106	     2.3499	     4.0283	    -0.7553	
    20.8969	    16.6168	     8.1406	     7.4692	     5.6229	     6.8817	    -0.3357	     2.9373	     4.8676	     0.4196	
    21.4844	    17.5400	     9.3155	     7.8888	     6.9656	     7.5531	     1.2589	     3.6087	     5.9586	     1.8463	
    22.2397	    18.4631	    10.5743	     8.3084	     8.4763	     8.2245	     3.1052	     4.4479	     7.1335	     3.5248	
    22.9111	    19.4702	    12.0010	     8.7280	    10.1547	     8.9798	     5.0354	     5.3711	     8.3923	     5.3711	
    23.5825	    20.4773	    13.5117	     9.1476	    11.8332	     9.6512	     6.9656	     6.2943	     9.5673	     7.0496	
    24.0860	    21.4005	    14.8544	     9.4833	    13.3438	    10.3226	     8.8120	     7.1335	    10.6583	     8.5602	
[Epoch Header]
[Trial Type]	11
[Accept]	1
[Correct]	0
[RT]	 0.000
[Resp]	0
[Epoch Data]
     9.7351	    13.4277	     8.8959	    10.7422	    10.1547	     5.5389	     6.1264	     3.2730	    10.1547	     4.0283	
     9.3994	    12.9242	     8.6441	    10.2386	    10.1547	     5.5389	     6.6299	     3.5248	    10.6583	     4.8676	
     8.8959	    12.4207	     8.4763	     9.5673	    10.1547	     5.4550	     7.2174	     3.7766	    11.0779	     5.9586	
     8.4763	    11.9171	     8.3084	     8.8120	    10.2386	     5.3711	     7.8049	     3.9444	    11.5814	     7.0496	
     8.0566	    11.4975	     8.2245	     8.0566	    10.2386	     5.2872	     8.4763	     4.1962	    12.0010	     8.1406	
     7.6370	    11.1618	     8.2245	     7.3853	    10.3226	     5.1193	     9.0637	     4.4479	    12.3367	     9.0637	
     7.3853	    10.9940	     8.2245	     6.8817	    10.3226	     5.0354	     9.5673	     4.6997	    12.5885	     9.8190	
     7.3013	    10.9100	     8.3923	     6.5460	    10.4065	     5.0354	     9.9869	     4.8676	    12.7563	    10.3226	
     7.2174	    10.9100	     8.5602	     6.3782	    10.4065	     4.9515	    10.2386	     4.9515	    12.7563	    10.5743	
     7.3853	    10.9940	     8.6441	     6.2943	    10.4065	     4.8676	    10.3226	     4.9515	    12.5885	    10.4065	
     7.5531	    11.0779	     8.8120	     6.3782	    10.4065	     4.7836	    10.1547	     4.8676	    12.2528	     9.9869	
     7.8888	    11.2457	     8.8959	     6.4621	    10.3226	     4.5319	     9.7351	     4.6158	    11.8332	     9.3155	
     8.2245	    11.3297	     8.9798	     6.5460	    10.1547	     4.1962	     9.2316	     4.1962	    11.2457	     8.3084	
     8.5602	    11.3297	     8.8959	     6.5460	     9.9869	     3.7766	     8.5602	     3.6926	    10.4904	     7.1335	
     8.8120	    11.2457	     8.8120	     6.3782	     9.8190	     3.1052	     7.8049	     3.0212	     9.6512	     5.8746	
     8.8959	    11.0779	     8.5602	     6.1264	     9.4833	     2.3499	     6.9656	     2.1820	     8.7280	     4.5319	
     8.8120	    10.7422	     8.2245	     5.6229	     9.1476	     1.5106	     6.1264	     1.3428	     7.7209	     3.2730	
     8.5602	    10.3226	     7.8049	     4.9515	     8.6441	     0.5035	     5.2872	     0.3357	     6.7139	     2.0142	
     7.9727	     9.7351	     7.2174	     4.2801	     8.2245	    -0.5035	     4.6158	    -0.6714	     5.7068	     0.9232	
     7.3853	     9.0637	     6.7139	     3.5248	     7.8049	    -1.5106	     4.0283	    -1.6785	     4.7836	     0.1678	
     6.6299	     8.4763	     6.2103	     2.8534	     7.4692	    -2.3499	     3.6926	    -2.5177	     3.9444	    -0.4196	
     5.9586	     7.9727	     5.7907	     2.4338	     7.3013	    -2.9373	     3.6087	    -3.2730	     3.3569	    -0.6714	
     5.3711	     7.5531	     5.5389	     2.1820	     7.2174	    -3.3569	     3.6926	    -3.9444	     2.9373	    -0.6714	
     4.8676	     7.3013	     5.4550	     2.0981	     7.3853	    -3.6087	     4.0283	    -4.3640	     2.6855	    -0.4196	
     4.4479	     7.1335	     5.4550	     2.1820	     7.6370	    -3.6926	     4.5319	    -4.7836	     2.5177	    -0.0839	
     4.1962	     7.1335	     5.5389	     2.3499	     7.9727	    -3.6926	     5.1193	    -5.0354	     2.4338	     0.1678	
     4.1122	     7.2174	     5.7068	     2.5177	     8.3923	    -3.6087	     5.7068	    -5.2872	     2.3499	     0.4196	
     4.1962	     7.4692	     6.0425	     2.6855	     8.8959	    -3.4409	     6.2943	    -5.5389	     2.2659	     0.5035	
     4.4479	     7.8049	     6.4621	     2.8534	     9.3994	    -3.3569	     6.7978	    -5.7068	     2.1820	     0.3357	
     4.9515	     8.3084	     6.9656	     2.8534	     9.9030	    -3.2730	     7.3013	    -5.9586	     2.0981	     0.0000	
     5.6229	     8.8959	     7.5531	     2.6016	    10.3226	    -3.2730	     7.5531	    -6.2103	     1.9302	    -0.5035	
     6.3782	     9.4833	     8.1406	     2.1820	    10.7422	    -3.3569	     7.7209	    -6.5460	     1.6785	    -1.2589	
     7.3013	    10.1547	     8.7280	     1.5945	    11.0779	    -3.4409	     7.8049	    -6.7978	     1.4267	    -2.0142	
     8.3084	    10.9100	     9.3155	     1.0071	    11.4975	    -3.5248	     7.8888	    -7.0496	     1.1749	    -2.7695	
     9.3994	    11.6653	     9.9030	     0.4196	    11.8332	    -3.5248	     7.8888	    -7.1335	     1.0910	    -3.3569	
    10.4904	    12.3367	    10.4904	     0.0839	    12.2528	    -3.4409	     8.0566	    -6.9656	     1.2589	    -3.6926	
    11.4975	    13.0081	    10.9940	    -0.1678	    12.5885	    -3.1052	     8.3084	    -6.6299	     1.5106	    -3.7766	
    12.3367	    13.5956	    11.4136	    -0.2518	    12.9242	    -2.6855	     8.6441	    -6.1264	     1.9302	    -3.6087	
    13.0081	    14.0991	    11.7493	    -0.1678	    13.1760	    -2.1820	     8.9798	    -5.5389	     2.4338	    -3.1052	
    13.5117	    14.4348	    12.0010	     0.0000	    13.4277	    -1.5945	     9.4833	    -4.7836	     3.0212	    -2.3499	
    13.8474	    14.7705	    12.2528	     0.3357	    13.7634	    -0.9232	    10.1547	    -3.8605	     3.7766	    -1.3428	
    14.1830	    15.1901	    12.5885	     0.8392	    14.1830	    -0.1678	    10.9100	    -2.9373	     4.6158	    -0.0839	
    14.5187	    15.6937	    13.0920	     1.5945	    14.6866	     0.8392	    11.8332	    -1.7624	     5.6229	     1.4267	
    15.0223	    16.2811	    13.6795	     2.6016	    15.3580	     1.9302	    12.8403	    -0.5875	     6.7139	     2.9373	
    15.5258	    16.9525	    14.3509	     3.6926	    16.1133	     3.1891	    13.9313	     0.6714	     7.7209	     4.5319	
    16.1133	    17.6239	    14.9384	     4.9515	    16.7847	     4.3640	    14.8544	     1.8463	     8.6441	     5.9586	
    16.7007	    18.2114	    15.5258	     6.0425	    17.3721	     5.4550	    15.5258	     2.8534	     9.3155	     7.0496	
    17.2043	    18.7149	    16.0294	     7.1335	    17.7917	     6.2943	    15.8615	     3.6087	     9.7351	     7.8049	
    17.7078	    19.1345	    16.3651	     8.0566	    17.9596	     7.0496	    15.8615	     4.1122	     9.8190	     8.1406	
    18.1274	    19.4702	    16.5329	     8.7280	    17.9596	     7.4692	    15.6097	     4.3640	     9.6512	     7.9727	
    18.5471	    19.7220	    16.5329	     9.3155	    17.7078	     7.7209	    14.9384	     4.4479	     9.3155	     7.5531	
    18.9667	    19.8059	    16.3651	     9.8190	    17.2882	     7.8049	    14.0991	     4.3640	     8.8120	     6.7978	
    19.3024	    19.8059	    16.1133	    10.2386	    16.7847	     7.8049	    13.1760	     4.1962	     8.2245	     5.8746	
    19.5541	    19.7220	    15.7776	    10.5743	    16.1133	     7.7209	    12.2528	     4.0283	     7.6370	     4.8676	
    19.8059	    19.6381	    15.4419	    10.8261	    15.5258	     7.5531	    11.3297	     3.8605	     7.0496	     3.7766	
    19.8059	    19.3863	    14.9384	    10.8261	    14.9384	     7.3013	    10.4904	     3.6926	     6.5460	     2.8534	
    19.7220	    19.0506	    14.3509	    10.5743	    14.3509	     6.8817	     9.9030	     3.5248	     6.2103	     2.0981	
    19.3024	    18.6310	    13.7634	     9.8190	    13.8474	     6.2103	     9.3994	     3.2730	     5.8746	     1.5945	
    18.6310	    18.1274	    13.1760	     8.5602	    13.5117	     5.4550	     9.1476	     3.1052	     5.7068	     1.4267	
    17.8757	    17.5400	    12.6724	     6.8817	    13.2599	     4.5319	     9.1476	     2.9373	     5.6229	     1.5106	
    16.9525	    16.9525	    12.2528	     4.9515	    13.1760	     3.6087	     9.3994	     2.9373	     5.7907	     1.9302	
    16.0294	    16.5329	    12.0010	     2.9373	    13.3438	     2.6855	     9.9030	     3.0212	     6.1264	     2.7695	
    15.2740	    16.1972	    12.0010	     1.0910	    13.6795	     1.9302	    10.5743	     3.1891	     6.6299	     3.8605	
    14.5187	    15.9454	    12.0850	    -0.5875	    14.2670	     1.2589	    11.4136	     3.5248	     7.3013	     5.0354	
    13.9313	    15.8615	    12.3367	    -1.8463	    14.9384	     0.8392	    12.2528	     3.8605	     8.0566	     6.2943	
    13.5117	    15.7776	    12.6724	    -2.7695	    15.6097	     0.5035	    13.0081	     4.2801	     8.8120	     7.4692	
    13.1760	    15.8615	    13.0920	    -3.2730	    16.3651	     0.5035	    13.7634	     4.6997	     9.5673	     8.4763	
    13.0920	    16.0294	    13.5117	    -3.1891	    17.1204	     0.5875	    14.3509	     5.1193	    10.2386	     9.2316	
    13.0920	    16.1972	    13.9313	    -2.7695	    17.7917	     0.9232	    14.6866	     5.4550	    10.9100	     9.7351	
    13.2599	    16.3651	    14.1830	    -1.9302	    18.2953	     1.4267	    14.8544	     5.7907	    11.3297	     9.9030	
    13.5117	    16.4490	    14.4348	    -0.9232	    18.5471	     1.8463	    14.6866	     5.9586	    11.6653	     9.7351	
    13.6795	    16.3651	    14.4348	     0.1678	    18.5471	     2.3499	    14.1830	     5.9586	    11.8332	     9.3994	
    13.7634	    16.1972	    14.2670	     1.1749	    18.3792	     2.6855	    13.5117	     5.7907	    11.8332	     8.7280	
    13.6795	    15.7776	    13.8474	     2.0981	    17.8757	     2.8534	    12.5885	     5.4550	    11.6653	     7.9727	
    13.5117	    15.2740	    13.2599	     2.8534	    17.1204	     2.9373	    11.4975	     4.9515	    11.3297	     7.1335	
    13.0920	    14.6027	    12.5046	     3.4409	    16.1133	     2.8534	    10.4065	     4.4479	    10.9940	     6.3782	
    12.5885	    13.9313	    11.7493	     3.7766	    15.1062	     2.6855	     9.3994	     3.8605	    10.5743	     5.6229	
    12.0010	    13.0920	    10.8261	     3.9444	    14.0152	     2.4338	     8.4763	     3.3569	    10.1547	     5.1193	
    11.2457	    12.2528	     9.9869	     3.9444	    12.9242	     2.1820	     7.8049	     2.8534	     9.8190	     4.7836	
    10.5743	    11.4975	     9.1476	     3.8605	    12.0010	     2.0142	     7.4692	     2.5177	     9.5673	     4.7836	
     9.9030	    10.8261	     8.4763	     3.6926	    11.3297	     1.8463	     7.3853	     2.2659	     9.3994	     5.1193	
     9.2316	    10.2386	     7.9727	     3.5248	    10.7422	     1.8463	     7.5531	     2.0981	     9.3994	     5.6229	
     8.7280	     9.9030	     7.5531	     3.3569	    10.4904	     1.9302	     7.9727	     2.0142	     9.3994	     6.2103	
     8.3923	     9.5673	     7.3013	     3.3569	    10.3226	     2.1820	     8.4763	     1.9302	     9.3994	     6.9656	
     8.2245	     9.4833	     7.2174	     3.3569	    10.4065	     2.3499	     9.1476	     1.9302	     9.3994	     7.7209	
     8.2245	     9.5673	     7.2174	     3.5248	    10.5743	     2.6855	     9.7351	     1.9302	     9.3994	     8.3923	
     8.3923	     9.7351	     7.3853	     3.8605	    10.8261	     3.1052	    10.3226	     1.9302	     9.3994	     8.8959	
     8.8120	    10.0708	     7.6370	     4.4479	    11.1618	     3.5248	    10.8261	     2.0142	     9.3994	     9.1476	
     9.3155	    10.5743	     7.8888	     5.2032	    11.5814	     4.0283	    11.2457	     2.0142	     9.3155	     9.2316	
     9.9869	    10.9940	     8.2245	     6.2103	    11.8332	     4.5319	    11.4136	     2.0142	     9.1476	     8.8959	
    10.5743	    11.3297	     8.3923	     7.1335	    11.9171	     4.9515	    11.3297	     2.0142	     8.8120	     8.3084	
    11.0779	    11.4975	     8.3084	     8.0566	    11.8332	     5.1193	    10.9940	     1.7624	     8.3923	     7.4692	
    11.4136	    11.4136	     8.0566	     8.7280	    11.5814	     5.1193	    10.4904	     1.4267	     7.8049	     6.3782	
    11.4975	    11.1618	     7.6370	     9.1476	    11.0779	     4.9515	     9.7351	     0.9232	     7.1335	     5.1193	
    11.3297	    10.6583	     7.0496	     9.3994	    10.4065	     4.6158	     8.8959	     0.4196	     6.3782	     3.8605	
    11.0779	    10.1547	     6.3782	     9.3155	     9.6512	     4.1962	     8.0566	    -0.1678	     5.7068	     2.7695	
    10.6583	     9.5673	     5.7068	     8.9798	     8.9798	     3.6926	     7.3853	    -0.5875	     5.2032	     1.8463	
    10.2386	     8.9798	     5.1193	     8.5602	     8.3084	     3.2730	     6.9656	    -0.9232	     4.8676	     1.2589	
     9.9030	     8.5602	     4.6997	     8.0566	     7.8888	     3.0212	     6.7139	    -1.0071	     4.8676	     1.0910	
     9.6512	     8.2245	     4.4479	     7.5531	     7.5531	     2.8534	     6.7139	    -0.9232	     5.0354	     1.3428	
     9.5673	     7.9727	     4.3640	     6.9656	     7.4692	     2.8534	     7.0496	    -0.6714	     5.5389	     1.8463	
     9.5673	     7.8888	     4.3640	     6.3782	     7.5531	     2.9373	     7.4692	    -0.3357	     6.1264	     2.6855	
     9.4833	     7.8049	     4.4479	     5.7907	     7.6370	     3.0212	     7.8888	     0.0839	     6.7978	     3.6087	
     9.4833	     7.6370	     4.5319	     5.0354	     7.7209	     3.0212	     8.3084	     0.3357	     7.3853	     4.5319	
     9.3155	     7.4692	     4.4479	     4.2801	     7.7209	     2.9373	     8.6441	     0.5035	     7.7209	     5.3711	
     9.0637	     7.2174	     4.2801	     3.5248	     7.6370	     2.7695	     8.7280	     0.5035	     7.9727	     5.9586	
     8.7280	     6.8817	     4.0283	     2.8534	     7.3853	     2.5177	     8.6441	     0.3357	     7.9727	     6.2943	
     8.3923	     6.4621	     3.6087	     2.2659	     6.9656	     2.0981	     8.2245	     0.0839	     7.7209	     6.2943	
     8.0566	     6.0425	     3.1052	     1.8463	     6.4621	     1.7624	     7.6370	    -0.3357	     7.3853	     6.0425	
     7.7209	     5.6229	     2.5177	     1.5945	     5.8746	     1.4267	     6.7978	    -0.7553	     6.8817	     5.4550	
     7.4692	     5.2032	     1.9302	     1.4267	     5.2872	     1.0910	     5.7907	    -1.2589	     6.2943	     4.6158	
     7.3013	     4.8676	     1.3428	     1.5945	     4.6158	     0.7553	     4.6997	    -1.7624	     5.7068	     3.7766	
     7.2174	     4.6158	     0.7553	     1.7624	     4.0283	     0.5875	     3.6087	    -2.1820	     5.2032	     2.7695	
     7.2174	     4.3640	     0.2518	     2.0981	     3.4409	     0.4196	     2.6016	    -2.5177	     4.7836	     1.8463	
     7.2174	     4.2801	    -0.1678	     2.5177	     3.1052	     0.4196	     1.6785	    -2.7695	     4.3640	     1.0910	
     7.2174	     4.1962	    -0.5035	     2.8534	     2.8534	     0.3357	     1.0071	    -2.9373	     4.1962	     0.4196	
     7.1335	     4.1962	    -0.7553	     3.1052	     2.6855	     0.3357	     0.5875	    -2.9373	     4.1122	     0.0000	
     6.9656	     4.1122	    -0.8392	     3.2730	     2.7695	     0.3357	     0.4196	    -2.8534	     4.1122	    -0.0839	
     6.7978	     4.0283	    -0.8392	     3.3569	     3.0212	     0.4196	     0.5035	    -2.6016	     4.3640	     0.1678	
     6.5460	     3.9444	    -0.6714	     3.2730	     3.4409	     0.5035	     1.0071	    -2.2659	     4.7836	     0.6714	
     6.2103	     3.9444	    -0.4196	     3.1891	     4.0283	     0.6714	     1.8463	    -1.7624	     5.3711	     1.5945	
     6.0425	     4.0283	     0.0839	     3.0212	     4.8676	     0.9232	     3.0212	    -1.0910	     6.1264	     2.8534	
     5.9586	     4.2801	     0.7553	     2.9373	     5.7907	     1.3428	     4.4479	    -0.3357	     7.0496	     4.3640	
     6.0425	     4.6997	     1.5945	     2.8534	     6.8817	     1.7624	     6.1264	     0.5035	     7.9727	     5.9586	
     6.2103	     5.2032	     2.5177	     2.8534	     8.0566	     2.2659	     7.8049	     1.3428	     8.9798	     7.6370	
     6.5460	     5.7907	     3.4409	     3.0212	     9.1476	     2.8534	     9.4833	     2.1820	     9.9869	     9.3155	
     7.0496	     6.5460	     4.5319	     3.2730	    10.2386	     3.4409	    10.9940	     2.9373	    10.8261	    10.6583	
     7.6370	     7.3853	     5.4550	     3.6087	    11.2457	     4.1122	    12.2528	     3.6087	    11.4975	    11.6653	
     8.2245	     8.2245	     6.3782	     4.1962	    12.0850	     4.6158	    13.1760	     4.0283	    11.9171	    12.3367	
     8.8120	     8.8959	     7.0496	     4.8676	    12.5885	     5.1193	    13.6795	     4.2801	    12.0850	    12.4207	
     9.2316	     9.3994	     7.5531	     5.4550	    12.7563	     5.4550	    13.6795	     4.2801	    12.0010	    12.0010	
     9.4833	     9.7351	     7.7209	     6.0425	    12.6724	     5.5389	    13.1760	     3.9444	    11.4975	    11.0779	
     9.4833	     9.7351	     7.5531	     6.3782	    12.1689	     5.3711	    12.2528	     3.3569	    10.6583	     9.7351	
     9.3994	     9.6512	     7.3013	     6.6299	    11.4136	     5.0354	    11.0779	     2.6016	     9.7351	     8.1406	
     9.3155	     9.3994	     6.8817	     6.7978	    10.4904	     4.6158	     9.7351	     1.6785	     8.6441	     6.4621	
     9.1476	     9.0637	     6.3782	     6.8817	     9.5673	     4.1962	     8.3923	     0.9232	     7.6370	     4.8676	
     8.9798	     8.8120	     5.9586	     6.8817	     8.7280	     3.7766	     7.1335	     0.1678	     6.7139	     3.5248	
     8.8959	     8.4763	     5.5389	     6.7139	     8.0566	     3.3569	     6.1264	    -0.3357	     6.1264	     2.6016	
     8.8120	     8.2245	     5.2032	     6.3782	     7.4692	     2.9373	     5.3711	    -0.7553	     5.7907	     2.0142	
     8.6441	     8.0566	     4.8676	     5.8746	     7.1335	     2.6016	     4.8676	    -0.9232	     5.6229	     1.9302	
     8.5602	     7.8888	     4.6997	     5.2032	     6.9656	     2.2659	     4.6997	    -0.9232	     5.7907	     2.2659	
     8.3923	     7.8049	     4.6158	     4.6158	     7.1335	     2.0981	     4.8676	    -0.7553	     6.2103	     3.1052	
     8.3084	     7.8888	     4.7836	     4.1122	     7.4692	     2.0981	     5.3711	    -0.2518	     6.8817	     4.2801	
     8.3084	     8.0566	     5.0354	     3.7766	     8.0566	     2.4338	     6.0425	     0.5035	     7.8049	     5.7907	
     8.3923	     8.4763	     5.4550	     3.7766	     8.8120	     3.0212	     6.8817	     1.5106	     8.8120	     7.3853	
     8.7280	     8.9798	     6.0425	     4.0283	     9.6512	     3.6926	     7.8049	     2.6855	     9.9030	     9.0637	
     9.0637	     9.4833	     6.7139	     4.5319	    10.4904	     4.6158	     8.6441	     3.8605	    10.9940	    10.5743	
     9.4833	    10.0708	     7.3853	     5.2032	    11.2457	     5.5389	     9.3155	     4.9515	    11.8332	    11.7493	
     9.9030	    10.5743	     7.8888	     5.8746	    11.8332	     6.2943	     9.7351	     5.7907	    12.4207	    12.4207	
    10.3226	    10.9100	     8.2245	     6.3782	    12.0850	     6.9656	     9.9030	     6.2943	    12.6724	    12.5885	
    10.5743	    11.0779	     8.3084	     6.7139	    12.0850	     7.3013	     9.6512	     6.4621	    12.5046	    12.2528	
    10.6583	    10.9940	     8.2245	     6.7978	    11.7493	     7.3853	     9.0637	     6.2103	    12.0010	    11.4136	
    10.5743	    10.7422	     7.8888	     6.6299	    11.0779	     7.1335	     8.1406	     5.6229	    11.1618	    10.2386	
    10.4065	    10.2386	     7.3013	     6.2103	    10.2386	     6.6299	     7.1335	     4.7836	    10.2386	     8.8120	
     9.9869	     9.6512	     6.6299	     5.5389	     9.1476	     5.9586	     5.9586	     3.8605	     9.1476	     7.3013	
     9.5673	     8.8959	     5.8746	     4.8676	     8.0566	     5.1193	     4.6997	     2.7695	     7.9727	     5.7907	
     8.9798	     8.0566	     5.0354	     4.0283	     6.8817	     4.2801	     3.5248	     1.6785	     6.8817	     4.3640	
     8.3084	     7.1335	     4.1122	     3.2730	     5.7068	     3.3569	     2.4338	     0.5875	     5.9586	     3.2730	
     7.6370	     6.2103	     3.2730	     2.5177	     4.6997	     2.4338	     1.5945	    -0.3357	     5.1193	     2.3499	
     6.9656	     5.4550	     2.5177	     1.9302	     3.8605	     1.5945	     1.0071	    -1.1749	     4.4479	     1.8463	
     6.3782	     4.7836	     1.9302	     1.4267	     3.2730	     1.0071	     0.7553	    -1.7624	     3.9444	     1.5945	
     5.7907	     4.1962	     1.4267	     1.0910	     2.9373	     0.5035	     0.7553	    -2.2659	     3.7766	     1.6785	
     5.2872	     3.8605	     1.1749	     0.8392	     2.7695	     0.2518	     1.0910	    -2.4338	     3.6926	     2.0142	
     4.9515	     3.6926	     1.0910	     0.7553	     2.7695	     0.0839	     1.5945	    -2.5177	     3.7766	     2.5177	
     4.8676	     3.6926	     1.0910	     0.8392	     3.0212	     0.1678	     2.2659	    -2.4338	     4.0283	     3.1891	
     4.9515	     3.8605	     1.3428	     1.0071	     3.2730	     0.3357	     3.0212	    -2.1820	     4.4479	     3.8605	
     5.2872	     4.2801	     1.7624	     1.4267	     3.6926	     0.7553	     3.8605	    -1.7624	     4.8676	     4.5319	
     5.7907	     4.6997	     2.1820	     1.9302	     4.0283	     1.1749	     4.5319	    -1.3428	     5.2872	     5.0354	
     6.4621	     5.2032	     2.6855	     2.4338	     4.3640	     1.6785	     5.0354	    -0.9232	     5.6229	     5.2872	
     7.0496	     5.6229	     3.0212	     2.9373	     4.3640	     2.0142	     5.2032	    -0.7553	     5.6229	     5.2032	
     7.6370	     5.7907	     3.1052	     3.1891	     4.1962	     2.0981	     5.0354	    -0.7553	     5.4550	     4.7836	
     8.0566	     5.8746	     3.0212	     3.2730	     3.7766	     2.0142	     4.4479	    -1.0910	     4.9515	     3.9444	
     8.3084	     5.7068	     2.6855	     3.1891	     3.1891	     1.7624	     3.6926	    -1.5945	     4.2801	     2.8534	
     8.3923	     5.3711	     2.1820	     3.0212	     2.5177	     1.4267	     2.6855	    -2.0981	     3.4409	     1.6785	
     8.4763	     5.0354	     1.5945	     2.8534	     1.7624	     1.1749	     1.6785	    -2.6016	     2.6855	     0.5035	
     8.4763	     4.6997	     1.0910	     2.9373	     1.2589	     1.0071	     0.8392	    -2.8534	     2.0981	    -0.4196	
     8.6441	     4.5319	     0.7553	     3.3569	     0.8392	     1.1749	     0.2518	    -2.8534	     1.8463	    -1.0910	
     8.8120	     4.5319	     0.5035	     4.0283	     0.6714	     1.5945	    -0.0839	    -2.6016	     1.8463	    -1.2589	
     8.9798	     4.6158	     0.5035	     4.8676	     0.8392	     2.1820	    -0.0839	    -2.0142	     2.0981	    -1.0071	
     9.2316	     4.7836	     0.6714	     5.7907	     1.0910	     2.9373	     0.2518	    -1.2589	     2.6016	    -0.4196	
     9.4833	     5.1193	     1.0071	     6.6299	     1.5945	     3.6926	     0.7553	    -0.4196	     3.1891	     0.5035	
     9.5673	     5.4550	     1.3428	     7.3013	     2.0981	     4.4479	     1.4267	     0.4196	     3.9444	     1.5945	
     9.6512	     5.7068	     1.7624	     7.8049	     2.6855	     5.1193	     2.1820	     1.1749	     4.6158	     2.8534	
     9.5673	     6.0425	     2.1820	     8.0566	     3.2730	     5.6229	     2.9373	     1.9302	     5.2872	     4.0283	
     9.4833	     6.2943	     2.6016	     8.0566	     3.7766	     6.0425	     3.6087	     2.4338	     5.7907	     5.1193	
     9.3155	     6.5460	     2.9373	     8.1406	     4.1962	     6.3782	     4.1962	     2.9373	     6.2943	     6.1264	
     9.1476	     6.7139	     3.2730	     8.2245	     4.5319	     6.6299	     4.6158	     3.2730	     6.7139	     6.8817	
     9.0637	     6.9656	     3.6087	     8.6441	     4.8676	     6.9656	     4.8676	     3.6087	     7.0496	     7.3853	
     9.1476	     7.2174	     3.7766	     9.2316	     5.1193	     7.3853	     4.9515	     3.8605	     7.3853	     7.5531	
     9.2316	     7.4692	     3.9444	     9.9869	     5.2032	     7.8888	     4.8676	     4.0283	     7.5531	     7.5531	
     9.3155	     7.5531	     3.8605	    10.9100	     5.0354	     8.3084	     4.5319	     4.1122	     7.5531	     7.1335	
     9.4833	     7.5531	     3.6926	    11.7493	     4.7836	     8.6441	     3.9444	     4.0283	     7.3853	     6.3782	
     9.5673	     7.5531	     3.3569	    12.4207	     4.4479	     8.8120	     3.2730	     3.7766	     7.0496	     5.4550	
     9.7351	     7.4692	     2.9373	    12.9242	     3.9444	     8.8959	     2.4338	     3.4409	     6.6299	     4.4479	
     9.9869	     7.3013	     2.5177	    13.1760	     3.5248	     8.7280	     1.6785	     2.9373	     6.1264	     3.3569	
    10.1547	     7.2174	     2.0981	    13.0920	     3.1052	     8.4763	     1.0910	     2.3499	     5.5389	     2.3499	
    10.2386	     7.0496	     1.6785	    12.7563	     2.7695	     7.9727	     0.6714	     1.7624	     5.0354	     1.5106	
    10.3226	     6.7978	     1.2589	    12.0010	     2.4338	     7.3013	     0.4196	     1.0910	     4.4479	     0.7553	
    10.1547	     6.4621	     0.9232	    10.9940	     2.0981	     6.5460	     0.3357	     0.3357	     3.9444	     0.2518	
     9.9030	     5.9586	     0.5035	     9.7351	     1.8463	     5.5389	     0.3357	    -0.4196	     3.3569	    -0.0839	
     9.3994	     5.3711	     0.0839	     8.2245	     1.5106	     4.4479	     0.4196	    -1.2589	     2.7695	    -0.3357	
     8.6441	     4.5319	    -0.5035	     6.5460	     1.0910	     3.2730	     0.5875	    -2.0981	     2.2659	    -0.3357	
     7.7209	     3.6926	    -1.0910	     4.8676	     0.6714	     2.1820	     0.7553	    -2.8534	     1.6785	    -0.3357	
     6.6299	     2.7695	    -1.6785	     3.2730	     0.1678	     1.0910	     0.9232	    -3.6087	     1.2589	    -0.2518	
     5.5389	     1.8463	    -2.2659	     1.8463	    -0.2518	     0.1678	     1.0910	    -4.1122	     0.9232	    -0.0839	
     4.5319	     1.0071	    -2.6855	     0.7553	    -0.6714	    -0.5035	     1.3428	    -4.5319	     0.7553	     0.1678	
     3.7766	     0.3357	    -3.0212	     0.0839	    -1.0071	    -0.8392	     1.5106	    -4.6997	     0.7553	     0.4196	
     3.2730	     0.0000	    -3.1891	    -0.0839	    -1.1749	    -0.9232	     1.6785	    -4.5319	     0.9232	     0.6714	
     3.1052	    -0.0839	    -3.1052	     0.1678	    -1.2589	    -0.5875	     1.8463	    -4.1962	     1.1749	     0.8392	
     3.3569	     0.0839	    -2.8534	     0.8392	    -1.1749	    -0.0839	     2.0142	    -3.6926	     1.5945	     1.0071	
     3.7766	     0.4196	    -2.5177	     1.6785	    -1.0910	     0.5875	     2.0981	    -3.1891	     2.0142	     1.0071	
     4.5319	     0.9232	    -2.0981	     2.7695	    -0.8392	     1.3428	     2.1820	    -2.6016	     2.4338	     1.0071	
     5.3711	     1.4267	    -1.6785	     3.8605	    -0.6714	     2.0142	     2.1820	    -2.0981	     2.8534	     0.8392	
     6.2943	     2.0981	    -1.3428	     4.8676	    -0.4196	     2.6016	     2.1820	    -1.6785	     3.1052	     0.5875	
     7.3013	     2.6855	    -0.9232	     5.8746	    -0.0839	     3.1891	     2.1820	    -1.3428	     3.4409	     0.4196	
     8.2245	     3.3569	    -0.5875	     6.7139	     0.2518	     3.6926	     2.2659	    -1.0071	     3.6926	     0.3357	
     9.0637	     3.8605	    -0.2518	     7.4692	     0.6714	     4.1122	     2.3499	    -0.7553	     3.9444	     0.4196	
     9.6512	     4.3640	    -0.0839	     7.9727	     1.0071	     4.4479	     2.6016	    -0.5875	     4.1122	     0.5875	
    10.0708	     4.6158	     0.0839	     8.1406	     1.4267	     4.5319	     2.9373	    -0.5035	     4.2801	     0.8392	
    10.0708	     4.7836	     0.1678	     7.9727	     1.8463	     4.4479	     3.3569	    -0.5875	     4.3640	     1.2589	
     9.9030	     4.7836	     0.2518	     7.4692	     2.2659	     4.1122	     3.8605	    -0.6714	     4.3640	     1.6785	
     9.4833	     4.6997	     0.2518	     6.7978	     2.7695	     3.7766	     4.4479	    -0.7553	     4.3640	     2.1820	
     8.9798	     4.6158	     0.3357	     6.0425	     3.2730	     3.3569	     5.1193	    -0.9232	     4.3640	     2.7695	
     8.4763	     4.4479	     0.4196	     5.2032	     3.8605	     3.0212	     5.7907	    -1.0071	     4.3640	     3.4409	
     7.9727	     4.4479	     0.5875	     4.6158	     4.5319	     2.7695	     6.5460	    -1.0071	     4.4479	     4.1122	
     7.7209	     4.5319	     0.9232	     4.2801	     5.2032	     2.7695	     7.2174	    -0.9232	     4.6158	     4.7836	
     7.6370	     4.7836	     1.3428	     4.1962	     5.9586	     2.8534	     7.8049	    -0.7553	     4.8676	     5.3711	
     7.8049	     5.2872	     1.8463	     4.6158	     6.7139	     3.2730	     8.3923	    -0.4196	     5.2032	     5.7907	
     8.3084	     5.8746	     2.5177	     5.2872	     7.4692	     3.8605	     8.8959	     0.0839	     5.5389	     6.1264	
     8.8959	     6.7139	     3.1891	     6.3782	     8.2245	     4.6158	     9.1476	     0.5875	     5.9586	     6.2103	
     9.6512	     7.4692	     3.8605	     7.5531	     8.8120	     5.3711	     9.3155	     1.0910	     6.3782	     6.1264	
    10.3226	     8.1406	     4.2801	     8.7280	     9.2316	     6.0425	     9.1476	     1.5106	     6.6299	     5.7907	
    10.9100	     8.6441	     4.5319	     9.7351	     9.2316	     6.5460	     8.7280	     1.6785	     6.7139	     5.2032	
    11.1618	     8.8120	     4.4479	    10.4904	     8.9798	     6.7978	     7.9727	     1.5945	     6.6299	     4.4479	
    11.0779	     8.6441	     4.0283	    10.8261	     8.3084	     6.7139	     6.8817	     1.2589	     6.2943	     3.4409	
    10.5743	     8.1406	     3.3569	    10.7422	     7.3853	     6.3782	     5.5389	     0.5875	     5.7907	     2.3499	
     9.7351	     7.2174	     2.2659	    10.1547	     6.2103	     5.6229	     4.0283	    -0.2518	     5.0354	     1.3428	
     8.5602	     6.0425	     1.0071	     9.2316	     4.7836	     4.6997	     2.5177	    -1.3428	     4.2801	     0.3357	
     7.1335	     4.6158	    -0.4196	     7.9727	     3.3569	     3.6087	     1.0071	    -2.4338	     3.5248	    -0.3357	
     5.7068	     3.1891	    -1.6785	     6.5460	     2.0142	     2.4338	    -0.2518	    -3.4409	     2.9373	    -0.7553	
     4.3640	     1.9302	    -2.7695	     5.2032	     0.9232	     1.5106	    -1.0910	    -4.1122	     2.6016	    -0.6714	
     3.2730	     1.0071	    -3.5248	     4.1122	     0.2518	     0.9232	    -1.4267	    -4.4479	     2.6016	    -0.1678	
     2.5177	     0.5035	    -3.8605	     3.4409	    -0.0839	     0.6714	    -1.1749	    -4.3640	     3.0212	     0.8392	
     2.0981	     0.2518	    -3.7766	     3.3569	     0.0000	     0.9232	    -0.5035	    -3.8605	     3.7766	     2.1820	
     2.0981	     0.4196	    -3.3569	     3.6926	     0.4196	     1.5106	     0.5035	    -2.9373	     4.7836	     3.7766	
     2.1820	     0.6714	    -2.8534	     4.5319	     0.8392	     2.4338	     1.6785	    -1.9302	     5.7907	     5.2872	
     2.3499	     1.0071	    -2.3499	     5.7068	     1.3428	     3.3569	     2.6855	    -0.8392	     6.7978	     6.7139	
     2.5177	     1.2589	    -1.9302	     6.9656	     1.6785	     4.3640	     3.5248	     0.1678	     7.4692	     7.6370	
     2.6016	     1.4267	    -1.7624	     8.2245	     1.7624	     5.2032	     3.9444	     0.9232	     7.9727	     8.2245	
     2.4338	     1.2589	    -1.8463	     9.2316	     1.5945	     5.7907	     3.9444	     1.4267	     8.0566	     8.2245	
     2.1820	     0.8392	    -2.1820	    10.0708	     1.1749	     6.1264	     3.6087	     1.5945	     7.8888	     7.7209	
     1.7624	     0.2518	    -2.7695	    10.4904	     0.5035	     6.2103	     2.7695	     1.4267	     7.3853	     6.8817	
     1.2589	    -0.5035	    -3.6087	    10.4904	    -0.4196	     6.1264	     1.6785	     1.0910	     6.7978	     5.7907	
     0.6714	    -1.4267	    -4.5319	    10.2386	    -1.3428	     5.7907	     0.5035	     0.5875	     6.0425	     4.4479	
     0.1678	    -2.2659	    -5.5389	     9.7351	    -2.3499	     5.3711	    -0.8392	     0.0839	     5.3711	     3.1891	
    -0.2518	    -3.1052	    -6.3782	     9.1476	    -3.2730	     4.9515	    -2.0142	    -0.3357	     4.6997	     2.0981	
    -0.5035	    -3.6926	    -7.1335	     8.5602	    -4.0283	     4.6997	    -3.0212	    -0.5875	     4.2801	     1.2589	
    -0.5035	    -4.1122	    -7.7209	     8.2245	    -4.5319	     4.6158	    -3.6087	    -0.5035	     4.1122	     0.7553	
    -0.4196	    -4.1962	    -7.9727	     7.9727	    -4.6158	     4.7836	    -3.8605	    -0.1678	     4.1962	     0.7553	
    -0.0839	    -4.1122	    -7.8888	     8.0566	    -4.4479	     5.2032	    -3.6926	     0.5035	     4.6997	     1.2589	
     0.2518	    -3.7766	    -7.5531	     8.3084	    -3.9444	     5.7907	    -3.1052	     1.4267	     5.4550	     2.0981	
     0.7553	    -3.2730	    -6.9656	     8.7280	    -3.1891	     6.4621	    -2.2659	     2.6016	     6.3782	     3.2730	
     1.1749	    -2.6855	    -6.2943	     9.1476	    -2.3499	     7.2174	    -1.1749	     3.7766	     7.4692	     4.6997	
     1.5106	    -2.0142	    -5.5389	     9.5673	    -1.3428	     7.8888	     0.0000	     4.8676	     8.4763	     6.0425	
     1.8463	    -1.4267	    -4.6997	     9.8190	    -0.4196	     8.4763	     1.2589	     5.7068	     9.3155	     7.3853	
     2.0981	    -0.8392	    -3.8605	     9.9869	     0.5035	     8.8120	     2.3499	     6.3782	     9.9869	     8.4763	
     2.3499	    -0.4196	    -3.1891	    10.0708	     1.2589	     9.0637	     3.1891	     6.7978	    10.4065	     9.1476	
     2.5177	     0.0839	    -2.5177	    10.1547	     1.8463	     9.1476	     3.8605	     6.8817	    10.5743	     9.5673	
     2.7695	     0.5035	    -1.9302	    10.1547	     2.4338	     9.0637	     4.1962	     6.7139	    10.4065	     9.4833	
     3.0212	     0.9232	    -1.3428	    10.2386	     2.7695	     8.8959	     4.2801	     6.3782	     9.9869	     9.0637	
     3.3569	     1.4267	    -0.8392	    10.2386	     3.0212	     8.6441	     4.1122	     5.7068	     9.3155	     8.3084	
     3.7766	     1.8463	    -0.4196	    10.1547	     3.1891	     8.2245	     3.6926	     4.8676	     8.3923	     7.1335	
     4.0283	     2.0981	    -0.2518	     9.9869	     3.1052	     7.5531	     3.0212	     3.8605	     7.3013	     5.7907	
     4.2801	     2.2659	    -0.1678	     9.6512	     2.9373	     6.7978	     2.1820	     2.5177	     5.9586	     4.1962	
     4.3640	     2.3499	    -0.2518	     9.0637	     2.5177	     5.8746	     1.2589	     1.1749	     4.5319	     2.6016	
     4.3640	     2.2659	    -0.4196	     8.4763	     2.1820	     4.8676	     0.4196	    -0.1678	     3.1052	     1.0071	
     4.3640	     2.2659	    -0.5875	     7.9727	     1.7624	     4.0283	    -0.1678	    -1.5106	     1.9302	    -0.2518	
     4.4479	     2.1820	    -0.7553	     7.4692	     1.5106	     3.2730	    -0.5875	    -2.5177	     1.0910	    -1.0910	
     4.5319	     2.2659	    -0.7553	     7.2174	     1.5106	     2.7695	    -0.5035	    -3.1891	     0.5875	    -1.4267	
     4.6997	     2.5177	    -0.5875	     7.1335	     1.5945	     2.5177	    -0.1678	    -3.4409	     0.4196	    -1.2589	
     4.8676	     2.7695	    -0.3357	     7.3013	     1.8463	     2.5177	     0.5035	    -3.3569	     0.6714	    -0.6714	
     4.9515	     3.0212	    -0.0839	     7.5531	     2.2659	     2.7695	     1.3428	    -3.0212	     1.1749	     0.3357	
     5.0354	     3.2730	     0.2518	     7.9727	     2.6855	     3.1052	     2.1820	    -2.4338	     1.8463	     1.4267	
     5.0354	     3.4409	     0.5035	     8.3084	     3.0212	     3.4409	     3.0212	    -1.7624	     2.5177	     2.6855	
     4.8676	     3.4409	     0.6714	     8.6441	     3.2730	     3.7766	     3.6926	    -1.0910	     3.1891	     3.7766	
     4.6158	     3.3569	     0.6714	     8.8120	     3.3569	     3.9444	     4.0283	    -0.6714	     3.6087	     4.6158	
     4.1962	     3.1891	     0.5035	     8.8120	     3.1891	     3.7766	     4.0283	    -0.5875	     3.7766	     5.1193	
     3.7766	     2.8534	     0.2518	     8.5602	     2.8534	     3.4409	     3.6926	    -0.7553	     3.6087	     5.1193	
     3.3569	     2.5177	    -0.1678	     8.0566	     2.2659	     2.8534	     3.1052	    -1.2589	     3.1052	     4.6997	
     3.0212	     2.1820	    -0.6714	     7.3853	     1.5945	     2.0981	     2.1820	    -1.9302	     2.4338	     3.7766	
     2.6855	     1.8463	    -1.2589	     6.6299	     0.8392	     1.2589	     1.0071	    -2.7695	     1.6785	     2.5177	
     2.6016	     1.5945	    -1.7624	     5.8746	     0.0000	     0.5035	    -0.1678	    -3.6087	     0.8392	     1.1749	
     2.6855	     1.5106	    -2.2659	     5.2872	    -0.7553	    -0.1678	    -1.4267	    -4.4479	     0.0839	    -0.3357	
     2.9373	     1.4267	    -2.6016	     4.9515	    -1.4267	    -0.6714	    -2.6016	    -5.1193	    -0.5875	    -1.7624	
     3.4409	     1.5106	    -2.8534	     4.8676	    -2.0142	    -0.8392	    -3.6926	    -5.5389	    -1.0910	    -3.0212	
     4.1962	     1.7624	    -2.8534	     5.0354	    -2.5177	    -0.7553	    -4.5319	    -5.7068	    -1.2589	    -3.9444	
     5.1193	     2.0981	    -2.7695	     5.7068	    -2.8534	    -0.3357	    -5.1193	    -5.6229	    -1.1749	    -4.5319	
     6.1264	     2.6855	    -2.3499	     6.5460	    -2.9373	     0.4196	    -5.2872	    -5.1193	    -0.7553	    -4.6158	
     7.2174	     3.4409	    -1.7624	     7.7209	    -2.7695	     1.5106	    -4.9515	    -4.3640	     0.0000	    -4.1122	
     8.3923	     4.2801	    -0.9232	     8.8959	    -2.2659	     2.6855	    -4.2801	    -3.2730	     1.0910	    -3.1891	
     9.5673	     5.2032	     0.0000	     9.9030	    -1.5945	     3.9444	    -3.2730	    -2.0142	     2.3499	    -1.9302	
    10.5743	     6.1264	     1.0910	    10.7422	    -0.6714	     5.1193	    -1.9302	    -0.7553	     3.7766	    -0.2518	
    11.4136	     7.0496	     2.1820	    11.2457	     0.3357	     6.1264	    -0.3357	     0.5875	     5.1193	     1.5106	
    12.0850	     7.8049	     3.2730	    11.4136	     1.3428	     6.9656	     1.3428	     1.7624	     6.4621	     3.3569	
    12.6724	     8.4763	     4.1962	    11.3297	     2.4338	     7.5531	     2.9373	     2.9373	     7.7209	     5.2032	
    13.1760	     9.0637	     5.0354	    11.0779	     3.4409	     8.0566	     4.4479	     3.9444	     8.7280	     6.9656	
    13.5117	     9.5673	     5.7068	    10.6583	     4.2801	     8.3923	     5.7907	     4.8676	     9.5673	     8.4763	
    13.8474	     9.9030	     6.2103	    10.2386	     5.0354	     8.7280	     6.8817	     5.6229	    10.3226	     9.7351	
    14.0991	    10.1547	     6.6299	     9.8190	     5.5389	     8.8959	     7.5531	     6.2943	    10.8261	    10.6583	
    14.2670	    10.2386	     6.7139	     9.3155	     5.8746	     8.9798	     7.8888	     6.7978	    11.1618	    11.1618	
    14.4348	    10.1547	     6.4621	     8.8959	     5.8746	     8.8959	     7.8049	     7.0496	    11.3297	    11.3297	
    14.3509	     9.7351	     5.9586	     8.4763	     5.5389	     8.7280	     7.3013	     7.0496	    11.1618	    11.1618	
    14.1830	     9.0637	     5.2032	     8.1406	     4.9515	     8.3923	     6.3782	     6.9656	    10.9100	    10.6583	
    13.9313	     8.3084	     4.2801	     7.9727	     4.1962	     8.1406	     5.3711	     6.7139	    10.4904	     9.9869	
    13.6795	     7.3853	     3.1891	     7.9727	     3.3569	     7.8049	     4.1962	     6.3782	    10.0708	     9.2316	
    13.3438	     6.4621	     2.0981	     8.1406	     2.5177	     7.5531	     3.1052	     6.1264	     9.7351	     8.5602	
    13.0081	     5.6229	     1.0071	     8.4763	     1.8463	     7.3853	     2.0981	     5.8746	     9.4833	     8.1406	
    12.5885	     4.6997	     0.0839	     8.7280	     1.2589	     7.2174	     1.3428	     5.6229	     9.3155	     7.8888	
    12.2528	     3.8605	    -0.8392	     8.8959	     0.9232	     7.0496	     0.7553	     5.3711	     9.2316	     7.9727	
    11.7493	     3.1052	    -1.5945	     8.8959	     0.7553	     6.7978	     0.4196	     5.0354	     9.2316	     8.3084	
    11.1618	     2.3499	    -2.2659	     8.6441	     0.6714	     6.4621	     0.3357	     4.7836	     9.3155	     8.8120	
    10.4904	     1.6785	    -2.7695	     8.1406	     0.7553	     6.0425	     0.5035	     4.3640	     9.3994	     9.5673	
     9.7351	     1.0071	    -3.1891	     7.3853	     0.9232	     5.5389	     0.7553	     3.9444	     9.4833	    10.3226	
     8.8959	     0.4196	    -3.5248	     6.6299	     1.0910	     5.0354	     1.1749	     3.5248	     9.4833	    11.0779	
     8.1406	     0.0000	    -3.6926	     5.8746	     1.2589	     4.6158	     1.6785	     3.1052	     9.5673	    11.7493	
     7.5531	    -0.3357	    -3.6926	     5.2872	     1.4267	     4.3640	     2.1820	     2.8534	     9.5673	    12.4207	
     7.1335	    -0.4196	    -3.5248	     5.0354	     1.6785	     4.3640	     2.6855	     2.7695	     9.6512	    12.9242	
     7.0496	    -0.3357	    -3.2730	     5.2032	     1.8463	     4.5319	     3.1891	     2.7695	     9.7351	    13.1760	
     7.2174	     0.0000	    -2.9373	     5.6229	     2.0142	     4.9515	     3.4409	     2.7695	     9.7351	    13.0920	
     7.4692	     0.3357	    -2.6855	     6.3782	     2.0142	     5.4550	     3.5248	     2.8534	     9.6512	    12.7563	
     7.9727	     0.7553	    -2.4338	     7.3013	     1.8463	     5.9586	     3.2730	     2.9373	     9.3994	    12.0010	
     8.4763	     1.1749	    -2.3499	     8.3923	     1.4267	     6.4621	     2.7695	     2.8534	     9.0637	    10.9940	
     9.0637	     1.4267	    -2.4338	     9.3994	     0.9232	     6.8817	     2.0142	     2.6855	     8.5602	     9.7351	
     9.6512	     1.7624	    -2.5177	    10.4065	     0.2518	     7.2174	     1.0910	     2.4338	     7.9727	     8.3923	
    10.2386	     1.9302	    -2.7695	    11.3297	    -0.4196	     7.3853	     0.0839	     2.0981	     7.3013	     6.9656	
    10.7422	     2.0981	    -3.0212	    12.1689	    -1.0910	     7.5531	    -0.9232	     1.8463	     6.7139	     5.7907	
    11.2457	     2.1820	    -3.2730	    12.8403	    -1.5945	     7.7209	    -1.7624	     1.5945	     6.2103	     4.7836	
    11.5814	     2.3499	    -3.4409	    13.5117	    -2.0142	     7.8049	    -2.3499	     1.4267	     5.9586	     4.1122	
    11.9171	     2.4338	    -3.6087	    14.1830	    -2.2659	     7.9727	    -2.7695	     1.4267	     5.8746	     3.8605	
    12.0850	     2.5177	    -3.6926	    14.7705	    -2.3499	     8.1406	    -2.7695	     1.5945	     6.0425	     4.1122	
    12.1689	     2.6016	    -3.6926	    15.2740	    -2.1820	     8.3084	    -2.6016	     1.8463	     6.3782	     4.6158	
    12.0850	     2.6016	    -3.6926	    15.7776	    -1.9302	     8.5602	    -2.1820	     2.1820	     6.8817	     5.5389	
    11.8332	     2.6016	    -3.6087	    16.0294	    -1.5945	     8.7280	    -1.5945	     2.6016	     7.3853	     6.5460	
    11.4136	     2.3499	    -3.6087	    16.1133	    -1.1749	     8.7280	    -0.8392	     2.8534	     7.8888	     7.6370	
    10.8261	     2.0981	    -3.6087	    15.8615	    -0.8392	     8.5602	    -0.1678	     3.0212	     8.3923	     8.6441	
    10.0708	     1.6785	    -3.7766	    15.2740	    -0.5875	     8.1406	     0.4196	     2.9373	     8.6441	     9.3994	
     9.1476	     1.0910	    -3.9444	    14.4348	    -0.3357	     7.6370	     0.9232	     2.7695	     8.8120	     9.9869	
     8.2245	     0.5875	    -4.1962	    13.4277	    -0.2518	     6.9656	     1.1749	     2.3499	     8.7280	    10.1547	
     7.3013	     0.0000	    -4.4479	    12.3367	    -0.3357	     6.2103	     1.2589	     1.9302	     8.4763	    10.0708	
     6.4621	    -0.5035	    -4.6997	    11.3297	    -0.4196	     5.4550	     1.1749	     1.3428	     8.1406	     9.7351	
     5.6229	    -0.9232	    -4.9515	    10.2386	    -0.5875	     4.6158	     0.9232	     0.7553	     7.7209	     9.1476	
     4.9515	    -1.3428	    -5.2032	     9.1476	    -0.8392	     3.8605	     0.5035	     0.0000	     7.1335	     8.3084	
     4.2801	    -1.8463	    -5.5389	     7.9727	    -1.1749	     2.9373	    -0.0839	    -0.8392	     6.4621	     7.3853	
     3.5248	    -2.3499	    -5.8746	     6.5460	    -1.6785	     1.9302	    -0.7553	    -1.7624	     5.6229	     6.2103	
     2.7695	    -2.9373	    -6.2943	     4.9515	    -2.3499	     0.7553	    -1.3428	    -2.7695	     4.6997	     5.1193	
     1.9302	    -3.5248	    -6.7139	     3.2730	    -2.9373	    -0.4196	    -1.9302	    -3.7766	     3.7766	     4.0283	
     1.1749	    -4.1122	    -7.1335	     1.5106	    -3.4409	    -1.5945	    -2.3499	    -4.6997	     2.8534	     3.1052	
     0.5875	    -4.5319	    -7.3853	    -0.1678	    -3.8605	    -2.6016	    -2.4338	    -5.4550	     2.1820	     2.4338	
     0.0839	    -4.7836	    -7.3853	    -1.6785	    -3.9444	    -3.4409	    -2.1820	    -5.9586	     1.7624	     2.1820	
    -0.0839	    -4.7836	    -7.2174	    -2.6855	    -3.6926	    -3.9444	    -1.5945	    -6.1264	     1.6785	     2.2659	
     0.0000	    -4.5319	    -6.7139	    -3.3569	    -3.1891	    -4.1122	    -0.5875	    -5.9586	     1.9302	     2.7695	
     0.2518	    -4.0283	    -5.9586	    -3.4409	    -2.2659	    -3.8605	     0.6714	    -5.4550	     2.4338	     3.6926	
     0.7553	    -3.3569	    -4.8676	    -3.1052	    -1.0910	    -3.2730	     2.1820	    -4.6158	     3.2730	     4.7836	
     1.5106	    -2.4338	    -3.6926	    -2.3499	     0.3357	    -2.3499	     3.7766	    -3.4409	     4.3640	     6.1264	
     2.4338	    -1.3428	    -2.1820	    -1.1749	     2.0142	    -1.1749	     5.4550	    -2.0142	     5.6229	     7.6370	
     3.5248	    -0.0839	    -0.5875	     0.2518	     3.6926	     0.1678	     7.0496	    -0.5035	     6.9656	     9.1476	
     4.6997	     1.2589	     1.0910	     1.8463	     5.4550	     1.6785	     8.5602	     1.1749	     8.3084	    10.5743	
     6.0425	     2.7695	     2.7695	     3.6087	     7.1335	     3.2730	     9.8190	     2.8534	     9.6512	    11.7493	
     7.3013	     4.1962	     4.3640	     5.3711	     8.7280	     4.8676	    10.9100	     4.3640	    10.8261	    12.6724	
     8.5602	     5.5389	     5.7907	     7.1335	    10.0708	     6.2943	    11.5814	     5.7068	    11.7493	    13.1760	
     9.6512	     6.7978	     6.9656	     8.7280	    11.0779	     7.4692	    11.8332	     6.7139	    12.4207	    13.3438	
    10.4904	     7.6370	     7.7209	    10.0708	    11.7493	     8.3923	    11.5814	     7.3013	    12.6724	    13.0920	
    10.9940	     8.1406	     8.0566	    11.1618	    11.9171	     8.9798	    10.9100	     7.5531	    12.5885	    12.5046	
    11.0779	     8.1406	     7.9727	    11.8332	    11.7493	     9.2316	     9.8190	     7.3853	    12.2528	    11.5814	
    10.7422	     7.7209	     7.3853	    12.2528	    11.1618	     9.1476	     8.3923	     6.8817	    11.6653	    10.4904	
    10.1547	     7.0496	     6.5460	    12.4207	    10.3226	     8.8120	     6.8817	     6.2103	    10.9940	     9.4833	
     9.3155	     6.0425	     5.5389	    12.2528	     9.3155	     8.3084	     5.3711	     5.4550	    10.2386	     8.5602	
     8.3084	     4.9515	     4.3640	    12.0010	     8.2245	     7.7209	     4.0283	     4.6997	     9.6512	     7.8888	
     7.3013	     3.7766	     3.2730	    11.5814	     7.1335	     7.1335	     2.8534	     4.0283	     9.2316	     7.4692	
     6.2943	     2.7695	     2.1820	    11.1618	     6.2103	     6.7139	     2.0981	     3.5248	     8.9798	     7.4692	
     5.4550	     1.8463	     1.3428	    10.7422	     5.4550	     6.4621	     1.7624	     3.2730	     8.9798	     7.8049	
     4.6997	     1.1749	     0.7553	    10.4065	     5.0354	     6.3782	     1.8463	     3.1891	     9.1476	     8.3923	
     4.1962	     0.7553	     0.4196	    10.2386	     4.8676	     6.5460	     2.3499	     3.3569	     9.5673	     9.2316	
     3.9444	     0.5875	     0.3357	    10.1547	     4.9515	     6.8817	     3.1052	     3.6926	     9.9869	    10.2386	
     3.7766	     0.5875	     0.3357	    10.1547	     5.2032	     7.3013	     4.0283	     4.0283	    10.4904	    11.3297	
     3.6926	     0.7553	     0.5035	    10.2386	     5.6229	     7.8049	     5.0354	     4.4479	    10.9940	    12.2528	
     3.6926	     0.9232	     0.6714	    10.2386	     5.9586	     8.2245	     5.9586	     4.7836	    11.2457	    12.9242	
     3.6926	     1.1749	     0.8392	    10.1547	     6.2943	     8.4763	     6.7139	     4.9515	    11.3297	    13.2599	
     3.6926	     1.2589	     0.9232	    10.0708	     6.4621	     8.6441	     7.1335	     4.9515	    11.2457	    13.2599	
     3.6926	     1.2589	     0.9232	     9.8190	     6.3782	     8.4763	     7.2174	     4.6997	    10.9940	    12.8403	
     3.6087	     1.1749	     0.7553	     9.3994	     6.1264	     8.1406	     7.0496	     4.1962	    10.4904	    12.0850	
     3.5248	     1.0071	     0.3357	     8.8959	     5.7068	     7.6370	     6.6299	     3.6087	     9.9030	    11.0779	
     3.5248	     0.6714	    -0.0839	     8.3084	     5.2032	     6.9656	     5.8746	     2.8534	     9.2316	     9.9869	
     3.5248	     0.3357	    -0.5875	     7.7209	     4.6158	     6.2943	     5.1193	     2.0981	     8.5602	     8.8120	
     3.5248	     0.0000	    -1.0910	     7.1335	     4.0283	     5.5389	     4.2801	     1.4267	     7.9727	     7.7209	
     3.6087	    -0.2518	    -1.5106	     6.6299	     3.6087	     4.9515	     3.6087	     0.8392	     7.4692	     6.8817	
     3.6926	    -0.5035	    -1.8463	     6.1264	     3.1891	     4.4479	     3.0212	     0.4196	     7.2174	     6.2943	
     3.9444	    -0.5875	    -2.0142	     5.7907	     3.0212	     4.0283	     2.7695	     0.2518	     7.1335	     6.0425	
     4.2801	    -0.5035	    -2.0142	     5.7068	     3.0212	     3.9444	     2.8534	     0.3357	     7.3013	     6.2943	
     4.7836	    -0.1678	    -1.6785	     5.7907	     3.4409	     4.1122	     3.2730	     0.7553	     7.8049	     6.9656	
     5.5389	     0.5875	    -1.0071	     6.2943	     4.1122	     4.6158	     4.1962	     1.5945	     8.6441	     8.1406	
[Epoch Header]
[Trial Type]	11
[Accept]	1
[Correct]	0
[RT]	 0.000
[Resp]	0
[Epoch Data]
     1.5945	     4.8676	     2.4338	    -6.6299	    -0.5875	    -5.8746	     0.4196	    -2.0981	    -1.0071	    -1.5945	
     1.9302	     5.2032	     2.9373	    -6.4621	     0.1678	    -5.2872	     1.5106	    -1.5106	    -0.2518	    -0.5035	
     2.1820	     5.5389	     3.3569	    -6.2103	     0.8392	    -4.6997	     2.4338	    -1.0071	     0.3357	     0.2518	
     2.1820	     5.6229	     3.6087	    -5.9586	     1.2589	    -4.1962	     3.0212	    -0.6714	     0.6714	     0.5875	
     2.0981	     5.6229	     3.6087	    -5.6229	     1.4267	    -3.7766	     3.2730	    -0.5035	     0.7553	     0.4196	
     1.8463	     5.3711	     3.4409	    -5.2032	     1.2589	    -3.5248	     3.1891	    -0.5875	     0.5875	    -0.1678	
     1.5106	     4.9515	     2.9373	    -4.6997	     0.8392	    -3.3569	     2.7695	    -0.7553	     0.1678	    -1.0910	
     1.0910	     4.3640	     2.2659	    -4.1962	     0.2518	    -3.2730	     2.0981	    -1.1749	    -0.5035	    -2.3499	
     0.6714	     3.6087	     1.4267	    -3.6926	    -0.5875	    -3.2730	     1.2589	    -1.5945	    -1.2589	    -3.6926	
     0.1678	     2.7695	     0.5035	    -3.1052	    -1.5106	    -3.2730	     0.2518	    -2.0142	    -2.0981	    -5.0354	
    -0.2518	     1.8463	    -0.5035	    -2.6016	    -2.4338	    -3.3569	    -0.6714	    -2.5177	    -2.9373	    -6.2943	
    -0.6714	     0.9232	    -1.5106	    -2.2659	    -3.3569	    -3.4409	    -1.5945	    -2.9373	    -3.7766	    -7.3853	
    -1.0910	    -0.0839	    -2.5177	    -2.0981	    -4.2801	    -3.6926	    -2.3499	    -3.4409	    -4.5319	    -8.3084	
    -1.5945	    -1.0910	    -3.4409	    -2.2659	    -5.1193	    -4.0283	    -2.9373	    -3.9444	    -5.1193	    -8.9798	
    -2.2659	    -2.0981	    -4.3640	    -2.7695	    -5.9586	    -4.6158	    -3.4409	    -4.4479	    -5.7068	    -9.4833	
    -2.9373	    -3.1052	    -5.2872	    -3.6087	    -6.7139	    -5.3711	    -3.7766	    -5.1193	    -6.2943	    -9.7351	
    -3.8605	    -4.1122	    -6.1264	    -4.8676	    -7.4692	    -6.2943	    -4.0283	    -5.7907	    -6.7978	    -9.9030	
    -4.7836	    -5.2032	    -6.9656	    -6.3782	    -8.1406	    -7.3853	    -4.1962	    -6.5460	    -7.3013	    -9.9030	
    -5.9586	    -6.2103	    -7.7209	    -8.1406	    -8.7280	    -8.5602	    -4.3640	    -7.3013	    -7.8049	    -9.8190	
    -7.2174	    -7.3013	    -8.4763	   -10.0708	    -9.2316	    -9.9030	    -4.5319	    -8.0566	    -8.2245	    -9.6512	
    -8.4763	    -8.3084	    -9.1476	   -12.0010	    -9.7351	   -11.1618	    -4.6997	    -8.7280	    -8.7280	    -9.5673	
    -9.6512	    -9.1476	    -9.7351	   -13.7634	   -10.0708	   -12.2528	    -4.8676	    -9.3155	    -9.0637	    -9.3994	
   -10.6583	    -9.8190	   -10.0708	   -15.1901	   -10.2386	   -13.0920	    -5.0354	    -9.5673	    -9.2316	    -9.3155	
   -11.4136	   -10.1547	   -10.2386	   -16.1972	   -10.2386	   -13.5956	    -5.2872	    -9.7351	    -9.3155	    -9.2316	
   -11.8332	   -10.3226	   -10.1547	   -16.7847	   -10.0708	   -13.7634	    -5.4550	    -9.5673	    -9.3155	    -9.2316	
   -12.0850	   -10.2386	   -10.0708	   -16.8686	    -9.9869	   -13.7634	    -5.7907	    -9.3994	    -9.3155	    -9.3155	
   -12.1689	   -10.2386	   -10.0708	   -16.6168	    -9.9869	   -13.5956	    -6.2943	    -9.2316	    -9.3994	    -9.6512	
   -12.2528	   -10.2386	   -10.0708	   -16.1133	   -10.0708	   -13.3438	    -6.9656	    -9.2316	    -9.6512	   -10.2386	
   -12.4207	   -10.2386	   -10.3226	   -15.4419	   -10.2386	   -13.2599	    -7.8049	    -9.3155	    -9.9869	   -10.9100	
   -12.5046	   -10.3226	   -10.5743	   -14.6866	   -10.5743	   -13.0920	    -8.6441	    -9.5673	   -10.4065	   -11.6653	
   -12.6724	   -10.4065	   -10.9100	   -13.9313	   -10.9100	   -13.0920	    -9.4833	    -9.9030	   -10.9100	   -12.4207	
   -12.8403	   -10.4904	   -11.1618	   -13.1760	   -11.1618	   -13.0920	   -10.2386	   -10.2386	   -11.3297	   -13.0081	
   -12.9242	   -10.5743	   -11.2457	   -12.5046	   -11.2457	   -13.0920	   -10.6583	   -10.6583	   -11.6653	   -13.3438	
   -12.9242	   -10.4904	   -11.2457	   -12.0850	   -11.0779	   -13.1760	   -10.7422	   -10.9100	   -11.8332	   -13.4277	
   -12.9242	   -10.4065	   -11.0779	   -11.8332	   -10.7422	   -13.3438	   -10.4904	   -11.2457	   -11.9171	   -13.1760	
   -12.9242	   -10.1547	   -10.6583	   -11.9171	   -10.1547	   -13.5956	    -9.8190	   -11.4136	   -11.8332	   -12.5885	
   -12.8403	    -9.8190	   -10.1547	   -12.1689	    -9.3994	   -13.8474	    -8.8120	   -11.5814	   -11.5814	   -11.7493	
   -12.7563	    -9.4833	    -9.4833	   -12.5885	    -8.3923	   -14.0991	    -7.5531	   -11.5814	   -11.1618	   -10.6583	
   -12.6724	    -8.9798	    -8.7280	   -13.0920	    -7.3013	   -14.1830	    -6.0425	   -11.4136	   -10.5743	    -9.3994	
   -12.5885	    -8.4763	    -7.8888	   -13.4277	    -6.1264	   -14.1830	    -4.4479	   -11.1618	    -9.9030	    -8.0566	
   -12.4207	    -7.9727	    -7.0496	   -13.5956	    -4.9515	   -14.0991	    -2.7695	   -10.8261	    -9.1476	    -6.7978	
   -12.2528	    -7.4692	    -6.2103	   -13.6795	    -3.8605	   -13.8474	    -1.2589	   -10.4065	    -8.4763	    -5.6229	
   -12.0010	    -6.8817	    -5.4550	   -13.5117	    -2.8534	   -13.5117	     0.0839	    -9.9869	    -7.8888	    -4.6158	
   -11.6653	    -6.3782	    -4.7836	   -13.2599	    -2.0981	   -13.0920	     1.1749	    -9.5673	    -7.4692	    -4.0283	
   -11.3297	    -5.8746	    -4.2801	   -12.9242	    -1.5106	   -12.7563	     1.9302	    -9.3155	    -7.2174	    -3.8605	
   -10.9940	    -5.4550	    -3.9444	   -12.6724	    -1.2589	   -12.5046	     2.3499	    -9.2316	    -7.3013	    -4.1962	
   -10.7422	    -5.2032	    -3.8605	   -12.5046	    -1.2589	   -12.5885	     2.3499	    -9.4833	    -7.7209	    -4.9515	
   -10.4904	    -5.0354	    -3.9444	   -12.5885	    -1.5106	   -12.8403	     1.9302	    -9.9869	    -8.4763	    -6.2103	
   -10.3226	    -5.0354	    -4.1962	   -12.8403	    -1.9302	   -13.3438	     1.1749	   -10.7422	    -9.4833	    -7.7209	
   -10.1547	    -5.0354	    -4.6158	   -13.3438	    -2.4338	   -14.0152	     0.2518	   -11.6653	   -10.7422	    -9.5673	
    -9.9869	    -5.1193	    -5.1193	   -14.0152	    -3.1052	   -14.7705	    -0.8392	   -12.7563	   -12.0010	   -11.4136	
    -9.9869	    -5.2872	    -5.6229	   -14.8544	    -3.8605	   -15.6937	    -1.9302	   -13.9313	   -13.4277	   -13.2599	
    -9.9869	    -5.5389	    -6.2103	   -15.8615	    -4.6158	   -16.6168	    -3.1052	   -15.1062	   -14.7705	   -15.0223	
   -10.1547	    -5.9586	    -6.8817	   -17.0364	    -5.4550	   -17.6239	    -4.1962	   -16.2811	   -15.9454	   -16.4490	
   -10.4904	    -6.3782	    -7.6370	   -18.2953	    -6.2943	   -18.6310	    -5.1193	   -17.3721	   -17.0364	   -17.6239	
   -10.9100	    -6.8817	    -8.3084	   -19.5541	    -7.0496	   -19.5541	    -5.8746	   -18.2953	   -17.9596	   -18.4631	
   -11.4136	    -7.3013	    -8.8959	   -20.6451	    -7.6370	   -20.3094	    -6.3782	   -18.9667	   -18.5471	   -18.7988	
   -11.8332	    -7.7209	    -9.3155	   -21.5683	    -8.0566	   -20.8130	    -6.5460	   -19.3024	   -18.7988	   -18.7149	
   -12.1689	    -7.8888	    -9.4833	   -22.0718	    -8.2245	   -20.8969	    -6.4621	   -19.2184	   -18.7149	   -18.2114	
   -12.4207	    -8.0566	    -9.5673	   -22.2397	    -8.1406	   -20.6451	    -6.1264	   -18.8828	   -18.2953	   -17.3721	
   -12.5885	    -8.0566	    -9.4833	   -21.9879	    -7.9727	   -20.1416	    -5.7068	   -18.1274	   -17.6239	   -16.2811	
   -12.6724	    -8.0566	    -9.3155	   -21.4005	    -7.6370	   -19.3024	    -5.2872	   -17.2882	   -16.7847	   -15.1901	
   -12.7563	    -7.9727	    -9.1476	   -20.6451	    -7.3853	   -18.2953	    -4.8676	   -16.2811	   -15.9454	   -14.0991	
   -12.7563	    -7.9727	    -8.9798	   -19.7220	    -7.1335	   -17.2882	    -4.6997	   -15.2740	   -15.0223	   -13.0920	
   -12.8403	    -7.9727	    -8.8959	   -18.7988	    -7.0496	   -16.3651	    -4.7836	   -14.3509	   -14.2670	   -12.5046	
   -12.8403	    -8.1406	    -8.8959	   -17.9596	    -7.1335	   -15.5258	    -5.1193	   -13.5956	   -13.6795	   -12.0850	
   -13.0081	    -8.3923	    -9.1476	   -17.3721	    -7.5531	   -14.8544	    -5.7907	   -13.0920	   -13.2599	   -12.0850	
   -13.1760	    -8.8120	    -9.5673	   -16.9525	    -8.1406	   -14.5187	    -6.7139	   -12.9242	   -13.0920	   -12.4207	
   -13.5117	    -9.3994	   -10.1547	   -16.7847	    -8.8959	   -14.3509	    -7.8888	   -12.8403	   -13.1760	   -12.9242	
   -13.9313	    -9.9869	   -10.9100	   -16.7007	    -9.7351	   -14.2670	    -9.1476	   -13.0081	   -13.2599	   -13.5117	
   -14.3509	   -10.7422	   -11.6653	   -16.6168	   -10.6583	   -14.2670	   -10.2386	   -13.0920	   -13.3438	   -14.0152	
   -14.8544	   -11.3297	   -12.4207	   -16.4490	   -11.4136	   -14.1830	   -11.2457	   -13.0920	   -13.4277	   -14.4348	
   -15.1901	   -12.0010	   -13.0081	   -16.1972	   -12.0010	   -14.0152	   -11.9171	   -13.0081	   -13.2599	   -14.5187	
   -15.5258	   -12.4207	   -13.5117	   -15.6937	   -12.3367	   -13.6795	   -12.2528	   -12.6724	   -12.8403	   -14.1830	
   -15.6097	   -12.6724	   -13.7634	   -15.0223	   -12.3367	   -13.1760	   -12.0850	   -12.0850	   -12.1689	   -13.4277	
   -15.4419	   -12.5885	   -13.6795	   -14.1830	   -12.0010	   -12.4207	   -11.4975	   -11.1618	   -11.1618	   -12.1689	
   -15.0223	   -12.2528	   -13.1760	   -13.0920	   -11.3297	   -11.3297	   -10.4065	    -9.9030	    -9.8190	   -10.5743	
   -14.3509	   -11.4975	   -12.3367	   -11.7493	   -10.2386	    -9.9869	    -8.8959	    -8.3084	    -8.1406	    -8.4763	
   -13.3438	   -10.4065	   -11.0779	   -10.2386	    -8.8120	    -8.3923	    -6.9656	    -6.4621	    -6.2943	    -6.2103	
   -12.1689	    -9.1476	    -9.6512	    -8.5602	    -7.3013	    -6.7139	    -4.8676	    -4.3640	    -4.3640	    -3.7766	
   -10.9940	    -7.7209	    -8.1406	    -6.8817	    -5.7068	    -4.9515	    -2.7695	    -2.3499	    -2.4338	    -1.5106	
    -9.7351	    -6.3782	    -6.6299	    -5.3711	    -4.1122	    -3.3569	    -0.8392	    -0.4196	    -0.6714	     0.4196	
    -8.6441	    -5.1193	    -5.2872	    -4.0283	    -2.8534	    -1.9302	     0.8392	     1.2589	     0.6714	     2.0142	
    -7.6370	    -4.0283	    -4.1962	    -2.9373	    -1.7624	    -0.8392	     2.0981	     2.5177	     1.6785	     2.9373	
    -6.7978	    -3.1891	    -3.2730	    -2.0981	    -0.9232	    -0.0839	     2.9373	     3.3569	     2.2659	     3.3569	
    -6.1264	    -2.6016	    -2.6855	    -1.5945	    -0.5035	     0.2518	     3.2730	     3.8605	     2.3499	     3.1052	
    -5.5389	    -2.2659	    -2.3499	    -1.3428	    -0.3357	     0.2518	     3.1052	     3.8605	     2.1820	     2.4338	
    -5.2032	    -2.0981	    -2.3499	    -1.3428	    -0.5035	     0.0000	     2.6016	     3.6087	     1.5945	     1.2589	
    -4.9515	    -2.1820	    -2.6016	    -1.5945	    -0.9232	    -0.5035	     1.6785	     3.0212	     0.8392	    -0.1678	
    -4.8676	    -2.4338	    -3.0212	    -1.9302	    -1.5945	    -1.1749	     0.5875	     2.2659	    -0.0839	    -1.7624	
    -4.9515	    -2.8534	    -3.6087	    -2.3499	    -2.3499	    -1.9302	    -0.6714	     1.4267	    -1.0910	    -3.3569	
    -5.2032	    -3.3569	    -4.3640	    -2.8534	    -3.1052	    -2.7695	    -2.0142	     0.4196	    -2.0981	    -4.7836	
    -5.6229	    -3.9444	    -5.1193	    -3.4409	    -4.0283	    -3.5248	    -3.1891	    -0.5035	    -3.0212	    -6.0425	
    -6.0425	    -4.5319	    -5.8746	    -3.9444	    -4.7836	    -4.1962	    -4.2801	    -1.3428	    -3.7766	    -6.9656	
    -6.3782	    -5.0354	    -6.5460	    -4.4479	    -5.4550	    -4.6997	    -5.0354	    -2.0142	    -4.2801	    -7.5531	
    -6.6299	    -5.3711	    -6.8817	    -4.6158	    -5.8746	    -4.9515	    -5.4550	    -2.4338	    -4.5319	    -7.5531	
    -6.6299	    -5.3711	    -6.8817	    -4.4479	    -5.8746	    -4.7836	    -5.4550	    -2.3499	    -4.2801	    -7.1335	
    -6.2103	    -5.0354	    -6.5460	    -3.8605	    -5.5389	    -4.1962	    -4.9515	    -1.9302	    -3.6087	    -6.1264	
    -5.5389	    -4.3640	    -5.7907	    -2.7695	    -4.8676	    -3.1891	    -4.0283	    -1.0910	    -2.6016	    -4.7836	
    -4.5319	    -3.3569	    -4.7836	    -1.3428	    -3.9444	    -1.9302	    -2.9373	     0.0839	    -1.3428	    -3.1052	
    -3.3569	    -2.1820	    -3.6087	     0.2518	    -2.8534	    -0.4196	    -1.6785	     1.4267	     0.0839	    -1.4267	
    -2.1820	    -0.9232	    -2.3499	     1.9302	    -1.7624	     1.0910	    -0.5035	     2.7695	     1.3428	     0.1678	
    -1.0071	     0.2518	    -1.2589	     3.4409	    -0.7553	     2.4338	     0.4196	     3.9444	     2.4338	     1.4267	
     0.0000	     1.3428	    -0.2518	     4.6158	     0.0839	     3.5248	     1.1749	     4.8676	     3.2730	     2.3499	
     0.8392	     2.2659	     0.5035	     5.3711	     0.6714	     4.2801	     1.5945	     5.3711	     3.6926	     2.6855	
     1.4267	     2.9373	     1.0071	     5.7068	     0.9232	     4.6997	     1.6785	     5.6229	     3.6087	     2.6016	
     1.6785	     3.2730	     1.1749	     5.4550	     0.8392	     4.6158	     1.3428	     5.3711	     3.2730	     1.9302	
     1.7624	     3.3569	     1.0910	     4.8676	     0.5035	     4.1962	     0.7553	     4.8676	     2.5177	     0.9232	
     1.7624	     3.2730	     0.7553	     4.0283	     0.0000	     3.5248	     0.0000	     4.1962	     1.5945	    -0.3357	
     1.6785	     3.1052	     0.4196	     3.0212	    -0.6714	     2.7695	    -0.8392	     3.4409	     0.6714	    -1.5945	
     1.6785	     3.0212	     0.0839	     2.0981	    -1.2589	     1.9302	    -1.5106	     2.6855	    -0.1678	    -2.7695	
     1.7624	     2.9373	    -0.1678	     1.1749	    -1.6785	     1.2589	    -2.0142	     2.0981	    -0.8392	    -3.6926	
     1.9302	     2.9373	    -0.3357	     0.4196	    -1.9302	     0.6714	    -2.1820	     1.5945	    -1.1749	    -4.1962	
     2.0981	     3.1052	    -0.2518	    -0.1678	    -1.9302	     0.2518	    -2.0981	     1.3428	    -1.3428	    -4.2801	
     2.3499	     3.1891	    -0.1678	    -0.5875	    -1.6785	     0.0000	    -1.8463	     1.2589	    -1.3428	    -4.0283	
     2.6016	     3.4409	     0.0839	    -0.9232	    -1.2589	    -0.1678	    -1.2589	     1.3428	    -1.0910	    -3.5248	
     2.7695	     3.6087	     0.4196	    -1.0071	    -0.7553	    -0.2518	    -0.6714	     1.4267	    -0.6714	    -2.7695	
     2.8534	     3.8605	     0.7553	    -1.0910	    -0.0839	    -0.2518	     0.0839	     1.6785	    -0.2518	    -1.7624	
     2.8534	     4.0283	     1.0910	    -1.0910	     0.5875	    -0.1678	     0.9232	     1.9302	     0.2518	    -0.8392	
     2.7695	     4.1962	     1.4267	    -1.0071	     1.2589	    -0.1678	     1.5945	     2.1820	     0.7553	     0.1678	
     2.5177	     4.1962	     1.5945	    -1.0071	     1.8463	    -0.1678	     2.1820	     2.3499	     1.0910	     1.0071	
     2.2659	     4.1962	     1.6785	    -1.0071	     2.2659	    -0.1678	     2.6855	     2.4338	     1.3428	     1.6785	
     1.9302	     4.0283	     1.6785	    -1.0910	     2.5177	    -0.2518	     2.9373	     2.4338	     1.5106	     2.0981	
     1.5945	     3.7766	     1.5945	    -1.0910	     2.6855	    -0.3357	     3.0212	     2.3499	     1.5106	     2.2659	
     1.2589	     3.5248	     1.3428	    -0.9232	     2.7695	    -0.4196	     2.9373	     2.1820	     1.5106	     2.0981	
     0.8392	     3.1891	     1.0910	    -0.7553	     2.6016	    -0.5035	     2.7695	     2.0142	     1.4267	     1.7624	
     0.5035	     2.8534	     0.7553	    -0.5875	     2.3499	    -0.5875	     2.3499	     1.7624	     1.3428	     1.1749	
     0.1678	     2.4338	     0.4196	    -0.2518	     2.0142	    -0.5875	     1.8463	     1.5106	     1.1749	     0.4196	
    -0.0839	     2.0142	     0.0000	     0.0839	     1.5106	    -0.5875	     1.3428	     1.2589	     0.9232	    -0.5035	
    -0.3357	     1.6785	    -0.3357	     0.4196	     0.9232	    -0.6714	     0.7553	     0.9232	     0.6714	    -1.4267	
    -0.5035	     1.3428	    -0.8392	     0.7553	     0.2518	    -0.6714	     0.1678	     0.7553	     0.4196	    -2.3499	
    -0.5875	     1.0071	    -1.2589	     1.1749	    -0.3357	    -0.5875	    -0.3357	     0.5875	     0.0839	    -3.1891	
    -0.6714	     0.7553	    -1.6785	     1.5106	    -1.0071	    -0.5875	    -0.8392	     0.5035	    -0.0839	    -3.7766	
    -0.8392	     0.5035	    -2.0981	     1.8463	    -1.5945	    -0.4196	    -1.1749	     0.5875	    -0.3357	    -4.1962	
    -1.0071	     0.1678	    -2.6016	     2.1820	    -2.1820	    -0.2518	    -1.4267	     0.7553	    -0.4196	    -4.4479	
    -1.3428	    -0.2518	    -3.1052	     2.3499	    -2.7695	    -0.0839	    -1.5106	     1.0071	    -0.4196	    -4.3640	
    -1.6785	    -0.5875	    -3.5248	     2.4338	    -3.1891	     0.1678	    -1.5106	     1.3428	    -0.4196	    -4.0283	
    -2.1820	    -1.0071	    -4.0283	     2.4338	    -3.6087	     0.4196	    -1.4267	     1.7624	    -0.2518	    -3.5248	
    -2.6855	    -1.4267	    -4.4479	     2.2659	    -3.8605	     0.6714	    -1.1749	     2.1820	    -0.0839	    -2.9373	
    -3.2730	    -1.8463	    -4.6997	     1.9302	    -3.9444	     0.8392	    -0.8392	     2.6016	     0.1678	    -2.1820	
    -3.8605	    -2.3499	    -5.0354	     1.4267	    -4.0283	     0.9232	    -0.5035	     2.9373	     0.4196	    -1.5106	
    -4.5319	    -2.7695	    -5.2032	     0.6714	    -3.9444	     0.8392	    -0.2518	     3.1052	     0.5875	    -0.8392	
    -5.2872	    -3.3569	    -5.4550	    -0.3357	    -3.9444	     0.5035	     0.0000	     3.1891	     0.7553	    -0.4196	
    -5.9586	    -3.8605	    -5.6229	    -1.5106	    -3.9444	     0.0839	     0.0000	     3.0212	     0.7553	    -0.1678	
    -6.7139	    -4.4479	    -5.8746	    -2.7695	    -3.9444	    -0.5875	    -0.0839	     2.6855	     0.5875	    -0.2518	
    -7.3853	    -5.0354	    -6.0425	    -4.1962	    -4.1122	    -1.3428	    -0.4196	     2.1820	     0.3357	    -0.5875	
    -7.9727	    -5.7068	    -6.3782	    -5.6229	    -4.3640	    -2.2659	    -1.0071	     1.4267	    -0.1678	    -1.1749	
    -8.5602	    -6.4621	    -6.7978	    -6.9656	    -4.8676	    -3.1891	    -1.7624	     0.5035	    -0.8392	    -2.0981	
    -9.0637	    -7.1335	    -7.3013	    -8.1406	    -5.4550	    -4.1122	    -2.8534	    -0.5875	    -1.5945	    -3.1052	
    -9.5673	    -7.8888	    -7.9727	    -9.0637	    -6.1264	    -4.9515	    -4.0283	    -1.5945	    -2.4338	    -4.2801	
   -10.0708	    -8.6441	    -8.6441	    -9.6512	    -6.9656	    -5.6229	    -5.2032	    -2.6016	    -3.3569	    -5.3711	
   -10.4904	    -9.2316	    -9.3994	    -9.9030	    -7.7209	    -6.1264	    -6.3782	    -3.5248	    -4.1122	    -6.3782	
   -10.8261	    -9.8190	   -10.0708	    -9.8190	    -8.3923	    -6.4621	    -7.3853	    -4.1122	    -4.6997	    -7.1335	
   -11.0779	   -10.2386	   -10.5743	    -9.4833	    -8.9798	    -6.5460	    -8.2245	    -4.5319	    -5.0354	    -7.6370	
   -11.3297	   -10.5743	   -11.0779	    -8.9798	    -9.3994	    -6.4621	    -8.6441	    -4.6158	    -5.2032	    -7.7209	
   -11.4975	   -10.8261	   -11.3297	    -8.3084	    -9.5673	    -6.2103	    -8.7280	    -4.4479	    -5.0354	    -7.3853	
   -11.4975	   -10.9940	   -11.4136	    -7.5531	    -9.5673	    -5.7907	    -8.4763	    -4.0283	    -4.6158	    -6.6299	
   -11.4975	   -10.9940	   -11.3297	    -6.7978	    -9.3994	    -5.2032	    -7.8888	    -3.3569	    -3.8605	    -5.6229	
   -11.4975	   -10.9100	   -11.1618	    -5.9586	    -9.0637	    -4.5319	    -7.1335	    -2.5177	    -3.0212	    -4.2801	
   -11.3297	   -10.7422	   -10.8261	    -5.2032	    -8.6441	    -3.7766	    -6.1264	    -1.5945	    -2.0142	    -2.8534	
   -11.1618	   -10.4904	   -10.3226	    -4.2801	    -8.1406	    -2.9373	    -5.0354	    -0.5035	    -0.9232	    -1.2589	
   -10.9940	   -10.0708	    -9.8190	    -3.2730	    -7.5531	    -2.0142	    -3.9444	     0.5035	     0.2518	     0.2518	
   -10.7422	    -9.6512	    -9.2316	    -2.2659	    -6.9656	    -1.0071	    -2.8534	     1.5106	     1.3428	     1.5945	
   -10.4065	    -9.1476	    -8.6441	    -1.1749	    -6.3782	    -0.0839	    -2.0142	     2.5177	     2.3499	     2.6016	
    -9.9869	    -8.5602	    -8.1406	    -0.0839	    -5.8746	     0.6714	    -1.3428	     3.2730	     3.1052	     3.2730	
    -9.6512	    -8.0566	    -7.7209	     0.8392	    -5.5389	     1.3428	    -1.0071	     3.7766	     3.6087	     3.5248	
    -9.3994	    -7.7209	    -7.5531	     1.5945	    -5.3711	     1.7624	    -1.0071	     4.0283	     3.6926	     3.3569	
    -9.2316	    -7.4692	    -7.5531	     2.1820	    -5.4550	     2.0142	    -1.3428	     4.0283	     3.6087	     2.7695	
    -9.0637	    -7.3853	    -7.6370	     2.6016	    -5.6229	     2.0142	    -1.8463	     3.8605	     3.1891	     1.8463	
    -8.8120	    -7.3853	    -7.8888	     2.8534	    -5.7907	     2.0142	    -2.4338	     3.5248	     2.6855	     0.8392	
    -8.6441	    -7.3853	    -8.1406	     3.1891	    -5.9586	     1.8463	    -3.0212	     3.1891	     2.0981	    -0.1678	
    -8.3923	    -7.3853	    -8.3923	     3.3569	    -6.0425	     1.7624	    -3.5248	     2.8534	     1.5945	    -1.0910	
    -8.0566	    -7.3853	    -8.5602	     3.5248	    -6.0425	     1.7624	    -3.8605	     2.6016	     1.1749	    -1.8463	
    -7.8888	    -7.4692	    -8.7280	     3.5248	    -5.8746	     1.6785	    -4.0283	     2.4338	     0.8392	    -2.2659	
    -7.8049	    -7.5531	    -8.8959	     3.2730	    -5.6229	     1.5106	    -3.9444	     2.2659	     0.6714	    -2.5177	
    -7.8049	    -7.7209	    -8.9798	     2.8534	    -5.2872	     1.2589	    -3.6926	     2.0981	     0.5035	    -2.5177	
    -7.8888	    -7.8888	    -8.9798	     2.1820	    -4.8676	     1.0071	    -3.1052	     2.0142	     0.5035	    -2.2659	
    -8.0566	    -7.9727	    -8.8959	     1.2589	    -4.2801	     0.6714	    -2.3499	     1.8463	     0.6714	    -1.6785	
    -8.2245	    -8.0566	    -8.6441	     0.0839	    -3.5248	     0.2518	    -1.4267	     1.8463	     0.9232	    -0.9232	
    -8.3084	    -7.9727	    -8.3084	    -1.1749	    -2.7695	    -0.2518	    -0.3357	     1.7624	     1.2589	    -0.0839	
    -8.3923	    -7.7209	    -7.8049	    -2.4338	    -1.9302	    -0.6714	     0.9232	     1.8463	     1.6785	     0.9232	
    -8.3084	    -7.3853	    -7.1335	    -3.6926	    -1.0910	    -1.0071	     2.1820	     1.9302	     2.0981	     1.8463	
    -8.0566	    -6.8817	    -6.2943	    -4.6158	    -0.1678	    -1.1749	     3.3569	     2.0981	     2.4338	     2.6855	
    -7.5531	    -6.1264	    -5.3711	    -5.2872	     0.8392	    -1.1749	     4.5319	     2.4338	     2.8534	     3.4409	
    -6.9656	    -5.2872	    -4.2801	    -5.4550	     1.7624	    -0.9232	     5.5389	     2.8534	     3.2730	     3.9444	
    -6.0425	    -4.1962	    -3.1891	    -5.2032	     2.7695	    -0.4196	     6.3782	     3.4409	     3.6926	     4.1962	
    -5.0354	    -3.1052	    -1.9302	    -4.6158	     3.6926	     0.1678	     6.8817	     4.0283	     3.9444	     4.1962	
    -3.9444	    -1.9302	    -0.7553	    -3.7766	     4.4479	     0.7553	     7.2174	     4.5319	     4.1122	     3.8605	
    -2.7695	    -0.8392	     0.3357	    -2.8534	     5.1193	     1.3428	     7.3013	     4.9515	     4.0283	     3.3569	
    -1.5106	     0.2518	     1.3428	    -1.8463	     5.6229	     1.7624	     7.1335	     5.3711	     3.8605	     2.6855	
    -0.4196	     1.2589	     2.2659	    -0.9232	     6.0425	     2.0981	     6.7978	     5.5389	     3.6087	     1.8463	
     0.6714	     2.1820	     2.9373	    -0.1678	     6.3782	     2.2659	     6.3782	     5.7068	     3.2730	     0.9232	
     1.4267	     2.8534	     3.4409	     0.3357	     6.5460	     2.2659	     5.8746	     5.6229	     2.7695	     0.0839	
     2.0142	     3.2730	     3.6087	     0.5875	     6.5460	     2.0142	     5.3711	     5.4550	     2.2659	    -0.7553	
     2.2659	     3.5248	     3.6087	     0.5035	     6.2943	     1.5945	     4.7836	     5.1193	     1.6785	    -1.4267	
     2.1820	     3.4409	     3.2730	     0.1678	     5.9586	     0.9232	     4.1962	     4.6997	     1.0910	    -2.0142	
     1.8463	     3.1891	     2.7695	    -0.3357	     5.4550	     0.1678	     3.6087	     4.1122	     0.5035	    -2.5177	
     1.2589	     2.7695	     2.1820	    -1.0910	     4.7836	    -0.5875	     3.0212	     3.4409	    -0.1678	    -2.8534	
     0.5875	     2.2659	     1.5106	    -1.8463	     4.1962	    -1.5106	     2.5177	     2.7695	    -0.6714	    -3.0212	
    -0.2518	     1.6785	     0.7553	    -2.5177	     3.5248	    -2.3499	     2.0981	     2.0981	    -1.1749	    -3.1052	
    -1.0910	     1.0071	     0.0839	    -3.2730	     2.8534	    -3.1052	     1.6785	     1.3428	    -1.6785	    -3.1052	
    -1.9302	     0.3357	    -0.6714	    -3.9444	     2.1820	    -3.9444	     1.2589	     0.5875	    -2.1820	    -3.1052	
    -2.7695	    -0.4196	    -1.4267	    -4.5319	     1.5106	    -4.6997	     0.6714	    -0.1678	    -2.7695	    -3.2730	
    -3.5248	    -1.1749	    -2.0981	    -5.2032	     0.6714	    -5.4550	    -0.0839	    -1.0071	    -3.4409	    -3.6087	
    -4.1962	    -1.9302	    -2.7695	    -5.7068	    -0.1678	    -6.1264	    -0.9232	    -1.9302	    -4.1962	    -4.0283	
    -4.6997	    -2.6855	    -3.3569	    -6.2103	    -0.9232	    -6.7139	    -1.9302	    -2.7695	    -4.9515	    -4.6997	
    -5.0354	    -3.1891	    -3.8605	    -6.5460	    -1.6785	    -7.2174	    -2.9373	    -3.5248	    -5.6229	    -5.2872	
    -5.2032	    -3.6926	    -4.1962	    -6.8817	    -2.3499	    -7.6370	    -4.0283	    -4.1962	    -6.2103	    -6.0425	
    -5.2872	    -4.0283	    -4.4479	    -7.0496	    -2.9373	    -7.9727	    -5.0354	    -4.6997	    -6.6299	    -6.7139	
    -5.2872	    -4.3640	    -4.6997	    -7.2174	    -3.5248	    -8.2245	    -5.9586	    -5.1193	    -6.9656	    -7.3013	
    -5.4550	    -4.6158	    -4.8676	    -7.3013	    -4.0283	    -8.3923	    -6.7978	    -5.4550	    -7.2174	    -7.8049	
    -5.6229	    -4.9515	    -5.0354	    -7.3853	    -4.4479	    -8.4763	    -7.5531	    -5.7068	    -7.3013	    -8.1406	
    -5.8746	    -5.3711	    -5.2872	    -7.3013	    -4.8676	    -8.4763	    -8.0566	    -5.7907	    -7.3013	    -8.3084	
    -6.2943	    -5.7068	    -5.5389	    -7.3013	    -5.2032	    -8.3923	    -8.3084	    -5.7907	    -7.1335	    -8.1406	
    -6.7139	    -6.1264	    -5.7907	    -7.2174	    -5.3711	    -8.1406	    -8.3084	    -5.6229	    -6.8817	    -7.8049	
    -7.1335	    -6.4621	    -5.9586	    -7.1335	    -5.3711	    -7.8888	    -8.0566	    -5.2872	    -6.3782	    -7.1335	
    -7.4692	    -6.6299	    -5.9586	    -7.0496	    -5.1193	    -7.3853	    -7.4692	    -4.7836	    -5.6229	    -6.1264	
    -7.7209	    -6.6299	    -5.7907	    -6.7978	    -4.6997	    -6.7978	    -6.5460	    -4.0283	    -4.6997	    -4.7836	
    -7.8049	    -6.4621	    -5.4550	    -6.5460	    -3.9444	    -6.0425	    -5.3711	    -3.1052	    -3.5248	    -3.1891	
    -7.8049	    -6.1264	    -4.8676	    -6.2103	    -3.1891	    -5.2032	    -4.0283	    -2.0142	    -2.1820	    -1.4267	
    -7.7209	    -5.7907	    -4.3640	    -5.8746	    -2.2659	    -4.2801	    -2.7695	    -0.8392	    -0.7553	     0.3357	
    -7.6370	    -5.4550	    -3.8605	    -5.4550	    -1.5945	    -3.3569	    -1.5945	     0.3357	     0.5035	     1.9302	
    -7.5531	    -5.2872	    -3.5248	    -4.9515	    -1.0071	    -2.5177	    -0.7553	     1.3428	     1.5945	     3.1891	
    -7.4692	    -5.2032	    -3.4409	    -4.5319	    -0.7553	    -1.8463	    -0.3357	     2.0981	     2.4338	     4.0283	
    -7.5531	    -5.2872	    -3.6087	    -4.1122	    -0.8392	    -1.2589	    -0.3357	     2.6016	     2.9373	     4.3640	
    -7.6370	    -5.6229	    -4.0283	    -3.6087	    -1.1749	    -0.8392	    -0.8392	     2.8534	     3.1052	     4.2801	
    -7.8049	    -6.0425	    -4.6997	    -3.1891	    -1.8463	    -0.5875	    -1.6785	     2.8534	     3.0212	     3.6926	
    -8.0566	    -6.5460	    -5.6229	    -2.7695	    -2.7695	    -0.5035	    -2.8534	     2.6016	     2.6855	     2.7695	
    -8.2245	    -7.2174	    -6.6299	    -2.4338	    -3.8605	    -0.5035	    -4.1962	     2.1820	     2.1820	     1.6785	
    -8.4763	    -7.8049	    -7.7209	    -2.0981	    -5.0354	    -0.6714	    -5.7068	     1.5945	     1.5945	     0.4196	
    -8.7280	    -8.4763	    -8.8120	    -1.8463	    -6.2103	    -0.8392	    -7.1335	     1.0910	     1.0071	    -0.8392	
    -8.9798	    -9.0637	    -9.8190	    -1.5945	    -7.3013	    -1.0910	    -8.4763	     0.5875	     0.4196	    -1.8463	
    -9.1476	    -9.4833	   -10.6583	    -1.4267	    -8.1406	    -1.2589	    -9.5673	     0.2518	     0.0839	    -2.6016	
    -9.2316	    -9.9030	   -11.2457	    -1.3428	    -8.8959	    -1.4267	   -10.3226	     0.0000	     0.0000	    -3.0212	
    -9.2316	   -10.0708	   -11.7493	    -1.3428	    -9.3155	    -1.5106	   -10.8261	    -0.0839	     0.0839	    -2.9373	
    -9.2316	   -10.2386	   -12.0010	    -1.4267	    -9.4833	    -1.5106	   -10.9100	     0.0839	     0.4196	    -2.4338	
    -9.1476	   -10.1547	   -12.0010	    -1.5106	    -9.3994	    -1.4267	   -10.5743	     0.4196	     0.9232	    -1.5106	
    -8.9798	    -9.9869	   -11.7493	    -1.5945	    -9.0637	    -1.1749	    -9.9030	     0.9232	     1.6785	    -0.2518	
    -8.6441	    -9.7351	   -11.3297	    -1.6785	    -8.3923	    -0.8392	    -8.9798	     1.5945	     2.6016	     1.3428	
    -8.2245	    -9.2316	   -10.6583	    -1.6785	    -7.6370	    -0.4196	    -7.8049	     2.2659	     3.5248	     3.0212	
    -7.8049	    -8.7280	    -9.9869	    -1.5106	    -6.6299	     0.0000	    -6.5460	     3.0212	     4.4479	     4.6158	
    -7.3013	    -8.2245	    -9.1476	    -1.4267	    -5.7068	     0.4196	    -5.2872	     3.7766	     5.2032	     6.1264	
    -6.7978	    -7.6370	    -8.3923	    -1.2589	    -4.7836	     0.7553	    -4.1962	     4.2801	     5.8746	     7.3013	
    -6.2943	    -7.0496	    -7.7209	    -1.1749	    -3.9444	     0.9232	    -3.4409	     4.6158	     6.2943	     8.0566	
    -5.8746	    -6.5460	    -7.1335	    -1.0910	    -3.3569	     0.9232	    -2.9373	     4.6997	     6.3782	     8.3923	
    -5.6229	    -6.2103	    -6.7139	    -1.2589	    -3.1052	     0.6714	    -2.7695	     4.4479	     6.2103	     8.1406	
    -5.4550	    -6.0425	    -6.6299	    -1.6785	    -3.1891	     0.1678	    -3.1052	     3.8605	     5.6229	     7.3853	
    -5.6229	    -6.2103	    -6.8817	    -2.2659	    -3.6087	    -0.6714	    -3.6926	     3.0212	     4.7836	     6.2103	
    -5.9586	    -6.5460	    -7.3013	    -3.1052	    -4.2801	    -1.6785	    -4.6158	     1.8463	     3.6926	     4.6997	
    -6.5460	    -7.0496	    -8.0566	    -4.1122	    -5.2032	    -2.8534	    -5.6229	     0.5875	     2.3499	     3.0212	
    -7.2174	    -7.6370	    -8.8120	    -5.1193	    -6.2103	    -4.1122	    -6.7139	    -0.6714	     1.0071	     1.2589	
    -7.9727	    -8.3084	    -9.6512	    -6.1264	    -7.2174	    -5.2872	    -7.6370	    -1.8463	    -0.2518	    -0.3357	
    -8.6441	    -8.8959	   -10.4065	    -7.0496	    -8.2245	    -6.2943	    -8.3923	    -2.8534	    -1.3428	    -1.6785	
    -9.1476	    -9.3994	   -11.0779	    -7.8049	    -8.9798	    -7.1335	    -8.8959	    -3.6926	    -2.2659	    -2.6855	
    -9.6512	    -9.8190	   -11.5814	    -8.3923	    -9.5673	    -7.8049	    -9.1476	    -4.1122	    -2.9373	    -3.3569	
    -9.9869	   -10.1547	   -11.9171	    -8.8959	    -9.9030	    -8.2245	    -9.0637	    -4.3640	    -3.3569	    -3.6087	
   -10.1547	   -10.3226	   -12.0850	    -9.2316	   -10.0708	    -8.4763	    -8.8120	    -4.2801	    -3.6087	    -3.6087	
   -10.3226	   -10.3226	   -12.1689	    -9.3994	   -10.0708	    -8.4763	    -8.3084	    -4.0283	    -3.5248	    -3.1891	
   -10.3226	   -10.3226	   -12.0010	    -9.5673	    -9.9030	    -8.3084	    -7.6370	    -3.6087	    -3.2730	    -2.5177	
   -10.3226	   -10.1547	   -11.8332	    -9.5673	    -9.6512	    -8.0566	    -6.8817	    -3.0212	    -2.8534	    -1.7624	
   -10.2386	    -9.9030	   -11.4975	    -9.5673	    -9.3155	    -7.7209	    -6.1264	    -2.3499	    -2.3499	    -0.9232	
    -9.9869	    -9.5673	   -11.1618	    -9.4833	    -8.8959	    -7.2174	    -5.2872	    -1.6785	    -1.7624	    -0.0839	
    -9.6512	    -9.1476	   -10.6583	    -9.2316	    -8.4763	    -6.5460	    -4.6158	    -0.9232	    -1.0910	     0.6714	
    -9.2316	    -8.6441	   -10.1547	    -8.7280	    -7.8888	    -5.7907	    -3.9444	    -0.1678	    -0.5035	     1.2589	
    -8.6441	    -7.9727	    -9.5673	    -8.0566	    -7.3853	    -5.0354	    -3.4409	     0.5035	     0.0000	     1.5945	
    -7.9727	    -7.3853	    -9.0637	    -7.2174	    -6.8817	    -4.1962	    -3.1891	     1.0910	     0.4196	     1.6785	
    -7.3013	    -6.7978	    -8.6441	    -6.4621	    -6.5460	    -3.5248	    -3.1052	     1.4267	     0.6714	     1.4267	
    -6.8817	    -6.3782	    -8.3084	    -5.7068	    -6.2943	    -3.1052	    -3.2730	     1.5106	     0.5875	     0.7553	
    -6.5460	    -6.2103	    -8.3084	    -5.1193	    -6.2943	    -2.9373	    -3.6926	     1.3428	     0.2518	    -0.1678	
    -6.4621	    -6.1264	    -8.3923	    -4.6997	    -6.3782	    -2.9373	    -4.3640	     0.8392	    -0.2518	    -1.4267	
    -6.4621	    -6.2943	    -8.5602	    -4.4479	    -6.5460	    -3.1891	    -5.0354	     0.2518	    -1.0071	    -2.6855	
    -6.6299	    -6.4621	    -8.7280	    -4.1962	    -6.6299	    -3.4409	    -5.7907	    -0.4196	    -1.7624	    -3.9444	
    -6.7139	    -6.6299	    -8.8120	    -4.0283	    -6.7139	    -3.7766	    -6.2943	    -1.0071	    -2.5177	    -5.0354	
    -6.8817	    -6.7139	    -8.8959	    -3.7766	    -6.6299	    -4.0283	    -6.5460	    -1.5106	    -3.1891	    -5.7907	
    -6.9656	    -6.7139	    -8.7280	    -3.3569	    -6.4621	    -4.0283	    -6.5460	    -1.7624	    -3.6926	    -6.2103	
    -6.8817	    -6.4621	    -8.3923	    -2.8534	    -6.0425	    -3.9444	    -6.2103	    -1.7624	    -3.9444	    -6.2943	
    -6.7139	    -6.1264	    -7.8049	    -2.1820	    -5.4550	    -3.6087	    -5.5389	    -1.5106	    -3.9444	    -5.9586	
    -6.3782	    -5.5389	    -7.0496	    -1.2589	    -4.6997	    -2.9373	    -4.6158	    -1.0071	    -3.6926	    -5.2032	
    -5.9586	    -4.7836	    -6.1264	    -0.1678	    -3.7766	    -2.0981	    -3.4409	    -0.3357	    -3.2730	    -4.1962	
    -5.3711	    -3.8605	    -5.0354	     1.0910	    -2.7695	    -1.0071	    -2.1820	     0.5035	    -2.6016	    -3.0212	
    -4.7836	    -3.0212	    -4.0283	     2.2659	    -1.6785	     0.0839	    -0.9232	     1.3428	    -1.8463	    -1.8463	
    -4.1122	    -2.0981	    -3.0212	     3.3569	    -0.6714	     1.1749	     0.0839	     2.0981	    -1.0910	    -0.7553	
    -3.6087	    -1.2589	    -2.0981	     4.1962	     0.2518	     2.1820	     0.9232	     2.6855	    -0.4196	     0.0839	
    -3.1052	    -0.5875	    -1.4267	     4.7836	     0.9232	     2.9373	     1.4267	     3.1052	     0.0000	     0.5875	
    -2.8534	    -0.0839	    -1.0910	     4.8676	     1.3428	     3.3569	     1.4267	     3.1052	     0.1678	     0.6714	
    -2.7695	     0.1678	    -1.0071	     4.4479	     1.3428	     3.3569	     1.0071	     2.8534	     0.0000	     0.2518	
    -2.9373	     0.0839	    -1.2589	     3.5248	     0.9232	     2.9373	     0.0000	     2.1820	    -0.5035	    -0.6714	
    -3.4409	    -0.2518	    -1.9302	     2.0981	     0.1678	     2.0142	    -1.3428	     1.1749	    -1.3428	    -1.9302	
    -4.1122	    -0.8392	    -2.8534	     0.1678	    -1.0071	     0.7553	    -3.0212	    -0.1678	    -2.5177	    -3.6926	
    -4.9515	    -1.5945	    -3.9444	    -1.9302	    -2.3499	    -0.7553	    -4.9515	    -1.5945	    -3.8605	    -5.6229	
    -5.8746	    -2.5177	    -5.2032	    -4.0283	    -3.9444	    -2.4338	    -6.8817	    -3.1052	    -5.3711	    -7.5531	
    -6.8817	    -3.6087	    -6.5460	    -6.1264	    -5.5389	    -4.0283	    -8.8120	    -4.6158	    -6.7978	    -9.4833	
    -7.9727	    -4.6997	    -7.8888	    -7.9727	    -7.0496	    -5.6229	   -10.5743	    -5.9586	    -8.0566	   -11.1618	
    -8.9798	    -5.7907	    -9.0637	    -9.5673	    -8.3923	    -6.9656	   -12.0850	    -7.0496	    -9.1476	   -12.4207	
    -9.8190	    -6.7978	   -10.0708	   -10.8261	    -9.5673	    -7.9727	   -13.2599	    -7.8888	    -9.9869	   -13.2599	
   -10.5743	    -7.7209	   -10.9100	   -11.5814	   -10.4065	    -8.6441	   -14.0152	    -8.3923	   -10.4065	   -13.5956	
   -11.0779	    -8.3923	   -11.3297	   -11.8332	   -10.9100	    -8.8959	   -14.3509	    -8.4763	   -10.4065	   -13.3438	
   -11.3297	    -8.8120	   -11.5814	   -11.6653	   -10.9940	    -8.7280	   -14.2670	    -8.2245	   -10.0708	   -12.6724	
   -11.3297	    -9.0637	   -11.4136	   -10.9940	   -10.9100	    -8.2245	   -13.7634	    -7.5531	    -9.3994	   -11.5814	
   -11.1618	    -9.0637	   -11.1618	   -10.0708	   -10.5743	    -7.4692	   -13.0081	    -6.7139	    -8.4763	   -10.1547	
   -10.8261	    -8.8959	   -10.6583	    -8.8959	   -10.0708	    -6.5460	   -12.0850	    -5.6229	    -7.3853	    -8.6441	
   -10.4065	    -8.5602	   -10.0708	    -7.5531	    -9.4833	    -5.4550	   -10.9940	    -4.5319	    -6.2943	    -7.0496	
    -9.8190	    -8.1406	    -9.3994	    -6.2103	    -8.8959	    -4.3640	   -10.0708	    -3.5248	    -5.2032	    -5.7068	
    -9.2316	    -7.7209	    -8.8959	    -4.8676	    -8.3923	    -3.4409	    -9.2316	    -2.5177	    -4.2801	    -4.6158	
    -8.7280	    -7.3013	    -8.3923	    -3.7766	    -7.9727	    -2.6855	    -8.7280	    -1.8463	    -3.6087	    -3.9444	
    -8.4763	    -7.0496	    -8.1406	    -3.0212	    -7.8049	    -2.3499	    -8.4763	    -1.5106	    -3.2730	    -3.7766	
    -8.3084	    -6.9656	    -8.2245	    -2.6855	    -7.8888	    -2.3499	    -8.7280	    -1.5106	    -3.3569	    -4.1122	
    -8.5602	    -7.2174	    -8.6441	    -2.8534	    -8.3084	    -2.9373	    -9.3155	    -2.0981	    -3.8605	    -5.0354	
    -8.9798	    -7.8049	    -9.3994	    -3.6087	    -8.9798	    -3.9444	   -10.2386	    -3.0212	    -4.7836	    -6.3782	
    -9.5673	    -8.5602	   -10.3226	    -4.6158	    -9.9030	    -5.2872	   -11.4136	    -4.3640	    -5.9586	    -8.0566	
   -10.3226	    -9.4833	   -11.4136	    -5.9586	   -10.8261	    -6.8817	   -12.6724	    -5.9586	    -7.3013	    -9.9030	
   -10.9100	   -10.4065	   -12.5046	    -7.3013	   -11.7493	    -8.4763	   -13.7634	    -7.5531	    -8.7280	   -11.6653	
   -11.4136	   -11.1618	   -13.4277	    -8.6441	   -12.5885	    -9.9869	   -14.6866	    -8.9798	    -9.9869	   -13.1760	
   -11.7493	   -11.7493	   -14.1830	    -9.7351	   -13.0920	   -11.3297	   -15.1901	   -10.2386	   -10.9940	   -14.1830	
   -11.9171	   -12.1689	   -14.6027	   -10.7422	   -13.3438	   -12.4207	   -15.2740	   -11.1618	   -11.6653	   -14.7705	
   -11.9171	   -12.3367	   -14.8544	   -11.4975	   -13.3438	   -13.1760	   -14.8544	   -11.7493	   -12.0850	   -14.7705	
   -11.8332	   -12.4207	   -14.7705	   -12.0850	   -13.0081	   -13.6795	   -14.1830	   -12.0010	   -12.1689	   -14.4348	
   -11.7493	   -12.4207	   -14.6866	   -12.5046	   -12.5885	   -14.0152	   -13.1760	   -12.0010	   -12.0850	   -13.6795	
   -11.7493	   -12.4207	   -14.4348	   -12.8403	   -12.0010	   -14.0991	   -12.0850	   -11.8332	   -11.8332	   -12.6724	
   -11.9171	   -12.5046	   -14.1830	   -13.0081	   -11.4136	   -14.0152	   -10.9100	   -11.5814	   -11.4975	   -11.6653	
   -12.1689	   -12.6724	   -14.0152	   -13.1760	   -10.8261	   -13.9313	    -9.8190	   -11.2457	   -11.1618	   -10.6583	
   -12.5885	   -12.9242	   -13.9313	   -13.3438	   -10.4065	   -13.7634	    -8.8959	   -10.9100	   -10.9100	    -9.9030	
   -13.0081	   -13.2599	   -13.9313	   -13.4277	   -10.0708	   -13.5956	    -8.2245	   -10.6583	   -10.7422	    -9.3994	
   -13.4277	   -13.5956	   -14.0152	   -13.4277	    -9.9030	   -13.5117	    -7.8049	   -10.4904	   -10.6583	    -9.1476	
   -13.7634	   -13.9313	   -14.0991	   -13.4277	    -9.9030	   -13.3438	    -7.7209	   -10.4065	   -10.7422	    -9.3155	
   -13.9313	   -14.1830	   -14.1830	   -13.3438	    -9.9869	   -13.1760	    -7.8888	   -10.3226	   -10.9100	    -9.6512	
   -13.9313	   -14.3509	   -14.2670	   -13.0920	   -10.1547	   -13.0081	    -8.2245	   -10.3226	   -11.1618	   -10.2386	
   -13.7634	   -14.3509	   -14.2670	   -12.7563	   -10.4065	   -12.8403	    -8.7280	   -10.4065	   -11.4136	   -10.9940	
   -13.4277	   -14.2670	   -14.2670	   -12.2528	   -10.6583	   -12.5885	    -9.3155	   -10.4065	   -11.6653	   -11.7493	
   -12.9242	   -14.0152	   -14.1830	   -11.6653	   -10.8261	   -12.4207	    -9.9869	   -10.4904	   -11.9171	   -12.5046	
   -12.3367	   -13.7634	   -14.0991	   -10.9940	   -10.9940	   -12.1689	   -10.4904	   -10.4904	   -12.1689	   -13.0920	
   -11.8332	   -13.4277	   -13.9313	   -10.2386	   -11.1618	   -11.9171	   -10.9940	   -10.4904	   -12.3367	   -13.5956	
   -11.2457	   -13.0920	   -13.7634	    -9.4833	   -11.1618	   -11.6653	   -11.2457	   -10.4904	   -12.4207	   -13.7634	
   -10.6583	   -12.6724	   -13.5117	    -8.6441	   -11.0779	   -11.3297	   -11.3297	   -10.3226	   -12.3367	   -13.5956	
   -10.0708	   -12.2528	   -13.1760	    -7.8049	   -10.8261	   -10.8261	   -11.2457	    -9.9869	   -12.0010	   -13.0920	
    -9.3994	   -11.6653	   -12.6724	    -6.8817	   -10.4065	   -10.3226	   -10.8261	    -9.5673	   -11.5814	   -12.2528	
    -8.7280	   -10.9940	   -12.0850	    -6.0425	    -9.9030	    -9.5673	   -10.2386	    -8.8959	   -10.8261	   -11.0779	
    -7.8888	   -10.3226	   -11.4136	    -5.1193	    -9.1476	    -8.8120	    -9.4833	    -8.0566	    -9.9869	    -9.6512	
    -7.1335	    -9.4833	   -10.6583	    -4.3640	    -8.3923	    -7.9727	    -8.5602	    -7.1335	    -8.8959	    -8.0566	
    -6.2943	    -8.6441	    -9.8190	    -3.6087	    -7.5531	    -7.1335	    -7.5531	    -6.1264	    -7.7209	    -6.3782	
    -5.5389	    -7.8049	    -9.0637	    -3.0212	    -6.7139	    -6.2943	    -6.6299	    -5.0354	    -6.5460	    -4.7836	
    -4.7836	    -7.0496	    -8.3084	    -2.5177	    -5.9586	    -5.4550	    -5.7907	    -4.0283	    -5.3711	    -3.4409	
    -4.1962	    -6.3782	    -7.6370	    -2.0142	    -5.2872	    -4.7836	    -5.1193	    -3.1052	    -4.4479	    -2.3499	
    -3.6926	    -5.7907	    -7.0496	    -1.6785	    -4.8676	    -4.1962	    -4.7836	    -2.3499	    -3.6087	    -1.7624	
    -3.2730	    -5.2872	    -6.5460	    -1.2589	    -4.5319	    -3.6087	    -4.6158	    -1.6785	    -3.1052	    -1.5106	
    -2.9373	    -4.7836	    -6.1264	    -0.8392	    -4.3640	    -3.0212	    -4.7836	    -1.0910	    -2.6855	    -1.5945	
    -2.5177	    -4.1962	    -5.7068	    -0.3357	    -4.1962	    -2.4338	    -5.0354	    -0.5875	    -2.4338	    -1.9302	
    -2.0142	    -3.6087	    -5.2032	     0.2518	    -4.0283	    -1.7624	    -5.3711	    -0.0839	    -2.2659	    -2.4338	
    -1.4267	    -2.8534	    -4.6997	     0.9232	    -3.7766	    -1.0071	    -5.7068	     0.5035	    -2.0981	    -2.9373	
    -0.7553	    -2.0142	    -4.0283	     1.5945	    -3.4409	    -0.1678	    -5.9586	     1.0910	    -1.8463	    -3.4409	
    -0.0839	    -1.2589	    -3.3569	     2.3499	    -3.1052	     0.7553	    -6.1264	     1.6785	    -1.5945	    -3.7766	
     0.5035	    -0.5035	    -2.6855	     2.9373	    -2.7695	     1.5945	    -6.2103	     2.2659	    -1.2589	    -4.0283	
     0.9232	     0.0839	    -2.1820	     3.3569	    -2.5177	     2.3499	    -6.1264	     2.8534	    -0.8392	    -4.0283	
     1.1749	     0.5035	    -1.7624	     3.5248	    -2.3499	     2.9373	    -6.0425	     3.3569	    -0.4196	    -3.8605	
     1.1749	     0.6714	    -1.5106	     3.5248	    -2.2659	     3.3569	    -5.7907	     3.7766	     0.0000	    -3.5248	
     1.0910	     0.6714	    -1.2589	     3.4409	    -2.1820	     3.6926	    -5.4550	     4.1962	     0.5035	    -2.9373	
     0.8392	     0.6714	    -1.0910	     3.2730	    -2.0981	     4.0283	    -4.9515	     4.6158	     1.0910	    -2.1820	
     0.6714	     0.6714	    -0.9232	     3.2730	    -1.8463	     4.3640	    -4.1962	     5.1193	     1.6785	    -1.2589	
     0.6714	     0.7553	    -0.5875	     3.4409	    -1.5106	     4.7836	    -3.2730	     5.7068	     2.4338	    -0.0839	
     0.6714	     1.0071	    -0.0839	     3.6926	    -1.0071	     5.2872	    -2.2659	     6.3782	     3.1891	     1.0910	
     0.8392	     1.3428	     0.4196	     3.8605	    -0.4196	     5.7068	    -1.3428	     6.9656	     3.9444	     2.2659	
     1.0071	     1.7624	     0.8392	     4.0283	     0.0839	     5.9586	    -0.5035	     7.4692	     4.5319	     3.2730	
     1.1749	     2.0981	     1.2589	     3.9444	     0.5035	     6.0425	     0.0000	     7.8049	     4.9515	     3.9444	
     1.2589	     2.3499	     1.5106	     3.6926	     0.6714	     5.8746	     0.2518	     7.8049	     5.0354	     4.1962	
     1.3428	     2.4338	     1.5106	     3.2730	     0.6714	     5.5389	     0.0839	     7.6370	     4.7836	     4.1122	
     1.2589	     2.3499	     1.3428	     2.6855	     0.4196	     4.9515	    -0.3357	     7.1335	     4.2801	     3.6087	
     1.0910	     2.0981	     0.8392	     2.0981	    -0.1678	     4.1962	    -1.0910	     6.3782	     3.5248	     2.7695	
     0.7553	     1.6785	     0.1678	     1.3428	    -0.8392	     3.3569	    -2.0981	     5.4550	     2.5177	     1.5945	
     0.3357	     1.0910	    -0.6714	     0.5875	    -1.7624	     2.3499	    -3.2730	     4.4479	     1.3428	     0.2518	
    -0.0839	     0.4196	    -1.5945	    -0.1678	    -2.6855	     1.3428	    -4.4479	     3.2730	     0.1678	    -1.1749	
    -0.5035	    -0.3357	    -2.5177	    -0.8392	    -3.6087	     0.3357	    -5.5389	     2.1820	    -1.0071	    -2.5177	
    -0.9232	    -0.9232	    -3.4409	    -1.4267	    -4.4479	    -0.5035	    -6.4621	     1.1749	    -2.0981	    -3.7766	
    -1.1749	    -1.5106	    -4.1962	    -1.7624	    -5.0354	    -1.1749	    -7.0496	     0.3357	    -2.9373	    -4.6997	
    -1.4267	    -1.9302	    -4.7836	    -2.0981	    -5.4550	    -1.7624	    -7.4692	    -0.3357	    -3.6087	    -5.2872	
    -1.6785	    -2.2659	    -5.2872	    -2.2659	    -5.6229	    -2.0981	    -7.5531	    -0.7553	    -4.0283	    -5.5389	
    -1.7624	    -2.4338	    -5.5389	    -2.3499	    -5.6229	    -2.2659	    -7.4692	    -1.0071	    -4.1962	    -5.4550	
    -1.8463	    -2.5177	    -5.6229	    -2.4338	    -5.3711	    -2.2659	    -7.0496	    -1.0071	    -4.1122	    -5.0354	
    -1.8463	    -2.4338	    -5.5389	    -2.5177	    -4.9515	    -2.1820	    -6.3782	    -0.8392	    -3.7766	    -4.2801	
    -1.7624	    -2.2659	    -5.2032	    -2.5177	    -4.3640	    -1.9302	    -5.4550	    -0.5035	    -3.3569	    -3.2730	
    -1.7624	    -2.0981	    -4.7836	    -2.6016	    -3.6926	    -1.5106	    -4.5319	    -0.0839	    -2.7695	    -2.1820	
    -1.7624	    -1.8463	    -4.3640	    -2.6855	    -3.0212	    -1.1749	    -3.5248	     0.3357	    -2.0981	    -1.1749	
    -1.8463	    -1.6785	    -3.9444	    -2.8534	    -2.4338	    -0.8392	    -2.5177	     0.7553	    -1.5945	    -0.2518	
    -2.0981	    -1.5945	    -3.6087	    -3.1891	    -1.9302	    -0.6714	    -1.6785	     1.0071	    -1.2589	     0.3357	
    -2.5177	    -1.6785	    -3.4409	    -3.6087	    -1.5945	    -0.7553	    -1.0910	     1.1749	    -1.0910	     0.5875	
    -2.9373	    -1.8463	    -3.3569	    -4.1962	    -1.4267	    -1.0071	    -0.6714	     1.0910	    -1.2589	     0.5035	
    -3.3569	    -2.0981	    -3.4409	    -4.9515	    -1.3428	    -1.4267	    -0.5875	     0.8392	    -1.5106	     0.0839	
    -3.8605	    -2.4338	    -3.6087	    -5.7907	    -1.4267	    -2.0981	    -0.6714	     0.4196	    -2.0142	    -0.5875	
    -4.1962	    -2.8534	    -3.8605	    -6.7139	    -1.5945	    -2.8534	    -1.0071	    -0.2518	    -2.6855	    -1.5945	
    -4.4479	    -3.2730	    -4.1962	    -7.6370	    -1.8463	    -3.7766	    -1.5945	    -1.0910	    -3.3569	    -2.6855	
    -4.6997	    -3.6926	    -4.6997	    -8.4763	    -2.2659	    -4.7836	    -2.2659	    -2.0981	    -4.1962	    -3.8605	
    -4.9515	    -4.1962	    -5.2032	    -9.2316	    -2.6016	    -5.7068	    -2.9373	    -3.1891	    -5.0354	    -5.0354	
    -5.1193	    -4.6158	    -5.7068	    -9.8190	    -3.0212	    -6.6299	    -3.6926	    -4.2801	    -5.7907	    -6.1264	
    -5.3711	    -5.0354	    -6.2103	   -10.2386	    -3.4409	    -7.3853	    -4.2801	    -5.2872	    -6.4621	    -7.0496	
    -5.5389	    -5.4550	    -6.7139	   -10.4904	    -3.7766	    -8.1406	    -4.6158	    -6.2943	    -6.9656	    -7.7209	
    -5.7907	    -5.8746	    -7.1335	   -10.7422	    -4.0283	    -8.8120	    -4.7836	    -7.1335	    -7.3013	    -8.0566	
    -5.9586	    -6.2103	    -7.3853	   -10.8261	    -4.1962	    -9.3155	    -4.6158	    -7.8049	    -7.4692	    -8.0566	
    -6.2103	    -6.3782	    -7.4692	   -10.9940	    -4.1962	    -9.8190	    -4.1122	    -8.2245	    -7.4692	    -7.7209	
    -6.4621	    -6.5460	    -7.4692	   -11.1618	    -4.0283	   -10.1547	    -3.3569	    -8.5602	    -7.2174	    -7.0496	
    -6.6299	    -6.6299	    -7.2174	   -11.4136	    -3.6926	   -10.4904	    -2.3499	    -8.7280	    -6.8817	    -6.1264	
    -6.8817	    -6.6299	    -7.0496	   -11.7493	    -3.2730	   -10.8261	    -1.2589	    -8.8120	    -6.4621	    -5.1193	
    -7.2174	    -6.7139	    -6.7139	   -12.3367	    -2.7695	   -11.1618	    -0.0839	    -8.8959	    -6.1264	    -4.1122	
[Epoch Header]
[Trial Type]	11
[Accept]	1
[Correct]	0
[RT]	 0.000
[Resp]	0
[Epoch Data]
   -10.4904	    -6.7978	    -6.1264	   -15.4419	    -1.0071	   -11.2457	    -0.8392	    -8.7280	    -4.9515	    -6.2943	
   -11.3297	    -7.6370	    -6.8817	   -15.1062	    -1.5945	   -11.5814	    -1.7624	    -9.3155	    -5.8746	    -7.6370	
   -12.2528	    -8.6441	    -7.8888	   -14.7705	    -2.4338	   -11.9171	    -2.8534	    -9.9869	    -6.7139	    -8.9798	
   -13.4277	    -9.9030	    -9.0637	   -14.4348	    -3.3569	   -12.2528	    -4.0283	   -10.6583	    -7.6370	   -10.1547	
   -14.6866	   -11.2457	   -10.3226	   -14.1830	    -4.4479	   -12.5885	    -5.2872	   -11.2457	    -8.4763	   -11.1618	
   -16.1133	   -12.7563	   -11.6653	   -14.1830	    -5.5389	   -13.0081	    -6.4621	   -11.8332	    -9.3155	   -12.0010	
   -17.6239	   -14.2670	   -13.0081	   -14.3509	    -6.5460	   -13.4277	    -7.4692	   -12.4207	    -9.9030	   -12.5046	
   -19.2184	   -15.6937	   -14.1830	   -14.6866	    -7.4692	   -13.8474	    -8.2245	   -12.8403	   -10.4065	   -12.6724	
   -20.7291	   -17.0364	   -15.2740	   -15.2740	    -8.2245	   -14.1830	    -8.7280	   -13.1760	   -10.6583	   -12.4207	
   -22.1558	   -18.2114	   -16.0294	   -16.1133	    -8.6441	   -14.6027	    -8.8959	   -13.4277	   -10.7422	   -11.9171	
   -23.4146	   -19.1345	   -16.6168	   -17.0364	    -8.8959	   -15.1062	    -8.8120	   -13.5117	   -10.5743	   -11.0779	
   -24.5056	   -19.8059	   -17.0364	   -18.2114	    -8.9798	   -15.5258	    -8.3923	   -13.5117	   -10.3226	   -10.0708	
   -25.3448	   -20.3094	   -17.2043	   -19.3863	    -8.8959	   -16.0294	    -7.8888	   -13.4277	    -9.9869	    -8.9798	
   -26.0162	   -20.5612	   -17.2882	   -20.5612	    -8.7280	   -16.4490	    -7.3013	   -13.3438	    -9.5673	    -7.9727	
   -26.5198	   -20.7291	   -17.2882	   -21.4844	    -8.4763	   -16.7007	    -6.7978	   -13.1760	    -9.1476	    -7.0496	
   -26.7715	   -20.7291	   -17.2043	   -22.0718	    -8.3084	   -16.8686	    -6.3782	   -13.0081	    -8.8120	    -6.4621	
   -26.9394	   -20.5612	   -17.0364	   -22.2397	    -8.0566	   -16.7847	    -6.1264	   -12.6724	    -8.5602	    -6.2103	
   -26.9394	   -20.3934	   -16.9525	   -22.0718	    -7.8888	   -16.5329	    -6.0425	   -12.4207	    -8.3923	    -6.2943	
   -26.8555	   -20.1416	   -16.8686	   -21.6522	    -7.8888	   -16.1972	    -6.2103	   -12.2528	    -8.3923	    -6.7139	
   -26.7715	   -19.9738	   -16.7847	   -21.0648	    -7.9727	   -15.9454	    -6.5460	   -12.1689	    -8.6441	    -7.4692	
   -26.6037	   -19.8059	   -16.8686	   -20.4773	    -8.1406	   -15.6937	    -7.1335	   -12.1689	    -8.9798	    -8.4763	
   -26.5198	   -19.7220	   -16.9525	   -19.9738	    -8.4763	   -15.5258	    -7.8049	   -12.3367	    -9.3994	    -9.6512	
   -26.5198	   -19.7220	   -17.1204	   -19.7220	    -8.8959	   -15.5258	    -8.5602	   -12.5885	    -9.9869	   -10.9100	
   -26.6037	   -19.8898	   -17.3721	   -19.8059	    -9.3994	   -15.7776	    -9.3155	   -13.0081	   -10.5743	   -12.0850	
   -26.8555	   -20.0577	   -17.7078	   -20.0577	    -9.9030	   -16.0294	   -10.0708	   -13.4277	   -11.1618	   -13.1760	
   -27.1072	   -20.3934	   -18.0435	   -20.5612	   -10.4904	   -16.4490	   -10.6583	   -13.8474	   -11.6653	   -14.0152	
   -27.3590	   -20.7291	   -18.4631	   -21.1487	   -10.9100	   -16.7847	   -10.9940	   -14.1830	   -12.0850	   -14.5187	
   -27.6108	   -20.9808	   -18.6310	   -21.7361	   -11.0779	   -17.1204	   -10.9940	   -14.3509	   -12.2528	   -14.6027	
   -27.6108	   -20.9808	   -18.7149	   -22.1558	   -10.9940	   -17.1204	   -10.5743	   -14.1830	   -12.1689	   -14.2670	
   -27.3590	   -20.8130	   -18.3792	   -22.2397	   -10.5743	   -16.8686	    -9.7351	   -13.7634	   -11.7493	   -13.3438	
   -26.8555	   -20.3094	   -17.7917	   -21.8201	    -9.8190	   -16.2811	    -8.3923	   -13.0081	   -10.9940	   -12.0850	
   -25.9323	   -19.5541	   -16.8686	   -21.0648	    -8.7280	   -15.3580	    -6.7978	   -12.0010	    -9.9869	   -10.4904	
   -24.7574	   -18.5471	   -15.6937	   -19.8059	    -7.3853	   -14.1830	    -5.0354	   -10.8261	    -8.8120	    -8.7280	
   -23.4146	   -17.2882	   -14.4348	   -18.2114	    -5.9586	   -12.8403	    -3.1891	    -9.5673	    -7.5531	    -7.0496	
   -21.8201	   -15.9454	   -13.0081	   -16.4490	    -4.5319	   -11.4975	    -1.5106	    -8.2245	    -6.2943	    -5.5389	
   -20.1416	   -14.4348	   -11.5814	   -14.6027	    -3.2730	   -10.1547	    -0.1678	    -7.0496	    -5.2032	    -4.3640	
   -18.3792	   -13.0081	   -10.3226	   -12.7563	    -2.1820	    -8.8959	     0.8392	    -6.1264	    -4.3640	    -3.6087	
   -16.7007	   -11.6653	    -9.2316	   -11.1618	    -1.3428	    -7.9727	     1.4267	    -5.5389	    -3.8605	    -3.3569	
   -15.1901	   -10.4904	    -8.3923	    -9.9030	    -0.9232	    -7.3853	     1.4267	    -5.3711	    -3.6926	    -3.6087	
   -13.7634	    -9.4833	    -7.8888	    -9.0637	    -0.8392	    -7.2174	     1.0071	    -5.5389	    -3.8605	    -4.3640	
   -12.5046	    -8.6441	    -7.6370	    -8.6441	    -1.0071	    -7.3013	     0.2518	    -6.0425	    -4.4479	    -5.5389	
   -11.4136	    -7.9727	    -7.5531	    -8.4763	    -1.3428	    -7.6370	    -0.7553	    -6.7139	    -5.1193	    -6.7978	
   -10.4904	    -7.4692	    -7.5531	    -8.4763	    -1.8463	    -8.0566	    -1.9302	    -7.3853	    -5.9586	    -8.1406	
    -9.5673	    -6.9656	    -7.6370	    -8.5602	    -2.3499	    -8.4763	    -3.0212	    -8.0566	    -6.7978	    -9.3994	
    -8.7280	    -6.6299	    -7.7209	    -8.6441	    -2.8534	    -8.8120	    -4.1122	    -8.6441	    -7.3853	   -10.4065	
    -7.9727	    -6.2103	    -7.8049	    -8.5602	    -3.3569	    -9.0637	    -4.8676	    -8.8959	    -7.8049	   -10.9940	
    -7.3853	    -5.9586	    -7.8888	    -8.4763	    -3.6926	    -8.9798	    -5.4550	    -8.8959	    -7.8888	   -11.1618	
    -6.7978	    -5.7068	    -7.8888	    -8.1406	    -3.9444	    -8.7280	    -5.7907	    -8.6441	    -7.7209	   -10.9940	
    -6.4621	    -5.5389	    -7.8888	    -7.8049	    -4.0283	    -8.3084	    -5.9586	    -8.1406	    -7.2174	   -10.3226	
    -6.2103	    -5.4550	    -7.8049	    -7.3853	    -4.1122	    -7.7209	    -5.8746	    -7.4692	    -6.5460	    -9.4833	
    -6.0425	    -5.3711	    -7.8049	    -6.8817	    -4.1122	    -7.0496	    -5.7068	    -6.6299	    -5.7068	    -8.3084	
    -5.9586	    -5.3711	    -7.7209	    -6.3782	    -4.0283	    -6.2943	    -5.4550	    -5.7068	    -4.7836	    -6.9656	
    -5.8746	    -5.2032	    -7.6370	    -5.8746	    -3.7766	    -5.5389	    -5.1193	    -4.7836	    -3.7766	    -5.5389	
    -5.6229	    -5.0354	    -7.3853	    -5.2872	    -3.4409	    -4.6158	    -4.6997	    -3.6926	    -2.6016	    -4.0283	
    -5.2032	    -4.6158	    -7.0496	    -4.6158	    -2.9373	    -3.6926	    -4.1962	    -2.6855	    -1.5106	    -2.6016	
    -4.5319	    -4.1122	    -6.6299	    -3.8605	    -2.2659	    -2.6855	    -3.6926	    -1.5945	    -0.3357	    -1.2589	
    -3.6087	    -3.5248	    -6.1264	    -3.0212	    -1.6785	    -1.6785	    -3.3569	    -0.5035	     0.7553	    -0.0839	
    -2.6016	    -2.9373	    -5.7068	    -2.2659	    -1.0910	    -0.8392	    -3.1891	     0.3357	     1.5945	     0.6714	
    -1.5945	    -2.5177	    -5.3711	    -1.5106	    -0.7553	    -0.1678	    -3.1891	     1.0071	     2.2659	     1.1749	
    -0.6714	    -2.1820	    -5.2032	    -1.0071	    -0.5875	     0.3357	    -3.3569	     1.3428	     2.6016	     1.1749	
     0.1678	    -1.9302	    -5.1193	    -0.5875	    -0.5875	     0.5035	    -3.6926	     1.5106	     2.7695	     1.0071	
     0.9232	    -1.7624	    -5.1193	    -0.3357	    -0.6714	     0.5875	    -4.1122	     1.5106	     2.7695	     0.5035	
     1.5106	    -1.6785	    -5.2032	    -0.1678	    -0.8392	     0.5875	    -4.5319	     1.3428	     2.6016	    -0.0839	
     2.0142	    -1.5945	    -5.2872	    -0.0839	    -1.0071	     0.4196	    -4.7836	     1.0910	     2.4338	    -0.6714	
     2.3499	    -1.5106	    -5.3711	    -0.0839	    -1.2589	     0.3357	    -5.0354	     0.8392	     2.1820	    -1.0910	
     2.4338	    -1.5106	    -5.5389	    -0.0839	    -1.4267	     0.1678	    -5.1193	     0.5875	     2.0142	    -1.4267	
     2.3499	    -1.5106	    -5.6229	    -0.1678	    -1.5945	     0.0000	    -5.0354	     0.4196	     1.9302	    -1.5945	
     2.0981	    -1.5945	    -5.7907	    -0.2518	    -1.6785	    -0.0839	    -4.7836	     0.4196	     1.8463	    -1.4267	
     1.6785	    -1.7624	    -5.9586	    -0.3357	    -1.7624	    -0.1678	    -4.4479	     0.4196	     1.9302	    -1.1749	
     1.1749	    -1.9302	    -6.0425	    -0.4196	    -1.6785	    -0.1678	    -4.0283	     0.5875	     2.0142	    -0.5875	
     0.6714	    -2.0981	    -6.1264	    -0.4196	    -1.5945	    -0.0839	    -3.4409	     0.9232	     2.2659	     0.0839	
     0.0839	    -2.1820	    -6.1264	    -0.5035	    -1.4267	     0.0839	    -2.8534	     1.3428	     2.6016	     0.9232	
    -0.4196	    -2.2659	    -6.1264	    -0.5035	    -1.2589	     0.3357	    -2.2659	     1.8463	     3.0212	     1.7624	
    -0.9232	    -2.3499	    -6.1264	    -0.5035	    -1.0910	     0.6714	    -1.7624	     2.3499	     3.5248	     2.5177	
    -1.3428	    -2.3499	    -6.1264	    -0.5875	    -0.9232	     0.9232	    -1.3428	     2.8534	     3.9444	     3.1052	
    -1.5945	    -2.3499	    -6.1264	    -0.7553	    -0.7553	     1.1749	    -1.1749	     3.2730	     4.2801	     3.4409	
    -1.7624	    -2.3499	    -6.0425	    -0.9232	    -0.7553	     1.3428	    -1.2589	     3.5248	     4.4479	     3.5248	
    -1.8463	    -2.3499	    -6.1264	    -1.1749	    -0.9232	     1.3428	    -1.5945	     3.6087	     4.5319	     3.2730	
    -1.9302	    -2.3499	    -6.2103	    -1.5106	    -1.1749	     1.2589	    -2.2659	     3.5248	     4.4479	     2.7695	
    -2.0142	    -2.5177	    -6.3782	    -1.8463	    -1.5945	     1.0071	    -3.1052	     3.2730	     4.1962	     1.8463	
    -2.0981	    -2.6855	    -6.6299	    -2.3499	    -2.1820	     0.6714	    -4.1122	     2.7695	     3.8605	     0.7553	
    -2.2659	    -2.8534	    -6.9656	    -2.8534	    -2.7695	     0.1678	    -5.2032	     2.1820	     3.2730	    -0.4196	
    -2.4338	    -3.0212	    -7.3013	    -3.3569	    -3.4409	    -0.3357	    -6.2943	     1.5106	     2.7695	    -1.5945	
    -2.6016	    -3.1052	    -7.4692	    -3.6926	    -3.8605	    -0.6714	    -7.0496	     0.8392	     2.3499	    -2.6016	
    -2.6016	    -3.1052	    -7.4692	    -3.6926	    -4.1122	    -0.7553	    -7.5531	     0.4196	     2.0981	    -3.3569	
    -2.4338	    -2.8534	    -7.2174	    -3.3569	    -4.0283	    -0.5035	    -7.5531	     0.3357	     2.0142	    -3.6087	
    -2.1820	    -2.4338	    -6.7139	    -2.6855	    -3.6926	     0.0000	    -7.1335	     0.4196	     2.2659	    -3.4409	
    -1.8463	    -1.8463	    -6.0425	    -1.6785	    -3.0212	     0.8392	    -6.3782	     0.8392	     2.6855	    -2.8534	
    -1.5106	    -1.2589	    -5.2872	    -0.5875	    -2.1820	     1.7624	    -5.2032	     1.4267	     3.2730	    -2.0142	
    -1.1749	    -0.6714	    -4.3640	     0.5035	    -1.0910	     2.8534	    -3.7766	     2.1820	     3.9444	    -0.8392	
    -0.9232	    -0.0839	    -3.4409	     1.5106	     0.0000	     3.7766	    -2.1820	     3.0212	     4.6997	     0.5035	
    -0.7553	     0.5035	    -2.6016	     2.2659	     1.1749	     4.6997	    -0.5875	     3.7766	     5.3711	     1.8463	
    -0.6714	     0.9232	    -1.6785	     2.8534	     2.2659	     5.4550	     1.0910	     4.5319	     5.9586	     3.1052	
    -0.6714	     1.4267	    -0.9232	     3.3569	     3.2730	     5.9586	     2.6855	     5.2032	     6.4621	     4.1962	
    -0.7553	     1.8463	    -0.0839	     3.7766	     4.2801	     6.4621	     4.1122	     5.7907	     6.8817	     5.0354	
    -0.7553	     2.2659	     0.7553	     4.1962	     5.1193	     6.7139	     5.2872	     6.2103	     7.2174	     5.6229	
    -0.8392	     2.6855	     1.5106	     4.5319	     5.9586	     6.9656	     6.2943	     6.5460	     7.3853	     5.8746	
    -0.9232	     2.9373	     2.0981	     4.9515	     6.5460	     6.9656	     6.9656	     6.6299	     7.3853	     5.7068	
    -1.2589	     3.1891	     2.6016	     5.1193	     6.9656	     6.7139	     7.2174	     6.4621	     7.0496	     5.1193	
    -1.5945	     3.1891	     2.8534	     5.2032	     7.1335	     6.2943	     7.2174	     6.0425	     6.5460	     4.1962	
    -2.0981	     3.0212	     2.9373	     5.1193	     7.1335	     5.7068	     6.8817	     5.3711	     5.7907	     2.9373	
    -2.6016	     2.7695	     2.8534	     4.8676	     7.0496	     5.0354	     6.3782	     4.5319	     4.8676	     1.5106	
    -3.1052	     2.5177	     2.6016	     4.5319	     6.8817	     4.2801	     5.7907	     3.6926	     3.9444	     0.1678	
    -3.5248	     2.0981	     2.4338	     4.1122	     6.7139	     3.5248	     5.2872	     2.7695	     3.1052	    -1.0910	
    -3.9444	     1.7624	     2.0981	     3.6087	     6.6299	     2.7695	     4.8676	     1.9302	     2.3499	    -2.1820	
    -4.3640	     1.2589	     1.6785	     3.0212	     6.4621	     2.0142	     4.4479	     1.1749	     1.5945	    -3.0212	
    -4.7836	     0.5875	     1.2589	     2.3499	     6.2943	     1.2589	     4.1962	     0.4196	     1.0071	    -3.6087	
    -5.3711	    -0.1678	     0.5875	     1.5106	     6.1264	     0.5875	     3.9444	    -0.2518	     0.5035	    -3.9444	
    -6.0425	    -1.0910	    -0.0839	     0.6714	     5.7907	    -0.1678	     3.7766	    -0.8392	     0.0000	    -4.0283	
    -6.7978	    -2.0142	    -0.9232	    -0.1678	     5.4550	    -0.8392	     3.5248	    -1.3428	    -0.4196	    -4.0283	
    -7.5531	    -2.9373	    -1.6785	    -0.9232	     5.1193	    -1.5106	     3.3569	    -1.8463	    -0.8392	    -3.8605	
    -8.3084	    -3.7766	    -2.4338	    -1.5106	     4.6997	    -2.0142	     3.1052	    -2.1820	    -1.1749	    -3.6926	
    -8.9798	    -4.5319	    -3.2730	    -2.0981	     4.1962	    -2.5177	     2.7695	    -2.5177	    -1.5106	    -3.5248	
    -9.5673	    -5.2032	    -3.9444	    -2.4338	     3.6926	    -2.9373	     2.4338	    -2.8534	    -1.9302	    -3.4409	
    -9.9869	    -5.7068	    -4.5319	    -2.6855	     3.1891	    -3.2730	     1.9302	    -3.1891	    -2.2659	    -3.4409	
   -10.3226	    -6.0425	    -4.9515	    -2.7695	     2.6855	    -3.4409	     1.4267	    -3.4409	    -2.6016	    -3.6926	
   -10.4065	    -6.2103	    -5.2032	    -2.6855	     2.1820	    -3.6087	     0.7553	    -3.6926	    -2.9373	    -4.1122	
   -10.3226	    -6.1264	    -5.3711	    -2.6855	     1.7624	    -3.6926	     0.0000	    -4.0283	    -3.3569	    -4.6997	
   -10.0708	    -5.9586	    -5.3711	    -2.8534	     1.2589	    -3.9444	    -0.8392	    -4.4479	    -3.7766	    -5.4550	
    -9.7351	    -5.7068	    -5.3711	    -3.2730	     0.8392	    -4.3640	    -1.8463	    -4.9515	    -4.2801	    -6.4621	
    -9.3994	    -5.5389	    -5.2872	    -4.1122	     0.3357	    -4.9515	    -2.9373	    -5.5389	    -4.9515	    -7.5531	
    -8.9798	    -5.2872	    -5.2872	    -5.2872	    -0.1678	    -5.7907	    -4.1122	    -6.2943	    -5.6229	    -8.7280	
    -8.4763	    -5.1193	    -5.2872	    -6.7139	    -0.7553	    -6.7139	    -5.2032	    -7.0496	    -6.3782	    -9.9030	
    -7.9727	    -4.9515	    -5.3711	    -8.1406	    -1.2589	    -7.6370	    -6.2103	    -7.8049	    -7.0496	   -10.9100	
    -7.4692	    -4.7836	    -5.3711	    -9.4833	    -1.6785	    -8.4763	    -7.1335	    -8.3084	    -7.6370	   -11.6653	
    -6.8817	    -4.5319	    -5.4550	   -10.5743	    -2.0142	    -9.0637	    -7.8888	    -8.7280	    -8.0566	   -12.1689	
    -6.2943	    -4.3640	    -5.4550	   -11.2457	    -2.2659	    -9.3994	    -8.3084	    -8.8959	    -8.1406	   -12.3367	
    -5.7068	    -4.1122	    -5.2872	   -11.5814	    -2.3499	    -9.4833	    -8.5602	    -8.7280	    -7.9727	   -12.0850	
    -5.1193	    -3.7766	    -5.0354	   -11.4975	    -2.2659	    -9.1476	    -8.3923	    -8.2245	    -7.4692	   -11.4975	
    -4.4479	    -3.2730	    -4.6158	   -10.9100	    -1.8463	    -8.5602	    -7.9727	    -7.4692	    -6.7139	   -10.4904	
    -3.6926	    -2.7695	    -4.0283	    -9.9869	    -1.3428	    -7.6370	    -7.2174	    -6.3782	    -5.6229	    -9.2316	
    -2.9373	    -2.0981	    -3.2730	    -8.8120	    -0.5875	    -6.5460	    -6.2943	    -5.1193	    -4.3640	    -7.7209	
    -2.2659	    -1.5106	    -2.5177	    -7.3853	     0.1678	    -5.3711	    -5.3711	    -3.7766	    -3.0212	    -6.2103	
    -1.7624	    -0.9232	    -1.7624	    -6.0425	     0.9232	    -4.1962	    -4.4479	    -2.4338	    -1.7624	    -4.7836	
    -1.2589	    -0.4196	    -1.1749	    -4.6997	     1.5106	    -3.1891	    -3.6926	    -1.2589	    -0.6714	    -3.6087	
    -1.0071	    -0.0839	    -0.7553	    -3.6087	     2.0142	    -2.3499	    -3.1052	    -0.2518	     0.0839	    -2.8534	
    -0.8392	     0.0839	    -0.5875	    -2.8534	     2.1820	    -1.8463	    -2.8534	     0.3357	     0.5875	    -2.4338	
    -1.0071	     0.0000	    -0.7553	    -2.4338	     2.0981	    -1.6785	    -3.0212	     0.5035	     0.6714	    -2.6016	
    -1.2589	    -0.3357	    -1.1749	    -2.4338	     1.6785	    -1.9302	    -3.5248	     0.3357	     0.4196	    -3.1891	
    -1.8463	    -0.9232	    -1.9302	    -2.8534	     0.9232	    -2.4338	    -4.3640	    -0.2518	    -0.1678	    -4.1962	
    -2.6016	    -1.7624	    -3.0212	    -3.4409	    -0.0839	    -3.1891	    -5.5389	    -1.0910	    -1.0071	    -5.5389	
    -3.5248	    -2.7695	    -4.3640	    -4.1122	    -1.2589	    -4.1122	    -6.8817	    -2.1820	    -2.0142	    -6.9656	
    -4.4479	    -3.9444	    -5.7907	    -4.7836	    -2.6016	    -5.0354	    -8.3923	    -3.2730	    -3.1052	    -8.4763	
    -5.4550	    -5.2032	    -7.3013	    -5.3711	    -4.0283	    -5.8746	    -9.9030	    -4.3640	    -4.0283	    -9.8190	
    -6.5460	    -6.4621	    -8.8120	    -5.8746	    -5.2872	    -6.6299	   -11.2457	    -5.3711	    -4.8676	   -10.8261	
    -7.6370	    -7.7209	   -10.2386	    -6.2103	    -6.5460	    -7.1335	   -12.4207	    -6.2103	    -5.4550	   -11.5814	
    -8.7280	    -8.8959	   -11.5814	    -6.4621	    -7.5531	    -7.5531	   -13.3438	    -6.7978	    -5.7907	   -11.8332	
    -9.6512	    -9.9869	   -12.6724	    -6.6299	    -8.3923	    -7.7209	   -13.9313	    -7.2174	    -5.8746	   -11.6653	
   -10.4904	   -10.9100	   -13.5117	    -6.7978	    -8.9798	    -7.8049	   -14.0152	    -7.3853	    -5.7068	   -10.9940	
   -11.2457	   -11.5814	   -14.0152	    -6.7978	    -9.3155	    -7.6370	   -13.7634	    -7.3013	    -5.2032	    -9.9869	
   -11.7493	   -12.0010	   -14.3509	    -6.7978	    -9.3155	    -7.3853	   -13.2599	    -7.0496	    -4.5319	    -8.6441	
   -12.0850	   -12.2528	   -14.4348	    -6.6299	    -9.2316	    -6.9656	   -12.4207	    -6.5460	    -3.7766	    -7.1335	
   -12.3367	   -12.4207	   -14.3509	    -6.3782	    -8.8959	    -6.4621	   -11.4136	    -5.9586	    -2.8534	    -5.5389	
   -12.4207	   -12.4207	   -14.1830	    -6.0425	    -8.5602	    -5.9586	   -10.3226	    -5.2032	    -2.0142	    -4.0283	
   -12.5046	   -12.3367	   -13.9313	    -5.6229	    -8.2245	    -5.3711	    -9.3155	    -4.5319	    -1.1749	    -2.7695	
   -12.4207	   -12.0850	   -13.6795	    -5.0354	    -7.8888	    -4.7836	    -8.4763	    -3.8605	    -0.4196	    -1.7624	
   -12.2528	   -11.8332	   -13.5117	    -4.5319	    -7.6370	    -4.1962	    -7.7209	    -3.1891	     0.2518	    -1.0910	
   -12.0010	   -11.4975	   -13.3438	    -3.9444	    -7.5531	    -3.7766	    -7.3013	    -2.6855	     0.7553	    -0.7553	
   -11.7493	   -11.1618	   -13.1760	    -3.5248	    -7.4692	    -3.3569	    -6.9656	    -2.2659	     1.0910	    -0.8392	
   -11.4136	   -10.8261	   -13.0920	    -3.0212	    -7.4692	    -3.0212	    -6.9656	    -1.9302	     1.3428	    -1.0910	
   -11.1618	   -10.5743	   -13.0920	    -2.7695	    -7.5531	    -2.7695	    -7.0496	    -1.6785	     1.5106	    -1.5945	
   -10.9100	   -10.3226	   -13.0920	    -2.5177	    -7.6370	    -2.5177	    -7.3853	    -1.5945	     1.5945	    -2.1820	
   -10.9100	   -10.2386	   -13.2599	    -2.4338	    -7.8049	    -2.4338	    -7.8888	    -1.5106	     1.5945	    -2.8534	
   -10.9940	   -10.4065	   -13.5956	    -2.6016	    -8.1406	    -2.4338	    -8.4763	    -1.5945	     1.4267	    -3.5248	
   -11.3297	   -10.6583	   -14.0152	    -2.9373	    -8.4763	    -2.6016	    -9.2316	    -1.7624	     1.2589	    -4.1962	
   -11.8332	   -11.0779	   -14.5187	    -3.4409	    -8.8959	    -2.8534	   -10.0708	    -2.0142	     1.0071	    -4.7836	
   -12.4207	   -11.5814	   -15.0223	    -4.0283	    -9.3155	    -3.2730	   -10.8261	    -2.2659	     0.6714	    -5.1193	
   -13.0081	   -11.9171	   -15.3580	    -4.5319	    -9.5673	    -3.5248	   -11.4136	    -2.5177	     0.5035	    -5.2032	
   -13.4277	   -12.1689	   -15.4419	    -4.8676	    -9.6512	    -3.6926	   -11.6653	    -2.6016	     0.5035	    -5.0354	
   -13.5117	   -12.0850	   -15.2740	    -4.9515	    -9.3994	    -3.6087	   -11.6653	    -2.3499	     0.7553	    -4.4479	
   -13.4277	   -11.7493	   -14.7705	    -4.6158	    -8.8959	    -3.2730	   -11.3297	    -1.9302	     1.1749	    -3.6087	
   -13.0081	   -11.2457	   -14.0152	    -3.8605	    -8.2245	    -2.6855	   -10.7422	    -1.2589	     1.8463	    -2.5177	
   -12.5046	   -10.4904	   -13.0920	    -2.9373	    -7.3853	    -1.9302	    -9.9869	    -0.5035	     2.6016	    -1.3428	
   -12.0010	    -9.8190	   -12.2528	    -1.8463	    -6.5460	    -1.1749	    -9.3155	     0.3357	     3.2730	    -0.3357	
   -11.4975	    -9.1476	   -11.4136	    -0.8392	    -5.7907	    -0.4196	    -8.7280	     1.0071	     3.8605	     0.5035	
   -11.0779	    -8.7280	   -10.8261	    -0.2518	    -5.2872	     0.0000	    -8.3923	     1.4267	     4.1962	     1.0071	
   -10.9940	    -8.5602	   -10.4904	    -0.0839	    -5.0354	     0.0839	    -8.3923	     1.5106	     4.1962	     1.0910	
   -11.0779	    -8.6441	   -10.4904	    -0.6714	    -5.0354	    -0.2518	    -8.7280	     1.2589	     3.8605	     0.6714	
   -11.4975	    -9.0637	   -10.8261	    -1.8463	    -5.3711	    -1.0071	    -9.3994	     0.6714	     3.1891	    -0.0839	
   -12.0010	    -9.7351	   -11.3297	    -3.5248	    -5.8746	    -2.0981	   -10.3226	    -0.2518	     2.2659	    -1.2589	
   -12.5885	   -10.4904	   -12.0850	    -5.4550	    -6.5460	    -3.3569	   -11.3297	    -1.3428	     1.1749	    -2.5177	
   -13.1760	   -11.3297	   -12.8403	    -7.5531	    -7.2174	    -4.6158	   -12.4207	    -2.4338	     0.0839	    -3.7766	
   -13.6795	   -12.0850	   -13.5956	    -9.3994	    -7.8888	    -5.7907	   -13.4277	    -3.4409	    -0.8392	    -4.9515	
   -14.0991	   -12.7563	   -14.1830	   -10.9100	    -8.3084	    -6.6299	   -14.2670	    -4.1122	    -1.5106	    -5.7907	
   -14.2670	   -13.1760	   -14.6866	   -12.0010	    -8.5602	    -7.2174	   -14.8544	    -4.4479	    -1.9302	    -6.2943	
   -14.2670	   -13.5117	   -14.9384	   -12.6724	    -8.6441	    -7.4692	   -15.1901	    -4.4479	    -2.0142	    -6.3782	
   -14.1830	   -13.5956	   -15.0223	   -12.8403	    -8.4763	    -7.3853	   -15.1901	    -4.1122	    -1.7624	    -6.0425	
   -14.0152	   -13.5956	   -15.0223	   -12.5046	    -8.1406	    -6.9656	   -14.8544	    -3.4409	    -1.1749	    -5.2872	
   -13.7634	   -13.3438	   -14.7705	   -11.7493	    -7.6370	    -6.2943	   -14.2670	    -2.4338	    -0.2518	    -4.2801	
   -13.3438	   -12.9242	   -14.2670	   -10.5743	    -6.9656	    -5.2872	   -13.4277	    -1.1749	     0.8392	    -2.8534	
   -12.8403	   -12.3367	   -13.6795	    -9.0637	    -6.1264	    -3.9444	   -12.2528	     0.2518	     2.0981	    -1.2589	
   -12.2528	   -11.5814	   -12.9242	    -7.2174	    -5.2032	    -2.5177	   -10.9940	     1.8463	     3.4409	     0.5035	
   -11.5814	   -10.8261	   -12.0850	    -5.2872	    -4.3640	    -1.0071	    -9.7351	     3.3569	     4.7836	     2.1820	
   -10.9940	   -10.1547	   -11.3297	    -3.2730	    -3.5248	     0.4196	    -8.5602	     4.7836	     5.9586	     3.6087	
   -10.3226	    -9.4833	   -10.6583	    -1.2589	    -2.8534	     1.7624	    -7.6370	     5.8746	     6.7978	     4.7836	
    -9.7351	    -8.9798	   -10.0708	     0.5035	    -2.3499	     2.7695	    -6.9656	     6.7139	     7.3853	     5.5389	
    -9.1476	    -8.4763	    -9.6512	     2.0981	    -1.9302	     3.6087	    -6.4621	     7.2174	     7.7209	     5.9586	
    -8.4763	    -8.0566	    -9.3155	     3.4409	    -1.6785	     4.1122	    -6.2103	     7.3853	     7.8049	     5.9586	
    -7.8049	    -7.6370	    -9.0637	     4.4479	    -1.5945	     4.3640	    -6.1264	     7.3013	     7.6370	     5.6229	
    -7.1335	    -7.3013	    -8.8959	     5.1193	    -1.5106	     4.3640	    -6.1264	     6.8817	     7.3013	     5.1193	
    -6.4621	    -6.8817	    -8.6441	     5.3711	    -1.5106	     4.1962	    -6.2103	     6.2943	     6.8817	     4.3640	
    -5.6229	    -6.3782	    -8.3923	     5.4550	    -1.5106	     3.7766	    -6.1264	     5.5389	     6.3782	     3.6926	
    -4.6997	    -5.7068	    -7.9727	     5.2872	    -1.3428	     3.3569	    -5.9586	     4.8676	     6.0425	     3.1052	
    -3.6926	    -4.8676	    -7.4692	     5.0354	    -0.9232	     3.0212	    -5.6229	     4.1962	     5.7907	     2.6855	
    -2.6855	    -3.9444	    -6.7139	     4.8676	    -0.4196	     2.7695	    -5.0354	     3.7766	     5.7907	     2.6016	
    -1.5945	    -3.0212	    -5.9586	     4.7836	     0.3357	     2.6855	    -4.1962	     3.5248	     5.8746	     2.8534	
    -0.5875	    -2.0142	    -5.0354	     4.7836	     1.0910	     2.6855	    -3.2730	     3.4409	     6.2103	     3.3569	
     0.3357	    -1.0910	    -4.1122	     4.9515	     2.0142	     2.8534	    -2.0981	     3.6087	     6.6299	     4.1962	
     1.0910	    -0.1678	    -3.1891	     5.2032	     3.0212	     3.1052	    -0.7553	     3.8605	     7.1335	     5.2872	
     1.7624	     0.6714	    -2.1820	     5.6229	     4.1122	     3.5248	     0.5875	     4.3640	     7.8049	     6.6299	
     2.3499	     1.5106	    -1.1749	     6.1264	     5.2032	     4.1122	     2.0981	     5.0354	     8.5602	     8.1406	
     2.7695	     2.3499	    -0.1678	     6.7978	     6.2943	     4.6997	     3.4409	     5.7068	     9.3994	     9.6512	
     3.1891	     3.0212	     0.8392	     7.6370	     7.3013	     5.3711	     4.7836	     6.4621	    10.1547	    11.1618	
     3.6087	     3.6926	     1.7624	     8.4763	     8.2245	     6.0425	     5.8746	     7.0496	    10.8261	    12.3367	
     3.9444	     4.2801	     2.5177	     9.3155	     8.9798	     6.6299	     6.7978	     7.6370	    11.3297	    13.3438	
     4.2801	     4.7836	     3.2730	    10.1547	     9.6512	     7.1335	     7.4692	     7.9727	    11.6653	    13.9313	
     4.6158	     5.2032	     3.7766	    10.8261	    10.0708	     7.3853	     7.8049	     8.1406	    11.8332	    14.0991	
     4.7836	     5.4550	     4.0283	    11.1618	    10.2386	     7.4692	     7.7209	     8.0566	    11.7493	    13.8474	
     4.7836	     5.4550	     4.0283	    11.0779	    10.0708	     7.2174	     7.3013	     7.7209	    11.3297	    13.1760	
     4.6158	     5.1193	     3.6087	    10.4904	     9.5673	     6.6299	     6.4621	     7.0496	    10.6583	    12.1689	
     4.1962	     4.6158	     2.9373	     9.4833	     8.8120	     5.7068	     5.3711	     6.1264	     9.7351	    10.8261	
     3.5248	     3.7766	     2.0142	     8.1406	     7.7209	     4.5319	     3.9444	     4.9515	     8.6441	     9.3155	
     2.7695	     2.9373	     0.9232	     6.6299	     6.5460	     3.2730	     2.5177	     3.7766	     7.5531	     7.8049	
     1.9302	     2.0142	    -0.2518	     5.1193	     5.2872	     2.0142	     1.0910	     2.5177	     6.4621	     6.2943	
     1.0910	     1.0910	    -1.4267	     3.6087	     4.0283	     0.8392	    -0.1678	     1.4267	     5.4550	     5.0354	
     0.2518	     0.2518	    -2.5177	     2.3499	     2.7695	    -0.2518	    -1.3428	     0.5035	     4.6158	     3.9444	
    -0.5875	    -0.5035	    -3.6087	     1.1749	     1.6785	    -1.1749	    -2.3499	    -0.2518	     3.8605	     3.1052	
    -1.4267	    -1.1749	    -4.5319	     0.0839	     0.8392	    -1.8463	    -3.1052	    -0.8392	     3.2730	     2.6016	
    -2.1820	    -1.6785	    -5.2872	    -0.7553	     0.0839	    -2.4338	    -3.6087	    -1.2589	     2.9373	     2.4338	
    -2.8534	    -2.0142	    -5.7907	    -1.5106	    -0.2518	    -2.7695	    -3.8605	    -1.3428	     2.7695	     2.6016	
    -3.3569	    -2.1820	    -6.0425	    -2.0142	    -0.4196	    -2.8534	    -3.7766	    -1.1749	     2.9373	     3.0212	
    -3.6926	    -2.0981	    -6.0425	    -2.2659	    -0.2518	    -2.6855	    -3.5248	    -0.6714	     3.2730	     3.6926	
    -3.7766	    -1.8463	    -5.8746	    -2.4338	     0.0839	    -2.4338	    -3.1052	    -0.0839	     3.6926	     4.4479	
    -3.6926	    -1.5106	    -5.4550	    -2.4338	     0.5035	    -2.0142	    -2.6855	     0.6714	     4.2801	     5.1193	
    -3.4409	    -1.0071	    -4.9515	    -2.3499	     1.0910	    -1.5106	    -2.1820	     1.4267	     4.7836	     5.7068	
    -3.0212	    -0.4196	    -4.3640	    -2.0981	     1.6785	    -0.9232	    -1.8463	     2.2659	     5.2032	     6.1264	
    -2.4338	     0.1678	    -3.7766	    -1.7624	     2.1820	    -0.2518	    -1.5106	     3.0212	     5.6229	     6.2943	
    -1.7624	     0.8392	    -3.1052	    -1.2589	     2.6855	     0.4196	    -1.3428	     3.7766	     5.9586	     6.2103	
    -1.0071	     1.4267	    -2.6016	    -0.5875	     3.0212	     1.0910	    -1.2589	     4.3640	     6.1264	     5.8746	
    -0.4196	     1.8463	    -2.1820	     0.0839	     3.1891	     1.7624	    -1.3428	     4.9515	     6.2103	     5.2872	
     0.1678	     2.1820	    -1.8463	     0.9232	     3.1891	     2.3499	    -1.4267	     5.2872	     6.1264	     4.5319	
     0.5875	     2.4338	    -1.5945	     1.8463	     3.0212	     2.9373	    -1.5945	     5.6229	     5.9586	     3.6926	
     1.0071	     2.5177	    -1.4267	     2.8534	     2.8534	     3.5248	    -1.6785	     5.8746	     5.8746	     2.9373	
     1.3428	     2.6855	    -1.2589	     3.9444	     2.6855	     4.1122	    -1.5945	     6.0425	     5.7907	     2.3499	
     1.6785	     2.8534	    -1.0910	     5.1193	     2.6016	     4.6997	    -1.4267	     6.2943	     5.7907	     1.8463	
     1.9302	     2.9373	    -0.9232	     6.2943	     2.6016	     5.2872	    -1.0910	     6.4621	     5.8746	     1.6785	
     2.1820	     3.1052	    -0.7553	     7.3853	     2.6855	     5.7907	    -0.6714	     6.6299	     6.0425	     1.6785	
     2.4338	     3.2730	    -0.5035	     8.3923	     2.7695	     6.2943	    -0.0839	     6.7978	     6.2943	     1.9302	
     2.6016	     3.4409	    -0.1678	     9.2316	     3.0212	     6.7978	     0.5875	     7.0496	     6.7139	     2.4338	
     2.8534	     3.7766	     0.1678	     9.9030	     3.4409	     7.2174	     1.4267	     7.4692	     7.2174	     3.2730	
     3.0212	     4.1962	     0.6714	    10.4065	     3.9444	     7.7209	     2.3499	     7.8888	     7.8049	     4.1962	
     3.3569	     4.6997	     1.2589	    10.7422	     4.5319	     8.1406	     3.2730	     8.4763	     8.4763	     5.3711	
     3.6926	     5.2872	     1.9302	    10.9100	     5.2872	     8.5602	     4.3640	     9.0637	     9.1476	     6.5460	
     4.1122	     5.9586	     2.6016	    10.9100	     6.0425	     8.8959	     5.2872	     9.7351	     9.8190	     7.6370	
     4.6158	     6.6299	     3.3569	    10.8261	     6.7978	     9.2316	     6.1264	    10.2386	    10.4065	     8.5602	
     5.0354	     7.3013	     3.9444	    10.6583	     7.4692	     9.4833	     6.6299	    10.7422	    10.8261	     9.2316	
     5.5389	     7.8049	     4.4479	    10.4904	     7.8888	     9.6512	     6.8817	    10.9940	    11.0779	     9.4833	
     5.8746	     8.1406	     4.6997	    10.3226	     7.9727	     9.6512	     6.7139	    10.9940	    10.9940	     9.2316	
     6.0425	     8.2245	     4.6158	    10.0708	     7.8049	     9.4833	     6.1264	    10.7422	    10.5743	     8.5602	
     6.1264	     7.9727	     4.2801	     9.9030	     7.2174	     9.1476	     5.1193	    10.2386	     9.9869	     7.4692	
     6.0425	     7.4692	     3.6926	     9.5673	     6.3782	     8.5602	     3.8605	     9.3994	     8.9798	     5.9586	
     5.8746	     6.8817	     2.9373	     9.1476	     5.2032	     7.8049	     2.3499	     8.3923	     7.8888	     4.3640	
     5.5389	     6.0425	     2.0142	     8.6441	     4.0283	     6.8817	     0.7553	     7.2174	     6.5460	     2.6016	
     5.2032	     5.2032	     1.0071	     7.9727	     2.7695	     5.8746	    -0.7553	     5.9586	     5.2032	     0.8392	
     4.6997	     4.3640	     0.0839	     7.2174	     1.5945	     4.7836	    -2.0981	     4.6158	     3.8605	    -0.7553	
     4.1962	     3.5248	    -0.7553	     6.4621	     0.5875	     3.6926	    -3.1052	     3.4409	     2.6016	    -2.0981	
     3.7766	     2.7695	    -1.4267	     5.6229	    -0.0839	     2.6855	    -3.8605	     2.4338	     1.5106	    -3.1891	
     3.2730	     2.2659	    -1.8463	     4.8676	    -0.4196	     1.8463	    -4.1962	     1.5106	     0.6714	    -3.9444	
     2.9373	     1.8463	    -2.0142	     4.3640	    -0.5035	     1.2589	    -4.1962	     0.9232	     0.0000	    -4.3640	
     2.6016	     1.7624	    -2.0142	     3.9444	    -0.2518	     0.9232	    -3.9444	     0.5875	    -0.3357	    -4.3640	
     2.4338	     1.7624	    -1.7624	     3.7766	     0.2518	     0.7553	    -3.3569	     0.4196	    -0.4196	    -4.1962	
     2.2659	     1.9302	    -1.3428	     3.6926	     0.8392	     0.6714	    -2.6016	     0.4196	    -0.4196	    -3.7766	
     2.0142	     2.1820	    -0.8392	     3.6087	     1.5945	     0.7553	    -1.8463	     0.5875	    -0.3357	    -3.3569	
     1.7624	     2.3499	    -0.4196	     3.3569	     2.1820	     0.7553	    -1.2589	     0.6714	    -0.3357	    -3.1052	
     1.5106	     2.5177	    -0.0839	     2.9373	     2.7695	     0.5875	    -0.7553	     0.6714	    -0.4196	    -2.9373	
     1.0910	     2.6016	     0.1678	     2.1820	     3.1052	     0.3357	    -0.5875	     0.5035	    -0.6714	    -3.1891	
     0.7553	     2.6855	     0.3357	     1.2589	     3.3569	    -0.0839	    -0.6714	     0.1678	    -1.0910	    -3.6926	
     0.3357	     2.6855	     0.4196	     0.0839	     3.4409	    -0.6714	    -1.0071	    -0.3357	    -1.6785	    -4.4479	
     0.0839	     2.7695	     0.5035	    -1.1749	     3.4409	    -1.3428	    -1.5106	    -0.9232	    -2.3499	    -5.5389	
     0.0000	     2.8534	     0.5875	    -2.6016	     3.3569	    -2.1820	    -2.1820	    -1.5945	    -3.1052	    -6.7139	
     0.0000	     3.0212	     0.6714	    -3.8605	     3.2730	    -2.9373	    -2.8534	    -2.2659	    -3.8605	    -8.0566	
     0.1678	     3.2730	     0.9232	    -4.7836	     3.1891	    -3.6087	    -3.5248	    -2.8534	    -4.4479	    -9.2316	
     0.5035	     3.6087	     1.1749	    -5.4550	     3.1891	    -4.1122	    -4.1122	    -3.2730	    -4.9515	   -10.3226	
     0.9232	     4.0283	     1.5106	    -5.7068	     3.2730	    -4.4479	    -4.4479	    -3.5248	    -5.2032	   -11.0779	
     1.3428	     4.3640	     1.8463	    -5.5389	     3.4409	    -4.5319	    -4.6997	    -3.6087	    -5.2872	   -11.4975	
     1.7624	     4.6997	     2.1820	    -5.2032	     3.7766	    -4.4479	    -4.6158	    -3.5248	    -5.2032	   -11.5814	
     2.1820	     4.9515	     2.6016	    -4.6997	     4.1962	    -4.2801	    -4.3640	    -3.2730	    -4.8676	   -11.3297	
     2.6855	     5.2872	     3.0212	    -4.0283	     4.7836	    -3.9444	    -3.8605	    -2.7695	    -4.3640	   -10.5743	
     3.1891	     5.7068	     3.5248	    -3.2730	     5.5389	    -3.4409	    -3.0212	    -2.1820	    -3.6926	    -9.5673	
     3.7766	     6.2103	     4.2801	    -2.5177	     6.4621	    -2.8534	    -1.9302	    -1.3428	    -2.8534	    -8.1406	
     4.6158	     6.9656	     5.1193	    -1.5106	     7.6370	    -2.1820	    -0.5035	    -0.3357	    -1.7624	    -6.3782	
     5.4550	     7.8049	     6.2103	    -0.5035	     9.0637	    -1.3428	     1.0910	     0.8392	    -0.5875	    -4.5319	
     6.3782	     8.7280	     7.3013	     0.5875	    10.4904	    -0.5035	     2.8534	     2.0142	     0.5875	    -2.5177	
     7.2174	     9.7351	     8.3923	     1.5945	    11.8332	     0.2518	     4.4479	     3.0212	     1.6785	    -0.6714	
     7.8888	    10.4904	     9.3155	     2.3499	    13.0920	     0.7553	     5.8746	     3.8605	     2.5177	     0.8392	
     8.1406	    10.9940	     9.9030	     2.6855	    13.9313	     0.8392	     6.8817	     4.1962	     3.0212	     1.9302	
     8.0566	    10.9940	    10.1547	     2.3499	    14.2670	     0.4196	     7.3013	     4.0283	     3.0212	     2.3499	
     7.4692	    10.5743	     9.8190	     1.3428	    14.0991	    -0.5875	     7.0496	     3.2730	     2.4338	     2.0981	
     6.3782	     9.5673	     9.0637	    -0.3357	    13.3438	    -2.0981	     6.2103	     1.8463	     1.4267	     1.1749	
     4.8676	     8.1406	     7.7209	    -2.5177	    12.0850	    -4.0283	     4.7836	     0.0000	    -0.0839	    -0.3357	
     3.1052	     6.2943	     6.1264	    -4.9515	    10.4065	    -6.1264	     2.9373	    -2.0981	    -1.8463	    -2.0981	
     1.2589	     4.3640	     4.3640	    -7.3013	     8.5602	    -8.1406	     1.0071	    -4.2801	    -3.6926	    -4.0283	
    -0.5035	     2.5177	     2.6016	    -9.3155	     6.7978	    -9.8190	    -0.9232	    -6.2103	    -5.2872	    -5.7907	
    -1.9302	     0.8392	     1.0071	   -10.7422	     5.2872	   -11.0779	    -2.5177	    -7.7209	    -6.4621	    -7.1335	
    -3.0212	    -0.5875	    -0.3357	   -11.4975	     4.1122	   -11.8332	    -3.6926	    -8.7280	    -7.1335	    -7.8888	
    -3.7766	    -1.6785	    -1.3428	   -11.7493	     3.3569	   -12.0010	    -4.4479	    -9.2316	    -7.2174	    -8.0566	
    -4.1962	    -2.4338	    -2.0142	   -11.4975	     2.8534	   -11.7493	    -4.6997	    -9.3155	    -6.9656	    -7.7209	
    -4.4479	    -3.0212	    -2.6016	   -10.8261	     2.6855	   -11.2457	    -4.5319	    -9.0637	    -6.2943	    -6.9656	
    -4.5319	    -3.4409	    -2.8534	    -9.9869	     2.6855	   -10.5743	    -4.0283	    -8.5602	    -5.3711	    -5.7907	
    -4.5319	    -3.6926	    -3.0212	    -9.0637	     2.8534	    -9.7351	    -3.2730	    -7.8888	    -4.2801	    -4.3640	
    -4.5319	    -3.8605	    -3.1052	    -8.0566	     3.1052	    -8.9798	    -2.3499	    -7.1335	    -3.1052	    -2.7695	
    -4.3640	    -3.8605	    -2.9373	    -7.0496	     3.4409	    -8.1406	    -1.3428	    -6.2943	    -2.0142	    -1.1749	
    -4.2801	    -3.7766	    -2.7695	    -6.2103	     3.8605	    -7.3853	    -0.2518	    -5.5389	    -0.9232	     0.3357	
    -4.1122	    -3.6926	    -2.6016	    -5.4550	     4.2801	    -6.7978	     0.8392	    -4.8676	     0.0000	     1.6785	
    -3.8605	    -3.6087	    -2.3499	    -5.0354	     4.6997	    -6.3782	     1.8463	    -4.3640	     0.7553	     2.7695	
    -3.6926	    -3.4409	    -2.0981	    -4.7836	     5.0354	    -6.1264	     2.7695	    -4.0283	     1.2589	     3.4409	
    -3.4409	    -3.2730	    -1.8463	    -4.8676	     5.3711	    -6.1264	     3.3569	    -3.8605	     1.5106	     3.7766	
    -3.1052	    -3.1891	    -1.6785	    -5.1193	     5.4550	    -6.2943	     3.7766	    -4.0283	     1.5106	     3.7766	
    -2.8534	    -3.1052	    -1.5945	    -5.7068	     5.4550	    -6.7139	     3.9444	    -4.3640	     1.1749	     3.2730	
    -2.6016	    -3.1052	    -1.5945	    -6.2943	     5.2032	    -7.2174	     3.8605	    -4.8676	     0.6714	     2.5177	
    -2.4338	    -3.1052	    -1.6785	    -7.0496	     4.8676	    -7.8888	     3.6087	    -5.4550	     0.0000	     1.5945	
    -2.1820	    -3.1891	    -1.8463	    -7.7209	     4.3640	    -8.4763	     3.2730	    -6.0425	    -0.6714	     0.5875	
    -1.9302	    -3.1891	    -2.0142	    -8.1406	     3.8605	    -8.8959	     2.9373	    -6.4621	    -1.2589	    -0.3357	
    -1.6785	    -3.1891	    -2.0981	    -8.3923	     3.3569	    -9.0637	     2.7695	    -6.7139	    -1.6785	    -1.0071	
    -1.2589	    -3.0212	    -2.0142	    -8.3084	     3.1052	    -8.9798	     2.9373	    -6.6299	    -1.8463	    -1.3428	
    -0.8392	    -2.6855	    -1.7624	    -8.0566	     3.0212	    -8.7280	     3.2730	    -6.2943	    -1.6785	    -1.2589	
    -0.2518	    -2.0981	    -1.2589	    -7.4692	     3.2730	    -8.1406	     4.0283	    -5.7068	    -1.1749	    -0.7553	
     0.5035	    -1.2589	    -0.4196	    -6.7978	     3.8605	    -7.3013	     5.1193	    -4.6997	    -0.4196	     0.2518	
     1.4267	    -0.2518	     0.7553	    -5.8746	     4.8676	    -6.3782	     6.5460	    -3.5248	     0.6714	     1.5106	
     2.4338	     1.0071	     2.1820	    -4.8676	     6.0425	    -5.2032	     8.1406	    -2.0981	     1.9302	     3.1891	
     3.5248	     2.3499	     3.7766	    -3.8605	     7.4692	    -3.9444	     9.9030	    -0.5035	     3.3569	     4.9515	
     4.5319	     3.6087	     5.4550	    -2.9373	     8.9798	    -2.7695	    11.6653	     1.0071	     4.8676	     6.7978	
     5.4550	     4.7836	     6.9656	    -2.1820	    10.3226	    -1.6785	    13.2599	     2.5177	     6.2103	     8.4763	
     6.1264	     5.7068	     8.2245	    -1.5106	    11.4975	    -0.7553	    14.6027	     3.6926	     7.3853	     9.8190	
     6.5460	     6.4621	     9.3155	    -1.0071	    12.4207	     0.0000	    15.5258	     4.6997	     8.3084	    10.8261	
     6.7978	     6.9656	     9.9869	    -0.5875	    12.9242	     0.5875	    15.9454	     5.4550	     8.8959	    11.3297	
     6.8817	     7.3013	    10.3226	    -0.3357	    13.0920	     1.0071	    15.9454	     5.8746	     9.2316	    11.4136	
     6.7139	     7.3853	    10.3226	    -0.1678	    12.9242	     1.2589	    15.4419	     6.1264	     9.2316	    10.9940	
     6.5460	     7.3013	    10.0708	    -0.0839	    12.4207	     1.3428	    14.6027	     6.1264	     8.9798	    10.2386	
     6.1264	     6.9656	     9.4833	    -0.0839	    11.6653	     1.2589	    13.4277	     5.9586	     8.5602	     9.1476	
     5.7068	     6.5460	     8.7280	    -0.3357	    10.7422	     0.9232	    12.0850	     5.7068	     7.9727	     7.8888	
     5.2032	     6.1264	     7.8888	    -0.5875	     9.7351	     0.5875	    10.6583	     5.3711	     7.3853	     6.7139	
     4.7836	     5.7068	     7.0496	    -0.9232	     8.8120	     0.2518	     9.4833	     5.2032	     6.8817	     5.6229	
     4.4479	     5.4550	     6.3782	    -1.2589	     8.0566	     0.0000	     8.4763	     5.1193	     6.6299	     4.7836	
     4.1962	     5.2032	     5.7907	    -1.5945	     7.5531	    -0.1678	     7.8888	     5.2032	     6.4621	     4.3640	
     4.0283	     5.0354	     5.3711	    -1.9302	     7.2174	    -0.2518	     7.6370	     5.4550	     6.5460	     4.2801	
     3.8605	     4.9515	     5.1193	    -2.1820	     7.1335	    -0.3357	     7.6370	     5.8746	     6.8817	     4.5319	
     3.6926	     4.9515	     4.8676	    -2.5177	     7.1335	    -0.2518	     7.8888	     6.2943	     7.2174	     5.1193	
     3.5248	     4.9515	     4.7836	    -2.6855	     7.2174	    -0.1678	     8.3084	     6.8817	     7.7209	     5.9586	
     3.4409	     5.0354	     4.7836	    -2.6016	     7.4692	     0.1678	     8.9798	     7.4692	     8.3084	     7.0496	
     3.4409	     5.2872	     5.0354	    -2.2659	     7.8888	     0.5875	     9.7351	     8.2245	     9.0637	     8.3923	
     3.6087	     5.7068	     5.3711	    -1.5945	     8.4763	     1.2589	    10.6583	     8.9798	     9.8190	     9.9030	
     4.0283	     6.3782	     5.9586	    -0.6714	     9.0637	     2.0981	    11.4975	     9.9030	    10.6583	    11.4136	
     4.6158	     7.1335	     6.7139	     0.5875	     9.8190	     3.1052	    12.4207	    10.7422	    11.5814	    12.9242	
     5.4550	     8.0566	     7.5531	     1.9302	    10.5743	     4.1962	    13.2599	    11.6653	    12.4207	    14.1830	
     6.3782	     9.0637	     8.3923	     3.5248	    11.2457	     5.3711	    13.9313	    12.5046	    13.2599	    15.3580	
     7.4692	     9.9869	     9.2316	     5.1193	    11.7493	     6.6299	    14.4348	    13.2599	    14.0991	    16.1133	
     8.4763	    10.9100	     9.9869	     6.7139	    12.0850	     7.8049	    14.6866	    13.9313	    14.7705	    16.6168	
     9.5673	    11.7493	    10.5743	     8.1406	    12.1689	     8.8959	    14.6866	    14.4348	    15.3580	    16.7847	
    10.4904	    12.2528	    10.9100	     9.4833	    12.0010	     9.8190	    14.4348	    14.7705	    15.6937	    16.6168	
    11.2457	    12.5885	    10.9940	    10.5743	    11.4975	    10.5743	    13.9313	    14.8544	    15.8615	    16.1972	
    11.8332	    12.7563	    10.8261	    11.4136	    10.8261	    11.0779	    13.0920	    14.7705	    15.6937	    15.4419	
    12.2528	    12.6724	    10.4904	    12.0010	     9.9869	    11.4136	    12.1689	    14.6027	    15.4419	    14.5187	
    12.5885	    12.5046	    10.0708	    12.4207	     9.1476	    11.5814	    11.1618	    14.3509	    15.0223	    13.5956	
    12.7563	    12.2528	     9.5673	    12.5885	     8.3923	    11.6653	    10.2386	    14.0991	    14.6027	    12.8403	
    12.7563	    11.9171	     9.1476	    12.5046	     7.7209	    11.4975	     9.3994	    13.9313	    14.1830	    12.2528	
    12.6724	    11.5814	     8.7280	    12.2528	     7.3013	    11.3297	     8.8959	    13.8474	    13.8474	    12.0010	
    12.4207	    11.3297	     8.4763	    11.8332	     7.1335	    11.0779	     8.6441	    13.8474	    13.6795	    12.0850	
    12.1689	    11.1618	     8.3923	    11.3297	     7.3013	    10.8261	     8.7280	    14.0152	    13.6795	    12.5046	
    11.9171	    11.0779	     8.5602	    10.8261	     7.8049	    10.7422	     9.2316	    14.3509	    13.8474	    13.2599	
    11.8332	    11.2457	     8.9798	    10.4904	     8.5602	    10.9100	    10.1547	    14.9384	    14.2670	    14.3509	
    11.9171	    11.5814	     9.7351	    10.3226	     9.6512	    11.1618	    11.3297	    15.6097	    14.9384	    15.6097	
    12.1689	    12.2528	    10.5743	    10.4065	    10.9940	    11.7493	    12.7563	    16.4490	    15.7776	    17.1204	
    12.6724	    13.0081	    11.7493	    10.6583	    12.4207	    12.4207	    14.2670	    17.3721	    16.6168	    18.5471	
    13.2599	    13.9313	    12.9242	    11.1618	    13.8474	    13.1760	    15.7776	    18.2953	    17.5400	    19.8059	
    13.8474	    14.9384	    14.0991	    11.7493	    15.1901	    14.0152	    17.1204	    19.0506	    18.2114	    20.7291	
    14.5187	    15.8615	    15.2740	    12.4207	    16.4490	    14.6866	    18.2114	    19.6381	    18.7149	    21.2326	
    15.0223	    16.6168	    16.1972	    13.0920	    17.3721	    15.1062	    18.8828	    19.9738	    18.8828	    21.2326	
    15.2740	    17.2043	    16.8686	    13.6795	    18.0435	    15.3580	    19.1345	    19.9738	    18.6310	    20.8130	
    15.4419	    17.4561	    17.2882	    14.0152	    18.4631	    15.3580	    19.0506	    19.5541	    18.1274	    19.8059	
    15.2740	    17.5400	    17.4561	    14.1830	    18.5471	    14.9384	    18.5471	    18.8828	    17.3721	    18.5471	
    14.9384	    17.2882	    17.2882	    14.0991	    18.3792	    14.3509	    17.8757	    17.9596	    16.2811	    16.9525	
    14.4348	    16.7847	    16.8686	    13.6795	    18.1274	    13.5117	    17.0364	    16.7847	    15.1062	    15.3580	
    13.6795	    16.1133	    16.1972	    13.1760	    17.6239	    12.5046	    16.0294	    15.5258	    13.8474	    13.6795	
    12.8403	    15.2740	    15.4419	    12.4207	    17.0364	    11.3297	    15.1062	    14.1830	    12.5885	    12.2528	
    12.0010	    14.3509	    14.6027	    11.5814	    16.3651	    10.2386	    14.2670	    12.8403	    11.4975	    11.1618	
    11.1618	    13.4277	    13.7634	    10.7422	    15.7776	     9.1476	    13.5956	    11.6653	    10.5743	    10.4065	
    10.4904	    12.6724	    13.0081	    10.0708	    15.2740	     8.3084	    13.1760	    10.7422	     9.9030	    10.0708	
    10.0708	    12.0010	    12.5046	     9.6512	    14.9384	     7.7209	    13.1760	    10.1547	     9.4833	    10.3226	
     9.9030	    11.6653	    12.3367	     9.6512	    14.8544	     7.5531	    13.4277	     9.9869	     9.5673	    10.9940	
     9.9869	    11.6653	    12.4207	     9.9869	    15.1062	     7.7209	    14.0152	    10.1547	     9.9030	    12.0010	
    10.4065	    12.0010	    12.7563	    10.7422	    15.5258	     8.3084	    14.9384	    10.6583	    10.5743	    13.3438	
    11.0779	    12.6724	    13.3438	    11.8332	    16.1972	     9.1476	    16.0294	    11.4975	    11.4136	    14.8544	
    12.0010	    13.5117	    14.0991	    13.0920	    17.0364	    10.1547	    17.2043	    12.4207	    12.4207	    16.2811	
    13.0920	    14.6027	    15.0223	    14.3509	    17.9596	    11.2457	    18.3792	    13.3438	    13.3438	    17.5400	
    14.1830	    15.6937	    15.9454	    15.4419	    18.7988	    12.1689	    19.3863	    14.0991	    14.0991	    18.4631	
    15.1901	    16.7007	    16.7007	    16.1972	    19.5541	    12.8403	    20.0577	    14.6027	    14.6027	    18.8828	
    16.1133	    17.5400	    17.2882	    16.4490	    20.0577	    13.0920	    20.3934	    14.6866	    14.6866	    18.7149	
    16.7007	    18.0435	    17.6239	    16.1133	    20.1416	    12.9242	    20.2255	    14.2670	    14.4348	    18.0435	
    16.9525	    18.2114	    17.5400	    15.1062	    19.8059	    12.1689	    19.7220	    13.3438	    13.6795	    16.8686	
    16.7847	    17.9596	    17.1204	    13.5117	    19.1345	    10.9100	    18.7149	    12.0010	    12.6724	    15.2740	
[Epoch Header]
[Trial Type]	11
[Accept]	1
[Correct]	0
[RT]	 0.000
[Resp]	0
[Epoch Data]
   -14.0991	   -12.3367	    -8.3084	    -7.9727	    -7.8888	    -8.1406	   -10.2386	    -8.3084	    -9.8190	   -13.0920	
   -13.0920	   -11.6653	    -7.5531	    -7.8049	    -7.3853	    -7.9727	    -9.1476	    -8.3923	    -9.3994	   -12.2528	
   -11.7493	   -10.7422	    -6.4621	    -7.5531	    -6.3782	    -7.5531	    -7.6370	    -8.1406	    -8.7280	   -10.9100	
   -10.2386	    -9.5673	    -5.1193	    -7.0496	    -5.1193	    -6.9656	    -5.7907	    -7.5531	    -7.7209	    -9.2316	
    -8.5602	    -8.1406	    -3.6087	    -6.4621	    -3.6087	    -6.2103	    -3.7766	    -6.7139	    -6.6299	    -7.3853	
    -6.7978	    -6.6299	    -1.9302	    -5.7068	    -2.0981	    -5.3711	    -1.6785	    -5.7907	    -5.4550	    -5.5389	
    -5.0354	    -5.1193	    -0.4196	    -5.0354	    -0.6714	    -4.5319	     0.1678	    -4.7836	    -4.2801	    -3.8605	
    -3.5248	    -3.7766	     1.0071	    -4.3640	     0.5875	    -3.7766	     1.7624	    -3.8605	    -3.3569	    -2.5177	
    -2.2659	    -2.6855	     2.0142	    -3.9444	     1.5106	    -3.2730	     2.8534	    -3.2730	    -2.7695	    -1.6785	
    -1.3428	    -1.9302	     2.6855	    -3.8605	     2.0142	    -3.0212	     3.3569	    -3.0212	    -2.6016	    -1.4267	
    -0.8392	    -1.5106	     2.8534	    -4.1962	     2.0981	    -3.2730	     3.2730	    -3.1891	    -2.7695	    -1.7624	
    -0.6714	    -1.5106	     2.6016	    -4.8676	     1.6785	    -3.7766	     2.6016	    -3.6926	    -3.3569	    -2.6016	
    -0.7553	    -1.7624	     2.0142	    -5.7907	     0.9232	    -4.6158	     1.5106	    -4.6158	    -4.1962	    -3.8605	
    -1.0071	    -2.2659	     1.1749	    -6.8817	     0.0000	    -5.5389	     0.0839	    -5.6229	    -5.2032	    -5.2032	
    -1.2589	    -2.8534	     0.1678	    -7.8888	    -1.0071	    -6.4621	    -1.3428	    -6.7139	    -6.1264	    -6.6299	
    -1.5945	    -3.4409	    -0.7553	    -8.8120	    -1.9302	    -7.3853	    -2.8534	    -7.6370	    -6.9656	    -7.8888	
    -1.8463	    -4.0283	    -1.5945	    -9.5673	    -2.7695	    -8.1406	    -4.1122	    -8.4763	    -7.6370	    -8.8959	
    -2.0981	    -4.5319	    -2.4338	   -10.2386	    -3.5248	    -8.7280	    -5.2032	    -9.1476	    -8.1406	    -9.5673	
    -2.2659	    -5.0354	    -3.1891	   -10.7422	    -4.0283	    -9.2316	    -5.9586	    -9.6512	    -8.3923	    -9.9869	
    -2.6016	    -5.5389	    -3.8605	   -11.1618	    -4.3640	    -9.6512	    -6.4621	    -9.9869	    -8.5602	    -9.9869	
    -2.8534	    -5.9586	    -4.2801	   -11.5814	    -4.4479	    -9.9869	    -6.5460	   -10.2386	    -8.4763	    -9.7351	
    -3.0212	    -6.2943	    -4.5319	   -11.8332	    -4.2801	   -10.1547	    -6.2943	   -10.2386	    -8.2245	    -9.1476	
    -3.1891	    -6.4621	    -4.5319	   -11.9171	    -3.8605	   -10.1547	    -5.7068	    -9.9869	    -7.7209	    -8.3084	
    -3.1891	    -6.3782	    -4.2801	   -11.7493	    -3.1891	    -9.9030	    -4.7836	    -9.5673	    -7.0496	    -7.1335	
    -3.1891	    -6.2103	    -3.7766	   -11.4136	    -2.2659	    -9.4833	    -3.6087	    -8.8959	    -6.2103	    -5.8746	
    -3.0212	    -5.8746	    -3.1891	   -10.9100	    -1.3428	    -8.8959	    -2.4338	    -8.1406	    -5.2872	    -4.5319	
    -2.9373	    -5.4550	    -2.6016	   -10.3226	    -0.4196	    -8.2245	    -1.1749	    -7.3853	    -4.4479	    -3.3569	
    -2.8534	    -5.0354	    -1.9302	    -9.7351	     0.4196	    -7.6370	    -0.0839	    -6.7139	    -3.6926	    -2.3499	
    -2.8534	    -4.6158	    -1.5106	    -9.1476	     1.0910	    -7.0496	     0.6714	    -6.1264	    -3.1052	    -1.6785	
    -3.0212	    -4.3640	    -1.1749	    -8.6441	     1.4267	    -6.5460	     1.2589	    -5.7068	    -2.8534	    -1.3428	
    -3.2730	    -4.3640	    -1.0071	    -8.3084	     1.4267	    -6.3782	     1.4267	    -5.5389	    -2.8534	    -1.4267	
    -3.7766	    -4.4479	    -1.1749	    -8.2245	     1.0910	    -6.2943	     1.2589	    -5.5389	    -3.1052	    -1.8463	
    -4.4479	    -4.7836	    -1.5106	    -8.3923	     0.5035	    -6.4621	     0.7553	    -5.7907	    -3.6087	    -2.5177	
    -5.2872	    -5.2872	    -2.0142	    -8.6441	    -0.2518	    -6.7978	     0.1678	    -6.1264	    -4.1962	    -3.2730	
    -6.2103	    -5.9586	    -2.6016	    -8.8959	    -1.0910	    -7.2174	    -0.5875	    -6.5460	    -4.8676	    -4.1122	
    -7.0496	    -6.6299	    -3.1891	    -9.1476	    -1.9302	    -7.5531	    -1.1749	    -6.7978	    -5.5389	    -4.8676	
    -7.9727	    -7.1335	    -3.6087	    -9.1476	    -2.5177	    -7.6370	    -1.5945	    -6.9656	    -5.8746	    -5.2872	
    -8.6441	    -7.6370	    -3.8605	    -8.8959	    -2.9373	    -7.5531	    -1.6785	    -6.7978	    -6.0425	    -5.3711	
    -9.1476	    -7.8888	    -3.9444	    -8.3084	    -2.9373	    -7.1335	    -1.3428	    -6.3782	    -5.7907	    -5.0354	
    -9.5673	    -7.9727	    -3.6926	    -7.5531	    -2.6855	    -6.4621	    -0.6714	    -5.6229	    -5.2872	    -4.2801	
    -9.8190	    -7.9727	    -3.3569	    -6.7139	    -2.0981	    -5.6229	     0.2518	    -4.6997	    -4.5319	    -3.2730	
    -9.9869	    -7.8049	    -2.8534	    -5.7907	    -1.3428	    -4.6997	     1.5106	    -3.6087	    -3.6087	    -1.9302	
   -10.2386	    -7.6370	    -2.2659	    -5.1193	    -0.4196	    -3.7766	     2.7695	    -2.5177	    -2.6016	    -0.5035	
   -10.5743	    -7.5531	    -1.7624	    -4.6997	     0.5035	    -2.9373	     4.0283	    -1.5106	    -1.5945	     0.9232	
   -10.9940	    -7.4692	    -1.4267	    -4.6997	     1.3428	    -2.3499	     5.1193	    -0.6714	    -0.6714	     2.0981	
   -11.6653	    -7.6370	    -1.1749	    -4.9515	     2.0142	    -2.0142	     5.9586	     0.0000	     0.0000	     3.1052	
   -12.3367	    -7.8049	    -1.1749	    -5.5389	     2.3499	    -1.9302	     6.3782	     0.4196	     0.4196	     3.6926	
   -13.0920	    -8.1406	    -1.2589	    -6.1264	     2.5177	    -1.9302	     6.5460	     0.5875	     0.5875	     3.9444	
   -13.6795	    -8.3923	    -1.5106	    -6.6299	     2.4338	    -1.9302	     6.2943	     0.6714	     0.5035	     3.8605	
   -14.2670	    -8.7280	    -1.7624	    -6.7978	     2.1820	    -1.9302	     5.7907	     0.6714	     0.2518	     3.3569	
   -14.6866	    -8.9798	    -2.0981	    -6.7139	     1.7624	    -1.8463	     5.1193	     0.5875	    -0.1678	     2.6016	
   -15.0223	    -9.2316	    -2.4338	    -6.3782	     1.1749	    -1.7624	     4.1962	     0.3357	    -0.7553	     1.6785	
   -15.3580	    -9.5673	    -2.7695	    -5.8746	     0.5035	    -1.6785	     3.1052	     0.0839	    -1.3428	     0.5035	
   -15.6097	    -9.9030	    -3.1891	    -5.2872	    -0.1678	    -1.6785	     2.0981	    -0.3357	    -2.0981	    -0.6714	
   -15.7776	   -10.1547	    -3.4409	    -4.7836	    -0.6714	    -1.6785	     1.1749	    -0.8392	    -2.7695	    -1.8463	
   -16.0294	   -10.4065	    -3.6926	    -4.4479	    -1.1749	    -1.7624	     0.5035	    -1.3428	    -3.3569	    -2.8534	
   -16.1133	   -10.5743	    -3.7766	    -4.2801	    -1.4267	    -1.9302	     0.0000	    -1.7624	    -3.8605	    -3.5248	
   -16.2811	   -10.6583	    -3.7766	    -4.2801	    -1.5106	    -2.1820	    -0.1678	    -2.2659	    -4.1962	    -3.9444	
   -16.2811	   -10.7422	    -3.6926	    -4.4479	    -1.3428	    -2.4338	     0.0000	    -2.6016	    -4.2801	    -4.0283	
   -16.3651	   -10.6583	    -3.5248	    -4.7836	    -0.9232	    -2.6855	     0.4196	    -2.9373	    -4.1962	    -3.7766	
   -16.4490	   -10.5743	    -3.1891	    -5.1193	    -0.4196	    -2.9373	     1.1749	    -3.1052	    -3.9444	    -3.2730	
   -16.6168	   -10.4904	    -2.7695	    -5.5389	     0.2518	    -3.1052	     2.0142	    -3.2730	    -3.6087	    -2.6016	
   -16.7847	   -10.4065	    -2.4338	    -5.8746	     0.9232	    -3.3569	     2.9373	    -3.3569	    -3.1891	    -1.7624	
   -16.9525	   -10.4065	    -2.0981	    -6.2943	     1.5106	    -3.5248	     3.8605	    -3.4409	    -2.7695	    -0.9232	
   -17.1204	   -10.4065	    -1.8463	    -6.7139	     1.9302	    -3.8605	     4.6997	    -3.5248	    -2.5177	    -0.1678	
   -17.2882	   -10.4904	    -1.6785	    -7.2174	     2.1820	    -4.1962	     5.2872	    -3.7766	    -2.3499	     0.4196	
   -17.2882	   -10.5743	    -1.5945	    -7.7209	     2.2659	    -4.6158	     5.6229	    -4.0283	    -2.3499	     0.7553	
   -17.2043	   -10.5743	    -1.5945	    -8.3084	     2.1820	    -5.1193	     5.7907	    -4.4479	    -2.5177	     0.7553	
   -17.1204	   -10.6583	    -1.6785	    -8.9798	     1.9302	    -5.7068	     5.6229	    -4.9515	    -2.9373	     0.5035	
   -16.8686	   -10.7422	    -1.9302	    -9.6512	     1.5106	    -6.3782	     5.1193	    -5.6229	    -3.6087	    -0.1678	
   -16.7007	   -10.9100	    -2.4338	   -10.3226	     0.8392	    -7.0496	     4.2801	    -6.4621	    -4.3640	    -1.2589	
   -16.6168	   -11.2457	    -3.1052	   -10.9940	    -0.0839	    -7.8888	     3.1052	    -7.3853	    -5.3711	    -2.5177	
   -16.6168	   -11.7493	    -3.9444	   -11.6653	    -1.1749	    -8.7280	     1.7624	    -8.3923	    -6.5460	    -4.0283	
   -16.6168	   -12.3367	    -5.0354	   -12.3367	    -2.3499	    -9.5673	     0.2518	    -9.4833	    -7.7209	    -5.6229	
   -16.7007	   -12.9242	    -6.0425	   -12.8403	    -3.6087	   -10.3226	    -1.2589	   -10.4904	    -8.8120	    -7.1335	
   -16.7007	   -13.5117	    -7.0496	   -13.1760	    -4.6997	   -10.9100	    -2.6016	   -11.3297	    -9.7351	    -8.4763	
   -16.5329	   -13.9313	    -7.8888	   -13.3438	    -5.7907	   -11.3297	    -3.8605	   -11.9171	   -10.4065	    -9.3994	
   -16.1972	   -14.1830	    -8.5602	   -13.3438	    -6.6299	   -11.4975	    -4.7836	   -12.1689	   -10.8261	    -9.9869	
   -15.6097	   -14.1830	    -8.8959	   -13.0081	    -7.1335	   -11.4136	    -5.2872	   -12.0850	   -10.8261	   -10.0708	
   -14.7705	   -14.0152	    -8.9798	   -12.4207	    -7.3853	   -10.9940	    -5.5389	   -11.5814	   -10.4065	    -9.7351	
   -13.7634	   -13.5956	    -8.8120	   -11.5814	    -7.3853	   -10.3226	    -5.3711	   -10.8261	    -9.7351	    -8.8959	
   -12.5046	   -12.9242	    -8.3084	   -10.5743	    -7.0496	    -9.3994	    -4.9515	    -9.7351	    -8.7280	    -7.8049	
   -11.1618	   -12.0850	    -7.7209	    -9.3994	    -6.5460	    -8.3084	    -4.2801	    -8.5602	    -7.5531	    -6.4621	
    -9.8190	   -11.2457	    -6.9656	    -8.1406	    -5.9586	    -7.2174	    -3.5248	    -7.3013	    -6.3782	    -5.2032	
    -8.4763	   -10.4065	    -6.2943	    -7.0496	    -5.4550	    -6.2103	    -2.8534	    -6.2103	    -5.2872	    -3.9444	
    -7.3013	    -9.7351	    -5.7068	    -6.1264	    -5.0354	    -5.4550	    -2.3499	    -5.3711	    -4.5319	    -3.1052
[truncated: 3,975,445 more chars]
