# Supplementary material for: Task-related functional connectivity in autism spectrum conditions: an EEG study using wavelet transform coherence
Source: Mol Autism. 2013 Jan 12;4:1. doi: 10.1186/2040-2392-4-1 (PMC3558480; doi:10.1186/2040-2392-4-1)
Supplement: Additional file 4 — Raw EEG data for the face task (part 2). [file 2040-2392-4-1-S4.zip › ID23_faces_attending_faces.dat]

[Subject]	
[Date]	03/08/2009
[Time]	13:55:59
[Channels]	10
[Rate]	1000.000000
[Type]	Epoch
[Headers]	Yes
[Points]	401
[Xmin]	0.00000
[Sweeps]	90
[Accepted]	90
[Rejected]	0
[Domain]	Time
[Rows]	Points
[Electrode Labels]
[      P8]	[     TP8]	[      T8]	[      P7]	[     FT8]	[     TP7]	[      F8]	[      T7]	[     FT7]	[      F7]	
[Electrode XUnits]
[ Default]	[ Default]	[ Default]	[ Default]	[ Default]	[ Default]	[ Default]	[ Default]	[ Default]	[ Default]	
[Electrode YUnits]
[ Default]	[ Default]	[ Default]	[ Default]	[ Default]	[ Default]	[ Default]	[ Default]	[ Default]	[ Default]	
[Epoch Header]
[Trial Type]	21
[Accept]	1
[Correct]	0
[RT]	 0.000
[Resp]	0
[Epoch Data]
     9.1476	     8.8959	     6.6299	    18.7149	    -0.4196	    13.0920	    -1.5945	    14.1830	     9.6512	    15.7776	
     7.8049	     7.8888	     6.2943	    17.2043	    -0.8392	    11.1618	    -1.1749	    11.7493	     6.3782	    13.9313	
     6.7139	     7.0496	     6.1264	    16.1133	    -1.0910	     9.9030	    -0.4196	     9.9030	     4.1122	    12.5046	
     5.9586	     6.5460	     6.2103	    15.4419	    -1.0910	     9.3155	     0.4196	     8.7280	     2.9373	    11.7493	
     5.7068	     6.4621	     6.5460	    15.1901	    -0.8392	     9.1476	     1.4267	     8.0566	     2.6016	    11.3297	
     5.7907	     6.6299	     7.2174	    15.1901	    -0.1678	     9.2316	     2.5177	     7.7209	     2.8534	    11.0779	
     6.1264	     7.0496	     8.2245	    15.3580	     0.8392	     9.3155	     3.4409	     7.4692	     3.4409	    10.8261	
     6.7139	     7.6370	     9.3994	    15.3580	     2.0142	     9.3155	     4.1122	     7.3013	     4.0283	    10.4904	
     7.3013	     8.3084	    10.4904	    15.1901	     3.1891	     9.0637	     4.3640	     7.0496	     4.6158	     9.9030	
     7.6370	     8.7280	    11.1618	    14.7705	     3.9444	     8.5602	     3.9444	     6.5460	     4.8676	     8.8120	
     7.7209	     8.8120	    11.2457	    14.0152	     3.8605	     7.8888	     2.7695	     5.9586	     4.7836	     7.3853	
     7.4692	     8.3923	    10.4904	    13.0081	     2.8534	     7.0496	     0.6714	     5.2872	     4.4479	     5.5389	
     6.8817	     7.5531	     8.9798	    11.8332	     0.8392	     6.2103	    -2.0981	     4.6997	     3.9444	     3.5248	
     6.0425	     6.4621	     6.7978	    10.4904	    -2.0142	     5.3711	    -5.2872	     4.3640	     3.3569	     1.4267	
     5.1193	     5.2032	     4.4479	     9.0637	    -5.2032	     4.6158	    -8.7280	     4.1962	     2.8534	    -0.4196	
     4.2801	     3.9444	     2.0142	     7.7209	    -8.4763	     3.9444	   -12.0010	     4.1122	     2.3499	    -2.0142	
     3.4409	     2.8534	    -0.0839	     6.4621	   -11.2457	     3.2730	   -14.7705	     4.1122	     1.7624	    -3.2730	
     2.9373	     2.0981	    -1.6785	     5.3711	   -13.2599	     2.6016	   -16.7847	     4.0283	     0.8392	    -4.1122	
     2.6855	     1.6785	    -2.5177	     4.5319	   -14.0991	     2.0142	   -17.6239	     3.6926	    -0.4196	    -4.6997	
     2.7695	     1.7624	    -2.6855	     4.0283	   -13.5956	     1.5106	   -17.3721	     3.1891	    -1.9302	    -4.8676	
     3.1052	     2.1820	    -2.0981	     3.7766	   -11.9171	     1.0071	   -16.1133	     2.2659	    -3.6087	    -4.7836	
     3.5248	     2.9373	    -1.0071	     3.7766	    -9.5673	     0.6714	   -14.1830	     1.0910	    -5.1193	    -4.3640	
     4.1122	     3.8605	     0.4196	     4.0283	    -6.7978	     0.3357	   -11.8332	    -0.1678	    -6.3782	    -3.6087	
     4.6158	     4.8676	     2.0142	     4.4479	    -4.1122	     0.3357	    -9.4833	    -1.3428	    -6.9656	    -2.6016	
     5.1193	     5.8746	     3.5248	     5.1193	    -1.8463	     0.6714	    -7.2174	    -2.0981	    -6.8817	    -1.4267	
     5.4550	     6.6299	     4.8676	     5.9586	    -0.0839	     1.3428	    -5.3711	    -2.2659	    -6.1264	    -0.2518	
     5.5389	     7.2174	     5.8746	     6.8817	     1.0910	     2.3499	    -3.8605	    -1.9302	    -4.9515	     0.8392	
     5.3711	     7.5531	     6.4621	     7.8888	     1.6785	     3.6087	    -2.7695	    -1.0910	    -3.5248	     1.6785	
     4.9515	     7.4692	     6.7978	     8.6441	     1.8463	     4.9515	    -2.2659	    -0.0839	    -2.2659	     2.1820	
     4.1122	     7.0496	     6.7139	     9.1476	     1.5106	     6.0425	    -2.1820	     0.9232	    -1.2589	     2.1820	
     2.8534	     6.2103	     6.4621	     9.3155	     1.0071	     6.7978	    -2.6016	     1.5945	    -0.6714	     1.7624	
     1.2589	     5.0354	     5.9586	     8.9798	     0.2518	     7.0496	    -3.4409	     2.0142	    -0.7553	     0.8392	
    -0.5875	     3.6926	     5.2872	     8.2245	    -0.6714	     6.7139	    -4.4479	     2.0981	    -1.5106	    -0.4196	
    -2.5177	     2.1820	     4.4479	     7.0496	    -1.6785	     5.9586	    -5.6229	     1.9302	    -2.6855	    -1.9302	
    -4.4479	     0.5875	     3.5248	     5.6229	    -2.5177	     4.6158	    -6.7139	     1.6785	    -4.1122	    -3.5248	
    -6.2103	    -0.9232	     2.6016	     4.1122	    -3.1052	     3.0212	    -7.6370	     1.2589	    -5.4550	    -4.7836	
    -7.7209	    -2.1820	     1.7624	     2.6855	    -3.3569	     1.2589	    -8.1406	     0.9232	    -6.3782	    -5.5389	
    -8.8120	    -3.2730	     0.9232	     1.4267	    -3.1891	    -0.4196	    -8.2245	     0.7553	    -6.7139	    -5.7068	
    -9.5673	    -4.1962	     0.2518	     0.4196	    -2.8534	    -1.9302	    -7.8888	     0.7553	    -6.2103	    -5.2032	
    -9.9869	    -4.7836	    -0.2518	    -0.1678	    -2.4338	    -3.1891	    -7.2174	     0.7553	    -5.2032	    -4.1962	
   -10.2386	    -5.1193	    -0.6714	    -0.5875	    -2.1820	    -4.1122	    -6.4621	     0.6714	    -3.7766	    -2.8534	
   -10.2386	    -5.3711	    -1.0071	    -0.7553	    -2.2659	    -4.6997	    -5.7068	     0.4196	    -2.6016	    -1.4267	
   -10.3226	    -5.6229	    -1.3428	    -0.8392	    -2.8534	    -5.0354	    -5.2872	    -0.3357	    -2.0142	    -0.4196	
   -10.4065	    -5.8746	    -1.9302	    -0.9232	    -4.1122	    -5.2032	    -5.2872	    -1.5106	    -2.0981	     0.1678	
   -10.5743	    -6.2103	    -2.6855	    -0.9232	    -5.7907	    -5.1193	    -5.7068	    -3.0212	    -3.0212	     0.1678	
   -10.9100	    -6.7139	    -3.5248	    -0.9232	    -7.8049	    -4.8676	    -6.5460	    -4.6997	    -4.3640	    -0.2518	
   -11.2457	    -7.2174	    -4.5319	    -0.8392	    -9.9030	    -4.3640	    -7.7209	    -6.2103	    -5.8746	    -1.0910	
   -11.5814	    -7.8049	    -5.7068	    -0.6714	   -12.0850	    -3.6087	    -9.1476	    -7.3853	    -7.4692	    -2.1820	
   -12.0010	    -8.5602	    -7.1335	    -0.5035	   -14.1830	    -2.7695	   -10.7422	    -8.1406	    -9.1476	    -3.6087	
   -12.4207	    -9.4833	    -8.7280	    -0.2518	   -16.1133	    -2.0142	   -12.4207	    -8.6441	   -10.7422	    -5.2872	
   -12.8403	   -10.4904	   -10.3226	    -0.2518	   -17.8757	    -1.3428	   -14.0152	    -8.8120	   -12.0010	    -6.8817	
   -13.1760	   -11.2457	   -11.5814	    -0.2518	   -19.2184	    -0.7553	   -15.3580	    -8.7280	   -12.7563	    -8.2245	
   -13.2599	   -11.7493	   -12.2528	    -0.3357	   -19.9738	    -0.4196	   -16.4490	    -8.2245	   -12.7563	    -9.1476	
   -13.0920	   -11.9171	   -12.3367	    -0.5035	   -19.9738	    -0.1678	   -16.9525	    -7.3013	   -11.9171	    -9.3994	
   -12.7563	   -11.6653	   -11.6653	    -0.5875	   -19.3024	     0.0000	   -16.9525	    -6.0425	   -10.3226	    -8.9798	
   -12.2528	   -11.0779	   -10.4904	    -0.6714	   -17.9596	     0.0839	   -16.4490	    -4.4479	    -8.2245	    -7.9727	
   -11.6653	   -10.3226	    -8.9798	    -0.7553	   -16.1133	     0.1678	   -15.4419	    -2.8534	    -5.8746	    -6.3782	
   -11.0779	    -9.3155	    -7.1335	    -0.8392	   -13.9313	     0.0839	   -14.0991	    -1.2589	    -3.4409	    -4.2801	
   -10.5743	    -8.3084	    -5.2872	    -0.9232	   -11.6653	     0.0000	   -12.5885	     0.0000	    -1.2589	    -2.0142	
   -10.1547	    -7.3853	    -3.6926	    -1.1749	    -9.5673	    -0.3357	   -10.9940	     0.8392	     0.3357	     0.3357	
    -9.9030	    -6.5460	    -2.4338	    -1.4267	    -7.6370	    -0.8392	    -9.3994	     1.0071	     1.2589	     2.6016	
    -9.6512	    -6.0425	    -1.5945	    -1.7624	    -5.8746	    -1.4267	    -7.8049	     0.8392	     1.5106	     4.5319	
    -9.4833	    -5.6229	    -1.0071	    -2.0142	    -3.9444	    -2.0142	    -6.2943	     0.4196	     1.5106	     6.1264	
    -9.1476	    -5.2032	    -0.5035	    -2.0981	    -1.7624	    -2.4338	    -4.6158	     0.0000	     1.5106	     7.3853	
    -8.5602	    -4.6158	     0.0000	    -1.8463	     0.6714	    -2.6016	    -2.8534	    -0.1678	     1.5106	     8.1406	
    -7.8888	    -4.0283	     0.7553	    -1.5945	     3.1052	    -2.6855	    -1.2589	    -0.3357	     1.5106	     8.3084	
    -7.0496	    -3.2730	     1.4267	    -1.3428	     5.0354	    -2.7695	     0.0000	    -0.6714	     1.2589	     7.8049	
    -6.3782	    -2.6016	     2.0981	    -1.4267	     6.1264	    -3.1891	     0.5035	    -1.1749	     0.7553	     6.5460	
    -5.8746	    -2.1820	     2.3499	    -1.8463	     6.2103	    -3.7766	     0.2518	    -1.8463	     0.0839	     4.9515	
    -5.6229	    -1.9302	     2.3499	    -2.5177	     5.2872	    -4.5319	    -0.7553	    -2.4338	    -0.5035	     3.1891	
    -5.5389	    -2.0142	     1.9302	    -3.3569	     3.5248	    -5.1193	    -2.1820	    -2.7695	    -0.9232	     1.4267	
    -5.7068	    -2.1820	     1.2589	    -4.1962	     1.3428	    -5.4550	    -3.8605	    -2.7695	    -1.2589	    -0.0839	
    -5.9586	    -2.6016	     0.3357	    -4.8676	    -1.0910	    -5.6229	    -5.5389	    -2.4338	    -1.7624	    -1.3428	
    -6.2943	    -3.1891	    -0.7553	    -5.2872	    -3.4409	    -5.5389	    -7.0496	    -2.1820	    -2.6855	    -2.6016	
    -6.7139	    -3.7766	    -1.7624	    -5.7068	    -5.6229	    -5.3711	    -8.2245	    -2.1820	    -4.0283	    -3.7766	
    -7.3013	    -4.4479	    -2.6855	    -5.8746	    -7.3853	    -5.2872	    -8.8959	    -2.6855	    -5.9586	    -4.7836	
    -7.8049	    -5.0354	    -3.3569	    -6.0425	    -8.3084	    -5.3711	    -9.0637	    -3.9444	    -8.1406	    -5.5389	
    -8.2245	    -5.4550	    -3.5248	    -6.1264	    -8.4763	    -5.4550	    -8.5602	    -5.6229	   -10.0708	    -5.7907	
    -8.3923	    -5.6229	    -3.1052	    -6.0425	    -7.7209	    -5.4550	    -7.4692	    -7.3853	   -11.2457	    -5.2872	
    -8.3084	    -5.2872	    -2.1820	    -5.8746	    -6.1264	    -5.2032	    -5.9586	    -8.7280	   -11.4136	    -3.9444	
    -7.9727	    -4.6997	    -0.7553	    -5.5389	    -4.1122	    -4.7836	    -4.1122	    -9.3155	   -10.5743	    -2.0142	
    -7.3853	    -3.8605	     0.8392	    -5.2032	    -1.8463	    -4.1962	    -2.1820	    -9.3155	    -8.9798	     0.3357	
    -6.7139	    -2.9373	     2.5177	    -4.9515	     0.2518	    -3.6926	    -0.5035	    -8.9798	    -7.0496	     2.6855	
    -6.0425	    -2.0981	     3.8605	    -4.7836	     1.9302	    -3.5248	     0.8392	    -8.4763	    -5.0354	     4.7836	
    -5.5389	    -1.3428	     4.8676	    -4.7836	     2.9373	    -3.7766	     1.5106	    -8.1406	    -3.3569	     6.4621	
    -5.1193	    -0.9232	     5.2032	    -4.9515	     2.9373	    -4.3640	     1.4267	    -7.9727	    -2.0142	     7.4692	
    -4.8676	    -0.8392	     4.7836	    -5.1193	     1.8463	    -5.2032	     0.6714	    -7.9727	    -1.2589	     7.7209	
    -4.8676	    -1.0910	     3.6926	    -5.2872	     0.0000	    -6.2103	    -0.6714	    -8.0566	    -1.0071	     7.3853	
    -5.0354	    -1.6785	     1.9302	    -5.4550	    -2.5177	    -7.2174	    -2.4338	    -8.2245	    -1.2589	     6.3782	
    -5.2872	    -2.6016	    -0.3357	    -5.4550	    -5.2032	    -8.1406	    -4.5319	    -8.3923	    -1.7624	     5.0354	
    -5.5389	    -3.6926	    -2.6016	    -5.3711	    -7.7209	    -8.8120	    -6.7139	    -8.4763	    -2.4338	     3.4409	
    -5.8746	    -4.6997	    -4.6997	    -5.1193	    -9.7351	    -9.1476	    -8.7280	    -8.3923	    -2.9373	     1.7624	
    -6.0425	    -5.5389	    -6.3782	    -4.7836	   -11.3297	    -9.2316	   -10.4904	    -8.2245	    -3.2730	     0.2518	
    -6.1264	    -6.1264	    -7.3853	    -4.2801	   -12.4207	    -9.0637	   -11.9171	    -7.9727	    -3.3569	    -1.0071	
    -6.1264	    -6.4621	    -7.8888	    -3.8605	   -13.0920	    -8.8120	   -12.9242	    -7.6370	    -3.1052	    -1.8463	
    -6.0425	    -6.5460	    -7.8888	    -3.3569	   -13.4277	    -8.5602	   -13.4277	    -7.1335	    -2.4338	    -2.1820	
    -6.0425	    -6.3782	    -7.4692	    -2.9373	   -13.3438	    -8.2245	   -13.4277	    -6.5460	    -1.2589	    -1.8463	
    -5.9586	    -5.9586	    -6.7978	    -2.4338	   -13.0081	    -7.8049	   -12.9242	    -5.7068	     0.3357	    -0.9232	
    -5.9586	    -5.3711	    -5.8746	    -1.8463	   -12.2528	    -7.2174	   -11.8332	    -4.6158	     2.0981	     0.4196	
    -5.8746	    -4.6158	    -4.7836	    -1.1749	   -11.1618	    -6.4621	   -10.2386	    -3.1891	     3.9444	     2.1820	
    -5.7907	    -3.6926	    -3.6087	    -0.3357	    -9.9030	    -5.5389	    -8.2245	    -1.5945	     5.2872	     4.1122	
    -5.6229	    -2.7695	    -2.4338	     0.4196	    -8.5602	    -4.4479	    -6.1264	    -0.0839	     5.7907	     5.7907	
    -5.2872	    -1.6785	    -1.1749	     1.0910	    -7.1335	    -3.4409	    -4.0283	     1.0910	     5.2032	     7.0496	
    -4.6997	    -0.5875	     0.0000	     1.7624	    -5.7907	    -2.5177	    -2.0981	     2.0142	     3.6087	     7.8049	
    -4.0283	     0.5035	     1.1749	     2.2659	    -4.4479	    -1.7624	    -0.5035	     2.5177	     1.3428	     7.8888	
    -3.1052	     1.7624	     2.4338	     2.7695	    -3.0212	    -1.0071	     0.7553	     2.8534	    -1.0071	     7.3853	
    -1.9302	     3.1052	     3.6926	     3.2730	    -1.4267	    -0.3357	     1.5106	     2.8534	    -3.2730	     6.2943	
    -0.5875	     4.5319	     5.0354	     3.7766	     0.3357	     0.3357	     1.9302	     2.6855	    -5.2032	     4.6158	
     0.7553	     5.8746	     6.2943	     4.1962	     2.0142	     0.8392	     1.7624	     2.0981	    -6.9656	     2.4338	
     2.0142	     7.0496	     7.3853	     4.5319	     3.4409	     1.2589	     1.0071	     1.1749	    -8.5602	    -0.0839	
     3.1052	     8.0566	     8.1406	     4.6158	     4.3640	     1.4267	    -0.1678	     0.0000	   -10.1547	    -2.6016	
     4.0283	     8.8959	     8.7280	     4.5319	     4.8676	     1.4267	    -1.6785	    -1.3428	   -11.4136	    -4.9515	
     4.8676	     9.5673	     9.1476	     4.2801	     5.0354	     1.1749	    -3.2730	    -2.6016	   -12.2528	    -6.7978	
     5.5389	    10.0708	     9.3994	     3.8605	     5.0354	     0.7553	    -4.6158	    -3.6087	   -12.6724	    -8.1406	
     6.2103	    10.4904	     9.6512	     3.2730	     4.9515	     0.0839	    -5.7068	    -4.4479	   -12.5046	    -8.8120	
     6.7139	    10.8261	     9.8190	     2.6016	     5.0354	    -0.7553	    -6.2943	    -4.8676	   -11.9171	    -8.7280	
     7.0496	    10.9100	     9.7351	     1.9302	     5.2032	    -1.5106	    -6.3782	    -4.9515	   -10.7422	    -8.0566	
     7.3853	    10.9100	     9.7351	     1.4267	     5.5389	    -2.0142	    -5.9586	    -4.4479	    -9.1476	    -6.7978	
     7.7209	    10.8261	     9.9030	     1.2589	     6.2943	    -2.0981	    -4.9515	    -3.4409	    -7.1335	    -4.8676	
     8.1406	    10.9940	    10.4065	     1.5106	     7.3013	    -1.5106	    -3.4409	    -1.6785	    -4.6997	    -2.5177	
     8.7280	    11.3297	    11.3297	     2.2659	     8.6441	    -0.2518	    -1.5106	     0.5875	    -2.0142	     0.2518	
     9.4833	    11.9171	    12.5046	     3.4409	     9.9869	     1.5106	     0.5035	     3.3569	     0.8392	     3.1891	
    10.4065	    12.5885	    13.7634	     4.9515	    10.9940	     3.6926	     2.4338	     6.2103	     3.5248	     6.0425	
    11.2457	    13.3438	    14.6866	     6.6299	    11.3297	     5.8746	     3.7766	     8.8120	     5.9586	     8.4763	
    12.0850	    13.8474	    15.2740	     8.1406	    10.8261	     7.7209	     4.4479	    10.9100	     7.6370	    10.4065	
    12.6724	    14.0991	    15.1901	     9.4833	     9.5673	     9.1476	     4.1962	    12.0850	     8.3923	    11.5814	
    13.0920	    14.0152	    14.5187	    10.4065	     7.6370	     9.7351	     3.3569	    12.0850	     8.3084	    12.0010	
    13.0920	    13.5117	    13.2599	    10.7422	     5.4550	     9.4833	     1.9302	    10.9940	     7.1335	    11.4975	
    12.7563	    12.7563	    11.7493	    10.6583	     3.2730	     8.3923	     0.2518	     8.8120	     5.2032	    10.3226	
    12.1689	    11.7493	    10.0708	    10.1547	     1.1749	     6.5460	    -1.5945	     5.8746	     2.8534	     8.3923	
    11.4136	    10.6583	     8.4763	     9.3994	    -0.5875	     4.3640	    -3.4409	     2.8534	     0.3357	     6.1264	
    10.4904	     9.5673	     7.1335	     8.5602	    -2.0142	     2.1820	    -5.0354	     0.1678	    -1.9302	     3.6926	
     9.5673	     8.5602	     6.0425	     7.7209	    -3.1052	     0.3357	    -6.2943	    -1.9302	    -3.6926	     1.5106	
     8.7280	     7.7209	     5.3711	     7.1335	    -3.6926	    -1.0071	    -7.1335	    -3.1052	    -4.7836	    -0.2518	
     7.8888	     7.0496	     4.9515	     6.7978	    -3.9444	    -1.8463	    -7.6370	    -3.5248	    -5.1193	    -1.3428	
     7.1335	     6.5460	     4.6997	     6.6299	    -3.7766	    -2.0981	    -7.6370	    -3.1891	    -4.6997	    -1.7624	
     6.3782	     6.0425	     4.6997	     6.6299	    -3.2730	    -1.9302	    -7.3013	    -2.2659	    -3.6926	    -1.5106	
     5.7907	     5.7907	     4.8676	     6.7978	    -2.5177	    -1.5106	    -6.5460	    -1.0071	    -2.0981	    -0.6714	
     5.2032	     5.5389	     5.1193	     7.1335	    -1.5106	    -0.7553	    -5.3711	     0.5035	    -0.1678	     0.7553	
     4.7836	     5.5389	     5.5389	     7.5531	    -0.2518	     0.1678	    -3.9444	     2.0981	     2.0981	     2.6016	
     4.5319	     5.7068	     6.1264	     7.9727	     1.0071	     1.2589	    -2.2659	     3.7766	     4.3640	     4.6997	
     4.2801	     6.0425	     6.7978	     8.3923	     2.3499	     2.3499	    -0.5035	     5.3711	     6.4621	     6.7978	
     4.1122	     6.3782	     7.4692	     8.6441	     3.6087	     3.2730	     1.2589	     6.7139	     8.1406	     8.5602	
     3.9444	     6.7139	     8.1406	     8.7280	     4.6158	     4.0283	     2.7695	     7.7209	     8.8959	     9.8190	
     3.8605	     7.0496	     8.6441	     8.5602	     5.4550	     4.4479	     3.9444	     8.2245	     8.5602	    10.4065	
     3.6926	     7.3013	     9.0637	     8.1406	     6.0425	     4.6158	     4.6997	     8.2245	     7.3013	    10.3226	
     3.5248	     7.4692	     9.3155	     7.5531	     6.3782	     4.4479	     5.0354	     7.8049	     5.2032	     9.4833	
     3.3569	     7.4692	     9.3994	     6.7139	     6.4621	     4.0283	     4.8676	     7.1335	     2.8534	     8.2245	
     3.1891	     7.3013	     9.1476	     5.7907	     6.3782	     3.5248	     4.2801	     6.2943	     0.5035	     6.5460	
     2.8534	     6.9656	     8.6441	     4.7836	     5.9586	     2.8534	     3.2730	     5.4550	    -1.5106	     4.7836	
     2.3499	     6.3782	     7.7209	     3.6926	     5.2032	     2.0981	     1.7624	     4.6997	    -3.0212	     3.0212	
     1.7624	     5.4550	     6.5460	     2.5177	     4.1122	     1.2589	     0.0000	     4.0283	    -4.1122	     1.3428	
     1.0071	     4.3640	     5.1193	     1.3428	     2.8534	     0.4196	    -1.8463	     3.5248	    -4.7836	    -0.2518	
     0.2518	     3.1891	     3.6926	     0.1678	     1.5106	    -0.4196	    -3.7766	     3.0212	    -5.0354	    -1.4267	
    -0.5875	     2.0142	     2.3499	    -0.8392	     0.1678	    -1.0910	    -5.4550	     2.6016	    -4.9515	    -2.2659	
    -1.4267	     0.9232	     1.1749	    -1.6785	    -0.9232	    -1.6785	    -6.7139	     2.3499	    -4.4479	    -2.6016	
    -2.1820	     0.0000	     0.2518	    -2.2659	    -1.7624	    -2.0142	    -7.5531	     2.0981	    -3.5248	    -2.3499	
    -2.8534	    -0.7553	    -0.3357	    -2.4338	    -2.2659	    -1.9302	    -7.8049	     2.1820	    -2.1820	    -1.4267	
    -3.4409	    -1.0910	    -0.5875	    -2.2659	    -2.3499	    -1.5945	    -7.5531	     2.5177	    -0.4196	     0.0839	
    -3.7766	    -1.1749	    -0.5035	    -1.7624	    -2.0142	    -0.8392	    -6.7978	     3.1891	     1.7624	     2.2659	
    -4.0283	    -1.0071	    -0.0839	    -1.0910	    -1.4267	     0.0000	    -5.7907	     4.1122	     4.0283	     4.7836	
    -4.1962	    -0.6714	     0.5035	    -0.4196	    -0.7553	     0.7553	    -4.5319	     5.0354	     6.0425	     7.3853	
    -4.3640	    -0.2518	     1.1749	     0.0839	    -0.1678	     1.1749	    -3.5248	     5.4550	     7.3013	     9.7351	
    -4.5319	     0.0839	     1.6785	     0.3357	     0.1678	     1.0071	    -2.7695	     5.2032	     7.5531	    11.4975	
    -4.6997	     0.3357	     2.0142	     0.1678	     0.0000	     0.1678	    -2.5177	     4.1122	     6.6299	    12.3367	
    -5.0354	     0.3357	     2.0142	    -0.5035	    -0.5875	    -1.4267	    -2.9373	     2.2659	     4.7836	    12.3367	
    -5.5389	     0.0000	     1.5945	    -1.6785	    -1.9302	    -3.6087	    -4.0283	    -0.0839	     2.1820	    11.3297	
    -6.3782	    -0.8392	     0.6714	    -3.2730	    -3.9444	    -6.2103	    -5.7907	    -2.6855	    -0.5875	     9.5673	
    -7.5531	    -2.2659	    -0.9232	    -5.3711	    -6.7978	    -9.0637	    -8.3084	    -5.2872	    -3.4409	     7.0496	
    -9.2316	    -4.3640	    -3.2730	    -7.8888	   -10.2386	   -12.0010	   -11.4136	    -7.9727	    -6.2103	     4.0283	
   -11.3297	    -7.1335	    -6.1264	   -10.6583	   -14.0991	   -15.0223	   -14.8544	   -10.5743	    -8.9798	     0.5035	
   -13.9313	   -10.2386	    -9.3155	   -13.6795	   -17.9596	   -17.9596	   -18.5471	   -13.1760	   -11.8332	    -3.2730	
   -16.7847	   -13.5956	   -12.5046	   -16.8686	   -21.4844	   -20.7291	   -22.0718	   -15.8615	   -14.6866	    -7.2174	
   -19.8898	   -17.0364	   -15.4419	   -20.0577	   -24.4217	   -23.4146	   -25.3448	   -18.3792	   -17.5400	   -11.1618	
   -22.9950	   -20.3094	   -18.1274	   -23.1628	   -26.8555	   -25.8484	   -28.1982	   -20.7291	   -20.3934	   -14.9384	
   -26.1002	   -23.4146	   -20.4773	   -25.9323	   -28.7018	   -27.9465	   -30.5481	   -22.8271	   -23.1628	   -18.3792	
   -28.9536	   -26.2680	   -22.5754	   -28.4500	   -30.1285	   -29.7089	   -32.3105	   -24.5895	   -25.7645	   -21.3165	
   -31.4713	   -28.7018	   -24.4217	   -30.3802	   -31.0516	   -31.0516	   -33.4015	   -25.7645	   -27.7786	   -23.4985	
   -33.4854	   -30.7159	   -25.8484	   -31.8909	   -31.3873	   -31.8069	   -33.9050	   -26.2680	   -29.1214	   -24.7574	
   -34.8282	   -32.1426	   -26.8555	   -32.7301	   -31.1356	   -32.1426	   -33.5693	   -26.0162	   -29.3732	   -25.0092	
   -35.4156	   -32.9819	   -27.2751	   -33.0658	   -30.2963	   -32.0587	   -32.4783	   -25.0931	   -28.6179	   -24.3378	
   -35.4156	   -33.1497	   -27.2751	   -32.8979	   -28.7857	   -31.5552	   -30.7159	   -23.5825	   -27.0233	   -22.7432	
   -34.7443	   -32.7301	   -26.8555	   -32.3944	   -26.9394	   -30.7999	   -28.5339	   -21.7361	   -25.0092	   -20.6451	
   -33.7372	   -32.0587	   -26.1841	   -31.5552	   -24.9252	   -29.8767	   -26.1002	   -20.0577	   -22.9950	   -18.2114	
   -32.4783	   -31.2195	   -25.5966	   -30.4642	   -22.9950	   -29.0375	   -23.8342	   -18.7988	   -21.4005	   -15.8615	
   -31.2195	   -30.2963	   -24.9252	   -29.3732	   -21.4005	   -28.3661	   -21.9879	   -18.1274	   -20.2255	   -13.7634	
   -30.0446	   -29.3732	   -24.3378	   -28.1982	   -20.2255	   -28.0304	   -20.5612	   -18.1274	   -19.5541	   -12.0850	
   -29.0375	   -28.5339	   -23.6664	   -27.1912	   -19.5541	   -27.8625	   -19.8059	   -18.5471	   -19.3024	   -10.9100	
   -28.3661	   -27.9465	   -23.1628	   -26.3519	   -19.3863	   -28.0304	   -19.5541	   -19.3024	   -19.3024	   -10.3226	
   -28.1143	   -27.5269	   -22.7432	   -25.7645	   -19.6381	   -28.3661	   -19.8898	   -20.1416	   -19.7220	   -10.4065	
   -28.1982	   -27.3590	   -22.6593	   -25.4288	   -20.2255	   -28.7857	   -20.6451	   -21.0648	   -20.5612	   -11.0779	
   -28.6179	   -27.6108	   -22.7432	   -25.4288	   -20.9808	   -29.2053	   -21.7361	   -21.9879	   -21.8201	   -12.3367	
   -29.2892	   -27.9465	   -23.0789	   -25.5127	   -21.6522	   -29.7089	   -22.9111	   -22.7432	   -23.2468	   -13.9313	
   -30.0446	   -28.3661	   -23.4146	   -25.6805	   -22.0718	   -30.0446	   -24.0021	   -23.2468	   -24.4217	   -15.5258	
   -30.6320	   -28.7857	   -23.6664	   -25.6805	   -21.8201	   -30.0446	   -24.6735	   -23.1628	   -25.1770	   -16.9525	
   -30.9677	   -28.8696	   -23.6664	   -25.5966	   -20.9808	   -29.7928	   -24.9252	   -22.7432	   -25.1770	   -17.7917	
   -30.9677	   -28.7018	   -23.2468	   -25.2609	   -19.4702	   -29.1214	   -24.5895	   -21.8201	   -24.5056	   -18.0435	
   -30.5481	   -28.1982	   -22.3236	   -24.7574	   -17.4561	   -28.2822	   -23.8342	   -20.8969	   -23.1628	   -17.5400	
   -29.7928	   -27.2751	   -21.0648	   -24.1699	   -15.3580	   -27.1912	   -22.7432	   -19.9738	   -21.4005	   -16.5329	
   -28.8696	   -26.1841	   -19.5541	   -23.5825	   -13.4277	   -26.1841	   -21.4844	   -19.3024	   -19.4702	   -15.0223	
   -27.6947	   -24.9252	   -17.9596	   -22.9111	   -11.8332	   -25.0931	   -20.0577	   -18.8828	   -17.3721	   -13.2599	
   -26.4359	   -23.4985	   -16.2811	   -22.2397	   -10.5743	   -24.1699	   -18.5471	   -18.6310	   -15.3580	   -11.4136	
   -25.0092	   -21.9879	   -14.6866	   -21.4005	    -9.7351	   -23.3307	   -16.9525	   -18.2953	   -13.3438	    -9.6512	
   -23.5825	   -20.3934	   -13.1760	   -20.6451	    -9.3155	   -22.6593	   -15.3580	   -17.7917	   -11.5814	    -8.1406	
   -22.0718	   -18.7988	   -11.9171	   -19.8898	    -9.2316	   -22.4075	   -13.8474	   -17.2043	   -10.2386	    -7.1335	
   -20.5612	   -17.2882	   -10.9100	   -19.3863	    -9.6512	   -22.5754	   -12.7563	   -16.8686	    -9.7351	    -6.6299	
   -19.1345	   -16.0294	   -10.1547	   -19.3024	   -10.4904	   -23.3307	   -12.0850	   -16.8686	   -10.1547	    -6.9656	
   -17.9596	   -14.9384	    -9.7351	   -19.5541	   -11.6653	   -24.6735	   -12.0850	   -17.3721	   -11.7493	    -8.0566	
   -16.9525	   -14.1830	    -9.5673	   -20.2255	   -13.0081	   -26.4359	   -12.5885	   -18.3792	   -14.0991	    -9.9869	
   -16.1133	   -13.7634	    -9.6512	   -21.1487	   -14.5187	   -28.2822	   -13.6795	   -19.6381	   -16.9525	   -12.3367	
   -15.5258	   -13.5117	    -9.9030	   -22.2397	   -16.0294	   -29.9606	   -15.1062	   -20.8969	   -19.5541	   -14.9384	
   -15.0223	   -13.5117	   -10.2386	   -23.2468	   -17.4561	   -31.3873	   -16.7847	   -21.9879	   -21.7361	   -17.2882	
   -14.6027	   -13.5117	   -10.5743	   -24.1699	   -18.6310	   -32.4783	   -18.6310	   -22.9111	   -23.3307	   -19.3863	
   -14.2670	   -13.5956	   -10.9100	   -24.9252	   -19.7220	   -33.1497	   -20.3094	   -23.5825	   -24.4217	   -21.1487	
   -14.0991	   -13.8474	   -11.2457	   -25.5966	   -20.6451	   -33.5693	   -21.9879	   -24.1699	   -25.0092	   -22.4915	
   -13.9313	   -14.1830	   -11.6653	   -26.1002	   -21.4844	   -33.8211	   -23.4146	   -24.6735	   -25.2609	   -23.4985	
   -14.0152	   -14.6027	   -12.2528	   -26.4359	   -22.2397	   -33.7372	   -24.4217	   -24.9252	   -25.2609	   -24.1699	
   -14.1830	   -15.1901	   -12.9242	   -26.4359	   -22.5754	   -33.3176	   -24.9252	   -25.0092	   -25.0092	   -24.3378	
   -14.3509	   -15.6937	   -13.5117	   -26.2680	   -22.5754	   -32.6462	   -24.8413	   -24.8413	   -24.6735	   -24.1699	
   -14.5187	   -16.0294	   -13.9313	   -25.7645	   -22.1558	   -31.7230	   -24.1699	   -24.5056	   -24.3378	   -23.6664	
   -14.6866	   -16.1133	   -13.9313	   -25.0092	   -21.2326	   -30.6320	   -22.9950	   -24.0860	   -24.2538	   -22.9111	
   -14.6866	   -15.9454	   -13.5117	   -24.1699	   -20.0577	   -29.4571	   -21.5683	   -23.6664	   -24.5895	   -22.0718	
   -14.6866	   -15.6097	   -12.7563	   -23.3307	   -18.6310	   -28.3661	   -19.9738	   -23.3307	   -25.2609	   -21.3165	
   -14.6866	   -15.1062	   -11.8332	   -22.5754	   -17.1204	   -27.4429	   -18.5471	   -23.2468	   -26.1841	   -20.7291	
   -14.6027	   -14.6027	   -10.9100	   -21.9040	   -15.7776	   -26.7715	   -17.4561	   -23.1628	   -27.1072	   -20.3094	
   -14.5187	   -14.0152	   -10.0708	   -21.3165	   -14.6866	   -26.3519	   -16.7007	   -23.1628	   -27.8625	   -20.1416	
   -14.3509	   -13.5956	    -9.3155	   -20.8130	   -13.8474	   -26.0162	   -16.2811	   -23.1628	   -28.3661	   -20.2255	
   -14.0991	   -13.1760	    -8.8120	   -20.2255	   -13.5117	   -25.8484	   -16.2811	   -23.1628	   -28.6179	   -20.5612	
   -13.9313	   -12.9242	    -8.3923	   -19.7220	   -13.5117	   -25.7645	   -16.7007	   -23.0789	   -28.6179	   -21.1487	
   -13.8474	   -12.9242	    -8.3084	   -19.2184	   -13.8474	   -25.5966	   -17.3721	   -22.9950	   -28.5339	   -21.9040	
   -13.8474	   -13.0920	    -8.3923	   -18.7149	   -14.4348	   -25.4288	   -18.2953	   -22.7432	   -28.1982	   -22.7432	
   -14.0152	   -13.5117	    -8.6441	   -18.2114	   -15.1901	   -25.0931	   -19.3024	   -22.2397	   -27.6108	   -23.4985	
   -14.3509	   -14.0991	    -8.8959	   -17.7078	   -15.9454	   -24.6735	   -20.3934	   -21.4844	   -26.6037	   -24.0021	
   -14.7705	   -14.6866	    -9.1476	   -17.2882	   -16.3651	   -24.0021	   -21.2326	   -20.4773	   -25.2609	   -24.1699	
   -15.1062	   -15.1901	    -9.3155	   -16.8686	   -16.3651	   -23.1628	   -21.7361	   -19.1345	   -23.3307	   -23.9182	
   -15.5258	   -15.6097	    -9.2316	   -16.5329	   -15.6937	   -22.1558	   -21.9040	   -17.4561	   -21.0648	   -23.1628	
   -15.8615	   -15.8615	    -9.1476	   -16.1972	   -14.6027	   -20.8969	   -21.5683	   -15.5258	   -18.4631	   -21.9040	
   -16.1133	   -16.1133	    -9.0637	   -16.0294	   -13.2599	   -19.5541	   -20.8130	   -13.5117	   -15.6937	   -20.2255	
   -16.3651	   -16.2811	    -9.0637	   -15.7776	   -12.0010	   -18.2114	   -19.7220	   -11.4975	   -13.1760	   -18.3792	
   -16.5329	   -16.3651	    -9.2316	   -15.6097	   -10.9940	   -16.8686	   -18.5471	    -9.7351	   -11.0779	   -16.4490	
   -16.7007	   -16.4490	    -9.3994	   -15.4419	   -10.2386	   -15.6937	   -17.2043	    -8.5602	    -9.7351	   -14.6027	
   -16.6168	   -16.3651	    -9.3994	   -15.2740	    -9.6512	   -14.9384	   -15.9454	    -7.9727	    -9.2316	   -13.0081	
   -16.4490	   -16.0294	    -9.3155	   -15.1901	    -9.2316	   -14.6027	   -14.8544	    -8.2245	    -9.5673	   -11.7493	
   -16.1133	   -15.6097	    -8.8959	   -15.1062	    -8.9798	   -14.9384	   -13.9313	    -9.1476	   -10.5743	   -10.9940	
   -15.6937	   -15.0223	    -8.3923	   -15.2740	    -8.8959	   -15.8615	   -13.4277	   -10.6583	   -12.0850	   -10.8261	
   -15.2740	   -14.5187	    -7.8888	   -15.6097	    -9.0637	   -17.4561	   -13.5117	   -12.6724	   -14.1830	   -11.4136	
   -14.8544	   -14.1830	    -7.4692	   -16.2811	    -9.8190	   -19.4702	   -14.0991	   -15.1901	   -16.7007	   -12.6724	
   -14.6027	   -13.9313	    -7.3853	   -17.1204	   -10.9100	   -21.8201	   -15.4419	   -17.9596	   -19.5541	   -14.6027	
   -14.5187	   -14.0152	    -7.7209	   -18.1274	   -12.5885	   -24.2538	   -17.2882	   -20.8130	   -22.5754	   -16.8686	
   -14.6027	   -14.3509	    -8.5602	   -19.1345	   -14.6027	   -26.6037	   -19.5541	   -23.4985	   -25.5127	   -19.3863	
   -14.8544	   -15.0223	    -9.9869	   -20.1416	   -17.0364	   -28.6179	   -22.2397	   -25.8484	   -28.1143	   -21.7361	
   -15.1901	   -15.9454	   -11.9171	   -21.0648	   -19.6381	   -30.2124	   -25.0931	   -27.6947	   -30.1285	   -23.9182	
   -15.5258	   -17.0364	   -14.0991	   -21.7361	   -22.2397	   -31.3034	   -27.9465	   -28.8696	   -31.5552	   -25.7645	
   -15.7776	   -18.0435	   -16.1972	   -22.1558	   -24.5056	   -31.8909	   -30.3802	   -29.3732	   -32.2266	   -27.1912	
   -15.8615	   -18.8828	   -17.8757	   -22.3236	   -26.3519	   -32.0587	   -32.3105	   -29.3732	   -32.2266	   -28.1143	
   -15.6097	   -19.3024	   -18.8828	   -22.2397	   -27.6947	   -31.8069	   -33.7372	   -28.7857	   -31.4713	   -28.3661	
   -15.1062	   -19.2184	   -19.3024	   -21.9040	   -28.5339	   -31.2195	   -34.4925	   -27.6947	   -30.1285	   -28.0304	
   -14.3509	   -18.7988	   -19.0506	   -21.2326	   -28.7018	   -30.1285	   -34.5764	   -26.3519	   -28.3661	   -27.0233	
   -13.3438	   -17.8757	   -18.2953	   -20.0577	   -28.1982	   -28.7857	   -33.9890	   -24.6735	   -26.1002	   -25.4288	
   -12.1689	   -16.5329	   -17.0364	   -18.5471	   -27.1072	   -27.0233	   -32.6462	   -22.8271	   -23.5825	   -23.4146	
   -10.7422	   -15.0223	   -15.2740	   -16.7007	   -25.3448	   -25.0092	   -30.7999	   -20.7291	   -20.9808	   -20.8969	
    -9.2316	   -13.1760	   -13.2599	   -14.6866	   -23.1628	   -22.8271	   -28.5339	   -18.6310	   -18.2953	   -18.2953	
    -7.5531	   -11.3297	   -11.0779	   -12.4207	   -20.6451	   -20.5612	   -26.0162	   -16.5329	   -15.7776	   -15.6097	
    -5.8746	    -9.3994	    -8.8959	   -10.2386	   -18.2114	   -18.3792	   -23.5825	   -14.6027	   -13.6795	   -13.2599	
    -4.3640	    -7.7209	    -6.7978	    -8.1406	   -15.8615	   -16.2811	   -21.3165	   -12.8403	   -12.3367	   -11.3297	
    -2.9373	    -6.2943	    -5.0354	    -6.3782	   -13.8474	   -14.5187	   -19.5541	   -11.4136	   -11.7493	   -10.1547	
    -1.7624	    -5.2032	    -3.6926	    -4.8676	   -12.3367	   -13.0920	   -18.3792	   -10.5743	   -12.0010	    -9.7351	
    -0.8392	    -4.3640	    -2.8534	    -3.7766	   -11.4136	   -12.1689	   -17.7917	   -10.1547	   -12.9242	   -10.0708	
    -0.1678	    -3.9444	    -2.5177	    -3.1052	   -11.1618	   -11.7493	   -17.9596	   -10.2386	   -14.1830	   -11.0779	
     0.3357	    -3.7766	    -2.7695	    -2.8534	   -11.4136	   -11.6653	   -18.6310	   -10.7422	   -15.6097	   -12.5046	
     0.6714	    -3.7766	    -3.4409	    -2.8534	   -12.0010	   -12.0010	   -19.7220	   -11.4975	   -17.1204	   -14.3509	
     1.0071	    -4.0283	    -4.2801	    -3.1052	   -12.6724	   -12.5885	   -21.0648	   -12.5885	   -18.6310	   -16.2811	
     1.1749	    -4.2801	    -5.2032	    -3.4409	   -13.1760	   -13.2599	   -22.3236	   -13.6795	   -20.0577	   -18.1274	
     1.3428	    -4.6158	    -6.0425	    -3.7766	   -13.5117	   -13.9313	   -23.4146	   -14.9384	   -21.3165	   -19.8059	
     1.3428	    -4.8676	    -6.7139	    -4.1122	   -13.7634	   -14.6027	   -24.2538	   -16.0294	   -22.3236	   -21.0648	
     1.3428	    -5.2032	    -7.3013	    -4.4479	   -14.0152	   -15.1062	   -24.8413	   -16.8686	   -22.9111	   -21.8201	
     1.1749	    -5.3711	    -7.6370	    -4.6158	   -14.2670	   -15.4419	   -25.0092	   -17.4561	   -23.0789	   -22.0718	
     1.0071	    -5.4550	    -7.7209	    -4.6158	   -14.3509	   -15.5258	   -24.8413	   -17.6239	   -22.8271	   -21.6522	
     0.9232	    -5.3711	    -7.4692	    -4.3640	   -14.2670	   -15.1901	   -24.2538	   -17.2882	   -22.0718	   -20.6451	
     0.9232	    -4.9515	    -6.8817	    -3.8605	   -13.7634	   -14.5187	   -23.2468	   -16.5329	   -20.8969	   -19.0506	
     1.0910	    -4.2801	    -5.9586	    -3.1052	   -13.0081	   -13.4277	   -21.8201	   -15.2740	   -19.3024	   -16.9525	
     1.5106	    -3.4409	    -4.8676	    -2.0142	   -12.0010	   -12.0010	   -20.2255	   -13.6795	   -17.3721	   -14.6027	
     2.0142	    -2.3499	    -3.6926	    -0.7553	   -10.9100	   -10.3226	   -18.5471	   -11.7493	   -15.3580	   -12.1689	
     2.7695	    -1.1749	    -2.5177	     0.6714	    -9.9030	    -8.3923	   -16.8686	    -9.7351	   -13.1760	    -9.7351	
     3.4409	    -0.0839	    -1.5945	     2.1820	    -9.1476	    -6.4621	   -15.4419	    -7.5531	   -10.9940	    -7.6370	
     3.9444	     0.7553	    -1.0910	     3.6087	    -8.8120	    -4.5319	   -14.4348	    -5.3711	    -8.9798	    -5.9586	
     4.2801	     1.2589	    -1.0071	     4.8676	    -9.0637	    -2.9373	   -13.9313	    -3.4409	    -7.0496	    -4.6997	
     4.2801	     1.3428	    -1.3428	     5.7068	    -9.9030	    -1.6785	   -14.0991	    -1.7624	    -5.4550	    -4.1122	
     3.9444	     0.8392	    -2.1820	     6.1264	   -11.1618	    -1.0910	   -14.9384	    -0.5035	    -4.1122	    -4.1122	
     3.1052	    -0.1678	    -3.3569	     5.9586	   -12.6724	    -1.0910	   -16.4490	     0.2518	    -3.1052	    -4.6158	
     2.0142	    -1.5945	    -4.6997	     5.2032	   -14.2670	    -1.6785	   -18.3792	     0.5035	    -2.4338	    -5.5389	
     0.6714	    -3.5248	    -6.2943	     4.0283	   -15.7776	    -2.8534	   -20.6451	     0.0839	    -2.1820	    -6.7978	
    -0.9232	    -5.6229	    -7.8888	     2.3499	   -17.1204	    -4.3640	   -22.9111	    -0.8392	    -2.2659	    -8.2245	
    -2.4338	    -7.8049	    -9.4833	     0.5035	   -18.3792	    -6.1264	   -25.0092	    -2.3499	    -2.7695	    -9.6512	
    -3.9444	    -9.9030	   -10.9100	    -1.5945	   -19.6381	    -8.1406	   -26.9394	    -4.2801	    -3.6087	   -10.9100	
    -5.2872	   -11.7493	   -12.1689	    -3.6926	   -20.8969	   -10.3226	   -28.3661	    -6.4621	    -4.6158	   -12.0850	
    -6.4621	   -13.2599	   -13.1760	    -5.7907	   -21.8201	   -12.5046	   -29.3732	    -8.7280	    -5.7907	   -12.8403	
    -7.4692	   -14.3509	   -14.0152	    -7.8888	   -22.4075	   -14.6027	   -29.6249	   -10.7422	    -6.9656	   -13.2599	
    -8.3084	   -15.1901	   -14.5187	    -9.7351	   -22.5754	   -16.5329	   -29.2892	   -12.4207	    -8.1406	   -13.3438	
    -8.8120	   -15.5258	   -14.8544	   -11.3297	   -22.2397	   -17.9596	   -28.3661	   -13.7634	    -9.4833	   -13.1760	
    -9.2316	   -15.6937	   -15.1062	   -12.5885	   -21.6522	   -19.0506	   -27.1072	   -14.7705	   -11.0779	   -12.9242	
    -9.4833	   -15.5258	   -15.1901	   -13.5117	   -20.8969	   -19.7220	   -25.7645	   -15.6097	   -13.0081	   -12.5885	
    -9.5673	   -15.1901	   -15.1062	   -14.0991	   -20.3094	   -19.9738	   -24.5895	   -16.1972	   -14.8544	   -12.3367	
    -9.4833	   -14.6027	   -14.7705	   -14.3509	   -19.8059	   -19.7220	   -23.6664	   -16.5329	   -16.4490	   -12.0850	
    -9.3155	   -13.8474	   -14.0991	   -14.2670	   -19.4702	   -19.1345	   -23.2468	   -16.5329	   -17.4561	   -11.9171	
    -8.9798	   -13.0081	   -13.2599	   -13.8474	   -19.1345	   -18.2114	   -23.1628	   -16.1133	   -17.8757	   -11.8332	
    -8.5602	   -12.1689	   -12.2528	   -13.3438	   -18.8828	   -17.1204	   -23.4985	   -15.6097	   -17.8757	   -11.8332	
    -8.2245	   -11.4136	   -11.4975	   -12.8403	   -18.7149	   -16.1133	   -24.2538	   -15.0223	   -17.7078	   -12.1689	
    -7.9727	   -11.0779	   -10.9940	   -12.5046	   -18.8828	   -15.3580	   -25.4288	   -14.8544	   -17.7917	   -12.9242	
    -8.0566	   -11.1618	   -11.0779	   -12.5885	   -19.4702	   -15.1901	   -27.1072	   -15.1062	   -18.2114	   -14.0991	
    -8.4763	   -11.7493	   -11.5814	   -13.0920	   -20.5612	   -15.5258	   -29.2892	   -15.7776	   -18.9667	   -15.6097	
    -9.0637	   -12.5885	   -12.5046	   -13.8474	   -21.9879	   -16.3651	   -31.6391	   -16.7007	   -20.0577	   -17.3721	
    -9.6512	   -13.6795	   -13.5956	   -14.6866	   -23.4985	   -17.3721	   -33.9890	   -17.7078	   -21.0648	   -19.2184	
   -10.3226	   -14.6027	   -14.6866	   -15.3580	   -24.8413	   -18.4631	   -36.0031	   -18.4631	   -21.8201	   -20.7291	
   -10.7422	   -15.3580	   -15.4419	   -15.7776	   -25.7645	   -19.1345	   -37.4298	   -18.9667	   -22.3236	   -21.9040	
   -10.9940	   -15.6937	   -15.8615	   -15.7776	   -26.0162	   -19.4702	   -38.1851	   -19.0506	   -22.3236	   -22.4915	
   -10.9100	   -15.6097	   -15.8615	   -15.2740	   -25.6805	   -19.2184	   -38.1851	   -18.7149	   -21.9879	   -22.4915	
   -10.5743	   -15.0223	   -15.3580	   -14.3509	   -24.6735	   -18.3792	   -37.5137	   -18.0435	   -21.2326	   -21.9040	
    -9.9030	   -13.9313	   -14.2670	   -12.9242	   -23.0789	   -17.1204	   -36.1710	   -16.8686	   -20.1416	   -20.8130	
    -8.9798	   -12.4207	   -12.5885	   -11.1618	   -20.8969	   -15.4419	   -34.2407	   -15.4419	   -18.6310	   -19.2184	
    -7.8049	   -10.4904	   -10.4904	    -9.2316	   -18.2114	   -13.4277	   -31.8069	   -13.6795	   -16.9525	   -17.2882	
    -6.3782	    -8.2245	    -7.9727	    -7.2174	   -15.2740	   -11.4136	   -29.2053	   -11.8332	   -15.1062	   -15.0223	
    -4.8676	    -5.8746	    -5.2872	    -5.3711	   -12.3367	    -9.5673	   -26.4359	    -9.9869	   -13.3438	   -12.9242	
    -3.3569	    -3.5248	    -2.6016	    -3.7766	    -9.5673	    -8.0566	   -23.7503	    -8.2245	   -11.9171	   -10.9100	
    -1.8463	    -1.3428	     0.0000	    -2.6855	    -7.1335	    -6.9656	   -21.4005	    -6.8817	   -10.8261	    -9.3994	
    -0.4196	     0.6714	     2.2659	    -2.0981	    -5.2032	    -6.4621	   -19.4702	    -5.8746	   -10.1547	    -8.3923	
     0.6714	     2.2659	     4.0283	    -1.8463	    -3.8605	    -6.4621	   -18.1274	    -5.2872	    -9.9869	    -7.9727	
     1.5106	     3.4409	     5.2872	    -2.0981	    -3.3569	    -6.9656	   -17.2882	    -5.1193	   -10.2386	    -8.1406	
     1.9302	     4.0283	     5.8746	    -2.6855	    -3.5248	    -7.8888	   -17.2043	    -5.3711	   -10.8261	    -8.8959	
     2.0142	     4.1122	     5.8746	    -3.6087	    -4.3640	    -8.9798	   -17.7917	    -6.0425	   -11.7493	   -10.0708	
     1.6785	     3.6087	     5.1193	    -4.6158	    -5.8746	   -10.3226	   -18.8828	    -7.0496	   -12.7563	   -11.5814	
     1.0071	     2.6016	     3.6926	    -5.7907	    -7.9727	   -11.4975	   -20.4773	    -8.1406	   -13.8474	   -13.2599	
     0.0839	     1.2589	     1.8463	    -6.7978	   -10.4904	   -12.5885	   -22.1558	    -9.3994	   -14.7705	   -14.8544	
    -0.9232	    -0.3357	    -0.2518	    -7.7209	   -13.0920	   -13.4277	   -23.9182	   -10.7422	   -15.4419	   -16.1972	
    -1.9302	    -2.0142	    -2.2659	    -8.3084	   -15.6097	   -13.9313	   -25.4288	   -11.9171	   -15.7776	   -17.0364	
    -2.7695	    -3.4409	    -4.0283	    -8.5602	   -17.5400	   -14.0152	   -26.6037	   -12.9242	   -15.6097	   -17.3721	
    -3.5248	    -4.6158	    -5.2032	    -8.3084	   -18.7149	   -13.6795	   -27.2751	   -13.5117	   -14.8544	   -17.0364	
    -4.0283	    -5.3711	    -5.7068	    -7.7209	   -19.0506	   -12.7563	   -27.3590	   -13.5117	   -13.5956	   -16.1972	
    -4.3640	    -5.7068	    -5.5389	    -6.7978	   -18.4631	   -11.4975	   -26.7715	   -12.8403	   -11.9171	   -14.8544	
    -4.4479	    -5.6229	    -4.6997	    -5.6229	   -17.0364	    -9.9030	   -25.6805	   -11.5814	   -10.1547	   -13.2599	
    -4.4479	    -5.2032	    -3.2730	    -4.4479	   -15.0223	    -8.2245	   -24.0860	   -10.1547	    -8.4763	   -11.4975	
    -4.2801	    -4.5319	    -1.6785	    -3.3569	   -12.6724	    -6.7139	   -22.0718	    -8.7280	    -7.2174	    -9.9030	
    -4.1962	    -3.7766	    -0.0839	    -2.6016	   -10.2386	    -5.6229	   -19.8898	    -7.6370	    -6.6299	    -8.5602	
    -4.1962	    -3.1052	     1.3428	    -2.1820	    -7.8049	    -4.9515	   -17.7078	    -6.9656	    -6.7978	    -7.5531	
    -4.1962	    -2.4338	     2.3499	    -2.0981	    -5.7068	    -4.8676	   -15.6937	    -6.9656	    -7.5531	    -7.0496	
    -4.3640	    -2.0981	     2.9373	    -2.4338	    -3.9444	    -5.2872	   -14.0152	    -7.5531	    -8.8120	    -6.9656	
    -4.6158	    -1.8463	     2.9373	    -3.0212	    -2.6855	    -6.1264	   -12.8403	    -8.5602	   -10.2386	    -7.2174	
    -4.9515	    -1.9302	     2.4338	    -3.7766	    -1.9302	    -7.2174	   -12.2528	    -9.8190	   -11.4975	    -7.8049	
    -5.3711	    -2.1820	     1.6785	    -4.6997	    -1.7624	    -8.4763	   -12.2528	   -11.1618	   -12.5046	    -8.6441	
    -5.7907	    -2.6855	     0.5875	    -5.7068	    -2.0981	    -9.9030	   -12.8403	   -12.5046	   -13.4277	    -9.7351	
    -6.2943	    -3.3569	    -0.6714	    -6.7978	    -3.0212	   -11.3297	   -14.0991	   -13.6795	   -14.2670	   -11.0779	
    -6.7978	    -4.1962	    -2.0142	    -8.0566	    -4.5319	   -13.0081	   -15.8615	   -14.9384	   -15.2740	   -12.6724	
    -7.3013	    -5.2032	    -3.4409	    -9.3994	    -6.4621	   -14.8544	   -18.1274	   -16.1972	   -16.4490	   -14.3509	
    -7.8888	    -6.2943	    -4.9515	   -10.7422	    -8.7280	   -16.7007	   -20.6451	   -17.3721	   -17.6239	   -16.0294	
    -8.5602	    -7.6370	    -6.5460	   -12.0010	   -11.1618	   -18.6310	   -23.0789	   -18.5471	   -18.8828	   -17.6239	
    -9.2316	    -9.1476	    -8.0566	   -13.2599	   -13.5956	   -20.2255	   -25.3448	   -19.5541	   -20.0577	   -19.0506	
    -9.9869	   -10.6583	    -9.5673	   -14.3509	   -15.6937	   -21.5683	   -27.1912	   -20.3934	   -20.8130	   -19.9738	
   -10.7422	   -12.1689	   -10.8261	   -15.1901	   -17.2882	   -22.3236	   -28.2822	   -20.8969	   -20.9808	   -20.3934	
   -11.4136	   -13.4277	   -11.7493	   -15.6097	   -18.2953	   -22.4915	   -28.6179	   -20.8130	   -20.3934	   -20.0577	
   -11.8332	   -14.3509	   -12.3367	   -15.6937	   -18.8828	   -21.9879	   -28.2822	   -20.0577	   -18.9667	   -18.9667	
   -12.0850	   -14.7705	   -12.5046	   -15.2740	   -19.0506	   -20.9808	   -27.4429	   -18.7149	   -16.8686	   -17.2043	
   -12.0850	   -14.9384	   -12.5046	   -14.4348	   -19.1345	   -19.3863	   -26.3519	   -16.9525	   -14.3509	   -15.1062	
   -12.0010	   -14.7705	   -12.3367	   -13.2599	   -19.2184	   -17.5400	   -25.0092	   -14.8544	   -11.6653	   -12.9242	
   -11.7493	   -14.4348	   -12.0850	   -11.8332	   -19.2184	   -15.5258	   -23.8342	   -12.7563	    -9.2316	   -10.9100	
   -11.4136	   -14.0152	   -11.8332	   -10.2386	   -19.3024	   -13.4277	   -22.8271	   -10.5743	    -7.3853	    -9.3994	
   -10.9940	   -13.5956	   -11.4975	    -8.6441	   -19.2184	   -11.4975	   -21.9879	    -8.6441	    -6.2943	    -8.4763	
   -10.4904	   -13.0920	   -11.1618	    -7.1335	   -18.9667	    -9.7351	   -21.4844	    -6.9656	    -5.9586	    -8.2245	
    -9.9869	   -12.7563	   -10.9100	    -5.8746	   -18.7149	    -8.3923	   -21.4005	    -5.7068	    -6.4621	    -8.4763	
    -9.4833	   -12.5046	   -10.7422	    -5.0354	   -18.5471	    -7.4692	   -21.6522	    -4.8676	    -7.6370	    -9.3155	
    -9.1476	   -12.5046	   -10.7422	    -4.6158	   -18.6310	    -7.2174	   -22.4075	    -4.6997	    -9.3155	   -10.5743	
    -8.9798	   -12.6724	   -10.9940	    -4.7836	   -18.9667	    -7.5531	   -23.4985	    -5.2032	   -11.1618	   -12.0850	
    -8.8959	   -13.0081	   -11.4975	    -5.4550	   -19.6381	    -8.3923	   -24.8413	    -6.2943	   -13.0081	   -13.8474	
    -8.9798	   -13.4277	   -12.1689	    -6.5460	   -20.4773	    -9.7351	   -26.3519	    -7.8888	   -14.7705	   -15.6097	
    -9.0637	   -13.9313	   -12.7563	    -7.8888	   -21.4005	   -11.1618	   -27.8625	    -9.9030	   -16.1972	   -17.2882	
    -9.1476	   -14.3509	   -13.3438	    -9.3994	   -22.3236	   -12.7563	   -29.1214	   -12.1689	   -17.3721	   -18.7988	
    -9.1476	   -14.6866	   -13.7634	   -10.7422	   -23.0789	   -14.0991	   -30.1285	   -14.2670	   -17.9596	   -19.8059	
    -8.9798	   -14.7705	   -14.0152	   -11.7493	   -23.5825	   -15.1062	   -30.6320	   -16.1133	   -17.9596	   -20.3094	
    -8.6441	   -14.6866	   -13.9313	   -12.4207	   -23.8342	   -15.6097	   -30.5481	   -17.3721	   -17.3721	   -20.2255	
    -8.2245	   -14.3509	   -13.5956	   -12.6724	   -23.6664	   -15.6097	   -29.9606	   -18.0435	   -16.4490	   -19.5541	
    -7.6370	   -13.7634	   -13.0081	   -12.5046	   -23.1628	   -15.2740	   -28.7857	   -18.0435	   -15.3580	   -18.4631	
    -7.0496	   -13.0081	   -12.0850	   -12.0850	   -22.3236	   -14.6027	   -27.2751	   -17.5400	   -14.4348	   -17.1204	
    -6.3782	   -12.1689	   -11.0779	   -11.4975	   -21.0648	   -14.0152	   -25.4288	   -16.7847	   -13.8474	   -15.7776	
    -5.7907	   -11.1618	    -9.8190	   -10.9940	   -19.5541	   -13.6795	   -23.4146	   -16.0294	   -13.5956	   -14.3509	
    -5.2872	   -10.1547	    -8.5602	   -10.5743	   -17.7078	   -13.7634	   -21.4844	   -15.3580	   -13.5956	   -13.0920	
    -4.7836	    -9.2316	    -7.4692	   -10.4065	   -15.6937	   -14.2670	   -19.6381	   -14.9384	   -13.5956	   -12.0010	
    -4.3640	    -8.3923	    -6.4621	   -10.3226	   -13.6795	   -15.1901	   -18.0435	   -14.6866	   -13.4277	   -11.1618	
    -4.1122	    -7.8049	    -5.7907	   -10.4065	   -11.7493	   -16.2811	   -16.7007	   -14.6027	   -13.1760	   -10.4904	
    -3.9444	    -7.3853	    -5.4550	   -10.6583	   -10.1547	   -17.3721	   -15.9454	   -14.6866	   -12.9242	   -10.3226	
    -3.9444	    -7.3853	    -5.6229	   -10.9940	    -9.1476	   -18.4631	   -15.8615	   -15.1901	   -12.8403	   -10.4904	
    -4.1122	    -7.7209	    -6.1264	   -11.5814	    -8.9798	   -19.6381	   -16.4490	   -15.9454	   -13.1760	   -11.1618	
    -4.6158	    -8.4763	    -7.1335	   -12.3367	    -9.5673	   -20.7291	   -17.7078	   -17.1204	   -13.9313	   -12.3367	
    -5.2872	    -9.3994	    -8.2245	   -13.3438	   -10.6583	   -21.8201	   -19.3863	   -18.4631	   -15.1901	   -13.8474	
    -6.0425	   -10.4904	    -9.4833	   -14.3509	   -12.0850	   -22.8271	   -21.3165	   -19.9738	   -16.7847	   -15.6097	
    -6.9656	   -11.6653	   -10.5743	   -15.3580	   -13.5956	   -23.6664	   -23.2468	   -21.3165	   -18.4631	   -17.2882	
    -7.8888	   -12.7563	   -11.4975	   -16.2811	   -15.1062	   -24.3378	   -24.9252	   -22.3236	   -19.9738	   -18.7149	
    -8.7280	   -13.6795	   -12.0850	   -16.9525	   -16.3651	   -24.6735	   -26.2680	   -22.8271	   -20.9808	   -19.5541	
    -9.4833	   -14.2670	   -12.3367	   -17.2882	   -17.2882	   -24.5895	   -27.0233	   -22.7432	   -21.2326	   -19.8059	
    -9.9030	   -14.6027	   -12.0010	   -17.2882	   -17.6239	   -24.1699	   -27.1912	   -21.9879	   -20.8130	   -19.2184	
   -10.0708	   -14.3509	   -11.2457	   -16.7847	   -17.3721	   -23.2468	   -26.6037	   -20.6451	   -19.7220	   -17.9596	
    -9.8190	   -13.7634	    -9.9869	   -15.7776	   -16.5329	   -21.9040	   -25.4288	   -18.7149	   -17.8757	   -16.0294	
    -9.3155	   -12.6724	    -8.4763	   -14.5187	   -15.1901	   -20.2255	   -23.5825	   -16.3651	   -15.6097	   -13.7634	
[Epoch Header]
[Trial Type]	21
[Accept]	1
[Correct]	0
[RT]	 0.000
[Resp]	0
[Epoch Data]
     3.5248	     8.5602	     4.1962	     5.2032	     6.2103	     2.1820	     4.9515	     3.9444	     1.6785	     1.8463	
     3.9444	     9.3155	     5.0354	     5.3711	     7.8049	     2.2659	     6.7978	     3.2730	     2.1820	     3.2730	
     4.5319	    10.1547	     6.2103	     5.7907	     9.4833	     2.2659	     8.8120	     2.6855	     2.9373	     5.0354	
     5.1193	    10.9940	     7.5531	     6.3782	    11.0779	     2.4338	    10.7422	     2.2659	     3.8605	     6.9656	
     5.7907	    11.8332	     8.8959	     7.0496	    12.5885	     2.6016	    12.5885	     2.2659	     5.0354	     8.9798	
     6.3782	    12.5885	    10.2386	     7.8049	    13.8474	     2.8534	    14.0991	     2.6016	     6.2103	    10.8261	
     6.7978	    13.1760	    11.3297	     8.3923	    14.8544	     3.1891	    15.1901	     3.0212	     7.2174	    12.3367	
     7.0496	    13.5956	    12.2528	     8.9798	    15.4419	     3.4409	    15.6937	     3.6087	     7.8888	    13.4277	
     7.2174	    13.7634	    12.8403	     9.3155	    15.6097	     3.6926	    15.6937	     4.0283	     8.3084	    13.9313	
     7.2174	    13.7634	    13.0920	     9.3994	    15.3580	     3.7766	    15.1062	     4.2801	     8.3084	    13.8474	
     7.0496	    13.5117	    13.0081	     9.2316	    14.6866	     3.6087	    14.0152	     4.2801	     7.9727	    13.2599	
     6.6299	    13.0081	    12.5046	     8.8959	    13.5956	     3.3569	    12.4207	     4.1122	     7.3013	    12.1689	
     6.2103	    12.3367	    11.6653	     8.3923	    12.0010	     2.9373	    10.4904	     3.7766	     6.4621	    10.8261	
     5.6229	    11.5814	    10.6583	     7.8049	    10.1547	     2.5177	     8.3923	     3.3569	     5.5389	     9.3155	
     5.0354	    10.6583	     9.3994	     7.1335	     8.1406	     2.0981	     6.2943	     2.9373	     4.6158	     7.8049	
     4.5319	     9.9030	     8.0566	     6.6299	     6.1264	     1.6785	     4.4479	     2.6016	     3.9444	     6.5460	
     4.1962	     9.3155	     6.9656	     6.1264	     4.3640	     1.5106	     3.0212	     2.4338	     3.6087	     5.6229	
     4.1122	     8.9798	     6.0425	     5.9586	     3.1052	     1.5945	     2.1820	     2.6016	     3.6087	     5.2032	
     4.1962	     8.9798	     5.5389	     5.9586	     2.5177	     1.9302	     1.9302	     3.0212	     4.1962	     5.2872	
     4.6158	     9.3155	     5.4550	     6.2943	     2.6855	     2.5177	     2.4338	     3.7766	     5.2032	     6.0425	
     5.1193	     9.9030	     5.7068	     6.8817	     3.3569	     3.4409	     3.4409	     4.7836	     6.7139	     7.3013	
     5.7068	    10.7422	     6.2103	     7.6370	     4.4479	     4.5319	     4.8676	     5.9586	     8.4763	     8.9798	
     6.2103	    11.5814	     6.8817	     8.3923	     5.7068	     5.5389	     6.5460	     7.1335	    10.3226	    10.9940	
     6.6299	    12.5046	     7.5531	     8.9798	     6.8817	     6.3782	     8.2245	     8.1406	    12.0850	    12.9242	
     6.7978	    13.2599	     8.2245	     9.3994	     7.8888	     6.9656	     9.6512	     8.8120	    13.4277	    14.6866	
     6.8817	    13.9313	     8.8959	     9.5673	     8.6441	     7.2174	    10.8261	     9.2316	    14.2670	    16.1133	
     6.8817	    14.4348	     9.3155	     9.5673	     8.9798	     7.0496	    11.4975	     9.2316	    14.1830	    16.9525	
     6.7978	    14.7705	     9.6512	     9.4833	     8.9798	     6.6299	    11.7493	     8.8120	    13.3438	    17.1204	
     6.7139	    14.9384	     9.7351	     9.2316	     8.5602	     5.9586	    11.4136	     8.1406	    11.7493	    16.6168	
     6.5460	    14.7705	     9.6512	     8.9798	     7.9727	     5.1193	    10.5743	     7.2174	     9.5673	    15.4419	
     6.2103	    14.4348	     9.4833	     8.6441	     7.1335	     4.4479	     9.3994	     6.2943	     7.2174	    13.8474	
     5.8746	    13.8474	     9.0637	     8.3923	     6.3782	     3.7766	     8.0566	     5.3711	     4.9515	    12.0010	
     5.3711	    13.0081	     8.6441	     8.0566	     5.7068	     3.3569	     6.6299	     4.6158	     3.1891	     9.9869	
     4.7836	    12.0850	     8.2245	     7.8049	     5.3711	     3.0212	     5.2872	     3.9444	     1.7624	     8.1406	
     4.1122	    11.0779	     7.8049	     7.4692	     5.2872	     2.8534	     4.1122	     3.3569	     0.7553	     6.3782	
     3.3569	    10.1547	     7.4692	     7.1335	     5.4550	     2.6016	     3.1052	     2.9373	     0.1678	     5.0354	
     2.6016	     9.3155	     7.2174	     6.8817	     5.7907	     2.4338	     2.3499	     2.6016	    -0.0839	     4.0283	
     1.8463	     8.5602	     6.9656	     6.6299	     6.0425	     2.1820	     1.8463	     2.5177	     0.0000	     3.4409	
     1.1749	     7.9727	     6.5460	     6.5460	     6.1264	     2.0142	     1.5106	     2.6016	     0.5035	     3.3569	
     0.5035	     7.4692	     6.2103	     6.6299	     6.0425	     1.9302	     1.4267	     3.1052	     1.2589	     3.6926	
     0.0839	     7.2174	     5.8746	     6.9656	     5.8746	     2.0981	     1.7624	     3.9444	     2.3499	     4.4479	
    -0.1678	     7.2174	     5.6229	     7.6370	     5.8746	     2.4338	     2.3499	     5.0354	     3.6926	     5.7068	
    -0.1678	     7.4692	     5.6229	     8.4763	     6.1264	     2.9373	     3.2730	     6.4621	     5.2872	     7.1335	
    -0.0839	     7.8888	     5.8746	     9.3994	     6.5460	     3.6926	     4.3640	     7.9727	     6.8817	     8.8120	
     0.0839	     8.3923	     6.2943	    10.4065	     7.2174	     4.6158	     5.5389	     9.4833	     8.3923	    10.4065	
     0.2518	     8.8120	     6.7978	    11.3297	     7.9727	     5.4550	     6.6299	    10.8261	     9.7351	    11.8332	
     0.4196	     9.2316	     7.3013	    12.0010	     8.6441	     6.2103	     7.4692	    11.8332	    10.6583	    12.8403	
     0.4196	     9.3994	     7.6370	    12.3367	     9.2316	     6.6299	     7.9727	    12.4207	    11.2457	    13.4277	
     0.4196	     9.3994	     7.8049	    12.3367	     9.4833	     6.7978	     7.9727	    12.4207	    11.2457	    13.5117	
     0.2518	     9.1476	     7.6370	    11.8332	     9.3994	     6.5460	     7.4692	    11.8332	    10.6583	    13.0081	
    -0.0839	     8.5602	     7.1335	    10.9940	     8.8959	     5.8746	     6.4621	    10.6583	     9.5673	    11.9171	
    -0.5035	     7.7209	     6.2103	     9.7351	     7.9727	     4.8676	     5.0354	     8.8959	     7.9727	    10.4065	
    -0.9232	     6.7139	     5.1193	     8.3084	     6.5460	     3.6087	     3.1891	     6.8817	     6.1264	     8.5602	
    -1.4267	     5.6229	     3.7766	     6.8817	     4.8676	     2.3499	     1.2589	     4.9515	     4.1122	     6.5460	
    -1.8463	     4.5319	     2.2659	     5.5389	     2.9373	     1.0910	    -0.6714	     3.1052	     2.2659	     4.6158	
    -2.1820	     3.4409	     0.7553	     4.4479	     0.8392	     0.0839	    -2.4338	     1.5945	     0.5875	     2.8534	
    -2.4338	     2.5177	    -0.7553	     3.4409	    -1.3428	    -0.7553	    -3.9444	     0.4196	    -0.7553	     1.4267	
    -2.5177	     1.6785	    -2.1820	     2.6855	    -3.5248	    -1.4267	    -5.2032	    -0.5875	    -1.9302	     0.3357	
    -2.6855	     1.0071	    -3.2730	     2.1820	    -5.3711	    -1.8463	    -5.9586	    -1.2589	    -2.6855	    -0.1678	
    -2.6855	     0.5035	    -3.9444	     2.0142	    -6.7978	    -1.9302	    -6.2103	    -1.6785	    -3.1052	    -0.2518	
    -2.6016	     0.3357	    -4.1122	     2.0981	    -7.5531	    -1.7624	    -5.8746	    -1.8463	    -3.1052	     0.2518	
    -2.3499	     0.4196	    -3.7766	     2.5177	    -7.4692	    -1.2589	    -5.0354	    -1.6785	    -2.6855	     1.2589	
    -2.0142	     0.7553	    -3.0212	     3.2730	    -6.7139	    -0.5035	    -3.6926	    -1.1749	    -1.8463	     2.6016	
    -1.5945	     1.3428	    -1.9302	     4.3640	    -5.2872	     0.5875	    -2.0142	    -0.4196	    -0.5875	     4.3640	
    -1.0071	     2.0142	    -0.7553	     5.7068	    -3.3569	     1.9302	    -0.1678	     0.5875	     0.7553	     6.2103	
    -0.3357	     2.6855	     0.4196	     7.0496	    -1.0910	     3.2730	     1.6785	     1.7624	     2.2659	     8.0566	
     0.3357	     3.3569	     1.5106	     8.3923	     1.1749	     4.6997	     3.2730	     2.9373	     3.6926	     9.7351	
     0.9232	     3.8605	     2.2659	     9.5673	     3.1891	     5.9586	     4.5319	     3.9444	     4.9515	    10.9940	
     1.3428	     4.1122	     2.6016	    10.4904	     4.6997	     6.9656	     5.2032	     4.7836	     5.9586	    11.9171	
     1.5945	     4.1122	     2.4338	    10.9940	     5.5389	     7.5531	     5.2872	     5.2872	     6.5460	    12.3367	
     1.5945	     3.7766	     1.8463	    10.9940	     5.7907	     7.6370	     4.8676	     5.4550	     6.8817	    12.3367	
     1.4267	     3.1891	     1.0071	    10.4904	     5.3711	     7.1335	     3.9444	     5.2032	     6.9656	    11.8332	
     0.9232	     2.3499	    -0.0839	     9.4833	     4.5319	     6.1264	     2.6855	     4.7836	     6.7978	    11.0779	
     0.4196	     1.5106	    -1.1749	     8.0566	     3.3569	     4.6997	     1.1749	     4.0283	     6.4621	    10.1547	
    -0.1678	     0.7553	    -2.1820	     6.4621	     2.1820	     3.0212	    -0.1678	     3.3569	     6.1264	     9.1476	
    -0.7553	     0.1678	    -3.0212	     4.7836	     1.0910	     1.3428	    -1.4267	     2.6855	     5.7907	     8.2245	
    -1.1749	    -0.2518	    -3.6087	     3.2730	     0.1678	    -0.0839	    -2.4338	     2.0981	     5.4550	     7.3853	
    -1.4267	    -0.4196	    -3.9444	     2.0981	    -0.5035	    -1.1749	    -3.0212	     1.7624	     5.1193	     6.7978	
    -1.5106	    -0.3357	    -3.8605	     1.2589	    -0.8392	    -1.7624	    -3.1891	     1.5106	     4.6158	     6.3782	
    -1.4267	    -0.0839	    -3.5248	     0.7553	    -0.7553	    -1.8463	    -2.8534	     1.5106	     4.0283	     6.2943	
    -1.1749	     0.5035	    -2.7695	     0.7553	    -0.1678	    -1.5945	    -2.0142	     1.5945	     3.2730	     6.5460	
    -0.6714	     1.3428	    -1.6785	     1.1749	     0.8392	    -0.9232	    -0.6714	     1.9302	     2.6855	     7.1335	
    -0.0839	     2.3499	    -0.4196	     1.9302	     2.2659	     0.0000	     1.0071	     2.4338	     2.3499	     8.2245	
     0.6714	     3.5248	     1.0910	     2.9373	     3.9444	     1.0910	     2.8534	     3.1891	     2.5177	     9.5673	
     1.5106	     4.6997	     2.6855	     4.1122	     5.7068	     2.3499	     4.6997	     4.0283	     3.2730	    11.0779	
     2.4338	     5.8746	     4.1962	     5.4550	     7.4692	     3.5248	     6.4621	     5.0354	     4.1962	    12.5885	
     3.3569	     6.9656	     5.6229	     6.7978	     8.9798	     4.6997	     7.8049	     6.0425	     5.3711	    13.9313	
     4.2801	     7.8888	     6.7978	     8.0566	    10.2386	     5.7907	     8.8120	     6.8817	     6.3782	    14.8544	
     5.0354	     8.5602	     7.6370	     9.2316	    10.9940	     6.5460	     9.3155	     7.5531	     7.0496	    15.2740	
     5.4550	     8.8959	     8.0566	     9.9869	    11.1618	     7.0496	     9.1476	     7.8888	     7.4692	    15.1062	
     5.5389	     8.7280	     7.8888	    10.3226	    10.5743	     7.1335	     8.4763	     7.9727	     7.3853	    14.3509	
     5.2032	     8.0566	     7.2174	    10.1547	     9.3155	     6.7978	     7.2174	     7.7209	     6.8817	    13.0920	
     4.3640	     6.8817	     6.0425	     9.4833	     7.3853	     6.2103	     5.4550	     7.2174	     6.0425	    11.4136	
     3.2730	     5.5389	     4.6158	     8.4763	     5.1193	     5.3711	     3.4409	     6.6299	     5.1193	     9.5673	
     2.0142	     4.1122	     3.1052	     7.3013	     2.8534	     4.6158	     1.4267	     6.0425	     4.1122	     7.7209	
     0.8392	     2.7695	     1.8463	     6.1264	     0.9232	     3.8605	    -0.4196	     5.5389	     3.1891	     6.1264	
    -0.2518	     1.6785	     0.8392	     5.1193	    -0.5875	     3.4409	    -1.8463	     5.1193	     2.6016	     4.9515	
    -1.0910	     0.9232	     0.2518	     4.2801	    -1.3428	     3.1052	    -2.6855	     4.8676	     2.2659	     4.1962	
    -1.5945	     0.5035	    -0.0839	     3.7766	    -1.5106	     3.1052	    -2.9373	     4.6997	     2.1820	     3.9444	
    -1.7624	     0.3357	     0.0000	     3.5248	    -1.0910	     3.2730	    -2.6016	     4.4479	     2.2659	     4.1962	
    -1.6785	     0.5035	     0.2518	     3.6087	    -0.1678	     3.5248	    -1.7624	     4.0283	     2.5177	     4.9515	
    -1.4267	     0.9232	     0.7553	     3.9444	     1.2589	     3.7766	    -0.4196	     3.6087	     2.9373	     6.0425	
    -0.9232	     1.5945	     1.4267	     4.4479	     2.8534	     4.1122	     1.2589	     3.0212	     3.4409	     7.3013	
    -0.4196	     2.3499	     2.0981	     5.1193	     4.5319	     4.4479	     3.0212	     2.5177	     3.9444	     8.7280	
     0.1678	     3.1891	     2.8534	     5.7907	     6.1264	     4.6997	     4.6997	     2.1820	     4.6158	    10.0708	
     0.7553	     3.9444	     3.4409	     6.5460	     7.4692	     5.0354	     6.2103	     2.0981	     5.1193	    11.2457	
     1.2589	     4.6997	     4.0283	     7.2174	     8.3923	     5.2032	     7.3013	     2.1820	     5.6229	    12.0850	
     1.7624	     5.2872	     4.4479	     7.8049	     8.9798	     5.2872	     7.8888	     2.2659	     5.9586	    12.4207	
     2.0981	     5.7068	     4.6997	     8.1406	     9.0637	     5.2032	     7.9727	     2.4338	     5.8746	    12.0850	
     2.3499	     5.7907	     4.6997	     8.2245	     8.7280	     4.7836	     7.4692	     2.3499	     5.4550	    11.1618	
     2.2659	     5.5389	     4.3640	     8.0566	     7.8049	     4.1122	     6.2943	     2.0981	     4.6158	     9.4833	
     2.0142	     4.9515	     3.6926	     7.5531	     6.4621	     3.3569	     4.6997	     1.5945	     3.3569	     7.3013	
     1.5945	     4.0283	     2.7695	     6.8817	     4.8676	     2.4338	     2.7695	     0.8392	     1.7624	     4.6997	
     1.0071	     2.9373	     1.5945	     6.1264	     3.0212	     1.5106	     0.6714	     0.0839	     0.0839	     2.1820	
     0.5035	     1.8463	     0.3357	     5.2872	     1.1749	     0.5875	    -1.3428	    -0.6714	    -1.5106	    -0.2518	
     0.0000	     0.8392	    -0.8392	     4.5319	    -0.5035	    -0.3357	    -3.0212	    -1.3428	    -2.9373	    -2.2659	
    -0.4196	    -0.0839	    -2.0142	     3.7766	    -1.8463	    -1.1749	    -4.2801	    -1.8463	    -4.0283	    -3.6926	
    -0.7553	    -0.7553	    -2.9373	     3.2730	    -2.8534	    -1.9302	    -4.9515	    -2.2659	    -4.7836	    -4.6158	
    -0.9232	    -1.1749	    -3.6926	     2.9373	    -3.4409	    -2.5177	    -5.1193	    -2.6016	    -5.0354	    -4.9515	
    -1.0071	    -1.4267	    -4.1962	     2.8534	    -3.6087	    -2.8534	    -4.6997	    -2.8534	    -4.8676	    -4.6997	
    -1.0071	    -1.4267	    -4.3640	     3.0212	    -3.3569	    -2.9373	    -3.8605	    -2.9373	    -4.2801	    -3.8605	
    -0.9232	    -1.1749	    -4.2801	     3.4409	    -2.8534	    -2.8534	    -2.6855	    -2.9373	    -3.2730	    -2.6016	
    -0.7553	    -0.7553	    -3.8605	     3.8605	    -2.1820	    -2.5177	    -1.4267	    -2.7695	    -1.9302	    -1.0071	
    -0.5035	    -0.2518	    -3.2730	     4.3640	    -1.5945	    -2.1820	    -0.1678	    -2.4338	    -0.5035	     0.7553	
    -0.2518	     0.3357	    -2.6855	     4.6997	    -1.0071	    -1.7624	     0.9232	    -2.0142	     1.0071	     2.5177	
    -0.0839	     0.8392	    -2.0142	     4.8676	    -0.6714	    -1.5106	     1.7624	    -1.5106	     2.4338	     4.0283	
     0.0839	     1.2589	    -1.4267	     4.6997	    -0.5875	    -1.4267	     2.2659	    -1.1749	     3.6087	     5.2032	
     0.2518	     1.5106	    -1.0071	     4.2801	    -0.5875	    -1.5106	     2.4338	    -0.9232	     4.5319	     5.9586	
     0.3357	     1.6785	    -0.6714	     3.6926	    -0.6714	    -1.8463	     2.2659	    -0.9232	     5.1193	     6.2103	
     0.2518	     1.5945	    -0.5035	     2.7695	    -0.8392	    -2.3499	     1.7624	    -1.1749	     5.2872	     5.9586	
     0.0000	     1.2589	    -0.5875	     1.6785	    -1.0071	    -3.1891	     1.0071	    -1.6785	     4.9515	     5.2032	
    -0.3357	     0.6714	    -0.9232	     0.4196	    -1.1749	    -4.1962	     0.0000	    -2.5177	     4.0283	     4.0283	
    -0.8392	     0.0000	    -1.3428	    -0.8392	    -1.3428	    -5.2872	    -1.1749	    -3.6926	     2.3499	     2.3499	
    -1.5106	    -0.8392	    -2.0981	    -2.0981	    -1.5106	    -6.4621	    -2.5177	    -5.1193	     0.0000	     0.5035	
    -2.2659	    -1.7624	    -2.9373	    -3.3569	    -1.8463	    -7.7209	    -3.8605	    -6.7978	    -2.8534	    -1.4267	
    -3.1891	    -2.7695	    -3.9444	    -4.4479	    -2.4338	    -8.8120	    -5.2032	    -8.5602	    -5.7068	    -3.2730	
    -4.1122	    -3.6926	    -4.9515	    -5.4550	    -3.2730	    -9.8190	    -6.4621	   -10.0708	    -8.2245	    -4.6158	
    -5.0354	    -4.5319	    -6.0425	    -6.1264	    -4.3640	   -10.4904	    -7.4692	   -11.2457	    -9.9869	    -5.4550	
    -5.7907	    -5.2032	    -6.8817	    -6.6299	    -5.3711	   -10.8261	    -8.0566	   -11.7493	   -10.6583	    -5.5389	
    -6.4621	    -5.6229	    -7.4692	    -6.8817	    -6.1264	   -10.8261	    -8.2245	   -11.6653	   -10.4904	    -4.8676	
    -7.0496	    -5.7068	    -7.7209	    -6.9656	    -6.3782	   -10.4904	    -7.8888	   -10.9940	    -9.4833	    -3.6087	
    -7.3853	    -5.5389	    -7.5531	    -6.8817	    -6.1264	    -9.8190	    -6.8817	    -9.9030	    -7.8049	    -1.7624	
    -7.6370	    -5.1193	    -7.1335	    -6.7139	    -5.5389	    -8.9798	    -5.5389	    -8.5602	    -5.7907	     0.4196	
    -7.8049	    -4.5319	    -6.4621	    -6.5460	    -4.5319	    -7.9727	    -3.9444	    -7.0496	    -3.5248	     2.6855	
    -7.9727	    -3.8605	    -5.6229	    -6.3782	    -3.4409	    -6.9656	    -2.2659	    -5.5389	    -1.2589	     4.9515	
    -8.2245	    -3.1891	    -4.6997	    -6.2943	    -2.3499	    -5.9586	    -0.5875	    -4.1962	     0.8392	     6.9656	
    -8.4763	    -2.6016	    -3.8605	    -6.1264	    -1.3428	    -5.0354	     0.7553	    -2.9373	     2.6016	     8.5602	
    -8.8120	    -2.0981	    -3.0212	    -6.1264	    -0.5035	    -4.3640	     1.7624	    -2.0142	     4.0283	     9.6512	
    -9.2316	    -1.7624	    -2.3499	    -6.2943	     0.0839	    -3.8605	     2.3499	    -1.4267	     4.8676	    10.1547	
    -9.6512	    -1.5945	    -1.8463	    -6.6299	     0.3357	    -3.6926	     2.5177	    -1.1749	     5.2872	    10.0708	
   -10.1547	    -1.5945	    -1.5106	    -7.1335	     0.3357	    -3.8605	     2.1820	    -1.3428	     5.2032	     9.5673	
   -10.6583	    -1.8463	    -1.4267	    -7.7209	     0.1678	    -4.1962	     1.4267	    -1.6785	     4.7836	     8.5602	
   -10.9940	    -2.2659	    -1.5945	    -8.4763	    -0.0839	    -4.6997	     0.5875	    -2.2659	     4.0283	     7.3013	
   -11.3297	    -2.8534	    -1.9302	    -9.2316	    -0.4196	    -5.3711	    -0.4196	    -2.9373	     3.1891	     5.8746	
   -11.5814	    -3.4409	    -2.4338	    -9.9869	    -0.6714	    -6.0425	    -1.3428	    -3.6087	     2.3499	     4.4479	
   -11.7493	    -4.1122	    -3.0212	   -10.8261	    -0.8392	    -6.7139	    -2.1820	    -4.2801	     1.5106	     3.1891	
   -11.8332	    -4.6997	    -3.6926	   -11.7493	    -1.0071	    -7.4692	    -2.6855	    -4.9515	     0.7553	     2.0981	
   -12.0010	    -5.2872	    -4.1962	   -12.8403	    -1.0071	    -8.2245	    -3.0212	    -5.7907	     0.0000	     1.2589	
   -12.0850	    -5.6229	    -4.5319	   -14.0152	    -0.8392	    -9.0637	    -2.9373	    -6.7139	    -0.6714	     0.7553	
   -12.2528	    -5.7907	    -4.6158	   -15.1062	    -0.5035	    -9.7351	    -2.5177	    -7.7209	    -1.2589	     0.5875	
   -12.5046	    -5.8746	    -4.4479	   -16.1133	     0.0839	   -10.4065	    -1.6785	    -8.8120	    -1.7624	     0.6714	
   -12.7563	    -5.7907	    -4.1122	   -16.9525	     0.7553	   -10.9100	    -0.6714	    -9.7351	    -2.0981	     1.0910	
   -13.0920	    -5.6229	    -3.6926	   -17.3721	     1.4267	   -11.2457	     0.5875	   -10.4065	    -2.1820	     1.7624	
   -13.3438	    -5.4550	    -3.3569	   -17.6239	     1.8463	   -11.4975	     1.6785	   -10.6583	    -2.0142	     2.6016	
   -13.6795	    -5.3711	    -3.1052	   -17.6239	     1.9302	   -11.6653	     2.6855	   -10.6583	    -1.5945	     3.4409	
   -14.0152	    -5.4550	    -3.1052	   -17.5400	     1.6785	   -11.9171	     3.3569	   -10.4065	    -1.1749	     4.1962	
   -14.3509	    -5.6229	    -3.1891	   -17.3721	     1.0071	   -12.1689	     3.6087	    -9.9869	    -0.8392	     4.6158	
   -14.6866	    -5.8746	    -3.3569	   -17.2043	     0.2518	   -12.5046	     3.5248	    -9.7351	    -0.6714	     4.6158	
   -15.0223	    -6.2103	    -3.6926	   -17.1204	    -0.5875	   -12.8403	     3.0212	    -9.6512	    -0.7553	     4.1962	
   -15.3580	    -6.7139	    -4.1962	   -17.1204	    -1.5945	   -13.1760	     2.0981	    -9.9030	    -1.0910	     3.1891	
   -15.8615	    -7.3013	    -4.9515	   -17.2043	    -2.7695	   -13.5956	     0.7553	   -10.4065	    -1.7624	     1.7624	
   -16.3651	    -8.1406	    -5.8746	   -17.3721	    -4.1962	   -14.0991	    -1.0071	   -11.2457	    -2.6016	     0.1678	
   -16.9525	    -9.0637	    -7.0496	   -17.5400	    -5.7907	   -14.5187	    -2.9373	   -12.1689	    -3.5248	    -1.5945	
   -17.5400	   -10.1547	    -8.3923	   -17.5400	    -7.4692	   -14.9384	    -4.8676	   -13.0920	    -4.2801	    -3.2730	
   -18.1274	   -11.1618	    -9.8190	   -17.4561	    -9.1476	   -15.1901	    -6.7978	   -13.8474	    -4.9515	    -4.6997	
   -18.5471	   -12.0850	   -11.0779	   -17.1204	   -10.5743	   -15.2740	    -8.3923	   -14.4348	    -5.4550	    -5.7907	
   -18.7988	   -12.8403	   -12.1689	   -16.4490	   -11.6653	   -15.1062	    -9.6512	   -14.6866	    -5.7907	    -6.4621	
   -18.7149	   -13.2599	   -12.9242	   -15.5258	   -12.4207	   -14.6866	   -10.3226	   -14.6866	    -6.0425	    -6.7139	
   -18.2953	   -13.4277	   -13.2599	   -14.2670	   -12.5885	   -14.0152	   -10.4065	   -14.3509	    -6.3782	    -6.4621	
   -17.6239	   -13.0920	   -13.0920	   -12.7563	   -12.2528	   -13.0920	    -9.8190	   -13.8474	    -6.7978	    -5.8746	
   -16.7007	   -12.5046	   -12.5885	   -10.9940	   -11.3297	   -11.9171	    -8.8120	   -13.1760	    -7.3013	    -4.7836	
   -15.6097	   -11.5814	   -11.6653	    -9.1476	    -9.7351	   -10.5743	    -7.2174	   -12.2528	    -7.5531	    -3.3569	
   -14.2670	   -10.3226	   -10.4065	    -7.1335	    -7.7209	    -9.0637	    -5.2872	   -11.0779	    -7.4692	    -1.5106	
   -12.7563	    -8.8959	    -8.9798	    -5.0354	    -5.2872	    -7.3013	    -3.1052	    -9.5673	    -6.6299	     0.6714	
   -11.0779	    -7.3013	    -7.3853	    -2.9373	    -2.8534	    -5.4550	    -1.0071	    -7.7209	    -5.2872	     3.0212	
    -9.2316	    -5.7068	    -5.7907	    -0.7553	    -0.5035	    -3.3569	     1.0071	    -5.7068	    -3.4409	     5.3711	
    -7.3013	    -4.0283	    -4.3640	     1.5106	     1.3428	    -1.2589	     2.6855	    -3.6087	    -1.4267	     7.6370	
    -5.2872	    -2.4338	    -3.0212	     3.6926	     2.6855	     0.8392	     4.0283	    -1.5106	     0.6714	     9.5673	
    -3.3569	    -1.0071	    -1.9302	     5.9586	     3.5248	     2.9373	     4.9515	     0.5035	     2.6016	    11.0779	
    -1.5106	     0.1678	    -1.0071	     8.0566	     3.9444	     4.9515	     5.4550	     2.2659	     4.3640	    12.1689	
     0.1678	     1.2589	    -0.2518	     9.9869	     4.1122	     6.7139	     5.6229	     3.7766	     5.7907	    12.9242	
     1.6785	     2.0981	     0.4196	    11.7493	     4.1122	     8.3923	     5.4550	     5.0354	     6.9656	    13.1760	
     3.1052	     2.9373	     1.0910	    13.3438	     4.1122	     9.9030	     5.2032	     6.0425	     7.8049	    13.2599	
     4.5319	     3.8605	     1.7624	    14.9384	     4.1962	    11.3297	     4.8676	     6.8817	     8.5602	    13.0920	
     6.0425	     4.8676	     2.6016	    16.4490	     4.3640	    12.7563	     4.6997	     7.5531	     9.2316	    13.0081	
     7.6370	     6.0425	     3.6926	    18.0435	     4.7836	    14.0991	     4.6997	     8.3084	     9.9869	    13.0920	
     9.3155	     7.3853	     4.8676	    19.7220	     5.3711	    15.4419	     5.1193	     8.9798	    10.8261	    13.3438	
    11.0779	     8.8959	     6.2103	    21.4005	     6.2103	    16.7847	     5.7907	     9.8190	    11.7493	    13.8474	
    12.8403	    10.4904	     7.7209	    23.1628	     7.3853	    18.1274	     6.9656	    10.6583	    12.8403	    14.7705	
    14.6866	    12.3367	     9.3155	    24.8413	     8.8120	    19.5541	     8.4763	    11.6653	    14.0991	    15.8615	
    16.4490	    14.2670	    11.1618	    26.5198	    10.5743	    20.8969	    10.3226	    12.8403	    15.4419	    17.2882	
    18.1274	    16.1133	    13.0081	    27.8625	    12.5885	    22.0718	    12.3367	    13.9313	    16.7847	    18.7149	
    19.4702	    17.7917	    14.6866	    28.8696	    14.5187	    22.8271	    14.4348	    14.8544	    17.7917	    20.0577	
    20.3934	    18.9667	    15.9454	    29.1214	    16.1972	    22.9950	    16.1133	    15.4419	    18.4631	    20.9808	
    20.5612	    19.6381	    16.7007	    28.5339	    17.3721	    22.4075	    17.3721	    15.4419	    18.5471	    21.4005	
    20.0577	    19.4702	    16.7847	    27.1072	    17.9596	    20.9808	    17.8757	    14.7705	    17.8757	    21.1487	
    18.7988	    18.6310	    16.1972	    24.9252	    17.8757	    18.8828	    17.7078	    13.3438	    16.4490	    20.1416	
    16.7847	    17.1204	    14.9384	    22.0718	    17.0364	    16.1972	    16.7847	    11.2457	    14.2670	    18.2953	
    14.2670	    14.9384	    13.1760	    18.7149	    15.5258	    13.0920	    15.1901	     8.4763	    11.4136	    15.6937	
    11.4136	    12.3367	    10.9940	    15.0223	    13.4277	     9.5673	    12.9242	     5.0354	     7.8888	    12.4207	
     8.2245	     9.4833	     8.4763	    11.0779	    10.8261	     5.8746	    10.1547	     1.1749	     3.9444	     8.6441	
     5.0354	     6.4621	     5.7907	     7.0496	     7.7209	     2.0981	     7.0496	    -3.1052	    -0.3357	     4.5319	
     2.0142	     3.4409	     3.0212	     3.1052	     4.2801	    -1.6785	     3.6926	    -7.3853	    -4.6997	     0.3357	
    -0.6714	     0.6714	     0.2518	    -0.6714	     0.6714	    -5.2032	     0.3357	   -11.4975	    -8.8120	    -3.6926	
    -2.9373	    -1.6785	    -2.2659	    -3.9444	    -3.1052	    -8.3084	    -2.7695	   -15.1901	   -12.5046	    -7.3853	
    -4.6158	    -3.6087	    -4.6158	    -6.6299	    -6.5460	   -10.8261	    -5.6229	   -18.1274	   -15.5258	   -10.4065	
    -5.6229	    -4.8676	    -6.3782	    -8.7280	    -9.4833	   -12.8403	    -7.8888	   -20.3094	   -17.7078	   -12.6724	
    -6.0425	    -5.4550	    -7.6370	   -10.1547	   -11.5814	   -14.1830	    -9.4833	   -21.5683	   -19.0506	   -14.0152	
    -5.7907	    -5.3711	    -8.2245	   -10.8261	   -12.6724	   -15.0223	   -10.3226	   -21.9040	   -19.4702	   -14.5187	
    -5.0354	    -4.6158	    -8.1406	   -10.9100	   -12.5885	   -15.2740	   -10.3226	   -21.4005	   -19.0506	   -14.2670	
    -3.7766	    -3.4409	    -7.3013	   -10.4904	   -11.4136	   -15.0223	    -9.4833	   -20.1416	   -17.8757	   -13.1760	
    -2.3499	    -1.7624	    -5.8746	    -9.5673	    -9.1476	   -14.1830	    -7.9727	   -18.2953	   -16.0294	   -11.5814	
    -0.6714	     0.0839	    -4.0283	    -8.2245	    -6.2103	   -13.0081	    -5.9586	   -16.0294	   -13.7634	    -9.4833	
     0.9232	     1.9302	    -2.0981	    -6.7139	    -2.9373	   -11.4975	    -3.5248	   -13.7634	   -11.2457	    -7.2174	
     2.3499	     3.6087	    -0.1678	    -5.1193	     0.2518	    -9.9030	    -1.1749	   -11.5814	    -8.7280	    -4.8676	
     3.5248	     5.0354	     1.5106	    -3.6087	     2.9373	    -8.3923	     0.9232	    -9.8190	    -6.4621	    -2.7695	
     4.4479	     6.0425	     2.8534	    -2.4338	     5.0354	    -7.0496	     2.5177	    -8.6441	    -4.6158	    -1.0071	
     4.9515	     6.7139	     3.6926	    -1.5945	     6.3782	    -6.1264	     3.5248	    -7.9727	    -3.1052	     0.2518	
     5.0354	     6.8817	     3.9444	    -1.1749	     6.8817	    -5.5389	     3.7766	    -7.8049	    -2.0981	     0.9232	
     4.7836	     6.7139	     3.7766	    -1.1749	     6.6299	    -5.3711	     3.2730	    -7.9727	    -1.5106	     1.0071	
     4.1962	     6.1264	     3.1052	    -1.5106	     5.7068	    -5.4550	     2.0981	    -8.3923	    -1.4267	     0.5875	
     3.1891	     5.2032	     2.0142	    -2.2659	     4.1122	    -5.9586	     0.4196	    -9.0637	    -1.7624	    -0.3357	
     1.9302	     3.9444	     0.5875	    -3.1891	     2.0142	    -6.6299	    -1.6785	    -9.9869	    -2.6855	    -1.5945	
     0.4196	     2.4338	    -1.0910	    -4.2801	    -0.3357	    -7.4692	    -3.9444	   -10.9940	    -4.1962	    -3.1891	
    -1.2589	     0.8392	    -2.9373	    -5.3711	    -2.8534	    -8.3084	    -6.1264	   -12.1689	    -6.2103	    -4.9515	
    -3.0212	    -0.8392	    -4.7836	    -6.3782	    -5.3711	    -9.2316	    -8.1406	   -13.3438	    -8.5602	    -6.5460	
    -4.6997	    -2.4338	    -6.5460	    -7.2174	    -7.6370	    -9.9030	    -9.7351	   -14.4348	   -11.0779	    -8.0566	
    -6.3782	    -3.8605	    -7.9727	    -7.8049	    -9.3994	   -10.4065	   -10.9100	   -15.2740	   -13.1760	    -9.0637	
    -7.8049	    -5.1193	    -9.0637	    -8.1406	   -10.5743	   -10.6583	   -11.4975	   -15.6937	   -14.6866	    -9.4833	
    -8.8959	    -5.9586	    -9.8190	    -8.0566	   -11.2457	   -10.4904	   -11.5814	   -15.6097	   -15.3580	    -9.3155	
    -9.7351	    -6.5460	   -10.0708	    -7.8049	   -11.2457	   -10.0708	   -11.2457	   -15.1901	   -15.2740	    -8.5602	
   -10.0708	    -6.6299	    -9.9869	    -7.1335	   -10.8261	    -9.3155	   -10.4904	   -14.3509	   -14.4348	    -7.3013	
   -10.0708	    -6.4621	    -9.4833	    -6.2943	   -10.1547	    -8.3084	    -9.4833	   -13.3438	   -13.1760	    -5.7907	
    -9.7351	    -5.9586	    -8.8120	    -5.2872	    -9.2316	    -7.2174	    -8.3084	   -12.2528	   -11.7493	    -4.0283	
    -9.1476	    -5.2032	    -7.9727	    -4.2801	    -8.3084	    -6.1264	    -7.3013	   -11.2457	   -10.2386	    -2.3499	
    -8.3084	    -4.4479	    -7.1335	    -3.3569	    -7.4692	    -5.2032	    -6.4621	   -10.4065	    -8.8120	    -0.8392	
    -7.3853	    -3.6087	    -6.3782	    -2.6016	    -6.8817	    -4.3640	    -5.9586	    -9.7351	    -7.6370	     0.3357	
    -6.5460	    -2.8534	    -5.7068	    -2.0142	    -6.6299	    -3.8605	    -5.8746	    -9.3155	    -6.7978	     0.9232	
    -5.7068	    -2.3499	    -5.2032	    -1.6785	    -6.7139	    -3.5248	    -6.2943	    -9.0637	    -6.2103	     1.0910	
    -5.1193	    -2.0142	    -4.9515	    -1.5945	    -7.1335	    -3.3569	    -7.1335	    -9.0637	    -6.0425	     0.7553	
    -4.7836	    -1.9302	    -5.0354	    -1.8463	    -8.0566	    -3.5248	    -8.3923	    -9.3155	    -6.1264	    -0.1678	
    -4.6997	    -2.1820	    -5.3711	    -2.3499	    -9.2316	    -3.9444	   -10.0708	    -9.7351	    -6.6299	    -1.5106	
    -4.8676	    -2.7695	    -5.9586	    -3.1052	   -10.6583	    -4.6158	   -12.0850	   -10.4065	    -7.3853	    -3.1052	
    -5.2872	    -3.5248	    -6.7139	    -4.1122	   -12.0850	    -5.4550	   -14.0152	   -11.1618	    -8.3084	    -4.9515	
    -5.7907	    -4.3640	    -7.5531	    -5.1193	   -13.2599	    -6.3782	   -15.8615	   -11.9171	    -9.2316	    -6.7139	
    -6.2103	    -5.0354	    -8.2245	    -6.1264	   -13.9313	    -7.3853	   -17.2882	   -12.5046	   -10.0708	    -8.2245	
    -6.4621	    -5.5389	    -8.6441	    -6.9656	   -13.9313	    -8.1406	   -18.0435	   -12.8403	   -10.5743	    -9.2316	
    -6.3782	    -5.7068	    -8.7280	    -7.5531	   -13.3438	    -8.8120	   -18.2114	   -12.7563	   -10.6583	    -9.7351	
    -5.8746	    -5.3711	    -8.3923	    -7.7209	   -12.0010	    -9.1476	   -17.6239	   -12.1689	   -10.2386	    -9.5673	
    -4.9515	    -4.5319	    -7.5531	    -7.3853	   -10.2386	    -9.0637	   -16.4490	   -11.1618	    -9.3155	    -8.6441	
    -3.7766	    -3.2730	    -6.2103	    -6.6299	    -8.0566	    -8.4763	   -14.6027	    -9.5673	    -7.8888	    -7.2174	
    -2.1820	    -1.6785	    -4.4479	    -5.3711	    -5.6229	    -7.3853	   -12.3367	    -7.7209	    -6.1264	    -5.2032	
    -0.5035	     0.2518	    -2.5177	    -3.7766	    -3.0212	    -5.8746	    -9.9030	    -5.5389	    -4.1122	    -2.9373	
     1.0910	     2.1820	    -0.4196	    -1.9302	    -0.5875	    -4.0283	    -7.3013	    -3.2730	    -2.0142	    -0.5035	
     2.6016	     4.0283	     1.5945	    -0.0839	     1.6785	    -2.0142	    -4.9515	    -1.1749	     0.0839	     1.7624	
     3.8605	     5.7068	     3.4409	     1.6785	     3.6087	    -0.1678	    -2.8534	     0.8392	     1.9302	     3.7766	
     4.6997	     7.0496	     4.9515	     3.2730	     4.9515	     1.5945	    -1.2589	     2.6016	     3.5248	     5.3711	
     5.2872	     8.1406	     6.1264	     4.6997	     5.7907	     3.1052	    -0.2518	     4.1122	     4.6997	     6.3782	
     5.6229	     8.8959	     6.8817	     5.8746	     6.0425	     4.3640	     0.1678	     5.3711	     5.5389	     6.7978	
     5.7068	     9.2316	     7.1335	     6.8817	     5.6229	     5.3711	     0.0000	     6.2943	     5.9586	     6.4621	
     5.5389	     9.3155	     6.8817	     7.6370	     4.6158	     6.1264	    -0.6714	     7.0496	     5.9586	     5.4550	
     5.2032	     9.1476	     6.2103	     8.2245	     3.1891	     6.6299	    -1.9302	     7.4692	     5.6229	     3.8605	
     4.8676	     8.8120	     5.2872	     8.5602	     1.5945	     6.9656	    -3.4409	     7.6370	     4.9515	     1.7624	
     4.4479	     8.3084	     4.2801	     8.8120	     0.1678	     7.0496	    -5.0354	     7.5531	     4.0283	    -0.5035	
     4.1122	     7.8888	     3.3569	     8.8959	    -1.0910	     6.9656	    -6.5460	     7.3013	     2.9373	    -2.6855	
     3.9444	     7.5531	     2.6855	     8.7280	    -2.0142	     6.7139	    -7.8888	     6.7978	     1.8463	    -4.7836	
     3.9444	     7.4692	     2.3499	     8.4763	    -2.5177	     6.2943	    -8.8120	     6.0425	     0.6714	    -6.5460	
     4.1962	     7.7209	     2.4338	     8.1406	    -2.6016	     5.8746	    -9.3994	     5.1193	    -0.4196	    -7.8049	
     4.7836	     8.2245	     2.8534	     7.8888	    -2.2659	     5.5389	    -9.3994	     4.1962	    -1.2589	    -8.6441	
     5.7068	     9.1476	     3.6926	     7.8049	    -1.5945	     5.4550	    -8.9798	     3.2730	    -1.8463	    -8.8959	
     6.8817	    10.3226	     4.8676	     7.9727	    -0.5875	     5.6229	    -7.9727	     2.6855	    -2.0142	    -8.5602	
     8.2245	    11.7493	     6.3782	     8.3923	     0.8392	     6.1264	    -6.5460	     2.5177	    -1.7624	    -7.7209	
     9.7351	    13.2599	     7.8888	     9.0637	     2.3499	     6.9656	    -4.8676	     2.6855	    -1.1749	    -6.5460	
    11.0779	    14.6866	     9.3155	     9.9030	     3.9444	     7.9727	    -3.1052	     3.1891	    -0.2518	    -5.1193	
    12.1689	    15.7776	    10.4904	    10.6583	     5.3711	     9.0637	    -1.4267	     3.7766	     0.6714	    -3.6087	
    12.9242	    16.3651	    11.3297	    11.3297	     6.5460	    10.0708	     0.0000	     4.4479	     1.6785	    -2.3499	
    13.1760	    16.5329	    11.7493	    11.9171	     7.3853	    10.9100	     1.0071	     5.0354	     2.4338	    -1.3428	
    12.9242	    16.2811	    11.8332	    12.3367	     7.7209	    11.6653	     1.5106	     5.5389	     3.1052	    -0.6714	
    12.3367	    15.6937	    11.4975	    12.5885	     7.6370	    12.1689	     1.3428	     5.8746	     3.4409	    -0.4196	
    11.4975	    14.8544	    10.9100	    12.7563	     6.9656	    12.5046	     0.5875	     6.0425	     3.6087	    -0.6714	
    10.4065	    13.7634	     9.9869	    12.6724	     5.7907	    12.5046	    -0.6714	     6.0425	     3.6087	    -1.3428	
     9.3155	    12.5885	     8.8120	    12.5046	     4.3640	    12.1689	    -2.2659	     5.8746	     3.3569	    -2.3499	
     8.2245	    11.4136	     7.5531	    12.0850	     2.8534	    11.5814	    -4.0283	     5.5389	     3.1052	    -3.5248	
     7.3853	    10.3226	     6.3782	    11.6653	     1.4267	    10.8261	    -5.8746	     5.2032	     2.7695	    -4.8676	
     6.6299	     9.3994	     5.3711	    11.2457	     0.4196	    10.0708	    -7.4692	     4.8676	     2.6016	    -6.1264	
     6.2103	     8.6441	     4.5319	    10.9100	    -0.2518	     9.3155	    -8.8959	     4.6997	     2.6016	    -7.2174	
     5.8746	     8.2245	     4.0283	    10.7422	    -0.5875	     8.8959	    -9.9869	     4.6997	     2.7695	    -8.0566	
     5.7907	     7.9727	     3.8605	    10.7422	    -0.7553	     8.7280	   -10.7422	     4.8676	     3.1891	    -8.4763	
     5.9586	     7.9727	     3.8605	    11.0779	    -0.8392	     8.8959	   -11.1618	     5.3711	     3.7766	    -8.4763	
     6.2943	     8.3084	     4.2801	    11.7493	    -0.6714	     9.5673	   -11.0779	     6.0425	     4.5319	    -7.8888	
     6.8817	     8.8959	     4.9515	    12.5885	    -0.1678	    10.5743	   -10.4904	     6.9656	     5.2872	    -6.9656	
     7.7209	     9.8190	     5.8746	    13.7634	     0.7553	    11.8332	    -9.3155	     8.0566	     5.7907	    -5.6229	
     8.7280	    10.9100	     7.1335	    15.0223	     1.9302	    13.3438	    -7.8049	     9.1476	     6.1264	    -4.1122	
     9.9030	    12.0850	     8.3923	    16.1972	     3.3569	    14.7705	    -5.8746	    10.1547	     6.1264	    -2.5177	
    10.9940	    13.1760	     9.6512	    17.2882	     4.8676	    16.0294	    -4.0283	    11.0779	     5.8746	    -1.0910	
    11.9171	    14.1830	    10.8261	    18.0435	     6.2103	    16.8686	    -2.1820	    11.7493	     5.5389	     0.1678	
    12.7563	    14.9384	    11.7493	    18.5471	     7.3853	    17.3721	    -0.6714	    12.2528	     5.3711	     1.0071	
    13.2599	    15.3580	    12.3367	    18.7988	     8.1406	    17.4561	     0.4196	    12.5046	     5.2872	     1.4267	
    13.5956	    15.5258	    12.5885	    18.7149	     8.5602	    17.2882	     0.9232	    12.5885	     5.1193	     1.3428	
    13.6795	    15.4419	    12.5046	    18.5471	     8.6441	    16.8686	     1.0071	    12.4207	     4.7836	     0.6714	
    13.5117	    15.0223	    12.1689	    18.2114	     8.3923	    16.2811	     0.6714	    12.0850	     4.1962	    -0.5035	
    13.3438	    14.3509	    11.5814	    17.7917	     7.8049	    15.6937	    -0.1678	    11.4136	     3.4409	    -2.1820	
    13.0081	    13.5956	    10.7422	    17.1204	     6.9656	    15.0223	    -1.1749	    10.5743	     2.4338	    -4.1962	
    12.6724	    12.8403	     9.9869	    16.3651	     6.1264	    14.1830	    -2.4338	     9.5673	     1.2589	    -6.4621	
    12.4207	    12.0850	     9.2316	    15.3580	     5.2872	    13.3438	    -3.6087	     8.3923	     0.0839	    -8.6441	
    12.2528	    11.4975	     8.5602	    14.3509	     4.6158	    12.5046	    -4.6158	     7.3013	    -1.0910	   -10.6583	
    12.2528	    11.1618	     8.2245	    13.3438	     4.1122	    11.7493	    -5.2872	     6.2103	    -2.0981	   -12.2528	
    12.5046	    11.0779	     8.1406	    12.3367	     3.8605	    10.9940	    -5.7068	     5.2872	    -2.8534	   -13.3438	
    12.8403	    11.2457	     8.3084	    11.4975	     3.9444	    10.4065	    -5.5389	     4.5319	    -3.2730	   -13.9313	
    13.5117	    11.8332	     8.7280	    10.7422	     4.1122	     9.9869	    -5.0354	     3.9444	    -3.3569	   -13.9313	
    14.2670	    12.5885	     9.4833	    10.2386	     4.4479	     9.8190	    -4.0283	     3.6087	    -3.2730	   -13.4277	
    15.1901	    13.5956	    10.3226	     9.9869	     4.8676	     9.8190	    -2.6016	     3.4409	    -2.7695	   -12.4207	
    16.2811	    14.8544	    11.3297	     9.9869	     5.3711	    10.0708	    -0.9232	     3.5248	    -2.0981	   -11.1618	
    17.4561	    16.1972	    12.5046	    10.3226	     5.9586	    10.5743	     0.9232	     3.7766	    -1.2589	    -9.7351	
    18.7149	    17.6239	    13.8474	    10.9940	     6.7139	    11.2457	     2.9373	     4.2801	    -0.2518	    -8.2245	
    19.8059	    19.0506	    15.2740	    11.7493	     7.6370	    12.0010	     4.8676	     4.8676	     0.7553	    -6.7978	
    20.8969	    20.3934	    16.7007	    12.7563	     8.7280	    12.7563	     6.6299	     5.6229	     1.5945	    -5.7068	
    21.9040	    21.5683	    17.9596	    13.6795	     9.9030	    13.4277	     7.9727	     6.3782	     2.3499	    -5.0354	
    22.6593	    22.4915	    18.9667	    14.6027	    10.9940	    14.0152	     8.9798	     7.0496	     2.7695	    -4.6997	
    23.3307	    23.1628	    19.5541	    15.3580	    12.0850	    14.4348	     9.4833	     7.6370	     2.9373	    -4.9515	
    23.8342	    23.4146	    19.7220	    15.8615	    13.0920	    14.5187	     9.3994	     7.9727	     2.8534	    -5.5389	
    24.0860	    23.4146	    19.3863	    16.0294	    13.8474	    14.4348	     8.9798	     8.1406	     2.4338	    -6.5460	
    24.1699	    22.9950	    18.6310	    15.9454	    14.3509	    14.0152	     8.0566	     8.0566	     1.7624	    -7.8049	
    24.0860	    22.4075	    17.6239	    15.6097	    14.5187	    13.4277	     6.8817	     7.8049	     1.0071	    -9.1476	
    23.9182	    21.7361	    16.6168	    15.1062	    14.5187	    12.7563	     5.6229	     7.3853	     0.2518	   -10.4065	
    23.5825	    21.0648	    15.6937	    14.4348	    14.2670	    12.0010	     4.4479	     6.7978	    -0.5035	   -11.4136	
    23.2468	    20.4773	    15.0223	    13.6795	    14.0991	    11.2457	     3.5248	     6.0425	    -1.1749	   -12.0010	
    22.9111	    19.9738	    14.5187	    13.0081	    13.8474	    10.6583	     3.0212	     5.2032	    -1.5945	   -12.2528	
    22.5754	    19.8059	    14.3509	    12.5046	    13.5956	    10.1547	     2.8534	     4.2801	    -1.7624	   -12.0010	
    22.4075	    19.7220	    14.3509	    12.1689	    13.4277	     9.9030	     3.1891	     3.6926	    -1.5945	   -11.3297	
    22.4075	    19.9738	    14.6027	    12.0010	    13.3438	     9.9030	     3.9444	     3.3569	    -1.0910	   -10.1547	
    22.5754	    20.3934	    15.0223	    12.2528	    13.3438	    10.1547	     4.9515	     3.4409	    -0.0839	    -8.7280	
    22.7432	    20.9808	    15.6937	    12.5885	    13.5956	    10.6583	     6.2103	     3.8605	     1.1749	    -7.0496	
    22.9111	    21.6522	    16.3651	    13.0920	    13.9313	    11.3297	     7.5531	     4.5319	     2.6016	    -5.3711	
    22.9950	    22.4075	    17.2043	    13.5956	    14.5187	    11.9171	     8.8120	     5.2872	     4.0283	    -3.8605	
    23.1628	    23.0789	    18.0435	    14.0991	    15.1901	    12.5885	     9.9869	     6.2103	     5.4550	    -2.4338	
    23.2468	    23.7503	    18.7988	    14.6027	    15.8615	    13.0920	    10.9100	     7.0496	     6.7978	    -1.3428	
    23.4146	    24.2538	    19.5541	    14.9384	    16.5329	    13.5117	    11.4975	     7.8049	     7.9727	    -0.5875	
    23.4985	    24.5895	    19.9738	    15.1901	    17.1204	    13.8474	    11.7493	     8.4763	     8.8959	    -0.0839	
    23.5825	    24.6735	    20.2255	    15.2740	    17.3721	    14.0152	    11.6653	     8.9798	     9.3155	    -0.0839	
    23.5825	    24.5056	    20.1416	    15.1901	    17.3721	    13.9313	    11.1618	     9.0637	     9.2316	    -0.5875	
    23.4146	    24.1699	    19.8059	    14.9384	    17.0364	    13.6795	    10.3226	     8.9798	     8.4763	    -1.5945	
    23.1628	    23.6664	    19.3024	    14.6027	    16.4490	    13.1760	     9.3155	     8.4763	     6.8817	    -2.9373	
    22.8271	    23.1628	    18.7988	    14.2670	    15.7776	    12.6724	     8.2245	     7.6370	     4.6997	    -4.6158	
    22.4915	    22.6593	    18.2114	    13.8474	    15.0223	    12.0850	     7.2174	     6.7139	     2.0981	    -6.4621	
    22.1558	    22.2397	    17.8757	    13.6795	    14.2670	    11.5814	     6.4621	     5.7068	    -0.5875	    -8.0566	
    21.8201	    21.9879	    17.5400	    13.5956	    13.7634	    11.2457	     5.9586	     4.8676	    -2.8534	    -9.3994	
    21.5683	    21.8201	    17.4561	    13.6795	    13.5117	    10.9940	     5.9586	     4.3640	    -4.4479	   -10.2386	
    21.4005	    21.8201	    17.6239	    13.9313	    13.4277	    10.9100	     6.2943	     4.1122	    -5.2032	   -10.4904	
    21.4005	    22.0718	    18.0435	    14.3509	    13.7634	    10.9100	     7.0496	     4.1962	    -5.2032	   -10.2386	
    21.4844	    22.4075	    18.6310	    14.7705	    14.4348	    10.9100	     8.2245	     4.6158	    -4.6158	    -9.3994	
    21.7361	    22.9950	    19.4702	    15.3580	    15.3580	    10.9100	     9.6512	     5.1193	    -3.6926	    -8.3084	
    22.1558	    23.7503	    20.4773	    15.9454	    16.5329	    10.9100	    11.3297	     5.7068	    -2.4338	    -6.8817	
    22.6593	    24.5895	    21.5683	    16.6168	    17.9596	    11.0779	    13.0920	     6.3782	    -1.0910	    -5.3711	
    23.1628	    25.3448	    22.5754	    17.2043	    19.4702	    11.2457	    14.7705	     6.9656	     0.2518	    -3.9444	
    23.5825	    26.1002	    23.4985	    17.7078	    20.8969	    11.4975	    16.2811	     7.3853	     1.4267	    -2.6855	
    23.9182	    26.6037	    24.0860	    18.2114	    22.2397	    11.8332	    17.3721	     7.6370	     2.3499	    -1.7624	
    24.0860	    26.8555	    24.3378	    18.5471	    23.1628	    12.0850	    18.0435	     7.8049	     2.9373	    -1.2589	
    24.0860	    26.8555	    24.0860	    18.6310	    23.4985	    12.3367	    18.1274	     7.8049	     3.2730	    -1.1749	
    23.7503	    26.4359	    23.3307	    18.5471	    22.9950	    12.3367	    17.4561	     7.5531	     3.1891	    -1.5945	
    23.1628	    25.6805	    22.1558	    18.0435	    21.7361	    12.0850	    16.1133	     7.2174	     2.7695	    -2.5177	
    22.4075	    24.5895	    20.7291	    17.3721	    19.9738	    11.6653	    14.1830	     6.5460	     1.9302	    -3.8605	
    21.4844	    23.4146	    19.1345	    16.4490	    17.8757	    10.9940	    11.8332	     5.8746	     0.9232	    -5.4550	
    20.6451	    22.2397	    17.7078	    15.5258	    15.7776	    10.3226	     9.3994	     5.1193	    -0.2518	    -7.1335	
    19.8898	    21.1487	    16.3651	    14.6866	    13.6795	     9.6512	     6.9656	     4.5319	    -1.3428	    -8.8120	
    19.3024	    20.3094	    15.3580	    14.0991	    11.9171	     9.1476	     4.8676	     4.1122	    -2.2659	   -10.2386	
    18.8828	    19.7220	    14.6866	    13.7634	    10.5743	     8.8959	     3.1891	     3.9444	    -2.8534	   -11.3297	
    18.7988	    19.4702	    14.5187	    13.9313	     9.7351	     8.8959	     2.0981	     4.1962	    -3.0212	   -11.9171	
    18.8828	    19.6381	    14.6866	    14.3509	     9.4833	     9.1476	     1.6785	     4.7836	    -2.8534	   -12.0850	
    19.2184	    20.2255	    15.3580	    15.1062	     9.9030	     9.7351	     1.9302	     5.7068	    -2.2659	   -11.7493	
    19.8059	    21.0648	    16.2811	    16.1133	    10.7422	    10.4904	     2.7695	     6.8817	    -1.3428	   -10.9940	
    20.3934	    22.0718	    17.4561	    17.2043	    12.0010	    11.4136	     4.0283	     8.2245	    -0.1678	    -9.9869	
    21.0648	    23.2468	    18.6310	    18.3792	    13.4277	    12.3367	     5.6229	     9.7351	     1.0910	    -8.8120	
    21.6522	    24.4217	    19.7220	    19.3863	    14.8544	    13.3438	     7.3013	    11.2457	     2.4338	    -7.4692	
    22.3236	    25.4288	    20.5612	    20.3934	    16.1133	    14.2670	     8.8959	    12.6724	     3.6926	    -6.2103	
    22.8271	    26.3519	    21.2326	    21.1487	    17.1204	    15.1062	    10.2386	    13.9313	     4.8676	    -4.9515	
    23.2468	    26.9394	    21.4844	    21.6522	    17.4561	    15.8615	    11.0779	    14.7705	     5.7068	    -4.0283	
    23.5825	    27.2751	    21.3165	    21.7361	    17.2882	    16.2811	    11.2457	    15.1062	     6.1264	    -3.5248	
    23.6664	    27.2751	    20.7291	    21.5683	    16.4490	    16.3651	    10.9100	    14.8544	     5.9586	    -3.5248	
    23.5825	    26.8555	    19.8059	    20.8130	    15.1062	    16.0294	     9.8190	    13.9313	     5.2032	    -4.1122	
    23.3307	    26.1841	    18.5471	    19.8059	    13.4277	    15.3580	     8.3923	    12.4207	     4.1122	    -5.0354	
    22.8271	    25.2609	    17.2882	    18.4631	    11.5814	    14.3509	     6.5460	    10.7422	     2.6855	    -6.2943	
    22.3236	    24.2538	    16.1133	    16.9525	     9.7351	    13.2599	     4.5319	     8.9798	     1.2589	    -7.7209	
    21.8201	    23.2468	    15.0223	    15.3580	     7.9727	    12.2528	     2.6016	     7.4692	    -0.0839	    -9.0637	
    21.3165	    22.3236	    14.1830	    13.9313	     6.5460	    11.2457	     0.8392	     6.2943	    -1.1749	   -10.3226	
    20.8130	    21.4844	    13.5117	    12.5885	     5.3711	    10.4065	    -0.5035	     5.3711	    -2.0981	   -11.3297	
    20.3094	    20.8130	    13.0081	    11.4975	     4.6158	     9.9030	    -1.5106	     4.7836	    -2.8534	   -12.0010	
    19.8898	    20.2255	    12.8403	    10.7422	     4.5319	     9.5673	    -1.8463	     4.4479	    -3.1891	   -12.2528	
    19.3863	    19.8059	    12.8403	    10.1547	     5.0354	     9.5673	    -1.6785	     4.4479	    -3.2730	   -12.1689	
    18.8828	    19.5541	    13.0920	    10.0708	     6.0425	     9.9030	    -0.9232	     4.6997	    -2.9373	   -11.5814	
    18.2953	    19.4702	    13.5117	    10.2386	     7.6370	    10.5743	     0.2518	     5.2032	    -2.2659	   -10.5743	
[Epoch Header]
[Trial Type]	21
[Accept]	1
[Correct]	0
[RT]	 0.000
[Resp]	0
[Epoch Data]
    -5.2032	    -8.3084	   -11.6653	   -12.3367	   -10.5743	   -15.6937	    -9.3155	   -13.5117	   -13.1760	    -7.1335	
    -6.0425	    -9.4833	   -13.2599	   -12.7563	   -13.0081	   -16.2811	   -11.3297	   -14.0152	   -14.0152	    -8.3923	
    -6.8817	   -10.5743	   -14.6027	   -13.2599	   -15.1901	   -16.8686	   -12.8403	   -14.4348	   -14.6027	    -9.3994	
    -7.5531	   -11.4136	   -15.6937	   -13.6795	   -16.8686	   -17.4561	   -13.8474	   -14.6866	   -14.9384	    -9.9869	
    -7.9727	   -12.0010	   -16.4490	   -14.0152	   -18.1274	   -17.8757	   -14.2670	   -14.7705	   -14.9384	    -9.9869	
    -8.0566	   -12.2528	   -16.8686	   -14.2670	   -18.8828	   -18.1274	   -14.0991	   -14.6027	   -14.6027	    -9.3994	
    -7.8888	   -12.1689	   -16.8686	   -14.2670	   -18.8828	   -18.1274	   -13.4277	   -14.3509	   -14.0152	    -8.3923	
    -7.4692	   -11.7493	   -16.5329	   -14.1830	   -18.2953	   -17.9596	   -12.2528	   -14.0152	   -13.1760	    -6.8817	
    -6.7978	   -11.0779	   -15.8615	   -13.8474	   -17.1204	   -17.7078	   -10.7422	   -13.7634	   -12.3367	    -5.2032	
    -6.0425	   -10.2386	   -14.8544	   -13.4277	   -15.3580	   -17.3721	    -9.0637	   -13.6795	   -11.6653	    -3.4409	
    -5.2032	    -9.3994	   -13.7634	   -12.9242	   -13.0920	   -17.1204	    -7.3013	   -13.7634	   -10.9940	    -1.7624	
    -4.3640	    -8.5602	   -12.5885	   -12.4207	   -10.6583	   -16.8686	    -5.5389	   -13.8474	   -10.4904	    -0.2518	
    -3.5248	    -7.7209	   -11.4975	   -11.8332	    -8.0566	   -16.5329	    -4.0283	   -13.7634	    -9.9869	     1.0910	
    -2.8534	    -6.9656	   -10.4065	   -11.2457	    -5.7068	   -16.2811	    -2.9373	   -13.5117	    -9.4833	     2.0142	
    -2.3499	    -6.4621	    -9.6512	   -10.7422	    -3.9444	   -15.8615	    -2.2659	   -13.0920	    -9.0637	     2.5177	
    -2.1820	    -6.0425	    -9.0637	   -10.3226	    -2.8534	   -15.5258	    -2.2659	   -12.5885	    -8.8959	     2.6016	
    -2.2659	    -6.0425	    -8.8959	   -10.0708	    -2.5177	   -15.2740	    -2.9373	   -12.1689	    -8.8959	     2.2659	
    -2.8534	    -6.3782	    -9.1476	   -10.0708	    -2.8534	   -15.1901	    -4.1122	   -12.0010	    -9.1476	     1.5106	
    -3.6926	    -6.9656	    -9.7351	   -10.3226	    -3.7766	   -15.2740	    -5.7068	   -12.0850	    -9.7351	     0.4196	
    -4.7836	    -7.8888	   -10.4904	   -10.8261	    -5.0354	   -15.5258	    -7.4692	   -12.4207	   -10.4065	    -0.8392	
    -6.0425	    -8.8959	   -11.4136	   -11.4975	    -6.4621	   -15.8615	    -9.3155	   -12.8403	   -11.1618	    -2.0981	
    -7.3013	    -9.9030	   -12.4207	   -12.2528	    -7.8888	   -16.1972	   -11.0779	   -13.2599	   -11.7493	    -3.1891	
    -8.4763	   -10.8261	   -13.2599	   -13.0920	    -9.2316	   -16.5329	   -12.5046	   -13.5956	   -12.1689	    -3.9444	
    -9.3994	   -11.4975	   -14.0152	   -13.6795	   -10.2386	   -16.7007	   -13.5956	   -13.7634	   -12.2528	    -4.2801	
    -9.9869	   -11.9171	   -14.3509	   -14.0991	   -10.9940	   -16.6168	   -14.2670	   -13.5956	   -11.9171	    -4.1962	
   -10.1547	   -11.9171	   -14.4348	   -14.1830	   -11.2457	   -16.1972	   -14.2670	   -13.0920	   -11.1618	    -3.5248	
    -9.9869	   -11.4136	   -14.0152	   -13.8474	   -10.9940	   -15.4419	   -13.6795	   -12.1689	    -9.9869	    -2.3499	
    -9.3155	   -10.5743	   -13.1760	   -13.1760	   -10.2386	   -14.4348	   -12.5885	   -10.9940	    -8.4763	    -0.7553	
    -8.3923	    -9.3155	   -12.0010	   -12.1689	    -9.0637	   -13.2599	   -11.0779	    -9.6512	    -6.7139	     1.0910	
    -7.2174	    -7.8049	   -10.5743	   -10.9100	    -7.7209	   -12.0010	    -9.3155	    -8.1406	    -4.8676	     3.0212	
    -5.9586	    -6.3782	    -9.0637	    -9.5673	    -6.2103	   -10.7422	    -7.4692	    -6.7139	    -3.0212	     4.7836	
    -4.7836	    -4.9515	    -7.5531	    -8.3084	    -4.7836	    -9.7351	    -5.7907	    -5.3711	    -1.3428	     6.2103	
    -3.8605	    -3.8605	    -6.2103	    -7.0496	    -3.6087	    -8.9798	    -4.4479	    -4.1962	     0.0839	     7.1335	
    -3.1891	    -3.1052	    -5.2032	    -5.9586	    -2.8534	    -8.3923	    -3.6087	    -3.2730	     1.0910	     7.4692	
    -2.8534	    -2.7695	    -4.5319	    -5.1193	    -2.5177	    -7.9727	    -3.3569	    -2.5177	     1.7624	     7.3013	
    -2.9373	    -2.7695	    -4.2801	    -4.4479	    -2.6855	    -7.7209	    -3.6087	    -2.1820	     2.0142	     6.5460	
    -3.3569	    -3.2730	    -4.4479	    -4.0283	    -3.2730	    -7.5531	    -4.5319	    -2.1820	     1.7624	     5.2872	
    -4.1962	    -4.1122	    -4.9515	    -3.8605	    -4.3640	    -7.5531	    -5.9586	    -2.4338	     1.0071	     3.6926	
    -5.2032	    -5.2032	    -5.7907	    -3.8605	    -5.7907	    -7.5531	    -7.7209	    -3.0212	    -0.1678	     1.8463	
    -6.3782	    -6.4621	    -6.7978	    -4.1122	    -7.3853	    -7.7209	    -9.7351	    -3.7766	    -2.0142	    -0.1678	
    -7.6370	    -7.8049	    -7.9727	    -4.6158	    -9.0637	    -7.8888	   -11.8332	    -4.8676	    -4.3640	    -2.2659	
    -8.8120	    -9.2316	    -9.1476	    -5.2872	   -10.7422	    -8.3084	   -13.9313	    -6.0425	    -7.0496	    -4.2801	
    -9.9869	   -10.5743	   -10.2386	    -6.2103	   -12.3367	    -8.8959	   -15.7776	    -7.3853	    -9.7351	    -6.0425	
   -10.9940	   -11.8332	   -11.3297	    -7.2174	   -13.7634	    -9.6512	   -17.2882	    -8.5602	   -12.0850	    -7.4692	
   -11.8332	   -12.9242	   -12.1689	    -8.3923	   -14.9384	   -10.5743	   -18.3792	    -9.4833	   -13.8474	    -8.3923	
   -12.4207	   -13.7634	   -12.7563	    -9.4833	   -15.6097	   -11.5814	   -19.0506	   -10.1547	   -14.7705	    -8.6441	
   -12.7563	   -14.2670	   -13.0081	   -10.3226	   -15.8615	   -12.4207	   -19.1345	   -10.3226	   -14.8544	    -8.3084	
   -12.7563	   -14.3509	   -13.0081	   -10.9100	   -15.6097	   -13.0081	   -18.6310	   -10.2386	   -14.3509	    -7.3853	
   -12.5885	   -14.1830	   -12.7563	   -11.0779	   -14.6866	   -13.2599	   -17.6239	    -9.6512	   -13.2599	    -5.9586	
   -12.0850	   -13.7634	   -12.2528	   -10.9100	   -13.3438	   -13.0920	   -16.1972	    -8.8959	   -11.7493	    -4.2801	
   -11.4975	   -13.1760	   -11.6653	   -10.4065	   -11.7493	   -12.5885	   -14.5187	    -7.8049	   -10.0708	    -2.4338	
   -10.8261	   -12.4207	   -11.2457	    -9.6512	   -10.3226	   -11.7493	   -12.8403	    -6.7139	    -8.3923	    -0.7553	
   -10.1547	   -11.8332	   -10.9940	    -8.7280	    -9.2316	   -10.8261	   -11.3297	    -5.5389	    -6.8817	     0.5875	
    -9.4833	   -11.3297	   -11.0779	    -7.8049	    -8.6441	    -9.9030	   -10.2386	    -4.6158	    -5.7068	     1.5106	
    -8.9798	   -10.9940	   -11.4136	    -6.9656	    -8.7280	    -9.0637	    -9.5673	    -3.9444	    -4.9515	     1.7624	
    -8.6441	   -10.9100	   -11.9171	    -6.2943	    -9.1476	    -8.3923	    -9.3994	    -3.6926	    -4.7836	     1.3428	
    -8.3923	   -11.0779	   -12.5046	    -5.7907	    -9.9030	    -8.0566	    -9.7351	    -3.7766	    -5.0354	     0.5035	
    -8.3084	   -11.3297	   -13.0920	    -5.5389	   -10.6583	    -8.0566	   -10.3226	    -4.1962	    -5.7068	    -0.8392	
    -8.3923	   -11.8332	   -13.7634	    -5.4550	   -11.4975	    -8.2245	   -11.2457	    -4.9515	    -6.7139	    -2.4338	
    -8.5602	   -12.4207	   -14.3509	    -5.6229	   -12.4207	    -8.7280	   -12.3367	    -5.8746	    -7.8888	    -4.1122	
    -8.8120	   -13.0081	   -14.8544	    -5.8746	   -13.2599	    -9.3994	   -13.4277	    -6.9656	    -9.0637	    -5.7068	
    -9.1476	   -13.5956	   -15.3580	    -6.2943	   -14.1830	   -10.1547	   -14.3509	    -7.9727	   -10.0708	    -7.0496	
    -9.4833	   -14.0991	   -15.7776	    -6.7139	   -14.9384	   -10.8261	   -15.1062	    -8.8120	   -10.8261	    -8.0566	
    -9.8190	   -14.5187	   -16.1972	    -7.1335	   -15.6937	   -11.4136	   -15.5258	    -9.3155	   -11.2457	    -8.6441	
   -10.1547	   -14.8544	   -16.4490	    -7.5531	   -16.3651	   -11.8332	   -15.6097	    -9.4833	   -11.1618	    -8.6441	
   -10.3226	   -14.8544	   -16.5329	    -7.8049	   -16.7007	   -12.0010	   -15.2740	    -9.3155	   -10.6583	    -8.1406	
   -10.3226	   -14.6866	   -16.2811	    -7.8888	   -16.7847	   -11.7493	   -14.5187	    -8.7280	    -9.7351	    -7.0496	
   -10.0708	   -14.1830	   -15.8615	    -7.8049	   -16.3651	   -11.2457	   -13.3438	    -7.8888	    -8.4763	    -5.4550	
    -9.7351	   -13.5117	   -15.1062	    -7.4692	   -15.5258	   -10.4904	   -11.8332	    -6.7978	    -6.8817	    -3.6087	
    -9.2316	   -12.6724	   -14.2670	    -6.9656	   -14.3509	    -9.4833	   -10.2386	    -5.8746	    -5.2872	    -1.5106	
    -8.6441	   -11.8332	   -13.5117	    -6.4621	   -13.1760	    -8.3923	    -8.7280	    -5.0354	    -3.7766	     0.5035	
    -8.1406	   -11.0779	   -12.9242	    -5.9586	   -12.1689	    -7.4692	    -7.3853	    -4.6158	    -2.6016	     2.3499	
    -7.5531	   -10.4065	   -12.5046	    -5.6229	   -11.2457	    -6.6299	    -6.3782	    -4.6997	    -1.8463	     3.6926	
    -6.9656	    -9.9030	   -12.2528	    -5.2872	   -10.5743	    -6.0425	    -5.7068	    -5.0354	    -1.4267	     4.5319	
    -6.2943	    -9.4833	   -12.0010	    -5.1193	    -9.9869	    -5.6229	    -5.3711	    -5.6229	    -1.4267	     4.8676	
    -5.5389	    -9.0637	   -11.7493	    -4.8676	    -9.7351	    -5.3711	    -5.4550	    -6.2943	    -1.7624	     4.5319	
    -4.6997	    -8.6441	   -11.4975	    -4.6158	    -9.6512	    -5.2872	    -5.8746	    -6.9656	    -2.3499	     3.6087	
    -3.8605	    -8.3084	   -11.4136	    -4.4479	    -9.9030	    -5.5389	    -6.6299	    -7.6370	    -3.1891	     2.0981	
    -2.9373	    -8.0566	   -11.3297	    -4.3640	   -10.4904	    -6.1264	    -7.7209	    -8.3923	    -4.2801	     0.1678	
    -2.1820	    -7.8888	   -11.4975	    -4.3640	   -11.3297	    -6.9656	    -8.9798	    -9.2316	    -5.7068	    -2.0981	
    -1.5106	    -7.8888	   -11.7493	    -4.5319	   -12.4207	    -8.0566	   -10.4065	    -9.9869	    -7.1335	    -4.4479	
    -0.8392	    -7.8888	   -12.0010	    -4.7836	   -13.5117	    -9.2316	   -11.8332	   -10.6583	    -8.4763	    -6.7139	
    -0.3357	    -7.8049	   -12.2528	    -5.0354	   -14.5187	   -10.3226	   -13.0081	   -11.1618	    -9.6512	    -8.6441	
     0.1678	    -7.7209	   -12.4207	    -5.2032	   -15.3580	   -11.1618	   -13.7634	   -11.3297	   -10.4065	    -9.9869	
     0.6714	    -7.5531	   -12.4207	    -5.2032	   -15.7776	   -11.6653	   -14.1830	   -11.2457	   -10.6583	   -10.6583	
     1.1749	    -7.1335	   -12.1689	    -4.8676	   -15.7776	   -11.8332	   -14.0991	   -10.8261	   -10.4904	   -10.6583	
     1.7624	    -6.5460	   -11.6653	    -4.2801	   -15.3580	   -11.5814	   -13.5117	   -10.0708	    -9.7351	    -9.9030	
     2.3499	    -5.7068	   -10.8261	    -3.4409	   -14.2670	   -10.9940	   -12.4207	    -8.9798	    -8.4763	    -8.7280	
     2.9373	    -4.6997	    -9.8190	    -2.3499	   -12.5885	   -10.0708	   -10.9940	    -7.5531	    -6.7978	    -6.9656	
     3.6087	    -3.5248	    -8.6441	    -1.0910	   -10.4904	    -9.0637	    -9.2316	    -5.9586	    -4.8676	    -5.0354	
     4.1962	    -2.3499	    -7.3853	     0.1678	    -8.1406	    -7.8888	    -7.3853	    -4.3640	    -2.8534	    -3.0212	
     4.7836	    -1.1749	    -6.1264	     1.3428	    -5.8746	    -6.8817	    -5.6229	    -2.8534	    -1.0071	    -1.1749	
     5.2872	    -0.2518	    -5.1193	     2.4338	    -3.9444	    -5.9586	    -4.1962	    -1.6785	     0.4196	     0.3357	
     5.7907	     0.5875	    -4.1962	     3.2730	    -2.5177	    -5.1193	    -3.1891	    -0.9232	     1.1749	     1.3428	
     6.2103	     1.1749	    -3.6087	     3.8605	    -1.6785	    -4.6158	    -2.6855	    -0.5875	     1.0071	     1.6785	
     6.4621	     1.3428	    -3.2730	     4.1962	    -1.3428	    -4.3640	    -2.6855	    -0.9232	    -0.1678	     1.4267	
     6.4621	     1.2589	    -3.3569	     4.1122	    -1.5945	    -4.4479	    -3.3569	    -1.8463	    -2.1820	     0.4196	
     6.2943	     0.6714	    -3.6926	     3.6926	    -2.3499	    -4.8676	    -4.4479	    -3.1891	    -4.6997	    -1.0071	
     5.7907	    -0.1678	    -4.3640	     2.9373	    -3.4409	    -5.6229	    -6.0425	    -4.6997	    -7.3013	    -2.7695	
     5.0354	    -1.2589	    -5.2872	     2.0142	    -4.7836	    -6.4621	    -7.8049	    -6.2943	    -9.6512	    -4.5319	
     4.1122	    -2.4338	    -6.2943	     0.9232	    -6.2103	    -7.3853	    -9.5673	    -7.8049	   -11.5814	    -6.2103	
     3.2730	    -3.6926	    -7.3013	    -0.0839	    -7.5531	    -8.2245	   -11.1618	    -8.9798	   -12.9242	    -7.6370	
     2.4338	    -4.8676	    -8.2245	    -0.9232	    -8.8120	    -8.9798	   -12.5046	    -9.9030	   -13.8474	    -8.6441	
     1.7624	    -5.8746	    -9.0637	    -1.4267	    -9.7351	    -9.3994	   -13.2599	   -10.4904	   -14.2670	    -9.2316	
     1.5106	    -6.3782	    -9.6512	    -1.5106	   -10.3226	    -9.5673	   -13.5117	   -10.7422	   -14.0991	    -9.1476	
     1.5945	    -6.5460	    -9.8190	    -1.2589	   -10.5743	    -9.3994	   -13.0920	   -10.4065	   -13.3438	    -8.4763	
     2.0981	    -6.1264	    -9.6512	    -0.5035	   -10.4904	    -8.7280	   -12.1689	    -9.7351	   -12.1689	    -7.2174	
     3.0212	    -5.2872	    -9.0637	     0.5875	   -10.0708	    -7.7209	   -10.7422	    -8.6441	   -10.4904	    -5.3711	
     4.1962	    -4.1122	    -8.1406	     2.0142	    -9.2316	    -6.4621	    -8.9798	    -7.2174	    -8.4763	    -3.0212	
     5.4550	    -2.7695	    -6.9656	     3.6087	    -8.0566	    -5.0354	    -6.9656	    -5.7068	    -6.3782	    -0.5035	
     6.7139	    -1.3428	    -5.7068	     5.1193	    -6.6299	    -3.6087	    -5.1193	    -4.1962	    -4.1962	     2.0981	
     7.8049	    -0.1678	    -4.5319	     6.3782	    -5.2872	    -2.3499	    -3.4409	    -2.8534	    -2.2659	     4.4479	
     8.4763	     0.6714	    -3.6087	     7.2174	    -4.2801	    -1.4267	    -2.2659	    -1.9302	    -0.7553	     6.2943	
     8.8120	     1.1749	    -3.1052	     7.6370	    -3.7766	    -0.9232	    -1.7624	    -1.4267	     0.3357	     7.6370	
     8.8120	     1.1749	    -3.1052	     7.4692	    -3.9444	    -0.9232	    -1.9302	    -1.3428	     0.8392	     8.3923	
     8.3923	     0.8392	    -3.6087	     6.7978	    -4.9515	    -1.3428	    -2.8534	    -1.6785	     0.8392	     8.3923	
     7.7209	     0.0000	    -4.6158	     5.7907	    -6.6299	    -2.0981	    -4.4479	    -2.3499	     0.4196	     7.8049	
     6.9656	    -1.0910	    -5.9586	     4.5319	    -8.8120	    -3.0212	    -6.5460	    -3.2730	    -0.3357	     6.7139	
     6.1264	    -2.3499	    -7.4692	     3.1891	   -11.2457	    -4.0283	    -8.9798	    -4.1962	    -1.3428	     5.2872	
     5.4550	    -3.6087	    -8.8959	     2.0142	   -13.5956	    -4.8676	   -11.4136	    -5.0354	    -2.3499	     3.6926	
     4.9515	    -4.6997	   -10.1547	     1.0910	   -15.6097	    -5.3711	   -13.7634	    -5.6229	    -3.2730	     2.0981	
     4.7836	    -5.4550	   -11.1618	     0.5035	   -17.1204	    -5.6229	   -15.6937	    -5.8746	    -3.8605	     0.7553	
     4.7836	    -6.0425	   -11.8332	     0.3357	   -17.8757	    -5.4550	   -17.0364	    -5.7068	    -4.1962	    -0.3357	
     5.0354	    -6.3782	   -12.3367	     0.5035	   -17.9596	    -4.9515	   -17.8757	    -5.2032	    -4.1962	    -1.0910	
     5.3711	    -6.5460	   -12.5885	     1.0071	   -17.3721	    -4.1962	   -18.0435	    -4.3640	    -3.8605	    -1.5106	
     5.7068	    -6.5460	   -12.5885	     1.6785	   -16.2811	    -3.2730	   -17.5400	    -3.2730	    -3.1891	    -1.4267	
     6.0425	    -6.2943	   -12.5046	     2.4338	   -14.6866	    -2.2659	   -16.6168	    -2.0142	    -2.3499	    -0.8392	
     6.4621	    -5.9586	   -12.1689	     3.1891	   -12.9242	    -1.4267	   -15.1901	    -0.7553	    -1.2589	     0.1678	
     6.7978	    -5.4550	   -11.5814	     3.7766	   -10.9940	    -0.7553	   -13.4277	     0.4196	    -0.1678	     1.5106	
     7.2174	    -4.7836	   -10.8261	     4.1122	    -9.1476	    -0.3357	   -11.5814	     1.1749	     0.8392	     3.1052	
     7.5531	    -4.1122	    -9.9869	     4.1122	    -7.3853	    -0.1678	    -9.7351	     1.5945	     1.6785	     4.6997	
     7.8049	    -3.5248	    -9.0637	     3.7766	    -5.8746	    -0.2518	    -7.9727	     1.5106	     2.1820	     6.1264	
     7.9727	    -3.0212	    -8.3923	     3.1891	    -4.6158	    -0.5875	    -6.6299	     1.0071	     2.3499	     7.1335	
     7.9727	    -2.6855	    -7.8049	     2.3499	    -3.6926	    -0.9232	    -5.5389	     0.2518	     2.2659	     7.6370	
     7.7209	    -2.6016	    -7.4692	     1.2589	    -3.1891	    -1.4267	    -4.9515	    -0.6714	     1.7624	     7.5531	
     7.2174	    -2.7695	    -7.3853	     0.0000	    -3.1052	    -2.0981	    -4.8676	    -1.7624	     1.0071	     6.9656	
     6.2943	    -3.2730	    -7.6370	    -1.5945	    -3.5248	    -2.9373	    -5.2872	    -2.9373	    -0.0839	     5.8746	
     5.0354	    -4.1122	    -8.1406	    -3.4409	    -4.4479	    -3.8605	    -6.2103	    -4.1962	    -1.4267	     4.3640	
     3.5248	    -5.2032	    -8.8959	    -5.5389	    -5.8746	    -5.0354	    -7.5531	    -5.5389	    -2.9373	     2.6016	
     1.6785	    -6.4621	    -9.8190	    -7.7209	    -7.6370	    -6.3782	    -9.2316	    -6.9656	    -4.6158	     0.6714	
    -0.1678	    -7.7209	   -10.9100	    -9.9869	    -9.4833	    -7.7209	   -10.9100	    -8.2245	    -6.2103	    -1.1749	
    -2.0981	    -9.0637	   -12.0010	   -12.0850	   -11.3297	    -9.0637	   -12.5885	    -9.4833	    -7.7209	    -2.7695	
    -3.8605	   -10.3226	   -13.0081	   -14.0991	   -12.9242	   -10.3226	   -13.9313	   -10.6583	    -8.9798	    -4.1122	
    -5.4550	   -11.3297	   -13.7634	   -15.6937	   -14.0991	   -11.4975	   -14.7705	   -11.5814	    -9.9030	    -5.0354	
    -6.7978	   -12.0010	   -14.2670	   -17.0364	   -14.8544	   -12.5046	   -15.1901	   -12.2528	   -10.4904	    -5.4550	
    -7.7209	   -12.4207	   -14.5187	   -17.9596	   -15.1062	   -13.4277	   -14.9384	   -12.6724	   -10.5743	    -5.4550	
    -8.3084	   -12.5046	   -14.4348	   -18.4631	   -14.7705	   -14.1830	   -14.1830	   -12.8403	   -10.3226	    -4.8676	
    -8.5602	   -12.1689	   -13.9313	   -18.4631	   -14.0152	   -14.6866	   -12.8403	   -12.5885	    -9.5673	    -3.7766	
    -8.3923	   -11.4975	   -13.1760	   -18.2114	   -12.8403	   -14.8544	   -11.1618	   -12.0850	    -8.3923	    -2.3499	
    -7.8888	   -10.5743	   -12.2528	   -17.6239	   -11.3297	   -14.6866	    -9.2316	   -11.3297	    -6.8817	    -0.5875	
    -7.1335	    -9.4833	   -11.0779	   -16.7847	    -9.8190	   -14.2670	    -7.2174	   -10.4065	    -5.2032	     1.3428	
    -6.1264	    -8.3923	    -9.9869	   -15.8615	    -8.3923	   -13.7634	    -5.3711	    -9.4833	    -3.4409	     3.1052	
    -5.1193	    -7.3013	    -8.8959	   -15.0223	    -7.0496	   -13.1760	    -3.7766	    -8.6441	    -1.9302	     4.6158	
    -4.1962	    -6.3782	    -7.9727	   -14.3509	    -6.2103	   -12.7563	    -2.6855	    -8.0566	    -0.6714	     5.7068	
    -3.4409	    -5.7068	    -7.3853	   -13.8474	    -5.7068	   -12.5046	    -2.1820	    -7.7209	     0.0839	     6.2103	
    -3.0212	    -5.3711	    -7.2174	   -13.6795	    -5.7907	   -12.5885	    -2.3499	    -7.8049	     0.0839	     6.0425	
    -3.0212	    -5.5389	    -7.4692	   -13.9313	    -6.3782	   -13.0081	    -3.1891	    -8.3084	    -0.7553	     5.1193	
    -3.5248	    -6.1264	    -8.2245	   -14.6027	    -7.4692	   -13.8474	    -4.6158	    -9.3994	    -2.5177	     3.5248	
    -4.4479	    -7.2174	    -9.3155	   -15.6097	    -8.9798	   -15.0223	    -6.6299	   -10.9100	    -5.2032	     1.3428	
    -5.7907	    -8.7280	   -10.8261	   -16.7847	   -10.5743	   -16.4490	    -8.8120	   -12.7563	    -8.4763	    -1.1749	
    -7.4692	   -10.4065	   -12.4207	   -17.9596	   -12.1689	   -17.8757	   -11.0779	   -14.6866	   -12.0010	    -3.7766	
    -9.1476	   -12.2528	   -14.0152	   -19.1345	   -13.4277	   -19.3024	   -13.1760	   -16.5329	   -15.1062	    -6.1264	
   -10.8261	   -14.0152	   -15.5258	   -20.0577	   -14.3509	   -20.4773	   -14.7705	   -17.9596	   -17.5400	    -8.0566	
   -12.4207	   -15.6097	   -16.7847	   -20.7291	   -14.7705	   -21.3165	   -15.9454	   -19.0506	   -19.1345	    -9.3994	
   -13.6795	   -16.8686	   -17.7917	   -21.2326	   -14.9384	   -21.9040	   -16.6168	   -19.7220	   -19.9738	   -10.0708	
   -14.6027	   -17.7917	   -18.4631	   -21.4005	   -15.0223	   -22.2397	   -16.7847	   -19.9738	   -20.1416	   -10.0708	
   -15.1901	   -18.2953	   -18.8828	   -21.4005	   -15.0223	   -22.3236	   -16.5329	   -19.9738	   -19.8059	    -9.4833	
   -15.4419	   -18.3792	   -19.0506	   -21.1487	   -14.9384	   -22.0718	   -15.9454	   -19.6381	   -18.8828	    -8.3084	
   -15.3580	   -18.2114	   -18.7988	   -20.7291	   -14.5187	   -21.6522	   -15.0223	   -19.0506	   -17.6239	    -6.7978	
   -15.0223	   -17.6239	   -18.2114	   -20.1416	   -13.8474	   -20.9808	   -13.8474	   -18.3792	   -16.1972	    -5.1193	
   -14.4348	   -16.8686	   -17.3721	   -19.4702	   -13.0081	   -20.2255	   -12.5046	   -17.6239	   -14.7705	    -3.4409	
   -13.7634	   -16.0294	   -16.3651	   -18.8828	   -11.9171	   -19.3863	   -11.3297	   -16.9525	   -13.5117	    -1.9302	
   -13.0081	   -15.1062	   -15.4419	   -18.2953	   -10.9940	   -18.7149	   -10.3226	   -16.4490	   -12.5885	    -0.9232	
   -12.3367	   -14.3509	   -14.6027	   -17.8757	   -10.2386	   -18.1274	    -9.6512	   -16.1972	   -12.0010	    -0.4196	
   -11.8332	   -13.8474	   -14.0152	   -17.7078	    -9.9030	   -17.7078	    -9.4833	   -16.2811	   -11.9171	    -0.5035	
   -11.4136	   -13.5117	   -13.7634	   -17.6239	    -9.9030	   -17.7078	    -9.8190	   -16.5329	   -12.1689	    -1.0910	
   -11.2457	   -13.4277	   -13.9313	   -17.7917	   -10.4065	   -17.9596	   -10.6583	   -16.9525	   -12.7563	    -2.1820	
   -11.1618	   -13.6795	   -14.4348	   -18.2114	   -11.4975	   -18.5471	   -11.9171	   -17.5400	   -13.5117	    -3.5248	
   -11.2457	   -14.0991	   -15.3580	   -18.6310	   -13.0081	   -19.3024	   -13.5956	   -18.0435	   -14.4348	    -4.9515	
   -11.4136	   -14.6866	   -16.4490	   -19.0506	   -14.8544	   -20.2255	   -15.3580	   -18.5471	   -15.3580	    -6.4621	
   -11.5814	   -15.3580	   -17.6239	   -19.3863	   -16.8686	   -20.9808	   -17.2043	   -18.7988	   -16.1133	    -7.8049	
   -11.6653	   -15.9454	   -18.7149	   -19.4702	   -18.7149	   -21.4844	   -18.7988	   -18.8828	   -16.6168	    -8.8959	
   -11.5814	   -16.3651	   -19.6381	   -19.3024	   -20.2255	   -21.6522	   -20.0577	   -18.7149	   -16.7847	    -9.6512	
   -11.3297	   -16.5329	   -20.2255	   -18.7149	   -21.3165	   -21.4844	   -20.8130	   -18.2114	   -16.6168	    -9.9030	
   -10.8261	   -16.5329	   -20.5612	   -17.8757	   -21.9040	   -20.8969	   -21.2326	   -17.3721	   -16.0294	    -9.6512	
   -10.1547	   -16.2811	   -20.4773	   -16.6168	   -22.0718	   -19.9738	   -21.1487	   -16.1972	   -15.0223	    -8.8959	
    -9.3155	   -15.7776	   -20.1416	   -15.0223	   -21.9040	   -18.7149	   -20.6451	   -14.8544	   -13.7634	    -7.8049	
    -8.2245	   -15.0223	   -19.4702	   -13.1760	   -21.4005	   -17.2043	   -19.8059	   -13.3438	   -12.2528	    -6.3782	
    -7.0496	   -14.0991	   -18.5471	   -11.2457	   -20.6451	   -15.6097	   -18.7149	   -11.9171	   -10.7422	    -4.6997	
    -5.9586	   -13.0920	   -17.6239	    -9.2316	   -19.8059	   -13.9313	   -17.5400	   -10.7422	    -9.3155	    -3.1052	
    -4.8676	   -12.0850	   -16.6168	    -7.3853	   -18.9667	   -12.5046	   -16.4490	    -9.9030	    -8.1406	    -1.5945	
    -3.9444	   -11.2457	   -15.8615	    -5.7068	   -18.2114	   -11.2457	   -15.5258	    -9.5673	    -7.3853	    -0.4196	
    -3.1891	   -10.5743	   -15.3580	    -4.3640	   -17.6239	   -10.3226	   -15.0223	    -9.5673	    -6.9656	     0.3357	
    -2.6855	   -10.0708	   -15.1901	    -3.4409	   -17.1204	    -9.6512	   -14.8544	    -9.8190	    -6.9656	     0.6714	
    -2.4338	    -9.9869	   -15.3580	    -3.0212	   -16.8686	    -9.3994	   -15.1901	   -10.2386	    -7.2174	     0.5035	
    -2.3499	   -10.0708	   -15.7776	    -3.0212	   -16.8686	    -9.4833	   -16.0294	   -10.8261	    -7.7209	    -0.2518	
    -2.4338	   -10.5743	   -16.5329	    -3.4409	   -17.1204	    -9.9030	   -17.3721	   -11.4975	    -8.5602	    -1.4267	
    -2.7695	   -11.2457	   -17.4561	    -4.1962	   -17.8757	   -10.6583	   -19.0506	   -12.1689	    -9.6512	    -2.9373	
    -3.1052	   -12.0850	   -18.4631	    -5.2032	   -18.8828	   -11.4975	   -21.0648	   -12.9242	   -10.9100	    -4.6997	
    -3.6087	   -13.0920	   -19.4702	    -6.1264	   -20.0577	   -12.3367	   -23.0789	   -13.5956	   -12.0850	    -6.5460	
    -4.1962	   -14.0991	   -20.5612	    -7.0496	   -21.3165	   -13.0920	   -25.0092	   -14.0991	   -13.1760	    -8.2245	
    -4.7836	   -15.1062	   -21.4844	    -7.7209	   -22.4075	   -13.6795	   -26.6876	   -14.5187	   -14.0991	    -9.6512	
    -5.2872	   -16.0294	   -22.3236	    -8.2245	   -23.2468	   -14.0991	   -27.9465	   -14.6866	   -14.7705	   -10.6583	
    -5.8746	   -16.8686	   -22.9950	    -8.3923	   -23.7503	   -14.1830	   -28.7018	   -14.7705	   -15.1062	   -11.2457	
    -6.2943	   -17.3721	   -23.4146	    -8.3084	   -23.8342	   -14.0152	   -28.8696	   -14.5187	   -15.1062	   -11.4136	
    -6.5460	   -17.6239	   -23.4985	    -7.8049	   -23.5825	   -13.5117	   -28.4500	   -13.9313	   -14.6866	   -10.9100	
    -6.6299	   -17.4561	   -23.2468	    -6.7978	   -22.9950	   -12.6724	   -27.5269	   -13.1760	   -14.0152	    -9.9869	
    -6.4621	   -16.9525	   -22.7432	    -5.5389	   -22.1558	   -11.5814	   -26.1841	   -12.0850	   -12.9242	    -8.5602	
    -6.2103	   -16.1972	   -21.9879	    -4.1122	   -21.2326	   -10.2386	   -24.5895	   -10.8261	   -11.6653	    -6.8817	
    -5.7907	   -15.2740	   -21.0648	    -2.5177	   -20.2255	    -8.8120	   -22.9111	    -9.4833	   -10.2386	    -4.9515	
    -5.4550	   -14.3509	   -20.2255	    -1.1749	   -19.2184	    -7.4692	   -21.3165	    -8.2245	    -8.9798	    -3.0212	
    -5.2032	   -13.5956	   -19.4702	    -0.0839	   -18.3792	    -6.3782	   -19.8898	    -7.1335	    -7.8049	    -1.3428	
    -5.0354	   -13.0081	   -18.7988	     0.7553	   -17.7917	    -5.4550	   -18.7988	    -6.2943	    -6.8817	     0.0000	
    -5.0354	   -12.5885	   -18.3792	     1.0910	   -17.4561	    -4.7836	   -18.2114	    -5.7907	    -6.2943	     0.7553	
    -5.2032	   -12.3367	   -18.1274	     1.1749	   -17.4561	    -4.3640	   -18.0435	    -5.5389	    -5.9586	     1.0071	
    -5.3711	   -12.3367	   -18.1274	     0.8392	   -17.7917	    -4.2801	   -18.4631	    -5.7068	    -6.0425	     0.6714	
    -5.6229	   -12.5046	   -18.2953	     0.2518	   -18.3792	    -4.4479	   -19.3024	    -6.2943	    -6.4621	    -0.3357	
    -5.9586	   -12.9242	   -18.7149	    -0.5875	   -19.3024	    -4.7836	   -20.5612	    -7.2174	    -7.0496	    -1.7624	
    -6.3782	   -13.4277	   -19.2184	    -1.5106	   -20.3934	    -5.2872	   -22.1558	    -8.2245	    -7.7209	    -3.6087	
    -6.7139	   -13.9313	   -19.8059	    -2.4338	   -21.4844	    -5.7068	   -23.7503	    -9.1476	    -8.3084	    -5.4550	
    -6.9656	   -14.4348	   -20.3094	    -3.1052	   -22.5754	    -5.9586	   -25.3448	    -9.8190	    -8.6441	    -7.0496	
    -7.2174	   -14.8544	   -20.8130	    -3.6087	   -23.5825	    -6.0425	   -26.6037	   -10.0708	    -8.6441	    -8.3084	
    -7.3013	   -15.1062	   -21.0648	    -3.6926	   -24.2538	    -5.8746	   -27.5269	    -9.9869	    -8.3084	    -8.9798	
    -7.3013	   -15.1901	   -21.2326	    -3.4409	   -24.5895	    -5.4550	   -27.9465	    -9.3994	    -7.7209	    -8.9798	
    -7.2174	   -15.1062	   -21.2326	    -2.8534	   -24.5056	    -4.8676	   -27.8625	    -8.4763	    -6.9656	    -8.3923	
    -6.8817	   -14.6866	   -21.0648	    -1.9302	   -24.0021	    -4.2801	   -27.1072	    -7.2174	    -6.3782	    -7.3013	
    -6.3782	   -14.0152	   -20.6451	    -0.7553	   -22.9950	    -3.5248	   -25.7645	    -5.7907	    -5.7068	    -5.7068	
    -5.6229	   -13.0920	   -19.8059	     0.6714	   -21.6522	    -2.6016	   -24.0021	    -4.0283	    -5.0354	    -3.6926	
    -4.6158	   -11.7493	   -18.7149	     2.3499	   -19.8898	    -1.4267	   -21.7361	    -2.0981	    -4.1122	    -1.2589	
    -3.3569	   -10.1547	   -17.1204	     4.2801	   -17.7078	     0.0839	   -19.2184	     0.2518	    -2.5177	     1.5106	
    -1.8463	    -8.3923	   -15.2740	     6.4621	   -15.4419	     1.9302	   -16.5329	     2.8534	    -0.4196	     4.5319	
    -0.2518	    -6.3782	   -13.1760	     8.7280	   -13.0081	     3.9444	   -13.9313	     5.6229	     2.0981	     7.5531	
     1.5106	    -4.4479	   -10.9100	    10.9940	   -10.5743	     6.0425	   -11.4136	     8.3923	     4.7836	    10.3226	
     3.2730	    -2.5177	    -8.6441	    13.0920	    -8.3923	     8.1406	    -9.2316	    10.9940	     7.3853	    12.6724	
     4.8676	    -0.9232	    -6.6299	    14.9384	    -6.5460	    10.1547	    -7.4692	    13.3438	     9.7351	    14.5187	
     6.1264	     0.4196	    -4.8676	    16.4490	    -5.1193	    11.8332	    -6.3782	    15.1062	    11.6653	    15.7776	
     7.1335	     1.2589	    -3.5248	    17.5400	    -4.1962	    13.0920	    -5.7907	    16.3651	    12.9242	    16.1972	
     7.6370	     1.5945	    -2.6855	    18.0435	    -3.9444	    13.8474	    -5.9586	    16.8686	    13.5956	    15.9454	
     7.7209	     1.5106	    -2.4338	    17.7917	    -4.1962	    14.0991	    -6.5460	    16.5329	    13.4277	    15.0223	
     7.3853	     1.0071	    -2.6855	    16.8686	    -4.8676	    13.6795	    -7.7209	    15.3580	    12.5046	    13.4277	
     6.6299	     0.0839	    -3.3569	    15.1901	    -6.0425	    12.6724	    -9.1476	    13.3438	    10.9100	    11.4136	
     5.4550	    -1.1749	    -4.5319	    12.9242	    -7.4692	    11.0779	   -10.8261	    10.6583	     8.7280	     9.0637	
     3.9444	    -2.7695	    -5.9586	    10.1547	    -9.1476	     9.0637	   -12.5046	     7.5531	     6.2103	     6.5460	
     2.1820	    -4.5319	    -7.7209	     7.2174	   -10.8261	     6.7978	   -14.0152	     4.2801	     3.6087	     4.1962	
     0.1678	    -6.3782	    -9.5673	     4.1962	   -12.3367	     4.4479	   -15.4419	     1.2589	     1.0910	     2.0142	
    -1.9302	    -8.3084	   -11.4975	     1.2589	   -13.7634	     2.0981	   -16.4490	    -1.4267	    -1.0910	     0.1678	
    -4.0283	   -10.1547	   -13.2599	    -1.3428	   -14.7705	    -0.0839	   -17.2043	    -3.6087	    -2.9373	    -1.2589	
    -6.0425	   -11.6653	   -14.6866	    -3.6926	   -15.3580	    -2.1820	   -17.4561	    -5.2872	    -4.3640	    -2.1820	
    -7.7209	   -12.9242	   -15.8615	    -5.6229	   -15.7776	    -4.1122	   -17.4561	    -6.3782	    -5.2872	    -2.6855	
    -9.1476	   -13.7634	   -16.6168	    -7.2174	   -15.9454	    -5.7068	   -17.2043	    -7.0496	    -5.8746	    -2.7695	
   -10.1547	   -14.2670	   -17.1204	    -8.2245	   -16.1133	    -6.8817	   -16.7847	    -7.3013	    -6.0425	    -2.5177	
   -10.8261	   -14.4348	   -17.2043	    -8.8120	   -16.1972	    -7.6370	   -16.3651	    -7.1335	    -5.8746	    -2.0981	
   -11.0779	   -14.2670	   -17.0364	    -8.8959	   -16.2811	    -7.8888	   -16.0294	    -6.7139	    -5.5389	    -1.5945	
   -10.9940	   -13.8474	   -16.5329	    -8.5602	   -16.1133	    -7.6370	   -15.6937	    -6.1264	    -5.1193	    -1.0910	
   -10.5743	   -13.0920	   -15.7776	    -7.7209	   -15.9454	    -6.9656	   -15.6097	    -5.4550	    -4.6997	    -0.7553	
    -9.9030	   -12.2528	   -14.8544	    -6.7139	   -15.7776	    -6.0425	   -15.7776	    -4.6997	    -4.2801	    -0.5875	
    -9.1476	   -11.3297	   -13.9313	    -5.4550	   -15.6937	    -4.8676	   -16.1972	    -3.8605	    -4.0283	    -0.6714	
    -8.4763	   -10.4065	   -13.1760	    -4.0283	   -15.7776	    -3.6926	   -16.9525	    -3.1052	    -3.7766	    -1.0910	
    -7.8049	    -9.6512	   -12.6724	    -2.5177	   -16.0294	    -2.3499	   -17.8757	    -2.2659	    -3.7766	    -1.6785	
    -7.3013	    -8.9798	   -12.3367	    -1.0071	   -16.3651	    -1.0910	   -18.9667	    -1.4267	    -3.8605	    -2.6016	
    -6.8817	    -8.4763	   -12.2528	     0.5035	   -16.7007	     0.2518	   -20.0577	    -0.6714	    -4.0283	    -3.6087	
    -6.5460	    -8.1406	   -12.3367	     2.0142	   -17.0364	     1.4267	   -21.0648	     0.0839	    -4.2801	    -4.7836	
    -6.2103	    -7.8049	   -12.4207	     3.3569	   -17.1204	     2.6016	   -21.7361	     0.7553	    -4.4479	    -5.7907	
    -5.7068	    -7.3853	   -12.4207	     4.6158	   -16.8686	     3.6926	   -21.9879	     1.5106	    -4.4479	    -6.6299	
    -5.2032	    -6.8817	   -12.0850	     5.6229	   -16.2811	     4.6997	   -21.8201	     2.2659	    -4.1962	    -7.0496	
    -4.5319	    -6.2943	   -11.5814	     6.6299	   -15.1901	     5.6229	   -21.0648	     3.1891	    -3.6087	    -6.9656	
    -3.7766	    -5.5389	   -10.6583	     7.3853	   -13.7634	     6.4621	   -19.8898	     4.1122	    -2.6855	    -6.3782	
    -2.9373	    -4.6158	    -9.5673	     8.0566	   -12.1689	     7.1335	   -18.3792	     5.1193	    -1.5106	    -5.2872	
    -2.0981	    -3.5248	    -8.2245	     8.5602	   -10.4065	     7.5531	   -16.5329	     6.1264	    -0.0839	    -4.0283	
    -1.2589	    -2.5177	    -6.8817	     8.8959	    -8.7280	     7.8049	   -14.6866	     7.0496	     1.3428	    -2.6016	
    -0.5035	    -1.4267	    -5.5389	     9.1476	    -7.2174	     7.8049	   -13.0081	     7.8049	     2.7695	    -1.2589	
     0.1678	    -0.4196	    -4.2801	     9.1476	    -6.0425	     7.6370	   -11.4975	     8.4763	     4.0283	    -0.1678	
     0.6714	     0.3357	    -3.3569	     9.1476	    -5.2032	     7.2174	   -10.4065	     8.8120	     4.8676	     0.5035	
     1.0071	     0.9232	    -2.6855	     8.9798	    -4.8676	     6.7978	    -9.8190	     8.9798	     5.3711	     0.7553	
     1.1749	     1.2589	    -2.3499	     8.7280	    -4.9515	     6.2103	    -9.8190	     8.7280	     5.3711	     0.4196	
     1.0910	     1.2589	    -2.4338	     8.3923	    -5.4550	     5.4550	   -10.3226	     8.1406	     4.6997	    -0.3357	
     0.8392	     0.9232	    -2.8534	     7.8049	    -6.2943	     4.6158	   -11.2457	     7.2174	     3.3569	    -1.5945	
     0.2518	     0.2518	    -3.6087	     7.0496	    -7.4692	     3.6087	   -12.5885	     5.9586	     1.2589	    -3.2730	
    -0.5035	    -0.6714	    -4.6997	     6.2943	    -8.6441	     2.5177	   -14.0991	     4.5319	    -1.3428	    -5.2032	
    -1.4267	    -1.7624	    -5.9586	     5.5389	    -9.8190	     1.5106	   -15.6937	     2.9373	    -4.2801	    -7.1335	
    -2.5177	    -2.9373	    -7.3013	     4.8676	   -10.6583	     0.5875	   -17.1204	     1.5106	    -7.0496	    -8.8959	
    -3.6087	    -4.0283	    -8.3923	     4.4479	   -11.1618	    -0.0839	   -18.2953	     0.3357	    -9.3155	   -10.3226	
    -4.6158	    -5.0354	    -9.3994	     4.0283	   -11.3297	    -0.5875	   -19.1345	    -0.4196	   -10.7422	   -11.0779	
    -5.5389	    -5.8746	    -9.9869	     3.8605	   -11.3297	    -0.9232	   -19.6381	    -0.9232	   -11.4975	   -11.3297	
    -6.2943	    -6.3782	   -10.3226	     3.7766	   -11.0779	    -1.0071	   -19.6381	    -0.9232	   -11.4136	   -10.8261	
    -6.8817	    -6.6299	   -10.3226	     3.7766	   -10.6583	    -0.8392	   -19.2184	    -0.5875	   -10.7422	    -9.8190	
    -7.3013	    -6.5460	    -9.9030	     3.9444	    -9.9869	    -0.5875	   -18.2953	     0.0839	    -9.4833	    -8.3084	
    -7.3853	    -6.1264	    -9.1476	     4.1962	    -8.9798	    -0.1678	   -16.9525	     1.0071	    -7.8049	    -6.2943	
    -7.2174	    -5.4550	    -8.0566	     4.5319	    -7.7209	     0.4196	   -15.1901	     2.2659	    -5.8746	    -4.0283	
    -6.7139	    -4.4479	    -6.7139	     4.8676	    -6.2943	     1.0071	   -13.1760	     3.6087	    -3.6926	    -1.5106	
    -5.9586	    -3.2730	    -5.2872	     5.1193	    -4.6158	     1.5945	   -10.9940	     5.0354	    -1.4267	     1.0071	
    -5.0354	    -2.0142	    -3.6926	     5.4550	    -2.9373	     2.2659	    -8.8959	     6.4621	     0.7553	     3.3569	
    -3.8605	    -0.5875	    -2.0981	     5.7907	    -1.2589	     2.8534	    -6.8817	     7.7209	     2.6855	     5.3711	
    -2.6016	     0.6714	    -0.5875	     6.2103	     0.3357	     3.5248	    -5.1193	     8.8120	     4.3640	     7.0496	
    -1.3428	     1.9302	     0.7553	     6.7139	     1.6785	     4.0283	    -3.6926	     9.6512	     5.7068	     8.2245	
    -0.3357	     2.8534	     1.8463	     7.2174	     2.7695	     4.5319	    -2.8534	    10.2386	     6.5460	     8.7280	
     0.5035	     3.5248	     2.6855	     7.6370	     3.4409	     4.8676	    -2.4338	    10.4065	     6.8817	     8.7280	
     1.0910	     3.8605	     3.1052	     8.0566	     3.8605	     5.0354	    -2.6016	    10.4065	     6.8817	     8.2245	
     1.5106	     3.9444	     3.3569	     8.3923	     4.0283	     5.1193	    -3.0212	    10.2386	     6.6299	     7.3013	
     1.8463	     3.9444	     3.4409	     8.7280	     4.0283	     5.2032	    -3.6087	    10.0708	     6.2103	     6.2103	
     2.2659	     3.9444	     3.5248	     9.1476	     4.1122	     5.2872	    -4.2801	     9.9869	     5.7907	     5.2032	
     2.7695	     4.0283	     3.6087	     9.6512	     4.1962	     5.5389	    -4.7836	    10.0708	     5.6229	     4.2801	
     3.6087	     4.2801	     3.7766	    10.3226	     4.2801	     5.9586	    -5.0354	    10.4065	     5.7068	     3.8605	
     4.6997	     4.6997	     4.1122	    11.0779	     4.4479	     6.6299	    -5.0354	    10.9940	     6.1264	     3.8605	
     5.9586	     5.3711	     4.4479	    12.0850	     4.5319	     7.5531	    -4.6997	    11.8332	     6.9656	     4.4479	
     7.3853	     6.2943	     4.9515	    13.3438	     4.6158	     8.7280	    -3.9444	    12.7563	     8.1406	     5.6229	
     8.9798	     7.3013	     5.5389	    14.7705	     4.7836	    10.1547	    -2.8534	    13.8474	     9.5673	     7.3013	
    10.5743	     8.3923	     6.3782	    16.5329	     5.0354	    11.9171	    -1.4267	    14.9384	    11.2457	     9.3994	
    12.1689	     9.7351	     7.3013	    18.5471	     5.6229	    13.8474	     0.2518	    16.1133	    13.0081	    11.9171	
    13.7634	    11.1618	     8.4763	    20.7291	     6.4621	    16.0294	     2.0981	    17.2882	    14.8544	    14.5187	
    15.2740	    12.6724	     9.8190	    23.0789	     7.5531	    18.2953	     3.9444	    18.6310	    16.7847	    17.2043	
    16.8686	    14.1830	    11.2457	    25.5966	     8.8959	    20.8130	     5.7068	    20.1416	    18.6310	    19.7220	
    18.4631	    15.7776	    12.6724	    28.0304	    10.3226	    23.2468	     7.3853	    21.7361	    20.3934	    21.8201	
    19.8898	    17.1204	    14.0152	    30.2963	    11.6653	    25.5127	     8.5602	    23.2468	    21.9040	    23.3307	
    21.0648	    18.2114	    15.1062	    32.2266	    12.6724	    27.4429	     9.3155	    24.4217	    22.8271	    24.0860	
    21.9040	    18.8828	    15.7776	    33.6533	    13.1760	    28.7018	     9.3994	    25.0931	    23.1628	    23.9182	
    22.3236	    19.0506	    15.8615	    34.4086	    12.9242	    29.2053	     8.7280	    25.0931	    22.7432	    22.8271	
    22.2397	    18.5471	    15.4419	    34.4086	    12.0010	    28.7018	     7.3013	    24.4217	    21.5683	    20.8969	
    21.6522	    17.5400	    14.4348	    33.7372	    10.3226	    27.4429	     5.2872	    23.0789	    19.8898	    18.4631	
    20.7291	    16.1972	    13.0920	    32.5623	     8.3084	    25.4288	     2.8534	    21.3165	    17.7917	    15.6097	
    19.6381	    14.7705	    11.5814	    31.0516	     5.9586	    23.0789	     0.4196	    19.3024	    15.5258	    12.6724	
    18.5471	    13.2599	    10.0708	    29.4571	     3.6926	    20.6451	    -1.9302	    17.2882	    13.3438	     9.9030	
    17.4561	    11.9171	     8.7280	    27.9465	     1.6785	    18.3792	    -3.9444	    15.5258	    11.3297	     7.4692	
    16.6168	    10.8261	     7.6370	    26.6037	     0.0000	    16.4490	    -5.4550	    14.0152	     9.6512	     5.7068	
    15.8615	     9.9869	     6.7139	    25.5127	    -1.2589	    14.9384	    -6.4621	    13.0081	     8.5602	     4.5319	
    15.4419	     9.4833	     6.0425	    24.7574	    -1.9302	    13.9313	    -6.9656	    12.4207	     7.8888	     4.0283	
    15.1901	     9.2316	     5.6229	    24.3378	    -2.0981	    13.4277	    -7.0496	    12.3367	     7.7209	     4.2801	
    15.1901	     9.2316	     5.2872	    24.1699	    -1.5945	    13.2599	    -6.6299	    12.5885	     7.9727	     4.9515	
    15.3580	     9.3994	     5.1193	    24.0860	    -0.7553	    13.3438	    -5.8746	    13.0081	     8.4763	     5.9586	
    15.6097	     9.6512	     5.0354	    24.0860	     0.2518	    13.5117	    -4.9515	    13.5956	     9.1476	     7.2174	
    15.8615	    10.0708	     4.9515	    23.9182	     1.3428	    13.5956	    -3.9444	    14.0152	     9.7351	     8.3923	
    16.0294	    10.3226	     4.9515	    23.4985	     2.1820	    13.5956	    -3.0212	    14.1830	    10.1547	     9.3994	
    15.9454	    10.5743	     5.0354	    22.8271	     2.7695	    13.2599	    -2.2659	    13.9313	    10.2386	     9.9869	
    15.7776	    10.6583	     5.1193	    21.7361	     3.1052	    12.6724	    -1.9302	    13.2599	     9.9869	    10.0708	
    15.1901	    10.4065	     5.0354	    20.3934	     3.1052	    11.6653	    -2.0142	    12.1689	     9.3155	     9.6512	
    14.3509	     9.9030	     4.6997	    18.7149	     2.6855	    10.4065	    -2.5177	    10.6583	     8.3084	     8.6441	
    13.2599	     8.9798	     4.0283	    16.8686	     1.9302	     8.8120	    -3.6087	     8.8120	     6.9656	     7.2174	
    11.8332	     7.7209	     3.0212	    14.8544	     0.9232	     7.1335	    -4.9515	     6.7978	     5.4550	     5.3711	
    10.2386	     6.2943	     1.7624	    12.7563	    -0.4196	     5.2872	    -6.5460	     4.7836	     3.8605	     3.2730	
     8.6441	     4.6997	     0.3357	    10.6583	    -1.8463	     3.4409	    -8.3084	     2.8534	     2.3499	     1.1749	
     7.1335	     3.1052	    -1.0910	     8.6441	    -3.1891	     1.6785	    -9.9030	     1.1749	     1.0910	    -0.9232	
     5.8746	     1.7624	    -2.3499	     6.7978	    -4.3640	     0.1678	   -11.3297	    -0.2518	     0.1678	    -2.6855	
     4.7836	     0.6714	    -3.2730	     5.2032	    -5.2872	    -1.0910	   -12.3367	    -1.3428	    -0.4196	    -4.0283	
     4.0283	    -0.1678	    -3.9444	     3.9444	    -5.8746	    -2.0142	   -12.9242	    -2.0142	    -0.5035	    -4.8676	
     3.5248	    -0.5875	    -4.1122	     3.1052	    -6.0425	    -2.5177	   -13.0081	    -2.1820	    -0.1678	    -5.2032	
     3.4409	    -0.5875	    -3.9444	     2.7695	    -5.7068	    -2.5177	   -12.5046	    -1.9302	     0.5875	    -4.9515	
     3.6087	    -0.3357	    -3.3569	     2.7695	    -4.9515	    -2.1820	   -11.5814	    -1.3428	     1.7624	    -4.1962	
     3.9444	     0.3357	    -2.5177	     3.1052	    -3.8605	    -1.4267	   -10.0708	    -0.3357	     2.9373	    -3.0212	
     4.5319	     1.2589	    -1.3428	     3.6926	    -2.3499	    -0.5035	    -8.2245	     0.8392	     4.0283	    -1.5945	
     5.2032	     2.2659	     0.0000	     4.3640	    -0.6714	     0.5875	    -6.2103	     2.0981	     4.7836	    -0.0839	
     5.7907	     3.3569	     1.3428	     4.9515	     1.0071	     1.5945	    -4.2801	     3.1052	     4.8676	     1.1749	
     6.2943	     4.2801	     2.6016	     5.4550	     2.6016	     2.4338	    -2.5177	     3.8605	     4.3640	     2.0981	
     6.5460	     5.0354	     3.6926	     5.7068	     3.9444	     3.1052	    -1.0910	     4.2801	     3.4409	     2.6016	
     6.7139	     5.5389	     4.5319	     5.7907	     4.9515	     3.3569	    -0.1678	     4.4479	     2.3499	     2.5177	
     6.6299	     5.8746	     5.1193	     5.7068	     5.5389	     3.4409	     0.3357	     4.3640	     1.2589	     2.0142	
     6.3782	     5.8746	     5.4550	     5.5389	     5.8746	     3.1891	     0.1678	     4.0283	     0.2518	     1.0910	
     6.0425	     5.7068	     5.4550	     5.2872	     5.7907	     2.6016	    -0.3357	     3.6087	    -0.7553	    -0.1678	
     5.6229	     5.3711	     5.3711	     4.9515	     5.3711	     1.8463	    -1.3428	     3.0212	    -1.6785	    -1.5945	
     5.2032	     4.9515	     5.0354	     4.5319	     4.6158	     0.9232	    -2.6855	     2.4338	    -2.6016	    -3.1891	
     4.8676	     4.4479	     4.5319	     4.1122	     3.5248	    -0.0839	    -4.1962	     1.7624	    -3.4409	    -4.7836	
     4.5319	     3.9444	     3.8605	     3.6926	     2.1820	    -1.0910	    -5.8746	     1.1749	    -4.1962	    -6.3782	
     4.1962	     3.3569	     3.0212	     3.2730	     0.5035	    -1.9302	    -7.5531	     0.6714	    -4.7836	    -7.7209	
     3.9444	     2.8534	     2.0142	     2.8534	    -1.2589	    -2.5177	    -9.1476	     0.1678	    -5.2032	    -8.7280	
     3.6926	     2.3499	     1.0071	     2.5177	    -2.8534	    -2.9373	   -10.4904	    -0.0839	    -5.4550	    -9.4833	
     3.5248	     2.0142	     0.0839	     2.1820	    -4.0283	    -3.0212	   -11.4136	    -0.2518	    -5.4550	    -9.7351	
     3.6087	     1.9302	    -0.5035	     2.0981	    -4.3640	    -2.7695	   -11.6653	    -0.0839	    -5.0354	    -9.5673	
     3.8605	     2.1820	    -0.6714	     2.2659	    -4.0283	    -2.2659	   -11.2457	     0.2518	    -4.3640	    -8.8120	
     4.3640	     2.6855	    -0.4196	     2.6016	    -3.1052	    -1.5945	   -10.1547	     0.8392	    -3.3569	    -7.6370	
     5.0354	     3.6087	     0.0839	     3.1052	    -1.7624	    -0.7553	    -8.6441	     1.5106	    -2.1820	    -6.1264	
     5.9586	     4.6997	     0.9232	     3.7766	    -0.2518	     0.0000	    -6.7978	     2.1820	    -1.0071	    -4.5319	
     6.9656	     5.9586	     1.8463	     4.4479	     1.3428	     0.6714	    -4.8676	     2.6855	     0.1678	    -3.0212	
     8.0566	     7.3013	     2.9373	     5.2032	     2.9373	     1.1749	    -2.9373	     3.0212	     1.0071	    -1.6785	
     9.1476	     8.7280	     4.1122	     5.9586	     4.4479	     1.6785	    -1.2589	     3.3569	     1.7624	    -0.6714	
    10.2386	     9.9869	     5.2872	     6.7139	     5.7068	     2.1820	     0.0000	     3.6087	     2.2659	     0.0839	
    11.1618	    11.0779	     6.2103	     7.3853	     6.5460	     2.6016	     0.7553	     3.9444	     2.6855	     0.5035	
    11.8332	    11.9171	     6.9656	     7.8888	     6.9656	     2.9373	     1.0071	     4.1122	     2.8534	     0.5035	
    12.1689	    12.2528	     7.3013	     8.2245	     6.8817	     3.1052	     0.5875	     4.1962	     2.6855	     0.0839	
    12.0850	    12.1689	     7.2174	     8.1406	     6.2943	     2.8534	    -0.2518	     3.8605	     2.1820	    -0.8392	
    11.4975	    11.4975	     6.8817	     7.7209	     5.3711	     2.2659	    -1.4267	     3.2730	     1.3428	    -2.0142	
    10.4904	    10.4904	     6.2103	     6.9656	     4.1962	     1.4267	    -2.8534	     2.2659	     0.1678	    -3.3569	
     9.3155	     9.1476	     5.3711	     6.0425	     2.9373	     0.3357	    -4.1962	     1.0910	    -1.0071	    -4.7836	
     7.8888	     7.8049	     4.5319	     5.0354	     1.7624	    -0.7553	    -5.4550	    -0.0839	    -2.1820	    -5.9586	
     6.4621	     6.4621	     3.7766	     4.0283	     0.8392	    -1.8463	    -6.2943	    -1.2589	    -3.1891	    -6.8817	
     5.1193	     5.2872	     3.1891	     3.1891	     0.2518	    -2.8534	    -6.7978	    -2.1820	    -3.8605	    -7.4692	
     3.9444	     4.3640	     2.7695	     2.5177	     0.0000	    -3.6087	    -6.7978	    -2.8534	    -4.2801	    -7.5531	
     3.0212	     3.7766	     2.5177	     2.0142	     0.1678	    -4.1962	    -6.3782	    -3.3569	    -4.2801	    -7.1335	
     2.3499	     3.6087	     2.5177	     1.7624	     0.6714	    -4.4479	    -5.4550	    -3.4409	    -3.8605	    -6.2103	
     2.0981	     3.6926	     2.6855	     1.7624	     1.4267	    -4.5319	    -4.1962	    -3.3569	    -3.1891	    -4.9515	
     2.0981	     4.0283	     3.0212	     1.9302	     2.5177	    -4.2801	    -2.6016	    -2.9373	    -2.1820	    -3.3569	
     2.2659	     4.6158	     3.4409	     2.3499	     3.6926	    -3.9444	    -0.7553	    -2.4338	    -1.0910	    -1.5106	
     2.6855	     5.2872	     3.9444	     2.7695	     4.8676	    -3.4409	     1.0910	    -1.7624	     0.0839	     0.3357	
     3.1891	     5.9586	     4.4479	     3.1052	     6.0425	    -3.0212	     2.8534	    -1.1749	     1.1749	     2.0142	
     3.6926	     6.6299	     5.0354	     3.4409	     7.0496	    -2.6016	     4.3640	    -0.5875	     2.0142	     3.5248	
     4.0283	     6.9656	     5.5389	     3.4409	     7.8049	    -2.4338	     5.4550	    -0.3357	     2.6855	     4.5319	
     4.1122	     7.0496	     5.7907	     3.1891	     8.1406	    -2.5177	     6.0425	    -0.2518	     2.8534	     5.0354	
     3.9444	     6.7139	     5.5389	     2.5177	     7.8888	    -2.9373	     6.0425	    -0.5035	     2.7695	     5.0354	
     3.3569	     5.8746	     4.8676	     1.3428	     7.1335	    -3.7766	     5.3711	    -1.1749	     2.1820	     4.4479	
     2.4338	     4.6158	     3.6926	    -0.3357	     5.7068	    -4.9515	     4.1962	    -2.1820	     1.1749	     3.2730	
     1.2589	     3.0212	     2.0981	    -2.2659	     3.8605	    -6.3782	     2.5177	    -3.5248	    -0.0839	     1.7624	
    -0.0839	     1.2589	     0.2518	    -4.2801	     1.7624	    -7.9727	     0.6714	    -4.9515	    -1.5106	     0.0000	
    -1.3428	    -0.5035	    -1.7624	    -6.1264	    -0.5035	    -9.4833	    -1.2589	    -6.3782	    -2.9373	    -1.7624	
[Epoch Header]
[Trial Type]	21
[Accept]	1
[Correct]	0
[RT]	 0.000
[Resp]	0
[Epoch Data]
    -6.9656	    -6.0425	    -1.2589	     3.1891	     0.1678	     2.0981	     5.2032	     4.1962	     4.9515	     5.3711	
    -7.9727	    -7.2174	    -2.5177	     1.5106	    -1.5945	     0.8392	     3.4409	     2.8534	     3.5248	     3.5248	
    -8.9798	    -8.3923	    -3.6087	    -0.1678	    -3.1052	    -0.4196	     1.7624	     1.5106	     2.0981	     1.5945	
    -9.8190	    -9.3155	    -4.4479	    -1.5106	    -4.1962	    -1.4267	     0.4196	     0.5035	     0.9232	    -0.1678	
   -10.4065	    -9.9030	    -4.9515	    -2.4338	    -4.6997	    -2.0981	    -0.4196	    -0.1678	     0.0839	    -1.5106	
   -10.7422	   -10.0708	    -5.0354	    -2.9373	    -4.5319	    -2.3499	    -0.5875	    -0.4196	    -0.3357	    -2.4338	
   -10.7422	    -9.8190	    -4.7836	    -2.8534	    -3.7766	    -2.1820	    -0.1678	    -0.2518	    -0.2518	    -2.6855	
   -10.4904	    -9.1476	    -4.1122	    -2.4338	    -2.4338	    -1.5945	     0.8392	     0.4196	     0.4196	    -2.3499	
    -9.9869	    -8.2245	    -3.1052	    -1.5945	    -0.7553	    -0.7553	     2.4338	     1.3428	     1.4267	    -1.4267	
    -9.3155	    -7.1335	    -1.9302	    -0.5875	     1.0910	     0.4196	     4.2801	     2.5177	     2.7695	     0.0000	
    -8.4763	    -5.9586	    -0.6714	     0.5875	     3.0212	     1.5945	     6.4621	     3.8605	     4.2801	     1.7624	
    -7.6370	    -4.7836	     0.5035	     1.8463	     4.8676	     2.8534	     8.5602	     5.2872	     5.8746	     3.6087	
    -6.7139	    -3.6926	     1.6785	     3.1052	     6.6299	     4.0283	    10.4904	     6.5460	     7.3013	     5.4550	
    -5.8746	    -2.6855	     2.6855	     4.1122	     8.0566	     5.0354	    12.1689	     7.7209	     8.6441	     7.1335	
    -5.2032	    -1.9302	     3.6087	     4.9515	     9.1476	     5.8746	    13.3438	     8.6441	     9.6512	     8.3923	
    -4.6997	    -1.3428	     4.2801	     5.4550	     9.8190	     6.3782	    14.0152	     9.3994	    10.3226	     9.1476	
    -4.5319	    -1.0071	     4.6158	     5.5389	     9.9869	     6.5460	    14.0991	     9.8190	    10.5743	     9.4833	
    -4.6997	    -1.0910	     4.6158	     5.0354	     9.6512	     6.2943	    13.5956	     9.9030	    10.4065	     9.1476	
    -5.1193	    -1.5106	     4.1962	     4.1122	     8.9798	     5.5389	    12.5885	     9.6512	     9.9030	     8.3084	
    -5.8746	    -2.2659	     3.6087	     2.6855	     7.9727	     4.4479	    11.2457	     9.0637	     8.9798	     7.0496	
    -6.6299	    -3.1891	     2.7695	     1.0071	     6.8817	     3.1891	     9.7351	     8.3084	     7.8888	     5.4550	
    -7.4692	    -4.1122	     2.0142	    -0.6714	     5.8746	     1.7624	     8.2245	     7.4692	     6.7139	     3.7766	
    -8.0566	    -5.0354	     1.2589	    -2.1820	     4.9515	     0.5035	     6.7978	     6.5460	     5.5389	     2.0981	
    -8.5602	    -5.8746	     0.7553	    -3.3569	     4.3640	    -0.5875	     5.7068	     5.5389	     4.4479	     0.6714	
    -8.8959	    -6.4621	     0.4196	    -4.1962	     4.0283	    -1.4267	     4.9515	     4.5319	     3.4409	    -0.4196	
    -9.0637	    -6.9656	     0.1678	    -4.6158	     3.8605	    -2.0142	     4.4479	     3.4409	     2.6016	    -1.1749	
    -9.1476	    -7.2174	     0.1678	    -4.8676	     3.8605	    -2.4338	     4.2801	     2.3499	     1.9302	    -1.4267	
    -9.0637	    -7.3853	     0.1678	    -4.8676	     3.8605	    -2.6855	     4.4479	     1.3428	     1.5106	    -1.3428	
    -8.8959	    -7.2174	     0.2518	    -4.6997	     3.8605	    -2.6855	     4.7836	     0.5035	     1.4267	    -0.7553	
    -8.5602	    -6.9656	     0.4196	    -4.5319	     3.6926	    -2.5177	     5.2872	     0.0839	     1.5945	     0.1678	
    -8.2245	    -6.6299	     0.5035	    -4.3640	     3.3569	    -2.1820	     5.8746	     0.0000	     2.0981	     1.3428	
    -7.8888	    -6.2943	     0.6714	    -4.3640	     3.0212	    -1.8463	     6.4621	     0.0839	     2.6855	     2.5177	
    -7.6370	    -5.8746	     0.7553	    -4.5319	     2.6855	    -1.5106	     7.0496	     0.3357	     3.1891	     3.5248	
    -7.5531	    -5.6229	     0.8392	    -4.9515	     2.2659	    -1.3428	     7.3013	     0.5035	     3.4409	     4.3640	
    -7.6370	    -5.4550	     0.6714	    -5.6229	     1.6785	    -1.3428	     7.3013	     0.4196	     3.5248	     4.6997	
    -7.8888	    -5.4550	     0.3357	    -6.5460	     0.8392	    -1.5945	     6.8817	     0.1678	     3.1891	     4.6158	
    -8.3084	    -5.7068	    -0.2518	    -7.6370	    -0.4196	    -2.1820	     6.0425	    -0.3357	     2.5177	     4.0283	
    -8.8120	    -6.1264	    -1.0910	    -8.8120	    -1.8463	    -2.9373	     4.6997	    -1.0910	     1.5106	     3.0212	
    -9.3994	    -6.7139	    -2.0142	   -10.1547	    -3.3569	    -4.1122	     2.9373	    -2.0142	     0.2518	     1.5945	
   -10.0708	    -7.5531	    -3.1052	   -11.4975	    -4.6158	    -5.4550	     1.0910	    -3.1052	    -1.0910	     0.0000	
   -10.5743	    -8.3923	    -4.0283	   -12.8403	    -5.5389	    -7.0496	    -0.9232	    -4.2801	    -2.5177	    -1.6785	
   -11.0779	    -9.3155	    -4.8676	   -14.0152	    -6.0425	    -8.6441	    -2.7695	    -5.2872	    -3.8605	    -3.2730	
   -11.5814	   -10.1547	    -5.5389	   -15.0223	    -6.3782	   -10.1547	    -4.3640	    -6.2103	    -4.9515	    -4.6997	
   -11.9171	   -10.9940	    -6.1264	   -15.7776	    -6.4621	   -11.3297	    -5.7907	    -6.8817	    -5.7907	    -5.7907	
   -12.2528	   -11.6653	    -6.4621	   -16.1133	    -6.5460	   -12.0850	    -6.7139	    -7.2174	    -6.2103	    -6.3782	
   -12.5046	   -12.2528	    -6.7139	   -16.1133	    -6.5460	   -12.4207	    -7.3013	    -7.2174	    -6.3782	    -6.6299	
   -12.7563	   -12.6724	    -6.8817	   -15.6937	    -6.4621	   -12.1689	    -7.4692	    -6.9656	    -6.0425	    -6.2943	
   -12.8403	   -12.9242	    -6.7978	   -14.7705	    -6.2103	   -11.4975	    -7.0496	    -6.2943	    -5.3711	    -5.5389	
   -12.8403	   -12.8403	    -6.5460	   -13.5956	    -5.7068	   -10.4904	    -6.2103	    -5.3711	    -4.3640	    -4.2801	
   -12.5046	   -12.5046	    -6.2103	   -12.0850	    -5.0354	    -9.0637	    -4.9515	    -4.1122	    -3.1052	    -2.6016	
   -12.0010	   -12.0010	    -5.7907	   -10.3226	    -4.1962	    -7.4692	    -3.4409	    -2.6855	    -1.5945	    -0.6714	
   -11.2457	   -11.2457	    -5.2872	    -8.3084	    -3.1891	    -5.7068	    -1.7624	    -1.0071	     0.0839	     1.3428	
   -10.1547	   -10.3226	    -4.8676	    -6.2103	    -2.1820	    -3.7766	    -0.0839	     0.7553	     1.7624	     3.4409	
    -8.8959	    -9.3155	    -4.3640	    -4.0283	    -1.0910	    -1.7624	     1.5106	     2.6016	     3.3569	     5.4550	
    -7.4692	    -8.2245	    -3.7766	    -1.6785	    -0.0839	     0.1678	     2.9373	     4.4479	     4.9515	     7.1335	
    -5.8746	    -7.1335	    -3.1891	     0.5875	     0.8392	     2.1820	     3.9444	     6.2103	     6.2943	     8.5602	
    -4.2801	    -6.0425	    -2.6855	     2.8534	     1.5945	     4.1122	     4.6158	     7.8888	     7.3853	     9.4833	
    -2.6855	    -5.0354	    -2.0981	     5.0354	     2.0981	     5.8746	     4.8676	     9.3994	     8.1406	     9.9030	
    -1.0071	    -4.1122	    -1.5106	     7.0496	     2.3499	     7.4692	     4.7836	    10.6583	     8.7280	     9.9869	
     0.6714	    -3.1891	    -0.9232	     8.9798	     2.4338	     8.8959	     4.2801	    11.7493	     9.1476	     9.6512	
     2.2659	    -2.2659	    -0.3357	    10.8261	     2.3499	    10.2386	     3.5248	    12.6724	     9.3155	     9.1476	
     3.9444	    -1.4267	     0.2518	    12.6724	     2.1820	    11.3297	     2.7695	    13.4277	     9.4833	     8.3923	
     5.4550	    -0.5875	     0.9232	    14.2670	     2.0142	    12.4207	     2.0142	    14.1830	     9.6512	     7.7209	
     6.9656	     0.1678	     1.5945	    15.8615	     1.9302	    13.2599	     1.5106	    14.8544	     9.9869	     7.1335	
     8.2245	     1.0071	     2.3499	    17.2882	     2.0142	    14.0991	     1.3428	    15.4419	    10.4065	     6.8817	
     9.3155	     1.7624	     3.1891	    18.5471	     2.2659	    14.9384	     1.5106	    16.1133	    10.9940	     7.0496	
    10.3226	     2.5177	     4.1122	    19.8059	     2.6855	    15.7776	     2.0981	    16.7007	    11.9171	     7.6370	
    11.1618	     3.3569	     5.1193	    21.0648	     3.4409	    16.6168	     3.0212	    17.4561	    13.1760	     8.6441	
    11.9171	     4.2801	     6.2943	    22.3236	     4.3640	    17.5400	     4.3640	    18.2114	    14.6866	    10.1547	
    12.5885	     5.2872	     7.6370	    23.5825	     5.5389	    18.5471	     5.9586	    19.1345	    16.4490	    12.0010	
    13.0081	     6.2943	     8.9798	    24.7574	     6.8817	    19.5541	     7.6370	    20.0577	    18.2953	    14.0152	
    13.3438	     7.3013	    10.3226	    25.8484	     8.3923	    20.4773	     9.3994	    20.9808	    20.1416	    15.9454	
    13.4277	     8.0566	    11.4975	    26.6876	     9.9030	    21.2326	    10.9940	    21.8201	    21.6522	    17.7078	
    13.2599	     8.5602	    12.4207	    27.1072	    11.2457	    21.7361	    12.3367	    22.2397	    22.4915	    19.0506	
    12.8403	     8.8120	    12.9242	    27.2751	    12.4207	    21.9040	    13.3438	    22.3236	    22.6593	    19.7220	
    12.1689	     8.6441	    12.9242	    27.0233	    13.1760	    21.6522	    13.7634	    21.9040	    21.7361	    19.7220	
    11.4136	     8.1406	    12.3367	    26.4359	    13.3438	    21.1487	    13.5956	    21.0648	    19.8898	    18.9667	
    10.4904	     7.3013	    11.3297	    25.5966	    12.7563	    20.2255	    12.8403	    19.6381	    17.3721	    17.4561	
     9.3994	     6.1264	     9.9030	    24.5056	    11.6653	    19.1345	    11.4975	    17.9596	    14.4348	    15.4419	
     8.3923	     4.7836	     8.1406	    23.2468	     9.9869	    17.7078	     9.5673	    16.0294	    11.4975	    13.0920	
     7.3013	     3.2730	     6.2943	    21.9879	     7.9727	    16.2811	     7.3853	    14.0152	     8.8120	    10.5743	
     6.2103	     1.7624	     4.2801	    20.5612	     5.6229	    14.6866	     5.0354	    12.0010	     6.4621	     8.0566	
     5.2872	     0.3357	     2.2659	    19.3024	     3.2730	    13.1760	     2.7695	    10.1547	     4.4479	     5.7068	
     4.4479	    -1.0071	     0.2518	    18.1274	     0.9232	    11.8332	     0.6714	     8.5602	     2.7695	     3.6926	
     3.7766	    -2.1820	    -1.5106	    16.9525	    -1.1749	    10.5743	    -1.0910	     7.1335	     1.5106	     2.0142	
     3.2730	    -3.1891	    -3.0212	    15.9454	    -2.9373	     9.5673	    -2.4338	     5.9586	     0.5875	     0.7553	
     2.9373	    -3.8605	    -4.1122	    15.0223	    -4.1122	     8.6441	    -3.2730	     5.2032	     0.0000	    -0.0839	
     2.8534	    -4.2801	    -4.8676	    14.2670	    -4.6997	     7.9727	    -3.6087	     4.6158	    -0.2518	    -0.4196	
     2.8534	    -4.4479	    -5.1193	    13.5117	    -4.8676	     7.5531	    -3.4409	     4.3640	    -0.1678	    -0.5035	
     3.1052	    -4.2801	    -5.1193	    13.0081	    -4.5319	     7.3853	    -2.8534	     4.3640	     0.1678	    -0.3357	
     3.4409	    -3.9444	    -4.7836	    12.7563	    -3.8605	     7.4692	    -2.0142	     4.6158	     0.5875	     0.0839	
     3.8605	    -3.4409	    -4.1122	    12.7563	    -3.0212	     7.7209	    -1.0071	     5.0354	     1.2589	     0.5875	
     4.4479	    -2.8534	    -3.3569	    13.0081	    -2.0981	     8.2245	     0.0839	     5.6229	     1.9302	     1.1749	
     5.1193	    -2.2659	    -2.4338	    13.5117	    -1.0910	     8.8120	     1.0910	     6.2103	     2.6016	     1.7624	
     5.7907	    -1.5945	    -1.5945	    14.1830	    -0.2518	     9.2316	     1.8463	     6.7978	     3.1052	     2.0981	
     6.3782	    -1.0910	    -0.8392	    14.6866	     0.3357	     9.5673	     2.1820	     7.0496	     3.3569	     2.1820	
     6.7978	    -0.7553	    -0.3357	    15.0223	     0.4196	     9.3994	     1.9302	     6.8817	     3.1891	     1.8463	
     7.0496	    -0.6714	    -0.0839	    14.8544	     0.0839	     8.7280	     1.0910	     6.2103	     2.6016	     1.0071	
     7.0496	    -0.9232	    -0.3357	    14.0991	    -0.8392	     7.4692	    -0.2518	     5.0354	     1.4267	    -0.3357	
     6.7139	    -1.5106	    -0.8392	    12.7563	    -2.0981	     5.7907	    -2.0142	     3.4409	    -0.0839	    -2.0981	
     6.0425	    -2.3499	    -1.6785	    10.9940	    -3.6087	     3.8605	    -4.1122	     1.6785	    -1.8463	    -4.1962	
     5.1193	    -3.4409	    -2.7695	     8.9798	    -5.2032	     1.9302	    -6.1264	    -0.1678	    -3.7766	    -6.4621	
     3.9444	    -4.6997	    -4.0283	     6.8817	    -6.9656	     0.0000	    -8.1406	    -1.9302	    -5.6229	    -8.6441	
     2.6016	    -6.0425	    -5.3711	     4.9515	    -8.5602	    -1.7624	    -9.9030	    -3.4409	    -7.3013	   -10.6583	
     1.2589	    -7.3013	    -6.7139	     3.2730	   -10.1547	    -3.1891	   -11.3297	    -4.7836	    -8.8120	   -12.3367	
    -0.0839	    -8.4763	    -7.8888	     1.9302	   -11.4975	    -4.2801	   -12.2528	    -5.7068	    -9.9030	   -13.5956	
    -1.2589	    -9.3994	    -8.8959	     1.0071	   -12.6724	    -5.0354	   -12.8403	    -6.2103	   -10.5743	   -14.3509	
    -2.2659	    -9.9869	    -9.4833	     0.5035	   -13.4277	    -5.2872	   -12.8403	    -6.3782	   -10.8261	   -14.5187	
    -2.9373	   -10.2386	    -9.7351	     0.4196	   -13.8474	    -5.2032	   -12.4207	    -6.1264	   -10.6583	   -14.1830	
    -3.4409	   -10.0708	    -9.6512	     0.6714	   -13.8474	    -4.7836	   -11.5814	    -5.5389	   -10.1547	   -13.4277	
    -3.6087	    -9.7351	    -9.2316	     1.2589	   -13.4277	    -4.1122	   -10.4065	    -4.6997	    -9.3155	   -12.2528	
    -3.6087	    -9.2316	    -8.7280	     1.9302	   -12.6724	    -3.3569	    -9.0637	    -3.7766	    -8.3923	   -10.9940	
    -3.6087	    -8.7280	    -8.3084	     2.5177	   -11.5814	    -2.6016	    -7.7209	    -2.9373	    -7.5531	    -9.7351	
    -3.6087	    -8.3084	    -7.8888	     3.0212	   -10.3226	    -2.0981	    -6.3782	    -2.2659	    -6.7139	    -8.6441	
    -3.6087	    -7.9727	    -7.7209	     3.1052	    -8.8959	    -1.8463	    -5.2872	    -1.7624	    -6.1264	    -7.8049	
    -3.7766	    -7.8888	    -7.6370	     2.8534	    -7.5531	    -2.0142	    -4.5319	    -1.5945	    -5.8746	    -7.3853	
    -4.0283	    -7.9727	    -7.6370	     2.2659	    -6.5460	    -2.5177	    -4.2801	    -1.7624	    -5.8746	    -7.3853	
    -4.4479	    -8.3084	    -7.8049	     1.1749	    -5.9586	    -3.5248	    -4.4479	    -2.1820	    -6.2103	    -7.8888	
    -5.1193	    -8.8959	    -8.1406	    -0.2518	    -5.8746	    -4.8676	    -5.0354	    -2.9373	    -6.8817	    -8.7280	
    -5.9586	    -9.6512	    -8.6441	    -1.9302	    -6.2103	    -6.3782	    -6.0425	    -3.9444	    -7.8049	    -9.9030	
    -7.0496	   -10.5743	    -9.2316	    -3.6087	    -6.8817	    -7.9727	    -7.3013	    -5.0354	    -8.8959	   -11.3297	
    -8.3923	   -11.5814	    -9.8190	    -5.3711	    -7.6370	    -9.5673	    -8.5602	    -6.1264	   -10.0708	   -12.7563	
    -9.8190	   -12.6724	   -10.3226	    -6.8817	    -8.3923	   -11.0779	    -9.8190	    -7.3013	   -11.1618	   -14.0991	
   -11.3297	   -13.7634	   -10.8261	    -8.2245	    -9.0637	   -12.3367	   -10.7422	    -8.2245	   -12.1689	   -15.2740	
   -12.8403	   -14.7705	   -11.1618	    -9.3155	    -9.3994	   -13.3438	   -11.4136	    -9.0637	   -12.8403	   -16.0294	
   -14.1830	   -15.5258	   -11.2457	   -10.0708	    -9.3994	   -14.0152	   -11.6653	    -9.5673	   -13.1760	   -16.2811	
   -15.2740	   -15.9454	   -10.9940	   -10.6583	    -8.9798	   -14.4348	   -11.4136	    -9.9030	   -13.1760	   -16.1133	
   -15.9454	   -16.0294	   -10.4065	   -10.9100	    -7.9727	   -14.6027	   -10.5743	    -9.9030	   -12.7563	   -15.4419	
   -16.1133	   -15.6937	    -9.3994	   -11.0779	    -6.5460	   -14.4348	    -9.3155	    -9.6512	   -12.0010	   -14.2670	
   -15.9454	   -14.8544	    -8.0566	   -10.9940	    -4.7836	   -14.0991	    -7.4692	    -9.0637	   -10.8261	   -12.6724	
   -15.3580	   -13.7634	    -6.4621	   -10.9100	    -2.7695	   -13.5956	    -5.4550	    -8.3084	    -9.4833	   -10.8261	
   -14.5187	   -12.3367	    -4.8676	   -10.7422	    -0.9232	   -13.0920	    -3.1891	    -7.4692	    -7.8888	    -8.8120	
   -13.5117	   -10.9100	    -3.2730	   -10.7422	     0.6714	   -12.5046	    -1.0910	    -6.5460	    -6.3782	    -6.7978	
   -12.5046	    -9.4833	    -2.0142	   -10.7422	     1.5945	   -12.0010	     0.6714	    -5.7068	    -4.8676	    -4.9515	
   -11.4975	    -8.3084	    -1.0910	   -10.7422	     1.7624	   -11.6653	     2.0142	    -4.9515	    -3.6926	    -3.4409	
   -10.6583	    -7.4692	    -0.6714	   -10.8261	     1.2589	   -11.4136	     2.7695	    -4.4479	    -2.7695	    -2.3499	
    -9.9030	    -6.9656	    -0.6714	   -10.9940	     0.0839	   -11.3297	     2.7695	    -4.1122	    -2.2659	    -1.7624	
    -9.3994	    -6.8817	    -1.0910	   -11.2457	    -1.3428	   -11.4975	     2.2659	    -4.0283	    -2.1820	    -1.7624	
    -9.2316	    -7.2174	    -1.8463	   -11.6653	    -3.0212	   -12.0010	     1.0910	    -4.2801	    -2.5177	    -2.3499	
    -9.2316	    -7.8049	    -2.8534	   -12.3367	    -4.6997	   -12.6724	    -0.4196	    -4.8676	    -3.2730	    -3.4409	
    -9.3994	    -8.6441	    -3.9444	   -13.0920	    -6.3782	   -13.5117	    -2.3499	    -5.6229	    -4.2801	    -4.8676	
    -9.6512	    -9.4833	    -4.9515	   -13.8474	    -7.7209	   -14.5187	    -4.2801	    -6.6299	    -5.4550	    -6.4621	
    -9.9869	   -10.4065	    -5.9586	   -14.6866	    -8.7280	   -15.4419	    -6.0425	    -7.6370	    -6.6299	    -8.0566	
   -10.4065	   -11.1618	    -6.7978	   -15.4419	    -9.3155	   -16.2811	    -7.5531	    -8.7280	    -7.8049	    -9.4833	
   -10.7422	   -11.8332	    -7.5531	   -16.1133	    -9.3994	   -17.0364	    -8.6441	    -9.7351	    -8.8120	   -10.7422	
   -11.1618	   -12.5046	    -8.1406	   -16.7007	    -9.1476	   -17.6239	    -9.3155	   -10.7422	    -9.5673	   -11.5814	
   -11.5814	   -13.0081	    -8.4763	   -17.1204	    -8.6441	   -18.0435	    -9.4833	   -11.4975	   -10.0708	   -11.9171	
   -11.9171	   -13.3438	    -8.7280	   -17.4561	    -7.9727	   -18.2953	    -9.1476	   -12.0010	   -10.1547	   -11.8332	
   -12.2528	   -13.5117	    -8.7280	   -17.6239	    -7.2174	   -18.2114	    -8.3923	   -12.1689	    -9.9030	   -11.3297	
   -12.5046	   -13.5117	    -8.5602	   -17.6239	    -6.2943	   -17.9596	    -7.1335	   -12.0010	    -9.2316	   -10.3226	
   -12.7563	   -13.4277	    -8.2245	   -17.5400	    -5.2872	   -17.5400	    -5.7068	   -11.5814	    -8.2245	    -8.8959	
   -13.0081	   -13.1760	    -7.8049	   -17.3721	    -4.2801	   -17.0364	    -4.1122	   -10.9940	    -7.0496	    -7.3013	
   -13.1760	   -13.0081	    -7.4692	   -17.2882	    -3.3569	   -16.7007	    -2.6016	   -10.2386	    -5.7068	    -5.7068	
   -13.4277	   -12.7563	    -7.1335	   -17.1204	    -2.6016	   -16.4490	    -1.2589	    -9.3994	    -4.3640	    -4.1122	
   -13.6795	   -12.5885	    -6.8817	   -17.1204	    -2.0981	   -16.3651	    -0.1678	    -8.6441	    -3.1891	    -2.7695	
   -13.9313	   -12.5046	    -6.7978	   -17.2043	    -1.8463	   -16.5329	     0.4196	    -7.8888	    -2.0981	    -1.6785	
   -14.1830	   -12.5046	    -6.8817	   -17.2882	    -1.8463	   -16.9525	     0.5875	    -7.3853	    -1.2589	    -1.0910	
   -14.5187	   -12.7563	    -7.1335	   -17.4561	    -2.2659	   -17.3721	     0.2518	    -7.0496	    -0.8392	    -0.9232	
   -14.9384	   -13.1760	    -7.7209	   -17.7078	    -3.0212	   -17.9596	    -0.5875	    -7.0496	    -0.7553	    -1.2589	
   -15.5258	   -13.8474	    -8.4763	   -18.1274	    -4.1962	   -18.7149	    -1.9302	    -7.3853	    -1.1749	    -2.0142	
   -16.1972	   -14.8544	    -9.5673	   -18.7149	    -5.6229	   -19.4702	    -3.5248	    -8.1406	    -1.9302	    -3.1052	
   -17.0364	   -15.8615	   -10.7422	   -19.3024	    -7.1335	   -20.3094	    -5.2872	    -9.2316	    -3.1052	    -4.4479	
   -17.9596	   -17.0364	   -11.8332	   -19.9738	    -8.6441	   -21.2326	    -7.0496	   -10.5743	    -4.3640	    -5.7907	
   -18.7988	   -18.1274	   -12.7563	   -20.5612	    -9.9030	   -21.9879	    -8.4763	   -12.1689	    -5.7907	    -6.9656	
   -19.6381	   -19.0506	   -13.5117	   -21.0648	   -10.8261	   -22.7432	    -9.4833	   -13.7634	    -7.0496	    -7.9727	
   -20.3094	   -19.8898	   -13.9313	   -21.4005	   -11.4136	   -23.2468	   -10.0708	   -15.1901	    -8.1406	    -8.5602	
   -20.7291	   -20.3934	   -14.0152	   -21.5683	   -11.5814	   -23.5825	    -9.9869	   -16.1972	    -8.7280	    -8.6441	
   -20.9808	   -20.5612	   -13.6795	   -21.4844	   -11.1618	   -23.6664	    -9.3155	   -16.7847	    -8.8959	    -8.1406	
   -20.9808	   -20.3094	   -13.0081	   -21.1487	   -10.2386	   -23.4146	    -7.9727	   -16.7007	    -8.5602	    -7.2174	
   -20.6451	   -19.6381	   -11.8332	   -20.5612	    -8.8120	   -22.8271	    -6.1264	   -16.1972	    -7.8049	    -5.7907	
   -20.0577	   -18.6310	   -10.4065	   -19.7220	    -7.0496	   -21.9879	    -3.8605	   -15.2740	    -6.6299	    -4.0283	
   -19.3024	   -17.3721	    -8.8959	   -18.6310	    -5.0354	   -20.8969	    -1.4267	   -14.0152	    -5.2872	    -2.1820	
   -18.4631	   -15.9454	    -7.3853	   -17.4561	    -3.0212	   -19.6381	     1.0071	   -12.6724	    -3.8605	    -0.2518	
   -17.6239	   -14.6027	    -5.9586	   -16.1972	    -1.0910	   -18.2953	     3.2730	   -11.1618	    -2.4338	     1.5106	
   -16.7847	   -13.2599	    -4.7836	   -14.7705	     0.5875	   -16.8686	     5.2032	    -9.6512	    -1.0910	     2.8534	
   -16.0294	   -12.0850	    -3.7766	   -13.3438	     2.0142	   -15.4419	     6.7978	    -8.1406	     0.0000	     3.8605	
   -15.3580	   -11.0779	    -2.8534	   -12.0010	     3.1891	   -13.9313	     7.8888	    -6.7139	     0.9232	     4.4479	
   -14.7705	   -10.1547	    -2.0981	   -10.5743	     4.0283	   -12.5046	     8.5602	    -5.3711	     1.5945	     4.6158	
   -14.2670	    -9.3994	    -1.5106	    -9.3155	     4.6158	   -11.1618	     8.7280	    -4.1122	     2.0142	     4.3640	
   -13.7634	    -8.8120	    -1.0071	    -8.0566	     4.7836	    -9.8190	     8.4763	    -2.9373	     2.2659	     3.7766	
   -13.1760	    -8.2245	    -0.5875	    -6.7139	     4.6997	    -8.5602	     7.8888	    -1.8463	     2.4338	     3.0212	
   -12.5046	    -7.7209	    -0.1678	    -5.3711	     4.3640	    -7.2174	     7.1335	    -0.7553	     2.5177	     2.2659	
   -11.5814	    -7.0496	     0.1678	    -3.9444	     3.6926	    -5.7907	     6.2943	     0.4196	     2.6016	     1.5945	
   -10.4065	    -6.2943	     0.5035	    -2.5177	     2.8534	    -4.4479	     5.4550	     1.5106	     2.7695	     1.0910	
    -9.0637	    -5.5389	     0.7553	    -1.1749	     1.9302	    -3.1891	     4.6997	     2.4338	     2.8534	     0.6714	
    -7.8888	    -4.8676	     0.9232	     0.0000	     1.0071	    -2.1820	     4.1122	     3.1891	     2.9373	     0.3357	
    -6.8817	    -4.3640	     0.9232	     0.7553	     0.2518	    -1.5945	     3.6926	     3.6087	     2.7695	     0.1678	
    -6.1264	    -4.1962	     0.7553	     1.0071	    -0.1678	    -1.4267	     3.5248	     3.6087	     2.4338	    -0.1678	
    -5.7907	    -4.2801	     0.3357	     0.8392	    -0.2518	    -1.6785	     3.5248	     3.1891	     1.8463	    -0.4196	
    -5.7907	    -4.7836	    -0.2518	     0.2518	    -0.0839	    -2.4338	     3.6087	     2.2659	     1.0071	    -0.8392	
    -6.1264	    -5.5389	    -1.2589	    -0.7553	     0.0839	    -3.5248	     3.7766	     0.9232	    -0.1678	    -1.4267	
    -6.7978	    -6.6299	    -2.6016	    -2.0981	    -0.0839	    -4.9515	     3.7766	    -0.8392	    -1.5945	    -2.1820	
    -7.6370	    -7.9727	    -4.2801	    -3.6926	    -0.8392	    -6.5460	     3.5248	    -2.9373	    -3.1891	    -3.1052	
    -8.6441	    -9.4833	    -6.2943	    -5.2872	    -2.0981	    -8.3084	     2.9373	    -5.1193	    -5.0354	    -4.2801	
    -9.4833	   -10.9100	    -8.3084	    -6.7978	    -3.7766	    -9.9030	     2.0142	    -7.3853	    -6.7978	    -5.6229	
   -10.2386	   -12.1689	   -10.0708	    -7.9727	    -5.7068	   -11.4136	     0.8392	    -9.3994	    -8.5602	    -7.0496	
   -10.7422	   -13.1760	   -11.4975	    -8.8959	    -7.4692	   -12.5046	    -0.5875	   -11.1618	   -10.2386	    -8.6441	
   -11.0779	   -13.9313	   -12.6724	    -9.6512	    -9.2316	   -13.5117	    -2.1820	   -12.6724	   -11.7493	   -10.2386	
   -11.1618	   -14.5187	   -13.5117	   -10.1547	   -10.8261	   -14.2670	    -4.0283	   -13.9313	   -13.2599	   -12.0850	
   -11.1618	   -14.9384	   -14.2670	   -10.7422	   -12.2528	   -15.0223	    -5.9586	   -15.1062	   -14.6866	   -13.9313	
   -11.1618	   -15.2740	   -14.8544	   -11.2457	   -13.6795	   -15.8615	    -7.9727	   -16.1972	   -16.0294	   -15.7776	
   -11.0779	   -15.4419	   -15.2740	   -11.8332	   -14.9384	   -16.7847	    -9.9869	   -17.2043	   -17.2882	   -17.6239	
   -11.0779	   -15.6097	   -15.6937	   -12.4207	   -16.0294	   -17.7917	   -11.8332	   -18.0435	   -18.4631	   -19.3024	
   -10.9940	   -15.7776	   -15.9454	   -13.0081	   -16.9525	   -18.8828	   -13.5117	   -18.7988	   -19.4702	   -20.8130	
   -10.9940	   -15.9454	   -16.1972	   -13.5117	   -17.5400	   -20.0577	   -14.8544	   -19.3863	   -20.2255	   -21.9879	
   -10.9940	   -16.1133	   -16.4490	   -13.9313	   -17.9596	   -21.1487	   -15.8615	   -19.7220	   -20.8130	   -22.8271	
   -11.0779	   -16.2811	   -16.7007	   -14.1830	   -18.1274	   -21.9040	   -16.4490	   -19.8898	   -21.0648	   -23.2468	
   -10.9940	   -16.4490	   -16.8686	   -14.1830	   -17.9596	   -22.4075	   -16.6168	   -19.7220	   -20.9808	   -23.2468	
   -10.7422	   -16.4490	   -16.7847	   -13.9313	   -17.5400	   -22.4915	   -16.1972	   -19.3863	   -20.6451	   -22.8271	
   -10.3226	   -16.2811	   -16.6168	   -13.5117	   -16.7847	   -22.2397	   -15.5258	   -18.7149	   -19.9738	   -21.9879	
    -9.7351	   -15.9454	   -16.1972	   -12.9242	   -15.9454	   -21.7361	   -14.4348	   -17.9596	   -19.1345	   -20.8130	
    -9.0637	   -15.5258	   -15.6937	   -12.3367	   -15.0223	   -21.0648	   -13.2599	   -17.0364	   -18.1274	   -19.5541	
    -8.3923	   -14.9384	   -15.1062	   -11.8332	   -14.0991	   -20.3094	   -12.0010	   -16.1972	   -17.0364	   -18.1274	
    -7.6370	   -14.4348	   -14.5187	   -11.4975	   -13.3438	   -19.6381	   -10.8261	   -15.4419	   -16.1133	   -16.9525	
    -7.0496	   -13.9313	   -14.0152	   -11.3297	   -12.6724	   -19.1345	    -9.9869	   -14.9384	   -15.3580	   -15.9454	
    -6.6299	   -13.6795	   -13.5956	   -11.4136	   -12.3367	   -18.7988	    -9.4833	   -14.6027	   -14.9384	   -15.4419	
    -6.4621	   -13.5956	   -13.4277	   -11.5814	   -12.4207	   -18.7149	    -9.4833	   -14.6027	   -14.8544	   -15.3580	
    -6.6299	   -13.8474	   -13.5117	   -12.0010	   -12.8403	   -18.7988	    -9.9869	   -14.8544	   -15.1901	   -15.8615	
    -7.1335	   -14.4348	   -13.8474	   -12.4207	   -13.7634	   -19.1345	   -11.0779	   -15.3580	   -15.9454	   -16.7847	
    -7.9727	   -15.3580	   -14.5187	   -12.9242	   -15.1062	   -19.4702	   -12.6724	   -16.0294	   -16.9525	   -18.1274	
    -9.1476	   -16.4490	   -15.4419	   -13.3438	   -16.6168	   -19.9738	   -14.6027	   -16.8686	   -18.2114	   -19.7220	
   -10.4065	   -17.6239	   -16.3651	   -13.7634	   -18.3792	   -20.4773	   -16.7847	   -17.6239	   -19.4702	   -21.4005	
   -11.7493	   -18.7149	   -17.3721	   -14.1830	   -20.0577	   -20.8969	   -18.8828	   -18.3792	   -20.6451	   -23.0789	
   -13.0081	   -19.7220	   -18.1274	   -14.6027	   -21.4844	   -21.3165	   -20.8969	   -18.9667	   -21.6522	   -24.4217	
   -14.1830	   -20.4773	   -18.7149	   -14.9384	   -22.4915	   -21.6522	   -22.4915	   -19.3024	   -22.3236	   -25.5127	
   -15.1062	   -20.9808	   -19.0506	   -15.2740	   -22.8271	   -21.9040	   -23.7503	   -19.4702	   -22.7432	   -26.1002	
   -15.8615	   -21.3165	   -19.1345	   -15.6097	   -22.5754	   -21.9879	   -24.4217	   -19.4702	   -22.8271	   -26.2680	
   -16.4490	   -21.4005	   -18.8828	   -15.7776	   -21.7361	   -21.9040	   -24.5895	   -19.2184	   -22.4915	   -25.9323	
   -16.7847	   -21.2326	   -18.3792	   -15.9454	   -20.4773	   -21.6522	   -24.2538	   -18.7149	   -21.9040	   -25.1770	
   -16.7847	   -20.8130	   -17.6239	   -15.8615	   -19.0506	   -21.2326	   -23.4146	   -18.0435	   -20.9808	   -24.0860	
   -16.5329	   -20.2255	   -16.7847	   -15.5258	   -17.6239	   -20.5612	   -22.2397	   -17.2043	   -19.9738	   -22.7432	
   -16.0294	   -19.5541	   -15.8615	   -15.1901	   -16.4490	   -19.8059	   -20.8969	   -16.2811	   -18.7988	   -21.2326	
   -15.4419	   -18.8828	   -15.1062	   -14.6866	   -15.5258	   -18.9667	   -19.5541	   -15.4419	   -17.7917	   -19.7220	
   -14.7705	   -18.2114	   -14.6027	   -14.0991	   -15.0223	   -18.0435	   -18.2953	   -14.6866	   -16.8686	   -18.4631	
   -14.0152	   -17.6239	   -14.2670	   -13.5117	   -14.6866	   -17.2043	   -17.2882	   -14.0991	   -16.2811	   -17.4561	
   -13.2599	   -17.0364	   -14.0152	   -12.8403	   -14.5187	   -16.4490	   -16.5329	   -13.6795	   -15.8615	   -16.9525	
   -12.4207	   -16.4490	   -13.9313	   -12.2528	   -14.5187	   -15.7776	   -16.1972	   -13.4277	   -15.7776	   -16.8686	
   -11.7493	   -16.0294	   -13.9313	   -11.7493	   -14.7705	   -15.3580	   -16.1972	   -13.4277	   -16.1133	   -17.2043	
   -11.2457	   -15.7776	   -14.0991	   -11.4975	   -15.1901	   -15.1901	   -16.6168	   -13.5956	   -16.7007	   -18.1274	
   -10.9940	   -15.8615	   -14.5187	   -11.4975	   -15.9454	   -15.3580	   -17.4561	   -14.0991	   -17.7917	   -19.4702	
   -11.0779	   -16.1972	   -15.1901	   -11.9171	   -16.9525	   -15.9454	   -18.7149	   -14.8544	   -19.2184	   -21.2326	
   -11.4975	   -16.8686	   -16.0294	   -12.6724	   -18.1274	   -16.7847	   -20.1416	   -15.7776	   -20.8130	   -23.3307	
   -12.1689	   -17.7917	   -17.0364	   -13.6795	   -19.3863	   -17.8757	   -21.5683	   -16.9525	   -22.5754	   -25.3448	
   -13.0920	   -18.7988	   -18.0435	   -14.8544	   -20.5612	   -19.0506	   -22.9111	   -18.0435	   -24.2538	   -27.3590	
   -14.0991	   -19.8898	   -18.9667	   -16.0294	   -21.5683	   -20.2255	   -23.9182	   -19.0506	   -25.7645	   -28.9536	
   -15.1062	   -20.8130	   -19.6381	   -17.0364	   -22.1558	   -21.1487	   -24.5056	   -19.8059	   -26.9394	   -30.2124	
   -16.0294	   -21.4844	   -20.0577	   -17.7078	   -22.4075	   -21.9040	   -24.6735	   -20.3934	   -27.6947	   -30.8838	
   -16.7007	   -21.9040	   -20.0577	   -18.1274	   -22.0718	   -22.2397	   -24.1699	   -20.5612	   -27.9465	   -30.8838	
   -17.0364	   -21.8201	   -19.5541	   -17.9596	   -21.3165	   -22.1558	   -23.2468	   -20.3934	   -27.7786	   -30.3802	
   -16.8686	   -21.3165	   -18.6310	   -17.4561	   -20.0577	   -21.6522	   -21.7361	   -19.8898	   -27.1912	   -29.2892	
   -16.3651	   -20.3934	   -17.3721	   -16.5329	   -18.5471	   -20.8130	   -19.9738	   -19.1345	   -26.2680	   -27.8625	
   -15.4419	   -19.1345	   -15.9454	   -15.3580	   -16.9525	   -19.6381	   -17.9596	   -18.1274	   -25.1770	   -26.1841	
   -14.1830	   -17.7078	   -14.5187	   -14.0152	   -15.5258	   -18.4631	   -16.1133	   -17.2043	   -24.0021	   -24.5056	
   -12.9242	   -16.2811	   -13.2599	   -12.8403	   -14.5187	   -17.2043	   -14.4348	   -16.2811	   -22.9950	   -22.9950	
   -11.5814	   -14.9384	   -12.3367	   -11.8332	   -14.1830	   -16.1972	   -13.1760	   -15.6097	   -22.2397	   -21.9040	
   -10.3226	   -13.9313	   -12.0010	   -11.1618	   -14.5187	   -15.4419	   -12.5046	   -15.1062	   -21.7361	   -21.3165	
    -9.3155	   -13.2599	   -12.1689	   -10.8261	   -15.5258	   -15.0223	   -12.5046	   -14.9384	   -21.7361	   -21.3165	
    -8.5602	   -13.0081	   -12.9242	   -10.9100	   -17.0364	   -15.1062	   -13.1760	   -15.1062	   -22.0718	   -21.9040	
    -8.2245	   -13.1760	   -14.0991	   -11.4136	   -18.7988	   -15.6097	   -14.4348	   -15.6097	   -22.8271	   -22.9950	
    -8.2245	   -13.6795	   -15.5258	   -12.2528	   -20.7291	   -16.6168	   -16.1972	   -16.3651	   -23.8342	   -24.5056	
    -8.4763	   -14.5187	   -17.0364	   -13.1760	   -22.5754	   -17.9596	   -18.3792	   -17.2882	   -25.0092	   -26.2680	
    -8.8959	   -15.4419	   -18.5471	   -14.1830	   -24.2538	   -19.4702	   -20.6451	   -18.1274	   -26.1841	   -28.0304	
    -9.3994	   -16.3651	   -19.8898	   -14.9384	   -25.4288	   -20.9808	   -22.7432	   -18.8828	   -27.1912	   -29.6249	
    -9.8190	   -17.2043	   -20.9808	   -15.5258	   -26.1841	   -22.3236	   -24.5895	   -19.3024	   -27.9465	   -30.8838	
   -10.3226	   -17.9596	   -21.8201	   -15.6937	   -26.5198	   -23.3307	   -26.1002	   -19.4702	   -28.3661	   -31.6391	
   -10.6583	   -18.4631	   -22.4075	   -15.5258	   -26.6037	   -23.8342	   -27.0233	   -19.2184	   -28.2822	   -31.9748	
   -10.9100	   -18.7149	   -22.5754	   -14.9384	   -26.3519	   -23.9182	   -27.4429	   -18.6310	   -27.8625	   -31.6391	
   -10.9940	   -18.7149	   -22.4915	   -14.0991	   -25.9323	   -23.4985	   -27.3590	   -17.7078	   -27.0233	   -30.7999	
   -10.9100	   -18.4631	   -22.0718	   -12.9242	   -25.1770	   -22.5754	   -26.6876	   -16.5329	   -25.7645	   -29.5410	
   -10.6583	   -17.9596	   -21.3165	   -11.5814	   -24.2538	   -21.4844	   -25.7645	   -15.1901	   -24.3378	   -27.8625	
   -10.1547	   -17.2043	   -20.3934	   -10.0708	   -23.2468	   -20.0577	   -24.5056	   -13.9313	   -22.8271	   -26.1002	
    -9.5673	   -16.4490	   -19.3863	    -8.6441	   -22.1558	   -18.7149	   -23.1628	   -12.9242	   -21.4844	   -24.3378	
    -8.8959	   -15.7776	   -18.4631	    -7.3013	   -21.0648	   -17.3721	   -21.9879	   -12.2528	   -20.4773	   -22.9111	
    -8.2245	   -15.1901	   -17.7917	    -6.2103	   -20.2255	   -16.1972	   -21.0648	   -12.0850	   -19.8898	   -21.9040	
    -7.6370	   -14.7705	   -17.2882	    -5.3711	   -19.6381	   -15.2740	   -20.4773	   -12.3367	   -19.8059	   -21.4844	
    -7.1335	   -14.6866	   -17.1204	    -4.7836	   -19.3024	   -14.6866	   -20.3934	   -12.8403	   -19.9738	   -21.5683	
    -6.8817	   -14.7705	   -17.2043	    -4.5319	   -19.4702	   -14.2670	   -20.7291	   -13.3438	   -20.3934	   -22.1558	
    -6.7139	   -15.1062	   -17.5400	    -4.6158	   -19.9738	   -14.1830	   -21.6522	   -14.0152	   -20.8969	   -23.0789	
    -6.7978	   -15.7776	   -18.2114	    -5.1193	   -20.9808	   -14.3509	   -23.0789	   -14.6866	   -21.6522	   -24.3378	
    -7.0496	   -16.5329	   -19.1345	    -5.7907	   -22.2397	   -14.8544	   -24.8413	   -15.4419	   -22.4915	   -25.8484	
    -7.3853	   -17.4561	   -20.0577	    -6.7978	   -23.6664	   -15.5258	   -26.8555	   -16.1972	   -23.4146	   -27.4429	
    -7.7209	   -18.2953	   -21.0648	    -7.8049	   -25.1770	   -16.2811	   -28.7857	   -17.0364	   -24.1699	   -29.0375	
    -8.0566	   -19.0506	   -21.9040	    -8.8120	   -26.4359	   -17.1204	   -30.4642	   -17.7078	   -24.8413	   -30.5481	
    -8.2245	   -19.7220	   -22.6593	    -9.6512	   -27.5269	   -17.7917	   -31.8069	   -18.2114	   -25.1770	   -31.7230	
    -8.3923	   -20.1416	   -23.0789	   -10.2386	   -28.1982	   -18.2953	   -32.7301	   -18.5471	   -25.2609	   -32.5623	
    -8.5602	   -20.3934	   -23.4146	   -10.5743	   -28.6179	   -18.5471	   -33.0658	   -18.5471	   -24.9252	   -32.9819	
    -8.7280	   -20.5612	   -23.4146	   -10.6583	   -28.5339	   -18.6310	   -32.8979	   -18.2953	   -24.1699	   -32.8979	
    -8.8120	   -20.4773	   -23.2468	   -10.4904	   -28.1143	   -18.5471	   -32.2266	   -17.8757	   -23.1628	   -32.3944	
    -8.9798	   -20.2255	   -22.8271	   -10.0708	   -27.3590	   -18.2114	   -31.0516	   -17.1204	   -21.9040	   -31.3873	
    -9.0637	   -19.8059	   -22.1558	    -9.5673	   -26.3519	   -17.7917	   -29.5410	   -16.2811	   -20.6451	   -30.0446	
    -9.2316	   -19.3024	   -21.4844	    -8.9798	   -25.4288	   -17.2043	   -27.9465	   -15.4419	   -19.3863	   -28.6179	
    -9.3994	   -18.7988	   -20.8130	    -8.3923	   -24.6735	   -16.6168	   -26.3519	   -14.6027	   -18.6310	   -27.1072	
    -9.5673	   -18.3792	   -20.2255	    -7.8049	   -24.2538	   -16.0294	   -24.9252	   -13.8474	   -18.3792	   -25.8484	
    -9.7351	   -17.9596	   -19.7220	    -7.2174	   -24.1699	   -15.4419	   -23.8342	   -13.3438	   -18.7149	   -24.9252	
    -9.9030	   -17.7078	   -19.3863	    -6.6299	   -24.4217	   -14.9384	   -23.0789	   -13.0920	   -19.6381	   -24.2538	
   -10.1547	   -17.4561	   -19.1345	    -6.0425	   -24.8413	   -14.3509	   -22.7432	   -12.9242	   -20.8130	   -24.0021	
   -10.3226	   -17.3721	   -19.0506	    -5.5389	   -25.4288	   -13.8474	   -22.8271	   -12.8403	   -21.9879	   -24.0021	
   -10.5743	   -17.4561	   -19.0506	    -5.1193	   -26.1841	   -13.4277	   -23.4146	   -12.6724	   -22.9111	   -24.3378	
   -10.9100	   -17.7917	   -19.2184	    -4.8676	   -27.1912	   -13.1760	   -24.5056	   -12.6724	   -23.6664	   -25.0092	
   -11.3297	   -18.2953	   -19.7220	    -4.9515	   -28.2822	   -13.0920	   -26.1002	   -12.7563	   -24.3378	   -26.0162	
   -11.9171	   -19.0506	   -20.4773	    -5.2032	   -29.3732	   -13.1760	   -27.9465	   -13.0081	   -25.0092	   -27.1912	
   -12.5046	   -19.9738	   -21.4005	    -5.6229	   -30.3802	   -13.3438	   -29.9606	   -13.2599	   -25.5127	   -28.4500	
   -13.0920	   -20.8130	   -22.4075	    -6.1264	   -31.0516	   -13.5117	   -31.8909	   -13.4277	   -26.0162	   -29.7089	
   -13.5956	   -21.5683	   -23.2468	    -6.6299	   -31.4713	   -13.5117	   -33.5693	   -13.5117	   -26.1841	   -30.7999	
   -13.8474	   -22.0718	   -24.0021	    -6.9656	   -31.5552	   -13.3438	   -34.8282	   -13.4277	   -26.1002	   -31.4713	
   -13.8474	   -22.3236	   -24.5056	    -7.0496	   -31.4713	   -12.8403	   -35.4996	   -13.0081	   -25.7645	   -31.7230	
   -13.5117	   -22.2397	   -24.7574	    -6.7978	   -31.0516	   -12.0850	   -35.6674	   -12.4207	   -25.0931	   -31.4713	
   -12.8403	   -21.7361	   -24.5895	    -6.2943	   -30.3802	   -11.1618	   -35.2478	   -11.4975	   -24.0021	   -30.7159	
   -11.9171	   -20.8130	   -23.9182	    -5.6229	   -29.2892	   -10.1547	   -34.2407	   -10.4065	   -22.7432	   -29.5410	
   -10.6583	   -19.6381	   -22.7432	    -4.6997	   -27.8625	    -9.1476	   -32.7301	    -9.2316	   -21.3165	   -27.9465	
    -9.3155	   -18.2114	   -21.2326	    -3.8605	   -26.1002	    -8.3084	   -30.9677	    -8.0566	   -19.7220	   -26.1841	
    -7.9727	   -16.7007	   -19.6381	    -3.0212	   -24.1699	    -7.7209	   -29.0375	    -7.0496	   -18.2953	   -24.3378	
    -6.7139	   -15.3580	   -17.9596	    -2.4338	   -22.3236	    -7.3853	   -27.1912	    -6.2103	   -17.0364	   -22.6593	
    -5.6229	   -14.0152	   -16.3651	    -2.0142	   -20.4773	    -7.3013	   -25.4288	    -5.6229	   -15.9454	   -21.2326	
    -4.6158	   -12.8403	   -14.9384	    -1.6785	   -18.8828	    -7.2174	   -23.8342	    -5.2872	   -15.1901	   -20.1416	
    -3.6926	   -11.7493	   -13.7634	    -1.4267	   -17.4561	    -7.2174	   -22.6593	    -5.0354	   -14.6866	   -19.4702	
    -2.7695	   -10.7422	   -12.7563	    -1.2589	   -16.3651	    -7.2174	   -21.7361	    -4.8676	   -14.4348	   -19.3024	
    -1.9302	    -9.9869	   -12.0010	    -1.0910	   -15.7776	    -7.1335	   -21.2326	    -4.7836	   -14.4348	   -19.5541	
    -1.2589	    -9.3994	   -11.6653	    -0.9232	   -15.6097	    -7.1335	   -21.1487	    -4.8676	   -14.6866	   -20.2255	
    -0.7553	    -9.1476	   -11.6653	    -0.9232	   -16.0294	    -7.1335	   -21.4005	    -4.9515	   -15.1901	   -21.1487	
    -0.4196	    -9.1476	   -12.0850	    -0.9232	   -16.9525	    -7.2174	   -21.9040	    -5.2032	   -15.6937	   -22.3236	
    -0.3357	    -9.3994	   -12.7563	    -0.9232	   -18.2114	    -7.2174	   -22.5754	    -5.5389	   -16.3651	   -23.5825	
    -0.4196	    -9.9030	   -13.5117	    -1.0071	   -19.5541	    -7.3013	   -23.2468	    -5.8746	   -16.8686	   -24.7574	
    -0.5875	   -10.3226	   -14.1830	    -1.1749	   -20.6451	    -7.3013	   -23.6664	    -6.1264	   -17.3721	   -25.7645	
    -0.7553	   -10.7422	   -14.6866	    -1.3428	   -21.3165	    -7.2174	   -23.7503	    -6.3782	   -17.6239	   -26.5198	
    -0.9232	   -10.9940	   -14.7705	    -1.4267	   -21.4005	    -7.1335	   -23.3307	    -6.5460	   -17.7078	   -26.7715	
    -1.0071	   -11.0779	   -14.6027	    -1.5945	   -20.9808	    -7.0496	   -22.3236	    -6.5460	   -17.4561	   -26.6037	
    -0.9232	   -10.8261	   -14.0152	    -1.6785	   -19.9738	    -6.7978	   -20.7291	    -6.3782	   -16.9525	   -25.9323	
    -0.5875	   -10.3226	   -13.0081	    -1.8463	   -18.4631	    -6.5460	   -18.7149	    -6.1264	   -16.1133	   -24.8413	
    -0.1678	    -9.5673	   -11.8332	    -1.9302	   -16.6168	    -6.2943	   -16.2811	    -5.7068	   -15.1062	   -23.3307	
     0.4196	    -8.5602	   -10.4065	    -1.9302	   -14.6027	    -5.8746	   -13.5956	    -5.2032	   -13.9313	   -21.5683	
     1.1749	    -7.3853	    -8.8120	    -1.8463	   -12.4207	    -5.4550	   -10.9100	    -4.6158	   -12.6724	   -19.7220	
     1.9302	    -6.1264	    -7.3013	    -1.5945	   -10.4065	    -4.9515	    -8.3084	    -3.9444	   -11.3297	   -17.7917	
     2.7695	    -4.8676	    -5.7907	    -1.0910	    -8.6441	    -4.3640	    -5.8746	    -3.2730	   -10.1547	   -16.1133	
     3.6926	    -3.6087	    -4.4479	    -0.3357	    -7.0496	    -3.6087	    -3.8605	    -2.5177	    -8.9798	   -14.6027	
     4.5319	    -2.4338	    -3.1891	     0.6714	    -5.9586	    -2.9373	    -2.2659	    -1.7624	    -7.9727	   -13.5117	
     5.2872	    -1.3428	    -2.1820	     1.7624	    -5.2032	    -2.1820	    -1.0910	    -1.0910	    -7.2174	   -12.7563	
     5.9586	    -0.5875	    -1.4267	     2.7695	    -4.8676	    -1.6785	    -0.5035	    -0.5875	    -6.7139	   -12.5885	
     6.3782	    -0.0839	    -0.9232	     3.6926	    -4.9515	    -1.3428	    -0.4196	    -0.2518	    -6.5460	   -12.7563	
     6.6299	     0.1678	    -0.7553	     4.4479	    -5.3711	    -1.2589	    -0.8392	    -0.0839	    -6.6299	   -13.3438	
     6.7139	     0.2518	    -0.7553	     4.9515	    -5.8746	    -1.2589	    -1.5106	    -0.0839	    -6.8817	   -14.0991	
     6.7978	     0.0839	    -0.8392	     5.2872	    -6.2943	    -1.5106	    -2.2659	    -0.1678	    -7.2174	   -14.9384	
     6.7978	     0.0000	    -0.8392	     5.5389	    -6.2943	    -1.6785	    -3.0212	    -0.2518	    -7.5531	   -15.6097	
     6.8817	    -0.0839	    -0.8392	     5.7907	    -5.9586	    -1.9302	    -3.6087	    -0.1678	    -7.8049	   -16.1133	
     7.0496	    -0.2518	    -0.6714	     5.9586	    -5.2872	    -2.0981	    -3.8605	    -0.0839	    -7.8888	   -16.3651	
     7.2174	    -0.2518	    -0.4196	     6.1264	    -4.1962	    -2.1820	    -3.7766	     0.0839	    -7.7209	   -16.2811	
     7.3853	    -0.3357	    -0.1678	     6.2943	    -3.0212	    -2.0981	    -3.4409	     0.4196	    -7.4692	   -15.8615	
     7.5531	    -0.3357	     0.1678	     6.5460	    -1.8463	    -2.0142	    -2.7695	     0.9232	    -6.9656	   -15.1062	
     7.8888	    -0.0839	     0.5875	     6.8817	    -0.7553	    -1.6785	    -1.7624	     1.4267	    -6.2943	   -14.0152	
     8.1406	     0.2518	     1.1749	     7.4692	     0.2518	    -1.2589	    -0.4196	     2.0981	    -5.4550	   -12.7563	
     8.4763	     0.6714	     1.6785	     8.1406	     1.0910	    -0.6714	     1.0071	     2.7695	    -4.5319	   -11.3297	
     8.8120	     1.1749	     2.2659	     8.8959	     1.6785	    -0.0839	     2.4338	     3.3569	    -3.6087	    -9.8190	
     8.8959	     1.5945	     2.6855	     9.6512	     2.0142	     0.4196	     3.7766	     3.8605	    -2.7695	    -8.4763	
     8.8959	     1.9302	     2.9373	    10.3226	     2.2659	     0.9232	     4.9515	     4.1962	    -2.1820	    -7.3853	
     8.5602	     1.9302	     3.0212	    10.7422	     2.2659	     1.2589	     5.7068	     4.2801	    -1.8463	    -6.6299	
     7.9727	     1.7624	     2.8534	    10.9100	     2.0981	     1.3428	     6.0425	     4.1122	    -1.7624	    -6.3782	
     7.1335	     1.1749	     2.4338	    10.7422	     1.6785	     1.1749	     5.8746	     3.7766	    -2.0981	    -6.7139	
     6.0425	     0.3357	     1.5945	    10.2386	     0.8392	     0.7553	     5.2872	     3.2730	    -2.6855	    -7.5531	
     4.6997	    -0.8392	     0.5035	     9.3155	    -0.2518	     0.0839	     4.1962	     2.6016	    -3.6087	    -8.8120	
     3.1891	    -2.2659	    -0.9232	     8.2245	    -1.5945	    -0.6714	     2.7695	     1.7624	    -4.6997	   -10.4904	
     1.6785	    -3.7766	    -2.5177	     6.8817	    -3.1052	    -1.6785	     1.0910	     0.9232	    -5.9586	   -12.3367	
     0.1678	    -5.2872	    -4.1122	     5.4550	    -4.6997	    -2.6016	    -0.5035	     0.0839	    -7.2174	   -14.2670	
    -1.1749	    -6.7139	    -5.5389	     4.0283	    -6.1264	    -3.6087	    -2.0142	    -0.5875	    -8.3084	   -16.1133	
    -2.3499	    -7.9727	    -6.7139	     2.6855	    -7.3853	    -4.4479	    -3.1891	    -1.2589	    -9.1476	   -17.6239	
    -3.3569	    -8.9798	    -7.6370	     1.5106	    -8.3084	    -5.1193	    -4.0283	    -1.6785	    -9.7351	   -18.7149	
    -4.1962	    -9.7351	    -8.2245	     0.5875	    -8.9798	    -5.6229	    -4.4479	    -2.0981	    -9.9869	   -19.3024	
    -4.8676	   -10.2386	    -8.6441	    -0.1678	    -9.2316	    -5.8746	    -4.3640	    -2.3499	   -10.0708	   -19.3863	
    -5.2872	   -10.4065	    -8.7280	    -0.5035	    -9.1476	    -5.8746	    -3.8605	    -2.6855	    -9.9869	   -19.0506	
    -5.5389	   -10.4065	    -8.5602	    -0.4196	    -8.7280	    -5.5389	    -2.9373	    -2.9373	    -9.6512	   -18.2953	
    -5.5389	   -10.0708	    -8.1406	     0.0000	    -8.1406	    -5.0354	    -1.7624	    -3.2730	    -9.3155	   -17.1204	
    -5.2872	    -9.5673	    -7.4692	     0.7553	    -7.3853	    -4.1962	    -0.3357	    -3.5248	    -8.8120	   -15.6937	
    -4.9515	    -8.9798	    -6.7139	     1.8463	    -6.6299	    -3.2730	     1.0910	    -3.6926	    -8.3084	   -14.1830	
    -4.6158	    -8.3084	    -5.9586	     3.0212	    -5.9586	    -2.2659	     2.4338	    -3.7766	    -7.7209	   -12.5885	
    -4.1122	    -7.7209	    -5.2032	     4.2801	    -5.4550	    -1.2589	     3.4409	    -3.6087	    -7.1335	   -11.2457	
    -3.6926	    -7.1335	    -4.5319	     5.3711	    -5.1193	    -0.4196	     4.1962	    -3.3569	    -6.6299	   -10.1547	
    -3.2730	    -6.6299	    -4.0283	     6.2103	    -4.9515	     0.2518	     4.5319	    -3.1052	    -6.2943	    -9.4833	
    -3.0212	    -6.3782	    -3.6087	     6.7139	    -4.9515	     0.5035	     4.4479	    -3.0212	    -6.2103	    -9.3155	
    -2.8534	    -6.3782	    -3.4409	     6.7139	    -5.0354	     0.2518	     4.0283	    -3.1052	    -6.4621	    -9.6512	
    -2.7695	    -6.5460	    -3.5248	     6.2943	    -5.1193	    -0.5875	     3.1891	    -3.5248	    -7.0496	   -10.4904	
    -2.8534	    -6.9656	    -3.8605	     5.4550	    -5.2872	    -1.9302	     2.0981	    -4.1962	    -7.9727	   -11.8332	
    -3.0212	    -7.5531	    -4.5319	     4.2801	    -5.6229	    -3.5248	     0.8392	    -5.0354	    -9.0637	   -13.4277	
    -3.1891	    -8.1406	    -5.3711	     2.8534	    -6.0425	    -5.3711	    -0.5035	    -6.0425	   -10.3226	   -15.1901	
    -3.5248	    -8.6441	    -6.2943	     1.3428	    -6.6299	    -7.3013	    -1.8463	    -7.0496	   -11.5814	   -16.8686	
    -3.8605	    -9.1476	    -7.2174	    -0.1678	    -7.3013	    -8.9798	    -3.1052	    -8.0566	   -12.7563	   -18.5471	
    -4.1962	    -9.5673	    -8.0566	    -1.5945	    -7.9727	   -10.5743	    -4.0283	    -8.9798	   -13.8474	   -19.8059	
    -4.4479	    -9.7351	    -8.6441	    -2.8534	    -8.3923	   -12.0010	    -4.6158	    -9.7351	   -14.7705	   -20.8130	
    -4.6158	    -9.7351	    -8.9798	    -3.9444	    -8.6441	   -13.0920	    -4.8676	   -10.4065	   -15.5258	   -21.4005	
    -4.6158	    -9.3994	    -8.8959	    -4.7836	    -8.6441	   -13.9313	    -4.6158	   -10.8261	   -15.9454	   -21.5683	
    -4.3640	    -8.8959	    -8.5602	    -5.3711	    -8.2245	   -14.4348	    -4.1122	   -11.0779	   -16.1972	   -21.4005	
    -3.8605	    -8.0566	    -7.8888	    -5.7068	    -7.6370	   -14.6866	    -3.1891	   -11.0779	   -16.1133	   -20.8130	
    -3.1891	    -6.9656	    -6.9656	    -5.7068	    -6.7139	   -14.6027	    -2.0142	   -10.9100	   -15.8615	   -20.0577	
    -2.3499	    -5.7907	    -5.8746	    -5.5389	    -5.6229	   -14.3509	    -0.7553	   -10.5743	   -15.5258	   -19.1345	
    -1.5106	    -4.6158	    -4.6158	    -5.1193	    -4.4479	   -13.8474	     0.5035	   -10.1547	   -15.1062	   -18.1274	
    -0.6714	    -3.4409	    -3.5248	    -4.5319	    -3.2730	   -13.2599	     1.5106	    -9.7351	   -14.6866	   -17.3721	
     0.0839	    -2.4338	    -2.4338	    -3.9444	    -2.2659	   -12.6724	     2.3499	    -9.3994	   -14.5187	   -16.7847	
     0.8392	    -1.5106	    -1.5106	    -3.3569	    -1.3428	   -12.0850	     2.7695	    -9.3155	   -14.4348	   -16.5329	
     1.4267	    -0.8392	    -0.7553	    -2.7695	    -0.6714	   -11.6653	     2.6855	    -9.3994	   -14.6866	   -16.7847	
     2.0142	    -0.4196	    -0.3357	    -2.3499	    -0.2518	   -11.4136	     2.2659	    -9.8190	   -15.2740	   -17.3721	
     2.4338	    -0.3357	    -0.1678	    -2.0981	    -0.1678	   -11.3297	     1.2589	   -10.4904	   -16.1133	   -18.3792	
     2.6855	    -0.4196	    -0.3357	    -2.0981	    -0.4196	   -11.5814	     0.0000	   -11.4136	   -17.1204	   -19.6381	
     2.6855	    -0.8392	    -0.6714	    -2.3499	    -1.0910	   -12.0010	    -1.5945	   -12.5046	   -18.2953	   -21.2326	
[Epoch Header]
[Trial Type]	21
[Accept]	1
[Correct]	0
[RT]	 0.000
[Resp]	0
[Epoch Data]
    -9.7351	   -10.4904	   -13.2599	   -13.0920	   -16.4490	   -12.5885	   -18.7149	   -15.5258	   -15.1901	   -17.5400	
    -8.5602	    -9.2316	   -12.1689	   -11.7493	   -15.6097	   -11.7493	   -17.4561	   -14.7705	   -14.7705	   -16.8686	
    -7.3013	    -7.8888	   -10.8261	   -10.1547	   -14.4348	   -10.6583	   -15.6937	   -13.8474	   -14.0991	   -15.7776	
    -5.9586	    -6.2943	    -9.2316	    -8.5602	   -13.0920	    -9.5673	   -13.7634	   -12.7563	   -13.2599	   -14.4348	
    -4.6158	    -4.6997	    -7.6370	    -6.9656	   -11.5814	    -8.4763	   -11.7493	   -11.5814	   -12.4207	   -13.0081	
    -3.4409	    -3.1052	    -6.0425	    -5.3711	   -10.0708	    -7.4692	    -9.8190	   -10.4904	   -11.5814	   -11.6653	
    -2.3499	    -1.7624	    -4.6158	    -4.0283	    -8.8120	    -6.6299	    -8.3084	    -9.5673	   -10.9940	   -10.6583	
    -1.5945	    -0.5875	    -3.4409	    -2.9373	    -7.8888	    -5.9586	    -7.2174	    -8.8959	   -10.5743	   -10.0708	
    -1.0910	     0.1678	    -2.7695	    -2.0981	    -7.3013	    -5.6229	    -6.7139	    -8.4763	   -10.5743	    -9.9869	
    -0.9232	     0.4196	    -2.5177	    -1.6785	    -7.1335	    -5.6229	    -6.7978	    -8.3923	   -10.8261	   -10.4065	
    -1.2589	     0.2518	    -2.7695	    -1.5945	    -7.4692	    -5.8746	    -7.5531	    -8.6441	   -11.4975	   -11.4136	
    -2.0142	    -0.4196	    -3.4409	    -1.9302	    -8.1406	    -6.4621	    -8.7280	    -9.1476	   -12.4207	   -12.7563	
    -3.0212	    -1.4267	    -4.6158	    -2.5177	    -9.2316	    -7.3013	   -10.3226	    -9.9030	   -13.5117	   -14.4348	
    -4.2801	    -2.6855	    -5.9586	    -3.1891	   -10.5743	    -8.2245	   -12.0850	   -10.8261	   -14.7705	   -16.2811	
    -5.6229	    -4.0283	    -7.3853	    -4.0283	   -12.0010	    -9.2316	   -13.8474	   -11.8332	   -16.0294	   -18.1274	
    -6.7978	    -5.3711	    -8.8120	    -4.7836	   -13.4277	   -10.1547	   -15.5258	   -12.9242	   -17.2882	   -19.8059	
    -7.8888	    -6.5460	    -9.9869	    -5.3711	   -14.6866	   -10.9940	   -16.7847	   -14.0152	   -18.3792	   -21.1487	
    -8.8120	    -7.5531	   -10.9940	    -5.8746	   -15.6097	   -11.6653	   -17.6239	   -15.1901	   -19.3863	   -22.0718	
    -9.5673	    -8.3084	   -11.7493	    -6.2103	   -16.2811	   -12.1689	   -18.0435	   -16.4490	   -20.2255	   -22.5754	
   -10.2386	    -8.8959	   -12.2528	    -6.3782	   -16.6168	   -12.5046	   -17.8757	   -17.7078	   -20.9808	   -22.5754	
   -10.7422	    -9.2316	   -12.4207	    -6.3782	   -16.7007	   -12.5885	   -17.2882	   -18.8828	   -21.4005	   -22.1558	
   -11.0779	    -9.3155	   -12.3367	    -6.2103	   -16.5329	   -12.4207	   -16.1972	   -19.7220	   -21.4844	   -21.2326	
   -11.3297	    -9.1476	   -11.9171	    -5.7907	   -16.1133	   -12.0010	   -14.8544	   -20.0577	   -21.1487	   -19.8898	
   -11.4975	    -8.8959	   -11.4136	    -5.2872	   -15.6097	   -11.3297	   -13.2599	   -19.8059	   -20.3934	   -18.2114	
   -11.6653	    -8.4763	   -10.8261	    -4.6997	   -15.1062	   -10.5743	   -11.7493	   -19.2184	   -19.3024	   -16.4490	
   -11.8332	    -8.1406	   -10.2386	    -4.1122	   -14.7705	    -9.9869	   -10.3226	   -18.3792	   -18.1274	   -14.6866	
   -12.1689	    -7.8888	    -9.7351	    -3.7766	   -14.5187	    -9.4833	    -9.3155	   -17.5400	   -16.9525	   -13.0920	
   -12.5885	    -7.8049	    -9.4833	    -3.6087	   -14.5187	    -9.3155	    -8.6441	   -16.7007	   -15.9454	   -11.9171	
   -13.0920	    -7.9727	    -9.4833	    -3.6926	   -14.6866	    -9.4833	    -8.5602	   -16.0294	   -15.1901	   -11.1618	
   -13.5956	    -8.3923	    -9.7351	    -3.9444	   -15.1062	    -9.7351	    -9.0637	   -15.5258	   -14.6866	   -10.9100	
   -14.2670	    -8.9798	   -10.1547	    -4.3640	   -15.5258	   -10.1547	   -10.0708	   -15.2740	   -14.5187	   -11.1618	
   -14.7705	    -9.7351	   -10.8261	    -4.7836	   -15.9454	   -10.5743	   -11.4136	   -15.1062	   -14.6027	   -11.8332	
   -15.2740	   -10.6583	   -11.6653	    -5.1193	   -16.2811	   -10.9100	   -13.0920	   -15.1901	   -14.7705	   -12.7563	
   -15.7776	   -11.5814	   -12.5046	    -5.4550	   -16.5329	   -11.1618	   -14.7705	   -15.2740	   -15.1901	   -13.9313	
   -16.1133	   -12.5885	   -13.5117	    -5.6229	   -16.7007	   -11.3297	   -16.5329	   -15.4419	   -15.6097	   -15.1062	
   -16.5329	   -13.5956	   -14.6027	    -5.7068	   -16.8686	   -11.4136	   -18.1274	   -15.5258	   -16.0294	   -16.2811	
   -17.0364	   -14.6027	   -15.7776	    -5.7068	   -17.2043	   -11.4136	   -19.4702	   -15.6097	   -16.3651	   -17.2043	
   -17.6239	   -15.6937	   -16.8686	    -5.7068	   -17.4561	   -11.3297	   -20.5612	   -15.6097	   -16.6168	   -17.9596	
   -18.2114	   -16.6168	   -17.7917	    -5.6229	   -17.5400	   -11.2457	   -21.2326	   -15.5258	   -16.7847	   -18.2953	
   -18.7988	   -17.3721	   -18.3792	    -5.6229	   -17.5400	   -10.9940	   -21.4005	   -15.2740	   -16.6168	   -18.2953	
   -19.3024	   -17.8757	   -18.7988	    -5.6229	   -17.2882	   -10.5743	   -21.0648	   -14.8544	   -16.2811	   -17.9596	
   -19.6381	   -18.1274	   -18.8828	    -5.6229	   -16.9525	   -10.1547	   -20.3934	   -14.2670	   -15.6937	   -17.2043	
   -19.8898	   -18.1274	   -18.7988	    -5.7068	   -16.6168	    -9.5673	   -19.3863	   -13.5117	   -14.9384	   -16.1972	
   -19.9738	   -17.9596	   -18.7988	    -5.7907	   -16.4490	    -9.0637	   -18.1274	   -12.7563	   -14.0152	   -15.0223	
   -19.9738	   -17.7917	   -18.7988	    -6.1264	   -16.6168	    -8.6441	   -16.9525	   -11.9171	   -13.1760	   -13.8474	
   -19.8059	   -17.6239	   -18.8828	    -6.4621	   -16.9525	    -8.2245	   -15.9454	   -11.2457	   -12.3367	   -12.7563	
   -19.6381	   -17.5400	   -19.1345	    -6.7978	   -17.6239	    -7.8888	   -15.1062	   -10.4904	   -11.6653	   -11.9171	
   -19.3024	   -17.3721	   -19.3863	    -7.1335	   -18.2953	    -7.6370	   -14.6866	    -9.9030	   -11.1618	   -11.3297	
   -18.7988	   -17.2043	   -19.4702	    -7.3013	   -18.8828	    -7.2174	   -14.4348	    -9.3155	   -10.8261	   -11.1618	
   -18.0435	   -17.1204	   -19.5541	    -7.2174	   -19.4702	    -6.7978	   -14.6027	    -8.7280	   -10.7422	   -11.3297	
   -17.1204	   -16.9525	   -19.5541	    -6.9656	   -19.8059	    -6.2943	   -15.0223	    -8.2245	   -10.8261	   -11.9171	
   -16.1133	   -16.7847	   -19.4702	    -6.4621	   -20.1416	    -5.7068	   -15.6937	    -7.8049	   -11.2457	   -12.8403	
   -15.0223	   -16.5329	   -19.3863	    -5.8746	   -20.3934	    -5.1193	   -16.5329	    -7.5531	   -11.7493	   -14.0152	
   -14.0152	   -16.3651	   -19.3024	    -5.2032	   -20.5612	    -4.5319	   -17.4561	    -7.3853	   -12.5046	   -15.5258	
   -13.0081	   -16.0294	   -19.2184	    -4.3640	   -20.7291	    -3.9444	   -18.2953	    -7.2174	   -13.2599	   -16.9525	
   -12.0850	   -15.6937	   -19.0506	    -3.6087	   -20.8130	    -3.3569	   -19.1345	    -7.0496	   -13.9313	   -18.3792	
   -11.1618	   -15.1901	   -18.7988	    -2.6855	   -20.8130	    -2.7695	   -19.7220	    -6.9656	   -14.5187	   -19.5541	
   -10.4065	   -14.6027	   -18.3792	    -1.8463	   -20.7291	    -2.1820	   -20.0577	    -6.7139	   -14.8544	   -20.3934	
    -9.4833	   -13.7634	   -17.8757	    -0.8392	   -20.3934	    -1.4267	   -20.0577	    -6.3782	   -14.9384	   -20.7291	
    -8.5602	   -12.7563	   -17.0364	     0.2518	   -19.8059	    -0.6714	   -19.6381	    -5.8746	   -14.6866	   -20.5612	
    -7.3853	   -11.4136	   -15.9454	     1.4267	   -18.8828	     0.3357	   -18.7988	    -5.2032	   -14.0991	   -19.8059	
    -6.0425	    -9.8190	   -14.4348	     2.7695	   -17.7078	     1.4267	   -17.4561	    -4.4479	   -13.1760	   -18.5471	
    -4.6158	    -7.8888	   -12.7563	     4.1962	   -16.1133	     2.7695	   -15.6937	    -3.3569	   -11.9171	   -16.7847	
    -3.0212	    -5.8746	   -10.7422	     5.6229	   -14.4348	     4.1122	   -13.6795	    -2.1820	   -10.4904	   -14.7705	
    -1.4267	    -3.7766	    -8.7280	     7.0496	   -12.6724	     5.3711	   -11.5814	    -0.9232	    -8.9798	   -12.6724	
     0.0000	    -1.7624	    -6.7978	     8.3084	   -10.9940	     6.6299	    -9.5673	     0.4196	    -7.4692	   -10.7422	
     1.4267	     0.0000	    -5.0354	     9.2316	    -9.5673	     7.6370	    -7.8049	     1.6785	    -6.1264	    -9.0637	
     2.6016	     1.5945	    -3.5248	     9.9030	    -8.4763	     8.3923	    -6.4621	     2.6855	    -5.0354	    -7.8049	
     3.6926	     2.9373	    -2.3499	    10.2386	    -7.7209	     8.8959	    -5.6229	     3.4409	    -4.2801	    -7.0496	
     4.5319	     3.9444	    -1.5106	    10.2386	    -7.3013	     9.0637	    -5.2872	     3.8605	    -3.8605	    -6.9656	
     5.2872	     4.6158	    -1.0910	     9.9030	    -7.1335	     9.0637	    -5.4550	     3.9444	    -3.9444	    -7.3853	
     5.7907	     4.8676	    -0.9232	     9.3155	    -7.1335	     8.7280	    -6.0425	     3.6926	    -4.3640	    -8.2245	
     6.0425	     4.8676	    -1.1749	     8.3923	    -7.1335	     8.2245	    -6.9656	     3.1891	    -5.1193	    -9.5673	
     6.0425	     4.5319	    -1.5945	     7.3013	    -7.1335	     7.5531	    -8.1406	     2.3499	    -6.0425	   -10.9940	
     5.8746	     4.1122	    -2.0981	     6.1264	    -7.3013	     6.8817	    -9.3994	     1.4267	    -7.0496	   -12.5885	
     5.6229	     3.6087	    -2.6855	     5.1193	    -7.4692	     6.2943	   -10.5743	     0.5035	    -7.9727	   -13.9313	
     5.3711	     3.0212	    -3.1891	     4.1962	    -7.6370	     5.7907	   -11.6653	    -0.4196	    -8.7280	   -15.0223	
     5.2032	     2.6016	    -3.5248	     3.5248	    -7.8888	     5.3711	   -12.4207	    -1.0910	    -9.2316	   -15.6097	
     5.0354	     2.3499	    -3.6926	     3.1891	    -8.0566	     5.1193	   -12.7563	    -1.5945	    -9.3155	   -15.7776	
     4.9515	     2.1820	    -3.6926	     3.0212	    -8.0566	     4.8676	   -12.5885	    -1.8463	    -9.0637	   -15.4419	
     4.9515	     2.0981	    -3.4409	     3.0212	    -7.8888	     4.6158	   -12.0850	    -1.8463	    -8.4763	   -14.5187	
     4.8676	     2.1820	    -3.0212	     3.1891	    -7.4692	     4.3640	   -11.2457	    -1.5945	    -7.6370	   -13.2599	
     4.8676	     2.2659	    -2.6016	     3.4409	    -6.9656	     4.1122	   -10.1547	    -1.0910	    -6.4621	   -11.6653	
     4.6997	     2.4338	    -2.0142	     3.6926	    -6.3782	     3.8605	    -8.9798	    -0.5875	    -5.2032	    -9.9030	
     4.5319	     2.5177	    -1.5945	     3.9444	    -5.8746	     3.5248	    -7.8049	     0.0839	    -4.0283	    -8.2245	
     4.2801	     2.4338	    -1.2589	     4.1962	    -5.4550	     3.2730	    -6.7978	     0.5875	    -2.9373	    -6.7139	
     3.8605	     2.2659	    -1.1749	     4.2801	    -5.3711	     2.9373	    -6.1264	     0.9232	    -2.0981	    -5.5389	
     3.1891	     1.7624	    -1.2589	     4.1962	    -5.5389	     2.6016	    -5.7907	     1.0910	    -1.6785	    -4.9515	
     2.4338	     1.0910	    -1.7624	     3.9444	    -6.1264	     2.0142	    -6.0425	     1.0071	    -1.5945	    -4.9515	
     1.4267	     0.2518	    -2.5177	     3.4409	    -6.9656	     1.2589	    -6.7139	     0.6714	    -1.9302	    -5.4550	
     0.3357	    -0.9232	    -3.6087	     2.7695	    -8.2245	     0.4196	    -7.8888	     0.0000	    -2.6016	    -6.5460	
    -0.8392	    -2.2659	    -4.9515	     1.9302	    -9.6512	    -0.5875	    -9.4833	    -0.8392	    -3.6087	    -8.1406	
    -2.0981	    -3.7766	    -6.4621	     1.0071	   -11.3297	    -1.6785	   -11.4136	    -1.8463	    -4.7836	    -9.9869	
    -3.4409	    -5.3711	    -8.1406	     0.0839	   -12.9242	    -2.7695	   -13.4277	    -2.9373	    -6.0425	   -12.0010	
    -4.6997	    -6.9656	    -9.7351	    -0.7553	   -14.4348	    -3.6926	   -15.4419	    -4.0283	    -7.3013	   -14.0152	
    -5.7907	    -8.5602	   -11.3297	    -1.4267	   -15.7776	    -4.5319	   -17.2882	    -5.0354	    -8.4763	   -15.7776	
    -6.7978	    -9.9030	   -12.6724	    -1.9302	   -16.8686	    -5.1193	   -18.8828	    -6.0425	    -9.5673	   -17.2882	
    -7.7209	   -11.0779	   -13.7634	    -2.3499	   -17.6239	    -5.5389	   -19.9738	    -7.0496	   -10.5743	   -18.3792	
    -8.3923	   -11.9171	   -14.6027	    -2.5177	   -18.0435	    -5.8746	   -20.7291	    -8.2245	   -11.4975	   -19.0506	
    -8.8959	   -12.5046	   -15.0223	    -2.5177	   -18.1274	    -6.0425	   -21.0648	    -9.3994	   -12.2528	   -19.2184	
    -9.2316	   -12.7563	   -15.1062	    -2.3499	   -17.9596	    -6.1264	   -20.8969	   -10.5743	   -12.7563	   -18.9667	
    -9.3994	   -12.7563	   -14.8544	    -2.0142	   -17.5400	    -6.0425	   -20.3094	   -11.4975	   -13.0920	   -18.2953	
    -9.3994	   -12.4207	   -14.3509	    -1.5945	   -16.9525	    -5.7907	   -19.4702	   -12.1689	   -13.0081	   -17.2882	
    -9.3994	   -12.0010	   -13.6795	    -1.0910	   -16.1972	    -5.5389	   -18.3792	   -12.5046	   -12.6724	   -16.1133	
    -9.2316	   -11.4975	   -12.9242	    -0.6714	   -15.6097	    -5.2872	   -17.2882	   -12.5885	   -12.1689	   -15.0223	
    -8.9798	   -10.9940	   -12.1689	    -0.2518	   -15.1901	    -5.1193	   -16.3651	   -12.5885	   -11.7493	   -14.0152	
    -8.8120	   -10.5743	   -11.6653	    -0.0839	   -15.0223	    -4.9515	   -15.5258	   -12.4207	   -11.4136	   -13.2599	
    -8.6441	   -10.3226	   -11.3297	     0.0000	   -15.2740	    -4.9515	   -15.1062	   -12.3367	   -11.3297	   -13.0081	
    -8.4763	   -10.3226	   -11.3297	    -0.2518	   -15.9454	    -5.1193	   -15.0223	   -12.4207	   -11.5814	   -13.1760	
    -8.4763	   -10.4904	   -11.7493	    -0.6714	   -16.9525	    -5.5389	   -15.2740	   -12.6724	   -12.1689	   -13.8474	
    -8.7280	   -11.0779	   -12.5885	    -1.4267	   -18.3792	    -6.2103	   -16.0294	   -13.0920	   -13.0920	   -14.9384	
    -9.0637	   -11.8332	   -13.5956	    -2.4338	   -19.7220	    -7.0496	   -17.0364	   -13.6795	   -14.2670	   -16.5329	
    -9.5673	   -12.8403	   -14.8544	    -3.5248	   -20.9808	    -8.0566	   -18.2114	   -14.5187	   -15.6937	   -18.2953	
   -10.1547	   -13.9313	   -16.1133	    -4.6997	   -21.8201	    -9.0637	   -19.3863	   -15.3580	   -17.1204	   -20.2255	
   -10.7422	   -15.1062	   -17.2882	    -5.7068	   -22.3236	   -10.0708	   -20.4773	   -16.1972	   -18.5471	   -22.0718	
   -11.2457	   -16.1133	   -18.2953	    -6.5460	   -22.5754	   -10.9100	   -21.4005	   -16.8686	   -19.8059	   -23.6664	
   -11.7493	   -17.0364	   -19.1345	    -7.2174	   -22.5754	   -11.5814	   -22.0718	   -17.4561	   -20.7291	   -25.0092	
   -12.1689	   -17.7917	   -19.7220	    -7.7209	   -22.4915	   -12.0010	   -22.5754	   -17.7917	   -21.4005	   -25.9323	
   -12.4207	   -18.2953	   -20.1416	    -7.9727	   -22.3236	   -12.2528	   -22.6593	   -17.8757	   -21.6522	   -26.4359	
   -12.5046	   -18.5471	   -20.3094	    -7.9727	   -21.9879	   -12.2528	   -22.5754	   -17.7078	   -21.4844	   -26.3519	
   -12.4207	   -18.5471	   -20.1416	    -7.7209	   -21.3165	   -12.0010	   -22.0718	   -17.2882	   -20.8969	   -25.7645	
   -12.0850	   -18.1274	   -19.6381	    -7.3013	   -20.4773	   -11.4136	   -21.1487	   -16.5329	   -19.8059	   -24.6735	
   -11.4975	   -17.4561	   -18.8828	    -6.6299	   -19.3024	   -10.6583	   -19.9738	   -15.4419	   -18.4631	   -23.1628	
   -10.8261	   -16.4490	   -17.9596	    -5.8746	   -17.8757	    -9.6512	   -18.5471	   -14.1830	   -16.7847	   -21.2326	
   -10.0708	   -15.3580	   -16.9525	    -5.0354	   -16.3651	    -8.5602	   -16.8686	   -12.7563	   -15.0223	   -19.2184	
    -9.2316	   -14.2670	   -15.9454	    -4.1122	   -14.9384	    -7.3853	   -15.3580	   -11.2457	   -13.1760	   -17.2043	
    -8.4763	   -13.2599	   -15.1062	    -3.3569	   -13.8474	    -6.3782	   -13.9313	    -9.9869	   -11.5814	   -15.5258	
    -7.8049	   -12.4207	   -14.6027	    -2.7695	   -13.1760	    -5.4550	   -12.9242	    -8.8120	   -10.3226	   -14.1830	
    -7.3013	   -11.8332	   -14.3509	    -2.2659	   -13.1760	    -4.6997	   -12.5046	    -7.9727	    -9.3994	   -13.5117	
    -6.9656	   -11.4975	   -14.5187	    -1.9302	   -13.9313	    -4.1962	   -12.6724	    -7.4692	    -8.9798	   -13.3438	
    -6.7978	   -11.4975	   -14.9384	    -1.7624	   -15.1901	    -3.8605	   -13.5117	    -7.2174	    -8.9798	   -13.7634	
    -6.6299	   -11.6653	   -15.6097	    -1.7624	   -16.7847	    -3.6926	   -14.6866	    -7.2174	    -9.3155	   -14.6027	
    -6.5460	   -11.8332	   -16.2811	    -1.8463	   -18.4631	    -3.6087	   -16.1972	    -7.3853	    -9.9869	   -15.8615	
    -6.2943	   -12.0010	   -16.8686	    -1.8463	   -19.9738	    -3.5248	   -17.7078	    -7.5531	   -10.7422	   -17.1204	
    -5.9586	   -12.0850	   -17.2882	    -1.8463	   -21.2326	    -3.4409	   -19.2184	    -7.7209	   -11.4136	   -18.2953	
    -5.4550	   -12.0010	   -17.5400	    -1.7624	   -22.0718	    -3.3569	   -20.3934	    -7.7209	   -11.9171	   -19.3024	
    -4.8676	   -11.7493	   -17.5400	    -1.5945	   -22.6593	    -3.3569	   -21.3165	    -7.7209	   -12.2528	   -19.8898	
    -4.1122	   -11.3297	   -17.5400	    -1.4267	   -22.9111	    -3.3569	   -21.7361	    -7.5531	   -12.2528	   -20.0577	
    -3.2730	   -10.7422	   -17.2882	    -1.1749	   -22.8271	    -3.3569	   -21.7361	    -7.3013	   -11.9171	   -19.7220	
    -2.4338	    -9.9869	   -16.8686	    -0.8392	   -22.4075	    -3.3569	   -21.2326	    -6.9656	   -11.2457	   -18.8828	
    -1.5106	    -9.0637	   -16.1133	    -0.4196	   -21.6522	    -3.2730	   -20.1416	    -6.3782	   -10.2386	   -17.5400	
    -0.5875	    -7.9727	   -15.1062	     0.1678	   -20.4773	    -2.7695	   -18.5471	    -5.5389	    -8.8120	   -15.8615	
     0.4196	    -6.6299	   -13.8474	     1.0071	   -18.9667	    -2.0142	   -16.6168	    -4.5319	    -7.1335	   -13.7634	
     1.5106	    -5.2032	   -12.3367	     1.9302	   -17.2882	    -0.9232	   -14.4348	    -3.2730	    -5.2032	   -11.4136	
     2.6016	    -3.6926	   -10.7422	     3.1052	   -15.4419	     0.4196	   -12.0010	    -2.0142	    -3.2730	    -8.9798	
     3.7766	    -2.0981	    -8.9798	     4.2801	   -13.4277	     1.8463	    -9.7351	    -0.6714	    -1.4267	    -6.7139	
     4.9515	    -0.5875	    -7.3013	     5.5389	   -11.4136	     3.3569	    -7.4692	     0.6714	     0.2518	    -4.6158	
     6.1264	     1.0071	    -5.6229	     6.7978	    -9.2316	     4.7836	    -5.5389	     1.8463	     1.6785	    -2.9373	
     7.3853	     2.4338	    -4.0283	     7.9727	    -7.0496	     6.2103	    -3.8605	     2.8534	     2.7695	    -1.5945	
     8.6441	     3.7766	    -2.5177	     9.1476	    -4.8676	     7.5531	    -2.6016	     3.7766	     3.5248	    -0.8392	
     9.8190	     4.9515	    -1.2589	    10.3226	    -2.8534	     8.6441	    -1.8463	     4.5319	     3.9444	    -0.5875	
    10.8261	     5.7907	    -0.3357	    11.3297	    -1.2589	     9.5673	    -1.6785	     5.0354	     3.9444	    -0.7553	
    11.4975	     6.3782	     0.3357	    12.2528	    -0.2518	    10.3226	    -1.9302	     5.3711	     3.6087	    -1.3428	
    11.9171	     6.7139	     0.5875	    13.0081	     0.1678	    10.9100	    -2.6855	     5.5389	     3.1052	    -2.1820	
    12.0850	     6.7139	     0.5875	    13.7634	     0.0839	    11.3297	    -3.6087	     5.6229	     2.4338	    -3.2730	
    12.0010	     6.5460	     0.4196	    14.4348	    -0.3357	    11.6653	    -4.5319	     5.7068	     1.7624	    -4.1962	
    11.6653	     6.2943	     0.1678	    15.0223	    -0.9232	    11.9171	    -5.2872	     5.7907	     1.2589	    -5.0354	
    11.2457	     5.9586	    -0.1678	    15.6097	    -1.5106	    12.1689	    -5.8746	     5.9586	     0.8392	    -5.6229	
    10.9100	     5.6229	    -0.4196	    16.1133	    -2.0981	    12.4207	    -6.0425	     6.2103	     0.7553	    -5.7907	
    10.5743	     5.3711	    -0.6714	    16.6168	    -2.6016	    12.6724	    -5.7907	     6.6299	     0.9232	    -5.4550	
    10.4904	     5.2872	    -0.7553	    17.1204	    -2.9373	    13.0081	    -5.1193	     7.2174	     1.3428	    -4.7836	
    10.4904	     5.3711	    -0.5875	    17.6239	    -2.9373	    13.3438	    -4.1122	     7.8888	     2.0981	    -3.6926	
    10.7422	     5.7068	    -0.1678	    18.1274	    -2.6855	    13.7634	    -2.7695	     8.6441	     3.0212	    -2.4338	
    10.9940	     6.0425	     0.5035	    18.6310	    -2.0981	    14.0991	    -1.3428	     9.3155	     3.9444	    -1.0071	
    11.3297	     6.4621	     1.2589	    18.9667	    -1.2589	    14.3509	     0.1678	     9.8190	     4.7836	     0.3357	
    11.6653	     6.7978	     2.0142	    19.1345	    -0.4196	    14.3509	     1.4267	    10.1547	     5.2872	     1.4267	
    11.8332	     6.9656	     2.6016	    18.8828	     0.2518	    14.0152	     2.3499	    10.0708	     5.4550	     2.0981	
    11.8332	     6.9656	     3.0212	    18.3792	     0.5875	    13.4277	     2.7695	     9.6512	     5.2032	     2.1820	
    11.6653	     6.7978	     3.1891	    17.3721	     0.6714	    12.3367	     2.6016	     8.8959	     4.5319	     1.7624	
    11.3297	     6.4621	     3.0212	    16.0294	     0.3357	    10.9940	     1.9302	     7.6370	     3.3569	     0.8392	
    10.8261	     5.9586	     2.6016	    14.2670	    -0.4196	     9.3994	     0.6714	     6.1264	     1.7624	    -0.6714	
    10.1547	     5.2872	     1.9302	    12.3367	    -1.5106	     7.5531	    -1.0071	     4.3640	    -0.0839	    -2.5177	
     9.3155	     4.5319	     1.0071	    10.0708	    -2.9373	     5.5389	    -3.0212	     2.4338	    -2.0981	    -4.6997	
     8.3923	     3.6926	    -0.0839	     7.8049	    -4.4479	     3.4409	    -5.2032	     0.3357	    -4.2801	    -6.9656	
     7.3853	     2.8534	    -1.1749	     5.4550	    -6.0425	     1.4267	    -7.3853	    -1.7624	    -6.3782	    -9.2316	
     6.2943	     2.0142	    -2.2659	     3.2730	    -7.5531	    -0.4196	    -9.3155	    -3.7766	    -8.3084	   -11.4136	
     5.1193	     1.2589	    -3.2730	     1.3428	    -8.8959	    -2.0142	   -10.9940	    -5.5389	    -9.9030	   -13.2599	
     4.0283	     0.5875	    -4.0283	    -0.2518	    -9.9030	    -3.3569	   -12.0850	    -6.9656	   -11.2457	   -14.6866	
     3.0212	     0.0000	    -4.6158	    -1.5945	   -10.4904	    -4.3640	   -12.7563	    -8.1406	   -12.0850	   -15.6097	
     2.0981	    -0.4196	    -5.0354	    -2.5177	   -10.8261	    -4.9515	   -12.8403	    -8.8120	   -12.5046	   -16.0294	
     1.2589	    -0.7553	    -5.2032	    -3.0212	   -10.7422	    -5.2872	   -12.4207	    -9.1476	   -12.4207	   -15.8615	
     0.5875	    -1.0071	    -5.2032	    -3.1891	   -10.3226	    -5.2872	   -11.5814	    -9.1476	   -12.0850	   -15.2740	
     0.0839	    -1.0910	    -5.0354	    -3.0212	    -9.5673	    -4.9515	   -10.4065	    -8.8120	   -11.3297	   -14.1830	
    -0.1678	    -0.9232	    -4.6997	    -2.5177	    -8.7280	    -4.3640	    -8.9798	    -8.2245	   -10.3226	   -12.9242	
    -0.2518	    -0.7553	    -4.1962	    -1.8463	    -7.8888	    -3.5248	    -7.4692	    -7.4692	    -9.2316	   -11.4136	
    -0.2518	    -0.4196	    -3.7766	    -1.0071	    -7.2174	    -2.7695	    -6.1264	    -6.7139	    -8.2245	   -10.0708	
    -0.1678	    -0.2518	    -3.3569	    -0.2518	    -6.7978	    -2.0142	    -5.1193	    -6.0425	    -7.3853	    -8.8959	
    -0.0839	    -0.0839	    -3.1052	     0.4196	    -6.7139	    -1.3428	    -4.4479	    -5.5389	    -6.7139	    -8.1406	
    -0.0839	    -0.1678	    -3.1052	     0.8392	    -6.8817	    -0.8392	    -4.1962	    -5.2032	    -6.3782	    -7.8049	
    -0.3357	    -0.5035	    -3.4409	     1.1749	    -7.3853	    -0.5875	    -4.5319	    -5.1193	    -6.2943	    -7.8888	
    -0.7553	    -1.1749	    -4.0283	     1.1749	    -7.9727	    -0.4196	    -5.2032	    -5.2032	    -6.5460	    -8.4763	
    -1.4267	    -2.0981	    -4.8676	     1.0071	    -8.6441	    -0.5035	    -6.2943	    -5.3711	    -6.9656	    -9.3994	
    -2.3499	    -3.2730	    -5.9586	     0.7553	    -9.3155	    -0.5875	    -7.6370	    -5.5389	    -7.5531	   -10.4904	
    -3.2730	    -4.6158	    -7.2174	     0.4196	    -9.9869	    -0.6714	    -9.1476	    -5.7907	    -8.1406	   -11.7493	
    -4.1122	    -5.7907	    -8.3923	     0.1678	   -10.5743	    -0.8392	   -10.7422	    -5.7907	    -8.6441	   -12.9242	
    -4.7836	    -6.8817	    -9.5673	     0.0000	   -11.2457	    -0.8392	   -12.1689	    -5.6229	    -8.8959	   -13.7634	
    -5.1193	    -7.5531	   -10.4065	     0.0000	   -11.7493	    -0.7553	   -13.2599	    -5.2032	    -8.7280	   -14.1830	
    -5.1193	    -7.8888	   -10.9100	     0.3357	   -12.0850	    -0.5875	   -14.0152	    -4.3640	    -8.1406	   -14.0991	
    -4.6997	    -7.7209	   -10.9940	     0.7553	   -12.0010	    -0.4196	   -14.1830	    -3.1891	    -7.1335	   -13.4277	
    -3.8605	    -7.1335	   -10.6583	     1.5106	   -11.5814	    -0.0839	   -13.6795	    -1.7624	    -5.7068	   -12.2528	
    -2.7695	    -6.2103	    -9.9869	     2.3499	   -10.6583	     0.2518	   -12.7563	    -0.1678	    -3.9444	   -10.5743	
    -1.5945	    -5.0354	    -9.0637	     3.2730	    -9.5673	     0.7553	   -11.3297	     1.5106	    -2.0981	    -8.6441	
    -0.4196	    -3.8605	    -8.0566	     4.1962	    -8.3084	     1.2589	    -9.7351	     2.9373	    -0.3357	    -6.5460	
     0.5875	    -2.9373	    -7.3013	     4.9515	    -7.2174	     1.6785	    -8.1406	     3.8605	     1.0910	    -4.6158	
     1.0910	    -2.2659	    -6.7978	     5.3711	    -6.3782	     1.7624	    -6.8817	     4.1962	     2.0142	    -2.9373	
     1.1749	    -2.1820	    -6.7978	     5.2872	    -6.0425	     1.5106	    -6.1264	     3.6926	     2.3499	    -1.8463	
     0.7553	    -2.5177	    -7.2174	     4.8676	    -6.2103	     0.9232	    -5.8746	     2.5177	     1.9302	    -1.2589	
     0.0000	    -3.2730	    -8.1406	     4.1962	    -6.8817	     0.0839	    -6.2103	     0.7553	     1.0071	    -1.3428	
    -0.9232	    -4.3640	    -9.3994	     3.1891	    -7.9727	    -1.0071	    -7.2174	    -1.1749	    -0.3357	    -2.0142	
    -2.0142	    -5.7068	   -10.8261	     2.1820	    -9.3994	    -2.1820	    -8.6441	    -3.2730	    -1.9302	    -3.1891	
    -3.2730	    -7.2174	   -12.5885	     1.0071	   -11.1618	    -3.4409	   -10.4065	    -5.2872	    -3.6926	    -4.7836	
    -4.6997	    -8.9798	   -14.4348	    -0.1678	   -13.0920	    -4.7836	   -12.5885	    -7.2174	    -5.6229	    -6.8817	
    -6.2103	   -10.9100	   -16.4490	    -1.4267	   -15.1062	    -6.2103	   -14.9384	    -9.1476	    -7.7209	    -9.2316	
    -7.9727	   -13.0081	   -18.4631	    -2.7695	   -17.2043	    -7.7209	   -17.2882	   -11.0779	    -9.9030	   -11.8332	
    -9.8190	   -15.1062	   -20.5612	    -4.2801	   -19.2184	    -9.3155	   -19.6381	   -12.9242	   -12.0850	   -14.4348	
   -11.7493	   -17.1204	   -22.4915	    -5.8746	   -21.1487	   -10.9100	   -21.8201	   -14.6866	   -14.1830	   -16.9525	
   -13.7634	   -19.0506	   -24.2538	    -7.4692	   -22.7432	   -12.5046	   -23.5825	   -16.2811	   -16.0294	   -19.2184	
   -15.5258	   -20.6451	   -25.6805	    -9.0637	   -24.0021	   -13.8474	   -24.8413	   -17.5400	   -17.6239	   -20.9808	
   -17.1204	   -21.9040	   -26.7715	   -10.3226	   -25.0092	   -14.9384	   -25.5966	   -18.4631	   -18.7149	   -22.1558	
   -18.4631	   -22.7432	   -27.5269	   -11.3297	   -25.6805	   -15.6097	   -25.7645	   -18.8828	   -19.3863	   -22.6593	
   -19.3863	   -23.1628	   -27.8625	   -11.8332	   -26.1002	   -15.7776	   -25.4288	   -18.7988	   -19.4702	   -22.4915	
   -19.8898	   -23.1628	   -27.8625	   -11.8332	   -26.3519	   -15.4419	   -24.5895	   -18.2953	   -19.0506	   -21.7361	
   -20.0577	   -22.8271	   -27.6108	   -11.2457	   -26.4359	   -14.6866	   -23.4146	   -17.3721	   -18.2114	   -20.4773	
   -19.8059	   -22.1558	   -27.1072	   -10.3226	   -26.2680	   -13.5956	   -21.9879	   -16.1972	   -17.1204	   -18.9667	
   -19.3863	   -21.2326	   -26.2680	    -9.0637	   -25.8484	   -12.3367	   -20.4773	   -15.0223	   -15.8615	   -17.2882	
   -18.5471	   -20.1416	   -25.1770	    -7.6370	   -25.1770	   -11.0779	   -19.1345	   -13.8474	   -14.6866	   -15.6097	
   -17.5400	   -18.8828	   -24.0021	    -6.2103	   -24.4217	    -9.8190	   -17.9596	   -12.9242	   -13.5956	   -14.2670	
   -16.3651	   -17.5400	   -22.7432	    -4.9515	   -23.6664	    -8.6441	   -17.1204	   -12.1689	   -12.7563	   -13.2599	
   -15.0223	   -16.2811	   -21.5683	    -3.7766	   -22.9950	    -7.8049	   -16.7847	   -11.6653	   -12.2528	   -12.7563	
   -13.6795	   -15.1062	   -20.4773	    -2.9373	   -22.5754	    -7.2174	   -16.8686	   -11.4975	   -12.0850	   -12.8403	
   -12.3367	   -14.0991	   -19.8059	    -2.5177	   -22.4075	    -7.0496	   -17.5400	   -11.5814	   -12.3367	   -13.3438	
   -11.1618	   -13.3438	   -19.3863	    -2.4338	   -22.4075	    -7.2174	   -18.7149	   -12.0010	   -12.9242	   -14.3509	
   -10.0708	   -12.9242	   -19.3024	    -2.6855	   -22.4915	    -7.8049	   -20.2255	   -12.7563	   -13.9313	   -15.8615	
    -9.2316	   -12.6724	   -19.4702	    -3.2730	   -22.7432	    -8.6441	   -21.9040	   -13.6795	   -15.2740	   -17.6239	
    -8.3923	   -12.6724	   -19.9738	    -3.9444	   -23.0789	    -9.6512	   -23.7503	   -14.7705	   -16.7007	   -19.5541	
    -7.7209	   -12.6724	   -20.5612	    -4.6158	   -23.4985	   -10.7422	   -25.4288	   -15.9454	   -18.2114	   -21.4844	
    -7.0496	   -12.7563	   -21.1487	    -5.2872	   -24.1699	   -11.7493	   -26.9394	   -17.0364	   -19.6381	   -23.2468	
    -6.4621	   -12.7563	   -21.7361	    -5.7907	   -24.7574	   -12.5885	   -28.0304	   -17.9596	   -20.8969	   -24.6735	
    -5.8746	   -12.6724	   -21.9879	    -6.1264	   -25.1770	   -13.1760	   -28.6179	   -18.7149	   -21.8201	   -25.7645	
    -5.3711	   -12.3367	   -21.9879	    -6.2103	   -25.2609	   -13.4277	   -28.7018	   -19.1345	   -22.3236	   -26.3519	
    -4.8676	   -11.8332	   -21.6522	    -6.0425	   -24.8413	   -13.3438	   -28.2822	   -19.2184	   -22.5754	   -26.4359	
    -4.4479	   -11.1618	   -20.9808	    -5.6229	   -24.0860	   -12.8403	   -27.3590	   -18.9667	   -22.4075	   -26.1841	
    -4.1962	   -10.3226	   -20.0577	    -5.1193	   -23.0789	   -12.1689	   -26.1002	   -18.5471	   -21.9879	   -25.5127	
    -4.1122	    -9.4833	   -19.0506	    -4.6158	   -21.8201	   -11.3297	   -24.7574	   -18.0435	   -21.4844	   -24.6735	
    -4.2801	    -8.7280	   -18.0435	    -4.1122	   -20.6451	   -10.4904	   -23.3307	   -17.5400	   -20.9808	   -23.8342	
    -4.5319	    -8.1406	   -17.0364	    -3.8605	   -19.4702	    -9.7351	   -22.0718	   -17.1204	   -20.4773	   -23.2468	
    -4.8676	    -7.5531	   -16.1972	    -3.7766	   -18.4631	    -9.0637	   -21.0648	   -16.8686	   -20.3094	   -22.8271	
    -5.2032	    -7.2174	   -15.5258	    -3.8605	   -17.7078	    -8.6441	   -20.3934	   -16.7847	   -20.3094	   -22.9111	
    -5.4550	    -7.0496	   -15.1062	    -4.1122	   -17.2882	    -8.4763	   -20.1416	   -16.8686	   -20.4773	   -23.3307	
    -5.7068	    -7.0496	   -14.7705	    -4.5319	   -17.1204	    -8.6441	   -20.3934	   -17.0364	   -20.9808	   -24.1699	
    -5.8746	    -7.2174	   -14.7705	    -5.1193	   -17.3721	    -9.2316	   -21.0648	   -17.3721	   -21.5683	   -25.3448	
    -5.9586	    -7.6370	   -14.9384	    -5.7068	   -17.9596	    -9.9869	   -22.0718	   -17.7917	   -22.2397	   -26.7715	
    -5.9586	    -8.1406	   -15.1901	    -6.2943	   -18.7149	   -10.9100	   -23.3307	   -18.1274	   -22.9950	   -28.3661	
    -5.7068	    -8.6441	   -15.4419	    -6.7978	   -19.4702	   -11.7493	   -24.5895	   -18.3792	   -23.5825	   -29.8767	
    -5.3711	    -9.0637	   -15.6937	    -6.9656	   -20.2255	   -12.4207	   -25.7645	   -18.2953	   -24.0860	   -31.2195	
    -4.7836	    -9.3155	   -15.8615	    -6.7978	   -20.8130	   -12.7563	   -26.7715	   -17.9596	   -24.1699	   -32.2266	
    -4.0283	    -9.3994	   -15.9454	    -6.2943	   -21.1487	   -12.6724	   -27.3590	   -17.2882	   -24.0021	   -32.7301	
    -3.0212	    -9.1476	   -15.7776	    -5.4550	   -21.2326	   -12.1689	   -27.5269	   -16.1972	   -23.3307	   -32.7301	
    -1.7624	    -8.5602	   -15.5258	    -4.2801	   -20.9808	   -11.2457	   -27.1912	   -14.7705	   -22.3236	   -32.2266	
    -0.4196	    -7.7209	   -15.0223	    -2.9373	   -20.5612	   -10.0708	   -26.3519	   -13.0920	   -20.8969	   -31.1356	
     1.0910	    -6.6299	   -14.2670	    -1.3428	   -19.8059	    -8.6441	   -25.0931	   -11.1618	   -19.2184	   -29.5410	
     2.5177	    -5.3711	   -13.3438	     0.1678	   -18.7988	    -7.0496	   -23.5825	    -9.2316	   -17.4561	   -27.5269	
     3.7766	    -4.0283	   -12.2528	     1.5945	   -17.7917	    -5.6229	   -21.8201	    -7.4692	   -15.6937	   -25.4288	
     4.8676	    -2.7695	   -11.0779	     2.6855	   -16.7007	    -4.2801	   -20.2255	    -6.1264	   -14.1830	   -23.3307	
     5.5389	    -1.7624	   -10.0708	     3.4409	   -15.6937	    -3.3569	   -18.7149	    -5.3711	   -13.1760	   -21.4844	
     5.8746	    -1.0071	    -9.1476	     3.7766	   -14.6866	    -2.6855	   -17.4561	    -5.2032	   -12.6724	   -20.0577	
     5.9586	    -0.4196	    -8.3923	     3.8605	   -13.6795	    -2.4338	   -16.4490	    -5.6229	   -12.6724	   -19.0506	
     5.9586	    -0.0839	    -7.8049	     3.7766	   -12.4207	    -2.3499	   -15.5258	    -6.2943	   -13.0081	   -18.5471	
     5.9586	     0.2518	    -7.2174	     3.5248	   -10.9940	    -2.3499	   -14.9384	    -7.1335	   -13.5117	   -18.4631	
     5.9586	     0.4196	    -6.7978	     3.3569	    -9.5673	    -2.5177	   -14.5187	    -7.8888	   -14.0991	   -18.7988	
     5.9586	     0.5875	    -6.5460	     3.0212	    -8.2245	    -2.6855	   -14.5187	    -8.5602	   -14.7705	   -19.4702	
     5.9586	     0.5035	    -6.5460	     2.6855	    -7.3013	    -2.8534	   -14.8544	    -9.1476	   -15.5258	   -20.3934	
     5.9586	     0.3357	    -6.7978	     2.3499	    -6.8817	    -3.1052	   -15.5258	    -9.7351	   -16.2811	   -21.5683	
     5.8746	    -0.0839	    -7.3853	     2.0142	    -7.0496	    -3.3569	   -16.5329	   -10.1547	   -17.0364	   -22.8271	
     5.5389	    -0.6714	    -8.2245	     1.6785	    -7.7209	    -3.6926	   -17.7078	   -10.5743	   -17.7078	   -24.0860	
     5.0354	    -1.3428	    -9.1476	     1.4267	    -8.8959	    -3.8605	   -18.9667	   -10.8261	   -18.2114	   -25.0931	
     4.4479	    -2.1820	   -10.2386	     1.0910	   -10.5743	    -4.1122	   -20.3094	   -11.0779	   -18.5471	   -25.8484	
     3.6926	    -3.0212	   -11.4136	     0.8392	   -12.4207	    -4.2801	   -21.4844	   -11.1618	   -18.7149	   -26.2680	
     2.7695	    -3.8605	   -12.5046	     0.5875	   -14.3509	    -4.3640	   -22.3236	   -11.0779	   -18.5471	   -26.1841	
     2.0142	    -4.5319	   -13.5117	     0.2518	   -16.0294	    -4.3640	   -22.8271	   -10.9100	   -18.1274	   -25.6805	
     1.2589	    -4.9515	   -14.0991	     0.0000	   -17.1204	    -4.3640	   -22.9111	   -10.4904	   -17.3721	   -24.6735	
     0.5875	    -5.1193	   -14.3509	    -0.1678	   -17.6239	    -4.1122	   -22.4075	    -9.9030	   -16.2811	   -23.3307	
     0.1678	    -5.0354	   -14.2670	    -0.3357	   -17.6239	    -3.8605	   -21.5683	    -9.1476	   -15.1062	   -21.6522	
    -0.1678	    -4.7836	   -13.8474	    -0.2518	   -17.1204	    -3.3569	   -20.3934	    -8.2245	   -13.6795	   -19.7220	
    -0.3357	    -4.3640	   -13.2599	    -0.0839	   -16.2811	    -2.7695	   -19.1345	    -7.3013	   -12.3367	   -17.8757	
    -0.3357	    -3.8605	   -12.5046	     0.3357	   -15.2740	    -2.0981	   -17.9596	    -6.2943	   -10.9940	   -16.1133	
    -0.2518	    -3.2730	   -11.6653	     1.0071	   -14.2670	    -1.3428	   -16.8686	    -5.2872	    -9.9030	   -14.5187	
     0.0839	    -2.6016	   -10.7422	     2.0142	   -13.1760	    -0.4196	   -16.1133	    -4.2801	    -8.8959	   -13.3438	
     0.5035	    -1.8463	    -9.8190	     3.1891	   -12.1689	     0.5875	   -15.6097	    -3.2730	    -8.2245	   -12.4207	
     1.1749	    -1.0071	    -8.8959	     4.6158	   -11.3297	     1.5945	   -15.5258	    -2.3499	    -7.7209	   -12.0010	
     1.9302	    -0.2518	    -8.0566	     6.1264	   -10.6583	     2.5177	   -15.6937	    -1.5945	    -7.5531	   -12.0010	
     2.7695	     0.4196	    -7.4692	     7.4692	   -10.2386	     3.3569	   -16.2811	    -1.0071	    -7.7209	   -12.4207	
     3.6087	     0.9232	    -6.9656	     8.6441	   -10.0708	     4.1122	   -17.2043	    -0.6714	    -8.0566	   -13.1760	
     4.3640	     1.2589	    -6.7978	     9.5673	   -10.1547	     4.5319	   -18.2114	    -0.5875	    -8.7280	   -14.2670	
     4.9515	     1.3428	    -6.7978	    10.0708	   -10.4904	     4.8676	   -19.3024	    -0.7553	    -9.4833	   -15.4419	
     5.3711	     1.2589	    -7.0496	    10.2386	   -11.0779	     4.9515	   -20.3934	    -1.0910	   -10.2386	   -16.7007	
     5.6229	     1.0910	    -7.4692	     9.9869	   -11.8332	     4.7836	   -21.4005	    -1.5106	   -11.0779	   -17.7917	
     5.7068	     0.5875	    -8.0566	     9.3994	   -12.8403	     4.3640	   -22.1558	    -2.0142	   -11.7493	   -18.7149	
     5.4550	     0.0839	    -8.8120	     8.6441	   -13.7634	     3.7766	   -22.5754	    -2.6016	   -12.3367	   -19.3863	
     5.1193	    -0.5035	    -9.5673	     7.6370	   -14.6027	     3.0212	   -22.6593	    -3.1052	   -12.7563	   -19.7220	
     4.6997	    -0.9232	   -10.1547	     6.6299	   -15.1901	     2.1820	   -22.3236	    -3.5248	   -12.9242	   -19.7220	
     4.3640	    -1.2589	   -10.4904	     5.7068	   -15.4419	     1.3428	   -21.5683	    -3.6926	   -12.8403	   -19.3024	
     4.0283	    -1.2589	   -10.4904	     5.1193	   -15.2740	     0.5875	   -20.3934	    -3.7766	   -12.5046	   -18.5471	
     3.8605	    -1.0910	   -10.2386	     4.8676	   -14.9384	     0.0839	   -18.8828	    -3.6087	   -11.9171	   -17.5400	
     3.8605	    -0.6714	    -9.8190	     4.9515	   -14.2670	    -0.1678	   -17.2043	    -3.3569	   -11.3297	   -16.4490	
     3.9444	    -0.1678	    -9.1476	     5.3711	   -13.5956	    -0.0839	   -15.6097	    -3.1052	   -10.6583	   -15.3580	
     4.2801	     0.5035	    -8.3923	     5.9586	   -12.9242	     0.1678	   -14.0991	    -2.8534	   -10.1547	   -14.5187	
     4.6997	     1.2589	    -7.4692	     6.7139	   -12.2528	     0.5035	   -12.8403	    -2.6855	    -9.8190	   -13.9313	
     5.2032	     1.9302	    -6.6299	     7.3853	   -11.6653	     0.9232	   -11.9171	    -2.7695	    -9.7351	   -13.8474	
     5.7907	     2.5177	    -5.7907	     7.8888	   -11.2457	     1.0910	   -11.4975	    -2.9373	    -9.9869	   -14.2670	
     6.3782	     3.0212	    -5.2032	     8.1406	   -10.8261	     1.0910	   -11.4975	    -3.4409	   -10.6583	   -15.1062	
     6.9656	     3.2730	    -4.6997	     8.0566	   -10.4065	     0.8392	   -11.9171	    -4.1962	   -11.7493	   -16.4490	
     7.4692	     3.4409	    -4.4479	     7.6370	    -9.9869	     0.3357	   -12.6724	    -5.2032	   -13.0081	   -18.1274	
     7.9727	     3.4409	    -4.3640	     7.0496	    -9.5673	    -0.3357	   -13.5956	    -6.2943	   -14.4348	   -19.8898	
     8.3923	     3.4409	    -4.3640	     6.3782	    -9.1476	    -1.0910	   -14.5187	    -7.4692	   -15.7776	   -21.6522	
     8.8120	     3.4409	    -4.3640	     5.6229	    -8.8120	    -1.8463	   -15.3580	    -8.4763	   -17.0364	   -23.0789	
     9.2316	     3.5248	    -4.3640	     5.1193	    -8.4763	    -2.4338	   -15.9454	    -9.2316	   -17.8757	   -24.1699	
     9.7351	     3.7766	    -4.1962	     4.7836	    -8.1406	    -2.8534	   -16.1133	    -9.6512	   -18.3792	   -24.6735	
    10.3226	     4.1962	    -3.8605	     4.7836	    -7.6370	    -3.0212	   -15.8615	    -9.7351	   -18.3792	   -24.5895	
    10.9940	     4.7836	    -3.2730	     4.9515	    -6.9656	    -2.8534	   -15.1062	    -9.3155	   -17.8757	   -23.8342	
    11.7493	     5.6229	    -2.3499	     5.4550	    -5.9586	    -2.4338	   -13.9313	    -8.4763	   -16.8686	   -22.4915	
    12.5046	     6.6299	    -1.3428	     6.1264	    -4.8676	    -1.6785	   -12.3367	    -7.2174	   -15.2740	   -20.4773	
    13.2599	     7.7209	    -0.0839	     7.1335	    -3.5248	    -0.7553	   -10.4065	    -5.6229	   -13.3438	   -18.1274	
    14.0152	     8.7280	     1.0910	     8.1406	    -2.0981	     0.4196	    -8.3923	    -3.8605	   -11.0779	   -15.4419	
    14.6027	     9.7351	     2.3499	     9.3994	    -0.6714	     1.5945	    -6.4621	    -1.9302	    -8.6441	   -12.6724	
    15.0223	    10.5743	     3.3569	    10.5743	     0.5875	     2.8534	    -4.6158	     0.0000	    -6.2103	   -10.0708	
    15.3580	    11.2457	     4.1962	    11.7493	     1.5945	     4.1122	    -3.1891	     1.8463	    -4.0283	    -7.8049	
    15.4419	    11.7493	     4.8676	    12.9242	     2.3499	     5.2032	    -2.0981	     3.4409	    -2.0981	    -5.9586	
    15.5258	    12.0850	     5.2032	    13.9313	     2.7695	     6.2103	    -1.4267	     4.6997	    -0.7553	    -4.7836	
    15.3580	    12.2528	     5.3711	    14.6027	     2.8534	     6.8817	    -1.3428	     5.5389	     0.0839	    -4.2801	
    15.1062	    12.1689	     5.2032	    14.9384	     2.5177	     7.3013	    -1.6785	     5.7068	     0.1678	    -4.5319	
    14.6866	    11.8332	     4.6997	    14.8544	     1.7624	     7.2174	    -2.5177	     5.1193	    -0.5035	    -5.3711	
    14.1830	    11.2457	     3.9444	    14.1830	     0.7553	     6.7139	    -3.7766	     3.8605	    -1.8463	    -6.8817	
    13.5117	    10.4904	     3.0212	    13.0920	    -0.5035	     5.7907	    -5.2032	     2.0981	    -3.7766	    -8.8120	
    12.8403	     9.6512	     2.0142	    11.5814	    -1.7624	     4.6158	    -6.7978	     0.0000	    -5.8746	   -10.9100	
    12.0850	     8.7280	     1.0910	     9.9869	    -3.0212	     3.3569	    -8.2245	    -2.0981	    -8.0566	   -13.0081	
    11.4136	     7.8888	     0.3357	     8.3923	    -4.0283	     2.0981	    -9.3994	    -3.9444	    -9.9030	   -14.7705	
    10.8261	     7.2174	    -0.2518	     6.8817	    -4.6997	     1.0071	   -10.2386	    -5.3711	   -11.3297	   -16.2811	
    10.4065	     6.6299	    -0.5875	     5.7068	    -4.9515	     0.2518	   -10.5743	    -6.2943	   -12.2528	   -17.1204	
    10.0708	     6.2103	    -0.5875	     4.9515	    -4.7836	    -0.1678	   -10.4904	    -6.7139	   -12.5885	   -17.5400	
     9.9030	     6.0425	    -0.3357	     4.6158	    -4.1962	    -0.1678	    -9.8190	    -6.5460	   -12.4207	   -17.2882	
     9.8190	     6.0425	     0.1678	     4.6997	    -3.1052	     0.2518	    -8.7280	    -5.9586	   -11.8332	   -16.5329	
     9.8190	     6.2103	     0.9232	     5.0354	    -1.7624	     0.9232	    -7.3013	    -4.9515	   -10.8261	   -15.4419	
     9.8190	     6.3782	     1.6785	     5.6229	    -0.3357	     1.8463	    -5.6229	    -3.8605	    -9.6512	   -14.0991	
     9.7351	     6.7139	     2.4338	     6.2103	     1.0910	     2.7695	    -3.9444	    -2.6855	    -8.3923	   -12.6724	
     9.4833	     6.8817	     3.1052	     6.7978	     2.0981	     3.6926	    -2.5177	    -1.6785	    -7.2174	   -11.4136	
     9.1476	     7.0496	     3.5248	     7.2174	     2.5177	     4.5319	    -1.5106	    -0.7553	    -6.2943	   -10.4065	
     8.5602	     7.0496	     3.6087	     7.4692	     2.2659	     5.0354	    -1.0071	    -0.1678	    -5.7068	    -9.8190	
     7.8888	     6.7978	     3.2730	     7.3853	     1.1749	     5.2872	    -1.0071	     0.0839	    -5.5389	    -9.7351	
     7.0496	     6.3782	     2.5177	     7.0496	    -0.5035	     5.2872	    -1.6785	     0.0000	    -5.7907	   -10.1547	
     6.2943	     5.7907	     1.4267	     6.3782	    -2.4338	     4.8676	    -2.7695	    -0.5035	    -6.4621	   -11.0779	
     5.5389	     4.9515	     0.2518	     5.4550	    -4.2801	     4.1962	    -4.1122	    -1.2589	    -7.3853	   -12.3367	
     4.8676	     4.1122	    -0.9232	     4.3640	    -5.7068	     3.3569	    -5.7068	    -2.1820	    -8.5602	   -13.7634	
     4.3640	     3.3569	    -2.0142	     3.1052	    -6.6299	     2.3499	    -7.2174	    -3.2730	    -9.8190	   -15.3580	
     4.0283	     2.6016	    -2.9373	     2.0142	    -7.1335	     1.2589	    -8.7280	    -4.3640	   -11.0779	   -16.7847	
     3.8605	     2.0142	    -3.6926	     1.0071	    -7.2174	     0.0839	    -9.9869	    -5.2032	   -12.1689	   -18.0435	
     3.9444	     1.6785	    -4.1962	     0.2518	    -7.0496	    -1.0071	   -10.9940	    -5.8746	   -12.9242	   -18.8828	
     4.1122	     1.5106	    -4.4479	    -0.4196	    -6.7978	    -2.0981	   -11.7493	    -6.2943	   -13.4277	   -19.3863	
     4.5319	     1.5945	    -4.4479	    -0.9232	    -6.2943	    -2.9373	   -12.0850	    -6.4621	   -13.5956	   -19.3024	
     4.9515	     1.8463	    -4.1962	    -1.2589	    -5.7068	    -3.6087	   -11.9171	    -6.2943	   -13.3438	   -18.8828	
     5.4550	     2.1820	    -3.7766	    -1.4267	    -4.9515	    -3.9444	   -11.4136	    -5.9586	   -12.8403	   -17.9596	
     5.9586	     2.6016	    -3.2730	    -1.4267	    -4.1962	    -3.8605	   -10.4065	    -5.2872	   -12.0010	   -16.7847	
     6.2943	     3.1052	    -2.6016	    -1.2589	    -3.4409	    -3.5248	    -9.2316	    -4.5319	   -10.9940	   -15.1901	
     6.5460	     3.6087	    -1.9302	    -0.7553	    -2.8534	    -2.8534	    -7.8888	    -3.5248	    -9.7351	   -13.5117	
     6.7139	     4.0283	    -1.3428	    -0.1678	    -2.2659	    -2.0142	    -6.4621	    -2.3499	    -8.3084	   -11.7493	
     6.7139	     4.4479	    -0.6714	     0.7553	    -1.8463	    -1.0071	    -5.1193	    -1.1749	    -6.9656	    -9.9869	
     6.6299	     4.7836	     0.0839	     1.7624	    -1.3428	     0.0839	    -4.0283	     0.0000	    -5.7068	    -8.4763	
     6.6299	     5.2032	     0.7553	     2.9373	    -0.9232	     1.1749	    -3.1891	     1.0910	    -4.5319	    -7.3013	
     6.5460	     5.4550	     1.4267	     4.0283	    -0.5875	     2.1820	    -2.6855	     2.0142	    -3.6926	    -6.4621	
     6.3782	     5.6229	     2.0142	     5.1193	    -0.4196	     2.9373	    -2.6855	     2.6855	    -3.1891	    -6.2103	
     6.1264	     5.5389	     2.2659	     5.9586	    -0.5875	     3.4409	    -3.1052	     3.0212	    -2.9373	    -6.3782	
     5.7907	     5.3711	     2.3499	     6.5460	    -0.9232	     3.6926	    -3.9444	     3.0212	    -3.1052	    -7.0496	
     5.2872	     4.9515	     2.0142	     6.7978	    -1.5945	     3.6926	    -5.2032	     2.7695	    -3.6087	    -8.0566	
     4.7836	     4.3640	     1.5106	     6.8817	    -2.5177	     3.4409	    -6.7139	     2.3499	    -4.1962	    -9.3994	
     4.1962	     3.6926	     0.6714	     6.7978	    -3.6926	     3.1891	    -8.3084	     1.6785	    -4.9515	   -10.8261	
     3.7766	     2.9373	    -0.2518	     6.5460	    -4.8676	     2.7695	    -9.9869	     0.9232	    -5.7907	   -12.2528	
     3.2730	     2.1820	    -1.3428	     6.1264	    -6.0425	     2.3499	   -11.5814	     0.0839	    -6.5460	   -13.5117	
     2.8534	     1.4267	    -2.3499	     5.7068	    -7.1335	     1.9302	   -12.9242	    -0.9232	    -7.3013	   -14.6027	
     2.5177	     0.7553	    -3.2730	     5.1193	    -7.9727	     1.5106	   -14.0152	    -1.8463	    -7.9727	   -15.3580	
     2.2659	     0.2518	    -3.9444	     4.5319	    -8.4763	     1.1749	   -14.6027	    -2.6855	    -8.3923	   -15.7776	
     2.1820	     0.0839	    -4.2801	     3.9444	    -8.6441	     0.9232	   -14.8544	    -3.3569	    -8.6441	   -15.6937	
     2.3499	     0.1678	    -4.2801	     3.5248	    -8.3923	     0.8392	   -14.5187	    -3.6926	    -8.5602	   -15.1901	
     2.7695	     0.6714	    -3.8605	     3.2730	    -7.7209	     0.9232	   -13.7634	    -3.6926	    -8.2245	   -14.3509	
     3.4409	     1.4267	    -3.1052	     3.2730	    -6.6299	     1.1749	   -12.6724	    -3.4409	    -7.7209	   -13.1760	
     4.3640	     2.5177	    -2.0981	     3.6087	    -5.4550	     1.6785	   -11.3297	    -2.9373	    -6.9656	   -11.9171	
     5.4550	     3.8605	    -0.7553	     4.1962	    -4.1962	     2.3499	    -9.9869	    -2.2659	    -6.2103	   -10.6583	
     6.6299	     5.2872	     0.5875	     5.0354	    -2.9373	     3.1052	    -8.8120	    -1.4267	    -5.3711	    -9.5673	
     7.8888	     6.7139	     1.9302	     6.1264	    -1.9302	     3.8605	    -7.9727	    -0.6714	    -4.6997	    -8.7280	
     9.0637	     8.1406	     3.1891	     7.2174	    -1.3428	     4.6158	    -7.4692	     0.0839	    -4.2801	    -8.3923	
    10.0708	     9.2316	     4.1962	     8.1406	    -1.0910	     5.2032	    -7.4692	     0.5035	    -4.1962	    -8.4763	
    10.9100	    10.1547	     4.9515	     8.8959	    -1.2589	     5.4550	    -7.9727	     0.6714	    -4.4479	    -9.1476	
    11.5814	    10.6583	     5.2032	     9.3155	    -1.9302	     5.4550	    -8.9798	     0.5035	    -5.1193	   -10.2386	
    12.0850	    10.7422	     5.2032	     9.3994	    -3.0212	     5.1193	   -10.2386	     0.0839	    -6.0425	   -11.7493	
    12.5046	    10.6583	     4.7836	     9.2316	    -4.3640	     4.6158	   -11.8332	    -0.5875	    -7.0496	   -13.4277	
    12.8403	    10.4065	     4.2801	     9.0637	    -5.7907	     4.0283	   -13.5117	    -1.2589	    -8.1406	   -15.0223	
    13.1760	     9.9869	     3.6087	     8.8120	    -7.3013	     3.4409	   -15.0223	    -1.8463	    -9.0637	   -16.5329	
    13.5117	     9.5673	     2.9373	     8.6441	    -8.6441	     3.0212	   -16.2811	    -2.2659	    -9.8190	   -17.6239	
    13.8474	     9.2316	     2.2659	     8.4763	    -9.5673	     2.7695	   -17.2882	    -2.5177	   -10.2386	   -18.2953	
    14.1830	     8.9798	     1.7624	     8.3923	   -10.0708	     2.6016	   -17.7078	    -2.5177	   -10.4065	   -18.4631	
    14.4348	     8.8120	     1.5106	     8.3923	    -9.8190	     2.6855	   -17.6239	    -2.3499	   -10.2386	   -18.1274	
    14.6866	     8.8959	     1.4267	     8.4763	    -8.9798	     2.9373	   -16.9525	    -1.9302	    -9.6512	   -17.3721	
[Epoch Header]
[Trial Type]	21
[Accept]	1
[Correct]	0
[RT]	 0.000
[Resp]	0
[Epoch Data]
   -16.0294	   -15.1901	   -10.8261	   -22.6593	    -6.2943	   -10.4065	    -0.6714	    -6.4621	    -2.9373	     0.5035	
   -16.6168	   -16.0294	   -11.7493	   -24.1699	    -6.9656	   -11.6653	    -2.0142	    -7.6370	    -4.1962	    -0.7553	
   -16.9525	   -16.6168	   -12.4207	   -25.4288	    -7.5531	   -12.6724	    -3.0212	    -8.6441	    -5.1193	    -1.5945	
   -17.0364	   -16.8686	   -12.8403	   -26.2680	    -7.9727	   -13.4277	    -3.6087	    -9.2316	    -5.6229	    -1.9302	
   -16.7847	   -16.7847	   -13.0081	   -26.6876	    -8.1406	   -13.6795	    -3.6926	    -9.4833	    -5.7068	    -1.7624	
   -16.3651	   -16.3651	   -12.7563	   -26.6876	    -7.8888	   -13.6795	    -3.2730	    -9.3155	    -5.2872	    -1.0071	
   -15.7776	   -15.6937	   -12.2528	   -26.3519	    -7.3853	   -13.2599	    -2.3499	    -8.8120	    -4.5319	     0.1678	
   -15.0223	   -14.7705	   -11.4136	   -25.5966	    -6.4621	   -12.5885	    -1.0910	    -8.0566	    -3.3569	     1.8463	
   -14.2670	   -13.6795	   -10.4065	   -24.7574	    -5.4550	   -11.7493	     0.5035	    -7.1335	    -1.9302	     3.6926	
   -13.5117	   -12.6724	    -9.3155	   -23.7503	    -4.2801	   -10.8261	     2.0981	    -6.0425	    -0.4196	     5.6229	
   -12.9242	   -11.7493	    -8.2245	   -22.7432	    -3.2730	    -9.9030	     3.5248	    -5.0354	     1.0071	     7.3853	
   -12.6724	   -11.0779	    -7.3013	   -21.8201	    -2.3499	    -9.1476	     4.7836	    -4.1122	     2.2659	     8.8959	
   -12.5885	   -10.5743	    -6.6299	   -21.0648	    -1.7624	    -8.4763	     5.5389	    -3.4409	     3.1891	     9.9869	
   -12.7563	   -10.4065	    -6.2103	   -20.4773	    -1.5106	    -7.9727	     5.8746	    -2.9373	     3.7766	    10.5743	
   -13.1760	   -10.4904	    -6.0425	   -19.9738	    -1.6785	    -7.8049	     5.7068	    -2.7695	     3.9444	    10.5743	
   -13.7634	   -10.8261	    -6.2103	   -19.8059	    -2.1820	    -7.8049	     5.0354	    -2.9373	     3.6926	     9.9869	
   -14.4348	   -11.3297	    -6.6299	   -19.8898	    -3.0212	    -8.1406	     3.7766	    -3.4409	     2.9373	     8.8959	
   -15.2740	   -12.0850	    -7.3853	   -20.1416	    -4.2801	    -8.8120	     2.1820	    -4.2801	     1.8463	     7.3853	
   -16.1133	   -12.9242	    -8.3084	   -20.7291	    -5.7068	    -9.5673	     0.2518	    -5.3711	     0.5035	     5.6229	
   -16.8686	   -13.8474	    -9.3994	   -21.4005	    -7.3013	   -10.4904	    -1.7624	    -6.6299	    -1.0071	     3.7766	
   -17.4561	   -14.6027	   -10.3226	   -22.1558	    -8.7280	   -11.4975	    -3.6926	    -7.9727	    -2.6016	     1.9302	
   -17.7917	   -15.1901	   -11.1618	   -22.9111	    -9.9869	   -12.3367	    -5.2872	    -9.1476	    -3.9444	     0.4196	
   -17.9596	   -15.6097	   -11.7493	   -23.4985	   -10.9940	   -13.0920	    -6.4621	   -10.2386	    -5.0354	    -0.7553	
   -17.8757	   -15.6937	   -12.0850	   -24.0021	   -11.5814	   -13.5956	    -7.1335	   -10.9100	    -5.7068	    -1.4267	
   -17.5400	   -15.5258	   -12.0850	   -24.1699	   -11.7493	   -13.7634	    -7.2174	   -11.2457	    -5.8746	    -1.5945	
   -17.0364	   -15.1901	   -11.7493	   -24.0860	   -11.4975	   -13.6795	    -6.7978	   -11.1618	    -5.7068	    -1.2589	
   -16.2811	   -14.4348	   -11.0779	   -23.4985	   -10.9100	   -13.1760	    -5.7907	   -10.7422	    -5.0354	    -0.4196	
   -15.3580	   -13.5117	   -10.1547	   -22.5754	   -10.0708	   -12.2528	    -4.3640	    -9.8190	    -4.0283	     0.8392	
   -14.2670	   -12.3367	    -9.0637	   -21.3165	    -8.9798	   -11.0779	    -2.6855	    -8.6441	    -2.7695	     2.4338	
   -13.0920	   -11.0779	    -7.7209	   -19.8898	    -7.8049	    -9.7351	    -0.8392	    -7.3013	    -1.3428	     4.1962	
   -11.9171	    -9.6512	    -6.4621	   -18.3792	    -6.6299	    -8.3084	     1.0071	    -5.8746	     0.0839	     5.7907	
   -10.6583	    -8.3084	    -5.1193	   -16.8686	    -5.5389	    -6.9656	     2.6016	    -4.6158	     1.3428	     7.2174	
    -9.3994	    -6.8817	    -3.8605	   -15.5258	    -4.4479	    -5.7068	     3.9444	    -3.4409	     2.3499	     8.3084	
    -8.1406	    -5.5389	    -2.6855	   -14.2670	    -3.5248	    -4.6158	     4.9515	    -2.5177	     2.9373	     8.8959	
    -6.8817	    -4.3640	    -1.5945	   -13.1760	    -2.5177	    -3.7766	     5.4550	    -1.7624	     3.1891	     9.0637	
    -5.7068	    -3.2730	    -0.6714	   -12.3367	    -1.5106	    -3.1891	     5.5389	    -1.4267	     3.1052	     8.6441	
    -4.5319	    -2.5177	    -0.0839	   -11.7493	    -0.5875	    -2.8534	     5.1193	    -1.2589	     2.6016	     7.6370	
    -3.6087	    -1.9302	     0.2518	   -11.3297	     0.2518	    -2.7695	     4.3640	    -1.4267	     1.8463	     6.2943	
    -2.8534	    -1.6785	     0.2518	   -11.1618	     0.9232	    -2.7695	     3.1891	    -1.6785	     0.8392	     4.6997	
    -2.3499	    -1.7624	     0.0000	   -11.0779	     1.1749	    -2.9373	     1.8463	    -2.0981	    -0.2518	     2.9373	
    -2.0142	    -2.0142	    -0.4196	   -11.0779	     1.1749	    -3.1891	     0.3357	    -2.5177	    -1.3428	     1.1749	
    -1.9302	    -2.4338	    -1.0910	   -11.0779	     0.8392	    -3.3569	    -1.0910	    -2.9373	    -2.3499	    -0.4196	
    -2.0142	    -3.0212	    -1.7624	   -11.1618	     0.3357	    -3.6087	    -2.2659	    -3.3569	    -3.1891	    -1.7624	
    -2.2659	    -3.6926	    -2.5177	   -11.1618	    -0.3357	    -3.7766	    -3.2730	    -3.6926	    -3.9444	    -2.7695	
    -2.6016	    -4.1962	    -3.1891	   -11.1618	    -1.1749	    -3.8605	    -4.0283	    -3.8605	    -4.3640	    -3.3569	
    -2.7695	    -4.6158	    -3.6926	   -10.9100	    -2.0142	    -3.8605	    -4.2801	    -3.9444	    -4.5319	    -3.5248	
    -2.8534	    -4.7836	    -4.1122	   -10.4065	    -2.6855	    -3.5248	    -4.1962	    -3.6926	    -4.3640	    -3.1891	
    -2.6016	    -4.6158	    -4.1962	    -9.5673	    -3.1052	    -2.9373	    -3.6087	    -3.1052	    -3.7766	    -2.4338	
    -2.0981	    -4.0283	    -3.8605	    -8.3084	    -3.2730	    -2.0981	    -2.6855	    -2.2659	    -2.8534	    -1.2589	
    -1.2589	    -3.2730	    -3.2730	    -6.7978	    -2.9373	    -1.0071	    -1.4267	    -1.2589	    -1.7624	     0.1678	
    -0.1678	    -2.1820	    -2.3499	    -5.1193	    -2.3499	     0.2518	     0.0000	     0.0000	    -0.5035	     1.6785	
     1.0910	    -1.0071	    -1.3428	    -3.3569	    -1.5106	     1.5945	     1.3428	     1.3428	     0.8392	     3.1052	
     2.4338	     0.1678	    -0.1678	    -1.5945	    -0.6714	     2.8534	     2.4338	     2.6016	     1.9302	     4.2801	
     3.8605	     1.3428	     0.9232	     0.0000	     0.0839	     4.1122	     3.2730	     3.6926	     2.8534	     5.0354	
     5.2872	     2.4338	     1.8463	     1.4267	     0.7553	     5.1193	     3.6926	     4.6158	     3.4409	     5.2872	
     6.6299	     3.3569	     2.5177	     2.6016	     1.0071	     5.8746	     3.6087	     5.2032	     3.5248	     5.0354	
     7.8049	     4.0283	     2.9373	     3.3569	     0.9232	     6.2943	     2.9373	     5.4550	     3.2730	     4.1962	
     8.6441	     4.3640	     2.9373	     3.6926	     0.5035	     6.3782	     1.8463	     5.2872	     2.5177	     2.9373	
     9.2316	     4.4479	     2.6855	     3.6926	    -0.2518	     6.0425	     0.3357	     4.7836	     1.4267	     1.2589	
     9.5673	     4.2801	     2.0981	     3.2730	    -1.2589	     5.5389	    -1.3428	     4.0283	     0.1678	    -0.5875	
     9.5673	     3.9444	     1.4267	     2.7695	    -2.3499	     4.8676	    -3.1052	     3.1052	    -1.1749	    -2.5177	
     9.3994	     3.5248	     0.5875	     2.1820	    -3.5248	     4.1962	    -4.7836	     2.2659	    -2.4338	    -4.1962	
     9.0637	     2.9373	    -0.1678	     1.5106	    -4.5319	     3.5248	    -6.1264	     1.4267	    -3.4409	    -5.5389	
     8.4763	     2.3499	    -0.9232	     0.9232	    -5.3711	     2.9373	    -7.1335	     0.8392	    -4.2801	    -6.5460	
     7.8888	     1.8463	    -1.5106	     0.4196	    -5.9586	     2.4338	    -7.7209	     0.3357	    -4.6997	    -7.0496	
     7.2174	     1.4267	    -1.9302	     0.0000	    -6.1264	     2.0142	    -7.7209	     0.0839	    -4.7836	    -7.1335	
     6.7139	     1.1749	    -2.0142	    -0.0839	    -5.9586	     1.8463	    -7.3013	     0.1678	    -4.4479	    -6.7139	
     6.4621	     1.2589	    -1.7624	     0.0839	    -5.3711	     1.9302	    -6.3782	     0.5875	    -3.7766	    -5.7907	
     6.3782	     1.5945	    -1.1749	     0.5035	    -4.4479	     2.2659	    -4.9515	     1.2589	    -2.6855	    -4.6158	
     6.5460	     2.1820	    -0.2518	     1.2589	    -3.1891	     2.9373	    -3.3569	     2.2659	    -1.2589	    -3.1052	
     6.7139	     2.7695	     0.7553	     2.1820	    -1.7624	     3.6926	    -1.5945	     3.4409	     0.1678	    -1.5945	
     6.9656	     3.4409	     1.7624	     3.1052	    -0.4196	     4.6158	     0.0000	     4.6158	     1.6785	    -0.1678	
     6.9656	     3.9444	     2.6855	     3.9444	     0.6714	     5.4550	     1.2589	     5.6229	     2.8534	     0.8392	
     6.8817	     4.2801	     3.3569	     4.6997	     1.4267	     6.2103	     2.0981	     6.4621	     3.7766	     1.5106	
     6.6299	     4.3640	     3.6926	     5.2032	     1.7624	     6.7978	     2.3499	     6.9656	     4.1962	     1.6785	
     6.2103	     4.1122	     3.6926	     5.4550	     1.5106	     7.2174	     2.0142	     7.1335	     4.1962	     1.2589	
     5.7068	     3.6926	     3.3569	     5.4550	     0.8392	     7.3853	     1.1749	     6.8817	     3.6926	     0.4196	
     5.2872	     3.0212	     2.6855	     5.2872	    -0.2518	     7.3013	    -0.0839	     6.2103	     2.8534	    -0.8392	
     4.7836	     2.1820	     1.8463	     4.8676	    -1.5945	     7.0496	    -1.5945	     5.2872	     1.6785	    -2.3499	
     4.2801	     1.3428	     1.0071	     4.2801	    -3.1052	     6.5460	    -3.1891	     4.1962	     0.4196	    -3.8605	
     3.8605	     0.5875	     0.1678	     3.5248	    -4.5319	     5.9586	    -4.6997	     3.0212	    -0.8392	    -5.3711	
     3.5248	    -0.1678	    -0.5875	     2.6855	    -5.7907	     5.2872	    -5.9586	     1.9302	    -2.0142	    -6.6299	
     3.1891	    -0.7553	    -1.1749	     1.8463	    -6.6299	     4.6158	    -6.8817	     1.0071	    -2.9373	    -7.6370	
     2.8534	    -1.1749	    -1.5106	     0.9232	    -7.0496	     3.9444	    -7.2174	     0.1678	    -3.6087	    -8.2245	
     2.6016	    -1.4267	    -1.6785	     0.0839	    -6.7978	     3.2730	    -7.1335	    -0.3357	    -4.0283	    -8.3923	
     2.4338	    -1.4267	    -1.5106	    -0.5875	    -5.8746	     2.7695	    -6.5460	    -0.6714	    -4.0283	    -8.0566	
     2.2659	    -1.1749	    -1.0910	    -1.0910	    -4.4479	     2.3499	    -5.3711	    -0.7553	    -3.6926	    -7.2174	
     2.2659	    -0.7553	    -0.4196	    -1.3428	    -2.6016	     2.1820	    -3.9444	    -0.5035	    -3.0212	    -5.9586	
     2.4338	    -0.0839	     0.5035	    -1.4267	    -0.5035	     2.0981	    -2.1820	     0.0000	    -2.0981	    -4.3640	
     2.7695	     0.6714	     1.5106	    -1.3428	     1.4267	     2.1820	    -0.3357	     0.5875	    -0.9232	    -2.5177	
     3.1891	     1.5945	     2.6016	    -1.0910	     3.2730	     2.2659	     1.5106	     1.2589	     0.2518	    -0.6714	
     3.7766	     2.5177	     3.6926	    -0.8392	     4.7836	     2.3499	     3.1052	     1.8463	     1.3428	     1.0071	
     4.4479	     3.3569	     4.6997	    -0.6714	     6.0425	     2.3499	     4.4479	     2.2659	     2.1820	     2.5177	
     5.0354	     4.1962	     5.6229	    -0.5875	     6.9656	     2.1820	     5.4550	     2.4338	     2.8534	     3.5248	
     5.6229	     4.8676	     6.3782	    -0.6714	     7.4692	     1.9302	     6.0425	     2.2659	     3.1891	     4.0283	
     6.0425	     5.2872	     6.8817	    -1.0071	     7.5531	     1.4267	     6.2103	     1.8463	     3.1052	     4.0283	
     6.3782	     5.4550	     7.1335	    -1.6785	     7.3853	     0.6714	     5.8746	     1.0071	     2.6855	     3.5248	
     6.3782	     5.3711	     6.9656	    -2.6016	     6.7978	    -0.2518	     5.2032	    -0.0839	     1.8463	     2.5177	
     6.2943	     5.0354	     6.5460	    -3.7766	     5.8746	    -1.3428	     4.1122	    -1.5106	     0.6714	     1.1749	
     5.9586	     4.4479	     5.9586	    -5.0354	     4.8676	    -2.5177	     2.9373	    -3.1052	    -0.6714	    -0.3357	
     5.7068	     3.7766	     5.2032	    -6.3782	     3.7766	    -3.6926	     1.6785	    -4.6997	    -2.0142	    -2.0142	
     5.4550	     3.1891	     4.3640	    -7.5531	     2.7695	    -4.7836	     0.5875	    -6.1264	    -3.3569	    -3.4409	
     5.2872	     2.6016	     3.6926	    -8.5602	     1.8463	    -5.7907	    -0.2518	    -7.3013	    -4.5319	    -4.6997	
     5.2872	     2.1820	     3.1052	    -9.3155	     1.2589	    -6.4621	    -0.7553	    -8.2245	    -5.3711	    -5.5389	
     5.4550	     2.0981	     2.7695	    -9.8190	     0.9232	    -6.9656	    -0.7553	    -8.6441	    -5.7068	    -5.9586	
     5.9586	     2.1820	     2.7695	   -10.0708	     0.9232	    -7.0496	    -0.3357	    -8.6441	    -5.7068	    -5.7907	
     6.7139	     2.6855	     3.0212	   -10.0708	     1.3428	    -6.7978	     0.6714	    -8.0566	    -5.2032	    -5.1193	
     7.6370	     3.4409	     3.6926	    -9.7351	     2.0981	    -6.2943	     2.0981	    -7.1335	    -4.1962	    -3.9444	
     8.7280	     4.4479	     4.5319	    -9.3994	     3.0212	    -5.5389	     3.7766	    -5.8746	    -2.8534	    -2.4338	
     9.8190	     5.5389	     5.5389	    -8.8959	     4.0283	    -4.6997	     5.4550	    -4.3640	    -1.3428	    -0.7553	
    10.8261	     6.5460	     6.4621	    -8.3923	     4.9515	    -3.8605	     7.1335	    -2.8534	     0.2518	     0.8392	
    11.5814	     7.3853	     7.2174	    -8.0566	     5.6229	    -3.1052	     8.3923	    -1.4267	     1.6785	     2.2659	
    11.9171	     7.9727	     7.8049	    -7.8049	     5.8746	    -2.6016	     9.2316	    -0.2518	     2.8534	     3.2730	
    11.9171	     8.1406	     7.8888	    -7.7209	     5.6229	    -2.3499	     9.3155	     0.5875	     3.6087	     3.7766	
    11.4136	     7.8049	     7.5531	    -7.8888	     4.8676	    -2.4338	     8.8120	     0.9232	     3.7766	     3.6926	
    10.4904	     6.9656	     6.7978	    -8.3084	     3.6087	    -2.7695	     7.5531	     0.9232	     3.5248	     2.9373	
     9.0637	     5.6229	     5.4550	    -8.8959	     1.9302	    -3.4409	     5.6229	     0.4196	     2.7695	     1.6785	
     7.3853	     3.9444	     3.7766	    -9.6512	     0.0839	    -4.3640	     3.1891	    -0.4196	     1.5945	    -0.0839	
     5.6229	     2.0142	     1.8463	   -10.4904	    -1.8463	    -5.3711	     0.5875	    -1.4267	     0.1678	    -2.0981	
     3.7766	     0.0000	    -0.1678	   -11.2457	    -3.5248	    -6.2943	    -2.1820	    -2.6016	    -1.5106	    -4.2801	
     2.1820	    -1.8463	    -2.0981	   -11.8332	    -4.8676	    -7.2174	    -4.6997	    -3.6926	    -3.1052	    -6.3782	
     0.8392	    -3.5248	    -3.8605	   -12.1689	    -5.7907	    -7.8888	    -6.8817	    -4.6997	    -4.6997	    -8.2245	
    -0.2518	    -4.9515	    -5.2872	   -12.2528	    -6.3782	    -8.2245	    -8.5602	    -5.5389	    -5.9586	    -9.6512	
    -0.9232	    -5.8746	    -6.2943	   -12.0010	    -6.7139	    -8.3084	    -9.7351	    -6.0425	    -6.8817	   -10.5743	
    -1.3428	    -6.3782	    -6.8817	   -11.4136	    -6.7978	    -7.8888	   -10.1547	    -6.2103	    -7.3853	   -10.9100	
    -1.2589	    -6.3782	    -6.8817	   -10.4065	    -6.4621	    -7.0496	    -9.9869	    -5.9586	    -7.3853	   -10.5743	
    -0.8392	    -5.8746	    -6.3782	    -9.0637	    -5.7068	    -5.8746	    -9.0637	    -5.2872	    -6.7978	    -9.5673	
    -0.1678	    -4.9515	    -5.3711	    -7.5531	    -4.6158	    -4.3640	    -7.6370	    -4.1962	    -5.7068	    -8.0566	
     0.6714	    -3.6926	    -4.0283	    -6.0425	    -3.2730	    -2.6016	    -5.7068	    -2.7695	    -4.3640	    -6.2103	
     1.6785	    -2.1820	    -2.4338	    -4.5319	    -1.6785	    -0.9232	    -3.6926	    -1.3428	    -2.7695	    -4.1962	
     2.6855	    -0.6714	    -0.7553	    -3.1891	    -0.1678	     0.6714	    -1.6785	     0.1678	    -1.2589	    -2.2659	
     3.6926	     0.8392	     0.8392	    -2.0981	     1.2589	     2.0981	     0.0000	     1.5106	     0.1678	    -0.5875	
     4.6158	     2.0981	     2.2659	    -1.1749	     2.4338	     3.3569	     1.3428	     2.6016	     1.2589	     0.6714	
     5.4550	     3.1891	     3.3569	    -0.5035	     3.2730	     4.2801	     2.0981	     3.4409	     2.0142	     1.5106	
     6.1264	     3.8605	     4.1122	     0.0000	     3.6926	     5.0354	     2.4338	     3.9444	     2.4338	     1.8463	
     6.7139	     4.1962	     4.5319	     0.5035	     3.7766	     5.5389	     2.1820	     4.2801	     2.5177	     1.5945	
     7.0496	     4.1962	     4.4479	     0.9232	     3.5248	     5.7907	     1.5945	     4.2801	     2.2659	     0.9232	
     7.3853	     3.9444	     4.1962	     1.3428	     3.0212	     5.9586	     0.6714	     4.1962	     1.6785	    -0.1678	
     7.5531	     3.6087	     3.7766	     1.8463	     2.2659	     6.1264	    -0.4196	     3.9444	     1.0071	    -1.5106	
     7.8049	     3.2730	     3.3569	     2.5177	     1.5945	     6.2943	    -1.5106	     3.6926	     0.2518	    -2.8534	
     8.1406	     3.0212	     3.0212	     3.3569	     0.9232	     6.5460	    -2.4338	     3.5248	    -0.4196	    -4.1962	
     8.5602	     3.0212	     2.8534	     4.3640	     0.4196	     6.8817	    -3.0212	     3.6087	    -0.8392	    -5.2872	
     9.0637	     3.1052	     2.9373	     5.4550	     0.2518	     7.4692	    -3.2730	     3.7766	    -1.0910	    -5.9586	
     9.7351	     3.5248	     3.1891	     6.7978	     0.4196	     8.1406	    -3.1052	     4.2801	    -1.0071	    -6.1264	
    10.4065	     4.1122	     3.7766	     8.1406	     0.9232	     9.1476	    -2.4338	     5.0354	    -0.5875	    -5.7907	
    11.1618	     4.8676	     4.6158	     9.6512	     1.8463	    10.2386	    -1.1749	     6.0425	     0.2518	    -4.7836	
    12.0010	     5.8746	     5.6229	    11.2457	     3.2730	    11.5814	     0.5035	     7.3853	     1.5106	    -3.1891	
    12.7563	     7.1335	     6.9656	    12.8403	     4.9515	    13.1760	     2.6016	     8.8959	     3.0212	    -1.0910	
    13.5956	     8.4763	     8.3923	    14.6027	     6.8817	    14.8544	     5.0354	    10.5743	     4.7836	     1.4267	
    14.4348	     9.9030	     9.9030	    16.2811	     8.9798	    16.6168	     7.5531	    12.4207	     6.7139	     4.1122	
    15.2740	    11.3297	    11.4975	    17.9596	    11.0779	    18.4631	     9.9869	    14.1830	     8.6441	     6.8817	
    16.1972	    12.8403	    13.0081	    19.5541	    12.9242	    20.0577	    12.1689	    15.7776	    10.4065	     9.3994	
    16.9525	    14.0991	    14.3509	    20.8969	    14.4348	    21.4844	    13.9313	    17.1204	    11.9171	    11.5814	
    17.7917	    15.1901	    15.4419	    21.9879	    15.5258	    22.5754	    15.1901	    18.1274	    13.0081	    13.2599	
    18.4631	    16.1133	    16.1972	    22.7432	    16.1133	    23.3307	    15.7776	    18.7149	    13.7634	    14.3509	
    19.1345	    16.7007	    16.7007	    23.0789	    16.1133	    23.6664	    15.6937	    18.8828	    14.0152	    14.8544	
    19.6381	    17.1204	    16.8686	    23.0789	    15.6097	    23.5825	    15.0223	    18.7149	    13.8474	    14.6866	
    20.0577	    17.2043	    16.7007	    22.7432	    14.6027	    23.0789	    13.9313	    18.1274	    13.2599	    14.0991	
    20.3934	    17.0364	    16.1972	    22.0718	    13.3438	    22.3236	    12.4207	    17.2043	    12.4207	    13.0081	
    20.4773	    16.6168	    15.5258	    21.1487	    11.7493	    21.2326	    10.7422	    16.1133	    11.3297	    11.5814	
    20.3934	    16.0294	    14.6866	    20.0577	    10.0708	    19.9738	     9.0637	    14.7705	    10.1547	    10.0708	
    20.1416	    15.1901	    13.6795	    18.7988	     8.4763	    18.6310	     7.4692	    13.4277	     8.8959	     8.4763	
    19.5541	    14.2670	    12.5885	    17.5400	     7.1335	    17.2882	     6.1264	    12.1689	     7.8049	     7.1335	
    18.7988	    13.2599	    11.5814	    16.3651	     6.1264	    16.0294	     5.1193	    10.9940	     6.9656	     6.1264	
    17.9596	    12.2528	    10.6583	    15.1901	     5.7068	    14.8544	     4.5319	     9.9869	     6.2943	     5.4550	
    17.1204	    11.4136	     9.9869	    14.0991	     5.9586	    13.8474	     4.5319	     9.2316	     5.9586	     5.2032	
    16.3651	    10.7422	     9.6512	    13.1760	     6.8817	    13.0081	     5.0354	     8.8120	     5.8746	     5.4550	
    15.6937	    10.3226	     9.6512	    12.3367	     8.1406	    12.3367	     5.9586	     8.5602	     6.1264	     6.0425	
    15.1901	    10.1547	     9.9869	    11.6653	     9.7351	    11.9171	     7.1335	     8.6441	     6.6299	     6.9656	
    14.8544	    10.2386	    10.4904	    11.1618	    11.3297	    11.6653	     8.4763	     8.9798	     7.3853	     8.1406	
    14.6866	    10.4904	    11.0779	    10.9100	    12.7563	    11.6653	     9.7351	     9.3994	     8.2245	     9.3994	
    14.6027	    10.8261	    11.7493	    10.8261	    13.8474	    11.8332	    10.9100	    10.0708	     9.1476	    10.5743	
    14.5187	    11.1618	    12.3367	    10.8261	    14.6027	    12.0850	    11.8332	    10.7422	     9.9030	    11.4975	
    14.3509	    11.3297	    12.7563	    10.8261	    14.8544	    12.2528	    12.3367	    11.2457	    10.5743	    12.0850	
    14.0152	    11.2457	    12.6724	    10.7422	    14.5187	    12.3367	    12.2528	    11.6653	    10.8261	    12.1689	
    13.4277	    10.8261	    12.1689	    10.4904	    13.4277	    12.2528	    11.6653	    11.6653	    10.7422	    11.7493	
    12.5046	     9.9869	    11.1618	     9.8190	    11.6653	    11.9171	    10.3226	    11.2457	    10.1547	    10.7422	
    11.4136	     8.7280	     9.6512	     8.9798	     9.3994	    11.2457	     8.4763	    10.4904	     9.0637	     9.2316	
    10.2386	     7.2174	     7.8888	     7.8049	     6.8817	    10.4065	     6.2103	     9.2316	     7.6370	     7.3013	
     8.8959	     5.6229	     5.9586	     6.5460	     4.3640	     9.3155	     3.6926	     7.8049	     5.9586	     5.1193	
     7.5531	     3.9444	     4.1122	     5.1193	     1.9302	     8.1406	     1.2589	     6.2103	     4.2801	     2.9373	
     6.2943	     2.3499	     2.3499	     3.6087	    -0.2518	     6.9656	    -1.0910	     4.6158	     2.5177	     0.7553	
     5.0354	     0.9232	     0.8392	     2.1820	    -2.0142	     5.7907	    -3.1052	     3.1891	     1.0071	    -1.1749	
     3.8605	    -0.3357	    -0.5035	     0.9232	    -3.4409	     4.6997	    -4.7836	     1.9302	    -0.2518	    -2.6855	
     2.9373	    -1.2589	    -1.4267	    -0.1678	    -4.4479	     3.7766	    -5.8746	     0.9232	    -1.3428	    -3.8605	
     2.2659	    -1.8463	    -2.0981	    -1.0910	    -5.0354	     3.0212	    -6.5460	     0.1678	    -2.0142	    -4.6158	
     1.9302	    -2.0142	    -2.3499	    -1.6785	    -5.1193	     2.6016	    -6.6299	    -0.1678	    -2.4338	    -4.7836	
     1.9302	    -1.8463	    -2.1820	    -1.9302	    -4.7836	     2.4338	    -6.2103	    -0.2518	    -2.4338	    -4.6158	
     2.1820	    -1.2589	    -1.7624	    -1.9302	    -4.1122	     2.5177	    -5.3711	     0.0000	    -2.1820	    -3.9444	
     2.6016	    -0.5875	    -1.0910	    -1.6785	    -3.1891	     2.7695	    -4.2801	     0.5035	    -1.7624	    -3.0212	
     3.1052	     0.1678	    -0.4196	    -1.2589	    -2.1820	     3.1891	    -3.1891	     1.1749	    -1.1749	    -1.9302	
     3.4409	     0.7553	     0.2518	    -0.7553	    -1.2589	     3.6926	    -2.1820	     1.7624	    -0.5875	    -0.9232	
     3.5248	     1.1749	     0.7553	    -0.1678	    -0.5875	     4.1122	    -1.4267	     2.3499	    -0.1678	    -0.1678	
     3.4409	     1.4267	     1.0071	     0.3357	    -0.1678	     4.4479	    -1.0071	     2.6855	     0.0839	     0.2518	
     3.1891	     1.3428	     1.0071	     0.6714	    -0.0839	     4.6158	    -1.0071	     2.7695	     0.0000	     0.1678	
     2.8534	     1.0071	     0.7553	     0.9232	    -0.3357	     4.5319	    -1.5106	     2.6016	    -0.4196	    -0.3357	
     2.3499	     0.5035	     0.2518	     0.8392	    -1.0071	     4.2801	    -2.4338	     2.0142	    -1.2589	    -1.2589	
     1.8463	    -0.1678	    -0.5035	     0.5035	    -1.8463	     3.7766	    -3.6087	     1.2589	    -2.3499	    -2.6016	
     1.4267	    -1.0071	    -1.3428	     0.0000	    -2.9373	     3.1052	    -5.0354	     0.2518	    -3.6926	    -4.1962	
     0.9232	    -1.9302	    -2.2659	    -0.6714	    -4.1122	     2.3499	    -6.4621	    -0.8392	    -5.1193	    -5.8746	
     0.4196	    -2.7695	    -3.1891	    -1.3428	    -5.2872	     1.5945	    -7.7209	    -1.9302	    -6.5460	    -7.5531	
     0.0000	    -3.5248	    -3.8605	    -2.0142	    -6.2943	     0.9232	    -8.8120	    -2.8534	    -7.7209	    -8.9798	
    -0.3357	    -4.1962	    -4.4479	    -2.5177	    -7.1335	     0.4196	    -9.4833	    -3.5248	    -8.6441	   -10.0708	
    -0.5875	    -4.6997	    -4.7836	    -2.9373	    -7.8049	     0.0000	    -9.8190	    -3.9444	    -9.2316	   -10.7422	
    -0.7553	    -5.0354	    -4.8676	    -3.0212	    -8.0566	    -0.0839	    -9.5673	    -4.1122	    -9.3155	   -10.9100	
    -0.6714	    -5.0354	    -4.6158	    -2.9373	    -8.1406	     0.0000	    -8.8959	    -3.9444	    -9.0637	   -10.5743	
    -0.5035	    -4.6997	    -4.1122	    -2.6016	    -7.8049	     0.3357	    -7.7209	    -3.4409	    -8.3923	    -9.8190	
    -0.0839	    -4.1122	    -3.3569	    -2.0142	    -7.1335	     0.9232	    -6.0425	    -2.6855	    -7.3013	    -8.6441	
     0.4196	    -3.3569	    -2.4338	    -1.2589	    -6.1264	     1.6785	    -4.1962	    -1.7624	    -5.8746	    -7.1335	
     1.0910	    -2.4338	    -1.4267	    -0.3357	    -4.9515	     2.5177	    -2.0981	    -0.6714	    -4.3640	    -5.4550	
     1.6785	    -1.4267	    -0.3357	     0.5035	    -3.5248	     3.3569	     0.0000	     0.4196	    -2.8534	    -3.6926	
     2.3499	    -0.4196	     0.6714	     1.2589	    -1.9302	     4.0283	     2.0142	     1.3428	    -1.4267	    -2.0981	
     2.8534	     0.4196	     1.5106	     1.9302	    -0.2518	     4.5319	     3.7766	     2.0142	    -0.1678	    -0.8392	
     3.1891	     1.0071	     2.1820	     2.2659	     1.4267	     4.8676	     5.2032	     2.4338	     0.6714	     0.1678	
     3.2730	     1.4267	     2.6855	     2.5177	     2.9373	     4.8676	     6.2103	     2.5177	     1.1749	     0.5875	
     3.1891	     1.4267	     2.8534	     2.4338	     4.1122	     4.6158	     6.5460	     2.2659	     1.2589	     0.5875	
     2.6855	     1.0910	     2.6016	     2.1820	     4.6997	     4.0283	     6.3782	     1.6785	     1.0071	     0.1678	
     1.9302	     0.4196	     2.1820	     1.6785	     4.6158	     3.1891	     5.7068	     0.7553	     0.2518	    -0.7553	
     1.0071	    -0.5035	     1.4267	     1.0910	     4.1122	     2.2659	     4.6158	    -0.2518	    -0.6714	    -1.9302	
    -0.0839	    -1.5945	     0.5035	     0.3357	     3.1891	     1.2589	     3.2730	    -1.4267	    -1.6785	    -3.2730	
    -1.0910	    -2.6855	    -0.4196	    -0.3357	     2.1820	     0.2518	     1.9302	    -2.5177	    -2.6855	    -4.6158	
    -2.0142	    -3.6926	    -1.3428	    -1.0071	     1.1749	    -0.5875	     0.7553	    -3.4409	    -3.5248	    -5.7068	
    -2.6855	    -4.5319	    -2.0981	    -1.4267	     0.4196	    -1.2589	    -0.1678	    -4.0283	    -4.0283	    -6.3782	
    -3.0212	    -5.1193	    -2.6016	    -1.8463	    -0.0839	    -1.6785	    -0.5875	    -4.3640	    -4.1122	    -6.6299	
    -3.1052	    -5.3711	    -2.8534	    -2.0142	    -0.2518	    -1.8463	    -0.5875	    -4.2801	    -3.8605	    -6.3782	
    -2.9373	    -5.2872	    -2.7695	    -2.0981	     0.0000	    -1.7624	    -0.1678	    -3.7766	    -3.1891	    -5.6229	
    -2.5177	    -4.8676	    -2.2659	    -2.0142	     0.5875	    -1.4267	     0.8392	    -2.9373	    -2.1820	    -4.2801	
    -1.7624	    -4.1122	    -1.5106	    -1.6785	     1.6785	    -0.7553	     2.2659	    -1.7624	    -0.8392	    -2.6016	
    -0.8392	    -3.0212	    -0.3357	    -1.0071	     3.0212	     0.2518	     3.8605	    -0.2518	     0.7553	    -0.5035	
     0.3357	    -1.7624	     1.0071	     0.0000	     4.4479	     1.5945	     5.6229	     1.4267	     2.4338	     1.6785	
     1.6785	    -0.3357	     2.4338	     1.2589	     5.9586	     3.1052	     7.3853	     3.1891	     4.1122	     3.7766	
     3.0212	     1.0910	     3.8605	     2.7695	     7.2174	     4.6997	     8.8120	     4.7836	     5.4550	     5.7068	
     4.3640	     2.5177	     5.1193	     4.3640	     8.1406	     6.2943	     9.9030	     6.2103	     6.5460	     7.2174	
     5.4550	     3.6926	     6.1264	     5.8746	     8.4763	     7.7209	    10.4904	     7.2174	     7.2174	     8.1406	
     6.4621	     4.6997	     6.7978	     7.2174	     8.3923	     8.9798	    10.4904	     7.9727	     7.4692	     8.5602	
     7.2174	     5.4550	     7.2174	     8.3084	     7.8888	     9.9869	     9.9869	     8.3084	     7.3853	     8.3084	
     7.7209	     5.8746	     7.3013	     9.1476	     7.0496	    10.5743	     8.9798	     8.3923	     6.8817	     7.4692	
     7.9727	     6.1264	     7.2174	     9.7351	     5.9586	    10.9940	     7.6370	     8.1406	     6.0425	     6.1264	
     8.1406	     6.2103	     6.9656	     9.9869	     4.7836	    11.0779	     6.0425	     7.7209	     5.1193	     4.5319	
     8.1406	     6.1264	     6.5460	    10.0708	     3.6087	    10.9940	     4.3640	     7.2174	     4.0283	     2.7695	
     8.0566	     5.9586	     6.2103	    10.0708	     2.5177	    10.8261	     2.7695	     6.7139	     2.9373	     1.0071	
     7.8888	     5.7068	     5.7068	     9.9030	     1.5106	    10.6583	     1.4267	     6.1264	     1.9302	    -0.5875	
     7.7209	     5.3711	     5.2872	     9.5673	     0.5875	    10.3226	     0.3357	     5.5389	     1.0910	    -1.9302	
     7.3853	     4.9515	     4.7836	     9.1476	    -0.1678	     9.9030	    -0.4196	     5.0354	     0.3357	    -3.0212	
     7.0496	     4.4479	     4.3640	     8.4763	    -0.7553	     9.3994	    -0.8392	     4.5319	    -0.3357	    -3.7766	
     6.6299	     4.0283	     3.9444	     7.7209	    -1.1749	     8.8120	    -0.9232	     4.1122	    -0.7553	    -4.2801	
     6.3782	     3.6926	     3.6926	     6.8817	    -1.3428	     8.2245	    -0.7553	     3.7766	    -0.9232	    -4.3640	
     6.2943	     3.5248	     3.6087	     6.1264	    -1.3428	     7.7209	    -0.1678	     3.6087	    -0.9232	    -4.1122	
     6.3782	     3.6087	     3.6926	     5.6229	    -1.0910	     7.3853	     0.6714	     3.6087	    -0.6714	    -3.5248	
     6.6299	     3.8605	     4.0283	     5.4550	    -0.5035	     7.3013	     1.6785	     3.7766	    -0.1678	    -2.7695	
     7.0496	     4.2801	     4.4479	     5.5389	     0.4196	     7.4692	     2.7695	     4.1122	     0.4196	    -1.9302	
     7.5531	     4.7836	     4.9515	     5.8746	     1.5945	     7.8049	     3.6926	     4.6158	     1.0071	    -1.0910	
     7.9727	     5.2032	     5.4550	     6.5460	     2.8534	     8.3084	     4.4479	     5.2032	     1.6785	    -0.4196	
     8.4763	     5.6229	     5.9586	     7.3853	     4.1122	     8.8959	     4.7836	     5.7907	     2.2659	     0.0839	
     8.7280	     5.8746	     6.2943	     8.2245	     5.0354	     9.5673	     4.6158	     6.3782	     2.6855	     0.2518	
     8.8959	     5.9586	     6.4621	     9.0637	     5.4550	    10.1547	     3.9444	     6.8817	     2.9373	     0.1678	
     8.8120	     5.7068	     6.2943	     9.6512	     5.2872	    10.5743	     2.7695	     7.3013	     3.0212	    -0.2518	
     8.6441	     5.2872	     5.8746	     9.9030	     4.6158	    10.7422	     1.0910	     7.4692	     2.9373	    -0.8392	
     8.3084	     4.6158	     5.1193	     9.9030	     3.5248	    10.7422	    -0.8392	     7.4692	     2.6016	    -1.6785	
     7.8888	     3.8605	     4.2801	     9.5673	     2.1820	    10.5743	    -2.8534	     7.3013	     2.1820	    -2.5177	
     7.4692	     3.1052	     3.3569	     9.0637	     0.7553	    10.3226	    -4.7836	     7.0496	     1.7624	    -3.2730	
     7.1335	     2.3499	     2.5177	     8.5602	    -0.6714	     9.9869	    -6.5460	     6.8817	     1.4267	    -3.8605	
     6.8817	     1.7624	     1.7624	     8.0566	    -1.7624	     9.8190	    -7.8888	     6.8817	     1.3428	    -4.1122	
     6.7139	     1.3428	     1.2589	     7.7209	    -2.6855	     9.7351	    -8.8959	     6.9656	     1.4267	    -3.9444	
     6.5460	     1.0071	     0.7553	     7.6370	    -3.3569	     9.8190	    -9.3994	     7.2174	     1.8463	    -3.4409	
     6.2943	     0.6714	     0.4196	     7.7209	    -3.7766	     9.9869	    -9.4833	     7.6370	     2.5177	    -2.6016	
     5.9586	     0.4196	     0.1678	     7.8888	    -3.9444	    10.1547	    -9.1476	     8.0566	     3.1891	    -1.5106	
     5.3711	     0.0839	    -0.1678	     8.1406	    -4.0283	    10.4065	    -8.6441	     8.3923	     3.9444	    -0.3357	
     4.6158	    -0.4196	    -0.5035	     8.2245	    -4.0283	    10.4065	    -8.0566	     8.5602	     4.6158	     0.8392	
     3.6087	    -1.0910	    -1.0071	     8.1406	    -4.1122	    10.2386	    -7.4692	     8.4763	     5.0354	     1.7624	
     2.2659	    -2.0142	    -1.7624	     7.7209	    -4.3640	     9.7351	    -7.1335	     8.1406	     5.2032	     2.3499	
     0.7553	    -3.3569	    -2.8534	     6.9656	    -4.9515	     8.8959	    -7.2174	     7.3013	     4.8676	     2.4338	
    -1.0910	    -4.9515	    -4.1962	     5.7068	    -5.7907	     7.6370	    -7.6370	     6.0425	     4.0283	     2.0142	
    -3.1052	    -6.7978	    -5.8746	     4.0283	    -7.0496	     5.9586	    -8.6441	     4.3640	     2.7695	     0.9232	
    -5.2032	    -8.9798	    -7.7209	     2.0981	    -8.5602	     4.0283	    -9.9869	     2.2659	     1.0071	    -0.6714	
    -7.3853	   -11.2457	    -9.7351	    -0.1678	   -10.3226	     1.8463	   -11.8332	    -0.0839	    -1.1749	    -2.8534	
    -9.5673	   -13.5956	   -11.8332	    -2.6016	   -12.3367	    -0.5035	   -13.9313	    -2.6855	    -3.6926	    -5.3711	
   -11.5814	   -15.8615	   -13.9313	    -5.0354	   -14.3509	    -2.9373	   -16.1972	    -5.2872	    -6.2943	    -8.2245	
   -13.5117	   -18.0435	   -15.9454	    -7.3853	   -16.3651	    -5.2032	   -18.5471	    -7.8888	    -9.0637	   -11.0779	
   -15.1901	   -19.8898	   -17.7078	    -9.4833	   -18.2953	    -7.2174	   -20.7291	   -10.2386	   -11.5814	   -13.7634	
   -16.5329	   -21.4844	   -19.2184	   -11.2457	   -19.9738	    -8.8959	   -22.5754	   -12.1689	   -13.8474	   -16.1972	
   -17.5400	   -22.5754	   -20.3094	   -12.5046	   -21.2326	   -10.1547	   -24.0021	   -13.6795	   -15.6097	   -18.2114	
   -18.2114	   -23.3307	   -21.0648	   -13.3438	   -22.2397	   -10.9100	   -25.0092	   -14.6866	   -16.9525	   -19.5541	
   -18.4631	   -23.6664	   -21.4005	   -13.5956	   -22.8271	   -11.1618	   -25.4288	   -15.1062	   -17.6239	   -20.2255	
   -18.2953	   -23.5825	   -21.4005	   -13.3438	   -22.9950	   -10.9940	   -25.2609	   -15.0223	   -17.6239	   -20.2255	
   -17.7917	   -22.9950	   -20.8969	   -12.6724	   -22.6593	   -10.3226	   -24.5056	   -14.3509	   -17.1204	   -19.4702	
   -16.9525	   -22.0718	   -20.0577	   -11.4136	   -21.9879	    -9.2316	   -23.1628	   -13.2599	   -15.9454	   -18.1274	
   -15.7776	   -20.7291	   -18.8828	    -9.8190	   -20.9808	    -7.8049	   -21.4005	   -11.6653	   -14.2670	   -16.2811	
   -14.3509	   -19.1345	   -17.4561	    -7.8888	   -19.6381	    -6.1264	   -19.3863	    -9.8190	   -12.3367	   -14.0152	
   -12.7563	   -17.3721	   -15.8615	    -5.7907	   -18.1274	    -4.3640	   -17.2043	    -7.8888	   -10.1547	   -11.6653	
   -11.0779	   -15.5258	   -14.3509	    -3.7766	   -16.3651	    -2.6016	   -14.9384	    -5.9586	    -8.0566	    -9.3155	
    -9.3994	   -13.7634	   -12.8403	    -1.7624	   -14.5187	    -0.9232	   -12.8403	    -4.2801	    -6.1264	    -7.3013	
    -7.7209	   -12.1689	   -11.4975	     0.0839	   -12.5046	     0.5035	   -10.9940	    -2.7695	    -4.5319	    -5.5389	
    -6.2103	   -10.6583	   -10.3226	     1.5945	   -10.5743	     1.7624	    -9.4833	    -1.5945	    -3.3569	    -4.3640	
    -4.7836	    -9.4833	    -9.3994	     2.8534	    -8.8120	     2.6855	    -8.4763	    -0.9232	    -2.6855	    -3.7766	
    -3.6087	    -8.5602	    -8.8120	     3.6926	    -7.4692	     3.2730	    -8.0566	    -0.6714	    -2.6016	    -3.7766	
    -2.6855	    -7.9727	    -8.5602	     4.1122	    -6.7139	     3.4409	    -8.2245	    -0.9232	    -3.0212	    -4.4479	
    -1.9302	    -7.6370	    -8.5602	     4.2801	    -6.6299	     3.3569	    -9.0637	    -1.5106	    -3.7766	    -5.5389	
    -1.3428	    -7.5531	    -8.8959	     4.0283	    -7.1335	     2.9373	   -10.2386	    -2.2659	    -4.7836	    -6.9656	
    -0.9232	    -7.6370	    -9.3994	     3.6926	    -7.9727	     2.4338	   -11.5814	    -3.1052	    -5.9586	    -8.5602	
    -0.5035	    -7.7209	    -9.9030	     3.2730	    -8.8959	     1.8463	   -13.0081	    -3.9444	    -7.0496	   -10.0708	
    -0.0839	    -7.7209	   -10.3226	     2.8534	    -9.8190	     1.4267	   -14.1830	    -4.5319	    -7.8888	   -11.3297	
     0.3357	    -7.6370	   -10.5743	     2.5177	   -10.5743	     1.0910	   -15.0223	    -4.8676	    -8.5602	   -12.2528	
     0.7553	    -7.3853	   -10.6583	     2.4338	   -11.0779	     1.0071	   -15.4419	    -4.8676	    -8.7280	   -12.5885	
     1.2589	    -7.0496	   -10.4904	     2.6016	   -11.2457	     1.0910	   -15.2740	    -4.6158	    -8.5602	   -12.3367	
     1.8463	    -6.4621	    -9.9869	     2.9373	   -10.9100	     1.5106	   -14.5187	    -3.9444	    -7.9727	   -11.4975	
     2.4338	    -5.7068	    -9.2316	     3.5248	   -10.3226	     2.1820	   -13.2599	    -3.0212	    -7.0496	   -10.1547	
     3.0212	    -4.8676	    -8.2245	     4.3640	    -9.2316	     3.0212	   -11.6653	    -1.7624	    -5.7068	    -8.3923	
     3.5248	    -4.0283	    -7.1335	     5.3711	    -7.9727	     4.1122	    -9.7351	    -0.3357	    -4.1122	    -6.2943	
     4.0283	    -3.1891	    -5.9586	     6.4621	    -6.6299	     5.2872	    -7.8049	     1.0910	    -2.5177	    -4.1122	
     4.3640	    -2.4338	    -4.8676	     7.6370	    -5.2872	     6.3782	    -5.9586	     2.5177	    -0.8392	    -1.9302	
     4.6158	    -1.7624	    -3.8605	     8.7280	    -4.1122	     7.3853	    -4.3640	     3.7766	     0.5875	    -0.0839	
     4.6997	    -1.4267	    -3.1891	     9.5673	    -3.1891	     8.2245	    -3.2730	     4.7836	     1.7624	     1.3428	
     4.7836	    -1.1749	    -2.6855	    10.2386	    -2.6855	     8.8120	    -2.7695	     5.4550	     2.5177	     2.3499	
     4.8676	    -1.1749	    -2.5177	    10.6583	    -2.5177	     9.1476	    -2.7695	     5.7907	     2.9373	     2.6855	
     4.8676	    -1.2589	    -2.6016	    10.6583	    -2.8534	     9.1476	    -3.2730	     5.7907	     2.8534	     2.5177	
     4.8676	    -1.5945	    -2.8534	    10.2386	    -3.6087	     8.7280	    -4.3640	     5.4550	     2.3499	     1.7624	
     4.7836	    -1.9302	    -3.3569	     9.5673	    -4.6997	     8.0566	    -5.8746	     4.6997	     1.5106	     0.5035	
     4.6997	    -2.4338	    -4.0283	     8.4763	    -5.9586	     7.1335	    -7.7209	     3.6926	     0.2518	    -1.0910	
     4.6158	    -2.8534	    -4.6997	     7.1335	    -7.4692	     6.0425	    -9.6512	     2.5177	    -1.0910	    -2.8534	
     4.5319	    -3.2730	    -5.3711	     5.7068	    -8.8959	     4.8676	   -11.4136	     1.3428	    -2.5177	    -4.6158	
     4.4479	    -3.6087	    -5.9586	     4.2801	   -10.1547	     3.6087	   -13.0081	     0.0839	    -3.8605	    -6.2943	
     4.2801	    -3.7766	    -6.3782	     2.7695	   -11.3297	     2.5177	   -14.2670	    -1.0071	    -5.0354	    -7.7209	
     4.1122	    -3.7766	    -6.6299	     1.3428	   -12.1689	     1.4267	   -15.0223	    -1.9302	    -6.0425	    -8.8120	
     3.8605	    -3.6926	    -6.7139	     0.0839	   -12.6724	     0.5035	   -15.3580	    -2.6016	    -6.6299	    -9.4833	
     3.6926	    -3.5248	    -6.5460	    -1.0071	   -12.9242	    -0.2518	   -15.1901	    -3.0212	    -6.9656	    -9.7351	
     3.4409	    -3.1052	    -6.1264	    -1.7624	   -12.8403	    -0.6714	   -14.5187	    -3.1891	    -6.7978	    -9.4833	
     3.1891	    -2.5177	    -5.4550	    -2.1820	   -12.4207	    -0.7553	   -13.5117	    -3.0212	    -6.3782	    -8.8120	
     3.0212	    -1.8463	    -4.6158	    -2.1820	   -11.5814	    -0.5035	   -12.0850	    -2.4338	    -5.5389	    -7.8049	
     2.9373	    -1.0071	    -3.6087	    -1.7624	   -10.4904	     0.0839	   -10.4904	    -1.6785	    -4.4479	    -6.4621	
     3.0212	    -0.1678	    -2.4338	    -1.0910	    -8.9798	     0.9232	    -8.7280	    -0.6714	    -3.1891	    -5.0354	
     3.1891	     0.6714	    -1.3428	    -0.1678	    -7.2174	     1.9302	    -7.0496	     0.4196	    -1.8463	    -3.6087	
     3.4409	     1.4267	    -0.2518	     0.9232	    -5.1193	     3.0212	    -5.3711	     1.5106	    -0.6714	    -2.3499	
     3.8605	     2.1820	     0.7553	     2.0142	    -2.9373	     4.0283	    -3.9444	     2.5177	     0.3357	    -1.4267	
     4.3640	     2.6855	     1.5945	     3.0212	    -0.8392	     4.9515	    -2.9373	     3.3569	     1.0071	    -1.0071	
     4.8676	     3.1052	     2.2659	     3.8605	     0.9232	     5.6229	    -2.4338	     3.8605	     1.2589	    -1.1749	
     5.2872	     3.3569	     2.5177	     4.4479	     2.0981	     5.9586	    -2.5177	     4.1122	     1.0071	    -1.7624	
     5.5389	     3.2730	     2.5177	     4.7836	     2.6016	     6.0425	    -3.1052	     4.1122	     0.4196	    -2.9373	
     5.5389	     3.0212	     2.2659	     4.9515	     2.4338	     5.7907	    -4.1962	     3.7766	    -0.5035	    -4.3640	
     5.4550	     2.5177	     1.6785	     4.8676	     1.8463	     5.3711	    -5.6229	     3.3569	    -1.5945	    -6.0425	
     5.2032	     2.0142	     1.0910	     4.6158	     0.9232	     4.7836	    -7.1335	     2.7695	    -2.7695	    -7.8049	
     4.8676	     1.5106	     0.4196	     4.4479	     0.0000	     4.1962	    -8.5602	     2.0981	    -3.7766	    -9.3155	
     4.4479	     1.0910	    -0.0839	     4.1962	    -0.8392	     3.6087	    -9.7351	     1.5945	    -4.6997	   -10.4904	
     4.1122	     0.7553	    -0.4196	     4.0283	    -1.4267	     3.0212	   -10.5743	     1.1749	    -5.2872	   -11.3297	
     3.7766	     0.5875	    -0.5035	     3.9444	    -1.7624	     2.6016	   -10.9100	     0.8392	    -5.6229	   -11.7493	
     3.5248	     0.5875	    -0.4196	     4.0283	    -1.8463	     2.2659	   -10.8261	     0.6714	    -5.7068	   -11.6653	
     3.4409	     0.6714	    -0.0839	     4.1122	    -1.5945	     2.0981	   -10.2386	     0.6714	    -5.4550	   -11.1618	
     3.4409	     1.0071	     0.3357	     4.1962	    -1.1749	     1.9302	    -9.3155	     0.8392	    -5.0354	   -10.3226	
     3.6087	     1.4267	     0.9232	     4.2801	    -0.6714	     1.9302	    -8.0566	     1.0910	    -4.4479	    -9.2316	
     3.8605	     1.8463	     1.5106	     4.2801	    -0.1678	     1.8463	    -6.7139	     1.3428	    -3.6926	    -7.9727	
     4.2801	     2.3499	     2.0142	     4.2801	     0.1678	     1.7624	    -5.2872	     1.6785	    -3.0212	    -6.7978	
     4.6997	     2.8534	     2.5177	     4.1962	     0.4196	     1.6785	    -3.9444	     1.9302	    -2.3499	    -5.6229	
     5.2032	     3.3569	     2.8534	     4.0283	     0.5035	     1.5945	    -2.7695	     2.2659	    -1.7624	    -4.7836	
     5.7907	     3.7766	     3.1891	     3.9444	     0.5035	     1.4267	    -1.8463	     2.4338	    -1.3428	    -4.1962	
     6.3782	     4.2801	     3.5248	     3.7766	     0.5875	     1.2589	    -1.3428	     2.6016	    -1.0910	    -4.0283	
     6.8817	     4.6158	     3.6926	     3.6087	     0.5035	     1.0071	    -1.1749	     2.5177	    -1.2589	    -4.2801	
     7.3013	     4.7836	     3.7766	     3.2730	     0.3357	     0.6714	    -1.5106	     2.2659	    -1.6785	    -5.0354	
     7.6370	     4.8676	     3.6926	     2.8534	     0.0000	     0.1678	    -2.1820	     1.7624	    -2.5177	    -6.1264	
     7.7209	     4.6997	     3.3569	     2.2659	    -0.5875	    -0.5875	    -3.2730	     0.8392	    -3.7766	    -7.5531	
     7.7209	     4.3640	     2.8534	     1.5106	    -1.2589	    -1.5106	    -4.6158	    -0.2518	    -5.2032	    -9.2316	
     7.5531	     3.9444	     2.2659	     0.5875	    -2.0142	    -2.5177	    -6.0425	    -1.5945	    -6.7978	   -11.0779	
     7.3853	     3.5248	     1.6785	    -0.4196	    -2.7695	    -3.6926	    -7.3013	    -3.0212	    -8.3923	   -12.7563	
     7.1335	     3.1052	     1.1749	    -1.5945	    -3.3569	    -4.8676	    -8.4763	    -4.4479	    -9.8190	   -14.2670	
     6.9656	     2.6855	     0.6714	    -2.8534	    -3.7766	    -6.0425	    -9.2316	    -5.7068	   -10.9940	   -15.4419	
     6.8817	     2.5177	     0.4196	    -4.0283	    -3.8605	    -7.1335	    -9.5673	    -6.7978	   -11.8332	   -16.1972	
     6.9656	     2.6016	     0.4196	    -4.9515	    -3.6087	    -7.8888	    -9.3994	    -7.5531	   -12.2528	   -16.4490	
     7.2174	     2.8534	     0.6714	    -5.6229	    -3.0212	    -8.3923	    -8.6441	    -7.9727	   -12.3367	   -16.1133	
     7.8049	     3.5248	     1.2589	    -5.8746	    -1.9302	    -8.4763	    -7.4692	    -7.9727	   -11.8332	   -15.3580	
     8.4763	     4.3640	     2.1820	    -5.7068	    -0.6714	    -8.2245	    -5.8746	    -7.6370	   -11.0779	   -14.1830	
     9.3994	     5.3711	     3.2730	    -5.2872	     0.7553	    -7.7209	    -4.0283	    -7.0496	   -10.0708	   -12.8403	
    10.3226	     6.4621	     4.5319	    -4.5319	     2.2659	    -7.0496	    -2.2659	    -6.2943	    -8.8959	   -11.4136	
    11.2457	     7.5531	     5.6229	    -3.6087	     3.5248	    -6.2943	    -0.6714	    -5.5389	    -7.7209	   -10.0708	
    12.0850	     8.4763	     6.7139	    -2.7695	     4.4479	    -5.5389	     0.5035	    -4.7836	    -6.7978	    -9.0637	
    12.8403	     9.2316	     7.5531	    -1.9302	     5.0354	    -4.8676	     1.2589	    -4.1962	    -6.1264	    -8.3923	
    13.3438	     9.7351	     8.0566	    -1.1749	     5.1193	    -4.3640	     1.3428	    -3.8605	    -5.7907	    -8.2245	
    13.6795	     9.9030	     8.2245	    -0.7553	     4.7836	    -4.0283	     0.9232	    -3.8605	    -5.8746	    -8.5602	
    13.7634	     9.7351	     8.0566	    -0.5035	     3.9444	    -4.0283	    -0.0839	    -4.1122	    -6.2943	    -9.4833	
    13.6795	     9.3155	     7.5531	    -0.5035	     2.7695	    -4.1962	    -1.5945	    -4.6158	    -7.2174	   -10.8261	
    13.5117	     8.6441	     6.7978	    -0.8392	     1.3428	    -4.6997	    -3.3569	    -5.2872	    -8.3084	   -12.5046	
    13.1760	     7.8049	     5.9586	    -1.2589	     0.0000	    -5.2872	    -5.2032	    -6.1264	    -9.5673	   -14.3509	
    12.8403	     6.8817	     5.0354	    -1.6785	    -1.0071	    -5.8746	    -6.8817	    -6.9656	   -10.8261	   -16.1972	
    12.5046	     6.0425	     4.1962	    -2.0981	    -1.5106	    -6.2943	    -8.2245	    -7.6370	   -11.9171	   -17.7917	
    12.2528	     5.3711	     3.6087	    -2.3499	    -1.5106	    -6.6299	    -9.0637	    -8.0566	   -12.6724	   -19.0506	
    12.0850	     4.8676	     3.2730	    -2.4338	    -0.9232	    -6.7139	    -9.3994	    -8.3084	   -13.0920	   -19.7220	
    12.0010	     4.6997	     3.2730	    -2.2659	     0.0839	    -6.4621	    -9.0637	    -8.1406	   -13.0920	   -19.8898	
    11.9171	     4.6997	     3.6087	    -1.8463	     1.3428	    -5.8746	    -8.3084	    -7.5531	   -12.6724	   -19.3863	
    12.0010	     5.1193	     4.2801	    -1.0910	     2.7695	    -4.9515	    -6.8817	    -6.6299	   -11.8332	   -18.3792	
    12.0850	     5.7907	     5.2032	     0.0000	     4.3640	    -3.6926	    -5.1193	    -5.3711	   -10.4904	   -16.8686	
    12.2528	     6.6299	     6.3782	     1.3428	     5.9586	    -2.2659	    -3.0212	    -3.7766	    -8.8959	   -15.0223	
    12.5046	     7.6370	     7.6370	     2.9373	     7.5531	    -0.5875	    -0.8392	    -1.9302	    -7.1335	   -13.0081	
    12.6724	     8.5602	     8.8959	     4.5319	     8.8959	     1.0910	     1.1749	    -0.1678	    -5.3711	   -11.0779	
    12.9242	     9.4833	     9.9869	     6.1264	     9.9869	     2.6855	     2.9373	     1.5945	    -3.6926	    -9.3155	
    13.0920	    10.2386	    10.7422	     7.7209	    10.7422	     4.1962	     4.1962	     3.1891	    -2.3499	    -7.9727	
    13.2599	    10.7422	    11.2457	     9.0637	    10.9940	     5.4550	     4.8676	     4.4479	    -1.4267	    -7.1335	
    13.3438	    11.0779	    11.3297	    10.2386	    10.8261	     6.4621	     4.9515	     5.4550	    -0.8392	    -6.8817	
    13.4277	    11.1618	    11.1618	    11.1618	    10.3226	     7.2174	     4.4479	     6.1264	    -0.7553	    -7.1335	
    13.5117	    11.0779	    10.7422	    11.8332	     9.3994	     7.6370	     3.3569	     6.3782	    -1.0071	    -7.8888	
    13.5956	    10.8261	    10.0708	    12.1689	     8.1406	     7.8888	     1.9302	     6.3782	    -1.6785	    -9.0637	
    13.6795	    10.4065	     9.2316	    12.3367	     6.7978	     7.8888	     0.1678	     6.1264	    -2.5177	   -10.4904	
    13.7634	    10.0708	     8.4763	    12.3367	     5.4550	     7.8049	    -1.6785	     5.8746	    -3.4409	   -12.0010	
    13.9313	     9.8190	     7.8049	    12.3367	     4.2801	     7.8049	    -3.4409	     5.5389	    -4.2801	   -13.5117	
[Epoch Header]
[Trial Type]	21
[Accept]	1
[Correct]	0
[RT]	 0.000
[Resp]	0
[Epoch Data]
   -13.1760	   -12.7563	   -13.3438	   -19.7220	   -15.1901	   -20.5612	   -18.8828	   -17.6239	   -14.0991	   -11.7493	
   -14.6027	   -14.0991	   -14.6027	   -20.9808	   -16.5329	   -21.5683	   -20.4773	   -18.7988	   -15.4419	   -13.3438	
   -15.6937	   -15.1901	   -15.6097	   -22.0718	   -17.5400	   -22.3236	   -21.6522	   -19.6381	   -16.3651	   -14.3509	
   -16.4490	   -15.9454	   -16.3651	   -22.8271	   -18.2114	   -22.8271	   -22.2397	   -20.0577	   -16.7847	   -14.8544	
   -16.7847	   -16.2811	   -16.7847	   -23.2468	   -18.3792	   -23.0789	   -22.2397	   -20.1416	   -16.7847	   -14.7705	
   -16.7847	   -16.3651	   -16.8686	   -23.4146	   -18.2114	   -23.0789	   -21.7361	   -19.8898	   -16.3651	   -14.0152	
   -16.5329	   -16.1972	   -16.7007	   -23.3307	   -17.7078	   -22.9950	   -20.8130	   -19.3863	   -15.6097	   -12.9242	
   -16.1972	   -15.7776	   -16.2811	   -23.1628	   -16.9525	   -22.7432	   -19.5541	   -18.7149	   -14.6027	   -11.4136	
   -15.7776	   -15.3580	   -15.7776	   -22.8271	   -16.0294	   -22.4075	   -18.0435	   -17.9596	   -13.5117	    -9.7351	
   -15.4419	   -14.8544	   -15.2740	   -22.4915	   -15.0223	   -22.0718	   -16.6168	   -17.1204	   -12.3367	    -7.9727	
   -15.1901	   -14.4348	   -14.6866	   -22.1558	   -14.0991	   -21.7361	   -15.1901	   -16.3651	   -11.3297	    -6.3782	
   -15.1062	   -14.0152	   -14.2670	   -21.9040	   -13.2599	   -21.4005	   -14.0152	   -15.6937	   -10.3226	    -5.0354	
   -15.0223	   -13.7634	   -13.8474	   -21.6522	   -12.6724	   -21.1487	   -13.0920	   -15.1062	    -9.5673	    -4.0283	
   -15.0223	   -13.5956	   -13.5956	   -21.4005	   -12.3367	   -20.8969	   -12.6724	   -14.6866	    -9.1476	    -3.4409	
   -15.1062	   -13.6795	   -13.5117	   -21.3165	   -12.4207	   -20.8969	   -12.5885	   -14.6027	    -8.8959	    -3.3569	
   -15.1901	   -13.8474	   -13.6795	   -21.3165	   -12.8403	   -20.9808	   -13.0081	   -14.6866	    -9.0637	    -3.6926	
   -15.5258	   -14.3509	   -14.0991	   -21.4844	   -13.7634	   -21.2326	   -13.9313	   -14.9384	    -9.4833	    -4.5319	
   -15.9454	   -15.0223	   -14.7705	   -21.7361	   -15.0223	   -21.6522	   -15.1901	   -15.5258	   -10.2386	    -5.7068	
   -16.5329	   -15.8615	   -15.6097	   -22.0718	   -16.5329	   -22.1558	   -16.7007	   -16.1972	   -11.2457	    -7.0496	
   -17.2043	   -16.8686	   -16.6168	   -22.4915	   -18.2953	   -22.6593	   -18.3792	   -16.9525	   -12.2528	    -8.5602	
   -18.1274	   -18.0435	   -17.7917	   -23.0789	   -20.1416	   -23.2468	   -19.9738	   -17.7078	   -13.3438	    -9.9869	
   -19.1345	   -19.1345	   -18.8828	   -23.7503	   -21.7361	   -23.8342	   -21.4005	   -18.3792	   -14.3509	   -11.2457	
   -20.1416	   -20.2255	   -19.8898	   -24.4217	   -23.0789	   -24.2538	   -22.4075	   -18.8828	   -15.0223	   -12.0850	
   -20.9808	   -21.0648	   -20.6451	   -25.0931	   -23.8342	   -24.5056	   -22.9111	   -19.1345	   -15.4419	   -12.5046	
   -21.5683	   -21.5683	   -21.0648	   -25.5127	   -23.7503	   -24.4217	   -22.8271	   -19.0506	   -15.3580	   -12.4207	
   -21.7361	   -21.4844	   -20.8969	   -25.5127	   -22.8271	   -23.9182	   -21.9040	   -18.5471	   -14.7705	   -11.6653	
   -21.4005	   -20.9808	   -20.3094	   -25.0931	   -21.0648	   -22.9950	   -20.3934	   -17.6239	   -13.7634	   -10.3226	
   -20.5612	   -19.8898	   -19.1345	   -24.0860	   -18.6310	   -21.6522	   -18.2953	   -16.2811	   -12.2528	    -8.5602	
   -19.3024	   -18.4631	   -17.6239	   -22.7432	   -15.9454	   -20.0577	   -15.8615	   -14.6027	   -10.4904	    -6.5460	
   -17.7078	   -16.7847	   -15.9454	   -20.9808	   -13.2599	   -18.1274	   -13.2599	   -12.7563	    -8.5602	    -4.3640	
   -16.0294	   -15.0223	   -14.2670	   -18.9667	   -10.8261	   -16.1133	   -10.9100	   -10.8261	    -6.6299	    -2.2659	
   -14.2670	   -13.3438	   -12.6724	   -16.8686	    -8.8120	   -14.1830	    -8.8120	    -9.0637	    -4.8676	    -0.5035	
   -12.6724	   -11.8332	   -11.2457	   -14.7705	    -7.2174	   -12.3367	    -7.1335	    -7.3853	    -3.4409	     0.9232	
   -11.1618	   -10.6583	   -10.1547	   -12.8403	    -6.1264	   -10.7422	    -6.0425	    -5.9586	    -2.4338	     1.7624	
    -9.9869	    -9.7351	    -9.3994	   -11.2457	    -5.5389	    -9.3994	    -5.4550	    -4.8676	    -1.8463	     2.0981	
    -9.1476	    -9.2316	    -8.9798	    -9.9030	    -5.4550	    -8.3923	    -5.5389	    -4.1122	    -1.6785	     1.8463	
    -8.7280	    -9.1476	    -8.8959	    -8.9798	    -5.9586	    -7.7209	    -6.1264	    -3.6926	    -1.9302	     1.1749	
    -8.5602	    -9.3994	    -9.1476	    -8.3923	    -6.7978	    -7.4692	    -7.1335	    -3.6087	    -2.5177	     0.0839	
    -8.5602	    -9.8190	    -9.6512	    -8.0566	    -7.8049	    -7.3853	    -8.3084	    -3.7766	    -3.2730	    -1.2589	
    -8.7280	   -10.3226	   -10.1547	    -7.8888	    -8.9798	    -7.4692	    -9.6512	    -4.0283	    -4.1122	    -2.5177	
    -8.8120	   -10.8261	   -10.6583	    -7.8049	   -10.0708	    -7.7209	   -10.9100	    -4.3640	    -4.9515	    -3.6926	
    -8.7280	   -11.1618	   -10.9940	    -7.8888	   -10.9940	    -7.9727	   -12.0010	    -4.6158	    -5.5389	    -4.6158	
    -8.5602	   -11.3297	   -11.2457	    -7.8888	   -11.5814	    -8.2245	   -12.6724	    -4.8676	    -5.9586	    -5.1193	
    -8.2245	   -11.2457	   -11.2457	    -7.9727	   -11.9171	    -8.3923	   -13.0081	    -4.9515	    -6.0425	    -5.2032	
    -7.8049	   -10.9100	   -10.9100	    -7.8888	   -11.8332	    -8.3923	   -12.9242	    -4.9515	    -5.8746	    -4.8676	
    -7.2174	   -10.3226	   -10.4065	    -7.7209	   -11.3297	    -8.2245	   -12.3367	    -4.6997	    -5.3711	    -4.0283	
    -6.5460	    -9.4833	    -9.4833	    -7.3013	   -10.4065	    -7.8049	   -11.3297	    -4.1962	    -4.5319	    -2.7695	
    -5.7068	    -8.3084	    -8.3923	    -6.7139	    -9.2316	    -7.1335	    -9.9030	    -3.5248	    -3.4409	    -1.2589	
    -4.6158	    -6.8817	    -6.9656	    -5.8746	    -7.7209	    -6.2103	    -8.2245	    -2.6016	    -2.1820	     0.5035	
    -3.3569	    -5.3711	    -5.4550	    -4.8676	    -6.0425	    -5.1193	    -6.3782	    -1.6785	    -0.8392	     2.3499	
    -1.9302	    -3.6926	    -3.8605	    -3.8605	    -4.3640	    -4.0283	    -4.6158	    -0.5875	     0.4196	     4.0283	
    -0.4196	    -2.0142	    -2.3499	    -2.7695	    -2.8534	    -2.9373	    -3.0212	     0.3357	     1.5106	     5.4550	
     1.0071	    -0.5035	    -0.9232	    -1.9302	    -1.5945	    -2.0142	    -1.7624	     1.0071	     2.3499	     6.3782	
     2.4338	     0.8392	     0.1678	    -1.3428	    -0.6714	    -1.4267	    -1.0910	     1.4267	     2.6855	     6.6299	
     3.5248	     1.6785	     0.9232	    -1.0910	    -0.2518	    -1.1749	    -0.9232	     1.4267	     2.6016	     6.2943	
     4.2801	     2.1820	     1.2589	    -1.3428	    -0.2518	    -1.3428	    -1.3428	     1.0910	     2.0142	     5.2872	
     4.6158	     2.2659	     1.1749	    -2.0142	    -0.7553	    -1.9302	    -2.2659	     0.2518	     1.0071	     3.7766	
     4.6158	     1.9302	     0.7553	    -3.0212	    -1.6785	    -2.7695	    -3.6087	    -0.8392	    -0.4196	     1.8463	
     4.2801	     1.2589	     0.0839	    -4.2801	    -2.9373	    -3.9444	    -5.2032	    -2.1820	    -2.0142	    -0.2518	
     3.6926	     0.3357	    -0.8392	    -5.6229	    -4.3640	    -5.1193	    -6.9656	    -3.5248	    -3.6087	    -2.4338	
     3.0212	    -0.6714	    -1.8463	    -6.9656	    -5.8746	    -6.2943	    -8.5602	    -4.7836	    -5.2032	    -4.3640	
     2.2659	    -1.6785	    -2.8534	    -8.1406	    -7.3013	    -7.3013	    -9.9869	    -5.8746	    -6.5460	    -5.8746	
     1.5945	    -2.6016	    -3.7766	    -9.0637	    -8.6441	    -8.1406	   -11.0779	    -6.7139	    -7.4692	    -6.9656	
     1.0910	    -3.3569	    -4.4479	    -9.7351	    -9.6512	    -8.7280	   -11.6653	    -7.2174	    -7.9727	    -7.4692	
     0.7553	    -3.8605	    -4.8676	   -10.0708	   -10.3226	    -8.8959	   -11.6653	    -7.3853	    -7.9727	    -7.3013	
     0.5035	    -4.0283	    -4.9515	   -10.0708	   -10.5743	    -8.8959	   -11.2457	    -7.2174	    -7.5531	    -6.5460	
     0.2518	    -4.0283	    -4.8676	    -9.7351	   -10.3226	    -8.4763	   -10.2386	    -6.7978	    -6.6299	    -5.2032	
     0.0000	    -3.9444	    -4.5319	    -9.2316	    -9.6512	    -7.9727	    -8.8959	    -6.1264	    -5.4550	    -3.5248	
    -0.4196	    -3.7766	    -4.1122	    -8.7280	    -8.4763	    -7.3853	    -7.3853	    -5.3711	    -4.1122	    -1.6785	
    -1.0071	    -3.6926	    -3.7766	    -8.1406	    -6.9656	    -6.8817	    -5.7907	    -4.6158	    -2.6855	     0.1678	
    -1.6785	    -3.6926	    -3.3569	    -7.8049	    -5.2872	    -6.4621	    -4.3640	    -4.0283	    -1.5106	     1.9302	
    -2.3499	    -3.7766	    -3.1891	    -7.6370	    -3.6926	    -6.2943	    -3.1891	    -3.6926	    -0.5875	     3.2730	
    -3.1052	    -4.0283	    -3.1052	    -7.6370	    -2.3499	    -6.2943	    -2.6016	    -3.6087	    -0.1678	     4.1122	
    -3.8605	    -4.3640	    -3.1891	    -7.8888	    -1.5106	    -6.6299	    -2.5177	    -3.8605	    -0.1678	     4.2801	
    -4.6158	    -4.9515	    -3.6087	    -8.2245	    -1.2589	    -7.2174	    -3.1052	    -4.5319	    -0.6714	     3.8605	
    -5.3711	    -5.6229	    -4.2801	    -8.8959	    -1.6785	    -8.0566	    -4.2801	    -5.4550	    -1.5945	     2.7695	
    -6.2103	    -6.6299	    -5.1193	    -9.6512	    -2.6855	    -9.1476	    -5.9586	    -6.7139	    -3.0212	     1.1749	
    -7.1335	    -7.6370	    -6.2943	   -10.5743	    -4.1122	   -10.4904	    -7.9727	    -8.2245	    -4.7836	    -1.0071	
    -7.9727	    -8.8120	    -7.5531	   -11.5814	    -5.8746	   -11.9171	   -10.1547	    -9.8190	    -6.6299	    -3.3569	
    -8.8120	    -9.9030	    -8.8959	   -12.7563	    -7.8888	   -13.3438	   -12.3367	   -11.4975	    -8.6441	    -5.8746	
    -9.5673	   -11.0779	   -10.3226	   -13.9313	   -10.0708	   -14.7705	   -14.5187	   -13.0920	   -10.5743	    -8.3084	
   -10.2386	   -12.0850	   -11.8332	   -15.1062	   -12.2528	   -16.1972	   -16.3651	   -14.6027	   -12.3367	   -10.6583	
   -10.9100	   -13.0920	   -13.1760	   -16.2811	   -14.2670	   -17.4561	   -17.9596	   -15.9454	   -13.9313	   -12.5885	
   -11.4975	   -14.0152	   -14.4348	   -17.3721	   -16.0294	   -18.6310	   -19.2184	   -17.0364	   -15.2740	   -14.1830	
   -12.0850	   -14.8544	   -15.3580	   -18.2953	   -17.2043	   -19.4702	   -19.8898	   -17.7917	   -16.1972	   -15.3580	
   -12.5046	   -15.4419	   -16.0294	   -18.7988	   -17.8757	   -19.9738	   -20.1416	   -18.2114	   -16.7847	   -15.9454	
   -12.8403	   -15.6937	   -16.2811	   -19.0506	   -18.0435	   -20.1416	   -19.8059	   -18.2953	   -16.9525	   -16.0294	
   -12.9242	   -15.7776	   -16.1972	   -18.9667	   -17.7917	   -19.9738	   -18.9667	   -18.0435	   -16.7007	   -15.6937	
   -12.9242	   -15.5258	   -15.8615	   -18.6310	   -17.0364	   -19.5541	   -17.7917	   -17.5400	   -16.1972	   -14.9384	
   -12.6724	   -15.0223	   -15.1901	   -18.0435	   -15.9454	   -18.9667	   -16.2811	   -16.8686	   -15.5258	   -14.0152	
   -12.1689	   -14.3509	   -14.4348	   -17.2882	   -14.7705	   -18.3792	   -14.6027	   -16.1133	   -14.6866	   -12.9242	
   -11.4975	   -13.5117	   -13.5117	   -16.4490	   -13.4277	   -17.7078	   -13.0081	   -15.3580	   -13.9313	   -12.0010	
   -10.5743	   -12.5885	   -12.5046	   -15.6097	   -12.1689	   -17.0364	   -11.6653	   -14.6866	   -13.2599	   -11.2457	
    -9.5673	   -11.6653	   -11.5814	   -14.6027	   -11.1618	   -16.4490	   -10.5743	   -14.0991	   -12.7563	   -10.7422	
    -8.4763	   -10.7422	   -10.7422	   -13.5117	   -10.2386	   -15.8615	    -9.8190	   -13.5956	   -12.4207	   -10.5743	
    -7.3013	    -9.9869	   -10.0708	   -12.3367	    -9.6512	   -15.2740	    -9.4833	   -13.0920	   -12.3367	   -10.7422	
    -6.1264	    -9.2316	    -9.4833	   -11.0779	    -9.3994	   -14.6027	    -9.5673	   -12.7563	   -12.3367	   -11.0779	
    -5.0354	    -8.6441	    -9.0637	    -9.8190	    -9.3155	   -13.9313	    -9.9030	   -12.4207	   -12.3367	   -11.5814	
    -3.9444	    -8.0566	    -8.7280	    -8.4763	    -9.3994	   -13.1760	   -10.4904	   -12.0010	   -12.4207	   -12.1689	
    -2.8534	    -7.5531	    -8.4763	    -7.2174	    -9.6512	   -12.4207	   -11.1618	   -11.5814	   -12.5046	   -12.6724	
    -1.7624	    -7.0496	    -8.3084	    -5.8746	    -9.9030	   -11.4975	   -11.6653	   -11.0779	   -12.3367	   -12.9242	
    -0.7553	    -6.4621	    -8.0566	    -4.4479	    -9.9869	   -10.4904	   -12.0850	   -10.4065	   -12.0010	   -12.8403	
     0.3357	    -5.7907	    -7.7209	    -2.9373	    -9.9869	    -9.3155	   -12.2528	    -9.4833	   -11.2457	   -12.3367	
     1.5945	    -5.0354	    -7.1335	    -1.2589	    -9.8190	    -7.8888	   -12.0010	    -8.2245	   -10.1547	   -11.3297	
     2.9373	    -4.0283	    -6.3782	     0.5875	    -9.3155	    -6.2943	   -11.2457	    -6.7139	    -8.5602	    -9.7351	
     4.4479	    -2.7695	    -5.3711	     2.6855	    -8.4763	    -4.3640	   -10.1547	    -4.8676	    -6.6299	    -7.6370	
     6.1264	    -1.3428	    -4.0283	     5.1193	    -7.3013	    -2.1820	    -8.6441	    -2.6855	    -4.1962	    -5.1193	
     7.8888	     0.3357	    -2.5177	     7.6370	    -5.9586	     0.1678	    -6.7978	    -0.2518	    -1.5945	    -2.1820	
     9.8190	     2.0142	    -0.8392	    10.4065	    -4.5319	     2.6016	    -4.7836	     2.2659	     1.1749	     0.9232	
    11.6653	     3.7766	     0.9232	    13.0920	    -3.0212	     5.0354	    -2.6855	     4.7836	     3.8605	     3.9444	
    13.3438	     5.4550	     2.5177	    15.6097	    -1.6785	     7.3013	    -0.7553	     7.0496	     6.2103	     6.7978	
    14.9384	     7.0496	     3.9444	    18.0435	    -0.4196	     9.3155	     0.8392	     9.0637	     8.3084	     9.1476	
    16.1972	     8.3923	     5.2032	    20.1416	     0.7553	    11.0779	     2.1820	    10.6583	     9.9030	    10.9940	
    17.2882	     9.5673	     6.2103	    21.9879	     1.8463	    12.5046	     3.1052	    11.9171	    11.0779	    12.1689	
    18.1274	    10.4904	     7.0496	    23.4985	     2.9373	    13.6795	     3.5248	    12.7563	    11.7493	    12.7563	
    18.6310	    11.1618	     7.5531	    24.6735	     3.9444	    14.5187	     3.6087	    13.2599	    12.0010	    12.6724	
    18.9667	    11.4975	     7.7209	    25.4288	     4.6997	    14.8544	     3.1052	    13.3438	    11.7493	    12.0850	
    18.9667	    11.5814	     7.5531	    25.6805	     5.1193	    14.8544	     2.1820	    13.0081	    11.1618	    10.9100	
    18.8828	    11.4136	     7.1335	    25.4288	     5.0354	    14.4348	     0.9232	    12.3367	    10.1547	     9.3994	
    18.5471	    11.0779	     6.5460	    24.7574	     4.5319	    13.6795	    -0.5875	    11.3297	     8.8120	     7.6370	
    18.2953	    10.5743	     5.8746	    23.6664	     3.6926	    12.5885	    -2.0981	    10.1547	     7.3853	     5.7068	
    17.9596	    10.0708	     5.2032	    22.2397	     2.7695	    11.3297	    -3.6087	     8.8120	     5.8746	     3.9444	
    17.7917	     9.6512	     4.6158	    20.7291	     1.8463	     9.9869	    -4.7836	     7.3853	     4.3640	     2.2659	
    17.7078	     9.3155	     4.1962	    19.1345	     1.1749	     8.6441	    -5.5389	     6.1264	     2.9373	     0.9232	
    17.7917	     9.1476	     4.0283	    17.7078	     0.7553	     7.5531	    -5.8746	     4.9515	     1.7624	    -0.0839	
    17.9596	     9.1476	     4.0283	    16.5329	     0.6714	     6.6299	    -5.6229	     4.1122	     0.9232	    -0.5875	
    18.1274	     9.2316	     4.1962	    15.6937	     0.9232	     6.1264	    -5.0354	     3.6087	     0.4196	    -0.5875	
    18.3792	     9.4833	     4.6158	    15.1062	     1.5945	     5.9586	    -3.9444	     3.3569	     0.2518	    -0.2518	
    18.4631	     9.8190	     5.2032	    14.7705	     2.3499	     6.0425	    -2.7695	     3.3569	     0.3357	     0.3357	
    18.4631	    10.2386	     5.8746	    14.5187	     3.2730	     6.2103	    -1.5106	     3.5248	     0.5035	     1.1749	
    18.2953	    10.5743	     6.5460	    14.3509	     4.0283	     6.4621	    -0.3357	     3.7766	     0.8392	     1.9302	
    17.9596	    10.8261	     7.1335	    14.0152	     4.6997	     6.5460	     0.5875	     3.9444	     1.0071	     2.5177	
    17.4561	    10.9940	     7.4692	    13.5117	     5.0354	     6.5460	     1.0910	     4.0283	     1.0910	     2.8534	
    16.7847	    10.9100	     7.6370	    12.9242	     5.1193	     6.2943	     1.1749	     3.8605	     0.8392	     2.8534	
    15.9454	    10.5743	     7.5531	    12.0010	     4.8676	     5.7907	     0.7553	     3.5248	     0.3357	     2.3499	
    15.0223	    10.0708	     7.0496	    10.8261	     4.1962	     4.9515	    -0.1678	     2.8534	    -0.5035	     1.4267	
    13.8474	     9.1476	     6.2943	     9.2316	     3.1052	     3.6926	    -1.5945	     1.8463	    -1.6785	     0.0839	
    12.5046	     8.0566	     5.2032	     7.3853	     1.6785	     2.1820	    -3.2730	     0.5875	    -3.1052	    -1.5106	
    11.0779	     6.7139	     3.8605	     5.3711	     0.0839	     0.5035	    -5.2032	    -0.7553	    -4.6997	    -3.3569	
     9.5673	     5.2872	     2.3499	     3.2730	    -1.5945	    -1.2589	    -7.1335	    -2.1820	    -6.2103	    -5.2032	
     8.2245	     3.8605	     0.9232	     1.2589	    -3.2730	    -3.0212	    -8.9798	    -3.5248	    -7.6370	    -6.7978	
     7.1335	     2.6016	    -0.3357	    -0.5035	    -4.6997	    -4.5319	   -10.4065	    -4.6997	    -8.6441	    -8.0566	
     6.2943	     1.5945	    -1.4267	    -1.9302	    -5.8746	    -5.7907	   -11.4975	    -5.5389	    -9.3994	    -8.8120	
     5.8746	     0.9232	    -2.0981	    -2.9373	    -6.7139	    -6.5460	   -12.0850	    -5.9586	    -9.6512	    -9.1476	
     5.7907	     0.5875	    -2.4338	    -3.4409	    -7.0496	    -6.9656	   -12.1689	    -6.1264	    -9.3994	    -8.8120	
     6.0425	     0.6714	    -2.4338	    -3.6087	    -7.0496	    -6.9656	   -11.7493	    -5.8746	    -8.8120	    -8.0566	
     6.5460	     1.0071	    -2.0981	    -3.3569	    -6.7978	    -6.6299	   -10.9100	    -5.3711	    -7.8049	    -6.7978	
     7.1335	     1.5106	    -1.5106	    -2.9373	    -6.2103	    -6.0425	    -9.7351	    -4.6158	    -6.5460	    -5.2032	
     7.7209	     2.1820	    -0.8392	    -2.2659	    -5.5389	    -5.2872	    -8.3084	    -3.7766	    -5.1193	    -3.4409	
     8.1406	     2.7695	    -0.0839	    -1.5945	    -4.7836	    -4.5319	    -6.8817	    -2.8534	    -3.6926	    -1.6785	
     8.4763	     3.2730	     0.5035	    -1.0071	    -4.2801	    -3.7766	    -5.4550	    -1.9302	    -2.4338	     0.0000	
     8.5602	     3.6087	     1.0071	    -0.5035	    -3.9444	    -3.1891	    -4.3640	    -1.1749	    -1.4267	     1.4267	
     8.4763	     3.7766	     1.2589	    -0.2518	    -3.7766	    -2.7695	    -3.6926	    -0.6714	    -0.7553	     2.3499	
     8.3084	     3.6926	     1.2589	    -0.2518	    -3.9444	    -2.6016	    -3.3569	    -0.4196	    -0.5035	     2.8534	
     7.9727	     3.5248	     1.0910	    -0.5875	    -4.2801	    -2.7695	    -3.5248	    -0.5875	    -0.6714	     2.7695	
     7.5531	     3.1052	     0.6714	    -1.3428	    -4.6997	    -3.2730	    -4.1962	    -1.0910	    -1.3428	     2.0981	
     7.0496	     2.5177	     0.0000	    -2.4338	    -5.2872	    -4.1962	    -5.2032	    -1.9302	    -2.3499	     1.0071	
     6.2943	     1.6785	    -0.9232	    -3.8605	    -5.7907	    -5.3711	    -6.4621	    -3.1052	    -3.7766	    -0.5035	
     5.4550	     0.7553	    -1.9302	    -5.4550	    -6.2103	    -6.7139	    -7.9727	    -4.4479	    -5.2872	    -2.2659	
     4.5319	    -0.3357	    -3.0212	    -6.9656	    -6.6299	    -8.1406	    -9.4833	    -5.7907	    -6.7978	    -4.0283	
     3.4409	    -1.4267	    -4.1962	    -8.4763	    -7.0496	    -9.4833	   -10.9100	    -7.1335	    -8.2245	    -5.6229	
     2.3499	    -2.5177	    -5.3711	    -9.8190	    -7.6370	   -10.7422	   -12.1689	    -8.3084	    -9.4833	    -6.9656	
     1.2589	    -3.6087	    -6.4621	   -10.9100	    -8.2245	   -11.8332	   -13.2599	    -9.3155	   -10.3226	    -7.8888	
     0.0839	    -4.6997	    -7.5531	   -11.8332	    -8.8959	   -12.6724	   -14.0152	   -10.0708	   -10.9100	    -8.3084	
    -1.0071	    -5.7068	    -8.3923	   -12.5046	    -9.4833	   -13.3438	   -14.3509	   -10.6583	   -11.0779	    -8.3084	
    -2.0142	    -6.5460	    -9.0637	   -13.0081	    -9.9030	   -13.7634	   -14.3509	   -10.9100	   -10.9940	    -7.7209	
    -2.9373	    -7.3013	    -9.5673	   -13.4277	   -10.1547	   -14.0152	   -13.8474	   -10.9940	   -10.4904	    -6.7139	
    -3.6926	    -7.8888	    -9.7351	   -13.6795	   -10.1547	   -14.0991	   -13.0920	   -10.8261	    -9.7351	    -5.3711	
    -4.2801	    -8.2245	    -9.8190	   -13.7634	    -9.9030	   -14.0152	   -12.0850	   -10.4904	    -8.8120	    -3.8605	
    -4.7836	    -8.5602	    -9.7351	   -13.8474	    -9.6512	   -13.8474	   -10.9940	   -10.1547	    -7.8049	    -2.1820	
    -5.2032	    -8.8120	    -9.6512	   -13.7634	    -9.3994	   -13.5956	    -9.9869	    -9.6512	    -6.7978	    -0.6714	
    -5.6229	    -8.9798	    -9.4833	   -13.6795	    -9.1476	   -13.2599	    -9.0637	    -9.2316	    -5.9586	     0.5035	
    -5.9586	    -9.1476	    -9.3994	   -13.5117	    -8.9798	   -12.9242	    -8.4763	    -8.8120	    -5.2032	     1.4267	
    -6.2943	    -9.3155	    -9.3155	   -13.3438	    -8.8959	   -12.6724	    -8.1406	    -8.5602	    -4.6997	     1.8463	
    -6.6299	    -9.6512	    -9.3994	   -13.2599	    -9.0637	   -12.4207	    -8.2245	    -8.4763	    -4.5319	     1.8463	
    -7.1335	   -10.0708	    -9.6512	   -13.2599	    -9.4833	   -12.3367	    -8.7280	    -8.5602	    -4.6997	     1.2589	
    -7.6370	   -10.6583	   -10.0708	   -13.5117	   -10.1547	   -12.4207	    -9.6512	    -8.8959	    -5.2032	     0.1678	
    -8.2245	   -11.4136	   -10.7422	   -13.9313	   -11.0779	   -12.7563	   -10.8261	    -9.3994	    -6.0425	    -1.2589	
    -8.8120	   -12.3367	   -11.5814	   -14.5187	   -12.1689	   -13.3438	   -12.3367	   -10.2386	    -7.0496	    -2.9373	
    -9.4833	   -13.4277	   -12.5046	   -15.2740	   -13.3438	   -14.0152	   -13.9313	   -11.0779	    -8.2245	    -4.7836	
   -10.1547	   -14.5187	   -13.5117	   -16.0294	   -14.6027	   -14.7705	   -15.5258	   -12.0010	    -9.4833	    -6.5460	
   -10.9100	   -15.6097	   -14.5187	   -16.7847	   -15.6937	   -15.6097	   -16.9525	   -12.8403	   -10.5743	    -8.0566	
   -11.7493	   -16.7007	   -15.4419	   -17.4561	   -16.7007	   -16.2811	   -18.0435	   -13.5956	   -11.4975	    -9.3155	
   -12.6724	   -17.6239	   -16.2811	   -18.0435	   -17.4561	   -16.9525	   -18.7988	   -14.1830	   -12.2528	   -10.0708	
   -13.4277	   -18.3792	   -16.9525	   -18.2953	   -17.9596	   -17.3721	   -19.1345	   -14.5187	   -12.5885	   -10.4065	
   -13.9313	   -18.7988	   -17.2882	   -18.3792	   -18.0435	   -17.5400	   -18.9667	   -14.6866	   -12.5885	   -10.2386	
   -14.1830	   -18.8828	   -17.2882	   -18.1274	   -17.7917	   -17.4561	   -18.3792	   -14.5187	   -12.3367	    -9.4833	
   -14.0991	   -18.6310	   -17.0364	   -17.7078	   -17.2043	   -17.1204	   -17.4561	   -14.1830	   -11.7493	    -8.4763	
   -13.8474	   -18.2114	   -16.7007	   -17.0364	   -16.4490	   -16.6168	   -16.3651	   -13.8474	   -10.9940	    -7.1335	
   -13.3438	   -17.6239	   -16.1972	   -16.3651	   -15.6097	   -16.1133	   -15.3580	   -13.4277	   -10.1547	    -5.7907	
   -12.9242	   -17.1204	   -15.8615	   -15.6097	   -14.8544	   -15.5258	   -14.4348	   -13.0081	    -9.3994	    -4.5319	
   -12.4207	   -16.6168	   -15.5258	   -15.0223	   -14.3509	   -15.1062	   -13.8474	   -12.7563	    -8.7280	    -3.5248	
   -11.8332	   -16.1972	   -15.3580	   -14.5187	   -13.9313	   -14.7705	   -13.5117	   -12.5885	    -8.3084	    -2.8534	
   -11.3297	   -15.7776	   -15.2740	   -14.0991	   -13.7634	   -14.6866	   -13.5956	   -12.5885	    -8.0566	    -2.6016	
   -10.7422	   -15.5258	   -15.2740	   -13.8474	   -13.9313	   -14.6866	   -14.0152	   -12.7563	    -8.2245	    -2.8534	
   -10.1547	   -15.4419	   -15.4419	   -13.8474	   -14.2670	   -14.9384	   -14.7705	   -13.0920	    -8.6441	    -3.5248	
    -9.6512	   -15.4419	   -15.6937	   -13.9313	   -14.9384	   -15.2740	   -15.8615	   -13.5956	    -9.3155	    -4.6158	
    -9.1476	   -15.6097	   -16.0294	   -14.1830	   -15.7776	   -15.8615	   -17.1204	   -14.2670	   -10.1547	    -5.9586	
    -8.8120	   -15.8615	   -16.4490	   -14.5187	   -16.7007	   -16.4490	   -18.4631	   -15.0223	   -11.1618	    -7.4692	
    -8.6441	   -16.1972	   -16.9525	   -15.0223	   -17.7917	   -17.0364	   -19.8059	   -15.7776	   -12.1689	    -9.0637	
    -8.6441	   -16.5329	   -17.3721	   -15.4419	   -18.7988	   -17.7078	   -21.0648	   -16.5329	   -13.0920	   -10.4904	
    -8.8120	   -16.9525	   -17.7917	   -15.9454	   -19.8059	   -18.2114	   -22.1558	   -17.1204	   -13.8474	   -11.5814	
    -9.0637	   -17.3721	   -18.2114	   -16.3651	   -20.6451	   -18.6310	   -22.9950	   -17.4561	   -14.2670	   -12.3367	
    -9.3155	   -17.7078	   -18.4631	   -16.6168	   -21.4005	   -18.8828	   -23.4146	   -17.7078	   -14.4348	   -12.6724	
    -9.6512	   -17.7917	   -18.6310	   -16.7007	   -21.8201	   -18.9667	   -23.4985	   -17.6239	   -14.2670	   -12.5046	
    -9.8190	   -17.7078	   -18.4631	   -16.4490	   -21.9040	   -18.7149	   -22.9950	   -17.2043	   -13.7634	   -11.8332	
    -9.8190	   -17.2882	   -18.0435	   -15.9454	   -21.6522	   -18.0435	   -22.1558	   -16.4490	   -12.8403	   -10.6583	
    -9.7351	   -16.6168	   -17.3721	   -15.0223	   -20.9808	   -17.1204	   -20.8130	   -15.4419	   -11.4975	    -8.9798	
    -9.3994	   -15.6937	   -16.4490	   -13.8474	   -19.8059	   -15.8615	   -19.0506	   -14.0991	    -9.9869	    -7.0496	
    -8.8959	   -14.5187	   -15.1901	   -12.2528	   -18.2114	   -14.2670	   -17.0364	   -12.5046	    -8.2245	    -4.8676	
    -8.1406	   -13.1760	   -13.7634	   -10.4065	   -16.1972	   -12.5885	   -14.9384	   -10.8261	    -6.4621	    -2.6855	
    -7.2174	   -11.8332	   -12.2528	    -8.4763	   -13.7634	   -10.7422	   -12.7563	    -9.1476	    -4.6997	    -0.6714	
    -6.2103	   -10.3226	   -10.6583	    -6.3782	   -11.0779	    -8.8959	   -10.7422	    -7.4692	    -3.1052	     1.0910	
    -5.0354	    -8.9798	    -9.0637	    -4.3640	    -8.3923	    -7.2174	    -9.0637	    -5.9586	    -1.7624	     2.4338	
    -3.7766	    -7.7209	    -7.5531	    -2.5177	    -6.0425	    -5.7907	    -7.8888	    -4.6997	    -0.8392	     3.1891	
    -2.6855	    -6.6299	    -6.3782	    -1.0910	    -4.1962	    -4.6997	    -7.3013	    -3.8605	    -0.3357	     3.4409	
    -1.5945	    -5.8746	    -5.4550	     0.0000	    -3.1052	    -4.0283	    -7.2174	    -3.4409	    -0.3357	     3.1891	
    -0.6714	    -5.3711	    -4.7836	     0.5875	    -2.6855	    -3.7766	    -7.7209	    -3.3569	    -0.6714	     2.5177	
     0.1678	    -5.0354	    -4.3640	     0.7553	    -2.7695	    -3.8605	    -8.4763	    -3.6087	    -1.3428	     1.5106	
     0.7553	    -4.8676	    -4.1962	     0.5035	    -3.1891	    -4.1962	    -9.3994	    -4.1122	    -2.1820	     0.3357	
     1.1749	    -4.7836	    -4.1122	     0.0000	    -3.7766	    -4.7836	   -10.3226	    -4.7836	    -3.1052	    -0.8392	
     1.4267	    -4.8676	    -4.1962	    -0.8392	    -4.3640	    -5.4550	   -11.1618	    -5.5389	    -3.9444	    -1.8463	
     1.4267	    -4.9515	    -4.3640	    -1.6785	    -4.9515	    -6.2103	   -11.7493	    -6.2103	    -4.6997	    -2.6016	
     1.2589	    -5.1193	    -4.4479	    -2.5177	    -5.4550	    -6.7978	   -11.9171	    -6.7139	    -5.2032	    -3.1052	
     0.9232	    -5.2032	    -4.5319	    -3.2730	    -5.7068	    -7.2174	   -11.8332	    -7.0496	    -5.3711	    -3.2730	
     0.5035	    -5.1193	    -4.5319	    -3.6926	    -5.6229	    -7.3013	   -11.2457	    -7.0496	    -5.2872	    -2.9373	
     0.0839	    -4.8676	    -4.1962	    -3.7766	    -5.2872	    -7.0496	   -10.1547	    -6.6299	    -4.6997	    -2.0981	
    -0.1678	    -4.2801	    -3.6087	    -3.3569	    -4.5319	    -6.2943	    -8.7280	    -5.7907	    -3.6926	    -0.9232	
    -0.2518	    -3.5248	    -2.6855	    -2.5177	    -3.4409	    -5.2032	    -6.8817	    -4.6158	    -2.3499	     0.5875	
    -0.2518	    -2.5177	    -1.5106	    -1.5106	    -2.1820	    -3.8605	    -4.9515	    -3.1052	    -0.6714	     2.3499	
     0.0000	    -1.3428	    -0.1678	    -0.3357	    -0.7553	    -2.3499	    -2.9373	    -1.5106	     1.0071	     4.1122	
     0.3357	    -0.0839	     1.1749	     0.7553	     0.5875	    -0.9232	    -1.1749	     0.1678	     2.6855	     5.6229	
     0.8392	     1.1749	     2.4338	     1.6785	     1.7624	     0.4196	     0.3357	     1.6785	     4.1122	     6.7978	
     1.4267	     2.2659	     3.6926	     2.4338	     2.7695	     1.5106	     1.4267	     3.0212	     5.2872	     7.6370	
     2.1820	     3.3569	     4.6997	     2.8534	     3.4409	     2.3499	     2.0142	     4.1122	     6.1264	     7.9727	
     2.9373	     4.2801	     5.5389	     3.1052	     3.8605	     2.9373	     2.0981	     4.8676	     6.6299	     7.8049	
     3.7766	     5.0354	     6.2103	     3.1052	     3.8605	     3.2730	     1.7624	     5.3711	     6.7978	     7.3853	
     4.6158	     5.5389	     6.6299	     3.0212	     3.6926	     3.4409	     1.0071	     5.6229	     6.7978	     6.6299	
     5.2872	     5.9586	     6.8817	     2.7695	     3.2730	     3.5248	     0.0000	     5.7068	     6.6299	     5.7068	
     5.7907	     6.1264	     7.0496	     2.6016	     2.8534	     3.4409	    -1.0910	     5.7068	     6.3782	     4.7836	
     6.2103	     6.2103	     7.0496	     2.3499	     2.3499	     3.3569	    -2.1820	     5.7068	     6.1264	     3.9444	
     6.5460	     6.2103	     7.0496	     2.0981	     1.9302	     3.2730	    -3.1052	     5.6229	     5.9586	     3.3569	
     6.7139	     6.2103	     7.0496	     1.9302	     1.6785	     3.1891	    -3.7766	     5.6229	     5.9586	     3.0212	
     6.7978	     6.2103	     7.0496	     1.7624	     1.5945	     3.1891	    -4.1962	     5.7068	     6.1264	     3.0212	
     6.8817	     6.2943	     7.2174	     1.7624	     1.6785	     3.2730	    -4.1962	     5.9586	     6.5460	     3.3569	
     7.0496	     6.5460	     7.4692	     1.9302	     2.0981	     3.5248	    -3.7766	     6.3782	     7.2174	     4.1122	
     7.3013	     6.8817	     7.8049	     2.3499	     2.6855	     3.9444	    -3.0212	     7.0496	     8.1406	     5.1193	
     7.6370	     7.3853	     8.3084	     2.9373	     3.4409	     4.5319	    -2.0142	     8.0566	     9.1476	     6.5460	
     8.0566	     8.0566	     8.9798	     3.7766	     4.2801	     5.3711	    -0.8392	     9.1476	    10.4065	     8.0566	
     8.3923	     8.7280	     9.5673	     4.6997	     5.1193	     6.2943	     0.4196	    10.3226	    11.6653	     9.6512	
     8.7280	     9.3155	    10.1547	     5.7068	     5.7907	     7.1335	     1.5106	    11.5814	    12.8403	    11.2457	
     8.9798	     9.8190	    10.6583	     6.7139	     6.2943	     8.0566	     2.3499	    12.8403	    13.8474	    12.6724	
     9.2316	    10.2386	    10.9100	     7.7209	     6.4621	     8.8959	     2.9373	    13.9313	    14.6866	    13.7634	
     9.3994	    10.4904	    11.0779	     8.5602	     6.2943	     9.5673	     3.1052	    14.8544	    15.1901	    14.4348	
     9.3994	    10.5743	    11.0779	     9.2316	     5.8746	    10.0708	     2.9373	    15.5258	    15.3580	    14.6027	
     9.3994	    10.4904	    10.8261	     9.6512	     5.0354	    10.3226	     2.3499	    15.8615	    15.1901	    14.2670	
     9.1476	    10.1547	    10.3226	     9.7351	     4.1122	    10.2386	     1.4267	    15.8615	    14.6027	    13.4277	
     8.8120	     9.6512	     9.6512	     9.4833	     3.0212	     9.9030	     0.3357	    15.5258	    13.7634	    12.1689	
     8.3923	     9.0637	     8.8959	     8.8959	     2.0981	     9.3155	    -0.8392	    14.8544	    12.6724	    10.6583	
     7.8888	     8.3923	     8.1406	     8.0566	     1.5945	     8.5602	    -2.0142	    13.9313	    11.4975	     8.9798	
     7.3013	     7.8049	     7.4692	     7.0496	     1.4267	     7.7209	    -2.8534	    12.9242	    10.3226	     7.3853	
     6.7978	     7.2174	     6.8817	     6.0425	     1.6785	     6.9656	    -3.4409	    11.9171	     9.2316	     6.0425	
     6.2103	     6.7978	     6.5460	     5.1193	     2.1820	     6.2103	    -3.6926	    10.9940	     8.3923	     4.9515	
     5.7068	     6.4621	     6.2943	     4.3640	     2.8534	     5.7068	    -3.6087	    10.2386	     7.7209	     4.2801	
     5.2032	     6.2943	     6.2943	     3.9444	     3.6087	     5.3711	    -3.1052	     9.7351	     7.3853	     4.0283	
     4.8676	     6.2943	     6.4621	     3.7766	     4.4479	     5.2872	    -2.3499	     9.5673	     7.3013	     4.1962	
     4.7836	     6.5460	     6.8817	     4.0283	     5.4550	     5.5389	    -1.1749	     9.5673	     7.6370	     4.8676	
     4.8676	     6.9656	     7.5531	     4.6158	     6.5460	     6.0425	     0.2518	     9.9030	     8.2245	     5.9586	
     5.2032	     7.6370	     8.3923	     5.3711	     7.6370	     6.7139	     1.9302	    10.4065	     9.0637	     7.3013	
     5.6229	     8.3923	     9.3994	     6.3782	     8.7280	     7.4692	     3.5248	    10.9940	     9.9869	     8.7280	
     6.2103	     9.0637	    10.3226	     7.3853	     9.6512	     8.3084	     5.0354	    11.6653	    10.8261	    10.1547	
     6.7139	     9.6512	    11.0779	     8.3923	    10.3226	     9.0637	     6.2103	    12.1689	    11.6653	    11.3297	
     7.2174	    10.0708	    11.6653	     9.3155	    10.6583	     9.6512	     6.9656	    12.5885	    12.1689	    12.1689	
     7.5531	    10.2386	    11.9171	    10.1547	    10.6583	    10.1547	     7.2174	    12.8403	    12.4207	    12.5885	
     7.6370	    10.0708	    11.7493	    10.7422	    10.1547	    10.3226	     6.8817	    12.8403	    12.2528	    12.4207	
     7.4692	     9.5673	    11.2457	    11.2457	     9.2316	    10.3226	     5.8746	    12.5885	    11.8332	    11.7493	
     6.9656	     8.8120	    10.4065	    11.4975	     7.9727	    10.1547	     4.4479	    12.0850	    10.9940	    10.4904	
     6.3782	     7.8049	     9.3155	    11.4975	     6.4621	     9.7351	     2.6016	    11.4975	     9.9030	     8.9798	
     5.6229	     6.6299	     8.0566	    11.3297	     4.7836	     9.1476	     0.5035	    10.7422	     8.6441	     7.2174	
     4.7836	     5.4550	     6.8817	    10.9100	     3.1891	     8.4763	    -1.5106	     9.9030	     7.3853	     5.4550	
     4.0283	     4.4479	     5.7068	    10.4065	     1.7624	     7.8049	    -3.3569	     9.2316	     6.2103	     3.8605	
     3.3569	     3.5248	     4.7836	     9.7351	     0.5875	     7.1335	    -4.8676	     8.6441	     5.2872	     2.6016	
     2.7695	     2.7695	     4.0283	     9.0637	    -0.2518	     6.4621	    -5.9586	     8.2245	     4.6158	     1.8463	
     2.2659	     2.2659	     3.5248	     8.3923	    -0.8392	     5.8746	    -6.5460	     7.9727	     4.2801	     1.5106	
     1.9302	     2.0142	     3.2730	     7.8049	    -1.0910	     5.5389	    -6.7978	     7.9727	     4.2801	     1.7624	
     1.7624	     1.9302	     3.2730	     7.3853	    -0.9232	     5.2872	    -6.4621	     8.1406	     4.6997	     2.4338	
     1.6785	     2.0981	     3.5248	     7.3013	    -0.5035	     5.3711	    -5.7907	     8.5602	     5.3711	     3.6087	
     1.7624	     2.4338	     4.0283	     7.4692	     0.2518	     5.6229	    -4.7836	     9.1476	     6.2943	     5.2032	
     2.0142	     3.0212	     4.6158	     7.9727	     1.1749	     6.1264	    -3.5248	     9.9030	     7.3853	     6.9656	
     2.2659	     3.6926	     5.2032	     8.6441	     2.1820	     6.7139	    -2.0981	    10.7422	     8.5602	     8.8120	
     2.6016	     4.3640	     5.8746	     9.3994	     3.1891	     7.3853	    -0.7553	    11.4975	     9.5673	    10.4904	
     3.0212	     5.1193	     6.4621	    10.2386	     4.0283	     8.0566	     0.3357	    12.0850	    10.4065	    11.8332	
     3.4409	     5.8746	     6.9656	    11.1618	     4.6158	     8.6441	     1.2589	    12.5885	    10.9940	    12.7563	
     4.0283	     6.5460	     7.3853	    12.0010	     4.9515	     9.1476	     1.6785	    12.9242	    11.2457	    13.0920	
     4.6158	     7.0496	     7.6370	    12.5885	     4.8676	     9.4833	     1.7624	    13.0081	    11.1618	    12.9242	
     5.1193	     7.4692	     7.6370	    13.0920	     4.3640	     9.5673	     1.2589	    12.7563	    10.7422	    12.1689	
     5.5389	     7.5531	     7.3853	    13.1760	     3.4409	     9.3994	     0.3357	    12.2528	     9.9030	    10.8261	
     5.7907	     7.4692	     6.9656	    13.0081	     2.1820	     8.9798	    -0.9232	    11.4975	     8.8120	     9.1476	
     5.9586	     7.2174	     6.3782	    12.6724	     0.6714	     8.3923	    -2.4338	    10.6583	     7.5531	     7.2174	
     6.0425	     6.8817	     5.8746	    12.1689	    -0.9232	     7.8049	    -3.9444	     9.8190	     6.2103	     5.2032	
     6.1264	     6.5460	     5.2872	    11.7493	    -2.3499	     7.2174	    -5.3711	     9.0637	     4.9515	     3.2730	
     6.2943	     6.2103	     4.9515	    11.3297	    -3.6926	     6.7978	    -6.5460	     8.4763	     3.8605	     1.6785	
     6.3782	     6.0425	     4.6997	    11.0779	    -4.6158	     6.6299	    -7.3853	     8.1406	     3.1052	     0.5035	
     6.5460	     5.8746	     4.6158	    10.9940	    -5.1193	     6.6299	    -7.8049	     8.1406	     2.6855	    -0.2518	
     6.7978	     5.9586	     4.8676	    11.0779	    -5.0354	     6.8817	    -7.8049	     8.4763	     2.6855	    -0.4196	
     7.1335	     6.2103	     5.2872	    11.4136	    -4.2801	     7.4692	    -7.2174	     9.0637	     3.1891	    -0.0839	
     7.5531	     6.7139	     6.0425	    11.9171	    -2.7695	     8.3084	    -6.1264	     9.9869	     3.9444	     0.6714	
     8.2245	     7.4692	     6.9656	    12.5885	    -0.7553	     9.3155	    -4.7836	    11.1618	     5.1193	     1.9302	
     8.8959	     8.3084	     8.0566	    13.4277	     1.5106	    10.4904	    -3.1891	    12.5046	     6.4621	     3.3569	
     9.6512	     9.1476	     9.1476	    14.2670	     3.7766	    11.6653	    -1.5945	    13.8474	     7.8049	     4.8676	
    10.4065	     9.9869	    10.0708	    15.0223	     5.7068	    12.6724	    -0.2518	    15.1062	     9.0637	     6.2103	
    10.9940	    10.5743	    10.8261	    15.6097	     7.1335	    13.5117	     0.7553	    16.1972	    10.0708	     7.2174	
    11.4136	    10.9940	    11.3297	    15.9454	     7.9727	    14.0991	     1.1749	    16.9525	    10.7422	     7.8049	
    11.6653	    11.0779	    11.4975	    16.1133	     8.1406	    14.4348	     1.0910	    17.4561	    10.9940	     7.8888	
    11.5814	    10.9100	    11.3297	    15.9454	     7.8049	    14.3509	     0.5035	    17.5400	    10.7422	     7.3013	
    11.3297	    10.4904	    10.8261	    15.4419	     6.8817	    13.9313	    -0.7553	    17.2882	    10.1547	     6.2103	
    10.9100	     9.7351	     9.9869	    14.6027	     5.4550	    13.0920	    -2.4338	    16.6168	     9.1476	     4.6997	
    10.2386	     8.8959	     8.8959	    13.5117	     3.7766	    12.0010	    -4.4479	    15.6097	     7.8049	     2.7695	
     9.4833	     7.8888	     7.8049	    12.2528	     1.9302	    10.6583	    -6.6299	    14.4348	     6.3782	     0.6714	
     8.7280	     6.8817	     6.6299	    10.9100	     0.0839	     9.2316	    -8.7280	    13.1760	     4.9515	    -1.3428	
     8.0566	     6.0425	     5.6229	     9.6512	    -1.5945	     7.8049	   -10.6583	    11.9171	     3.6087	    -3.1891	
     7.3853	     5.2872	     4.7836	     8.4763	    -3.0212	     6.5460	   -12.2528	    10.7422	     2.6016	    -4.6997	
     6.9656	     4.7836	     4.1962	     7.4692	    -4.1122	     5.4550	   -13.3438	     9.7351	     1.7624	    -5.7907	
     6.6299	     4.4479	     3.9444	     6.7978	    -4.7836	     4.6158	   -13.9313	     8.9798	     1.2589	    -6.2943	
     6.4621	     4.2801	     3.8605	     6.2943	    -5.1193	     4.0283	   -13.9313	     8.4763	     1.1749	    -6.3782	
     6.4621	     4.4479	     4.0283	     6.1264	    -4.9515	     3.7766	   -13.4277	     8.1406	     1.2589	    -5.8746	
     6.5460	     4.7836	     4.5319	     6.2103	    -4.4479	     3.7766	   -12.4207	     7.9727	     1.6785	    -5.0354	
     6.7139	     5.2872	     5.1193	     6.4621	    -3.6087	     3.9444	   -11.0779	     8.0566	     2.2659	    -3.6926	
     7.0496	     5.9586	     5.8746	     6.9656	    -2.5177	     4.4479	    -9.3994	     8.3923	     3.1052	    -2.1820	
     7.3853	     6.7139	     6.7139	     7.5531	    -1.1749	     5.0354	    -7.5531	     8.8120	     4.1962	    -0.4196	
     7.8888	     7.4692	     7.5531	     8.3084	     0.2518	     5.7068	    -5.7068	     9.3994	     5.2872	     1.2589	
     8.3923	     8.2245	     8.3084	     8.9798	     1.5945	     6.3782	    -4.0283	    10.0708	     6.2943	     2.8534	
     8.8959	     8.8959	     8.8959	     9.7351	     2.8534	     6.9656	    -2.6855	    10.6583	     7.2174	     4.1122	
     9.3155	     9.3994	     9.3994	    10.3226	     3.6926	     7.4692	    -1.8463	    11.1618	     7.8888	     4.8676	
     9.6512	     9.6512	     9.5673	    10.7422	     4.1962	     7.6370	    -1.5945	    11.3297	     8.1406	     5.2032	
     9.6512	     9.6512	     9.3994	    10.8261	     4.1122	     7.5531	    -2.0142	    11.2457	     8.0566	     4.8676	
     9.3994	     9.1476	     8.8120	    10.5743	     3.5248	     7.1335	    -3.0212	    10.7422	     7.4692	     4.0283	
     8.7280	     8.3084	     7.8888	     9.8190	     2.3499	     6.2943	    -4.6158	     9.8190	     6.5460	     2.6855	
     7.6370	     7.0496	     6.4621	     8.7280	     0.7553	     5.1193	    -6.6299	     8.5602	     5.2872	     1.0071	
     6.2103	     5.5389	     4.8676	     7.3013	    -1.0071	     3.7766	    -8.8120	     7.1335	     3.8605	    -0.8392	
     4.5319	     3.8605	     3.2730	     5.6229	    -2.8534	     2.4338	   -10.9100	     5.7068	     2.4338	    -2.6855	
     2.7695	     2.1820	     1.6785	     4.0283	    -4.5319	     1.0910	   -12.7563	     4.2801	     1.1749	    -4.1962	
     1.0071	     0.6714	     0.2518	     2.4338	    -5.9586	    -0.0839	   -14.2670	     3.1052	     0.1678	    -5.4550	
    -0.6714	    -0.6714	    -0.9232	     1.1749	    -6.9656	    -0.9232	   -15.1901	     2.1820	    -0.5035	    -6.1264	
    -2.0981	    -1.7624	    -1.7624	     0.2518	    -7.6370	    -1.5945	   -15.6097	     1.6785	    -0.8392	    -6.2943	
    -3.1891	    -2.4338	    -2.1820	    -0.3357	    -7.8049	    -1.8463	   -15.4419	     1.5106	    -0.7553	    -5.8746	
    -4.0283	    -2.7695	    -2.3499	    -0.5035	    -7.4692	    -1.6785	   -14.6866	     1.8463	    -0.2518	    -4.9515	
    -4.3640	    -2.7695	    -2.1820	    -0.2518	    -6.7978	    -1.3428	   -13.5117	     2.5177	     0.5035	    -3.6087	
    -4.4479	    -2.5177	    -1.7624	     0.2518	    -5.8746	    -0.7553	   -12.0010	     3.4409	     1.5945	    -2.0142	
    -4.2801	    -2.1820	    -1.1749	     0.8392	    -4.7836	     0.0000	   -10.3226	     4.5319	     2.7695	    -0.2518	
    -3.9444	    -1.6785	    -0.5875	     1.4267	    -3.6926	     0.5875	    -8.7280	     5.5389	     3.8605	     1.4267	
    -3.5248	    -1.2589	     0.0000	     1.9302	    -2.7695	     1.1749	    -7.3013	     6.3782	     4.7836	     2.7695	
    -3.1891	    -1.0071	     0.4196	     2.2659	    -2.0981	     1.4267	    -6.2943	     6.9656	     5.3711	     3.6926	
    -2.9373	    -0.9232	     0.5875	     2.2659	    -1.6785	     1.4267	    -5.7907	     7.1335	     5.5389	     4.1122	
    -2.7695	    -1.0071	     0.5875	     2.0981	    -1.6785	     1.1749	    -5.7907	     6.9656	     5.2032	     3.8605	
    -2.6855	    -1.3428	     0.2518	     1.5945	    -2.0981	     0.5875	    -6.3782	     6.3782	     4.5319	     3.0212	
    -2.7695	    -1.8463	    -0.3357	     0.8392	    -2.8534	    -0.2518	    -7.3853	     5.4550	     3.4409	     1.6785	
    -2.9373	    -2.5177	    -1.1749	     0.0000	    -3.9444	    -1.2589	    -8.8120	     4.2801	     2.0981	    -0.0839	
    -3.1891	    -3.3569	    -2.0981	    -1.0071	    -5.1193	    -2.2659	   -10.4904	     3.0212	     0.5875	    -2.0981	
    -3.4409	    -4.1122	    -3.0212	    -1.9302	    -6.4621	    -3.2730	   -12.1689	     1.6785	    -0.8392	    -4.1122	
    -3.6087	    -4.8676	    -3.8605	    -2.7695	    -7.7209	    -4.1962	   -13.8474	     0.4196	    -2.1820	    -6.0425	
    -3.7766	    -5.4550	    -4.6158	    -3.5248	    -8.8959	    -4.8676	   -15.2740	    -0.5875	    -3.3569	    -7.7209	
    -3.8605	    -5.8746	    -5.1193	    -4.0283	    -9.9030	    -5.4550	   -16.3651	    -1.5106	    -4.1962	    -8.9798	
    -3.8605	    -6.1264	    -5.4550	    -4.4479	   -10.5743	    -5.7907	   -17.1204	    -2.1820	    -4.7836	    -9.8190	
    -3.6926	    -6.1264	    -5.5389	    -4.6997	   -10.9940	    -6.0425	   -17.4561	    -2.6016	    -5.2032	   -10.2386	
    -3.4409	    -5.9586	    -5.3711	    -4.7836	   -11.0779	    -6.2103	   -17.2882	    -2.8534	    -5.2872	   -10.1547	
    -3.0212	    -5.5389	    -4.9515	    -4.6997	   -10.9100	    -6.1264	   -16.7007	    -2.9373	    -5.0354	    -9.5673	
    -2.5177	    -4.7836	    -4.1962	    -4.4479	   -10.3226	    -5.9586	   -15.7776	    -2.6855	    -4.6997	    -8.6441	
    -1.7624	    -3.9444	    -3.2730	    -3.9444	    -9.4833	    -5.6229	   -14.5187	    -2.3499	    -4.1122	    -7.4692	
    -1.0071	    -2.8534	    -2.1820	    -3.2730	    -8.3084	    -5.1193	   -13.1760	    -1.8463	    -3.4409	    -6.1264	
    -0.1678	    -1.7624	    -1.0071	    -2.5177	    -6.8817	    -4.6158	   -11.7493	    -1.1749	    -2.7695	    -4.8676	
     0.6714	    -0.5875	     0.2518	    -1.6785	    -5.2032	    -4.0283	   -10.4065	    -0.5035	    -2.0981	    -3.6926	
     1.5106	     0.5875	     1.4267	    -0.7553	    -3.4409	    -3.3569	    -9.3155	     0.0839	    -1.6785	    -2.8534	
     2.1820	     1.5106	     2.4338	     0.0839	    -1.7624	    -2.8534	    -8.5602	     0.5875	    -1.4267	    -2.4338	
     2.6016	     2.1820	     3.1052	     0.7553	    -0.4196	    -2.5177	    -8.2245	     0.9232	    -1.4267	    -2.4338	
     2.6855	     2.4338	     3.3569	     1.1749	     0.4196	    -2.4338	    -8.5602	     0.9232	    -1.7624	    -2.9373	
     2.4338	     2.2659	     3.2730	     1.3428	     0.4196	    -2.6016	    -9.3994	     0.6714	    -2.4338	    -3.9444	
     1.7624	     1.5945	     2.6855	     1.2589	    -0.1678	    -3.1052	   -10.7422	     0.1678	    -3.3569	    -5.2872	
     0.8392	     0.5875	     1.6785	     0.8392	    -1.3428	    -3.7766	   -12.5046	    -0.5035	    -4.4479	    -6.8817	
    -0.3357	    -0.6714	     0.5875	     0.1678	    -2.9373	    -4.6997	   -14.3509	    -1.2589	    -5.6229	    -8.4763	
    -1.5945	    -2.0142	    -0.6714	    -0.5875	    -4.5319	    -5.5389	   -16.1972	    -2.0981	    -6.6299	    -9.9869	
    -2.7695	    -3.3569	    -1.8463	    -1.4267	    -6.1264	    -6.4621	   -17.8757	    -2.8534	    -7.5531	   -11.2457	
    -3.8605	    -4.5319	    -2.8534	    -2.3499	    -7.4692	    -7.2174	   -19.0506	    -3.4409	    -8.1406	   -12.0010	
    -4.6158	    -5.4550	    -3.6087	    -3.1052	    -8.3923	    -7.8049	   -19.8898	    -3.8605	    -8.4763	   -12.4207	
    -5.0354	    -5.9586	    -3.9444	    -3.7766	    -8.8959	    -8.2245	   -20.0577	    -4.0283	    -8.3923	   -12.2528	
    -5.0354	    -6.1264	    -3.8605	    -4.2801	    -8.9798	    -8.3084	   -19.7220	    -3.9444	    -7.9727	   -11.5814	
    -4.6997	    -5.8746	    -3.4409	    -4.4479	    -8.4763	    -8.2245	   -18.7149	    -3.5248	    -7.2174	   -10.4904	
    -4.0283	    -5.1193	    -2.6016	    -4.3640	    -7.4692	    -7.8049	   -17.2882	    -2.8534	    -6.1264	    -8.9798	
    -3.0212	    -4.1122	    -1.4267	    -3.9444	    -6.2103	    -7.1335	   -15.3580	    -1.9302	    -4.7836	    -7.1335	
    -1.8463	    -2.8534	    -0.0839	    -3.3569	    -4.6158	    -6.2943	   -13.2599	    -0.7553	    -3.2730	    -5.2872	
    -0.5035	    -1.4267	     1.4267	    -2.5177	    -2.9373	    -5.2032	   -11.0779	     0.4196	    -1.6785	    -3.3569	
     0.9232	     0.1678	     3.0212	    -1.5106	    -1.1749	    -4.1122	    -8.8959	     1.6785	    -0.2518	    -1.6785	
     2.1820	     1.5945	     4.4479	    -0.5035	     0.5035	    -3.0212	    -6.9656	     2.7695	     1.0071	    -0.2518	
     3.3569	     2.9373	     5.7907	     0.4196	     1.9302	    -2.0142	    -5.4550	     3.6926	     1.8463	     0.6714	
     4.2801	     4.1122	     6.8817	     1.0910	     3.0212	    -1.1749	    -4.2801	     4.1962	     2.3499	     1.0910	
     4.8676	     4.8676	     7.7209	     1.5945	     3.8605	    -0.6714	    -3.6926	     4.3640	     2.3499	     0.9232	
     5.2032	     5.3711	     8.1406	     1.6785	     4.2801	    -0.4196	    -3.5248	     4.1122	     1.8463	     0.2518	
     5.2032	     5.5389	     8.3084	     1.5106	     4.3640	    -0.5875	    -3.7766	     3.4409	     0.9232	    -0.9232	
     4.9515	     5.5389	     8.3084	     1.0910	     4.2801	    -0.9232	    -4.2801	     2.5177	    -0.2518	    -2.3499	
     4.6997	     5.4550	     8.2245	     0.5875	     4.0283	    -1.4267	    -4.8676	     1.5106	    -1.4267	    -3.8605	
     4.3640	     5.2872	     8.1406	     0.0000	     3.8605	    -1.9302	    -5.3711	     0.5875	    -2.5177	    -5.2872	
[Epoch Header]
[Trial Type]	21
[Accept]	1
[Correct]	0
[RT]	 0.000
[Resp]	0
[Epoch Data]
    -4.3640	    -1.6785	    -2.1820	    -5.7907	     1.4267	    -4.6997	     2.0142	    -3.6926	    -1.2589	    -1.8463	
    -5.6229	    -3.1052	    -3.5248	    -7.1335	     0.0839	    -5.9586	     0.6714	    -4.9515	    -2.7695	    -3.4409	
    -6.7139	    -4.2801	    -4.6997	    -8.2245	    -0.9232	    -6.9656	    -0.2518	    -5.8746	    -3.9444	    -4.6158	
    -7.6370	    -5.2032	    -5.5389	    -9.1476	    -1.5106	    -7.7209	    -0.7553	    -6.5460	    -4.6997	    -5.3711	
    -8.2245	    -5.7907	    -6.0425	    -9.7351	    -1.7624	    -8.3084	    -0.6714	    -6.7978	    -4.9515	    -5.4550	
    -8.6441	    -6.0425	    -6.2943	   -10.1547	    -1.5106	    -8.4763	     0.0000	    -6.7139	    -4.7836	    -5.0354	
    -8.8120	    -5.9586	    -6.1264	   -10.1547	    -1.0071	    -8.3084	     1.0071	    -6.1264	    -4.1122	    -4.1962	
    -8.6441	    -5.6229	    -5.7068	    -9.9869	    -0.0839	    -7.8888	     2.5177	    -5.2872	    -3.1052	    -2.8534	
    -8.3923	    -5.0354	    -5.0354	    -9.5673	     1.0910	    -7.2174	     4.2801	    -4.1122	    -1.8463	    -1.2589	
    -7.9727	    -4.2801	    -4.2801	    -8.9798	     2.3499	    -6.4621	     6.1264	    -2.8534	    -0.5035	     0.3357	
    -7.4692	    -3.5248	    -3.4409	    -8.4763	     3.6087	    -5.5389	     7.8049	    -1.5945	     0.8392	     1.9302	
    -6.9656	    -2.7695	    -2.6855	    -7.8888	     4.6997	    -4.6997	     9.2316	    -0.4196	     2.0142	     3.1891	
    -6.4621	    -2.1820	    -2.0981	    -7.4692	     5.5389	    -4.0283	    10.2386	     0.5035	     2.7695	     4.1122	
    -6.1264	    -1.8463	    -1.7624	    -7.2174	     5.9586	    -3.6087	    10.6583	     1.0910	     3.2730	     4.4479	
    -6.0425	    -1.7624	    -1.6785	    -7.3013	     5.9586	    -3.5248	    10.5743	     1.3428	     3.1891	     4.2801	
    -6.1264	    -2.0142	    -1.9302	    -7.7209	     5.4550	    -3.7766	     9.9030	     1.1749	     2.6855	     3.6087	
    -6.4621	    -2.6016	    -2.6016	    -8.5602	     4.6158	    -4.5319	     8.6441	     0.5875	     1.7624	     2.4338	
    -7.0496	    -3.4409	    -3.4409	    -9.6512	     3.4409	    -5.6229	     7.1335	    -0.3357	     0.5035	     0.8392	
    -7.7209	    -4.4479	    -4.5319	   -10.9940	     2.0142	    -6.8817	     5.3711	    -1.5106	    -0.9232	    -0.8392	
    -8.4763	    -5.5389	    -5.5389	   -12.2528	     0.6714	    -8.2245	     3.6087	    -2.7695	    -2.4338	    -2.6016	
    -9.2316	    -6.5460	    -6.6299	   -13.5117	    -0.6714	    -9.5673	     2.0981	    -4.0283	    -3.8605	    -4.1122	
    -9.9869	    -7.4692	    -7.5531	   -14.6027	    -1.7624	   -10.7422	     0.8392	    -5.2032	    -4.9515	    -5.2872	
   -10.6583	    -8.3084	    -8.3084	   -15.5258	    -2.6855	   -11.8332	    -0.0839	    -6.2943	    -5.8746	    -6.0425	
   -11.2457	    -8.8959	    -8.8959	   -16.2811	    -3.1891	   -12.6724	    -0.5035	    -7.1335	    -6.4621	    -6.3782	
   -11.6653	    -9.3155	    -9.2316	   -16.9525	    -3.4409	   -13.2599	    -0.5035	    -7.8049	    -6.6299	    -6.1264	
   -11.9171	    -9.4833	    -9.2316	   -17.2882	    -3.2730	   -13.6795	     0.0839	    -8.3084	    -6.5460	    -5.4550	
   -12.0010	    -9.3155	    -8.8959	   -17.4561	    -2.6855	   -13.7634	     1.0910	    -8.4763	    -6.0425	    -4.3640	
   -11.8332	    -8.8959	    -8.3084	   -17.2882	    -1.7624	   -13.5956	     2.5177	    -8.3084	    -5.2032	    -2.9373	
   -11.4975	    -8.2245	    -7.5531	   -16.7847	    -0.5875	   -13.2599	     4.1962	    -7.9727	    -4.1962	    -1.2589	
   -11.1618	    -7.4692	    -6.6299	   -16.1133	     0.5875	   -12.6724	     5.8746	    -7.5531	    -3.1052	     0.4196	
   -10.8261	    -6.7139	    -5.7068	   -15.3580	     1.7624	   -12.0850	     7.4692	    -7.0496	    -2.1820	     1.8463	
   -10.6583	    -6.0425	    -4.8676	   -14.6027	     2.7695	   -11.4975	     8.7280	    -6.6299	    -1.3428	     3.0212	
   -10.5743	    -5.5389	    -4.2801	   -13.9313	     3.4409	   -11.1618	     9.6512	    -6.3782	    -0.8392	     3.7766	
   -10.7422	    -5.2872	    -3.9444	   -13.4277	     3.7766	   -10.9940	     9.9869	    -6.3782	    -0.7553	     3.9444	
   -11.1618	    -5.2872	    -3.8605	   -13.2599	     3.6087	   -11.0779	     9.8190	    -6.6299	    -1.0071	     3.6087	
   -11.6653	    -5.6229	    -4.0283	   -13.3438	     3.1052	   -11.4136	     9.0637	    -7.1335	    -1.5945	     2.7695	
   -12.3367	    -6.1264	    -4.5319	   -13.6795	     2.0981	   -12.0850	     7.9727	    -7.8049	    -2.5177	     1.5945	
   -13.0920	    -6.8817	    -5.3711	   -14.4348	     0.7553	   -12.9242	     6.3782	    -8.7280	    -3.6926	     0.0000	
   -13.8474	    -7.7209	    -6.3782	   -15.3580	    -0.9232	   -14.0152	     4.5319	    -9.8190	    -5.0354	    -1.7624	
   -14.6027	    -8.7280	    -7.4692	   -16.5329	    -2.7695	   -15.1901	     2.6016	   -10.9940	    -6.4621	    -3.5248	
   -15.1901	    -9.7351	    -8.6441	   -17.7078	    -4.6997	   -16.4490	     0.7553	   -12.1689	    -7.8888	    -5.2032	
   -15.6937	   -10.7422	    -9.7351	   -18.8828	    -6.5460	   -17.6239	    -0.9232	   -13.3438	    -9.1476	    -6.6299	
   -16.1133	   -11.6653	   -10.8261	   -19.9738	    -8.0566	   -18.7988	    -2.2659	   -14.4348	   -10.1547	    -7.7209	
   -16.4490	   -12.4207	   -11.7493	   -20.8130	    -9.1476	   -19.7220	    -3.1891	   -15.3580	   -11.0779	    -8.3923	
   -16.7007	   -13.0920	   -12.4207	   -21.5683	    -9.6512	   -20.5612	    -3.5248	   -16.1972	   -11.6653	    -8.6441	
   -16.9525	   -13.5956	   -12.9242	   -22.0718	    -9.5673	   -21.1487	    -3.3569	   -16.8686	   -12.0010	    -8.4763	
   -17.2043	   -13.9313	   -13.2599	   -22.4075	    -8.7280	   -21.4844	    -2.6016	   -17.2043	   -11.9171	    -7.8888	
   -17.5400	   -14.1830	   -13.3438	   -22.6593	    -7.4692	   -21.6522	    -1.5945	   -17.3721	   -11.6653	    -6.9656	
   -17.8757	   -14.3509	   -13.3438	   -22.7432	    -5.9586	   -21.5683	    -0.2518	   -17.2882	   -11.1618	    -5.8746	
   -18.2114	   -14.5187	   -13.3438	   -22.8271	    -4.5319	   -21.4005	     1.0071	   -17.0364	   -10.4904	    -4.6997	
   -18.5471	   -14.6027	   -13.2599	   -22.8271	    -3.2730	   -21.0648	     2.0981	   -16.7007	    -9.8190	    -3.6087	
   -18.7149	   -14.6866	   -13.1760	   -22.7432	    -2.3499	   -20.7291	     3.0212	   -16.1972	    -9.2316	    -2.7695	
   -18.8828	   -14.7705	   -13.1760	   -22.5754	    -1.8463	   -20.2255	     3.5248	   -15.6937	    -8.7280	    -2.1820	
   -18.9667	   -14.8544	   -13.2599	   -22.2397	    -1.6785	   -19.8059	     3.6926	   -15.1901	    -8.3084	    -1.9302	
   -18.9667	   -15.0223	   -13.3438	   -21.9040	    -1.9302	   -19.3863	     3.4409	   -14.7705	    -8.1406	    -2.0142	
   -18.9667	   -15.1901	   -13.6795	   -21.5683	    -2.5177	   -19.0506	     2.7695	   -14.5187	    -8.2245	    -2.5177	
   -18.8828	   -15.5258	   -14.0991	   -21.3165	    -3.4409	   -18.9667	     1.6785	   -14.5187	    -8.6441	    -3.3569	
   -18.7988	   -15.9454	   -14.6866	   -21.3165	    -4.6997	   -19.1345	     0.2518	   -14.6866	    -9.2316	    -4.5319	
   -18.6310	   -16.2811	   -15.3580	   -21.5683	    -6.0425	   -19.4702	    -1.4267	   -15.0223	    -9.9869	    -5.7907	
   -18.3792	   -16.7007	   -16.1133	   -21.9040	    -7.5531	   -19.9738	    -3.1891	   -15.4419	   -10.7422	    -7.0496	
   -18.1274	   -17.1204	   -16.7847	   -22.1558	    -8.9798	   -20.4773	    -4.8676	   -15.7776	   -11.4975	    -8.1406	
   -17.7078	   -17.5400	   -17.5400	   -22.4075	   -10.2386	   -20.8969	    -6.2943	   -16.0294	   -11.9171	    -8.8959	
   -17.3721	   -17.7917	   -18.1274	   -22.4075	   -11.4136	   -21.0648	    -7.4692	   -16.0294	   -12.0850	    -9.2316	
   -17.0364	   -18.0435	   -18.6310	   -22.0718	   -12.2528	   -20.8969	    -8.2245	   -15.6937	   -12.0010	    -9.1476	
   -16.6168	   -18.2114	   -18.9667	   -21.4005	   -12.7563	   -20.4773	    -8.5602	   -15.1062	   -11.4136	    -8.4763	
   -16.1972	   -18.1274	   -19.1345	   -20.3934	   -12.9242	   -19.6381	    -8.3923	   -14.1830	   -10.5743	    -7.3013	
   -15.7776	   -17.8757	   -18.9667	   -19.0506	   -12.6724	   -18.4631	    -7.7209	   -13.0081	    -9.3155	    -5.6229	
   -15.1901	   -17.3721	   -18.6310	   -17.5400	   -12.0010	   -17.0364	    -6.7139	   -11.4975	    -7.8049	    -3.6926	
   -14.5187	   -16.7847	   -18.1274	   -15.8615	   -11.1618	   -15.4419	    -5.3711	    -9.9030	    -6.1264	    -1.5106	
   -13.9313	   -16.0294	   -17.4561	   -14.2670	   -10.2386	   -13.7634	    -4.0283	    -8.3084	    -4.3640	     0.5875	
   -13.2599	   -15.3580	   -16.7847	   -12.8403	    -9.2316	   -12.2528	    -2.6855	    -6.7978	    -2.7695	     2.5177	
   -12.6724	   -14.6866	   -16.2811	   -11.5814	    -8.3923	   -10.8261	    -1.5945	    -5.3711	    -1.3428	     4.1962	
   -12.1689	   -14.0152	   -15.7776	   -10.4904	    -7.7209	    -9.5673	    -0.8392	    -4.1962	    -0.2518	     5.3711	
   -11.6653	   -13.5117	   -15.4419	    -9.5673	    -7.3013	    -8.4763	    -0.4196	    -3.2730	     0.5035	     6.0425	
   -11.1618	   -13.0920	   -15.1901	    -8.8120	    -7.2174	    -7.7209	    -0.5035	    -2.6016	     0.9232	     6.1264	
   -10.6583	   -12.8403	   -15.1062	    -8.1406	    -7.3853	    -7.0496	    -0.9232	    -2.1820	     0.9232	     5.7907	
   -10.1547	   -12.6724	   -15.2740	    -7.5531	    -7.8888	    -6.7139	    -1.7624	    -2.0142	     0.6714	     5.0354	
    -9.6512	   -12.5885	   -15.5258	    -7.0496	    -8.5602	    -6.4621	    -2.7695	    -2.0142	     0.0839	     3.8605	
    -9.1476	   -12.5885	   -15.8615	    -6.6299	    -9.3994	    -6.3782	    -3.9444	    -2.1820	    -0.6714	     2.6016	
    -8.7280	   -12.5885	   -16.1972	    -6.1264	   -10.2386	    -6.3782	    -5.1193	    -2.3499	    -1.4267	     1.3428	
    -8.3084	   -12.6724	   -16.6168	    -5.5389	   -10.9940	    -6.2943	    -6.1264	    -2.5177	    -2.1820	     0.3357	
    -7.8888	   -12.6724	   -16.8686	    -4.9515	   -11.5814	    -6.1264	    -6.9656	    -2.6016	    -2.7695	    -0.5035	
    -7.5531	   -12.5046	   -16.9525	    -4.3640	   -11.8332	    -5.7907	    -7.3853	    -2.5177	    -3.0212	    -0.8392	
    -7.1335	   -12.2528	   -16.8686	    -3.6926	   -11.8332	    -5.3711	    -7.3853	    -2.1820	    -3.0212	    -0.8392	
    -6.6299	   -11.8332	   -16.4490	    -2.9373	   -11.4136	    -4.7836	    -6.8817	    -1.6785	    -2.6855	    -0.2518	
    -5.9586	   -10.9940	   -15.6937	    -2.0981	   -10.5743	    -4.0283	    -5.8746	    -0.9232	    -1.9302	     0.7553	
    -5.0354	    -9.9030	   -14.6027	    -1.0910	    -9.2316	    -3.1052	    -4.3640	     0.0839	    -0.9232	     2.1820	
    -3.8605	    -8.4763	   -13.2599	     0.0000	    -7.6370	    -2.0142	    -2.5177	     1.2589	     0.3357	     3.8605	
    -2.6016	    -6.8817	   -11.7493	     1.0910	    -5.8746	    -0.8392	    -0.4196	     2.5177	     1.8463	     5.7068	
    -1.2589	    -5.2872	   -10.1547	     2.1820	    -4.0283	     0.3357	     1.6785	     3.7766	     3.2730	     7.5531	
    -0.0839	    -3.7766	    -8.7280	     3.2730	    -2.4338	     1.4267	     3.6087	     4.8676	     4.6158	     9.0637	
     0.9232	    -2.5177	    -7.4692	     4.1122	    -1.0910	     2.2659	     5.2032	     5.7068	     5.6229	    10.3226	
     1.6785	    -1.5106	    -6.5460	     4.7836	    -0.1678	     2.9373	     6.2943	     6.2103	     6.3782	    10.9940	
     2.1820	    -0.9232	    -5.9586	     5.2032	     0.3357	     3.3569	     6.7978	     6.4621	     6.7139	    11.1618	
     2.3499	    -0.6714	    -5.7068	     5.3711	     0.3357	     3.4409	     6.6299	     6.2943	     6.6299	    10.7422	
     2.3499	    -0.7553	    -5.8746	     5.2872	    -0.1678	     3.1891	     5.9586	     5.8746	     6.2103	     9.7351	
     2.2659	    -1.0910	    -6.2103	     5.0354	    -1.0071	     2.7695	     4.7836	     5.2032	     5.4550	     8.3923	
     2.1820	    -1.5106	    -6.7978	     4.6158	    -2.0981	     2.0981	     3.2730	     4.3640	     4.4479	     6.7139	
     2.1820	    -2.0981	    -7.4692	     4.1122	    -3.4409	     1.4267	     1.5945	     3.5248	     3.3569	     5.0354	
     2.2659	    -2.6855	    -8.1406	     3.6087	    -4.6997	     0.6714	    -0.0839	     2.6016	     2.2659	     3.3569	
     2.4338	    -3.1891	    -8.8120	     3.1891	    -5.9586	     0.0000	    -1.6785	     1.8463	     1.2589	     1.9302	
     2.6016	    -3.6926	    -9.4833	     2.8534	    -6.9656	    -0.6714	    -3.1052	     1.1749	     0.5035	     0.8392	
     2.6855	    -4.1122	   -10.0708	     2.6016	    -7.8888	    -1.0910	    -4.1122	     0.6714	     0.0000	     0.2518	
     2.6016	    -4.5319	   -10.6583	     2.4338	    -8.4763	    -1.5106	    -4.7836	     0.4196	    -0.2518	     0.0839	
     2.4338	    -4.9515	   -11.0779	     2.4338	    -8.8120	    -1.6785	    -5.0354	     0.3357	    -0.1678	     0.4196	
     2.0981	    -5.2032	   -11.4136	     2.5177	    -8.8120	    -1.7624	    -4.8676	     0.5875	     0.2518	     1.1749	
     1.6785	    -5.2872	   -11.4975	     2.8534	    -8.4763	    -1.5945	    -4.1962	     1.0071	     1.0071	     2.4338	
     1.3428	    -5.2032	   -11.3297	     3.3569	    -7.8049	    -1.1749	    -3.1891	     1.7624	     2.0981	     4.0283	
     1.0071	    -4.9515	   -10.9940	     4.0283	    -6.8817	    -0.5035	    -1.8463	     2.6855	     3.3569	     5.7907	
     0.9232	    -4.4479	   -10.4065	     4.8676	    -5.7907	     0.1678	    -0.3357	     3.6926	     4.6997	     7.7209	
     0.8392	    -3.9444	    -9.8190	     5.7068	    -4.6158	     1.0071	     1.1749	     4.7836	     6.0425	     9.4833	
     0.9232	    -3.3569	    -9.2316	     6.4621	    -3.5248	     1.7624	     2.4338	     5.7907	     7.2174	    10.9100	
     1.0071	    -2.9373	    -8.8120	     7.1335	    -2.6016	     2.3499	     3.4409	     6.5460	     8.1406	    12.0010	
     1.0071	    -2.6855	    -8.5602	     7.5531	    -2.0981	     2.7695	     3.9444	     7.0496	     8.6441	    12.4207	
     0.9232	    -2.6855	    -8.6441	     7.7209	    -1.9302	     2.9373	     3.9444	     7.2174	     8.7280	    12.3367	
     0.5875	    -3.0212	    -9.0637	     7.4692	    -2.3499	     2.6855	     3.4409	     7.0496	     8.3084	    11.5814	
    -0.0839	    -3.6926	    -9.9030	     6.9656	    -3.1891	     2.1820	     2.3499	     6.5460	     7.5531	    10.3226	
    -1.0071	    -4.7836	   -10.9940	     6.0425	    -4.4479	     1.4267	     0.9232	     5.7068	     6.3782	     8.7280	
    -2.1820	    -6.0425	   -12.2528	     4.9515	    -5.9586	     0.5035	    -0.7553	     4.6997	     4.9515	     6.7978	
    -3.6087	    -7.4692	   -13.5956	     3.7766	    -7.7209	    -0.5875	    -2.5177	     3.5248	     3.4409	     4.8676	
    -5.1193	    -8.8959	   -14.9384	     2.6016	    -9.3994	    -1.5945	    -4.1122	     2.3499	     1.9302	     3.1052	
    -6.6299	   -10.3226	   -16.0294	     1.4267	   -10.9940	    -2.6016	    -5.4550	     1.1749	     0.5035	     1.5106	
    -8.1406	   -11.5814	   -17.0364	     0.4196	   -12.3367	    -3.4409	    -6.4621	     0.0839	    -0.8392	     0.3357	
    -9.5673	   -12.6724	   -17.7917	    -0.5875	   -13.4277	    -4.2801	    -7.0496	    -1.0071	    -1.9302	    -0.5035	
   -10.8261	   -13.5117	   -18.2114	    -1.5106	   -14.1830	    -4.9515	    -7.1335	    -2.0142	    -2.8534	    -0.8392	
   -11.8332	   -14.0991	   -18.3792	    -2.2659	   -14.3509	    -5.4550	    -6.7978	    -2.7695	    -3.4409	    -0.6714	
   -12.5885	   -14.3509	   -18.2953	    -2.8534	   -14.0152	    -5.7907	    -6.0425	    -3.3569	    -3.6087	    -0.0839	
   -13.0920	   -14.3509	   -17.8757	    -3.2730	   -13.0081	    -5.8746	    -4.7836	    -3.6087	    -3.5248	     0.9232	
   -13.3438	   -14.0152	   -17.1204	    -3.6087	   -11.4136	    -5.7907	    -3.2730	    -3.6087	    -3.0212	     2.1820	
   -13.2599	   -13.4277	   -16.2811	    -3.6926	    -9.3155	    -5.6229	    -1.5106	    -3.4409	    -2.4338	     3.5248	
   -13.0081	   -12.7563	   -15.2740	    -3.7766	    -7.1335	    -5.3711	     0.2518	    -3.1052	    -1.7624	     4.7836	
   -12.7563	   -12.0850	   -14.3509	    -3.9444	    -5.0354	    -5.2032	     1.8463	    -2.9373	    -1.3428	     5.7907	
   -12.5885	   -11.4975	   -13.5956	    -4.1962	    -3.4409	    -5.2032	     3.0212	    -2.9373	    -1.0910	     6.3782	
   -12.5046	   -11.0779	   -13.0081	    -4.6158	    -2.2659	    -5.3711	     3.6926	    -3.1052	    -1.2589	     6.3782	
   -12.6724	   -10.9100	   -12.7563	    -5.2872	    -1.7624	    -5.8746	     3.8605	    -3.6087	    -1.7624	     5.7907	
   -13.0081	   -10.9940	   -12.8403	    -6.2943	    -1.9302	    -6.6299	     3.5248	    -4.4479	    -2.6855	     4.6158	
   -13.5117	   -11.4136	   -13.1760	    -7.6370	    -2.5177	    -7.7209	     2.6016	    -5.6229	    -3.9444	     2.9373	
   -14.2670	   -12.0010	   -13.8474	    -9.2316	    -3.5248	    -9.0637	     1.4267	    -6.9656	    -5.5389	     0.8392	
   -15.1062	   -12.8403	   -14.6027	   -11.0779	    -4.7836	   -10.6583	    -0.0839	    -8.5602	    -7.3013	    -1.3428	
   -15.9454	   -13.6795	   -15.4419	   -13.0081	    -6.1264	   -12.2528	    -1.5945	   -10.0708	    -9.1476	    -3.6087	
   -16.7847	   -14.5187	   -16.2811	   -14.8544	    -7.3853	   -13.8474	    -3.0212	   -11.5814	   -10.8261	    -5.7068	
   -17.5400	   -15.2740	   -17.0364	   -16.5329	    -8.6441	   -15.2740	    -4.1962	   -12.9242	   -12.3367	    -7.4692	
   -18.3792	   -16.0294	   -17.7078	   -18.0435	    -9.5673	   -16.5329	    -5.1193	   -14.0152	   -13.5117	    -8.8120	
   -19.2184	   -16.7847	   -18.2114	   -19.3024	   -10.3226	   -17.6239	    -5.6229	   -14.9384	   -14.3509	    -9.6512	
   -20.0577	   -17.2882	   -18.5471	   -20.3094	   -10.8261	   -18.3792	    -5.7907	   -15.5258	   -14.8544	    -9.9869	
   -20.8130	   -17.7078	   -18.7149	   -20.9808	   -10.9100	   -18.8828	    -5.5389	   -15.7776	   -14.8544	    -9.8190	
   -21.4844	   -17.8757	   -18.6310	   -21.3165	   -10.6583	   -19.0506	    -4.7836	   -15.6097	   -14.4348	    -9.0637	
   -21.9040	   -17.7917	   -18.2114	   -21.3165	   -10.0708	   -18.7988	    -3.7766	   -15.1901	   -13.6795	    -7.8049	
   -22.1558	   -17.6239	   -17.6239	   -20.9808	    -9.1476	   -18.2953	    -2.4338	   -14.4348	   -12.5046	    -6.2103	
   -22.3236	   -17.2043	   -16.9525	   -20.3934	    -8.2245	   -17.5400	    -1.0071	   -13.5117	   -11.2457	    -4.4479	
   -22.3236	   -16.7847	   -16.2811	   -19.7220	    -7.2174	   -16.7007	     0.3357	   -12.5046	    -9.9030	    -2.6855	
   -22.2397	   -16.3651	   -15.6097	   -19.0506	    -6.2943	   -15.9454	     1.5106	   -11.4975	    -8.7280	    -1.1749	
   -22.0718	   -16.0294	   -15.1062	   -18.4631	    -5.7068	   -15.2740	     2.3499	   -10.7422	    -7.8049	    -0.0839	
   -21.9040	   -15.7776	   -14.7705	   -18.1274	    -5.2872	   -14.9384	     2.7695	   -10.3226	    -7.2174	     0.5875	
   -21.8201	   -15.6937	   -14.6027	   -18.1274	    -5.2872	   -14.7705	     2.7695	   -10.1547	    -6.9656	     0.6714	
   -21.8201	   -15.6937	   -14.6866	   -18.5471	    -5.5389	   -15.0223	     2.2659	   -10.4065	    -7.1335	     0.2518	
   -21.8201	   -15.9454	   -15.0223	   -19.3024	    -6.1264	   -15.6097	     1.4267	   -10.9940	    -7.6370	    -0.5875	
   -21.9879	   -16.3651	   -15.6097	   -20.4773	    -6.9656	   -16.6168	     0.2518	   -11.9171	    -8.4763	    -1.7624	
   -22.1558	   -16.8686	   -16.2811	   -21.9879	    -7.9727	   -17.8757	    -1.1749	   -13.1760	    -9.4833	    -3.1891	
   -22.4915	   -17.4561	   -17.0364	   -23.6664	    -8.9798	   -19.3863	    -2.6016	   -14.6027	   -10.6583	    -4.6997	
   -22.7432	   -17.9596	   -17.7917	   -25.5966	    -9.9869	   -21.0648	    -3.9444	   -16.1133	   -11.8332	    -6.1264	
   -22.9950	   -18.4631	   -18.5471	   -27.3590	   -10.8261	   -22.6593	    -5.2032	   -17.6239	   -12.8403	    -7.3853	
   -23.0789	   -18.7988	   -19.0506	   -29.0375	   -11.4136	   -24.2538	    -6.0425	   -19.0506	   -13.6795	    -8.3084	
   -22.9950	   -18.9667	   -19.3863	   -30.3802	   -11.6653	   -25.5127	    -6.5460	   -20.2255	   -14.1830	    -8.8120	
   -22.6593	   -18.7988	   -19.3863	   -31.3873	   -11.5814	   -26.5198	    -6.4621	   -20.9808	   -14.3509	    -8.7280	
   -22.0718	   -18.2953	   -18.9667	   -31.9748	   -10.9940	   -27.1072	    -5.8746	   -21.4005	   -14.0991	    -8.1406	
   -21.1487	   -17.4561	   -18.1274	   -32.1426	    -9.9869	   -27.3590	    -4.7836	   -21.4005	   -13.4277	    -7.0496	
   -20.1416	   -16.3651	   -16.9525	   -31.9748	    -8.7280	   -27.1912	    -3.2730	   -20.9808	   -12.5046	    -5.5389	
   -18.9667	   -15.0223	   -15.5258	   -31.5552	    -7.1335	   -26.8555	    -1.5106	   -20.2255	   -11.2457	    -3.8605	
   -17.7078	   -13.6795	   -14.0152	   -30.8838	    -5.5389	   -26.2680	     0.3357	   -19.3863	    -9.9869	    -2.0981	
   -16.6168	   -12.2528	   -12.5885	   -30.1285	    -4.0283	   -25.5966	     2.0981	   -18.4631	    -8.8120	    -0.5035	
   -15.5258	   -11.0779	   -11.2457	   -29.3732	    -2.6016	   -24.9252	     3.5248	   -17.6239	    -7.7209	     0.8392	
   -14.6027	    -9.9869	   -10.0708	   -28.6179	    -1.5945	   -24.2538	     4.6158	   -16.9525	    -6.9656	     1.7624	
   -13.8474	    -9.1476	    -9.2316	   -27.8625	    -0.8392	   -23.7503	     5.1193	   -16.4490	    -6.4621	     2.1820	
   -13.2599	    -8.5602	    -8.7280	   -27.3590	    -0.5875	   -23.2468	     5.2032	   -16.1972	    -6.2943	     2.0981	
   -12.7563	    -8.2245	    -8.4763	   -26.9394	    -0.7553	   -22.9950	     4.7836	   -16.2811	    -6.5460	     1.5106	
   -12.5046	    -8.2245	    -8.5602	   -26.7715	    -1.4267	   -22.9950	     3.7766	   -16.5329	    -7.1335	     0.5875	
   -12.3367	    -8.3923	    -8.8959	   -26.7715	    -2.3499	   -23.0789	     2.4338	   -17.0364	    -7.9727	    -0.6714	
   -12.3367	    -8.7280	    -9.3994	   -26.7715	    -3.5248	   -23.2468	     0.8392	   -17.6239	    -8.9798	    -2.0981	
   -12.4207	    -9.0637	    -9.9030	   -26.8555	    -4.8676	   -23.4146	    -0.7553	   -18.2114	    -9.9869	    -3.5248	
   -12.3367	    -9.3994	   -10.4065	   -26.7715	    -6.2943	   -23.5825	    -2.3499	   -18.7149	   -10.9100	    -4.6997	
   -12.2528	    -9.5673	   -10.8261	   -26.6876	    -7.5531	   -23.5825	    -3.6087	   -19.0506	   -11.5814	    -5.7068	
   -11.9171	    -9.5673	   -11.0779	   -26.4359	    -8.5602	   -23.4146	    -4.6158	   -19.1345	   -11.9171	    -6.2943	
   -11.3297	    -9.3155	   -11.0779	   -25.9323	    -9.3155	   -23.0789	    -5.1193	   -18.9667	   -12.0010	    -6.4621	
   -10.5743	    -8.8959	   -10.8261	   -25.1770	    -9.6512	   -22.4075	    -5.1193	   -18.5471	   -11.5814	    -6.1264	
    -9.5673	    -8.1406	   -10.3226	   -24.0860	    -9.3994	   -21.4844	    -4.6158	   -17.7078	   -10.8261	    -5.3711	
    -8.4763	    -7.1335	    -9.4833	   -22.7432	    -8.6441	   -20.1416	    -3.6087	   -16.6168	    -9.6512	    -4.1122	
    -7.3853	    -6.0425	    -8.4763	   -21.1487	    -7.3013	   -18.5471	    -2.0981	   -15.1062	    -8.2245	    -2.6016	
    -6.2943	    -4.7836	    -7.3013	   -19.3024	    -5.3711	   -16.7847	    -0.4196	   -13.5117	    -6.5460	    -0.9232	
    -5.2032	    -3.5248	    -6.0425	   -17.4561	    -3.1891	   -14.9384	     1.4267	   -11.7493	    -4.7836	     0.8392	
    -4.2801	    -2.3499	    -4.9515	   -15.5258	    -0.7553	   -13.0920	     3.1891	    -9.9869	    -3.1891	     2.4338	
    -3.5248	    -1.3428	    -3.9444	   -13.6795	     1.3428	   -11.3297	     4.5319	    -8.3084	    -1.7624	     3.6926	
    -2.8534	    -0.5875	    -3.2730	   -11.9171	     3.1052	    -9.7351	     5.4550	    -6.8817	    -0.6714	     4.4479	
    -2.3499	     0.0000	    -2.8534	   -10.4065	     4.1122	    -8.3923	     5.7907	    -5.6229	     0.0000	     4.7836	
    -1.9302	     0.2518	    -2.7695	    -9.1476	     4.4479	    -7.3853	     5.4550	    -4.6997	     0.2518	     4.6158	
    -1.7624	     0.1678	    -3.1052	    -8.3084	     4.1122	    -6.7139	     4.5319	    -4.1962	     0.1678	     3.8605	
    -1.8463	    -0.2518	    -3.8605	    -7.8888	     3.1052	    -6.3782	     3.1891	    -4.0283	    -0.4196	     2.7695	
    -2.0981	    -1.0071	    -4.8676	    -7.8049	     1.6785	    -6.3782	     1.4267	    -4.1122	    -1.2589	     1.2589	
    -2.5177	    -1.9302	    -5.9586	    -7.8888	    -0.0839	    -6.5460	    -0.5035	    -4.4479	    -2.2659	    -0.3357	
    -2.9373	    -3.0212	    -7.2174	    -7.9727	    -1.8463	    -6.7978	    -2.5177	    -4.7836	    -3.2730	    -1.8463	
    -3.4409	    -4.0283	    -8.3923	    -7.9727	    -3.6087	    -6.9656	    -4.3640	    -5.1193	    -4.2801	    -3.1891	
    -3.7766	    -5.0354	    -9.4833	    -7.8049	    -5.2032	    -7.0496	    -5.9586	    -5.4550	    -5.1193	    -4.1122	
    -4.1122	    -5.9586	   -10.3226	    -7.4692	    -6.5460	    -6.9656	    -7.1335	    -5.5389	    -5.7068	    -4.6997	
    -4.3640	    -6.6299	   -10.9940	    -6.8817	    -7.4692	    -6.6299	    -7.9727	    -5.5389	    -5.9586	    -4.7836	
    -4.6158	    -7.1335	   -11.4136	    -6.1264	    -8.0566	    -6.2103	    -8.3084	    -5.2032	    -5.7907	    -4.2801	
    -4.6997	    -7.3853	   -11.5814	    -5.2872	    -8.3084	    -5.5389	    -8.1406	    -4.6997	    -5.2032	    -3.3569	
    -4.7836	    -7.3853	   -11.4975	    -4.2801	    -8.0566	    -4.6997	    -7.5531	    -3.9444	    -4.2801	    -2.0142	
    -4.6997	    -7.1335	   -11.0779	    -3.1891	    -7.5531	    -3.6926	    -6.5460	    -2.9373	    -3.0212	    -0.2518	
    -4.4479	    -6.7139	   -10.5743	    -2.0142	    -6.7978	    -2.5177	    -5.2872	    -1.7624	    -1.5945	     1.5945	
    -4.1122	    -6.1264	    -9.9030	    -0.7553	    -5.8746	    -1.2589	    -4.0283	    -0.5875	    -0.0839	     3.5248	
    -3.6087	    -5.3711	    -9.2316	     0.5035	    -4.8676	     0.0000	    -2.6855	     0.5035	     1.4267	     5.2872	
    -2.9373	    -4.6158	    -8.5602	     1.7624	    -4.0283	     1.1749	    -1.5945	     1.5945	     2.6855	     6.7978	
    -2.2659	    -3.7766	    -7.9727	     2.9373	    -3.4409	     2.2659	    -0.8392	     2.4338	     3.6087	     7.8049	
    -1.4267	    -3.1052	    -7.5531	     3.9444	    -3.1052	     3.1052	    -0.3357	     3.1052	     4.2801	     8.3084	
    -0.7553	    -2.6016	    -7.3013	     4.8676	    -3.1052	     3.7766	    -0.3357	     3.5248	     4.5319	     8.3084	
    -0.1678	    -2.2659	    -7.3013	     5.4550	    -3.4409	     4.1122	    -0.7553	     3.6087	     4.4479	     7.8049	
     0.1678	    -2.2659	    -7.4692	     5.8746	    -4.0283	     4.1962	    -1.5106	     3.5248	     4.0283	     6.8817	
     0.3357	    -2.3499	    -7.8049	     6.0425	    -4.9515	     4.1122	    -2.5177	     3.1891	     3.4409	     5.7068	
     0.3357	    -2.6016	    -8.2245	     6.0425	    -5.7907	     3.9444	    -3.6087	     2.7695	     2.6855	     4.4479	
     0.3357	    -2.8534	    -8.4763	     5.9586	    -6.5460	     3.7766	    -4.5319	     2.3499	     1.9302	     3.1891	
     0.4196	    -2.8534	    -8.6441	     5.9586	    -7.0496	     3.7766	    -5.2872	     2.1820	     1.5106	     2.2659	
     0.7553	    -2.6855	    -8.4763	     6.1264	    -7.1335	     3.9444	    -5.5389	     2.1820	     1.3428	     1.6785	
     1.4267	    -2.0981	    -7.8888	     6.5460	    -6.7978	     4.5319	    -5.2032	     2.5177	     1.5106	     1.6785	
     2.4338	    -1.0910	    -6.9656	     7.3853	    -5.8746	     5.3711	    -4.3640	     3.2730	     2.1820	     2.2659	
     3.8605	     0.3357	    -5.5389	     8.6441	    -4.3640	     6.6299	    -2.9373	     4.3640	     3.3569	     3.3569	
     5.6229	     2.1820	    -3.7766	    10.2386	    -2.4338	     8.2245	    -1.0071	     5.8746	     4.8676	     5.0354	
     7.6370	     4.2801	    -1.6785	    12.1689	    -0.1678	    10.0708	     1.3428	     7.7209	     6.7139	     7.0496	
     9.8190	     6.6299	     0.6714	    14.1830	     2.3499	    11.9171	     3.8605	     9.5673	     8.6441	     9.3155	
    11.9171	     8.8959	     2.9373	    16.1133	     4.8676	    13.7634	     6.4621	    11.4975	    10.6583	    11.6653	
    13.6795	    10.8261	     4.9515	    17.7078	     7.2174	    15.2740	     8.8120	    13.0920	    12.3367	    13.7634	
    15.0223	    12.4207	     6.6299	    18.7988	     9.0637	    16.3651	    10.6583	    14.2670	    13.5956	    15.3580	
    15.6097	    13.3438	     7.7209	    19.2184	    10.3226	    16.8686	    11.9171	    14.8544	    14.1830	    16.2811	
    15.5258	    13.5117	     8.1406	    18.8828	    10.8261	    16.7007	    12.3367	    14.6866	    14.0991	    16.4490	
    14.6027	    13.0081	     7.8049	    17.7917	    10.5743	    15.9454	    12.0010	    13.8474	    13.3438	    15.6097	
    12.9242	    11.6653	     6.7139	    16.1133	     9.4833	    14.6027	    10.8261	    12.3367	    11.8332	    14.0152	
    10.5743	     9.7351	     5.0354	    14.0152	     7.7209	    12.7563	     8.9798	    10.3226	     9.7351	    11.6653	
     7.6370	     7.1335	     2.7695	    11.4975	     5.3711	    10.5743	     6.5460	     7.8888	     7.1335	     8.6441	
     4.3640	     4.1122	     0.0839	     8.8959	     2.6016	     8.2245	     3.6926	     5.2032	     4.1962	     5.3711	
     0.9232	     0.9232	    -2.7695	     6.2943	    -0.4196	     5.7068	     0.6714	     2.5177	     1.2589	     1.8463	
    -2.4338	    -2.2659	    -5.6229	     3.7766	    -3.3569	     3.3569	    -2.2659	    -0.0839	    -1.5945	    -1.5106	
    -5.5389	    -5.2032	    -8.3084	     1.5106	    -6.1264	     1.0910	    -4.9515	    -2.4338	    -4.2801	    -4.5319	
    -8.1406	    -7.6370	   -10.5743	    -0.3357	    -8.3923	    -0.7553	    -7.2174	    -4.4479	    -6.4621	    -7.0496	
   -10.0708	    -9.4833	   -12.3367	    -1.8463	   -10.1547	    -2.2659	    -8.8959	    -5.8746	    -8.0566	    -8.9798	
   -11.3297	   -10.7422	   -13.4277	    -2.8534	   -11.1618	    -3.3569	    -9.8190	    -6.7978	    -9.1476	   -10.0708	
   -11.7493	   -11.1618	   -13.7634	    -3.2730	   -11.4136	    -3.8605	    -9.9869	    -7.0496	    -9.4833	   -10.3226	
   -11.4136	   -10.8261	   -13.4277	    -3.1052	   -10.9940	    -3.7766	    -9.3994	    -6.7139	    -9.0637	    -9.7351	
   -10.3226	    -9.7351	   -12.3367	    -2.3499	    -9.9030	    -3.0212	    -8.0566	    -5.7068	    -8.0566	    -8.3923	
    -8.5602	    -8.1406	   -10.7422	    -0.9232	    -8.2245	    -1.7624	    -6.1264	    -4.1962	    -6.3782	    -6.3782	
    -6.4621	    -6.1264	    -8.7280	     0.8392	    -6.2103	    -0.1678	    -3.7766	    -2.1820	    -4.2801	    -3.8605	
    -4.1122	    -3.9444	    -6.4621	     2.7695	    -4.1122	     1.6785	    -1.3428	     0.0000	    -2.0142	    -1.1749	
    -1.6785	    -1.6785	    -4.3640	     4.6158	    -2.0981	     3.4409	     0.9232	     2.0981	     0.2518	     1.5106	
     0.5875	     0.4196	    -2.3499	     6.2943	    -0.4196	     5.0354	     2.8534	     4.0283	     2.3499	     3.8605	
     2.6855	     2.1820	    -0.7553	     7.6370	     0.8392	     6.2943	     4.3640	     5.6229	     4.1122	     5.7068	
     4.4479	     3.7766	     0.5035	     8.6441	     1.5945	     7.2174	     5.2032	     6.8817	     5.4550	     7.0496	
     5.9586	     4.9515	     1.3428	     9.2316	     1.8463	     7.8888	     5.5389	     7.6370	     6.2943	     7.7209	
     7.0496	     5.7068	     1.7624	     9.5673	     1.6785	     8.1406	     5.2872	     7.9727	     6.6299	     7.8049	
     7.7209	     6.1264	     1.6785	     9.6512	     1.0910	     8.1406	     4.5319	     7.9727	     6.4621	     7.3853	
     7.9727	     6.1264	     1.2589	     9.4833	     0.3357	     7.9727	     3.4409	     7.6370	     6.0425	     6.5460	
     7.8049	     5.7068	     0.5875	     9.3155	    -0.4196	     7.6370	     2.1820	     7.0496	     5.2872	     5.4550	
     7.3853	     5.1193	    -0.2518	     8.9798	    -1.0071	     7.2174	     0.9232	     6.4621	     4.3640	     4.2801	
     6.5460	     4.2801	    -1.1749	     8.6441	    -1.2589	     6.7139	    -0.1678	     5.7068	     3.4409	     3.1891	
     5.5389	     3.3569	    -2.0981	     8.2245	    -1.3428	     6.2103	    -0.9232	     5.0354	     2.6016	     2.1820	
     4.4479	     2.3499	    -2.9373	     7.8049	    -1.1749	     5.6229	    -1.4267	     4.5319	     1.8463	     1.5106	
     3.2730	     1.5106	    -3.6087	     7.3013	    -1.0071	     5.1193	    -1.6785	     4.0283	     1.3428	     1.2589	
     2.2659	     0.7553	    -4.1122	     6.7978	    -0.8392	     4.5319	    -1.4267	     3.6926	     1.0071	     1.2589	
     1.3428	     0.1678	    -4.2801	     6.2103	    -0.5035	     3.9444	    -0.9232	     3.5248	     0.9232	     1.6785	
     0.6714	    -0.0839	    -4.2801	     5.6229	     0.0000	     3.4409	    -0.0839	     3.4409	     1.0910	     2.4338	
     0.2518	    -0.1678	    -4.0283	     5.0354	     0.5875	     3.1052	     1.0071	     3.6087	     1.5106	     3.4409	
     0.0839	     0.0000	    -3.5248	     4.5319	     1.2589	     2.7695	     2.2659	     3.8605	     2.0142	     4.6997	
     0.1678	     0.3357	    -2.8534	     4.1962	     2.0981	     2.6016	     3.6087	     4.2801	     2.7695	     6.1264	
     0.3357	     0.7553	    -2.0981	     4.1122	     2.8534	     2.6016	     4.8676	     4.7836	     3.6087	     7.4692	
     0.7553	     1.3428	    -1.3428	     4.1122	     3.6087	     2.7695	     5.8746	     5.2032	     4.3640	     8.5602	
     1.0910	     1.9302	    -0.6714	     4.1122	     4.1962	     2.8534	     6.6299	     5.6229	     4.9515	     9.3994	
     1.4267	     2.2659	    -0.1678	     4.1122	     4.4479	     2.8534	     6.9656	     5.7068	     5.2872	     9.8190	
     1.5106	     2.4338	     0.0000	     3.9444	     4.4479	     2.6855	     6.7978	     5.5389	     5.2872	     9.6512	
     1.3428	     2.3499	    -0.0839	     3.4409	     4.0283	     2.1820	     6.0425	     5.0354	     4.8676	     8.8959	
     1.0071	     1.9302	    -0.5875	     2.6016	     3.1891	     1.4267	     4.8676	     4.1962	     4.1122	     7.6370	
     0.5035	     1.2589	    -1.3428	     1.6785	     2.0981	     0.5035	     3.3569	     3.1891	     3.0212	     6.0425	
     0.0000	     0.5035	    -2.2659	     0.5875	     0.9232	    -0.5875	     1.5945	     2.0142	     1.8463	     4.1962	
    -0.4196	    -0.1678	    -3.1052	    -0.3357	    -0.3357	    -1.5106	    -0.0839	     0.9232	     0.5875	     2.3499	
    -0.6714	    -0.8392	    -3.9444	    -1.0910	    -1.4267	    -2.3499	    -1.6785	     0.0000	    -0.4196	     0.6714	
    -0.6714	    -1.2589	    -4.5319	    -1.5945	    -2.4338	    -2.8534	    -3.1052	    -0.6714	    -1.2589	    -0.7553	
    -0.5875	    -1.6785	    -5.0354	    -1.9302	    -3.1891	    -3.1891	    -4.1122	    -1.1749	    -1.8463	    -1.7624	
    -0.2518	    -1.8463	    -5.2872	    -2.0142	    -3.6926	    -3.2730	    -4.7836	    -1.4267	    -2.0981	    -2.3499	
     0.0839	    -1.9302	    -5.2872	    -2.0142	    -3.9444	    -3.1891	    -5.0354	    -1.3428	    -2.0142	    -2.5177	
     0.5875	    -1.8463	    -5.1193	    -1.8463	    -3.8605	    -2.9373	    -4.8676	    -1.0910	    -1.6785	    -2.1820	
     1.1749	    -1.5106	    -4.6158	    -1.5945	    -3.4409	    -2.5177	    -4.1962	    -0.5875	    -1.0071	    -1.5106	
     1.8463	    -1.0071	    -3.8605	    -1.2589	    -2.6855	    -1.9302	    -3.1891	     0.0839	    -0.0839	    -0.4196	
     2.6016	    -0.2518	    -2.8534	    -0.7553	    -1.6785	    -1.1749	    -1.9302	     0.9232	     1.0071	     0.8392	
     3.2730	     0.5875	    -1.7624	    -0.2518	    -0.5875	    -0.5035	    -0.5875	     1.7624	     2.0981	     2.0981	
     3.9444	     1.5106	    -0.6714	     0.1678	     0.5035	     0.1678	     0.6714	     2.4338	     3.0212	     3.3569	
     4.5319	     2.3499	     0.3357	     0.5035	     1.5106	     0.6714	     1.8463	     3.0212	     3.6926	     4.1962	
     4.9515	     3.1052	     1.2589	     0.6714	     2.3499	     0.9232	     2.6016	     3.2730	     4.0283	     4.6997	
     5.2032	     3.6087	     1.8463	     0.5875	     2.7695	     0.9232	     3.0212	     3.1891	     3.9444	     4.6158	
     5.2032	     3.8605	     2.0981	     0.3357	     2.8534	     0.5875	     2.9373	     2.6855	     3.3569	     4.0283	
     4.9515	     3.6926	     2.0142	    -0.2518	     2.5177	     0.0000	     2.3499	     1.8463	     2.3499	     2.9373	
     4.4479	     3.2730	     1.4267	    -0.9232	     1.8463	    -0.9232	     1.4267	     0.7553	     0.9232	     1.3428	
     3.7766	     2.4338	     0.5875	    -1.6785	     0.8392	    -2.0981	     0.0839	    -0.5875	    -0.8392	    -0.6714	
     3.0212	     1.5106	    -0.5035	    -2.4338	    -0.4196	    -3.2730	    -1.4267	    -2.0142	    -2.6855	    -2.8534	
     2.2659	     0.5035	    -1.6785	    -3.0212	    -1.6785	    -4.4479	    -2.9373	    -3.4409	    -4.4479	    -4.9515	
     1.6785	    -0.5035	    -2.8534	    -3.4409	    -2.8534	    -5.4550	    -4.2801	    -4.6997	    -6.1264	    -6.9656	
     1.2589	    -1.3428	    -3.9444	    -3.6087	    -3.8605	    -6.2943	    -5.3711	    -5.7907	    -7.5531	    -8.5602	
     1.0910	    -2.0142	    -4.8676	    -3.6087	    -4.6158	    -6.9656	    -6.1264	    -6.5460	    -8.5602	    -9.7351	
     1.1749	    -2.3499	    -5.5389	    -3.3569	    -5.0354	    -7.3013	    -6.3782	    -6.9656	    -9.2316	   -10.4904	
     1.4267	    -2.4338	    -5.8746	    -2.9373	    -5.0354	    -7.3013	    -6.1264	    -7.1335	    -9.4833	   -10.6583	
     1.8463	    -2.2659	    -5.8746	    -2.2659	    -4.6158	    -7.0496	    -5.4550	    -6.8817	    -9.3994	   -10.3226	
     2.4338	    -1.9302	    -5.6229	    -1.4267	    -3.9444	    -6.5460	    -4.3640	    -6.4621	    -8.9798	    -9.4833	
     3.1052	    -1.3428	    -5.1193	    -0.5035	    -3.0212	    -5.7907	    -3.0212	    -5.7068	    -8.2245	    -8.3923	
     3.7766	    -0.6714	    -4.4479	     0.4196	    -1.9302	    -4.9515	    -1.5106	    -4.8676	    -7.3853	    -7.0496	
     4.2801	     0.0000	    -3.6926	     1.3428	    -0.8392	    -4.0283	     0.0000	    -4.0283	    -6.5460	    -5.6229	
     4.6997	     0.5875	    -3.0212	     2.0981	     0.0839	    -3.1891	     1.2589	    -3.1891	    -5.7907	    -4.4479	
     4.8676	     1.0071	    -2.4338	     2.6855	     0.7553	    -2.5177	     2.2659	    -2.5177	    -5.1193	    -3.5248	
     4.8676	     1.3428	    -1.9302	     3.1891	     1.0910	    -2.0142	     2.7695	    -2.0142	    -4.7836	    -2.9373	
     4.7836	     1.4267	    -1.6785	     3.4409	     1.0910	    -1.7624	     2.8534	    -1.6785	    -4.7836	    -2.8534	
     4.6997	     1.4267	    -1.5945	     3.6087	     0.6714	    -1.6785	     2.4338	    -1.5945	    -5.1193	    -3.2730	
     4.4479	     1.1749	    -1.8463	     3.6087	    -0.1678	    -1.8463	     1.5106	    -1.8463	    -5.7907	    -4.1962	
     4.2801	     0.7553	    -2.2659	     3.4409	    -1.5106	    -2.2659	     0.0839	    -2.3499	    -6.8817	    -5.6229	
     4.0283	     0.1678	    -3.0212	     3.1891	    -3.1052	    -2.8534	    -1.6785	    -3.1052	    -8.2245	    -7.3853	
     3.7766	    -0.5875	    -3.9444	     2.7695	    -5.0354	    -3.5248	    -3.7766	    -4.0283	    -9.7351	    -9.3155	
     3.6087	    -1.3428	    -5.0354	     2.3499	    -7.0496	    -4.2801	    -6.0425	    -5.0354	   -11.3297	   -11.3297	
     3.5248	    -2.0142	    -6.1264	     1.9302	    -9.0637	    -4.9515	    -8.1406	    -6.1264	   -12.7563	   -13.2599	
     3.6087	    -2.6855	    -7.2174	     1.5945	   -10.8261	    -5.5389	   -10.0708	    -7.0496	   -14.0991	   -14.9384	
     3.7766	    -3.1891	    -8.1406	     1.3428	   -12.1689	    -6.0425	   -11.6653	    -7.8049	   -15.1062	   -16.1133	
     4.1962	    -3.5248	    -8.8959	     1.2589	   -12.9242	    -6.2943	   -12.7563	    -8.3084	   -15.6937	   -16.7847	
     4.7836	    -3.6087	    -9.2316	     1.3428	   -13.0081	    -6.2943	   -13.1760	    -8.5602	   -15.8615	   -16.9525	
     5.5389	    -3.3569	    -9.3155	     1.6785	   -12.3367	    -6.0425	   -13.0081	    -8.4763	   -15.5258	   -16.4490	
     6.5460	    -2.8534	    -8.9798	     2.1820	   -10.9940	    -5.5389	   -12.2528	    -7.9727	   -14.7705	   -15.3580	
     7.6370	    -2.0981	    -8.3084	     2.9373	    -9.3155	    -4.6997	   -10.9940	    -7.1335	   -13.6795	   -13.8474	
     8.8120	    -1.1749	    -7.4692	     3.8605	    -7.4692	    -3.7766	    -9.3994	    -6.1264	   -12.1689	   -12.0010	
     9.9030	    -0.1678	    -6.3782	     4.7836	    -5.7068	    -2.7695	    -7.7209	    -4.9515	   -10.6583	   -10.0708	
    10.9100	     0.9232	    -5.3711	     5.7068	    -4.1122	    -1.6785	    -6.0425	    -3.7766	    -9.0637	    -8.2245	
    11.8332	     1.9302	    -4.3640	     6.5460	    -2.8534	    -0.7553	    -4.6158	    -2.7695	    -7.5531	    -6.7139	
    12.5885	     2.7695	    -3.6087	     7.2174	    -2.0142	     0.0839	    -3.5248	    -1.9302	    -6.3782	    -5.5389	
    13.0081	     3.4409	    -3.0212	     7.8888	    -1.5106	     0.8392	    -2.8534	    -1.3428	    -5.5389	    -4.9515	
    13.2599	     3.8605	    -2.7695	     8.3084	    -1.5106	     1.2589	    -2.6855	    -1.0910	    -5.1193	    -4.9515	
    13.1760	     3.9444	    -2.8534	     8.4763	    -1.9302	     1.5106	    -3.1052	    -1.3428	    -5.2872	    -5.5389	
    12.7563	     3.6926	    -3.2730	     8.3923	    -2.7695	     1.4267	    -4.0283	    -1.9302	    -5.8746	    -6.6299	
    12.0850	     3.1052	    -4.0283	     8.1406	    -3.9444	     1.0910	    -5.2032	    -2.9373	    -6.8817	    -8.1406	
    11.1618	     2.3499	    -5.0354	     7.6370	    -5.2872	     0.5875	    -6.7139	    -4.1962	    -8.2245	    -9.9869	
    10.2386	     1.5106	    -6.0425	     7.0496	    -6.7139	    -0.0839	    -8.2245	    -5.5389	    -9.7351	   -11.8332	
     9.3155	     0.6714	    -7.1335	     6.3782	    -7.9727	    -0.7553	    -9.5673	    -6.8817	   -11.2457	   -13.5956	
     8.5602	    -0.0839	    -7.9727	     5.8746	    -9.0637	    -1.3428	   -10.6583	    -7.9727	   -12.5046	   -15.1062	
     7.9727	    -0.5875	    -8.6441	     5.4550	    -9.9030	    -1.8463	   -11.4136	    -8.8120	   -13.4277	   -16.1133	
     7.6370	    -0.9232	    -9.0637	     5.2872	   -10.2386	    -2.0981	   -11.7493	    -9.2316	   -14.0152	   -16.6168	
     7.6370	    -0.8392	    -9.0637	     5.2872	   -10.1547	    -2.0981	   -11.5814	    -9.3155	   -14.1830	   -16.5329	
     7.8888	    -0.5035	    -8.6441	     5.5389	    -9.6512	    -1.8463	   -10.9100	    -9.0637	   -13.8474	   -15.9454	
     8.3084	     0.1678	    -7.9727	     5.9586	    -8.6441	    -1.4267	    -9.8190	    -8.5602	   -13.1760	   -14.7705	
     8.9798	     1.0910	    -6.9656	     6.4621	    -7.4692	    -0.7553	    -8.3923	    -7.7209	   -12.2528	   -13.3438	
     9.6512	     2.0981	    -5.7068	     6.9656	    -6.0425	    -0.0839	    -6.7978	    -6.7978	   -11.0779	   -11.7493	
    10.3226	     3.1052	    -4.5319	     7.3853	    -4.6158	     0.6714	    -5.2032	    -5.8746	    -9.9030	   -10.0708	
    10.9100	     4.0283	    -3.3569	     7.7209	    -3.2730	     1.2589	    -3.8605	    -5.0354	    -8.8959	    -8.6441	
    11.3297	     4.7836	    -2.2659	     7.8888	    -2.2659	     1.7624	    -2.8534	    -4.3640	    -8.0566	    -7.5531	
    11.5814	     5.3711	    -1.5106	     7.8888	    -1.5945	     2.0142	    -2.1820	    -3.8605	    -7.4692	    -6.8817	
    11.6653	     5.6229	    -1.0071	     7.8049	    -1.3428	     2.1820	    -2.0981	    -3.6087	    -7.2174	    -6.7978	
    11.4136	     5.5389	    -0.8392	     7.4692	    -1.5106	     2.1820	    -2.5177	    -3.6087	    -7.3853	    -7.2174	
    10.9940	     5.2032	    -1.0910	     6.9656	    -2.0981	     2.0142	    -3.5248	    -3.9444	    -7.8888	    -8.1406	
    10.1547	     4.4479	    -1.5945	     6.3782	    -3.1052	     1.5945	    -4.9515	    -4.5319	    -8.7280	    -9.6512	
     9.1476	     3.4409	    -2.5177	     5.7068	    -4.4479	     1.0910	    -6.6299	    -5.2872	    -9.8190	   -11.4136	
     7.8049	     2.2659	    -3.6087	     4.8676	    -5.9586	     0.4196	    -8.6441	    -6.1264	   -11.0779	   -13.4277	
     6.2943	     0.9232	    -4.8676	     3.9444	    -7.5531	    -0.2518	   -10.5743	    -7.0496	   -12.4207	   -15.4419	
     4.6997	    -0.5035	    -6.2103	     3.0212	    -9.0637	    -1.0071	   -12.3367	    -7.9727	   -13.6795	   -17.3721	
     3.1052	    -1.7624	    -7.3853	     2.0981	   -10.3226	    -1.8463	   -13.8474	    -8.8120	   -14.8544	   -19.0506	
     1.7624	    -2.8534	    -8.3084	     1.1749	   -11.2457	    -2.5177	   -14.8544	    -9.4833	   -15.7776	   -20.3094	
     0.8392	    -3.6087	    -8.8959	     0.4196	   -11.7493	    -3.1052	   -15.2740	    -9.9030	   -16.3651	   -21.0648	
     0.3357	    -3.9444	    -8.9798	    -0.1678	   -11.6653	    -3.5248	   -15.1062	   -10.0708	   -16.5329	   -21.2326	
     0.4196	    -3.6926	    -8.6441	    -0.4196	   -10.9940	    -3.6087	   -14.2670	    -9.8190	   -16.1972	   -20.8130	
     0.9232	    -3.0212	    -7.8049	    -0.4196	    -9.8190	    -3.4409	   -12.8403	    -9.3155	   -15.4419	   -19.7220	
     1.7624	    -1.9302	    -6.6299	    -0.2518	    -8.2245	    -3.0212	   -10.9940	    -8.4763	   -14.3509	   -18.1274	
     2.8534	    -0.5035	    -5.2032	     0.0839	    -6.3782	    -2.4338	    -8.8120	    -7.5531	   -13.0081	   -16.2811	
     4.0283	     1.0071	    -3.6926	     0.4196	    -4.4479	    -1.8463	    -6.6299	    -6.4621	   -11.5814	   -14.1830	
     5.2032	     2.4338	    -2.2659	     0.5875	    -2.6855	    -1.3428	    -4.5319	    -5.5389	   -10.1547	   -12.2528	
     6.1264	     3.6926	    -1.0071	     0.5875	    -1.1749	    -1.0071	    -2.7695	    -4.7836	    -9.0637	   -10.4904	
     6.7978	     4.6997	     0.0000	     0.3357	    -0.0839	    -0.9232	    -1.5106	    -4.2801	    -8.2245	    -9.2316	
     7.2174	     5.3711	     0.5875	    -0.0839	     0.5875	    -1.1749	    -0.8392	    -4.1122	    -7.8888	    -8.4763	
     7.2174	     5.6229	     0.7553	    -0.8392	     0.5875	    -1.8463	    -0.7553	    -4.3640	    -7.8888	    -8.2245	
     6.8817	     5.4550	     0.5035	    -1.7624	     0.0000	    -2.7695	    -1.2589	    -4.8676	    -8.3923	    -8.6441	
     6.2943	     4.8676	    -0.1678	    -2.9373	    -1.0910	    -3.9444	    -2.4338	    -5.7907	    -9.3155	    -9.5673	
     5.5389	     3.9444	    -1.1749	    -4.1962	    -2.6855	    -5.3711	    -4.1122	    -6.9656	   -10.5743	   -10.9100	
     4.6158	     2.8534	    -2.4338	    -5.5389	    -4.6997	    -6.8817	    -6.1264	    -8.3084	   -12.0010	   -12.4207	
     3.6926	     1.5945	    -3.6926	    -6.7978	    -6.7978	    -8.3923	    -8.1406	    -9.7351	   -13.5117	   -14.0991	
     3.0212	     0.5035	    -4.9515	    -8.0566	    -8.8120	    -9.8190	   -10.1547	   -11.1618	   -14.9384	   -15.6097	
     2.5177	    -0.4196	    -6.0425	    -9.1476	   -10.6583	   -11.0779	   -11.7493	   -12.4207	   -16.1133	   -16.9525	
     2.3499	    -1.0910	    -6.7978	   -10.0708	   -12.0850	   -12.0850	   -12.8403	   -13.5117	   -16.8686	   -17.7917	
     2.5177	    -1.4267	    -7.2174	   -10.6583	   -12.9242	   -12.7563	   -13.3438	   -14.2670	   -17.2882	   -18.2114	
     3.0212	    -1.3428	    -7.2174	   -10.9100	   -13.0081	   -13.0081	   -13.0920	   -14.6866	   -17.2043	   -18.1274	
     3.7766	    -0.8392	    -6.7978	   -10.8261	   -12.3367	   -12.9242	   -12.2528	   -14.6866	   -16.7007	   -17.4561	
     4.7836	     0.0000	    -5.9586	   -10.2386	   -10.9100	   -12.3367	   -10.8261	   -14.2670	   -15.7776	   -16.3651	
     5.9586	     1.0910	    -4.8676	    -9.2316	    -8.8120	   -11.4136	    -8.8959	   -13.5117	   -14.6027	   -14.8544	
     7.2174	     2.2659	    -3.5248	    -7.8888	    -6.2103	   -10.1547	    -6.6299	   -12.5046	   -13.1760	   -13.1760	
     8.3923	     3.6087	    -2.1820	    -6.2943	    -3.6087	    -8.7280	    -4.3640	   -11.3297	   -11.6653	   -11.4975	
     9.4833	     4.8676	    -0.8392	    -4.6158	    -1.1749	    -7.2174	    -2.2659	   -10.1547	   -10.3226	    -9.9869	
    10.3226	     5.9586	     0.3357	    -3.0212	     0.8392	    -5.7907	    -0.4196	    -8.9798	    -9.2316	    -8.8120	
    10.9940	     6.8817	     1.3428	    -1.4267	     2.3499	    -4.4479	     1.0071	    -7.9727	    -8.3923	    -8.0566	
    11.4975	     7.5531	     2.0981	    -0.0839	     3.3569	    -3.2730	     1.8463	    -7.2174	    -7.8888	    -7.8049	
    11.6653	     7.9727	     2.6016	     1.0071	     3.8605	    -2.2659	     2.2659	    -6.6299	    -7.8049	    -8.0566	
    11.6653	     8.0566	     2.7695	     1.8463	     3.8605	    -1.4267	     2.0981	    -6.2943	    -7.9727	    -8.8120	
    11.4975	     7.9727	     2.7695	     2.5177	     3.4409	    -0.8392	     1.5106	    -6.1264	    -8.4763	    -9.9869	
    11.2457	     7.8049	     2.6016	     2.9373	     2.7695	    -0.3357	     0.5875	    -6.1264	    -9.0637	   -11.3297	
    10.9100	     7.4692	     2.3499	     3.2730	     2.0142	     0.0000	    -0.5875	    -6.1264	    -9.7351	   -12.7563	
    10.6583	     7.1335	     2.0142	     3.5248	     1.1749	     0.3357	    -1.7624	    -6.0425	   -10.3226	   -14.1830	
    10.3226	     6.7978	     1.7624	     3.6926	     0.3357	     0.5875	    -2.8534	    -5.9586	   -10.8261	   -15.4419	
[Epoch Header]
[Trial Type]	21
[Accept]	1
[Correct]	0
[RT]	 0.000
[Resp]	0
[Epoch Data]
    -1.9302	    -4.6158	    -6.9656	    -3.4409	    -6.5460	    -8.9798	    -5.2872	   -11.8332	   -10.7422	   -11.1618	
    -0.9232	    -4.1122	    -6.8817	    -3.1052	    -7.0496	    -8.8120	    -6.6299	   -11.9171	   -11.3297	   -12.5046	
     0.0000	    -3.7766	    -6.8817	    -2.8534	    -7.7209	    -8.8120	    -8.2245	   -12.0850	   -12.1689	   -14.0152	
     0.8392	    -3.4409	    -7.0496	    -2.6855	    -8.3923	    -8.8959	    -9.6512	   -12.3367	   -12.9242	   -15.4419	
     1.6785	    -3.1052	    -7.0496	    -2.5177	    -8.8959	    -8.8959	   -10.9100	   -12.5046	   -13.6795	   -16.7007	
     2.4338	    -2.8534	    -7.0496	    -2.2659	    -9.3155	    -8.8959	   -11.7493	   -12.5885	   -14.1830	   -17.6239	
     3.2730	    -2.4338	    -6.7978	    -2.0142	    -9.3994	    -8.7280	   -12.2528	   -12.5046	   -14.4348	   -18.1274	
     4.0283	    -1.9302	    -6.4621	    -1.7624	    -9.1476	    -8.4763	   -12.2528	   -12.2528	   -14.3509	   -18.1274	
     4.8676	    -1.2589	    -5.7907	    -1.3428	    -8.5602	    -8.1406	   -11.6653	   -11.9171	   -14.0152	   -17.6239	
     5.6229	    -0.5035	    -5.0354	    -0.9232	    -7.6370	    -7.6370	   -10.6583	   -11.3297	   -13.2599	   -16.5329	
     6.3782	     0.3357	    -4.0283	    -0.5035	    -6.3782	    -7.0496	    -9.2316	   -10.5743	   -12.2528	   -15.1062	
     7.0496	     1.1749	    -2.9373	     0.0000	    -5.0354	    -6.3782	    -7.6370	    -9.7351	   -11.0779	   -13.3438	
     7.6370	     1.9302	    -1.9302	     0.4196	    -3.6926	    -5.7068	    -5.9586	    -8.8959	    -9.9030	   -11.5814	
     8.0566	     2.6855	    -1.0910	     0.6714	    -2.5177	    -5.2032	    -4.4479	    -8.1406	    -8.8120	    -9.8190	
     8.3084	     3.1891	    -0.3357	     0.8392	    -1.5106	    -4.8676	    -3.1052	    -7.5531	    -7.8049	    -8.2245	
     8.3084	     3.4409	     0.0839	     0.9232	    -0.8392	    -4.6158	    -2.2659	    -7.2174	    -7.1335	    -7.1335	
     8.1406	     3.5248	     0.1678	     0.7553	    -0.5875	    -4.5319	    -1.8463	    -6.9656	    -6.7139	    -6.3782	
     7.8888	     3.3569	     0.0000	     0.5035	    -0.8392	    -4.6158	    -2.0142	    -7.0496	    -6.6299	    -6.2103	
     7.3853	     2.9373	    -0.4196	     0.0000	    -1.5106	    -4.9515	    -2.6016	    -7.3013	    -6.9656	    -6.5460	
     6.7978	     2.2659	    -1.1749	    -0.7553	    -2.6016	    -5.4550	    -3.6087	    -7.8888	    -7.6370	    -7.3853	
     6.0425	     1.5106	    -2.1820	    -1.5945	    -4.0283	    -6.2103	    -5.0354	    -8.7280	    -8.6441	    -8.5602	
     5.2872	     0.5875	    -3.2730	    -2.6855	    -5.7068	    -7.1335	    -6.6299	    -9.7351	    -9.8190	   -10.0708	
     4.5319	    -0.3357	    -4.2801	    -3.9444	    -7.4692	    -8.2245	    -8.2245	   -10.8261	   -11.1618	   -11.5814	
     3.8605	    -1.1749	    -5.2872	    -5.2872	    -9.1476	    -9.3155	    -9.7351	   -11.9171	   -12.5046	   -13.1760	
     3.3569	    -1.8463	    -6.1264	    -6.6299	   -10.6583	   -10.4065	   -10.9100	   -13.0081	   -13.7634	   -14.5187	
     3.1052	    -2.2659	    -6.7139	    -7.8049	   -11.7493	   -11.4136	   -11.6653	   -13.9313	   -14.6866	   -15.4419	
     3.1891	    -2.3499	    -6.8817	    -8.8120	   -12.2528	   -12.1689	   -11.8332	   -14.5187	   -15.2740	   -15.8615	
     3.6926	    -2.0142	    -6.6299	    -9.3994	   -12.0010	   -12.5885	   -11.2457	   -14.7705	   -15.3580	   -15.6937	
     4.5319	    -1.3428	    -5.9586	    -9.5673	   -10.9100	   -12.5885	    -9.9869	   -14.5187	   -15.0223	   -14.9384	
     5.6229	    -0.2518	    -4.7836	    -9.3155	    -8.8959	   -12.1689	    -7.9727	   -13.8474	   -14.1830	   -13.6795	
     6.9656	     1.0910	    -3.2730	    -8.6441	    -6.2103	   -11.4136	    -5.4550	   -12.8403	   -12.8403	   -11.8332	
     8.4763	     2.6016	    -1.5945	    -7.7209	    -3.1052	   -10.3226	    -2.6855	   -11.4975	   -11.1618	    -9.5673	
     9.8190	     4.1962	     0.2518	    -6.4621	     0.0000	    -8.9798	     0.2518	    -9.9869	    -9.2316	    -7.2174	
    11.0779	     5.6229	     1.9302	    -5.2032	     2.8534	    -7.5531	     2.9373	    -8.3923	    -7.3013	    -4.7836	
    12.0010	     6.7978	     3.4409	    -3.9444	     5.2032	    -6.1264	     5.2872	    -6.8817	    -5.3711	    -2.5177	
    12.6724	     7.6370	     4.6158	    -2.7695	     6.9656	    -4.8676	     7.0496	    -5.5389	    -3.6087	    -0.6714	
    13.0920	     8.2245	     5.3711	    -1.6785	     8.0566	    -3.6926	     8.3084	    -4.3640	    -2.1820	     0.8392	
    13.1760	     8.3923	     5.7068	    -0.8392	     8.5602	    -2.7695	     8.8120	    -3.6087	    -1.1749	     1.6785	
    13.0081	     8.3084	     5.6229	    -0.2518	     8.3923	    -2.1820	     8.6441	    -3.1052	    -0.5875	     1.9302	
    12.5885	     7.8049	     5.1193	     0.0839	     7.6370	    -1.9302	     7.8888	    -3.0212	    -0.5035	     1.5945	
    11.9171	     7.0496	     4.2801	     0.1678	     6.4621	    -2.0142	     6.5460	    -3.2730	    -0.8392	     0.7553	
    10.9940	     5.9586	     3.1052	    -0.0839	     4.9515	    -2.3499	     4.8676	    -3.8605	    -1.5106	    -0.5035	
     9.9869	     4.8676	     1.8463	    -0.5875	     3.2730	    -2.9373	     3.1052	    -4.6997	    -2.4338	    -2.0142	
     9.0637	     3.6926	     0.5875	    -1.2589	     1.6785	    -3.6926	     1.2589	    -5.5389	    -3.4409	    -3.5248	
     8.1406	     2.6016	    -0.5875	    -1.9302	     0.1678	    -4.4479	    -0.3357	    -6.4621	    -4.4479	    -5.0354	
     7.3013	     1.7624	    -1.5106	    -2.6016	    -1.0910	    -5.1193	    -1.5945	    -7.2174	    -5.2032	    -6.2103	
     6.5460	     1.0071	    -2.1820	    -3.1891	    -2.0142	    -5.7068	    -2.5177	    -7.8888	    -5.7907	    -6.9656	
     5.8746	     0.4196	    -2.6016	    -3.5248	    -2.5177	    -6.0425	    -2.8534	    -8.3084	    -6.0425	    -7.1335	
     5.2872	     0.0000	    -2.8534	    -3.6087	    -2.7695	    -6.2103	    -2.8534	    -8.4763	    -6.0425	    -6.8817	
     4.6997	    -0.2518	    -2.8534	    -3.4409	    -2.6855	    -5.9586	    -2.4338	    -8.3084	    -5.6229	    -6.0425	
     4.1122	    -0.5035	    -2.6855	    -3.0212	    -2.3499	    -5.6229	    -1.7624	    -7.9727	    -4.8676	    -4.7836	
     3.4409	    -0.6714	    -2.6016	    -2.4338	    -1.9302	    -5.0354	    -0.9232	    -7.3853	    -3.8605	    -3.1891	
     2.6855	    -1.0071	    -2.5177	    -1.9302	    -1.5106	    -4.4479	     0.0000	    -6.6299	    -2.7695	    -1.5106	
     1.9302	    -1.4267	    -2.6016	    -1.4267	    -1.1749	    -3.7766	     0.8392	    -5.7907	    -1.6785	     0.1678	
     1.0071	    -2.0142	    -2.9373	    -1.0071	    -1.0071	    -3.1891	     1.4267	    -5.0354	    -0.6714	     1.5945	
     0.1678	    -2.6016	    -3.3569	    -0.7553	    -1.0910	    -2.7695	     1.8463	    -4.4479	     0.0839	     2.7695	
    -0.6714	    -3.3569	    -3.8605	    -0.7553	    -1.3428	    -2.4338	     1.8463	    -3.9444	     0.5875	     3.6087	
    -1.5106	    -4.1122	    -4.6158	    -0.9232	    -1.8463	    -2.2659	     1.5106	    -3.7766	     0.7553	     3.9444	
    -2.2659	    -5.0354	    -5.4550	    -1.2589	    -2.6016	    -2.2659	     0.7553	    -3.9444	     0.5875	     3.7766	
    -3.1052	    -6.0425	    -6.5460	    -1.7624	    -3.6926	    -2.6016	    -0.3357	    -4.3640	    -0.0839	     3.1052	
    -4.0283	    -7.2174	    -7.8049	    -2.5177	    -5.0354	    -3.1891	    -1.7624	    -5.1193	    -1.0910	     2.0142	
    -5.1193	    -8.4763	    -9.1476	    -3.3569	    -6.5460	    -3.8605	    -3.4409	    -6.1264	    -2.3499	     0.5875	
    -6.1264	    -9.8190	   -10.5743	    -4.1962	    -8.1406	    -4.7836	    -5.2032	    -7.2174	    -3.7766	    -0.9232	
    -7.2174	   -11.0779	   -12.0010	    -4.9515	    -9.7351	    -5.7068	    -6.8817	    -8.3084	    -5.2872	    -2.5177	
    -8.1406	   -12.2528	   -13.2599	    -5.6229	   -11.0779	    -6.5460	    -8.3084	    -9.3155	    -6.6299	    -3.8605	
    -8.9798	   -13.1760	   -14.2670	    -6.1264	   -12.2528	    -7.3013	    -9.3994	   -10.2386	    -7.7209	    -4.9515	
    -9.5673	   -13.9313	   -15.1062	    -6.5460	   -13.0081	    -7.9727	   -10.1547	   -10.8261	    -8.4763	    -5.6229	
    -9.8190	   -14.3509	   -15.6097	    -6.7139	   -13.3438	    -8.3923	   -10.4065	   -11.1618	    -8.8959	    -5.7907	
    -9.8190	   -14.3509	   -15.6937	    -6.7139	   -13.2599	    -8.5602	   -10.1547	   -11.2457	    -8.8959	    -5.4550	
    -9.3994	   -13.9313	   -15.3580	    -6.4621	   -12.6724	    -8.4763	    -9.3994	   -10.9100	    -8.4763	    -4.6158	
    -8.6441	   -13.1760	   -14.6027	    -5.9586	   -11.6653	    -8.1406	    -8.0566	   -10.2386	    -7.5531	    -3.2730	
    -7.5531	   -12.0850	   -13.5956	    -5.2872	   -10.2386	    -7.4692	    -6.4621	    -9.2316	    -6.3782	    -1.6785	
    -6.2943	   -10.7422	   -12.2528	    -4.5319	    -8.6441	    -6.7139	    -4.5319	    -8.1406	    -5.0354	     0.0839	
    -4.8676	    -9.3155	   -10.8261	    -3.6926	    -7.0496	    -5.7907	    -2.6855	    -6.8817	    -3.6087	     1.8463	
    -3.4409	    -7.8888	    -9.3994	    -2.7695	    -5.4550	    -4.8676	    -0.9232	    -5.7068	    -2.1820	     3.3569	
    -2.0981	    -6.5460	    -8.0566	    -1.9302	    -4.0283	    -4.0283	     0.6714	    -4.6158	    -1.0071	     4.6158	
    -0.8392	    -5.3711	    -6.8817	    -1.1749	    -2.8534	    -3.2730	     1.7624	    -3.7766	    -0.0839	     5.3711	
     0.1678	    -4.4479	    -5.9586	    -0.5035	    -2.0981	    -2.6855	     2.4338	    -3.1891	     0.5875	     5.7068	
     1.0071	    -3.8605	    -5.4550	    -0.0839	    -1.7624	    -2.3499	     2.6855	    -2.8534	     0.7553	     5.4550	
     1.5106	    -3.6087	    -5.2032	     0.0839	    -1.7624	    -2.2659	     2.2659	    -2.8534	     0.5875	     4.8676	
     1.7624	    -3.6087	    -5.2872	     0.0000	    -2.2659	    -2.3499	     1.5106	    -3.1052	     0.0839	     3.7766	
     1.9302	    -3.8605	    -5.6229	    -0.2518	    -3.0212	    -2.7695	     0.3357	    -3.6926	    -0.6714	     2.5177	
     1.9302	    -4.2801	    -6.1264	    -0.5875	    -3.9444	    -3.2730	    -1.0071	    -4.3640	    -1.5945	     1.1749	
     1.9302	    -4.6997	    -6.7139	    -1.0071	    -5.0354	    -3.8605	    -2.4338	    -5.2032	    -2.5177	    -0.1678	
     1.9302	    -5.1193	    -7.3013	    -1.5945	    -6.0425	    -4.5319	    -3.7766	    -5.9586	    -3.4409	    -1.3428	
     1.9302	    -5.4550	    -7.8049	    -2.0981	    -6.8817	    -5.2032	    -4.8676	    -6.7978	    -4.2801	    -2.2659
[truncated: 3,975,445 more chars]
