# Supplementary material for: Task-related functional connectivity in autism spectrum conditions: an EEG study using wavelet transform coherence
Source: Mol Autism. 2013 Jan 12;4:1. doi: 10.1186/2040-2392-4-1 (PMC3558480; doi:10.1186/2040-2392-4-1)
Supplement: Additional file 4 — Raw EEG data for the face task (part 2). [file 2040-2392-4-1-S4.zip › ID24_faces_attending_faces.dat]

[Subject]	
[Date]	03/08/2009
[Time]	16:38:59
[Channels]	10
[Rate]	1000.000000
[Type]	Epoch
[Headers]	Yes
[Points]	401
[Xmin]	0.00000
[Sweeps]	90
[Accepted]	90
[Rejected]	0
[Domain]	Time
[Rows]	Points
[Electrode Labels]
[      P8]	[     TP8]	[      T8]	[      P7]	[     FT8]	[     TP7]	[      F8]	[      T7]	[     FT7]	[      F7]	
[Electrode XUnits]
[ Default]	[ Default]	[ Default]	[ Default]	[ Default]	[ Default]	[ Default]	[ Default]	[ Default]	[ Default]	
[Electrode YUnits]
[ Default]	[ Default]	[ Default]	[ Default]	[ Default]	[ Default]	[ Default]	[ Default]	[ Default]	[ Default]	
[Epoch Header]
[Trial Type]	11
[Accept]	1
[Correct]	0
[RT]	 0.000
[Resp]	0
[Epoch Data]
    -3.6087	    -4.6997	    -4.5319	     4.5319	     0.3357	    -3.8605	    -9.4833	   -15.5258	   -15.9454	   -15.7776	
    -3.3569	    -4.4479	    -4.3640	     3.7766	     0.0839	    -4.5319	   -10.2386	   -16.3651	   -16.4490	   -16.2811	
    -3.1052	    -4.1122	    -4.0283	     3.1891	     0.0000	    -4.9515	   -10.5743	   -16.8686	   -16.3651	   -16.1133	
    -2.6855	    -3.6087	    -3.6087	     2.7695	     0.1678	    -5.2032	   -10.5743	   -16.8686	   -15.6937	   -15.1901	
    -2.0981	    -3.0212	    -2.9373	     2.6855	     0.6714	    -5.1193	   -10.0708	   -16.3651	   -14.4348	   -13.5117	
    -1.3428	    -2.2659	    -2.0142	     2.7695	     1.4267	    -4.6997	    -9.0637	   -15.3580	   -12.6724	   -10.9940	
    -0.3357	    -1.3428	    -0.9232	     3.1891	     2.5177	    -3.9444	    -7.5531	   -13.8474	   -10.4065	    -7.8888	
     0.7553	    -0.2518	     0.4196	     3.7766	     3.8605	    -3.0212	    -5.7907	   -12.0010	    -7.8049	    -4.4479	
     1.9302	     0.9232	     1.9302	     4.4479	     5.2872	    -1.9302	    -3.7766	   -10.0708	    -5.2032	    -1.0071	
     3.1891	     2.1820	     3.3569	     5.1193	     6.6299	    -0.8392	    -1.7624	    -8.3084	    -2.8534	     2.1820	
     4.2801	     3.2730	     4.6158	     5.7068	     7.8049	     0.0839	     0.0000	    -6.7139	    -0.8392	     4.8676	
     5.2872	     4.1962	     5.7068	     6.1264	     8.7280	     0.7553	     1.3428	    -5.6229	     0.5875	     6.7139	
     5.8746	     4.7836	     6.4621	     6.2103	     9.2316	     1.0071	     2.2659	    -5.1193	     1.2589	     7.6370	
     6.2103	     5.1193	     6.7978	     6.0425	     9.3155	     0.8392	     2.6016	    -5.2032	     1.2589	     7.6370	
     6.1264	     5.1193	     6.7978	     5.5389	     8.9798	     0.2518	     2.4338	    -5.9586	     0.5035	     6.7978	
     5.6229	     4.6997	     6.4621	     4.6997	     8.2245	    -0.7553	     1.8463	    -7.2174	    -0.8392	     5.1193	
     4.6997	     3.9444	     5.7068	     3.5248	     7.1335	    -2.1820	     0.8392	    -8.9798	    -2.7695	     2.7695	
     3.4409	     2.8534	     4.6158	     2.0981	     5.7068	    -3.9444	    -0.5035	   -11.0779	    -5.1193	    -0.0839	
     1.9302	     1.5106	     3.2730	     0.4196	     4.1122	    -5.9586	    -2.0142	   -13.4277	    -7.6370	    -3.1891	
     0.2518	    -0.1678	     1.6785	    -1.1749	     2.3499	    -7.9727	    -3.6926	   -15.7776	   -10.3226	    -6.2943	
    -1.5945	    -1.8463	    -0.0839	    -2.7695	     0.5875	    -9.9030	    -5.2872	   -17.9596	   -12.7563	    -9.2316	
    -3.4409	    -3.6926	    -1.7624	    -4.2801	    -1.1749	   -11.7493	    -6.7978	   -19.9738	   -15.0223	   -11.8332	
    -5.2032	    -5.4550	    -3.5248	    -5.4550	    -2.8534	   -13.2599	    -8.1406	   -21.5683	   -16.7847	   -13.9313	
    -6.8817	    -7.1335	    -5.1193	    -6.4621	    -4.3640	   -14.4348	    -9.1476	   -22.8271	   -18.0435	   -15.3580	
    -8.3923	    -8.6441	    -6.5460	    -7.1335	    -5.7068	   -15.2740	    -9.9030	   -23.6664	   -18.6310	   -16.0294	
    -9.7351	    -9.9869	    -7.7209	    -7.4692	    -6.7978	   -15.7776	   -10.3226	   -24.0021	   -18.6310	   -15.9454	
   -10.7422	   -10.9940	    -8.7280	    -7.5531	    -7.5531	   -15.9454	   -10.4065	   -23.9182	   -18.1274	   -15.3580	
   -11.5814	   -11.8332	    -9.4833	    -7.3853	    -7.9727	   -15.7776	   -10.1547	   -23.5825	   -17.2043	   -14.3509	
   -12.0850	   -12.3367	    -9.9030	    -7.0496	    -8.0566	   -15.3580	    -9.7351	   -22.9950	   -16.1133	   -13.0920	
   -12.4207	   -12.5885	   -10.0708	    -6.6299	    -7.7209	   -14.7705	    -9.1476	   -22.3236	   -14.9384	   -11.9171	
   -12.4207	   -12.5046	    -9.9869	    -5.9586	    -7.0496	   -13.9313	    -8.5602	   -21.5683	   -13.8474	   -10.8261	
   -12.2528	   -12.2528	    -9.5673	    -5.2032	    -6.1264	   -13.0081	    -7.8049	   -20.5612	   -12.7563	    -9.9030	
   -11.9171	   -11.6653	    -8.8959	    -4.2801	    -4.8676	   -11.8332	    -7.1335	   -19.3863	   -11.7493	    -9.0637	
   -11.2457	   -10.8261	    -7.9727	    -3.1052	    -3.4409	   -10.4065	    -6.2943	   -17.8757	   -10.8261	    -8.3923	
   -10.4065	    -9.8190	    -6.8817	    -1.8463	    -1.9302	    -8.8959	    -5.4550	   -16.1133	    -9.8190	    -7.8049	
    -9.4833	    -8.6441	    -5.6229	    -0.5035	    -0.2518	    -7.3013	    -4.5319	   -14.0152	    -8.8120	    -7.2174	
    -8.3923	    -7.4692	    -4.3640	     0.9232	     1.5106	    -5.6229	    -3.4409	   -11.8332	    -7.7209	    -6.5460	
    -7.3013	    -6.2103	    -2.9373	     2.4338	     3.4409	    -3.8605	    -2.2659	    -9.5673	    -6.5460	    -5.7068	
    -6.1264	    -4.9515	    -1.5106	     3.8605	     5.3711	    -2.0142	    -0.9232	    -7.2174	    -5.2032	    -4.6158	
    -4.9515	    -3.6926	     0.0000	     5.3711	     7.3853	    -0.1678	     0.5875	    -4.8676	    -3.6926	    -3.1891	
    -3.7766	    -2.4338	     1.5106	     6.8817	     9.3994	     1.7624	     2.1820	    -2.6855	    -2.0142	    -1.5106	
    -2.6855	    -1.4267	     3.0212	     8.2245	    11.3297	     3.6087	     3.7766	    -0.5875	    -0.3357	     0.2518	
    -1.6785	    -0.5035	     4.3640	     9.3994	    13.0920	     5.2872	     5.2872	     1.2589	     1.2589	     2.0981	
    -0.9232	     0.0839	     5.4550	    10.4065	    14.6027	     6.7139	     6.7139	     2.7695	     2.7695	     3.8605	
    -0.4196	     0.5035	     6.3782	    11.1618	    15.8615	     7.8888	     7.9727	     3.8605	     3.9444	     5.4550	
    -0.0839	     0.7553	     7.1335	    11.6653	    16.7847	     8.7280	     9.0637	     4.5319	     4.8676	     6.7139	
     0.0839	     0.8392	     7.7209	    11.9171	    17.4561	     9.1476	     9.9869	     4.6997	     5.2872	     7.4692	
     0.0839	     0.9232	     8.1406	    11.8332	    17.8757	     9.2316	    10.7422	     4.6158	     5.4550	     7.8888	
     0.0839	     0.9232	     8.4763	    11.7493	    18.1274	     8.9798	    11.3297	     4.1962	     5.2032	     7.8888	
     0.0839	     1.0910	     8.7280	    11.4975	    18.2114	     8.5602	    11.8332	     3.6926	     4.7836	     7.5531	
     0.1678	     1.2589	     9.0637	    11.3297	    18.2114	     7.9727	    12.0850	     3.0212	     4.1122	     7.0496	
     0.1678	     1.3428	     9.2316	    11.0779	    18.1274	     7.2174	    12.0850	     2.2659	     3.2730	     6.3782	
     0.0839	     1.3428	     9.1476	    10.7422	    17.7078	     6.3782	    11.6653	     1.3428	     2.2659	     5.5389	
    -0.2518	     1.0910	     8.8120	    10.2386	    16.9525	     5.2032	    10.7422	     0.1678	     1.0071	     4.6158	
    -0.9232	     0.4196	     8.0566	     9.3994	    15.6937	     3.8605	     9.2316	    -1.3428	    -0.4196	     3.4409	
    -1.9302	    -0.6714	     6.7978	     8.3084	    14.0152	     2.1820	     7.3013	    -3.1052	    -2.0981	     2.0981	
    -3.2730	    -2.1820	     5.2872	     6.7978	    12.0010	     0.2518	     4.9515	    -5.1193	    -3.9444	     0.7553	
    -4.8676	    -3.9444	     3.3569	     4.9515	     9.5673	    -1.7624	     2.4338	    -7.3853	    -5.8746	    -0.6714	
    -6.5460	    -5.7907	     1.3428	     3.0212	     7.0496	    -3.7766	    -0.1678	    -9.5673	    -7.7209	    -1.9302	
    -8.1406	    -7.4692	    -0.5875	     1.0910	     4.6158	    -5.6229	    -2.6016	   -11.6653	    -9.4833	    -3.1052	
    -9.3994	    -8.8959	    -2.2659	    -0.5875	     2.4338	    -7.0496	    -4.6158	   -13.3438	   -10.9940	    -3.9444	
   -10.1547	    -9.8190	    -3.4409	    -1.6785	     0.8392	    -8.0566	    -5.9586	   -14.6027	   -12.0850	    -4.4479	
   -10.2386	   -10.0708	    -4.0283	    -2.2659	    -0.0839	    -8.5602	    -6.7139	   -15.3580	   -12.8403	    -4.6158	
    -9.7351	    -9.6512	    -4.0283	    -2.2659	    -0.3357	    -8.5602	    -6.6299	   -15.6097	   -13.2599	    -4.4479	
    -8.7280	    -8.8120	    -3.5248	    -1.6785	     0.0000	    -8.2245	    -6.0425	   -15.4419	   -13.3438	    -4.1122	
    -7.4692	    -7.6370	    -2.8534	    -0.8392	     0.6714	    -7.8049	    -5.0354	   -15.1901	   -13.4277	    -3.7766	
    -6.2103	    -6.5460	    -2.1820	     0.0839	     1.4267	    -7.4692	    -3.9444	   -15.0223	   -13.5117	    -3.6087	
    -5.1193	    -5.7907	    -1.6785	     0.9232	     2.0981	    -7.3013	    -3.0212	   -15.0223	   -13.7634	    -3.6926	
    -4.3640	    -5.2872	    -1.4267	     1.5106	     2.4338	    -7.4692	    -2.2659	   -15.2740	   -14.1830	    -4.1122	
    -3.9444	    -5.2032	    -1.5945	     1.9302	     2.4338	    -7.8049	    -1.7624	   -15.8615	   -14.7705	    -4.6997	
    -3.7766	    -5.3711	    -1.9302	     2.1820	     2.1820	    -8.3923	    -1.5106	   -16.5329	   -15.2740	    -5.2872	
    -3.7766	    -5.7907	    -2.4338	     2.3499	     1.6785	    -8.8959	    -1.5945	   -17.2043	   -15.6937	    -5.8746	
    -3.8605	    -6.2103	    -3.0212	     2.5177	     1.0071	    -9.3155	    -1.8463	   -17.7078	   -15.8615	    -6.2103	
    -3.8605	    -6.6299	    -3.6087	     3.0212	     0.3357	    -9.3994	    -2.3499	   -17.8757	   -15.5258	    -6.2103	
    -3.6926	    -6.7978	    -4.1122	     3.6926	    -0.3357	    -9.1476	    -2.8534	   -17.7917	   -14.7705	    -5.7907	
    -3.3569	    -6.7139	    -4.4479	     4.7836	    -0.9232	    -8.4763	    -3.5248	   -17.3721	   -13.6795	    -5.0354	
    -2.8534	    -6.4621	    -4.5319	     6.1264	    -1.3428	    -7.5531	    -4.1122	   -16.6168	   -12.2528	    -4.0283	
    -2.1820	    -6.0425	    -4.5319	     7.6370	    -1.5945	    -6.5460	    -4.6997	   -15.7776	   -10.8261	    -3.0212	
    -1.5945	    -5.4550	    -4.4479	     9.0637	    -1.6785	    -5.5389	    -5.2032	   -15.0223	    -9.3994	    -2.0142	
    -1.0071	    -4.9515	    -4.2801	    10.2386	    -1.7624	    -4.6997	    -5.6229	   -14.3509	    -8.3084	    -1.1749	
    -0.5875	    -4.5319	    -4.1962	    11.0779	    -1.8463	    -4.1122	    -5.9586	   -13.7634	    -7.4692	    -0.5035	
    -0.2518	    -4.1962	    -4.0283	    11.4975	    -1.6785	    -3.8605	    -6.0425	   -13.3438	    -6.8817	     0.0839	
     0.0839	    -3.8605	    -3.7766	    11.5814	    -1.4267	    -3.6926	    -5.8746	   -12.7563	    -6.3782	     0.7553	
     0.5035	    -3.3569	    -3.2730	    11.4975	    -0.9232	    -3.6087	    -5.2872	   -12.0850	    -5.9586	     1.5106	
     1.0071	    -2.7695	    -2.6016	    11.4136	    -0.0839	    -3.4409	    -4.3640	   -11.0779	    -5.5389	     2.3499	
     1.7624	    -2.0142	    -1.7624	    11.3297	     0.9232	    -3.1052	    -3.1052	    -9.9030	    -4.9515	     3.2730	
     2.6016	    -1.1749	    -0.7553	    11.3297	     2.0142	    -2.6855	    -1.6785	    -8.5602	    -4.3640	     4.2801	
     3.4409	    -0.2518	     0.3357	    11.3297	     3.1052	    -2.2659	    -0.1678	    -7.3853	    -3.7766	     5.1193	
     4.1962	     0.5875	     1.3428	    11.3297	     4.0283	    -1.8463	     1.1749	    -6.2943	    -3.3569	     5.7068	
     4.8676	     1.3428	     2.2659	    11.1618	     4.6997	    -1.5106	     2.2659	    -5.6229	    -3.1052	     5.8746	
     5.2032	     1.8463	     2.8534	    10.8261	     5.1193	    -1.4267	     3.0212	    -5.2872	    -3.1891	     5.6229	
     5.1193	     2.0142	     3.1052	    10.2386	     5.1193	    -1.6785	     3.1891	    -5.4550	    -3.6926	     4.9515	
     4.7836	     1.9302	     3.0212	     9.3994	     4.7836	    -2.1820	     2.9373	    -6.1264	    -4.5319	     3.6926	
     4.0283	     1.5106	     2.4338	     8.3084	     4.1962	    -2.9373	     2.1820	    -7.2174	    -5.7068	     2.0981	
     2.8534	     0.7553	     1.5106	     7.0496	     3.4409	    -4.0283	     1.0910	    -8.5602	    -7.1335	     0.2518	
     1.5945	    -0.1678	     0.4196	     5.7907	     2.6855	    -5.2032	    -0.2518	   -10.1547	    -8.7280	    -1.6785	
     0.2518	    -1.0910	    -0.7553	     4.6158	     2.0142	    -6.2943	    -1.5945	   -11.8332	   -10.3226	    -3.5248	
    -1.0071	    -2.0981	    -1.7624	     3.5248	     1.5106	    -7.3013	    -2.8534	   -13.2599	   -11.8332	    -5.2032	
    -2.0142	    -2.8534	    -2.6855	     2.6016	     1.2589	    -8.2245	    -3.8605	   -14.6027	   -13.1760	    -6.4621	
    -2.8534	    -3.5248	    -3.3569	     1.9302	     1.2589	    -8.8120	    -4.6158	   -15.6097	   -14.2670	    -7.4692	
    -3.4409	    -4.0283	    -3.7766	     1.3428	     1.4267	    -9.2316	    -5.1193	   -16.2811	   -15.1062	    -8.0566	
    -3.7766	    -4.3640	    -3.9444	     1.0071	     1.8463	    -9.3155	    -5.3711	   -16.6168	   -15.6097	    -8.1406	
    -3.7766	    -4.4479	    -3.7766	     0.9232	     2.3499	    -9.1476	    -5.2032	   -16.6168	   -15.8615	    -7.8888	
    -3.6087	    -4.3640	    -3.2730	     1.0071	     3.0212	    -8.5602	    -4.7836	   -16.3651	   -15.6937	    -7.1335	
    -3.2730	    -4.0283	    -2.6016	     1.4267	     3.7766	    -7.8049	    -4.1962	   -15.7776	   -15.3580	    -6.2103	
    -2.7695	    -3.6926	    -1.8463	     2.0142	     4.4479	    -6.7978	    -3.6087	   -14.9384	   -14.6866	    -5.0354	
    -2.2659	    -3.2730	    -1.0910	     2.7695	     4.9515	    -5.7068	    -3.0212	   -14.0991	   -13.9313	    -3.9444	
    -1.7624	    -2.8534	    -0.4196	     3.6087	     5.2872	    -4.5319	    -2.6016	   -13.1760	   -13.0081	    -2.9373	
    -1.2589	    -2.3499	     0.1678	     4.4479	     5.3711	    -3.4409	    -2.3499	   -12.1689	   -12.0010	    -2.1820	
    -0.6714	    -1.8463	     0.6714	     5.3711	     5.2872	    -2.2659	    -2.3499	   -11.2457	   -10.8261	    -1.5945	
     0.0000	    -1.1749	     1.1749	     6.3782	     5.2032	    -1.0910	    -2.4338	   -10.2386	    -9.4833	    -1.2589	
     0.8392	    -0.3357	     1.6785	     7.4692	     5.0354	     0.2518	    -2.6016	    -9.0637	    -8.0566	    -0.9232	
     1.9302	     0.5875	     2.2659	     8.7280	     4.8676	     1.5945	    -2.7695	    -7.8049	    -6.3782	    -0.5875	
     3.1052	     1.5945	     2.9373	    10.0708	     4.7836	     3.1052	    -3.0212	    -6.3782	    -4.6158	    -0.2518	
     4.3640	     2.6855	     3.5248	    11.4136	     4.8676	     4.6997	    -3.3569	    -4.9515	    -2.7695	     0.2518	
     5.6229	     3.6926	     4.1962	    12.6724	     4.9515	     6.2943	    -3.6926	    -3.3569	    -0.9232	     0.8392	
     6.8817	     4.6997	     4.8676	    13.7634	     5.1193	     7.8888	    -4.0283	    -1.8463	     0.9232	     1.7624	
     7.9727	     5.5389	     5.3711	    14.7705	     5.2872	     9.3155	    -4.3640	    -0.3357	     2.5177	     2.7695	
     8.8959	     6.1264	     5.7068	    15.4419	     5.4550	    10.5743	    -4.6158	     0.9232	     3.9444	     3.9444	
     9.5673	     6.4621	     5.8746	    15.7776	     5.5389	    11.6653	    -4.7836	     1.9302	     5.1193	     5.2872	
     9.9030	     6.5460	     5.7907	    15.7776	     5.5389	    12.4207	    -4.6997	     2.6016	     5.9586	     6.4621	
     9.9030	     6.2943	     5.5389	    15.5258	     5.4550	    13.0081	    -4.3640	     3.0212	     6.5460	     7.7209	
     9.7351	     5.9586	     5.2872	    15.1901	     5.3711	    13.4277	    -3.7766	     3.1891	     6.9656	     8.8120	
     9.3994	     5.5389	     5.0354	    14.7705	     5.2872	    13.7634	    -2.8534	     3.2730	     7.2174	     9.8190	
     9.0637	     5.2032	     4.8676	    14.5187	     5.3711	    14.1830	    -1.6785	     3.2730	     7.4692	    10.7422	
     8.8959	     4.9515	     4.9515	    14.5187	     5.5389	    14.7705	    -0.1678	     3.2730	     7.7209	    11.5814	
     8.8120	     4.9515	     5.2032	    14.6866	     5.7907	    15.5258	     1.4267	     3.4409	     8.0566	    12.3367	
     8.8959	     5.1193	     5.7068	    15.1901	     6.2103	    16.4490	     3.1052	     3.9444	     8.5602	    12.9242	
     9.2316	     5.6229	     6.4621	    15.8615	     6.7978	    17.5400	     4.6997	     4.6158	     9.2316	    13.4277	
     9.8190	     6.2103	     7.3013	    16.7847	     7.3013	    18.7988	     6.1264	     5.6229	    10.0708	    13.8474	
    10.4904	     7.0496	     8.1406	    17.8757	     7.7209	    20.0577	     7.0496	     6.8817	    10.9100	    14.0991	
    11.1618	     7.8888	     8.9798	    18.9667	     7.9727	    21.2326	     7.5531	     8.2245	    11.6653	    14.0991	
    12.0010	     8.7280	     9.7351	    20.2255	     8.0566	    22.4075	     7.6370	     9.6512	    12.3367	    13.9313	
    12.7563	     9.5673	    10.3226	    21.4005	     7.8888	    23.4985	     7.1335	    10.9100	    12.9242	    13.6795	
    13.5956	    10.4065	    10.7422	    22.6593	     7.4692	    24.4217	     6.1264	    12.1689	    13.2599	    13.2599	
    14.3509	    11.2457	    11.1618	    23.8342	     7.0496	    25.2609	     4.8676	    13.2599	    13.5117	    12.7563	
    15.1901	    12.0010	    11.4136	    24.9252	     6.5460	    25.9323	     3.3569	    14.1830	    13.5956	    12.4207	
    15.9454	    12.8403	    11.6653	    25.8484	     6.1264	    26.5198	     1.8463	    15.1062	    13.6795	    12.0850	
    16.6168	    13.5956	    11.9171	    26.6037	     5.8746	    27.0233	     0.3357	    15.8615	    13.8474	    12.0850	
    17.2882	    14.2670	    12.1689	    27.1912	     5.8746	    27.2751	    -0.7553	    16.4490	    14.0152	    12.2528	
    17.7078	    14.7705	    12.5046	    27.3590	     6.2103	    27.3590	    -1.4267	    16.9525	    14.2670	    12.6724	
    17.8757	    15.0223	    12.7563	    27.1912	     6.7978	    27.1072	    -1.5106	    17.2882	    14.5187	    13.3438	
    17.6239	    14.9384	    12.9242	    26.6037	     7.6370	    26.5198	    -1.0071	    17.2043	    14.6027	    14.0152	
    16.7007	    14.2670	    12.7563	    25.3448	     8.5602	    25.3448	    -0.0839	    16.6168	    14.4348	    14.5187	
    15.1062	    12.9242	    12.2528	    23.3307	     9.3155	    23.4146	     1.0910	    15.1901	    13.8474	    14.6866	
    12.7563	    10.9100	    11.1618	    20.4773	     9.8190	    20.6451	     2.3499	    13.0081	    12.5046	    14.2670	
     9.6512	     8.3084	     9.6512	    16.9525	     9.9869	    17.2043	     3.5248	     9.9869	    10.5743	    13.1760	
     6.0425	     5.3711	     7.8888	    13.0081	     9.9030	    13.2599	     4.4479	     6.3782	     8.0566	    11.4975	
     2.4338	     2.3499	     5.9586	     8.9798	     9.6512	     9.0637	     5.2032	     2.2659	     5.0354	     9.3155	
    -1.0910	    -0.5035	     4.2801	     5.1193	     9.3994	     4.9515	     5.6229	    -1.9302	     1.7624	     6.6299	
    -4.1962	    -2.8534	     2.8534	     1.6785	     9.0637	     1.1749	     5.8746	    -6.1264	    -1.6785	     3.7766	
    -6.7978	    -4.7836	     1.7624	    -1.1749	     8.8120	    -2.1820	     5.9586	   -10.1547	    -5.1193	     0.6714	
    -8.7280	    -6.2103	     0.9232	    -3.3569	     8.6441	    -5.1193	     5.8746	   -13.7634	    -8.3923	    -2.4338	
   -10.1547	    -7.2174	     0.4196	    -4.9515	     8.5602	    -7.4692	     5.6229	   -16.9525	   -11.4975	    -5.4550	
   -11.1618	    -7.8049	     0.1678	    -6.0425	     8.5602	    -9.3994	     5.2872	   -19.7220	   -14.2670	    -8.2245	
   -11.7493	    -8.1406	     0.0839	    -6.7139	     8.4763	   -10.9100	     4.9515	   -22.0718	   -16.7007	   -10.7422	
   -12.0850	    -8.2245	     0.0839	    -7.1335	     8.4763	   -12.1689	     4.5319	   -24.0021	   -18.6310	   -12.8403	
   -12.2528	    -8.2245	     0.1678	    -7.4692	     8.3923	   -13.0920	     4.1962	   -25.5127	   -20.1416	   -14.6027	
   -12.3367	    -8.1406	     0.1678	    -7.8049	     8.2245	   -13.9313	     3.7766	   -26.7715	   -21.3165	   -15.9454	
   -12.4207	    -8.1406	     0.1678	    -8.2245	     8.0566	   -14.6866	     3.4409	   -27.7786	   -22.1558	   -16.9525	
   -12.4207	    -8.1406	     0.0839	    -8.6441	     7.8888	   -15.3580	     3.1891	   -28.4500	   -22.6593	   -17.6239	
   -12.5046	    -8.1406	     0.0839	    -9.0637	     7.8049	   -15.8615	     3.1891	   -28.8696	   -22.9111	   -17.9596	
   -12.4207	    -8.1406	     0.1678	    -9.3155	     7.9727	   -16.1972	     3.5248	   -28.9536	   -22.7432	   -17.9596	
   -12.0850	    -7.8888	     0.4196	    -9.2316	     8.3084	   -16.2811	     4.1122	   -28.7018	   -22.2397	   -17.6239	
   -11.5814	    -7.5531	     0.8392	    -8.8959	     8.8120	   -16.0294	     4.8676	   -28.1982	   -21.4844	   -16.9525	
   -10.9940	    -7.1335	     1.4267	    -8.3084	     9.4833	   -15.6937	     5.7907	   -27.4429	   -20.6451	   -16.1972	
   -10.3226	    -6.6299	     2.0142	    -7.5531	    10.0708	   -15.1901	     6.7139	   -26.6037	   -19.7220	   -15.4419	
    -9.5673	    -6.2103	     2.6016	    -6.6299	    10.7422	   -14.6027	     7.6370	   -25.7645	   -18.7988	   -14.6866	
    -8.7280	    -5.7068	     3.2730	    -5.7068	    11.3297	   -13.9313	     8.3923	   -25.0092	   -18.0435	   -14.1830	
    -7.8888	    -5.2032	     3.8605	    -4.6997	    11.8332	   -13.3438	     9.0637	   -24.3378	   -17.3721	   -13.8474	
    -6.9656	    -4.6997	     4.4479	    -3.6926	    12.1689	   -12.7563	     9.4833	   -23.8342	   -16.9525	   -13.9313	
    -6.0425	    -4.2801	     4.8676	    -2.8534	    12.4207	   -12.2528	     9.6512	   -23.5825	   -16.8686	   -14.4348	
    -5.2872	    -3.9444	     5.0354	    -2.1820	    12.3367	   -12.0010	     9.5673	   -23.6664	   -17.0364	   -15.3580	
    -4.5319	    -3.7766	     5.0354	    -1.5945	    12.0010	   -11.8332	     9.2316	   -24.0860	   -17.5400	   -16.6168	
    -4.0283	    -3.8605	     4.6997	    -1.2589	    11.4136	   -11.8332	     8.4763	   -24.6735	   -18.2114	   -18.0435	
    -3.7766	    -4.1962	     4.1962	    -1.0071	    10.5743	   -11.9171	     7.5531	   -25.5127	   -19.0506	   -19.5541	
    -3.7766	    -4.6997	     3.3569	    -1.0071	     9.4833	   -12.1689	     6.3782	   -26.5198	   -19.9738	   -20.9808	
    -4.0283	    -5.4550	     2.2659	    -1.1749	     8.1406	   -12.5046	     5.0354	   -27.6108	   -20.8969	   -22.3236	
    -4.6158	    -6.5460	     0.9232	    -1.6785	     6.6299	   -13.0081	     3.6087	   -28.7018	   -21.8201	   -23.4985	
    -5.5389	    -7.9727	    -0.7553	    -2.3499	     4.8676	   -13.7634	     2.0142	   -29.7928	   -22.6593	   -24.5056	
    -6.8817	    -9.6512	    -2.6016	    -3.3569	     3.0212	   -14.7705	     0.3357	   -30.7159	   -23.4985	   -25.3448	
    -8.4763	   -11.4975	    -4.6997	    -4.6158	     1.0071	   -16.0294	    -1.3428	   -31.4713	   -24.1699	   -26.0162	
   -10.4065	   -13.5117	    -6.7978	    -5.8746	    -1.0071	   -17.2882	    -2.9373	   -31.9748	   -24.5895	   -26.2680	
   -12.2528	   -15.3580	    -8.8120	    -7.1335	    -2.9373	   -18.4631	    -4.2801	   -31.9748	   -24.6735	   -26.2680	
   -14.0152	   -17.0364	   -10.5743	    -8.0566	    -4.5319	   -19.3863	    -5.2872	   -31.5552	   -24.4217	   -25.7645	
   -15.4419	   -18.3792	   -12.0010	    -8.7280	    -5.7907	   -19.8059	    -5.8746	   -30.7159	   -23.7503	   -24.8413	
   -16.5329	   -19.3024	   -13.0081	    -9.0637	    -6.6299	   -19.8898	    -5.9586	   -29.3732	   -22.6593	   -23.5825	
   -17.2043	   -19.8059	   -13.6795	    -9.0637	    -7.3013	   -19.3863	    -5.6229	   -27.8625	   -21.4005	   -21.9879	
   -17.5400	   -19.8898	   -14.0152	    -8.8120	    -7.7209	   -18.6310	    -5.0354	   -26.1841	   -19.8898	   -20.3094	
   -17.4561	   -19.7220	   -14.1830	    -8.3084	    -7.9727	   -17.5400	    -4.1962	   -24.4217	   -18.3792	   -18.7149	
   -17.2043	   -19.2184	   -14.1830	    -7.6370	    -8.2245	   -16.1972	    -3.4409	   -22.7432	   -16.9525	   -17.2043	
   -16.7847	   -18.5471	   -14.0152	    -6.7978	    -8.4763	   -14.8544	    -2.7695	   -21.2326	   -15.7776	   -16.0294	
   -16.1133	   -17.7078	   -13.6795	    -5.8746	    -8.6441	   -13.4277	    -2.1820	   -19.8059	   -14.6866	   -15.0223	
   -15.3580	   -16.7007	   -13.2599	    -4.8676	    -8.8959	   -11.9171	    -1.8463	   -18.5471	   -13.7634	   -14.2670	
   -14.5187	   -15.6937	   -12.7563	    -3.7766	    -8.9798	   -10.4904	    -1.5106	   -17.3721	   -13.0081	   -13.6795	
   -13.5956	   -14.6866	   -12.1689	    -2.6855	    -8.9798	    -9.0637	    -1.3428	   -16.2811	   -12.2528	   -13.1760	
   -12.6724	   -13.5956	   -11.5814	    -1.5945	    -8.7280	    -7.5531	    -1.1749	   -15.1901	   -11.5814	   -12.5885	
   -11.7493	   -12.6724	   -10.9100	    -0.4196	    -8.3084	    -6.1264	    -0.9232	   -14.0152	   -10.8261	   -11.9171	
   -10.9100	   -11.8332	   -10.1547	     0.7553	    -7.5531	    -4.6158	    -0.5875	   -12.8403	    -9.9869	   -11.1618	
    -9.9869	   -11.0779	    -9.3994	     2.0142	    -6.5460	    -3.0212	    -0.0839	   -11.4975	    -8.9798	   -10.1547	
    -9.1476	   -10.4065	    -8.5602	     3.5248	    -5.2032	    -1.3428	     0.6714	    -9.9869	    -7.8049	    -8.8959	
    -8.2245	    -9.6512	    -7.6370	     5.1193	    -3.6087	     0.3357	     1.5945	    -8.3923	    -6.3782	    -7.4692	
    -7.3013	    -8.8120	    -6.6299	     6.8817	    -1.8463	     2.0981	     2.8534	    -6.6299	    -4.8676	    -5.9586	
    -6.3782	    -7.9727	    -5.4550	     8.8120	     0.0000	     3.9444	     4.3640	    -4.7836	    -3.1891	    -4.2801	
    -5.4550	    -7.0496	    -4.1962	    10.8261	     2.0142	     5.8746	     6.0425	    -2.8534	    -1.5106	    -2.6855	
    -4.5319	    -6.0425	    -2.9373	    12.9242	     3.8605	     7.7209	     7.7209	    -1.0071	     0.0839	    -1.3428	
    -3.6926	    -5.1193	    -1.7624	    14.8544	     5.5389	     9.3994	     9.2316	     0.6714	     1.5106	    -0.1678	
    -3.0212	    -4.2801	    -0.7553	    16.5329	     6.9656	    10.9100	    10.5743	     1.9302	     2.5177	     0.5035	
    -2.6016	    -3.6087	     0.0839	    17.8757	     7.9727	    11.9171	    11.4136	     2.7695	     3.1052	     0.5875	
    -2.4338	    -3.1891	     0.5875	    18.7149	     8.6441	    12.5046	    11.8332	     3.0212	     3.1891	     0.1678	
    -2.5177	    -2.9373	     0.9232	    19.1345	     8.8959	    12.6724	    11.7493	     2.6855	     2.7695	    -0.8392	
    -2.7695	    -2.8534	     1.0071	    19.0506	     8.8120	    12.1689	    11.2457	     1.7624	     1.7624	    -2.2659	
    -3.1891	    -2.8534	     0.9232	    18.5471	     8.4763	    11.3297	    10.4065	     0.4196	     0.4196	    -4.1122	
    -3.6926	    -3.1052	     0.7553	    17.6239	     7.9727	     9.9869	     9.2316	    -1.3428	    -1.3428	    -6.1264	
    -4.2801	    -3.3569	     0.4196	    16.2811	     7.3013	     8.3923	     7.8888	    -3.3569	    -3.3569	    -8.3084	
    -4.8676	    -3.6926	     0.0000	    14.6866	     6.7139	     6.4621	     6.5460	    -5.5389	    -5.4550	   -10.4904	
    -5.3711	    -4.1962	    -0.4196	    12.7563	     6.1264	     4.4479	     5.1193	    -7.8049	    -7.5531	   -12.5046	
    -5.8746	    -4.6158	    -0.8392	    10.5743	     5.5389	     2.2659	     3.7766	   -10.0708	    -9.6512	   -14.3509	
    -6.3782	    -5.2032	    -1.3428	     8.3084	     5.0354	     0.0000	     2.5177	   -12.3367	   -11.6653	   -15.8615	
    -6.7978	    -5.7068	    -1.7624	     6.0425	     4.5319	    -2.1820	     1.3428	   -14.4348	   -13.4277	   -17.0364	
    -7.1335	    -6.2103	    -2.1820	     3.6926	     4.1122	    -4.2801	     0.3357	   -16.5329	   -15.1062	   -17.8757	
    -7.4692	    -6.7978	    -2.6016	     1.4267	     3.6926	    -6.3782	    -0.4196	   -18.6310	   -16.6168	   -18.5471	
    -7.8888	    -7.3853	    -2.8534	    -0.7553	     3.2730	    -8.4763	    -0.9232	   -20.7291	   -18.1274	   -19.0506	
    -8.3923	    -7.9727	    -3.1891	    -3.0212	     2.8534	   -10.4904	    -1.1749	   -22.9950	   -19.5541	   -19.5541	
    -9.0637	    -8.7280	    -3.4409	    -5.2032	     2.4338	   -12.6724	    -1.1749	   -25.3448	   -20.9808	   -20.0577	
    -9.7351	    -9.5673	    -3.7766	    -7.4692	     1.9302	   -14.8544	    -1.0910	   -27.8625	   -22.4075	   -20.7291	
   -10.4904	   -10.4904	    -4.1962	    -9.7351	     1.3428	   -17.1204	    -0.9232	   -30.3802	   -23.7503	   -21.5683	
   -11.1618	   -11.4136	    -4.6158	   -11.8332	     0.6714	   -19.3863	    -0.7553	   -32.8979	   -24.8413	   -22.4915	
   -11.7493	   -12.0850	    -4.9515	   -13.6795	     0.0000	   -21.4844	    -0.5875	   -35.1639	   -25.6805	   -23.4985	
   -12.0850	   -12.5885	    -5.2032	   -15.1062	    -0.5875	   -23.2468	    -0.5035	   -37.0102	   -26.1841	   -24.5895	
   -12.1689	   -12.7563	    -5.2872	   -16.1133	    -1.0071	   -24.7574	    -0.5035	   -38.2690	   -26.2680	   -25.4288	
   -11.9171	   -12.5046	    -5.2872	   -16.5329	    -1.1749	   -25.8484	    -0.3357	   -38.8565	   -26.0162	   -26.1002	
   -11.3297	   -11.9171	    -4.9515	   -16.3651	    -1.0910	   -26.3519	    -0.1678	   -38.6887	   -25.3448	   -26.3519	
   -10.3226	   -10.9100	    -4.4479	   -15.6097	    -0.6714	   -26.4359	     0.2518	   -37.7655	   -24.3378	   -26.1841	
    -9.0637	    -9.5673	    -3.6926	   -14.3509	     0.0839	   -25.9323	     0.9232	   -36.1710	   -23.1628	   -25.5966	
    -7.5531	    -8.1406	    -2.8534	   -12.7563	     1.1749	   -25.0931	     1.8463	   -34.1568	   -21.6522	   -24.5056	
    -6.0425	    -6.5460	    -1.8463	   -10.9940	     2.3499	   -23.9182	     2.8534	   -31.8909	   -20.1416	   -23.1628	
    -4.6158	    -5.2032	    -0.9232	    -9.2316	     3.6926	   -22.5754	     4.0283	   -29.6249	   -18.7149	   -21.7361	
    -3.4409	    -4.1122	    -0.0839	    -7.5531	     4.8676	   -21.3165	     5.0354	   -27.5269	   -17.4561	   -20.2255	
    -2.6016	    -3.3569	     0.4196	    -6.1264	     5.8746	   -20.0577	     6.0425	   -25.7645	   -16.3651	   -18.9667	
    -2.0981	    -3.1052	     0.7553	    -4.8676	     6.6299	   -19.0506	     6.9656	   -24.3378	   -15.6097	   -17.7917	
    -1.9302	    -3.1052	     0.9232	    -3.9444	     7.2174	   -18.0435	     7.7209	   -23.1628	   -15.1062	   -16.9525	
    -2.0142	    -3.4409	     0.8392	    -3.1891	     7.5531	   -17.2043	     8.3923	   -22.3236	   -14.7705	   -16.2811	
    -2.2659	    -3.9444	     0.6714	    -2.5177	     7.8049	   -16.4490	     8.9798	   -21.5683	   -14.5187	   -15.7776	
    -2.6016	    -4.4479	     0.5035	    -1.8463	     8.0566	   -15.6097	     9.4833	   -20.9808	   -14.3509	   -15.4419	
    -2.8534	    -4.9515	     0.3357	    -1.1749	     8.1406	   -14.6866	     9.9030	   -20.3934	   -14.1830	   -15.2740	
    -3.1052	    -5.2032	     0.3357	    -0.3357	     8.1406	   -13.7634	    10.0708	   -19.7220	   -14.0152	   -15.2740	
    -3.1052	    -5.2872	     0.4196	     0.6714	     8.1406	   -12.6724	    10.2386	   -19.1345	   -13.9313	   -15.4419	
    -2.8534	    -4.9515	     0.6714	     1.9302	     8.1406	   -11.4975	    10.1547	   -18.4631	   -13.9313	   -15.8615	
    -2.3499	    -4.2801	     1.0910	     3.4409	     8.0566	   -10.2386	     9.9869	   -17.8757	   -14.0152	   -16.5329	
    -1.6785	    -3.4409	     1.5945	     4.9515	     7.8888	    -8.8959	     9.7351	   -17.2882	   -14.3509	   -17.5400	
    -0.8392	    -2.3499	     2.1820	     6.5460	     7.7209	    -7.7209	     9.3155	   -16.8686	   -14.8544	   -18.8828	
    -0.0839	    -1.3428	     2.6016	     8.0566	     7.3853	    -6.6299	     8.7280	   -16.6168	   -15.6097	   -20.4773	
     0.6714	    -0.4196	     2.9373	     9.3155	     6.9656	    -5.7907	     8.1406	   -16.5329	   -16.4490	   -22.3236	
     1.2589	     0.5035	     3.1052	    10.4904	     6.6299	    -5.1193	     7.4692	   -16.6168	   -17.4561	   -24.1699	
     1.7624	     1.1749	     3.1052	    11.4136	     6.3782	    -4.6158	     6.7978	   -16.7847	   -18.4631	   -25.9323	
     2.0981	     1.8463	     3.0212	    12.1689	     6.1264	    -4.1962	     6.1264	   -17.0364	   -19.3024	   -27.3590	
     2.2659	     2.2659	     2.7695	    12.8403	     6.0425	    -3.9444	     5.5389	   -17.2043	   -20.0577	   -28.5339	
     2.2659	     2.5177	     2.4338	    13.2599	     5.9586	    -3.8605	     5.0354	   -17.2882	   -20.5612	   -29.2892	
     2.0981	     2.6855	     2.0981	    13.5117	     5.8746	    -3.7766	     4.6158	   -17.2882	   -20.8130	   -29.5410	
     1.9302	     2.6855	     1.8463	    13.5956	     5.8746	    -3.7766	     4.4479	   -17.2043	   -20.8130	   -29.3732	
     1.8463	     2.8534	     1.7624	    13.7634	     6.0425	    -3.6926	     4.6158	   -16.7847	   -20.3094	   -28.7018	
     2.0142	     3.1891	     2.0142	    13.9313	     6.5460	    -3.4409	     5.1193	   -16.0294	   -19.4702	   -27.4429	
     2.6016	     3.8605	     2.7695	    14.2670	     7.3853	    -2.9373	     6.0425	   -14.8544	   -18.1274	   -25.6805	
     3.6087	     4.9515	     3.8605	    14.7705	     8.5602	    -2.0981	     7.3853	   -13.3438	   -16.3651	   -23.5825	
     4.9515	     6.3782	     5.3711	    15.5258	    10.0708	    -1.0071	     8.9798	   -11.4975	   -14.2670	   -21.1487	
     6.5460	     7.9727	     7.0496	    16.4490	    11.6653	     0.1678	    10.4904	    -9.5673	   -12.0850	   -18.7149	
     8.2245	     9.6512	     8.8959	    17.3721	    13.2599	     1.4267	    11.9171	    -7.6370	    -9.9030	   -16.4490	
     9.9869	    11.2457	    10.5743	    18.2953	    14.7705	     2.6855	    13.0081	    -5.9586	    -7.8888	   -14.6866	
    11.5814	    12.6724	    12.0010	    19.1345	    16.0294	     3.6926	    13.7634	    -4.6158	    -6.2103	   -13.4277	
    12.9242	    13.8474	    13.0920	    19.8059	    16.9525	     4.4479	    14.0152	    -3.7766	    -5.0354	   -12.9242	
    13.9313	    14.6027	    13.7634	    20.3094	    17.4561	     4.9515	    13.7634	    -3.3569	    -4.3640	   -13.0920	
    14.5187	    14.9384	    14.0152	    20.3934	    17.4561	     4.9515	    13.0081	    -3.5248	    -4.2801	   -13.9313	
    14.7705	    14.8544	    13.8474	    20.3094	    17.2043	     4.6997	    11.9171	    -4.1122	    -4.6158	   -15.2740	
    14.6027	    14.5187	    13.4277	    20.0577	    16.5329	     4.1122	    10.4904	    -5.1193	    -5.2872	   -16.8686	
    14.0991	    13.9313	    12.7563	    19.5541	    15.6937	     3.2730	     8.9798	    -6.3782	    -6.1264	   -18.4631	
    13.3438	    13.0920	    11.9171	    19.0506	    14.6866	     2.3499	     7.3853	    -7.8049	    -7.0496	   -19.8898	
    12.3367	    12.0850	    11.0779	    18.3792	    13.6795	     1.3428	     5.8746	    -9.3155	    -7.8888	   -20.9808	
    11.0779	    10.9940	    10.1547	    17.7917	    12.6724	     0.3357	     4.6158	   -10.6583	    -8.4763	   -21.5683	
     9.9030	     9.8190	     9.3994	    17.1204	    11.7493	    -0.5875	     3.7766	   -11.7493	    -8.8120	   -21.5683	
     8.7280	     8.8120	     8.8959	    16.6168	    11.1618	    -1.3428	     3.5248	   -12.5046	    -8.6441	   -20.8969	
     7.8888	     8.0566	     8.7280	    16.1972	    10.9940	    -1.9302	     3.8605	   -12.6724	    -8.1406	   -19.6381	
     7.3013	     7.5531	     8.9798	    15.9454	    11.2457	    -2.1820	     4.8676	   -12.2528	    -7.1335	   -17.8757	
     7.1335	     7.3853	     9.5673	    15.7776	    11.8332	    -2.2659	     6.3782	   -11.4136	    -5.8746	   -15.7776	
     7.1335	     7.4692	    10.4065	    15.6097	    12.7563	    -2.2659	     8.3084	   -10.3226	    -4.5319	   -13.6795	
     7.3013	     7.6370	    11.3297	    15.4419	    13.8474	    -2.1820	    10.3226	    -9.1476	    -3.2730	   -11.7493	
     7.3853	     7.7209	    12.0850	    15.1901	    14.8544	    -2.1820	    12.1689	    -8.1406	    -2.3499	   -10.4065	
     7.2174	     7.7209	    12.5885	    14.6027	    15.6937	    -2.3499	    13.5956	    -7.4692	    -1.9302	    -9.6512	
     6.8817	     7.3853	    12.7563	    13.8474	    16.2811	    -2.7695	    14.6027	    -7.3853	    -2.0142	    -9.5673	
     6.2943	     6.8817	    12.5046	    12.8403	    16.5329	    -3.3569	    15.1062	    -7.7209	    -2.5177	   -10.1547	
     5.4550	     6.2103	    11.9171	    11.8332	    16.4490	    -3.9444	    15.1901	    -8.3084	    -3.3569	   -11.0779	
     4.6158	     5.4550	    11.1618	    10.8261	    16.1972	    -4.5319	    14.7705	    -9.0637	    -4.2801	   -12.1689	
     3.7766	     4.6158	    10.2386	     9.9030	    15.8615	    -4.8676	    14.1830	    -9.8190	    -5.1193	   -13.1760	
     3.1052	     4.0283	     9.3155	     9.3994	    15.4419	    -5.0354	    13.5117	   -10.2386	    -5.6229	   -13.8474	
     2.6016	     3.5248	     8.5602	     9.1476	    15.0223	    -4.8676	    12.8403	   -10.4904	    -5.7907	   -14.0152	
     2.4338	     3.3569	     7.9727	     9.2316	    14.6866	    -4.4479	    12.2528	   -10.3226	    -5.4550	   -13.6795	
     2.4338	     3.3569	     7.5531	     9.5673	    14.3509	    -3.6926	    11.8332	    -9.8190	    -4.7836	   -12.7563	
     2.6016	     3.4409	     7.3013	    10.1547	    14.0152	    -2.8534	    11.4136	    -9.2316	    -3.8605	   -11.5814	
     2.8534	     3.6087	     7.0496	    10.7422	    13.5956	    -1.8463	    10.9100	    -8.4763	    -2.8534	   -10.0708	
     3.1052	     3.6087	     6.6299	    11.4136	    13.0081	    -1.0071	    10.2386	    -7.8049	    -1.9302	    -8.5602	
     3.1891	     3.5248	     6.2103	    11.9171	    12.2528	    -0.1678	     9.3155	    -7.2174	    -1.1749	    -7.1335	
     3.1891	     3.2730	     5.6229	    12.3367	    11.3297	     0.6714	     8.2245	    -6.6299	    -0.5875	    -5.8746	
     3.1052	     3.0212	     4.9515	    12.7563	    10.4904	     1.3428	     6.9656	    -6.2103	    -0.1678	    -4.7836	
     3.0212	     2.6016	     4.2801	    13.1760	     9.7351	     2.0981	     5.6229	    -5.7068	     0.0839	    -3.9444	
     2.9373	     2.3499	     3.6087	    13.5956	     9.1476	     2.7695	     4.2801	    -5.2032	     0.2518	    -3.2730	
     2.9373	     2.0981	     3.0212	    14.0991	     8.7280	     3.5248	     3.0212	    -4.6997	     0.3357	    -2.7695	
     3.1891	     2.0142	     2.6855	    14.6027	     8.6441	     4.2801	     2.0142	    -4.1122	     0.4196	    -2.4338	
     3.6087	     2.2659	     2.6016	    15.2740	     8.8120	     5.1193	     1.4267	    -3.5248	     0.5035	    -2.1820	
     4.2801	     2.8534	     2.8534	    16.0294	     9.3994	     6.0425	     1.4267	    -2.8534	     0.6714	    -2.0981	
     5.1193	     3.6926	     3.4409	    16.7847	    10.1547	     7.0496	     1.9302	    -2.1820	     0.9232	    -2.0981	
     6.1264	     4.7836	     4.2801	    17.5400	    11.2457	     7.9727	     2.9373	    -1.5945	     1.0071	    -2.3499	
     7.2174	     5.9586	     5.2872	    17.9596	    12.4207	     8.5602	     4.1962	    -1.2589	     1.0071	    -3.0212	
     7.9727	     6.9656	     6.2103	    18.0435	    13.5117	     8.7280	     5.6229	    -1.4267	     0.5875	    -4.0283	
     8.3923	     7.6370	     6.7978	    17.5400	    14.3509	     8.3084	     6.9656	    -2.0981	    -0.2518	    -5.7068	
     8.3084	     7.8049	     7.0496	    16.3651	    14.6866	     7.1335	     8.0566	    -3.4409	    -1.7624	    -8.0566	
     7.5531	     7.3853	     6.7978	    14.6027	    14.6027	     5.2872	     8.7280	    -5.4550	    -3.8605	   -10.9100	
     6.2943	     6.4621	     6.0425	    12.2528	    14.0152	     2.9373	     8.9798	    -8.0566	    -6.4621	   -14.3509	
     4.6997	     5.1193	     4.9515	     9.7351	    13.0081	     0.0839	     8.8120	   -11.0779	    -9.3994	   -17.8757	
     2.9373	     3.5248	     3.6087	     7.1335	    11.8332	    -2.7695	     8.4763	   -14.1830	   -12.3367	   -21.3165	
     1.2589	     1.9302	     2.3499	     4.6997	    10.6583	    -5.5389	     8.0566	   -17.0364	   -15.0223	   -24.2538	
    -0.1678	     0.5875	     1.2589	     2.7695	     9.6512	    -7.8888	     7.6370	   -19.5541	   -17.2043	   -26.4359	
    -1.1749	    -0.3357	     0.5035	     1.3428	     9.0637	    -9.7351	     7.5531	   -21.5683	   -18.7149	   -27.6108	
    -1.5945	    -0.8392	     0.2518	     0.5035	     8.8120	   -10.9100	     7.7209	   -22.9111	   -19.4702	   -27.8625	
    -1.6785	    -0.9232	     0.3357	     0.2518	     9.0637	   -11.4975	     8.2245	   -23.6664	   -19.6381	   -27.1072	
    -1.3428	    -0.5875	     0.7553	     0.3357	     9.5673	   -11.4975	     8.9798	   -23.8342	   -19.1345	   -25.5966	
    -0.7553	    -0.0839	     1.4267	     0.8392	    10.3226	   -11.2457	     9.9030	   -23.5825	   -18.2114	   -23.6664	
     0.0000	     0.6714	     2.2659	     1.5106	    11.2457	   -10.5743	    10.9100	   -22.9950	   -16.9525	   -21.4005	
     0.9232	     1.4267	     3.1052	     2.3499	    12.0850	    -9.7351	    11.8332	   -21.9879	   -15.6097	   -19.0506	
     1.8463	     2.3499	     4.0283	     3.1891	    12.9242	    -8.7280	    12.5885	   -20.6451	   -14.1830	   -16.8686	
     2.7695	     3.1891	     4.7836	     4.1122	    13.6795	    -7.6370	    13.0920	   -19.1345	   -12.8403	   -14.9384	
     3.6926	     3.9444	     5.4550	     5.1193	    14.1830	    -6.4621	    13.2599	   -17.5400	   -11.6653	   -13.3438	
     4.5319	     4.6158	     5.9586	     6.0425	    14.5187	    -5.2872	    13.0920	   -16.0294	   -10.7422	   -12.2528	
     5.2872	     5.2032	     6.2943	     7.0496	    14.6866	    -4.1122	    12.6724	   -14.5187	    -9.9030	   -11.5814	
     6.0425	     5.5389	     6.3782	     8.0566	    14.6027	    -3.0212	    11.9171	   -13.1760	    -9.2316	   -11.2457	
     6.7139	     5.7907	     6.3782	     8.9798	    14.4348	    -2.0142	    11.0779	   -12.0010	    -8.6441	   -11.1618	
     7.2174	     5.9586	     6.2943	     9.9869	    14.0991	    -1.0071	    10.0708	   -10.9100	    -8.1406	   -11.2457	
     7.7209	     5.8746	     6.1264	    10.7422	    13.6795	    -0.0839	     9.1476	    -9.9869	    -7.5531	   -11.3297	
     7.8888	     5.7068	     5.7907	    11.4136	    13.1760	     0.5875	     8.2245	    -9.3155	    -7.1335	   -11.5814	
     7.8888	     5.2872	     5.3711	    11.7493	    12.5885	     1.0071	     7.3013	    -8.8120	    -6.7978	   -11.7493	
     7.4692	     4.6158	     4.7836	    11.8332	    11.9171	     1.0910	     6.3782	    -8.6441	    -6.6299	   -11.9171	
     6.9656	     3.7766	     4.1122	    11.8332	    11.2457	     1.0910	     5.7068	    -8.6441	    -6.5460	   -11.9171	
     6.2103	     3.0212	     3.4409	    11.6653	    10.7422	     0.9232	     5.2032	    -8.6441	    -6.4621	   -11.7493	
     5.3711	     2.1820	     2.7695	    11.4975	    10.3226	     0.6714	     4.9515	    -8.7280	    -6.3782	   -11.4136	
     4.5319	     1.5106	     2.1820	    11.2457	    10.0708	     0.4196	     4.9515	    -8.8120	    -6.2943	   -10.9940	
     3.6926	     0.9232	     1.7624	    10.9100	     9.9869	     0.1678	     5.0354	    -8.9798	    -6.2943	   -10.6583	
     2.8534	     0.5035	     1.2589	    10.4904	     9.9869	    -0.1678	     5.2872	    -9.1476	    -6.4621	   -10.4065	
     2.0981	     0.1678	     0.9232	    10.0708	    10.0708	    -0.4196	     5.6229	    -9.3994	    -6.7139	   -10.4065	
     1.5106	     0.0000	     0.5875	     9.6512	    10.1547	    -0.6714	     6.0425	    -9.5673	    -7.0496	   -10.7422	
     1.0071	    -0.0839	     0.4196	     9.3155	    10.2386	    -0.9232	     6.4621	    -9.9030	    -7.6370	   -11.3297	
     0.6714	     0.0839	     0.4196	     9.0637	    10.4065	    -1.0071	     6.8817	   -10.1547	    -8.3084	   -12.2528	
     0.5035	     0.4196	     0.5875	     8.9798	    10.5743	    -1.0071	     7.3013	   -10.4904	    -9.1476	   -13.3438	
     0.5035	     0.8392	     0.9232	     8.9798	    10.6583	    -1.0071	     7.6370	   -10.9100	   -10.1547	   -14.6866	
     0.5875	     1.3428	     1.2589	     9.1476	    10.7422	    -1.0071	     7.8888	   -11.3297	   -11.3297	   -16.1133	
     0.7553	     1.8463	     1.6785	     9.3155	    10.7422	    -1.0910	     7.9727	   -11.8332	   -12.5885	   -17.6239	
     0.8392	     2.3499	     2.0142	     9.4833	    10.6583	    -1.1749	     7.8888	   -12.3367	   -13.9313	   -19.1345	
     0.8392	     2.6016	     2.1820	     9.6512	    10.3226	    -1.4267	     7.7209	   -12.9242	   -15.1901	   -20.4773	
     0.5875	     2.6855	     2.1820	     9.7351	     9.9030	    -1.7624	     7.3013	   -13.5117	   -16.4490	   -21.7361	
     0.0839	     2.3499	     1.9302	     9.5673	     9.2316	    -2.1820	     6.7139	   -14.2670	   -17.5400	   -22.7432	
    -0.6714	     1.7624	     1.4267	     9.2316	     8.3084	    -2.7695	     5.8746	   -15.1062	   -18.4631	   -23.5825	
    -1.7624	     0.7553	     0.6714	     8.6441	     7.2174	    -3.4409	     4.8676	   -15.9454	   -19.0506	   -24.1699	
    -3.1052	    -0.5035	    -0.3357	     7.8049	     6.0425	    -4.1962	     3.6087	   -16.7847	   -19.3024	   -24.3378	
    -4.5319	    -2.0142	    -1.5106	     6.7978	     4.7836	    -4.9515	     2.2659	   -17.4561	   -19.2184	   -24.0021	
    -6.1264	    -3.6926	    -2.7695	     5.6229	     3.5248	    -5.7068	     0.9232	   -17.9596	   -18.7149	   -23.2468	
    -7.7209	    -5.3711	    -4.1122	     4.4479	     2.3499	    -6.3782	    -0.3357	   -18.2953	   -17.7917	   -21.9879	
    -9.1476	    -6.8817	    -5.3711	     3.2730	     1.4267	    -6.7978	    -1.2589	   -18.2953	   -16.4490	   -20.3934	
   -10.3226	    -8.0566	    -6.3782	     2.2659	     0.8392	    -6.9656	    -1.8463	   -17.9596	   -14.7705	   -18.3792	
   -11.0779	    -8.8959	    -7.0496	     1.6785	     0.6714	    -6.8817	    -2.0142	   -17.2043	   -12.8403	   -16.1133	
   -11.4136	    -9.2316	    -7.3853	     1.5106	     1.0910	    -6.4621	    -1.6785	   -16.0294	   -10.7422	   -13.7634	
   -11.3297	    -9.1476	    -7.3013	     1.7624	     1.8463	    -5.7068	    -1.0910	   -14.4348	    -8.5602	   -11.4136	
   -10.9100	    -8.7280	    -6.9656	     2.5177	     2.8534	    -4.8676	    -0.2518	   -12.6724	    -6.4621	    -9.3155	
   -10.2386	    -7.9727	    -6.4621	     3.5248	     4.0283	    -3.9444	     0.6714	   -10.7422	    -4.6158	    -7.4692	
    -9.3994	    -7.1335	    -5.8746	     4.6997	     5.2032	    -2.9373	     1.5106	    -8.8959	    -3.1052	    -6.0425	
    -8.5602	    -6.2943	    -5.2872	     6.0425	     6.2943	    -2.0142	     2.1820	    -7.2174	    -1.8463	    -4.8676	
    -7.7209	    -5.5389	    -4.6997	     7.3013	     7.2174	    -1.1749	     2.7695	    -5.8746	    -0.8392	    -4.1122	
    -6.9656	    -4.7836	    -4.1122	     8.5602	     7.9727	    -0.3357	     3.1891	    -4.6997	    -0.1678	    -3.6926	
    -6.2943	    -4.1962	    -3.6926	     9.6512	     8.5602	     0.3357	     3.4409	    -3.8605	     0.2518	    -3.4409	
    -5.7907	    -3.6087	    -3.2730	    10.5743	     8.9798	     0.8392	     3.6926	    -3.1891	     0.5875	    -3.3569	
    -5.3711	    -3.1891	    -3.0212	    11.3297	     9.2316	     1.3428	     3.7766	    -2.6855	     0.8392	    -3.2730	
    -5.1193	    -2.8534	    -2.7695	    11.9171	     9.3994	     1.6785	     3.8605	    -2.3499	     1.0071	    -3.2730	
    -4.9515	    -2.6016	    -2.6016	    12.4207	     9.4833	     1.9302	     3.9444	    -2.0142	     1.0910	    -3.1891	
    -4.7836	    -2.4338	    -2.4338	    12.6724	     9.5673	     2.0981	     4.0283	    -1.7624	     1.1749	    -3.1052	
    -4.6158	    -2.3499	    -2.3499	    12.9242	     9.5673	     2.1820	     4.1122	    -1.5106	     1.1749	    -2.9373	
    -4.5319	    -2.2659	    -2.3499	    13.0081	     9.5673	     2.2659	     4.1962	    -1.2589	     1.1749	    -2.6855	
    -4.3640	    -2.1820	    -2.2659	    13.2599	     9.5673	     2.2659	     4.2801	    -0.9232	     1.1749	    -2.3499	
    -4.1122	    -2.0142	    -2.0981	    13.5117	     9.6512	     2.4338	     4.4479	    -0.5875	     1.0910	    -2.0981	
    -3.7766	    -1.8463	    -2.0142	    13.9313	     9.6512	     2.6016	     4.5319	    -0.2518	     0.9232	    -1.7624	
    -3.4409	    -1.5945	    -1.8463	    14.5187	     9.7351	     2.9373	     4.6158	     0.1678	     0.6714	    -1.5945	
    -3.1052	    -1.3428	    -1.7624	    15.2740	     9.8190	     3.3569	     4.6158	     0.5035	     0.3357	    -1.5106	
    -2.7695	    -1.0071	    -1.5945	    16.0294	     9.8190	     3.8605	     4.5319	     0.8392	     0.0000	    -1.5945	
    -2.4338	    -0.6714	    -1.5945	    16.7847	     9.8190	     4.4479	     4.1962	     1.1749	    -0.3357	    -1.7624	
    -2.2659	    -0.4196	    -1.5945	    17.3721	     9.6512	     5.0354	     3.6926	     1.4267	    -0.7553	    -2.1820	
    -2.1820	    -0.2518	    -1.7624	    17.8757	     9.3155	     5.5389	     3.0212	     1.5106	    -1.1749	    -2.6855	
    -2.3499	    -0.2518	    -2.1820	    18.0435	     8.8120	     5.8746	     2.0142	     1.5945	    -1.5945	    -3.3569	
    -2.8534	    -0.5035	    -2.7695	    17.8757	     8.0566	     6.0425	     0.9232	     1.4267	    -2.0142	    -4.2801	
    -3.5248	    -1.0071	    -3.5248	    17.3721	     7.0496	     6.0425	    -0.3357	     1.1749	    -2.4338	    -5.4550	
    -4.3640	    -1.6785	    -4.3640	    16.6168	     5.8746	     5.7907	    -1.5106	     0.8392	    -2.9373	    -6.7139	
    -5.2872	    -2.5177	    -5.2872	    15.6937	     4.6997	     5.3711	    -2.6016	     0.3357	    -3.4409	    -8.0566	
    -6.1264	    -3.2730	    -6.0425	    14.6027	     3.5248	     4.9515	    -3.4409	    -0.0839	    -3.8605	    -9.3155	
    -6.9656	    -3.9444	    -6.7139	    13.5956	     2.6016	     4.5319	    -3.9444	    -0.5875	    -4.1962	   -10.5743	
    -7.4692	    -4.4479	    -7.0496	    12.7563	     2.0142	     4.1962	    -4.0283	    -0.9232	    -4.2801	   -11.4975	
    -7.6370	    -4.6158	    -7.0496	    12.1689	     1.9302	     4.1962	    -3.6926	    -1.0071	    -4.1962	   -12.0010	
[Epoch Header]
[Trial Type]	11
[Accept]	1
[Correct]	0
[RT]	 0.000
[Resp]	0
[Epoch Data]
   -21.4005	   -19.1345	   -21.9040	   -18.6310	     1.6785	   -16.3651	    -9.3155	    -7.7209	    -8.9798	    -9.3155	
   -19.9738	   -17.9596	   -21.5683	   -16.7847	     1.5106	   -14.6866	    -9.4833	    -6.1264	    -7.8888	    -8.6441	
   -18.4631	   -16.6168	   -21.1487	   -14.6027	     1.3428	   -12.7563	    -9.7351	    -4.5319	    -6.7139	    -7.9727	
   -16.8686	   -15.1901	   -20.7291	   -12.2528	     1.0910	   -10.7422	   -10.1547	    -2.9373	    -5.6229	    -7.4692	
   -15.2740	   -13.7634	   -20.2255	    -9.7351	     0.9232	    -8.6441	   -10.6583	    -1.3428	    -4.5319	    -7.0496	
   -13.6795	   -12.3367	   -19.8059	    -7.2174	     0.6714	    -6.5460	   -11.1618	     0.1678	    -3.6087	    -6.7139	
   -12.1689	   -11.0779	   -19.3863	    -4.8676	     0.4196	    -4.5319	   -11.7493	     1.5945	    -2.6855	    -6.4621	
   -10.7422	    -9.8190	   -18.8828	    -2.7695	     0.2518	    -2.6016	   -12.3367	     3.0212	    -1.7624	    -6.1264	
    -9.4833	    -8.7280	   -18.5471	    -0.9232	     0.0000	    -0.9232	   -13.0081	     4.2801	    -1.0071	    -5.8746	
    -8.3923	    -7.8888	   -18.2114	     0.5875	    -0.2518	     0.5875	   -13.5956	     5.4550	    -0.3357	    -5.5389	
    -7.4692	    -7.2174	   -17.9596	     1.7624	    -0.5035	     1.7624	   -14.0991	     6.4621	     0.3357	    -5.2032	
    -6.7978	    -6.7978	   -17.7917	     2.5177	    -0.8392	     2.7695	   -14.5187	     7.3853	     0.9232	    -4.8676	
    -6.2943	    -6.5460	   -17.7078	     2.9373	    -1.2589	     3.4409	   -14.7705	     8.0566	     1.3428	    -4.5319	
    -6.1264	    -6.4621	   -17.7078	     3.1052	    -1.5945	     3.9444	   -14.9384	     8.5602	     1.6785	    -4.2801	
    -6.0425	    -6.4621	   -17.7078	     2.8534	    -2.0142	     4.1962	   -14.8544	     8.7280	     1.9302	    -4.0283	
    -6.2103	    -6.6299	   -17.7917	     2.4338	    -2.3499	     4.1122	   -14.6027	     8.6441	     2.0142	    -3.9444	
    -6.4621	    -6.7978	   -17.8757	     1.7624	    -2.6016	     3.8605	   -14.2670	     8.3084	     1.9302	    -4.0283	
    -6.7139	    -6.9656	   -17.8757	     1.0071	    -2.6855	     3.5248	   -13.6795	     7.7209	     1.7624	    -4.1962	
    -6.8817	    -6.9656	   -17.7078	     0.3357	    -2.5177	     3.1052	   -13.0081	     7.0496	     1.5945	    -4.3640	
    -6.9656	    -6.7139	   -17.3721	    -0.2518	    -2.0981	     2.8534	   -12.1689	     6.2943	     1.5945	    -4.5319	
    -6.7978	    -6.2103	   -16.8686	    -0.5035	    -1.5106	     2.7695	   -11.4136	     5.6229	     1.5945	    -4.6158	
    -6.4621	    -5.4550	   -16.1972	    -0.5035	    -0.6714	     2.7695	   -10.5743	     4.8676	     1.7624	    -4.6158	
    -6.0425	    -4.6158	   -15.3580	    -0.3357	     0.3357	     2.8534	    -9.9030	     4.1962	     2.0981	    -4.4479	
    -5.4550	    -3.6087	   -14.4348	    -0.0839	     1.3428	     3.0212	    -9.3994	     3.6087	     2.4338	    -4.1962	
    -4.8676	    -2.6855	   -13.5117	     0.2518	     2.3499	     3.2730	    -8.9798	     3.1052	     2.9373	    -3.9444	
    -4.1962	    -1.7624	   -12.5046	     0.5035	     3.4409	     3.4409	    -8.6441	     2.6855	     3.4409	    -3.6087	
    -3.5248	    -0.8392	   -11.4975	     0.7553	     4.4479	     3.6087	    -8.4763	     2.5177	     3.9444	    -3.3569	
    -2.7695	    -0.0839	   -10.5743	     0.8392	     5.3711	     3.6087	    -8.3923	     2.5177	     4.2801	    -3.1052	
    -2.0981	     0.6714	    -9.6512	     0.7553	     6.2103	     3.5248	    -8.3923	     2.6855	     4.4479	    -3.0212	
    -1.5106	     1.1749	    -8.8959	     0.5875	     6.7978	     3.1891	    -8.5602	     2.8534	     4.3640	    -3.1052	
    -1.0910	     1.5945	    -8.3084	     0.1678	     7.3013	     2.6855	    -8.8120	     2.8534	     3.9444	    -3.3569	
    -0.6714	     1.8463	    -7.8888	    -0.4196	     7.5531	     2.0142	    -9.1476	     2.7695	     3.1891	    -3.6087	
    -0.4196	     2.0981	    -7.5531	    -1.0910	     7.7209	     1.2589	    -9.5673	     2.6016	     2.3499	    -3.9444	
    -0.3357	     2.1820	    -7.4692	    -1.8463	     7.8049	     0.4196	    -9.8190	     2.2659	     1.4267	    -4.1122	
    -0.2518	     2.3499	    -7.3853	    -2.6016	     7.8049	    -0.4196	    -9.9869	     1.8463	     0.5035	    -4.2801	
    -0.2518	     2.4338	    -7.3853	    -3.2730	     7.8049	    -1.2589	    -9.9869	     1.3428	    -0.3357	    -4.2801	
    -0.4196	     2.4338	    -7.5531	    -4.1122	     7.8049	    -2.1820	    -9.8190	     0.7553	    -1.0071	    -4.3640	
    -0.7553	     2.3499	    -7.7209	    -5.0354	     7.7209	    -3.1891	    -9.6512	    -0.0839	    -1.6785	    -4.6158	
    -1.3428	     2.0981	    -7.9727	    -6.2103	     7.6370	    -4.5319	    -9.3994	    -1.0910	    -2.3499	    -5.1193	
    -2.0981	     1.6785	    -8.2245	    -7.6370	     7.6370	    -6.0425	    -9.1476	    -2.3499	    -3.1052	    -5.9586	
    -2.9373	     1.1749	    -8.3923	    -9.3994	     7.5531	    -7.8049	    -8.9798	    -3.8605	    -4.0283	    -7.1335	
    -3.9444	     0.5875	    -8.5602	   -11.4136	     7.6370	    -9.7351	    -8.9798	    -5.5389	    -5.1193	    -8.4763	
    -4.9515	     0.0000	    -8.6441	   -13.5956	     7.7209	   -11.7493	    -9.0637	    -7.3853	    -6.3782	   -10.1547	
    -6.0425	    -0.7553	    -8.8120	   -15.6937	     7.7209	   -13.8474	    -9.4833	    -9.2316	    -7.8049	   -11.9171	
    -7.0496	    -1.4267	    -9.1476	   -17.8757	     7.7209	   -15.8615	   -10.0708	   -11.0779	    -9.3994	   -13.7634	
    -8.0566	    -2.2659	    -9.4833	   -19.9738	     7.6370	   -17.7917	   -10.9100	   -13.0081	   -11.1618	   -15.5258	
    -9.1476	    -3.1052	    -9.9869	   -21.9879	     7.4692	   -19.5541	   -12.0010	   -14.8544	   -12.9242	   -17.2043	
   -10.0708	    -3.9444	   -10.4904	   -23.7503	     7.1335	   -21.2326	   -13.2599	   -16.5329	   -14.5187	   -18.7149	
   -10.9100	    -4.7836	   -11.1618	   -25.3448	     6.7978	   -22.5754	   -14.6027	   -17.9596	   -16.0294	   -19.8059	
   -11.5814	    -5.6229	   -11.7493	   -26.6037	     6.3782	   -23.7503	   -15.7776	   -19.0506	   -17.2043	   -20.5612	
   -12.0850	    -6.3782	   -12.3367	   -27.6108	     5.8746	   -24.5895	   -16.8686	   -19.8898	   -18.0435	   -20.9808	
   -12.5885	    -7.0496	   -13.0081	   -28.4500	     5.4550	   -25.3448	   -17.7078	   -20.4773	   -18.6310	   -21.0648	
   -12.9242	    -7.7209	   -13.5117	   -29.0375	     5.0354	   -25.9323	   -18.2114	   -20.8969	   -18.8828	   -20.8969	
   -13.1760	    -8.3084	   -14.0152	   -29.4571	     4.6997	   -26.5198	   -18.3792	   -21.1487	   -18.9667	   -20.5612	
   -13.2599	    -8.8120	   -14.4348	   -29.7089	     4.6158	   -26.9394	   -18.1274	   -21.4005	   -18.7988	   -19.9738	
   -13.3438	    -9.0637	   -14.6027	   -29.7089	     4.6997	   -27.2751	   -17.3721	   -21.5683	   -18.6310	   -19.3024	
   -13.4277	    -9.3155	   -14.6866	   -29.6249	     5.0354	   -27.6947	   -16.1972	   -21.8201	   -18.4631	   -18.6310	
   -13.4277	    -9.4833	   -14.6866	   -29.4571	     5.4550	   -28.0304	   -14.6866	   -22.1558	   -18.3792	   -18.0435	
   -13.5956	    -9.6512	   -14.6866	   -29.2892	     5.9586	   -28.5339	   -13.0081	   -22.6593	   -18.4631	   -17.7917	
   -13.7634	    -9.9030	   -14.6027	   -28.9536	     6.4621	   -28.9536	   -11.3297	   -23.3307	   -18.7988	   -17.7917	
   -13.9313	   -10.1547	   -14.5187	   -28.6179	     6.9656	   -29.2892	    -9.7351	   -24.0021	   -19.2184	   -18.0435	
   -14.0991	   -10.4065	   -14.3509	   -28.1143	     7.3853	   -29.5410	    -8.3084	   -24.3378	   -19.5541	   -18.2953	
   -14.0991	   -10.4065	   -14.0991	   -27.3590	     7.8049	   -29.3732	    -7.1335	   -24.3378	   -19.7220	   -18.4631	
   -13.8474	   -10.3226	   -13.6795	   -26.2680	     8.2245	   -28.7857	    -6.2103	   -23.8342	   -19.4702	   -18.4631	
   -13.4277	    -9.9869	   -13.1760	   -25.0092	     8.5602	   -27.8625	    -5.4550	   -22.6593	   -18.7988	   -18.1274	
   -12.8403	    -9.4833	   -12.5885	   -23.4985	     8.8959	   -26.5198	    -5.0354	   -21.0648	   -17.7078	   -17.4561	
   -12.1689	    -8.8959	   -12.1689	   -21.9040	     9.0637	   -25.0092	    -4.9515	   -19.0506	   -16.3651	   -16.5329	
   -11.4975	    -8.3923	   -11.8332	   -20.3934	     9.0637	   -23.3307	    -5.0354	   -16.9525	   -14.7705	   -15.4419	
   -11.0779	    -8.0566	   -11.8332	   -19.1345	     8.9798	   -21.7361	    -5.5389	   -14.9384	   -13.0920	   -14.1830	
   -10.8261	    -7.8888	   -12.0850	   -18.1274	     8.7280	   -20.2255	    -6.2103	   -13.0081	   -11.3297	   -12.7563	
   -10.8261	    -7.8049	   -12.5046	   -17.3721	     8.3923	   -18.9667	    -6.9656	   -11.2457	    -9.6512	   -11.2457	
   -10.9100	    -7.8049	   -13.0081	   -16.8686	     8.1406	   -17.8757	    -7.6370	    -9.6512	    -7.8888	    -9.5673	
   -11.0779	    -7.8049	   -13.5117	   -16.6168	     8.0566	   -16.8686	    -8.2245	    -8.2245	    -6.1264	    -7.8049	
   -11.3297	    -7.8049	   -13.8474	   -16.3651	     8.1406	   -15.9454	    -8.5602	    -6.9656	    -4.4479	    -5.8746	
   -11.6653	    -7.7209	   -14.0991	   -16.2811	     8.3923	   -15.1901	    -8.7280	    -5.8746	    -2.8534	    -3.9444	
   -12.0010	    -7.7209	   -14.1830	   -16.1972	     8.7280	   -14.6027	    -8.7280	    -5.0354	    -1.4267	    -2.1820	
   -12.5046	    -7.7209	   -14.0991	   -16.1972	     9.1476	   -14.1830	    -8.6441	    -4.4479	    -0.3357	    -0.6714	
   -13.0920	    -7.8888	   -14.0991	   -16.3651	     9.4833	   -14.0991	    -8.6441	    -4.1122	     0.5035	     0.4196	
   -13.7634	    -8.1406	   -14.0991	   -16.5329	     9.6512	   -14.1830	    -8.7280	    -4.1122	     0.8392	     1.0071	
   -14.5187	    -8.5602	   -14.1830	   -16.9525	     9.7351	   -14.6027	    -8.8959	    -4.5319	     0.7553	     0.9232	
   -15.3580	    -9.0637	   -14.3509	   -17.2882	     9.4833	   -15.1062	    -9.2316	    -5.1193	     0.2518	     0.3357	
   -16.1133	    -9.6512	   -14.5187	   -17.7917	     9.1476	   -15.7776	    -9.6512	    -5.9586	    -0.6714	    -0.7553	
   -16.8686	   -10.2386	   -14.8544	   -18.2114	     8.6441	   -16.4490	   -10.2386	    -6.9656	    -1.8463	    -2.1820	
   -17.5400	   -10.6583	   -15.1901	   -18.5471	     7.9727	   -17.1204	   -10.9100	    -7.9727	    -3.2730	    -3.9444	
   -17.9596	   -11.0779	   -15.4419	   -18.8828	     7.3013	   -17.6239	   -11.7493	    -8.8959	    -4.6997	    -5.7907	
   -18.2114	   -11.3297	   -15.7776	   -19.0506	     6.5460	   -18.0435	   -12.5885	    -9.7351	    -6.1264	    -7.6370	
   -18.2114	   -11.4136	   -16.0294	   -19.1345	     5.7907	   -18.2953	   -13.5117	   -10.4065	    -7.4692	    -9.3155	
   -17.9596	   -11.4136	   -16.1972	   -19.1345	     5.1193	   -18.4631	   -14.3509	   -10.9100	    -8.6441	   -10.8261	
   -17.5400	   -11.2457	   -16.2811	   -18.9667	     4.5319	   -18.3792	   -15.1062	   -11.1618	    -9.5673	   -12.1689	
   -16.8686	   -10.9100	   -16.3651	   -18.7149	     4.0283	   -18.2114	   -15.6937	   -11.3297	   -10.3226	   -13.2599	
   -16.1133	   -10.4904	   -16.2811	   -18.3792	     3.6087	   -17.9596	   -16.1133	   -11.2457	   -10.8261	   -14.2670	
   -15.3580	    -9.9869	   -16.1133	   -17.9596	     3.2730	   -17.5400	   -16.3651	   -11.1618	   -11.2457	   -15.1062	
   -14.4348	    -9.4833	   -15.8615	   -17.4561	     2.9373	   -17.1204	   -16.3651	   -10.9940	   -11.4975	   -15.8615	
   -13.6795	    -8.8120	   -15.4419	   -16.7847	     2.6855	   -16.7007	   -16.1972	   -10.7422	   -11.6653	   -16.5329	
   -12.8403	    -8.0566	   -15.0223	   -16.0294	     2.5177	   -16.1972	   -15.9454	   -10.4904	   -11.9171	   -17.2043	
   -12.0850	    -7.3013	   -14.5187	   -15.1901	     2.3499	   -15.6937	   -15.5258	   -10.3226	   -12.0850	   -17.8757	
   -11.4136	    -6.5460	   -13.9313	   -14.3509	     2.1820	   -15.1901	   -15.1062	   -10.2386	   -12.3367	   -18.6310	
   -10.8261	    -5.7907	   -13.4277	   -13.5117	     2.0142	   -14.8544	   -14.7705	   -10.3226	   -12.6724	   -19.3863	
   -10.1547	    -5.0354	   -12.8403	   -12.8403	     1.7624	   -14.5187	   -14.4348	   -10.4904	   -13.0920	   -20.3094	
    -9.4833	    -4.4479	   -12.4207	   -12.3367	     1.5106	   -14.2670	   -14.1830	   -10.8261	   -13.5117	   -21.1487	
    -8.8120	    -3.8605	   -12.0010	   -11.8332	     1.2589	   -14.0991	   -14.0152	   -11.3297	   -13.8474	   -21.9879	
    -8.1406	    -3.3569	   -11.7493	   -11.4136	     0.8392	   -13.9313	   -14.0152	   -11.9171	   -14.2670	   -22.8271	
    -7.4692	    -3.1052	   -11.6653	   -11.0779	     0.4196	   -13.8474	   -14.1830	   -12.6724	   -14.7705	   -23.6664	
    -7.0496	    -3.1052	   -11.7493	   -10.8261	     0.0000	   -13.8474	   -14.6866	   -13.4277	   -15.1901	   -24.4217	
    -6.7978	    -3.2730	   -12.1689	   -10.5743	    -0.5035	   -13.9313	   -15.3580	   -14.1830	   -15.6937	   -25.1770	
    -6.7139	    -3.7766	   -12.8403	   -10.4065	    -1.0071	   -14.0152	   -16.3651	   -14.8544	   -16.1133	   -25.7645	
    -6.7978	    -4.4479	   -13.5956	   -10.2386	    -1.5106	   -14.1830	   -17.6239	   -15.2740	   -16.5329	   -26.1841	
    -7.1335	    -5.2872	   -14.6027	   -10.1547	    -2.0142	   -14.3509	   -19.1345	   -15.4419	   -16.7847	   -26.4359	
    -7.6370	    -6.1264	   -15.6097	   -10.2386	    -2.5177	   -14.6866	   -20.8130	   -15.2740	   -16.9525	   -26.5198	
    -8.3084	    -7.2174	   -16.8686	   -10.4904	    -3.1891	   -15.0223	   -22.5754	   -14.9384	   -16.9525	   -26.3519	
    -9.1476	    -8.2245	   -18.1274	   -10.9100	    -3.9444	   -15.4419	   -24.4217	   -14.5187	   -16.7847	   -25.9323	
   -10.0708	    -9.3155	   -19.4702	   -11.4975	    -4.6997	   -15.8615	   -26.1002	   -13.8474	   -16.3651	   -25.2609	
   -10.9940	   -10.3226	   -20.6451	   -12.0850	    -5.2872	   -16.1972	   -27.4429	   -13.1760	   -15.7776	   -24.2538	
   -11.8332	   -11.0779	   -21.5683	   -12.5885	    -5.6229	   -16.3651	   -28.1143	   -12.2528	   -14.7705	   -22.8271	
   -12.4207	   -11.4975	   -22.0718	   -13.0081	    -5.6229	   -16.3651	   -28.1143	   -11.1618	   -13.4277	   -21.0648	
   -12.8403	   -11.6653	   -22.1558	   -13.1760	    -5.2032	   -16.1972	   -27.4429	    -9.9869	   -11.9171	   -18.9667	
   -13.0081	   -11.5814	   -21.8201	   -13.2599	    -4.3640	   -15.9454	   -26.1002	    -8.6441	   -10.1547	   -16.7847	
   -12.9242	   -11.0779	   -21.0648	   -13.2599	    -3.1052	   -15.5258	   -24.1699	    -7.3013	    -8.2245	   -14.5187	
   -12.6724	   -10.4065	   -19.8059	   -13.2599	    -1.5106	   -15.0223	   -21.8201	    -5.9586	    -6.2943	   -12.4207	
   -12.0850	    -9.4833	   -18.2953	   -13.1760	     0.2518	   -14.5187	   -19.1345	    -4.5319	    -4.4479	   -10.4904	
   -11.4136	    -8.3084	   -16.4490	   -13.0920	     2.2659	   -13.9313	   -16.2811	    -3.2730	    -2.6855	    -8.8959	
   -10.6583	    -7.0496	   -14.4348	   -13.1760	     4.4479	   -13.4277	   -13.4277	    -2.0981	    -1.0910	    -7.6370	
    -9.9030	    -5.7068	   -12.3367	   -13.3438	     6.5460	   -13.0081	   -10.6583	    -1.1749	     0.0839	    -6.7978	
    -9.3155	    -4.3640	   -10.3226	   -13.7634	     8.4763	   -12.8403	    -8.1406	    -0.5035	     0.9232	    -6.3782	
    -8.8959	    -3.2730	    -8.4763	   -14.3509	    10.2386	   -12.8403	    -5.9586	    -0.2518	     1.3428	    -6.2943	
    -8.7280	    -2.3499	    -6.9656	   -15.1062	    11.5814	   -13.2599	    -4.1962	    -0.5035	     1.3428	    -6.6299	
    -8.8959	    -1.7624	    -5.7907	   -16.1133	    12.5885	   -14.0152	    -2.9373	    -1.0071	     1.0910	    -7.1335	
    -9.4833	    -1.5945	    -5.1193	   -17.2882	    13.0920	   -15.0223	    -2.1820	    -2.0142	     0.4196	    -7.8049	
   -10.3226	    -1.7624	    -4.7836	   -18.7149	    13.2599	   -16.3651	    -1.7624	    -3.3569	    -0.5035	    -8.5602	
   -11.4975	    -2.2659	    -4.8676	   -20.4773	    13.0920	   -18.0435	    -1.7624	    -5.0354	    -1.6785	    -9.3994	
   -12.8403	    -3.1052	    -5.2032	   -22.5754	    12.5885	   -19.9738	    -1.9302	    -7.0496	    -3.1052	   -10.3226	
   -14.3509	    -4.1962	    -5.7068	   -24.8413	    12.0010	   -21.9879	    -2.1820	    -9.1476	    -4.7836	   -11.3297	
   -15.7776	    -5.3711	    -6.2103	   -27.1912	    11.2457	   -24.1699	    -2.4338	   -11.3297	    -6.5460	   -12.3367	
   -17.0364	    -6.4621	    -6.7978	   -29.5410	    10.5743	   -26.3519	    -2.6016	   -13.5117	    -8.3923	   -13.4277	
   -18.1274	    -7.4692	    -7.2174	   -31.7230	     9.9869	   -28.4500	    -2.5177	   -15.6937	   -10.2386	   -14.4348	
   -18.9667	    -8.3923	    -7.6370	   -33.9050	     9.4833	   -30.4642	    -2.3499	   -17.7078	   -12.1689	   -15.6097	
   -19.7220	    -9.1476	    -7.9727	   -35.9192	     9.1476	   -32.4783	    -2.0142	   -19.8059	   -14.0991	   -16.9525	
   -20.3094	    -9.9030	    -8.2245	   -37.8494	     8.8120	   -34.3246	    -1.5945	   -21.8201	   -16.0294	   -18.2953	
   -20.8969	   -10.5743	    -8.6441	   -39.6957	     8.5602	   -36.2549	    -1.1749	   -23.9182	   -17.9596	   -19.8898	
   -21.5683	   -11.3297	    -9.0637	   -41.5421	     8.3923	   -38.0173	    -0.9232	   -26.1002	   -19.8898	   -21.4005	
   -22.3236	   -12.0850	    -9.6512	   -43.2205	     8.1406	   -39.6957	    -0.7553	   -28.2822	   -21.7361	   -22.9950	
   -23.1628	   -12.9242	   -10.4904	   -44.8151	     7.8049	   -41.2903	    -0.9232	   -30.3802	   -23.4985	   -24.5895	
   -24.2538	   -13.9313	   -11.5814	   -46.2418	     7.3013	   -42.7170	    -1.4267	   -32.5623	   -25.0092	   -26.1002	
   -25.4288	   -15.0223	   -12.8403	   -47.4167	     6.6299	   -43.9758	    -2.3499	   -34.4925	   -26.4359	   -27.4429	
   -26.7715	   -16.1972	   -14.4348	   -48.3398	     5.7907	   -45.0668	    -3.6087	   -36.3388	   -27.5269	   -28.6179	
   -28.1143	   -17.3721	   -15.9454	   -48.9273	     4.7836	   -45.9061	    -5.0354	   -37.7655	   -28.3661	   -29.5410	
   -29.2892	   -18.4631	   -17.4561	   -49.0952	     3.9444	   -46.4096	    -6.6299	   -38.6887	   -28.7018	   -30.0446	
   -30.2124	   -19.3024	   -18.7149	   -48.9273	     3.1052	   -46.4935	    -8.1406	   -39.1083	   -28.7018	   -30.0446	
   -30.7999	   -19.8898	   -19.7220	   -48.4238	     2.5177	   -46.1578	    -9.4833	   -38.7726	   -28.3661	   -29.7089	
   -31.0516	   -20.3094	   -20.3934	   -47.6685	     2.0981	   -45.5704	   -10.6583	   -38.0173	   -27.6947	   -29.0375	
   -31.2195	   -20.5612	   -20.8969	   -46.7453	     1.7624	   -44.8990	   -11.6653	   -36.9263	   -27.0233	   -28.1143	
   -31.2195	   -20.8130	   -21.3165	   -45.9061	     1.5106	   -44.1437	   -12.5046	   -35.7513	   -26.3519	   -27.1912	
   -31.3034	   -21.0648	   -21.7361	   -45.0668	     1.2589	   -43.3884	   -13.2599	   -34.5764	   -25.9323	   -26.4359	
   -31.3873	   -21.3165	   -22.0718	   -44.3115	     1.0071	   -42.8009	   -13.8474	   -33.7372	   -25.6805	   -25.6805	
   -31.5552	   -21.6522	   -22.3236	   -43.5562	     0.8392	   -42.2134	   -14.1830	   -32.9819	   -25.5966	   -25.1770	
   -31.7230	   -21.9040	   -22.4075	   -42.8009	     0.8392	   -41.7099	   -14.2670	   -32.4783	   -25.5966	   -24.7574	
   -31.8069	   -21.9879	   -22.4075	   -41.8777	     1.0071	   -41.1224	   -14.0991	   -31.9748	   -25.7645	   -24.4217	
   -31.7230	   -21.9040	   -22.1558	   -40.7867	     1.3428	   -40.3671	   -13.5956	   -31.5552	   -25.8484	   -24.0860	
   -31.4713	   -21.5683	   -21.6522	   -39.5279	     2.0142	   -39.5279	   -12.7563	   -31.1356	   -26.0162	   -23.9182	
   -30.8838	   -20.8969	   -20.9808	   -38.1012	     2.7695	   -38.5208	   -11.5814	   -30.7159	   -26.1002	   -23.7503	
   -30.1285	   -20.0577	   -20.0577	   -36.5906	     3.6926	   -37.2620	   -10.1547	   -30.1285	   -26.2680	   -23.7503	
   -29.2053	   -19.0506	   -19.0506	   -34.9121	     4.6158	   -35.9192	    -8.6441	   -29.6249	   -26.4359	   -23.8342	
   -28.1143	   -17.8757	   -18.0435	   -33.3176	     5.5389	   -34.4925	    -7.0496	   -29.0375	   -26.6037	   -24.0860	
   -26.8555	   -16.6168	   -17.0364	   -31.7230	     6.2943	   -32.9819	    -5.5389	   -28.3661	   -26.6037	   -24.2538	
   -25.5127	   -15.2740	   -16.1133	   -30.1285	     6.8817	   -31.2195	    -4.1962	   -27.6108	   -26.5198	   -24.4217	
   -24.0860	   -13.9313	   -15.2740	   -28.6179	     7.2174	   -29.3732	    -3.1891	   -26.6037	   -26.1841	   -24.2538	
   -22.4915	   -12.5046	   -14.6027	   -26.9394	     7.3013	   -27.3590	    -2.5177	   -25.4288	   -25.6805	   -23.9182	
   -20.8130	   -11.1618	   -14.0152	   -25.2609	     7.2174	   -25.2609	    -2.1820	   -24.0860	   -24.8413	   -23.2468	
   -19.1345	    -9.9030	   -13.5117	   -23.5825	     6.8817	   -23.0789	    -2.1820	   -22.4915	   -23.8342	   -22.3236	
   -17.5400	    -8.8120	   -13.1760	   -21.9040	     6.4621	   -20.9808	    -2.3499	   -20.8969	   -22.7432	   -21.2326	
   -15.9454	    -7.8049	   -12.7563	   -20.3094	     5.8746	   -18.9667	    -2.6016	   -19.2184	   -21.6522	   -20.0577	
   -14.5187	    -6.8817	   -12.2528	   -18.7988	     5.3711	   -17.2043	    -2.8534	   -17.6239	   -20.5612	   -18.8828	
   -13.1760	    -6.0425	   -11.5814	   -17.4561	     5.0354	   -15.6937	    -3.0212	   -16.1972	   -19.6381	   -17.7917	
   -12.0010	    -5.2872	   -10.7422	   -16.1972	     4.8676	   -14.3509	    -2.9373	   -14.9384	   -18.9667	   -16.9525	
   -10.9100	    -4.5319	    -9.7351	   -15.1062	     4.8676	   -13.2599	    -2.6016	   -13.7634	   -18.3792	   -16.2811	
    -9.9030	    -3.8605	    -8.6441	   -14.1830	     5.1193	   -12.4207	    -2.0981	   -12.8403	   -18.0435	   -15.8615	
    -8.9798	    -3.1052	    -7.6370	   -13.5117	     5.5389	   -11.8332	    -1.5106	   -12.0850	   -17.7917	   -15.6097	
    -8.2245	    -2.5177	    -6.7139	   -13.0081	     5.9586	   -11.4136	    -1.0071	   -11.6653	   -17.7078	   -15.6937	
    -7.7209	    -2.0142	    -6.0425	   -12.9242	     6.2943	   -11.3297	    -0.6714	   -11.4975	   -17.7917	   -15.9454	
    -7.4692	    -1.6785	    -5.7068	   -13.0920	     6.4621	   -11.4975	    -0.5875	   -11.6653	   -18.0435	   -16.4490	
    -7.3853	    -1.5106	    -5.7907	   -13.5117	     6.3782	   -11.9171	    -1.0071	   -12.1689	   -18.3792	   -17.2043	
    -7.5531	    -1.5945	    -6.1264	   -14.1830	     6.1264	   -12.5885	    -1.7624	   -12.9242	   -18.8828	   -18.2114	
    -7.8888	    -1.7624	    -6.7139	   -14.8544	     5.6229	   -13.3438	    -2.8534	   -13.8474	   -19.3863	   -19.3863	
    -8.2245	    -2.0981	    -7.4692	   -15.5258	     5.0354	   -14.0991	    -4.1122	   -14.7705	   -19.8898	   -20.7291	
    -8.6441	    -2.4338	    -8.3084	   -16.1972	     4.3640	   -14.7705	    -5.6229	   -15.6097	   -20.3934	   -22.0718	
    -8.8959	    -2.8534	    -9.1476	   -16.6168	     3.6087	   -15.3580	    -7.1335	   -16.1133	   -20.7291	   -23.4146	
    -9.1476	    -3.2730	    -9.9030	   -16.8686	     2.7695	   -15.6937	    -8.7280	   -16.2811	   -20.9808	   -24.6735	
    -9.3155	    -3.7766	   -10.5743	   -16.9525	     2.0142	   -15.9454	   -10.1547	   -16.0294	   -20.9808	   -25.6805	
    -9.3155	    -4.1962	   -11.2457	   -16.8686	     1.2589	   -15.9454	   -11.5814	   -15.4419	   -20.8969	   -26.5198	
    -9.3994	    -4.7836	   -11.8332	   -16.6168	     0.5875	   -15.8615	   -12.8403	   -14.6027	   -20.5612	   -27.0233	
    -9.3994	    -5.3711	   -12.4207	   -16.2811	    -0.1678	   -15.6097	   -13.9313	   -13.5956	   -20.0577	   -27.1912	
    -9.4833	    -6.0425	   -12.9242	   -15.8615	    -0.8392	   -15.3580	   -14.9384	   -12.4207	   -19.3863	   -27.0233	
    -9.6512	    -6.7978	   -13.5117	   -15.4419	    -1.5106	   -15.0223	   -15.7776	   -11.3297	   -18.6310	   -26.4359	
    -9.9030	    -7.5531	   -13.9313	   -14.9384	    -2.0981	   -14.6027	   -16.4490	   -10.2386	   -17.7917	   -25.5966	
   -10.2386	    -8.3084	   -14.4348	   -14.3509	    -2.7695	   -14.0991	   -17.0364	    -9.2316	   -16.8686	   -24.3378	
   -10.6583	    -9.1476	   -14.8544	   -13.8474	    -3.2730	   -13.5956	   -17.3721	    -8.2245	   -15.8615	   -22.9111	
   -11.0779	    -9.7351	   -15.1901	   -13.2599	    -3.7766	   -13.0081	   -17.7078	    -7.1335	   -14.7705	   -21.2326	
   -11.4975	   -10.2386	   -15.3580	   -12.6724	    -4.1122	   -12.3367	   -17.8757	    -6.0425	   -13.5956	   -19.3863	
   -11.8332	   -10.4065	   -15.4419	   -11.9171	    -4.3640	   -11.5814	   -17.8757	    -4.9515	   -12.3367	   -17.3721	
   -11.9171	   -10.3226	   -15.3580	   -11.1618	    -4.4479	   -10.6583	   -17.9596	    -3.7766	   -10.9940	   -15.3580	
   -11.9171	   -10.0708	   -15.1062	   -10.3226	    -4.4479	    -9.7351	   -17.9596	    -2.6016	    -9.7351	   -13.5117	
   -11.8332	    -9.5673	   -14.8544	    -9.4833	    -4.3640	    -8.8959	   -18.1274	    -1.5945	    -8.5602	   -11.9171	
   -11.6653	    -8.9798	   -14.6027	    -8.7280	    -4.3640	    -8.2245	   -18.4631	    -0.8392	    -7.5531	   -10.6583	
   -11.4136	    -8.3084	   -14.3509	    -8.0566	    -4.3640	    -7.6370	   -18.8828	    -0.1678	    -6.8817	    -9.8190	
   -11.1618	    -7.6370	   -14.0991	    -7.3853	    -4.2801	    -7.1335	   -19.3024	     0.2518	    -6.3782	    -9.4833	
   -10.7422	    -6.9656	   -13.7634	    -6.8817	    -4.2801	    -6.7978	   -19.8059	     0.5035	    -6.1264	    -9.3994	
   -10.2386	    -6.1264	   -13.3438	    -6.4621	    -4.1122	    -6.5460	   -20.0577	     0.7553	    -5.9586	    -9.5673	
    -9.6512	    -5.2872	   -12.8403	    -6.0425	    -3.7766	    -6.2103	   -20.1416	     0.9232	    -5.7068	    -9.9869	
    -8.9798	    -4.4479	   -12.2528	    -5.7068	    -3.3569	    -5.9586	   -19.8898	     1.0910	    -5.4550	   -10.3226	
    -8.2245	    -3.6087	   -11.4975	    -5.2872	    -2.7695	    -5.6229	   -19.3863	     1.3428	    -5.1193	   -10.6583	
    -7.4692	    -2.7695	   -10.6583	    -5.0354	    -2.0981	    -5.4550	   -18.7149	     1.5945	    -4.7836	   -10.9100	
    -6.7139	    -2.0981	    -9.9030	    -4.8676	    -1.3428	    -5.3711	   -18.0435	     1.6785	    -4.3640	   -11.0779	
    -6.1264	    -1.5945	    -9.2316	    -4.9515	    -0.6714	    -5.4550	   -17.2882	     1.5945	    -4.1122	   -11.3297	
    -5.7907	    -1.3428	    -8.7280	    -5.3711	     0.0000	    -5.7907	   -16.7007	     1.2589	    -4.0283	   -11.5814	
    -5.7068	    -1.3428	    -8.3084	    -6.0425	     0.5875	    -6.4621	   -16.1133	     0.7553	    -4.1122	   -11.8332	
    -5.8746	    -1.5945	    -7.9727	    -6.9656	     1.0910	    -7.3853	   -15.6937	     0.0000	    -4.4479	   -12.3367	
    -6.2943	    -2.0981	    -7.8888	    -8.2245	     1.4267	    -8.5602	   -15.4419	    -1.0071	    -4.9515	   -12.8403	
    -6.9656	    -2.7695	    -7.9727	    -9.6512	     1.5945	    -9.9030	   -15.3580	    -2.0981	    -5.6229	   -13.5956	
    -7.8049	    -3.6087	    -8.2245	   -11.1618	     1.5106	   -11.4975	   -15.5258	    -3.4409	    -6.5460	   -14.5187	
    -8.8120	    -4.5319	    -8.6441	   -12.7563	     1.1749	   -13.1760	   -15.9454	    -4.9515	    -7.6370	   -15.5258	
    -9.8190	    -5.4550	    -9.2316	   -14.3509	     0.5875	   -14.8544	   -16.6168	    -6.4621	    -8.7280	   -16.6168	
   -10.8261	    -6.2943	    -9.9030	   -15.7776	    -0.2518	   -16.4490	   -17.5400	    -8.0566	    -9.9030	   -17.7078	
   -11.6653	    -6.9656	   -10.5743	   -16.8686	    -1.0910	   -17.7917	   -18.4631	    -9.5673	   -10.9940	   -18.7149	
   -12.2528	    -7.5531	   -11.1618	   -17.6239	    -2.0142	   -18.9667	   -19.3863	   -10.9940	   -11.9171	   -19.5541	
   -12.6724	    -7.8888	   -11.7493	   -18.0435	    -2.8534	   -19.8898	   -20.2255	   -12.2528	   -12.6724	   -20.1416	
   -12.8403	    -8.1406	   -12.3367	   -18.1274	    -3.6926	   -20.4773	   -20.9808	   -13.2599	   -13.2599	   -20.5612	
   -13.0081	    -8.3923	   -12.8403	   -17.9596	    -4.4479	   -20.8969	   -21.6522	   -14.0152	   -13.5956	   -20.7291	
   -13.0081	    -8.5602	   -13.4277	   -17.6239	    -5.1193	   -21.1487	   -22.2397	   -14.4348	   -13.9313	   -20.7291	
   -13.0920	    -8.8120	   -14.0152	   -17.2882	    -5.7068	   -21.3165	   -22.7432	   -14.6027	   -14.0991	   -20.5612	
   -13.0920	    -9.1476	   -14.6866	   -16.7847	    -6.2103	   -21.4005	   -23.3307	   -14.5187	   -14.2670	   -20.0577	
   -13.1760	    -9.3994	   -15.2740	   -16.2811	    -6.5460	   -21.4005	   -23.7503	   -14.0152	   -14.2670	   -19.3024	
   -13.0920	    -9.7351	   -15.8615	   -15.6097	    -6.7139	   -21.2326	   -24.0860	   -13.1760	   -14.0991	   -18.2114	
   -13.0081	    -9.9030	   -16.2811	   -14.8544	    -6.6299	   -20.8130	   -24.0860	   -12.0850	   -13.7634	   -16.6168	
   -12.8403	    -9.9869	   -16.6168	   -14.0152	    -6.4621	   -20.1416	   -23.8342	   -10.6583	   -13.2599	   -14.7705	
   -12.5885	    -9.9869	   -16.8686	   -13.0081	    -6.1264	   -19.2184	   -23.1628	    -9.1476	   -12.5046	   -12.5046	
   -12.1689	    -9.9030	   -16.9525	   -12.0010	    -5.5389	   -18.0435	   -22.1558	    -7.4692	   -11.5814	   -10.0708	
   -11.6653	    -9.6512	   -16.8686	   -10.9940	    -4.9515	   -16.7847	   -20.7291	    -5.7907	   -10.4904	    -7.4692	
   -11.0779	    -9.3155	   -16.7847	    -9.9030	    -4.1962	   -15.4419	   -19.1345	    -4.1962	    -9.3994	    -5.0354	
   -10.4904	    -8.8959	   -16.6168	    -8.9798	    -3.3569	   -14.1830	   -17.2882	    -2.7695	    -8.3923	    -2.9373	
    -9.9869	    -8.4763	   -16.4490	    -8.1406	    -2.4338	   -12.9242	   -15.3580	    -1.6785	    -7.5531	    -1.3428	
    -9.4833	    -8.0566	   -16.1972	    -7.4692	    -1.5106	   -11.9171	   -13.5117	    -0.8392	    -6.8817	    -0.5035	
    -9.0637	    -7.7209	   -16.0294	    -7.0496	    -0.6714	   -11.0779	   -11.8332	    -0.5035	    -6.4621	    -0.3357	
    -8.8120	    -7.3853	   -15.8615	    -6.8817	     0.0839	   -10.5743	   -10.4904	    -0.5035	    -6.2943	    -1.0071	
    -8.6441	    -7.1335	   -15.7776	    -6.8817	     0.5875	   -10.4904	    -9.5673	    -0.8392	    -6.4621	    -2.3499	
    -8.5602	    -6.9656	   -15.8615	    -7.0496	     0.8392	   -10.5743	    -9.0637	    -1.5106	    -6.8817	    -4.1122	
    -8.4763	    -6.9656	   -16.0294	    -7.3013	     0.8392	   -10.8261	    -8.9798	    -2.2659	    -7.5531	    -6.2103	
    -8.4763	    -6.9656	   -16.1972	    -7.5531	     0.5875	   -11.2457	    -9.2316	    -3.1052	    -8.2245	    -8.3923	
    -8.3084	    -6.8817	   -16.3651	    -7.8888	     0.2518	   -11.5814	    -9.7351	    -3.9444	    -9.0637	   -10.5743	
    -8.1406	    -6.8817	   -16.5329	    -8.0566	    -0.2518	   -11.7493	   -10.4065	    -4.7836	    -9.8190	   -12.4207	
    -7.8049	    -6.7139	   -16.6168	    -8.0566	    -0.9232	   -11.9171	   -11.0779	    -5.4550	   -10.4904	   -14.0152	
    -7.4692	    -6.6299	   -16.7007	    -8.0566	    -1.5945	   -11.8332	   -11.8332	    -5.9586	   -11.0779	   -15.1901	
    -6.9656	    -6.3782	   -16.6168	    -7.9727	    -2.1820	   -11.6653	   -12.5046	    -6.3782	   -11.4975	   -15.8615	
    -6.2943	    -6.0425	   -16.3651	    -7.7209	    -2.6855	   -11.3297	   -13.0081	    -6.6299	   -11.6653	   -16.0294	
    -5.3711	    -5.4550	   -15.8615	    -7.3013	    -2.8534	   -10.8261	   -13.1760	    -6.7139	   -11.5814	   -15.6937	
    -4.1962	    -4.6997	   -15.0223	    -6.5460	    -2.6016	    -9.9869	   -13.0081	    -6.5460	   -11.1618	   -14.8544	
    -2.8534	    -3.6087	   -13.8474	    -5.7068	    -2.0142	    -8.9798	   -12.5885	    -6.2103	   -10.4904	   -13.5117	
    -1.3428	    -2.4338	   -12.5046	    -4.6997	    -1.0910	    -7.8888	   -11.8332	    -5.7907	    -9.6512	   -12.0010	
     0.1678	    -1.2589	   -10.9940	    -3.7766	    -0.0839	    -6.8817	   -10.9100	    -5.3711	    -8.7280	   -10.4904	
     1.5106	    -0.0839	    -9.5673	    -2.9373	     1.0071	    -5.9586	    -9.9030	    -5.1193	    -7.9727	    -8.9798	
     2.7695	     1.0071	    -8.2245	    -2.1820	     2.0142	    -5.2872	    -8.8959	    -5.1193	    -7.4692	    -7.8049	
     3.7766	     1.9302	    -7.0496	    -1.5945	     2.9373	    -4.7836	    -7.8888	    -5.2032	    -7.1335	    -6.8817	
     4.6997	     2.7695	    -6.0425	    -1.0071	     3.6087	    -4.5319	    -6.8817	    -5.4550	    -7.0496	    -6.3782	
     5.2872	     3.3569	    -5.2032	    -0.5035	     4.1122	    -4.3640	    -6.1264	    -5.7907	    -7.2174	    -6.2103	
     5.7907	     3.8605	    -4.6158	     0.0000	     4.1962	    -4.4479	    -5.5389	    -5.9586	    -7.4692	    -6.3782	
     6.1264	     4.1962	    -4.2801	     0.5035	     4.0283	    -4.4479	    -5.2872	    -6.0425	    -7.8049	    -6.7978	
     6.3782	     4.4479	    -4.0283	     1.0910	     3.6087	    -4.5319	    -5.3711	    -5.8746	    -8.0566	    -7.3853	
     6.4621	     4.6158	    -4.0283	     1.7624	     3.0212	    -4.4479	    -5.7907	    -5.4550	    -8.2245	    -7.9727	
     6.4621	     4.6997	    -4.1962	     2.3499	     2.2659	    -4.3640	    -6.4621	    -4.9515	    -8.3084	    -8.6441	
     6.2943	     4.4479	    -4.6158	     2.7695	     1.4267	    -4.1962	    -7.5531	    -4.5319	    -8.3084	    -9.3155	
     5.8746	     4.0283	    -5.3711	     3.1052	     0.5875	    -3.9444	    -8.7280	    -4.1122	    -8.3084	    -9.9030	
     5.1193	     3.2730	    -6.4621	     3.1052	    -0.2518	    -3.8605	   -10.1547	    -3.8605	    -8.3923	   -10.4904	
     4.1962	     2.2659	    -7.8049	     3.0212	    -1.0910	    -3.7766	   -11.5814	    -3.6926	    -8.4763	   -10.9940	
     3.1052	     1.2589	    -9.3155	     2.7695	    -1.7624	    -3.7766	   -12.9242	    -3.5248	    -8.5602	   -11.2457	
     2.0142	     0.1678	   -10.8261	     2.6016	    -2.3499	    -3.6926	   -13.9313	    -3.3569	    -8.4763	   -11.2457	
     1.0071	    -0.6714	   -12.1689	     2.6855	    -2.6855	    -3.4409	   -14.6027	    -3.0212	    -8.2245	   -10.9100	
     0.2518	    -1.3428	   -13.2599	     2.8534	    -2.6855	    -3.0212	   -14.8544	    -2.4338	    -7.6370	   -10.3226	
    -0.1678	    -1.5945	   -13.8474	     3.2730	    -2.3499	    -2.4338	   -14.5187	    -1.5106	    -6.7978	    -9.3155	
    -0.3357	    -1.5945	   -13.9313	     3.7766	    -1.6785	    -1.6785	   -13.8474	    -0.4196	    -5.7068	    -8.1406	
    -0.1678	    -1.1749	   -13.3438	     4.4479	    -0.7553	    -0.7553	   -12.7563	     0.9232	    -4.5319	    -6.7978	
     0.2518	    -0.5035	   -12.2528	     5.2032	     0.5035	     0.2518	   -11.4975	     2.2659	    -3.2730	    -5.5389	
     0.7553	     0.3357	   -10.7422	     5.8746	     1.7624	     1.2589	   -10.2386	     3.6087	    -2.0981	    -4.4479	
     1.4267	     1.1749	    -9.0637	     6.5460	     3.0212	     2.1820	    -9.0637	     4.6997	    -1.1749	    -3.7766	
     2.0142	     1.9302	    -7.3853	     7.0496	     4.1122	     2.9373	    -8.2245	     5.6229	    -0.5875	    -3.4409	
     2.5177	     2.6016	    -5.8746	     7.3853	     4.8676	     3.5248	    -7.7209	     6.2103	    -0.2518	    -3.6926	
     3.0212	     3.0212	    -4.6997	     7.6370	     5.4550	     3.7766	    -7.6370	     6.5460	    -0.2518	    -4.2801	
     3.4409	     3.3569	    -3.8605	     7.8049	     5.7068	     3.7766	    -7.8049	     6.5460	    -0.6714	    -5.3711	
     3.7766	     3.5248	    -3.2730	     7.7209	     5.7907	     3.5248	    -8.3084	     6.3782	    -1.4267	    -6.8817	
     4.0283	     3.5248	    -3.0212	     7.3853	     5.6229	     3.0212	    -9.0637	     5.8746	    -2.4338	    -8.5602	
     4.1122	     3.3569	    -2.9373	     6.9656	     5.3711	     2.3499	    -9.8190	     5.1193	    -3.6087	   -10.4065	
     4.1122	     3.1891	    -3.1891	     6.2103	     5.0354	     1.4267	   -10.6583	     4.2801	    -4.7836	   -12.1689	
     4.0283	     2.8534	    -3.6087	     5.2032	     4.6158	     0.4196	   -11.4975	     3.2730	    -5.9586	   -13.6795	
     3.7766	     2.5177	    -4.1122	     3.9444	     4.2801	    -0.5875	   -12.1689	     2.2659	    -6.8817	   -14.8544	
     3.4409	     2.1820	    -4.6158	     2.6016	     3.9444	    -1.6785	   -12.6724	     1.3428	    -7.5531	   -15.4419	
     3.1052	     1.9302	    -5.1193	     1.1749	     3.7766	    -2.5177	   -12.8403	     0.6714	    -7.8049	   -15.4419	
     2.8534	     1.8463	    -5.3711	    -0.0839	     3.7766	    -3.1891	   -12.6724	     0.3357	    -7.5531	   -14.7705	
     2.7695	     2.1820	    -5.2872	    -1.0910	     4.0283	    -3.5248	   -12.0850	     0.4196	    -6.6299	   -13.3438	
     2.9373	     2.7695	    -4.8676	    -1.5945	     4.5319	    -3.4409	   -10.9940	     1.0071	    -5.2872	   -11.4136	
     3.4409	     3.6087	    -4.1122	    -1.7624	     5.3711	    -3.0212	    -9.6512	     1.9302	    -3.4409	    -9.0637	
     4.1122	     4.6997	    -3.1052	    -1.4267	     6.2943	    -2.2659	    -7.9727	     3.1891	    -1.3428	    -6.5460	
     4.8676	     5.8746	    -1.9302	    -0.9232	     7.3013	    -1.2589	    -6.2943	     4.4479	     0.8392	    -4.1122	
     5.5389	     6.9656	    -0.7553	    -0.3357	     8.3084	    -0.3357	    -4.6158	     5.4550	     2.7695	    -2.0142	
     6.1264	     7.8049	     0.2518	     0.0839	     9.0637	     0.4196	    -3.2730	     6.1264	     4.2801	    -0.4196	
     6.4621	     8.3923	     1.0071	     0.1678	     9.4833	     0.8392	    -2.3499	     6.2103	     5.2032	     0.5035	
     6.3782	     8.4763	     1.4267	    -0.2518	     9.4833	     0.7553	    -2.0142	     5.5389	     5.4550	     0.7553	
     5.9586	     8.2245	     1.5106	    -1.0910	     9.1476	     0.1678	    -2.1820	     4.3640	     5.1193	     0.4196	
     5.3711	     7.6370	     1.3428	    -2.2659	     8.4763	    -0.6714	    -2.8534	     2.6855	     4.1122	    -0.3357	
     4.6158	     6.8817	     1.0071	    -3.6087	     7.6370	    -1.8463	    -3.8605	     0.8392	     2.7695	    -1.4267	
     3.7766	     6.0425	     0.6714	    -5.0354	     6.7139	    -3.1052	    -4.9515	    -1.0071	     1.1749	    -2.5177	
     3.0212	     5.2872	     0.3357	    -6.4621	     5.7907	    -4.2801	    -6.0425	    -2.6855	    -0.5875	    -3.5248	
     2.4338	     4.6158	     0.1678	    -7.7209	     5.0354	    -5.2872	    -6.9656	    -3.8605	    -2.1820	    -4.2801	
     1.9302	     4.1962	     0.0000	    -8.8120	     4.4479	    -6.1264	    -7.6370	    -4.6158	    -3.5248	    -4.6997	
     1.5106	     3.8605	    -0.1678	    -9.6512	     4.0283	    -6.6299	    -8.0566	    -4.7836	    -4.6158	    -4.6997	
     1.3428	     3.6926	    -0.2518	   -10.2386	     3.7766	    -6.9656	    -8.1406	    -4.5319	    -5.2872	    -4.3640	
     1.2589	     3.7766	    -0.2518	   -10.5743	     3.7766	    -6.9656	    -7.7209	    -3.7766	    -5.4550	    -3.6926	
     1.2589	     3.9444	    -0.3357	   -10.4904	     4.0283	    -6.7978	    -6.9656	    -2.8534	    -5.2872	    -2.6016	
     1.2589	     4.1962	    -0.3357	   -10.2386	     4.4479	    -6.2943	    -5.7907	    -1.6785	    -4.6158	    -1.3428	
     1.4267	     4.4479	    -0.4196	    -9.8190	     5.0354	    -5.7068	    -4.2801	    -0.5035	    -3.6926	     0.0000	
     1.4267	     4.6158	    -0.5035	    -9.3155	     5.6229	    -5.1193	    -2.6016	     0.5035	    -2.5177	     1.3428	
     1.4267	     4.6158	    -0.5875	    -8.8120	     6.2943	    -4.6158	    -0.8392	     1.3428	    -1.4267	     2.4338	
     1.2589	     4.5319	    -0.8392	    -8.3923	     6.7978	    -4.1962	     0.8392	     1.9302	    -0.3357	     3.2730	
     0.9232	     4.2801	    -0.9232	    -7.9727	     7.3013	    -3.9444	     2.3499	     2.2659	     0.5035	     3.6926	
     0.5875	     4.0283	    -1.0910	    -7.7209	     7.6370	    -3.7766	     3.5248	     2.3499	     1.1749	     3.7766	
     0.1678	     3.6087	    -1.1749	    -7.4692	     7.8888	    -3.6926	     4.3640	     2.2659	     1.5106	     3.5248	
    -0.2518	     3.2730	    -1.1749	    -7.3853	     7.8888	    -3.7766	     4.8676	     2.0142	     1.6785	     2.9373	
    -0.6714	     2.8534	    -1.2589	    -7.4692	     7.8049	    -3.9444	     4.8676	     1.5945	     1.5945	     2.0981	
    -1.2589	     2.3499	    -1.4267	    -7.7209	     7.5531	    -4.2801	     4.4479	     1.0071	     1.2589	     1.0910	
    -1.8463	     1.7624	    -1.7624	    -7.9727	     7.2174	    -4.6997	     3.7766	     0.2518	     0.7553	    -0.1678	
    -2.6016	     1.0910	    -2.1820	    -8.3084	     6.7978	    -5.2032	     2.8534	    -0.5875	     0.0839	    -1.5945	
    -3.3569	     0.3357	    -2.7695	    -8.6441	     6.3782	    -5.7068	     1.8463	    -1.5106	    -0.6714	    -3.0212	
    -4.1962	    -0.5035	    -3.4409	    -8.9798	     6.0425	    -6.2103	     0.7553	    -2.4338	    -1.4267	    -4.5319	
    -5.0354	    -1.4267	    -4.1122	    -9.2316	     5.6229	    -6.7139	    -0.1678	    -3.2730	    -2.2659	    -5.8746	
    -5.9586	    -2.4338	    -4.9515	    -9.5673	     5.2872	    -7.1335	    -1.0071	    -4.1962	    -3.1052	    -7.2174	
    -6.8817	    -3.4409	    -5.7907	    -9.9030	     5.0354	    -7.5531	    -1.6785	    -5.0354	    -3.8605	    -8.3084	
    -7.7209	    -4.5319	    -6.6299	   -10.2386	     4.7836	    -7.9727	    -2.0142	    -5.8746	    -4.6997	    -9.2316	
    -8.4763	    -5.5389	    -7.3853	   -10.6583	     4.7836	    -8.3923	    -2.2659	    -6.6299	    -5.3711	    -9.9869	
    -9.0637	    -6.4621	    -8.0566	   -10.9940	     4.7836	    -8.8120	    -2.1820	    -7.3853	    -6.0425	   -10.4904	
    -9.5673	    -7.3013	    -8.5602	   -11.3297	     4.9515	    -9.1476	    -2.0142	    -8.0566	    -6.6299	   -10.9100	
    -9.9030	    -7.8888	    -8.9798	   -11.6653	     5.1193	    -9.4833	    -1.6785	    -8.6441	    -7.3013	   -11.1618	
   -10.0708	    -8.3923	    -9.2316	   -12.0010	     5.2872	    -9.8190	    -1.3428	    -9.2316	    -7.8888	   -11.3297	
   -10.0708	    -8.6441	    -9.4833	   -12.2528	     5.3711	   -10.1547	    -1.0910	    -9.7351	    -8.5602	   -11.4975	
   -10.0708	    -8.8120	    -9.5673	   -12.5046	     5.3711	   -10.3226	    -1.0071	   -10.2386	    -9.1476	   -11.6653	
    -9.9030	    -8.8120	    -9.6512	   -12.6724	     5.2872	   -10.4065	    -1.0071	   -10.4904	    -9.6512	   -11.7493	
    -9.7351	    -8.7280	    -9.7351	   -12.7563	     5.1193	   -10.2386	    -1.2589	   -10.4904	    -9.9869	   -11.8332	
    -9.5673	    -8.5602	    -9.8190	   -12.7563	     4.7836	    -9.9030	    -1.5945	   -10.0708	    -9.9869	   -11.8332	
    -9.3155	    -8.3084	    -9.7351	   -12.5046	     4.4479	    -9.3155	    -2.0142	    -9.2316	    -9.7351	   -11.5814	
    -8.8959	    -7.9727	    -9.6512	   -12.0850	     4.0283	    -8.4763	    -2.5177	    -8.0566	    -9.1476	   -10.9940	
    -8.3923	    -7.4692	    -9.3994	   -11.4975	     3.6087	    -7.3853	    -3.0212	    -6.4621	    -8.1406	    -9.9869	
    -7.8888	    -6.9656	    -9.1476	   -10.8261	     3.2730	    -6.1264	    -3.5248	    -4.6158	    -6.7978	    -8.6441	
    -7.3013	    -6.4621	    -8.8120	   -10.1547	     2.8534	    -4.8676	    -4.1122	    -2.6855	    -5.2872	    -7.0496	
    -6.9656	    -6.1264	    -8.7280	    -9.7351	     2.4338	    -3.7766	    -4.7836	    -1.0071	    -3.6926	    -5.2872	
    -6.8817	    -6.0425	    -8.8120	    -9.6512	     1.8463	    -3.0212	    -5.3711	     0.3357	    -2.2659	    -3.6087	
    -7.2174	    -6.4621	    -9.2316	    -9.9869	     1.2589	    -2.7695	    -6.0425	     1.2589	    -1.0910	    -2.0142	
    -7.8888	    -7.1335	    -9.9869	   -10.7422	     0.5035	    -2.9373	    -6.7139	     1.6785	    -0.0839	    -0.7553	
    -8.8959	    -8.1406	   -10.9100	   -11.8332	    -0.2518	    -3.5248	    -7.3013	     1.6785	     0.5875	     0.1678	
   -10.0708	    -9.3994	   -11.9171	   -13.1760	    -1.1749	    -4.4479	    -7.7209	     1.3428	     1.0910	     0.9232	
   -11.4136	   -10.6583	   -13.0081	   -14.6027	    -2.0142	    -5.4550	    -7.9727	     0.7553	     1.5106	     1.4267	
   -12.6724	   -11.8332	   -14.0152	   -15.9454	    -2.7695	    -6.5460	    -8.1406	     0.2518	     1.8463	     1.7624	
   -13.6795	   -12.6724	   -14.6866	   -16.9525	    -3.3569	    -7.4692	    -8.1406	    -0.2518	     2.2659	     2.0142	
   -14.3509	   -13.1760	   -15.1062	   -17.5400	    -3.6926	    -8.0566	    -8.0566	    -0.5035	     2.6855	     2.2659	
   -14.6027	   -13.1760	   -15.0223	   -17.7078	    -3.7766	    -8.3084	    -7.7209	    -0.4196	     3.2730	     2.5177	
   -14.1830	   -12.5885	   -14.6027	   -17.2882	    -3.4409	    -8.0566	    -7.2174	     0.0000	     3.8605	     2.7695	
   -13.3438	   -11.4975	   -13.7634	   -16.4490	    -2.8534	    -7.3853	    -6.6299	     0.5875	     4.5319	     2.9373	
   -12.0010	    -9.9869	   -12.5885	   -15.1062	    -2.0142	    -6.4621	    -5.9586	     1.5106	     5.1193	     2.9373	
   -10.4065	    -8.2245	   -11.2457	   -13.5956	    -1.0910	    -5.2872	    -5.4550	     2.3499	     5.5389	     2.6855	
    -8.6441	    -6.3782	    -9.8190	   -12.0850	    -0.2518	    -4.1122	    -5.0354	     3.1052	     5.7907	     2.1820	
    -6.8817	    -4.5319	    -8.5602	   -10.7422	     0.4196	    -3.1052	    -4.9515	     3.7766	     5.7068	     1.3428	
    -5.2032	    -2.9373	    -7.4692	    -9.5673	     0.9232	    -2.2659	    -5.0354	     4.1122	     5.2872	     0.3357	
    -3.7766	    -1.4267	    -6.4621	    -8.7280	     1.1749	    -1.6785	    -5.3711	     4.3640	     4.6997	    -0.8392	
    -2.5177	    -0.2518	    -5.6229	    -8.2245	     1.3428	    -1.2589	    -5.7068	     4.3640	     3.9444	    -2.0981	
    -1.5106	     0.7553	    -4.9515	    -7.9727	     1.4267	    -1.0910	    -6.0425	     4.3640	     3.1052	    -3.2730	
    -0.7553	     1.5106	    -4.3640	    -7.8888	     1.5106	    -1.0910	    -6.2103	     4.2801	     2.2659	    -4.1962	
    -0.1678	     2.0142	    -3.8605	    -7.9727	     1.6785	    -1.2589	    -6.2943	     4.1962	     1.5945	    -4.8676	
     0.2518	     2.2659	    -3.4409	    -8.1406	     1.9302	    -1.5106	    -6.1264	     4.1122	     1.0071	    -5.2872	
     0.4196	     2.3499	    -2.9373	    -8.3923	     2.3499	    -1.9302	    -5.7068	     4.1122	     0.5875	    -5.3711	
     0.5035	     2.3499	    -2.4338	    -8.6441	     2.9373	    -2.4338	    -5.0354	     4.1962	     0.4196	    -5.2032	
     0.3357	     2.1820	    -1.9302	    -8.8959	     3.6087	    -3.1052	    -4.1962	     4.1962	     0.3357	    -4.9515	
     0.0839	     1.9302	    -1.5106	    -9.1476	     4.3640	    -3.7766	    -3.2730	     4.2801	     0.4196	    -4.4479	
    -0.2518	     1.6785	    -1.0071	    -9.4833	     5.0354	    -4.5319	    -2.1820	     4.3640	     0.5035	    -3.9444	
    -0.7553	     1.3428	    -0.5875	    -9.7351	     5.7068	    -5.2872	    -1.1749	     4.3640	     0.5875	    -3.4409	
    -1.3428	     1.0071	    -0.1678	   -10.0708	     6.2943	    -6.0425	    -0.1678	     4.2801	     0.6714	    -3.0212	
    -1.9302	     0.8392	     0.1678	   -10.4065	     6.7139	    -6.6299	     0.5875	     4.1962	     0.6714	    -2.7695	
    -2.4338	     0.5875	     0.4196	   -10.8261	     6.9656	    -7.2174	     1.0071	     4.0283	     0.6714	    -2.6016	
    -2.9373	     0.4196	     0.5875	   -11.2457	     7.0496	    -7.6370	     1.1749	     3.6926	     0.4196	    -2.6855	
    -3.3569	     0.2518	     0.5875	   -11.7493	     6.7978	    -7.9727	     0.8392	     3.2730	     0.1678	    -2.9373	
    -3.7766	     0.0839	     0.5035	   -12.3367	     6.4621	    -8.3923	     0.2518	     2.6855	    -0.3357	    -3.4409	
    -4.1962	    -0.0839	     0.1678	   -13.0920	     5.9586	    -8.7280	    -0.6714	     2.0142	    -0.9232	    -4.1122	
    -4.5319	    -0.3357	    -0.1678	   -13.7634	     5.5389	    -9.0637	    -1.6785	     1.2589	    -1.5106	    -4.7836	
    -4.9515	    -0.5035	    -0.6714	   -14.5187	     5.1193	    -9.2316	    -2.8534	     0.5035	    -1.9302	    -5.3711	
    -5.2032	    -0.6714	    -1.1749	   -15.1062	     4.8676	    -9.3155	    -3.8605	    -0.2518	    -2.2659	    -5.7068	
    -5.5389	    -0.8392	    -1.6785	   -15.5258	     4.7836	    -9.3155	    -4.7836	    -0.9232	    -2.4338	    -5.7907	
    -5.7907	    -1.0910	    -2.1820	   -15.8615	     4.6997	    -9.2316	    -5.5389	    -1.5106	    -2.3499	    -5.6229	
    -6.1264	    -1.4267	    -2.8534	   -16.1133	     4.6997	    -9.1476	    -6.1264	    -2.0981	    -2.1820	    -5.2872	
    -6.4621	    -1.8463	    -3.5248	   -16.2811	     4.6158	    -8.9798	    -6.6299	    -2.5177	    -1.8463	    -4.7836	
    -6.7978	    -2.4338	    -4.1122	   -16.2811	     4.6158	    -8.8959	    -6.7978	    -2.8534	    -1.4267	    -4.2801	
    -7.0496	    -2.9373	    -4.6997	   -16.1133	     4.6997	    -8.7280	    -6.7978	    -2.9373	    -0.9232	    -3.6087	
    -7.2174	    -3.4409	    -5.2032	   -15.8615	     4.9515	    -8.4763	    -6.5460	    -2.6855	    -0.2518	    -2.7695	
    -7.2174	    -3.8605	    -5.4550	   -15.4419	     5.2032	    -8.2245	    -6.0425	    -2.0981	     0.4196	    -1.9302	
    -7.1335	    -4.1122	    -5.6229	   -14.9384	     5.6229	    -7.8888	    -5.2872	    -1.1749	     1.0910	    -1.0910	
    -6.8817	    -4.2801	    -5.7068	   -14.3509	     5.9586	    -7.4692	    -4.5319	    -0.0839	     1.6785	    -0.3357	
    -6.5460	    -4.1962	    -5.7907	   -13.7634	     6.3782	    -7.0496	    -3.7766	     0.9232	     2.0981	     0.1678	
    -6.1264	    -4.0283	    -5.7907	   -13.2599	     6.6299	    -6.7139	    -3.1052	     1.8463	     2.2659	     0.5035	
[Epoch Header]
[Trial Type]	11
[Accept]	1
[Correct]	0
[RT]	 0.000
[Resp]	0
[Epoch Data]
     3.1052	     3.9444	     7.7209	     5.9586	     8.3084	    16.4490	    -1.8463	    14.2670	    16.1133	     8.3923	
     2.7695	     3.7766	     7.3013	     5.1193	     8.5602	    15.3580	    -2.7695	    12.6724	    14.4348	     6.7139	
     2.3499	     3.4409	     6.7978	     4.2801	     8.5602	    14.0152	    -3.6926	    11.0779	    12.7563	     4.9515	
     1.8463	     2.9373	     6.1264	     3.3569	     8.3923	    12.5885	    -4.5319	     9.8190	    11.3297	     3.4409	
     1.1749	     2.0981	     5.2872	     2.4338	     7.8888	    10.9940	    -5.3711	     8.7280	    10.0708	     2.0142	
     0.2518	     1.0910	     4.1122	     1.5106	     7.1335	     9.3994	    -6.1264	     7.8888	     9.1476	     0.9232	
    -0.8392	    -0.2518	     2.7695	     0.5035	     6.1264	     7.8049	    -6.7139	     7.3013	     8.4763	     0.0839	
    -2.0981	    -1.8463	     1.1749	    -0.5875	     4.9515	     6.2103	    -7.2174	     6.7139	     8.0566	    -0.4196	
    -3.5248	    -3.6087	    -0.5035	    -1.6785	     3.5248	     4.6997	    -7.7209	     6.2943	     7.9727	    -0.5875	
    -4.9515	    -5.6229	    -2.3499	    -2.7695	     2.0981	     3.4409	    -8.1406	     6.0425	     8.0566	    -0.4196	
    -6.3782	    -7.5531	    -4.1962	    -3.6926	     0.6714	     2.4338	    -8.4763	     5.7907	     8.3923	     0.0839	
    -7.6370	    -9.4833	    -5.8746	    -4.3640	    -0.5875	     1.7624	    -8.7280	     5.7907	     8.8959	     0.9232	
    -8.7280	   -11.1618	    -7.3013	    -4.6997	    -1.5945	     1.4267	    -8.7280	     5.9586	     9.6512	     2.1820	
    -9.4833	   -12.4207	    -8.3923	    -4.7836	    -2.1820	     1.5945	    -8.5602	     6.4621	    10.5743	     3.6926	
    -9.9030	   -13.3438	    -8.9798	    -4.4479	    -2.4338	     2.0981	    -8.1406	     7.2174	    11.6653	     5.6229	
    -9.9030	   -13.6795	    -9.2316	    -3.7766	    -2.2659	     2.9373	    -7.3853	     8.2245	    12.8403	     7.6370	
    -9.6512	   -13.6795	    -9.0637	    -2.7695	    -1.7624	     4.0283	    -6.3782	     9.3155	    14.0152	     9.6512	
    -9.2316	   -13.3438	    -8.4763	    -1.7624	    -0.9232	     5.2032	    -5.2032	    10.4904	    15.0223	    11.4136	
    -8.7280	   -12.7563	    -7.8049	    -0.6714	     0.0000	     6.3782	    -4.1122	    11.4975	    15.8615	    12.7563	
    -8.3084	   -12.0850	    -7.2174	     0.1678	     0.8392	     7.3013	    -3.1891	    12.2528	    16.2811	    13.4277	
    -8.2245	   -11.6653	    -6.7978	     0.7553	     1.3428	     7.8888	    -2.6855	    12.5046	    16.2811	    13.4277	
    -8.3923	   -11.4975	    -6.7139	     1.0071	     1.4267	     8.1406	    -2.6016	    12.4207	    15.7776	    12.7563	
    -8.8959	   -11.5814	    -7.0496	     0.8392	     1.0071	     7.9727	    -3.1052	    11.8332	    14.7705	    11.4136	
    -9.7351	   -12.0850	    -7.8888	     0.2518	     0.0839	     7.4692	    -4.1122	    10.8261	    13.4277	     9.6512	
   -10.8261	   -12.8403	    -8.9798	    -0.6714	    -1.1749	     6.7978	    -5.4550	     9.6512	    11.8332	     7.6370	
   -12.0010	   -13.6795	   -10.1547	    -1.6785	    -2.6855	     5.9586	    -6.9656	     8.3084	    10.1547	     5.6229	
   -13.0920	   -14.5187	   -11.4136	    -2.8534	    -4.1962	     5.0354	    -8.4763	     6.9656	     8.5602	     3.7766	
   -14.0152	   -15.3580	   -12.5046	    -4.0283	    -5.7068	     4.1962	    -9.9869	     5.7068	     7.0496	     2.0981	
   -14.7705	   -16.0294	   -13.5117	    -5.0354	    -6.9656	     3.3569	   -11.2457	     4.6158	     5.7907	     0.8392	
   -15.2740	   -16.4490	   -14.1830	    -5.9586	    -8.0566	     2.6855	   -12.3367	     3.6087	     4.8676	    -0.1678	
   -15.5258	   -16.7007	   -14.6866	    -6.7139	    -8.8120	     2.1820	   -13.0081	     2.8534	     4.1962	    -0.7553	
   -15.3580	   -16.5329	   -14.6866	    -7.2174	    -9.1476	     1.9302	   -13.3438	     2.3499	     3.9444	    -0.9232	
   -14.7705	   -15.9454	   -14.2670	    -7.3853	    -8.8959	     1.9302	   -13.1760	     2.0981	     4.1122	    -0.6714	
   -13.7634	   -14.8544	   -13.3438	    -7.2174	    -8.0566	     2.3499	   -12.4207	     2.1820	     4.6997	    -0.0839	
   -12.4207	   -13.3438	   -11.9171	    -6.8817	    -6.7139	     2.8534	   -11.1618	     2.4338	     5.6229	     0.8392	
   -10.7422	   -11.4975	   -10.1547	    -6.2943	    -4.9515	     3.5248	    -9.4833	     2.8534	     6.5460	     1.8463	
    -8.8959	    -9.3155	    -8.1406	    -5.7907	    -2.8534	     4.1962	    -7.4692	     3.3569	     7.5531	     2.6855	
    -6.9656	    -7.0496	    -5.9586	    -5.2872	    -0.6714	     4.7836	    -5.2872	     3.6926	     8.3084	     3.3569	
    -5.1193	    -4.6997	    -3.7766	    -4.8676	     1.5945	     5.1193	    -3.1052	     4.1122	     8.8120	     3.6087	
    -3.3569	    -2.4338	    -1.5945	    -4.7836	     3.6926	     5.2032	    -1.1749	     4.2801	     8.8959	     3.4409	
    -1.8463	    -0.4196	     0.3357	    -4.8676	     5.6229	     5.0354	     0.5035	     4.3640	     8.5602	     2.7695	
    -0.5875	     1.2589	     1.9302	    -5.3711	     7.0496	     4.3640	     1.5945	     4.1962	     7.8049	     1.5945	
     0.2518	     2.6016	     3.2730	    -6.1264	     7.9727	     3.4409	     2.1820	     3.6926	     6.6299	    -0.0839	
     0.8392	     3.5248	     4.1122	    -7.0496	     8.3923	     2.1820	     2.1820	     2.8534	     5.1193	    -2.0981	
     1.0910	     4.1962	     4.6158	    -8.1406	     8.3923	     0.8392	     1.8463	     1.6785	     3.3569	    -4.2801	
     1.2589	     4.5319	     4.8676	    -9.3155	     7.9727	    -0.6714	     1.1749	     0.4196	     1.5945	    -6.4621	
     1.2589	     4.7836	     4.8676	   -10.3226	     7.3013	    -2.0142	     0.2518	    -0.9232	     0.0000	    -8.5602	
     1.1749	     4.7836	     4.6997	   -11.2457	     6.2943	    -3.1891	    -0.7553	    -2.1820	    -1.4267	   -10.3226	
     0.9232	     4.6158	     4.3640	   -12.0850	     5.1193	    -4.1962	    -1.8463	    -3.3569	    -2.5177	   -11.6653	
     0.5875	     4.2801	     3.8605	   -12.8403	     3.7766	    -5.0354	    -2.9373	    -4.1962	    -3.1052	   -12.4207	
     0.1678	     3.7766	     3.2730	   -13.5956	     2.3499	    -5.5389	    -3.9444	    -4.6997	    -3.2730	   -12.6724	
    -0.3357	     3.1891	     2.5177	   -14.1830	     0.9232	    -5.8746	    -4.8676	    -4.8676	    -2.9373	   -12.1689	
    -0.9232	     2.5177	     1.7624	   -14.7705	    -0.2518	    -5.9586	    -5.6229	    -4.6158	    -2.1820	   -11.1618	
    -1.5106	     1.9302	     1.0910	   -15.2740	    -1.1749	    -5.8746	    -6.0425	    -4.0283	    -0.9232	    -9.7351	
    -2.0981	     1.3428	     0.5035	   -15.7776	    -1.6785	    -5.7068	    -6.1264	    -3.1891	     0.5035	    -7.9727	
    -2.6855	     0.9232	     0.0839	   -16.1133	    -1.8463	    -5.4550	    -5.9586	    -2.3499	     2.0142	    -6.0425	
    -3.2730	     0.5035	    -0.3357	   -16.3651	    -1.7624	    -5.2872	    -5.7068	    -1.4267	     3.4409	    -4.3640	
    -3.8605	     0.0839	    -0.6714	   -16.5329	    -1.6785	    -5.1193	    -5.3711	    -0.7553	     4.5319	    -2.9373	
    -4.6158	    -0.4196	    -1.0071	   -16.6168	    -1.5106	    -5.0354	    -5.1193	    -0.3357	     5.2032	    -1.9302	
    -5.3711	    -1.0910	    -1.5106	   -16.6168	    -1.3428	    -5.1193	    -5.0354	    -0.1678	     5.3711	    -1.5106	
    -6.2103	    -1.8463	    -2.0142	   -16.5329	    -1.2589	    -5.2032	    -5.2032	    -0.3357	     5.1193	    -1.5106	
    -7.0496	    -2.6016	    -2.5177	   -16.4490	    -1.2589	    -5.4550	    -5.4550	    -0.7553	     4.3640	    -2.0981	
    -7.7209	    -3.2730	    -2.9373	   -16.3651	    -1.2589	    -5.7907	    -5.7907	    -1.4267	     3.2730	    -2.9373	
    -8.1406	    -3.7766	    -3.1891	   -16.2811	    -1.1749	    -6.1264	    -6.1264	    -2.2659	     1.8463	    -4.1122	
    -8.3923	    -4.1122	    -3.2730	   -16.2811	    -1.0071	    -6.6299	    -6.4621	    -3.2730	     0.2518	    -5.3711	
    -8.3923	    -4.2801	    -3.1052	   -16.4490	    -0.9232	    -7.2174	    -6.7139	    -4.4479	    -1.5106	    -6.7139	
    -8.2245	    -4.3640	    -2.8534	   -16.7847	    -0.7553	    -7.8888	    -6.9656	    -5.7907	    -3.3569	    -8.0566	
    -7.9727	    -4.4479	    -2.6016	   -17.2882	    -0.7553	    -8.8120	    -7.1335	    -7.3853	    -5.2032	    -9.3155	
    -7.8049	    -4.5319	    -2.3499	   -17.9596	    -0.8392	    -9.8190	    -7.3853	    -9.1476	    -7.1335	   -10.4904	
    -7.8049	    -4.8676	    -2.1820	   -18.9667	    -1.0910	   -11.1618	    -7.7209	   -11.0779	    -8.8959	   -11.4975	
    -7.9727	    -5.3711	    -2.1820	   -20.0577	    -1.6785	   -12.5885	    -8.1406	   -13.0081	   -10.4065	   -12.1689	
    -8.3084	    -6.0425	    -2.3499	   -21.1487	    -2.3499	   -14.0991	    -8.5602	   -15.0223	   -11.5814	   -12.5885	
    -8.8120	    -6.8817	    -2.6016	   -22.2397	    -3.1052	   -15.5258	    -9.0637	   -16.7007	   -12.3367	   -12.5046	
    -9.3994	    -7.7209	    -2.9373	   -23.2468	    -3.9444	   -16.8686	    -9.4833	   -18.1274	   -12.5885	   -12.0010	
    -9.8190	    -8.5602	    -3.1891	   -24.0021	    -4.6997	   -17.9596	    -9.8190	   -19.1345	   -12.2528	   -11.0779	
   -10.1547	    -9.2316	    -3.3569	   -24.5056	    -5.2032	   -18.6310	    -9.9869	   -19.6381	   -11.4975	    -9.7351	
   -10.2386	    -9.5673	    -3.3569	   -24.6735	    -5.5389	   -18.8828	    -9.9030	   -19.6381	   -10.3226	    -8.2245	
    -9.9869	    -9.6512	    -3.1891	   -24.3378	    -5.5389	   -18.7149	    -9.5673	   -19.0506	    -8.8959	    -6.4621	
    -9.3994	    -9.3155	    -2.6855	   -23.5825	    -5.3711	   -18.0435	    -9.0637	   -18.0435	    -7.3013	    -4.7836	
    -8.4763	    -8.6441	    -2.0981	   -22.4075	    -4.8676	   -17.0364	    -8.3923	   -16.5329	    -5.7068	    -3.1891	
    -7.3853	    -7.8049	    -1.2589	   -20.9808	    -4.1962	   -15.6937	    -7.7209	   -14.6866	    -4.1962	    -1.7624	
    -6.1264	    -6.7978	    -0.3357	   -19.3863	    -3.3569	   -14.0991	    -6.9656	   -12.6724	    -2.8534	    -0.5875	
    -4.8676	    -5.7068	     0.5035	   -17.7917	    -2.6016	   -12.4207	    -6.3782	   -10.6583	    -1.7624	     0.2518	
    -3.8605	    -4.7836	     1.1749	   -16.1972	    -1.8463	   -10.8261	    -5.7907	    -8.8959	    -0.9232	     0.7553	
    -3.0212	    -4.1122	     1.5945	   -14.7705	    -1.2589	    -9.3155	    -5.2872	    -7.3853	    -0.4196	     0.8392	
    -2.5177	    -3.6926	     1.7624	   -13.5117	    -0.7553	    -8.0566	    -4.8676	    -6.2943	    -0.2518	     0.6714	
    -2.3499	    -3.5248	     1.5945	   -12.5885	    -0.4196	    -7.0496	    -4.5319	    -5.6229	    -0.3357	     0.1678	
    -2.3499	    -3.6926	     1.1749	   -11.8332	    -0.0839	    -6.2943	    -4.1962	    -5.2872	    -0.5035	    -0.5035	
    -2.6016	    -4.0283	     0.5875	   -11.1618	     0.2518	    -5.6229	    -3.8605	    -5.1193	    -0.7553	    -1.1749	
    -2.9373	    -4.3640	     0.0000	   -10.4904	     0.5875	    -5.1193	    -3.4409	    -4.9515	    -0.8392	    -1.7624	
    -3.1891	    -4.7836	    -0.5035	    -9.7351	     1.0910	    -4.4479	    -2.9373	    -4.5319	    -0.6714	    -2.0981	
    -3.2730	    -4.9515	    -0.8392	    -8.7280	     1.7624	    -3.6926	    -2.3499	    -3.9444	    -0.0839	    -2.0981	
    -3.2730	    -5.0354	    -1.0910	    -7.5531	     2.6016	    -2.8534	    -1.6785	    -3.1052	     0.8392	    -1.8463	
    -3.0212	    -4.8676	    -1.0910	    -6.1264	     3.5248	    -1.7624	    -0.9232	    -1.9302	     2.0142	    -1.2589	
    -2.6855	    -4.6158	    -1.0071	    -4.6158	     4.5319	    -0.5875	    -0.2518	    -0.5875	     3.4409	    -0.5875	
    -2.1820	    -4.2801	    -0.8392	    -3.0212	     5.4550	     0.6714	     0.3357	     0.8392	     4.8676	     0.0839	
    -1.6785	    -3.9444	    -0.6714	    -1.4267	     6.2103	     1.8463	     0.6714	     2.0981	     6.1264	     0.6714	
    -1.1749	    -3.6087	    -0.5035	    -0.0839	     6.7978	     2.8534	     0.8392	     3.1891	     7.0496	     0.8392	
    -0.8392	    -3.4409	    -0.5035	     1.0071	     7.0496	     3.6087	     0.6714	     3.9444	     7.5531	     0.6714	
    -0.5875	    -3.4409	    -0.5035	     1.9302	     6.8817	     4.1122	     0.2518	     4.3640	     7.4692	     0.0839	
    -0.5875	    -3.6087	    -0.7553	     2.4338	     6.3782	     4.3640	    -0.5875	     4.2801	     6.9656	    -1.0910	
    -0.7553	    -3.9444	    -1.1749	     2.5177	     5.4550	     4.1962	    -1.7624	     3.8605	     5.8746	    -2.5177	
    -1.1749	    -4.5319	    -1.7624	     2.1820	     4.2801	     3.7766	    -3.1891	     3.0212	     4.4479	    -4.3640	
    -1.7624	    -5.2872	    -2.5177	     1.5945	     2.7695	     3.1052	    -4.8676	     1.8463	     2.7695	    -6.2943	
    -2.3499	    -6.0425	    -3.2730	     0.6714	     1.1749	     2.2659	    -6.6299	     0.5875	     1.0071	    -8.1406	
    -2.9373	    -6.7978	    -4.0283	    -0.2518	    -0.3357	     1.5106	    -8.2245	    -0.5875	    -0.6714	    -9.8190	
    -3.3569	    -7.3013	    -4.6158	    -1.1749	    -1.5945	     0.9232	    -9.6512	    -1.5945	    -2.0142	   -11.1618	
    -3.6087	    -7.5531	    -4.8676	    -1.7624	    -2.5177	     0.6714	   -10.6583	    -2.1820	    -2.7695	   -11.8332	
    -3.5248	    -7.4692	    -4.8676	    -2.0981	    -3.1052	     0.7553	   -11.1618	    -2.2659	    -3.0212	   -11.9171	
    -3.2730	    -7.2174	    -4.6158	    -2.0981	    -3.1891	     1.2589	   -11.1618	    -1.9302	    -2.5177	   -11.3297	
    -2.9373	    -6.6299	    -4.1122	    -1.8463	    -2.9373	     2.0981	   -10.5743	    -1.0910	    -1.5106	   -10.0708	
    -2.5177	    -5.9586	    -3.2730	    -1.4267	    -2.2659	     3.1891	    -9.5673	     0.1678	     0.0000	    -8.2245	
    -2.1820	    -5.2872	    -2.4338	    -0.9232	    -1.4267	     4.4479	    -8.2245	     1.5945	     1.8463	    -5.9586	
    -1.9302	    -4.5319	    -1.5106	    -0.4196	    -0.4196	     5.5389	    -6.6299	     3.2730	     3.9444	    -3.3569	
    -1.8463	    -3.9444	    -0.5875	    -0.1678	     0.5875	     6.5460	    -4.8676	     4.8676	     6.0425	    -0.7553	
    -1.8463	    -3.4409	     0.3357	     0.0000	     1.5945	     7.3853	    -3.0212	     6.3782	     7.9727	     1.8463	
    -1.9302	    -3.1052	     1.0071	     0.0000	     2.5177	     7.8888	    -1.4267	     7.6370	     9.6512	     4.1962	
    -2.1820	    -2.9373	     1.6785	    -0.1678	     3.2730	     8.1406	     0.0839	     8.5602	    10.9940	     6.1264	
    -2.5177	    -2.9373	     2.0981	    -0.5035	     3.8605	     8.1406	     1.2589	     9.0637	    11.8332	     7.4692	
    -2.8534	    -3.0212	     2.3499	    -0.9232	     4.2801	     7.8888	     2.0142	     9.2316	    12.0850	     8.2245	
    -3.3569	    -3.1891	     2.4338	    -1.4267	     4.4479	     7.4692	     2.5177	     8.8959	    11.9171	     8.3084	
    -3.8605	    -3.4409	     2.4338	    -2.0981	     4.2801	     6.7978	     2.6016	     8.2245	    11.2457	     7.8049	
    -4.4479	    -3.7766	     2.1820	    -2.7695	     3.9444	     5.9586	     2.4338	     7.1335	    10.1547	     6.7139	
    -5.0354	    -4.0283	     1.9302	    -3.6087	     3.4409	     5.0354	     2.0981	     5.8746	     8.8120	     5.2872	
    -5.6229	    -4.2801	     1.5945	    -4.5319	     2.8534	     4.1122	     1.5945	     4.3640	     7.3013	     3.5248	
    -6.2943	    -4.4479	     1.2589	    -5.4550	     2.2659	     3.1891	     1.0910	     2.7695	     5.7068	     1.6785	
    -6.9656	    -4.6997	     0.9232	    -6.4621	     1.7624	     2.3499	     0.5875	     1.1749	     4.1122	    -0.0839	
    -7.8049	    -5.0354	     0.4196	    -7.4692	     1.2589	     1.5106	     0.0839	    -0.4196	     2.6016	    -1.8463	
    -8.8120	    -5.6229	    -0.0839	    -8.5602	     0.8392	     0.5875	    -0.4196	    -1.9302	     1.2589	    -3.4409	
    -9.9869	    -6.4621	    -0.7553	    -9.8190	     0.4196	    -0.3357	    -1.0071	    -3.2730	    -0.0839	    -4.8676	
   -11.3297	    -7.4692	    -1.5106	   -11.2457	     0.0839	    -1.3428	    -1.6785	    -4.3640	    -1.1749	    -6.1264	
   -12.6724	    -8.7280	    -2.2659	   -12.6724	    -0.0839	    -2.4338	    -2.3499	    -5.2032	    -1.9302	    -7.0496	
   -13.9313	    -9.9030	    -3.0212	   -14.0152	    -0.1678	    -3.3569	    -2.9373	    -5.6229	    -2.3499	    -7.6370	
   -15.0223	   -10.9100	    -3.5248	   -15.1062	     0.0839	    -4.1962	    -3.3569	    -5.6229	    -2.2659	    -7.8888	
   -15.7776	   -11.8332	    -3.8605	   -15.9454	     0.5035	    -4.6997	    -3.5248	    -5.2032	    -1.7624	    -7.6370	
   -16.1972	   -12.4207	    -4.0283	   -16.4490	     1.1749	    -5.0354	    -3.4409	    -4.3640	    -0.8392	    -7.0496	
   -16.4490	   -12.9242	    -4.0283	   -16.7007	     1.9302	    -5.2032	    -3.1052	    -3.4409	     0.3357	    -6.2943	
   -16.5329	   -13.3438	    -4.0283	   -16.8686	     2.7695	    -5.2032	    -2.6016	    -2.4338	     1.5106	    -5.3711	
   -16.6168	   -13.7634	    -4.1962	   -16.9525	     3.4409	    -5.2032	    -2.0142	    -1.5106	     2.6855	    -4.4479	
   -16.7007	   -14.2670	    -4.3640	   -17.0364	     4.0283	    -5.1193	    -1.4267	    -0.6714	     3.7766	    -3.6926	
   -16.8686	   -14.8544	    -4.7836	   -17.0364	     4.3640	    -5.1193	    -0.9232	    -0.0839	     4.6158	    -3.0212	
   -17.2043	   -15.4419	    -5.3711	   -17.0364	     4.4479	    -5.0354	    -0.5035	     0.4196	     5.2872	    -2.4338	
   -17.7078	   -16.2811	    -6.1264	   -16.9525	     4.1962	    -5.1193	    -0.3357	     0.6714	     5.7907	    -2.0142	
   -18.2114	   -17.1204	    -7.0496	   -16.9525	     3.7766	    -5.2032	    -0.3357	     0.8392	     6.0425	    -1.7624	
   -18.7988	   -18.0435	    -7.9727	   -16.7847	     3.1891	    -5.2872	    -0.6714	     0.7553	     6.1264	    -1.5106	
   -19.4702	   -18.8828	    -8.9798	   -16.6168	     2.3499	    -5.4550	    -1.0910	     0.5875	     6.0425	    -1.3428	
   -19.9738	   -19.7220	    -9.9869	   -16.3651	     1.5106	    -5.6229	    -1.6785	     0.3357	     5.8746	    -1.2589	
   -20.4773	   -20.4773	   -10.9100	   -16.0294	     0.5035	    -5.7907	    -2.2659	     0.0000	     5.4550	    -1.1749	
   -20.8130	   -21.0648	   -11.7493	   -15.6097	    -0.4196	    -5.9586	    -2.9373	    -0.3357	     5.1193	    -1.0910	
   -20.9808	   -21.5683	   -12.5046	   -15.1062	    -1.3428	    -6.0425	    -3.6087	    -0.6714	     4.7836	    -0.9232	
   -20.8130	   -21.8201	   -13.0081	   -14.5187	    -2.0981	    -6.0425	    -4.1122	    -0.8392	     4.5319	    -0.7553	
   -20.4773	   -21.8201	   -13.2599	   -13.9313	    -2.6855	    -5.9586	    -4.5319	    -0.8392	     4.3640	    -0.5035	
   -19.8898	   -21.5683	   -13.1760	   -13.1760	    -2.9373	    -5.7907	    -4.7836	    -0.6714	     4.3640	    -0.0839	
   -18.9667	   -21.0648	   -12.8403	   -12.3367	    -2.9373	    -5.4550	    -4.8676	    -0.3357	     4.3640	     0.3357	
   -18.0435	   -20.4773	   -12.2528	   -11.4975	    -2.8534	    -5.2032	    -4.8676	     0.0839	     4.3640	     0.7553	
   -17.0364	   -19.8059	   -11.5814	   -10.8261	    -2.6855	    -4.9515	    -4.9515	     0.4196	     4.2801	     1.0910	
   -16.1972	   -19.3024	   -10.9940	   -10.2386	    -2.6016	    -4.7836	    -5.0354	     0.6714	     4.1122	     1.3428	
   -15.6097	   -18.9667	   -10.4904	    -9.8190	    -2.7695	    -4.7836	    -5.2032	     0.7553	     3.7766	     1.5106	
   -15.2740	   -18.8828	   -10.2386	    -9.6512	    -3.2730	    -4.8676	    -5.6229	     0.6714	     3.4409	     1.5106	
   -15.3580	   -19.1345	   -10.2386	    -9.4833	    -4.1122	    -4.9515	    -6.2103	     0.5035	     3.1052	     1.5106	
   -15.8615	   -19.7220	   -10.6583	    -9.4833	    -5.3711	    -5.0354	    -7.0496	     0.1678	     2.7695	     1.3428	
   -16.6168	   -20.6451	   -11.2457	    -9.4833	    -6.8817	    -5.1193	    -8.1406	    -0.2518	     2.6016	     1.1749	
   -17.7078	   -21.7361	   -12.1689	    -9.5673	    -8.6441	    -5.1193	    -9.3155	    -0.6714	     2.4338	     1.0071	
   -18.9667	   -23.0789	   -13.3438	    -9.4833	   -10.4065	    -4.9515	   -10.6583	    -1.0910	     2.4338	     0.8392	
   -20.2255	   -24.5056	   -14.5187	    -9.3155	   -12.0010	    -4.6997	   -12.0010	    -1.4267	     2.5177	     0.7553	
   -21.6522	   -25.9323	   -15.7776	    -8.9798	   -13.4277	    -4.2801	   -13.2599	    -1.6785	     2.7695	     0.7553	
   -22.9950	   -27.3590	   -17.0364	    -8.5602	   -14.5187	    -3.7766	   -14.3509	    -1.7624	     3.1052	     1.0071	
   -24.2538	   -28.7018	   -18.2953	    -8.1406	   -15.3580	    -3.2730	   -15.2740	    -1.7624	     3.6087	     1.3428	
   -25.5966	   -30.0446	   -19.5541	    -7.6370	   -16.0294	    -2.8534	   -15.9454	    -1.7624	     4.0283	     1.7624	
   -26.8555	   -31.3034	   -20.7291	    -7.3013	   -16.5329	    -2.6016	   -16.5329	    -1.5945	     4.3640	     2.2659	
   -28.1982	   -32.6462	   -21.9879	    -7.1335	   -16.8686	    -2.5177	   -16.9525	    -1.5106	     4.5319	     2.6855	
   -29.5410	   -33.9050	   -23.1628	    -7.1335	   -17.1204	    -2.6855	   -17.1204	    -1.3428	     4.5319	     2.9373	
   -30.7999	   -35.1639	   -24.3378	    -7.3013	   -17.2882	    -2.9373	   -17.0364	    -1.0910	     4.3640	     3.1891	
   -31.9748	   -36.2549	   -25.3448	    -7.6370	   -17.2882	    -3.3569	   -16.7847	    -0.7553	     4.0283	     3.3569	
   -32.8979	   -37.0941	   -26.1002	    -7.8888	   -17.2043	    -3.7766	   -16.2811	    -0.4196	     3.6087	     3.3569	
   -33.6533	   -37.6816	   -26.5198	    -8.2245	   -16.9525	    -4.1962	   -15.6097	     0.0000	     3.0212	     3.4409	
   -34.0729	   -37.9333	   -26.7715	    -8.4763	   -16.5329	    -4.4479	   -14.8544	     0.2518	     2.3499	     3.3569	
   -34.1568	   -37.8494	   -26.6876	    -8.7280	   -16.1133	    -4.7836	   -14.0991	     0.3357	     1.5106	     3.2730	
   -34.1568	   -37.5977	   -26.5198	    -9.0637	   -15.7776	    -5.0354	   -13.4277	     0.1678	     0.4196	     2.9373	
   -33.9890	   -37.0941	   -26.2680	    -9.4833	   -15.5258	    -5.4550	   -13.0081	    -0.3357	    -0.9232	     2.3499	
   -33.6533	   -36.4227	   -26.0162	    -9.9869	   -15.4419	    -6.0425	   -12.9242	    -1.2589	    -2.5177	     1.4267	
   -33.2336	   -35.5835	   -25.7645	   -10.5743	   -15.5258	    -6.7139	   -13.1760	    -2.4338	    -4.2801	     0.3357	
   -32.5623	   -34.7443	   -25.5966	   -11.1618	   -15.7776	    -7.5531	   -13.7634	    -3.6926	    -6.1264	    -0.8392	
   -31.7230	   -33.6533	   -25.2609	   -11.6653	   -16.0294	    -8.3923	   -14.5187	    -5.0354	    -7.8888	    -1.9302	
   -30.5481	   -32.3105	   -24.9252	   -11.9171	   -16.3651	    -9.1476	   -15.2740	    -6.2103	    -9.3155	    -2.8534	
   -29.0375	   -30.7159	   -24.2538	   -11.9171	   -16.5329	    -9.6512	   -16.0294	    -7.0496	   -10.3226	    -3.6087	
   -27.2751	   -28.9536	   -23.4146	   -11.5814	   -16.5329	    -9.9869	   -16.6168	    -7.6370	   -10.9100	    -4.1122	
   -25.2609	   -27.0233	   -22.4075	   -11.0779	   -16.3651	   -10.0708	   -17.0364	    -7.8888	   -10.9940	    -4.3640	
   -23.2468	   -25.1770	   -21.0648	   -10.4904	   -16.0294	   -10.1547	   -17.2043	    -7.9727	   -10.8261	    -4.5319	
   -21.3165	   -23.4146	   -19.6381	    -9.9030	   -15.6097	   -10.2386	   -17.0364	    -7.9727	   -10.3226	    -4.6158	
   -19.6381	   -21.9040	   -18.0435	    -9.3994	   -15.1062	   -10.4065	   -16.7007	    -7.9727	    -9.8190	    -4.6997	
   -18.3792	   -20.7291	   -16.6168	    -9.1476	   -14.5187	   -10.7422	   -16.2811	    -8.0566	    -9.2316	    -4.6997	
   -17.3721	   -19.8898	   -15.2740	    -9.1476	   -14.0152	   -11.1618	   -15.8615	    -8.3084	    -8.8120	    -4.8676	
   -16.7847	   -19.3863	   -14.1830	    -9.3155	   -13.5956	   -11.7493	   -15.5258	    -8.6441	    -8.4763	    -4.9515	
   -16.6168	   -19.2184	   -13.4277	    -9.7351	   -13.5117	   -12.4207	   -15.4419	    -9.1476	    -8.3084	    -5.2032	
   -16.7007	   -19.3863	   -13.1760	   -10.3226	   -13.6795	   -13.2599	   -15.6097	    -9.6512	    -8.3084	    -5.5389	
   -17.1204	   -19.8059	   -13.2599	   -11.1618	   -14.1830	   -14.0991	   -16.0294	   -10.3226	    -8.3923	    -5.8746	
   -17.7917	   -20.3934	   -13.5956	   -12.1689	   -15.0223	   -15.0223	   -16.7847	   -10.9100	    -8.5602	    -6.2943	
   -18.5471	   -21.1487	   -14.2670	   -13.3438	   -15.9454	   -15.8615	   -17.7078	   -11.4136	    -8.8120	    -6.7139	
   -19.3024	   -21.8201	   -15.0223	   -14.4348	   -17.0364	   -16.6168	   -18.7988	   -11.8332	    -8.8959	    -6.9656	
   -19.9738	   -22.4075	   -15.8615	   -15.4419	   -18.2114	   -17.1204	   -19.8898	   -12.0010	    -8.8959	    -7.0496	
   -20.5612	   -22.9111	   -16.5329	   -16.1133	   -19.2184	   -17.3721	   -20.8969	   -12.0010	    -8.7280	    -6.9656	
   -20.8969	   -23.2468	   -17.2043	   -16.5329	   -20.2255	   -17.3721	   -21.9040	   -11.6653	    -8.3923	    -6.7139	
   -21.1487	   -23.4985	   -17.6239	   -16.7007	   -21.0648	   -17.1204	   -22.8271	   -11.3297	    -8.0566	    -6.3782	
   -21.1487	   -23.4985	   -17.8757	   -16.4490	   -21.6522	   -16.6168	   -23.5825	   -10.9100	    -7.7209	    -6.0425	
   -20.9808	   -23.4146	   -17.8757	   -15.9454	   -22.0718	   -16.0294	   -24.1699	   -10.6583	    -7.5531	    -5.7907	
   -20.7291	   -23.1628	   -17.7078	   -15.3580	   -22.1558	   -15.4419	   -24.5895	   -10.4904	    -7.5531	    -5.7068	
   -20.3934	   -22.8271	   -17.3721	   -14.7705	   -22.0718	   -14.8544	   -24.8413	   -10.4904	    -7.6370	    -5.7068	
   -19.9738	   -22.4915	   -16.9525	   -14.1830	   -21.8201	   -14.4348	   -25.0092	   -10.8261	    -7.9727	    -5.8746	
   -19.6381	   -22.0718	   -16.6168	   -13.5956	   -21.5683	   -14.1830	   -24.9252	   -11.3297	    -8.3084	    -6.1264	
   -19.3863	   -21.7361	   -16.1972	   -13.1760	   -21.1487	   -14.0152	   -24.6735	   -12.0010	    -8.7280	    -6.3782	
   -19.0506	   -21.3165	   -15.8615	   -12.7563	   -20.7291	   -13.8474	   -24.3378	   -12.7563	    -8.9798	    -6.3782	
   -18.6310	   -20.8130	   -15.4419	   -12.3367	   -20.1416	   -13.6795	   -23.6664	   -13.4277	    -8.9798	    -6.2103	
   -18.2114	   -20.2255	   -15.0223	   -11.8332	   -19.4702	   -13.4277	   -22.7432	   -13.9313	    -8.7280	    -5.7068	
   -17.6239	   -19.4702	   -14.4348	   -11.2457	   -18.6310	   -13.0081	   -21.7361	   -14.1830	    -8.2245	    -4.9515	
   -16.8686	   -18.7149	   -13.8474	   -10.5743	   -17.7078	   -12.5885	   -20.6451	   -14.0991	    -7.5531	    -3.9444	
   -16.1133	   -17.7917	   -13.1760	    -9.9030	   -16.7007	   -12.0850	   -19.7220	   -13.5956	    -6.7139	    -2.9373	
   -15.2740	   -16.9525	   -12.5046	    -9.2316	   -15.6937	   -11.4975	   -18.8828	   -12.8403	    -5.8746	    -2.0142	
   -14.4348	   -16.1133	   -11.9171	    -8.5602	   -14.8544	   -10.9940	   -18.4631	   -11.8332	    -5.2872	    -1.3428	
   -13.6795	   -15.3580	   -11.3297	    -7.8888	   -14.1830	   -10.4904	   -18.2953	   -10.6583	    -4.8676	    -1.0071	
   -13.0081	   -14.8544	   -10.9100	    -7.3853	   -13.6795	   -10.1547	   -18.4631	    -9.5673	    -4.7836	    -1.0910	
   -12.5046	   -14.5187	   -10.6583	    -7.0496	   -13.5956	    -9.9869	   -18.9667	    -8.7280	    -5.0354	    -1.6785	
   -12.2528	   -14.5187	   -10.5743	    -7.0496	   -13.6795	   -10.0708	   -19.7220	    -8.2245	    -5.6229	    -2.7695	
   -12.1689	   -14.6866	   -10.7422	    -7.3853	   -14.0152	   -10.4904	   -20.4773	    -8.0566	    -6.6299	    -4.1962	
   -12.2528	   -15.1062	   -10.9940	    -7.9727	   -14.6027	   -11.0779	   -21.3165	    -8.3084	    -7.8049	    -5.9586	
   -12.5046	   -15.6097	   -11.3297	    -8.8120	   -15.1901	   -11.9171	   -21.9040	    -8.8120	    -9.0637	    -7.8888	
   -12.6724	   -16.1972	   -11.5814	    -9.8190	   -15.7776	   -12.8403	   -22.2397	    -9.3994	   -10.3226	    -9.7351	
   -12.7563	   -16.6168	   -11.7493	   -10.8261	   -16.2811	   -13.7634	   -22.2397	   -10.0708	   -11.3297	   -11.4136	
   -12.6724	   -16.8686	   -11.7493	   -11.6653	   -16.6168	   -14.5187	   -21.8201	   -10.6583	   -12.0850	   -12.5885	
   -12.4207	   -16.9525	   -11.4975	   -12.4207	   -16.7007	   -15.0223	   -21.0648	   -11.0779	   -12.5046	   -13.3438	
   -11.8332	   -16.7007	   -11.0779	   -12.9242	   -16.4490	   -15.1901	   -19.9738	   -11.2457	   -12.5046	   -13.5956	
   -11.1618	   -16.1972	   -10.4904	   -13.1760	   -16.0294	   -15.1062	   -18.7149	   -11.1618	   -12.2528	   -13.2599	
   -10.3226	   -15.5258	    -9.8190	   -13.3438	   -15.4419	   -14.6866	   -17.2043	   -10.9100	   -11.6653	   -12.4207	
    -9.4833	   -14.6866	    -9.2316	   -13.3438	   -14.7705	   -14.0991	   -15.7776	   -10.4065	   -10.9100	   -11.2457	
    -8.8120	   -14.0152	    -8.7280	   -13.3438	   -14.1830	   -13.4277	   -14.5187	    -9.9030	   -10.0708	    -9.8190	
    -8.3923	   -13.4277	    -8.5602	   -13.4277	   -13.8474	   -12.7563	   -13.5117	    -9.3155	    -9.1476	    -8.3084	
    -8.2245	   -13.0920	    -8.6441	   -13.6795	   -13.6795	   -12.2528	   -12.9242	    -8.8120	    -8.2245	    -6.8817	
    -8.3084	   -13.0081	    -8.9798	   -14.0152	   -13.7634	   -11.9171	   -12.7563	    -8.4763	    -7.5531	    -5.7068	
    -8.6441	   -13.0920	    -9.4833	   -14.4348	   -14.0991	   -11.8332	   -13.0081	    -8.3084	    -6.9656	    -4.6997	
    -9.0637	   -13.1760	   -10.1547	   -14.8544	   -14.4348	   -11.8332	   -13.5956	    -8.2245	    -6.6299	    -4.1122	
    -9.3994	   -13.2599	   -10.8261	   -15.2740	   -14.8544	   -11.9171	   -14.3509	    -8.3923	    -6.3782	    -3.6926	
    -9.5673	   -13.1760	   -11.3297	   -15.5258	   -15.2740	   -12.0010	   -15.3580	    -8.5602	    -6.3782	    -3.6087	
    -9.3994	   -12.8403	   -11.6653	   -15.5258	   -15.4419	   -12.0010	   -16.4490	    -8.8120	    -6.4621	    -3.6926	
    -8.8959	   -12.1689	   -11.5814	   -15.3580	   -15.4419	   -11.9171	   -17.3721	    -8.9798	    -6.6299	    -3.7766	
    -8.0566	   -11.2457	   -11.2457	   -14.8544	   -15.1901	   -11.6653	   -18.1274	    -9.0637	    -6.7139	    -3.9444	
    -6.7139	    -9.9030	   -10.4904	   -14.0991	   -14.6027	   -11.1618	   -18.5471	    -9.0637	    -6.6299	    -3.8605	
    -5.2032	    -8.3923	    -9.3155	   -13.0081	   -13.6795	   -10.4065	   -18.5471	    -8.8959	    -6.4621	    -3.6926	
    -3.3569	    -6.7139	    -7.9727	   -11.7493	   -12.5885	    -9.5673	   -18.2114	    -8.6441	    -5.9586	    -3.3569	
    -1.5106	    -4.9515	    -6.4621	   -10.4065	   -11.3297	    -8.6441	   -17.4561	    -8.3923	    -5.3711	    -2.7695	
     0.3357	    -3.2730	    -4.8676	    -9.1476	    -9.9030	    -7.7209	   -16.2811	    -8.0566	    -4.6997	    -2.2659	
     2.0142	    -1.5945	    -3.3569	    -7.9727	    -8.3923	    -6.8817	   -14.8544	    -7.8049	    -3.8605	    -1.6785	
     3.6087	    -0.0839	    -1.8463	    -6.9656	    -6.7978	    -6.2103	   -13.0081	    -7.5531	    -3.1052	    -1.1749	
     4.9515	     1.3428	    -0.4196	    -6.1264	    -5.0354	    -5.7068	   -10.9100	    -7.3853	    -2.4338	    -0.7553	
     6.1264	     2.6016	     0.9232	    -5.3711	    -3.2730	    -5.3711	    -8.5602	    -7.2174	    -1.8463	    -0.5875	
     7.1335	     3.7766	     2.0981	    -4.7836	    -1.4267	    -5.1193	    -6.2103	    -6.8817	    -1.4267	    -0.5035	
     7.9727	     4.6997	     3.1052	    -4.3640	     0.4196	    -4.9515	    -3.9444	    -6.4621	    -1.2589	    -0.5875	
     8.6441	     5.5389	     3.9444	    -3.8605	     2.0142	    -4.8676	    -1.9302	    -5.9586	    -1.3428	    -0.9232	
     9.0637	     6.1264	     4.6158	    -3.4409	     3.4409	    -4.8676	    -0.3357	    -5.3711	    -1.5945	    -1.5106	
     9.3155	     6.6299	     4.9515	    -3.0212	     4.5319	    -4.8676	     0.7553	    -4.7836	    -2.0981	    -2.1820	
     9.3994	     6.8817	     5.2032	    -2.6016	     5.2872	    -4.9515	     1.3428	    -4.2801	    -2.6855	    -3.0212	
     9.3155	     6.9656	     5.2032	    -2.1820	     5.6229	    -4.9515	     1.5106	    -3.8605	    -3.3569	    -4.0283	
     9.1476	     6.7978	     4.9515	    -1.9302	     5.5389	    -5.1193	     1.1749	    -3.6087	    -4.1122	    -5.0354	
     8.7280	     6.3782	     4.4479	    -1.6785	     5.1193	    -5.2872	     0.3357	    -3.6087	    -4.8676	    -5.9586	
     8.1406	     5.7907	     3.7766	    -1.5945	     4.1962	    -5.5389	    -0.7553	    -3.8605	    -5.5389	    -6.8817	
     7.4692	     5.0354	     2.8534	    -1.5106	     3.1052	    -5.7907	    -2.0981	    -4.1122	    -6.1264	    -7.6370	
     6.7139	     4.1962	     1.8463	    -1.4267	     1.8463	    -6.0425	    -3.4409	    -4.3640	    -6.6299	    -8.1406	
     6.0425	     3.3569	     0.9232	    -1.3428	     0.5875	    -6.1264	    -4.6997	    -4.6158	    -6.8817	    -8.3923	
     5.4550	     2.6016	     0.0000	    -1.0910	    -0.5035	    -6.1264	    -5.7907	    -4.6158	    -6.7978	    -8.3084	
     4.8676	     1.8463	    -0.8392	    -0.8392	    -1.5945	    -5.9586	    -6.6299	    -4.4479	    -6.5460	    -7.8888	
     4.4479	     1.0910	    -1.6785	    -0.5875	    -2.4338	    -5.7907	    -7.2174	    -4.1962	    -6.0425	    -7.3853	
     4.0283	     0.4196	    -2.4338	    -0.4196	    -3.1891	    -5.6229	    -7.5531	    -3.9444	    -5.4550	    -6.7139	
     3.6926	    -0.1678	    -3.1052	    -0.3357	    -3.8605	    -5.4550	    -7.7209	    -3.6087	    -4.8676	    -5.9586	
     3.3569	    -0.6714	    -3.7766	    -0.3357	    -4.3640	    -5.3711	    -7.7209	    -3.3569	    -4.2801	    -5.2872	
     3.1891	    -1.0910	    -4.3640	    -0.3357	    -4.7836	    -5.2032	    -7.5531	    -3.1891	    -3.6926	    -4.6158	
     2.9373	    -1.5106	    -5.0354	    -0.3357	    -5.1193	    -5.0354	    -7.3853	    -3.0212	    -3.1891	    -4.0283	
     2.6855	    -2.0142	    -5.6229	    -0.2518	    -5.4550	    -4.7836	    -7.1335	    -3.0212	    -2.7695	    -3.5248	
     2.4338	    -2.6016	    -6.3782	    -0.0839	    -5.8746	    -4.5319	    -7.0496	    -3.0212	    -2.5177	    -3.1891	
     2.0142	    -3.2730	    -7.1335	     0.1678	    -6.2943	    -4.1962	    -7.0496	    -3.1052	    -2.3499	    -2.9373	
     1.6785	    -4.1122	    -7.9727	     0.5035	    -6.7978	    -3.6926	    -7.1335	    -3.1891	    -2.0981	    -2.7695	
     1.1749	    -4.8676	    -8.8120	     0.7553	    -7.3013	    -3.1891	    -7.3013	    -3.2730	    -2.0142	    -2.8534	
     0.7553	    -5.6229	    -9.5673	     1.0910	    -7.9727	    -2.7695	    -7.5531	    -3.3569	    -1.9302	    -2.9373	
     0.3357	    -6.3782	   -10.3226	     1.2589	    -8.5602	    -2.4338	    -7.9727	    -3.4409	    -2.0142	    -3.2730	
    -0.1678	    -7.0496	   -10.9940	     1.4267	    -9.2316	    -2.1820	    -8.3923	    -3.6087	    -2.1820	    -3.7766	
    -0.6714	    -7.7209	   -11.4136	     1.5106	    -9.8190	    -2.0142	    -8.8120	    -3.6926	    -2.5177	    -4.3640	
    -1.0910	    -8.2245	   -11.7493	     1.6785	   -10.3226	    -1.8463	    -9.2316	    -3.7766	    -2.9373	    -5.0354	
    -1.5106	    -8.6441	   -11.8332	     1.9302	   -10.7422	    -1.5945	    -9.6512	    -3.8605	    -3.3569	    -5.7068	
    -1.7624	    -8.8959	   -11.8332	     2.2659	   -10.9940	    -1.2589	    -9.9869	    -3.6926	    -3.6926	    -6.2103	
    -2.0981	    -9.1476	   -11.6653	     2.6016	   -11.2457	    -0.8392	   -10.2386	    -3.5248	    -3.9444	    -6.5460	
    -2.3499	    -9.3155	   -11.4975	     3.0212	   -11.4136	    -0.3357	   -10.4904	    -3.2730	    -3.9444	    -6.5460	
    -2.6016	    -9.4833	   -11.2457	     3.4409	   -11.4975	     0.1678	   -10.4904	    -2.9373	    -3.8605	    -6.2943	
    -2.8534	    -9.5673	   -10.9100	     3.9444	   -11.4136	     0.8392	   -10.4065	    -2.4338	    -3.4409	    -5.6229	
    -2.9373	    -9.5673	   -10.4904	     4.5319	   -11.1618	     1.5945	   -10.0708	    -1.9302	    -2.7695	    -4.5319	
    -2.9373	    -9.3994	    -9.9869	     5.2032	   -10.7422	     2.4338	    -9.3994	    -1.3428	    -1.9302	    -3.1891	
    -2.8534	    -9.0637	    -9.3155	     6.0425	   -10.1547	     3.2730	    -8.5602	    -0.7553	    -0.8392	    -1.5106	
    -2.6016	    -8.7280	    -8.4763	     6.9656	    -9.3155	     4.1122	    -7.5531	    -0.2518	     0.1678	     0.1678	
    -2.3499	    -8.3084	    -7.6370	     7.8888	    -8.4763	     4.9515	    -6.4621	     0.0839	     1.1749	     1.7624	
    -2.0981	    -7.8888	    -6.9656	     8.7280	    -7.7209	     5.4550	    -5.4550	     0.2518	     1.8463	     3.1052	
    -1.9302	    -7.5531	    -6.2943	     9.3994	    -7.0496	     5.7907	    -4.5319	     0.1678	     2.3499	     4.1122	
    -1.8463	    -7.3013	    -5.7907	     9.8190	    -6.4621	     5.9586	    -3.7766	     0.0000	     2.4338	     4.6158	
    -1.8463	    -7.1335	    -5.5389	    10.1547	    -6.1264	     5.8746	    -3.2730	    -0.2518	     2.3499	     4.7836	
    -1.9302	    -7.0496	    -5.3711	    10.2386	    -5.7907	     5.7068	    -2.9373	    -0.3357	     2.0142	     4.6158	
    -2.0981	    -6.9656	    -5.2872	    10.1547	    -5.6229	     5.5389	    -2.9373	    -0.3357	     1.5945	     4.1962	
    -2.2659	    -6.9656	    -5.3711	     9.9869	    -5.6229	     5.3711	    -3.1052	    -0.1678	     1.1749	     3.7766	
    -2.5177	    -6.9656	    -5.4550	     9.7351	    -5.6229	     5.2032	    -3.4409	     0.1678	     0.9232	     3.6087	
    -2.6016	    -7.0496	    -5.5389	     9.3994	    -5.6229	     5.2872	    -3.7766	     0.7553	     1.0071	     3.6926	
    -2.6016	    -6.9656	    -5.5389	     9.1476	    -5.5389	     5.5389	    -4.0283	     1.5106	     1.4267	     4.3640	
    -2.5177	    -6.8817	    -5.4550	     8.8959	    -5.2872	     5.9586	    -4.0283	     2.5177	     2.2659	     5.4550	
    -2.1820	    -6.7139	    -5.1193	     8.8959	    -4.8676	     6.6299	    -3.7766	     3.7766	     3.4409	     6.9656	
    -1.7624	    -6.5460	    -4.6997	     8.9798	    -4.1962	     7.3853	    -3.1891	     5.1193	     4.7836	     8.8120	
    -1.1749	    -6.2943	    -4.1122	     9.2316	    -3.3569	     8.2245	    -2.3499	     6.4621	     6.2943	    10.7422	
    -0.5875	    -6.0425	    -3.4409	     9.4833	    -2.4338	     9.0637	    -1.3428	     7.8049	     7.7209	    12.5046	
     0.0000	    -5.8746	    -2.7695	     9.6512	    -1.5106	     9.7351	    -0.2518	     8.8959	     8.8959	    14.0991	
     0.5035	    -5.7068	    -2.0981	     9.6512	    -0.5875	    10.2386	     0.9232	     9.6512	     9.8190	    15.4419	
     0.9232	    -5.6229	    -1.4267	     9.4833	     0.3357	    10.5743	     1.9302	    10.2386	    10.4904	    16.4490	
     1.1749	    -5.6229	    -0.7553	     9.0637	     1.1749	    10.5743	     2.9373	    10.4065	    10.9100	    17.2043	
     1.3428	    -5.6229	    -0.1678	     8.5602	     2.0142	    10.4065	     3.7766	    10.4065	    11.1618	    17.7078	
     1.3428	    -5.7068	     0.3357	     7.8049	     2.6855	    10.0708	     4.4479	    10.1547	    11.2457	    17.9596	
     1.1749	    -5.9586	     0.6714	     7.1335	     3.1052	     9.5673	     5.0354	     9.6512	    11.2457	    17.9596	
     0.7553	    -6.2103	     0.9232	     6.3782	     3.4409	     9.0637	     5.3711	     9.0637	    11.2457	    17.7078	
     0.2518	    -6.5460	     0.9232	     5.7907	     3.5248	     8.4763	     5.4550	     8.3084	    11.1618	    17.1204	
    -0.2518	    -6.7978	     0.8392	     5.3711	     3.3569	     7.8888	     5.2872	     7.5531	    11.0779	    16.2811	
    -0.7553	    -6.9656	     0.5875	     5.2872	     3.0212	     7.4692	     4.8676	     6.8817	    10.9940	    15.3580	
    -1.0910	    -7.0496	     0.3357	     5.4550	     2.5177	     7.1335	     4.2801	     6.2943	    10.9940	    14.2670	
    -1.2589	    -7.0496	     0.0839	     5.7907	     1.9302	     6.8817	     3.4409	     5.8746	    10.9100	    13.1760	
    -1.2589	    -6.8817	    -0.2518	     6.2943	     1.0910	     6.8817	     2.5177	     5.5389	    10.9100	    12.1689	
    -1.1749	    -6.6299	    -0.5035	     6.8817	     0.2518	     6.8817	     1.5106	     5.3711	    10.8261	    11.2457	
    -1.0071	    -6.3782	    -0.7553	     7.2174	    -0.6714	     6.7978	     0.5035	     5.2872	    10.6583	    10.5743	
    -0.9232	    -6.2943	    -1.1749	     7.3013	    -1.5945	     6.7139	    -0.5035	     5.1193	    10.4065	    10.0708	
    -0.9232	    -6.2943	    -1.5945	     6.8817	    -2.5177	     6.3782	    -1.5106	     4.8676	    10.0708	     9.7351	
    -1.0910	    -6.4621	    -2.1820	     6.1264	    -3.3569	     5.7907	    -2.4338	     4.5319	     9.6512	     9.5673	
    -1.3428	    -6.7139	    -2.7695	     4.9515	    -4.0283	     5.2032	    -3.1891	     4.1122	     9.2316	     9.5673	
    -1.5945	    -6.9656	    -3.1891	     3.6926	    -4.4479	     4.5319	    -3.6926	     3.7766	     8.8959	     9.8190	
    -1.8463	    -7.1335	    -3.5248	     2.4338	    -4.6158	     4.0283	    -3.9444	     3.5248	     8.5602	    10.1547	
    -1.9302	    -7.0496	    -3.6087	     1.1749	    -4.4479	     3.6087	    -3.7766	     3.3569	     8.4763	    10.6583	
    -1.8463	    -6.7978	    -3.4409	     0.2518	    -3.9444	     3.3569	    -3.3569	     3.2730	     8.3923	    11.2457	
    -1.6785	    -6.2943	    -3.1052	    -0.5035	    -3.2730	     3.2730	    -2.6855	     3.2730	     8.3923	    11.7493	
    -1.3428	    -5.7068	    -2.5177	    -0.9232	    -2.5177	     3.3569	    -1.7624	     3.3569	     8.3923	    12.1689	
    -0.8392	    -4.8676	    -1.8463	    -1.0071	    -1.5945	     3.6087	    -0.8392	     3.3569	     8.3084	    12.4207	
    -0.2518	    -3.9444	    -1.0071	    -0.7553	    -0.6714	     4.1122	     0.1678	     3.4409	     8.2245	    12.4207	
     0.4196	    -2.9373	    -0.1678	    -0.2518	     0.2518	     4.6997	     1.1749	     3.5248	     7.9727	    12.3367	
     1.0910	    -1.9302	     0.6714	     0.4196	     1.0071	     5.2872	     1.9302	     3.5248	     7.6370	    12.0010	
     1.6785	    -1.0910	     1.3428	     1.0071	     1.5945	     5.8746	     2.6016	     3.6087	     7.2174	    11.5814	
     2.0142	    -0.5035	     1.7624	     1.4267	     2.0142	     6.2943	     3.0212	     3.6087	     6.7139	    11.0779	
     2.0981	    -0.1678	     1.9302	     1.6785	     2.0981	     6.5460	     3.1052	     3.7766	     6.2103	    10.5743	
     1.8463	    -0.1678	     1.7624	     1.6785	     1.9302	     6.5460	     2.8534	     3.9444	     5.7068	    10.0708	
     1.3428	    -0.5035	     1.3428	     1.3428	     1.5106	     6.4621	     2.4338	     4.1122	     5.2872	     9.5673	
     0.5035	    -1.0910	     0.5875	     0.8392	     0.8392	     6.1264	     1.5945	     4.3640	     4.8676	     9.2316	
    -0.5035	    -1.9302	    -0.3357	     0.2518	     0.0000	     5.6229	     0.6714	     4.5319	     4.5319	     8.9798	
    -1.5945	    -2.7695	    -1.3428	    -0.4196	    -1.0071	     5.2032	    -0.3357	     4.7836	     4.4479	     8.8959	
    -2.5177	    -3.5248	    -2.1820	    -1.0071	    -1.8463	     4.7836	    -1.2589	     5.0354	     4.6158	     9.1476	
    -3.1891	    -4.0283	    -2.6855	    -1.3428	    -2.3499	     4.6158	    -1.9302	     5.5389	     5.0354	     9.8190	
    -3.4409	    -4.1122	    -2.7695	    -1.3428	    -2.5177	     4.6997	    -2.0981	     6.2943	     5.8746	    10.8261	
    -3.1891	    -3.6926	    -2.2659	    -1.0071	    -2.1820	     5.2032	    -1.8463	     7.3853	     6.9656	    12.2528	
    -2.5177	    -2.7695	    -1.2589	    -0.2518	    -1.3428	     6.1264	    -1.0071	     8.6441	     8.4763	    13.8474	
    -1.5106	    -1.5106	     0.0839	     0.6714	    -0.2518	     7.2174	     0.1678	    10.1547	     9.9869	    15.5258	
    -0.3357	     0.0000	     1.6785	     1.8463	     1.0071	     8.3923	     1.5106	    11.6653	    11.5814	    17.0364	
     1.0071	     1.5945	     3.1891	     3.1052	     2.2659	     9.6512	     2.8534	    13.0081	    13.0081	    18.3792	
     2.1820	     3.0212	     4.6158	     4.2801	     3.2730	    10.8261	     4.1122	    14.2670	    14.1830	    19.3863	
     3.1891	     4.2801	     5.7907	     5.4550	     4.1122	    11.8332	     5.1193	    15.1901	    15.1062	    20.0577	
     3.9444	     5.2872	     6.7139	     6.5460	     4.6997	    12.8403	     5.8746	    15.8615	    15.6097	    20.3934	
     4.6158	     6.1264	     7.3013	     7.6370	     5.2032	    13.6795	     6.3782	    16.2811	    15.9454	    20.4773	
     5.0354	     6.6299	     7.7209	     8.6441	     5.4550	    14.3509	     6.7139	    16.3651	    15.8615	    20.2255	
     5.2872	     6.9656	     7.8888	     9.6512	     5.7068	    14.9384	     6.8817	    16.2811	    15.6097	    19.8059	
     5.3711	     7.2174	     7.8888	    10.4904	     5.9586	    15.2740	     6.8817	    16.0294	    15.0223	    19.1345	
     5.3711	     7.3013	     7.7209	    11.1618	     6.2103	    15.5258	     6.7139	    15.5258	    14.2670	    18.3792	
     5.3711	     7.2174	     7.4692	    11.7493	     6.4621	    15.5258	     6.3782	    14.8544	    13.3438	    17.4561	
     5.2032	     7.1335	     7.0496	    12.1689	     6.7139	    15.4419	     6.0425	    14.0991	    12.4207	    16.4490	
     4.8676	     6.8817	     6.5460	    12.2528	     6.7978	    15.1062	     5.5389	    13.2599	    11.3297	    15.5258	
     4.5319	     6.4621	     6.0425	    12.0850	     6.8817	    14.5187	     5.0354	    12.2528	    10.3226	    14.6027	
     3.9444	     5.8746	     5.3711	    11.5814	     6.7978	    13.8474	     4.5319	    11.2457	     9.3994	    13.7634	
     3.3569	     5.2032	     4.6997	    10.9100	     6.7139	    13.0920	     4.1962	    10.2386	     8.6441	    13.0081	
     2.8534	     4.5319	     4.1122	    10.0708	     6.6299	    12.2528	     4.1122	     9.3994	     8.1406	    12.5885	
     2.3499	     4.0283	     3.6926	     9.1476	     6.6299	    11.4136	     4.1962	     8.6441	     7.9727	    12.3367	
     2.0142	     3.6087	     3.3569	     8.3084	     6.7978	    10.7422	     4.6158	     8.2245	     8.1406	    12.4207	
     1.9302	     3.4409	     3.2730	     7.7209	     7.1335	    10.2386	     5.2872	     7.9727	     8.5602	    12.7563	
     2.0142	     3.5248	     3.4409	     7.3013	     7.7209	     9.9030	     6.1264	     7.9727	     9.1476	    13.2599	
     2.4338	     3.9444	     3.8605	     7.1335	     8.3084	     9.7351	     7.0496	     8.1406	     9.8190	    13.7634	
     3.0212	     4.4479	     4.3640	     7.3013	     9.0637	     9.8190	     8.0566	     8.4763	    10.4904	    14.1830	
     3.7766	     5.2872	     5.1193	     7.5531	     9.9030	     9.9869	     9.1476	     8.8120	    11.0779	    14.5187	
     4.6997	     6.2103	     5.9586	     8.0566	    10.6583	    10.2386	    10.1547	     9.1476	    11.4975	    14.5187	
     5.7907	     7.3853	     6.8817	     8.6441	    11.4136	    10.5743	    11.0779	     9.3994	    11.7493	    14.3509	
     6.8817	     8.5602	     7.8888	     9.2316	    12.0850	    10.9100	    12.0850	     9.6512	    11.8332	    14.0152	
     8.0566	     9.8190	     8.8959	     9.9030	    12.6724	    11.3297	    12.9242	     9.7351	    11.8332	    13.5956	
     9.2316	    10.9940	     9.8190	    10.4904	    13.1760	    11.6653	    13.6795	     9.7351	    11.6653	    13.0081	
    10.4065	    12.1689	    10.7422	    11.0779	    13.5956	    11.9171	    14.1830	     9.5673	    11.3297	    12.5046	
    11.4136	    13.1760	    11.4975	    11.4975	    13.8474	    12.0850	    14.6027	     9.2316	    10.9100	    11.9171	
    12.3367	    14.0152	    12.0850	    11.7493	    14.0991	    12.0850	    14.7705	     8.7280	    10.2386	    11.4136	
    13.0920	    14.6027	    12.5046	    11.5814	    14.1830	    11.9171	    14.7705	     7.9727	     9.4833	    10.9100	
    13.5117	    14.8544	    12.6724	    11.0779	    14.0152	    11.4136	    14.6027	     7.0496	     8.4763	    10.4904	
    13.5956	    14.6866	    12.5046	    10.1547	    13.5956	    10.5743	    14.1830	     5.8746	     7.3013	     9.9869	
    13.0920	    13.9313	    12.0010	     8.7280	    12.9242	     9.4833	    13.6795	     4.4479	     6.0425	     9.4833	
    12.2528	    12.7563	    11.1618	     6.8817	    12.0010	     7.9727	    12.9242	     3.0212	     4.6997	     9.0637	
    10.9100	    11.2457	    10.0708	     4.7836	    10.8261	     6.2943	    12.1689	     1.5945	     3.3569	     8.6441	
     9.3155	     9.3155	     8.7280	     2.6016	     9.4833	     4.3640	    11.3297	     0.2518	     2.1820	     8.3084	
     7.4692	     7.3013	     7.3853	     0.3357	     8.1406	     2.4338	    10.4904	    -0.9232	     1.0910	     7.8888	
     5.5389	     5.2032	     5.9586	    -1.7624	     6.7139	     0.5875	     9.6512	    -1.9302	     0.1678	     7.4692	
     3.6926	     3.1052	     4.6158	    -3.7766	     5.3711	    -1.1749	     8.8120	    -2.8534	    -0.5035	     7.0496	
     1.9302	     1.2589	     3.3569	    -5.3711	     4.1962	    -2.7695	     8.0566	    -3.6087	    -1.0910	     6.5460	
     0.4196	    -0.3357	     2.3499	    -6.5460	     3.1052	    -4.0283	     7.4692	    -4.2801	    -1.4267	     6.2103	
    -0.5875	    -1.4267	     1.7624	    -7.3013	     2.2659	    -4.8676	     6.9656	    -4.6997	    -1.5106	     5.8746	
    -1.2589	    -2.0142	     1.5106	    -7.4692	     1.6785	    -5.2032	     6.7978	    -4.6997	    -1.2589	     5.8746	
[Epoch Header]
[Trial Type]	11
[Accept]	1
[Correct]	0
[RT]	 0.000
[Resp]	0
[Epoch Data]
    -0.3357	     1.5106	    -3.3569	    -4.1122	    -5.9586	     7.5531	    -6.9656	     4.2801	     0.5035	    -4.3640	
    -0.7553	     1.1749	    -3.7766	    -4.4479	    -6.2103	     7.0496	    -7.2174	     3.7766	    -0.1678	    -5.1193	
    -1.0910	     0.9232	    -4.1122	    -4.8676	    -6.3782	     6.3782	    -7.3013	     3.3569	    -0.7553	    -5.6229	
    -1.3428	     0.6714	    -4.5319	    -5.3711	    -6.3782	     5.7068	    -7.1335	     3.0212	    -1.0910	    -5.7907	
    -1.5106	     0.5035	    -4.8676	    -5.9586	    -6.1264	     5.0354	    -6.7139	     2.8534	    -1.2589	    -5.6229	
    -1.5945	     0.5035	    -5.0354	    -6.5460	    -5.7068	     4.4479	    -6.0425	     2.9373	    -1.2589	    -5.0354	
    -1.5106	     0.6714	    -5.0354	    -7.1335	    -5.0354	     4.0283	    -5.1193	     3.1052	    -0.9232	    -4.1122	
    -1.3428	     0.9232	    -4.8676	    -7.6370	    -4.1962	     3.6926	    -4.0283	     3.4409	    -0.5035	    -3.0212	
    -1.0071	     1.3428	    -4.4479	    -7.9727	    -3.1891	     3.4409	    -2.8534	     3.7766	     0.0839	    -1.6785	
    -0.5875	     1.9302	    -3.7766	    -8.1406	    -2.0981	     3.4409	    -1.5945	     4.1962	     0.6714	    -0.4196	
     0.0000	     2.6016	    -2.8534	    -8.1406	    -1.0071	     3.5248	    -0.5035	     4.5319	     1.1749	     0.7553	
     0.5875	     3.2730	    -1.7624	    -8.0566	     0.0000	     3.6926	     0.4196	     4.7836	     1.5106	     1.6785	
     1.1749	     3.8605	    -0.5875	    -7.8049	     0.9232	     3.9444	     1.0071	     4.8676	     1.5945	     2.2659	
     1.7624	     4.2801	     0.5035	    -7.7209	     1.5945	     4.0283	     1.1749	     4.7836	     1.5106	     2.3499	
     2.0981	     4.5319	     1.3428	    -7.6370	     1.8463	     4.0283	     0.7553	     4.5319	     1.0910	     1.9302	
     2.2659	     4.5319	     1.7624	    -7.6370	     1.7624	     3.8605	    -0.0839	     4.0283	     0.5035	     1.1749	
     2.1820	     4.2801	     1.8463	    -7.7209	     1.2589	     3.6087	    -1.2589	     3.4409	    -0.2518	     0.1678	
     2.0981	     3.9444	     1.5945	    -7.8049	     0.5035	     3.2730	    -2.7695	     2.8534	    -1.0910	    -1.0910	
     2.0142	     3.6926	     1.2589	    -7.6370	    -0.3357	     3.0212	    -4.1962	     2.3499	    -1.8463	    -2.2659	
     2.0981	     3.4409	     0.8392	    -7.3013	    -1.0071	     3.0212	    -5.5389	     1.9302	    -2.3499	    -3.2730	
     2.3499	     3.5248	     0.5875	    -6.7139	    -1.5945	     3.1891	    -6.4621	     1.8463	    -2.6016	    -4.0283	
     2.8534	     3.7766	     0.5035	    -5.9586	    -1.8463	     3.6087	    -6.9656	     1.9302	    -2.6016	    -4.5319	
     3.3569	     4.1962	     0.5875	    -5.2032	    -1.9302	     4.1122	    -7.1335	     2.0981	    -2.5177	    -4.7836	
     3.8605	     4.4479	     0.5875	    -4.7836	    -1.8463	     4.5319	    -6.9656	     2.0981	    -2.3499	    -4.9515	
     4.0283	     4.5319	     0.4196	    -4.6997	    -1.8463	     4.6158	    -6.7139	     1.7624	    -2.4338	    -5.1193	
     3.8605	     4.2801	     0.0000	    -5.1193	    -1.9302	     4.3640	    -6.3782	     1.0071	    -2.8534	    -5.4550	
     3.1891	     3.6087	    -0.6714	    -6.1264	    -2.0981	     3.6926	    -6.1264	    -0.1678	    -3.5248	    -5.9586	
     2.0981	     2.5177	    -1.5945	    -7.4692	    -2.5177	     2.6855	    -6.0425	    -1.5945	    -4.4479	    -6.7139	
     0.7553	     1.2589	    -2.7695	    -9.0637	    -2.9373	     1.5106	    -5.9586	    -3.2730	    -5.6229	    -7.5531	
    -0.7553	    -0.0839	    -3.9444	   -10.6583	    -3.4409	     0.3357	    -5.9586	    -4.9515	    -6.7978	    -8.5602	
    -2.1820	    -1.4267	    -5.0354	   -12.0850	    -3.9444	    -0.6714	    -6.0425	    -6.2943	    -7.9727	    -9.5673	
    -3.5248	    -2.4338	    -5.8746	   -13.0920	    -4.2801	    -1.4267	    -6.0425	    -7.3013	    -8.9798	   -10.5743	
    -4.4479	    -3.1052	    -6.4621	   -13.5956	    -4.5319	    -1.8463	    -6.0425	    -7.6370	    -9.8190	   -11.4136	
    -5.0354	    -3.3569	    -6.7139	   -13.4277	    -4.5319	    -1.6785	    -5.9586	    -7.3853	   -10.2386	   -12.0010	
    -5.2032	    -3.1891	    -6.6299	   -12.8403	    -4.4479	    -1.1749	    -5.8746	    -6.4621	   -10.4065	   -12.3367	
    -5.1193	    -2.8534	    -6.3782	   -11.6653	    -4.3640	    -0.2518	    -5.7907	    -5.1193	   -10.3226	   -12.3367	
    -4.8676	    -2.3499	    -6.1264	   -10.3226	    -4.3640	     0.9232	    -5.7068	    -3.4409	    -9.9030	   -12.0010	
    -4.5319	    -1.8463	    -5.7907	    -8.7280	    -4.4479	     2.2659	    -5.6229	    -1.5106	    -9.3155	   -11.3297	
    -4.1962	    -1.5106	    -5.5389	    -7.1335	    -4.7836	     3.6926	    -5.5389	     0.5035	    -8.3923	   -10.3226	
    -3.8605	    -1.1749	    -5.3711	    -5.6229	    -5.1193	     5.2032	    -5.2872	     2.5177	    -7.1335	    -8.9798	
    -3.5248	    -1.0071	    -5.2032	    -4.1962	    -5.5389	     6.7139	    -4.9515	     4.4479	    -5.6229	    -7.3013	
    -3.3569	    -0.9232	    -5.0354	    -3.0212	    -5.9586	     8.1406	    -4.4479	     6.3782	    -3.9444	    -5.3711	
    -3.1891	    -1.0071	    -5.0354	    -2.0981	    -6.2103	     9.3994	    -3.8605	     8.0566	    -2.1820	    -3.4409	
    -3.1891	    -1.1749	    -5.0354	    -1.4267	    -6.3782	    10.4065	    -3.1891	     9.5673	    -0.5035	    -1.5106	
    -3.1891	    -1.4267	    -5.0354	    -1.0071	    -6.2103	    11.1618	    -2.5177	    10.8261	     1.0910	     0.1678	
    -3.2730	    -1.7624	    -5.2032	    -0.8392	    -5.8746	    11.6653	    -1.9302	    11.8332	     2.3499	     1.5945	
    -3.3569	    -2.1820	    -5.3711	    -0.6714	    -5.3711	    11.9171	    -1.5945	    12.5046	     3.2730	     2.7695	
    -3.5248	    -2.6016	    -5.6229	    -0.7553	    -4.8676	    12.0850	    -1.3428	    12.8403	     3.8605	     3.5248	
    -3.7766	    -2.9373	    -5.9586	    -0.8392	    -4.2801	    12.0010	    -1.3428	    12.7563	     3.9444	     3.8605	
    -3.9444	    -3.2730	    -6.2103	    -1.1749	    -3.8605	    11.6653	    -1.4267	    12.3367	     3.6087	     3.8605	
    -4.1122	    -3.5248	    -6.4621	    -1.6785	    -3.5248	    11.2457	    -1.6785	    11.5814	     2.8534	     3.4409	
    -4.2801	    -3.6087	    -6.7978	    -2.3499	    -3.2730	    10.5743	    -2.0142	    10.5743	     1.8463	     2.6016	
    -4.3640	    -3.6087	    -7.0496	    -3.2730	    -3.1891	     9.7351	    -2.3499	     9.2316	     0.5035	     1.4267	
    -4.4479	    -3.5248	    -7.2174	    -4.2801	    -3.2730	     8.7280	    -2.7695	     7.8049	    -0.9232	    -0.0839	
    -4.4479	    -3.3569	    -7.4692	    -5.3711	    -3.6087	     7.7209	    -3.2730	     6.2103	    -2.5177	    -1.8463	
    -4.4479	    -3.1891	    -7.8049	    -6.4621	    -4.0283	     6.7139	    -3.7766	     4.6158	    -4.1122	    -3.8605	
    -4.4479	    -3.0212	    -8.0566	    -7.5531	    -4.5319	     5.7068	    -4.3640	     3.0212	    -5.7907	    -5.9586	
    -4.5319	    -2.9373	    -8.3923	    -8.6441	    -5.2032	     4.6997	    -4.9515	     1.4267	    -7.3853	    -8.1406	
    -4.4479	    -2.8534	    -8.7280	    -9.5673	    -5.8746	     3.6926	    -5.6229	     0.0000	    -8.8120	   -10.2386	
    -4.4479	    -2.7695	    -8.9798	   -10.3226	    -6.5460	     2.9373	    -6.2103	    -1.1749	   -10.1547	   -12.0850	
    -4.3640	    -2.6016	    -9.0637	   -10.8261	    -7.0496	     2.2659	    -6.7978	    -2.1820	   -11.2457	   -13.5117	
    -4.1122	    -2.5177	    -9.0637	   -10.9940	    -7.3853	     1.8463	    -7.1335	    -2.8534	   -11.9171	   -14.5187	
    -3.7766	    -2.2659	    -8.8959	   -10.8261	    -7.4692	     1.6785	    -7.3013	    -3.1052	   -12.3367	   -14.9384	
    -3.2730	    -1.9302	    -8.4763	   -10.4065	    -7.3013	     1.8463	    -7.1335	    -3.0212	   -12.2528	   -14.6866	
    -2.6855	    -1.5106	    -7.8049	    -9.6512	    -6.8817	     2.2659	    -6.7139	    -2.6016	   -11.7493	   -13.8474	
    -1.9302	    -0.9232	    -6.8817	    -8.6441	    -6.2103	     2.7695	    -5.9586	    -1.9302	   -10.9100	   -12.5046	
    -1.0071	    -0.1678	    -5.7907	    -7.5531	    -5.2872	     3.4409	    -4.9515	    -1.0910	    -9.8190	   -10.8261	
     0.0000	     0.5875	    -4.5319	    -6.4621	    -4.1962	     4.1122	    -3.7766	    -0.2518	    -8.6441	    -9.0637	
     0.9232	     1.3428	    -3.1891	    -5.5389	    -3.1052	     4.6997	    -2.6016	     0.5035	    -7.5531	    -7.3853	
     1.8463	     2.0981	    -1.9302	    -4.7836	    -2.0981	     5.1193	    -1.5945	     0.9232	    -6.6299	    -5.8746	
     2.6016	     2.6855	    -0.8392	    -4.3640	    -1.2589	     5.2872	    -0.8392	     1.0910	    -5.9586	    -4.7836	
     3.1891	     3.1052	     0.0000	    -4.2801	    -0.7553	     5.2032	    -0.5035	     0.8392	    -5.6229	    -4.1962	
     3.4409	     3.3569	     0.5875	    -4.5319	    -0.5875	     4.7836	    -0.5035	     0.3357	    -5.7068	    -4.1122	
     3.5248	     3.4409	     0.9232	    -5.0354	    -0.7553	     4.1962	    -1.0910	    -0.3357	    -6.0425	    -4.5319	
     3.3569	     3.3569	     0.8392	    -5.7907	    -1.4267	     3.3569	    -2.0981	    -1.0910	    -6.7139	    -5.2872	
     3.0212	     3.1052	     0.5875	    -6.5460	    -2.4338	     2.4338	    -3.4409	    -1.7624	    -7.3853	    -6.1264	
     2.6855	     2.9373	     0.1678	    -7.3013	    -3.6926	     1.6785	    -4.9515	    -2.1820	    -7.9727	    -6.9656	
     2.4338	     2.7695	    -0.3357	    -7.8888	    -5.0354	     1.0910	    -6.4621	    -2.1820	    -8.3923	    -7.4692	
     2.3499	     2.8534	    -0.7553	    -8.0566	    -6.2943	     0.8392	    -7.7209	    -1.8463	    -8.3923	    -7.5531	
     2.6016	     3.1891	    -1.0071	    -7.8049	    -7.2174	     1.0071	    -8.4763	    -1.0910	    -7.9727	    -7.1335	
     3.2730	     3.8605	    -0.9232	    -7.1335	    -7.8049	     1.6785	    -8.8120	     0.0000	    -7.2174	    -6.1264	
     4.1962	     4.7836	    -0.5875	    -6.0425	    -7.8049	     2.7695	    -8.4763	     1.4267	    -5.9586	    -4.6997	
     5.3711	     5.7907	     0.0000	    -4.5319	    -7.3853	     4.1962	    -7.7209	     3.1052	    -4.5319	    -2.8534	
     6.6299	     6.9656	     0.5875	    -2.8534	    -6.6299	     5.7907	    -6.6299	     4.9515	    -2.8534	    -0.7553	
     7.7209	     7.8888	     1.2589	    -1.1749	    -5.5389	     7.3853	    -5.2032	     6.7139	    -1.1749	     1.4267	
     8.7280	     8.6441	     1.7624	     0.4196	    -4.1962	     8.8959	    -3.6087	     8.3084	     0.5035	     3.5248	
     9.3155	     9.1476	     2.1820	     1.7624	    -2.8534	    10.0708	    -2.0142	     9.8190	     2.0142	     5.3711	
     9.7351	     9.3155	     2.4338	     2.7695	    -1.4267	    11.0779	    -0.4196	    10.9940	     3.2730	     6.8817	
     9.7351	     9.1476	     2.5177	     3.3569	    -0.0839	    11.6653	     1.0071	    11.9171	     4.1962	     8.0566	
     9.4833	     8.6441	     2.3499	     3.6926	     1.0071	    12.0010	     2.3499	    12.4207	     4.8676	     8.7280	
     8.9798	     8.0566	     2.1820	     3.6926	     1.9302	    12.0850	     3.4409	    12.7563	     5.1193	     8.9798	
     8.3923	     7.3013	     1.8463	     3.5248	     2.6016	    12.0010	     4.2801	    12.7563	     5.2032	     8.7280	
     7.7209	     6.5460	     1.5106	     3.3569	     3.1891	    12.0010	     4.9515	    12.5885	     4.9515	     8.1406	
     7.0496	     5.7907	     1.1749	     3.1052	     3.5248	    11.9171	     5.3711	    12.1689	     4.4479	     7.1335	
     6.2943	     5.1193	     0.7553	     2.9373	     3.7766	    12.0010	     5.6229	    11.5814	     3.6926	     5.8746	
     5.6229	     4.4479	     0.3357	     2.7695	     3.7766	    12.0010	     5.5389	    10.8261	     2.6855	     4.3640	
     4.7836	     3.7766	    -0.2518	     2.4338	     3.5248	    11.9171	     5.2032	     9.8190	     1.4267	     2.5177	
     3.8605	     2.9373	    -1.0071	     2.0142	     3.1891	    11.7493	     4.6158	     8.4763	    -0.2518	     0.4196	
     2.8534	     2.0981	    -2.0142	     1.2589	     2.5177	    11.2457	     3.6926	     6.7978	    -2.1820	    -1.8463	
     1.6785	     1.0910	    -3.1052	     0.3357	     1.7624	    10.5743	     2.5177	     5.0354	    -4.2801	    -4.1962	
     0.4196	     0.0839	    -4.3640	    -0.9232	     0.8392	     9.6512	     1.1749	     3.1052	    -6.4621	    -6.3782	
    -0.8392	    -0.9232	    -5.7068	    -2.2659	    -0.0839	     8.6441	    -0.2518	     1.2589	    -8.5602	    -8.3084	
    -1.9302	    -1.9302	    -6.9656	    -3.5248	    -1.0910	     7.6370	    -1.5106	    -0.4196	   -10.4065	    -9.8190	
    -2.8534	    -2.6855	    -7.9727	    -4.6997	    -2.0142	     6.7978	    -2.6016	    -1.6785	   -11.7493	   -10.8261	
    -3.4409	    -3.2730	    -8.7280	    -5.7068	    -2.6855	     6.0425	    -3.2730	    -2.6016	   -12.5885	   -11.2457	
    -3.7766	    -3.6087	    -9.2316	    -6.3782	    -3.1891	     5.6229	    -3.4409	    -3.0212	   -12.8403	   -11.1618	
    -3.7766	    -3.6087	    -9.3155	    -6.7978	    -3.3569	     5.3711	    -3.1052	    -3.0212	   -12.5885	   -10.5743	
    -3.5248	    -3.4409	    -9.0637	    -7.0496	    -3.2730	     5.2872	    -2.4338	    -2.6855	   -11.8332	    -9.6512	
    -3.1052	    -3.1052	    -8.5602	    -7.0496	    -3.0212	     5.4550	    -1.4267	    -2.0981	   -10.7422	    -8.3923	
    -2.4338	    -2.5177	    -7.8888	    -6.9656	    -2.5177	     5.6229	    -0.3357	    -1.4267	    -9.4833	    -6.9656	
    -1.6785	    -1.7624	    -7.0496	    -6.7978	    -1.9302	     5.7907	     0.7553	    -0.7553	    -8.2245	    -5.4550	
    -0.7553	    -0.8392	    -6.0425	    -6.5460	    -1.1749	     6.0425	     1.8463	    -0.0839	    -7.0496	    -3.9444	
     0.3357	     0.3357	    -4.8676	    -6.3782	    -0.2518	     6.2943	     2.8534	     0.5875	    -6.0425	    -2.5177	
     1.5106	     1.6785	    -3.6087	    -6.1264	     0.8392	     6.4621	     3.6926	     1.0910	    -5.2032	    -1.2589	
     2.7695	     3.1891	    -2.3499	    -5.9586	     1.9302	     6.7139	     4.3640	     1.5945	    -4.4479	    -0.1678	
     4.0283	     4.6997	    -1.0071	    -5.7907	     3.0212	     6.7978	     4.7836	     1.9302	    -3.9444	     0.6714	
     5.2032	     6.2943	     0.1678	    -5.7068	     4.0283	     6.8817	     5.0354	     2.1820	    -3.5248	     1.2589	
     6.2943	     7.7209	     1.3428	    -5.5389	     4.9515	     6.8817	     5.0354	     2.1820	    -3.2730	     1.5106	
     7.2174	     8.9798	     2.1820	    -5.3711	     5.6229	     6.8817	     4.9515	     2.0142	    -3.1052	     1.6785	
     7.9727	    10.0708	     2.8534	    -5.2032	     6.1264	     6.7978	     4.6997	     1.7624	    -2.9373	     1.5945	
     8.5602	    10.9940	     3.3569	    -5.0354	     6.4621	     6.7978	     4.3640	     1.5106	    -2.7695	     1.5945	
     8.8959	    11.5814	     3.6087	    -4.9515	     6.5460	     6.7978	     4.0283	     1.2589	    -2.4338	     1.5106	
     9.1476	    12.0010	     3.6087	    -4.8676	     6.3782	     6.7139	     3.6926	     1.1749	    -1.9302	     1.5106	
     9.1476	    12.1689	     3.3569	    -4.9515	     6.1264	     6.7139	     3.4409	     1.3428	    -1.4267	     1.7624	
     8.9798	    12.1689	     3.0212	    -5.1193	     5.7068	     6.6299	     3.3569	     1.8463	    -0.8392	     2.0981	
     8.7280	    12.0010	     2.6016	    -5.2872	     5.2032	     6.5460	     3.2730	     2.5177	    -0.0839	     2.6016	
     8.3923	    11.8332	     2.0981	    -5.3711	     4.7836	     6.5460	     3.3569	     3.5248	     0.6714	     3.3569	
     7.9727	    11.5814	     1.7624	    -5.4550	     4.3640	     6.6299	     3.6087	     4.6997	     1.5106	     4.2801	
     7.5531	    11.4136	     1.4267	    -5.4550	     4.1962	     6.7978	     3.8605	     5.8746	     2.2659	     5.2032	
     7.1335	    11.2457	     1.2589	    -5.5389	     4.1122	     6.8817	     4.1962	     6.9656	     2.9373	     6.0425	
     6.7139	    11.0779	     1.1749	    -5.7068	     4.2801	     6.9656	     4.5319	     7.8049	     3.3569	     6.7978	
     6.2943	    11.0779	     1.1749	    -5.9586	     4.5319	     6.8817	     4.6997	     8.3923	     3.5248	     7.1335	
     5.9586	    11.1618	     1.2589	    -6.2943	     4.8676	     6.7978	     4.6997	     8.5602	     3.3569	     7.1335	
     5.7068	    11.3297	     1.5106	    -6.7139	     5.2872	     6.5460	     4.5319	     8.5602	     2.7695	     6.7978	
     5.6229	    11.5814	     1.8463	    -7.1335	     5.7907	     6.2943	     4.2801	     8.2245	     2.0142	     6.0425	
     5.6229	    11.9171	     2.1820	    -7.5531	     6.2943	     5.9586	     3.8605	     7.7209	     1.0071	     5.0354	
     5.7907	    12.2528	     2.5177	    -7.9727	     6.7139	     5.7068	     3.2730	     7.3013	     0.0000	     3.8605	
     6.0425	    12.5885	     2.9373	    -8.1406	     7.0496	     5.4550	     2.6016	     6.8817	    -0.9232	     2.6855	
     6.3782	    12.8403	     3.1891	    -8.1406	     7.3013	     5.5389	     1.9302	     6.6299	    -1.5945	     1.6785	
     6.7139	    13.0920	     3.5248	    -7.8049	     7.4692	     5.8746	     1.2589	     6.7978	    -1.7624	     1.0071	
     7.1335	    13.2599	     3.6926	    -7.0496	     7.4692	     6.5460	     0.5875	     7.3853	    -1.4267	     0.8392	
     7.4692	    13.1760	     3.7766	    -6.2103	     7.4692	     7.5531	     0.0000	     8.3084	    -0.5875	     1.1749	
     7.7209	    12.9242	     3.6087	    -5.2032	     7.2174	     8.7280	    -0.4196	     9.5673	     0.5875	     1.9302	
     7.6370	    12.3367	     3.1891	    -4.1962	     6.7978	     9.9869	    -0.9232	    10.9100	     2.0981	     3.0212	
     7.2174	    11.4136	     2.6016	    -3.5248	     6.2943	    11.1618	    -1.2589	    12.2528	     3.6087	     4.2801	
     6.5460	    10.1547	     1.6785	    -3.1052	     5.5389	    12.2528	    -1.5106	    13.4277	     5.1193	     5.5389	
     5.5389	     8.8120	     0.5875	    -2.9373	     4.7836	    13.0081	    -1.6785	    14.5187	     6.5460	     6.7978	
     4.4479	     7.3013	    -0.5035	    -3.1052	     4.0283	    13.6795	    -1.8463	    15.4419	     7.7209	     7.8888	
     3.1891	     5.7907	    -1.6785	    -3.3569	     3.1891	    14.0991	    -1.9302	    16.0294	     8.6441	     8.8120	
     1.9302	     4.2801	    -2.8534	    -3.7766	     2.3499	    14.2670	    -2.1820	    16.3651	     9.2316	     9.3155	
     0.5875	     2.9373	    -4.0283	    -4.1962	     1.4267	    14.3509	    -2.5177	    16.4490	     9.4833	     9.5673	
    -0.8392	     1.5945	    -5.1193	    -4.7836	     0.5875	    14.1830	    -3.0212	    16.2811	     9.3155	     9.3994	
    -2.2659	     0.2518	    -6.2943	    -5.4550	    -0.2518	    13.8474	    -3.6087	    15.6937	     8.8959	     8.9798	
    -3.6926	    -1.0910	    -7.3853	    -6.1264	    -1.1749	    13.4277	    -4.1962	    14.8544	     8.0566	     8.1406	
    -5.1193	    -2.4338	    -8.6441	    -6.7978	    -2.0981	    12.8403	    -4.8676	    13.6795	     7.0496	     7.1335	
    -6.4621	    -3.6926	    -9.7351	    -7.4692	    -2.9373	    12.1689	    -5.4550	    12.3367	     5.7907	     6.0425	
    -7.5531	    -4.7836	   -10.8261	    -7.8888	    -3.6926	    11.4975	    -5.9586	    10.8261	     4.5319	     5.0354	
    -8.3923	    -5.5389	   -11.7493	    -8.2245	    -4.1962	    10.9100	    -6.2103	     9.3994	     3.1891	     4.1122	
    -8.9798	    -6.1264	   -12.4207	    -8.3923	    -4.5319	    10.3226	    -6.3782	     7.9727	     2.0981	     3.3569	
    -9.2316	    -6.3782	   -12.8403	    -8.3923	    -4.6158	     9.9030	    -6.2943	     6.7139	     1.0910	     2.7695	
    -9.3155	    -6.5460	   -13.0920	    -8.2245	    -4.4479	     9.5673	    -6.0425	     5.7068	     0.3357	     2.4338	
    -9.1476	    -6.5460	   -13.1760	    -8.1406	    -4.1122	     9.1476	    -5.7068	     4.8676	    -0.1678	     2.2659	
    -8.8959	    -6.4621	   -13.1760	    -8.1406	    -3.6087	     8.8120	    -5.2872	     4.3640	    -0.5875	     2.1820	
    -8.6441	    -6.4621	   -13.0081	    -8.2245	    -3.1052	     8.3923	    -4.8676	     4.0283	    -0.8392	     2.0981	
    -8.3923	    -6.3782	   -12.6724	    -8.4763	    -2.5177	     7.9727	    -4.3640	     4.0283	    -0.9232	     2.0981	
    -8.0566	    -6.2103	   -12.3367	    -8.8959	    -1.9302	     7.4692	    -3.8605	     4.1122	    -1.0071	     2.0142	
    -7.7209	    -6.0425	   -11.8332	    -9.3155	    -1.3428	     6.9656	    -3.3569	     4.2801	    -1.0910	     2.0142	
    -7.3853	    -5.7068	   -11.2457	    -9.6512	    -0.7553	     6.5460	    -2.8534	     4.5319	    -1.0910	     2.0142	
    -7.0496	    -5.3711	   -10.6583	    -9.9869	    -0.1678	     6.1264	    -2.5177	     4.6158	    -1.1749	     2.0142	
    -6.6299	    -4.9515	    -9.9869	   -10.1547	     0.3357	     5.7907	    -2.2659	     4.6997	    -1.2589	     2.1820	
    -6.1264	    -4.4479	    -9.2316	   -10.0708	     0.8392	     5.4550	    -2.2659	     4.6997	    -1.3428	     2.2659	
    -5.4550	    -3.8605	    -8.4763	    -9.7351	     1.3428	     5.2872	    -2.3499	     4.5319	    -1.3428	     2.5177	
    -4.7836	    -3.1052	    -7.7209	    -9.2316	     1.8463	     5.2032	    -2.5177	     4.4479	    -1.3428	     2.7695	
    -3.9444	    -2.2659	    -6.8817	    -8.6441	     2.3499	     5.2032	    -2.8534	     4.2801	    -1.1749	     3.1052	
    -3.1891	    -1.4267	    -6.2103	    -8.1406	     2.6016	     5.2032	    -3.3569	     4.1122	    -1.0910	     3.3569	
    -2.4338	    -0.5875	    -5.6229	    -7.7209	     2.6855	     5.1193	    -3.9444	     3.9444	    -0.9232	     3.5248	
    -1.7624	     0.0000	    -5.2872	    -7.5531	     2.5177	     4.9515	    -4.6997	     3.6087	    -0.9232	     3.6087	
    -1.2589	     0.5035	    -5.0354	    -7.6370	     2.0981	     4.6997	    -5.5389	     3.1891	    -0.9232	     3.6087	
    -0.9232	     0.7553	    -5.0354	    -7.9727	     1.5106	     4.2801	    -6.3782	     2.7695	    -1.0071	     3.5248	
    -0.5875	     1.0071	    -5.1193	    -8.3923	     0.7553	     3.7766	    -7.3013	     2.1820	    -1.1749	     3.3569	
    -0.4196	     1.0910	    -5.2032	    -8.8959	    -0.0839	     3.2730	    -8.0566	     1.5106	    -1.5106	     3.1052	
    -0.2518	     1.1749	    -5.3711	    -9.3994	    -0.8392	     2.6855	    -8.6441	     0.9232	    -1.8463	     2.7695	
    -0.1678	     1.1749	    -5.4550	    -9.9030	    -1.5106	     2.0981	    -9.1476	     0.2518	    -2.2659	     2.4338	
    -0.0839	     1.1749	    -5.4550	   -10.3226	    -2.0142	     1.5106	    -9.3155	    -0.4196	    -2.6855	     2.0981	
     0.0000	     1.2589	    -5.2872	   -10.5743	    -2.2659	     0.9232	    -9.2316	    -1.0071	    -3.1052	     1.8463	
     0.2518	     1.4267	    -4.9515	   -10.6583	    -2.0981	     0.5875	    -8.7280	    -1.3428	    -3.4409	     1.7624	
     0.7553	     1.8463	    -4.4479	   -10.4065	    -1.5106	     0.4196	    -7.8888	    -1.4267	    -3.6087	     1.8463	
     1.5106	     2.6016	    -3.6087	    -9.7351	    -0.5875	     0.5875	    -6.7139	    -1.2589	    -3.4409	     2.1820	
     2.5177	     3.5248	    -2.5177	    -8.8120	     0.7553	     1.0910	    -5.2032	    -0.6714	    -3.0212	     2.7695	
     3.7766	     4.7836	    -1.3428	    -7.5531	     2.2659	     1.9302	    -3.6087	     0.0839	    -2.4338	     3.5248	
     5.2872	     6.1264	    -0.0839	    -5.9586	     3.9444	     3.0212	    -1.9302	     1.1749	    -1.5945	     4.3640	
     6.7978	     7.4692	     1.2589	    -4.1962	     5.6229	     4.3640	    -0.2518	     2.2659	    -0.6714	     5.2032	
     8.3923	     8.8959	     2.4338	    -2.3499	     7.0496	     5.7907	     1.1749	     3.3569	     0.1678	     5.9586	
     9.9030	    10.2386	     3.4409	    -0.5035	     8.3084	     7.2174	     2.3499	     4.3640	     0.8392	     6.4621	
    11.1618	    11.2457	     4.1122	     1.0071	     9.1476	     8.3084	     3.1052	     5.0354	     1.1749	     6.6299	
    12.0010	    11.9171	     4.2801	     2.1820	     9.3994	     9.0637	     3.2730	     5.2032	     1.0910	     6.2943	
    12.3367	    11.9171	     3.9444	     2.6016	     9.0637	     9.3155	     3.0212	     4.6997	     0.4196	     5.5389	
    12.0850	    11.4136	     3.0212	     2.3499	     8.1406	     8.8120	     2.0981	     3.6087	    -0.7553	     4.3640	
    11.1618	    10.2386	     1.5106	     1.3428	     6.6299	     7.7209	     0.6714	     1.9302	    -2.5177	     2.7695	
     9.7351	     8.5602	    -0.2518	    -0.2518	     4.7836	     6.0425	    -1.0910	    -0.3357	    -4.6158	     1.0071	
     7.8888	     6.3782	    -2.2659	    -2.2659	     2.6855	     3.9444	    -3.0212	    -3.0212	    -6.9656	    -1.0071	
     5.7068	     3.9444	    -4.1962	    -4.6158	     0.4196	     1.5945	    -5.0354	    -5.9586	    -9.3994	    -2.9373	
     3.3569	     1.2589	    -5.9586	    -7.0496	    -1.6785	    -0.9232	    -6.7978	    -8.8120	   -11.7493	    -4.8676	
     1.0910	    -1.3428	    -7.4692	    -9.3155	    -3.5248	    -3.2730	    -8.2245	   -11.5814	   -13.9313	    -6.5460	
    -1.0910	    -3.7766	    -8.6441	   -11.3297	    -4.8676	    -5.2872	    -9.0637	   -13.8474	   -15.6937	    -7.9727	
    -3.0212	    -5.9586	    -9.3994	   -12.8403	    -5.7907	    -6.9656	    -9.3994	   -15.6097	   -16.9525	    -8.8959	
    -4.5319	    -7.6370	    -9.9030	   -13.9313	    -6.1264	    -8.0566	    -9.1476	   -16.6168	   -17.6239	    -9.4833	
    -5.7068	    -8.9798	   -10.1547	   -14.6866	    -6.0425	    -8.6441	    -8.4763	   -16.7847	   -17.8757	    -9.6512	
    -6.5460	    -9.9869	   -10.2386	   -15.0223	    -5.6229	    -8.8959	    -7.5531	   -16.3651	   -17.7078	    -9.4833	
    -7.2174	   -10.7422	   -10.3226	   -15.1062	    -5.1193	    -8.8120	    -6.6299	   -15.4419	   -17.2043	    -9.1476	
    -7.7209	   -11.3297	   -10.4065	   -14.9384	    -4.6158	    -8.4763	    -5.8746	   -14.0991	   -16.6168	    -8.5602	
    -7.9727	   -11.5814	   -10.6583	   -14.6866	    -4.1962	    -7.9727	    -5.2872	   -12.5046	   -15.9454	    -7.9727	
    -8.1406	   -11.7493	   -10.9940	   -14.2670	    -3.9444	    -7.3013	    -5.1193	   -10.9100	   -15.3580	    -7.4692	
    -8.2245	   -11.7493	   -11.3297	   -13.7634	    -3.9444	    -6.4621	    -5.1193	    -9.3994	   -14.7705	    -6.9656	
    -8.1406	   -11.5814	   -11.7493	   -13.0920	    -3.9444	    -5.5389	    -5.4550	    -7.9727	   -14.3509	    -6.6299	
    -7.9727	   -11.3297	   -12.1689	   -12.4207	    -4.1962	    -4.6158	    -6.0425	    -6.7139	   -14.0152	    -6.3782	
    -7.6370	   -10.9100	   -12.5046	   -11.6653	    -4.4479	    -3.6926	    -6.7978	    -5.7068	   -13.6795	    -6.1264	
    -7.1335	   -10.3226	   -12.6724	   -10.8261	    -4.6158	    -2.7695	    -7.4692	    -4.8676	   -13.2599	    -5.9586	
    -6.4621	    -9.5673	   -12.6724	    -9.9869	    -4.6997	    -1.6785	    -8.0566	    -4.1122	   -12.7563	    -5.5389	
    -5.5389	    -8.5602	   -12.3367	    -8.9798	    -4.4479	    -0.6714	    -8.3923	    -3.2730	   -12.0850	    -5.0354	
    -4.4479	    -7.4692	   -11.8332	    -7.9727	    -4.0283	     0.5035	    -8.4763	    -2.4338	   -11.2457	    -4.3640	
    -3.2730	    -6.2943	   -11.0779	    -6.9656	    -3.4409	     1.5945	    -8.3084	    -1.6785	   -10.3226	    -3.6087	
    -2.0142	    -5.1193	   -10.3226	    -6.1264	    -2.7695	     2.5177	    -7.8888	    -0.8392	    -9.4833	    -2.8534	
    -0.9232	    -4.1122	    -9.5673	    -5.3711	    -2.0981	     3.3569	    -7.4692	    -0.1678	    -8.6441	    -2.0981	
     0.0000	    -3.2730	    -8.9798	    -4.9515	    -1.5106	     3.8605	    -6.9656	     0.4196	    -7.8888	    -1.4267	
     0.6714	    -2.6855	    -8.5602	    -4.6997	    -1.0071	     4.1962	    -6.5460	     0.8392	    -7.3853	    -0.9232	
     1.0910	    -2.3499	    -8.3084	    -4.6158	    -0.7553	     4.2801	    -6.2943	     1.0910	    -6.8817	    -0.5035	
     1.3428	    -2.2659	    -8.3084	    -4.6997	    -0.6714	     4.1122	    -6.0425	     1.2589	    -6.5460	    -0.0839	
     1.3428	    -2.2659	    -8.3923	    -4.8676	    -0.6714	     3.7766	    -5.9586	     1.3428	    -6.2103	     0.2518	
     1.2589	    -2.3499	    -8.4763	    -5.0354	    -0.8392	     3.4409	    -5.8746	     1.3428	    -6.0425	     0.5035	
     1.1749	    -2.4338	    -8.5602	    -5.1193	    -1.0910	     3.1052	    -5.7907	     1.1749	    -5.8746	     0.7553	
     1.0071	    -2.4338	    -8.6441	    -5.2872	    -1.4267	     2.6855	    -5.7068	     0.8392	    -5.9586	     0.7553	
     0.9232	    -2.3499	    -8.6441	    -5.4550	    -1.8463	     2.2659	    -5.7068	     0.3357	    -6.2943	     0.5035	
     0.8392	    -2.2659	    -8.5602	    -5.6229	    -2.4338	     1.8463	    -5.7068	    -0.4196	    -6.9656	    -0.0839	
     0.8392	    -2.0981	    -8.4763	    -5.7068	    -3.0212	     1.3428	    -5.8746	    -1.5106	    -7.9727	    -1.0910	
     0.9232	    -2.0142	    -8.3084	    -5.8746	    -3.7766	     0.8392	    -6.2103	    -2.7695	    -9.3155	    -2.3499	
     1.0071	    -1.8463	    -8.1406	    -6.0425	    -4.5319	     0.3357	    -6.7139	    -4.2801	   -10.8261	    -3.9444	
     1.2589	    -1.6785	    -7.9727	    -6.2103	    -5.2032	    -0.1678	    -7.3013	    -5.9586	   -12.5885	    -5.5389	
     1.5106	    -1.5945	    -7.8049	    -6.2943	    -5.7068	    -0.5875	    -7.9727	    -7.6370	   -14.3509	    -7.1335	
     1.9302	    -1.4267	    -7.6370	    -6.2943	    -6.1264	    -1.0071	    -8.7280	    -9.2316	   -15.9454	    -8.6441	
     2.2659	    -1.3428	    -7.5531	    -6.2943	    -6.2943	    -1.3428	    -9.5673	   -10.7422	   -17.4561	    -9.9869	
     2.6016	    -1.2589	    -7.6370	    -6.2103	    -6.3782	    -1.6785	   -10.4904	   -12.0010	   -18.7988	   -11.0779	
     2.8534	    -1.3428	    -7.7209	    -6.2103	    -6.4621	    -1.9302	   -11.4975	   -13.0081	   -19.8059	   -11.9171	
     2.9373	    -1.5945	    -8.0566	    -6.2943	    -6.5460	    -2.1820	   -12.5046	   -13.6795	   -20.5612	   -12.5885	
     2.9373	    -1.8463	    -8.3923	    -6.3782	    -6.6299	    -2.4338	   -13.5117	   -13.9313	   -20.9808	   -13.0081	
     2.7695	    -2.0981	    -8.7280	    -6.4621	    -6.7139	    -2.6016	   -14.3509	   -13.7634	   -21.0648	   -13.2599	
     2.6016	    -2.3499	    -8.9798	    -6.4621	    -6.7139	    -2.6016	   -15.0223	   -13.3438	   -20.8969	   -13.3438	
     2.5177	    -2.4338	    -9.1476	    -6.4621	    -6.6299	    -2.6016	   -15.3580	   -12.7563	   -20.5612	   -13.3438	
     2.3499	    -2.4338	    -9.1476	    -6.5460	    -6.4621	    -2.6016	   -15.5258	   -12.0850	   -20.0577	   -13.2599	
     2.2659	    -2.2659	    -9.0637	    -6.6299	    -6.2103	    -2.6855	   -15.5258	   -11.5814	   -19.6381	   -13.2599	
     2.2659	    -1.9302	    -8.8120	    -6.7978	    -5.7907	    -2.8534	   -15.4419	   -11.2457	   -19.4702	   -13.3438	
     2.3499	    -1.4267	    -8.5602	    -7.2174	    -5.3711	    -3.1891	   -15.1901	   -11.2457	   -19.4702	   -13.5117	
     2.5177	    -0.8392	    -8.2245	    -7.7209	    -4.9515	    -3.6087	   -14.8544	   -11.4975	   -19.8898	   -13.8474	
     2.6855	    -0.0839	    -7.8888	    -8.5602	    -4.4479	    -4.2801	   -14.4348	   -12.0010	   -20.6451	   -14.3509	
     2.9373	     0.6714	    -7.6370	    -9.5673	    -4.1122	    -5.2032	   -14.0152	   -12.7563	   -21.6522	   -15.0223	
     3.2730	     1.4267	    -7.3013	   -10.8261	    -3.8605	    -6.2103	   -13.5117	   -13.6795	   -22.9111	   -15.9454	
     3.6087	     2.0981	    -7.2174	   -12.1689	    -3.6926	    -7.3853	   -13.1760	   -14.8544	   -24.3378	   -16.9525	
     3.7766	     2.6016	    -7.1335	   -13.5956	    -3.7766	    -8.7280	   -12.9242	   -16.1133	   -25.7645	   -18.0435	
     3.9444	     2.9373	    -7.3013	   -14.8544	    -3.9444	   -10.1547	   -12.8403	   -17.4561	   -27.1912	   -19.2184	
     3.9444	     3.0212	    -7.5531	   -16.0294	    -4.2801	   -11.4975	   -13.0081	   -18.7988	   -28.3661	   -20.3934	
     3.8605	     2.8534	    -8.0566	   -17.0364	    -4.6997	   -12.9242	   -13.2599	   -20.0577	   -29.5410	   -21.5683	
     3.6087	     2.6016	    -8.5602	   -17.9596	    -5.2032	   -14.2670	   -13.5117	   -21.3165	   -30.4642	   -22.5754	
     3.2730	     2.1820	    -9.1476	   -18.8828	    -5.7068	   -15.5258	   -13.7634	   -22.4915	   -31.2195	   -23.4146	
     3.0212	     1.8463	    -9.7351	   -19.7220	    -6.0425	   -16.7847	   -13.7634	   -23.4985	   -31.8909	   -23.9182	
     2.8534	     1.6785	   -10.0708	   -20.3934	    -6.2103	   -17.7917	   -13.5117	   -24.3378	   -32.3105	   -24.0860	
     2.9373	     1.6785	   -10.0708	   -20.8969	    -6.2103	   -18.4631	   -12.9242	   -24.9252	   -32.4783	   -23.9182	
     3.2730	     2.0981	    -9.8190	   -21.0648	    -5.8746	   -18.8828	   -11.9171	   -25.1770	   -32.3944	   -23.3307	
     3.8605	     2.6855	    -9.3155	   -20.9808	    -5.3711	   -18.8828	   -10.6583	   -25.1770	   -32.0587	   -22.4075	
     4.6158	     3.6087	    -8.3923	   -20.4773	    -4.6997	   -18.4631	    -9.3155	   -24.9252	   -31.4713	   -21.2326	
     5.6229	     4.6158	    -7.3853	   -19.8059	    -3.8605	   -17.7917	    -7.8049	   -24.5056	   -30.7159	   -19.9738	
     6.7978	     5.7907	    -6.2103	   -18.7988	    -3.1052	   -16.9525	    -6.3782	   -24.0021	   -29.9606	   -18.7149	
     7.9727	     6.9656	    -5.0354	   -17.7917	    -2.3499	   -15.8615	    -5.1193	   -23.4146	   -29.2053	   -17.6239	
     9.0637	     8.0566	    -3.9444	   -16.7007	    -1.6785	   -14.8544	    -4.0283	   -22.9950	   -28.7018	   -16.7847	
    10.0708	     9.0637	    -3.0212	   -15.7776	    -1.1749	   -13.9313	    -3.1891	   -22.7432	   -28.5339	   -16.5329	
    10.8261	     9.7351	    -2.4338	   -15.0223	    -1.0071	   -13.1760	    -2.7695	   -22.9111	   -28.7018	   -16.7007	
    11.2457	    10.0708	    -2.2659	   -14.6027	    -1.1749	   -12.7563	    -2.8534	   -23.3307	   -29.2892	   -17.3721	
    11.2457	    10.0708	    -2.5177	   -14.4348	    -1.6785	   -12.6724	    -3.2730	   -24.1699	   -30.2124	   -18.5471	
    10.9100	     9.5673	    -3.1052	   -14.6027	    -2.4338	   -12.7563	    -4.0283	   -25.2609	   -31.3873	   -19.9738	
    10.2386	     8.8120	    -4.0283	   -14.7705	    -3.3569	   -13.0920	    -5.1193	   -26.6037	   -32.7301	   -21.5683	
     9.4833	     7.8888	    -5.0354	   -15.1062	    -4.4479	   -13.4277	    -6.2943	   -27.9465	   -34.0729	   -23.2468	
     8.5602	     6.7978	    -6.1264	   -15.4419	    -5.4550	   -13.7634	    -7.3853	   -29.2053	   -35.3317	   -24.6735	
     7.8049	     5.7907	    -7.1335	   -15.6937	    -6.4621	   -14.0152	    -8.2245	   -30.1285	   -36.4227	   -25.9323	
     7.1335	     4.9515	    -7.8888	   -15.7776	    -7.1335	   -14.1830	    -8.8120	   -30.5481	   -37.3459	   -26.7715	
     6.6299	     4.1962	    -8.4763	   -15.7776	    -7.6370	   -14.0991	    -9.0637	   -30.5481	   -37.8494	   -27.1912	
     6.3782	     3.6926	    -8.8120	   -15.5258	    -7.7209	   -13.9313	    -8.8959	   -29.9606	   -38.1012	   -27.2751	
     6.2943	     3.4409	    -8.8120	   -15.1901	    -7.5531	   -13.5956	    -8.3923	   -28.9536	   -38.0173	   -26.9394	
     6.4621	     3.3569	    -8.6441	   -14.7705	    -6.9656	   -13.2599	    -7.7209	   -27.5269	   -37.5977	   -26.3519	
     6.7139	     3.6087	    -8.1406	   -14.2670	    -6.1264	   -12.8403	    -6.8817	   -25.9323	   -36.9263	   -25.5966	
     7.1335	     3.9444	    -7.5531	   -13.6795	    -5.0354	   -12.3367	    -6.0425	   -24.1699	   -35.9192	   -24.6735	
     7.5531	     4.3640	    -6.8817	   -12.9242	    -3.7766	   -11.7493	    -5.2872	   -22.4075	   -34.7443	   -23.7503	
     7.9727	     4.7836	    -6.2943	   -12.0850	    -2.5177	   -11.0779	    -4.7836	   -20.7291	   -33.3176	   -22.7432	
     8.3084	     5.2032	    -5.7068	   -10.9940	    -1.4267	   -10.4065	    -4.5319	   -19.2184	   -31.8069	   -21.7361	
     8.4763	     5.4550	    -5.3711	    -9.9030	    -0.5035	    -9.5673	    -4.6997	   -17.7917	   -30.2124	   -20.8130	
     8.4763	     5.4550	    -5.2032	    -8.6441	     0.1678	    -8.7280	    -5.2032	   -16.6168	   -28.5339	   -19.9738	
     8.3084	     5.2872	    -5.2872	    -7.3853	     0.3357	    -7.8888	    -6.0425	   -15.6097	   -26.9394	   -19.2184	
     7.9727	     4.8676	    -5.6229	    -6.2943	     0.0839	    -7.0496	    -7.2174	   -14.7705	   -25.5127	   -18.7149	
     7.3853	     4.2801	    -6.1264	    -5.2872	    -0.5035	    -6.2103	    -8.7280	   -14.0152	   -24.1699	   -18.2953	
     6.7139	     3.6087	    -6.8817	    -4.4479	    -1.4267	    -5.3711	   -10.3226	   -13.3438	   -22.9950	   -17.8757	
     5.9586	     2.8534	    -7.6370	    -3.7766	    -2.4338	    -4.6158	   -11.9171	   -12.5885	   -21.8201	   -17.3721	
     5.2032	     2.1820	    -8.3923	    -3.3569	    -3.6087	    -3.7766	   -13.3438	   -11.8332	   -20.7291	   -16.7007	
     4.4479	     1.5106	    -9.1476	    -3.0212	    -4.6158	    -2.9373	   -14.5187	   -10.9940	   -19.5541	   -15.7776	
     3.7766	     0.9232	    -9.8190	    -2.8534	    -5.5389	    -2.0981	   -15.3580	   -10.0708	   -18.2953	   -14.6866	
     3.1891	     0.4196	   -10.4065	    -2.7695	    -6.2103	    -1.2589	   -15.8615	    -9.0637	   -16.9525	   -13.3438	
     2.6016	    -0.0839	   -10.8261	    -2.7695	    -6.6299	    -0.4196	   -15.9454	    -8.0566	   -15.6097	   -12.0010	
     2.0142	    -0.5035	   -11.1618	    -2.8534	    -6.7978	     0.4196	   -15.6097	    -6.9656	   -14.2670	   -10.4904	
     1.5945	    -0.8392	   -11.3297	    -2.9373	    -6.6299	     1.2589	   -14.9384	    -5.7907	   -12.8403	    -8.8959	
     1.3428	    -1.0071	   -11.2457	    -2.8534	    -6.2943	     2.1820	   -13.9313	    -4.6158	   -11.4136	    -7.3013	
     1.1749	    -1.0910	   -10.9940	    -2.6855	    -5.7907	     3.1891	   -12.5885	    -3.4409	    -9.9030	    -5.7068	
     1.1749	    -1.0071	   -10.6583	    -2.4338	    -5.1193	     4.1962	   -11.1618	    -2.0981	    -8.4763	    -4.1122	
     1.2589	    -0.8392	   -10.1547	    -2.0142	    -4.3640	     5.2872	    -9.7351	    -0.8392	    -7.1335	    -2.6855	
     1.4267	    -0.6714	    -9.6512	    -1.4267	    -3.7766	     6.2943	    -8.3923	     0.3357	    -5.9586	    -1.5945	
     1.6785	    -0.5035	    -9.1476	    -0.9232	    -3.1891	     7.2174	    -7.3013	     1.4267	    -5.1193	    -0.8392	
     1.8463	    -0.3357	    -8.8120	    -0.3357	    -2.8534	     8.0566	    -6.4621	     2.2659	    -4.5319	    -0.5875	
     2.0142	    -0.1678	    -8.5602	     0.1678	    -2.7695	     8.7280	    -5.9586	     2.8534	    -4.3640	    -0.8392	
     2.0142	    -0.1678	    -8.4763	     0.5875	    -2.9373	     9.2316	    -5.8746	     3.1891	    -4.5319	    -1.5945	
     1.9302	    -0.2518	    -8.6441	     0.8392	    -3.4409	     9.5673	    -6.1264	     3.1052	    -5.1193	    -2.8534	
     1.6785	    -0.4196	    -8.9798	     0.8392	    -4.1122	     9.6512	    -6.6299	     2.7695	    -5.7907	    -4.2801	
     1.4267	    -0.7553	    -9.4833	     0.6714	    -4.9515	     9.5673	    -7.3853	     2.2659	    -6.7139	    -5.7907	
     1.0071	    -1.1749	   -10.1547	     0.4196	    -5.7907	     9.4833	    -8.2245	     1.6785	    -7.5531	    -7.1335	
     0.5875	    -1.6785	   -10.9100	     0.2518	    -6.7139	     9.3155	    -9.2316	     1.1749	    -8.2245	    -8.2245	
     0.1678	    -2.1820	   -11.7493	     0.0839	    -7.5531	     9.2316	   -10.3226	     0.7553	    -8.7280	    -8.8959	
    -0.5035	    -2.8534	   -12.5885	     0.0000	    -8.3923	     9.1476	   -11.4975	     0.6714	    -8.9798	    -9.2316	
    -1.1749	    -3.5248	   -13.5117	     0.0000	    -9.1476	     9.0637	   -12.7563	     0.8392	    -8.8959	    -9.2316	
    -1.7624	    -4.1962	   -14.3509	     0.0000	    -9.8190	     9.0637	   -13.9313	     1.3428	    -8.5602	    -8.7280	
    -2.3499	    -4.6997	   -15.0223	     0.1678	   -10.3226	     9.2316	   -14.9384	     2.1820	    -7.8049	    -7.9727	
    -2.6016	    -4.9515	   -15.3580	     0.5035	   -10.5743	     9.6512	   -15.6097	     3.4409	    -6.7978	    -6.7978	
    -2.5177	    -4.8676	   -15.2740	     1.0071	   -10.4904	    10.2386	   -15.8615	     4.7836	    -5.5389	    -5.3711	
    -2.0981	    -4.4479	   -14.8544	     1.5945	   -10.0708	    10.9940	   -15.6937	     6.2103	    -4.2801	    -3.8605	
    -1.4267	    -3.8605	   -14.0991	     2.2659	    -9.3994	    11.6653	   -15.1062	     7.4692	    -3.0212	    -2.3499	
    -0.5875	    -3.0212	   -13.0920	     2.7695	    -8.5602	    12.2528	   -14.1830	     8.3084	    -2.0142	    -1.0071	
     0.2518	    -2.2659	   -11.9171	     3.0212	    -7.6370	    12.5046	   -12.9242	     8.8120	    -1.3428	     0.0000	
     1.0910	    -1.5106	   -10.7422	     2.9373	    -6.7139	    12.4207	   -11.4975	     8.7280	    -1.0910	     0.6714	
     1.6785	    -0.9232	    -9.6512	     2.4338	    -5.7907	    11.9171	    -9.9869	     8.1406	    -1.2589	     1.0071	
     2.1820	    -0.5035	    -8.6441	     1.6785	    -4.9515	    10.9940	    -8.4763	     7.0496	    -1.9302	     1.0071	
     2.4338	    -0.1678	    -7.8049	     0.6714	    -4.1122	     9.7351	    -7.1335	     5.4550	    -3.1052	     0.6714	
     2.6016	     0.0000	    -7.0496	    -0.6714	    -3.3569	     8.0566	    -5.8746	     3.3569	    -4.6997	     0.0839	
     2.6016	     0.0000	    -6.5460	    -2.2659	    -2.6016	     6.0425	    -4.8676	     1.0071	    -6.6299	    -0.8392	
     2.4338	     0.0000	    -6.0425	    -4.1122	    -1.6785	     3.6926	    -4.0283	    -1.7624	    -8.9798	    -1.9302	
     2.1820	    -0.0839	    -5.7068	    -6.1264	    -0.7553	     1.0071	    -3.2730	    -4.6997	   -11.6653	    -3.1891	
     1.8463	    -0.2518	    -5.5389	    -8.3923	     0.1678	    -1.9302	    -2.7695	    -7.8888	   -14.5187	    -4.6997	
     1.3428	    -0.5035	    -5.4550	   -10.9940	     1.0071	    -5.2032	    -2.3499	   -11.3297	   -17.4561	    -6.2943	
     0.6714	    -0.9232	    -5.5389	   -13.9313	     1.8463	    -8.7280	    -2.0142	   -14.8544	   -20.4773	    -7.9727	
    -0.2518	    -1.5945	    -5.8746	   -17.1204	     2.3499	   -12.4207	    -1.8463	   -18.3792	   -23.4146	    -9.7351	
    -1.4267	    -2.4338	    -6.2943	   -20.5612	     2.7695	   -16.1972	    -1.6785	   -21.9040	   -26.1002	   -11.4136	
    -2.7695	    -3.4409	    -6.9656	   -24.0860	     2.8534	   -19.8898	    -1.5945	   -25.1770	   -28.2822	   -12.7563	
    -4.1122	    -4.5319	    -7.5531	   -27.4429	     2.9373	   -23.1628	    -1.4267	   -27.9465	   -29.8767	   -13.7634	
    -5.2872	    -5.4550	    -8.1406	   -30.3802	     2.8534	   -25.9323	    -1.0910	   -30.2124	   -30.7999	   -14.2670	
    -6.2943	    -6.1264	    -8.5602	   -32.7301	     2.8534	   -27.9465	    -0.7553	   -31.7230	   -31.0516	   -14.2670	
    -6.9656	    -6.6299	    -8.7280	   -34.3246	     2.8534	   -29.1214	    -0.3357	   -32.6462	   -30.7159	   -13.6795	
    -7.2174	    -6.8817	    -8.8120	   -35.1639	     2.9373	   -29.5410	     0.2518	   -32.8140	   -29.9606	   -12.8403	
    -7.2174	    -6.7978	    -8.6441	   -35.1639	     3.1052	   -29.2892	     0.7553	   -32.4783	   -28.8696	   -11.6653	
    -6.7978	    -6.3782	    -8.2245	   -34.4925	     3.3569	   -28.3661	     1.3428	   -31.6391	   -27.6108	   -10.4904	
    -6.0425	    -5.7907	    -7.7209	   -33.1497	     3.6087	   -26.8555	     1.9302	   -30.5481	   -26.3519	    -9.3994	
    -5.0354	    -4.9515	    -7.0496	   -31.3873	     4.0283	   -25.0092	     2.5177	   -29.1214	   -25.1770	    -8.4763	
    -3.8605	    -3.9444	    -6.2103	   -29.3732	     4.5319	   -22.9111	     2.9373	   -27.6947	   -24.1699	    -7.8888	
    -2.6016	    -2.8534	    -5.4550	   -27.1072	     4.9515	   -20.7291	     3.1891	   -26.2680	   -23.3307	    -7.7209	
    -1.3428	    -1.6785	    -4.6997	   -24.9252	     5.2032	   -18.5471	     3.2730	   -24.9252	   -22.7432	    -7.9727	
    -0.0839	    -0.6714	    -4.0283	   -22.9111	     5.3711	   -16.3651	     3.1052	   -23.7503	   -22.4075	    -8.6441	
     0.9232	     0.2518	    -3.5248	   -20.9808	     5.2872	   -14.4348	     2.6855	   -22.7432	   -22.3236	    -9.7351	
     1.9302	     1.0071	    -3.1052	   -19.3863	     5.0354	   -12.5046	     2.0142	   -21.9040	   -22.3236	   -10.9940	
     2.6855	     1.6785	    -2.8534	   -17.8757	     4.6158	   -10.7422	     1.1749	   -21.0648	   -22.4075	   -12.2528	
     3.3569	     2.1820	    -2.7695	   -16.4490	     4.0283	    -9.0637	     0.3357	   -20.0577	   -22.3236	   -13.4277	
     3.9444	     2.6016	    -2.6016	   -15.1062	     3.4409	    -7.2174	    -0.4196	   -18.7149	   -21.9040	   -14.0991	
     4.5319	     3.0212	    -2.5177	   -13.6795	     3.0212	    -5.2032	    -1.0071	   -16.7847	   -21.0648	   -14.2670	
     5.2032	     3.5248	    -2.1820	   -12.0010	     2.7695	    -3.0212	    -1.2589	   -14.3509	   -19.7220	   -13.7634	
     5.9586	     4.1122	    -1.7624	   -10.1547	     2.7695	    -0.5875	    -1.2589	   -11.3297	   -17.7917	   -12.5885	
     6.8817	     4.8676	    -1.1749	    -8.0566	     3.1052	     2.0981	    -0.9232	    -7.8888	   -15.4419	   -10.7422	
     7.8049	     5.6229	    -0.4196	    -5.8746	     3.6087	     4.8676	    -0.5035	    -4.1962	   -12.5885	    -8.3084	
     8.6441	     6.3782	     0.2518	    -3.7766	     4.1962	     7.6370	     0.0000	    -0.5035	    -9.6512	    -5.6229	
     9.3994	     6.8817	     0.7553	    -1.8463	     4.6997	    10.1547	     0.4196	     3.0212	    -6.7139	    -2.7695	
     9.7351	     7.0496	     0.9232	    -0.4196	     4.9515	    12.3367	     0.5875	     6.1264	    -4.0283	    -0.0839	
     9.8190	     6.8817	     0.7553	     0.5875	     4.9515	    14.0991	     0.4196	     8.6441	    -1.7624	     2.2659	
     9.4833	     6.3782	     0.1678	     1.0071	     4.5319	    15.2740	    -0.0839	    10.5743	     0.0000	     4.0283	
     8.8120	     5.5389	    -0.8392	     1.0071	     3.7766	    15.9454	    -0.9232	    12.0010	     1.1749	     5.3711	
     7.8049	     4.3640	    -2.0981	     0.6714	     2.6855	    16.1972	    -2.0142	    12.8403	     1.8463	     6.0425	
     6.7139	     3.0212	    -3.6926	     0.0839	     1.3428	    16.1133	    -3.3569	    13.2599	     2.0981	     6.3782	
     5.5389	     1.6785	    -5.3711	    -0.5035	    -0.2518	    15.8615	    -4.6997	    13.4277	     2.0981	     6.3782	
     4.5319	     0.4196	    -6.9656	    -1.0071	    -1.7624	    15.6097	    -5.9586	    13.5117	     1.8463	     6.2103	
     3.6926	    -0.5875	    -8.3084	    -1.2589	    -3.1052	    15.4419	    -7.0496	    13.5117	     1.6785	     6.0425	
     3.1891	    -1.2589	    -9.2316	    -1.1749	    -4.1962	    15.5258	    -7.8049	    13.6795	     1.5945	     6.0425	
     3.0212	    -1.5945	    -9.8190	    -0.7553	    -5.0354	    15.8615	    -8.3084	    14.0152	     1.7624	     6.2943	
     3.1891	    -1.5106	   -10.0708	     0.0000	    -5.5389	    16.3651	    -8.4763	    14.6027	     2.1820	     6.8817	
     3.6087	    -1.0910	    -9.9030	     0.9232	    -5.7907	    17.1204	    -8.3084	    15.2740	     2.7695	     7.6370	
     4.2801	    -0.4196	    -9.5673	     1.9302	    -5.8746	    17.7917	    -7.9727	    15.9454	     3.4409	     8.5602	
     5.0354	     0.3357	    -9.1476	     2.7695	    -5.7907	    18.4631	    -7.4692	    16.6168	     4.1962	     9.4833	
     5.7068	     1.0910	    -8.7280	     3.3569	    -5.7907	    18.8828	    -6.8817	    17.1204	     4.9515	    10.4065	
     6.1264	     1.7624	    -8.3923	     3.6087	    -5.8746	    19.0506	    -6.2943	    17.3721	     5.5389	    11.1618	
     6.4621	     2.2659	    -8.2245	     3.4409	    -5.9586	    18.8828	    -5.7907	    17.3721	     5.8746	    11.6653	
     6.4621	     2.5177	    -8.1406	     2.7695	    -6.2943	    18.2953	    -5.3711	    16.9525	     6.0425	    12.0010	
     6.2943	     2.5177	    -8.2245	     1.6785	    -6.6299	    17.4561	    -5.1193	    16.2811	     5.9586	    12.0850	
     5.9586	     2.5177	    -8.3923	     0.3357	    -7.1335	    16.3651	    -5.0354	    15.3580	     5.7068	    11.9171	
     5.5389	     2.3499	    -8.4763	    -1.0071	    -7.5531	    15.1062	    -5.0354	    14.2670	     5.2872	    11.5814	
     5.2032	     2.2659	    -8.5602	    -2.2659	    -7.8888	    13.9313	    -5.2032	    13.0920	     4.6997	    10.9940	
     4.9515	     2.1820	    -8.5602	    -3.2730	    -8.0566	    12.8403	    -5.5389	    11.9171	     3.9444	    10.3226	
     4.8676	     2.2659	    -8.3923	    -3.8605	    -7.9727	    11.8332	    -6.0425	    10.7422	     3.1891	     9.5673	
     4.8676	     2.4338	    -8.1406	    -4.1962	    -7.8049	    11.0779	    -6.7978	     9.7351	     2.3499	     8.8120	
     5.0354	     2.6855	    -7.8049	    -4.1122	    -7.4692	    10.4065	    -7.6370	     8.8120	     1.5106	     8.0566	
     5.3711	     3.1052	    -7.3853	    -3.6926	    -6.8817	     9.9869	    -8.4763	     8.0566	     0.7553	     7.3013	
     5.8746	     3.6926	    -6.9656	    -3.1052	    -6.2103	     9.6512	    -9.4833	     7.3853	    -0.0839	     6.6299	
     6.5460	     4.3640	    -6.3782	    -2.3499	    -5.4550	     9.4833	   -10.3226	     6.8817	    -0.7553	     6.1264	
     7.3013	     5.2032	    -5.7068	    -1.4267	    -4.6997	     9.3994	   -11.1618	     6.4621	    -1.3428	     5.7068	
[Epoch Header]
[Trial Type]	11
[Accept]	1
[Correct]	0
[RT]	 0.000
[Resp]	0
[Epoch Data]
     7.8888	     1.2589	    12.1689	    24.9252	     5.5389	    11.4975	    -0.0839	    14.8544	    14.3509	     8.3084	
     8.3923	     1.9302	    13.0081	    24.1699	     6.6299	    11.2457	     1.0071	    14.9384	    14.8544	     9.9030	
     8.9798	     2.7695	    14.1830	    23.4985	     7.7209	    10.9940	     2.0981	    15.0223	    15.4419	    11.3297	
     9.7351	     3.8605	    15.4419	    22.8271	     8.8120	    10.9100	     3.0212	    14.9384	    16.1133	    12.5046	
    10.4904	     4.8676	    16.6168	    22.0718	     9.8190	    10.7422	     3.7766	    14.7705	    16.7007	    13.4277	
    11.1618	     5.7907	    17.7917	    21.3165	    10.5743	    10.4065	     4.1122	    14.3509	    17.1204	    13.8474	
    11.5814	     6.3782	    18.6310	    20.4773	    10.9940	     9.9869	     4.1122	    13.5956	    17.2882	    13.8474	
    11.7493	     6.7978	    19.2184	    19.6381	    11.0779	     9.3994	     3.6926	    12.5046	    17.2043	    13.4277	
    11.6653	     6.8817	    19.4702	    18.7149	    10.8261	     8.6441	     2.9373	    11.1618	    16.7847	    12.5885	
    11.3297	     6.7139	    19.3863	    17.7078	    10.2386	     7.6370	     1.8463	     9.5673	    16.1972	    11.4136	
    10.8261	     6.3782	    19.0506	    16.7007	     9.5673	     6.6299	     0.7553	     7.9727	    15.4419	    10.0708	
    10.2386	     5.8746	    18.4631	    15.6097	     8.8120	     5.5389	    -0.4196	     6.4621	    14.5187	     8.6441	
     9.5673	     5.2872	    17.7917	    14.5187	     8.1406	     4.3640	    -1.4267	     5.2032	    13.5956	     7.1335	
     8.8959	     4.6997	    16.9525	    13.4277	     7.5531	     3.1891	    -2.1820	     4.1962	    12.7563	     5.7907	
     8.3084	     4.1122	    16.1972	    12.3367	     7.1335	     2.0981	    -2.6016	     3.6087	    12.0010	     4.6997	
     7.7209	     3.6087	    15.4419	    11.4975	     6.9656	     1.0910	    -2.6855	     3.2730	    11.4975	     3.7766	
     7.2174	     3.1891	    14.8544	    10.8261	     7.0496	     0.2518	    -2.3499	     3.3569	    11.1618	     3.1891	
     6.8817	     2.8534	    14.4348	    10.3226	     7.4692	    -0.5035	    -1.5945	     3.5248	    10.9940	     2.9373	
     6.6299	     2.6016	    14.0991	     9.9869	     8.1406	    -1.1749	    -0.5875	     3.8605	    10.9100	     2.8534	
     6.2943	     2.3499	    13.9313	     9.6512	     8.8959	    -1.7624	     0.6714	     4.1122	    10.9100	     2.7695	
     5.9586	     2.0981	    13.7634	     9.2316	     9.6512	    -2.5177	     1.9302	     4.1122	    10.6583	     2.6855	
     5.4550	     1.6785	    13.5117	     8.5602	    10.2386	    -3.5248	     3.0212	     3.8605	    10.0708	     2.3499	
     4.7836	     1.0910	    13.1760	     7.5531	    10.6583	    -4.6158	     3.8605	     3.2730	     9.2316	     1.6785	
     3.9444	     0.4196	    12.7563	     6.2943	    10.7422	    -5.8746	     4.4479	     2.4338	     7.8888	     0.7553	
     3.1052	    -0.3357	    12.2528	     4.7836	    10.5743	    -7.1335	     4.7836	     1.3428	     6.2943	    -0.5035	
     2.3499	    -1.0071	    11.9171	     3.3569	    10.2386	    -8.3084	     4.7836	     0.2518	     4.5319	    -2.0142	
     1.6785	    -1.5106	    11.5814	     2.0981	     9.7351	    -9.2316	     4.5319	    -0.7553	     2.8534	    -3.5248	
     1.3428	    -1.8463	    11.4975	     1.2589	     9.2316	    -9.8190	     4.1962	    -1.5106	     1.4267	    -4.8676	
     1.2589	    -1.9302	    11.5814	     1.0071	     8.7280	    -9.8190	     3.8605	    -1.8463	     0.3357	    -5.7907	
     1.4267	    -1.8463	    11.9171	     1.3428	     8.3084	    -9.3155	     3.4409	    -1.5945	    -0.0839	    -6.2103	
     1.9302	    -1.5106	    12.5046	     2.1820	     8.0566	    -8.3084	     3.1052	    -0.9232	     0.1678	    -5.8746	
     2.5177	    -1.0071	    13.1760	     3.3569	     7.8888	    -6.7978	     2.7695	     0.3357	     1.1749	    -4.8676	
     3.1052	    -0.5875	    13.8474	     4.8676	     7.6370	    -4.9515	     2.4338	     1.8463	     2.7695	    -3.1891	
     3.6087	    -0.1678	    14.4348	     6.5460	     7.4692	    -2.9373	     2.1820	     3.6926	     4.8676	    -1.0071	
     3.9444	     0.0839	    14.8544	     8.1406	     7.2174	    -0.8392	     2.0142	     5.7907	     7.4692	     1.5945	
     4.1962	     0.2518	    15.1062	     9.6512	     6.9656	     1.1749	     2.0142	     7.8888	    10.4065	     4.4479	
     4.2801	     0.3357	    15.1901	    10.9100	     6.7139	     3.1052	     2.0981	     9.9869	    13.4277	     7.3853	
     4.1962	     0.3357	    15.1062	    12.0850	     6.5460	     4.8676	     2.4338	    12.0850	    16.4490	    10.2386	
     4.1122	     0.2518	    15.0223	    13.0081	     6.4621	     6.3782	     2.9373	    14.0152	    19.3024	    13.0081	
     3.8605	     0.2518	    14.9384	    13.9313	     6.5460	     7.8049	     3.6087	    15.7776	    21.8201	    15.6097	
     3.7766	     0.3357	    14.8544	    14.7705	     6.6299	     9.0637	     4.3640	    17.4561	    24.0860	    17.8757	
     3.6926	     0.4196	    14.8544	    15.6097	     6.8817	    10.2386	     5.1193	    18.9667	    25.9323	    19.8059	
     3.6926	     0.6714	    14.7705	    16.5329	     7.1335	    11.3297	     5.7907	    20.2255	    27.3590	    21.3165	
     3.7766	     0.9232	    14.8544	    17.3721	     7.3853	    12.1689	     6.2943	    21.3165	    28.3661	    22.3236	
     3.8605	     1.1749	    14.7705	    18.1274	     7.5531	    12.9242	     6.6299	    22.0718	    28.9536	    22.8271	
     4.0283	     1.3428	    14.6866	    18.7149	     7.5531	    13.3438	     6.5460	    22.4075	    28.9536	    22.8271	
     4.0283	     1.4267	    14.4348	    18.8828	     7.3853	    13.5117	     6.2103	    22.4075	    28.5339	    22.2397	
     4.0283	     1.3428	    14.0152	    18.7988	     6.9656	    13.3438	     5.4550	    21.9879	    27.6108	    21.2326	
     3.7766	     1.0071	    13.3438	    18.2953	     6.2943	    12.7563	     4.2801	    21.1487	    26.2680	    19.8059	
     3.4409	     0.5035	    12.4207	    17.4561	     5.2872	    11.8332	     2.8534	    19.8059	    24.5056	    17.9596	
     2.8534	    -0.1678	    11.3297	    16.2811	     4.0283	    10.5743	     1.0910	    18.1274	    22.4915	    16.0294	
     2.0981	    -1.0071	    10.1547	    14.9384	     2.6016	     9.0637	    -0.6714	    16.1972	    20.2255	    14.0152	
     1.2589	    -2.0142	     8.8120	    13.3438	     0.9232	     7.3013	    -2.5177	    14.0152	    17.9596	    12.0010	
     0.3357	    -3.1052	     7.3853	    11.7493	    -0.7553	     5.4550	    -4.1962	    11.9171	    15.6097	    10.0708	
    -0.5875	    -4.1962	     6.1264	    10.0708	    -2.4338	     3.6087	    -5.6229	     9.9030	    13.3438	     8.3923	
    -1.5106	    -5.3711	     4.9515	     8.4763	    -4.0283	     1.8463	    -6.7978	     8.1406	    11.2457	     6.9656	
    -2.2659	    -6.4621	     3.9444	     6.9656	    -5.2872	     0.3357	    -7.6370	     6.7978	     9.3994	     5.7068	
    -2.9373	    -7.4692	     3.1052	     5.7068	    -6.2943	    -1.0910	    -8.1406	     5.7907	     7.8049	     4.6997	
    -3.5248	    -8.3923	     2.3499	     4.5319	    -6.9656	    -2.3499	    -8.3084	     5.0354	     6.5460	     3.7766	
    -4.0283	    -9.3994	     1.7624	     3.4409	    -7.3013	    -3.4409	    -8.3084	     4.4479	     5.4550	     2.9373	
    -4.5319	   -10.3226	     1.2589	     2.5177	    -7.3853	    -4.5319	    -8.2245	     4.0283	     4.6997	     2.0981	
    -4.9515	   -11.1618	     0.7553	     1.5945	    -7.1335	    -5.5389	    -7.9727	     3.6087	     4.2801	     1.2589	
    -5.2872	   -11.8332	     0.4196	     0.8392	    -6.7978	    -6.4621	    -7.7209	     3.2730	     3.9444	     0.4196	
    -5.4550	   -12.4207	     0.0839	     0.2518	    -6.2943	    -7.3853	    -7.3853	     2.8534	     3.8605	    -0.5875	
    -5.4550	   -12.8403	    -0.2518	    -0.1678	    -5.7907	    -8.2245	    -7.1335	     2.3499	     3.7766	    -1.7624	
    -5.2872	   -13.0081	    -0.4196	    -0.4196	    -5.3711	    -8.8959	    -6.9656	     1.8463	     3.6087	    -3.0212	
    -5.0354	   -13.0081	    -0.5875	    -0.4196	    -4.9515	    -9.4833	    -6.8817	     1.3428	     3.4409	    -4.3640	
    -4.5319	   -12.8403	    -0.6714	    -0.2518	    -4.6158	    -9.8190	    -6.8817	     0.7553	     3.1052	    -5.7068	
    -3.8605	   -12.5046	    -0.6714	     0.0839	    -4.3640	    -9.9869	    -6.9656	     0.2518	     2.7695	    -6.8817	
    -3.0212	   -12.0010	    -0.5875	     0.6714	    -4.1962	    -9.9030	    -7.1335	    -0.1678	     2.5177	    -7.9727	
    -2.0981	   -11.4136	    -0.4196	     1.4267	    -4.0283	    -9.5673	    -7.3013	    -0.4196	     2.3499	    -8.8120	
    -1.0910	   -10.7422	    -0.0839	     2.4338	    -4.0283	    -8.9798	    -7.4692	    -0.5035	     2.2659	    -9.3155	
    -0.0839	    -9.9869	     0.2518	     3.5248	    -3.9444	    -8.1406	    -7.6370	    -0.2518	     2.4338	    -9.3994	
     0.8392	    -9.3155	     0.5875	     4.7836	    -4.0283	    -7.0496	    -7.8049	     0.2518	     2.8534	    -9.2316	
     1.7624	    -8.7280	     0.9232	     6.0425	    -4.1122	    -5.8746	    -7.8888	     0.9232	     3.5248	    -8.6441	
     2.5177	    -8.1406	     1.2589	     7.3013	    -4.1962	    -4.5319	    -7.9727	     1.7624	     4.4479	    -7.7209	
     3.1052	    -7.8049	     1.5106	     8.3923	    -4.2801	    -3.2730	    -7.9727	     2.6855	     5.4550	    -6.4621	
     3.5248	    -7.4692	     1.5945	     9.3994	    -4.3640	    -2.0981	    -7.9727	     3.6926	     6.6299	    -5.1193	
     3.8605	    -7.2174	     1.7624	    10.1547	    -4.3640	    -1.0910	    -7.8049	     4.6158	     7.8049	    -3.6087	
     4.0283	    -6.9656	     1.8463	    10.7422	    -4.3640	    -0.2518	    -7.6370	     5.4550	     8.8959	    -2.0981	
     4.1122	    -6.6299	     2.0142	    11.3297	    -4.1962	     0.5035	    -7.3013	     6.3782	     9.9869	    -0.6714	
     4.2801	    -6.2943	     2.2659	    11.8332	    -3.9444	     1.1749	    -6.9656	     7.2174	    10.9100	     0.6714	
     4.5319	    -5.7907	     2.7695	    12.3367	    -3.5248	     1.8463	    -6.5460	     8.2245	    11.9171	     1.9302	
     4.8676	    -5.1193	     3.3569	    13.0081	    -3.0212	     2.6016	    -6.1264	     9.3155	    12.9242	     3.1891	
     5.4550	    -4.2801	     4.1122	    13.6795	    -2.3499	     3.5248	    -5.7068	    10.4904	    14.0152	     4.2801	
     6.0425	    -3.2730	     5.0354	    14.4348	    -1.6785	     4.4479	    -5.2872	    11.6653	    15.0223	     5.2872	
     6.7978	    -2.2659	     5.9586	    15.1062	    -1.0071	     5.2872	    -5.0354	    12.8403	    16.0294	     6.0425	
     7.4692	    -1.1749	     6.8817	    15.7776	    -0.5035	     6.0425	    -4.9515	    13.9313	    16.8686	     6.5460	
     8.0566	    -0.1678	     7.6370	    16.3651	    -0.1678	     6.6299	    -4.9515	    14.7705	    17.3721	     6.6299	
     8.5602	     0.7553	     8.2245	    16.7007	    -0.0839	     7.0496	    -5.1193	    15.2740	    17.7078	     6.4621	
     8.9798	     1.5106	     8.6441	    16.9525	    -0.1678	     7.2174	    -5.2032	    15.5258	    17.7078	     5.9586	
     9.2316	     2.0981	     8.8120	    17.0364	    -0.4196	     7.3013	    -5.2872	    15.5258	    17.4561	     5.2872	
     9.4833	     2.6016	     8.8959	    17.0364	    -0.6714	     7.2174	    -5.1193	    15.3580	    17.0364	     4.5319	
     9.6512	     2.9373	     8.8120	    16.8686	    -0.9232	     7.1335	    -4.6997	    15.0223	    16.6168	     3.7766	
     9.9030	     3.2730	     8.8959	    16.7847	    -1.0071	     7.0496	    -4.1122	    14.6027	    16.2811	     3.2730	
    10.1547	     3.6087	     8.9798	    16.7007	    -0.9232	     7.1335	    -3.1891	    14.2670	    15.9454	     2.9373	
    10.6583	     4.0283	     9.3155	    16.7007	    -0.6714	     7.3853	    -2.0981	    13.9313	    15.8615	     2.9373	
    11.1618	     4.4479	     9.7351	    16.6168	    -0.1678	     7.7209	    -0.8392	    13.5956	    15.8615	     3.2730	
    11.8332	     5.0354	    10.4065	    16.6168	     0.4196	     8.1406	     0.4196	    13.3438	    15.9454	     3.6926	
    12.5046	     5.6229	    11.2457	    16.4490	     0.9232	     8.5602	     1.5945	    12.9242	    15.9454	     4.2801	
    13.0081	     6.2103	    12.0010	    16.2811	     1.3428	     8.8120	     2.6016	    12.4207	    15.9454	     4.8676	
    13.4277	     6.6299	    12.6724	    15.8615	     1.5945	     8.9798	     3.4409	    11.8332	    15.6097	     5.2872	
    13.5956	     6.7978	    13.1760	    15.2740	     1.5106	     8.8120	     3.8605	    11.0779	    15.0223	     5.5389	
    13.4277	     6.6299	    13.3438	    14.5187	     1.1749	     8.3084	     3.9444	    10.1547	    14.0152	     5.4550	
    12.8403	     6.1264	    13.0081	    13.4277	     0.4196	     7.3853	     3.4409	     9.1476	    12.6724	     4.8676	
    11.9171	     5.2032	    12.2528	    11.9171	    -0.5875	     5.9586	     2.5177	     7.8888	    10.9100	     3.8605	
    10.5743	     3.8605	    11.0779	    10.1547	    -1.8463	     4.1962	     1.0910	     6.5460	     8.8120	     2.4338	
     8.9798	     2.2659	     9.4833	     8.1406	    -3.2730	     2.0981	    -0.7553	     5.0354	     6.4621	     0.5035	
     7.1335	     0.3357	     7.5531	     5.9586	    -4.8676	    -0.2518	    -2.9373	     3.3569	     4.1122	    -1.7624	
     5.2032	    -1.6785	     5.4550	     3.6087	    -6.4621	    -2.6855	    -5.2872	     1.5106	     1.6785	    -4.2801	
     3.1052	    -3.8605	     3.2730	     1.1749	    -8.0566	    -5.1193	    -7.7209	    -0.3357	    -0.5035	    -6.9656	
     1.0910	    -6.0425	     1.0071	    -1.2589	    -9.4833	    -7.5531	   -10.0708	    -2.1820	    -2.6016	    -9.6512	
    -0.8392	    -8.1406	    -1.0071	    -3.6087	   -10.8261	    -9.7351	   -12.1689	    -3.8605	    -4.2801	   -12.2528	
    -2.6016	   -10.0708	    -2.9373	    -5.7907	   -11.8332	   -11.7493	   -13.7634	    -5.4550	    -5.6229	   -14.5187	
    -4.1962	   -11.7493	    -4.4479	    -7.7209	   -12.5885	   -13.4277	   -14.8544	    -6.6299	    -6.3782	   -16.1972	
    -5.4550	   -13.0920	    -5.5389	    -9.1476	   -12.8403	   -14.6866	   -15.3580	    -7.3853	    -6.5460	   -17.2882	
    -6.3782	   -13.9313	    -6.0425	   -10.0708	   -12.5885	   -15.4419	   -15.0223	    -7.5531	    -6.0425	   -17.5400	
    -6.8817	   -14.2670	    -6.0425	   -10.4904	   -11.8332	   -15.6097	   -14.0991	    -7.1335	    -4.9515	   -16.8686	
    -6.9656	   -14.0991	    -5.4550	   -10.3226	   -10.5743	   -15.3580	   -12.5046	    -6.0425	    -3.1891	   -15.2740	
    -6.7978	   -13.5117	    -4.4479	    -9.6512	    -8.9798	   -14.6027	   -10.4065	    -4.4479	    -1.0071	   -13.0081	
    -6.2943	   -12.6724	    -3.1891	    -8.6441	    -7.1335	   -13.5117	    -8.1406	    -2.5177	     1.5945	   -10.0708	
    -5.7068	   -11.5814	    -1.8463	    -7.3853	    -5.2032	   -12.1689	    -5.7907	    -0.2518	     4.4479	    -6.7978	
    -5.0354	   -10.4904	    -0.4196	    -6.0425	    -3.2730	   -10.7422	    -3.6926	     2.0142	     7.2174	    -3.4409	
    -4.4479	    -9.3994	     0.9232	    -4.6997	    -1.5945	    -9.2316	    -1.8463	     4.1962	     9.9030	    -0.0839	
    -3.8605	    -8.3923	     2.1820	    -3.4409	    -0.0839	    -7.8049	    -0.4196	     6.2103	    12.3367	     2.9373	
    -3.5248	    -7.5531	     3.1891	    -2.4338	     1.1749	    -6.5460	     0.5035	     7.8049	    14.2670	     5.4550	
    -3.4409	    -6.9656	     3.9444	    -1.8463	     2.0981	    -5.6229	     0.8392	     8.9798	    15.5258	     7.3853	
    -3.4409	    -6.5460	     4.3640	    -1.6785	     2.6855	    -5.0354	     0.7553	     9.5673	    16.1972	     8.6441	
    -3.6926	    -6.2943	     4.6997	    -2.0981	     2.9373	    -4.7836	     0.1678	     9.5673	    16.1972	     9.2316	
    -4.0283	    -6.2103	     4.8676	    -2.9373	     3.1052	    -4.9515	    -0.5875	     9.0637	    15.6097	     9.3155	
    -4.2801	    -6.1264	     4.9515	    -4.0283	     3.1052	    -5.3711	    -1.5106	     8.2245	    14.6027	     8.8120	
    -4.4479	    -5.9586	     5.1193	    -5.3711	     3.1052	    -5.9586	    -2.4338	     7.2174	    13.3438	     8.0566	
    -4.4479	    -5.7068	     5.2872	    -6.6299	     3.1891	    -6.6299	    -3.1891	     6.0425	    12.0010	     7.0496	
    -4.2801	    -5.3711	     5.5389	    -7.8049	     3.1891	    -7.3853	    -3.7766	     4.9515	    10.8261	     6.0425	
    -4.0283	    -4.9515	     5.8746	    -8.8959	     3.3569	    -7.9727	    -4.1962	     4.0283	     9.8190	     5.1193	
    -3.6087	    -4.4479	     6.3782	    -9.8190	     3.5248	    -8.6441	    -4.2801	     3.1891	     9.1476	     4.2801	
    -3.1052	    -3.8605	     6.9656	   -10.5743	     3.7766	    -9.1476	    -4.1122	     2.6016	     8.8120	     3.6087	
    -2.3499	    -3.1052	     7.7209	   -11.0779	     4.2801	    -9.5673	    -3.6087	     2.2659	     8.8959	     3.1052	
    -1.5106	    -2.1820	     8.5602	   -11.3297	     4.7836	    -9.7351	    -2.8534	     2.0981	     9.2316	     2.9373	
    -0.4196	    -1.0910	     9.6512	   -11.3297	     5.4550	    -9.7351	    -1.9302	     2.2659	     9.9869	     2.9373	
     0.8392	     0.0839	    10.8261	   -10.9940	     6.2103	    -9.3994	    -0.9232	     2.6016	    10.9100	     3.1891	
     2.0981	     1.4267	    12.0010	   -10.2386	     6.9656	    -8.7280	     0.0839	     3.1052	    11.9171	     3.5248	
     3.3569	     2.7695	    13.0081	    -9.2316	     7.5531	    -7.8049	     0.8392	     3.6926	    13.0081	     4.0283	
     4.5319	     3.9444	    13.9313	    -7.8888	     7.8888	    -6.7139	     1.3428	     4.2801	    14.0152	     4.3640	
     5.3711	     4.9515	    14.4348	    -6.5460	     7.8888	    -5.6229	     1.3428	     4.6158	    14.6866	     4.6997	
     5.9586	     5.5389	    14.6027	    -5.2032	     7.5531	    -4.5319	     0.8392	     4.6997	    15.1062	     4.7836	
     6.2103	     5.8746	    14.3509	    -3.9444	     6.7139	    -3.6926	    -0.1678	     4.3640	    15.0223	     4.5319	
     6.0425	     5.8746	    13.6795	    -3.0212	     5.6229	    -3.0212	    -1.6785	     3.7766	    14.4348	     3.9444	
     5.7068	     5.5389	    12.7563	    -2.2659	     4.2801	    -2.7695	    -3.4409	     2.8534	    13.4277	     3.1052	
     5.2032	     4.9515	    11.5814	    -1.8463	     2.9373	    -2.6855	    -5.2032	     1.7624	    12.2528	     2.0981	
     4.6158	     4.2801	    10.4065	    -1.5945	     1.6785	    -2.8534	    -6.7978	     0.8392	    10.9100	     0.8392	
     4.0283	     3.6087	     9.2316	    -1.5945	     0.7553	    -3.1052	    -8.1406	     0.0000	     9.5673	    -0.3357	
     3.3569	     2.9373	     8.3084	    -1.6785	     0.1678	    -3.4409	    -9.0637	    -0.5035	     8.4763	    -1.4267	
     2.7695	     2.1820	     7.4692	    -2.0142	     0.0000	    -3.8605	    -9.5673	    -0.7553	     7.5531	    -2.2659	
     2.0981	     1.5106	     6.7978	    -2.4338	     0.0839	    -4.3640	    -9.8190	    -0.7553	     6.8817	    -2.9373	
     1.4267	     0.8392	     6.2943	    -2.9373	     0.4196	    -4.8676	    -9.7351	    -0.6714	     6.5460	    -3.2730	
     0.7553	     0.1678	     5.8746	    -3.5248	     1.0071	    -5.3711	    -9.3155	    -0.5035	     6.2943	    -3.3569	
     0.1678	    -0.4196	     5.7068	    -4.0283	     1.7624	    -5.8746	    -8.7280	    -0.2518	     6.2103	    -3.1891	
    -0.3357	    -0.8392	     5.6229	    -4.5319	     2.6855	    -6.3782	    -7.9727	    -0.1678	     6.2103	    -2.8534	
    -0.7553	    -1.2589	     5.7068	    -4.8676	     3.6087	    -6.8817	    -7.1335	    -0.0839	     6.1264	    -2.5177	
    -1.0910	    -1.5945	     5.8746	    -5.1193	     4.4479	    -7.3013	    -6.2103	    -0.1678	     5.9586	    -2.1820	
    -1.2589	    -1.7624	     6.0425	    -5.2032	     5.2872	    -7.6370	    -5.3711	    -0.2518	     5.7907	    -2.0142	
    -1.1749	    -1.7624	     6.3782	    -4.9515	     5.9586	    -7.7209	    -4.6158	    -0.1678	     5.5389	    -1.9302	
    -0.7553	    -1.5945	     6.7978	    -4.2801	     6.7139	    -7.4692	    -3.9444	     0.0839	     5.3711	    -1.9302	
    -0.0839	    -1.1749	     7.3853	    -3.1891	     7.3853	    -6.7139	    -3.2730	     0.6714	     5.3711	    -1.9302	
     1.0071	    -0.5035	     8.1406	    -1.6785	     8.0566	    -5.5389	    -2.6016	     1.5945	     5.6229	    -1.9302	
     2.4338	     0.4196	     9.0637	     0.0839	     8.6441	    -4.0283	    -2.0981	     2.8534	     6.0425	    -1.8463	
     4.0283	     1.5106	    10.0708	     2.0981	     9.2316	    -2.1820	    -1.5106	     4.2801	     6.7139	    -1.5945	
     5.7068	     2.6016	    11.0779	     4.1962	     9.7351	    -0.3357	    -1.0910	     5.8746	     7.5531	    -1.2589	
     7.3853	     3.7766	    12.0850	     6.2103	    10.2386	     1.5945	    -0.7553	     7.3853	     8.5602	    -0.7553	
     8.8959	     4.7836	    13.0081	     8.0566	    10.5743	     3.4409	    -0.4196	     8.9798	     9.7351	     0.0000	
    10.3226	     5.7907	    13.7634	     9.7351	    10.9100	     5.1193	     0.0000	    10.4065	    11.0779	     1.0910	
    11.4975	     6.5460	    14.4348	    11.2457	    11.2457	     6.7978	     0.3357	    11.9171	    12.6724	     2.5177	
    12.3367	     7.0496	    14.9384	    12.5046	    11.4975	     8.3084	     0.7553	    13.3438	    14.4348	     4.3640	
    12.9242	     7.3013	    15.1901	    13.6795	    11.6653	     9.6512	     1.1749	    14.7705	    16.3651	     6.4621	
    13.0920	     7.3013	    15.1062	    14.5187	    11.7493	    10.6583	     1.5106	    16.1133	    18.2953	     8.7280	
    12.9242	     6.8817	    14.7705	    15.1062	    11.7493	    11.4136	     1.8463	    17.2043	    20.1416	    10.9100	
    12.1689	     6.2103	    14.0991	    15.2740	    11.4975	    11.6653	     2.0981	    18.0435	    21.6522	    12.8403	
    11.0779	     5.2032	    13.0081	    15.0223	    10.9940	    11.4136	     2.0981	    18.5471	    22.9111	    14.3509	
     9.6512	     3.8605	    11.6653	    14.2670	    10.2386	    10.7422	     1.8463	    18.6310	    23.6664	    15.2740	
     7.9727	     2.3499	    10.1547	    13.0920	     9.2316	     9.5673	     1.5106	    18.2953	    23.8342	    15.6937	
     6.1264	     0.7553	     8.5602	    11.4975	     8.0566	     7.9727	     0.8392	    17.4561	    23.4985	    15.4419	
     4.1962	    -0.7553	     6.8817	     9.6512	     6.7978	     6.2103	     0.0000	    16.2811	    22.7432	    14.6866	
     2.4338	    -2.1820	     5.2872	     7.6370	     5.3711	     4.1962	    -0.9232	    14.8544	    21.5683	    13.5117	
     0.9232	    -3.4409	     3.7766	     5.6229	     3.8605	     2.2659	    -2.0981	    13.1760	    20.0577	    12.0010	
    -0.3357	    -4.5319	     2.3499	     3.8605	     2.4338	     0.5035	    -3.3569	    11.4136	    18.2953	    10.1547	
    -1.3428	    -5.3711	     1.0071	     2.3499	     1.0910	    -1.0910	    -4.6997	     9.6512	    16.4490	     8.2245	
    -2.0981	    -5.9586	    -0.0839	     1.0910	    -0.2518	    -2.3499	    -5.9586	     7.9727	    14.6027	     6.2943	
    -2.4338	    -6.4621	    -1.1749	     0.2518	    -1.4267	    -3.4409	    -7.3013	     6.3782	    12.7563	     4.4479	
    -2.6016	    -6.7139	    -2.0142	    -0.3357	    -2.6016	    -4.1962	    -8.6441	     4.9515	    11.0779	     2.6016	
    -2.6016	    -6.9656	    -2.8534	    -0.6714	    -3.6087	    -4.6997	    -9.9030	     3.6087	     9.3994	     1.0071	
    -2.5177	    -7.3013	    -3.6926	    -0.8392	    -4.6158	    -5.0354	   -11.1618	     2.4338	     7.8888	    -0.5035	
    -2.4338	    -7.6370	    -4.5319	    -0.9232	    -5.6229	    -5.2872	   -12.3367	     1.2589	     6.4621	    -1.8463	
    -2.4338	    -8.0566	    -5.2872	    -0.9232	    -6.6299	    -5.4550	   -13.4277	     0.1678	     5.2872	    -2.9373	
    -2.3499	    -8.5602	    -6.0425	    -0.9232	    -7.4692	    -5.6229	   -14.3509	    -0.8392	     4.2801	    -3.7766	
    -2.3499	    -9.0637	    -6.7978	    -0.8392	    -8.3084	    -5.6229	   -15.1062	    -1.5945	     3.6087	    -4.3640	
    -2.2659	    -9.5673	    -7.4692	    -0.5875	    -8.8959	    -5.4550	   -15.5258	    -2.1820	     3.2730	    -4.6158	
    -2.1820	   -10.0708	    -8.0566	    -0.2518	    -9.3155	    -5.2032	   -15.7776	    -2.4338	     3.1891	    -4.6158	
    -2.0981	   -10.4904	    -8.4763	     0.3357	    -9.5673	    -4.6158	   -15.8615	    -2.3499	     3.5248	    -4.1962	
    -1.9302	   -10.8261	    -8.7280	     1.1749	    -9.6512	    -3.7766	   -15.6097	    -1.7624	     4.1962	    -3.4409	
    -1.5945	   -10.9940	    -8.7280	     2.2659	    -9.5673	    -2.6855	   -15.2740	    -0.6714	     5.2872	    -2.3499	
    -1.2589	   -11.0779	    -8.5602	     3.6087	    -9.3155	    -1.2589	   -14.7705	     1.0910	     6.7139	    -0.8392	
    -0.7553	   -10.9940	    -8.2245	     5.1193	    -8.9798	     0.3357	   -14.2670	     3.2730	     8.3084	     0.9232	
    -0.3357	   -10.9100	    -7.8049	     6.6299	    -8.7280	     2.0981	   -13.8474	     5.6229	     9.9869	     2.6855	
     0.0839	   -10.7422	    -7.3853	     8.1406	    -8.5602	     3.7766	   -13.5956	     8.1406	    11.4975	     4.2801	
     0.4196	   -10.6583	    -7.0496	     9.4833	    -8.5602	     5.3711	   -13.4277	    10.4065	    12.7563	     5.5389	
     0.6714	   -10.6583	    -6.7978	    10.7422	    -8.8120	     6.7139	   -13.5956	    12.2528	    13.5117	     6.3782	
     0.8392	   -10.7422	    -6.7139	    11.6653	    -9.3155	     7.8049	   -14.0152	    13.6795	    13.8474	     6.7139	
     0.8392	   -10.8261	    -6.7139	    12.5046	    -9.9869	     8.5602	   -14.5187	    14.6027	    13.7634	     6.5460	
     0.7553	   -10.9100	    -6.8817	    13.0920	   -10.7422	     8.9798	   -15.1901	    14.9384	    13.1760	     6.0425	
     0.6714	   -10.9100	    -7.0496	    13.4277	   -11.6653	     9.0637	   -15.9454	    14.9384	    12.2528	     5.1193	
     0.5035	   -10.9940	    -7.2174	    13.4277	   -12.5046	     8.8959	   -16.7847	    14.4348	    11.0779	     3.9444	
     0.3357	   -10.9940	    -7.4692	    13.0920	   -13.3438	     8.3923	   -17.5400	    13.6795	     9.6512	     2.6016	
     0.0000	   -11.0779	    -7.7209	    12.4207	   -14.0991	     7.6370	   -18.2953	    12.5885	     8.2245	     1.1749	
    -0.4196	   -11.1618	    -8.0566	    11.4975	   -14.6027	     6.6299	   -19.0506	    11.4975	     6.9656	    -0.1678	
    -0.8392	   -11.2457	    -8.3923	    10.2386	   -15.0223	     5.5389	   -19.5541	    10.2386	     5.8746	    -1.3428	
    -1.3428	   -11.4136	    -8.7280	     8.8120	   -15.1901	     4.3640	   -19.9738	     9.1476	     5.1193	    -2.2659	
    -1.7624	   -11.5814	    -8.8959	     7.2174	   -15.0223	     3.1891	   -20.0577	     8.2245	     4.7836	    -2.7695	
    -2.0981	   -11.5814	    -8.9798	     5.7068	   -14.6866	     2.1820	   -19.8059	     7.4692	     4.7836	    -2.9373	
    -2.0981	   -11.4136	    -8.8959	     4.4479	   -13.9313	     1.2589	   -19.2184	     6.8817	     5.2032	    -2.6855	
    -1.8463	   -10.9940	    -8.4763	     3.3569	   -12.9242	     0.6714	   -18.2114	     6.7139	     5.8746	    -2.0142	
    -1.3428	   -10.2386	    -7.8049	     2.6855	   -11.5814	     0.4196	   -16.9525	     6.7139	     6.8817	    -1.0910	
    -0.5035	    -9.2316	    -6.9656	     2.4338	   -10.0708	     0.4196	   -15.4419	     6.8817	     7.9727	     0.0000	
     0.4196	    -8.1406	    -5.9586	     2.4338	    -8.4763	     0.5875	   -13.9313	     7.2174	     8.9798	     1.0910	
     1.3428	    -6.9656	    -4.9515	     2.6016	    -6.8817	     0.8392	   -12.5046	     7.4692	     9.8190	     2.0981	
     2.1820	    -5.8746	    -4.1122	     2.8534	    -5.5389	     1.0071	   -11.4975	     7.5531	    10.4065	     2.8534	
     2.6855	    -5.0354	    -3.4409	     3.0212	    -4.5319	     1.0071	   -10.8261	     7.4692	    10.6583	     3.2730	
     2.8534	    -4.5319	    -3.1052	     2.9373	    -3.9444	     0.8392	   -10.6583	     7.0496	    10.4904	     3.4409	
     2.6016	    -4.4479	    -3.1052	     2.5177	    -3.6926	     0.2518	   -10.9940	     6.4621	     9.9869	     3.3569	
     1.9302	    -4.6997	    -3.4409	     1.7624	    -3.8605	    -0.5875	   -11.5814	     5.6229	     9.1476	     3.0212	
     1.0071	    -5.2872	    -4.1122	     0.6714	    -4.2801	    -1.6785	   -12.4207	     4.6158	     8.0566	     2.5177	
    -0.1678	    -6.1264	    -4.9515	    -0.6714	    -4.8676	    -3.0212	   -13.4277	     3.3569	     6.7978	     1.7624	
    -1.5106	    -7.1335	    -5.8746	    -2.2659	    -5.5389	    -4.5319	   -14.3509	     2.0142	     5.3711	     0.8392	
    -2.7695	    -8.1406	    -6.7978	    -4.0283	    -6.2103	    -6.1264	   -15.1901	     0.6714	     3.9444	    -0.0839	
    -3.9444	    -9.0637	    -7.7209	    -5.7907	    -6.7978	    -7.7209	   -15.7776	    -0.6714	     2.6855	    -1.0071	
    -4.9515	    -9.9030	    -8.3923	    -7.4692	    -7.3013	    -9.1476	   -16.1133	    -1.8463	     1.6785	    -1.7624	
    -5.6229	   -10.4904	    -8.8120	    -8.9798	    -7.5531	   -10.3226	   -16.1972	    -2.7695	     0.9232	    -2.2659	
    -6.0425	   -10.9100	    -8.9798	   -10.3226	    -7.7209	   -11.3297	   -15.9454	    -3.5248	     0.5875	    -2.6016	
    -6.2103	   -11.0779	    -8.8959	   -11.4136	    -7.7209	   -12.0010	   -15.4419	    -4.0283	     0.5035	    -2.6016	
    -6.2103	   -11.1618	    -8.5602	   -12.3367	    -7.6370	   -12.5046	   -14.8544	    -4.3640	     0.6714	    -2.4338	
    -6.1264	   -10.9940	    -8.1406	   -13.0920	    -7.4692	   -12.7563	   -14.1830	    -4.6158	     1.0071	    -2.1820	
    -5.8746	   -10.8261	    -7.5531	   -13.5117	    -7.3013	   -12.8403	   -13.5956	    -4.8676	     1.3428	    -2.0142	
    -5.6229	   -10.4065	    -6.9656	   -13.7634	    -7.1335	   -12.7563	   -13.0081	    -5.0354	     1.6785	    -1.8463	
    -5.3711	   -10.0708	    -6.3782	   -13.6795	    -6.9656	   -12.4207	   -12.5885	    -5.2872	     1.9302	    -1.7624	
    -5.1193	    -9.6512	    -5.7907	   -13.4277	    -6.7978	   -12.0010	   -12.4207	    -5.5389	     2.0142	    -1.8463	
    -4.9515	    -9.3994	    -5.4550	   -13.0920	    -6.7978	   -11.5814	   -12.4207	    -5.8746	     1.9302	    -2.1820	
    -4.9515	    -9.3155	    -5.2872	   -12.6724	    -6.9656	   -11.1618	   -12.6724	    -6.2943	     1.6785	    -2.6016	
    -5.1193	    -9.5673	    -5.3711	   -12.4207	    -7.3853	   -10.9940	   -13.2599	    -6.7139	     1.2589	    -3.1891	
    -5.5389	    -9.9869	    -5.7068	   -12.2528	    -8.1406	   -10.9940	   -14.0991	    -7.1335	     0.6714	    -3.8605	
    -6.1264	   -10.5743	    -6.2943	   -12.1689	    -9.2316	   -11.0779	   -15.1062	    -7.3853	     0.0839	    -4.4479	
    -6.8817	   -11.3297	    -7.0496	   -12.2528	   -10.4904	   -11.3297	   -16.1972	    -7.3853	    -0.5035	    -4.9515	
    -7.5531	   -12.1689	    -7.8888	   -12.3367	   -11.9171	   -11.7493	   -17.1204	    -7.1335	    -0.9232	    -5.2872	
    -8.1406	   -13.0081	    -8.7280	   -12.4207	   -13.2599	   -12.0850	   -17.8757	    -6.5460	    -1.2589	    -5.4550	
    -8.6441	   -13.7634	    -9.4833	   -12.4207	   -14.6027	   -12.3367	   -18.4631	    -5.7907	    -1.3428	    -5.3711	
    -8.8959	   -14.3509	   -10.0708	   -12.1689	   -15.6097	   -12.5885	   -18.6310	    -4.8676	    -1.1749	    -5.2032	
    -8.9798	   -14.6866	   -10.4065	   -11.8332	   -16.2811	   -12.5885	   -18.5471	    -3.8605	    -0.8392	    -4.9515	
    -8.7280	   -14.8544	   -10.4904	   -11.2457	   -16.4490	   -12.5885	   -18.1274	    -2.7695	    -0.3357	    -4.6158	
    -8.4763	   -14.6866	   -10.3226	   -10.6583	   -16.1133	   -12.4207	   -17.4561	    -1.6785	     0.3357	    -4.2801	
    -7.9727	   -14.4348	    -9.9869	   -10.0708	   -15.3580	   -12.2528	   -16.6168	    -0.7553	     1.0071	    -4.0283	
    -7.5531	   -14.0152	    -9.3994	    -9.5673	   -14.2670	   -12.0850	   -15.7776	     0.0000	     1.7624	    -3.8605	
    -7.1335	   -13.5117	    -8.8120	    -9.1476	   -12.9242	   -11.9171	   -14.8544	     0.6714	     2.4338	    -3.6926	
    -6.7139	   -13.0081	    -8.1406	    -8.8120	   -11.4136	   -11.6653	   -14.0991	     1.1749	     2.9373	    -3.6087	
    -6.2103	   -12.4207	    -7.4692	    -8.4763	    -9.9869	   -11.3297	   -13.4277	     1.6785	     3.4409	    -3.5248	
    -5.7068	   -11.7493	    -6.7139	    -7.9727	    -8.4763	   -10.7422	   -12.8403	     2.1820	     3.8605	    -3.3569	
    -5.0354	   -10.9940	    -5.9586	    -7.3013	    -7.1335	   -10.0708	   -12.3367	     2.6855	     4.1962	    -3.1891	
    -4.2801	   -10.0708	    -5.1193	    -6.6299	    -5.8746	    -9.2316	   -11.9171	     3.1052	     4.3640	    -3.1052	
    -3.6087	    -9.3155	    -4.4479	    -5.8746	    -4.9515	    -8.3084	   -11.7493	     3.3569	     4.3640	    -3.1891	
    -2.9373	    -8.6441	    -3.9444	    -5.2032	    -4.3640	    -7.5531	   -11.8332	     3.4409	     4.1962	    -3.4409	
    -2.5177	    -8.1406	    -3.6087	    -4.8676	    -4.1122	    -6.9656	   -12.2528	     3.2730	     3.6926	    -4.0283	
    -2.1820	    -7.8888	    -3.6087	    -4.6997	    -4.1962	    -6.6299	   -12.8403	     2.9373	     3.0212	    -4.7836	
    -2.0981	    -7.8888	    -3.7766	    -4.7836	    -4.6158	    -6.5460	   -13.6795	     2.3499	     2.1820	    -5.7907	
    -2.1820	    -8.1406	    -4.1122	    -5.1193	    -5.2872	    -6.7139	   -14.6866	     1.6785	     1.2589	    -6.8817	
    -2.3499	    -8.5602	    -4.5319	    -5.5389	    -6.0425	    -6.9656	   -15.6097	     0.8392	     0.2518	    -7.9727	
    -2.4338	    -8.9798	    -4.9515	    -6.0425	    -6.7978	    -7.3013	   -16.4490	     0.1678	    -0.5875	    -8.9798	
    -2.6016	    -9.3994	    -5.2872	    -6.3782	    -7.4692	    -7.6370	   -16.9525	    -0.4196	    -1.3428	    -9.6512	
    -2.6016	    -9.7351	    -5.5389	    -6.6299	    -7.8888	    -7.8888	   -17.2043	    -0.8392	    -1.8463	    -9.9869	
    -2.4338	    -9.9030	    -5.6229	    -6.6299	    -7.9727	    -7.9727	   -17.0364	    -1.0071	    -2.0142	   -10.0708	
    -2.1820	    -9.8190	    -5.4550	    -6.3782	    -7.8049	    -7.8888	   -16.4490	    -0.9232	    -1.9302	    -9.6512	
    -1.9302	    -9.6512	    -5.2032	    -5.8746	    -7.3853	    -7.6370	   -15.6097	    -0.6714	    -1.5945	    -8.9798	
    -1.5106	    -9.3155	    -4.7836	    -5.1193	    -6.7978	    -7.3013	   -14.6027	    -0.1678	    -1.0071	    -8.0566	
    -1.1749	    -8.9798	    -4.3640	    -4.1122	    -6.0425	    -6.7139	   -13.4277	     0.5035	    -0.2518	    -6.8817	
    -0.9232	    -8.7280	    -3.8605	    -3.0212	    -5.2872	    -6.0425	   -12.3367	     1.2589	     0.5875	    -5.5389	
    -0.6714	    -8.4763	    -3.5248	    -1.7624	    -4.6158	    -5.2872	   -11.3297	     2.0142	     1.5106	    -4.1962	
    -0.5875	    -8.3084	    -3.2730	    -0.4196	    -4.0283	    -4.5319	   -10.6583	     2.7695	     2.4338	    -2.8534	
    -0.6714	    -8.3084	    -3.1052	     0.8392	    -3.7766	    -3.6926	   -10.2386	     3.5248	     3.2730	    -1.5945	
    -0.7553	    -8.3084	    -3.1891	     2.0981	    -3.6926	    -2.9373	   -10.1547	     4.1962	     4.1122	    -0.5875	
    -1.0910	    -8.4763	    -3.4409	     3.1891	    -3.9444	    -2.3499	   -10.4065	     4.6158	     4.7836	     0.1678	
    -1.5106	    -8.8120	    -3.9444	     4.1122	    -4.5319	    -1.9302	   -11.0779	     4.7836	     5.3711	     0.5875	
    -1.9302	    -9.2316	    -4.6158	     4.7836	    -5.4550	    -1.6785	   -11.9171	     4.7836	     5.7907	     0.7553	
    -2.4338	    -9.6512	    -5.2872	     5.2872	    -6.4621	    -1.5106	   -12.9242	     4.6997	     6.0425	     0.7553	
    -2.8534	    -9.9869	    -5.9586	     5.7068	    -7.4692	    -1.4267	   -13.9313	     4.4479	     6.2943	     0.5875	
    -3.0212	   -10.2386	    -6.5460	     6.1264	    -8.3923	    -1.1749	   -14.6866	     4.1962	     6.4621	     0.3357	
    -3.1052	   -10.2386	    -6.8817	     6.3782	    -9.1476	    -0.9232	   -15.1901	     3.9444	     6.6299	     0.2518	
    -3.0212	   -10.1547	    -7.0496	     6.6299	    -9.6512	    -0.5875	   -15.3580	     3.7766	     6.7978	     0.1678	
    -2.8534	    -9.9869	    -7.1335	     6.7978	    -9.9869	    -0.2518	   -15.2740	     3.6926	     6.8817	     0.2518	
    -2.6016	    -9.9030	    -7.1335	     6.7978	   -10.1547	    -0.0839	   -14.9384	     3.6926	     6.8817	     0.3357	
    -2.5177	    -9.8190	    -7.0496	     6.5460	   -10.2386	     0.0000	   -14.4348	     3.8605	     6.9656	     0.5875	
    -2.5177	    -9.8190	    -6.8817	     6.2103	   -10.2386	    -0.0839	   -13.8474	     4.1122	     6.9656	     0.8392	
    -2.5177	    -9.9030	    -6.7139	     5.8746	   -10.1547	    -0.1678	   -13.1760	     4.6158	     7.1335	     1.3428	
    -2.6016	    -9.9869	    -6.4621	     5.5389	   -10.0708	    -0.2518	   -12.4207	     5.2872	     7.3853	     2.0142	
    -2.6855	    -9.9869	    -6.1264	     5.3711	    -9.8190	    -0.2518	   -11.7493	     5.9586	     7.8049	     2.8534	
    -2.6855	    -9.9869	    -5.7068	     5.3711	    -9.5673	    -0.1678	   -10.9940	     6.7978	     8.4763	     3.9444	
    -2.5177	    -9.8190	    -5.2032	     5.5389	    -9.0637	     0.1678	   -10.1547	     7.6370	     9.2316	     5.2032	
    -2.2659	    -9.3994	    -4.5319	     6.0425	    -8.3084	     0.5875	    -9.3994	     8.4763	    10.2386	     6.4621	
    -1.6785	    -8.8959	    -3.7766	     6.7139	    -7.3853	     1.2589	    -8.5602	     9.3155	    11.3297	     7.6370	
    -1.0910	    -8.2245	    -2.9373	     7.6370	    -6.2943	     2.0981	    -7.8049	    10.1547	    12.3367	     8.6441	
    -0.3357	    -7.4692	    -2.0981	     8.6441	    -5.0354	     3.0212	    -7.1335	    10.9100	    13.3438	     9.3155	
     0.4196	    -6.7978	    -1.4267	     9.6512	    -3.8605	     3.8605	    -6.7139	    11.5814	    14.0991	     9.5673	
     1.0910	    -6.2103	    -0.9232	    10.4904	    -2.8534	     4.6158	    -6.5460	    11.9171	    14.5187	     9.3994	
     1.6785	    -5.7907	    -0.6714	    11.1618	    -2.0981	     5.2032	    -6.5460	    12.0850	    14.6027	     8.8959	
     2.0981	    -5.6229	    -0.5875	    11.4975	    -1.6785	     5.5389	    -6.8817	    12.0010	    14.3509	     8.0566	
     2.2659	    -5.6229	    -0.8392	    11.4975	    -1.5106	     5.5389	    -7.3853	    11.6653	    13.8474	     6.9656	
     2.2659	    -5.8746	    -1.2589	    11.2457	    -1.6785	     5.3711	    -8.0566	    11.1618	    13.1760	     5.8746	
     2.0981	    -6.2943	    -1.8463	    10.6583	    -2.0142	     5.0354	    -8.8959	    10.5743	    12.5046	     4.7836	
     1.7624	    -6.7978	    -2.6016	     9.9030	    -2.5177	     4.4479	    -9.7351	     9.9030	    11.9171	     3.8605	
     1.3428	    -7.3853	    -3.3569	     9.0637	    -3.1052	     3.9444	   -10.4904	     9.3994	    11.5814	     3.1052	
     0.9232	    -7.9727	    -4.0283	     8.3084	    -3.5248	     3.4409	   -11.0779	     9.0637	    11.4975	     2.6855	
     0.5875	    -8.3084	    -4.5319	     7.7209	    -3.8605	     3.1052	   -11.4136	     8.9798	    11.6653	     2.5177	
     0.3357	    -8.3923	    -4.7836	     7.3853	    -3.8605	     2.9373	   -11.5814	     9.1476	    12.0850	     2.8534	
     0.3357	    -8.3084	    -4.8676	     7.3013	    -3.6926	     3.0212	   -11.4975	     9.4833	    12.6724	     3.4409	
     0.5875	    -7.8888	    -4.6997	     7.5531	    -3.3569	     3.3569	   -11.2457	    10.0708	    13.5117	     4.3640	
     0.8392	    -7.3013	    -4.2801	     7.9727	    -2.8534	     3.8605	   -11.0779	    10.8261	    14.2670	     5.4550	
     1.2589	    -6.6299	    -3.8605	     8.5602	    -2.3499	     4.4479	   -10.9940	    11.4136	    15.1062	     6.5460	
     1.5945	    -5.9586	    -3.3569	     8.9798	    -1.9302	     5.0354	   -10.9940	    12.0010	    15.6937	     7.4692	
     1.9302	    -5.4550	    -2.9373	     9.3155	    -1.7624	     5.5389	   -11.3297	    12.2528	    16.0294	     8.0566	
     2.0981	    -5.0354	    -2.6855	     9.3155	    -1.8463	     5.7068	   -11.9171	    12.1689	    16.0294	     8.2245	
     2.0142	    -4.9515	    -2.6016	     8.8959	    -2.2659	     5.7068	   -12.6724	    11.8332	    15.6937	     7.8888	
     1.8463	    -5.1193	    -2.7695	     8.1406	    -3.0212	     5.2872	   -13.5956	    11.0779	    14.9384	     7.0496	
     1.4267	    -5.5389	    -3.1891	     6.9656	    -4.1122	     4.6158	   -14.7705	    10.0708	    13.8474	     5.7068	
     0.8392	    -6.2103	    -3.7766	     5.5389	    -5.4550	     3.6926	   -15.9454	     8.7280	    12.5046	     4.0283	
     0.1678	    -6.9656	    -4.5319	     3.8605	    -6.8817	     2.6016	   -17.1204	     7.3013	    10.8261	     2.0142	
    -0.5035	    -7.8888	    -5.2872	     2.1820	    -8.4763	     1.3428	   -18.2953	     5.7068	     9.1476	     0.0000	
    -1.2589	    -8.7280	    -6.1264	     0.5035	    -9.9030	     0.1678	   -19.1345	     4.2801	     7.5531	    -1.9302	
    -2.0142	    -9.5673	    -6.7978	    -1.0071	   -11.1618	    -0.9232	   -19.8059	     3.0212	     6.2103	    -3.4409	
    -2.6855	   -10.4065	    -7.3853	    -2.3499	   -12.1689	    -1.7624	   -20.1416	     2.0981	     5.2872	    -4.4479	
    -3.1891	   -10.9940	    -7.8049	    -3.2730	   -12.7563	    -2.1820	   -20.1416	     1.5945	     4.8676	    -4.7836	
    -3.4409	   -11.3297	    -7.8049	    -3.6087	   -12.9242	    -2.1820	   -19.6381	     1.6785	     5.2872	    -4.2801	
    -3.3569	   -11.3297	    -7.4692	    -3.3569	   -12.5885	    -1.5945	   -18.7149	     2.4338	     6.3782	    -2.9373	
    -2.8534	   -10.8261	    -6.6299	    -2.3499	   -11.7493	    -0.5035	   -17.2043	     3.7766	     8.2245	    -0.8392	
    -2.0981	    -9.9869	    -5.4550	    -0.8392	   -10.4904	     1.1749	   -15.2740	     5.5389	    10.6583	     1.8463	
    -1.0071	    -8.7280	    -3.9444	     1.0910	    -8.9798	     3.1891	   -13.0920	     7.6370	    13.4277	     4.8676	
     0.2518	    -7.3853	    -2.2659	     3.2730	    -7.3853	     5.3711	   -10.7422	     9.7351	    16.2811	     7.8049	
     1.5945	    -5.8746	    -0.5035	     5.5389	    -5.7907	     7.5531	    -8.4763	    11.6653	    18.7988	    10.4904	
     2.9373	    -4.3640	     1.0910	     7.8049	    -4.2801	     9.6512	    -6.2943	    13.3438	    20.9808	    12.5885	
     4.2801	    -2.9373	     2.5177	     9.8190	    -3.0212	    11.4975	    -4.5319	    14.6866	    22.6593	    14.1830	
     5.4550	    -1.6785	     3.6926	    11.4975	    -2.0142	    13.0081	    -3.1052	    15.6097	    23.7503	    15.0223	
     6.3782	    -0.7553	     4.5319	    12.9242	    -1.3428	    14.1830	    -2.1820	    16.1972	    24.2538	    15.2740	
     6.9656	    -0.2518	     4.8676	    13.8474	    -1.0071	    14.9384	    -1.8463	    16.4490	    24.2538	    14.9384	
     7.1335	    -0.1678	     4.8676	    14.2670	    -0.9232	    15.1901	    -2.0981	    16.4490	    23.7503	    14.0991	
     6.9656	    -0.4196	     4.3640	    14.2670	    -1.1749	    15.1062	    -2.7695	    16.2811	    22.9950	    12.9242	
     6.3782	    -1.0071	     3.5248	    13.8474	    -1.4267	    14.6866	    -3.8605	    16.0294	    22.0718	    11.5814	
     5.5389	    -1.8463	     2.5177	    13.1760	    -1.8463	    14.0152	    -5.1193	    15.6937	    21.1487	    10.3226	
     4.6158	    -2.8534	     1.3428	    12.1689	    -2.2659	    13.1760	    -6.6299	    15.2740	    20.2255	     9.1476	
     3.5248	    -3.9444	     0.0839	    11.0779	    -2.6855	    12.2528	    -7.9727	    14.8544	    19.4702	     8.1406	
     2.4338	    -5.0354	    -1.0910	     9.9869	    -3.1052	    11.3297	    -9.2316	    14.3509	    18.7149	     7.4692	
     1.4267	    -6.0425	    -2.0981	     8.8959	    -3.2730	    10.4904	   -10.2386	    13.8474	    18.0435	     6.9656	
     0.5875	    -6.7978	    -2.7695	     8.0566	    -3.3569	     9.8190	   -10.7422	    13.5117	    17.6239	     6.7139	
     0.0839	    -7.3013	    -3.1052	     7.3853	    -3.1052	     9.3994	   -10.9100	    13.2599	    17.2882	     6.6299	
    -0.2518	    -7.5531	    -3.1052	     6.9656	    -2.6016	     9.2316	   -10.6583	    13.1760	    17.1204	     6.6299	
    -0.4196	    -7.5531	    -2.9373	     6.7139	    -1.9302	     9.2316	   -10.0708	    13.2599	    17.1204	     6.8817	
    -0.4196	    -7.4692	    -2.6855	     6.6299	    -1.3428	     9.3155	    -9.3155	    13.3438	    17.1204	     7.0496	
    -0.5875	    -7.3853	    -2.5177	     6.4621	    -0.8392	     9.3155	    -8.6441	    13.2599	    17.0364	     7.2174	
    -0.7553	    -7.3853	    -2.4338	     6.2103	    -0.6714	     9.1476	    -8.2245	    13.0920	    16.8686	     7.2174	
    -1.0910	    -7.4692	    -2.6855	     5.8746	    -0.7553	     8.8120	    -8.0566	    12.7563	    16.5329	     7.1335	
    -1.5945	    -7.8049	    -3.0212	     5.5389	    -1.1749	     8.3084	    -8.1406	    12.2528	    16.1133	     6.8817	
    -2.2659	    -8.1406	    -3.6926	     5.1193	    -2.0142	     7.6370	    -8.6441	    11.5814	    15.5258	     6.5460	
    -3.0212	    -8.7280	    -4.5319	     4.6997	    -3.1052	     6.8817	    -9.4833	    10.9100	    15.0223	     6.1264	
    -3.9444	    -9.3994	    -5.5389	     4.1962	    -4.4479	     6.0425	   -10.4904	    10.1547	    14.6027	     5.5389	
    -5.0354	   -10.1547	    -6.6299	     3.6926	    -5.9586	     5.0354	   -11.7493	     9.3155	    14.1830	     4.9515	
    -6.0425	   -10.9940	    -7.7209	     3.1052	    -7.4692	     4.1122	   -13.0081	     8.5602	    13.8474	     4.2801	
    -7.0496	   -11.7493	    -8.8120	     2.5177	    -8.8959	     3.1052	   -14.1830	     7.8049	    13.5956	     3.5248	
    -7.9727	   -12.3367	    -9.6512	     1.7624	   -10.1547	     2.0981	   -15.1901	     7.0496	    13.3438	     2.8534	
    -8.6441	   -12.8403	   -10.3226	     1.0071	   -11.1618	     1.1749	   -15.9454	     6.3782	    13.0920	     2.3499	
    -9.0637	   -13.1760	   -10.7422	     0.1678	   -11.8332	     0.3357	   -16.3651	     5.7907	    13.0081	     1.9302	
    -9.1476	   -13.1760	   -10.8261	    -0.5875	   -12.1689	    -0.4196	   -16.2811	     5.3711	    12.9242	     1.7624	
    -8.8959	   -12.8403	   -10.4904	    -1.1749	   -12.0010	    -1.0071	   -15.6937	     5.1193	    12.9242	     1.8463	
    -8.2245	   -12.2528	    -9.9030	    -1.5945	   -11.4136	    -1.3428	   -14.6027	     5.1193	    13.0920	     2.2659	
    -7.3013	   -11.3297	    -8.9798	    -1.7624	   -10.4065	    -1.5106	   -13.0920	     5.2872	    13.3438	     2.9373	
    -6.1264	   -10.1547	    -7.8049	    -1.7624	    -9.1476	    -1.4267	   -11.2457	     5.7068	    13.7634	     3.8605	
    -4.6997	    -8.8120	    -6.4621	    -1.5945	    -7.7209	    -1.2589	    -9.1476	     6.2103	    14.2670	     4.9515	
    -3.3569	    -7.3853	    -5.1193	    -1.3428	    -6.2103	    -0.9232	    -7.0496	     6.7978	    14.7705	     6.2103	
    -1.9302	    -5.9586	    -3.7766	    -1.0071	    -4.6997	    -0.5035	    -5.2032	     7.3853	    15.3580	     7.4692	
    -0.6714	    -4.6158	    -2.5177	    -0.5875	    -3.4409	     0.0000	    -3.6087	     8.0566	    15.9454	     8.6441	
     0.3357	    -3.5248	    -1.4267	    -0.0839	    -2.3499	     0.5035	    -2.4338	     8.5602	    16.5329	     9.7351	
     1.0910	    -2.6016	    -0.5875	     0.3357	    -1.5945	     0.9232	    -1.7624	     8.9798	    16.8686	    10.6583	
     1.5945	    -2.0981	    -0.0839	     0.8392	    -1.1749	     1.3428	    -1.5945	     9.0637	    17.0364	    11.1618	
     1.8463	    -1.8463	     0.1678	     1.1749	    -1.0910	     1.5945	    -1.9302	     8.8959	    16.9525	    11.3297	
     1.7624	    -1.9302	     0.0839	     1.4267	    -1.2589	     1.5945	    -2.7695	     8.3923	    16.6168	    11.1618	
     1.5106	    -2.1820	    -0.2518	     1.3428	    -1.6785	     1.4267	    -3.8605	     7.5531	    16.1133	    10.5743	
     1.0910	    -2.6016	    -0.6714	     1.0910	    -2.2659	     1.0910	    -5.1193	     6.4621	    15.3580	     9.6512	
     0.6714	    -3.0212	    -1.1749	     0.5035	    -2.9373	     0.5035	    -6.4621	     5.2032	    14.5187	     8.5602	
     0.1678	    -3.4409	    -1.7624	    -0.2518	    -3.6087	    -0.1678	    -7.8049	     3.7766	    13.5956	     7.3013	
    -0.3357	    -3.8605	    -2.2659	    -1.2589	    -4.3640	    -1.0071	    -8.9798	     2.4338	    12.5046	     5.8746	
    -1.0071	    -4.3640	    -2.8534	    -2.4338	    -5.2032	    -2.0981	   -10.1547	     1.0071	    11.2457	     4.3640	
    -1.6785	    -5.0354	    -3.6087	    -3.7766	    -6.0425	    -3.3569	   -11.2457	    -0.2518	     9.9030	     2.6855	
    -2.6016	    -5.9586	    -4.4479	    -5.2872	    -7.0496	    -4.7836	   -12.1689	    -1.4267	     8.3923	     1.0071	
    -3.5248	    -6.8817	    -5.2872	    -6.8817	    -7.8888	    -6.2103	   -12.8403	    -2.2659	     7.0496	    -0.5875	
    -4.4479	    -7.8049	    -5.9586	    -8.2245	    -8.6441	    -7.4692	   -13.2599	    -2.7695	     5.8746	    -1.9302	
    -5.1193	    -8.5602	    -6.5460	    -9.3155	    -9.0637	    -8.5602	   -13.2599	    -2.9373	     5.0354	    -2.9373	
    -5.5389	    -9.0637	    -6.7978	   -10.0708	    -9.1476	    -9.1476	   -12.9242	    -2.6016	     4.6997	    -3.4409	
    -5.7068	    -9.2316	    -6.7139	   -10.3226	    -8.8959	    -9.3994	   -12.2528	    -1.8463	     4.7836	    -3.5248	
[Epoch Header]
[Trial Type]	11
[Accept]	1
[Correct]	0
[RT]	 0.000
[Resp]	0
[Epoch Data]
   -13.6795	   -20.7291	   -15.9454	   -21.4005	   -11.1618	   -11.8332	    -9.7351	   -14.8544	    -8.5602	   -10.0708	
   -13.1760	   -20.0577	   -15.4419	   -21.3165	   -10.5743	   -11.2457	    -9.9030	   -14.2670	    -8.7280	   -10.4904	
   -12.6724	   -19.3863	   -15.1062	   -20.9808	    -9.9869	   -10.5743	    -9.9869	   -13.6795	    -8.8959	   -10.8261	
   -12.1689	   -18.7149	   -14.6866	   -20.6451	    -9.4833	    -9.8190	    -9.9869	   -13.1760	    -8.8959	   -11.1618	
   -11.4975	   -17.9596	   -14.1830	   -19.9738	    -8.9798	    -8.9798	    -9.8190	   -12.6724	    -8.8120	   -11.2457	
   -10.8261	   -17.1204	   -13.6795	   -19.3024	    -8.3923	    -8.0566	    -9.3994	   -12.1689	    -8.4763	   -11.1618	
   -10.0708	   -16.1972	   -13.0920	   -18.4631	    -7.8049	    -7.1335	    -8.8959	   -11.6653	    -8.0566	   -10.9100	
    -9.3155	   -15.2740	   -12.5885	   -17.5400	    -7.2174	    -6.2103	    -8.2245	   -11.1618	    -7.5531	   -10.4065	
    -8.6441	   -14.5187	   -12.0850	   -16.8686	    -6.6299	    -5.3711	    -7.5531	   -10.6583	    -6.9656	    -9.7351	
    -8.2245	   -14.0152	   -11.7493	   -16.2811	    -6.0425	    -4.7836	    -6.8817	   -10.4065	    -6.5460	    -8.8959	
    -7.9727	   -13.5956	   -11.4975	   -16.0294	    -5.7068	    -4.4479	    -6.3782	   -10.3226	    -6.2103	    -8.0566	
    -7.9727	   -13.5117	   -11.4136	   -16.1133	    -5.3711	    -4.3640	    -5.9586	   -10.4904	    -6.0425	    -7.0496	
    -8.1406	   -13.5117	   -11.3297	   -16.2811	    -5.2032	    -4.5319	    -5.6229	   -10.7422	    -5.9586	    -6.0425	
    -8.3084	   -13.5956	   -11.3297	   -16.7007	    -5.0354	    -4.8676	    -5.3711	   -11.2457	    -6.0425	    -4.9515	
    -8.5602	   -13.7634	   -11.2457	   -17.2882	    -4.8676	    -5.2872	    -5.1193	   -11.7493	    -6.1264	    -3.9444	
    -8.8120	   -13.8474	   -11.1618	   -17.9596	    -4.7836	    -5.9586	    -4.9515	   -12.3367	    -6.3782	    -3.0212	
    -9.0637	   -14.0152	   -10.9940	   -18.7149	    -4.8676	    -6.7139	    -4.8676	   -13.0920	    -6.8817	    -2.2659	
    -9.3155	   -14.0991	   -10.9940	   -19.5541	    -4.9515	    -7.6370	    -4.8676	   -13.9313	    -7.5531	    -1.9302	
    -9.6512	   -14.1830	   -10.9940	   -20.3934	    -5.2872	    -8.6441	    -4.9515	   -14.9384	    -8.4763	    -2.0142	
    -9.9869	   -14.2670	   -11.0779	   -21.1487	    -5.7068	    -9.7351	    -5.2032	   -16.1133	    -9.6512	    -2.5177	
   -10.4065	   -14.3509	   -11.2457	   -21.7361	    -6.3782	   -10.9940	    -5.6229	   -17.4561	   -10.9940	    -3.5248	
   -10.7422	   -14.5187	   -11.5814	   -22.2397	    -7.1335	   -12.1689	    -6.0425	   -19.0506	   -12.5046	    -4.8676	
   -11.1618	   -14.6866	   -11.9171	   -22.4915	    -8.1406	   -13.2599	    -6.6299	   -20.6451	   -13.9313	    -6.6299	
   -11.4975	   -14.9384	   -12.4207	   -22.5754	    -9.0637	   -14.2670	    -7.1335	   -22.2397	   -15.1901	    -8.5602	
   -11.7493	   -15.1901	   -12.9242	   -22.3236	   -10.0708	   -15.0223	    -7.6370	   -23.6664	   -16.2811	   -10.5743	
   -11.9171	   -15.4419	   -13.3438	   -21.7361	   -10.9940	   -15.3580	    -8.0566	   -24.9252	   -16.9525	   -12.5885	
   -11.9171	   -15.6097	   -13.6795	   -20.8969	   -11.7493	   -15.4419	    -8.3923	   -25.7645	   -17.3721	   -14.4348	
   -11.8332	   -15.7776	   -13.9313	   -19.8059	   -12.3367	   -15.1062	    -8.6441	   -26.1841	   -17.4561	   -15.8615	
   -11.5814	   -15.9454	   -14.0152	   -18.5471	   -12.8403	   -14.5187	    -8.7280	   -26.1841	   -17.2043	   -16.9525	
   -11.2457	   -16.1133	   -14.0991	   -17.2882	   -13.2599	   -13.6795	    -8.8120	   -25.6805	   -16.7847	   -17.5400	
   -10.9100	   -16.2811	   -14.0991	   -16.1133	   -13.5117	   -12.7563	    -8.8120	   -24.8413	   -16.1133	   -17.7917	
   -10.5743	   -16.3651	   -14.0991	   -15.1062	   -13.7634	   -11.6653	    -8.7280	   -23.6664	   -15.3580	   -17.6239	
   -10.1547	   -16.4490	   -13.8474	   -14.2670	   -13.8474	   -10.6583	    -8.4763	   -22.3236	   -14.6027	   -17.2043	
    -9.5673	   -16.3651	   -13.5117	   -13.5956	   -13.7634	    -9.6512	    -8.1406	   -20.8130	   -13.7634	   -16.6168	
    -8.8959	   -16.1133	   -13.0081	   -13.0920	   -13.5956	    -8.8120	    -7.6370	   -19.3024	   -13.0081	   -15.8615	
    -8.1406	   -15.7776	   -12.3367	   -12.7563	   -13.0920	    -7.9727	    -6.9656	   -17.9596	   -12.2528	   -15.0223	
    -7.2174	   -15.1062	   -11.4975	   -12.5046	   -12.4207	    -7.3013	    -6.1264	   -16.7847	   -11.6653	   -14.2670	
    -6.1264	   -14.1830	   -10.5743	   -12.1689	   -11.4975	    -6.6299	    -5.1193	   -15.6937	   -11.0779	   -13.5117	
    -4.8676	   -13.0920	    -9.3994	   -11.8332	   -10.2386	    -5.9586	    -4.1122	   -14.7705	   -10.6583	   -12.8403	
    -3.5248	   -11.7493	    -8.3084	   -11.4136	    -8.8959	    -5.2032	    -3.1891	   -13.8474	   -10.2386	   -12.1689	
    -2.2659	   -10.4065	    -7.2174	   -10.8261	    -7.3853	    -4.4479	    -2.5177	   -13.0081	    -9.9030	   -11.6653	
    -1.0071	    -9.0637	    -6.2943	   -10.0708	    -6.0425	    -3.6926	    -2.2659	   -12.1689	    -9.5673	   -11.1618	
     0.0000	    -7.9727	    -5.7068	    -9.3155	    -4.9515	    -2.9373	    -2.2659	   -11.4136	    -9.3155	   -10.8261	
     0.7553	    -7.0496	    -5.3711	    -8.5602	    -4.1962	    -2.1820	    -2.6855	   -10.7422	    -8.9798	   -10.5743	
     1.2589	    -6.4621	    -5.4550	    -7.8049	    -3.6926	    -1.5106	    -3.3569	   -10.0708	    -8.7280	   -10.3226	
     1.5106	    -6.2103	    -5.7907	    -7.1335	    -3.6087	    -0.8392	    -4.1122	    -9.3994	    -8.3084	   -10.1547	
     1.3428	    -6.2943	    -6.3782	    -6.6299	    -3.7766	    -0.2518	    -4.9515	    -8.7280	    -7.8888	    -9.9869	
     0.9232	    -6.6299	    -7.2174	    -6.2943	    -4.2801	     0.3357	    -5.7907	    -8.1406	    -7.4692	    -9.9030	
     0.2518	    -7.3013	    -8.1406	    -6.2103	    -4.8676	     0.6714	    -6.4621	    -7.6370	    -6.8817	    -9.7351	
    -0.5875	    -8.1406	    -9.0637	    -6.2943	    -5.5389	     0.9232	    -6.8817	    -7.2174	    -6.2943	    -9.3994	
    -1.5945	    -9.0637	    -9.9869	    -6.5460	    -6.2943	     1.0071	    -7.1335	    -6.8817	    -5.6229	    -8.9798	
    -2.6016	   -10.0708	   -10.7422	    -6.9656	    -6.8817	     1.0071	    -6.9656	    -6.6299	    -4.8676	    -8.3923	
    -3.6087	   -10.9940	   -11.3297	    -7.4692	    -7.3013	     1.0071	    -6.6299	    -6.4621	    -4.1962	    -7.5531	
    -4.5319	   -11.8332	   -11.7493	    -8.1406	    -7.5531	     0.9232	    -6.1264	    -6.2943	    -3.4409	    -6.5460	
    -5.2032	   -12.4207	   -12.0010	    -8.7280	    -7.7209	     0.8392	    -5.4550	    -6.1264	    -2.6016	    -5.4550	
    -5.7068	   -12.7563	   -12.0010	    -9.4833	    -7.6370	     0.6714	    -4.7836	    -6.0425	    -1.9302	    -4.3640	
    -5.9586	   -12.8403	   -11.7493	   -10.0708	    -7.5531	     0.5035	    -4.1122	    -5.9586	    -1.1749	    -3.2730	
    -5.8746	   -12.5885	   -11.3297	   -10.6583	    -7.2174	     0.3357	    -3.5248	    -5.8746	    -0.5035	    -2.2659	
    -5.6229	   -12.0010	   -10.6583	   -10.9940	    -6.8817	     0.2518	    -3.1052	    -5.7907	     0.0839	    -1.2589	
    -5.1193	   -11.2457	    -9.8190	   -11.0779	    -6.5460	     0.0839	    -2.8534	    -5.7068	     0.6714	    -0.4196	
    -4.5319	   -10.4065	    -8.9798	   -10.9940	    -6.2103	     0.0000	    -2.7695	    -5.6229	     1.0910	     0.2518	
    -4.0283	    -9.5673	    -8.2245	   -10.7422	    -5.9586	    -0.1678	    -3.1052	    -5.6229	     1.3428	     0.6714	
    -3.6926	    -8.8959	    -7.5531	   -10.4904	    -5.9586	    -0.3357	    -3.7766	    -5.7068	     1.4267	     0.9232	
    -3.6087	    -8.4763	    -7.2174	   -10.1547	    -6.1264	    -0.6714	    -4.6997	    -5.9586	     1.2589	     1.0071	
    -3.6926	    -8.3923	    -7.1335	    -9.9869	    -6.4621	    -1.0071	    -5.9586	    -6.3782	     0.8392	     0.7553	
    -4.0283	    -8.5602	    -7.2174	    -9.9030	    -6.8817	    -1.5106	    -7.2174	    -7.1335	     0.1678	     0.4196	
    -4.6158	    -9.0637	    -7.6370	    -9.9869	    -7.4692	    -2.0142	    -8.4763	    -7.9727	    -0.5875	    -0.1678	
    -5.2872	    -9.7351	    -8.1406	   -10.3226	    -8.0566	    -2.6016	    -9.5673	    -8.9798	    -1.5106	    -0.7553	
    -6.1264	   -10.6583	    -8.7280	   -10.8261	    -8.6441	    -3.2730	   -10.3226	   -10.2386	    -2.4338	    -1.5106	
    -7.0496	   -11.7493	    -9.4833	   -11.4975	    -9.3155	    -4.1122	   -10.7422	   -11.5814	    -3.3569	    -2.2659	
    -8.0566	   -13.0081	   -10.1547	   -12.4207	    -9.9030	    -5.0354	   -10.8261	   -13.0920	    -4.2801	    -3.0212	
    -9.1476	   -14.2670	   -10.8261	   -13.5117	   -10.4904	    -6.0425	   -10.5743	   -14.6027	    -5.1193	    -3.8605	
   -10.0708	   -15.3580	   -11.4136	   -14.6027	   -10.7422	    -6.9656	   -10.0708	   -16.1133	    -5.8746	    -4.6158	
   -10.8261	   -16.2811	   -11.7493	   -15.5258	   -10.8261	    -7.8049	    -9.2316	   -17.5400	    -6.3782	    -5.2872	
   -11.2457	   -16.7847	   -11.7493	   -16.3651	   -10.5743	    -8.4763	    -8.2245	   -18.6310	    -6.7139	    -5.7907	
   -11.2457	   -16.9525	   -11.4136	   -16.8686	    -9.9030	    -8.8959	    -6.9656	   -19.3863	    -6.7978	    -6.0425	
   -10.9940	   -16.7007	   -10.7422	   -17.2043	    -8.8959	    -8.9798	    -5.7068	   -19.7220	    -6.7139	    -6.2103	
   -10.2386	   -16.0294	    -9.8190	   -17.2882	    -7.6370	    -8.8959	    -4.4479	   -19.6381	    -6.5460	    -6.1264	
    -9.3155	   -15.0223	    -8.6441	   -17.2043	    -6.2103	    -8.6441	    -3.4409	   -19.1345	    -6.2103	    -6.0425	
    -8.1406	   -13.9313	    -7.4692	   -16.9525	    -4.7836	    -8.2245	    -2.7695	   -18.2953	    -5.9586	    -5.8746	
    -6.8817	   -12.7563	    -6.2943	   -16.6168	    -3.6087	    -7.8049	    -2.5177	   -17.4561	    -5.7907	    -5.7068	
    -5.7068	   -11.5814	    -5.2872	   -16.1972	    -2.6855	    -7.3853	    -2.7695	   -16.5329	    -5.7907	    -5.7068	
    -4.5319	   -10.6583	    -4.5319	   -15.6097	    -2.1820	    -7.0496	    -3.4409	   -15.7776	    -5.9586	    -5.7907	
    -3.6087	    -9.8190	    -4.1122	   -15.0223	    -2.0142	    -6.6299	    -4.5319	   -15.1901	    -6.2103	    -5.9586	
    -2.7695	    -9.2316	    -3.8605	   -14.2670	    -2.1820	    -6.2103	    -5.7907	   -14.6866	    -6.5460	    -6.2103	
    -2.0142	    -8.8959	    -3.9444	   -13.3438	    -2.6855	    -5.7068	    -7.1335	   -14.2670	    -6.8817	    -6.4621	
    -1.4267	    -8.6441	    -4.1962	   -12.3367	    -3.3569	    -5.2032	    -8.4763	   -14.0152	    -7.2174	    -6.7978	
    -1.0071	    -8.5602	    -4.6997	   -11.4975	    -4.1122	    -4.7836	    -9.7351	   -13.8474	    -7.6370	    -7.0496	
    -0.7553	    -8.7280	    -5.3711	   -10.7422	    -5.0354	    -4.5319	   -10.8261	   -13.9313	    -8.0566	    -7.4692	
    -0.7553	    -9.0637	    -6.2103	   -10.3226	    -6.0425	    -4.5319	   -11.6653	   -14.1830	    -8.6441	    -7.9727	
    -0.9232	    -9.5673	    -7.2174	   -10.3226	    -6.9656	    -4.8676	   -12.2528	   -14.7705	    -9.3155	    -8.5602	
    -1.2589	   -10.2386	    -8.1406	   -10.7422	    -7.7209	    -5.4550	   -12.6724	   -15.5258	    -9.9869	    -9.1476	
    -1.6785	   -10.9100	    -9.0637	   -11.4975	    -8.3923	    -6.3782	   -12.7563	   -16.3651	   -10.6583	    -9.8190	
    -2.1820	   -11.4975	    -9.9030	   -12.4207	    -8.7280	    -7.3013	   -12.5885	   -17.2882	   -11.1618	   -10.4065	
    -2.6855	   -12.0850	   -10.4065	   -13.5117	    -8.7280	    -8.3084	   -12.2528	   -18.0435	   -11.4975	   -10.8261	
    -3.0212	   -12.4207	   -10.6583	   -14.4348	    -8.4763	    -9.0637	   -11.6653	   -18.5471	   -11.4975	   -10.9100	
    -3.1052	   -12.4207	   -10.5743	   -15.1062	    -7.8049	    -9.4833	   -10.9100	   -18.7149	   -11.2457	   -10.6583	
    -2.9373	   -12.0850	   -10.0708	   -15.3580	    -6.8817	    -9.5673	    -9.9869	   -18.4631	   -10.6583	   -10.1547	
    -2.5177	   -11.4136	    -9.2316	   -15.1901	    -5.7068	    -9.1476	    -8.9798	   -17.7917	    -9.8190	    -9.3155	
    -1.9302	   -10.5743	    -8.2245	   -14.6027	    -4.5319	    -8.3923	    -8.0566	   -16.8686	    -8.8120	    -8.3084	
    -1.2589	    -9.6512	    -7.1335	   -13.7634	    -3.3569	    -7.3853	    -7.2174	   -15.6097	    -7.7209	    -7.2174	
    -0.6714	    -8.7280	    -6.1264	   -12.7563	    -2.5177	    -6.2103	    -6.7139	   -14.3509	    -6.7139	    -6.2103	
    -0.1678	    -7.9727	    -5.2872	   -11.6653	    -1.9302	    -5.0354	    -6.4621	   -13.0081	    -5.8746	    -5.2872	
     0.0000	    -7.5531	    -4.8676	   -10.5743	    -1.7624	    -4.0283	    -6.6299	   -11.9171	    -5.2032	    -4.6158	
     0.0000	    -7.3853	    -4.6997	    -9.5673	    -2.0142	    -3.1052	    -7.1335	   -10.9940	    -4.7836	    -4.1122	
    -0.2518	    -7.5531	    -4.8676	    -8.7280	    -2.4338	    -2.4338	    -7.8888	   -10.4065	    -4.5319	    -3.9444	
    -0.6714	    -7.8888	    -5.2872	    -7.9727	    -3.1052	    -1.8463	    -8.8120	    -9.9869	    -4.4479	    -3.9444	
    -1.0910	    -8.3084	    -5.7068	    -7.3013	    -3.8605	    -1.3428	    -9.6512	    -9.8190	    -4.5319	    -4.1122	
    -1.5106	    -8.8120	    -6.1264	    -6.6299	    -4.5319	    -0.9232	   -10.2386	    -9.7351	    -4.6158	    -4.2801	
    -1.7624	    -9.2316	    -6.3782	    -5.8746	    -5.0354	    -0.3357	   -10.5743	    -9.7351	    -4.6158	    -4.3640	
    -1.8463	    -9.5673	    -6.4621	    -5.0354	    -5.3711	     0.2518	   -10.4065	    -9.6512	    -4.4479	    -4.2801	
    -1.8463	    -9.6512	    -6.3782	    -4.1962	    -5.4550	     1.0071	    -9.8190	    -9.4833	    -4.1122	    -4.0283	
    -1.7624	    -9.5673	    -6.0425	    -3.3569	    -5.3711	     1.7624	    -8.9798	    -9.3155	    -3.6926	    -3.6087	
    -1.6785	    -9.4833	    -5.7907	    -2.6855	    -5.2032	     2.4338	    -7.8049	    -9.1476	    -3.1891	    -3.1052	
    -1.8463	    -9.4833	    -5.5389	    -2.3499	    -5.1193	     2.8534	    -6.7139	    -9.0637	    -2.8534	    -2.7695	
    -2.1820	    -9.6512	    -5.6229	    -2.5177	    -5.2032	     2.8534	    -5.7907	    -9.2316	    -2.6855	    -2.6016	
    -3.0212	   -10.1547	    -6.0425	    -3.2730	    -5.4550	     2.4338	    -5.2032	    -9.6512	    -2.9373	    -2.7695	
    -4.1962	   -10.9940	    -6.7978	    -4.6997	    -6.0425	     1.4267	    -5.0354	   -10.4065	    -3.5248	    -3.2730	
    -5.7068	   -12.1689	    -7.9727	    -6.6299	    -6.7978	     0.0000	    -5.2872	   -11.3297	    -4.6158	    -4.1962	
    -7.5531	   -13.6795	    -9.4833	    -8.9798	    -7.8049	    -1.8463	    -6.0425	   -12.3367	    -6.0425	    -5.5389	
    -9.5673	   -15.2740	   -11.2457	   -11.5814	    -8.9798	    -3.9444	    -7.2174	   -13.5956	    -7.8049	    -7.3013	
   -11.5814	   -17.1204	   -13.0920	   -14.2670	   -10.2386	    -6.0425	    -8.6441	   -14.8544	    -9.6512	    -9.2316	
   -13.5956	   -18.9667	   -14.8544	   -16.7847	   -11.5814	    -8.2245	   -10.3226	   -16.1133	   -11.6653	   -11.3297	
   -15.4419	   -20.5612	   -16.3651	   -19.1345	   -12.6724	   -10.1547	   -11.9171	   -17.3721	   -13.4277	   -13.4277	
   -16.9525	   -21.9879	   -17.5400	   -21.0648	   -13.5117	   -11.6653	   -13.2599	   -18.4631	   -14.9384	   -15.1901	
   -17.9596	   -22.9111	   -18.2114	   -22.4075	   -13.8474	   -12.7563	   -14.2670	   -19.2184	   -16.0294	   -16.6168	
   -18.5471	   -23.4985	   -18.2114	   -23.3307	   -13.5956	   -13.3438	   -14.7705	   -19.7220	   -16.6168	   -17.5400	
   -18.7149	   -23.5825	   -17.7917	   -23.6664	   -13.0081	   -13.5117	   -14.7705	   -19.8898	   -16.8686	   -17.9596	
   -18.6310	   -23.4985	   -16.9525	   -23.8342	   -11.9171	   -13.4277	   -14.3509	   -19.8898	   -16.7847	   -17.9596	
   -18.4631	   -23.1628	   -15.8615	   -23.7503	   -10.7422	   -13.1760	   -13.6795	   -19.8059	   -16.4490	   -17.7078	
   -18.2114	   -22.9111	   -14.6866	   -23.5825	    -9.3994	   -12.9242	   -12.8403	   -19.6381	   -16.0294	   -17.2043	
   -17.9596	   -22.5754	   -13.5956	   -23.4985	    -8.1406	   -12.7563	   -11.9171	   -19.3863	   -15.4419	   -16.4490	
   -17.8757	   -22.2397	   -12.5046	   -23.4146	    -6.9656	   -12.5885	   -10.9100	   -19.0506	   -14.7705	   -15.6937	
   -17.8757	   -22.0718	   -11.4975	   -23.4146	    -5.8746	   -12.5046	    -9.9869	   -18.7149	   -13.8474	   -14.6866	
   -17.9596	   -21.9879	   -10.6583	   -23.4146	    -4.8676	   -12.4207	    -8.9798	   -18.2114	   -12.9242	   -13.5956	
   -18.1274	   -21.9040	    -9.9030	   -23.4146	    -4.1122	   -12.3367	    -7.8888	   -17.7917	   -11.9171	   -12.4207	
   -18.3792	   -21.8201	    -9.2316	   -23.4146	    -3.4409	   -12.3367	    -6.8817	   -17.2882	   -10.9940	   -11.1618	
   -18.6310	   -21.6522	    -8.6441	   -23.4985	    -2.8534	   -12.4207	    -5.8746	   -16.8686	   -10.1547	    -9.9030	
   -18.8828	   -21.4844	    -8.1406	   -23.5825	    -2.4338	   -12.4207	    -4.9515	   -16.4490	    -9.4833	    -8.7280	
   -18.9667	   -21.1487	    -7.6370	   -23.6664	    -2.0981	   -12.4207	    -4.1962	   -16.1972	    -8.9798	    -7.6370	
   -19.0506	   -20.7291	    -7.2174	   -23.8342	    -1.8463	   -12.4207	    -3.7766	   -16.0294	    -8.6441	    -6.7139	
   -18.9667	   -20.2255	    -6.7978	   -24.0021	    -1.8463	   -12.4207	    -3.6087	   -15.9454	    -8.5602	    -5.8746	
   -18.7988	   -19.7220	    -6.4621	   -24.2538	    -2.0142	   -12.4207	    -3.7766	   -16.1133	    -8.6441	    -5.2032	
   -18.6310	   -19.2184	    -6.2103	   -24.5056	    -2.2659	   -12.5046	    -4.2801	   -16.3651	    -8.9798	    -4.8676	
   -18.3792	   -18.8828	    -6.1264	   -24.6735	    -2.6855	   -12.5885	    -5.0354	   -16.8686	    -9.4833	    -4.7836	
   -18.1274	   -18.5471	    -6.1264	   -24.8413	    -3.1891	   -12.7563	    -5.7068	   -17.5400	    -9.9869	    -4.8676	
   -17.8757	   -18.3792	    -6.3782	   -24.9252	    -3.6926	   -12.8403	    -6.2943	   -18.2114	   -10.5743	    -5.1193	
   -17.6239	   -18.2953	    -6.6299	   -24.7574	    -4.1122	   -13.0081	    -6.6299	   -19.0506	   -11.0779	    -5.4550	
   -17.3721	   -18.3792	    -7.0496	   -24.4217	    -4.5319	   -13.0920	    -6.7139	   -19.8898	   -11.3297	    -5.8746	
   -17.2043	   -18.4631	    -7.6370	   -24.0021	    -4.8676	   -13.1760	    -6.5460	   -20.6451	   -11.3297	    -6.2103	
   -17.2043	   -18.7149	    -8.2245	   -23.4985	    -5.2032	   -13.2599	    -6.2103	   -21.3165	   -11.1618	    -6.5460	
   -17.2882	   -19.1345	    -8.9798	   -22.9950	    -5.6229	   -13.3438	    -5.7907	   -21.9879	   -10.9100	    -6.8817	
   -17.7078	   -19.7220	    -9.9030	   -22.5754	    -6.1264	   -13.5956	    -5.3711	   -22.5754	   -10.5743	    -7.3013	
   -18.2114	   -20.5612	   -10.7422	   -22.2397	    -6.7978	   -13.9313	    -5.0354	   -22.9950	   -10.3226	    -7.8049	
   -18.8828	   -21.4844	   -11.6653	   -21.9040	    -7.5531	   -14.3509	    -4.7836	   -23.3307	   -10.0708	    -8.4763	
   -19.6381	   -22.5754	   -12.5885	   -21.6522	    -8.3084	   -14.9384	    -4.6997	   -23.4985	   -10.1547	    -9.3155	
   -20.3934	   -23.6664	   -13.5117	   -21.4844	    -9.0637	   -15.5258	    -4.6997	   -23.5825	   -10.4065	   -10.2386	
   -21.1487	   -24.6735	   -14.3509	   -21.3165	    -9.8190	   -16.1972	    -4.6997	   -23.6664	   -10.9100	   -11.3297	
   -21.8201	   -25.5966	   -15.1901	   -21.1487	   -10.4904	   -16.8686	    -4.8676	   -23.8342	   -11.7493	   -12.5885	
   -22.4075	   -26.4359	   -16.0294	   -21.1487	   -11.1618	   -17.5400	    -5.2032	   -24.0860	   -12.7563	   -14.0152	
   -22.9111	   -27.1912	   -16.8686	   -21.2326	   -11.7493	   -18.2114	    -5.7907	   -24.5056	   -13.9313	   -15.4419	
   -23.4146	   -27.8625	   -17.7917	   -21.4005	   -12.4207	   -18.7988	    -6.5460	   -25.0931	   -15.2740	   -16.9525	
   -23.9182	   -28.4500	   -18.7988	   -21.7361	   -13.1760	   -19.3024	    -7.6370	   -25.8484	   -16.5329	   -18.3792	
   -24.2538	   -29.0375	   -19.8898	   -22.1558	   -14.0152	   -19.7220	    -8.8959	   -26.6037	   -17.7078	   -19.7220	
   -24.6735	   -29.6249	   -20.9808	   -22.4915	   -15.0223	   -20.0577	   -10.2386	   -27.3590	   -18.7149	   -20.8130	
   -25.0092	   -30.1285	   -22.0718	   -22.8271	   -16.1972	   -20.3934	   -11.7493	   -28.1143	   -19.6381	   -21.6522	
   -25.4288	   -30.7159	   -23.1628	   -23.0789	   -17.4561	   -20.5612	   -13.2599	   -28.7857	   -20.3094	   -22.1558	
   -25.8484	   -31.3873	   -24.3378	   -23.3307	   -18.7988	   -20.7291	   -14.7705	   -29.4571	   -20.8130	   -22.4915	
   -26.3519	   -32.0587	   -25.5127	   -23.4146	   -20.0577	   -20.8969	   -16.1133	   -29.8767	   -21.1487	   -22.4075	
   -26.8555	   -32.8140	   -26.6037	   -23.4985	   -21.2326	   -20.9808	   -17.2043	   -30.1285	   -21.2326	   -22.1558	
   -27.1072	   -33.3176	   -27.5269	   -23.4985	   -22.1558	   -20.9808	   -18.0435	   -30.2124	   -21.0648	   -21.6522	
   -27.1912	   -33.6533	   -28.0304	   -23.2468	   -22.6593	   -20.8130	   -18.2953	   -29.9606	   -20.5612	   -20.8130	
   -26.8555	   -33.5693	   -28.2822	   -22.9111	   -22.8271	   -20.4773	   -18.1274	   -29.4571	   -19.7220	   -19.8898	
   -26.1002	   -33.1497	   -28.0304	   -22.4075	   -22.4915	   -19.9738	   -17.4561	   -28.7857	   -18.7149	   -18.8828	
   -25.0931	   -32.3944	   -27.5269	   -21.8201	   -21.8201	   -19.3024	   -16.3651	   -27.8625	   -17.5400	   -17.9596	
   -23.7503	   -31.3034	   -26.7715	   -21.1487	   -20.8969	   -18.6310	   -14.9384	   -26.9394	   -16.2811	   -17.0364	
   -22.3236	   -30.0446	   -25.9323	   -20.5612	   -19.9738	   -17.8757	   -13.5117	   -26.0162	   -15.0223	   -16.2811	
   -20.7291	   -28.6179	   -25.0092	   -19.8898	   -18.9667	   -17.1204	   -12.2528	   -25.1770	   -13.9313	   -15.7776	
   -19.1345	   -27.1912	   -24.0860	   -19.3024	   -18.1274	   -16.2811	   -11.0779	   -24.4217	   -12.9242	   -15.2740	
   -17.5400	   -25.6805	   -23.0789	   -18.6310	   -17.4561	   -15.4419	   -10.3226	   -23.6664	   -12.0850	   -14.9384	
   -16.0294	   -24.0860	   -21.9879	   -17.9596	   -16.8686	   -14.6027	    -9.7351	   -22.9111	   -11.3297	   -14.6027	
   -14.6027	   -22.6593	   -20.8130	   -17.2882	   -16.4490	   -13.7634	    -9.5673	   -22.2397	   -10.7422	   -14.3509	
   -13.4277	   -21.4005	   -19.5541	   -16.7007	   -16.1972	   -13.0920	    -9.7351	   -21.6522	   -10.1547	   -14.1830	
   -12.4207	   -20.3094	   -18.2953	   -16.1972	   -16.1972	   -12.5046	   -10.2386	   -21.2326	    -9.7351	   -14.0152	
   -11.7493	   -19.4702	   -17.1204	   -15.7776	   -16.2811	   -12.1689	   -10.9100	   -20.8969	    -9.4833	   -14.0152	
   -11.3297	   -18.8828	   -16.1972	   -15.6097	   -16.6168	   -12.0010	   -11.8332	   -20.7291	    -9.3155	   -14.0152	
   -11.1618	   -18.5471	   -15.4419	   -15.5258	   -16.9525	   -12.0010	   -12.8403	   -20.6451	    -9.3155	   -14.0152	
   -11.0779	   -18.2953	   -14.8544	   -15.4419	   -17.4561	   -12.0850	   -13.8474	   -20.6451	    -9.3994	   -14.0991	
   -11.0779	   -18.2114	   -14.3509	   -15.4419	   -17.8757	   -12.2528	   -14.7705	   -20.6451	    -9.4833	   -14.0991	
   -11.1618	   -18.1274	   -13.8474	   -15.4419	   -18.2114	   -12.3367	   -15.6097	   -20.7291	    -9.5673	   -14.1830	
   -11.2457	   -18.1274	   -13.5117	   -15.4419	   -18.5471	   -12.4207	   -16.2811	   -20.7291	    -9.7351	   -14.2670	
   -11.4136	   -18.2114	   -13.3438	   -15.4419	   -18.7988	   -12.5885	   -16.7847	   -20.8130	    -9.9030	   -14.4348	
   -11.6653	   -18.4631	   -13.2599	   -15.5258	   -19.0506	   -12.6724	   -17.2043	   -20.9808	   -10.2386	   -14.7705	
   -12.0850	   -18.7988	   -13.4277	   -15.5258	   -19.3024	   -12.7563	   -17.4561	   -21.3165	   -10.8261	   -15.2740	
   -12.5885	   -19.3863	   -13.7634	   -15.6097	   -19.7220	   -12.8403	   -17.6239	   -21.7361	   -11.4975	   -15.9454	
   -13.1760	   -19.9738	   -14.1830	   -15.7776	   -20.2255	   -13.0081	   -17.7078	   -22.4075	   -12.4207	   -16.7847	
   -13.7634	   -20.6451	   -14.6866	   -15.7776	   -20.8130	   -13.1760	   -17.7078	   -23.2468	   -13.4277	   -17.7078	
   -14.3509	   -21.2326	   -15.2740	   -15.7776	   -21.3165	   -13.2599	   -17.6239	   -24.0860	   -14.6027	   -18.7149	
   -14.6866	   -21.7361	   -15.6097	   -15.5258	   -21.8201	   -13.2599	   -17.5400	   -24.9252	   -15.6937	   -19.8059	
   -14.8544	   -21.9879	   -15.8615	   -15.1062	   -22.1558	   -13.1760	   -17.3721	   -25.6805	   -16.7847	   -20.8130	
   -14.8544	   -21.9879	   -15.9454	   -14.5187	   -22.3236	   -12.9242	   -17.2043	   -26.2680	   -17.7078	   -21.7361	
   -14.6027	   -21.8201	   -15.8615	   -13.7634	   -22.3236	   -12.5885	   -16.9525	   -26.6876	   -18.4631	   -22.5754	
   -14.2670	   -21.5683	   -15.6097	   -13.0081	   -22.1558	   -12.2528	   -16.7847	   -26.7715	   -19.1345	   -23.2468	
   -13.9313	   -21.1487	   -15.3580	   -12.2528	   -21.9040	   -11.8332	   -16.6168	   -26.6037	   -19.6381	   -23.6664	
   -13.5117	   -20.7291	   -15.1062	   -11.6653	   -21.5683	   -11.4975	   -16.5329	   -26.1841	   -19.9738	   -23.9182	
   -13.2599	   -20.3934	   -14.9384	   -11.3297	   -21.3165	   -11.2457	   -16.6168	   -25.5966	   -20.2255	   -24.0021	
   -13.0920	   -20.0577	   -14.7705	   -11.1618	   -21.0648	   -11.0779	   -16.7007	   -24.8413	   -20.3094	   -23.7503	
   -12.9242	   -19.8059	   -14.6866	   -11.1618	   -20.8130	   -10.8261	   -16.9525	   -24.0021	   -20.2255	   -23.3307	
   -12.9242	   -19.5541	   -14.6866	   -11.3297	   -20.7291	   -10.6583	   -17.2043	   -23.0789	   -19.9738	   -22.6593	
   -12.8403	   -19.3863	   -14.6027	   -11.6653	   -20.6451	   -10.4904	   -17.4561	   -22.1558	   -19.5541	   -21.7361	
   -12.8403	   -19.2184	   -14.4348	   -11.9171	   -20.4773	   -10.2386	   -17.6239	   -21.2326	   -18.7988	   -20.6451	
   -12.7563	   -19.0506	   -14.2670	   -12.2528	   -20.3094	    -9.9869	   -17.6239	   -20.2255	   -17.8757	   -19.4702	
   -12.5885	   -18.7988	   -14.0152	   -12.5046	   -19.9738	    -9.6512	   -17.3721	   -19.3024	   -16.6168	   -18.1274	
   -12.2528	   -18.4631	   -13.5956	   -12.7563	   -19.6381	    -9.3994	   -16.8686	   -18.4631	   -15.1901	   -16.8686	
   -11.8332	   -18.0435	   -13.1760	   -13.0081	   -19.0506	    -9.1476	   -16.1972	   -17.6239	   -13.5956	   -15.6937	
   -11.3297	   -17.5400	   -12.6724	   -13.3438	   -18.4631	    -8.9798	   -15.2740	   -16.9525	   -11.8332	   -14.6027	
   -10.8261	   -17.0364	   -12.2528	   -13.6795	   -17.8757	    -8.8959	   -14.3509	   -16.4490	   -10.0708	   -13.6795	
   -10.3226	   -16.5329	   -11.8332	   -14.0152	   -17.3721	    -8.8959	   -13.4277	   -16.1972	    -8.5602	   -13.0081	
    -9.9030	   -16.0294	   -11.4975	   -14.4348	   -16.9525	    -9.1476	   -12.6724	   -16.1972	    -7.3013	   -12.7563	
    -9.5673	   -15.6097	   -11.4136	   -14.9384	   -16.7007	    -9.5673	   -12.0850	   -16.4490	    -6.5460	   -12.6724	
    -9.4833	   -15.2740	   -11.4975	   -15.4419	   -16.7007	   -10.1547	   -11.8332	   -17.0364	    -6.2103	   -13.0081	
    -9.5673	   -15.1062	   -11.7493	   -16.0294	   -16.9525	   -10.9100	   -11.8332	   -17.7917	    -6.3782	   -13.5956	
    -9.8190	   -15.1901	   -12.1689	   -16.7007	   -17.4561	   -11.9171	   -12.2528	   -18.7149	    -6.9656	   -14.4348	
   -10.2386	   -15.3580	   -12.7563	   -17.4561	   -18.2114	   -13.0081	   -12.8403	   -19.8059	    -7.9727	   -15.3580	
   -10.7422	   -15.6937	   -13.5117	   -18.2953	   -19.1345	   -14.2670	   -13.7634	   -20.9808	    -9.1476	   -16.3651	
   -11.2457	   -16.1133	   -14.2670	   -19.1345	   -20.1416	   -15.6097	   -14.7705	   -22.2397	   -10.4904	   -17.3721	
   -11.9171	   -16.7007	   -15.1062	   -20.1416	   -21.2326	   -17.0364	   -15.9454	   -23.4985	   -12.0010	   -18.3792	
   -12.5885	   -17.3721	   -16.0294	   -21.2326	   -22.4075	   -18.4631	   -17.1204	   -24.7574	   -13.5117	   -19.3024	
   -13.2599	   -18.2114	   -16.9525	   -22.4075	   -23.4985	   -19.8898	   -18.2953	   -26.1002	   -15.0223	   -20.2255	
   -14.0152	   -19.0506	   -17.8757	   -23.6664	   -24.5895	   -21.3165	   -19.3024	   -27.3590	   -16.4490	   -21.0648	
   -14.7705	   -19.8059	   -18.7149	   -24.8413	   -25.4288	   -22.5754	   -20.0577	   -28.5339	   -17.7078	   -21.9879	
   -15.2740	   -20.4773	   -19.3024	   -25.7645	   -26.1841	   -23.6664	   -20.4773	   -29.5410	   -18.7149	   -22.8271	
   -15.6097	   -20.8130	   -19.5541	   -26.4359	   -26.6037	   -24.3378	   -20.5612	   -30.2124	   -19.5541	   -23.6664	
   -15.6937	   -20.8969	   -19.5541	   -26.6037	   -26.6037	   -24.6735	   -20.1416	   -30.6320	   -19.9738	   -24.3378	
   -15.4419	   -20.5612	   -19.0506	   -26.4359	   -26.3519	   -24.5895	   -19.3024	   -30.6320	   -20.0577	   -24.7574	
   -14.8544	   -19.9738	   -18.2114	   -25.7645	   -25.6805	   -24.0860	   -18.1274	   -30.2963	   -19.8059	   -24.9252	
   -13.9313	   -18.9667	   -16.9525	   -24.6735	   -24.6735	   -23.2468	   -16.6168	   -29.5410	   -19.2184	   -24.7574	
   -12.7563	   -17.7917	   -15.4419	   -23.3307	   -23.4985	   -22.0718	   -15.0223	   -28.5339	   -18.3792	   -24.2538	
   -11.4975	   -16.4490	   -13.7634	   -21.7361	   -22.2397	   -20.7291	   -13.5117	   -27.3590	   -17.4561	   -23.4146	
   -10.0708	   -15.0223	   -12.1689	   -20.2255	   -21.0648	   -19.3024	   -12.0850	   -26.1841	   -16.4490	   -22.4915	
    -8.7280	   -13.5956	   -10.5743	   -18.7988	   -20.0577	   -17.8757	   -10.9940	   -25.0931	   -15.4419	   -21.4005	
    -7.5531	   -12.4207	    -9.3155	   -17.7078	   -19.3024	   -16.6168	   -10.3226	   -24.0860	   -14.6866	   -20.3934	
    -6.5460	   -11.4136	    -8.3923	   -16.8686	   -18.8828	   -15.6097	   -10.0708	   -23.4146	   -14.0152	   -19.5541	
    -5.7907	   -10.6583	    -7.7209	   -16.3651	   -18.8828	   -14.8544	   -10.4065	   -22.9111	   -13.5956	   -18.8828	
    -5.3711	   -10.1547	    -7.5531	   -16.1972	   -19.1345	   -14.3509	   -10.9940	   -22.8271	   -13.4277	   -18.4631	
    -5.2032	    -9.9030	    -7.6370	   -16.2811	   -19.7220	   -14.1830	   -11.9171	   -23.0789	   -13.5956	   -18.3792	
    -5.2032	    -9.9030	    -7.9727	   -16.5329	   -20.4773	   -14.2670	   -13.0081	   -23.5825	   -13.8474	   -18.5471	
    -5.2872	   -10.0708	    -8.4763	   -17.0364	   -21.2326	   -14.6866	   -14.1830	   -24.3378	   -14.3509	   -18.7988	
    -5.5389	   -10.3226	    -9.1476	   -17.6239	   -21.9040	   -15.1901	   -15.2740	   -25.2609	   -14.8544	   -19.1345	
    -5.7907	   -10.6583	    -9.8190	   -18.1274	   -22.4075	   -15.7776	   -16.1972	   -26.2680	   -15.4419	   -19.4702	
    -5.9586	   -10.9940	   -10.4065	   -18.6310	   -22.6593	   -16.4490	   -16.9525	   -27.2751	   -15.9454	   -19.6381	
    -5.9586	   -11.2457	   -10.8261	   -18.9667	   -22.6593	   -16.9525	   -17.3721	   -28.1143	   -16.4490	   -19.7220	
    -5.8746	   -11.3297	   -11.1618	   -19.1345	   -22.2397	   -17.2882	   -17.6239	   -28.8696	   -16.7007	   -19.5541	
    -5.6229	   -11.3297	   -11.2457	   -19.1345	   -21.6522	   -17.5400	   -17.4561	   -29.2053	   -16.7847	   -19.2184	
    -5.2032	   -11.1618	   -11.2457	   -18.8828	   -20.8130	   -17.4561	   -17.0364	   -29.2892	   -16.7847	   -18.7149	
    -4.6997	   -10.8261	   -10.9940	   -18.4631	   -19.9738	   -17.2882	   -16.4490	   -28.9536	   -16.5329	   -18.1274	
    -4.0283	   -10.4904	   -10.6583	   -17.8757	   -19.0506	   -16.8686	   -15.6937	   -28.3661	   -16.1972	   -17.4561	
    -3.2730	   -10.0708	   -10.2386	   -17.1204	   -18.2114	   -16.2811	   -14.8544	   -27.4429	   -15.7776	   -16.9525	
    -2.5177	    -9.6512	    -9.7351	   -16.1972	   -17.5400	   -15.6097	   -14.0991	   -26.4359	   -15.3580	   -16.4490	
    -1.7624	    -9.1476	    -9.2316	   -15.1901	   -16.9525	   -14.8544	   -13.5117	   -25.3448	   -14.9384	   -16.1972	
    -0.9232	    -8.5602	    -8.6441	   -14.0152	   -16.5329	   -14.0152	   -13.0920	   -24.2538	   -14.5187	   -16.0294	
     0.0000	    -8.0566	    -8.1406	   -12.7563	   -16.3651	   -13.0920	   -12.9242	   -23.2468	   -14.2670	   -16.1133	
     0.7553	    -7.5531	    -7.7209	   -11.4136	   -16.2811	   -12.1689	   -12.9242	   -22.3236	   -14.0152	   -16.2811	
     1.5106	    -7.2174	    -7.3853	   -10.1547	   -16.2811	   -11.3297	   -13.0920	   -21.5683	   -13.9313	   -16.5329	
     2.0142	    -7.0496	    -7.2174	    -8.9798	   -16.5329	   -10.4904	   -13.5117	   -20.9808	   -14.0152	   -17.0364	
     2.2659	    -7.0496	    -7.2174	    -7.9727	   -16.8686	    -9.9030	   -14.0991	   -20.5612	   -14.1830	   -17.5400	
     2.2659	    -7.3013	    -7.3853	    -7.2174	   -17.3721	    -9.4833	   -14.7705	   -20.2255	   -14.5187	   -18.1274	
     2.0981	    -7.7209	    -7.7209	    -6.6299	   -17.9596	    -9.2316	   -15.4419	   -19.9738	   -14.7705	   -18.7149	
     1.8463	    -8.2245	    -8.1406	    -6.2103	   -18.3792	    -9.0637	   -16.0294	   -19.7220	   -15.0223	   -19.1345	
     1.5945	    -8.6441	    -8.4763	    -5.8746	   -18.7149	    -8.8120	   -16.4490	   -19.3024	   -15.1901	   -19.3863	
     1.5106	    -8.8959	    -8.5602	    -5.5389	   -18.8828	    -8.5602	   -16.5329	   -18.7988	   -15.0223	   -19.3863	
     1.5945	    -8.8959	    -8.3923	    -5.2032	   -18.7988	    -8.0566	   -16.2811	   -18.0435	   -14.6866	   -19.1345	
     2.0142	    -8.5602	    -7.8888	    -4.7836	   -18.4631	    -7.4692	   -15.6937	   -17.1204	   -14.0991	   -18.6310	
     2.6855	    -8.0566	    -7.1335	    -4.3640	   -17.7917	    -6.7978	   -14.8544	   -16.0294	   -13.3438	   -17.8757	
     3.6087	    -7.3013	    -6.2103	    -3.8605	   -17.0364	    -5.9586	   -13.7634	   -14.9384	   -12.4207	   -16.8686	
     4.6997	    -6.3782	    -5.0354	    -3.1891	   -16.0294	    -5.0354	   -12.5885	   -13.6795	   -11.4136	   -15.7776	
     5.8746	    -5.3711	    -3.8605	    -2.5177	   -14.9384	    -4.0283	   -11.3297	   -12.5046	   -10.4065	   -14.7705	
     7.0496	    -4.2801	    -2.7695	    -1.6785	   -13.8474	    -3.1052	   -10.1547	   -11.4136	    -9.6512	   -13.7634	
     8.1406	    -3.2730	    -1.8463	    -0.9232	   -13.0081	    -2.2659	    -9.3155	   -10.5743	    -9.1476	   -13.1760	
     8.8959	    -2.4338	    -1.1749	    -0.3357	   -12.4207	    -1.6785	    -8.8120	   -10.0708	    -9.1476	   -13.0081	
     9.4833	    -1.8463	    -0.8392	     0.0839	   -12.2528	    -1.4267	    -8.8120	   -10.0708	    -9.5673	   -13.4277	
     9.6512	    -1.5945	    -0.9232	     0.3357	   -12.5046	    -1.5106	    -9.3155	   -10.4065	   -10.4904	   -14.3509	
     9.5673	    -1.5945	    -1.3428	     0.4196	   -13.1760	    -1.7624	   -10.3226	   -11.0779	   -11.6653	   -15.6097	
     9.2316	    -1.8463	    -1.9302	     0.5035	   -14.0991	    -2.1820	   -11.5814	   -11.8332	   -13.0081	   -17.2043	
     8.8120	    -2.1820	    -2.6855	     0.5875	   -15.2740	    -2.6855	   -13.0081	   -12.6724	   -14.3509	   -18.9667	
     8.2245	    -2.5177	    -3.4409	     0.7553	   -16.4490	    -3.1052	   -14.5187	   -13.4277	   -15.6097	   -20.6451	
     7.7209	    -2.8534	    -4.0283	     1.1749	   -17.4561	    -3.2730	   -15.8615	   -13.9313	   -16.6168	   -22.0718	
     7.3853	    -3.0212	    -4.4479	     1.7624	   -18.2114	    -3.2730	   -16.9525	   -14.1830	   -17.2043	   -23.1628	
     7.2174	    -2.9373	    -4.5319	     2.6016	   -18.6310	    -2.8534	   -17.5400	   -14.0991	   -17.3721	   -23.7503	
     7.3013	    -2.6016	    -4.1962	     3.6926	   -18.5471	    -2.0142	   -17.5400	   -13.5956	   -17.0364	   -23.7503	
     7.6370	    -2.0142	    -3.4409	     5.0354	   -17.9596	    -0.8392	   -16.8686	   -12.8403	   -16.0294	   -23.2468	
     8.2245	    -1.1749	    -2.2659	     6.6299	   -16.8686	     0.5875	   -15.6097	   -11.7493	   -14.5187	   -22.1558	
     8.9798	    -0.0839	    -0.7553	     8.2245	   -15.3580	     2.2659	   -13.8474	   -10.4065	   -12.4207	   -20.5612	
     9.7351	     1.0071	     0.8392	     9.9030	   -13.5956	     4.0283	   -11.7493	    -9.0637	   -10.1547	   -18.7149	
    10.4904	     2.0142	     2.4338	    11.3297	   -11.8332	     5.6229	    -9.5673	    -7.8888	    -7.8049	   -16.7847	
    10.9940	     2.6855	     3.6926	    12.5046	   -10.2386	     6.8817	    -7.4692	    -6.9656	    -5.6229	   -14.9384	
    11.2457	     3.1052	     4.6997	    13.3438	    -8.9798	     7.8049	    -5.7068	    -6.2943	    -3.7766	   -13.4277	
    11.1618	     3.1891	     5.2032	    13.8474	    -8.1406	     8.3923	    -4.3640	    -5.8746	    -2.3499	   -12.2528	
    10.8261	     3.0212	     5.2032	    14.0152	    -7.7209	     8.5602	    -3.4409	    -5.7068	    -1.3428	   -11.4975	
    10.1547	     2.5177	     4.7836	    13.8474	    -7.7209	     8.4763	    -3.1052	    -5.6229	    -0.7553	   -11.1618	
     9.3155	     1.7624	     4.0283	    13.4277	    -8.0566	     8.0566	    -3.2730	    -5.6229	    -0.5875	   -11.1618	
     8.2245	     0.6714	     2.8534	    12.7563	    -8.8120	     7.3853	    -3.8605	    -5.7907	    -0.8392	   -11.5814	
     6.8817	    -0.5875	     1.3428	    11.7493	    -9.7351	     6.4621	    -4.9515	    -6.1264	    -1.4267	   -12.2528	
     5.5389	    -2.0142	    -0.2518	    10.4904	   -10.8261	     5.3711	    -6.2943	    -6.6299	    -2.2659	   -13.0920	
     4.0283	    -3.4409	    -2.0142	     9.0637	   -11.9171	     4.0283	    -7.7209	    -7.3013	    -3.2730	   -14.0152	
     2.6855	    -4.9515	    -3.6087	     7.4692	   -12.9242	     2.6855	    -9.1476	    -8.1406	    -4.1962	   -14.8544	
     1.3428	    -6.2943	    -5.0354	     5.7068	   -13.8474	     1.2589	   -10.4904	    -8.9798	    -5.1193	   -15.6097	
     0.1678	    -7.4692	    -6.2103	     3.9444	   -14.5187	    -0.1678	   -11.4975	    -9.9030	    -5.9586	   -16.1133	
    -0.9232	    -8.5602	    -7.1335	     2.1820	   -14.9384	    -1.6785	   -12.2528	   -10.9100	    -6.7139	   -16.4490	
    -1.9302	    -9.4833	    -7.7209	     0.5035	   -15.1062	    -3.1052	   -12.5885	   -11.8332	    -7.3853	   -16.6168	
    -2.7695	   -10.2386	    -8.0566	    -1.0071	   -15.0223	    -4.4479	   -12.5885	   -12.7563	    -7.8888	   -16.6168	
    -3.5248	   -10.7422	    -8.2245	    -2.3499	   -14.6866	    -5.7907	   -12.3367	   -13.6795	    -8.3923	   -16.4490	
    -4.1122	   -11.1618	    -8.1406	    -3.5248	   -14.3509	    -6.9656	   -11.9171	   -14.5187	    -8.7280	   -16.1133	
    -4.7836	   -11.4136	    -7.9727	    -4.6158	   -13.8474	    -8.1406	   -11.3297	   -15.2740	    -8.9798	   -15.7776	
    -5.3711	   -11.6653	    -7.8888	    -5.4550	   -13.3438	    -9.2316	   -10.6583	   -15.9454	    -9.2316	   -15.4419	
    -5.9586	   -11.8332	    -7.8049	    -6.2103	   -12.9242	   -10.1547	    -9.9869	   -16.6168	    -9.3994	   -15.0223	
    -6.5460	   -12.0850	    -7.8049	    -6.8817	   -12.5046	   -10.9940	    -9.3155	   -17.2043	    -9.5673	   -14.7705	
    -7.0496	   -12.2528	    -7.8049	    -7.3853	   -12.2528	   -11.6653	    -8.6441	   -17.7078	    -9.6512	   -14.6027	
    -7.5531	   -12.5046	    -7.9727	    -7.8049	   -12.0850	   -12.1689	    -8.1406	   -18.2114	    -9.7351	   -14.5187	
    -8.0566	   -12.6724	    -8.2245	    -8.1406	   -12.0850	   -12.6724	    -7.7209	   -18.6310	    -9.7351	   -14.5187	
    -8.5602	   -13.0081	    -8.6441	    -8.5602	   -12.2528	   -13.0081	    -7.4692	   -19.0506	    -9.8190	   -14.6866	
    -9.1476	   -13.4277	    -9.1476	    -8.9798	   -12.6724	   -13.3438	    -7.5531	   -19.4702	    -9.9030	   -14.9384	
    -9.7351	   -13.9313	    -9.7351	    -9.5673	   -13.3438	   -13.7634	    -7.9727	   -19.9738	   -10.0708	   -15.2740	
   -10.4904	   -14.6027	   -10.5743	   -10.1547	   -14.2670	   -14.1830	    -8.6441	   -20.4773	   -10.2386	   -15.6097	
   -11.1618	   -15.3580	   -11.4136	   -10.8261	   -15.2740	   -14.6027	    -9.5673	   -20.8969	   -10.3226	   -16.0294	
   -11.9171	   -16.1133	   -12.2528	   -11.5814	   -16.3651	   -15.0223	   -10.4904	   -21.3165	   -10.4904	   -16.2811	
   -12.6724	   -16.9525	   -13.0081	   -12.1689	   -17.2882	   -15.4419	   -11.4136	   -21.6522	   -10.4904	   -16.4490	
   -13.3438	   -17.8757	   -13.7634	   -12.7563	   -18.1274	   -15.7776	   -12.1689	   -21.9879	   -10.4904	   -16.3651	
   -14.0152	   -18.7149	   -14.3509	   -13.3438	   -18.7988	   -16.1972	   -12.7563	   -22.3236	   -10.3226	   -16.1133	
   -14.7705	   -19.6381	   -14.9384	   -13.9313	   -19.3024	   -16.5329	   -13.0920	   -22.5754	   -10.0708	   -15.6097	
   -15.4419	   -20.5612	   -15.3580	   -14.6027	   -19.5541	   -17.0364	   -13.1760	   -22.9111	    -9.8190	   -14.9384	
   -16.2811	   -21.4005	   -15.7776	   -15.2740	   -19.6381	   -17.5400	   -13.0920	   -23.4146	    -9.5673	   -14.1830	
   -17.1204	   -22.3236	   -16.1133	   -16.1133	   -19.6381	   -18.1274	   -12.8403	   -23.9182	    -9.3994	   -13.2599	
   -18.0435	   -23.1628	   -16.4490	   -16.9525	   -19.6381	   -18.7988	   -12.6724	   -24.5895	    -9.3155	   -12.4207	
   -19.1345	   -24.0021	   -16.8686	   -17.9596	   -19.7220	   -19.5541	   -12.5885	   -25.3448	    -9.3994	   -11.7493	
   -20.3094	   -24.8413	   -17.2882	   -19.0506	   -19.8059	   -20.3094	   -12.5885	   -26.1002	    -9.6512	   -11.2457	
   -21.4844	   -25.6805	   -17.7917	   -20.0577	   -20.0577	   -21.0648	   -12.9242	   -26.8555	    -9.9869	   -10.9100	
   -22.6593	   -26.3519	   -18.2953	   -21.0648	   -20.4773	   -21.7361	   -13.3438	   -27.3590	   -10.3226	   -10.8261	
   -23.6664	   -26.9394	   -18.7988	   -21.9879	   -20.8969	   -22.2397	   -14.0152	   -27.6108	   -10.5743	   -10.8261	
   -24.5895	   -27.3590	   -19.2184	   -22.6593	   -21.4005	   -22.5754	   -14.6866	   -27.4429	   -10.7422	   -10.8261	
   -25.1770	   -27.5269	   -19.4702	   -23.1628	   -21.8201	   -22.5754	   -15.3580	   -26.8555	   -10.7422	   -10.8261	
   -25.4288	   -27.4429	   -19.5541	   -23.2468	   -22.2397	   -22.3236	   -15.9454	   -25.8484	   -10.4904	   -10.7422	
   -25.2609	   -27.0233	   -19.3024	   -22.9950	   -22.4075	   -21.5683	   -16.3651	   -24.4217	    -9.9869	   -10.3226	
   -24.7574	   -26.3519	   -18.7988	   -22.3236	   -22.3236	   -20.5612	   -16.3651	   -22.6593	    -9.2316	    -9.7351	
   -23.7503	   -25.2609	   -17.9596	   -21.3165	   -21.9879	   -19.1345	   -16.0294	   -20.7291	    -8.2245	    -8.8120	
   -22.4075	   -23.9182	   -16.7847	   -19.9738	   -21.4005	   -17.4561	   -15.3580	   -18.6310	    -7.0496	    -7.6370	
   -20.8969	   -22.4915	   -15.5258	   -18.4631	   -20.6451	   -15.6937	   -14.4348	   -16.6168	    -5.7068	    -6.3782	
   -19.3863	   -20.9808	   -14.1830	   -17.1204	   -19.8059	   -14.0991	   -13.4277	   -14.7705	    -4.5319	    -5.1193	
   -18.0435	   -19.6381	   -12.9242	   -16.0294	   -18.8828	   -12.6724	   -12.3367	   -13.1760	    -3.4409	    -3.9444	
   -16.8686	   -18.5471	   -11.9171	   -15.2740	   -17.9596	   -11.4975	   -11.2457	   -11.9171	    -2.6855	    -3.0212	
   -15.8615	   -17.6239	   -10.9940	   -14.8544	   -17.0364	   -10.6583	   -10.3226	   -10.9940	    -2.0981	    -2.2659	
   -15.1901	   -16.9525	   -10.3226	   -14.6866	   -16.0294	   -10.1547	    -9.3994	   -10.4065	    -1.6785	    -1.6785	
   -14.6027	   -16.4490	    -9.7351	   -14.8544	   -14.9384	    -9.7351	    -8.6441	   -10.0708	    -1.4267	    -1.2589	
   -14.2670	   -16.1133	    -9.3155	   -15.1062	   -13.8474	    -9.4833	    -8.0566	    -9.9030	    -1.2589	    -0.9232	
   -13.9313	   -15.8615	    -8.8959	   -15.3580	   -12.7563	    -9.3155	    -7.4692	    -9.8190	    -1.0910	    -0.5875	
   -13.5956	   -15.6097	    -8.4763	   -15.4419	   -11.7493	    -9.0637	    -7.0496	    -9.6512	    -0.7553	    -0.3357	
   -13.0920	   -15.1901	    -8.0566	   -15.4419	   -10.7422	    -8.6441	    -6.5460	    -9.4833	    -0.3357	     0.0000	
   -12.5046	   -14.6866	    -7.5531	   -15.1062	    -9.7351	    -8.0566	    -6.1264	    -9.2316	     0.3357	     0.1678	
   -11.8332	   -13.9313	    -6.9656	   -14.5187	    -8.9798	    -7.3013	    -5.6229	    -8.8120	     1.0071	     0.3357	
   -10.9100	   -13.1760	    -6.3782	   -13.8474	    -8.3084	    -6.3782	    -5.1193	    -8.3084	     1.7624	     0.2518	
   -10.0708	   -12.2528	    -5.8746	   -13.0081	    -7.8888	    -5.5389	    -4.6997	    -7.9727	     2.3499	     0.0000	
    -9.2316	   -11.4975	    -5.6229	   -12.1689	    -7.7209	    -4.6997	    -4.3640	    -7.7209	     2.7695	    -0.5875	
    -8.5602	   -10.8261	    -5.5389	   -11.4136	    -8.0566	    -4.0283	    -4.1962	    -7.6370	     2.8534	    -1.3428	
    -8.1406	   -10.4904	    -5.8746	   -10.8261	    -8.8120	    -3.6926	    -4.4479	    -7.9727	     2.5177	    -2.4338	
    -8.0566	   -10.4904	    -6.6299	   -10.5743	    -9.9030	    -3.6087	    -4.9515	    -8.5602	     1.8463	    -3.6926	
    -8.3923	   -10.9100	    -7.7209	   -10.6583	   -11.4975	    -3.9444	    -5.8746	    -9.4833	     0.8392	    -5.2032	
    -9.1476	   -11.7493	    -9.1476	   -10.9940	   -13.3438	    -4.6158	    -7.0496	   -10.6583	    -0.5035	    -6.7978	
   -10.2386	   -13.0081	   -10.8261	   -11.5814	   -15.2740	    -5.5389	    -8.4763	   -12.1689	    -2.0142	    -8.3923	
   -11.4136	   -14.3509	   -12.5046	   -12.3367	   -17.2043	    -6.6299	    -9.9030	   -13.6795	    -3.5248	    -9.9030	
   -12.5885	   -15.6937	   -14.0152	   -12.9242	   -18.7988	    -7.5531	   -11.1618	   -15.1062	    -4.8676	   -10.9940	
   -13.5117	   -16.7847	   -15.1901	   -13.2599	   -19.8898	    -8.3084	   -12.0850	   -16.2811	    -5.8746	   -11.6653	
   -14.0991	   -17.4561	   -15.8615	   -13.3438	   -20.3934	    -8.7280	   -12.5046	   -17.0364	    -6.3782	   -11.9171	
   -14.1830	   -17.7078	   -16.0294	   -13.0920	   -20.3934	    -8.7280	   -12.5046	   -17.4561	    -6.5460	   -11.6653	
   -13.9313	   -17.5400	   -15.6937	   -12.5885	   -19.7220	    -8.5602	   -11.9171	   -17.3721	    -6.2943	   -10.9940	
   -13.2599	   -17.0364	   -14.8544	   -11.9171	   -18.5471	    -8.2245	   -10.9940	   -17.1204	    -5.8746	   -10.1547	
   -12.4207	   -16.1972	   -13.7634	   -11.0779	   -17.1204	    -7.7209	    -9.7351	   -16.7847	    -5.2872	    -9.3155	
   -11.4975	   -15.2740	   -12.5046	   -10.4065	   -15.4419	    -7.3853	    -8.3923	   -16.4490	    -4.7836	    -8.5602	
   -10.4904	   -14.3509	   -11.2457	    -9.8190	   -13.8474	    -7.0496	    -7.1335	   -16.3651	    -4.5319	    -8.0566	
    -9.5673	   -13.3438	    -9.9869	    -9.3994	   -12.3367	    -6.8817	    -6.0425	   -16.5329	    -4.5319	    -8.0566	
    -8.7280	   -12.4207	    -8.8959	    -9.0637	   -11.0779	    -6.8817	    -5.3711	   -16.9525	    -4.7836	    -8.3084	
    -7.8888	   -11.5814	    -7.9727	    -8.8120	    -9.9869	    -6.8817	    -4.9515	   -17.4561	    -5.2032	    -8.8959	
    -7.1335	   -10.7422	    -7.1335	    -8.6441	    -9.3155	    -6.9656	    -5.0354	   -18.1274	    -5.7907	    -9.6512	
    -6.4621	    -9.9869	    -6.4621	    -8.5602	    -8.8120	    -7.0496	    -5.5389	   -18.5471	    -6.3782	   -10.4904	
    -5.8746	    -9.3994	    -5.9586	    -8.3923	    -8.6441	    -7.1335	    -6.2943	   -18.8828	    -6.8817	   -11.2457	
    -5.2872	    -8.8120	    -5.5389	    -8.3084	    -8.5602	    -7.2174	    -7.2174	   -18.7149	    -7.1335	   -11.9171	
    -4.7836	    -8.3923	    -5.1193	    -8.2245	    -8.6441	    -7.1335	    -8.2245	   -18.2114	    -7.1335	   -12.4207	
    -4.2801	    -7.9727	    -4.6158	    -8.0566	    -8.6441	    -7.0496	    -9.0637	   -17.3721	    -6.8817	   -12.5885	
    -3.6926	    -7.5531	    -4.1122	    -7.8049	    -8.6441	    -6.8817	    -9.6512	   -16.1133	    -6.2103	   -12.5046	
    -3.1891	    -7.0496	    -3.5248	    -7.5531	    -8.4763	    -6.6299	    -9.9030	   -14.7705	    -5.3711	   -12.0850	
    -2.6016	    -6.6299	    -2.7695	    -7.2174	    -8.3084	    -6.2943	    -9.8190	   -13.2599	    -4.3640	   -11.2457	
    -2.0981	    -6.1264	    -1.9302	    -6.7978	    -7.9727	    -5.7907	    -9.2316	   -11.7493	    -3.1891	   -10.1547	
    -1.4267	    -5.5389	    -0.8392	    -6.2943	    -7.5531	    -5.1193	    -8.3084	   -10.2386	    -1.8463	    -8.6441	
    -0.7553	    -4.7836	     0.3357	    -5.5389	    -6.8817	    -4.2801	    -6.8817	    -8.8120	    -0.3357	    -6.8817	
     0.0000	    -3.8605	     1.5945	    -4.6997	    -6.1264	    -3.1052	    -5.2872	    -7.3013	     1.3428	    -4.7836	
     0.8392	    -2.8534	     2.9373	    -3.7766	    -5.1193	    -1.9302	    -3.4409	    -5.9586	     3.0212	    -2.6855	
     1.6785	    -1.8463	     4.2801	    -2.8534	    -4.0283	    -0.6714	    -1.6785	    -4.7836	     4.6997	    -0.5035	
     2.4338	    -0.8392	     5.3711	    -2.0981	    -2.9373	     0.4196	     0.0000	    -3.9444	     6.1264	     1.3428	
     3.0212	     0.0000	     6.2103	    -1.5945	    -1.9302	     1.2589	     1.4267	    -3.3569	     7.2174	     2.7695	
     3.4409	     0.6714	     6.6299	    -1.2589	    -1.0910	     1.8463	     2.4338	    -3.1891	     7.9727	     3.7766	
     3.6087	     1.1749	     6.7978	    -1.0910	    -0.4196	     2.0981	     3.1052	    -3.3569	     8.3923	     4.1962	
     3.5248	     1.4267	     6.6299	    -1.1749	     0.1678	     2.0142	     3.4409	    -3.7766	     8.3923	     4.1962	
[Epoch Header]
[Trial Type]	11
[Accept]	1
[Correct]	0
[RT]	 0.000
[Resp]	0
[Epoch Data]
   -16.4490	   -13.6795	    -7.3853	   -22.3236	    -5.6229	   -19.3024	     2.5177	   -16.7007	   -21.2326	   -30.8838	
   -17.7078	   -14.8544	    -8.4763	   -23.6664	    -6.3782	   -20.8130	     2.2659	   -17.7917	   -22.4075	   -32.1426	
   -18.8828	   -15.8615	    -9.4833	   -25.1770	    -7.0496	   -22.3236	     2.0142	   -18.7988	   -23.4146	   -33.3176	
   -19.9738	   -16.7007	   -10.4065	   -26.6037	    -7.7209	   -23.7503	     1.8463	   -19.6381	   -24.2538	   -34.1568	
   -20.8969	   -17.3721	   -11.1618	   -27.7786	    -8.2245	   -24.9252	     1.5945	   -20.1416	   -24.7574	   -34.6603	
   -21.4844	   -17.6239	   -11.6653	   -28.7018	    -8.6441	   -25.5966	     1.3428	   -20.2255	   -24.6735	   -34.6603	
   -21.5683	   -17.5400	   -11.8332	   -29.1214	    -8.8959	   -25.7645	     1.0910	   -19.8059	   -24.0860	   -34.0729	
   -21.3165	   -17.0364	   -11.5814	   -28.9536	    -8.8120	   -25.0931	     0.9232	   -18.7988	   -22.7432	   -32.8979	
   -20.4773	   -16.1133	   -11.1618	   -28.1982	    -8.3923	   -23.7503	     0.7553	   -17.1204	   -20.8130	   -31.1356	
   -19.3863	   -14.9384	   -10.4065	   -26.8555	    -7.7209	   -21.8201	     0.7553	   -15.0223	   -18.2114	   -28.7857	
   -17.9596	   -13.6795	    -9.6512	   -25.0931	    -6.8817	   -19.4702	     0.6714	   -12.5885	   -15.3580	   -26.1002	
   -16.5329	   -12.4207	    -8.8959	   -23.0789	    -6.0425	   -16.8686	     0.6714	   -10.0708	   -12.3367	   -23.1628	
   -15.1062	   -11.3297	    -8.3084	   -20.8130	    -5.2032	   -14.1830	     0.6714	    -7.4692	    -9.3994	   -20.1416	
   -13.8474	   -10.4904	    -7.8888	   -18.5471	    -4.5319	   -11.5814	     0.7553	    -5.1193	    -6.5460	   -17.2043	
   -12.6724	    -9.8190	    -7.5531	   -16.3651	    -3.9444	    -9.1476	     0.9232	    -2.9373	    -3.9444	   -14.3509	
   -11.5814	    -9.2316	    -7.1335	   -14.2670	    -3.3569	    -6.8817	     1.4267	    -0.9232	    -1.4267	   -11.5814	
   -10.5743	    -8.8120	    -6.7139	   -12.3367	    -2.7695	    -4.9515	     2.2659	     0.8392	     0.8392	    -9.0637	
    -9.5673	    -8.3923	    -6.1264	   -10.5743	    -2.0142	    -3.1891	     3.4409	     2.3499	     2.8534	    -6.7139	
    -8.5602	    -7.9727	    -5.3711	    -8.9798	    -1.1749	    -1.6785	     4.9515	     3.6087	     4.6158	    -4.6997	
    -7.5531	    -7.6370	    -4.4479	    -7.6370	    -0.1678	    -0.4196	     6.7139	     4.6158	     6.1264	    -2.9373	
    -6.6299	    -7.2174	    -3.4409	    -6.4621	     1.0071	     0.5875	     8.6441	     5.4550	     7.3853	    -1.5106	
    -5.7907	    -6.7978	    -2.4338	    -5.4550	     2.0981	     1.4267	    10.6583	     6.0425	     8.2245	    -0.5035	
    -5.0354	    -6.2943	    -1.4267	    -4.5319	     3.1891	     2.0142	    12.6724	     6.5460	     8.8120	     0.0839	
    -4.3640	    -5.8746	    -0.5035	    -3.6926	     4.1962	     2.4338	    14.3509	     6.9656	     9.0637	     0.1678	
    -3.6926	    -5.4550	     0.3357	    -3.1052	     5.0354	     2.6016	    15.7776	     7.3013	     9.0637	    -0.0839	
    -3.1891	    -4.9515	     1.0910	    -2.6016	     5.7068	     2.4338	    16.7847	     7.4692	     8.6441	    -0.7553	
    -2.6016	    -4.4479	     1.7624	    -2.3499	     6.2103	     2.0981	    17.2043	     7.5531	     7.9727	    -1.7624	
    -2.1820	    -3.8605	     2.2659	    -2.1820	     6.3782	     1.5945	    17.1204	     7.3853	     6.8817	    -3.1891	
    -1.6785	    -3.3569	     2.7695	    -2.2659	     6.3782	     1.0071	    16.5329	     7.0496	     5.6229	    -4.7836	
    -1.3428	    -2.7695	     3.0212	    -2.3499	     6.0425	     0.2518	    15.5258	     6.3782	     4.1122	    -6.7139	
    -1.0071	    -2.2659	     3.1891	    -2.6016	     5.5389	    -0.5035	    14.0991	     5.5389	     2.3499	    -8.8120	
    -0.6714	    -1.8463	     3.2730	    -2.9373	     4.7836	    -1.3428	    12.5885	     4.3640	     0.5035	   -10.9940	
    -0.5035	    -1.5106	     3.2730	    -3.2730	     3.8605	    -2.1820	    10.9100	     3.0212	    -1.4267	   -13.2599	
    -0.3357	    -1.1749	     3.1891	    -3.6087	     2.8534	    -3.0212	     9.3155	     1.6785	    -3.2730	   -15.4419	
    -0.1678	    -0.9232	     3.1891	    -3.9444	     1.9302	    -3.7766	     7.8888	     0.2518	    -5.0354	   -17.4561	
     0.0000	    -0.5875	     3.2730	    -4.0283	     1.0910	    -4.3640	     6.7139	    -1.0071	    -6.5460	   -19.1345	
     0.2518	    -0.1678	     3.4409	    -3.9444	     0.3357	    -4.6997	     5.8746	    -1.9302	    -7.8049	   -20.4773	
     0.6714	     0.2518	     3.8605	    -3.6087	    -0.1678	    -4.8676	     5.3711	    -2.6016	    -8.7280	   -21.4005	
     1.0910	     0.8392	     4.4479	    -3.0212	    -0.5035	    -4.6997	     5.1193	    -2.8534	    -9.2316	   -21.9879	
     1.6785	     1.5106	     5.2032	    -2.3499	    -0.6714	    -4.3640	     5.2032	    -2.7695	    -9.3994	   -22.1558	
     2.1820	     2.1820	     6.0425	    -1.5106	    -0.5875	    -3.7766	     5.4550	    -2.3499	    -9.3155	   -22.0718	
     2.6855	     2.7695	     6.7978	    -0.7553	    -0.4196	    -3.1891	     5.7068	    -1.7624	    -8.9798	   -21.7361	
     3.1052	     3.3569	     7.4692	     0.0000	    -0.2518	    -2.6016	     6.0425	    -1.0071	    -8.6441	   -21.4005	
     3.3569	     3.6926	     8.0566	     0.5875	    -0.0839	    -2.0981	     6.2103	    -0.4196	    -8.3084	   -21.1487	
     3.3569	     3.7766	     8.3084	     1.0071	     0.0839	    -1.6785	     6.1264	     0.0839	    -8.1406	   -20.9808	
     3.1891	     3.6926	     8.3923	     1.2589	     0.2518	    -1.4267	     5.8746	     0.4196	    -8.2245	   -20.9808	
     2.9373	     3.5248	     8.3084	     1.4267	     0.4196	    -1.4267	     5.3711	     0.5035	    -8.3923	   -21.0648	
     2.6016	     3.2730	     8.0566	     1.3428	     0.5875	    -1.4267	     4.6997	     0.4196	    -8.6441	   -21.3165	
     2.2659	     3.1052	     7.8049	     1.2589	     0.7553	    -1.5106	     3.9444	     0.1678	    -8.8959	   -21.5683	
     2.0142	     2.9373	     7.6370	     1.0910	     0.9232	    -1.6785	     3.0212	    -0.1678	    -9.0637	   -21.7361	
     1.8463	     2.9373	     7.3853	     0.9232	     1.0071	    -1.7624	     2.1820	    -0.5035	    -9.1476	   -21.9040	
     1.6785	     2.8534	     7.1335	     0.8392	     1.1749	    -1.9302	     1.5106	    -0.9232	    -9.0637	   -21.9040	
     1.5945	     2.8534	     6.9656	     0.8392	     1.2589	    -2.0142	     0.9232	    -1.2589	    -8.8120	   -21.8201	
     1.5106	     2.7695	     6.6299	     0.9232	     1.4267	    -2.0142	     0.6714	    -1.4267	    -8.3923	   -21.4844	
     1.3428	     2.6855	     6.3782	     1.0910	     1.5106	    -2.0142	     0.7553	    -1.4267	    -7.8049	   -20.8969	
     1.0910	     2.4338	     6.0425	     1.3428	     1.6785	    -1.9302	     1.1749	    -1.4267	    -7.1335	   -20.0577	
     0.8392	     2.0981	     5.7068	     1.5945	     1.8463	    -1.9302	     1.7624	    -1.1749	    -6.2943	   -18.9667	
     0.4196	     1.5945	     5.2872	     1.7624	     2.0142	    -1.8463	     2.6016	    -1.0071	    -5.3711	   -17.5400	
    -0.0839	     1.0910	     4.9515	     1.9302	     2.1820	    -1.8463	     3.5248	    -0.7553	    -4.4479	   -15.9454	
    -0.6714	     0.5035	     4.5319	     2.0981	     2.3499	    -1.9302	     4.5319	    -0.5875	    -3.5248	   -14.0991	
    -1.2589	    -0.0839	     4.1962	     2.2659	     2.4338	    -2.0142	     5.3711	    -0.5035	    -2.6855	   -12.2528	
    -2.0142	    -0.7553	     3.8605	     2.2659	     2.5177	    -2.1820	     6.2103	    -0.5875	    -1.8463	   -10.5743	
    -2.8534	    -1.5106	     3.4409	     2.0981	     2.4338	    -2.5177	     6.7139	    -0.9232	    -1.2589	    -9.0637	
    -3.8605	    -2.4338	     2.9373	     1.6785	     2.1820	    -3.0212	     7.0496	    -1.5106	    -0.8392	    -7.9727	
    -5.0354	    -3.5248	     2.2659	     0.9232	     1.7624	    -3.7766	     7.1335	    -2.5177	    -0.7553	    -7.3853	
    -6.2103	    -4.6997	     1.5106	     0.0000	     1.1749	    -4.6997	     7.0496	    -3.6926	    -1.0071	    -7.2174	
    -7.3853	    -5.7907	     0.7553	    -1.0910	     0.5875	    -5.7907	     6.8817	    -4.9515	    -1.5106	    -7.5531	
    -8.4763	    -6.7139	     0.1678	    -2.1820	     0.0839	    -6.8817	     6.6299	    -6.2943	    -2.2659	    -8.2245	
    -9.3155	    -7.4692	    -0.2518	    -3.1891	    -0.4196	    -7.9727	     6.4621	    -7.5531	    -3.2730	    -9.2316	
    -9.9869	    -7.9727	    -0.6714	    -4.3640	    -0.8392	    -9.1476	     6.1264	    -8.6441	    -4.5319	   -10.4904	
   -10.5743	    -8.3923	    -0.9232	    -5.5389	    -1.3428	   -10.4065	     5.7068	    -9.7351	    -5.9586	   -12.0010	
   -10.9940	    -8.8120	    -1.2589	    -7.0496	    -1.8463	   -11.8332	     5.0354	   -10.7422	    -7.6370	   -13.7634	
   -11.4975	    -9.1476	    -1.5945	    -8.7280	    -2.4338	   -13.4277	     4.1122	   -11.7493	    -9.3994	   -15.6097	
   -12.0850	    -9.4833	    -2.0981	   -10.5743	    -3.1891	   -15.0223	     3.0212	   -12.8403	   -11.3297	   -17.4561	
   -12.6724	    -9.9869	    -2.7695	   -12.5885	    -4.0283	   -16.7847	     1.7624	   -13.9313	   -13.1760	   -19.3024	
   -13.2599	   -10.4904	    -3.5248	   -14.6027	    -4.9515	   -18.4631	     0.3357	   -14.9384	   -14.8544	   -20.8969	
   -13.8474	   -11.0779	    -4.3640	   -16.4490	    -5.9586	   -19.9738	    -1.1749	   -15.8615	   -16.3651	   -22.1558	
   -14.4348	   -11.5814	    -5.1193	   -18.0435	    -6.8817	   -21.3165	    -2.6016	   -16.5329	   -17.3721	   -22.9111	
   -14.9384	   -12.0850	    -5.8746	   -19.1345	    -7.8049	   -22.3236	    -3.8605	   -16.9525	   -17.8757	   -23.1628	
   -15.2740	   -12.5046	    -6.3782	   -19.7220	    -8.4763	   -22.8271	    -4.6997	   -16.8686	   -17.7917	   -22.8271	
   -15.4419	   -12.7563	    -6.7139	   -19.7220	    -8.8959	   -22.9111	    -5.1193	   -16.2811	   -17.2043	   -21.9040	
   -15.5258	   -12.8403	    -6.7978	   -19.2184	    -9.1476	   -22.5754	    -5.1193	   -15.3580	   -16.0294	   -20.3934	
   -15.4419	   -12.8403	    -6.6299	   -18.2114	    -9.1476	   -21.8201	    -4.6158	   -14.0152	   -14.4348	   -18.6310	
   -15.3580	   -12.8403	    -6.3782	   -17.0364	    -9.0637	   -20.8969	    -3.9444	   -12.5046	   -12.6724	   -16.7007	
   -15.3580	   -12.9242	    -6.1264	   -15.6937	    -8.9798	   -19.8059	    -3.1052	   -11.0779	   -10.9100	   -14.7705	
   -15.3580	   -13.0920	    -5.9586	   -14.4348	    -8.8959	   -18.7149	    -2.3499	    -9.6512	    -9.3155	   -13.1760	
   -15.5258	   -13.2599	    -5.7907	   -13.0920	    -8.9798	   -17.7078	    -1.6785	    -8.3923	    -7.8888	   -11.8332	
   -15.6097	   -13.5117	    -5.7068	   -11.8332	    -9.1476	   -16.7847	    -1.1749	    -7.3013	    -6.7978	   -10.9100	
   -15.6937	   -13.7634	    -5.7068	   -10.6583	    -9.3994	   -15.9454	    -1.0071	    -6.4621	    -5.9586	   -10.4065	
   -15.7776	   -14.0152	    -5.7068	    -9.4833	    -9.8190	   -15.1901	    -1.2589	    -5.8746	    -5.4550	   -10.2386	
   -15.8615	   -14.1830	    -5.9586	    -8.5602	   -10.4065	   -14.5187	    -1.7624	    -5.6229	    -5.2872	   -10.4904	
   -16.0294	   -14.5187	    -6.3782	    -7.8049	   -11.0779	   -14.0991	    -2.7695	    -5.6229	    -5.4550	   -11.0779	
   -16.2811	   -14.9384	    -7.0496	    -7.3013	   -11.9171	   -13.8474	    -4.0283	    -5.9586	    -5.9586	   -12.0850	
   -16.5329	   -15.4419	    -7.9727	    -7.0496	   -12.7563	   -13.7634	    -5.5389	    -6.6299	    -6.6299	   -13.2599	
   -16.8686	   -15.9454	    -8.8959	    -6.8817	   -13.6795	   -13.7634	    -7.0496	    -7.3853	    -7.4692	   -14.5187	
   -17.2043	   -16.5329	    -9.9030	    -6.8817	   -14.4348	   -13.8474	    -8.6441	    -8.2245	    -8.4763	   -15.8615	
   -17.4561	   -16.9525	   -10.7422	    -6.8817	   -15.1901	   -13.9313	   -10.0708	    -9.1476	    -9.3994	   -17.1204	
   -17.6239	   -17.3721	   -11.4975	    -6.7978	   -15.7776	   -13.9313	   -11.2457	    -9.9030	   -10.3226	   -18.2114	
   -17.6239	   -17.7078	   -12.0850	    -6.7978	   -16.1972	   -13.9313	   -12.1689	   -10.4904	   -11.0779	   -19.2184	
   -17.4561	   -17.7917	   -12.2528	    -6.7139	   -16.3651	   -13.7634	   -12.6724	   -10.9100	   -11.7493	   -19.9738	
   -17.0364	   -17.7078	   -12.2528	    -6.5460	   -16.2811	   -13.5117	   -12.7563	   -10.9940	   -12.1689	   -20.5612	
   -16.3651	   -17.2882	   -11.8332	    -6.4621	   -15.8615	   -13.2599	   -12.3367	   -10.9100	   -12.5046	   -20.9808	
   -15.4419	   -16.6168	   -11.1618	    -6.3782	   -15.2740	   -12.8403	   -11.5814	   -10.6583	   -12.5885	   -21.1487	
   -14.3509	   -15.7776	   -10.2386	    -6.4621	   -14.4348	   -12.5046	   -10.4904	   -10.2386	   -12.5046	   -21.2326	
   -13.1760	   -14.6866	    -9.2316	    -6.6299	   -13.4277	   -12.1689	    -9.1476	    -9.7351	   -12.4207	   -21.2326	
   -11.9171	   -13.4277	    -8.1406	    -6.7978	   -12.5046	   -11.8332	    -7.8049	    -9.3994	   -12.3367	   -21.2326	
   -10.6583	   -12.0850	    -7.0496	    -6.9656	   -11.5814	   -11.4975	    -6.4621	    -9.0637	   -12.3367	   -21.2326	
    -9.4833	   -10.7422	    -6.1264	    -6.9656	   -10.7422	   -11.2457	    -5.2872	    -8.8959	   -12.5046	   -21.3165	
    -8.3923	    -9.4833	    -5.2872	    -6.7978	   -10.1547	   -10.9100	    -4.4479	    -8.9798	   -12.8403	   -21.5683	
    -7.4692	    -8.3923	    -4.6997	    -6.5460	    -9.8190	   -10.5743	    -4.0283	    -9.3155	   -13.5117	   -22.0718	
    -6.9656	    -7.6370	    -4.4479	    -6.2943	    -9.9030	   -10.4065	    -4.0283	    -9.9030	   -14.5187	   -22.8271	
    -6.7139	    -7.2174	    -4.5319	    -6.0425	   -10.3226	   -10.3226	    -4.6997	   -10.9100	   -15.8615	   -23.8342	
    -6.8817	    -7.1335	    -4.9515	    -5.8746	   -11.1618	   -10.4904	    -5.7907	   -12.1689	   -17.4561	   -25.0092	
    -7.3013	    -7.3013	    -5.6229	    -5.7068	   -12.2528	   -10.6583	    -7.3013	   -13.6795	   -19.1345	   -26.1841	
    -7.9727	    -7.8049	    -6.4621	    -5.6229	   -13.5956	   -10.9940	    -8.9798	   -15.2740	   -20.8969	   -27.4429	
    -8.7280	    -8.3923	    -7.3853	    -5.5389	   -15.0223	   -11.3297	   -10.7422	   -16.8686	   -22.4075	   -28.4500	
    -9.3994	    -8.8959	    -8.2245	    -5.4550	   -16.3651	   -11.7493	   -12.4207	   -18.2114	   -23.5825	   -29.1214	
    -9.9030	    -9.3994	    -8.8959	    -5.3711	   -17.5400	   -12.0850	   -13.6795	   -19.3024	   -24.2538	   -29.2892	
   -10.2386	    -9.6512	    -9.2316	    -5.1193	   -18.2953	   -12.2528	   -14.5187	   -19.8059	   -24.4217	   -29.0375	
   -10.3226	    -9.6512	    -9.1476	    -4.7836	   -18.7149	   -12.2528	   -14.6866	   -19.7220	   -24.0021	   -28.1982	
   -10.0708	    -9.3155	    -8.7280	    -4.3640	   -18.5471	   -12.0010	   -14.2670	   -18.8828	   -22.8271	   -26.7715	
    -9.4833	    -8.6441	    -7.8888	    -3.8605	   -17.8757	   -11.5814	   -13.2599	   -17.2882	   -20.9808	   -24.8413	
    -8.7280	    -7.7209	    -6.7139	    -3.2730	   -16.7847	   -10.8261	   -11.6653	   -15.0223	   -18.5471	   -22.4075	
    -7.8049	    -6.5460	    -5.2872	    -2.6016	   -15.3580	    -9.8190	    -9.7351	   -12.2528	   -15.6937	   -19.6381	
    -6.7978	    -5.2032	    -3.7766	    -1.9302	   -13.6795	    -8.6441	    -7.6370	    -9.1476	   -12.5885	   -16.5329	
    -5.7907	    -3.8605	    -2.0981	    -1.0910	   -11.8332	    -7.3013	    -5.3711	    -5.9586	    -9.3155	   -13.3438	
    -4.8676	    -2.6016	    -0.5035	    -0.1678	   -10.0708	    -5.7907	    -3.2730	    -2.7695	    -6.2103	   -10.2386	
    -4.1962	    -1.4267	     0.9232	     0.7553	    -8.4763	    -4.1962	    -1.4267	     0.1678	    -3.3569	    -7.3013	
    -3.7766	    -0.6714	     2.0981	     1.5945	    -7.1335	    -2.7695	     0.0000	     2.6855	    -0.9232	    -4.6997	
    -3.7766	    -0.2518	     2.8534	     2.0981	    -6.2103	    -1.6785	     0.9232	     4.6158	     0.8392	    -2.6855	
    -4.1962	    -0.3357	     3.1891	     2.2659	    -5.6229	    -0.9232	     1.2589	     5.7907	     2.0142	    -1.2589	
    -5.1193	    -0.9232	     3.0212	     1.8463	    -5.4550	    -0.6714	     1.0910	     6.2943	     2.4338	    -0.5035	
    -6.3782	    -1.9302	     2.5177	     1.0071	    -5.6229	    -0.9232	     0.5035	     5.9586	     2.2659	    -0.4196	
    -7.9727	    -3.2730	     1.6785	    -0.3357	    -6.1264	    -1.6785	    -0.4196	     5.1193	     1.5945	    -0.9232	
    -9.8190	    -4.8676	     0.5875	    -2.0981	    -6.7139	    -2.9373	    -1.6785	     3.7766	     0.5035	    -1.8463	
   -11.7493	    -6.6299	    -0.6714	    -4.1122	    -7.3013	    -4.3640	    -2.9373	     2.0981	    -0.8392	    -3.0212	
   -13.5956	    -8.3923	    -2.0142	    -6.2103	    -7.8888	    -5.9586	    -4.1122	     0.4196	    -2.0981	    -4.3640	
   -15.2740	   -10.0708	    -3.2730	    -8.2245	    -8.3084	    -7.4692	    -5.1193	    -1.0910	    -3.3569	    -5.7068	
   -16.7007	   -11.4975	    -4.2801	    -9.9030	    -8.5602	    -8.8959	    -5.6229	    -2.3499	    -4.2801	    -6.7978	
   -17.9596	   -12.6724	    -5.2032	   -11.2457	    -8.4763	    -9.9869	    -5.7068	    -3.2730	    -4.9515	    -7.7209	
   -18.8828	   -13.5117	    -5.7907	   -12.2528	    -8.1406	   -10.9100	    -5.3711	    -3.8605	    -5.2872	    -8.3084	
   -19.6381	   -14.1830	    -6.2943	   -12.8403	    -7.5531	   -11.4975	    -4.6997	    -4.1122	    -5.4550	    -8.5602	
   -20.2255	   -14.6027	    -6.5460	   -13.0920	    -6.9656	   -12.0010	    -3.6926	    -4.1962	    -5.4550	    -8.5602	
   -20.7291	   -14.9384	    -6.7978	   -13.1760	    -6.2943	   -12.3367	    -2.6855	    -4.1122	    -5.4550	    -8.4763	
   -21.1487	   -15.1901	    -6.9656	   -13.1760	    -5.7068	   -12.6724	    -1.6785	    -4.1122	    -5.4550	    -8.3084	
   -21.4844	   -15.3580	    -7.1335	   -13.0920	    -5.2032	   -12.9242	    -0.9232	    -4.1122	    -5.4550	    -8.1406	
   -21.6522	   -15.5258	    -7.3013	   -13.0081	    -4.7836	   -13.0920	    -0.4196	    -4.1962	    -5.5389	    -8.0566	
   -21.6522	   -15.6097	    -7.4692	   -12.9242	    -4.6158	   -13.2599	    -0.3357	    -4.3640	    -5.7068	    -7.9727	
   -21.5683	   -15.6937	    -7.6370	   -12.8403	    -4.6997	   -13.3438	    -0.5875	    -4.7836	    -6.0425	    -8.0566	
   -21.4844	   -15.8615	    -7.8888	   -12.9242	    -5.0354	   -13.5956	    -1.1749	    -5.2872	    -6.3782	    -8.2245	
   -21.4005	   -16.0294	    -8.2245	   -13.0081	    -5.6229	   -13.9313	    -2.0981	    -6.0425	    -6.9656	    -8.6441	
   -21.3165	   -16.3651	    -8.6441	   -13.0920	    -6.5460	   -14.3509	    -3.2730	    -7.0496	    -7.7209	    -9.3155	
   -21.3165	   -16.7847	    -9.2316	   -13.2599	    -7.6370	   -14.8544	    -4.4479	    -8.1406	    -8.6441	   -10.1547	
   -21.3165	   -17.2882	    -9.8190	   -13.4277	    -8.9798	   -15.4419	    -5.7068	    -9.3994	    -9.6512	   -11.2457	
   -21.2326	   -17.7917	   -10.4904	   -13.5117	   -10.3226	   -16.0294	    -6.7139	   -10.7422	   -10.6583	   -12.4207	
   -21.2326	   -18.2953	   -11.1618	   -13.5117	   -11.6653	   -16.4490	    -7.6370	   -12.0010	   -11.6653	   -13.6795	
   -21.2326	   -18.7149	   -11.8332	   -13.5117	   -12.9242	   -16.8686	    -8.3084	   -13.1760	   -12.6724	   -15.0223	
   -21.3165	   -19.2184	   -12.4207	   -13.4277	   -14.0152	   -17.2043	    -8.7280	   -14.1830	   -13.5117	   -16.2811	
   -21.3165	   -19.6381	   -12.9242	   -13.3438	   -14.9384	   -17.4561	    -8.9798	   -14.9384	   -14.3509	   -17.5400	
   -21.3165	   -19.8898	   -13.2599	   -13.1760	   -15.5258	   -17.6239	    -8.8959	   -15.2740	   -14.9384	   -18.7149	
   -21.3165	   -20.1416	   -13.5117	   -12.9242	   -15.9454	   -17.6239	    -8.5602	   -15.2740	   -15.4419	   -19.6381	
   -21.3165	   -20.3094	   -13.7634	   -12.7563	   -16.1972	   -17.4561	    -8.0566	   -14.8544	   -15.6937	   -20.4773	
   -21.3165	   -20.4773	   -13.9313	   -12.5046	   -16.2811	   -17.2882	    -7.4692	   -14.2670	   -15.7776	   -21.0648	
   -21.4005	   -20.7291	   -14.1830	   -12.2528	   -16.3651	   -17.0364	    -6.9656	   -13.4277	   -15.8615	   -21.4844	
   -21.4844	   -20.9808	   -14.4348	   -12.0010	   -16.4490	   -16.7847	    -6.5460	   -12.5885	   -15.8615	   -21.8201	
   -21.5683	   -21.2326	   -14.6866	   -11.7493	   -16.5329	   -16.4490	    -6.2943	   -11.6653	   -15.8615	   -21.9040	
   -21.5683	   -21.3165	   -14.9384	   -11.4136	   -16.7007	   -16.1133	    -6.2103	   -10.8261	   -15.7776	   -21.8201	
   -21.4844	   -21.3165	   -15.1062	   -10.8261	   -16.7847	   -15.6097	    -6.2943	    -9.9030	   -15.6097	   -21.5683	
   -21.1487	   -21.1487	   -15.0223	   -10.1547	   -16.8686	   -15.0223	    -6.3782	    -8.9798	   -15.4419	   -21.1487	
   -20.6451	   -20.7291	   -14.7705	    -9.3155	   -16.7847	   -14.3509	    -6.5460	    -7.9727	   -15.1901	   -20.5612	
   -19.8898	   -20.1416	   -14.3509	    -8.3923	   -16.5329	   -13.5117	    -6.6299	    -6.9656	   -14.9384	   -19.8898	
   -19.0506	   -19.3863	   -13.7634	    -7.3853	   -16.1972	   -12.7563	    -6.7139	    -6.0425	   -14.7705	   -19.1345	
   -18.0435	   -18.6310	   -13.0920	    -6.6299	   -15.6097	   -12.0010	    -6.6299	    -5.2032	   -14.5187	   -18.4631	
   -17.0364	   -17.7917	   -12.3367	    -5.9586	   -14.9384	   -11.4136	    -6.4621	    -4.6158	   -14.4348	   -17.8757	
   -16.0294	   -16.8686	   -11.4975	    -5.6229	   -14.0152	   -10.9940	    -6.1264	    -4.2801	   -14.4348	   -17.4561	
   -15.0223	   -16.0294	   -10.7422	    -5.5389	   -13.0920	   -10.7422	    -5.7068	    -4.1122	   -14.5187	   -17.0364	
   -14.0991	   -15.1901	    -9.9030	    -5.7068	   -12.0010	   -10.6583	    -5.1193	    -4.1962	   -14.5187	   -16.7847	
   -13.2599	   -14.4348	    -9.0637	    -6.0425	   -10.9100	   -10.7422	    -4.4479	    -4.4479	   -14.5187	   -16.5329	
   -12.5046	   -13.5956	    -8.3084	    -6.4621	    -9.6512	   -10.7422	    -3.5248	    -4.6997	   -14.4348	   -16.1972	
   -11.7493	   -12.7563	    -7.3853	    -6.8817	    -8.3923	   -10.7422	    -2.3499	    -4.8676	   -14.0152	   -15.6097	
   -10.9100	   -11.8332	    -6.2943	    -7.1335	    -6.9656	   -10.4904	    -1.0071	    -4.7836	   -13.1760	   -14.8544	
    -9.9869	   -10.6583	    -5.1193	    -7.1335	    -5.5389	    -9.9869	     0.5875	    -4.4479	   -11.9171	   -13.7634	
    -8.8959	    -9.3994	    -3.7766	    -6.7978	    -4.0283	    -9.1476	     2.3499	    -3.7766	   -10.3226	   -12.3367	
    -7.7209	    -8.0566	    -2.4338	    -6.1264	    -2.5177	    -8.0566	     4.1122	    -2.7695	    -8.3923	   -10.8261	
    -6.3782	    -6.5460	    -1.0071	    -5.1193	    -1.0910	    -6.7139	     5.7907	    -1.6785	    -6.3782	    -9.1476	
    -5.0354	    -5.0354	     0.4196	    -3.7766	     0.1678	    -5.2872	     7.3013	    -0.4196	    -4.4479	    -7.6370	
    -3.7766	    -3.6087	     1.5945	    -2.2659	     1.0910	    -3.8605	     8.3923	     0.6714	    -2.6855	    -6.3782	
    -2.6855	    -2.4338	     2.4338	    -0.6714	     1.6785	    -2.5177	     9.1476	     1.5945	    -1.4267	    -5.5389	
    -1.8463	    -1.5106	     2.9373	     0.8392	     1.8463	    -1.5106	     9.2316	     2.1820	    -0.6714	    -5.2032	
    -1.4267	    -1.1749	     2.9373	     2.0142	     1.4267	    -0.9232	     8.8120	     2.2659	    -0.5875	    -5.6229	
    -1.5106	    -1.2589	     2.3499	     2.8534	     0.4196	    -0.8392	     7.6370	     1.7624	    -1.1749	    -6.5460	
    -2.0142	    -1.9302	     1.3428	     3.2730	    -1.0910	    -1.2589	     5.9586	     0.8392	    -2.3499	    -7.9727	
    -3.0212	    -3.1052	    -0.1678	     3.1891	    -3.1052	    -2.0981	     3.6926	    -0.5875	    -4.0283	    -9.8190	
    -4.3640	    -4.6158	    -2.0142	     2.6855	    -5.3711	    -3.4409	     1.0071	    -2.3499	    -5.9586	   -11.8332	
    -6.0425	    -6.5460	    -4.0283	     1.7624	    -7.8049	    -5.0354	    -1.8463	    -4.4479	    -7.9727	   -13.8474	
    -7.8888	    -8.7280	    -6.2103	     0.5875	   -10.4065	    -6.8817	    -4.6997	    -6.5460	   -10.1547	   -15.7776	
    -9.8190	   -10.9940	    -8.3923	    -0.7553	   -12.8403	    -8.8120	    -7.4692	    -8.8120	   -12.1689	   -17.5400	
   -11.6653	   -13.1760	   -10.4065	    -2.3499	   -15.1062	   -10.7422	    -9.9869	   -10.9940	   -14.0991	   -19.0506	
   -13.4277	   -15.2740	   -12.1689	    -3.8605	   -16.9525	   -12.5885	   -11.9171	   -13.0081	   -15.7776	   -20.1416	
   -14.8544	   -17.0364	   -13.5117	    -5.2032	   -18.3792	   -14.1830	   -13.2599	   -14.6866	   -17.0364	   -20.8130	
   -15.8615	   -18.3792	   -14.4348	    -6.1264	   -19.1345	   -15.2740	   -13.8474	   -15.8615	   -17.8757	   -20.9808	
   -16.3651	   -19.1345	   -14.7705	    -6.5460	   -19.2184	   -15.7776	   -13.7634	   -16.4490	   -18.1274	   -20.6451	
   -16.2811	   -19.3863	   -14.5187	    -6.3782	   -18.7988	   -15.6937	   -13.0081	   -16.3651	   -17.9596	   -19.7220	
   -15.7776	   -19.1345	   -13.8474	    -5.5389	   -17.7917	   -15.0223	   -11.7493	   -15.5258	   -17.1204	   -18.4631	
   -14.6866	   -18.2953	   -12.6724	    -4.1122	   -16.3651	   -13.6795	   -10.1547	   -13.8474	   -15.8615	   -16.7847	
   -13.1760	   -17.0364	   -11.1618	    -2.0142	   -14.6027	   -11.8332	    -8.3923	   -11.5814	   -14.1830	   -14.8544	
   -11.4136	   -15.3580	    -9.3994	     0.5035	   -12.5885	    -9.6512	    -6.4621	    -8.8120	   -12.1689	   -12.8403	
    -9.3994	   -13.5117	    -7.4692	     3.2730	   -10.5743	    -7.2174	    -4.6997	    -5.7068	    -9.9869	   -10.9100	
    -7.3013	   -11.5814	    -5.7068	     6.0425	    -8.6441	    -4.6997	    -3.1052	    -2.6855	    -7.8888	    -9.2316	
    -5.3711	    -9.7351	    -4.0283	     8.5602	    -7.0496	    -2.4338	    -1.9302	     0.0839	    -6.0425	    -7.9727	
    -3.6926	    -8.2245	    -2.7695	    10.7422	    -5.7907	    -0.5035	    -1.0910	     2.5177	    -4.5319	    -7.1335	
    -2.3499	    -6.9656	    -1.8463	    12.5046	    -4.9515	     1.0910	    -0.5875	     4.3640	    -3.4409	    -6.5460	
    -1.3428	    -6.1264	    -1.3428	    13.7634	    -4.5319	     2.2659	    -0.5035	     5.6229	    -2.8534	    -6.3782	
    -0.6714	    -5.7907	    -1.1749	    14.4348	    -4.6158	     2.9373	    -0.7553	     6.2943	    -2.6016	    -6.3782	
    -0.5035	    -5.8746	    -1.4267	    14.6027	    -5.0354	     3.1891	    -1.2589	     6.4621	    -2.7695	    -6.5460	
    -0.7553	    -6.3782	    -2.0142	    14.2670	    -5.8746	     3.0212	    -2.0981	     6.1264	    -3.3569	    -6.9656	
    -1.5106	    -7.3853	    -3.0212	    13.2599	    -7.1335	     2.3499	    -3.0212	     5.2032	    -4.3640	    -7.7209	
    -2.6016	    -8.6441	    -4.3640	    11.9171	    -8.6441	     1.1749	    -4.2801	     3.8605	    -5.7068	    -8.6441	
    -4.1122	   -10.2386	    -5.9586	    10.1547	   -10.3226	    -0.4196	    -5.5389	     2.0981	    -7.3853	    -9.7351	
    -5.7907	   -11.9171	    -7.6370	     8.1406	   -12.0850	    -2.0981	    -6.7978	     0.1678	    -9.1476	   -10.9100	
    -7.6370	   -13.5956	    -9.2316	     6.1264	   -13.7634	    -3.8605	    -7.9727	    -1.6785	   -10.8261	   -12.0850	
    -9.3994	   -15.0223	   -10.8261	     4.1962	   -15.2740	    -5.6229	    -9.0637	    -3.4409	   -12.2528	   -13.0920	
   -11.1618	   -16.3651	   -12.1689	     2.3499	   -16.6168	    -7.2174	    -9.9030	    -4.9515	   -13.4277	   -13.9313	
   -12.7563	   -17.6239	   -13.4277	     0.6714	   -17.9596	    -8.6441	   -10.7422	    -6.2103	   -14.1830	   -14.6027	
   -14.3509	   -18.6310	   -14.5187	    -0.9232	   -19.1345	    -9.9869	   -11.4136	    -7.2174	   -14.5187	   -15.0223	
   -15.6937	   -19.4702	   -15.5258	    -2.2659	   -20.2255	   -11.0779	   -12.0010	    -8.0566	   -14.6027	   -15.3580	
   -16.9525	   -20.2255	   -16.3651	    -3.5248	   -21.2326	   -12.0850	   -12.5046	    -8.6441	   -14.4348	   -15.6097	
   -18.0435	   -20.7291	   -17.0364	    -4.6997	   -22.1558	   -13.0081	   -12.9242	    -9.1476	   -14.1830	   -15.8615	
   -18.8828	   -21.1487	   -17.5400	    -5.7068	   -22.9111	   -13.8474	   -13.2599	    -9.5673	   -14.0152	   -16.1133	
   -19.3863	   -21.3165	   -17.7917	    -6.7139	   -23.5825	   -14.7705	   -13.5956	   -10.1547	   -13.9313	   -16.4490	
   -19.5541	   -21.2326	   -17.9596	    -7.5531	   -23.9182	   -15.6097	   -13.8474	   -10.7422	   -14.0991	   -16.7847	
   -19.3863	   -20.8969	   -17.7917	    -8.2245	   -23.8342	   -16.3651	   -14.0152	   -11.4136	   -14.4348	   -17.1204	
   -18.7149	   -20.2255	   -17.2882	    -8.7280	   -23.3307	   -16.9525	   -13.9313	   -12.0010	   -14.8544	   -17.3721	
   -17.7917	   -19.2184	   -16.6168	    -8.9798	   -22.3236	   -17.2882	   -13.6795	   -12.5046	   -15.2740	   -17.4561	
   -16.5329	   -18.0435	   -15.6097	    -9.0637	   -20.8969	   -17.5400	   -13.1760	   -13.0081	   -15.6937	   -17.3721	
   -15.1062	   -16.6168	   -14.4348	    -9.0637	   -19.2184	   -17.6239	   -12.4207	   -13.4277	   -16.0294	   -17.1204	
   -13.6795	   -15.2740	   -13.2599	    -9.0637	   -17.3721	   -17.7078	   -11.4975	   -13.8474	   -16.2811	   -16.6168	
   -12.2528	   -13.9313	   -12.0010	    -9.0637	   -15.5258	   -17.6239	   -10.3226	   -14.1830	   -16.4490	   -16.0294	
   -10.9940	   -12.5885	   -10.6583	    -9.0637	   -13.6795	   -17.4561	    -8.8120	   -14.4348	   -16.3651	   -15.0223	
    -9.7351	   -11.3297	    -9.2316	    -8.8959	   -11.8332	   -17.1204	    -7.0496	   -14.5187	   -15.9454	   -13.7634	
    -8.4763	    -9.9030	    -7.7209	    -8.4763	    -9.9869	   -16.3651	    -4.9515	   -14.2670	   -15.1062	   -12.0850	
    -7.2174	    -8.4763	    -6.0425	    -7.8888	    -8.0566	   -15.4419	    -2.6855	   -13.5956	   -13.9313	   -10.0708	
    -5.9586	    -7.0496	    -4.2801	    -7.1335	    -6.2943	   -14.1830	    -0.3357	   -12.5885	   -12.4207	    -7.7209	
    -4.7836	    -5.6229	    -2.6855	    -6.2943	    -4.6997	   -12.8403	     2.0142	   -11.3297	   -10.7422	    -5.3711	
    -3.7766	    -4.3640	    -1.1749	    -5.5389	    -3.2730	   -11.5814	     4.0283	    -9.9030	    -9.1476	    -3.1891	
    -2.8534	    -3.2730	     0.0000	    -4.9515	    -2.1820	   -10.5743	     5.6229	    -8.3923	    -7.8049	    -1.3428	
    -2.2659	    -2.3499	     0.8392	    -4.6158	    -1.4267	    -9.8190	     6.7978	    -7.0496	    -6.7139	    -0.0839	
    -1.7624	    -1.7624	     1.4267	    -4.4479	    -1.1749	    -9.3994	     7.3853	    -5.7907	    -6.0425	     0.5875	
    -1.4267	    -1.3428	     1.6785	    -4.5319	    -1.2589	    -9.2316	     7.4692	    -4.8676	    -5.8746	     0.5035	
    -1.4267	    -1.2589	     1.6785	    -4.8676	    -1.7624	    -9.3994	     7.0496	    -4.4479	    -6.2943	    -0.1678	
    -1.5106	    -1.4267	     1.3428	    -5.4550	    -2.6855	    -9.8190	     6.0425	    -4.3640	    -7.2174	    -1.5106	
    -1.8463	    -1.8463	     0.7553	    -6.1264	    -3.9444	   -10.4904	     4.6158	    -4.8676	    -8.5602	    -3.2730	
    -2.3499	    -2.4338	     0.0000	    -6.7978	    -5.4550	   -11.3297	     2.9373	    -5.6229	   -10.3226	    -5.2872	
    -2.9373	    -3.2730	    -1.0071	    -7.5531	    -7.0496	   -12.2528	     1.0071	    -6.7139	   -12.2528	    -7.3853	
    -3.6926	    -4.2801	    -2.0142	    -8.2245	    -8.6441	   -13.1760	    -0.8392	    -7.9727	   -14.2670	    -9.3155	
    -4.5319	    -5.3711	    -3.1891	    -8.8120	   -10.3226	   -14.0991	    -2.6855	    -9.3155	   -16.1972	   -11.0779	
    -5.5389	    -6.7139	    -4.3640	    -9.4833	   -11.8332	   -15.1062	    -4.4479	   -10.5743	   -17.9596	   -12.5046	
    -6.7139	    -8.2245	    -5.7068	   -10.1547	   -13.4277	   -16.1972	    -6.0425	   -11.7493	   -19.5541	   -13.5956	
    -8.0566	    -9.9030	    -7.1335	   -10.9100	   -14.8544	   -17.2882	    -7.3853	   -12.8403	   -20.7291	   -14.3509	
    -9.3994	   -11.6653	    -8.6441	   -11.6653	   -16.1972	   -18.3792	    -8.3923	   -13.7634	   -21.5683	   -14.6027	
   -10.8261	   -13.2599	    -9.9869	   -12.3367	   -17.2882	   -19.3863	    -9.2316	   -14.4348	   -21.8201	   -14.5187	
   -12.0850	   -14.6866	   -11.1618	   -13.0081	   -18.1274	   -20.1416	    -9.6512	   -14.7705	   -21.6522	   -14.0152	
   -13.0920	   -15.7776	   -12.0850	   -13.4277	   -18.6310	   -20.6451	    -9.6512	   -14.7705	   -20.9808	   -13.0920	
   -13.8474	   -16.6168	   -12.7563	   -13.5956	   -18.7149	   -20.8130	    -9.3994	   -14.5187	   -19.9738	   -11.8332	
   -14.2670	   -17.0364	   -13.0081	   -13.5117	   -18.5471	   -20.8130	    -8.8120	   -13.9313	   -18.7149	   -10.3226	
   -14.3509	   -17.1204	   -13.0081	   -13.0920	   -17.9596	   -20.4773	    -8.0566	   -13.2599	   -17.2882	    -8.6441	
   -14.1830	   -16.8686	   -12.7563	   -12.5046	   -17.2043	   -19.8898	    -7.1335	   -12.4207	   -15.7776	    -7.0496	
   -13.7634	   -16.3651	   -12.1689	   -11.6653	   -16.1972	   -19.2184	    -6.1264	   -11.5814	   -14.4348	    -5.6229	
   -13.0920	   -15.6097	   -11.4136	   -10.6583	   -15.1062	   -18.4631	    -5.0354	   -10.6583	   -13.1760	    -4.3640	
   -12.3367	   -14.7705	   -10.4065	    -9.5673	   -13.9313	   -17.6239	    -4.0283	    -9.7351	   -12.0850	    -3.3569	
   -11.4975	   -13.7634	    -9.3994	    -8.4763	   -12.8403	   -16.7847	    -3.0212	    -8.8959	   -11.1618	    -2.6855	
   -10.7422	   -12.8403	    -8.3923	    -7.3013	   -11.9171	   -15.9454	    -2.0981	    -8.0566	   -10.4904	    -2.1820	
    -9.9869	   -12.0850	    -7.3853	    -6.2943	   -11.0779	   -15.1901	    -1.5106	    -7.3013	    -9.9869	    -2.0142	
    -9.3994	   -11.4136	    -6.7139	    -5.4550	   -10.5743	   -14.6027	    -1.1749	    -6.6299	    -9.6512	    -2.0981	
    -8.9798	   -11.0779	    -6.1264	    -4.7836	   -10.3226	   -14.1830	    -1.0910	    -6.1264	    -9.5673	    -2.2659	
    -8.8120	   -10.8261	    -5.8746	    -4.3640	   -10.3226	   -14.0152	    -1.3428	    -5.8746	    -9.6512	    -2.5177	
    -8.6441	   -10.8261	    -5.7907	    -4.1962	   -10.4904	   -13.9313	    -1.8463	    -5.7068	    -9.7351	    -2.8534	
    -8.5602	   -10.8261	    -5.7907	    -3.9444	   -10.5743	   -13.9313	    -2.2659	    -5.6229	    -9.8190	    -3.1052	
    -8.4763	   -10.8261	    -5.7907	    -3.6926	   -10.5743	   -13.8474	    -2.6016	    -5.6229	    -9.8190	    -3.1891	
    -8.1406	   -10.7422	    -5.6229	    -3.3569	   -10.3226	   -13.6795	    -2.6855	    -5.6229	    -9.7351	    -3.1052	
    -7.7209	   -10.4065	    -5.3711	    -2.7695	    -9.6512	   -13.3438	    -2.3499	    -5.4550	    -9.3994	    -2.7695	
    -6.9656	    -9.9030	    -4.8676	    -2.0981	    -8.6441	   -12.8403	    -1.6785	    -5.2872	    -8.8959	    -2.1820	
    -6.0425	    -9.2316	    -4.1122	    -1.1749	    -7.2174	   -12.0850	    -0.6714	    -5.0354	    -8.3084	    -1.5106	
    -5.0354	    -8.4763	    -3.1891	    -0.2518	    -5.7068	   -11.3297	     0.4196	    -4.7836	    -7.6370	    -0.7553	
    -3.8605	    -7.5531	    -2.1820	     0.7553	    -4.1122	   -10.4904	     1.5106	    -4.6158	    -7.0496	     0.0000	
    -2.8534	    -6.7139	    -1.1749	     1.5945	    -2.6016	    -9.6512	     2.4338	    -4.6997	    -6.6299	     0.5875	
    -1.8463	    -5.8746	    -0.2518	     2.4338	    -1.3428	    -8.9798	     3.0212	    -4.8676	    -6.3782	     1.0071	
    -1.0071	    -5.2872	     0.5875	     3.1052	    -0.4196	    -8.3084	     3.1891	    -5.1193	    -6.3782	     1.0071	
    -0.4196	    -4.7836	     1.2589	     3.6087	     0.0839	    -7.8888	     2.9373	    -5.5389	    -6.5460	     0.6714	
     0.0000	    -4.4479	     1.7624	     3.9444	     0.0839	    -7.4692	     2.2659	    -5.8746	    -6.9656	     0.0000	
     0.2518	    -4.3640	     2.0142	     4.1962	    -0.2518	    -7.3013	     1.1749	    -6.1264	    -7.4692	    -0.8392	
     0.3357	    -4.3640	     2.0142	     4.2801	    -0.8392	    -7.2174	    -0.1678	    -6.2103	    -7.9727	    -1.8463	
     0.4196	    -4.3640	     1.9302	     4.3640	    -1.6785	    -7.1335	    -1.5945	    -5.9586	    -8.4763	    -2.8534	
     0.5035	    -4.3640	     1.7624	     4.5319	    -2.6016	    -7.0496	    -3.0212	    -5.5389	    -8.8120	    -3.7766	
     0.6714	    -4.3640	     1.5945	     4.6997	    -3.4409	    -6.9656	    -4.2801	    -4.8676	    -8.8959	    -4.4479	
     0.9232	    -4.1962	     1.4267	     4.9515	    -4.2801	    -6.7978	    -5.3711	    -4.1122	    -8.8120	    -4.9515	
     1.1749	    -4.1122	     1.0910	     5.1193	    -5.0354	    -6.5460	    -6.2103	    -3.2730	    -8.6441	    -5.2872	
     1.5106	    -4.0283	     0.7553	     5.2872	    -5.6229	    -6.2943	    -6.8817	    -2.5177	    -8.3923	    -5.3711	
     1.6785	    -4.0283	     0.3357	     5.2872	    -6.1264	    -6.1264	    -7.3013	    -1.8463	    -7.9727	    -5.4550	
     1.9302	    -3.9444	    -0.0839	     5.2032	    -6.3782	    -5.9586	    -7.4692	    -1.1749	    -7.5531	    -5.2872	
     2.1820	    -3.8605	    -0.4196	     5.1193	    -6.5460	    -5.8746	    -7.4692	    -0.6714	    -7.1335	    -5.0354	
     2.4338	    -3.6087	    -0.5875	     4.9515	    -6.3782	    -5.7068	    -7.2174	    -0.0839	    -6.4621	    -4.6158	
     2.8534	    -3.2730	    -0.5875	     4.9515	    -6.0425	    -5.3711	    -6.7139	     0.5035	    -5.7907	    -4.0283	
     3.2730	    -2.8534	    -0.4196	     5.1193	    -5.5389	    -4.9515	    -6.1264	     1.0910	    -4.9515	    -3.1891	
     3.8605	    -2.3499	    -0.1678	     5.5389	    -5.0354	    -4.3640	    -5.4550	     1.7624	    -4.1122	    -2.3499	
     4.2801	    -1.8463	     0.0839	     6.2103	    -4.5319	    -3.6087	    -4.8676	     2.3499	    -3.3569	    -1.5106	
     4.6158	    -1.5106	     0.1678	     6.8817	    -4.2801	    -2.9373	    -4.6158	     2.7695	    -2.8534	    -0.7553	
     4.6997	    -1.4267	     0.0839	     7.5531	    -4.3640	    -2.4338	    -4.6997	     2.9373	    -2.6016	    -0.4196	
     4.3640	    -1.6785	    -0.4196	     8.0566	    -4.8676	    -2.1820	    -5.3711	     2.7695	    -2.8534	    -0.4196	
     3.7766	    -2.3499	    -1.1749	     8.3923	    -5.7907	    -2.2659	    -6.4621	     2.2659	    -3.6087	    -0.8392	
     2.9373	    -3.2730	    -2.3499	     8.3923	    -7.0496	    -2.6016	    -8.1406	     1.4267	    -4.6997	    -1.5945	
     1.8463	    -4.4479	    -3.6926	     8.1406	    -8.6441	    -3.2730	   -10.1547	     0.5035	    -6.0425	    -2.6016	
     0.7553	    -5.7068	    -5.1193	     7.8049	   -10.3226	    -4.0283	   -12.3367	    -0.5035	    -7.4692	    -3.7766	
    -0.2518	    -6.9656	    -6.4621	     7.4692	   -12.0010	    -4.6997	   -14.5187	    -1.5106	    -8.8120	    -4.9515	
    -1.1749	    -8.0566	    -7.6370	     7.1335	   -13.5117	    -5.2872	   -16.4490	    -2.1820	    -9.8190	    -5.7907	
    -1.9302	    -9.0637	    -8.6441	     6.7978	   -14.6866	    -5.7068	   -18.0435	    -2.6855	   -10.4904	    -6.4621	
    -2.6016	    -9.9030	    -9.4833	     6.5460	   -15.6097	    -5.8746	   -19.1345	    -2.8534	   -10.6583	    -6.6299	
    -3.1891	   -10.6583	   -10.1547	     6.1264	   -16.3651	    -5.9586	   -19.7220	    -2.8534	   -10.5743	    -6.5460	
    -3.7766	   -11.3297	   -10.6583	     5.7907	   -16.8686	    -5.9586	   -19.8898	    -2.6016	   -10.0708	    -6.0425	
    -4.2801	   -11.9171	   -11.0779	     5.2872	   -17.1204	    -5.7907	   -19.5541	    -2.3499	    -9.3155	    -5.2872	
    -4.7836	   -12.4207	   -11.3297	     4.9515	   -17.2882	    -5.5389	   -18.7988	    -1.9302	    -8.3084	    -4.2801	
    -5.2032	   -12.6724	   -11.4136	     4.6158	   -17.2882	    -5.2032	   -17.7917	    -1.4267	    -7.3013	    -3.1891	
    -5.5389	   -12.8403	   -11.2457	     4.4479	   -17.1204	    -4.6997	   -16.6168	    -1.0071	    -6.2103	    -2.0981	
    -5.7068	   -12.7563	   -10.9940	     4.4479	   -16.8686	    -4.1962	   -15.2740	    -0.5875	    -5.2872	    -1.0071	
    -5.7068	   -12.5046	   -10.5743	     4.6158	   -16.6168	    -3.6087	   -13.9313	    -0.2518	    -4.4479	    -0.0839	
    -5.5389	   -12.0850	    -9.9869	     4.9515	   -16.1972	    -3.0212	   -12.7563	     0.0000	    -3.7766	     0.5875	
    -5.2872	   -11.4975	    -9.3155	     5.4550	   -15.8615	    -2.3499	   -11.8332	     0.1678	    -3.1891	     1.0910	
    -4.7836	   -10.7422	    -8.5602	     6.0425	   -15.5258	    -1.6785	   -11.0779	     0.2518	    -2.7695	     1.3428	
    -4.1962	    -9.9869	    -7.7209	     6.7978	   -15.1901	    -1.0071	   -10.7422	     0.3357	    -2.4338	     1.4267	
    -3.5248	    -9.0637	    -6.9656	     7.4692	   -14.7705	    -0.3357	   -10.6583	     0.4196	    -2.1820	     1.3428	
    -2.7695	    -8.2245	    -6.2103	     8.1406	   -14.2670	     0.3357	   -10.8261	     0.3357	    -2.0981	     1.2589	
    -2.0981	    -7.4692	    -5.5389	     8.6441	   -13.6795	     0.9232	   -11.0779	     0.2518	    -2.1820	     1.0910	
    -1.3428	    -6.7978	    -4.9515	     8.9798	   -13.0081	     1.4267	   -11.4136	     0.0000	    -2.4338	     0.7553	
    -0.7553	    -6.2943	    -4.4479	     9.1476	   -12.2528	     1.6785	   -11.6653	    -0.3357	    -2.7695	     0.4196	
    -0.4196	    -5.9586	    -4.1962	     8.9798	   -11.5814	     1.7624	   -11.9171	    -0.8392	    -3.3569	     0.0000	
    -0.2518	    -5.9586	    -4.0283	     8.5602	   -10.9940	     1.5106	   -12.0010	    -1.3428	    -4.1122	    -0.5875	
    -0.5035	    -6.2103	    -4.1962	     7.8049	   -10.6583	     1.0071	   -12.0850	    -1.9302	    -5.0354	    -1.3428	
    -0.9232	    -6.7139	    -4.5319	     6.7978	   -10.4904	     0.2518	   -12.2528	    -2.5177	    -6.1264	    -2.1820	
    -1.6785	    -7.4692	    -5.1193	     5.5389	   -10.6583	    -0.6714	   -12.5046	    -3.1052	    -7.3013	    -3.1052	
    -2.6016	    -8.2245	    -5.7907	     4.2801	   -10.9100	    -1.6785	   -12.6724	    -3.5248	    -8.3923	    -4.0283	
    -3.3569	    -8.8120	    -6.4621	     3.1052	   -11.3297	    -2.4338	   -12.8403	    -3.6926	    -9.3155	    -4.7836	
    -3.9444	    -9.1476	    -6.8817	     2.2659	   -11.5814	    -3.0212	   -12.7563	    -3.6926	   -10.0708	    -5.2872	
    -4.2801	    -9.1476	    -7.1335	     1.6785	   -11.8332	    -3.1891	   -12.4207	    -3.5248	   -10.4065	    -5.4550	
    -4.3640	    -8.8959	    -7.2174	     1.3428	   -11.9171	    -3.1052	   -12.0010	    -3.2730	   -10.4904	    -5.4550	
    -4.2801	    -8.4763	    -7.0496	     1.2589	   -12.0850	    -2.8534	   -11.4136	    -2.9373	   -10.4904	    -5.2872	
    -4.0283	    -7.9727	    -6.9656	     1.3428	   -12.3367	    -2.4338	   -10.9100	    -2.8534	   -10.3226	    -5.2032	
    -3.8605	    -7.3853	    -6.8817	     1.4267	   -12.7563	    -2.0142	   -10.5743	    -2.9373	   -10.2386	    -5.1193	
    -3.6926	    -6.9656	    -6.8817	     1.5106	   -13.4277	    -1.5945	   -10.4904	    -3.1891	   -10.2386	    -5.2032	
    -3.6926	    -6.6299	    -7.0496	     1.6785	   -14.2670	    -1.1749	   -10.6583	    -3.5248	   -10.2386	    -5.3711	
    -3.6926	    -6.4621	    -7.3013	     1.8463	   -15.1901	    -0.8392	   -10.9940	    -3.9444	   -10.2386	    -5.6229	
    -3.8605	    -6.4621	    -7.7209	     2.0142	   -16.2811	    -0.5035	   -11.5814	    -4.2801	   -10.2386	    -5.9586	
    -3.9444	    -6.4621	    -8.2245	     2.1820	   -17.2882	    -0.0839	   -12.1689	    -4.6158	   -10.3226	    -6.2103	
    -4.0283	    -6.5460	    -8.7280	     2.5177	   -18.2114	     0.2518	   -12.8403	    -4.7836	   -10.3226	    -6.4621	
    -3.9444	    -6.6299	    -9.2316	     2.8534	   -18.8828	     0.5875	   -13.5117	    -4.8676	   -10.3226	    -6.7139	
    -3.8605	    -6.7139	    -9.6512	     3.2730	   -19.3863	     0.9232	   -14.0991	    -4.8676	   -10.3226	    -6.7978	
    -3.7766	    -6.8817	   -10.1547	     3.6087	   -19.7220	     1.1749	   -14.6866	    -4.8676	   -10.4065	    -6.8817	
    -3.7766	    -6.9656	   -10.6583	     3.9444	   -19.9738	     1.3428	   -15.2740	    -4.8676	   -10.5743	    -6.8817	
    -3.8605	    -7.2174	   -11.2457	     4.1122	   -20.2255	     1.4267	   -15.7776	    -4.8676	   -10.8261	    -6.8817	
    -4.0283	    -7.4692	   -11.7493	     4.1962	   -20.3094	     1.4267	   -16.2811	    -4.7836	   -11.0779	    -6.8817	
    -4.2801	    -7.8049	   -12.2528	     4.1122	   -20.3934	     1.4267	   -16.6168	    -4.6997	   -11.2457	    -6.7139	
    -4.5319	    -8.0566	   -12.5885	     4.1962	   -20.3094	     1.5106	   -16.7007	    -4.5319	   -11.1618	    -6.3782	
    -4.6997	    -8.2245	   -12.7563	     4.2801	   -20.0577	     1.7624	   -16.4490	    -4.0283	   -10.9100	    -5.7907	
    -4.6997	    -8.2245	   -12.6724	     4.5319	   -19.6381	     2.2659	   -15.8615	    -3.3569	   -10.4065	    -4.9515	
    -4.5319	    -8.0566	   -12.4207	     4.9515	   -18.9667	     2.9373	   -14.9384	    -2.4338	    -9.5673	    -3.9444	
    -4.1962	    -7.7209	   -11.9171	     5.6229	   -18.2114	     3.8605	   -13.8474	    -1.3428	    -8.5602	    -2.7695	
    -3.6087	    -7.1335	   -11.1618	     6.3782	   -17.3721	     4.9515	   -12.5046	    -0.0839	    -7.4692	    -1.5945	
    -2.9373	    -6.3782	   -10.3226	     7.3013	   -16.4490	     6.0425	   -11.1618	     1.1749	    -6.3782	    -0.5875	
    -2.2659	    -5.6229	    -9.4833	     8.1406	   -15.6097	     7.0496	    -9.9030	     2.3499	    -5.4550	     0.2518	
    -1.6785	    -4.8676	    -8.8120	     8.8959	   -15.0223	     7.8888	    -8.9798	     3.2730	    -4.8676	     0.6714	
    -1.2589	    -4.3640	    -8.3084	     9.3994	   -14.6027	     8.4763	    -8.4763	     3.8605	    -4.5319	     0.5875	
    -1.0910	    -4.1122	    -8.0566	     9.7351	   -14.5187	     8.7280	    -8.3923	     4.0283	    -4.6158	     0.0839	
    -1.0910	    -4.1122	    -8.1406	     9.8190	   -14.5187	     8.7280	    -8.6441	     3.8605	    -5.1193	    -0.9232	
    -1.2589	    -4.2801	    -8.3923	     9.6512	   -14.7705	     8.3923	    -9.2316	     3.2730	    -5.7907	    -2.1820	
    -1.6785	    -4.6158	    -8.8959	     9.3994	   -15.0223	     7.9727	   -10.0708	     2.5177	    -6.7139	    -3.6926	
    -2.1820	    -5.2032	    -9.6512	     9.0637	   -15.2740	     7.3013	   -11.0779	     1.5106	    -7.8049	    -5.3711	
    -2.6855	    -5.7907	   -10.4065	     8.6441	   -15.6097	     6.5460	   -12.2528	     0.4196	    -8.8120	    -6.8817	
    -3.2730	    -6.4621	   -11.2457	     8.3084	   -15.9454	     5.8746	   -13.3438	    -0.6714	    -9.7351	    -8.1406	
    -3.6926	    -7.1335	   -12.0850	     8.0566	   -16.1972	     5.2032	   -14.3509	    -1.5106	   -10.4904	    -9.0637	
    -4.0283	    -7.7209	   -12.7563	     7.8888	   -16.3651	     4.7836	   -15.2740	    -2.1820	   -10.8261	    -9.4833	
    -4.2801	    -8.2245	   -13.2599	     7.8049	   -16.5329	     4.5319	   -15.8615	    -2.5177	   -10.7422	    -9.3155	
    -4.3640	    -8.5602	   -13.5956	     7.8049	   -16.5329	     4.6158	   -16.2811	    -2.5177	   -10.2386	    -8.6441	
    -4.4479	    -8.8120	   -13.7634	     7.8049	   -16.4490	     4.7836	   -16.5329	    -2.1820	    -9.3994	    -7.5531	
    -4.4479	    -9.0637	   -13.7634	     7.8049	   -16.4490	     5.1193	   -16.6168	    -1.5106	    -8.3084	    -6.2103	
    -4.5319	    -9.1476	   -13.7634	     7.8049	   -16.3651	     5.4550	   -16.7007	    -0.5875	    -7.0496	    -4.6997	
    -4.6158	    -9.3155	   -13.6795	     7.6370	   -16.3651	     5.7068	   -16.8686	     0.4196	    -5.7907	    -3.1891	
    -4.8676	    -9.3994	   -13.7634	     7.3853	   -16.5329	     5.8746	   -17.2043	     1.5945	    -4.6158	    -2.0142	
    -5.1193	    -9.5673	   -13.9313	     6.9656	   -16.8686	     5.8746	   -17.7078	     2.6855	    -3.6926	    -1.1749	
    -5.3711	    -9.7351	   -14.1830	     6.4621	   -17.2882	     5.7907	   -18.4631	     3.6087	    -3.1052	    -0.7553	
    -5.7068	    -9.9030	   -14.5187	     5.8746	   -17.8757	     5.4550	   -19.3024	     4.3640	    -2.7695	    -0.7553	
    -5.9586	   -10.0708	   -14.8544	     5.3711	   -18.6310	     5.2032	   -20.2255	     4.9515	    -2.7695	    -1.0071	
    -6.1264	   -10.2386	   -15.2740	     4.9515	   -19.3863	     4.8676	   -21.1487	     5.3711	    -2.8534	    -1.5106	
    -6.2103	   -10.4065	   -15.6937	     4.7836	   -20.2255	     4.6158	   -21.9879	     5.6229	    -3.1052	    -2.0981	
    -6.3782	   -10.7422	   -16.1972	     4.6158	   -21.1487	     4.3640	   -22.6593	     5.7068	    -3.5248	    -2.7695	
    -6.5460	   -11.1618	   -16.7847	     4.4479	   -22.1558	     3.9444	   -23.2468	     5.5389	    -4.1122	    -3.5248	
    -6.9656	   -11.9171	   -17.7078	     4.1122	   -23.3307	     3.2730	   -23.7503	     5.1193	    -4.7836	    -4.4479	
    -7.6370	   -12.9242	   -18.7149	     3.5248	   -24.5056	     2.3499	   -24.1699	     4.3640	    -5.7907	    -5.3711	
    -8.5602	   -14.1830	   -19.9738	     2.6855	   -25.8484	     1.1749	   -24.5895	     3.3569	    -6.8817	    -6.4621	
    -9.7351	   -15.6097	   -21.2326	     1.6785	   -27.1072	    -0.2518	   -24.7574	     2.0981	    -8.2245	    -7.4692	
   -10.9100	   -17.1204	   -22.5754	     0.5035	   -28.2822	    -1.6785	   -24.8413	     0.7553	    -9.5673	    -8.3923	
   -12.2528	   -18.5471	   -23.6664	    -0.6714	   -29.2053	    -3.1052	   -24.8413	    -0.6714	   -10.9100	    -9.1476	
   -13.4277	   -19.7220	   -24.5056	    -1.7624	   -29.8767	    -4.4479	   -24.5895	    -2.0142	   -12.2528	    -9.6512	
[Epoch Header]
[Trial Type]	11
[Accept]	1
[Correct]	0
[RT]	 0.000
[Resp]	0
[Epoch Data]
   -17.0364	   -22.0718	   -29.4571	    -2.5177	   -12.3367	    14.4348	   -19.8059	    15.6097	     6.2103	    15.1901	
   -16.7847	   -21.9040	   -29.1214	    -2.0142	   -12.2528	    14.8544	   -19.4702	    16.7007	     6.9656	    16.5329	
   -16.7007	   -21.7361	   -28.7018	    -1.5945	   -12.2528	    15.1062	   -19.2184	    17.5400	     7.3853	    17.4561	
   -16.5329	   -21.4844	   -28.2822	    -1.1749	   -12.2528	    15.1901	   -18.8828	    17.9596	     7.4692	    18.0435	
   -16.4490	   -21.1487	   -27.7786	    -0.7553	   -12.2528	    15.1062	   -18.5471	    17.9596	     7.2174	    18.0435	
   -16.4490	   -20.7291	   -27.2751	    -0.4196	   -12.3367	    14.9384	   -18.2953	    17.7078	     6.7139	    17.5400	
   -16.3651	   -20.3094	   -26.8555	    -0.0839	   -12.5046	    14.6866	   -18.0435	    17.1204	     6.0425	    16.5329	
   -16.3651	   -19.8898	   -26.5198	     0.0000	   -12.6724	    14.1830	   -17.8757	    16.2811	     5.0354	    14.9384	
   -16.4490	   -19.6381	   -26.3519	    -0.0839	   -12.9242	    13.5117	   -17.8757	    15.1062	     3.9444	    13.0081	
   -16.6168	   -19.5541	   -26.4359	    -0.5035	   -13.0920	    12.6724	   -18.0435	    13.7634	     2.6016	    10.8261	
   -16.8686	   -19.6381	   -26.6037	    -1.1749	   -13.2599	    11.6653	   -18.3792	    12.0850	     1.2589	     8.3923	
   -17.2882	   -19.8059	   -26.9394	    -2.1820	   -13.4277	    10.4904	   -18.7988	    10.3226	    -0.1678	     5.9586	
   -17.7078	   -20.2255	   -27.3590	    -3.3569	   -13.4277	     9.2316	   -19.3024	     8.4763	    -1.5106	     3.6926	
   -18.2953	   -20.7291	   -27.7786	    -4.6997	   -13.4277	     7.9727	   -19.8059	     6.6299	    -2.7695	     1.5945	
   -18.8828	   -21.3165	   -28.2822	    -6.1264	   -13.2599	     6.6299	   -20.3094	     4.8676	    -4.0283	    -0.1678	
   -19.4702	   -21.9879	   -28.7018	    -7.5531	   -13.0920	     5.3711	   -20.7291	     3.1891	    -5.0354	    -1.5106	
   -20.0577	   -22.5754	   -28.9536	    -8.9798	   -12.7563	     4.2801	   -20.9808	     1.7624	    -5.8746	    -2.4338	
   -20.4773	   -23.1628	   -29.1214	   -10.0708	   -12.4207	     3.3569	   -20.9808	     0.7553	    -6.4621	    -2.7695	
   -20.8130	   -23.4985	   -29.1214	   -10.8261	   -11.8332	     2.8534	   -20.6451	     0.1678	    -6.5460	    -2.6016	
   -20.9808	   -23.5825	   -28.7857	   -11.1618	   -11.0779	     2.6855	   -20.0577	     0.1678	    -6.2943	    -1.9302	
   -20.8969	   -23.4146	   -28.2822	   -10.9940	   -10.2386	     2.9373	   -19.2184	     0.5875	    -5.6229	    -0.7553	
   -20.5612	   -22.9950	   -27.5269	   -10.4065	    -9.2316	     3.6087	   -18.1274	     1.4267	    -4.6158	     0.6714	
   -20.1416	   -22.3236	   -26.6037	    -9.3994	    -8.2245	     4.5319	   -16.8686	     2.6016	    -3.5248	     2.1820	
   -19.5541	   -21.4005	   -25.5966	    -8.1406	    -7.1335	     5.6229	   -15.4419	     3.8605	    -2.2659	     3.6087	
   -18.8828	   -20.4773	   -24.5056	    -6.7978	    -6.1264	     6.7978	   -14.0152	     5.1193	    -1.1749	     4.7836	
   -18.1274	   -19.3863	   -23.4146	    -5.5389	    -5.2872	     7.8888	   -12.5885	     6.1264	    -0.4196	     5.7068	
   -17.4561	   -18.3792	   -22.4075	    -4.3640	    -4.5319	     8.8120	   -11.4136	     6.8817	     0.0000	     6.1264	
   -16.8686	   -17.5400	   -21.6522	    -3.4409	    -4.0283	     9.3994	   -10.4065	     7.1335	     0.0000	     6.1264	
   -16.3651	   -16.9525	   -21.1487	    -2.8534	    -3.7766	     9.7351	    -9.7351	     6.8817	    -0.4196	     5.6229	
   -16.0294	   -16.5329	   -20.8130	    -2.5177	    -3.7766	     9.7351	    -9.3155	     6.2103	    -1.2589	     4.8676	
   -15.8615	   -16.3651	   -20.8130	    -2.2659	    -3.8605	     9.5673	    -9.1476	     5.2872	    -2.3499	     3.8605	
   -15.6937	   -16.3651	   -20.8130	    -2.1820	    -4.1122	     9.3155	    -9.2316	     4.1122	    -3.5248	     2.8534	
   -15.6097	   -16.4490	   -20.9808	    -2.0981	    -4.4479	     9.0637	    -9.3994	     3.0212	    -4.7836	     1.9302	
   -15.6097	   -16.7007	   -21.2326	    -2.0981	    -4.7836	     8.7280	    -9.6512	     2.0142	    -5.8746	     1.2589	
   -15.6097	   -17.0364	   -21.4844	    -2.0142	    -5.2032	     8.4763	   -10.0708	     1.3428	    -6.7978	     0.8392	
   -15.6937	   -17.4561	   -21.7361	    -2.0142	    -5.5389	     8.1406	   -10.4065	     1.0071	    -7.4692	     0.6714	
   -15.7776	   -17.7917	   -21.9879	    -2.1820	    -5.8746	     7.8049	   -10.8261	     1.0071	    -7.8888	     0.7553	
   -15.8615	   -18.2114	   -22.3236	    -2.5177	    -6.2103	     7.3013	   -11.2457	     1.2589	    -8.1406	     1.0071	
   -16.0294	   -18.5471	   -22.6593	    -2.9373	    -6.4621	     6.7139	   -11.6653	     1.7624	    -8.1406	     1.3428	
   -16.1972	   -18.8828	   -23.0789	    -3.6087	    -6.6299	     5.9586	   -12.0010	     2.2659	    -8.1406	     1.5945	
   -16.3651	   -19.2184	   -23.4985	    -4.3640	    -6.7139	     5.2032	   -12.4207	     2.7695	    -7.9727	     1.8463	
   -16.5329	   -19.5541	   -23.9182	    -5.1193	    -6.7139	     4.2801	   -12.8403	     3.1891	    -7.8049	     2.0142	
   -16.6168	   -19.8059	   -24.3378	    -5.9586	    -6.7139	     3.4409	   -13.4277	     3.5248	    -7.7209	     2.0142	
   -16.7847	   -19.9738	   -24.7574	    -6.6299	    -6.6299	     2.6855	   -14.0152	     3.7766	    -7.7209	     1.8463	
   -16.7847	   -19.9738	   -25.0092	    -7.2174	    -6.5460	     2.0981	   -14.7705	     3.9444	    -7.7209	     1.6785	
   -16.6168	   -19.8059	   -25.0931	    -7.5531	    -6.3782	     1.6785	   -15.5258	     4.0283	    -7.7209	     1.4267	
   -16.3651	   -19.4702	   -25.0092	    -7.8888	    -6.2943	     1.4267	   -16.2811	     4.1122	    -7.8888	     1.1749	
   -16.1133	   -18.9667	   -24.8413	    -8.0566	    -6.2103	     1.2589	   -17.1204	     4.1122	    -8.0566	     0.7553	
   -15.8615	   -18.5471	   -24.5895	    -8.2245	    -6.2943	     1.0910	   -18.0435	     4.0283	    -8.3923	     0.3357	
   -15.5258	   -18.1274	   -24.2538	    -8.3923	    -6.4621	     1.0071	   -18.8828	     3.7766	    -8.8959	    -0.2518	
   -15.2740	   -17.7078	   -23.9182	    -8.6441	    -6.7978	     0.8392	   -19.7220	     3.3569	    -9.4833	    -0.9232	
   -15.0223	   -17.3721	   -23.5825	    -8.8120	    -7.1335	     0.7553	   -20.4773	     3.0212	   -10.0708	    -1.5945	
   -14.6866	   -16.9525	   -23.1628	    -8.9798	    -7.4692	     0.6714	   -21.0648	     2.6016	   -10.6583	    -2.0981	
   -14.3509	   -16.5329	   -22.6593	    -9.0637	    -7.8049	     0.7553	   -21.4005	     2.2659	   -11.0779	    -2.4338	
   -13.9313	   -16.1133	   -22.1558	    -9.0637	    -7.9727	     0.9232	   -21.4844	     2.0142	   -11.2457	    -2.6016	
   -13.3438	   -15.6937	   -21.5683	    -8.8959	    -8.1406	     1.2589	   -21.4005	     2.0142	   -11.0779	    -2.3499	
   -12.7563	   -15.1901	   -20.9808	    -8.6441	    -8.2245	     1.6785	   -21.0648	     2.0981	   -10.6583	    -1.8463	
   -12.0850	   -14.6866	   -20.3094	    -8.3084	    -8.1406	     2.3499	   -20.6451	     2.3499	    -9.9030	    -1.0071	
   -11.4136	   -14.0991	   -19.7220	    -7.8049	    -7.9727	     2.9373	   -20.0577	     2.6016	    -9.1476	     0.0000	
   -10.5743	   -13.5117	   -19.1345	    -7.3853	    -7.7209	     3.6087	   -19.3863	     2.8534	    -8.3084	     1.0910	
    -9.7351	   -12.9242	   -18.5471	    -6.8817	    -7.3853	     4.1962	   -18.7149	     3.0212	    -7.6370	     2.1820	
    -8.8120	   -12.2528	   -17.8757	    -6.5460	    -6.8817	     4.6997	   -17.9596	     3.0212	    -7.0496	     3.1891	
    -7.7209	   -11.4136	   -17.0364	    -6.2103	    -6.1264	     5.2032	   -17.2043	     3.0212	    -6.7139	     3.9444	
    -6.3782	   -10.4065	   -16.1133	    -5.8746	    -5.2032	     5.6229	   -16.2811	     2.8534	    -6.4621	     4.6158	
    -4.9515	    -9.1476	   -15.0223	    -5.6229	    -4.1122	     6.1264	   -15.3580	     2.6016	    -6.4621	     4.9515	
    -3.4409	    -7.8049	   -13.9313	    -5.3711	    -3.0212	     6.4621	   -14.4348	     2.3499	    -6.5460	     5.0354	
    -2.0142	    -6.4621	   -12.8403	    -5.2032	    -2.0142	     6.7978	   -13.5117	     2.0142	    -6.8817	     4.8676	
    -0.7553	    -5.2032	   -12.0010	    -5.1193	    -1.2589	     6.8817	   -12.8403	     1.5945	    -7.4692	     4.2801	
     0.2518	    -4.2801	   -11.4136	    -5.1193	    -0.8392	     6.7978	   -12.4207	     1.1749	    -8.3084	     3.5248	
     1.0071	    -3.6087	   -11.0779	    -5.2032	    -0.7553	     6.4621	   -12.2528	     0.7553	    -9.2316	     2.4338	
     1.4267	    -3.1891	   -10.9940	    -5.3711	    -1.0910	     5.9586	   -12.4207	     0.2518	   -10.3226	     1.1749	
     1.5945	    -3.1052	   -11.2457	    -5.5389	    -1.6785	     5.3711	   -12.8403	    -0.1678	   -11.4136	    -0.2518	
     1.5945	    -3.1052	   -11.5814	    -5.6229	    -2.4338	     4.7836	   -13.4277	    -0.5875	   -12.4207	    -1.5945	
     1.5106	    -3.2730	   -12.0850	    -5.7068	    -3.3569	     4.1962	   -14.0991	    -1.0071	   -13.3438	    -2.8534	
     1.3428	    -3.6087	   -12.5885	    -5.6229	    -4.1962	     3.6926	   -14.8544	    -1.2589	   -14.0152	    -3.8605	
     1.1749	    -3.9444	   -13.0920	    -5.4550	    -5.0354	     3.3569	   -15.4419	    -1.4267	   -14.6027	    -4.6997	
     1.0071	    -4.2801	   -13.5117	    -5.2032	    -5.6229	     3.1891	   -15.8615	    -1.5106	   -14.8544	    -5.2032	
     0.8392	    -4.6997	   -13.8474	    -4.6997	    -6.1264	     3.1891	   -16.1133	    -1.3428	   -14.9384	    -5.3711	
     0.7553	    -4.9515	   -14.0152	    -4.1122	    -6.2943	     3.4409	   -16.0294	    -1.0071	   -14.7705	    -5.1193	
     0.8392	    -5.1193	   -14.0991	    -3.2730	    -6.1264	     3.8605	   -15.5258	    -0.4196	   -14.2670	    -4.4479	
     0.9232	    -5.2032	   -14.0991	    -2.1820	    -5.7907	     4.5319	   -14.7705	     0.4196	   -13.5956	    -3.6087	
     1.1749	    -5.0354	   -14.0152	    -0.9232	    -5.1193	     5.2872	   -13.7634	     1.2589	   -12.6724	    -2.4338	
     1.5945	    -4.7836	   -13.8474	     0.4196	    -4.2801	     6.2103	   -12.5046	     2.2659	   -11.5814	    -1.3428	
     2.1820	    -4.2801	   -13.6795	     1.7624	    -3.3569	     7.1335	   -11.2457	     3.1891	   -10.5743	    -0.3357	
     2.7695	    -3.6926	   -13.5956	     3.1891	    -2.3499	     7.9727	   -10.0708	     3.9444	    -9.6512	     0.3357	
     3.4409	    -3.0212	   -13.5117	     4.5319	    -1.5106	     8.7280	    -9.0637	     4.6158	    -8.8959	     0.7553	
     4.1122	    -2.1820	   -13.3438	     5.7907	    -0.6714	     9.3994	    -8.2245	     5.1193	    -8.4763	     0.7553	
     4.6997	    -1.4267	   -13.1760	     6.9656	     0.0839	     9.8190	    -7.6370	     5.2872	    -8.2245	     0.5035	
     5.2872	    -0.7553	   -12.7563	     7.8049	     0.6714	    10.0708	    -7.3013	     5.3711	    -8.3084	    -0.1678	
     5.7907	     0.0000	   -12.1689	     8.4763	     1.3428	    10.0708	    -7.2174	     5.2032	    -8.5602	    -0.9232	
     6.2943	     0.6714	   -11.4136	     8.8120	     1.9302	     9.9869	    -7.3853	     4.9515	    -8.8959	    -1.7624	
     6.7139	     1.2589	   -10.5743	     8.8959	     2.4338	     9.7351	    -7.6370	     4.6997	    -9.2316	    -2.5177	
     7.1335	     1.6785	    -9.6512	     8.6441	     2.9373	     9.3994	    -8.0566	     4.4479	    -9.5673	    -3.1891	
     7.3853	     2.0142	    -8.8959	     8.1406	     3.2730	     9.1476	    -8.5602	     4.2801	    -9.6512	    -3.5248	
     7.5531	     2.0142	    -8.3923	     7.3853	     3.4409	     8.8120	    -9.1476	     4.1962	    -9.6512	    -3.6087	
     7.4692	     1.7624	    -8.0566	     6.6299	     3.4409	     8.4763	    -9.7351	     4.1962	    -9.3155	    -3.2730	
     7.3013	     1.2589	    -7.9727	     5.7907	     3.1891	     8.3084	   -10.2386	     4.2801	    -8.8120	    -2.4338	
     6.8817	     0.5875	    -8.0566	     4.9515	     2.8534	     8.2245	   -10.5743	     4.5319	    -7.9727	    -1.2589	
     6.3782	    -0.1678	    -8.3084	     4.1962	     2.3499	     8.2245	   -10.9100	     4.9515	    -6.8817	     0.3357	
     5.6229	    -1.0071	    -8.7280	     3.3569	     1.7624	     8.3084	   -10.9940	     5.2872	    -5.7068	     2.0981	
     4.6997	    -2.0142	    -9.3994	     2.5177	     1.0071	     8.2245	   -11.1618	     5.6229	    -4.5319	     3.8605	
     3.6087	    -3.1052	   -10.1547	     1.5945	     0.0839	     8.0566	   -11.3297	     5.7907	    -3.5248	     5.4550	
     2.2659	    -4.3640	   -11.1618	     0.5035	    -1.0071	     7.7209	   -11.6653	     5.7068	    -2.7695	     6.6299	
     0.8392	    -5.7068	   -12.3367	    -0.6714	    -2.1820	     7.1335	   -12.0850	     5.2872	    -2.4338	     7.3853	
    -0.6714	    -7.0496	   -13.5956	    -2.0142	    -3.4409	     6.2943	   -12.6724	     4.6158	    -2.3499	     7.6370	
    -2.2659	    -8.3084	   -14.8544	    -3.3569	    -4.7836	     5.3711	   -13.3438	     3.6926	    -2.7695	     7.3853	
    -3.7766	    -9.4833	   -16.1972	    -4.6997	    -6.1264	     4.3640	   -14.2670	     2.5177	    -3.5248	     6.7139	
    -5.2872	   -10.6583	   -17.4561	    -6.1264	    -7.4692	     3.1052	   -15.2740	     1.0910	    -4.6158	     5.5389	
    -6.7978	   -11.7493	   -18.7988	    -7.5531	    -8.8120	     1.7624	   -16.3651	    -0.4196	    -6.0425	     4.1122	
    -8.2245	   -12.8403	   -20.1416	    -9.0637	   -10.2386	     0.2518	   -17.6239	    -2.0981	    -7.8049	     2.2659	
    -9.6512	   -13.9313	   -21.4844	   -10.5743	   -11.4975	    -1.3428	   -18.8828	    -3.6926	    -9.8190	     0.2518	
   -11.0779	   -15.0223	   -22.7432	   -12.0010	   -12.7563	    -2.9373	   -20.1416	    -5.2032	   -12.0010	    -1.8463	
   -12.4207	   -16.0294	   -23.8342	   -13.3438	   -13.7634	    -4.5319	   -21.4005	    -6.5460	   -14.3509	    -3.9444	
   -13.7634	   -17.0364	   -24.8413	   -14.5187	   -14.6027	    -5.9586	   -22.4075	    -7.8049	   -16.6168	    -6.0425	
   -14.9384	   -17.8757	   -25.6805	   -15.4419	   -15.1901	    -7.1335	   -23.1628	    -8.8120	   -18.7149	    -7.8049	
   -16.0294	   -18.6310	   -26.1841	   -16.1133	   -15.5258	    -8.0566	   -23.5825	    -9.6512	   -20.5612	    -9.3155	
   -16.8686	   -19.2184	   -26.4359	   -16.5329	   -15.5258	    -8.6441	   -23.5825	   -10.1547	   -22.0718	   -10.4065	
   -17.5400	   -19.6381	   -26.3519	   -16.6168	   -15.1062	    -8.8120	   -23.1628	   -10.3226	   -22.9111	   -10.9940	
   -17.9596	   -19.7220	   -25.8484	   -16.3651	   -14.4348	    -8.5602	   -22.3236	   -10.0708	   -23.1628	   -11.0779	
   -18.0435	   -19.5541	   -25.0931	   -15.7776	   -13.4277	    -7.9727	   -21.1487	    -9.3994	   -22.7432	   -10.5743	
   -17.8757	   -19.2184	   -24.0021	   -15.0223	   -12.2528	    -7.0496	   -19.6381	    -8.3923	   -21.6522	    -9.6512	
   -17.5400	   -18.6310	   -22.7432	   -14.0991	   -10.9940	    -5.9586	   -17.8757	    -7.0496	   -20.0577	    -8.3084	
   -17.1204	   -17.9596	   -21.4005	   -13.1760	    -9.8190	    -4.7836	   -16.0294	    -5.5389	   -18.1274	    -6.7139	
   -16.6168	   -17.2882	   -20.1416	   -12.3367	    -8.7280	    -3.6087	   -14.1830	    -4.0283	   -16.1133	    -4.9515	
   -16.1133	   -16.6168	   -19.0506	   -11.4975	    -7.8888	    -2.6016	   -12.5885	    -2.6016	   -14.0991	    -3.1891	
   -15.8615	   -16.1133	   -18.2114	   -10.8261	    -7.3013	    -1.7624	   -11.2457	    -1.4267	   -12.1689	    -1.5945	
   -15.6937	   -15.8615	   -17.6239	   -10.1547	    -7.0496	    -1.0071	   -10.2386	    -0.4196	   -10.5743	    -0.1678	
   -15.6937	   -15.7776	   -17.2882	    -9.7351	    -7.1335	    -0.5035	    -9.7351	     0.3357	    -9.2316	     0.9232	
   -16.0294	   -15.9454	   -17.2882	    -9.3994	    -7.5531	    -0.2518	    -9.6512	     0.8392	    -8.2245	     1.5945	
   -16.4490	   -16.3651	   -17.5400	    -9.3155	    -8.0566	    -0.1678	    -9.8190	     0.9232	    -7.6370	     2.0142	
   -17.1204	   -16.9525	   -17.9596	    -9.5673	    -8.7280	    -0.4196	   -10.2386	     0.7553	    -7.3853	     2.0981	
   -17.8757	   -17.7078	   -18.6310	   -10.2386	    -9.3994	    -0.9232	   -10.8261	     0.3357	    -7.4692	     1.9302	
   -18.7988	   -18.6310	   -19.3024	   -11.2457	    -9.9869	    -1.5945	   -11.4975	    -0.4196	    -7.8049	     1.5945	
   -19.7220	   -19.7220	   -20.1416	   -12.6724	   -10.4904	    -2.6016	   -12.0010	    -1.3428	    -8.3084	     1.1749	
   -20.7291	   -20.8969	   -20.8969	   -14.2670	   -10.8261	    -3.7766	   -12.5046	    -2.5177	    -8.9798	     0.7553	
   -21.7361	   -22.0718	   -21.6522	   -15.8615	   -11.0779	    -4.9515	   -12.7563	    -3.6087	    -9.6512	     0.3357	
   -22.6593	   -23.2468	   -22.2397	   -17.4561	   -10.9940	    -6.2103	   -12.7563	    -4.6997	   -10.3226	     0.0000	
   -23.4146	   -24.2538	   -22.4915	   -18.7988	   -10.7422	    -7.3013	   -12.5885	    -5.7068	   -10.9100	    -0.0839	
   -23.9182	   -25.0931	   -22.5754	   -19.9738	   -10.1547	    -8.3084	   -12.0850	    -6.5460	   -11.3297	    -0.0839	
   -24.3378	   -25.6805	   -22.3236	   -20.8969	    -9.3155	    -9.2316	   -11.4975	    -7.3013	   -11.6653	     0.0000	
   -24.4217	   -26.0162	   -21.9040	   -21.6522	    -8.3084	   -10.0708	   -10.8261	    -7.9727	   -12.0010	     0.1678	
   -24.4217	   -26.1841	   -21.3165	   -22.3236	    -7.3013	   -10.9100	   -10.1547	    -8.7280	   -12.3367	     0.3357	
   -24.3378	   -26.1002	   -20.6451	   -22.9111	    -6.2943	   -11.7493	    -9.6512	    -9.6512	   -12.7563	     0.4196	
   -24.0860	   -25.9323	   -19.9738	   -23.4985	    -5.3711	   -12.5885	    -9.3155	   -10.6583	   -13.2599	     0.3357	
   -23.8342	   -25.6805	   -19.3863	   -24.0021	    -4.6158	   -13.3438	    -9.2316	   -11.7493	   -13.9313	     0.0839	
   -23.4985	   -25.1770	   -18.7988	   -24.3378	    -4.1122	   -14.0152	    -9.3155	   -12.9242	   -14.6866	    -0.3357	
   -22.9950	   -24.6735	   -18.2953	   -24.4217	    -3.7766	   -14.4348	    -9.6512	   -14.1830	   -15.6097	    -0.9232	
   -22.4915	   -24.0021	   -17.8757	   -24.1699	    -3.6926	   -14.6866	   -10.1547	   -15.2740	   -16.5329	    -1.6785	
   -21.8201	   -23.3307	   -17.6239	   -23.6664	    -3.8605	   -14.6866	   -10.8261	   -16.1133	   -17.4561	    -2.5177	
   -21.2326	   -22.6593	   -17.4561	   -22.8271	    -4.2801	   -14.5187	   -11.4975	   -16.7007	   -18.3792	    -3.5248	
   -20.5612	   -22.0718	   -17.5400	   -21.7361	    -4.9515	   -14.3509	   -12.2528	   -16.9525	   -19.2184	    -4.6158	
   -19.9738	   -21.5683	   -17.7078	   -20.4773	    -5.7068	   -14.0152	   -12.8403	   -16.8686	   -19.9738	    -5.7068	
   -19.4702	   -21.2326	   -18.0435	   -19.2184	    -6.7139	   -13.6795	   -13.4277	   -16.5329	   -20.5612	    -6.7139	
   -19.0506	   -20.9808	   -18.4631	   -17.9596	    -7.7209	   -13.4277	   -13.9313	   -16.0294	   -21.0648	    -7.6370	
   -18.6310	   -20.8969	   -19.0506	   -16.7847	    -8.8120	   -13.1760	   -14.3509	   -15.3580	   -21.4844	    -8.3923	
   -18.2953	   -20.9808	   -19.6381	   -15.6937	    -9.8190	   -12.9242	   -14.6866	   -14.6866	   -21.6522	    -8.8959	
   -17.9596	   -20.9808	   -20.1416	   -14.6866	   -10.6583	   -12.7563	   -14.9384	   -14.0152	   -21.6522	    -9.0637	
   -17.5400	   -20.9808	   -20.4773	   -13.8474	   -11.2457	   -12.5046	   -15.0223	   -13.3438	   -21.4005	    -8.8959	
   -17.1204	   -20.8969	   -20.6451	   -13.0081	   -11.4975	   -12.1689	   -15.0223	   -12.5885	   -21.0648	    -8.4763	
   -16.6168	   -20.7291	   -20.7291	   -12.4207	   -11.5814	   -11.9171	   -14.8544	   -12.0010	   -20.5612	    -7.7209	
   -16.1133	   -20.4773	   -20.5612	   -12.0850	   -11.5814	   -11.7493	   -14.5187	   -11.4975	   -20.1416	    -6.9656	
   -15.5258	   -20.1416	   -20.3934	   -11.9171	   -11.4136	   -11.5814	   -14.1830	   -11.1618	   -19.7220	    -6.2103	
   -15.0223	   -19.7220	   -20.0577	   -11.9171	   -11.1618	   -11.4136	   -13.8474	   -10.9940	   -19.3863	    -5.6229	
   -14.4348	   -19.2184	   -19.7220	   -11.9171	   -10.9940	   -11.2457	   -13.4277	   -10.9100	   -19.2184	    -5.1193	
   -13.9313	   -18.6310	   -19.3024	   -11.8332	   -10.8261	   -10.9940	   -13.0081	   -10.9940	   -19.2184	    -4.7836	
   -13.3438	   -18.0435	   -18.9667	   -11.6653	   -10.9100	   -10.8261	   -12.7563	   -11.2457	   -19.3024	    -4.6997	
   -12.9242	   -17.4561	   -18.7149	   -11.3297	   -11.0779	   -10.6583	   -12.6724	   -11.5814	   -19.6381	    -4.6997	
   -12.5046	   -16.9525	   -18.7149	   -10.9940	   -11.5814	   -10.5743	   -12.7563	   -12.0850	   -20.1416	    -4.9515	
   -12.1689	   -16.6168	   -18.8828	   -10.5743	   -12.2528	   -10.7422	   -13.1760	   -12.6724	   -20.7291	    -5.2872	
   -12.0010	   -16.3651	   -19.2184	   -10.2386	   -13.0081	   -10.9940	   -13.8474	   -13.5117	   -21.4844	    -5.7907	
   -11.9171	   -16.3651	   -19.8059	    -9.8190	   -13.8474	   -11.4136	   -14.6866	   -14.2670	   -22.1558	    -6.3782	
   -11.8332	   -16.4490	   -20.4773	    -9.4833	   -14.6027	   -11.8332	   -15.5258	   -15.0223	   -22.6593	    -6.9656	
   -11.7493	   -16.6168	   -21.1487	    -9.0637	   -15.1901	   -12.2528	   -16.3651	   -15.6937	   -22.9950	    -7.3013	
   -11.5814	   -16.8686	   -21.7361	    -8.5602	   -15.6097	   -12.5885	   -17.1204	   -16.1133	   -22.9950	    -7.5531	
   -11.4136	   -17.2882	   -22.3236	    -8.2245	   -15.8615	   -12.9242	   -17.7078	   -16.3651	   -22.8271	    -7.4692	
   -11.1618	   -17.7078	   -22.9111	    -7.9727	   -15.9454	   -13.1760	   -18.2114	   -16.4490	   -22.4075	    -7.2174	
   -11.0779	   -18.1274	   -23.4146	    -7.9727	   -15.9454	   -13.4277	   -18.6310	   -16.4490	   -21.9879	    -6.7978	
   -10.9100	   -18.5471	   -23.7503	    -8.2245	   -15.9454	   -13.5956	   -18.8828	   -16.2811	   -21.4005	    -6.2943	
   -10.7422	   -18.8828	   -23.9182	    -8.5602	   -15.7776	   -13.6795	   -18.8828	   -16.0294	   -20.8130	    -5.6229	
   -10.5743	   -19.0506	   -23.9182	    -8.8959	   -15.4419	   -13.5956	   -18.7149	   -15.6937	   -20.2255	    -4.9515	
   -10.2386	   -19.0506	   -23.6664	    -9.1476	   -15.0223	   -13.4277	   -18.2953	   -15.3580	   -19.6381	    -4.1962	
    -9.8190	   -18.7988	   -23.1628	    -9.3994	   -14.3509	   -13.0920	   -17.7917	   -14.9384	   -19.1345	    -3.5248	
    -9.3155	   -18.4631	   -22.5754	    -9.3994	   -13.6795	   -12.5885	   -17.2043	   -14.6027	   -18.7149	    -3.0212	
    -8.7280	   -17.9596	   -21.7361	    -9.3155	   -13.0081	   -12.0010	   -16.6168	   -14.3509	   -18.4631	    -2.6855	
    -8.1406	   -17.4561	   -20.9808	    -9.1476	   -12.4207	   -11.4136	   -16.1972	   -14.3509	   -18.3792	    -2.6016	
    -7.6370	   -16.9525	   -20.3094	    -8.8120	   -12.0850	   -10.8261	   -15.9454	   -14.6027	   -18.5471	    -2.9373	
    -7.2174	   -16.6168	   -19.8059	    -8.4763	   -11.9171	   -10.3226	   -16.0294	   -15.1062	   -19.0506	    -3.6087	
    -6.8817	   -16.4490	   -19.5541	    -8.0566	   -12.0850	    -9.8190	   -16.3651	   -15.9454	   -19.7220	    -4.6997	
    -6.7978	   -16.3651	   -19.3863	    -7.7209	   -12.5885	    -9.4833	   -17.1204	   -16.8686	   -20.7291	    -6.0425	
    -6.7139	   -16.3651	   -19.4702	    -7.3853	   -13.2599	    -9.3155	   -18.0435	   -17.7917	   -21.7361	    -7.7209	
    -6.7978	   -16.5329	   -19.6381	    -7.1335	   -14.0991	    -9.1476	   -19.2184	   -18.5471	   -22.8271	    -9.3994	
    -6.8817	   -16.7007	   -19.8059	    -6.9656	   -15.1062	    -8.9798	   -20.3934	   -19.1345	   -23.7503	   -11.0779	
    -7.0496	   -16.9525	   -20.0577	    -6.8817	   -16.0294	    -8.8120	   -21.7361	   -19.3024	   -24.4217	   -12.5046	
    -7.2174	   -17.2043	   -20.3094	    -6.7978	   -16.9525	    -8.7280	   -22.9950	   -19.1345	   -24.8413	   -13.6795	
    -7.4692	   -17.4561	   -20.5612	    -6.8817	   -17.8757	    -8.6441	   -24.3378	   -18.6310	   -25.0092	   -14.5187	
    -7.7209	   -17.7917	   -20.8969	    -7.0496	   -18.7149	    -8.6441	   -25.5966	   -17.8757	   -24.9252	   -14.9384	
    -8.0566	   -18.1274	   -21.2326	    -7.3013	   -19.4702	    -8.6441	   -26.7715	   -17.1204	   -24.6735	   -14.8544	
    -8.3923	   -18.3792	   -21.5683	    -7.6370	   -20.0577	    -8.6441	   -27.7786	   -16.2811	   -24.2538	   -14.5187	
    -8.7280	   -18.5471	   -21.8201	    -7.9727	   -20.5612	    -8.7280	   -28.4500	   -15.6097	   -23.8342	   -13.9313	
    -9.0637	   -18.6310	   -22.0718	    -8.2245	   -20.8969	    -8.8959	   -28.9536	   -15.0223	   -23.4146	   -13.1760	
    -9.3155	   -18.6310	   -22.3236	    -8.3923	   -21.2326	    -9.0637	   -29.0375	   -14.7705	   -23.0789	   -12.4207	
    -9.5673	   -18.6310	   -22.5754	    -8.4763	   -21.5683	    -9.3155	   -28.9536	   -14.7705	   -22.9950	   -11.7493	
    -9.8190	   -18.4631	   -22.8271	    -8.5602	   -21.9040	    -9.5673	   -28.6179	   -14.9384	   -23.1628	   -11.3297	
    -9.9869	   -18.2953	   -23.1628	    -8.5602	   -22.2397	    -9.7351	   -28.0304	   -15.3580	   -23.4985	   -11.0779	
   -10.1547	   -18.0435	   -23.4146	    -8.4763	   -22.4915	    -9.8190	   -27.3590	   -15.9454	   -24.0021	   -11.0779	
   -10.1547	   -17.6239	   -23.5825	    -8.3923	   -22.6593	    -9.9030	   -26.6037	   -16.5329	   -24.5895	   -11.3297	
   -10.1547	   -17.1204	   -23.6664	    -8.2245	   -22.7432	    -9.9030	   -25.9323	   -17.2043	   -25.3448	   -11.8332	
   -10.0708	   -16.7007	   -23.7503	    -8.1406	   -22.8271	    -9.8190	   -25.3448	   -17.9596	   -26.2680	   -12.5885	
   -10.0708	   -16.2811	   -23.7503	    -8.1406	   -22.8271	    -9.9030	   -24.9252	   -18.7988	   -27.3590	   -13.4277	
   -10.0708	   -15.9454	   -23.7503	    -8.3084	   -22.9111	    -9.9869	   -24.6735	   -19.6381	   -28.5339	   -14.5187	
   -10.1547	   -15.7776	   -23.8342	    -8.4763	   -22.9111	   -10.1547	   -24.6735	   -20.5612	   -29.7089	   -15.5258	
   -10.3226	   -15.6937	   -23.9182	    -8.8120	   -22.8271	   -10.4065	   -24.8413	   -21.4005	   -30.8838	   -16.5329	
   -10.4904	   -15.6937	   -24.0860	    -9.2316	   -22.7432	   -10.7422	   -25.1770	   -22.1558	   -31.8909	   -17.2882	
   -10.8261	   -15.7776	   -24.1699	    -9.8190	   -22.4075	   -11.1618	   -25.5127	   -22.8271	   -32.7301	   -17.8757	
   -11.0779	   -15.9454	   -24.3378	   -10.5743	   -21.9879	   -11.5814	   -25.8484	   -23.2468	   -33.2336	   -18.0435	
   -11.4136	   -16.1133	   -24.4217	   -11.3297	   -21.4005	   -12.0850	   -26.1002	   -23.4146	   -33.3176	   -17.7917	
   -11.6653	   -16.2811	   -24.4217	   -12.1689	   -20.5612	   -12.4207	   -26.1841	   -23.4146	   -33.0658	   -17.2043	
   -11.8332	   -16.3651	   -24.2538	   -12.9242	   -19.5541	   -12.7563	   -26.0162	   -23.0789	   -32.3944	   -16.2811	
   -11.9171	   -16.2811	   -23.8342	   -13.5117	   -18.3792	   -12.8403	   -25.6805	   -22.4915	   -31.3873	   -15.1062	
   -11.8332	   -16.1133	   -23.2468	   -13.9313	   -17.0364	   -12.6724	   -25.0092	   -21.7361	   -30.1285	   -13.7634	
   -11.5814	   -15.6937	   -22.4915	   -14.0152	   -15.6937	   -12.2528	   -24.1699	   -20.7291	   -28.7857	   -12.5046	
   -11.2457	   -15.1062	   -21.5683	   -13.8474	   -14.2670	   -11.5814	   -23.1628	   -19.7220	   -27.4429	   -11.2457	
   -10.6583	   -14.3509	   -20.4773	   -13.2599	   -12.8403	   -10.5743	   -21.9879	   -18.6310	   -26.3519	   -10.2386	
    -9.9030	   -13.4277	   -19.3863	   -12.5046	   -11.4975	    -9.4833	   -20.7291	   -17.6239	   -25.4288	    -9.3994	
    -9.1476	   -12.4207	   -18.2953	   -11.4975	   -10.3226	    -8.2245	   -19.4702	   -16.6168	   -24.8413	    -8.8120	
    -8.2245	   -11.2457	   -17.2043	   -10.4065	    -9.2316	    -6.9656	   -18.2114	   -15.6937	   -24.5056	    -8.4763	
    -7.3013	   -10.0708	   -16.1972	    -9.4833	    -8.3923	    -5.7907	   -17.1204	   -14.9384	   -24.5056	    -8.3923	
    -6.4621	    -8.9798	   -15.4419	    -8.5602	    -7.8049	    -4.7836	   -16.1972	   -14.3509	   -24.6735	    -8.5602	
    -5.6229	    -7.9727	   -14.7705	    -7.8049	    -7.3853	    -3.8605	   -15.4419	   -13.9313	   -24.9252	    -8.8959	
    -4.8676	    -7.1335	   -14.2670	    -7.1335	    -7.0496	    -3.0212	   -14.8544	   -13.5956	   -25.1770	    -9.3155	
    -4.1962	    -6.2943	   -13.7634	    -6.3782	    -6.8817	    -2.2659	   -14.4348	   -13.2599	   -25.2609	    -9.5673	
    -3.5248	    -5.6229	   -13.3438	    -5.6229	    -6.7139	    -1.4267	   -14.0991	   -12.7563	   -25.0092	    -9.5673	
    -2.9373	    -5.0354	   -12.9242	    -4.8676	    -6.7139	    -0.6714	   -13.8474	   -12.1689	   -24.4217	    -9.3155	
    -2.4338	    -4.6997	   -12.5885	    -4.1122	    -6.7139	     0.0839	   -13.7634	   -11.4975	   -23.4146	    -8.6441	
    -2.1820	    -4.6997	   -12.4207	    -3.6087	    -6.9656	     0.7553	   -13.7634	   -10.8261	   -22.1558	    -7.8049	
    -2.0981	    -4.8676	   -12.2528	    -3.3569	    -7.3013	     1.1749	   -13.8474	   -10.3226	   -20.8130	    -6.7978	
    -2.1820	    -5.2872	   -12.3367	    -3.3569	    -7.7209	     1.4267	   -14.0991	    -9.9869	   -19.5541	    -5.6229	
    -2.4338	    -5.8746	   -12.4207	    -3.6087	    -8.2245	     1.2589	   -14.3509	    -9.9030	   -18.3792	    -4.5319	
    -2.7695	    -6.5460	   -12.6724	    -4.1122	    -8.7280	     0.9232	   -14.6866	   -10.0708	   -17.4561	    -3.5248	
    -3.1052	    -7.1335	   -12.9242	    -4.7836	    -9.2316	     0.3357	   -14.8544	   -10.4904	   -16.7847	    -2.7695	
    -3.3569	    -7.6370	   -13.0920	    -5.6229	    -9.5673	    -0.5035	   -14.8544	   -10.9940	   -16.4490	    -2.1820	
    -3.6087	    -8.0566	   -13.2599	    -6.3782	    -9.8190	    -1.4267	   -14.7705	   -11.4975	   -16.4490	    -2.0142	
    -3.7766	    -8.3084	   -13.4277	    -7.1335	   -10.0708	    -2.4338	   -14.5187	   -12.0010	   -16.7007	    -2.2659	
    -3.7766	    -8.3923	   -13.5117	    -7.7209	   -10.3226	    -3.4409	   -14.2670	   -12.3367	   -17.2882	    -2.8534	
    -3.6926	    -8.2245	   -13.5956	    -8.1406	   -10.6583	    -4.3640	   -14.0152	   -12.6724	   -18.1274	    -3.7766	
    -3.6087	    -8.0566	   -13.6795	    -8.3084	   -11.1618	    -5.1193	   -13.8474	   -13.0081	   -19.2184	    -5.2032	
    -3.4409	    -7.8888	   -13.8474	    -8.4763	   -11.8332	    -5.7907	   -13.7634	   -13.4277	   -20.4773	    -6.8817	
    -3.4409	    -7.8049	   -14.2670	    -8.5602	   -12.6724	    -6.4621	   -13.9313	   -14.0152	   -21.9040	    -8.8959	
    -3.5248	    -7.8888	   -14.7705	    -8.7280	   -13.6795	    -7.0496	   -14.3509	   -14.6866	   -23.4146	   -11.1618	
    -3.7766	    -8.0566	   -15.4419	    -8.8959	   -14.8544	    -7.5531	   -14.8544	   -15.4419	   -25.0092	   -13.4277	
    -4.1962	    -8.3923	   -16.1972	    -8.8959	   -16.0294	    -7.8888	   -15.5258	   -16.1133	   -26.5198	   -15.6097	
    -4.6158	    -8.6441	   -16.8686	    -8.8120	   -17.1204	    -8.1406	   -16.1133	   -16.7007	   -27.7786	   -17.5400	
    -4.8676	    -8.8120	   -17.3721	    -8.3923	   -17.8757	    -8.0566	   -16.6168	   -16.9525	   -28.6179	   -19.1345	
    -5.0354	    -8.8120	   -17.7078	    -7.8049	   -18.2114	    -7.7209	   -16.8686	   -16.9525	   -29.1214	   -20.0577	
    -4.9515	    -8.7280	   -17.7078	    -6.8817	   -18.1274	    -7.0496	   -16.8686	   -16.5329	   -29.2053	   -20.4773	
    -4.7836	    -8.4763	   -17.4561	    -5.7907	   -17.5400	    -6.2103	   -16.5329	   -15.8615	   -28.8696	   -20.2255	
    -4.4479	    -8.0566	   -16.9525	    -4.6158	   -16.4490	    -5.2032	   -15.9454	   -15.0223	   -28.1982	   -19.5541	
    -4.0283	    -7.6370	   -16.1972	    -3.3569	   -15.1062	    -4.0283	   -15.1062	   -14.0152	   -27.1912	   -18.4631	
    -3.5248	    -7.1335	   -15.2740	    -2.0981	   -13.5956	    -2.9373	   -14.0991	   -12.9242	   -26.0162	   -17.0364	
    -3.1052	    -6.7139	   -14.3509	    -0.9232	   -12.0850	    -1.8463	   -13.0081	   -11.8332	   -24.6735	   -15.4419	
    -2.6855	    -6.2943	   -13.4277	     0.0839	   -10.5743	    -0.8392	   -12.0010	   -10.9100	   -23.3307	   -13.7634	
    -2.3499	    -6.0425	   -12.5046	     0.9232	    -9.2316	     0.0000	   -10.9940	   -10.0708	   -22.0718	   -12.1689	
    -2.1820	    -5.7907	   -11.7493	     1.4267	    -8.2245	     0.6714	   -10.3226	    -9.3994	   -20.9808	   -10.6583	
    -2.0981	    -5.7068	   -11.1618	     1.6785	    -7.4692	     1.1749	    -9.8190	    -8.8959	   -20.1416	    -9.4833	
    -2.1820	    -5.7907	   -10.8261	     1.6785	    -7.1335	     1.4267	    -9.7351	    -8.6441	   -19.6381	    -8.5602	
    -2.4338	    -5.8746	   -10.6583	     1.4267	    -7.0496	     1.3428	    -9.9869	    -8.7280	   -19.4702	    -8.1406	
    -2.8534	    -6.2103	   -10.8261	     0.8392	    -7.3853	     1.0910	   -10.6583	    -9.0637	   -19.7220	    -8.0566	
    -3.5248	    -6.6299	   -11.2457	     0.0000	    -7.9727	     0.5035	   -11.7493	    -9.7351	   -20.3934	    -8.3923	
    -4.2801	    -7.2174	   -12.0010	    -1.0071	    -8.8120	    -0.3357	   -13.0081	   -10.6583	   -21.3165	    -9.0637	
    -5.2032	    -7.8049	   -12.7563	    -2.0142	    -9.8190	    -1.1749	   -14.5187	   -11.6653	   -22.3236	    -9.8190	
    -5.9586	    -8.3084	   -13.5117	    -3.1052	   -10.7422	    -2.0981	   -16.0294	   -12.6724	   -23.3307	   -10.5743	
    -6.4621	    -8.5602	   -14.0152	    -3.9444	   -11.4136	    -2.9373	   -17.2882	   -13.5956	   -24.1699	   -11.1618	
    -6.7139	    -8.5602	   -14.2670	    -4.6158	   -11.8332	    -3.6087	   -18.2114	   -14.2670	   -24.6735	   -11.4136	
    -6.6299	    -8.3084	   -14.2670	    -5.0354	   -11.9171	    -4.1122	   -18.7988	   -14.6866	   -24.7574	   -11.3297	
    -6.2943	    -7.8049	   -13.8474	    -5.2872	   -11.7493	    -4.4479	   -19.0506	   -14.7705	   -24.6735	   -10.9940	
    -5.7068	    -7.0496	   -13.3438	    -5.2872	   -11.2457	    -4.6997	   -18.7988	   -14.6866	   -24.2538	   -10.4065	
    -5.0354	    -6.2943	   -12.5885	    -5.2032	   -10.5743	    -4.8676	   -18.2953	   -14.5187	   -23.6664	    -9.6512	
    -4.2801	    -5.6229	   -11.8332	    -5.1193	    -9.8190	    -4.9515	   -17.5400	   -14.1830	   -22.9950	    -8.8120	
    -3.6087	    -5.0354	   -11.0779	    -4.9515	    -8.8959	    -5.1193	   -16.5329	   -13.9313	   -22.3236	    -8.0566	
    -2.9373	    -4.5319	   -10.4904	    -4.7836	    -8.0566	    -5.2872	   -15.3580	   -13.7634	   -21.8201	    -7.3853	
    -2.4338	    -4.1962	    -9.9869	    -4.6158	    -7.1335	    -5.5389	   -14.0991	   -13.7634	   -21.3165	    -6.8817	
    -2.0981	    -3.9444	    -9.5673	    -4.4479	    -6.2943	    -5.7907	   -12.6724	   -13.8474	   -20.9808	    -6.5460	
    -1.8463	    -3.7766	    -9.2316	    -4.3640	    -5.4550	    -5.9586	   -11.0779	   -14.0991	   -20.8130	    -6.3782	
    -1.6785	    -3.6087	    -8.9798	    -4.2801	    -4.6997	    -6.1264	    -9.4833	   -14.5187	   -20.7291	    -6.3782	
    -1.5945	    -3.3569	    -8.8120	    -4.2801	    -4.0283	    -6.2943	    -7.8888	   -15.0223	   -20.8130	    -6.4621	
    -1.5945	    -3.2730	    -8.8120	    -4.4479	    -3.4409	    -6.3782	    -6.5460	   -15.6097	   -20.8969	    -6.6299	
    -1.7624	    -3.1891	    -8.9798	    -4.6997	    -3.1891	    -6.4621	    -5.4550	   -16.1972	   -21.1487	    -6.9656	
    -2.0981	    -3.2730	    -9.2316	    -5.0354	    -3.1891	    -6.5460	    -4.7836	   -16.7847	   -21.3165	    -7.3013	
    -2.4338	    -3.4409	    -9.7351	    -5.5389	    -3.3569	    -6.6299	    -4.6158	   -17.2882	   -21.5683	    -7.7209	
    -2.8534	    -3.7766	   -10.4065	    -6.1264	    -3.8605	    -6.7139	    -4.8676	   -17.6239	   -21.6522	    -8.1406	
    -3.2730	    -4.1962	   -11.1618	    -6.7978	    -4.4479	    -6.6299	    -5.3711	   -17.6239	   -21.4844	    -8.3084	
    -3.6926	    -4.6158	   -12.0010	    -7.3853	    -5.1193	    -6.6299	    -6.2103	   -17.3721	   -21.2326	    -8.3923	
    -4.1122	    -5.2872	   -12.8403	    -8.0566	    -5.8746	    -6.5460	    -7.2174	   -16.7847	   -20.8130	    -8.3923	
    -4.6158	    -6.0425	   -13.7634	    -8.8120	    -6.6299	    -6.6299	    -8.3923	   -16.1133	   -20.3094	    -8.2245	
    -5.2872	    -6.9656	   -14.8544	    -9.5673	    -7.5531	    -6.7978	    -9.6512	   -15.4419	   -19.8898	    -8.0566	
    -6.1264	    -8.0566	   -15.9454	   -10.3226	    -8.5602	    -7.1335	   -10.9100	   -14.8544	   -19.5541	    -7.8049	
    -6.9656	    -9.2316	   -17.0364	   -11.1618	    -9.6512	    -7.6370	   -12.0850	   -14.5187	   -19.4702	    -7.6370	
    -7.9727	   -10.4065	   -18.1274	   -11.8332	   -10.6583	    -8.2245	   -13.0920	   -14.2670	   -19.3863	    -7.3853	
    -8.8959	   -11.4136	   -19.0506	   -12.3367	   -11.4975	    -8.8120	   -13.9313	   -14.1830	   -19.3863	    -7.1335	
    -9.6512	   -12.1689	   -19.8059	   -12.7563	   -12.1689	    -9.3155	   -14.4348	   -14.0152	   -19.3863	    -6.8817	
   -10.2386	   -12.7563	   -20.2255	   -12.8403	   -12.6724	    -9.6512	   -14.6027	   -13.9313	   -19.3863	    -6.6299	
   -10.5743	   -13.0920	   -20.4773	   -12.6724	   -12.7563	    -9.9030	   -14.5187	   -13.8474	   -19.4702	    -6.3782	
   -10.7422	   -13.1760	   -20.4773	   -12.3367	   -12.6724	   -10.0708	   -14.1830	   -13.8474	   -19.6381	    -6.2943	
   -10.5743	   -13.0081	   -20.2255	   -11.7493	   -12.2528	   -10.0708	   -13.5956	   -13.7634	   -19.8898	    -6.3782	
   -10.2386	   -12.5046	   -19.6381	   -10.9100	   -11.4975	    -9.9030	   -12.9242	   -13.6795	   -20.3094	    -6.5460	
    -9.6512	   -11.7493	   -18.8828	    -9.9030	   -10.4904	    -9.4833	   -12.1689	   -13.6795	   -20.7291	    -6.7978	
    -8.7280	   -10.7422	   -17.7078	    -8.8120	    -9.2316	    -9.0637	   -11.3297	   -13.5956	   -21.1487	    -7.1335	
    -7.6370	    -9.4833	   -16.3651	    -7.5531	    -7.8049	    -8.4763	   -10.4065	   -13.4277	   -21.5683	    -7.5531	
    -6.3782	    -8.0566	   -14.8544	    -6.2943	    -6.3782	    -7.8888	    -9.4833	   -13.3438	   -21.9879	    -7.8888	
    -4.9515	    -6.4621	   -13.1760	    -5.0354	    -4.9515	    -7.3013	    -8.5602	   -13.1760	   -22.2397	    -8.3923	
    -3.3569	    -4.8676	   -11.4136	    -3.9444	    -3.5248	    -6.7139	    -7.6370	   -13.0920	   -22.4075	    -8.8959	
    -1.7624	    -3.2730	    -9.7351	    -2.9373	    -2.2659	    -6.2103	    -6.6299	   -13.0081	   -22.4915	    -9.3994	
    -0.0839	    -1.7624	    -8.0566	    -2.0142	    -1.0071	    -5.7068	    -5.7068	   -12.9242	   -22.3236	    -9.9030	
     1.5945	    -0.3357	    -6.5460	    -1.1749	     0.0839	    -5.2872	    -4.7836	   -12.7563	   -21.9879	   -10.2386	
     3.1052	     0.9232	    -5.1193	    -0.3357	     1.1749	    -4.7836	    -3.8605	   -12.5046	   -21.4844	   -10.3226	
     4.6158	     1.9302	    -3.9444	     0.3357	     2.1820	    -4.2801	    -2.8534	   -12.1689	   -20.6451	   -10.0708	
     5.9586	     2.7695	    -2.9373	     1.0910	     3.1052	    -3.7766	    -1.9302	   -11.6653	   -19.5541	    -9.3994	
     7.0496	     3.4409	    -2.1820	     1.5945	     3.9444	    -3.1891	    -1.0910	   -11.0779	   -18.2953	    -8.3084	
     7.8049	     3.7766	    -1.6785	     2.0142	     4.6158	    -2.6855	    -0.4196	   -10.4065	   -16.7847	    -6.7978	
     8.1406	     3.6926	    -1.6785	     2.0981	     4.8676	    -2.3499	     0.0839	    -9.7351	   -15.1901	    -5.0354	
     7.9727	     3.1891	    -2.1820	     2.0142	     4.7836	    -2.1820	     0.1678	    -9.1476	   -13.7634	    -3.1052	
     7.3013	     2.3499	    -3.1891	     1.5945	     4.1962	    -2.1820	    -0.0839	    -8.7280	   -12.4207	    -1.1749	
     6.2103	     1.0910	    -4.5319	     0.9232	     3.2730	    -2.5177	    -0.7553	    -8.5602	   -11.4136	     0.5875	
     4.6997	    -0.3357	    -6.2103	     0.0839	     1.9302	    -3.0212	    -1.7624	    -8.7280	   -10.7422	     2.0142	
     3.0212	    -2.0142	    -8.1406	    -0.7553	     0.5035	    -3.6087	    -2.9373	    -9.2316	   -10.4904	     3.1052	
     1.2589	    -3.6926	    -9.9869	    -1.6785	    -1.0910	    -4.4479	    -4.2801	    -9.9869	   -10.5743	     3.8605	
    -0.5035	    -5.2872	   -11.8332	    -2.6016	    -2.6855	    -5.2872	    -5.7068	   -11.1618	   -11.0779	     4.1122	
    -2.1820	    -6.7978	   -13.5956	    -3.5248	    -4.1962	    -6.2943	    -7.1335	   -12.5885	   -12.0010	     3.8605	
    -3.6926	    -8.1406	   -15.1062	    -4.6158	    -5.5389	    -7.3853	    -8.4763	   -14.2670	   -13.3438	     3.2730	
    -5.0354	    -9.3994	   -16.5329	    -5.7907	    -6.8817	    -8.6441	    -9.8190	   -16.2811	   -15.0223	     2.1820	
    -6.2103	   -10.5743	   -17.7917	    -7.1335	    -8.1406	   -10.0708	   -11.0779	   -18.5471	   -17.0364	     0.8392	
    -7.3013	   -11.6653	   -18.9667	    -8.6441	    -9.2316	   -11.5814	   -12.3367	   -21.0648	   -19.3024	    -0.9232	
    -8.3084	   -12.6724	   -19.9738	   -10.3226	   -10.3226	   -13.2599	   -13.5117	   -23.6664	   -21.6522	    -2.7695	
    -9.1476	   -13.5117	   -20.8130	   -12.0010	   -11.2457	   -14.9384	   -14.6027	   -26.2680	   -24.0021	    -4.6997	
    -9.9030	   -14.2670	   -21.4844	   -13.5956	   -11.9171	   -16.5329	   -15.4419	   -28.5339	   -26.1841	    -6.5460	
   -10.4904	   -14.8544	   -21.8201	   -14.9384	   -12.3367	   -17.8757	   -15.9454	   -30.2963	   -27.8625	    -8.0566	
   -10.9100	   -15.1062	   -21.9040	   -15.9454	   -12.4207	   -18.9667	   -16.0294	   -31.4713	   -29.1214	    -9.1476	
   -10.9940	   -15.1062	   -21.5683	   -16.6168	   -12.0850	   -19.5541	   -15.6097	   -31.8909	   -29.7089	    -9.7351	
   -10.9100	   -14.7705	   -20.8969	   -16.7847	   -11.3297	   -19.7220	   -14.7705	   -31.7230	   -29.7089	    -9.7351	
   -10.5743	   -14.0991	   -19.9738	   -16.7007	   -10.2386	   -19.5541	   -13.5117	   -30.8838	   -29.1214	    -9.3155	
    -9.9869	   -13.2599	   -18.7149	   -16.1972	    -8.8120	   -18.9667	   -12.0010	   -29.6249	   -28.1143	    -8.3923	
    -9.1476	   -12.0850	   -17.2043	   -15.2740	    -7.1335	   -17.9596	   -10.2386	   -27.9465	   -26.6876	    -7.1335	
    -8.0566	   -10.6583	   -15.4419	   -14.1830	    -5.2032	   -16.7847	    -8.3084	   -26.1002	   -25.0092	    -5.6229	
    -6.7139	    -9.1476	   -13.5117	   -12.7563	    -3.1891	   -15.3580	    -6.3782	   -24.0860	   -23.2468	    -4.0283	
    -5.2032	    -7.3853	   -11.4975	   -11.2457	    -1.1749	   -13.7634	    -4.6158	   -22.0718	   -21.3165	    -2.3499	
    -3.4409	    -5.5389	    -9.4833	    -9.5673	     0.8392	   -12.0850	    -2.9373	   -20.0577	   -19.3863	    -0.6714	
    -1.5945	    -3.6926	    -7.5531	    -7.8049	     2.7695	   -10.4065	    -1.4267	   -18.0435	   -17.4561	     0.8392	
     0.3357	    -1.8463	    -5.7068	    -6.1264	     4.5319	    -8.6441	    -0.1678	   -16.1133	   -15.6097	     2.3499	
     2.0981	    -0.0839	    -4.1122	    -4.4479	     5.9586	    -7.0496	     0.8392	   -14.3509	   -13.9313	     3.6926	
     3.7766	     1.4267	    -2.8534	    -3.1052	     7.1335	    -5.6229	     1.5945	   -12.8403	   -12.5046	     4.7836	
     5.0354	     2.6016	    -2.0142	    -2.0981	     7.8888	    -4.3640	     1.9302	   -11.5814	   -11.3297	     5.7068	
     5.9586	     3.4409	    -1.5945	    -1.4267	     8.2245	    -3.5248	     2.0981	   -10.6583	   -10.6583	     6.2943	
     6.4621	     3.8605	    -1.5945	    -1.0910	     8.1406	    -3.0212	     1.9302	   -10.2386	   -10.4065	     6.5460	
     6.5460	     3.8605	    -1.9302	    -1.1749	     7.7209	    -2.8534	     1.5106	   -10.0708	   -10.4904	     6.5460	
     6.2103	     3.5248	    -2.6016	    -1.5945	     6.8817	    -3.1052	     1.0071	   -10.3226	   -11.0779	     6.2103	
     5.4550	     2.8534	    -3.5248	    -2.2659	     5.8746	    -3.6926	     0.3357	   -10.8261	   -11.9171	     5.6229	
     4.4479	     1.8463	    -4.6158	    -3.2730	     4.5319	    -4.6158	    -0.3357	   -11.5814	   -13.0920	     4.8676	
     3.1052	     0.6714	    -5.7907	    -4.3640	     3.1052	    -5.7068	    -1.0910	   -12.4207	   -14.3509	     3.8605	
     1.6785	    -0.6714	    -7.0496	    -5.5389	     1.5945	    -6.8817	    -1.7624	   -13.4277	   -15.7776	     2.7695	
     0.1678	    -2.0142	    -8.3084	    -6.7978	     0.1678	    -8.2245	    -2.4338	   -14.3509	   -17.1204	     1.6785	
    -1.2589	    -3.2730	    -9.3994	    -7.8888	    -1.0910	    -9.3994	    -3.1052	   -15.1901	   -18.3792	     0.5035	
    -2.4338	    -4.2801	   -10.2386	    -8.7280	    -2.0142	   -10.3226	    -3.6087	   -15.7776	   -19.3863	    -0.4196	
    -3.1891	    -4.9515	   -10.7422	    -9.1476	    -2.5177	   -10.9940	    -3.9444	   -16.1972	   -20.1416	    -1.0910	
    -3.6087	    -5.2032	   -10.7422	    -9.1476	    -2.6016	   -11.0779	    -4.1962	   -16.1972	   -20.4773	    -1.5106	
    -3.4409	    -4.9515	   -10.3226	    -8.5602	    -2.1820	   -10.6583	    -4.3640	   -15.7776	   -20.3094	    -1.4267	
    -2.8534	    -4.1962	    -9.4833	    -7.5531	    -1.4267	    -9.7351	    -4.3640	   -15.0223	   -19.7220	    -1.0910	
    -1.7624	    -3.0212	    -8.3084	    -6.1264	    -0.4196	    -8.3084	    -4.3640	   -13.9313	   -18.7988	    -0.3357	
    -0.5035	    -1.6785	    -6.8817	    -4.4479	     0.7553	    -6.5460	    -4.2801	   -12.5885	   -17.5400	     0.5875	
     0.9232	    -0.1678	    -5.4550	    -2.6016	     1.8463	    -4.6158	    -4.2801	   -11.1618	   -16.1133	     1.5945	
     2.3499	     1.3428	    -4.0283	    -0.7553	     2.7695	    -2.6855	    -4.2801	    -9.7351	   -14.6866	     2.6855	
     3.6087	     2.7695	    -2.6855	     1.1749	     3.5248	    -0.7553	    -4.1962	    -8.3084	   -13.2599	     3.6926	
     4.6997	     4.0283	    -1.5945	     3.0212	     4.1122	     1.0071	    -4.0283	    -7.0496	   -11.9171	     4.6997	
     5.6229	     5.0354	    -0.6714	     4.7836	     4.5319	     2.6016	    -3.6926	    -5.7068	   -10.6583	     5.6229	
     6.2943	     5.7907	     0.0000	     6.3782	     4.6997	     4.0283	    -3.1052	    -4.4479	    -9.4833	     6.5460	
     6.7139	     6.2943	     0.5035	     7.8049	     4.6997	     5.2872	    -2.3499	    -3.1052	    -8.3923	     7.5531	
     6.9656	     6.6299	     0.6714	     9.0637	     4.6997	     6.2943	    -1.4267	    -1.7624	    -7.3853	     8.5602	
     7.0496	     6.7139	     0.8392	    10.3226	     4.6997	     7.1335	    -0.1678	    -0.1678	    -6.3782	     9.7351	
     7.2174	     6.8817	     0.9232	    11.3297	     4.8676	     7.8049	     1.1749	     1.4267	    -5.4550	    11.0779	
     7.3013	     6.9656	     1.0071	    12.3367	     5.1193	     8.4763	     2.7695	     3.0212	    -4.5319	    12.5885	
     7.3853	     7.0496	     1.0910	    13.1760	     5.4550	     8.8959	     4.2801	     4.4479	    -3.7766	    14.0991	
     7.4692	     7.2174	     1.0910	    13.6795	     5.8746	     9.1476	     5.7068	     5.6229	    -3.1052	    15.4419	
     7.5531	     7.3013	     1.0910	    14.0152	     6.2103	     9.2316	     6.8817	     6.4621	    -2.7695	    16.7007	
     7.5531	     7.3853	     1.0071	    14.0152	     6.5460	     9.1476	     7.7209	     7.0496	    -2.6016	    17.6239	
     7.5531	     7.3853	     1.0071	    13.8474	     6.7139	     8.8959	     8.3084	     7.2174	    -2.6016	    18.2953	
     7.5531	     7.4692	     0.9232	    13.3438	     6.8817	     8.4763	     8.5602	     7.1335	    -2.6855	    18.5471	
     7.5531	     7.4692	     0.9232	    12.6724	     6.8817	     8.0566	     8.4763	     6.7978	    -2.8534	    18.4631	
     7.4692	     7.5531	     0.9232	    11.7493	     6.7978	     7.5531	     8.1406	     6.2943	    -2.9373	    18.0435	
     7.5531	     7.6370	     1.0071	    10.8261	     6.5460	     7.0496	     7.6370	     5.7068	    -2.8534	    17.4561	
     7.6370	     7.8049	     1.1749	     9.9869	     6.2943	     6.6299	     6.9656	     5.2032	    -2.6016	    16.6168	
     7.8888	     7.9727	     1.5106	     9.1476	     6.1264	     6.2103	     6.2943	     4.6997	    -2.0981	    15.7776	
     8.3084	     8.3084	     1.8463	     8.4763	     5.8746	     5.9586	     5.6229	     4.2801	    -1.5106	    14.8544	
     8.7280	     8.6441	     2.3499	     7.8049	     5.7907	     5.7068	     5.0354	     3.9444	    -1.0071	    13.9313	
     9.2316	     8.9798	     2.7695	     7.2174	     5.6229	     5.4550	     4.5319	     3.6087	    -0.5875	    13.0081	
     9.7351	     9.3155	     3.1052	     6.6299	     5.4550	     5.2032	     4.0283	     3.2730	    -0.4196	    12.0850	
    10.1547	     9.3994	     3.3569	     6.1264	     5.3711	     4.8676	     3.5248	     2.9373	    -0.5035	    11.1618	
    10.4065	     9.3994	     3.4409	     5.6229	     5.1193	     4.4479	     3.1052	     2.5177	    -0.7553	    10.4065	
    10.4904	     9.2316	     3.5248	     5.2872	     5.0354	     4.0283	     2.8534	     2.0981	    -1.2589	     9.8190	
    10.4065	     8.9798	     3.5248	     5.1193	     5.0354	     3.6926	     2.7695	     1.8463	    -1.7624	     9.3994	
    10.4065	     8.8120	     3.6926	     5.0354	     5.2032	     3.4409	     2.9373	     1.5945	    -2.2659	     9.3155	
    10.4065	     8.8120	     4.0283	     5.1193	     5.6229	     3.2730	     3.4409	     1.5945	    -2.5177	     9.4833	
    10.4904	     9.0637	     4.6158	     5.4550	     6.3782	     3.3569	     4.1962	     1.8463	    -2.6016	    10.0708	
[Epoch Header]
[Trial Type]	11
[Accept]	1
[Correct]	0
[RT]	 0.000
[Resp]	0
[Epoch Data]
   -20.5612	   -21.4844	   -16.8686	    -9.9869	    -7.2174	   -10.3226	    -6.7978	   -15.6097	    -8.2245	    10.7422	
   -20.8130	   -21.7361	   -16.8686	   -10.3226	    -6.9656	   -10.7422	    -6.7978	   -15.8615	    -8.1406	    11.2457	
   -21.4005	   -22.2397	   -17.2882	   -11.0779	    -7.2174	   -11.4136	    -7.2174	   -16.1972	    -8.3923	    11.2457	
   -22.2397	   -22.9950	   -17.9596	   -12.1689	    -7.8888	   -12.4207	    -7.9727	   -16.6168	    -8.8959	    10.9100	
   -23.2468	   -24.0021	   -18.9667	   -13.5117	    -8.8959	   -13.5956	    -8.9798	   -17.1204	    -9.5673	    10.1547	
   -24.4217	   -25.0931	   -19.9738	   -15.1062	   -10.2386	   -14.9384	   -10.0708	   -17.6239	   -10.4904	     9.1476	
   -25.5127	   -26.1002	   -21.0648	   -16.6168	   -11.5814	   -16.1133	   -11.1618	   -18.1274	   -11.3297	     7.8888	
   -26.3519	   -26.8555	   -21.9040	   -17.9596	   -12.8403	   -17.1204	   -12.0850	   -18.4631	   -12.0850	     6.7978	
   -26.8555	   -27.2751	   -22.3236	   -18.9667	   -13.7634	   -17.7078	   -12.6724	   -18.5471	   -12.5885	     5.8746	
   -26.9394	   -27.2751	   -22.4075	   -19.3863	   -14.2670	   -17.8757	   -13.0081	   -18.4631	   -12.7563	     5.3711	
   -26.6037	   -26.7715	   -21.9040	   -19.3863	   -14.2670	   -17.6239	   -12.8403	   -18.0435	   -12.6724	     5.2032	
   -25.9323	   -25.9323	   -21.0648	   -18.8828	   -13.8474	   -17.1204	   -12.3367	   -17.4561	   -12.2528	     5.4550	
   -24.9252	   -24.8413	   -19.8898	   -18.1274	   -13.0920	   -16.3651	   -11.4975	   -16.7847	   -11.6653	     6.0425	
   -23.9182	   -23.6664	   -18.5471	   -17.2043	   -12.0850	   -15.5258	   -10.3226	   -16.0294	   -10.9940	     6.8817	
   -22.9111	   -22.4075	   -17.1204	   -16.1972	   -10.9100	   -14.6866	    -9.0637	   -15.2740	   -10.2386	     7.7209	
   -21.9879	   -21.2326	   -15.6937	   -15.2740	    -9.7351	   -13.9313	    -7.7209	   -14.6027	    -9.6512	     8.5602	
   -21.1487	   -20.2255	   -14.4348	   -14.5187	    -8.6441	   -13.3438	    -6.3782	   -14.0991	    -9.2316	     9.1476	
   -20.4773	   -19.3024	   -13.3438	   -13.8474	    -7.7209	   -12.8403	    -5.1193	   -13.6795	    -8.9798	     9.6512	
   -19.9738	   -18.6310	   -12.4207	   -13.2599	    -6.8817	   -12.5046	    -4.0283	   -13.3438	    -8.9798	     9.8190	
   -19.4702	   -17.9596	   -11.7493	   -12.8403	    -6.2943	   -12.1689	    -3.1052	   -13.1760	    -9.1476	     9.8190	
   -18.9667	   -17.2882	   -11.0779	   -12.3367	    -5.7907	   -11.9171	    -2.3499	   -12.9242	    -9.3994	     9.7351	
   -18.3792	   -16.6168	   -10.5743	   -11.8332	    -5.3711	   -11.4975	    -1.7624	   -12.6724	    -9.7351	     9.5673	
   -17.7078	   -15.7776	    -9.9869	   -11.2457	    -4.9515	   -11.0779	    -1.3428	   -12.3367	    -9.9869	     9.3994	
   -16.8686	   -14.8544	    -9.4833	   -10.4904	    -4.6158	   -10.4904	    -1.0071	   -12.0010	   -10.1547	     9.1476	
   -16.0294	   -13.9313	    -8.9798	    -9.6512	    -4.3640	    -9.9030	    -0.9232	   -11.4975	   -10.1547	     9.0637	
   -15.2740	   -12.9242	    -8.6441	    -8.7280	    -4.1122	    -9.3994	    -1.0910	   -11.0779	   -10.0708	     8.8959	
   -14.6027	   -12.1689	    -8.4763	    -7.8888	    -3.8605	    -8.9798	    -1.3428	   -10.6583	    -9.8190	     8.8120	
   -14.1830	   -11.4975	    -8.4763	    -7.2174	    -3.8605	    -8.7280	    -1.9302	   -10.3226	    -9.5673	     8.7280	
   -14.0152	   -11.1618	    -8.6441	    -6.7978	    -3.8605	    -8.7280	    -2.6016	   -10.1547	    -9.3155	     8.6441	
   -14.0991	   -11.0779	    -9.0637	    -6.6299	    -4.0283	    -8.8959	    -3.4409	   -10.1547	    -9.0637	     8.6441	
   -14.4348	   -11.3297	    -9.7351	    -6.8817	    -4.3640	    -9.3155	    -4.4479	   -10.3226	    -8.8959	     8.6441	
   -15.0223	   -11.8332	   -10.4065	    -7.4692	    -4.6997	    -9.9030	    -5.4550	   -10.6583	    -8.7280	     8.5602	
   -15.7776	   -12.5046	   -11.2457	    -8.2245	    -5.1193	   -10.4904	    -6.4621	   -10.9940	    -8.6441	     8.5602	
   -16.5329	   -13.2599	   -12.0010	    -9.1476	    -5.5389	   -11.1618	    -7.3853	   -11.4975	    -8.6441	     8.6441	
   -17.2043	   -14.0152	   -12.5885	    -9.9030	    -5.7907	   -11.6653	    -8.0566	   -11.9171	    -8.5602	     8.7280	
   -17.7078	   -14.5187	   -12.9242	   -10.4904	    -5.8746	   -11.9171	    -8.5602	   -12.3367	    -8.4763	     8.8120	
   -18.0435	   -14.9384	   -13.0081	   -10.8261	    -5.7907	   -12.0850	    -8.7280	   -12.6724	    -8.3923	     8.8959	
   -18.1274	   -15.1901	   -12.8403	   -10.9940	    -5.5389	   -12.0010	    -8.6441	   -12.8403	    -8.4763	     8.8959	
   -18.0435	   -15.2740	   -12.5046	   -10.9940	    -5.2032	   -11.9171	    -8.2245	   -13.0081	    -8.5602	     8.7280	
   -17.8757	   -15.3580	   -12.0850	   -10.9940	    -4.6997	   -11.7493	    -7.7209	   -13.0081	    -8.8120	     8.3084	
   -17.6239	   -15.3580	   -11.5814	   -10.9940	    -4.1962	   -11.7493	    -7.0496	   -12.9242	    -9.0637	     7.7209	
   -17.3721	   -15.2740	   -11.0779	   -11.0779	    -3.7766	   -11.6653	    -6.2103	   -12.6724	    -9.4833	     6.9656	
   -16.9525	   -15.1062	   -10.5743	   -11.1618	    -3.3569	   -11.6653	    -5.3711	   -12.2528	    -9.7351	     6.2103	
   -16.3651	   -14.9384	   -10.1547	   -11.2457	    -3.0212	   -11.6653	    -4.6158	   -11.7493	    -9.9869	     5.2872	
   -15.7776	   -14.6027	    -9.6512	   -11.2457	    -2.8534	   -11.6653	    -3.9444	   -11.2457	   -10.1547	     4.5319	
   -15.1062	   -14.2670	    -9.3155	   -11.3297	    -2.7695	   -11.6653	    -3.3569	   -10.7422	   -10.2386	     3.7766	
   -14.3509	   -13.7634	    -8.8959	   -11.3297	    -2.7695	   -11.5814	    -2.9373	   -10.3226	   -10.2386	     3.1891	
   -13.4277	   -13.1760	    -8.5602	   -11.2457	    -2.7695	   -11.4975	    -2.6855	    -9.9869	   -10.2386	     2.6855	
   -12.3367	   -12.3367	    -8.1406	   -10.9940	    -2.7695	   -11.3297	    -2.5177	    -9.7351	   -10.1547	     2.3499	
   -11.1618	   -11.4136	    -7.6370	   -10.4904	    -2.6855	   -10.9100	    -2.3499	    -9.4833	   -10.1547	     2.0142	
    -9.9030	   -10.4065	    -7.2174	    -9.8190	    -2.6016	   -10.4904	    -2.2659	    -9.1476	   -10.0708	     1.7624	
    -8.7280	    -9.4833	    -6.7139	    -8.9798	    -2.5177	    -9.8190	    -2.2659	    -8.8959	    -9.9869	     1.5945	
    -7.6370	    -8.6441	    -6.3782	    -7.9727	    -2.5177	    -9.2316	    -2.2659	    -8.5602	    -9.9869	     1.5106	
    -6.7139	    -7.9727	    -6.1264	    -6.9656	    -2.4338	    -8.6441	    -2.1820	    -8.2245	    -9.9030	     1.5945	
    -6.0425	    -7.4692	    -6.0425	    -5.9586	    -2.5177	    -8.0566	    -2.0981	    -7.9727	    -9.7351	     1.7624	
    -5.7068	    -7.3013	    -6.1264	    -5.1193	    -2.6016	    -7.6370	    -1.8463	    -7.7209	    -9.5673	     2.0981	
    -5.7068	    -7.3013	    -6.2943	    -4.4479	    -2.6016	    -7.3853	    -1.4267	    -7.4692	    -9.3994	     2.6016	
    -5.8746	    -7.5531	    -6.5460	    -4.1122	    -2.6855	    -7.2174	    -0.7553	    -7.3853	    -9.1476	     3.1891	
    -6.2103	    -7.8049	    -6.7978	    -3.8605	    -2.6016	    -7.2174	     0.0839	    -7.3013	    -8.8959	     3.8605	
    -6.4621	    -8.1406	    -6.9656	    -3.8605	    -2.3499	    -7.2174	     1.2589	    -7.2174	    -8.6441	     4.5319	
    -6.7139	    -8.3923	    -7.0496	    -3.8605	    -1.8463	    -7.2174	     2.5177	    -7.0496	    -8.3084	     5.2032	
    -6.7139	    -8.4763	    -6.8817	    -4.0283	    -1.2589	    -7.2174	     3.8605	    -6.9656	    -7.8888	     5.7907	
    -6.6299	    -8.4763	    -6.6299	    -4.1962	    -0.6714	    -7.1335	     5.1193	    -6.7978	    -7.5531	     6.2103	
    -6.3782	    -8.3923	    -6.2943	    -4.4479	    -0.0839	    -7.0496	     6.2103	    -6.6299	    -7.3013	     6.2943	
    -6.1264	    -8.3923	    -6.0425	    -4.7836	     0.3357	    -7.0496	     6.9656	    -6.7139	    -7.2174	     6.1264	
    -5.8746	    -8.4763	    -5.8746	    -5.2032	     0.5035	    -7.0496	     7.3013	    -6.9656	    -7.3853	     5.7068	
    -5.7907	    -8.7280	    -5.8746	    -5.6229	     0.2518	    -7.3013	     7.2174	    -7.3853	    -7.7209	     4.9515	
    -5.9586	    -9.0637	    -6.1264	    -6.1264	    -0.4196	    -7.5531	     6.6299	    -8.0566	    -8.3923	     4.0283	
    -6.2943	    -9.6512	    -6.6299	    -6.6299	    -1.2589	    -8.0566	     5.6229	    -8.9798	    -9.2316	     2.9373	
    -6.7978	   -10.3226	    -7.3013	    -7.0496	    -2.3499	    -8.5602	     4.2801	    -9.9030	   -10.1547	     1.9302	
    -7.3853	   -10.9940	    -8.0566	    -7.4692	    -3.5248	    -8.9798	     2.8534	   -10.9100	   -11.0779	     1.0071	
    -7.9727	   -11.6653	    -8.8959	    -7.8049	    -4.5319	    -9.4833	     1.3428	   -11.7493	   -11.9171	     0.4196	
    -8.4763	   -12.1689	    -9.6512	    -8.1406	    -5.2872	    -9.8190	     0.0839	   -12.5885	   -12.6724	     0.0839	
    -8.8959	   -12.6724	   -10.2386	    -8.5602	    -5.6229	   -10.0708	    -1.0071	   -13.2599	   -13.1760	     0.0000	
    -9.1476	   -12.9242	   -10.7422	    -9.0637	    -5.7068	   -10.3226	    -1.7624	   -13.9313	   -13.5956	     0.1678	
    -9.3994	   -13.1760	   -11.0779	    -9.6512	    -5.4550	   -10.6583	    -2.3499	   -14.6027	   -14.0152	     0.5035	
    -9.6512	   -13.2599	   -11.2457	   -10.4065	    -5.0354	   -10.9940	    -2.6016	   -15.2740	   -14.3509	     0.7553	
    -9.9030	   -13.3438	   -11.3297	   -11.3297	    -4.5319	   -11.4136	    -2.7695	   -16.0294	   -14.6027	     1.0071	
   -10.1547	   -13.4277	   -11.3297	   -12.2528	    -3.9444	   -12.0010	    -2.7695	   -16.8686	   -14.9384	     1.0910	
   -10.4904	   -13.4277	   -11.3297	   -13.2599	    -3.3569	   -12.5885	    -2.6855	   -17.6239	   -15.1062	     1.0910	
   -10.7422	   -13.3438	   -11.1618	   -14.1830	    -2.7695	   -13.0920	    -2.5177	   -18.2114	   -15.1901	     0.9232	
   -10.8261	   -13.0920	   -10.9100	   -14.7705	    -2.2659	   -13.5117	    -2.1820	   -18.3792	   -15.0223	     0.7553	
   -10.7422	   -12.6724	   -10.4904	   -15.0223	    -1.6785	   -13.5956	    -1.7624	   -17.9596	   -14.6027	     0.5875	
   -10.4904	   -12.0850	    -9.8190	   -14.8544	    -1.0910	   -13.2599	    -1.1749	   -17.0364	   -13.9313	     0.5035	
    -9.9869	   -11.1618	    -9.0637	   -14.1830	    -0.5035	   -12.6724	    -0.5875	   -15.6097	   -13.0081	     0.5035	
    -9.3994	   -10.2386	    -8.2245	   -13.2599	     0.0839	   -11.7493	     0.0000	   -13.9313	   -12.0010	     0.5035
[truncated: 3,975,445 more chars]
