# Supplementary material for: Task-related functional connectivity in autism spectrum conditions: an EEG study using wavelet transform coherence
Source: Mol Autism. 2013 Jan 12;4:1. doi: 10.1186/2040-2392-4-1 (PMC3558480; doi:10.1186/2040-2392-4-1)
Supplement: Additional file 4 — Raw EEG data for the face task (part 2). [file 2040-2392-4-1-S4.zip › ID26_faces_attending_faces.dat]

[Subject]	
[Date]	03/09/2009
[Time]	18:17:48
[Channels]	10
[Rate]	1000.000000
[Type]	Epoch
[Headers]	Yes
[Points]	401
[Xmin]	0.00000
[Sweeps]	84
[Accepted]	84
[Rejected]	0
[Domain]	Time
[Rows]	Points
[Electrode Labels]
[      P8]	[     TP8]	[      T8]	[      P7]	[     FT8]	[     TP7]	[      F8]	[      T7]	[     FT7]	[      F7]	
[Electrode XUnits]
[ Default]	[ Default]	[ Default]	[ Default]	[ Default]	[ Default]	[ Default]	[ Default]	[ Default]	[ Default]	
[Electrode YUnits]
[ Default]	[ Default]	[ Default]	[ Default]	[ Default]	[ Default]	[ Default]	[ Default]	[ Default]	[ Default]	
[Epoch Header]
[Trial Type]	21
[Accept]	1
[Correct]	0
[RT]	 0.000
[Resp]	0
[Epoch Data]
    -9.6512	    -9.2316	    -6.1264	     7.8049	    -5.1193	    -2.6016	   -14.1830	    -1.2589	    -1.9302	   -15.7776	
    -8.8959	    -8.3084	    -5.7907	     9.7351	    -4.5319	    -1.5106	   -13.1760	    -0.7553	    -1.3428	   -16.1972	
    -7.7209	    -7.0496	    -5.2032	    11.7493	    -3.6087	    -0.3357	   -11.9171	    -0.4196	    -0.6714	   -16.7007	
    -6.2103	    -5.4550	    -4.2801	    13.5117	    -2.5177	     0.5875	   -10.4904	    -0.3357	    -0.1678	   -17.1204	
    -4.4479	    -3.6926	    -3.1891	    14.7705	    -1.1749	     1.1749	    -8.9798	    -0.6714	     0.1678	   -17.5400	
    -2.7695	    -2.0981	    -2.0142	    15.0223	     0.0839	     1.1749	    -7.3853	    -1.5106	     0.2518	   -17.9596	
    -1.1749	    -0.7553	    -0.8392	    14.0991	     1.2589	     0.4196	    -5.7907	    -3.0212	    -0.0839	   -18.7149	
    -0.0839	     0.0839	     0.2518	    11.8332	     2.3499	    -1.1749	    -4.2801	    -5.1193	    -0.8392	   -19.8059	
     0.4196	     0.2518	     1.0071	     8.3923	     3.2730	    -3.4409	    -2.9373	    -7.8049	    -2.1820	   -21.2326	
     0.2518	    -0.3357	     1.5106	     3.9444	     3.9444	    -6.3782	    -1.7624	   -10.5743	    -3.8605	   -22.8271	
    -0.5035	    -1.5945	     1.5106	    -1.1749	     4.2801	    -9.4833	    -1.0071	   -13.3438	    -5.7907	   -24.5895	
    -1.9302	    -3.4409	     1.0910	    -6.3782	     4.3640	   -12.5046	    -0.5875	   -15.6097	    -7.6370	   -26.2680	
    -3.7766	    -5.5389	     0.2518	   -11.4136	     4.0283	   -15.1901	    -0.5035	   -17.1204	    -9.2316	   -27.5269	
    -6.0425	    -7.7209	    -0.8392	   -15.7776	     3.4409	   -17.2882	    -0.8392	   -17.7078	   -10.3226	   -28.4500	
    -8.3923	    -9.9869	    -2.1820	   -19.3024	     2.6016	   -18.7149	    -1.4267	   -17.4561	   -10.9100	   -28.7857	
   -10.7422	   -12.0010	    -3.6087	   -21.9879	     1.5106	   -19.4702	    -2.2659	   -16.5329	   -11.0779	   -28.6179	
   -12.9242	   -13.7634	    -4.9515	   -23.9182	     0.3357	   -19.5541	    -3.4409	   -15.4419	   -10.9940	   -27.9465	
   -14.7705	   -15.2740	    -6.1264	   -25.0931	    -1.0071	   -19.3024	    -4.6997	   -14.5187	   -11.0779	   -27.0233	
   -16.4490	   -16.5329	    -7.2174	   -25.6805	    -2.4338	   -18.8828	    -6.1264	   -13.9313	   -11.4136	   -26.0162	
   -17.7917	   -17.6239	    -8.2245	   -25.8484	    -3.9444	   -18.2953	    -7.7209	   -13.7634	   -12.0850	   -25.0931	
   -18.8828	   -18.5471	    -9.1476	   -25.6805	    -5.4550	   -17.7917	    -9.1476	   -14.0152	   -12.9242	   -24.4217	
   -19.8898	   -19.3863	   -10.1547	   -25.4288	    -6.8817	   -17.4561	   -10.4904	   -14.5187	   -13.9313	   -24.1699	
   -20.7291	   -20.2255	   -11.2457	   -25.0092	    -8.2245	   -17.2043	   -11.4975	   -15.1062	   -14.7705	   -24.1699	
   -21.4844	   -20.9808	   -12.5885	   -24.5895	    -9.4833	   -17.2882	   -12.2528	   -15.6937	   -15.3580	   -24.5056	
   -22.0718	   -21.8201	   -14.0152	   -24.1699	   -10.5743	   -17.4561	   -12.6724	   -16.1972	   -15.6937	   -25.0092	
   -22.6593	   -22.6593	   -15.5258	   -23.7503	   -11.4136	   -17.7078	   -12.7563	   -16.6168	   -15.6937	   -25.5127	
   -22.9111	   -23.2468	   -16.9525	   -23.0789	   -12.0010	   -17.8757	   -12.5046	   -16.7847	   -15.4419	   -25.9323	
   -22.9111	   -23.6664	   -17.9596	   -22.2397	   -12.2528	   -17.8757	   -11.9171	   -16.7847	   -15.1901	   -26.1841	
   -22.4075	   -23.6664	   -18.5471	   -20.9808	   -11.9171	   -17.6239	   -11.2457	   -16.5329	   -14.8544	   -26.2680	
   -21.4844	   -23.3307	   -18.4631	   -19.3863	   -11.0779	   -17.1204	   -10.4904	   -16.0294	   -14.4348	   -26.3519	
   -20.1416	   -22.5754	   -17.8757	   -17.4561	    -9.7351	   -16.3651	    -9.9030	   -15.2740	   -14.0991	   -26.3519	
   -18.5471	   -21.4005	   -16.7007	   -15.4419	    -8.1406	   -15.3580	    -9.4833	   -14.3509	   -13.5956	   -26.3519	
   -16.7007	   -19.9738	   -15.2740	   -13.4277	    -6.3782	   -14.3509	    -9.3155	   -13.3438	   -12.9242	   -26.1841	
   -14.8544	   -18.3792	   -13.6795	   -11.5814	    -4.6997	   -13.3438	    -9.2316	   -12.3367	   -12.0850	   -25.9323	
   -13.0081	   -16.7007	   -12.0850	   -10.2386	    -3.1052	   -12.4207	    -9.2316	   -11.4136	   -11.1618	   -25.3448	
   -11.2457	   -15.0223	   -10.5743	    -9.3155	    -1.8463	   -11.8332	    -8.9798	   -10.7422	   -10.2386	   -24.4217	
    -9.5673	   -13.3438	    -9.3155	    -8.9798	    -0.9232	   -11.4136	    -8.7280	   -10.2386	    -9.3994	   -23.1628	
    -7.8888	   -11.5814	    -8.2245	    -8.9798	    -0.4196	   -11.2457	    -8.3084	   -10.0708	    -8.7280	   -21.4844	
    -6.2103	    -9.9030	    -7.3853	    -9.3155	    -0.3357	   -11.2457	    -7.8888	    -9.9869	    -8.2245	   -19.7220	
    -4.5319	    -8.2245	    -6.7139	    -9.7351	    -0.5035	   -11.2457	    -7.3853	   -10.0708	    -7.9727	   -17.8757	
    -2.8534	    -6.7139	    -6.2943	    -9.9869	    -0.9232	   -11.2457	    -6.9656	   -10.1547	    -7.7209	   -16.1972	
    -1.2589	    -5.2872	    -6.0425	    -9.9869	    -1.5106	   -11.1618	    -6.4621	   -10.1547	    -7.4692	   -14.7705	
     0.0839	    -4.1962	    -5.8746	    -9.7351	    -1.9302	   -10.9100	    -5.9586	    -9.9869	    -7.1335	   -13.8474	
     1.0910	    -3.4409	    -5.9586	    -9.3155	    -2.3499	   -10.7422	    -5.4550	    -9.6512	    -6.7139	   -13.3438	
     1.5106	    -3.1891	    -6.2103	    -8.7280	    -2.6016	   -10.4065	    -4.9515	    -9.3994	    -6.0425	   -13.5956	
     1.5106	    -3.4409	    -6.5460	    -8.1406	    -2.6016	   -10.2386	    -4.4479	    -9.1476	    -5.3711	   -14.4348	
     1.0071	    -4.0283	    -6.8817	    -7.6370	    -2.4338	   -10.1547	    -4.0283	    -8.9798	    -4.6158	   -15.9454	
     0.2518	    -4.8676	    -7.2174	    -7.3013	    -2.0981	   -10.1547	    -3.6926	    -8.9798	    -3.9444	   -18.0435	
    -0.8392	    -5.8746	    -7.6370	    -7.2174	    -1.5106	   -10.4065	    -3.4409	    -9.1476	    -3.5248	   -20.3934	
    -2.2659	    -7.2174	    -8.2245	    -7.3853	    -0.9232	   -10.7422	    -3.3569	    -9.3155	    -3.4409	   -22.8271	
    -4.1122	    -8.8120	    -9.1476	    -7.8888	    -0.5035	   -11.3297	    -3.2730	    -9.6512	    -3.7766	   -25.0092	
    -6.6299	   -10.9940	   -10.7422	    -8.8120	    -0.5875	   -12.0010	    -3.3569	    -9.9030	    -4.6158	   -26.6037	
    -9.7351	   -13.6795	   -13.0081	   -10.0708	    -1.3428	   -12.7563	    -3.5248	   -10.0708	    -5.8746	   -27.4429	
   -13.3438	   -16.8686	   -15.7776	   -11.4975	    -2.7695	   -13.4277	    -3.9444	   -10.0708	    -7.4692	   -27.3590	
   -17.2882	   -20.3094	   -18.7988	   -13.0920	    -4.6997	   -13.9313	    -4.3640	    -9.9030	    -9.0637	   -26.4359	
   -21.1487	   -23.5825	   -21.4005	   -14.6027	    -6.7978	   -14.1830	    -4.7836	    -9.3994	   -10.5743	   -24.8413	
   -24.5895	   -26.2680	   -23.2468	   -15.9454	    -8.8120	   -14.0991	    -5.2032	    -8.7280	   -11.6653	   -22.9111	
   -27.3590	   -28.2822	   -24.0860	   -17.0364	   -10.3226	   -13.7634	    -5.3711	    -7.8049	   -12.2528	   -21.0648	
   -29.2053	   -29.4571	   -24.0021	   -17.7078	   -11.4136	   -13.1760	    -5.3711	    -6.8817	   -12.2528	   -19.4702	
   -30.2963	   -29.7089	   -23.2468	   -18.1274	   -12.0850	   -12.4207	    -5.2032	    -5.8746	   -11.5814	   -18.2114	
   -30.7159	   -29.3732	   -21.9040	   -18.3792	   -12.5885	   -11.7493	    -4.8676	    -5.0354	   -10.4065	   -17.4561	
   -30.6320	   -28.7018	   -20.4773	   -18.6310	   -12.9242	   -11.1618	    -4.4479	    -4.4479	    -8.8120	   -16.8686	
   -30.2124	   -27.8625	   -19.0506	   -18.8828	   -13.3438	   -10.8261	    -4.1962	    -4.1962	    -7.1335	   -16.5329	
   -29.7089	   -27.1072	   -17.7917	   -19.2184	   -13.6795	   -10.8261	    -4.0283	    -4.2801	    -5.5389	   -16.1972	
   -29.0375	   -26.5198	   -16.9525	   -19.6381	   -14.0991	   -10.9100	    -4.0283	    -4.5319	    -4.2801	   -15.9454	
   -28.4500	   -26.2680	   -16.4490	   -20.0577	   -14.3509	   -11.2457	    -4.1962	    -4.9515	    -3.6087	   -15.6937	
   -27.9465	   -26.1841	   -16.3651	   -20.2255	   -14.4348	   -11.4975	    -4.4479	    -5.3711	    -3.2730	   -15.5258	
   -27.6108	   -26.3519	   -16.6168	   -20.2255	   -14.3509	   -11.8332	    -4.9515	    -5.7907	    -3.3569	   -15.6097	
   -27.3590	   -26.6876	   -17.1204	   -19.8898	   -14.0152	   -12.0010	    -5.7068	    -6.1264	    -3.6926	   -15.8615	
   -27.3590	   -27.1912	   -17.8757	   -19.3863	   -13.5117	   -12.2528	    -6.7139	    -6.4621	    -4.3640	   -16.1972	
   -27.5269	   -27.6947	   -18.7149	   -18.7988	   -13.1760	   -12.5885	    -7.9727	    -6.8817	    -5.2872	   -16.6168	
   -27.7786	   -28.1143	   -19.5541	   -18.1274	   -12.8403	   -12.9242	    -9.3155	    -7.3853	    -6.2103	   -16.9525	
   -28.0304	   -28.5339	   -20.2255	   -17.5400	   -12.5046	   -13.2599	   -10.6583	    -8.0566	    -7.2174	   -17.1204	
   -28.1982	   -28.6179	   -20.6451	   -17.0364	   -12.2528	   -13.5956	   -11.9171	    -8.6441	    -7.9727	   -17.0364	
   -28.1982	   -28.5339	   -20.7291	   -16.4490	   -11.8332	   -13.7634	   -12.8403	    -9.1476	    -8.3923	   -16.7847	
   -28.1143	   -28.1982	   -20.5612	   -15.9454	   -11.3297	   -13.8474	   -13.4277	    -9.5673	    -8.4763	   -16.1972	
   -27.6947	   -27.5269	   -19.9738	   -15.3580	   -10.5743	   -13.7634	   -13.7634	    -9.8190	    -8.3923	   -15.5258	
   -26.9394	   -26.5198	   -19.1345	   -14.6866	    -9.6512	   -13.5117	   -13.6795	    -9.9869	    -8.0566	   -14.6866	
   -25.9323	   -25.1770	   -17.8757	   -13.7634	    -8.4763	   -13.0081	   -13.3438	   -10.1547	    -7.6370	   -13.9313	
   -24.4217	   -23.4985	   -16.3651	   -12.6724	    -7.0496	   -12.3367	   -12.6724	   -10.3226	    -7.2174	   -13.1760	
   -22.5754	   -21.5683	   -14.6027	   -11.3297	    -5.5389	   -11.5814	   -11.8332	   -10.5743	    -6.8817	   -12.5885	
   -20.4773	   -19.5541	   -12.7563	    -9.7351	    -3.9444	   -10.6583	   -10.9940	   -10.9100	    -6.7139	   -12.1689	
   -18.1274	   -17.4561	   -10.9100	    -8.0566	    -2.5177	    -9.8190	   -10.3226	   -11.4975	    -6.6299	   -11.8332	
   -15.5258	   -15.3580	    -9.2316	    -6.2103	    -1.3428	    -8.8959	    -9.9030	   -12.0850	    -6.6299	   -11.5814	
   -12.8403	   -13.3438	    -7.6370	    -4.2801	    -0.5035	    -8.0566	    -9.7351	   -12.7563	    -6.7139	   -11.4975	
    -9.9869	   -11.2457	    -6.2103	    -2.1820	     0.0000	    -7.1335	    -9.7351	   -13.3438	    -6.7139	   -11.4975	
    -6.8817	    -9.1476	    -4.7836	     0.3357	     0.4196	    -6.0425	    -9.6512	   -13.6795	    -6.7978	   -11.4975	
    -3.4409	    -6.7978	    -3.3569	     3.2730	     0.8392	    -4.6997	    -9.3155	   -13.6795	    -6.9656	   -11.4975	
     0.1678	    -4.2801	    -1.6785	     6.8817	     1.3428	    -3.0212	    -8.6441	   -13.0081	    -7.2174	   -11.4136	
     3.9444	    -1.5106	     0.2518	    10.9100	     2.0142	    -1.0910	    -7.5531	   -11.8332	    -7.3853	   -11.3297	
     7.7209	     1.4267	     2.4338	    15.1901	     2.8534	     0.9232	    -6.1264	   -10.1547	    -7.3853	   -11.2457	
    11.2457	     4.3640	     4.6997	    19.2184	     3.7766	     2.7695	    -4.3640	    -8.3084	    -7.3013	   -11.3297	
    14.1830	     7.0496	     6.7978	    22.6593	     4.7836	     4.1962	    -2.6016	    -6.4621	    -6.9656	   -11.4975	
    16.1133	     9.0637	     8.5602	    24.8413	     5.5389	     4.7836	    -0.9232	    -4.8676	    -6.5460	   -11.9171	
    16.7007	    10.1547	     9.4833	    25.3448	     6.0425	     4.5319	     0.5035	    -3.7766	    -5.9586	   -12.5885	
    15.7776	     9.9869	     9.3994	    23.9182	     6.2103	     3.3569	     1.5106	    -2.9373	    -5.3711	   -13.5117	
    13.2599	     8.5602	     8.2245	    20.6451	     5.9586	     1.4267	     2.0142	    -2.4338	    -4.7836	   -14.5187	
     9.4833	     5.9586	     6.0425	    15.7776	     5.2872	    -1.0071	     2.0142	    -2.0142	    -4.1122	   -15.5258	
     4.8676	     2.6855	     3.1052	     9.8190	     4.3640	    -3.6926	     1.8463	    -1.8463	    -3.5248	   -16.1972	
    -0.0839	    -1.0910	    -0.1678	     3.1891	     3.1891	    -6.4621	     1.3428	    -1.9302	    -3.1891	   -16.5329	
    -4.9515	    -4.9515	    -3.5248	    -3.6087	     1.8463	    -9.0637	     0.9232	    -2.2659	    -3.1891	   -16.2811	
    -9.2316	    -8.3923	    -6.5460	    -9.9869	     0.5875	   -11.4136	     0.4196	    -2.9373	    -3.4409	   -15.4419	
   -12.7563	   -11.1618	    -8.9798	   -15.5258	    -0.5035	   -13.3438	     0.0000	    -3.6926	    -3.9444	   -14.0991	
   -15.2740	   -13.1760	   -10.6583	   -19.7220	    -1.2589	   -14.6866	    -0.2518	    -4.3640	    -4.6158	   -12.3367	
   -16.6168	   -14.1830	   -11.4136	   -22.4915	    -1.6785	   -15.4419	    -0.5035	    -4.9515	    -5.2872	   -10.4065	
   -16.9525	   -14.2670	   -11.4136	   -23.6664	    -1.7624	   -15.5258	    -0.7553	    -5.2872	    -5.7907	    -8.8120	
   -16.4490	   -13.6795	   -10.7422	   -23.4985	    -1.6785	   -15.1901	    -0.9232	    -5.4550	    -5.9586	    -7.5531	
   -15.1901	   -12.5046	    -9.7351	   -22.1558	    -1.3428	   -14.3509	    -1.0910	    -5.3711	    -5.7907	    -6.7139	
   -13.4277	   -11.0779	    -8.5602	   -20.1416	    -1.0910	   -13.2599	    -1.2589	    -5.1193	    -5.2872	    -6.2103	
   -11.4975	    -9.6512	    -7.4692	   -17.7078	    -0.9232	   -12.0850	    -1.4267	    -4.8676	    -4.4479	    -6.1264	
    -9.6512	    -8.3084	    -6.6299	   -15.3580	    -0.9232	   -10.9940	    -1.6785	    -4.6158	    -3.3569	    -6.2943	
    -8.0566	    -7.3853	    -6.0425	   -13.4277	    -1.1749	   -10.1547	    -2.0142	    -4.6158	    -2.3499	    -6.7139	
    -6.8817	    -6.8817	    -5.7907	   -12.0850	    -1.6785	    -9.5673	    -2.4338	    -4.7836	    -1.5106	    -7.3013	
    -6.2943	    -6.8817	    -5.8746	   -11.4975	    -2.5177	    -9.3155	    -2.9373	    -5.2032	    -0.9232	    -8.0566	
    -6.3782	    -7.3013	    -6.2103	   -11.4136	    -3.3569	    -9.3155	    -3.5248	    -5.7068	    -0.6714	    -8.8120	
    -6.9656	    -8.1406	    -6.7139	   -11.6653	    -4.3640	    -9.3155	    -4.1122	    -6.3782	    -0.8392	    -9.5673	
    -8.1406	    -9.3155	    -7.4692	   -12.0010	    -5.2872	    -9.3994	    -4.6158	    -7.0496	    -1.2589	   -10.0708	
    -9.6512	   -10.8261	    -8.3084	   -12.2528	    -6.1264	    -9.4833	    -5.0354	    -7.5531	    -2.0142	   -10.4065	
   -11.4136	   -12.5046	    -9.1476	   -12.2528	    -6.7139	    -9.3994	    -5.2872	    -7.9727	    -2.9373	   -10.4904	
   -13.1760	   -14.0991	    -9.9030	   -11.9171	    -6.9656	    -9.1476	    -5.2872	    -8.2245	    -3.8605	   -10.4065	
   -14.6866	   -15.4419	   -10.4065	   -11.3297	    -6.7978	    -8.7280	    -4.7836	    -8.2245	    -4.6997	   -10.1547	
   -15.6937	   -16.4490	   -10.5743	   -10.4904	    -6.1264	    -8.1406	    -3.8605	    -7.9727	    -5.4550	    -9.8190	
   -16.1972	   -16.9525	   -10.4904	    -9.3994	    -5.1193	    -7.3853	    -2.3499	    -7.6370	    -6.2943	    -9.3994	
   -16.1133	   -16.9525	    -9.9869	    -8.0566	    -3.6926	    -6.6299	    -0.4196	    -7.3013	    -7.0496	    -8.8959	
   -15.4419	   -16.4490	    -9.2316	    -6.5460	    -2.0981	    -5.7907	     1.8463	    -6.8817	    -7.9727	    -8.3923	
   -14.1830	   -15.5258	    -8.3084	    -4.8676	    -0.3357	    -4.9515	     4.2801	    -6.5460	    -8.8959	    -7.7209	
   -12.5885	   -14.1830	    -7.3013	    -3.0212	     1.5106	    -4.1122	     6.7978	    -6.2943	    -9.7351	    -6.9656	
   -10.5743	   -12.5885	    -6.2943	    -1.1749	     3.1052	    -3.3569	     9.2316	    -6.1264	   -10.3226	    -6.1264	
    -8.4763	   -10.7422	    -5.2872	     0.7553	     4.5319	    -2.6016	    11.2457	    -6.0425	   -10.6583	    -5.2032	
    -6.2943	    -8.8959	    -4.4479	     2.5177	     5.5389	    -2.0142	    12.7563	    -6.0425	   -10.7422	    -4.2801	
    -4.1962	    -7.0496	    -3.7766	     4.1122	     6.2103	    -1.5945	    13.5956	    -6.1264	   -10.4904	    -3.2730	
    -2.3499	    -5.3711	    -3.1891	     5.5389	     6.4621	    -1.3428	    13.6795	    -6.2103	    -9.9869	    -2.4338	
    -0.5875	    -3.8605	    -2.6016	     6.5460	     6.5460	    -1.1749	    13.2599	    -6.3782	    -9.1476	    -1.6785	
     0.7553	    -2.5177	    -1.8463	     7.3853	     6.3782	    -1.1749	    12.5046	    -6.3782	    -8.1406	    -1.1749	
     1.7624	    -1.3428	    -0.9232	     7.8888	     6.2103	    -1.0910	    11.6653	    -6.3782	    -6.7978	    -0.8392	
     2.2659	    -0.5875	     0.2518	     7.9727	     6.2103	    -1.2589	    10.9100	    -6.2943	    -5.2872	    -0.5875	
     2.2659	    -0.2518	     1.5945	     7.3853	     6.2943	    -1.5945	    10.3226	    -6.2943	    -3.7766	    -0.5035	
     1.5106	    -0.4196	     2.8534	     5.9586	     6.4621	    -2.1820	    10.0708	    -6.2943	    -2.2659	    -0.5035	
     0.1678	    -1.1749	     4.0283	     3.8605	     6.7978	    -3.1052	     9.9869	    -6.3782	    -1.2589	    -0.5875	
    -1.7624	    -2.5177	     4.7836	     1.2589	     7.1335	    -4.2801	     9.9030	    -6.5460	    -0.6714	    -0.8392	
    -4.2801	    -4.3640	     5.0354	    -1.6785	     7.6370	    -5.5389	     9.9030	    -6.9656	    -0.9232	    -1.3428	
    -7.0496	    -6.6299	     4.6997	    -4.6158	     8.1406	    -6.7978	     9.9030	    -7.4692	    -1.9302	    -2.0981	
    -9.9030	    -9.0637	     3.7766	    -7.4692	     8.5602	    -8.0566	     9.8190	    -8.1406	    -3.6926	    -3.1052	
   -12.5885	   -11.5814	     2.1820	    -9.9030	     8.8959	    -9.3155	     9.6512	    -8.8959	    -5.8746	    -4.2801	
   -14.9384	   -13.7634	     0.1678	   -12.0010	     8.9798	   -10.4065	     9.4833	    -9.8190	    -8.2245	    -5.6229	
   -16.7847	   -15.4419	    -2.0981	   -13.6795	     8.7280	   -11.3297	     9.3155	   -10.6583	   -10.2386	    -6.8817	
   -17.9596	   -16.6168	    -4.2801	   -14.7705	     8.1406	   -12.1689	     9.2316	   -11.4975	   -11.8332	    -7.8888	
   -18.5471	   -17.1204	    -6.2103	   -15.5258	     7.3853	   -12.8403	     9.1476	   -12.0850	   -12.6724	    -8.5602	
   -18.7149	   -17.0364	    -7.7209	   -15.8615	     6.4621	   -13.3438	     9.1476	   -12.4207	   -12.8403	    -8.7280	
   -18.4631	   -16.6168	    -8.8120	   -16.0294	     5.5389	   -13.5956	     9.0637	   -12.5046	   -12.5046	    -8.3923	
   -17.8757	   -15.8615	    -9.3994	   -16.0294	     4.6997	   -13.8474	     8.9798	   -12.1689	   -11.6653	    -7.8049	
   -17.1204	   -14.9384	    -9.5673	   -15.9454	     3.9444	   -13.8474	     8.7280	   -11.5814	   -10.4904	    -7.0496	
   -16.2811	   -14.0152	    -9.3994	   -15.7776	     3.2730	   -13.7634	     8.1406	   -10.4904	    -9.0637	    -6.2943	
   -15.5258	   -13.2599	    -9.0637	   -15.6097	     2.6855	   -13.4277	     7.1335	    -8.9798	    -7.5531	    -5.6229	
   -15.1062	   -12.7563	    -8.8120	   -15.5258	     2.0981	   -13.0081	     5.7068	    -7.3013	    -5.8746	    -5.2032	
   -14.9384	   -12.6724	    -8.5602	   -15.4419	     1.4267	   -12.5046	     3.8605	    -5.4550	    -4.3640	    -4.9515	
   -15.1062	   -12.9242	    -8.5602	   -15.4419	     0.8392	   -11.9171	     1.6785	    -3.9444	    -3.1891	    -4.8676	
   -15.5258	   -13.5956	    -8.8120	   -15.6097	     0.1678	   -11.4136	    -0.5035	    -2.7695	    -2.3499	    -4.8676	
   -16.1133	   -14.4348	    -9.0637	   -15.9454	    -0.3357	   -10.9940	    -2.5177	    -2.1820	    -2.0142	    -4.9515	
   -16.7007	   -15.2740	    -9.4833	   -16.2811	    -0.8392	   -10.6583	    -4.0283	    -2.0142	    -2.1820	    -5.0354	
   -16.9525	   -16.0294	    -9.8190	   -16.5329	    -1.0910	   -10.3226	    -4.9515	    -2.3499	    -2.6855	    -5.2872	
   -16.9525	   -16.3651	    -9.9869	   -16.5329	    -1.2589	    -9.9869	    -5.1193	    -3.0212	    -3.6087	    -5.6229	
   -16.5329	   -16.4490	   -10.1547	   -16.2811	    -1.3428	    -9.6512	    -4.7836	    -3.9444	    -4.8676	    -6.0425	
   -15.6937	   -16.1133	   -10.2386	   -15.6937	    -1.5106	    -9.3155	    -3.8605	    -5.2032	    -6.3782	    -6.4621	
   -14.6027	   -15.4419	   -10.2386	   -14.7705	    -1.5945	    -8.8959	    -2.6016	    -6.4621	    -7.9727	    -7.1335	
   -13.2599	   -14.4348	   -10.2386	   -13.4277	    -1.8463	    -8.4763	    -1.1749	    -7.8049	    -9.5673	    -7.8049	
   -11.6653	   -13.2599	    -9.9869	   -11.6653	    -2.1820	    -7.9727	     0.3357	    -8.8959	   -11.1618	    -8.5602	
    -9.9030	   -11.9171	    -9.7351	    -9.5673	    -2.6016	    -7.3853	     1.8463	    -9.8190	   -12.5046	    -9.3155	
    -8.1406	   -10.6583	    -9.3994	    -6.9656	    -2.9373	    -6.6299	     3.1891	   -10.3226	   -13.5956	   -10.0708	
    -6.4621	    -9.4833	    -8.8959	    -4.1962	    -3.2730	    -5.7907	     4.1962	   -10.5743	   -14.2670	   -10.6583	
    -4.8676	    -8.5602	    -8.3084	    -1.0910	    -3.2730	    -4.9515	     4.9515	   -10.6583	   -14.2670	   -11.1618	
    -3.3569	    -7.7209	    -7.5531	     2.0142	    -3.0212	    -4.0283	     5.3711	   -10.4904	   -13.4277	   -11.2457	
    -1.8463	    -6.8817	    -6.5460	     5.2032	    -2.2659	    -3.1052	     5.2032	   -10.2386	   -11.7493	   -10.8261	
    -0.4196	    -6.1264	    -5.3711	     8.3084	    -1.4267	    -2.0981	     4.6158	    -9.9030	    -9.2316	    -9.8190	
     1.0071	    -5.2032	    -4.3640	    11.1618	    -0.5875	    -1.1749	     3.5248	    -9.3994	    -6.1264	    -8.1406	
     2.4338	    -4.2801	    -3.5248	    13.5956	     0.0839	    -0.2518	     1.9302	    -8.7280	    -2.7695	    -5.7068	
     3.6926	    -3.2730	    -2.8534	    15.3580	     0.3357	     0.5875	     0.1678	    -7.8888	     0.5875	    -2.6016	
     4.8676	    -2.1820	    -2.4338	    16.4490	     0.3357	     1.4267	    -1.5106	    -6.7139	     3.5248	     0.9232	
     5.7907	    -1.1749	    -2.0981	    16.8686	     0.1678	     2.0981	    -3.0212	    -5.2872	     5.7907	     4.6997	
     6.4621	    -0.2518	    -1.9302	    16.7007	    -0.1678	     2.6855	    -4.1962	    -3.7766	     7.3013	     8.0566	
     6.8817	     0.5035	    -1.8463	    16.1133	    -0.4196	     3.1891	    -5.0354	    -2.3499	     7.7209	    10.6583	
     6.8817	     1.0071	    -1.8463	    15.1901	    -0.5875	     3.5248	    -5.3711	    -1.2589	     7.1335	    12.0010	
     6.5460	     1.0071	    -2.0142	    14.0991	    -0.5875	     3.5248	    -5.2872	    -0.5875	     5.7068	    11.9171	
     5.5389	     0.4196	    -2.5177	    12.6724	    -0.5035	     3.1891	    -4.7836	    -0.4196	     3.5248	    10.4904	
     3.9444	    -0.8392	    -3.1891	    10.7422	    -0.1678	     2.3499	    -3.8605	    -0.5875	     1.0071	     7.9727	
     1.6785	    -2.8534	    -4.1122	     8.2245	     0.1678	     1.0071	    -2.6855	    -1.0071	    -1.7624	     4.7836	
    -1.0910	    -5.4550	    -5.2872	     4.7836	     0.6714	    -0.9232	    -1.1749	    -1.6785	    -4.3640	     1.3428	
    -3.9444	    -8.2245	    -6.4621	     0.4196	     1.2589	    -3.3569	     0.4196	    -2.5177	    -6.6299	    -1.9302	
    -6.6299	   -10.8261	    -7.5531	    -4.5319	     1.7624	    -6.2103	     2.0142	    -3.6087	    -8.3084	    -4.6997	
    -8.7280	   -13.0081	    -8.3923	    -9.7351	     2.2659	    -9.3155	     3.5248	    -4.8676	    -9.3994	    -6.8817	
    -9.9869	   -14.4348	    -8.8959	   -14.7705	     2.7695	   -12.3367	     4.9515	    -6.1264	    -9.9030	    -8.4763	
   -10.4904	   -15.1062	    -9.0637	   -18.9667	     3.1052	   -14.9384	     6.2103	    -7.3013	    -9.9869	    -9.3994	
   -10.1547	   -14.9384	    -8.8120	   -22.0718	     3.4409	   -16.8686	     7.2174	    -8.2245	    -9.5673	    -9.8190	
    -9.2316	   -14.0152	    -8.1406	   -23.7503	     3.8605	   -17.8757	     8.1406	    -8.7280	    -8.8959	    -9.8190	
    -7.7209	   -12.5046	    -7.1335	   -24.1699	     4.4479	   -18.1274	     8.8959	    -8.8120	    -7.9727	    -9.3155	
    -5.8746	   -10.6583	    -5.7068	   -23.4146	     5.1193	   -17.6239	     9.3994	    -8.4763	    -6.7978	    -8.3923	
    -3.7766	    -8.6441	    -4.1122	   -21.9040	     5.7907	   -16.6168	     9.6512	    -7.8049	    -5.6229	    -7.0496	
    -1.7624	    -6.6299	    -2.6016	   -19.7220	     6.4621	   -15.1901	     9.5673	    -6.9656	    -4.3640	    -5.5389	
     0.0839	    -4.8676	    -1.3428	   -17.2882	     6.8817	   -13.5956	     9.2316	    -5.9586	    -3.2730	    -3.9444	
     1.6785	    -3.5248	    -0.5875	   -14.8544	     7.0496	   -12.0010	     8.8120	    -4.9515	    -2.3499	    -2.5177	
     2.8534	    -2.4338	    -0.2518	   -12.6724	     6.9656	   -10.5743	     8.3923	    -3.9444	    -1.5945	    -1.2589	
     3.7766	    -1.7624	    -0.2518	   -10.7422	     6.8817	    -9.3155	     8.0566	    -3.0212	    -1.0910	    -0.2518	
     4.4479	    -1.3428	    -0.4196	    -9.0637	     6.7978	    -8.1406	     7.9727	    -2.0981	    -0.7553	     0.5035	
     4.8676	    -1.0910	    -0.8392	    -7.5531	     6.8817	    -7.1335	     7.9727	    -1.3428	    -0.5875	     1.0910	
     5.0354	    -1.0071	    -1.2589	    -6.2103	     7.0496	    -6.2943	     8.2245	    -0.5875	    -0.5875	     1.5106	
     4.8676	    -1.0910	    -1.8463	    -4.8676	     7.4692	    -5.4550	     8.4763	    -0.0839	    -0.6714	     1.8463	
     4.4479	    -1.2589	    -2.3499	    -3.6087	     8.1406	    -4.6997	     8.8959	     0.3357	    -0.8392	     2.0981	
     3.8605	    -1.5945	    -2.9373	    -2.4338	     8.8120	    -3.9444	     9.3994	     0.6714	    -1.0910	     2.3499	
     3.1891	    -1.9302	    -3.3569	    -1.3428	     9.4833	    -3.2730	     9.9030	     0.8392	    -1.1749	     2.5177	
     2.6855	    -2.2659	    -3.6087	    -0.3357	     9.9869	    -2.6855	    10.3226	     1.0071	    -1.2589	     2.6855	
     2.3499	    -2.4338	    -3.7766	     0.6714	    10.1547	    -2.0981	    10.5743	     1.0910	    -1.1749	     2.9373	
     2.1820	    -2.5177	    -3.7766	     1.6785	     9.9030	    -1.5106	    10.5743	     1.1749	    -0.9232	     3.1891	
     2.2659	    -2.4338	    -3.6087	     2.7695	     9.4833	    -1.0071	    10.4065	     1.2589	    -0.4196	     3.5248	
     2.6016	    -2.1820	    -3.2730	     4.1122	     8.8959	    -0.4196	    10.1547	     1.2589	     0.1678	     3.9444	
     3.2730	    -1.5945	    -2.7695	     5.6229	     8.3923	     0.2518	     9.9869	     1.3428	     1.0071	     4.2801	
     4.3640	    -0.6714	    -2.0142	     7.4692	     7.9727	     0.9232	     9.8190	     1.4267	     2.0142	     4.6997	
     5.9586	     0.6714	    -1.0910	     9.5673	     7.8049	     1.7624	     9.9030	     1.5945	     3.1891	     5.0354	
     7.9727	     2.5177	     0.0000	    12.0010	     7.9727	     2.6016	    10.2386	     1.7624	     4.4479	     5.2872	
    10.4065	     4.7836	     1.3428	    14.4348	     8.3084	     3.5248	    10.8261	     2.0981	     5.7907	     5.3711	
    13.0920	     7.2174	     2.7695	    16.9525	     9.0637	     4.4479	    11.7493	     2.4338	     6.9656	     5.2872	
    15.6937	     9.8190	     4.1962	    19.1345	    10.0708	     5.2032	    12.8403	     2.8534	     8.0566	     5.0354	
    17.9596	    12.1689	     5.6229	    20.8130	    11.4136	     5.7068	    14.1830	     3.3569	     8.7280	     4.5319	
    19.6381	    14.0991	     6.9656	    21.8201	    12.7563	     5.9586	    15.4419	     4.0283	     8.9798	     3.8605	
    20.3094	    15.1901	     7.8049	    21.9040	    14.0152	     5.7907	    16.6168	     4.8676	     8.7280	     3.0212	
    19.8059	    15.1901	     8.1406	    20.8969	    15.0223	     5.2032	    17.3721	     5.6229	     7.8888	     2.1820	
    18.1274	    14.0152	     7.8888	    18.7149	    15.5258	     4.1122	    17.7917	     5.9586	     6.4621	     1.4267	
    15.1901	    11.6653	     6.8817	    15.6097	    15.5258	     2.5177	    17.8757	     5.7907	     4.3640	     0.9232	
    11.4136	     8.3084	     5.3711	    11.7493	    15.1062	     0.5875	    17.5400	     4.9515	     1.8463	     0.8392	
     7.1335	     4.3640	     3.3569	     7.4692	    14.3509	    -1.5106	    17.0364	     3.3569	    -1.0071	     1.1749	
     2.8534	     0.1678	     1.1749	     3.1052	    13.3438	    -3.7766	    16.4490	     1.2589	    -3.7766	     1.7624	
    -1.0910	    -3.8605	    -1.0071	    -1.2589	    12.2528	    -6.0425	    15.9454	    -1.1749	    -6.2103	     2.3499	
    -4.3640	    -7.3853	    -2.9373	    -5.3711	    11.1618	    -8.1406	    15.5258	    -3.7766	    -8.2245	     2.6855	
    -6.7978	   -10.0708	    -4.5319	    -8.9798	    10.1547	    -9.9869	    15.1901	    -6.2943	    -9.7351	     2.7695	
    -8.3923	   -11.8332	    -5.6229	   -12.0850	     9.3155	   -11.5814	    15.0223	    -8.6441	   -10.6583	     2.6016	
    -9.2316	   -12.8403	    -6.2103	   -14.5187	     8.6441	   -12.7563	    14.8544	   -10.4904	   -10.9100	     2.4338	
    -9.7351	   -13.2599	    -6.5460	   -16.1972	     8.2245	   -13.5117	    14.6027	   -11.9171	   -10.6583	     2.2659	
    -9.9869	   -13.3438	    -6.7139	   -17.2882	     7.8049	   -13.8474	    14.2670	   -12.7563	    -9.9030	     2.0142	
   -10.3226	   -13.3438	    -6.8817	   -17.7917	     7.4692	   -14.0152	    13.7634	   -13.1760	    -8.6441	     1.7624	
   -10.8261	   -13.4277	    -7.2174	   -17.8757	     7.0496	   -13.9313	    13.0920	   -13.1760	    -7.0496	     1.3428	
   -11.4975	   -13.6795	    -7.6370	   -17.5400	     6.6299	   -13.6795	    12.1689	   -13.0081	    -5.3711	     0.8392	
   -12.4207	   -14.0152	    -8.2245	   -16.9525	     6.1264	   -13.3438	    11.0779	   -12.7563	    -3.7766	     0.2518	
   -13.5117	   -14.6027	    -8.8959	   -16.1133	     5.6229	   -12.9242	     9.9030	   -12.4207	    -2.5177	    -0.4196	
   -14.6027	   -15.1901	    -9.6512	   -14.9384	     5.2032	   -12.5046	     8.8120	   -12.0850	    -1.7624	    -1.2589	
   -15.6097	   -15.6937	   -10.3226	   -13.5956	     4.7836	   -11.9171	     7.8888	   -11.6653	    -1.7624	    -2.0981	
   -16.4490	   -16.1133	   -10.9940	   -12.0010	     4.4479	   -11.3297	     7.1335	   -11.0779	    -2.4338	    -3.0212	
   -16.8686	   -16.2811	   -11.4136	   -10.3226	     4.2801	   -10.5743	     6.7139	   -10.4065	    -3.5248	    -3.9444	
   -16.8686	   -16.1972	   -11.7493	    -8.5602	     4.2801	    -9.6512	     6.5460	    -9.4833	    -4.8676	    -4.7836	
   -16.4490	   -15.8615	   -11.8332	    -6.8817	     4.5319	    -8.6441	     6.5460	    -8.3923	    -6.1264	    -5.5389	
   -15.7776	   -15.2740	   -11.6653	    -5.2872	     4.9515	    -7.6370	     6.7139	    -7.0496	    -6.9656	    -6.1264	
   -14.7705	   -14.6027	   -11.3297	    -3.8605	     5.6229	    -6.6299	     6.8817	    -5.6229	    -7.3013	    -6.5460	
   -13.5117	   -13.7634	   -10.7422	    -2.5177	     6.3782	    -5.5389	     7.0496	    -4.0283	    -7.0496	    -6.7139	
   -12.0010	   -12.7563	    -9.9869	    -1.0910	     7.3013	    -4.4479	     7.1335	    -2.4338	    -6.2103	    -6.5460	
   -10.2386	   -11.4975	    -8.8959	     0.3357	     8.1406	    -3.1891	     7.1335	    -0.8392	    -5.0354	    -6.1264	
    -8.3084	   -10.0708	    -7.6370	     1.8463	     8.8959	    -1.9302	     6.9656	     0.5875	    -3.6926	    -5.4550	
    -6.3782	    -8.3923	    -6.2943	     3.1052	     9.3155	    -0.6714	     6.7139	     1.9302	    -2.4338	    -4.6997	
    -4.3640	    -6.6299	    -4.8676	     4.0283	     9.3994	     0.2518	     6.2943	     2.9373	    -1.4267	    -3.9444	
    -2.5177	    -4.9515	    -3.5248	     4.3640	     8.9798	     0.9232	     5.8746	     3.5248	    -0.6714	    -3.2730	
    -0.7553	    -3.1891	    -2.0981	     4.1122	     8.3923	     1.2589	     5.2872	     3.8605	    -0.3357	    -2.7695	
     1.0071	    -1.4267	    -0.6714	     3.5248	     7.6370	     1.2589	     4.8676	     3.7766	    -0.3357	    -2.2659	
     2.7695	     0.4196	     0.9232	     2.6016	     6.9656	     0.9232	     4.6997	     3.5248	    -0.5875	    -1.9302	
     4.4479	     2.1820	     2.6016	     1.5106	     6.6299	     0.5035	     4.7836	     3.0212	    -1.1749	    -1.5945	
     6.1264	     3.7766	     4.3640	     0.5875	     6.7139	    -0.1678	     5.2872	     2.2659	    -1.8463	    -1.3428	
     7.8049	     5.3711	     6.1264	    -0.1678	     7.3013	    -0.8392	     6.1264	     1.5106	    -2.5177	    -1.0910	
     9.5673	     6.8817	     7.8049	    -0.7553	     8.2245	    -1.5106	     7.1335	     0.6714	    -3.0212	    -0.8392	
    11.2457	     8.2245	     9.4833	    -1.0071	     9.4833	    -2.0981	     8.2245	    -0.1678	    -3.2730	    -0.5035	
    12.9242	     9.4833	    11.0779	    -1.0071	    10.8261	    -2.5177	     9.3155	    -0.8392	    -2.9373	    -0.2518	
    14.5187	    10.5743	    12.5046	    -0.6714	    12.2528	    -2.8534	    10.3226	    -1.3428	    -2.1820	     0.0839	
    15.9454	    11.4975	    13.5956	     0.0000	    13.5956	    -2.9373	    11.2457	    -1.7624	    -1.0071	     0.4196	
    17.2043	    12.1689	    14.0991	     1.0071	    14.6866	    -2.7695	    12.1689	    -2.0981	     0.2518	     0.9232	
    18.1274	    12.5046	    13.8474	     2.4338	    15.4419	    -2.4338	    13.0081	    -2.4338	     1.5945	     1.5106	
    18.7988	    12.5046	    12.8403	     4.0283	    15.6937	    -1.9302	    13.8474	    -2.6855	     2.7695	     2.0981	
    19.0506	    12.2528	    11.0779	     5.7068	    15.5258	    -1.2589	    14.5187	    -2.9373	     3.8605	     2.8534	
    18.9667	    11.7493	     8.8959	     7.3013	    15.0223	    -0.5035	    15.1901	    -3.2730	     4.7836	     3.5248	
    18.4631	    11.1618	     6.7139	     8.5602	    14.2670	     0.0839	    15.6097	    -3.5248	     5.6229	     4.0283	
    17.5400	    10.4065	     4.6158	     9.1476	    13.4277	     0.3357	    15.7776	    -3.8605	     6.1264	     4.3640	
    16.1133	     9.3155	     2.6855	     9.0637	    12.4207	     0.3357	    15.6097	    -4.0283	     6.2943	     4.3640	
    13.9313	     7.8049	     0.9232	     8.0566	    11.1618	    -0.1678	    15.1062	    -4.1962	     6.0425	     3.9444	
    10.9940	     5.7068	    -0.7553	     6.3782	     9.6512	    -1.0910	    14.0991	    -4.3640	     5.2032	     3.1052	
     7.4692	     2.9373	    -2.4338	     4.1962	     7.8049	    -2.1820	    12.8403	    -4.6158	     3.9444	     1.8463	
     3.3569	    -0.2518	    -4.1962	     1.7624	     5.9586	    -3.4409	    11.4136	    -4.8676	     2.2659	     0.4196	
    -0.7553	    -3.6087	    -5.7907	    -0.6714	     4.1122	    -4.6997	     9.9869	    -5.1193	     0.3357	    -1.0071	
    -4.4479	    -6.6299	    -7.1335	    -3.0212	     2.6855	    -5.7907	     8.6441	    -5.1193	    -1.4267	    -2.3499	
    -7.3853	    -8.9798	    -8.0566	    -5.2032	     1.5945	    -6.8817	     7.5531	    -4.6997	    -2.9373	    -3.3569	
    -9.1476	   -10.4904	    -8.3923	    -7.3013	     1.0910	    -7.8049	     6.7978	    -3.9444	    -3.8605	    -4.1962	
    -9.7351	   -10.9100	    -8.3084	    -9.1476	     1.0910	    -8.5602	     6.4621	    -2.9373	    -4.2801	    -4.7836	
    -9.4833	   -10.5743	    -7.8049	   -10.8261	     1.5106	    -9.0637	     6.6299	    -2.0981	    -4.1122	    -5.2872	
    -8.6441	    -9.6512	    -6.9656	   -12.0850	     2.3499	    -9.3994	     7.1335	    -1.4267	    -3.6087	    -5.7068	
    -7.3853	    -8.3923	    -5.8746	   -12.9242	     3.4409	    -9.4833	     7.9727	    -1.2589	    -2.9373	    -5.9586	
    -6.1264	    -7.1335	    -4.6997	   -13.3438	     4.6997	    -9.3994	     8.8959	    -1.5106	    -2.2659	    -6.1264	
    -5.1193	    -5.9586	    -3.6926	   -13.4277	     5.9586	    -9.1476	     9.8190	    -2.0142	    -1.5945	    -6.1264	
    -4.3640	    -5.1193	    -2.8534	   -13.1760	     7.0496	    -8.8120	    10.4904	    -2.7695	    -1.0910	    -6.0425	
    -4.1122	    -4.6997	    -2.2659	   -12.7563	     8.0566	    -8.4763	    10.8261	    -3.6087	    -0.6714	    -5.7907	
    -4.1962	    -4.6158	    -1.8463	   -12.1689	     8.8120	    -7.9727	    10.9940	    -4.4479	    -0.5035	    -5.4550	
    -4.5319	    -4.9515	    -1.6785	   -11.4975	     9.3994	    -7.4692	    10.9100	    -5.1193	    -0.4196	    -5.0354	
    -4.8676	    -5.2872	    -1.5945	   -10.5743	     9.9030	    -6.7139	    10.7422	    -5.4550	    -0.5875	    -4.6158	
    -4.9515	    -5.6229	    -1.3428	    -9.3994	    10.4065	    -5.7907	    10.6583	    -5.5389	    -0.9232	    -4.2801	
    -4.6997	    -5.6229	    -0.9232	    -7.8049	    10.9100	    -4.6158	    10.6583	    -5.1193	    -1.4267	    -3.7766	
    -3.9444	    -5.2872	    -0.0839	    -5.8746	    11.4975	    -3.0212	    10.8261	    -4.1962	    -1.8463	    -3.2730	
    -2.6855	    -4.4479	     1.1749	    -3.5248	    12.2528	    -1.0910	    11.0779	    -2.8534	    -2.0981	    -2.6016	
    -0.9232	    -3.0212	     2.7695	    -0.7553	    13.0081	     1.0071	    11.5814	    -1.0910	    -1.9302	    -1.6785	
     1.2589	    -1.0910	     4.6997	     2.1820	    13.9313	     3.1891	    12.0850	     0.8392	    -1.2589	    -0.5875	
     3.8605	     1.0910	     6.7978	     5.2872	    14.9384	     5.4550	    12.7563	     2.9373	    -0.0839	     0.7553	
     6.4621	     3.5248	     8.9798	     8.3923	    15.9454	     7.7209	    13.4277	     5.0354	     1.3428	     2.1820	
     9.1476	     5.9586	    11.0779	    11.3297	    16.9525	     9.7351	    14.0991	     7.0496	     3.0212	     3.6087	
    11.5814	     8.1406	    12.8403	    14.1830	    17.9596	    11.5814	    14.6027	     8.8959	     4.6997	     4.9515	
    13.6795	    10.0708	    14.2670	    16.7847	    18.7988	    13.1760	    14.9384	    10.4904	     6.1264	     6.2103	
    15.4419	    11.5814	    15.2740	    19.2184	    19.5541	    14.6027	    15.0223	    11.8332	     7.2174	     7.2174	
    16.8686	    12.8403	    15.7776	    21.2326	    20.2255	    15.7776	    14.9384	    13.0081	     8.0566	     7.9727	
    17.8757	    13.7634	    15.7776	    22.9950	    20.5612	    16.6168	    14.6866	    13.9313	     8.6441	     8.4763	
    18.4631	    14.2670	    15.2740	    24.2538	    20.7291	    17.2043	    14.2670	    14.5187	     9.1476	     8.7280	
    18.6310	    14.4348	    14.3509	    25.2609	    20.6451	    17.5400	    13.8474	    14.9384	     9.8190	     8.8959	
    18.5471	    14.4348	    13.0920	    25.9323	    20.2255	    17.6239	    13.4277	    15.1901	    10.6583	     9.1476	
    18.2114	    14.1830	    11.6653	    26.4359	    19.6381	    17.5400	    13.0920	    15.2740	    11.7493	     9.7351	
    17.8757	    13.9313	    10.3226	    26.6037	    18.8828	    17.3721	    12.7563	    15.2740	    13.0920	    10.5743	
    17.4561	    13.5956	     9.1476	    26.4359	    17.9596	    17.0364	    12.4207	    15.1901	    14.6027	    11.6653	
    17.0364	    13.2599	     8.2245	    25.9323	    17.0364	    16.4490	    12.1689	    15.1062	    16.0294	    12.9242	
    16.6168	    12.9242	     7.7209	    24.7574	    16.1133	    15.6937	    12.0010	    14.9384	    17.3721	    14.1830	
    16.1133	    12.5046	     7.4692	    22.9950	    15.1901	    14.5187	    12.0010	    14.6027	    18.3792	    15.2740	
    15.5258	    12.0850	     7.5531	    20.6451	    14.5187	    13.1760	    12.1689	    14.0991	    18.9667	    16.0294	
    14.9384	    11.5814	     7.9727	    17.7078	    14.0152	    11.4136	    12.5046	    13.5117	    19.1345	    16.3651	
    14.3509	    10.9940	     8.4763	    14.4348	    13.8474	     9.5673	    13.0920	    12.7563	    18.7988	    16.2811	
    13.5956	    10.3226	     9.1476	    11.0779	    14.0152	     7.7209	    13.9313	    11.8332	    17.9596	    16.0294	
    12.8403	     9.5673	     9.7351	     7.8888	    14.5187	     5.9586	    14.7705	    10.7422	    16.7007	    15.7776	
    12.0010	     8.6441	    10.1547	     5.2872	    15.2740	     4.5319	    15.8615	     9.6512	    15.2740	    15.6097	
    11.0779	     7.7209	    10.4065	     3.4409	    16.1133	     3.4409	    16.9525	     8.5602	    13.5956	    15.6097	
    10.1547	     6.8817	    10.3226	     2.3499	    16.7847	     2.8534	    18.2114	     7.4692	    11.9171	    15.7776	
     9.3155	     6.1264	     9.9030	     2.1820	    17.2882	     2.6016	    19.4702	     6.4621	    10.3226	    16.0294	
     8.6441	     5.6229	     9.2316	     2.6016	    17.4561	     2.6855	    20.6451	     5.5389	     8.8120	    16.1133	
     8.0566	     5.3711	     8.2245	     3.4409	    17.0364	     2.9373	    21.5683	     4.6997	     7.5531	    16.0294	
     7.6370	     5.2032	     6.8817	     4.3640	    16.2811	     3.1891	    21.9879	     4.0283	     6.5460	    15.8615	
     7.0496	     5.1193	     5.4550	     5.1193	    15.1062	     3.4409	    21.9879	     3.5248	     5.9586	    15.4419	
     6.2103	     4.9515	     4.1962	     5.4550	    13.8474	     3.6087	    21.4844	     3.1891	     5.7068	    14.9384	
     5.0354	     4.6158	     3.1052	     5.2872	    12.5046	     3.6926	    20.6451	     3.1052	     5.8746	    14.3509	
     3.5248	     4.0283	     2.1820	     4.5319	    11.1618	     3.6926	    19.3863	     3.1891	     6.2943	    13.9313	
     1.5945	     3.1891	     1.5106	     3.4409	     9.9869	     3.6087	    18.0435	     3.6087	     6.7978	    13.5956	
    -0.4196	     2.1820	     0.9232	     2.0142	     8.9798	     3.5248	    16.7007	     4.1122	     7.5531	    13.3438	
    -2.0981	     1.2589	     0.6714	     0.6714	     8.4763	     3.6087	    15.4419	     4.9515	     8.3084	    13.2599	
    -3.1891	     0.7553	     0.7553	    -0.4196	     8.5602	     3.8605	    14.6027	     5.9586	     9.0637	    13.2599	
    -3.2730	     0.8392	     1.5106	    -0.8392	     9.3155	     4.5319	    14.0991	     7.1335	     9.9030	    13.3438	
    -2.5177	     1.5945	     2.8534	    -0.5875	    10.4904	     5.4550	    14.0991	     8.4763	    10.6583	    13.5956	
    -0.8392	     2.9373	     4.6158	     0.4196	    12.0010	     6.8817	    14.5187	    10.0708	    11.4975	    13.9313	
     1.5945	     4.7836	     6.7139	     2.2659	    13.6795	     8.6441	    15.2740	    11.8332	    12.3367	    14.3509	
     4.4479	     6.9656	     8.8959	     4.8676	    15.2740	    10.6583	    16.2811	    13.7634	    13.1760	    14.8544	
     7.6370	     9.3155	    10.9940	     8.0566	    16.7847	    12.9242	    17.4561	    15.7776	    14.0152	    15.4419	
    10.9100	    11.6653	    13.0081	    11.4975	    18.2114	    15.1901	    18.7988	    17.6239	    14.6866	    15.7776	
    14.0991	    14.0152	    14.7705	    15.1901	    19.3863	    17.3721	    20.1416	    19.3024	    15.1901	    16.0294	
    17.2043	    16.1972	    16.3651	    18.6310	    20.3934	    19.3024	    21.3165	    20.4773	    15.5258	    15.9454	
    20.0577	    18.2953	    17.6239	    21.9040	    21.0648	    20.8969	    22.4075	    21.1487	    15.5258	    15.6937	
    22.5754	    20.1416	    18.6310	    24.7574	    21.4844	    22.0718	    23.1628	    21.3165	    15.4419	    15.2740	
    24.9252	    21.8201	    19.3863	    27.2751	    21.5683	    22.9111	    23.5825	    20.8969	    15.1901	    14.8544	
    27.1072	    23.4985	    20.1416	    29.4571	    21.5683	    23.4146	    23.8342	    20.1416	    14.8544	    14.5187	
    29.2053	    25.1770	    20.8130	    31.2195	    21.4844	    23.6664	    23.7503	    19.1345	    14.6866	    14.4348	
    31.3873	    26.9394	    21.7361	    32.5623	    21.4005	    23.9182	    23.4985	    18.0435	    14.6866	    14.6866	
    33.4854	    28.8696	    22.7432	    33.5693	    21.5683	    24.0021	    23.2468	    17.1204	    14.8544	    15.2740	
    35.4156	    30.7159	    23.9182	    34.1568	    21.9040	    24.1699	    22.9950	    16.4490	    15.1901	    16.1972	
    36.9263	    32.2266	    25.0092	    34.4086	    22.4915	    24.2538	    22.7432	    15.9454	    15.6937	    17.2882	
    37.8494	    33.2336	    26.0162	    34.4086	    23.1628	    24.4217	    22.5754	    15.7776	    16.1972	    18.5471	
    38.1012	    33.5693	    26.7715	    34.1568	    24.0860	    24.5056	    22.4915	    15.8615	    16.7007	    19.7220	
    37.6816	    33.2336	    27.2751	    33.7372	    25.0931	    24.5895	    22.6593	    16.1972	    17.2043	    20.8130	
    36.5906	    32.3944	    27.5269	    33.4015	    26.1002	    24.8413	    23.1628	    16.7007	    17.6239	    21.8201	
    35.2478	    31.3034	    27.5269	    33.0658	    27.1912	    25.0931	    24.0021	    17.3721	    17.9596	    22.4915	
    33.8211	    30.0446	    27.4429	    32.8979	    28.1982	    25.5127	    25.0931	    18.0435	    18.2114	    22.9950	
    32.4783	    28.7857	    27.1912	    32.9819	    29.0375	    26.0162	    26.5198	    18.7149	    18.2953	    23.1628	
    31.3034	    27.6108	    26.7715	    33.1497	    29.8767	    26.4359	    28.0304	    19.3024	    18.2953	    23.1628	
    30.3802	    26.5198	    26.2680	    33.4854	    30.5481	    26.8555	    29.6249	    19.7220	    18.1274	    22.9950	
    29.6249	    25.6805	    25.6805	    33.7372	    31.0516	    27.1072	    31.1356	    19.9738	    18.0435	    22.6593	
    29.0375	    24.8413	    25.0092	    33.9890	    31.4713	    27.2751	    32.4783	    20.0577	    18.0435	    22.2397	
    28.3661	    24.0021	    24.2538	    34.0729	    31.7230	    27.2751	    33.5693	    19.8898	    18.1274	    21.7361	
    27.7786	    23.2468	    23.4985	    34.0729	    31.8069	    27.1072	    34.1568	    19.4702	    18.3792	    21.3165	
    27.1072	    22.4075	    22.6593	    33.9050	    31.7230	    26.8555	    34.1568	    18.9667	    18.7988	    20.8130	
    26.4359	    21.6522	    21.7361	    33.6533	    31.3873	    26.6037	    33.4854	    18.2114	    19.1345	    20.3934	
    25.8484	    20.9808	    20.9808	    33.3176	    30.9677	    26.3519	    32.1426	    17.4561	    19.5541	    19.8898	
    25.5127	    20.5612	    20.3934	    32.8979	    30.2963	    26.0162	    30.3802	    16.7007	    19.7220	    19.3024	
    25.3448	    20.3094	    19.9738	    32.3944	    29.6249	    25.6805	    28.2822	    15.9454	    19.5541	    18.7149	
    25.3448	    20.1416	    19.6381	    31.7230	    28.7857	    25.1770	    26.1002	    15.3580	    19.0506	    18.1274	
    25.1770	    20.1416	    19.4702	    30.7999	    27.8625	    24.5056	    24.0860	    15.1062	    18.2953	    17.7078	
    24.7574	    20.1416	    19.3024	    29.5410	    26.8555	    23.4985	    22.2397	    15.1901	    17.3721	    17.5400	
    23.9182	    19.8898	    19.0506	    28.0304	    25.7645	    22.1558	    20.6451	    15.5258	    16.3651	    17.5400	
    22.5754	    19.3863	    18.7149	    26.1841	    24.5895	    20.5612	    19.3863	    16.0294	    15.4419	    17.7078	
    20.7291	    18.6310	    18.2114	    23.7503	    23.3307	    18.5471	    18.4631	    16.2811	    14.5187	    17.8757	
    18.5471	    17.5400	    17.5400	    20.8969	    22.0718	    16.2811	    17.6239	    16.1972	    13.4277	    17.7917	
    16.1133	    16.2811	    16.7847	    17.7078	    20.7291	    13.8474	    16.9525	    15.6097	    12.2528	    17.3721	
    13.6795	    14.8544	    15.9454	    14.3509	    19.3863	    11.3297	    16.3651	    14.6027	    10.8261	    16.3651	
    11.5814	    13.4277	    15.2740	    11.1618	    18.2953	     8.9798	    15.7776	    13.1760	     9.3155	    14.9384	
     9.9030	    12.2528	    14.6866	     8.5602	    17.5400	     7.0496	    15.3580	    11.5814	     7.9727	    13.0920	
     8.9798	    11.3297	    14.4348	     6.7139	    17.2043	     5.6229	    14.9384	     9.9030	     6.7978	    10.9940	
     8.8120	    10.7422	    14.4348	     5.7907	    17.2043	     4.6997	    14.6027	     8.3084	     5.8746	     8.6441	
     9.2316	    10.5743	    14.6866	     5.7907	    17.4561	     4.3640	    14.2670	     6.9656	     5.0354	     6.2943	
    10.2386	    10.7422	    15.1062	     6.2943	    17.8757	     4.4479	    13.7634	     5.7068	     4.2801	     4.0283	
    11.6653	    11.0779	    15.4419	     7.3013	    18.2114	     4.7836	    13.2599	     4.6997	     3.6087	     2.0981	
    13.2599	    11.4975	    15.7776	     8.5602	    18.2953	     5.3711	    12.6724	     4.0283	     2.9373	     0.5035	
    14.8544	    12.0010	    15.8615	     9.9030	    18.2114	     6.2103	    11.9171	     3.6087	     2.3499	    -0.5875	
    16.2811	    12.5046	    15.6097	    11.2457	    17.8757	     7.1335	    11.0779	     3.6087	     1.9302	    -1.2589	
    17.4561	    12.9242	    15.1062	    12.5046	    17.2043	     8.2245	    10.0708	     3.9444	     1.6785	    -1.4267	
    18.1274	    13.0920	    14.1830	    13.5956	    16.1133	     9.3155	     8.9798	     4.6158	     1.3428	    -1.3428	
    18.2114	    12.8403	    12.7563	    14.3509	    14.7705	    10.2386	     7.7209	     5.3711	     0.9232	    -0.9232	
    17.7078	    12.3367	    10.9940	    14.7705	    13.1760	    10.9940	     6.2943	     6.1264	     0.3357	    -0.5035	
    16.7007	    11.4136	     9.0637	    14.6027	    11.4975	    11.4136	     4.7836	     6.7978	    -0.4196	     0.0000	
    15.2740	    10.2386	     7.0496	    14.1830	     9.8190	    11.4975	     3.2730	     7.2174	    -1.1749	     0.4196	
    13.6795	     8.8120	     5.2032	    13.5117	     8.3923	    11.3297	     1.8463	     7.4692	    -1.9302	     0.8392	
    11.9171	     7.3013	     3.6926	    12.9242	     7.1335	    10.9100	     0.7553	     7.5531	    -2.4338	     1.1749	
[Epoch Header]
[Trial Type]	21
[Accept]	1
[Correct]	0
[RT]	 0.000
[Resp]	0
[Epoch Data]
    -3.3569	     2.2659	    -5.7068	     7.6370	    -1.0071	     3.6087	     2.1820	    -0.4196	    -0.4196	    -5.6229	
    -3.1052	     2.5177	    -5.2032	     8.5602	    -0.4196	     3.9444	     3.6087	     0.4196	     0.3357	    -4.9515	
    -3.3569	     2.0981	    -4.8676	     9.1476	    -0.2518	     4.1122	     4.6997	     1.0071	     1.1749	    -4.3640	
    -4.0283	     1.3428	    -4.6997	     9.4833	    -0.4196	     4.1962	     5.5389	     1.4267	     2.0142	    -3.8605	
    -5.0354	     0.3357	    -4.5319	     9.2316	    -0.8392	     4.1122	     5.9586	     1.5106	     2.6855	    -3.5248	
    -6.2943	    -0.7553	    -4.4479	     8.3923	    -1.5945	     3.8605	     6.0425	     1.4267	     3.2730	    -3.2730	
    -7.6370	    -1.9302	    -4.3640	     7.0496	    -2.4338	     3.3569	     5.7907	     1.0071	     3.5248	    -3.2730	
    -9.0637	    -3.1891	    -4.3640	     5.3711	    -3.3569	     2.7695	     5.2032	     0.4196	     3.4409	    -3.6087	
   -10.4904	    -4.3640	    -4.5319	     3.5248	    -4.2801	     2.1820	     4.3640	    -0.4196	     3.1052	    -4.1122	
   -11.7493	    -5.4550	    -4.6997	     1.9302	    -5.1193	     1.5106	     3.2730	    -1.2589	     2.4338	    -4.9515	
   -12.7563	    -6.4621	    -4.8676	     0.6714	    -5.8746	     1.0071	     2.0142	    -2.0142	     1.6785	    -5.8746	
   -13.5117	    -7.3853	    -5.1193	    -0.1678	    -6.4621	     0.7553	     0.7553	    -2.7695	     0.8392	    -6.9656	
   -14.0152	    -8.0566	    -5.2872	    -0.6714	    -6.8817	     0.5035	    -0.3357	    -3.3569	     0.0000	    -7.9727	
   -14.3509	    -8.5602	    -5.5389	    -1.0071	    -7.2174	     0.3357	    -1.2589	    -3.8605	    -0.6714	    -8.8959	
   -14.4348	    -8.8959	    -5.7068	    -1.2589	    -7.3013	     0.0000	    -1.8463	    -4.4479	    -1.3428	    -9.6512	
   -14.2670	    -8.9798	    -5.7907	    -1.6785	    -7.1335	    -0.5035	    -2.1820	    -5.1193	    -1.9302	   -10.3226	
   -13.8474	    -8.7280	    -5.7907	    -2.2659	    -6.7978	    -1.0910	    -2.0981	    -5.8746	    -2.3499	   -10.7422	
   -13.0081	    -8.0566	    -5.6229	    -2.9373	    -6.2103	    -1.9302	    -1.7624	    -6.7139	    -2.7695	   -10.9100	
   -11.9171	    -7.2174	    -5.3711	    -3.6087	    -5.4550	    -2.6855	    -1.1749	    -7.4692	    -2.9373	   -10.7422	
   -10.6583	    -6.0425	    -4.9515	    -4.1122	    -4.6997	    -3.3569	    -0.4196	    -8.1406	    -2.9373	   -10.2386	
    -9.3155	    -4.8676	    -4.6158	    -4.2801	    -3.9444	    -3.9444	     0.5035	    -8.5602	    -2.6016	    -9.4833	
    -8.1406	    -3.8605	    -4.4479	    -4.1122	    -3.6087	    -4.2801	     1.3428	    -8.7280	    -1.9302	    -8.3923	
    -7.3013	    -3.1052	    -4.4479	    -3.5248	    -3.6087	    -4.3640	     2.0981	    -8.6441	    -0.9232	    -7.0496	
    -6.8817	    -2.7695	    -4.8676	    -2.6016	    -4.1122	    -4.1962	     2.6855	    -8.3084	     0.4196	    -5.7068	
    -6.8817	    -2.9373	    -5.4550	    -1.2589	    -5.0354	    -3.7766	     3.0212	    -7.8049	     1.8463	    -4.3640	
    -7.3013	    -3.4409	    -6.1264	     0.4196	    -6.2103	    -3.0212	     3.2730	    -7.1335	     3.1052	    -3.1891	
    -7.8888	    -4.1962	    -6.6299	     2.3499	    -7.3853	    -2.0981	     3.2730	    -6.3782	     4.1962	    -2.2659	
    -8.4763	    -4.9515	    -6.9656	     4.2801	    -8.3084	    -1.0910	     3.2730	    -5.6229	     4.9515	    -1.8463	
    -8.8120	    -5.5389	    -6.7139	     5.8746	    -8.8120	    -0.1678	     3.1052	    -4.8676	     5.4550	    -1.7624	
    -8.8959	    -5.9586	    -6.0425	     6.8817	    -8.6441	     0.5035	     3.1052	    -4.2801	     5.7068	    -2.1820	
    -8.6441	    -6.0425	    -4.9515	     7.0496	    -7.8888	     0.7553	     3.2730	    -3.9444	     5.7068	    -2.8534	
    -8.1406	    -5.7907	    -3.6087	     6.0425	    -6.7139	     0.4196	     3.5248	    -4.1122	     5.5389	    -3.8605	
    -7.3853	    -5.4550	    -2.2659	     3.8605	    -5.2032	    -0.5035	     3.9444	    -4.7836	     5.1193	    -4.9515	
    -6.7978	    -5.1193	    -1.0910	     0.5875	    -3.6926	    -2.0142	     4.3640	    -5.9586	     4.3640	    -6.1264	
    -6.5460	    -4.9515	    -0.3357	    -3.6087	    -2.4338	    -3.9444	     4.5319	    -7.3853	     3.2730	    -7.4692	
    -6.8817	    -5.1193	    -0.0839	    -8.1406	    -1.5945	    -6.2943	     4.5319	    -9.0637	     1.9302	    -8.8120	
    -7.7209	    -5.6229	    -0.3357	   -12.8403	    -1.0910	    -8.7280	     4.3640	   -10.6583	     0.1678	   -10.2386	
    -8.9798	    -6.3782	    -1.1749	   -17.2043	    -1.0071	   -11.0779	     3.8605	   -11.9171	    -1.7624	   -11.7493	
   -10.4904	    -7.3853	    -2.3499	   -21.0648	    -1.4267	   -13.1760	     3.2730	   -12.9242	    -3.7766	   -13.2599	
   -12.0850	    -8.4763	    -3.9444	   -24.2538	    -2.3499	   -15.0223	     2.4338	   -13.5956	    -5.7068	   -14.7705	
   -13.6795	    -9.7351	    -5.9586	   -26.6876	    -3.7766	   -16.6168	     1.4267	   -14.3509	    -7.5531	   -16.1972	
   -15.2740	   -11.1618	    -8.3923	   -28.4500	    -5.7068	   -17.7917	     0.3357	   -15.1901	    -9.1476	   -17.6239	
   -16.7007	   -12.6724	   -11.1618	   -29.4571	    -8.0566	   -18.5471	    -0.7553	   -16.2811	   -10.5743	   -18.9667	
   -18.0435	   -14.0991	   -14.0152	   -29.7928	   -10.4065	   -18.9667	    -1.5945	   -17.4561	   -11.7493	   -20.2255	
   -19.1345	   -15.3580	   -16.7847	   -29.4571	   -12.6724	   -18.9667	    -2.1820	   -18.7149	   -12.7563	   -21.4844	
   -19.8898	   -16.2811	   -19.0506	   -28.4500	   -14.6866	   -18.4631	    -2.5177	   -19.8059	   -13.5117	   -22.5754	
   -20.4773	   -16.7847	   -20.7291	   -26.8555	   -16.2811	   -17.4561	    -2.5177	   -20.8130	   -13.9313	   -23.3307	
   -20.8130	   -16.8686	   -21.5683	   -24.6735	   -17.3721	   -16.1133	    -2.2659	   -21.5683	   -14.0991	   -23.7503	
   -20.8130	   -16.6168	   -21.7361	   -21.9879	   -17.9596	   -14.5187	    -2.0142	   -21.9040	   -13.9313	   -23.5825	
   -20.3934	   -15.8615	   -21.1487	   -18.9667	   -17.9596	   -12.6724	    -1.8463	   -21.8201	   -13.4277	   -22.6593	
   -19.3863	   -14.6027	   -19.8898	   -15.8615	   -17.5400	   -10.7422	    -1.7624	   -21.2326	   -12.6724	   -21.1487	
   -17.8757	   -12.7563	   -18.0435	   -12.6724	   -16.6168	    -8.7280	    -1.9302	   -20.3934	   -11.9171	   -19.1345	
   -15.9454	   -10.5743	   -15.8615	    -9.6512	   -15.4419	    -6.9656	    -2.1820	   -19.3024	   -11.0779	   -17.0364	
   -13.8474	    -8.3084	   -13.5956	    -7.1335	   -14.1830	    -5.4550	    -2.4338	   -18.1274	   -10.5743	   -15.1901	
   -11.8332	    -6.2943	   -11.5814	    -5.1193	   -12.9242	    -4.2801	    -2.7695	   -17.2043	   -10.2386	   -13.9313	
   -10.3226	    -4.8676	    -9.9869	    -3.6926	   -11.7493	    -3.6087	    -2.9373	   -16.6168	   -10.1547	   -13.3438	
    -9.4833	    -4.1962	    -8.9798	    -2.9373	   -10.7422	    -3.3569	    -2.8534	   -16.1972	   -10.1547	   -13.4277	
    -9.3155	    -4.1122	    -8.3923	    -2.6855	    -9.7351	    -3.4409	    -2.4338	   -15.8615	   -10.0708	   -14.0152	
    -9.6512	    -4.6158	    -7.9727	    -2.7695	    -8.7280	    -3.6926	    -1.7624	   -15.4419	    -9.9030	   -14.9384	
   -10.2386	    -5.2032	    -7.7209	    -3.0212	    -7.7209	    -4.0283	    -0.7553	   -14.7705	    -9.6512	   -15.8615	
   -10.9940	    -5.7907	    -7.4692	    -3.2730	    -6.7139	    -4.3640	     0.5035	   -13.7634	    -9.2316	   -16.7007	
   -11.4975	    -6.2943	    -7.1335	    -3.6087	    -5.7068	    -4.5319	     1.9302	   -12.5885	    -9.0637	   -17.1204	
   -11.9171	    -6.5460	    -6.7978	    -3.9444	    -4.9515	    -4.7836	     3.2730	   -11.4136	    -9.0637	   -17.0364	
   -12.1689	    -6.6299	    -6.4621	    -4.6158	    -4.4479	    -5.2032	     4.6158	   -10.5743	    -9.3155	   -16.4490	
   -12.4207	    -6.6299	    -6.2943	    -5.5389	    -4.2801	    -5.7907	     5.7068	   -10.0708	    -9.7351	   -15.3580	
   -12.6724	    -6.7139	    -6.2103	    -6.8817	    -4.2801	    -6.5460	     6.5460	    -9.9869	   -10.2386	   -13.9313	
   -13.0920	    -6.8817	    -6.2103	    -8.4763	    -4.5319	    -7.6370	     7.1335	   -10.1547	   -10.4065	   -12.2528	
   -13.5117	    -7.1335	    -6.3782	   -10.1547	    -5.0354	    -8.7280	     7.3853	   -10.4904	   -10.2386	   -10.6583	
   -13.8474	    -7.3013	    -6.5460	   -11.5814	    -5.5389	    -9.8190	     7.3853	   -10.9100	    -9.4833	    -9.2316	
   -13.9313	    -7.3013	    -6.5460	   -12.5885	    -5.9586	   -10.7422	     7.2174	   -11.2457	    -8.3084	    -7.9727	
   -13.6795	    -7.1335	    -6.3782	   -13.0920	    -6.1264	   -11.3297	     6.9656	   -11.4975	    -6.7139	    -7.0496	
   -13.0081	    -6.5460	    -5.8746	   -13.0920	    -5.8746	   -11.6653	     6.7139	   -11.5814	    -4.8676	    -6.2943	
   -11.7493	    -5.6229	    -4.9515	   -12.5885	    -5.2032	   -11.6653	     6.5460	   -11.4136	    -3.0212	    -5.8746	
   -10.0708	    -4.2801	    -3.7766	   -11.4975	    -4.1122	   -11.3297	     6.6299	   -10.9940	    -1.1749	    -5.7068	
    -7.8888	    -2.6855	    -2.4338	    -9.9869	    -2.6855	   -10.7422	     6.9656	   -10.4065	     0.5875	    -5.7068	
    -5.5389	    -0.9232	    -1.0910	    -7.9727	    -1.1749	    -9.9030	     7.5531	    -9.5673	     2.0142	    -5.8746	
    -3.1891	     0.9232	     0.1678	    -5.7907	     0.4196	    -8.9798	     8.3923	    -8.5602	     3.1891	    -6.1264	
    -0.8392	     2.6016	     1.1749	    -3.5248	     1.8463	    -7.8888	     9.1476	    -7.4692	     3.9444	    -6.4621	
     1.0910	     3.9444	     1.9302	    -1.4267	     3.0212	    -6.9656	     9.9030	    -6.4621	     4.1962	    -6.7139	
     2.5177	     4.7836	     2.1820	     0.0000	     3.7766	    -6.2943	    10.4904	    -5.6229	     3.9444	    -6.9656	
     3.1052	     5.0354	     1.9302	     0.6714	     4.1122	    -5.9586	    10.7422	    -5.2032	     3.2730	    -7.2174	
     2.7695	     4.6997	     1.1749	     0.5035	     3.9444	    -5.9586	    10.6583	    -5.2032	     2.1820	    -7.4692	
     1.5945	     3.6087	     0.0000	    -0.5875	     3.1891	    -6.4621	    10.4065	    -5.7907	     0.7553	    -7.8049	
    -0.3357	     1.9302	    -1.5106	    -2.1820	     2.0142	    -7.2174	     9.9869	    -6.8817	    -0.8392	    -8.1406	
    -2.8534	    -0.0839	    -3.2730	    -4.0283	     0.5875	    -8.0566	     9.4833	    -8.2245	    -2.4338	    -8.5602	
    -5.6229	    -2.2659	    -5.1193	    -5.7068	    -1.0910	    -8.8959	     8.9798	    -9.7351	    -4.0283	    -8.9798	
    -8.3084	    -4.3640	    -6.8817	    -7.0496	    -2.7695	    -9.5673	     8.5602	   -11.0779	    -5.3711	    -9.4833	
   -10.6583	    -6.3782	    -8.3923	    -7.8049	    -4.4479	    -9.9869	     8.0566	   -12.1689	    -6.3782	   -10.0708	
   -12.5885	    -8.1406	    -9.6512	    -7.9727	    -5.8746	    -9.9869	     7.6370	   -12.8403	    -7.0496	   -10.7422	
   -14.0991	    -9.4833	   -10.4904	    -7.4692	    -7.1335	    -9.5673	     7.1335	   -13.0081	    -7.2174	   -11.4975	
   -15.2740	   -10.6583	   -11.0779	    -6.3782	    -8.0566	    -8.8959	     6.6299	   -12.7563	    -7.0496	   -12.3367	
   -16.1972	   -11.4136	   -11.3297	    -4.7836	    -8.6441	    -7.8888	     6.2103	   -12.2528	    -6.5460	   -13.1760	
   -16.9525	   -12.0010	   -11.2457	    -3.0212	    -8.8959	    -6.7978	     5.8746	   -11.5814	    -5.7907	   -14.0152	
   -17.5400	   -12.2528	   -10.9100	    -1.0910	    -8.8120	    -5.7068	     5.7907	   -10.7422	    -4.8676	   -14.6866	
   -17.8757	   -12.2528	   -10.4065	     0.5875	    -8.3923	    -4.6997	     5.7068	   -10.0708	    -4.0283	   -15.1062	
   -17.9596	   -12.0850	    -9.7351	     1.8463	    -7.8049	    -3.9444	     5.7907	    -9.5673	    -3.3569	   -15.3580	
   -17.9596	   -11.7493	    -8.9798	     2.6016	    -7.0496	    -3.5248	     5.7907	    -9.2316	    -3.0212	   -15.1901	
   -17.7078	   -11.4136	    -8.2245	     2.6016	    -6.0425	    -3.4409	     5.8746	    -9.2316	    -2.8534	   -14.6027	
   -17.2882	   -11.0779	    -7.5531	     1.9302	    -4.9515	    -3.6087	     6.0425	    -9.3155	    -2.9373	   -13.7634	
   -16.8686	   -10.8261	    -6.9656	     0.7553	    -3.6087	    -3.9444	     6.3782	    -9.6512	    -3.2730	   -12.7563	
   -16.4490	   -10.5743	    -6.6299	    -0.8392	    -2.3499	    -4.5319	     6.7978	   -10.1547	    -3.5248	   -11.8332	
   -15.8615	   -10.3226	    -6.2943	    -2.6855	    -1.0910	    -5.2872	     7.5531	   -10.6583	    -3.8605	   -10.9100	
   -15.2740	    -9.8190	    -6.2103	    -4.6158	    -0.0839	    -5.9586	     8.3923	   -11.2457	    -4.1122	   -10.1547	
   -14.5187	    -9.2316	    -6.1264	    -6.4621	     0.6714	    -6.6299	     9.3155	   -11.9171	    -4.1962	    -9.4833	
   -13.5117	    -8.2245	    -5.8746	    -8.0566	     1.2589	    -7.2174	    10.2386	   -12.4207	    -4.1962	    -8.8959	
   -12.3367	    -6.9656	    -5.5389	    -9.3994	     1.5945	    -7.6370	    11.0779	   -12.9242	    -4.0283	    -8.3084	
   -10.9940	    -5.5389	    -5.0354	   -10.4065	     1.8463	    -7.8049	    11.7493	   -13.3438	    -3.7766	    -7.8888	
    -9.4833	    -4.1122	    -4.2801	   -10.9100	     2.0142	    -7.7209	    12.2528	   -13.6795	    -3.5248	    -7.6370	
    -8.0566	    -2.6855	    -3.4409	   -10.9100	     2.0142	    -7.4692	    12.3367	   -13.8474	    -3.2730	    -7.3853	
    -6.7139	    -1.3428	    -2.5177	   -10.4065	     2.0142	    -6.8817	    12.2528	   -13.6795	    -3.1052	    -7.3013	
    -5.3711	    -0.1678	    -1.5945	    -9.2316	     1.7624	    -6.0425	    12.0010	   -13.1760	    -2.8534	    -7.2174	
    -4.1962	     0.8392	    -0.7553	    -7.5531	     1.4267	    -5.0354	    11.5814	   -12.3367	    -2.7695	    -7.1335	
    -3.1052	     1.6785	    -0.1678	    -5.3711	     0.9232	    -3.6926	    11.1618	   -11.1618	    -2.7695	    -6.8817	
    -2.2659	     2.4338	     0.1678	    -2.9373	     0.3357	    -2.3499	    10.7422	    -9.7351	    -2.7695	    -6.5460	
    -1.5106	     2.9373	     0.1678	    -0.2518	    -0.4196	    -0.9232	    10.4904	    -8.2245	    -2.6855	    -6.1264	
    -1.0071	     3.3569	    -0.0839	     2.3499	    -1.2589	     0.4196	    10.2386	    -6.6299	    -2.4338	    -5.6229	
    -0.5875	     3.6087	    -0.5035	     4.9515	    -2.0981	     1.6785	    10.2386	    -5.0354	    -1.8463	    -4.9515	
    -0.1678	     3.8605	    -1.0071	     7.3013	    -2.8534	     2.8534	    10.3226	    -3.5248	    -1.0071	    -4.3640	
     0.1678	     4.1122	    -1.3428	     9.4833	    -3.4409	     4.0283	    10.5743	    -2.0142	     0.0000	    -3.6087	
     0.5035	     4.4479	    -1.5106	    11.1618	    -3.6926	     4.9515	    10.9940	    -0.8392	     1.0910	    -2.8534	
     1.0071	     4.8676	    -1.5106	    12.1689	    -3.7766	     5.7068	    11.4975	     0.0839	     2.0981	    -2.1820	
     1.5945	     5.3711	    -1.3428	    12.3367	    -3.5248	     6.0425	    11.9171	     0.5875	     2.9373	    -1.4267	
     2.3499	     5.9586	    -1.0910	    11.6653	    -3.0212	     5.8746	    12.3367	     0.5875	     3.6087	    -0.5875	
     3.1891	     6.7139	    -0.6714	    10.0708	    -2.3499	     5.2032	    12.7563	     0.0839	     4.1122	     0.1678	
     4.1962	     7.5531	     0.0000	     7.9727	    -1.5106	     4.1962	    13.0920	    -0.8392	     4.5319	     1.0910	
     5.2032	     8.5602	     0.7553	     5.6229	    -0.6714	     3.0212	    13.3438	    -1.9302	     4.8676	     2.1820	
     6.2103	     9.7351	     1.6785	     3.4409	     0.0839	     1.9302	    13.5956	    -2.9373	     5.2032	     3.3569	
     7.1335	    10.8261	     2.6855	     1.5945	     0.7553	     0.9232	    13.7634	    -3.8605	     5.6229	     4.6997	
     7.8888	    11.9171	     3.7766	     0.0839	     1.2589	     0.0839	    14.0152	    -4.6158	     6.2103	     6.0425	
     8.3923	    12.7563	     4.8676	    -1.0910	     1.6785	    -0.5875	    14.1830	    -5.2032	     6.7978	     7.3853	
     8.7280	    13.5117	     5.9586	    -2.0142	     2.2659	    -1.1749	    14.5187	    -5.6229	     7.2174	     8.4763	
     8.7280	    14.0152	     7.0496	    -2.8534	     3.0212	    -1.6785	    15.0223	    -6.0425	     7.3013	     9.2316	
     8.5602	    14.2670	     8.0566	    -3.5248	     3.9444	    -2.1820	    15.6097	    -6.2943	     7.1335	     9.4833	
     8.2245	    14.3509	     8.8959	    -4.1122	     5.0354	    -2.4338	    16.3651	    -6.2103	     6.7139	     9.1476	
     7.8049	    14.0991	     9.5673	    -4.3640	     6.2103	    -2.4338	    17.2882	    -5.7068	     6.2943	     8.3923	
     7.3013	    13.7634	     9.9869	    -4.2801	     7.3013	    -2.0981	    18.2114	    -4.6158	     6.1264	     7.2174	
     6.8817	    13.2599	    10.2386	    -3.7766	     8.2245	    -1.3428	    19.2184	    -3.1052	     6.2943	     5.9586	
     6.7139	    12.7563	    10.4065	    -2.6855	     9.1476	    -0.1678	    20.3094	    -1.3428	     6.7978	     4.8676	
     7.0496	    12.5885	    10.4904	    -1.0910	     9.9030	     1.1749	    21.3165	     0.2518	     7.3853	     4.1122	
     7.8888	    12.8403	    10.6583	     0.8392	    10.6583	     2.7695	    22.2397	     1.4267	     7.7209	     3.8605	
     9.3155	    13.5956	    10.9940	     3.0212	    11.3297	     4.2801	    22.8271	     2.0981	     7.8049	     3.8605	
    11.1618	    14.6866	    11.4136	     5.2032	    11.8332	     5.7068	    22.8271	     2.3499	     7.5531	     4.1962	
    13.1760	    16.1133	    11.9171	     7.1335	    12.0010	     6.7978	    22.2397	     2.1820	     6.9656	     4.5319	
    15.0223	    17.5400	    12.3367	     8.6441	    11.6653	     7.6370	    20.8969	     1.8463	     6.2103	     4.8676	
    16.3651	    18.6310	    12.6724	     9.4833	    10.9100	     8.0566	    18.9667	     1.4267	     5.5389	     5.0354	
    16.7847	    19.0506	    12.6724	     9.6512	     9.5673	     8.0566	    16.6168	     0.9232	     5.0354	     5.1193	
    16.0294	    18.5471	    12.1689	     9.2316	     7.8049	     7.8049	    14.1830	     0.5035	     4.8676	     5.2032	
    14.0991	    17.1204	    11.0779	     8.3084	     5.7907	     7.3013	    11.8332	     0.2518	     5.0354	     5.3711	
    11.0779	    14.6866	     9.5673	     7.1335	     3.6087	     6.7978	     9.8190	     0.0839	     5.5389	     5.7907	
     7.4692	    11.6653	     7.8049	     5.8746	     1.5945	     6.4621	     8.3084	     0.0839	     6.3782	     6.4621	
     3.7766	     8.4763	     6.2103	     4.8676	     0.0839	     6.2103	     7.3013	     0.3357	     7.3013	     7.3853	
     0.3357	     5.4550	     4.9515	     4.0283	    -0.9232	     6.1264	     6.9656	     0.5875	     8.2245	     8.2245	
    -2.3499	     2.9373	     4.1122	     3.4409	    -1.2589	     6.1264	     7.1335	     0.9232	     8.8120	     8.8120	
    -4.1962	     1.0071	     3.6087	     3.0212	    -1.1749	     6.0425	     7.7209	     1.0071	     9.0637	     8.8959	
    -5.1193	    -0.1678	     3.4409	     2.6855	    -0.6714	     5.8746	     8.6441	     0.9232	     8.8959	     8.3923	
    -5.2872	    -0.8392	     3.3569	     2.5177	     0.0000	     5.5389	     9.8190	     0.5035	     8.2245	     7.3013	
    -4.6997	    -0.8392	     3.5248	     2.3499	     0.8392	     5.0354	    11.2457	    -0.2518	     7.3013	     5.8746	
    -3.4409	    -0.2518	     3.7766	     2.2659	     1.9302	     4.3640	    13.0081	    -1.1749	     6.1264	     4.2801	
    -1.6785	     0.8392	     4.3640	     2.0981	     3.1891	     3.6926	    14.8544	    -2.2659	     5.0354	     2.8534	
     0.4196	     2.3499	     5.1193	     1.7624	     4.6158	     3.1052	    16.8686	    -3.3569	     4.0283	     1.7624	
     2.5177	     4.0283	     6.0425	     1.5106	     6.0425	     2.5177	    18.7988	    -4.2801	     3.3569	     1.3428	
     4.4479	     5.7068	     6.8817	     1.1749	     7.3853	     2.2659	    20.6451	    -4.8676	     3.1052	     1.5106	
     5.8746	     7.1335	     7.4692	     1.0910	     8.4763	     2.1820	    22.2397	    -5.0354	     3.3569	     2.4338	
     6.7139	     8.1406	     7.8888	     1.2589	     9.3155	     2.5177	    23.4985	    -4.6997	     4.1962	     4.0283	
     6.7139	     8.5602	     7.9727	     1.7624	     9.6512	     3.0212	    24.2538	    -3.9444	     5.3711	     5.9586	
     6.0425	     8.3923	     7.8888	     2.3499	     9.7351	     3.7766	    24.5895	    -2.8534	     6.8817	     8.0566	
     4.7836	     7.7209	     7.5531	     2.8534	     9.4833	     4.6158	    24.4217	    -1.5106	     8.4763	     9.9030	
     3.1891	     6.7139	     7.0496	     3.1891	     8.8959	     5.2032	    23.6664	    -0.1678	     9.8190	    11.3297	
     1.6785	     5.6229	     6.5460	     3.1891	     8.1406	     5.7068	    22.4075	     1.0071	    10.7422	    12.3367	
     0.4196	     4.6997	     6.0425	     2.9373	     7.2174	     5.9586	    20.7291	     2.0142	    11.3297	    12.7563	
    -0.3357	     4.1962	     5.7068	     2.6016	     6.1264	     6.0425	    18.7988	     2.8534	    11.4975	    12.9242	
    -0.5035	     4.0283	     5.4550	     2.3499	     4.9515	     6.1264	    16.8686	     3.4409	    11.3297	    12.9242	
    -0.0839	     4.1962	     5.2032	     2.1820	     3.6926	     6.1264	    15.0223	     3.8605	    11.1618	    12.9242	
     0.6714	     4.6158	     4.9515	     2.2659	     2.4338	     6.1264	    13.5117	     4.0283	    10.9100	    13.0081	
     1.8463	     5.2872	     4.5319	     2.5177	     1.2589	     6.1264	    12.3367	     4.0283	    10.7422	    13.2599	
     3.1891	     6.0425	     4.0283	     3.0212	     0.1678	     6.1264	    11.4975	     3.8605	    10.8261	    13.6795	
     4.5319	     6.7978	     3.5248	     3.7766	    -0.6714	     6.1264	    11.0779	     3.6087	    11.0779	    14.1830	
     5.8746	     7.5531	     2.9373	     4.8676	    -1.0071	     6.2943	    11.0779	     3.4409	    11.4975	    14.8544	
     6.9656	     8.3084	     2.5177	     6.3782	    -1.0071	     6.7139	    11.3297	     3.2730	    12.0850	    15.5258	
     7.8888	     8.8959	     2.1820	     8.1406	    -0.6714	     7.3013	    11.8332	     3.3569	    12.5885	    16.1972	
     8.4763	     9.3994	     2.0142	    10.2386	    -0.0839	     8.1406	    12.5885	     3.6087	    13.0081	    16.8686	
     8.8120	     9.6512	     1.9302	    12.5046	     0.5875	     9.1476	    13.5117	     4.1122	    13.0920	    17.3721	
     8.8959	     9.6512	     2.0142	    14.6866	     1.1749	    10.2386	    14.6027	     4.8676	    12.8403	    17.7078	
     8.8120	     9.5673	     2.0142	    16.7847	     1.7624	    11.2457	    15.6097	     5.7068	    12.4207	    17.9596	
     8.6441	     9.3994	     2.1820	    18.4631	     2.2659	    12.0010	    16.7007	     6.7139	    11.9171	    18.0435	
     8.3923	     9.1476	     2.3499	    19.3863	     2.6855	    12.4207	    17.6239	     7.6370	    11.5814	    17.9596	
     8.1406	     8.8120	     2.6016	    19.3024	     3.1052	    12.2528	    18.4631	     8.3923	    11.5814	    17.7078	
     7.7209	     8.3923	     2.9373	    18.1274	     3.3569	    11.5814	    19.1345	     8.8120	    11.8332	    17.4561	
     7.0496	     7.8888	     3.1891	    15.7776	     3.4409	    10.3226	    19.5541	     8.8120	    12.2528	    17.0364	
     6.2103	     7.3853	     3.5248	    12.6724	     3.4409	     8.6441	    19.7220	     8.4763	    12.6724	    16.5329	
     5.2872	     6.8817	     3.9444	     8.9798	     3.3569	     6.7978	    19.5541	     7.8049	    13.0081	    15.8615	
     4.4479	     6.4621	     4.2801	     5.2872	     3.2730	     4.9515	    19.2184	     6.7978	    13.0920	    15.1901	
     3.8605	     6.2943	     4.6997	     1.8463	     3.1052	     3.2730	    18.8828	     5.5389	    12.9242	    14.1830	
     3.6087	     6.2943	     5.1193	    -1.0910	     2.9373	     1.9302	    18.5471	     4.2801	    12.4207	    13.0920	
     3.7766	     6.4621	     5.5389	    -3.4409	     3.0212	     0.8392	    18.3792	     2.9373	    11.6653	    11.6653	
     4.3640	     6.8817	     5.8746	    -5.2872	     3.2730	    -0.0839	    18.4631	     1.5106	    10.6583	    10.1547	
     5.2872	     7.4692	     6.1264	    -6.4621	     3.7766	    -0.6714	    18.8828	     0.0839	     9.3994	     8.4763	
     6.4621	     8.2245	     6.4621	    -7.3013	     4.3640	    -1.1749	    19.4702	    -1.2589	     7.9727	     6.8817	
     7.8049	     9.1476	     6.7978	    -7.8049	     5.1193	    -1.5945	    20.1416	    -2.5177	     6.4621	     5.4550	
     9.2316	    10.1547	     7.0496	    -8.0566	     5.7068	    -1.9302	    20.7291	    -3.6926	     4.9515	     4.1122	
    10.5743	    11.0779	     7.3853	    -8.0566	     6.2103	    -2.2659	    21.2326	    -4.6997	     3.5248	     3.0212	
    11.8332	    12.0010	     7.6370	    -7.8888	     6.4621	    -2.4338	    21.4005	    -5.5389	     2.3499	     2.1820	
    12.8403	    12.8403	     7.9727	    -7.2174	     6.4621	    -2.4338	    21.2326	    -6.1264	     1.4267	     1.6785	
    13.8474	    13.6795	     8.3084	    -6.0425	     6.3782	    -2.0981	    20.8130	    -6.3782	     0.9232	     1.4267	
    14.9384	    14.6866	     8.8120	    -4.2801	     6.2943	    -1.3428	    20.1416	    -6.2943	     0.8392	     1.5945	
    16.1133	    15.9454	     9.5673	    -1.8463	     6.2943	    -0.1678	    19.2184	    -6.0425	     1.1749	     1.9302	
    17.7078	    17.6239	    10.4904	     1.0910	     6.2103	     1.2589	    18.1274	    -5.5389	     1.6785	     2.4338	
    19.6381	    19.6381	    11.5814	     4.5319	     6.2943	     2.9373	    17.0364	    -5.0354	     2.3499	     3.0212	
    21.9879	    21.9879	    12.9242	     8.2245	     6.3782	     4.6997	    15.8615	    -4.6158	     3.0212	     3.4409	
    24.8413	    24.7574	    14.4348	    12.0010	     6.5460	     6.4621	    14.6866	    -4.1962	     3.5248	     3.6926	
    28.0304	    27.6947	    16.0294	    15.6097	     6.8817	     8.0566	    13.5956	    -3.6926	     4.0283	     3.6926	
    31.4713	    30.7999	    17.7078	    18.7988	     7.3853	     9.4833	    12.6724	    -3.1891	     4.1962	     3.5248	
    34.6603	    33.6533	    19.3024	    21.2326	     7.9727	    10.4904	    11.9171	    -2.3499	     4.1962	     3.1052	
    37.3459	    36.0031	    20.7291	    22.9111	     8.5602	    11.1618	    11.4136	    -1.2589	     3.9444	     2.4338	
    39.0244	    37.5977	    21.7361	    23.6664	     9.0637	    11.3297	    11.0779	     0.0000	     3.3569	     1.6785	
    39.3600	    37.9333	    22.1558	    23.6664	     9.3994	    11.2457	    10.8261	     1.2589	     2.6855	     0.6714	
    38.1012	    37.0102	    21.9040	    23.0789	     9.3155	    10.8261	    10.7422	     2.3499	     2.0142	    -0.3357	
    35.3317	    34.7443	    20.8130	    21.9879	     8.7280	    10.1547	    10.5743	     3.0212	     1.4267	    -1.4267	
    31.3873	    31.3034	    18.8828	    20.3934	     7.7209	     9.1476	    10.4065	     3.1891	     1.0910	    -2.5177	
    26.6037	    27.0233	    16.3651	    18.1274	     6.2943	     7.7209	    10.0708	     2.6016	     0.8392	    -3.3569	
    21.6522	    22.4075	    13.4277	    15.1062	     4.5319	     5.8746	     9.6512	     1.3428	     0.5875	    -4.1122	
    16.8686	    17.8757	    10.2386	    11.4136	     2.6855	     3.5248	     9.0637	    -0.5035	     0.1678	    -4.5319	
    12.5885	    13.5956	     7.2174	     7.3013	     1.0910	     1.0910	     8.5602	    -2.9373	    -0.5035	    -4.7836	
     8.8959	     9.9030	     4.6158	     3.2730	     0.0839	    -1.4267	     8.0566	    -5.4550	    -1.5106	    -4.7836	
     5.7907	     6.7139	     2.6016	    -0.3357	    -0.4196	    -3.5248	     7.8049	    -7.9727	    -2.8534	    -4.2801	
     3.1891	     4.1122	     1.4267	    -3.3569	    -0.2518	    -5.3711	     7.7209	   -10.4065	    -4.2801	    -3.5248	
     1.0071	     1.9302	     0.9232	    -5.7068	     0.2518	    -6.7978	     7.6370	   -12.6724	    -5.8746	    -2.5177	
    -0.9232	     0.2518	     0.8392	    -7.6370	     0.8392	    -8.0566	     7.6370	   -14.7705	    -7.4692	    -1.2589	
    -2.4338	    -1.0910	     0.8392	    -9.2316	     1.0910	    -9.1476	     7.3853	   -16.7847	    -8.8959	    -0.0839	
    -3.7766	    -2.1820	     0.6714	   -10.4065	     0.8392	    -9.9869	     6.8817	   -18.4631	   -10.1547	     1.0071	
    -4.8676	    -2.9373	     0.0839	   -10.9940	     0.0839	   -10.5743	     6.2103	   -19.7220	   -11.1618	     1.9302	
    -5.6229	    -3.5248	    -0.8392	   -11.0779	    -1.1749	   -10.7422	     5.3711	   -20.2255	   -11.7493	     2.6855	
    -6.1264	    -3.8605	    -1.9302	   -10.4065	    -2.7695	   -10.5743	     4.4479	   -19.8898	   -11.9171	     3.1052	
    -6.3782	    -4.0283	    -2.9373	    -9.0637	    -4.3640	    -9.8190	     3.7766	   -18.7988	   -11.7493	     3.2730	
    -6.3782	    -4.0283	    -3.6087	    -7.1335	    -5.7907	    -8.7280	     3.3569	   -16.9525	   -11.1618	     3.1891	
    -6.0425	    -3.7766	    -3.9444	    -4.6997	    -6.7139	    -7.3013	     3.4409	   -14.8544	   -10.3226	     2.7695	
    -5.5389	    -3.3569	    -3.7766	    -2.0142	    -7.1335	    -5.6229	     3.9444	   -12.8403	    -9.3155	     2.2659	
    -4.7836	    -2.6855	    -3.2730	     0.8392	    -6.8817	    -3.9444	     4.7836	   -10.9940	    -8.2245	     1.6785	
    -3.6926	    -1.7624	    -2.2659	     3.5248	    -6.0425	    -2.2659	     6.0425	    -9.5673	    -6.9656	     0.9232	
    -2.3499	    -0.5035	    -0.9232	     5.7068	    -4.6997	    -0.8392	     7.3013	    -8.5602	    -5.6229	     0.2518	
    -0.9232	     0.8392	     0.5035	     7.1335	    -3.1052	     0.2518	     8.3923	    -7.8888	    -4.1122	    -0.3357	
     0.5875	     2.2659	     1.8463	     7.7209	    -1.5106	     0.9232	     9.2316	    -7.5531	    -2.4338	    -0.7553	
     2.0981	     3.6926	     2.9373	     7.3013	    -0.1678	     1.0910	     9.5673	    -7.5531	    -0.5875	    -1.0071	
     3.6087	     5.0354	     3.6087	     6.0425	     0.6714	     0.8392	     9.3155	    -7.7209	     1.1749	    -0.9232	
     5.1193	     6.2943	     3.7766	     4.4479	     0.8392	     0.2518	     8.6441	    -8.0566	     2.8534	    -0.5875	
     6.5460	     7.4692	     3.5248	     2.6855	     0.4196	    -0.4196	     7.7209	    -8.3923	     3.9444	    -0.0839	
     7.8888	     8.6441	     3.1052	     1.1749	    -0.5875	    -1.1749	     6.5460	    -8.5602	     4.2801	     0.4196	
     9.2316	     9.6512	     2.5177	     0.0000	    -1.9302	    -1.7624	     5.4550	    -8.4763	     3.7766	     0.8392	
    10.2386	    10.4904	     1.9302	    -0.7553	    -3.5248	    -2.1820	     4.5319	    -8.3084	     2.3499	     0.9232	
    10.9940	    11.0779	     1.4267	    -1.2589	    -4.8676	    -2.6016	     3.8605	    -7.9727	     0.5875	     0.7553	
    11.2457	    11.3297	     1.0071	    -1.5945	    -5.9586	    -2.8534	     3.5248	    -7.5531	    -1.0910	     0.3357	
    10.9940	    11.2457	     0.7553	    -2.0981	    -6.5460	    -3.2730	     3.6087	    -7.3853	    -2.2659	    -0.0839	
    10.3226	    10.8261	     0.5875	    -2.8534	    -6.6299	    -3.7766	     4.0283	    -7.4692	    -2.8534	    -0.4196	
     9.0637	    10.0708	     0.5035	    -3.8605	    -6.3782	    -4.4479	     4.7836	    -7.9727	    -2.6855	    -0.4196	
     7.3853	     8.9798	     0.4196	    -5.1193	    -5.7068	    -5.0354	     5.7907	    -8.8120	    -2.1820	    -0.1678	
     5.5389	     7.8049	     0.5035	    -6.2103	    -4.7836	    -5.5389	     6.9656	    -9.9030	    -1.4267	     0.2518	
     3.6087	     6.6299	     0.6714	    -6.9656	    -3.6087	    -5.7068	     8.1406	   -10.9100	    -0.6714	     0.6714	
     2.2659	     5.7907	     1.0910	    -7.2174	    -2.3499	    -5.4550	     9.3155	   -11.8332	    -0.0839	     0.9232	
     1.5106	     5.3711	     1.6785	    -7.0496	    -0.9232	    -4.7836	    10.2386	   -12.3367	     0.1678	     0.7553	
     1.5945	     5.5389	     2.4338	    -6.2103	     0.5035	    -3.7766	    10.9100	   -12.3367	     0.0839	     0.3357	
     2.3499	     6.1264	     3.3569	    -4.9515	     1.7624	    -2.4338	    11.0779	   -11.6653	    -0.1678	    -0.5035	
     3.5248	     7.1335	     4.4479	    -3.3569	     2.7695	    -0.8392	    10.7422	   -10.2386	    -0.5875	    -1.3428	
     5.0354	     8.3923	     5.4550	    -1.5106	     3.4409	     0.9232	     9.9869	    -8.2245	    -0.8392	    -2.0142	
     6.4621	     9.6512	     6.4621	     0.3357	     3.6926	     2.5177	     8.7280	    -5.8746	    -0.9232	    -2.4338	
     7.6370	    10.6583	     7.3013	     2.0142	     3.6087	     3.9444	     7.2174	    -3.6087	    -0.6714	    -2.3499	
     8.3084	    11.2457	     7.8049	     3.2730	     3.1052	     4.9515	     5.7907	    -1.5945	    -0.3357	    -2.0142	
     8.5602	    11.4136	     7.8888	     4.1122	     2.3499	     5.5389	     4.5319	    -0.1678	     0.0839	    -1.2589	
     8.2245	    11.0779	     7.7209	     4.6158	     1.4267	     5.7068	     3.6087	     0.6714	     0.5875	    -0.2518	
     7.4692	    10.3226	     7.2174	     4.8676	     0.4196	     5.6229	     3.1052	     0.9232	     0.9232	     1.0071	
     6.4621	     9.2316	     6.5460	     4.9515	    -0.4196	     5.3711	     3.1052	     0.7553	     1.1749	     2.6016	
     5.3711	     8.2245	     5.8746	     4.9515	    -1.0910	     5.0354	     3.5248	     0.2518	     1.1749	     4.1962	
     4.3640	     7.2174	     5.2032	     4.8676	    -1.5106	     4.6158	     4.3640	    -0.4196	     1.0071	     5.7068	
     3.5248	     6.4621	     4.6997	     4.7836	    -1.6785	     4.1122	     5.4550	    -1.0910	     0.7553	     7.0496	
     2.9373	     5.8746	     4.1962	     4.6158	    -1.5106	     3.6926	     6.8817	    -1.8463	     0.3357	     8.0566	
     2.6016	     5.6229	     3.6926	     4.5319	    -1.0910	     3.3569	     8.3084	    -2.5177	    -0.0839	     8.8120	
     2.6016	     5.5389	     3.1891	     4.5319	    -0.4196	     3.1052	     9.8190	    -3.0212	    -0.4196	     9.2316	
     2.8534	     5.6229	     2.6855	     4.7836	     0.2518	     3.1052	    11.1618	    -3.3569	    -0.5035	     9.4833	
     3.1891	     5.7907	     2.1820	     5.4550	     1.0910	     3.3569	    12.3367	    -3.5248	    -0.5035	     9.6512	
     3.6087	     6.1264	     1.9302	     6.4621	     1.9302	     3.9444	    13.3438	    -3.4409	    -0.2518	     9.7351	
     4.1962	     6.5460	     2.0142	     7.8049	     2.7695	     4.7836	    14.0991	    -3.1052	     0.1678	     9.8190	
     4.9515	     7.3013	     2.7695	     9.4833	     3.6087	     5.8746	    14.6027	    -2.6016	     0.7553	     9.8190	
     5.9586	     8.3084	     4.1122	    11.3297	     4.5319	     7.1335	    14.6027	    -1.7624	     1.5106	     9.7351	
     7.3013	     9.7351	     5.9586	    13.0920	     5.3711	     8.4763	    14.2670	    -0.6714	     2.5177	     9.5673	
     8.8120	    11.3297	     8.2245	    14.7705	     5.8746	     9.8190	    13.3438	     0.5875	     3.6926	     9.3994	
    10.4904	    13.1760	    10.4904	    16.1133	     6.1264	    10.9940	    11.9171	     2.0981	     5.0354	     9.3155	
    12.0850	    14.9384	    12.5046	    16.9525	     5.7907	    12.0010	    10.0708	     3.6926	     6.5460	     9.3994	
    13.4277	    16.5329	    14.0152	    17.3721	     5.0354	    12.6724	     7.9727	     5.2032	     8.2245	     9.8190	
    14.4348	    17.6239	    15.0223	    17.2882	     3.9444	    13.0081	     5.7068	     6.3782	     9.7351	    10.4065	
    15.0223	    18.2953	    15.5258	    16.9525	     2.6016	    13.0920	     3.4409	     7.3013	    10.9940	    11.1618	
    15.1062	    18.5471	    15.6097	    16.5329	     1.2589	    13.0081	     1.3428	     7.8049	    11.8332	    12.0010	
    14.8544	    18.3792	    15.3580	    16.1972	     0.0839	    12.5885	    -0.5035	     7.8888	    12.1689	    12.7563	
    14.2670	    17.9596	    14.9384	    16.0294	    -0.9232	    12.1689	    -2.0981	     7.6370	    11.9171	    13.3438	
    13.5117	    17.2882	    14.4348	    16.0294	    -1.4267	    11.5814	    -3.2730	     7.1335	    11.1618	    13.7634	
    12.7563	    16.3651	    13.7634	    15.9454	    -1.6785	    10.9100	    -4.1122	     6.4621	    10.0708	    13.9313	
    11.8332	    15.3580	    13.0081	    15.5258	    -1.5106	    10.0708	    -4.6158	     5.5389	     8.6441	    13.8474	
    10.9940	    14.1830	    12.0850	    14.7705	    -1.0071	     9.2316	    -4.6997	     4.3640	     7.3013	    13.6795	
    10.2386	    12.9242	    11.0779	    13.4277	    -0.2518	     8.1406	    -4.5319	     3.1052	     6.0425	    13.3438	
     9.9030	    11.9171	    10.2386	    11.4136	     0.7553	     6.9656	    -4.0283	     1.5945	     5.0354	    12.9242	
     9.9030	    11.1618	     9.4833	     8.8959	     1.7624	     5.5389	    -3.3569	    -0.1678	     4.1962	    12.3367	
    10.3226	    10.7422	     8.8959	     6.0425	     2.6016	     3.9444	    -2.6016	    -2.0981	     3.6087	    11.6653	
    10.9940	    10.6583	     8.4763	     3.1052	     3.1052	     2.3499	    -1.7624	    -4.1122	     3.1052	    10.8261	
    11.7493	    10.7422	     7.8888	     0.3357	     3.1052	     0.7553	    -1.2589	    -6.0425	     2.6855	     9.8190	
    12.1689	    10.9100	     7.2174	    -2.0981	     2.5177	    -0.6714	    -1.0071	    -7.7209	     2.2659	     8.6441	
    12.4207	    10.9100	     6.3782	    -3.9444	     1.4267	    -1.7624	    -1.0910	    -8.9798	     1.9302	     7.4692	
    12.2528	    10.8261	     5.4550	    -5.2872	     0.0839	    -2.5177	    -1.5106	    -9.6512	     1.5106	     6.3782	
    11.9171	    10.7422	     4.5319	    -6.0425	    -1.4267	    -2.7695	    -2.1820	    -9.8190	     1.0071	     5.3711	
    11.4136	    10.5743	     3.8605	    -6.3782	    -3.0212	    -2.6016	    -3.0212	    -9.6512	     0.3357	     4.5319	
    10.8261	    10.4065	     3.4409	    -6.3782	    -4.4479	    -2.2659	    -3.7766	    -9.2316	    -0.5035	     3.7766	
    10.0708	    10.1547	     3.1891	    -6.2103	    -5.7907	    -1.7624	    -4.3640	    -8.8120	    -1.4267	     3.1891	
     8.9798	     9.7351	     3.1052	    -6.1264	    -6.9656	    -1.2589	    -4.8676	    -8.4763	    -2.3499	     2.6855	
     7.6370	     9.0637	     2.9373	    -6.1264	    -8.0566	    -0.9232	    -5.0354	    -8.1406	    -3.1891	     2.1820	
     6.0425	     8.3084	     2.7695	    -6.3782	    -8.8959	    -0.8392	    -5.0354	    -7.8888	    -3.7766	     1.7624	
     4.5319	     7.5531	     2.5177	    -6.7978	    -9.6512	    -0.9232	    -4.7836	    -7.8888	    -4.0283	     1.4267	
     3.2730	     6.7978	     2.1820	    -7.3853	   -10.1547	    -1.2589	    -4.3640	    -7.9727	    -3.9444	     1.0071	
     2.4338	     6.3782	     1.8463	    -8.0566	   -10.5743	    -1.7624	    -3.6087	    -8.2245	    -3.6926	     0.6714	
     2.0142	     6.1264	     1.5106	    -8.6441	   -10.8261	    -2.4338	    -2.6855	    -8.5602	    -3.2730	     0.2518	
     2.0142	     6.1264	     1.2589	    -8.9798	   -10.9100	    -3.1052	    -1.5106	    -8.9798	    -2.7695	    -0.0839	
     2.5177	     6.4621	     1.1749	    -9.1476	   -10.6583	    -3.6926	     0.0000	    -9.3994	    -2.4338	    -0.4196	
     3.2730	     6.9656	     1.2589	    -9.1476	   -10.1547	    -4.2801	     1.7624	    -9.9869	    -2.2659	    -0.7553	
     4.1962	     7.5531	     1.5945	    -8.9798	    -9.3155	    -4.8676	     3.6087	   -10.6583	    -2.6016	    -1.0910	
     5.1193	     8.0566	     1.9302	    -8.8959	    -8.3084	    -5.3711	     5.5389	   -11.4975	    -3.3569	    -1.5106	
     5.7068	     8.3084	     2.2659	    -8.8120	    -7.1335	    -5.9586	     7.1335	   -12.4207	    -4.6997	    -1.8463	
     5.8746	     8.1406	     2.5177	    -8.8120	    -6.0425	    -6.4621	     8.5602	   -13.3438	    -6.3782	    -2.2659	
     5.6229	     7.5531	     2.5177	    -9.0637	    -5.1193	    -6.9656	     9.5673	   -14.2670	    -8.2245	    -2.7695	
     4.9515	     6.7139	     2.5177	    -9.3155	    -4.4479	    -7.4692	    10.2386	   -15.0223	   -10.0708	    -3.1891	
     4.1122	     5.6229	     2.4338	    -9.5673	    -4.0283	    -7.7209	    10.5743	   -15.6937	   -11.9171	    -3.5248	
     3.2730	     4.6158	     2.5177	    -9.6512	    -3.6926	    -7.8049	    10.6583	   -16.1133	   -13.5117	    -3.6926	
     2.6016	     3.7766	     2.7695	    -9.4833	    -3.4409	    -7.6370	    10.4065	   -16.1972	   -14.9384	    -3.7766	
     2.0981	     3.3569	     3.2730	    -8.9798	    -3.1052	    -7.1335	     9.9030	   -16.0294	   -15.9454	    -3.6926	
     1.9302	     3.2730	     4.0283	    -8.2245	    -2.6016	    -6.2943	     9.1476	   -15.4419	   -16.3651	    -3.4409	
     1.9302	     3.4409	     4.8676	    -7.2174	    -2.0142	    -5.3711	     8.2245	   -14.6866	   -16.3651	    -3.1891	
     2.0142	     3.6926	     5.6229	    -6.1264	    -1.2589	    -4.2801	     7.0496	   -13.8474	   -15.7776	    -3.1052	
     2.0981	     3.8605	     6.1264	    -4.9515	    -0.6714	    -3.2730	     5.8746	   -12.9242	   -14.9384	    -3.1052	
     2.0981	     3.8605	     6.1264	    -3.8605	    -0.2518	    -2.5177	     4.7836	   -12.2528	   -13.9313	    -3.1891	
     2.0142	     3.6926	     5.6229	    -2.8534	     0.0000	    -1.9302	     3.7766	   -11.6653	   -12.9242	    -3.4409	
     1.8463	     3.3569	     4.6158	    -1.8463	    -0.0839	    -1.5945	     2.9373	   -11.1618	   -12.0010	    -3.7766	
     1.7624	     3.0212	     3.4409	    -0.8392	    -0.3357	    -1.4267	     2.2659	   -10.8261	   -10.9940	    -4.1122	
     1.7624	     2.7695	     2.1820	     0.3357	    -0.7553	    -1.2589	     1.8463	   -10.5743	    -9.9030	    -4.4479	
     2.0142	     2.8534	     1.1749	     1.7624	    -1.1749	    -0.9232	     1.5945	   -10.1547	    -8.8120	    -4.6158	
     2.3499	     3.1052	     0.5035	     3.6087	    -1.5945	    -0.4196	     1.5945	    -9.6512	    -7.5531	    -4.6997	
     2.9373	     3.6926	     0.2518	     5.5389	    -1.8463	     0.4196	     1.8463	    -8.9798	    -6.2943	    -4.5319	
     3.6926	     4.4479	     0.3357	     7.4692	    -2.0142	     1.2589	     2.2659	    -8.3084	    -5.0354	    -4.1122	
     4.7836	     5.5389	     0.7553	     8.8959	    -1.9302	     2.0981	     2.7695	    -7.7209	    -3.8605	    -3.3569	
     5.9586	     6.7139	     1.5106	     9.5673	    -1.7624	     2.5177	     3.3569	    -7.2174	    -2.8534	    -2.2659	
     7.3853	     8.0566	     2.5177	     9.3994	    -1.4267	     2.6855	     3.7766	    -6.6299	    -2.0142	    -0.9232	
     9.0637	     9.6512	     3.8605	     8.4763	    -0.9232	     2.4338	     4.1962	    -5.9586	    -1.2589	     0.6714	
    10.9940	    11.3297	     5.5389	     7.0496	    -0.2518	     2.0142	     4.5319	    -5.1193	    -0.5035	     2.2659	
    13.1760	    13.2599	     7.5531	     5.3711	     0.6714	     1.5106	     4.9515	    -3.9444	     0.1678	     3.8605	
    15.6097	    15.4419	     9.8190	     3.8605	     1.9302	     1.0910	     5.5389	    -2.7695	     0.7553	     5.2032	
    18.0435	    17.6239	    12.2528	     2.6016	     3.2730	     0.7553	     6.2103	    -1.5106	     1.1749	     6.2943	
    20.4773	    19.8059	    14.6866	     1.6785	     4.6997	     0.5875	     7.1335	    -0.5875	     1.5106	     7.1335	
    22.4915	    21.7361	    16.8686	     1.0910	     6.0425	     0.6714	     7.9727	     0.0839	     1.5945	     7.5531	
    23.9182	    23.2468	    18.5471	     0.5035	     7.1335	     0.7553	     8.8120	     0.3357	     1.7624	     7.8049	
    24.5056	    23.9182	    19.4702	    -0.1678	     7.7209	     0.7553	     9.3994	     0.1678	     1.9302	     7.8888	
    24.0021	    23.6664	    19.4702	    -1.0910	     7.7209	     0.5875	     9.6512	    -0.5035	     2.3499	     7.8049	
    22.4075	    22.3236	    18.3792	    -2.5177	     7.0496	     0.1678	     9.5673	    -1.5945	     2.8534	     7.5531	
    19.8898	    20.1416	    16.4490	    -4.3640	     5.6229	    -0.5875	     9.1476	    -3.1891	     3.1891	     7.0496	
    16.8686	    17.3721	    13.7634	    -6.5460	     3.6926	    -1.6785	     8.3923	    -5.0354	     3.1891	     6.1264	
    13.5117	    14.2670	    10.5743	    -8.9798	     1.4267	    -3.0212	     7.5531	    -7.0496	     2.7695	     4.8676	
    10.2386	    11.0779	     7.3853	   -11.4975	    -1.0071	    -4.6158	     6.7139	    -9.1476	     1.8463	     3.3569	
     7.0496	     8.0566	     4.3640	   -13.9313	    -3.2730	    -6.2103	     5.9586	   -11.0779	     0.4196	     1.8463	
     4.1962	     5.2032	     1.6785	   -16.1972	    -5.4550	    -7.9727	     5.2032	   -12.9242	    -1.2589	     0.5035	
     1.5106	     2.5177	    -0.5875	   -18.2114	    -7.4692	    -9.6512	     4.5319	   -14.5187	    -3.1052	    -0.6714	
    -1.0910	     0.0839	    -2.4338	   -19.8059	    -9.2316	   -11.1618	     3.8605	   -15.9454	    -5.1193	    -1.5945	
    -3.3569	    -2.1820	    -4.0283	   -21.0648	   -10.9100	   -12.5885	     3.1891	   -17.1204	    -7.0496	    -2.3499	
    -5.5389	    -4.1962	    -5.2872	   -21.9879	   -12.4207	   -13.6795	     2.5177	   -18.0435	    -8.8959	    -3.0212	
    -7.3013	    -5.9586	    -6.2943	   -22.5754	   -13.7634	   -14.6027	     1.9302	   -18.7149	   -10.6583	    -3.5248	
    -8.8120	    -7.3853	    -6.9656	   -22.7432	   -14.8544	   -15.1901	     1.3428	   -19.1345	   -12.0850	    -3.9444	
    -9.7351	    -8.3923	    -7.3013	   -22.5754	   -15.6097	   -15.5258	     0.8392	   -19.3024	   -13.3438	    -4.1962	
   -10.1547	    -8.8959	    -7.3853	   -22.0718	   -16.0294	   -15.6097	     0.3357	   -19.3024	   -14.1830	    -4.1962	
    -9.9869	    -8.8120	    -7.2174	   -21.2326	   -16.1133	   -15.4419	    -0.1678	   -19.1345	   -14.7705	    -4.0283	
    -8.9798	    -8.1406	    -6.8817	   -19.9738	   -15.7776	   -15.0223	    -0.7553	   -18.7988	   -14.9384	    -3.7766	
    -7.3013	    -6.8817	    -6.2943	   -18.3792	   -14.9384	   -14.3509	    -1.3428	   -18.2953	   -14.7705	    -3.6087	
    -5.0354	    -5.0354	    -5.5389	   -16.3651	   -13.8474	   -13.3438	    -1.9302	   -17.6239	   -14.5187	    -3.6087	
    -2.3499	    -2.7695	    -4.5319	   -14.1830	   -12.4207	   -12.0850	    -2.2659	   -16.8686	   -14.1830	    -3.7766	
     0.4196	    -0.3357	    -3.3569	   -11.8332	   -10.9100	   -10.6583	    -2.5177	   -16.0294	   -13.9313	    -4.2801	
     2.9373	     1.9302	    -2.1820	    -9.4833	    -9.3155	    -9.2316	    -2.5177	   -15.1062	   -13.8474	    -5.0354	
     4.6997	     3.6926	    -1.0910	    -7.5531	    -7.8888	    -7.8888	    -2.3499	   -14.1830	   -14.0152	    -6.0425	
     5.3711	     4.7836	    -0.2518	    -6.1264	    -6.5460	    -6.7978	    -2.0981	   -13.3438	   -14.4348	    -7.0496	
     4.9515	     5.0354	     0.3357	    -5.3711	    -5.5389	    -6.2103	    -2.0142	   -12.6724	   -14.8544	    -7.9727	
     3.6087	     4.6158	     0.5875	    -5.5389	    -4.6997	    -6.2103	    -2.0142	   -12.1689	   -15.1901	    -8.6441	
     1.6785	     3.8605	     0.7553	    -6.3782	    -4.1122	    -6.6299	    -2.0981	   -11.9171	   -15.1901	    -8.8959	
    -0.5875	     2.8534	     0.8392	    -7.7209	    -3.6926	    -7.5531	    -2.3499	   -11.7493	   -14.7705	    -8.6441	
    -2.7695	     1.8463	     0.8392	    -9.3994	    -3.4409	    -8.5602	    -2.5177	   -11.6653	   -13.7634	    -7.8049	
    -4.6997	     1.0071	     0.8392	   -10.9100	    -3.3569	    -9.4833	    -2.6016	   -11.4975	   -12.3367	    -6.5460	
    -6.2103	     0.4196	     0.6714	   -12.1689	    -3.4409	   -10.1547	    -2.6855	   -11.1618	   -10.5743	    -4.9515	
    -7.3853	    -0.0839	     0.5035	   -12.8403	    -3.6926	   -10.4065	    -2.6016	   -10.7422	    -8.7280	    -3.1891	
    -8.0566	    -0.3357	     0.1678	   -12.9242	    -4.0283	   -10.2386	    -2.5177	   -10.1547	    -7.0496	    -1.5106	
    -8.4763	    -0.5875	    -0.3357	   -12.4207	    -4.4479	    -9.6512	    -2.3499	    -9.5673	    -5.4550	     0.0000	
    -8.5602	    -0.8392	    -1.0071	   -11.4136	    -4.7836	    -8.6441	    -2.1820	    -8.9798	    -4.1122	     1.0910	
    -8.5602	    -1.1749	    -1.7624	    -9.9869	    -5.1193	    -7.3853	    -1.9302	    -8.4763	    -3.1052	     1.7624	
    -8.4763	    -1.5106	    -2.6855	    -8.2245	    -5.3711	    -6.0425	    -1.5945	    -8.0566	    -2.1820	     2.0981	
    -8.3084	    -1.8463	    -3.6087	    -6.1264	    -5.4550	    -4.6158	    -1.0910	    -7.7209	    -1.5106	     2.0981	
    -8.0566	    -2.2659	    -4.4479	    -3.8605	    -5.3711	    -3.1891	    -0.4196	    -7.4692	    -0.9232	     1.8463	
    -7.6370	    -2.4338	    -5.2872	    -1.3428	    -5.0354	    -1.7624	     0.5035	    -7.3013	    -0.5035	     1.6785	
    -6.9656	    -2.5177	    -5.8746	     1.1749	    -4.5319	    -0.5035	     1.5106	    -6.9656	    -0.2518	     1.5106	
    -6.2103	    -2.4338	    -6.2103	     3.6926	    -3.8605	     0.6714	     2.6855	    -6.6299	    -0.2518	     1.5945	
    -5.2032	    -2.0981	    -6.2943	     5.8746	    -3.1891	     1.5106	     3.8605	    -6.1264	    -0.4196	     1.8463	
    -4.2801	    -1.6785	    -6.2103	     7.4692	    -2.6016	     1.9302	     4.7836	    -5.7068	    -0.6714	     2.4338	
    -3.4409	    -1.2589	    -5.9586	     8.1406	    -2.3499	     1.9302	     5.2872	    -5.3711	    -1.0071	     3.1891	
    -3.0212	    -1.0071	    -5.6229	     7.7209	    -2.5177	     1.2589	     5.2032	    -5.2872	    -1.4267	     3.8605	
[Epoch Header]
[Trial Type]	21
[Accept]	1
[Correct]	0
[RT]	 0.000
[Resp]	0
[Epoch Data]
   -31.3873	   -30.3802	   -27.0233	   -13.4277	   -26.3519	    -9.8190	   -25.4288	    -6.6299	    -4.3640	     0.5035	
   -32.4783	   -30.5481	   -26.9394	   -15.8615	   -25.9323	   -10.9940	   -24.3378	    -7.4692	    -4.4479	     0.1678	
   -33.4854	   -30.5481	   -26.6876	   -18.2114	   -25.3448	   -12.1689	   -23.0789	    -8.3923	    -4.8676	    -0.3357	
   -34.4925	   -30.7159	   -26.6037	   -20.3094	   -24.7574	   -13.3438	   -21.8201	    -9.2316	    -5.7068	    -0.7553	
   -35.5835	   -30.9677	   -26.7715	   -22.0718	   -24.4217	   -14.4348	   -20.6451	    -9.9869	    -6.7978	    -1.2589	
   -36.7584	   -31.6391	   -27.3590	   -23.4985	   -24.4217	   -15.3580	   -19.7220	   -10.5743	    -8.0566	    -1.6785	
   -38.1012	   -32.5623	   -28.1982	   -24.6735	   -24.8413	   -16.1972	   -19.3024	   -10.9940	    -9.3155	    -2.0981	
   -39.4440	   -33.7372	   -29.3732	   -25.5966	   -25.8484	   -17.0364	   -19.4702	   -11.2457	   -10.3226	    -2.5177	
   -40.9546	   -35.3317	   -30.7159	   -26.3519	   -27.2751	   -17.7078	   -19.9738	   -11.4136	   -11.1618	    -2.8534	
   -42.5491	   -37.0102	   -32.1426	   -26.9394	   -29.1214	   -18.3792	   -20.8969	   -11.3297	   -11.7493	    -3.1052	
   -44.2276	   -38.9404	   -33.6533	   -27.2751	   -31.0516	   -18.8828	   -21.9040	   -11.1618	   -12.0850	    -3.3569	
   -45.9900	   -40.9546	   -35.0800	   -27.5269	   -32.8979	   -19.2184	   -22.8271	   -10.8261	   -12.2528	    -3.6087	
   -47.8363	   -42.9688	   -36.4227	   -27.5269	   -34.4086	   -19.3863	   -23.5825	   -10.4065	   -12.0850	    -3.8605	
   -49.6826	   -44.8990	   -37.5977	   -27.3590	   -35.5835	   -19.3863	   -24.0860	    -9.9030	   -11.7493	    -4.1962	
   -51.4450	   -46.6614	   -38.5208	   -27.1072	   -36.2549	   -19.2184	   -24.4217	    -9.3994	   -10.9940	    -4.6158	
   -53.0396	   -48.1720	   -39.2761	   -26.7715	   -36.6745	   -18.9667	   -24.5895	    -8.8120	   -10.0708	    -4.9515	
   -54.5502	   -49.5148	   -39.9475	   -26.2680	   -36.9263	   -18.6310	   -24.5895	    -8.1406	    -8.8959	    -5.3711	
   -55.9769	   -50.7736	   -40.5350	   -25.5966	   -37.0102	   -18.1274	   -24.5895	    -7.4692	    -7.7209	    -5.6229	
   -57.3196	   -51.9485	   -41.2064	   -24.9252	   -37.0941	   -17.5400	   -24.5056	    -6.7978	    -6.5460	    -5.6229	
   -58.6624	   -53.2074	   -42.0456	   -24.1699	   -37.3459	   -17.0364	   -24.5056	    -6.1264	    -5.4550	    -5.4550	
   -60.1730	   -54.4662	   -43.0527	   -23.5825	   -37.5977	   -16.6168	   -24.5895	    -5.6229	    -4.6158	    -5.0354	
   -61.5997	   -55.8090	   -44.3115	   -23.0789	   -38.1012	   -16.2811	   -24.7574	    -5.3711	    -4.0283	    -4.4479	
   -63.1104	   -57.2357	   -45.6543	   -22.6593	   -38.6047	   -16.1972	   -24.8413	    -5.2872	    -3.6926	    -3.6926	
   -64.5370	   -58.5785	   -46.9971	   -22.3236	   -39.2761	   -16.1133	   -24.8413	    -5.4550	    -3.6087	    -2.8534	
   -65.7959	   -59.8373	   -48.3398	   -22.0718	   -39.8636	   -16.1972	   -24.6735	    -5.7907	    -3.6926	    -2.0981	
   -66.9708	   -60.9283	   -49.4308	   -21.7361	   -40.4510	   -16.1972	   -24.2538	    -6.2943	    -4.0283	    -1.5106	
   -67.8101	   -61.8515	   -50.3540	   -21.2326	   -40.9546	   -16.1972	   -23.6664	    -6.8817	    -4.4479	    -1.1749	
   -68.3975	   -62.5229	   -50.7736	   -20.5612	   -41.2903	   -16.1133	   -22.9950	    -7.5531	    -4.8676	    -0.8392	
   -68.4814	   -62.7747	   -50.6897	   -19.5541	   -41.4581	   -15.8615	   -22.0718	    -8.0566	    -5.2872	    -0.6714	
   -68.0618	   -62.5229	   -50.0183	   -18.0435	   -41.2903	   -15.2740	   -20.9808	    -8.3084	    -5.4550	    -0.3357	
   -66.9708	   -61.5997	   -48.5916	   -15.9454	   -40.8707	   -14.3509	   -19.8898	    -8.4763	    -5.4550	     0.1678	
   -65.1245	   -60.0052	   -46.6614	   -13.2599	   -40.1154	   -13.0920	   -18.6310	    -8.4763	    -5.2872	     0.8392	
   -62.6907	   -57.8232	   -44.0598	    -9.8190	   -38.9404	   -11.4975	   -17.2882	    -8.3084	    -4.8676	     1.7624	
   -59.6695	   -55.0537	   -41.1224	    -5.7907	   -37.3459	    -9.6512	   -15.9454	    -8.1406	    -4.2801	     2.8534	
   -56.3126	   -51.8646	   -37.8494	    -1.5106	   -35.2478	    -7.8049	   -14.4348	    -7.8888	    -3.5248	     4.1122	
   -52.8717	   -48.5077	   -34.4925	     2.6016	   -32.6462	    -6.0425	   -12.8403	    -7.5531	    -2.6016	     5.2872	
   -49.6826	   -45.3186	   -31.3034	     6.2103	   -29.6249	    -4.6158	   -11.1618	    -7.3013	    -1.7624	     6.3782	
   -46.9971	   -42.3813	   -28.4500	     8.7280	   -26.4359	    -3.8605	    -9.3994	    -6.9656	    -1.0071	     7.0496	
   -44.9829	   -40.0314	   -26.2680	     9.5673	   -23.3307	    -3.9444	    -7.6370	    -6.6299	    -0.5875	     7.1335	
   -43.6401	   -38.4369	   -24.9252	     8.3923	   -20.6451	    -4.8676	    -5.9586	    -6.2943	    -0.5035	     6.3782	
   -43.1366	   -37.5137	   -24.5895	     5.1193	   -18.7988	    -6.7139	    -4.4479	    -6.2103	    -0.9232	     4.6997	
   -43.2205	   -37.3459	   -25.1770	    -0.1678	   -17.7078	    -9.3994	    -3.1052	    -6.4621	    -2.0142	     1.9302	
   -43.5562	   -37.5137	   -26.4359	    -6.7978	   -17.3721	   -12.5885	    -2.0142	    -7.1335	    -4.0283	    -1.5945	
   -43.9758	   -37.8494	   -28.0304	   -14.0991	   -17.4561	   -15.8615	    -1.2589	    -8.2245	    -6.7978	    -5.6229	
   -44.0598	   -37.8494	   -29.4571	   -21.1487	   -17.7917	   -19.0506	    -0.7553	    -9.5673	   -10.0708	    -9.6512	
   -43.6401	   -37.2620	   -30.4642	   -27.4429	   -17.9596	   -21.7361	    -0.7553	   -10.9940	   -13.4277	   -13.2599	
   -42.5491	   -36.0031	   -30.7999	   -32.3105	   -18.0435	   -23.6664	    -1.1749	   -12.1689	   -16.5329	   -15.8615	
   -40.7867	   -34.1568	   -30.4642	   -35.7513	   -17.8757	   -24.8413	    -2.0142	   -13.0920	   -18.9667	   -17.4561	
   -38.5208	   -31.8069	   -29.4571	   -37.7655	   -17.4561	   -25.2609	    -3.1891	   -13.5956	   -20.3934	   -17.7917	
   -35.6674	   -29.1214	   -27.8625	   -38.4369	   -16.9525	   -25.0931	    -4.6997	   -13.8474	   -20.8969	   -17.0364	
   -32.6462	   -26.2680	   -25.7645	   -38.1012	   -16.1972	   -24.4217	    -6.2103	   -13.5956	   -20.5612	   -15.5258	
   -29.3732	   -23.2468	   -23.2468	   -36.9263	   -15.2740	   -23.3307	    -7.6370	   -13.0920	   -19.3863	   -13.5117	
   -26.0162	   -20.1416	   -20.3934	   -35.2478	   -14.0152	   -22.0718	    -8.7280	   -12.3367	   -17.7917	   -11.2457	
   -22.5754	   -16.9525	   -17.2882	   -33.2336	   -12.5885	   -20.7291	    -9.1476	   -11.4136	   -15.8615	    -8.9798	
   -19.2184	   -13.6795	   -14.0991	   -31.0516	   -10.9940	   -19.2184	    -8.9798	   -10.3226	   -13.8474	    -6.7978	
   -15.7776	   -10.4904	   -10.8261	   -28.7857	    -9.2316	   -17.7078	    -8.2245	    -9.1476	   -12.0010	    -4.9515	
   -12.5046	    -7.3013	    -7.7209	   -26.5198	    -7.3853	   -16.2811	    -6.8817	    -7.9727	   -10.3226	    -3.3569	
    -9.2316	    -4.2801	    -4.6997	   -24.2538	    -5.5389	   -14.8544	    -5.2032	    -6.9656	    -8.9798	    -2.1820	
    -6.2943	    -1.5106	    -1.9302	   -22.0718	    -3.6087	   -13.5117	    -3.2730	    -5.9586	    -7.9727	    -1.4267	
    -3.5248	     1.0910	     0.5875	   -20.1416	    -1.6785	   -12.4207	    -1.2589	    -5.2872	    -7.3013	    -1.0071	
    -1.0910	     3.2730	     2.6855	   -18.3792	     0.2518	   -11.5814	     0.6714	    -4.7836	    -6.9656	    -1.0071	
     1.0910	     5.1193	     4.5319	   -16.8686	     2.0142	   -10.9100	     2.5177	    -4.4479	    -6.8817	    -1.1749	
     3.0212	     6.7139	     6.1264	   -15.5258	     3.8605	   -10.3226	     4.1122	    -4.2801	    -6.9656	    -1.5106	
     4.6158	     8.0566	     7.5531	   -14.1830	     5.5389	    -9.9030	     5.4550	    -4.2801	    -7.2174	    -1.8463	
     6.0425	     9.2316	     8.7280	   -12.8403	     7.2174	    -9.5673	     6.6299	    -4.2801	    -7.4692	    -2.2659	
     7.2174	    10.0708	     9.7351	   -11.4136	     8.8120	    -9.1476	     7.6370	    -4.2801	    -7.7209	    -2.6016	
     8.0566	    10.7422	    10.5743	    -9.9869	    10.1547	    -8.7280	     8.4763	    -4.2801	    -7.8888	    -2.8534	
     8.5602	    11.1618	    11.2457	    -8.3923	    11.3297	    -8.2245	     9.1476	    -4.1962	    -7.9727	    -3.1891	
     8.6441	    11.3297	    11.6653	    -6.7139	    12.2528	    -7.6370	     9.7351	    -4.1122	    -7.9727	    -3.4409	
     8.4763	    11.2457	    12.0010	    -5.0354	    12.9242	    -6.8817	    10.1547	    -4.0283	    -7.8888	    -3.6926	
     8.0566	    11.0779	    12.1689	    -3.3569	    13.3438	    -6.1264	    10.4904	    -3.7766	    -7.6370	    -3.9444	
     7.3853	    10.8261	    12.3367	    -1.6785	    13.4277	    -5.2872	    10.6583	    -3.5248	    -7.3013	    -4.1962	
     6.5460	    10.5743	    12.3367	    -0.3357	    13.1760	    -4.4479	    10.6583	    -3.0212	    -6.8817	    -4.5319	
     5.7907	    10.3226	    12.3367	     0.8392	    12.7563	    -3.6926	    10.5743	    -2.5177	    -6.5460	    -5.0354	
     5.1193	    10.1547	    12.4207	     1.8463	    12.1689	    -2.9373	    10.3226	    -1.7624	    -6.1264	    -5.6229	
     4.6158	    10.1547	    12.5046	     2.7695	    11.4975	    -2.2659	    10.0708	    -0.7553	    -5.8746	    -6.3782	
     4.5319	    10.3226	    12.5885	     3.6087	    10.9100	    -1.5106	     9.9030	     0.3357	    -5.7068	    -7.2174	
     4.6997	    10.7422	    12.8403	     4.4479	    10.4904	    -0.8392	     9.6512	     1.4267	    -5.8746	    -8.1406	
     5.1193	    11.2457	    13.0081	     5.2872	    10.1547	    -0.2518	     9.4833	     2.4338	    -6.2943	    -9.0637	
     5.7068	    11.7493	    13.1760	     5.9586	     9.9030	     0.1678	     9.3155	     3.1052	    -6.9656	    -9.9030	
     6.3782	    12.2528	    13.1760	     6.4621	     9.7351	     0.3357	     9.0637	     3.5248	    -7.7209	   -10.6583	
     6.9656	    12.5885	    13.0920	     6.7139	     9.6512	     0.3357	     8.8120	     3.5248	    -8.4763	   -11.1618	
     7.5531	    12.8403	    12.6724	     6.7139	     9.5673	     0.0839	     8.4763	     3.1891	    -9.0637	   -11.3297	
     7.9727	    12.7563	    11.8332	     6.4621	     9.3155	    -0.2518	     8.0566	     2.6016	    -9.1476	   -11.0779	
     8.0566	    12.2528	    10.6583	     6.0425	     8.8959	    -0.6714	     7.4692	     1.7624	    -8.8959	   -10.5743	
     7.5531	    11.2457	     8.8959	     5.3711	     8.1406	    -1.2589	     6.8817	     0.7553	    -8.2245	    -9.6512	
     6.5460	     9.7351	     6.7978	     4.4479	     7.0496	    -2.0981	     6.0425	    -0.1678	    -7.3853	    -8.5602	
     4.9515	     7.8049	     4.5319	     3.1891	     5.5389	    -3.0212	     5.1193	    -1.1749	    -6.4621	    -7.3853	
     2.9373	     5.6229	     2.1820	     1.6785	     3.8605	    -4.0283	     3.9444	    -2.0142	    -5.5389	    -6.0425	
     0.7553	     3.3569	     0.0000	    -0.1678	     2.0142	    -5.2032	     2.6855	    -2.7695	    -4.7836	    -4.6158	
    -1.5106	     1.1749	    -1.7624	    -2.2659	     0.1678	    -6.4621	     1.3428	    -3.3569	    -4.1962	    -3.3569	
    -3.7766	    -0.9232	    -3.1891	    -4.5319	    -1.6785	    -7.6370	     0.0839	    -3.9444	    -3.7766	    -2.3499	
    -6.0425	    -2.8534	    -4.3640	    -6.7139	    -3.5248	    -8.8959	    -1.2589	    -4.3640	    -3.6087	    -1.5106	
    -8.3923	    -4.6997	    -5.4550	    -8.7280	    -5.2872	    -9.9030	    -2.4338	    -4.8676	    -3.6087	    -1.0910	
   -10.5743	    -6.4621	    -6.3782	   -10.4065	    -6.8817	   -10.8261	    -3.5248	    -5.2032	    -3.8605	    -0.9232	
   -12.5046	    -7.9727	    -7.3013	   -11.7493	    -8.3084	   -11.4975	    -4.3640	    -5.4550	    -4.2801	    -1.0071	
   -14.2670	    -9.2316	    -8.2245	   -12.5046	    -9.4833	   -11.9171	    -4.9515	    -5.5389	    -4.6997	    -1.3428	
   -15.6097	   -10.3226	    -9.0637	   -12.9242	   -10.2386	   -12.0850	    -5.1193	    -5.4550	    -5.2032	    -1.6785	
   -16.7007	   -11.2457	    -9.9030	   -12.8403	   -10.5743	   -11.9171	    -4.9515	    -5.2032	    -5.7907	    -2.0981	
   -17.6239	   -12.0850	   -10.7422	   -12.4207	   -10.5743	   -11.5814	    -4.6158	    -4.8676	    -6.2943	    -2.6016	
   -18.6310	   -13.0081	   -11.6653	   -11.7493	   -10.4065	   -11.1618	    -4.1122	    -4.5319	    -6.7978	    -2.9373	
   -19.8059	   -14.0991	   -12.7563	   -10.9940	    -9.9869	   -10.7422	    -3.6087	    -4.1962	    -7.2174	    -3.2730	
   -21.1487	   -15.3580	   -13.9313	   -10.1547	    -9.6512	   -10.1547	    -3.2730	    -3.8605	    -7.5531	    -3.3569	
   -22.7432	   -16.8686	   -15.1062	    -9.3155	    -9.3994	    -9.6512	    -3.1891	    -3.6087	    -7.6370	    -3.3569	
   -24.4217	   -18.3792	   -16.1972	    -8.3923	    -9.2316	    -8.9798	    -3.2730	    -3.2730	    -7.6370	    -3.1052	
   -26.1002	   -19.8898	   -17.2043	    -7.4692	    -9.3155	    -8.3084	    -3.6087	    -2.8534	    -7.3853	    -2.6855	
   -27.6947	   -21.3165	   -17.8757	    -6.5460	    -9.4833	    -7.3853	    -3.9444	    -2.4338	    -6.7978	    -2.1820	
   -28.9536	   -22.4915	   -18.2114	    -5.6229	    -9.6512	    -6.4621	    -4.1962	    -1.8463	    -5.9586	    -1.4267	
   -29.8767	   -23.2468	   -18.1274	    -4.8676	    -9.7351	    -5.4550	    -4.2801	    -1.0910	    -4.7836	    -0.5035	
   -30.3802	   -23.4985	   -17.5400	    -4.1962	    -9.5673	    -4.3640	    -4.0283	    -0.0839	    -3.1052	     0.6714	
   -30.3802	   -23.2468	   -16.2811	    -3.6087	    -9.0637	    -3.2730	    -3.5248	     1.2589	    -0.9232	     2.1820	
   -29.9606	   -22.4075	   -14.6027	    -3.1891	    -8.3923	    -2.0981	    -2.9373	     2.8534	     1.7624	     4.1122	
   -29.2053	   -21.2326	   -12.5046	    -2.6855	    -7.5531	    -0.9232	    -2.3499	     4.7836	     4.8676	     6.2943	
   -28.1982	   -19.8059	   -10.3226	    -2.0981	    -6.7978	     0.3357	    -1.8463	     6.8817	     8.2245	     8.7280	
   -26.9394	   -18.2953	    -8.3084	    -1.2589	    -6.2103	     1.5106	    -1.5945	     8.7280	    11.6653	    11.2457	
   -25.6805	   -16.7847	    -6.5460	    -0.1678	    -5.8746	     2.7695	    -1.4267	    10.4904	    14.8544	    13.9313	
   -24.2538	   -15.3580	    -5.2032	     1.3428	    -5.7068	     4.0283	    -1.3428	    11.9171	    17.8757	    16.6168	
   -22.7432	   -13.7634	    -4.1122	     3.2730	    -5.7907	     5.4550	    -1.1749	    13.2599	    20.3094	    19.2184	
   -21.0648	   -12.1689	    -3.3569	     5.6229	    -5.8746	     6.8817	    -0.8392	    14.6027	    22.1558	    21.6522	
   -19.1345	   -10.4904	    -2.7695	     8.2245	    -5.8746	     8.4763	    -0.3357	    15.9454	    23.3307	    23.8342	
   -17.2043	    -8.6441	    -2.1820	    11.1618	    -5.7068	    10.0708	     0.5035	    17.3721	    23.6664	    25.7645	
   -15.1062	    -6.7978	    -1.4267	    14.0152	    -5.2032	    11.6653	     1.6785	    18.8828	    23.5825	    27.4429	
   -13.0920	    -4.9515	    -0.5035	    16.7007	    -4.2801	    13.2599	     3.1052	    20.5612	    23.1628	    28.8696	
   -11.3297	    -3.3569	     0.5875	    18.9667	    -3.0212	    14.5187	     4.7836	    22.1558	    22.6593	    30.0446	
    -9.8190	    -2.0981	     1.7624	    20.4773	    -1.3428	    15.5258	     6.4621	    23.6664	    22.1558	    31.1356	
    -8.8120	    -1.2589	     2.8534	    21.1487	     0.5035	    16.1133	     8.2245	    24.9252	    21.8201	    32.1426	
    -8.1406	    -0.8392	     3.6926	    20.8969	     2.3499	    16.1972	     9.9030	    25.7645	    21.6522	    32.8979	
    -7.8049	    -0.6714	     4.3640	    19.7220	     4.1962	    15.7776	    11.4136	    26.3519	    21.6522	    33.4015	
    -7.7209	    -0.6714	     4.6158	    17.8757	     5.7068	    14.9384	    12.9242	    26.4359	    21.7361	    33.6533	
    -7.5531	    -0.6714	     4.5319	    15.4419	     6.9656	    13.9313	    14.2670	    26.1841	    21.9879	    33.4015	
    -7.3013	    -0.5035	     4.1962	    12.7563	     7.8888	    12.8403	    15.5258	    25.6805	    22.3236	    32.9819	
    -6.7139	    -0.0839	     3.7766	    10.1547	     8.4763	    12.0010	    16.5329	    25.2609	    22.8271	    32.3944	
    -5.8746	     0.5875	     3.3569	     7.8888	     8.8120	    11.3297	    17.3721	    24.8413	    23.4985	    31.8069	
    -4.9515	     1.5106	     3.1052	     6.1264	     8.8120	    11.0779	    17.8757	    24.6735	    24.3378	    31.3873	
    -3.8605	     2.5177	     3.1052	     5.0354	     8.6441	    11.1618	    18.1274	    24.5056	    25.2609	    31.1356	
    -2.7695	     3.6926	     3.2730	     4.6158	     8.3084	    11.5814	    18.0435	    24.2538	    25.9323	    30.9677	
    -1.5945	     4.8676	     3.6087	     4.8676	     7.8888	    12.1689	    17.6239	    23.9182	    26.3519	    30.7159	
    -0.4196	     6.0425	     4.0283	     5.5389	     7.3013	    12.9242	    16.9525	    23.4146	    26.3519	    30.5481	
     0.8392	     7.1335	     4.5319	     6.7139	     6.7978	    13.6795	    16.1972	    22.7432	    25.9323	    30.2124	
     2.0981	     8.0566	     4.9515	     8.2245	     6.3782	    14.5187	    15.3580	    22.1558	    25.0931	    29.7928	
     3.4409	     8.9798	     5.5389	     9.8190	     6.1264	    15.3580	    14.5187	    21.6522	    24.0021	    29.2053	
     4.9515	     9.8190	     6.2103	    11.5814	     6.0425	    16.0294	    13.7634	    21.1487	    22.5754	    28.5339	
     6.5460	    10.5743	     7.0496	    13.2599	     6.2943	    16.7007	    13.1760	    20.8969	    21.1487	    27.7786	
     8.2245	    11.4136	     8.2245	    14.6866	     6.8817	    17.1204	    12.5885	    20.6451	    19.7220	    27.0233	
    10.0708	    12.2528	     9.4833	    15.9454	     7.6370	    17.4561	    12.0010	    20.5612	    18.2953	    26.3519	
    11.7493	    13.0920	    10.9100	    16.7847	     8.5602	    17.5400	    11.3297	    20.6451	    17.0364	    25.6805	
    13.0920	    13.6795	    12.0850	    17.2043	     9.4833	    17.4561	    10.7422	    20.7291	    15.7776	    25.2609	
    13.9313	    14.0991	    13.0081	    17.1204	    10.3226	    17.2882	    10.1547	    20.8130	    14.5187	    24.9252	
    14.1830	    14.0991	    13.5117	    16.6168	    10.9100	    16.8686	     9.7351	    20.9808	    13.3438	    24.8413	
    13.5956	    13.7634	    13.4277	    15.7776	    11.1618	    16.3651	     9.5673	    21.0648	    12.1689	    24.9252	
    12.3367	    13.0081	    12.8403	    14.6866	    10.9940	    15.9454	     9.6512	    21.2326	    11.1618	    25.2609	
    10.6583	    12.0010	    11.8332	    13.5117	    10.5743	    15.5258	     9.9030	    21.3165	    10.2386	    25.7645	
     8.7280	    10.8261	    10.8261	    12.5046	     9.9030	    15.1901	    10.3226	    21.5683	     9.6512	    26.5198	
     6.8817	     9.7351	     9.8190	    11.7493	     9.3155	    15.1901	    10.8261	    21.9040	     9.5673	    27.4429	
     5.3711	     8.8120	     9.0637	    11.3297	     8.9798	    15.3580	    11.4975	    22.4915	    10.0708	    28.5339	
     4.3640	     8.3084	     8.8120	    11.4975	     8.9798	    15.9454	    12.4207	    23.2468	    11.3297	    29.6249	
     3.8605	     8.3084	     8.9798	    12.0010	     9.4833	    16.7847	    13.5956	    24.2538	    13.5117	    30.5481	
     3.8605	     8.6441	     9.5673	    13.0081	    10.4065	    17.7917	    15.1901	    25.3448	    16.6168	    31.3873	
     4.4479	     9.4833	    10.6583	    14.2670	    11.8332	    18.9667	    16.9525	    26.6037	    20.4773	    31.8909	
     5.3711	    10.6583	    12.0010	    15.6937	    13.5117	    20.2255	    18.9667	    27.6947	    24.9252	    32.2266	
     6.6299	    11.9171	    13.5117	    17.2882	    15.3580	    21.4844	    20.8969	    28.7018	    29.4571	    32.3944	
     8.1406	    13.2599	    15.1901	    18.7988	    17.2882	    22.6593	    22.8271	    29.3732	    33.7372	    32.4783	
     9.6512	    14.6866	    16.8686	    20.3934	    19.2184	    23.7503	    24.5056	    29.8767	    37.5137	    32.6462	
    11.1618	    15.9454	    18.5471	    21.9040	    21.0648	    24.7574	    25.9323	    30.0446	    40.3671	    32.8979	
    12.5046	    17.1204	    20.2255	    23.3307	    22.7432	    25.5966	    27.1072	    29.9606	    42.2974	    33.3176	
    13.5956	    18.1274	    21.8201	    24.5056	    24.0860	    26.2680	    27.7786	    29.7089	    43.1366	    33.6533	
    14.4348	    18.8828	    22.9950	    25.3448	    25.1770	    26.7715	    28.1982	    29.3732	    42.8009	    33.9890	
    14.9384	    19.2184	    23.7503	    25.7645	    25.7645	    26.9394	    28.1982	    28.9536	    41.4581	    34.2407	
    15.1062	    19.3024	    24.0021	    25.5966	    25.8484	    26.8555	    27.9465	    28.5339	    39.3600	    34.5764	
    14.8544	    18.9667	    23.5825	    25.1770	    25.4288	    26.5198	    27.3590	    28.4500	    36.8423	    34.9960	
    14.2670	    18.2953	    22.5754	    24.4217	    24.5056	    26.1002	    26.6037	    28.6179	    34.1568	    35.4996	
    13.4277	    17.3721	    21.0648	    23.6664	    23.1628	    25.5966	    25.5966	    28.9536	    31.7230	    36.0870	
    12.4207	    16.2811	    19.3863	    22.8271	    21.4844	    25.1770	    24.2538	    29.4571	    29.5410	    36.6745	
    11.3297	    15.1062	    17.6239	    22.0718	    19.5541	    24.7574	    22.4075	    29.7089	    27.6947	    37.0102	
    10.1547	    13.9313	    15.9454	    21.4005	    17.6239	    24.3378	    20.2255	    29.7928	    26.1841	    37.0102	
     9.1476	    12.8403	    14.4348	    20.6451	    15.6097	    23.6664	    17.7917	    29.5410	    24.8413	    36.6745	
     8.3923	    11.9171	    13.2599	    19.8059	    13.7634	    22.9111	    15.1062	    28.9536	    23.5825	    35.8353	
     7.8049	    11.1618	    12.4207	    18.8828	    12.0850	    21.8201	    12.5885	    27.9465	    22.3236	    34.5764	
     7.4692	    10.6583	    11.6653	    17.9596	    10.6583	    20.4773	    10.2386	    26.6037	    20.8969	    32.8979	
     7.3013	    10.2386	    11.0779	    16.9525	     9.4833	    18.8828	     8.3084	    24.9252	    19.3863	    30.7999	
     7.1335	     9.9030	    10.4904	    15.8615	     8.4763	    17.0364	     6.7978	    22.9950	    17.7078	    28.3661	
     6.9656	     9.4833	     9.7351	    14.6866	     7.5531	    15.0223	     5.6229	    20.8969	    15.7776	    25.8484	
     6.6299	     8.8959	     8.8959	    13.4277	     6.7978	    12.8403	     4.8676	    18.6310	    13.7634	    23.3307	
     5.9586	     8.0566	     7.9727	    12.0010	     6.0425	    10.5743	     4.3640	    16.4490	    11.5814	    20.8130	
     4.6997	     6.8817	     6.7978	    10.1547	     5.2872	     8.2245	     4.1962	    14.1830	     9.4833	    18.5471	
     2.8534	     5.2032	     5.5389	     7.8888	     4.4479	     5.8746	     4.0283	    12.0010	     7.3853	    16.4490	
     0.2518	     2.9373	     4.0283	     5.2032	     3.5248	     3.5248	     3.9444	     9.9030	     5.5389	    14.7705	
    -2.9373	     0.0839	     2.2659	     2.1820	     2.5177	     1.1749	     3.7766	     7.8049	     3.9444	    13.5117	
    -6.7139	    -3.1891	     0.4196	    -0.9232	     1.3428	    -1.0910	     3.4409	     5.8746	     2.7695	    12.6724	
   -10.5743	    -6.5460	    -1.4267	    -3.8605	     0.1678	    -3.1891	     3.0212	     4.0283	     1.9302	    12.3367	
   -14.1830	    -9.6512	    -3.1052	    -6.4621	    -0.9232	    -4.9515	     2.4338	     2.4338	     1.5945	    12.4207	
   -17.2043	   -12.2528	    -4.4479	    -8.4763	    -1.8463	    -6.3782	     1.8463	     1.1749	     1.8463	    13.0920	
   -19.3863	   -14.1830	    -5.4550	    -9.9030	    -2.6016	    -7.4692	     1.0910	     0.2518	     2.5177	    14.0152	
   -20.4773	   -15.1901	    -6.0425	   -10.5743	    -3.1052	    -8.0566	     0.2518	    -0.4196	     3.5248	    15.1901	
   -20.6451	   -15.4419	    -6.2943	   -10.5743	    -3.5248	    -8.2245	    -0.6714	    -0.7553	     4.6158	    16.2811	
   -19.9738	   -15.0223	    -6.2103	    -9.8190	    -3.6926	    -7.8888	    -1.5945	    -1.0071	     5.4550	    17.2043	
   -18.7149	   -14.0152	    -6.0425	    -8.5602	    -3.8605	    -7.1335	    -2.5177	    -1.0910	     5.8746	    17.6239	
   -17.0364	   -12.7563	    -5.7068	    -6.7978	    -3.8605	    -6.0425	    -3.1891	    -1.0910	     5.7068	    17.6239	
   -15.1062	   -11.3297	    -5.3711	    -4.7836	    -3.7766	    -4.7836	    -3.6926	    -1.0910	     5.1193	    17.1204	
   -13.2599	   -10.0708	    -5.0354	    -3.0212	    -3.6087	    -3.4409	    -3.9444	    -1.0910	     4.2801	    16.1972	
   -11.5814	    -8.8959	    -4.8676	    -1.5945	    -3.3569	    -2.3499	    -4.0283	    -1.2589	     3.2730	    15.0223	
    -9.9869	    -7.8888	    -4.8676	    -0.6714	    -3.2730	    -1.4267	    -3.7766	    -1.3428	     2.5177	    13.7634	
    -8.5602	    -6.9656	    -4.9515	    -0.3357	    -3.1891	    -0.6714	    -3.4409	    -1.1749	     2.0981	    12.5885	
    -7.1335	    -6.0425	    -5.2032	    -0.4196	    -3.2730	    -0.0839	    -2.9373	    -0.5875	     2.0142	    11.6653	
    -5.7068	    -5.0354	    -5.4550	    -0.5875	    -3.5248	     0.5035	    -2.3499	     0.5035	     2.2659	    10.9100	
    -4.1122	    -3.9444	    -5.5389	    -0.8392	    -3.6926	     1.1749	    -1.6785	     2.0981	     2.8534	    10.5743	
    -2.5177	    -2.7695	    -5.3711	    -0.9232	    -3.8605	     1.9302	    -1.0071	     4.1122	     3.6926	    10.4065	
    -1.0071	    -1.5106	    -4.7836	    -0.9232	    -3.8605	     2.6855	    -0.2518	     6.2103	     4.5319	    10.5743	
     0.4196	    -0.2518	    -3.7766	    -0.9232	    -3.6926	     3.2730	     0.5035	     8.2245	     5.4550	    10.9940	
     1.6785	     0.9232	    -2.5177	    -0.8392	    -3.3569	     3.7766	     1.3428	    10.1547	     6.2103	    11.5814	
     2.7695	     2.0981	    -1.0910	    -0.8392	    -2.9373	     4.1122	     2.1820	    11.9171	     6.9656	    12.2528	
     3.8605	     3.1891	     0.4196	    -0.7553	    -2.3499	     4.4479	     3.1052	    13.5956	     7.5531	    13.0081	
     4.8676	     4.2801	     1.9302	    -0.5875	    -1.6785	     4.7836	     4.1962	    15.1901	     8.3084	    13.9313	
     5.9586	     5.3711	     3.4409	    -0.1678	    -0.9232	     5.2872	     5.4550	    16.6168	     9.2316	    15.0223	
     7.1335	     6.5460	     5.0354	     0.5875	     0.0000	     5.9586	     6.8817	    17.9596	    10.3226	    16.1972	
     8.3923	     7.7209	     6.7139	     1.7624	     1.0910	     6.8817	     8.5602	    19.2184	    11.7493	    17.5400	
     9.8190	     9.0637	     8.3923	     3.2730	     2.4338	     8.0566	    10.3226	    20.3934	    13.2599	    18.7988	
    11.2457	    10.4904	    10.0708	     5.0354	     3.8605	     9.3994	    12.1689	    21.2326	    14.8544	    19.9738	
    12.6724	    12.0010	    11.6653	     6.8817	     5.3711	    10.8261	    13.9313	    21.8201	    16.4490	    20.6451	
    14.0152	    13.4277	    13.0920	     8.8120	     6.7139	    12.0850	    15.5258	    21.9879	    17.7917	    20.8969	
    15.1901	    14.6866	    14.1830	    10.4904	     7.8888	    13.1760	    16.8686	    21.6522	    18.9667	    20.4773	
    16.2811	    15.8615	    15.0223	    12.0850	     8.7280	    14.1830	    17.8757	    20.8969	    19.8059	    19.6381	
    17.2882	    16.8686	    15.6097	    13.5956	     9.4833	    14.9384	    18.4631	    19.8898	    20.2255	    18.3792	
    18.3792	    17.7078	    16.1133	    15.1062	     9.9030	    15.6937	    18.5471	    18.6310	    20.3094	    16.8686	
    19.4702	    18.4631	    16.4490	    16.6168	    10.2386	    16.2811	    18.2114	    17.3721	    19.7220	    15.3580	
    20.5612	    19.0506	    16.7847	    18.2114	    10.3226	    16.8686	    17.4561	    16.1133	    18.4631	    13.8474	
    21.7361	    19.6381	    17.2043	    19.7220	    10.4065	    17.3721	    16.4490	    14.9384	    16.4490	    12.5046	
    22.9950	    20.2255	    17.7078	    21.2326	    10.5743	    17.7078	    15.3580	    14.0152	    13.8474	    11.4975	
    24.1699	    20.8130	    18.4631	    22.6593	    10.9100	    17.9596	    14.6027	    13.4277	    10.7422	    10.9100	
    25.3448	    21.4005	    19.3863	    23.9182	    11.5814	    18.2114	    14.0991	    13.3438	     7.7209	    10.8261	
    26.3519	    22.0718	    20.4773	    25.0092	    12.6724	    18.4631	    14.0152	    13.7634	     5.2872	    11.4975	
    27.1072	    22.6593	    21.6522	    25.8484	    13.9313	    18.8828	    14.2670	    14.8544	     3.7766	    12.7563	
    27.4429	    22.9950	    22.8271	    26.4359	    15.1901	    19.2184	    14.5187	    16.4490	     3.3569	    14.4348	
    27.1912	    23.0789	    23.4985	    26.5198	    16.1133	    19.3863	    14.7705	    18.3792	     3.9444	    16.3651	
    26.4359	    22.7432	    23.6664	    26.1002	    16.7007	    19.4702	    14.8544	    20.4773	     5.4550	    18.0435	
    25.0931	    22.0718	    23.0789	    25.2609	    16.8686	    19.3024	    14.6027	    22.3236	     7.3853	    19.3863	
    23.4985	    21.1487	    21.8201	    24.0860	    16.4490	    18.9667	    14.0152	    23.6664	     9.4833	    20.1416	
    21.7361	    19.9738	    19.9738	    22.5754	    15.6937	    18.4631	    13.0081	    24.2538	    11.3297	    20.2255	
    19.8898	    18.6310	    17.7917	    20.8969	    14.4348	    17.6239	    11.4136	    24.0860	    12.6724	    19.7220	
    18.2114	    17.3721	    15.4419	    18.8828	    12.9242	    16.6168	     9.4833	    23.2468	    13.3438	    18.4631	
    16.7007	    16.0294	    13.1760	    16.5329	    11.3297	    15.2740	     7.2174	    21.8201	    13.3438	    16.7847	
    15.4419	    14.9384	    11.3297	    13.8474	     9.8190	    13.6795	     4.8676	    19.9738	    12.5885	    14.7705	
    14.4348	    13.9313	     9.7351	    11.0779	     8.6441	    11.7493	     2.6016	    17.7917	    11.2457	    12.5885	
    13.7634	    13.2599	     8.6441	     8.2245	     7.6370	     9.8190	     0.7553	    15.5258	     9.4833	    10.3226	
    13.2599	    12.6724	     7.8888	     5.5389	     6.7139	     7.7209	    -0.5875	    13.3438	     7.4692	     8.3084	
    12.9242	    12.3367	     7.4692	     3.4409	     5.8746	     5.8746	    -1.5106	    11.3297	     5.3711	     6.5460	
    12.6724	    12.0850	     7.2174	     1.9302	     5.0354	     4.2801	    -2.0142	     9.5673	     3.3569	     5.2032	
    12.5046	    12.0010	     7.1335	     1.1749	     4.1122	     2.9373	    -2.1820	     8.1406	     1.5945	     4.1962	
    12.3367	    12.0010	     7.1335	     1.0910	     3.1891	     2.0142	    -2.0981	     7.0496	     0.2518	     3.6087	
    12.1689	    12.0010	     7.2174	     1.5945	     2.4338	     1.4267	    -1.8463	     6.2943	    -0.8392	     3.3569	
    11.9171	    11.9171	     7.3013	     2.4338	     1.7624	     1.0910	    -1.5945	     5.8746	    -1.5945	     3.4409	
    11.5814	    11.7493	     7.3013	     3.4409	     1.0910	     0.8392	    -1.4267	     5.7068	    -2.0981	     3.7766	
    10.9940	    11.4136	     7.0496	     4.2801	     0.5035	     0.6714	    -1.5945	     5.5389	    -2.6016	     4.3640	
    10.2386	    10.8261	     6.5460	     4.7836	    -0.0839	     0.3357	    -2.0981	     5.3711	    -3.1052	     4.9515	
     9.2316	    10.0708	     5.7907	     4.7836	    -0.6714	     0.0000	    -2.9373	     5.0354	    -3.5248	     5.6229	
     8.0566	     9.0637	     4.6997	     4.3640	    -1.4267	    -0.5035	    -4.0283	     4.6158	    -3.9444	     6.2103	
     6.7978	     8.0566	     3.5248	     3.4409	    -2.2659	    -1.0910	    -5.2872	     3.9444	    -4.1962	     6.6299	
     5.4550	     6.8817	     2.1820	     2.0981	    -3.1052	    -1.7624	    -6.5460	     3.1052	    -4.1122	     7.0496	
     4.1122	     5.7907	     0.9232	     0.5035	    -4.0283	    -2.3499	    -7.6370	     2.2659	    -3.6926	     7.3013	
     2.8534	     4.6997	    -0.2518	    -1.2589	    -4.7836	    -3.0212	    -8.4763	     1.3428	    -2.7695	     7.5531	
     1.5945	     3.6087	    -1.1749	    -3.1052	    -5.4550	    -3.6087	    -9.0637	     0.5035	    -1.6785	     7.8049	
     0.4196	     2.5177	    -1.9302	    -4.7836	    -5.8746	    -4.1122	    -9.2316	    -0.1678	    -0.4196	     8.1406	
    -0.8392	     1.3428	    -2.6016	    -6.2943	    -6.2103	    -4.4479	    -8.9798	    -0.5875	     0.9232	     8.3084	
    -2.2659	     0.0839	    -3.1052	    -7.3853	    -6.3782	    -4.6997	    -8.4763	    -0.7553	     2.0981	     8.4763	
    -3.9444	    -1.4267	    -3.6087	    -8.1406	    -6.4621	    -4.7836	    -7.7209	    -0.5875	     3.1891	     8.4763	
    -5.7907	    -3.0212	    -4.0283	    -8.5602	    -6.5460	    -4.6997	    -6.7139	    -0.0839	     4.0283	     8.5602	
    -7.8049	    -4.7836	    -4.4479	    -8.6441	    -6.6299	    -4.4479	    -5.7907	     0.6714	     4.5319	     8.6441	
    -9.7351	    -6.5460	    -4.8676	    -8.3923	    -6.7139	    -4.1122	    -4.8676	     1.8463	     4.8676	     8.8959	
   -11.4975	    -8.2245	    -5.3711	    -8.0566	    -6.7978	    -3.6087	    -4.0283	     3.3569	     5.0354	     9.3994	
   -12.9242	    -9.7351	    -5.8746	    -7.3853	    -6.8817	    -2.9373	    -3.3569	     5.3711	     5.2872	    10.1547	
   -13.8474	   -10.9100	    -6.4621	    -6.6299	    -6.9656	    -2.0981	    -2.8534	     7.6370	     5.7068	    11.1618	
   -14.1830	   -11.5814	    -6.8817	    -5.7068	    -6.8817	    -1.0071	    -2.5177	    10.2386	     6.4621	    12.3367	
   -14.0152	   -11.9171	    -7.0496	    -4.6158	    -6.6299	     0.1678	    -2.1820	    12.7563	     7.4692	    13.5956	
   -13.3438	   -11.6653	    -6.8817	    -3.5248	    -6.2103	     1.4267	    -1.9302	    15.0223	     8.6441	    14.9384	
   -12.0850	   -10.9100	    -6.3782	    -2.5177	    -5.5389	     2.6855	    -1.6785	    16.8686	     9.9030	    16.1972	
   -10.4904	    -9.7351	    -5.4550	    -1.6785	    -4.7836	     3.8605	    -1.5106	    18.0435	    11.1618	    17.3721	
    -8.6441	    -8.2245	    -4.3640	    -0.8392	    -4.0283	     4.8676	    -1.3428	    18.5471	    12.1689	    18.4631	
    -6.7978	    -6.5460	    -3.1052	    -0.0839	    -3.2730	     5.7907	    -1.3428	    18.3792	    13.0081	    19.2184	
    -5.0354	    -4.8676	    -2.0142	     0.8392	    -2.6016	     6.7139	    -1.3428	    17.8757	    13.5956	    19.8059	
    -3.6087	    -3.5248	    -1.1749	     1.9302	    -2.0981	     7.5531	    -1.4267	    16.9525	    13.9313	    20.0577	
    -2.5177	    -2.4338	    -0.5035	     3.3569	    -1.6785	     8.4763	    -1.5106	    16.0294	    14.1830	    19.9738	
    -1.7624	    -1.5945	    -0.0839	     5.2032	    -1.3428	     9.4833	    -1.5945	    15.1901	    14.3509	    19.7220	
    -1.1749	    -0.9232	     0.4196	     7.2174	    -0.8392	    10.6583	    -1.6785	    14.6027	    14.6027	    19.1345	
    -0.9232	    -0.4196	     0.9232	     9.3155	    -0.2518	    11.9171	    -1.7624	    14.2670	    15.0223	    18.3792	
    -0.8392	    -0.1678	     1.5106	    11.4136	     0.5035	    13.0920	    -2.0142	    14.3509	    15.6097	    17.3721	
    -0.9232	    -0.0839	     2.1820	    13.1760	     1.2589	    14.1830	    -2.4338	    14.6866	    16.3651	    16.2811	
    -1.2589	    -0.1678	     2.7695	    14.6027	     1.9302	    15.0223	    -3.1052	    15.1901	    17.2882	    15.0223	
    -1.6785	    -0.3357	     3.3569	    15.7776	     2.6016	    15.7776	    -3.9444	    15.9454	    18.3792	    13.8474	
    -2.0142	    -0.5035	     3.7766	    16.7847	     3.1052	    16.3651	    -4.7836	    16.9525	    19.3863	    12.7563	
    -2.2659	    -0.6714	     4.1962	    17.6239	     3.5248	    16.9525	    -5.5389	    18.0435	    20.3934	    11.9171	
    -2.3499	    -0.5875	     4.3640	    18.3792	     3.8605	    17.4561	    -6.1264	    19.1345	    21.1487	    11.4136	
    -2.0981	    -0.2518	     4.4479	    19.0506	     4.0283	    18.0435	    -6.7139	    20.3094	    21.6522	    11.4136	
    -1.5106	     0.3357	     4.4479	    19.6381	     4.0283	    18.5471	    -7.1335	    21.4005	    21.6522	    11.8332	
    -0.6714	     1.2589	     4.4479	    20.1416	     3.9444	    18.9667	    -7.4692	    22.2397	    21.2326	    12.7563	
     0.5035	     2.4338	     4.6158	    20.3934	     3.9444	    19.3024	    -7.6370	    22.9950	    20.2255	    14.0152	
     1.8463	     3.7766	     5.0354	    20.2255	     4.1962	    19.4702	    -7.5531	    23.3307	    18.7988	    15.6937	
     3.1891	     5.2032	     5.6229	    19.6381	     4.6158	    19.3863	    -7.2174	    23.4146	    16.8686	    17.6239	
     4.4479	     6.5460	     6.3782	    18.5471	     5.3711	    18.9667	    -6.5460	    23.0789	    14.8544	    19.4702	
     5.3711	     7.6370	     7.1335	    17.0364	     6.1264	    18.2114	    -5.5389	    22.4075	    12.8403	    21.1487	
     5.9586	     8.3923	     7.7209	    15.2740	     6.9656	    17.2882	    -4.3640	    21.4844	    11.2457	    22.4075	
     6.1264	     8.7280	     7.8888	    13.5956	     7.7209	    16.2811	    -3.0212	    20.3934	    10.1547	    22.9111	
     5.9586	     8.6441	     7.8049	    12.1689	     8.1406	    15.3580	    -1.5945	    19.3863	     9.6512	    22.7432	
     5.6229	     8.3923	     7.3853	    11.2457	     8.3084	    14.6027	    -0.2518	    18.4631	     9.7351	    21.9879	
     5.2872	     8.0566	     6.8817	    10.8261	     8.3084	    14.0991	     1.0071	    17.7078	    10.3226	    20.8969	
     5.1193	     7.8888	     6.4621	    10.8261	     8.0566	    13.8474	     2.2659	    17.1204	    11.1618	    19.7220	
     5.2032	     7.8888	     6.2103	    11.1618	     7.7209	    13.7634	     3.4409	    16.7007	    12.0850	    18.7149	
     5.5389	     8.3923	     6.2103	    11.7493	     7.4692	    13.8474	     4.6158	    16.6168	    13.0081	    18.2114	
     6.1264	     9.1476	     6.4621	    12.4207	     7.2174	    14.1830	     5.7907	    16.8686	    13.8474	    18.2114	
     6.7978	    10.1547	     7.0496	    13.0920	     7.2174	    14.6866	     6.9656	    17.6239	    14.6866	    18.6310	
     7.5531	    11.3297	     7.9727	    13.7634	     7.3853	    15.2740	     8.2245	    18.9667	    15.5258	    19.3024	
     8.2245	    12.5046	     9.0637	    14.4348	     7.8049	    16.1133	     9.3155	    20.7291	    16.4490	    20.2255	
     8.8959	    13.7634	    10.3226	    15.0223	     8.3084	    16.8686	    10.3226	    22.6593	    17.2882	    21.1487	
     9.4833	    14.8544	    11.6653	    15.6097	     8.8959	    17.6239	    11.1618	    24.4217	    18.0435	    22.0718	
    10.1547	    15.9454	    13.0920	    16.0294	     9.6512	    18.2114	    11.8332	    25.7645	    18.5471	    22.9111	
    10.8261	    17.0364	    14.4348	    16.2811	    10.4065	    18.6310	    12.5046	    26.4359	    18.7988	    23.5825	
    11.6653	    18.1274	    15.8615	    16.4490	    11.2457	    18.7149	    13.0920	    26.5198	    18.7149	    24.1699	
    12.6724	    19.3024	    17.3721	    16.4490	    12.3367	    18.6310	    13.6795	    26.1002	    18.2953	    24.5056	
    13.8474	    20.5612	    19.0506	    16.2811	    13.6795	    18.3792	    14.2670	    25.2609	    17.7917	    24.6735	
    15.1901	    21.9879	    20.7291	    15.9454	    15.2740	    17.9596	    14.9384	    24.1699	    17.1204	    24.6735	
    16.6168	    23.4985	    22.5754	    15.6097	    17.0364	    17.5400	    15.7776	    22.9111	    16.4490	    24.5056	
    18.2114	    25.0092	    24.3378	    15.2740	    18.9667	    17.0364	    16.6168	    21.5683	    15.6097	    24.0021	
    19.8059	    26.6037	    26.1841	    15.1062	    20.9808	    16.7007	    17.6239	    20.2255	    14.8544	    23.3307	
    21.4005	    28.1143	    27.8625	    15.0223	    22.9950	    16.2811	    18.6310	    18.7988	    13.9313	    22.3236	
    22.9111	    29.5410	    29.3732	    15.0223	    25.0092	    15.9454	    19.7220	    17.3721	    13.0920	    21.2326	
    24.1699	    30.8838	    30.7159	    14.9384	    26.7715	    15.4419	    20.8130	    15.9454	    12.2528	    20.0577	
    25.3448	    32.0587	    31.8069	    14.6027	    28.1982	    14.9384	    21.8201	    14.5187	    11.5814	    18.9667	
    26.1841	    33.0658	    32.7301	    14.0152	    29.3732	    14.1830	    22.7432	    13.1760	    11.0779	    18.1274	
    26.7715	    33.8211	    33.3176	    13.0920	    30.0446	    13.2599	    23.4146	    11.8332	    10.8261	    17.6239	
    27.1912	    34.4086	    33.6533	    11.8332	    30.2963	    12.3367	    23.8342	    10.6583	    10.7422	    17.4561	
    27.2751	    34.7443	    33.6533	    10.4904	    30.1285	    11.4136	    23.8342	     9.5673	    10.9940	    17.6239	
    27.0233	    34.8282	    33.4015	     9.2316	    29.4571	    10.5743	    23.4146	     8.7280	    11.3297	    18.1274	
    26.2680	    34.4086	    32.7301	     8.1406	    28.3661	     9.9030	    22.4915	     8.1406	    11.9171	    18.7988	
    25.0092	    33.4854	    31.8069	     7.2174	    26.9394	     9.3155	    21.1487	     7.7209	    12.6724	    19.5541	
    23.2468	    32.3105	    30.7159	     6.4621	    25.2609	     8.8959	    19.4702	     7.6370	    13.4277	    20.3934	
    21.2326	    30.7159	    29.6249	     5.8746	    23.5825	     8.4763	    17.8757	     7.7209	    14.0991	    20.9808	
    19.0506	    29.1214	    28.7018	     5.3711	    22.0718	     8.0566	    16.3651	     7.8888	    14.5187	    21.2326	
    17.1204	    27.6947	    28.0304	     4.9515	    20.8130	     7.7209	    15.1901	     7.9727	    14.6866	    21.2326	
    15.3580	    26.4359	    27.8625	     4.6158	    20.0577	     7.3853	    14.4348	     7.9727	    14.2670	    20.7291	
    14.0991	    25.5966	    28.1143	     4.3640	    19.6381	     7.0496	    13.9313	     7.8888	    13.3438	    19.8898	
    13.0920	    25.0092	    28.6179	     4.1122	    19.5541	     6.7139	    13.7634	     7.8049	    11.8332	    18.6310	
    12.5885	    24.6735	    29.1214	     3.9444	    19.6381	     6.2943	    13.5956	     7.7209	     9.9030	    16.9525	
    12.5046	    24.6735	    29.5410	     3.6926	    19.8059	     5.8746	    13.5117	     7.6370	     7.8049	    14.9384	
    12.9242	    24.9252	    29.7089	     3.5248	    19.8898	     5.3711	    13.4277	     7.6370	     5.7068	    12.6724	
    13.6795	    25.4288	    29.5410	     3.2730	    19.8898	     4.8676	    13.2599	     7.5531	     3.8605	    10.4904	
    14.6866	    25.9323	    29.1214	     2.8534	    19.8059	     4.1962	    13.0920	     7.5531	     2.3499	     8.3923	
    15.6937	    26.5198	    28.4500	     2.3499	    19.5541	     3.3569	    12.7563	     7.5531	     1.0910	     6.7139	
    16.4490	    26.7715	    27.5269	     1.6785	    19.3863	     2.4338	    12.3367	     7.6370	     0.1678	     5.3711	
    16.7847	    26.6037	    26.4359	     0.7553	    19.2184	     1.4267	    11.7493	     7.7209	    -0.5875	     4.4479	
    16.4490	    25.9323	    25.2609	    -0.3357	    19.1345	     0.3357	    10.9940	     7.8049	    -1.0071	     3.8605	
    15.5258	    24.8413	    23.9182	    -1.4267	    19.0506	    -0.5875	    10.1547	     7.9727	    -1.1749	     3.4409	
    14.0152	    23.3307	    22.4915	    -2.5177	    18.8828	    -1.4267	     9.1476	     8.1406	    -1.1749	     3.1891	
    12.1689	    21.4844	    20.9808	    -3.5248	    18.5471	    -1.9302	     8.2245	     8.3084	    -0.8392	     3.0212	
    10.1547	    19.4702	    19.5541	    -4.2801	    18.1274	    -2.2659	     7.3853	     8.5602	    -0.1678	     3.1052	
     8.2245	    17.5400	    18.2114	    -4.5319	    17.6239	    -2.1820	     6.7139	     8.7280	     0.6714	     3.4409	
     6.7139	    15.8615	    16.9525	    -4.3640	    17.0364	    -1.7624	     6.2943	     8.8959	     1.7624	     4.1122	
     5.7068	    14.3509	    15.7776	    -3.6926	    16.3651	    -0.9232	     6.1264	     9.1476	     3.0212	     5.1193	
     5.2032	    13.1760	    14.6027	    -2.5177	    15.6097	     0.1678	     6.2943	     9.3155	     4.4479	     6.4621	
     5.1193	    12.2528	    13.4277	    -0.9232	    14.6027	     1.5945	     6.6299	     9.4833	     5.8746	     7.8888	
     5.4550	    11.5814	    12.1689	     1.0071	    13.4277	     3.1052	     7.0496	     9.5673	     7.3853	     9.3155	
     5.8746	    10.9100	    10.8261	     3.1891	    12.0010	     4.7836	     7.4692	     9.6512	     8.8120	    10.7422	
     6.3782	    10.2386	     9.3994	     5.5389	    10.5743	     6.4621	     7.7209	     9.8190	    10.0708	    12.0010	
     6.8817	     9.6512	     7.9727	     8.1406	     8.9798	     8.1406	     7.8049	    10.1547	    11.1618	    13.0920	
     7.3013	     9.0637	     6.6299	    10.9940	     7.4692	     9.9030	     7.8049	    10.6583	    12.0010	    14.0991	
     7.5531	     8.5602	     5.4550	    14.0152	     5.9586	    11.6653	     7.6370	    11.4136	    12.4207	    14.9384	
     7.4692	     7.9727	     4.3640	    17.2043	     4.6158	    13.5117	     7.3853	    12.5046	    12.3367	    15.7776	
     7.1335	     7.3013	     3.5248	    20.3934	     3.2730	    15.3580	     7.1335	    13.7634	    11.6653	    16.7007	
     6.3782	     6.6299	     2.9373	    23.4146	     2.0981	    17.2043	     6.8817	    15.2740	    10.7422	    17.6239	
     5.2032	     5.7907	     2.4338	    26.0162	     1.0071	    18.9667	     6.6299	    16.9525	     9.5673	    18.7149	
     3.6926	     4.8676	     2.0981	    27.8625	     0.0000	    20.4773	     6.3782	    18.6310	     8.6441	    19.9738	
     1.9302	     3.9444	     1.7624	    28.5339	    -0.9232	    21.4844	     5.9586	    20.1416	     8.0566	    21.2326	
     0.0839	     2.9373	     1.3428	    27.8625	    -1.7624	    21.9040	     5.4550	    21.4844	     8.1406	    22.4915	
    -1.5945	     2.0142	     1.0071	    25.9323	    -2.6016	    21.6522	     4.5319	    22.4915	     8.8959	    23.6664	
    -2.9373	     1.3428	     0.6714	    23.0789	    -3.4409	    20.8130	     3.2730	    23.2468	    10.4065	    24.5895	
    -3.8605	     1.0071	     0.3357	    19.8059	    -4.2801	    19.6381	     1.7624	    23.5825	    12.2528	    25.2609	
    -4.2801	     1.0071	     0.0000	    16.5329	    -4.9515	    18.2114	     0.1678	    23.6664	    14.2670	    25.5966	
    -4.1962	     1.4267	    -0.1678	    13.5956	    -5.3711	    16.9525	    -1.2589	    23.5825	    16.0294	    25.6805	
    -3.5248	     2.1820	     0.0000	    11.3297	    -5.4550	    15.7776	    -2.2659	    23.3307	    17.3721	    25.4288	
    -2.4338	     3.3569	     0.4196	     9.7351	    -4.9515	    15.0223	    -2.7695	    22.9111	    18.2953	    24.8413	
    -0.8392	     4.7836	     1.4267	     8.8120	    -3.8605	    14.5187	    -2.7695	    22.5754	    18.7988	    24.0860	
     1.1749	     6.6299	     2.8534	     8.3923	    -2.1820	    14.2670	    -2.1820	    22.1558	    18.8828	    23.0789	
     3.5248	     8.6441	     4.6158	     8.4763	     0.0000	    14.3509	    -1.0910	    21.9040	    18.8828	    22.0718	
     6.1264	    10.9940	     6.7978	     8.8959	     2.5177	    14.6027	     0.4196	    21.7361	    18.6310	    20.9808	
     8.8120	    13.5117	     9.3155	     9.4833	     5.2032	    14.9384	     2.1820	    21.6522	    18.4631	    19.8898	
    11.5814	    16.0294	    11.9171	     9.9869	     8.0566	    15.2740	     4.1122	    21.6522	    18.2114	    18.8828	
    14.0991	    18.5471	    14.6027	    10.4065	    10.8261	    15.5258	     5.9586	    21.6522	    18.0435	    17.9596	
    16.3651	    20.8969	    17.1204	    10.4904	    13.3438	    15.6097	     7.4692	    21.5683	    17.8757	    17.1204	
    18.1274	    22.9111	    19.4702	    10.2386	    15.5258	    15.4419	     8.6441	    21.2326	    17.7078	    16.3651	
    19.3863	    24.5056	    21.3165	     9.7351	    17.3721	    15.1062	     9.3155	    20.8130	    17.5400	    15.8615	
    20.1416	    25.5966	    22.8271	     9.0637	    18.6310	    14.6027	     9.4833	    20.1416	    17.2882	    15.6097	
    20.3934	    26.1002	    23.7503	     8.3923	    19.3863	    14.0152	     9.3155	    19.3024	    17.0364	    15.6937	
    20.2255	    26.2680	    24.3378	     7.8888	    19.8059	    13.5117	     8.8120	    18.2953	    16.7007	    16.1133	
    19.8059	    26.1002	    24.5895	     7.4692	    19.8898	    13.0081	     8.2245	    17.2043	    16.2811	    16.6168	
    19.3024	    25.8484	    24.7574	     7.1335	    19.8059	    12.5885	     7.5531	    16.0294	    15.8615	    17.0364	
    18.7149	    25.3448	    24.7574	     6.9656	    19.6381	    12.1689	     6.9656	    14.7705	    15.3580	    17.1204	
    17.9596	    24.9252	    24.6735	     6.8817	    19.3863	    11.8332	     6.5460	    13.5117	    14.9384	    16.7847	
    17.2043	    24.3378	    24.6735	     6.8817	    18.9667	    11.5814	     6.1264	    12.2528	    14.6027	    15.9454	
    16.3651	    23.8342	    24.5056	     6.9656	    18.4631	    11.2457	     5.8746	    11.0779	    14.3509	    14.7705	
    15.6097	    23.2468	    24.2538	     7.1335	    17.7917	    10.9100	     5.7907	    10.1547	    14.1830	    13.4277	
    14.8544	    22.6593	    23.7503	     7.2174	    17.1204	    10.4904	     5.7907	     9.3994	    14.0152	    12.0850	
    14.1830	    22.0718	    23.0789	     7.3013	    16.2811	     9.9869	     5.9586	     9.0637	    13.8474	    11.0779	
    13.6795	    21.4005	    22.1558	     7.1335	    15.5258	     9.3155	     6.3782	     9.0637	    13.3438	    10.3226	
[Epoch Header]
[Trial Type]	21
[Accept]	1
[Correct]	0
[RT]	 0.000
[Resp]	0
[Epoch Data]
   -24.5056	   -19.6381	   -26.6876	   -15.9454	   -16.2811	   -22.4075	   -16.7847	   -22.2397	   -24.1699	   -26.6876	
   -26.6037	   -21.9879	   -27.6108	   -16.9525	   -17.0364	   -22.7432	   -17.7078	   -23.4985	   -23.5825	   -26.4359	
   -28.3661	   -24.0021	   -28.1982	   -17.8757	   -17.7917	   -23.0789	   -18.5471	   -24.6735	   -22.9111	   -26.1841	
   -29.7928	   -25.6805	   -28.6179	   -18.7149	   -18.2114	   -23.3307	   -19.0506	   -25.9323	   -22.2397	   -26.1002	
   -30.7999	   -27.0233	   -28.7857	   -19.7220	   -18.4631	   -23.6664	   -19.2184	   -27.0233	   -21.6522	   -26.0162	
   -31.2195	   -27.7786	   -28.7018	   -20.7291	   -18.2953	   -24.0860	   -18.9667	   -27.8625	   -21.1487	   -26.1002	
   -31.1356	   -28.0304	   -28.3661	   -21.9040	   -17.7078	   -24.5056	   -18.2953	   -28.3661	   -20.8130	   -26.1841	
   -30.5481	   -27.7786	   -27.7786	   -22.9950	   -16.8686	   -24.7574	   -17.2043	   -28.3661	   -20.6451	   -26.2680	
   -29.6249	   -27.0233	   -26.8555	   -23.9182	   -15.6937	   -24.8413	   -15.8615	   -27.7786	   -20.4773	   -26.2680	
   -28.4500	   -26.0162	   -25.8484	   -24.5895	   -14.3509	   -24.7574	   -14.4348	   -26.8555	   -20.3094	   -26.1002	
   -27.1912	   -24.8413	   -24.7574	   -24.9252	   -13.0920	   -24.3378	   -12.9242	   -25.5127	   -20.0577	   -25.8484	
   -26.1002	   -23.6664	   -23.7503	   -24.9252	   -11.9171	   -23.7503	   -11.5814	   -24.0860	   -19.7220	   -25.5127	
   -25.1770	   -22.7432	   -22.9111	   -24.6735	   -10.9100	   -23.0789	   -10.4904	   -22.5754	   -18.9667	   -25.1770	
   -24.6735	   -22.0718	   -22.2397	   -24.1699	   -10.1547	   -22.2397	    -9.5673	   -21.0648	   -17.9596	   -24.9252	
   -24.4217	   -21.5683	   -21.6522	   -23.4985	    -9.5673	   -21.4005	    -8.8959	   -19.8059	   -16.7847	   -24.8413	
   -24.5056	   -21.2326	   -21.1487	   -22.5754	    -9.2316	   -20.5612	    -8.3923	   -18.7149	   -15.3580	   -24.8413	
   -24.7574	   -20.9808	   -20.5612	   -21.5683	    -8.9798	   -19.6381	    -7.9727	   -17.8757	   -14.0991	   -24.9252	
   -25.0931	   -20.8130	   -19.8898	   -20.4773	    -8.8959	   -18.7988	    -7.7209	   -17.2043	   -13.1760	   -24.9252	
   -25.3448	   -20.6451	   -19.0506	   -19.3863	    -9.0637	   -17.9596	    -7.6370	   -16.7847	   -12.8403	   -24.6735	
   -25.3448	   -20.2255	   -18.0435	   -18.2953	    -9.3994	   -17.2043	    -7.7209	   -16.5329	   -13.3438	   -24.1699	
   -25.0092	   -19.6381	   -16.8686	   -17.2882	    -9.9869	   -16.5329	    -7.9727	   -16.3651	   -14.6027	   -23.4146	
   -24.2538	   -18.7988	   -15.6097	   -16.2811	   -10.7422	   -15.8615	    -8.2245	   -16.2811	   -16.4490	   -22.5754	
   -23.1628	   -17.7078	   -14.3509	   -15.2740	   -11.3297	   -15.2740	    -8.4763	   -16.1972	   -18.5471	   -21.8201	
   -21.6522	   -16.3651	   -12.9242	   -14.2670	   -11.7493	   -14.8544	    -8.4763	   -16.1133	   -20.4773	   -21.2326	
   -19.8898	   -14.7705	   -11.5814	   -13.3438	   -12.0010	   -14.6027	    -8.3084	   -16.0294	   -21.9879	   -20.8969	
   -17.8757	   -13.1760	   -10.4065	   -12.5046	   -11.9171	   -14.5187	    -8.1406	   -16.0294	   -23.0789	   -20.8969	
   -15.6937	   -11.4136	    -9.4833	   -11.6653	   -11.6653	   -14.5187	    -7.9727	   -16.1133	   -23.7503	   -21.0648	
   -13.5117	    -9.7351	    -8.8959	   -10.9940	   -11.3297	   -14.6866	    -7.8888	   -16.2811	   -24.1699	   -21.4844	
   -11.2457	    -7.9727	    -8.5602	   -10.2386	   -10.7422	   -14.8544	    -8.0566	   -16.5329	   -24.2538	   -21.9879	
    -8.9798	    -6.2943	    -8.4763	    -9.5673	   -10.0708	   -15.0223	    -8.4763	   -16.7007	   -24.0860	   -22.5754	
    -6.7139	    -4.6997	    -8.5602	    -8.8959	    -9.3155	   -15.1062	    -9.2316	   -16.7007	   -23.5825	   -22.9950	
    -4.7836	    -3.3569	    -8.7280	    -8.2245	    -8.5602	   -15.0223	   -10.3226	   -16.7007	   -22.7432	   -23.3307	
    -3.2730	    -2.3499	    -9.1476	    -7.5531	    -8.0566	   -14.8544	   -11.6653	   -16.5329	   -21.4844	   -23.3307	
    -2.5177	    -2.0142	    -9.7351	    -6.9656	    -7.8888	   -14.5187	   -13.1760	   -16.3651	   -20.0577	   -22.9111	
    -2.6855	    -2.3499	   -10.5743	    -6.4621	    -8.1406	   -14.0991	   -14.6027	   -16.1972	   -18.4631	   -22.1558	
    -4.0283	    -3.5248	   -11.7493	    -6.0425	    -8.8959	   -13.6795	   -15.9454	   -15.9454	   -16.9525	   -20.9808	
    -6.3782	    -5.4550	   -13.2599	    -5.8746	    -9.9030	   -13.2599	   -17.1204	   -15.7776	   -15.5258	   -19.4702	
    -9.4833	    -8.0566	   -14.9384	    -6.0425	   -11.2457	   -12.9242	   -18.1274	   -15.6097	   -14.2670	   -17.7917	
   -12.9242	   -10.9940	   -16.7007	    -6.5460	   -12.5885	   -12.8403	   -18.8828	   -15.3580	   -13.1760	   -15.9454	
   -16.1972	   -13.6795	   -18.2114	    -7.4692	   -13.7634	   -12.8403	   -19.4702	   -14.8544	   -12.2528	   -14.0991	
   -18.7988	   -15.9454	   -19.2184	    -8.5602	   -14.6027	   -13.0081	   -19.6381	   -14.1830	   -11.4136	   -12.2528	
   -20.4773	   -17.4561	   -19.4702	    -9.8190	   -14.7705	   -13.2599	   -19.3863	   -13.2599	   -10.9100	   -10.5743	
   -21.3165	   -18.1274	   -19.0506	   -10.9940	   -14.3509	   -13.5117	   -18.4631	   -12.1689	   -10.6583	    -9.3155	
   -21.4005	   -18.2953	   -18.2114	   -11.9171	   -13.4277	   -13.7634	   -17.1204	   -11.2457	   -10.6583	    -8.3923	
   -21.1487	   -18.1274	   -17.0364	   -12.6724	   -12.0850	   -14.0152	   -15.5258	   -10.4904	   -10.9100	    -7.8888	
   -20.8130	   -17.7917	   -15.8615	   -13.4277	   -10.7422	   -14.2670	   -13.7634	   -10.0708	   -11.4136	    -7.9727	
   -20.4773	   -17.6239	   -14.9384	   -14.1830	    -9.4833	   -14.7705	   -12.1689	    -9.9869	   -11.9171	    -8.4763	
   -20.3934	   -17.5400	   -14.2670	   -15.1901	    -8.5602	   -15.3580	   -10.7422	   -10.3226	   -12.5046	    -9.4833	
   -20.7291	   -17.7078	   -14.0152	   -16.3651	    -7.9727	   -16.1972	    -9.5673	   -10.9100	   -13.1760	   -10.9100	
   -21.2326	   -18.0435	   -14.1830	   -17.6239	    -7.8888	   -17.2043	    -8.7280	   -11.6653	   -13.8474	   -12.6724	
   -22.0718	   -18.5471	   -14.7705	   -18.8828	    -8.2245	   -18.2114	    -8.1406	   -12.4207	   -14.6027	   -14.4348	
   -22.9111	   -19.1345	   -15.8615	   -19.9738	    -9.0637	   -19.2184	    -7.7209	   -13.2599	   -15.3580	   -16.1133	
   -23.7503	   -19.6381	   -17.3721	   -20.7291	   -10.3226	   -20.0577	    -7.5531	   -14.0152	   -16.1972	   -17.5400	
   -24.4217	   -20.0577	   -18.9667	   -21.4005	   -11.9171	   -20.8130	    -7.6370	   -14.6866	   -16.8686	   -18.5471	
   -24.8413	   -20.1416	   -20.6451	   -21.7361	   -13.5956	   -21.4005	    -7.8888	   -15.2740	   -17.3721	   -19.1345	
   -24.9252	   -19.9738	   -22.0718	   -21.8201	   -15.2740	   -21.8201	    -8.3084	   -15.8615	   -17.7078	   -19.3024	
   -24.7574	   -19.4702	   -23.1628	   -21.6522	   -16.7847	   -21.9879	    -8.8959	   -16.4490	   -17.9596	   -19.1345	
   -24.3378	   -18.7988	   -23.8342	   -21.2326	   -18.1274	   -22.0718	    -9.6512	   -17.0364	   -18.2114	   -18.7149	
   -23.8342	   -18.0435	   -24.1699	   -20.6451	   -19.2184	   -21.9879	   -10.5743	   -17.7917	   -18.4631	   -18.2114	
   -23.2468	   -17.2882	   -24.1699	   -19.7220	   -20.1416	   -21.8201	   -11.4975	   -18.5471	   -18.7149	   -17.7078	
   -22.5754	   -16.5329	   -23.9182	   -18.6310	   -20.8130	   -21.5683	   -12.2528	   -19.4702	   -19.0506	   -17.2043	
   -21.8201	   -15.8615	   -23.6664	   -17.2043	   -21.2326	   -21.0648	   -12.8403	   -20.3934	   -19.3863	   -16.8686	
   -20.8969	   -15.1901	   -23.3307	   -15.5258	   -21.4005	   -20.4773	   -13.0920	   -21.2326	   -19.6381	   -16.7007	
   -19.8059	   -14.6027	   -23.0789	   -13.6795	   -21.4005	   -19.6381	   -12.9242	   -21.9879	   -19.7220	   -16.7847	
   -18.5471	   -14.0152	   -22.9111	   -11.5814	   -21.2326	   -18.6310	   -12.3367	   -22.6593	   -19.6381	   -17.0364	
   -17.1204	   -13.5117	   -23.0789	    -9.4833	   -21.0648	   -17.6239	   -11.4975	   -23.1628	   -19.2184	   -17.5400	
   -15.6937	   -13.1760	   -23.4985	    -7.4692	   -20.9808	   -16.6168	   -10.5743	   -23.6664	   -18.5471	   -18.3792	
   -14.3509	   -12.9242	   -24.0860	    -5.7068	   -20.8969	   -15.6937	    -9.8190	   -23.9182	   -17.7917	   -19.5541	
   -13.2599	   -13.0081	   -24.8413	    -4.2801	   -20.8969	   -14.9384	    -9.2316	   -24.0021	   -16.9525	   -20.8969	
   -12.5885	   -13.1760	   -25.3448	    -3.3569	   -20.8969	   -14.3509	    -8.8959	   -23.8342	   -16.2811	   -22.3236	
   -12.4207	   -13.5956	   -25.5966	    -3.0212	   -20.7291	   -14.0152	    -8.8959	   -23.3307	   -16.1133	   -23.7503	
   -12.5885	   -14.0991	   -25.5127	    -3.5248	   -20.4773	   -14.1830	    -9.1476	   -22.4915	   -16.4490	   -24.8413	
   -13.2599	   -14.6866	   -25.0092	    -4.9515	   -20.1416	   -14.7705	    -9.6512	   -21.4844	   -17.3721	   -25.5966	
   -14.2670	   -15.4419	   -24.4217	    -7.2174	   -19.8059	   -15.8615	   -10.3226	   -20.3934	   -18.6310	   -26.0162	
   -15.5258	   -16.1972	   -23.5825	   -10.1547	   -19.4702	   -17.2882	   -11.1618	   -19.3863	   -20.0577	   -26.0162	
   -17.0364	   -17.0364	   -22.9111	   -13.4277	   -19.3024	   -18.9667	   -12.0010	   -18.6310	   -21.3165	   -25.7645	
   -18.6310	   -17.9596	   -22.2397	   -16.5329	   -19.2184	   -20.5612	   -12.8403	   -18.1274	   -22.3236	   -25.2609	
   -20.3094	   -18.9667	   -21.7361	   -19.1345	   -19.4702	   -21.9040	   -13.6795	   -17.7917	   -23.0789	   -24.6735	
   -21.8201	   -19.8059	   -21.4844	   -20.8130	   -19.8059	   -22.8271	   -14.3509	   -17.5400	   -23.4146	   -23.9182	
   -23.0789	   -20.4773	   -21.3165	   -21.4844	   -20.1416	   -23.2468	   -14.8544	   -17.3721	   -23.3307	   -23.1628	
   -23.8342	   -20.8130	   -21.1487	   -21.1487	   -20.4773	   -23.0789	   -15.1901	   -16.9525	   -22.9111	   -22.3236	
   -23.9182	   -20.7291	   -20.8969	   -19.7220	   -20.5612	   -22.3236	   -15.3580	   -16.4490	   -22.1558	   -21.4844	
   -23.3307	   -20.1416	   -20.5612	   -17.5400	   -20.4773	   -21.0648	   -15.3580	   -15.8615	   -21.1487	   -20.6451	
   -22.2397	   -19.2184	   -20.0577	   -14.8544	   -20.2255	   -19.5541	   -15.2740	   -15.1901	   -19.9738	   -19.9738	
   -20.8969	   -18.1274	   -19.5541	   -12.0010	   -19.8059	   -18.0435	   -15.1901	   -14.6027	   -18.8828	   -19.5541	
   -19.4702	   -17.0364	   -19.1345	    -9.5673	   -19.4702	   -16.8686	   -15.1901	   -14.2670	   -18.0435	   -19.4702	
   -18.2953	   -16.1972	   -18.9667	    -7.8888	   -19.2184	   -16.1972	   -15.2740	   -14.3509	   -17.4561	   -19.8059	
   -17.6239	   -15.6937	   -19.0506	    -7.2174	   -19.1345	   -16.2811	   -15.5258	   -14.9384	   -17.2882	   -20.5612	
   -17.4561	   -15.6097	   -19.4702	    -7.7209	   -19.3863	   -17.1204	   -15.7776	   -15.8615	   -17.6239	   -21.5683	
   -17.8757	   -15.9454	   -20.1416	    -9.3155	   -19.8059	   -18.7988	   -16.1972	   -17.2882	   -18.2114	   -22.8271	
   -18.7988	   -16.7007	   -20.9808	   -11.8332	   -20.3094	   -20.9808	   -16.6168	   -19.0506	   -19.2184	   -24.1699	
   -20.1416	   -17.8757	   -21.9040	   -15.0223	   -20.8130	   -23.5825	   -17.2043	   -20.9808	   -20.3094	   -25.5127	
   -21.8201	   -19.3024	   -22.8271	   -18.6310	   -21.2326	   -26.3519	   -17.9596	   -22.9950	   -21.6522	   -26.7715	
   -23.6664	   -20.9808	   -23.6664	   -22.3236	   -21.5683	   -29.0375	   -18.7149	   -24.9252	   -22.9950	   -27.9465	
   -25.5127	   -22.7432	   -24.4217	   -25.6805	   -21.9040	   -31.3873	   -19.6381	   -26.7715	   -24.2538	   -28.7857	
   -27.2751	   -24.4217	   -25.0092	   -28.5339	   -22.2397	   -33.2336	   -20.5612	   -28.1982	   -25.4288	   -29.2892	
   -28.6179	   -25.7645	   -25.3448	   -30.3802	   -22.4915	   -34.2407	   -21.4005	   -29.2053	   -26.4359	   -29.3732	
   -29.6249	   -26.6876	   -25.5127	   -31.1356	   -22.8271	   -34.4925	   -22.0718	   -29.5410	   -27.1072	   -29.0375	
   -29.9606	   -27.0233	   -25.4288	   -30.8838	   -23.0789	   -33.9890	   -22.6593	   -29.2892	   -27.4429	   -28.2822	
   -29.7089	   -26.7715	   -25.0092	   -29.7089	   -23.1628	   -32.8140	   -22.8271	   -28.3661	   -27.2751	   -27.2751	
   -28.7857	   -25.8484	   -24.5056	   -27.7786	   -23.0789	   -31.1356	   -22.7432	   -26.7715	   -26.6876	   -26.1841	
   -27.3590	   -24.4217	   -23.6664	   -25.0931	   -22.7432	   -29.0375	   -22.2397	   -24.6735	   -25.6805	   -25.1770	
   -25.5127	   -22.6593	   -22.8271	   -21.8201	   -22.3236	   -26.6037	   -21.4005	   -22.1558	   -24.2538	   -24.4217	
   -23.0789	   -20.6451	   -21.9040	   -18.1274	   -21.8201	   -23.9182	   -20.2255	   -19.5541	   -22.8271	   -24.0860	
   -20.3934	   -18.3792	   -21.0648	   -14.3509	   -21.2326	   -21.3165	   -18.8828	   -17.1204	   -21.4005	   -24.0860	
   -17.2882	   -15.8615	   -20.1416	   -10.8261	   -20.5612	   -18.8828	   -17.2882	   -15.1901	   -20.1416	   -24.4217	
   -14.0152	   -13.1760	   -19.2184	    -7.8049	   -19.5541	   -16.8686	   -15.6937	   -13.9313	   -19.2184	   -24.8413	
   -10.6583	   -10.4065	   -18.1274	    -5.5389	   -18.2953	   -15.1901	   -14.0991	   -13.2599	   -18.5471	   -25.2609	
    -7.4692	    -7.8888	   -17.0364	    -4.1122	   -16.7007	   -14.0152	   -12.5046	   -13.0081	   -18.2114	   -25.4288	
    -4.8676	    -5.7068	   -16.0294	    -3.4409	   -15.0223	   -13.2599	   -11.0779	   -13.2599	   -18.2114	   -25.1770	
    -2.9373	    -4.2801	   -15.1901	    -3.4409	   -13.3438	   -12.9242	    -9.9869	   -13.6795	   -18.3792	   -24.6735	
    -2.0142	    -3.5248	   -14.7705	    -4.0283	   -12.0010	   -12.8403	    -9.3994	   -14.2670	   -18.7149	   -24.0021	
    -2.0142	    -3.5248	   -14.6027	    -5.0354	   -11.2457	   -13.0081	    -9.3994	   -14.8544	   -19.1345	   -23.3307	
    -2.8534	    -4.1122	   -14.8544	    -6.3782	   -10.9100	   -13.4277	    -9.9869	   -15.4419	   -19.5541	   -22.8271	
    -4.2801	    -5.2032	   -15.4419	    -8.1406	   -11.1618	   -14.0991	   -11.0779	   -16.0294	   -19.8898	   -22.4915	
    -6.1264	    -6.6299	   -16.3651	   -10.1547	   -11.8332	   -14.9384	   -12.5046	   -16.6168	   -20.1416	   -22.2397	
    -8.4763	    -8.3923	   -17.5400	   -12.5046	   -12.9242	   -16.0294	   -14.1830	   -17.2882	   -20.3094	   -22.1558	
   -11.2457	   -10.5743	   -19.0506	   -14.9384	   -14.2670	   -17.3721	   -15.8615	   -18.0435	   -20.3094	   -22.0718	
   -14.4348	   -13.1760	   -20.8969	   -17.2882	   -15.6937	   -18.7149	   -17.3721	   -18.8828	   -20.1416	   -22.2397	
   -17.8757	   -16.0294	   -22.9111	   -19.3863	   -17.2882	   -20.1416	   -18.7149	   -19.7220	   -19.8059	   -22.4915	
   -21.3165	   -19.1345	   -25.0931	   -21.0648	   -18.7988	   -21.4005	   -19.8059	   -20.6451	   -19.5541	   -22.8271	
   -24.4217	   -21.9879	   -27.1072	   -22.0718	   -20.0577	   -22.4075	   -20.5612	   -21.4844	   -19.2184	   -23.2468	
   -27.0233	   -24.5056	   -29.0375	   -22.5754	   -21.0648	   -23.0789	   -21.0648	   -22.4075	   -18.9667	   -23.5825	
   -28.8696	   -26.4359	   -30.4642	   -22.4915	   -21.5683	   -23.4985	   -21.1487	   -23.1628	   -18.7988	   -23.8342	
   -29.7928	   -27.6108	   -31.4713	   -22.0718	   -21.6522	   -23.6664	   -20.9808	   -23.8342	   -18.7149	   -24.0021	
   -29.8767	   -28.1143	   -31.8909	   -21.4005	   -21.3165	   -23.6664	   -20.4773	   -24.2538	   -18.6310	   -24.0860	
   -29.2053	   -27.9465	   -31.8069	   -20.5612	   -20.6451	   -23.5825	   -19.7220	   -24.5056	   -18.7149	   -24.2538	
   -28.1143	   -27.3590	   -31.0516	   -19.6381	   -19.6381	   -23.4146	   -18.7988	   -24.5056	   -18.7988	   -24.5895	
   -26.6037	   -26.3519	   -29.9606	   -18.7988	   -18.5471	   -23.1628	   -17.7917	   -24.2538	   -18.9667	   -25.3448	
   -25.0092	   -25.2609	   -28.7018	   -17.9596	   -17.3721	   -22.9950	   -16.8686	   -23.8342	   -19.2184	   -26.4359	
   -23.4985	   -24.1699	   -27.3590	   -17.2882	   -16.2811	   -22.8271	   -16.0294	   -23.3307	   -19.4702	   -27.9465	
   -22.1558	   -23.0789	   -26.1002	   -16.7007	   -15.1901	   -22.6593	   -15.3580	   -22.8271	   -19.7220	   -29.7928	
   -21.0648	   -22.2397	   -25.0092	   -16.4490	   -14.2670	   -22.6593	   -14.7705	   -22.4915	   -19.8898	   -31.7230	
   -20.1416	   -21.5683	   -24.0860	   -16.3651	   -13.4277	   -22.6593	   -14.2670	   -22.2397	   -19.9738	   -33.6533	
   -19.5541	   -21.0648	   -23.2468	   -16.5329	   -12.6724	   -22.5754	   -13.8474	   -22.0718	   -20.0577	   -35.3317	
   -19.1345	   -20.7291	   -22.5754	   -16.7847	   -12.0850	   -22.5754	   -13.4277	   -21.9879	   -20.2255	   -36.4227	
   -18.8828	   -20.3934	   -21.9040	   -17.0364	   -11.5814	   -22.4075	   -13.0920	   -21.9879	   -20.3934	   -36.8423	
   -18.6310	   -20.1416	   -21.2326	   -17.1204	   -11.3297	   -22.1558	   -12.9242	   -21.8201	   -20.8130	   -36.4227	
   -18.4631	   -19.8898	   -20.5612	   -17.2043	   -11.3297	   -21.7361	   -12.9242	   -21.4844	   -21.3165	   -35.3317	
   -18.2953	   -19.5541	   -19.8898	   -17.0364	   -11.5814	   -21.3165	   -13.1760	   -21.0648	   -21.8201	   -33.7372	
   -18.0435	   -19.0506	   -19.2184	   -16.8686	   -12.0010	   -20.8969	   -13.5117	   -20.4773	   -22.3236	   -31.8069	
   -17.5400	   -18.4631	   -18.4631	   -16.7007	   -12.5046	   -20.4773	   -14.0152	   -19.8898	   -22.5754	   -29.6249	
   -16.7847	   -17.6239	   -17.6239	   -16.3651	   -12.9242	   -20.1416	   -14.3509	   -19.1345	   -22.4915	   -27.2751	
   -15.6937	   -16.4490	   -16.7007	   -15.9454	   -13.1760	   -19.8898	   -14.5187	   -18.4631	   -22.0718	   -25.0092	
   -14.2670	   -15.1062	   -15.6937	   -15.2740	   -13.0920	   -19.5541	   -14.3509	   -17.7078	   -21.4005	   -22.7432	
   -12.5885	   -13.5117	   -14.6027	   -14.5187	   -12.6724	   -19.2184	   -13.7634	   -16.8686	   -20.4773	   -20.6451	
   -10.7422	   -11.6653	   -13.3438	   -13.8474	   -12.0010	   -18.8828	   -12.8403	   -16.1972	   -19.6381	   -18.7988	
    -8.8120	    -9.9030	   -12.2528	   -13.2599	   -11.1618	   -18.5471	   -11.6653	   -15.5258	   -18.8828	   -17.2882	
    -7.0496	    -8.2245	   -11.2457	   -13.0920	   -10.3226	   -18.4631	   -10.4065	   -15.1062	   -18.4631	   -16.0294	
    -5.6229	    -6.8817	   -10.4904	   -13.2599	    -9.4833	   -18.4631	    -9.2316	   -14.8544	   -18.2953	   -15.0223	
    -4.5319	    -5.8746	    -9.9869	   -13.7634	    -8.7280	   -18.6310	    -8.1406	   -14.7705	   -18.5471	   -14.3509	
    -3.9444	    -5.3711	    -9.7351	   -14.5187	    -8.0566	   -19.0506	    -7.1335	   -14.9384	   -18.9667	   -14.0991	
    -3.8605	    -5.2032	    -9.8190	   -15.4419	    -7.5531	   -19.7220	    -6.2943	   -15.4419	   -19.6381	   -14.2670	
    -4.1962	    -5.4550	   -10.0708	   -16.6168	    -7.1335	   -20.5612	    -5.5389	   -16.1133	   -20.3934	   -14.9384	
    -4.9515	    -5.8746	   -10.5743	   -17.9596	    -7.0496	   -21.5683	    -5.0354	   -17.1204	   -21.2326	   -16.0294	
    -5.7068	    -6.4621	   -11.3297	   -19.3863	    -7.2174	   -22.7432	    -4.6158	   -18.2953	   -22.1558	   -17.5400	
    -6.3782	    -7.0496	   -12.0010	   -20.8969	    -7.6370	   -23.9182	    -4.5319	   -19.6381	   -22.9950	   -19.2184	
    -6.8817	    -7.6370	   -12.6724	   -22.3236	    -8.4763	   -24.9252	    -4.6158	   -20.9808	   -23.6664	   -20.8969	
    -7.0496	    -7.9727	   -13.2599	   -23.3307	    -9.3994	   -25.6805	    -4.8676	   -22.1558	   -24.1699	   -22.4075	
    -6.8817	    -8.1406	   -13.5956	   -23.8342	   -10.3226	   -26.1002	    -5.2872	   -23.0789	   -24.3378	   -23.4985	
    -6.5460	    -8.3084	   -13.6795	   -23.7503	   -11.0779	   -26.1002	    -5.7907	   -23.8342	   -24.1699	   -24.3378	
    -6.1264	    -8.3923	   -13.5956	   -23.0789	   -11.4975	   -25.7645	    -6.2943	   -24.3378	   -23.6664	   -24.8413	
    -5.9586	    -8.5602	   -13.3438	   -21.9879	   -11.4975	   -25.0931	    -6.7978	   -24.8413	   -22.9111	   -25.1770	
    -5.9586	    -8.8959	   -13.0081	   -20.5612	   -11.0779	   -24.3378	    -7.0496	   -25.3448	   -22.1558	   -25.4288	
    -6.3782	    -9.5673	   -12.8403	   -19.0506	   -10.4065	   -23.6664	    -7.3013	   -26.1002	   -21.2326	   -25.6805	
    -7.1335	   -10.4904	   -12.8403	   -17.6239	    -9.7351	   -23.0789	    -7.3853	   -27.0233	   -20.3934	   -25.8484	
    -8.1406	   -11.5814	   -13.3438	   -16.2811	    -9.1476	   -22.5754	    -7.3853	   -28.0304	   -19.5541	   -26.0162	
    -9.3155	   -12.8403	   -14.1830	   -15.1062	    -8.8959	   -22.2397	    -7.4692	   -28.8696	   -18.7149	   -26.1002	
   -10.5743	   -14.0152	   -15.4419	   -14.0991	    -9.0637	   -21.9879	    -7.4692	   -29.2892	   -17.7917	   -26.0162	
   -11.8332	   -15.1062	   -17.0364	   -13.4277	    -9.6512	   -21.7361	    -7.4692	   -28.8696	   -16.8686	   -25.6805	
   -13.1760	   -16.1133	   -18.7988	   -12.9242	   -10.6583	   -21.4844	    -7.5531	   -27.6108	   -15.9454	   -25.1770	
   -14.4348	   -17.1204	   -20.5612	   -12.6724	   -11.9171	   -21.0648	    -7.7209	   -25.5966	   -15.1901	   -24.5895	
   -15.7776	   -18.0435	   -22.2397	   -12.5046	   -13.3438	   -20.6451	    -7.8888	   -23.1628	   -14.8544	   -23.9182	
   -16.9525	   -18.8828	   -23.6664	   -12.3367	   -14.7705	   -20.1416	    -8.0566	   -20.8130	   -15.1062	   -23.4146	
   -17.8757	   -19.4702	   -24.6735	   -12.2528	   -16.0294	   -19.6381	    -8.3084	   -18.7988	   -16.1133	   -23.1628	
   -18.4631	   -19.8059	   -25.1770	   -12.1689	   -16.9525	   -19.1345	    -8.4763	   -17.2882	   -17.7078	   -23.0789	
   -18.5471	   -19.8898	   -25.1770	   -12.3367	   -17.4561	   -18.7988	    -8.7280	   -16.2811	   -19.5541	   -23.0789	
   -18.2953	   -19.6381	   -24.6735	   -12.7563	   -17.5400	   -18.6310	    -8.8959	   -15.6937	   -21.4844	   -22.9950	
   -17.5400	   -19.2184	   -23.8342	   -13.3438	   -17.2043	   -18.6310	    -9.0637	   -15.5258	   -22.9950	   -22.9111	
   -16.4490	   -18.3792	   -22.7432	   -14.0991	   -16.5329	   -18.7149	    -9.2316	   -15.6097	   -23.7503	   -22.4915	
   -14.9384	   -17.3721	   -21.4005	   -14.6027	   -15.5258	   -18.8828	    -9.2316	   -15.6937	   -23.5825	   -21.7361	
   -13.1760	   -16.1133	   -19.9738	   -14.7705	   -14.3509	   -18.8828	    -9.1476	   -15.6937	   -22.3236	   -20.6451	
   -11.2457	   -14.6027	   -18.5471	   -14.4348	   -13.1760	   -18.6310	    -8.8959	   -15.5258	   -20.0577	   -19.1345	
    -9.0637	   -12.9242	   -16.9525	   -13.5117	   -12.0010	   -18.2114	    -8.5602	   -15.1062	   -17.2043	   -17.2882	
    -7.0496	   -11.3297	   -15.5258	   -12.3367	   -10.9940	   -17.6239	    -8.1406	   -14.7705	   -14.0152	   -15.1901	
    -5.1193	    -9.8190	   -14.1830	   -11.0779	   -10.0708	   -17.1204	    -7.7209	   -14.4348	   -10.9940	   -13.1760	
    -3.5248	    -8.5602	   -13.0081	    -9.9869	    -9.3155	   -16.7847	    -7.3013	   -14.4348	    -8.4763	   -11.3297	
    -2.4338	    -7.6370	   -12.1689	    -9.3994	    -8.6441	   -16.7007	    -6.7978	   -14.7705	    -6.6299	    -9.9869	
    -1.7624	    -7.0496	   -11.4975	    -9.3994	    -8.1406	   -17.1204	    -6.2103	   -15.5258	    -5.7068	    -9.3155	
    -1.5945	    -6.8817	   -11.2457	   -10.2386	    -7.6370	   -17.8757	    -5.7068	   -16.7847	    -5.7068	    -9.1476	
    -1.7624	    -7.1335	   -11.2457	   -11.7493	    -7.3013	   -19.0506	    -5.2032	   -18.2114	    -6.7139	    -9.4833	
    -2.3499	    -7.5531	   -11.5814	   -13.8474	    -7.1335	   -20.4773	    -4.8676	   -19.8059	    -8.6441	   -10.0708	
    -3.1891	    -8.2245	   -12.0850	   -16.1972	    -7.1335	   -22.0718	    -4.6158	   -21.3165	   -11.3297	   -10.5743	
    -4.0283	    -8.9798	   -12.6724	   -18.4631	    -7.3013	   -23.5825	    -4.6158	   -22.5754	   -14.3509	   -10.9940	
    -4.8676	    -9.6512	   -13.2599	   -20.4773	    -7.6370	   -24.8413	    -4.8676	   -23.4146	   -17.2882	   -10.9940	
    -5.5389	   -10.1547	   -13.7634	   -21.8201	    -8.1406	   -25.7645	    -5.3711	   -23.7503	   -19.7220	   -10.6583	
    -6.1264	   -10.5743	   -14.1830	   -22.4075	    -8.6441	   -26.1002	    -6.0425	   -23.6664	   -21.4005	   -10.0708	
    -6.7139	   -10.9100	   -14.4348	   -22.2397	    -9.3155	   -26.0162	    -6.8817	   -23.1628	   -22.2397	    -9.4833	
    -7.2174	   -11.1618	   -14.6027	   -21.3165	   -10.0708	   -25.3448	    -7.8888	   -22.3236	   -22.4075	    -9.0637	
    -7.8049	   -11.3297	   -14.7705	   -19.9738	   -10.9940	   -24.4217	    -9.1476	   -21.2326	   -22.0718	    -8.8120	
    -8.3923	   -11.4975	   -14.8544	   -18.4631	   -12.0850	   -23.2468	   -10.4904	   -20.0577	   -21.3165	    -8.8120	
    -8.8959	   -11.5814	   -15.0223	   -17.0364	   -13.2599	   -22.0718	   -11.8332	   -18.9667	   -20.3934	    -9.0637	
    -9.3155	   -11.5814	   -15.2740	   -15.7776	   -14.3509	   -21.0648	   -13.0081	   -18.0435	   -19.3863	    -9.4833	
    -9.5673	   -11.4975	   -15.5258	   -14.7705	   -15.1901	   -20.1416	   -14.0152	   -17.3721	   -18.3792	   -10.0708	
    -9.7351	   -11.4975	   -15.7776	   -13.9313	   -15.7776	   -19.4702	   -14.6866	   -16.9525	   -17.6239	   -10.8261	
    -9.8190	   -11.4136	   -15.9454	   -13.2599	   -16.1133	   -18.9667	   -15.1062	   -16.7007	   -17.0364	   -11.6653	
    -9.9030	   -11.4136	   -16.1972	   -12.6724	   -16.3651	   -18.5471	   -15.3580	   -16.7007	   -16.8686	   -12.5046	
    -9.9869	   -11.5814	   -16.3651	   -12.0850	   -16.5329	   -18.2953	   -15.6097	   -16.7007	   -16.8686	   -13.3438	
   -10.0708	   -11.8332	   -16.6168	   -11.4975	   -16.6168	   -17.9596	   -15.9454	   -16.7007	   -17.0364	   -14.0991	
   -10.2386	   -12.0850	   -16.9525	   -10.9100	   -16.8686	   -17.6239	   -16.4490	   -16.5329	   -17.2882	   -14.6866	
   -10.3226	   -12.4207	   -17.2043	   -10.1547	   -17.2043	   -17.1204	   -17.2043	   -16.2811	   -17.5400	   -15.1062	
   -10.4065	   -12.6724	   -17.5400	    -9.3155	   -17.7078	   -16.5329	   -18.0435	   -15.8615	   -17.7078	   -15.1901	
   -10.3226	   -12.9242	   -17.7917	    -8.3923	   -18.2953	   -15.7776	   -18.7988	   -15.1901	   -17.7078	   -14.9384	
   -10.2386	   -13.0920	   -17.8757	    -7.3853	   -18.8828	   -15.0223	   -19.5541	   -14.5187	   -17.4561	   -14.2670	
    -9.9869	   -13.1760	   -17.9596	    -6.5460	   -19.4702	   -14.1830	   -20.0577	   -13.7634	   -17.0364	   -13.1760	
    -9.5673	   -13.0920	   -17.9596	    -5.9586	   -20.1416	   -13.5956	   -20.4773	   -13.0920	   -16.5329	   -11.8332	
    -9.0637	   -12.9242	   -17.8757	    -5.8746	   -20.7291	   -13.1760	   -20.8969	   -12.5885	   -16.1133	   -10.4065	
    -8.5602	   -12.6724	   -17.7078	    -6.2103	   -21.3165	   -13.0081	   -21.1487	   -12.2528	   -15.8615	    -9.0637	
    -7.8888	   -12.4207	   -17.6239	    -6.8817	   -21.8201	   -13.0920	   -21.4005	   -12.1689	   -15.6937	    -8.0566	
    -7.2174	   -12.0010	   -17.4561	    -7.8049	   -22.2397	   -13.3438	   -21.4844	   -12.1689	   -15.6937	    -7.3853	
    -6.5460	   -11.5814	   -17.2882	    -8.6441	   -22.4075	   -13.5117	   -21.4005	   -12.2528	   -15.8615	    -7.2174	
    -5.9586	   -11.2457	   -17.0364	    -9.2316	   -22.2397	   -13.6795	   -21.1487	   -12.4207	   -16.1133	    -7.3853	
    -5.6229	   -10.9100	   -16.7007	    -9.4833	   -21.8201	   -13.7634	   -20.7291	   -12.5046	   -16.3651	    -7.8888	
    -5.4550	   -10.7422	   -16.1972	    -9.3994	   -20.9808	   -13.6795	   -20.1416	   -12.5885	   -16.7007	    -8.5602	
    -5.6229	   -10.7422	   -15.6937	    -8.8959	   -19.8059	   -13.4277	   -19.3024	   -12.6724	   -17.1204	    -9.3994	
    -6.0425	   -10.8261	   -15.1901	    -8.3084	   -18.3792	   -13.2599	   -18.2953	   -12.8403	   -17.5400	   -10.2386	
    -6.5460	   -10.9100	   -14.6027	    -7.8049	   -16.8686	   -13.2599	   -17.1204	   -13.0920	   -18.1274	   -11.1618	
    -7.1335	   -11.0779	   -14.0152	    -7.4692	   -15.3580	   -13.4277	   -15.8615	   -13.6795	   -18.8828	   -12.0010	
    -7.7209	   -11.0779	   -13.4277	    -7.6370	   -14.0152	   -13.8474	   -14.3509	   -14.4348	   -19.6381	   -12.7563	
    -8.2245	   -11.1618	   -12.8403	    -8.3923	   -12.7563	   -14.7705	   -12.8403	   -15.5258	   -20.5612	   -13.4277	
    -8.5602	   -11.1618	   -12.4207	    -9.7351	   -11.7493	   -16.0294	   -11.3297	   -16.7847	   -21.3165	   -13.9313	
    -8.8120	   -11.0779	   -12.0850	   -11.5814	   -10.9100	   -17.5400	    -9.9030	   -18.2953	   -21.8201	   -14.4348	
    -8.9798	   -11.0779	   -11.9171	   -13.8474	   -10.2386	   -19.3024	    -8.7280	   -19.7220	   -21.9040	   -14.7705	
    -9.1476	   -11.1618	   -11.9171	   -16.1972	    -9.9030	   -21.1487	    -7.8049	   -21.1487	   -21.5683	   -15.0223	
    -9.4833	   -11.4136	   -12.1689	   -18.5471	    -9.9030	   -22.9111	    -7.3853	   -22.2397	   -20.7291	   -15.2740	
    -9.9869	   -11.8332	   -12.6724	   -20.6451	   -10.1547	   -24.4217	    -7.4692	   -23.0789	   -19.7220	   -15.4419	
   -10.6583	   -12.4207	   -13.5117	   -22.3236	   -10.9100	   -25.5127	    -8.2245	   -23.5825	   -18.5471	   -15.6937	
   -11.5814	   -13.2599	   -14.6027	   -23.4985	   -12.0010	   -26.2680	    -9.5673	   -23.7503	   -17.6239	   -16.0294	
   -12.5885	   -14.1830	   -15.9454	   -24.0860	   -13.4277	   -26.6037	   -11.4136	   -23.6664	   -17.0364	   -16.2811	
   -13.6795	   -15.2740	   -17.3721	   -24.1699	   -15.1901	   -26.6037	   -13.4277	   -23.3307	   -16.8686	   -16.5329	
   -14.6866	   -16.3651	   -19.0506	   -23.7503	   -17.2043	   -26.3519	   -15.4419	   -22.9111	   -16.9525	   -16.7007	
   -15.6937	   -17.4561	   -20.7291	   -22.8271	   -19.2184	   -25.7645	   -17.3721	   -22.4075	   -17.3721	   -16.9525	
   -16.4490	   -18.3792	   -22.5754	   -21.5683	   -21.2326	   -25.0931	   -18.9667	   -21.8201	   -17.9596	   -17.2882	
   -17.0364	   -19.2184	   -24.3378	   -19.9738	   -23.1628	   -24.2538	   -20.1416	   -21.3165	   -18.6310	   -17.8757	
   -17.3721	   -19.8059	   -25.9323	   -18.2953	   -24.8413	   -23.4146	   -20.8969	   -20.9808	   -19.4702	   -18.6310	
   -17.5400	   -20.1416	   -27.1912	   -16.7007	   -26.1841	   -22.7432	   -21.1487	   -20.7291	   -20.3094	   -19.5541	
   -17.4561	   -20.1416	   -28.0304	   -15.3580	   -27.0233	   -22.1558	   -20.8969	   -20.7291	   -21.2326	   -20.4773	
   -17.1204	   -19.7220	   -28.2822	   -14.4348	   -27.4429	   -21.7361	   -20.3094	   -20.9808	   -22.2397	   -21.3165	
   -16.5329	   -19.0506	   -28.0304	   -13.8474	   -27.3590	   -21.4844	   -19.3863	   -21.4844	   -23.2468	   -21.9879	
   -15.7776	   -17.9596	   -27.3590	   -13.5956	   -26.9394	   -21.3165	   -18.4631	   -22.0718	   -24.1699	   -22.4915	
   -14.8544	   -16.7847	   -26.3519	   -13.5117	   -26.3519	   -21.2326	   -17.5400	   -22.8271	   -24.8413	   -22.7432	
   -13.6795	   -15.3580	   -25.0931	   -13.5117	   -25.6805	   -21.1487	   -16.7007	   -23.6664	   -25.3448	   -22.6593	
   -12.5885	   -14.0991	   -23.8342	   -13.3438	   -24.9252	   -21.1487	   -15.9454	   -24.4217	   -25.3448	   -22.3236	
   -11.6653	   -12.9242	   -22.7432	   -13.0920	   -24.2538	   -20.9808	   -15.1901	   -24.9252	   -24.9252	   -21.5683	
   -10.9940	   -12.1689	   -21.8201	   -12.5046	   -23.6664	   -20.6451	   -14.6027	   -24.9252	   -24.0021	   -20.4773	
   -10.7422	   -11.6653	   -21.2326	   -11.6653	   -23.0789	   -20.1416	   -14.0152	   -24.4217	   -22.4075	   -19.1345	
   -10.9100	   -11.6653	   -20.7291	   -10.8261	   -22.4915	   -19.5541	   -13.5117	   -23.3307	   -20.4773	   -17.6239	
   -11.4975	   -11.9171	   -20.4773	    -9.9030	   -21.8201	   -18.8828	   -13.0081	   -21.7361	   -18.4631	   -16.0294	
   -12.3367	   -12.4207	   -20.2255	    -9.2316	   -21.1487	   -18.2114	   -12.5046	   -19.9738	   -16.7007	   -14.4348	
   -13.1760	   -12.9242	   -19.9738	    -8.8959	   -20.1416	   -17.7078	   -11.9171	   -18.3792	   -15.4419	   -13.0081	
   -13.8474	   -13.3438	   -19.4702	    -9.0637	   -18.9667	   -17.3721	   -11.1618	   -17.2043	   -15.1062	   -12.0010	
   -14.1830	   -13.5117	   -18.8828	    -9.7351	   -17.3721	   -17.3721	   -10.2386	   -16.5329	   -15.5258	   -11.4136	
   -14.0152	   -13.4277	   -18.0435	   -10.9940	   -15.4419	   -17.7078	    -9.1476	   -16.3651	   -16.6168	   -11.3297	
   -13.3438	   -13.0081	   -17.2043	   -12.6724	   -13.4277	   -18.2114	    -7.8888	   -16.6168	   -18.0435	   -11.6653	
   -12.2528	   -12.4207	   -16.4490	   -14.4348	   -11.3297	   -18.8828	    -6.6299	   -17.0364	   -19.6381	   -12.3367	
   -10.9100	   -11.5814	   -15.8615	   -16.1133	    -9.3994	   -19.5541	    -5.3711	   -17.5400	   -21.0648	   -13.2599	
    -9.2316	   -10.5743	   -15.3580	   -17.5400	    -7.5531	   -20.0577	    -4.1122	   -17.9596	   -22.0718	   -14.0152	
    -7.6370	    -9.6512	   -15.1062	   -18.4631	    -5.9586	   -20.3934	    -3.1052	   -18.2114	   -22.7432	   -14.6866	
    -6.2103	    -8.8120	   -14.9384	   -18.9667	    -4.6158	   -20.4773	    -2.1820	   -18.2953	   -22.9111	   -15.1062	
    -5.1193	    -8.1406	   -14.9384	   -19.3024	    -3.5248	   -20.4773	    -1.5106	   -18.1274	   -22.7432	   -15.1901	
    -4.6997	    -7.8888	   -14.9384	   -19.4702	    -2.6855	   -20.3934	    -0.9232	   -17.9596	   -22.2397	   -15.0223	
    -4.8676	    -7.8888	   -15.0223	   -19.8059	    -2.1820	   -20.3934	    -0.5875	   -17.7917	   -21.6522	   -14.6027	
    -5.7068	    -8.1406	   -15.1062	   -20.4773	    -2.0981	   -20.5612	    -0.4196	   -17.7078	   -20.9808	   -14.0991	
    -6.8817	    -8.6441	   -15.1062	   -21.4844	    -2.4338	   -20.8969	    -0.5035	   -17.6239	   -20.3934	   -13.5956	
    -8.3923	    -9.2316	   -15.1062	   -22.7432	    -3.1052	   -21.4844	    -1.0071	   -17.7078	   -19.8898	   -13.0081	
    -9.9869	    -9.9030	   -15.0223	   -24.0021	    -4.1962	   -22.0718	    -1.8463	   -17.9596	   -19.3024	   -12.5885	
   -11.4975	   -10.4904	   -14.9384	   -25.0931	    -5.4550	   -22.6593	    -2.9373	   -18.1274	   -18.7149	   -12.0850	
   -12.7563	   -11.0779	   -14.8544	   -25.6805	    -6.8817	   -22.9950	    -4.1962	   -18.2953	   -18.1274	   -11.6653	
   -13.7634	   -11.4975	   -14.6866	   -25.7645	    -8.3084	   -22.9950	    -5.4550	   -18.3792	   -17.3721	   -11.0779	
   -14.4348	   -11.6653	   -14.4348	   -25.3448	    -9.8190	   -22.8271	    -6.5460	   -18.4631	   -16.7007	   -10.4904	
   -14.7705	   -11.7493	   -14.0152	   -24.5895	   -11.1618	   -22.4915	    -7.4692	   -18.5471	   -16.1133	    -9.9869	
   -14.6866	   -11.5814	   -13.5956	   -23.4146	   -12.3367	   -21.9879	    -8.0566	   -18.6310	   -15.6097	    -9.6512	
   -14.3509	   -11.3297	   -13.0081	   -22.0718	   -13.2599	   -21.4005	    -8.4763	   -18.7149	   -15.2740	    -9.4833	
   -13.6795	   -10.8261	   -12.3367	   -20.5612	   -13.8474	   -20.8130	    -8.6441	   -18.7149	   -15.1062	    -9.4833	
   -12.6724	   -10.3226	   -11.7493	   -18.9667	   -14.0991	   -20.2255	    -8.6441	   -18.7149	   -15.1901	    -9.8190	
   -11.5814	    -9.7351	   -11.1618	   -17.3721	   -13.9313	   -19.6381	    -8.5602	   -18.6310	   -15.3580	   -10.2386	
   -10.3226	    -9.1476	   -10.6583	   -16.0294	   -13.4277	   -19.1345	    -8.3923	   -18.4631	   -15.5258	   -10.8261	
    -9.1476	    -8.4763	   -10.2386	   -15.1062	   -12.5885	   -18.8828	    -8.1406	   -18.2114	   -15.6097	   -11.4975	
    -8.0566	    -7.8888	    -9.9869	   -14.6866	   -11.4975	   -18.7988	    -7.8049	   -17.9596	   -15.5258	   -12.2528	
    -7.0496	    -7.2174	    -9.7351	   -14.8544	   -10.3226	   -18.9667	    -7.4692	   -17.8757	   -15.3580	   -12.9242	
    -6.2103	    -6.3782	    -9.4833	   -15.4419	    -9.1476	   -19.3024	    -7.0496	   -17.7917	   -15.1062	   -13.5117	
    -5.3711	    -5.4550	    -9.0637	   -16.3651	    -8.1406	   -19.7220	    -6.6299	   -17.7917	   -15.1062	   -13.8474	
    -4.5319	    -4.2801	    -8.2245	   -17.3721	    -7.2174	   -20.1416	    -6.1264	   -17.8757	   -15.3580	   -13.8474	
    -3.6087	    -2.8534	    -7.0496	   -18.4631	    -6.4621	   -20.3934	    -5.6229	   -17.7917	   -15.9454	   -13.3438	
    -2.6855	    -1.1749	    -5.5389	   -19.3863	    -5.7907	   -20.4773	    -4.9515	   -17.6239	   -16.7007	   -12.5046	
    -1.6785	     0.4196	    -3.7766	   -19.9738	    -5.3711	   -20.3094	    -4.1122	   -17.2882	   -17.5400	   -11.2457	
    -0.6714	     2.0981	    -1.9302	   -20.0577	    -4.9515	   -19.8059	    -3.1891	   -16.6168	   -18.0435	    -9.7351	
     0.3357	     3.6926	    -0.0839	   -19.5541	    -4.5319	   -19.0506	    -2.0142	   -15.6937	   -17.9596	    -8.1406	
     1.2589	     5.1193	     1.5945	   -18.2114	    -4.1122	   -17.7917	    -0.5875	   -14.3509	   -17.2882	    -6.5460	
     2.3499	     6.4621	     3.0212	   -16.0294	    -3.4409	   -16.1133	     1.0910	   -12.6724	   -15.9454	    -4.9515	
     3.4409	     7.7209	     4.1122	   -13.0920	    -2.6855	   -14.0152	     2.9373	   -10.5743	   -14.0152	    -3.4409	
     4.5319	     8.7280	     4.8676	    -9.4833	    -1.7624	   -11.4975	     4.9515	    -8.3084	   -11.9171	    -2.1820	
     5.7907	     9.6512	     5.2032	    -5.3711	    -0.7553	    -8.8120	     6.8817	    -5.8746	    -9.6512	    -1.0910	
     6.9656	    10.3226	     5.2872	    -1.2589	     0.2518	    -6.1264	     8.6441	    -3.6087	    -7.5531	    -0.3357	
     8.0566	    10.8261	     5.1193	     2.6855	     1.0910	    -3.6087	    10.1547	    -1.5945	    -5.7068	     0.0000	
     8.9798	    11.1618	     4.6997	     5.9586	     1.8463	    -1.5945	    11.2457	    -0.0839	    -4.2801	    -0.0839	
     9.7351	    11.3297	     4.2801	     8.3923	     2.4338	    -0.3357	    11.8332	     0.6714	    -3.4409	    -0.5875	
    10.3226	    11.2457	     3.7766	     9.5673	     2.7695	     0.1678	    11.9171	     0.6714	    -3.2730	    -1.2589	
    10.5743	    10.9940	     3.1891	     9.4833	     2.7695	    -0.1678	    11.5814	    -0.1678	    -3.7766	    -2.1820	
    10.4065	    10.4065	     2.5177	     8.1406	     2.4338	    -1.3428	    10.7422	    -1.7624	    -4.8676	    -3.1891	
     9.7351	     9.4833	     1.6785	     5.6229	     1.6785	    -3.2730	     9.5673	    -3.9444	    -6.4621	    -4.2801	
     8.3923	     8.0566	     0.5875	     2.2659	     0.5035	    -5.7068	     8.1406	    -6.5460	    -8.3084	    -5.3711	
     6.3782	     6.2103	    -0.7553	    -1.6785	    -1.0910	    -8.3923	     6.4621	    -9.3994	   -10.3226	    -6.5460	
     3.7766	     3.9444	    -2.2659	    -5.7907	    -2.9373	   -11.1618	     4.6997	   -12.0850	   -12.1689	    -7.6370	
     0.9232	     1.5945	    -3.8605	    -9.5673	    -5.0354	   -13.6795	     2.8534	   -14.5187	   -13.7634	    -8.5602	
    -2.0981	    -0.8392	    -5.4550	   -12.7563	    -7.0496	   -15.6937	     1.0071	   -16.4490	   -14.9384	    -9.3155	
    -5.0354	    -3.1052	    -6.9656	   -15.1062	    -9.0637	   -17.2043	    -0.8392	   -17.7917	   -15.7776	    -9.8190	
    -7.8888	    -5.2032	    -8.5602	   -16.5329	   -10.9940	   -18.1274	    -2.6855	   -18.6310	   -16.1133	   -10.0708	
   -10.6583	    -7.2174	   -10.1547	   -17.2882	   -12.8403	   -18.5471	    -4.6997	   -19.0506	   -16.1972	   -10.2386	
   -13.3438	    -9.1476	   -11.9171	   -17.3721	   -14.6027	   -18.6310	    -6.6299	   -19.1345	   -16.1133	   -10.4065	
   -15.9454	   -10.9940	   -13.6795	   -17.1204	   -16.1133	   -18.5471	    -8.4763	   -18.9667	   -15.9454	   -10.5743	
   -18.3792	   -12.6724	   -15.2740	   -16.6168	   -17.3721	   -18.2953	   -10.1547	   -18.7988	   -15.6937	   -10.8261	
   -20.3934	   -14.0991	   -16.6168	   -16.0294	   -18.1274	   -18.0435	   -11.4136	   -18.7149	   -15.5258	   -11.1618	
   -21.9040	   -15.2740	   -17.4561	   -15.4419	   -18.3792	   -17.8757	   -12.1689	   -18.7149	   -15.4419	   -11.6653	
   -23.0789	   -16.1972	   -17.9596	   -15.1901	   -18.2114	   -17.9596	   -12.5046	   -18.8828	   -15.3580	   -12.2528	
   -23.7503	   -16.7847	   -18.1274	   -15.2740	   -17.6239	   -18.2114	   -12.3367	   -19.2184	   -15.3580	   -12.6724	
   -23.9182	   -17.1204	   -17.9596	   -15.7776	   -16.7847	   -18.7149	   -11.9171	   -19.6381	   -15.3580	   -12.9242	
   -23.6664	   -17.1204	   -17.6239	   -16.6168	   -16.0294	   -19.3863	   -11.2457	   -20.2255	   -15.2740	   -13.0081	
   -23.0789	   -16.7847	   -17.2043	   -17.7917	   -15.3580	   -20.2255	   -10.4065	   -20.8969	   -15.1062	   -12.7563	
   -21.9879	   -16.1133	   -16.5329	   -19.1345	   -14.8544	   -21.0648	    -9.5673	   -21.6522	   -14.9384	   -12.3367	
   -20.6451	   -15.1901	   -15.7776	   -20.3934	   -14.6027	   -21.8201	    -8.6441	   -22.4075	   -14.6866	   -11.5814	
   -19.0506	   -13.9313	   -15.0223	   -21.4844	   -14.4348	   -22.4915	    -7.6370	   -23.0789	   -14.3509	   -10.6583	
   -17.3721	   -12.5885	   -14.1830	   -22.3236	   -14.5187	   -22.9111	    -6.7139	   -23.6664	   -14.0991	    -9.3994	
   -15.6097	   -11.0779	   -13.4277	   -22.7432	   -14.6866	   -23.0789	    -5.8746	   -23.9182	   -13.8474	    -7.8888	
   -14.0152	    -9.6512	   -12.6724	   -22.7432	   -15.0223	   -23.0789	    -5.1193	   -23.8342	   -13.6795	    -6.1264	
   -12.6724	    -8.3923	   -12.0850	   -22.4075	   -15.4419	   -22.7432	    -4.6997	   -23.4146	   -13.6795	    -4.2801	
   -11.4975	    -7.3013	   -11.5814	   -21.8201	   -15.8615	   -22.1558	    -4.4479	   -22.7432	   -13.7634	    -2.2659	
   -10.5743	    -6.4621	   -11.1618	   -20.8130	   -16.1972	   -21.3165	    -4.5319	   -22.0718	   -13.9313	    -0.3357	
    -9.7351	    -5.8746	   -10.9100	   -19.5541	   -16.3651	   -20.3094	    -4.8676	   -21.4005	   -14.0991	     1.5106	
    -8.9798	    -5.3711	   -10.6583	   -17.8757	   -16.3651	   -19.1345	    -5.3711	   -20.8130	   -14.0991	     3.0212	
    -8.2245	    -5.1193	   -10.6583	   -15.8615	   -16.1972	   -17.7078	    -5.8746	   -20.2255	   -13.8474	     4.1122	
    -7.5531	    -4.9515	   -10.7422	   -13.6795	   -15.7776	   -16.2811	    -6.3782	   -19.3863	   -13.5117	     4.7836	
    -6.8817	    -4.7836	   -10.9940	   -11.4975	   -15.3580	   -14.7705	    -6.7139	   -18.2114	   -12.9242	     4.9515	
    -6.0425	    -4.6158	   -11.2457	    -9.4833	   -14.6866	   -13.4277	    -6.7139	   -16.5329	   -12.1689	     4.6997	
    -5.0354	    -4.2801	   -11.4136	    -7.8888	   -13.8474	   -12.1689	    -6.2103	   -14.5187	   -11.2457	     4.1962	
    -3.8605	    -3.6087	   -11.3297	    -6.6299	   -12.7563	   -11.0779	    -5.2032	   -12.3367	   -10.3226	     3.6087	
    -2.4338	    -2.6855	   -10.9100	    -5.9586	   -11.4136	   -10.2386	    -3.7766	   -10.2386	    -9.3994	     2.9373	
    -1.0071	    -1.5945	   -10.1547	    -5.5389	    -9.8190	    -9.5673	    -1.8463	    -8.4763	    -8.6441	     2.1820	
     0.3357	    -0.2518	    -9.2316	    -5.4550	    -8.1406	    -9.0637	     0.3357	    -6.9656	    -7.8888	     1.4267	
     1.5106	     1.0910	    -7.9727	    -5.3711	    -6.2103	    -8.5602	     2.6016	    -5.7907	    -7.2174	     0.5875	
     2.3499	     2.1820	    -6.6299	    -5.1193	    -4.2801	    -8.1406	     4.8676	    -4.8676	    -6.6299	    -0.3357	
     2.8534	     3.1052	    -5.2032	    -4.6997	    -2.6016	    -7.4692	     6.7978	    -4.1962	    -6.0425	    -1.0910	
     3.0212	     3.8605	    -3.6926	    -3.8605	    -1.1749	    -6.7139	     8.3923	    -3.6087	    -5.6229	    -1.7624	
     2.9373	     4.5319	    -2.1820	    -2.8534	    -0.4196	    -5.8746	     9.2316	    -3.0212	    -5.1193	    -2.2659	
     2.7695	     5.1193	    -0.7553	    -1.6785	    -0.1678	    -4.7836	     9.3994	    -2.5177	    -4.7836	    -2.4338	
     2.6855	     5.7907	     0.6714	    -0.5035	    -0.5035	    -3.6926	     8.8959	    -2.0142	    -4.4479	    -2.3499	
     2.7695	     6.6299	     2.0981	     0.5035	    -1.0910	    -2.6016	     7.8049	    -1.5106	    -4.1122	    -2.0142	
     3.0212	     7.4692	     3.5248	     1.2589	    -1.7624	    -1.6785	     6.3782	    -1.0071	    -3.8605	    -1.2589	
     3.4409	     8.3084	     4.9515	     1.6785	    -2.2659	    -0.9232	     4.9515	    -0.5875	    -3.7766	    -0.3357	
     3.8605	     9.0637	     6.1264	     1.6785	    -2.6016	    -0.4196	     3.6087	    -0.1678	    -3.6926	     0.9232	
     4.1962	     9.5673	     7.1335	     1.2589	    -2.7695	    -0.0839	     2.5177	     0.2518	    -3.7766	     2.1820	
     4.3640	     9.6512	     7.8049	     0.4196	    -2.7695	    -0.0839	     1.8463	     0.6714	    -3.9444	     3.4409	
     4.1962	     9.3994	     7.9727	    -0.7553	    -2.8534	    -0.1678	     1.3428	     1.0910	    -4.1122	     4.5319	
     3.6926	     8.7280	     7.4692	    -1.9302	    -3.0212	    -0.4196	     1.0071	     1.5106	    -4.1962	     5.2872	
     2.9373	     7.6370	     6.2943	    -3.1891	    -3.5248	    -0.8392	     0.6714	     1.9302	    -4.1962	     5.6229	
     1.8463	     6.2103	     4.4479	    -4.1122	    -4.2801	    -1.2589	     0.1678	     2.1820	    -4.1122	     5.6229	
     0.7553	     4.6158	     2.0981	    -4.8676	    -5.3711	    -1.6785	    -0.5035	     2.4338	    -4.0283	     5.2872	
    -0.5035	     2.9373	    -0.5875	    -5.2032	    -6.7139	    -2.0142	    -1.2589	     2.6855	    -3.7766	     4.7836	
    -1.6785	     1.2589	    -3.2730	    -5.3711	    -8.0566	    -2.2659	    -2.0981	     2.8534	    -3.4409	     4.2801	
    -2.7695	    -0.3357	    -5.8746	    -5.4550	    -9.3155	    -2.5177	    -2.8534	     2.9373	    -2.9373	     3.7766	
    -3.8605	    -1.8463	    -8.1406	    -5.4550	   -10.4904	    -2.6016	    -3.4409	     2.9373	    -2.3499	     3.3569	
    -4.8676	    -3.2730	   -10.1547	    -5.4550	   -11.4136	    -2.7695	    -3.7766	     2.6855	    -1.5945	     3.0212	
    -5.8746	    -4.4479	   -11.6653	    -5.4550	   -12.0850	    -2.9373	    -3.9444	     2.2659	    -0.9232	     2.7695	
    -6.6299	    -5.5389	   -12.8403	    -5.5389	   -12.5885	    -3.1052	    -3.9444	     1.5945	    -0.3357	     2.6855	
    -7.3013	    -6.3782	   -13.6795	    -5.4550	   -12.8403	    -3.2730	    -3.7766	     0.7553	     0.1678	     2.8534	
    -7.8888	    -7.0496	   -14.0991	    -5.2872	   -13.0081	    -3.4409	    -3.6926	    -0.0839	     0.5035	     3.2730	
    -8.3084	    -7.4692	   -14.3509	    -5.1193	   -13.2599	    -3.6087	    -3.6087	    -1.0071	     0.9232	     3.8605	
    -8.6441	    -7.8049	   -14.3509	    -4.7836	   -13.5117	    -3.7766	    -3.6087	    -1.8463	     1.3428	     4.7836	
    -8.8959	    -7.9727	   -14.2670	    -4.6158	   -13.9313	    -4.0283	    -3.7766	    -2.6016	     1.8463	     5.7068	
    -8.8959	    -8.0566	   -14.0152	    -4.4479	   -14.4348	    -4.3640	    -4.0283	    -3.2730	     2.4338	     6.7139	
    -8.8120	    -7.9727	   -13.7634	    -4.5319	   -14.9384	    -4.7836	    -4.4479	    -3.9444	     2.8534	     7.4692	
    -8.6441	    -7.8049	   -13.4277	    -4.9515	   -15.4419	    -5.2872	    -5.0354	    -4.5319	     3.0212	     7.8049	
    -8.5602	    -7.6370	   -13.1760	    -5.5389	   -15.8615	    -5.9586	    -5.8746	    -5.2032	     2.7695	     7.6370	
    -8.6441	    -7.6370	   -13.0920	    -6.4621	   -16.1133	    -6.7139	    -6.7978	    -5.9586	     1.8463	     6.8817	
    -9.0637	    -7.8888	   -13.1760	    -7.5531	   -16.2811	    -7.6370	    -7.8049	    -6.9656	     0.3357	     5.3711	
    -9.8190	    -8.3923	   -13.6795	    -8.6441	   -16.2811	    -8.6441	    -8.9798	    -8.1406	    -1.8463	     3.3569	
   -10.8261	    -9.2316	   -14.3509	    -9.6512	   -16.2811	    -9.5673	   -10.1547	    -9.3994	    -4.3640	     0.9232	
   -12.1689	   -10.3226	   -15.2740	   -10.4065	   -16.2811	   -10.5743	   -11.3297	   -10.8261	    -7.1335	    -1.7624	
   -13.6795	   -11.5814	   -16.3651	   -11.0779	   -16.2811	   -11.5814	   -12.5046	   -12.3367	    -9.7351	    -4.5319	
   -15.2740	   -13.0081	   -17.6239	   -11.6653	   -16.3651	   -12.5885	   -13.5117	   -14.0152	   -12.1689	    -7.2174	
   -16.8686	   -14.6027	   -18.8828	   -12.2528	   -16.5329	   -13.6795	   -14.3509	   -15.6097	   -14.2670	    -9.7351	
   -18.4631	   -16.1133	   -19.9738	   -12.9242	   -16.7847	   -14.7705	   -14.9384	   -17.2043	   -15.9454	   -11.8332	
   -19.6381	   -17.4561	   -20.8969	   -13.5956	   -16.9525	   -15.7776	   -15.3580	   -18.5471	   -17.1204	   -13.5117	
   -20.3934	   -18.3792	   -21.6522	   -14.0991	   -17.2043	   -16.6168	   -15.4419	   -19.4702	   -17.7917	   -14.6866	
   -20.4773	   -18.7988	   -21.9879	   -14.2670	   -17.3721	   -17.1204	   -15.1901	   -20.0577	   -17.9596	   -15.3580	
   -19.9738	   -18.7149	   -22.0718	   -14.0991	   -17.4561	   -17.2043	   -14.7705	   -20.2255	   -17.6239	   -15.5258	
   -18.8828	   -18.1274	   -21.9040	   -13.4277	   -17.4561	   -16.7847	   -14.0152	   -19.8898	   -16.9525	   -15.1901	
   -17.2882	   -17.0364	   -21.5683	   -12.1689	   -17.3721	   -15.8615	   -13.0081	   -19.1345	   -15.8615	   -14.4348	
   -15.2740	   -15.5258	   -21.0648	   -10.2386	   -17.2043	   -14.3509	   -11.9171	   -18.0435	   -14.6866	   -13.4277	
   -13.0081	   -13.6795	   -20.5612	    -7.8049	   -16.9525	   -12.5046	   -10.7422	   -16.7007	   -13.5956	   -12.1689	
   -10.4904	   -11.5814	   -19.7220	    -5.0354	   -16.5329	   -10.4065	    -9.4833	   -15.1901	   -12.7563	   -10.7422	
[Epoch Header]
[Trial Type]	21
[Accept]	1
[Correct]	0
[RT]	 0.000
[Resp]	0
[Epoch Data]
    15.6097	    18.1274	    14.1830	     8.9798	    13.9313	     9.1476	     7.5531	     7.6370	     6.2103	     1.0910	
    18.3792	    20.2255	    15.9454	    10.5743	    14.1830	    10.8261	     8.3923	     8.3084	     7.2174	     2.8534	
    21.2326	    22.4915	    17.5400	    12.4207	    14.4348	    12.5885	     9.3155	     8.8959	     8.1406	     4.3640	
    24.1699	    24.8413	    18.9667	    14.6027	    14.7705	    14.5187	    10.2386	     9.4833	     9.2316	     5.7907	
    27.3590	    27.3590	    20.3094	    17.0364	    15.4419	    16.4490	    11.4136	    10.2386	    10.2386	     7.1335	
    30.6320	    29.9606	    21.4844	    19.5541	    16.3651	    18.4631	    12.5885	    11.2457	    11.3297	     8.4763	
    33.8211	    32.5623	    22.4915	    22.1558	    17.4561	    20.5612	    13.8474	    12.5885	    12.3367	     9.9030	
    36.8423	    34.9960	    23.4146	    24.5056	    18.7988	    22.4915	    15.1062	    14.3509	    13.1760	    11.2457	
    39.5279	    37.2620	    24.0860	    26.3519	    19.9738	    24.1699	    16.1133	    16.5329	    13.7634	    12.5885	
    41.7938	    39.1083	    24.5895	    27.5269	    20.8969	    25.5127	    16.9525	    18.9667	    14.1830	    13.9313	
    43.4723	    40.4510	    24.7574	    27.8625	    21.5683	    26.4359	    17.5400	    21.4005	    14.6027	    15.1901	
    44.5633	    41.2903	    24.5895	    27.1912	    21.8201	    26.7715	    17.8757	    23.6664	    15.1062	    16.2811	
    44.9829	    41.3742	    24.0860	    25.6805	    21.7361	    26.5198	    17.7917	    25.3448	    15.8615	    17.1204	
    44.4794	    40.7028	    23.1628	    23.2468	    21.2326	    25.5127	    17.2882	    26.4359	    16.7007	    17.7917	
    43.1366	    39.1083	    21.8201	    20.1416	    20.3934	    23.9182	    16.3651	    26.8555	    17.6239	    18.0435	
    41.1224	    36.8423	    20.1416	    16.5329	    19.1345	    21.6522	    15.1062	    26.4359	    18.3792	    18.0435	
    38.4369	    33.9890	    18.1274	    12.7563	    17.7078	    19.0506	    13.4277	    25.3448	    18.9667	    17.6239	
    35.5835	    30.7999	    16.0294	     8.8959	    16.0294	    16.1133	    11.5814	    23.7503	    19.2184	    16.9525	
    32.7301	    27.5269	    13.9313	     5.2872	    14.3509	    13.2599	     9.7351	    21.6522	    19.3024	    16.0294	
    29.9606	    24.4217	    11.9171	     2.0981	    12.6724	    10.5743	     7.8888	    19.3024	    19.2184	    15.0223	
    27.4429	    21.4844	    10.1547	    -0.6714	    11.0779	     8.2245	     6.2103	    16.9525	    18.8828	    13.8474	
    25.0931	    18.7149	     8.5602	    -2.8534	     9.5673	     6.3782	     4.5319	    14.6866	    18.4631	    12.6724	
    22.8271	    16.1972	     7.1335	    -4.4479	     8.3084	     4.9515	     3.0212	    12.5885	    17.8757	    11.4975	
    20.7291	    13.9313	     5.7907	    -5.2872	     7.1335	     3.9444	     1.5106	    10.7422	    17.2043	    10.3226	
    18.6310	    11.8332	     4.6158	    -5.4550	     6.0425	     3.4409	     0.0839	     9.3155	    16.4490	     9.0637	
    16.7007	     9.9030	     3.5248	    -4.9515	     5.1193	     3.2730	    -1.2589	     8.0566	    15.5258	     7.8888	
    14.9384	     8.2245	     2.5177	    -3.8605	     4.1962	     3.4409	    -2.4338	     7.1335	    14.4348	     6.7139	
    13.4277	     6.8817	     1.6785	    -2.0981	     3.4409	     3.9444	    -3.4409	     6.2943	    13.1760	     5.4550	
    12.2528	     5.7907	     1.0910	     0.0839	     2.6855	     4.6997	    -4.1962	     5.4550	    11.6653	     4.1962	
    11.3297	     5.0354	     0.5875	     2.6016	     2.0142	     5.5389	    -4.7836	     4.5319	     9.9030	     2.9373	
    10.8261	     4.5319	     0.4196	     5.3711	     1.3428	     6.5460	    -5.2032	     3.5248	     7.8888	     1.7624	
    10.6583	     4.1962	     0.4196	     8.1406	     0.5875	     7.3853	    -5.4550	     2.4338	     5.8746	     0.5875	
    10.6583	     4.1122	     0.6714	    10.9100	     0.0000	     8.1406	    -5.5389	     1.2589	     3.9444	    -0.4196	
    10.9100	     4.1962	     1.2589	    13.3438	    -0.5035	     8.6441	    -5.2872	     0.1678	     2.2659	    -1.1749	
    11.1618	     4.3640	     1.9302	    15.2740	    -0.8392	     8.8120	    -4.8676	    -0.7553	     1.1749	    -1.5106	
    11.4136	     4.6158	     2.6016	    16.6168	    -1.0071	     8.4763	    -4.2801	    -1.3428	     0.6714	    -1.5945	
    11.4136	     4.6158	     3.0212	    16.9525	    -1.1749	     7.7209	    -3.5248	    -1.3428	     0.9232	    -1.2589	
    11.0779	     4.3640	     2.8534	    16.2811	    -1.5945	     6.6299	    -2.8534	    -0.7553	     1.8463	    -0.8392	
    10.0708	     3.6926	     1.9302	    14.6027	    -2.3499	     5.2032	    -2.4338	     0.4196	     3.2730	    -0.5035	
     8.5602	     2.6855	     0.2518	    12.0850	    -3.3569	     3.6087	    -2.2659	     1.7624	     4.7836	    -0.5035	
     6.5460	     1.4267	    -1.9302	     9.0637	    -4.6158	     2.0981	    -2.5177	     3.1891	     5.8746	    -1.0071	
     4.1962	     0.0000	    -4.5319	     5.9586	    -6.0425	     0.5875	    -3.0212	     4.3640	     6.3782	    -2.0981	
     1.7624	    -1.5106	    -7.0496	     3.1052	    -7.6370	    -0.5875	    -3.8605	     5.1193	     6.2103	    -3.6087	
    -0.6714	    -3.0212	    -9.4833	     0.7553	    -9.2316	    -1.5106	    -4.7836	     5.4550	     5.5389	    -5.3711	
    -2.8534	    -4.6158	   -11.6653	    -0.8392	   -10.7422	    -2.0981	    -5.8746	     5.3711	     4.6158	    -7.1335	
    -4.7836	    -6.1264	   -13.5117	    -1.5106	   -12.1689	    -2.2659	    -6.7978	     5.1193	     3.5248	    -8.8120	
    -6.4621	    -7.6370	   -15.1901	    -1.4267	   -13.4277	    -2.0142	    -7.5531	     4.6997	     2.4338	   -10.1547	
    -7.8888	    -9.1476	   -16.5329	    -0.7553	   -14.3509	    -1.5106	    -8.1406	     4.1962	     1.5945	   -11.2457	
    -9.3155	   -10.5743	   -17.6239	     0.2518	   -15.1062	    -0.6714	    -8.4763	     3.6087	     1.0071	   -12.0010	
   -10.5743	   -12.0850	   -18.5471	     1.2589	   -15.6937	     0.1678	    -8.6441	     3.1052	     0.5875	   -12.5885	
   -11.9171	   -13.5117	   -19.2184	     2.0142	   -16.1972	     1.0071	    -8.7280	     2.5177	     0.3357	   -12.8403	
   -13.2599	   -15.0223	   -19.7220	     2.2659	   -16.5329	     1.6785	    -8.7280	     1.9302	     0.2518	   -12.7563	
   -14.7705	   -16.4490	   -19.9738	     2.0981	   -16.7847	     2.0142	    -8.7280	     1.3428	     0.2518	   -12.3367	
   -16.3651	   -17.7917	   -19.8898	     1.4267	   -16.8686	     2.0142	    -8.7280	     0.7553	     0.2518	   -11.4975	
   -17.9596	   -18.9667	   -19.6381	     0.3357	   -16.8686	     1.6785	    -8.8959	     0.0839	     0.4196	   -10.2386	
   -19.7220	   -20.0577	   -19.3024	    -1.3428	   -16.7847	     1.0910	    -9.0637	    -0.5035	     0.7553	    -8.6441	
   -21.4844	   -21.0648	   -18.8828	    -3.3569	   -16.6168	     0.0839	    -9.4833	    -1.0910	     1.0910	    -6.7978	
   -23.3307	   -22.0718	   -18.6310	    -5.7907	   -16.1972	    -1.1749	    -9.9030	    -1.5945	     1.5106	    -4.9515	
   -25.2609	   -23.0789	   -18.4631	    -8.5602	   -15.6937	    -2.5177	   -10.4904	    -2.0142	     1.9302	    -3.3569	
   -27.2751	   -24.0860	   -18.2953	   -11.2457	   -14.9384	    -3.8605	   -10.9940	    -2.3499	     2.1820	    -2.2659	
   -29.2892	   -25.0931	   -18.2114	   -13.7634	   -14.0991	    -5.2032	   -11.4136	    -2.6016	     2.1820	    -1.6785	
   -31.1356	   -25.8484	   -18.2114	   -15.6937	   -13.1760	    -6.2943	   -11.8332	    -2.6855	     1.6785	    -1.7624	
   -32.6462	   -26.5198	   -18.1274	   -17.0364	   -12.2528	    -7.2174	   -12.0010	    -2.6855	     0.8392	    -2.3499	
   -33.8211	   -26.7715	   -18.0435	   -17.6239	   -11.4975	    -7.8888	   -12.0850	    -2.6016	    -0.2518	    -3.2730	
   -34.5764	   -26.7715	   -17.8757	   -17.5400	   -10.7422	    -8.2245	   -11.8332	    -2.3499	    -1.4267	    -4.3640	
   -34.7443	   -26.2680	   -17.7078	   -16.9525	   -10.0708	    -8.3084	   -11.4136	    -2.0142	    -2.4338	    -5.4550	
   -34.3246	   -25.4288	   -17.3721	   -16.1133	    -9.3155	    -8.1406	   -10.5743	    -1.5945	    -3.1052	    -6.3782	
   -33.5693	   -24.3378	   -16.7847	   -15.2740	    -8.5602	    -7.8888	    -9.5673	    -1.2589	    -3.4409	    -7.1335	
   -32.3105	   -23.0789	   -16.0294	   -14.5187	    -7.6370	    -7.4692	    -8.3923	    -0.9232	    -3.5248	    -7.7209	
   -30.8838	   -21.6522	   -15.0223	   -13.8474	    -6.7139	    -7.0496	    -7.1335	    -0.8392	    -3.5248	    -8.2245	
   -29.2892	   -20.3094	   -13.8474	   -13.2599	    -5.7068	    -6.5460	    -5.8746	    -0.8392	    -3.5248	    -8.4763	
   -27.6947	   -18.9667	   -12.6724	   -12.6724	    -4.7836	    -6.0425	    -4.6997	    -1.0910	    -3.5248	    -8.6441	
   -26.1002	   -17.7917	   -11.4975	   -12.0010	    -3.8605	    -5.4550	    -3.7766	    -1.5945	    -3.6087	    -8.6441	
   -24.6735	   -16.8686	   -10.5743	   -11.2457	    -3.2730	    -4.9515	    -3.1891	    -2.1820	    -3.6926	    -8.5602	
   -23.4985	   -16.2811	   -10.0708	   -10.4904	    -3.1052	    -4.5319	    -2.8534	    -3.0212	    -3.8605	    -8.3923	
   -22.7432	   -16.1133	    -9.9869	    -9.7351	    -3.5248	    -4.2801	    -2.9373	    -4.0283	    -4.1122	    -8.1406	
   -22.4075	   -16.2811	   -10.3226	    -8.8959	    -4.3640	    -4.1122	    -3.1891	    -4.9515	    -4.3640	    -7.7209	
   -22.3236	   -16.7847	   -11.0779	    -7.9727	    -5.7068	    -4.0283	    -3.5248	    -5.7068	    -4.5319	    -7.2174	
   -22.4915	   -17.3721	   -11.9171	    -6.7978	    -7.2174	    -3.9444	    -3.8605	    -6.1264	    -4.5319	    -6.3782	
   -22.5754	   -17.7917	   -12.6724	    -5.5389	    -8.7280	    -3.6087	    -3.9444	    -6.2943	    -4.1122	    -5.3711	
   -22.5754	   -18.0435	   -13.1760	    -4.0283	   -10.0708	    -3.1891	    -3.7766	    -6.1264	    -3.2730	    -4.1122	
   -22.3236	   -17.9596	   -13.2599	    -2.3499	   -11.0779	    -2.5177	    -3.1891	    -5.7907	    -2.0142	    -2.6016	
   -21.8201	   -17.4561	   -13.0920	    -0.7553	   -11.6653	    -1.7624	    -2.3499	    -5.2032	    -0.5875	    -0.9232	
   -20.9808	   -16.6168	   -12.5885	     0.7553	   -11.8332	    -0.9232	    -1.1749	    -4.6997	     0.9232	     0.7553	
   -19.8059	   -15.4419	   -11.9171	     1.7624	   -11.6653	    -0.0839	     0.1678	    -4.1962	     2.2659	     2.4338	
   -18.4631	   -14.0152	   -11.0779	     2.2659	   -11.1618	     0.5035	     1.5106	    -3.9444	     3.1052	     3.7766	
   -17.0364	   -12.5885	   -10.2386	     2.1820	   -10.4904	     0.7553	     2.8534	    -4.0283	     3.3569	     4.7836	
   -15.7776	   -11.2457	    -9.3994	     1.4267	    -9.7351	     0.6714	     4.1122	    -4.4479	     2.9373	     5.2872	
   -14.6027	   -10.0708	    -8.6441	     0.1678	    -8.8959	     0.1678	     5.2032	    -5.2032	     1.8463	     5.5389	
   -13.6795	    -9.1476	    -7.7209	    -1.3428	    -7.8888	    -0.5875	     6.2103	    -5.9586	     0.3357	     5.5389	
   -12.9242	    -8.3923	    -6.7139	    -2.8534	    -6.7139	    -1.5106	     7.1335	    -6.6299	    -1.1749	     5.4550	
   -12.0010	    -7.4692	    -5.4550	    -4.2801	    -5.2872	    -2.2659	     8.0566	    -6.7978	    -2.5177	     5.5389	
   -10.8261	    -6.3782	    -3.9444	    -5.2872	    -3.5248	    -2.8534	     9.1476	    -6.3782	    -3.4409	     5.7907	
    -9.3155	    -5.0354	    -2.0981	    -5.9586	    -1.5945	    -3.1052	    10.4065	    -5.4550	    -3.6087	     6.2103	
    -7.4692	    -3.3569	    -0.2518	    -6.0425	     0.4196	    -2.9373	    11.6653	    -4.1962	    -3.0212	     6.7139	
    -5.5389	    -1.6785	     1.5945	    -5.7068	     2.2659	    -2.4338	    13.0081	    -2.6855	    -1.5945	     7.2174	
    -3.4409	     0.1678	     3.3569	    -4.9515	     3.8605	    -1.7624	    14.0991	    -1.2589	     0.4196	     7.6370	
    -1.4267	     1.8463	     4.9515	    -3.9444	     5.1193	    -0.7553	    14.9384	     0.0000	     2.9373	     7.9727	
     0.5035	     3.5248	     6.3782	    -2.6855	     6.1264	     0.3357	    15.3580	     1.0071	     5.6229	     8.3084	
     2.2659	     5.0354	     7.6370	    -1.3428	     6.9656	     1.5106	    15.3580	     1.8463	     8.2245	     8.6441	
     3.7766	     6.3782	     8.8120	     0.0000	     7.7209	     2.6855	    14.9384	     2.4338	    10.4904	     9.0637	
     5.0354	     7.7209	     9.7351	     1.1749	     8.4763	     3.7766	    14.2670	     2.7695	    12.2528	     9.5673	
     6.0425	     8.8959	    10.5743	     2.0981	     9.1476	     4.6997	    13.4277	     3.0212	    13.5117	    10.1547	
     6.7139	     9.9030	    11.3297	     2.6855	     9.8190	     5.3711	    12.5046	     3.1891	    14.1830	    10.5743	
     7.2174	    10.7422	    11.9171	     2.9373	    10.4065	     5.7907	    11.6653	     3.3569	    14.1830	    10.7422	
     7.4692	    11.3297	    12.3367	     2.9373	    10.9100	     5.9586	    10.9100	     3.4409	    13.5117	    10.5743	
     7.4692	    11.5814	    12.5046	     2.7695	    11.2457	     5.9586	    10.3226	     3.4409	    12.1689	     9.9869	
     7.2174	    11.4975	    12.4207	     2.4338	    11.4975	     5.7907	     9.8190	     3.3569	    10.4904	     8.8959	
     6.7139	    10.9940	    12.0850	     2.0142	    11.5814	     5.4550	     9.4833	     3.3569	     8.3923	     7.3853	
     6.0425	    10.0708	    11.4136	     1.6785	    11.4975	     5.0354	     9.3155	     3.4409	     6.2103	     5.4550	
     5.2032	     8.9798	    10.4904	     1.2589	    11.2457	     4.6158	     9.2316	     3.5248	     4.1122	     3.2730	
     4.2801	     7.6370	     9.3155	     0.9232	    10.9100	     4.1122	     9.3155	     3.6926	     2.1820	     0.9232	
     3.4409	     6.2943	     7.9727	     0.5875	    10.4904	     3.6926	     9.5673	     3.8605	     0.5035	    -1.4267	
     2.6016	     4.9515	     6.6299	     0.3357	    10.1547	     3.3569	     9.9869	     4.0283	    -0.8392	    -3.6087	
     1.9302	     3.6926	     5.3711	     0.0839	     9.9030	     3.0212	    10.5743	     4.1122	    -1.9302	    -5.5389	
     1.3428	     2.6016	     4.1122	     0.0000	     9.7351	     2.7695	    11.1618	     4.1122	    -2.7695	    -7.1335	
     0.8392	     1.7624	     2.9373	     0.0000	     9.5673	     2.6016	    11.5814	     4.0283	    -3.5248	    -8.5602	
     0.5035	     1.0910	     1.8463	     0.0000	     9.4833	     2.3499	    11.7493	     3.7766	    -4.2801	    -9.8190	
     0.2518	     0.6714	     1.0071	     0.0839	     9.3155	     2.0981	    11.5814	     3.3569	    -4.7836	   -10.8261	
     0.2518	     0.3357	     0.5035	     0.1678	     8.9798	     1.9302	    10.9940	     2.7695	    -5.2032	   -11.6653	
     0.3357	     0.3357	     0.1678	     0.2518	     8.4763	     1.6785	    10.0708	     2.0981	    -5.3711	   -12.2528	
     0.5875	     0.4196	     0.1678	     0.5035	     7.8888	     1.5945	     8.8120	     1.2589	    -5.3711	   -12.5885	
     1.0910	     0.6714	     0.0839	     0.9232	     7.1335	     1.6785	     7.3013	     0.5875	    -5.1193	   -12.6724	
     1.6785	     1.0071	     0.0839	     1.5945	     6.2103	     2.0142	     5.6229	     0.0839	    -4.7836	   -12.5046	
     2.3499	     1.4267	    -0.0839	     2.5177	     5.1193	     2.5177	     3.7766	    -0.2518	    -4.2801	   -12.2528	
     3.1891	     1.8463	    -0.5035	     3.6087	     3.8605	     3.3569	     1.9302	    -0.2518	    -3.7766	   -11.9171	
     4.1962	     2.4338	    -1.0910	     5.1193	     2.5177	     4.3640	     0.0839	     0.0839	    -3.1052	   -11.4975	
     5.2032	     3.0212	    -1.8463	     6.8817	     1.1749	     5.5389	    -1.5106	     0.6714	    -2.5177	   -10.9100	
     6.3782	     3.6087	    -2.6855	     8.8959	    -0.0839	     6.9656	    -2.9373	     1.4267	    -1.9302	   -10.1547	
     7.6370	     4.1962	    -3.5248	    11.0779	    -1.1749	     8.3923	    -4.0283	     2.1820	    -1.5106	    -9.3155	
     8.8120	     4.8676	    -4.1962	    13.3438	    -2.0981	     9.7351	    -4.8676	     2.8534	    -1.3428	    -8.4763	
     9.9869	     5.4550	    -4.5319	    15.6097	    -2.6855	    10.9100	    -5.4550	     3.4409	    -1.3428	    -7.5531	
    11.2457	     6.1264	    -4.6997	    17.7917	    -3.1052	    12.0010	    -5.7907	     4.0283	    -1.5945	    -6.7139	
    12.5046	     6.7978	    -4.4479	    19.9738	    -3.2730	    12.8403	    -5.8746	     4.6158	    -1.8463	    -5.7907	
    13.8474	     7.7209	    -3.9444	    21.9040	    -3.2730	    13.5117	    -5.9586	     5.1193	    -1.8463	    -4.9515	
    15.2740	     8.6441	    -3.2730	    23.7503	    -3.2730	    13.9313	    -5.9586	     5.6229	    -1.5106	    -4.1962	
    16.7007	     9.7351	    -2.5177	    25.2609	    -3.2730	    14.2670	    -5.8746	     6.1264	    -0.7553	    -3.5248	
    18.0435	    10.7422	    -1.6785	    26.5198	    -3.4409	    14.5187	    -5.8746	     6.5460	     0.2518	    -3.1052	
    19.3024	    11.6653	    -1.0071	    27.4429	    -3.5248	    14.6866	    -5.9586	     6.7978	     1.3428	    -2.9373	
    20.2255	    12.4207	    -0.5875	    28.0304	    -3.6926	    14.8544	    -6.0425	     7.0496	     2.2659	    -3.1052	
    20.5612	    12.8403	    -0.3357	    28.1143	    -3.7766	    14.9384	    -6.2103	     7.2174	     2.8534	    -3.6087	
    20.3934	    12.8403	    -0.5035	    27.8625	    -3.9444	    14.9384	    -6.4621	     7.2174	     3.1052	    -4.1962	
    19.6381	    12.4207	    -1.0071	    27.1072	    -4.0283	    14.8544	    -6.9656	     6.9656	     2.8534	    -4.6997	
    18.2953	    11.4136	    -2.0142	    25.8484	    -4.1962	    14.5187	    -7.6370	     6.4621	     2.0981	    -5.0354	
    16.4490	    10.0708	    -3.3569	    24.0860	    -4.5319	    13.8474	    -8.5602	     5.6229	     1.0071	    -5.1193	
    14.1830	     8.2245	    -5.0354	    21.5683	    -5.0354	    12.6724	    -9.7351	     4.3640	    -0.3357	    -5.1193	
    11.5814	     5.9586	    -6.9656	    18.3792	    -5.9586	    10.9940	   -10.9940	     2.6016	    -2.0981	    -5.2872	
     8.7280	     3.4409	    -9.2316	    14.3509	    -7.0496	     8.6441	   -12.4207	     0.4196	    -4.0283	    -5.7068	
     5.7068	     0.6714	   -11.5814	     9.8190	    -8.3084	     5.8746	   -13.7634	    -2.0981	    -6.2103	    -6.7139	
     2.6855	    -2.1820	   -14.0152	     5.2032	    -9.6512	     2.7695	   -15.0223	    -4.8676	    -8.5602	    -8.2245	
    -0.1678	    -4.8676	   -16.2811	     0.8392	   -10.9100	    -0.3357	   -16.0294	    -7.7209	   -10.9940	    -9.9869	
    -2.6855	    -7.3013	   -18.3792	    -2.9373	   -12.0850	    -3.1891	   -16.7847	   -10.3226	   -13.4277	   -12.0010	
    -4.7836	    -9.3155	   -20.1416	    -5.9586	   -13.0920	    -5.6229	   -17.2043	   -12.7563	   -15.7776	   -14.0152	
    -6.6299	   -11.0779	   -21.6522	    -8.0566	   -13.9313	    -7.6370	   -17.4561	   -14.8544	   -17.8757	   -15.8615	
    -8.2245	   -12.7563	   -22.8271	    -9.3994	   -14.6027	    -9.2316	   -17.5400	   -16.7007	   -19.7220	   -17.4561	
    -9.8190	   -14.5187	   -23.7503	   -10.0708	   -15.1062	   -10.4904	   -17.6239	   -18.2114	   -21.2326	   -18.6310	
   -11.4136	   -16.2811	   -24.6735	   -10.3226	   -15.4419	   -11.4975	   -17.6239	   -19.4702	   -22.1558	   -19.3863	
   -13.0920	   -18.1274	   -25.4288	   -10.1547	   -15.7776	   -12.2528	   -17.7078	   -20.5612	   -22.4915	   -19.6381	
   -14.7705	   -19.8898	   -25.9323	    -9.7351	   -15.9454	   -12.7563	   -17.8757	   -21.4005	   -22.3236	   -19.5541	
   -16.1972	   -21.4844	   -26.2680	    -9.0637	   -16.2811	   -13.0920	   -18.1274	   -22.0718	   -21.5683	   -19.1345	
   -17.3721	   -22.7432	   -26.2680	    -8.3923	   -16.6168	   -13.3438	   -18.4631	   -22.5754	   -20.5612	   -18.4631	
   -18.2114	   -23.5825	   -26.1002	    -7.8049	   -17.1204	   -13.3438	   -18.9667	   -22.9111	   -19.2184	   -17.6239	
   -18.7149	   -24.0021	   -25.7645	    -7.4692	   -17.7078	   -13.3438	   -19.4702	   -22.8271	   -17.7078	   -16.7847	
   -18.7988	   -24.0860	   -25.1770	    -7.4692	   -18.2953	   -13.1760	   -20.1416	   -22.2397	   -16.1133	   -16.0294	
   -18.4631	   -23.7503	   -24.5056	    -7.8049	   -18.7149	   -12.9242	   -20.7291	   -21.0648	   -14.3509	   -15.3580	
   -17.7078	   -22.9950	   -23.8342	    -8.2245	   -19.0506	   -12.5046	   -21.1487	   -19.3863	   -12.5046	   -14.8544	
   -16.6168	   -21.8201	   -22.9950	    -8.6441	   -19.2184	   -12.0010	   -21.3165	   -17.2882	   -10.5743	   -14.6866	
   -15.1901	   -20.4773	   -22.3236	    -9.1476	   -19.1345	   -11.4975	   -21.1487	   -15.1062	    -8.8120	   -14.7705	
   -13.5956	   -18.8828	   -21.7361	    -9.4833	   -18.9667	   -10.9100	   -20.6451	   -12.9242	    -7.2174	   -15.1062	
   -12.0010	   -17.2882	   -21.3165	    -9.9030	   -18.7149	   -10.4065	   -20.0577	   -10.9100	    -6.0425	   -15.6937	
   -10.5743	   -15.8615	   -20.9808	   -10.1547	   -18.4631	    -9.9030	   -19.3024	    -9.3155	    -5.5389	   -16.3651	
    -9.4833	   -14.6027	   -20.8130	   -10.1547	   -18.2114	    -9.3155	   -18.5471	    -8.1406	    -5.7907	   -17.2882	
    -8.8120	   -13.6795	   -20.6451	    -9.9869	   -17.9596	    -8.6441	   -17.8757	    -7.3013	    -6.6299	   -18.3792	
    -8.5602	   -13.0920	   -20.5612	    -9.4833	   -17.7078	    -7.9727	   -17.2882	    -6.9656	    -7.8888	   -19.8059	
    -8.8120	   -13.0081	   -20.3934	    -8.8120	   -17.5400	    -7.3013	   -16.7847	    -7.1335	    -9.5673	   -21.5683	
    -9.4833	   -13.1760	   -20.3094	    -7.9727	   -17.3721	    -6.7139	   -16.3651	    -7.8049	   -11.5814	   -23.4985	
   -10.3226	   -13.5956	   -20.0577	    -7.0496	   -17.2882	    -6.2943	   -16.0294	    -8.8959	   -13.6795	   -25.4288	
   -11.1618	   -14.0991	   -19.6381	    -6.2103	   -17.1204	    -6.1264	   -15.7776	   -10.2386	   -16.1133	   -27.2751	
   -11.9171	   -14.5187	   -18.9667	    -5.2872	   -16.9525	    -6.0425	   -15.4419	   -11.6653	   -18.6310	   -28.8696	
   -12.5046	   -14.7705	   -18.1274	    -4.5319	   -16.6168	    -6.2103	   -15.1062	   -13.0920	   -21.0648	   -29.9606	
   -12.9242	   -14.7705	   -17.0364	    -3.6087	   -16.1972	    -6.2943	   -14.6027	   -14.1830	   -23.1628	   -30.6320	
   -13.0081	   -14.6027	   -15.9454	    -2.6855	   -15.6097	    -6.3782	   -13.9313	   -14.9384	   -24.3378	   -30.7999	
   -12.9242	   -14.3509	   -14.7705	    -1.5945	   -14.8544	    -6.2943	   -13.1760	   -15.1062	   -24.5895	   -30.3802	
   -12.7563	   -13.9313	   -13.7634	    -0.1678	   -13.9313	    -5.8746	   -12.3367	   -14.8544	   -23.7503	   -29.6249	
   -12.3367	   -13.5117	   -12.9242	     1.4267	   -12.9242	    -5.2032	   -11.4136	   -14.0991	   -22.2397	   -28.5339	
   -11.8332	   -12.9242	   -12.2528	     3.3569	   -11.9171	    -4.1122	   -10.5743	   -13.0920	   -20.2255	   -27.2751	
   -11.2457	   -12.3367	   -11.7493	     5.5389	   -11.0779	    -2.7695	    -9.9030	   -11.9171	   -18.1274	   -25.9323	
   -10.6583	   -11.7493	   -11.2457	     7.7209	   -10.4065	    -1.3428	    -9.2316	   -10.6583	   -16.1972	   -24.5056	
    -9.9030	   -10.9940	   -10.5743	     9.8190	    -9.7351	     0.2518	    -8.6441	    -9.3994	   -14.6027	   -22.9950	
    -9.1476	   -10.2386	    -9.8190	    11.7493	    -8.9798	     1.6785	    -7.9727	    -8.3923	   -13.4277	   -21.4844	
    -8.2245	    -9.3155	    -8.7280	    13.2599	    -8.1406	     2.8534	    -7.0496	    -7.6370	   -12.8403	   -19.9738	
    -7.3013	    -8.3923	    -7.3853	    14.2670	    -6.9656	     3.7766	    -5.8746	    -7.0496	   -12.5885	   -18.4631	
    -6.2943	    -7.3853	    -6.0425	    14.6866	    -5.7068	     4.4479	    -4.6158	    -6.6299	   -12.5046	   -17.0364	
    -5.3711	    -6.4621	    -4.6158	    14.6866	    -4.4479	     4.6997	    -3.2730	    -6.3782	   -12.5046	   -15.5258	
    -4.4479	    -5.5389	    -3.4409	    14.2670	    -3.1891	     4.7836	    -2.0981	    -6.2943	   -12.4207	   -14.0152	
    -3.5248	    -4.7836	    -2.6016	    13.3438	    -2.1820	     4.6997	    -1.0910	    -6.1264	   -12.1689	   -12.2528	
    -2.6016	    -4.0283	    -2.0142	    12.1689	    -1.3428	     4.4479	    -0.2518	    -5.9586	   -11.5814	   -10.1547	
    -1.6785	    -3.2730	    -1.6785	    10.9100	    -0.7553	     4.2801	     0.3357	    -5.5389	   -10.5743	    -7.7209	
    -0.5875	    -2.4338	    -1.5945	     9.7351	    -0.3357	     4.3640	     0.8392	    -4.6997	    -9.1476	    -5.0354	
     0.5035	    -1.5945	    -1.5945	     8.8120	     0.0000	     4.6158	     1.2589	    -3.4409	    -7.0496	    -2.0981	
     1.5945	    -0.6714	    -1.5106	     8.3084	     0.3357	     5.2032	     1.7624	    -1.6785	    -4.5319	     1.0071	
     2.6016	     0.0839	    -1.2589	     8.2245	     0.6714	     6.1264	     2.2659	     0.4196	    -1.5106	     3.9444	
     3.2730	     0.8392	    -0.8392	     8.4763	     1.1749	     7.1335	     2.7695	     2.7695	     1.5945	     6.6299	
     3.6926	     1.4267	    -0.2518	     8.9798	     1.8463	     8.3084	     3.1891	     5.2872	     4.6997	     8.9798	
     3.9444	     1.9302	     0.5875	     9.5673	     2.6855	     9.4833	     3.6087	     7.8049	     7.6370	    11.0779	
     4.0283	     2.3499	     1.5106	    10.2386	     3.6926	    10.4904	     3.9444	    10.2386	    10.2386	    12.9242	
     4.1122	     2.7695	     2.4338	    10.6583	     4.7836	    11.3297	     4.1962	    12.4207	    12.5046	    14.5187	
     4.1122	     3.1052	     3.3569	    10.8261	     5.8746	    11.8332	     4.5319	    14.2670	    14.4348	    15.8615	
     4.1962	     3.2730	     4.1962	    10.5743	     6.7978	    11.8332	     4.8676	    15.6097	    15.7776	    16.8686	
     4.1962	     3.3569	     4.8676	     9.8190	     7.5531	    11.3297	     5.2872	    16.1133	    16.7007	    17.6239	
     4.1122	     3.3569	     5.3711	     8.6441	     8.1406	    10.4065	     5.7068	    15.9454	    17.2043	    18.0435	
     3.9444	     3.1891	     5.7068	     6.9656	     8.5602	     8.9798	     6.2943	    15.0223	    17.2882	    18.0435	
     3.6926	     2.8534	     6.0425	     4.9515	     8.8120	     7.2174	     6.7978	    13.5117	    17.0364	    17.7078	
     3.2730	     2.5177	     6.2103	     2.8534	     8.9798	     5.3711	     7.2174	    11.4975	    16.6168	    17.0364	
     2.8534	     2.0981	     6.2103	     0.7553	     9.0637	     3.6087	     7.5531	     9.2316	    15.8615	    16.1133	
     2.3499	     1.5945	     6.2103	    -1.0910	     9.1476	     1.9302	     7.7209	     7.0496	    14.9384	    14.9384	
     1.9302	     1.2589	     6.2103	    -2.6855	     9.1476	     0.5875	     7.7209	     4.9515	    13.9313	    13.6795	
     1.7624	     1.0910	     6.3782	    -3.6926	     9.2316	    -0.3357	     7.6370	     3.1891	    12.8403	    12.3367	
     1.8463	     1.1749	     6.7139	    -4.2801	     9.3994	    -0.9232	     7.3013	     1.7624	    11.9171	    11.2457	
     2.0981	     1.5106	     7.2174	    -4.4479	     9.7351	    -1.1749	     7.0496	     0.5875	    11.0779	    10.2386	
     2.6016	     2.0981	     7.8888	    -4.3640	    10.2386	    -1.2589	     6.7139	    -0.3357	    10.4904	     9.4833	
     3.1052	     2.7695	     8.6441	    -4.1962	    10.8261	    -1.2589	     6.4621	    -1.1749	    10.2386	     8.8959	
     3.7766	     3.5248	     9.3155	    -4.1122	    11.4975	    -1.3428	     6.3782	    -2.0981	    10.0708	     8.4763	
     4.3640	     4.2801	     9.7351	    -4.1962	    12.0010	    -1.5106	     6.2943	    -3.0212	    10.1547	     8.0566	
     4.9515	     5.0354	     9.8190	    -4.4479	    12.4207	    -1.8463	     6.2943	    -3.7766	    10.4065	     7.7209	
     5.6229	     5.7907	     9.5673	    -4.9515	    12.7563	    -2.2659	     6.2103	    -4.3640	    10.7422	     7.5531	
     6.2943	     6.5460	     8.9798	    -5.4550	    12.7563	    -2.7695	     5.9586	    -4.6158	    11.0779	     7.4692	
     6.8817	     7.0496	     7.8888	    -6.1264	    12.5885	    -3.2730	     5.6229	    -4.4479	    11.4136	     7.4692	
     7.3853	     7.3013	     6.2943	    -6.7139	    12.0850	    -3.7766	     5.0354	    -3.8605	    11.7493	     7.6370	
     7.7209	     7.2174	     4.2801	    -7.3013	    11.3297	    -4.1122	     4.3640	    -3.0212	    11.9171	     7.7209	
     7.8049	     6.8817	     2.0142	    -7.7209	    10.3226	    -4.3640	     3.4409	    -2.1820	    11.7493	     7.6370	
     7.6370	     6.2103	    -0.2518	    -7.8888	     9.2316	    -4.3640	     2.5177	    -1.3428	    11.0779	     7.1335	
     7.3853	     5.5389	    -2.4338	    -7.7209	     7.9727	    -4.1962	     1.5945	    -0.5875	     9.9869	     6.1264	
     6.9656	     4.6997	    -4.3640	    -7.1335	     6.8817	    -3.6926	     0.6714	     0.1678	     8.4763	     4.7836	
     6.5460	     3.8605	    -5.8746	    -6.1264	     5.8746	    -2.9373	    -0.1678	     0.9232	     6.7978	     3.2730	
     6.1264	     3.1052	    -6.9656	    -4.7836	     5.0354	    -1.8463	    -1.0071	     1.7624	     5.3711	     1.6785	
     5.6229	     2.3499	    -7.6370	    -3.1052	     4.4479	    -0.5875	    -1.7624	     2.7695	     4.2801	     0.3357	
     5.1193	     1.6785	    -7.9727	    -1.0910	     3.8605	     0.9232	    -2.6016	     3.9444	     3.7766	    -0.9232	
     4.4479	     1.0910	    -8.1406	     1.0910	     3.2730	     2.5177	    -3.6087	     5.2032	     3.7766	    -1.9302	
     3.6926	     0.3357	    -8.1406	     3.2730	     2.6016	     4.0283	    -4.8676	     6.4621	     4.1962	    -2.9373	
     2.6016	    -0.5035	    -8.3923	     5.2032	     1.5106	     5.3711	    -6.5460	     7.5531	     4.6997	    -3.9444	
     1.0910	    -1.5945	    -8.8959	     6.7139	     0.0000	     6.2103	    -8.6441	     8.3923	     5.0354	    -5.0354	
    -0.7553	    -3.1052	    -9.9030	     7.5531	    -1.9302	     6.5460	   -11.0779	     8.7280	     5.2032	    -6.3782	
    -3.0212	    -4.9515	   -11.4975	     7.8049	    -4.3640	     6.3782	   -13.8474	     8.4763	     4.9515	    -7.8049	
    -5.5389	    -7.2174	   -13.5956	     7.4692	    -7.0496	     5.7068	   -16.7007	     7.6370	     4.4479	    -9.4833	
    -8.1406	    -9.6512	   -15.9454	     6.7139	    -9.8190	     4.6997	   -19.5541	     6.2943	     3.6087	   -11.1618	
   -10.7422	   -12.0850	   -18.2953	     5.7068	   -12.5046	     3.5248	   -22.2397	     4.6158	     2.6016	   -12.8403	
   -13.0920	   -14.5187	   -20.6451	     4.6997	   -14.8544	     2.2659	   -24.6735	     2.6855	     1.4267	   -14.4348	
   -15.1901	   -16.8686	   -22.8271	     3.7766	   -16.8686	     1.1749	   -26.7715	     0.7553	     0.2518	   -15.9454	
   -17.0364	   -19.0506	   -24.8413	     3.1052	   -18.5471	     0.3357	   -28.6179	    -1.1749	    -1.0910	   -17.2043	
   -18.6310	   -21.0648	   -26.5198	     2.6016	   -19.7220	    -0.4196	   -30.2124	    -3.0212	    -2.5177	   -18.2953	
   -19.8898	   -22.8271	   -28.0304	     2.3499	   -20.5612	    -1.0071	   -31.5552	    -4.6997	    -4.1122	   -19.3024	
   -20.8969	   -24.5056	   -29.2053	     2.1820	   -21.0648	    -1.5106	   -32.7301	    -6.2103	    -6.0425	   -20.0577	
   -21.6522	   -25.8484	   -30.2124	     2.0142	   -21.2326	    -2.0142	   -33.7372	    -7.6370	    -8.2245	   -20.8130	
   -22.1558	   -26.9394	   -30.8838	     1.8463	   -21.2326	    -2.6016	   -34.4925	    -8.8120	   -10.5743	   -21.4005	
   -22.4915	   -27.7786	   -31.3873	     1.6785	   -21.2326	    -3.2730	   -34.9960	    -9.7351	   -13.0081	   -21.9040	
   -22.7432	   -28.2822	   -31.8069	     1.4267	   -21.2326	    -4.1122	   -35.2478	   -10.4065	   -15.1901	   -22.2397	
   -22.9111	   -28.7018	   -31.9748	     1.0071	   -21.3165	    -5.1193	   -35.2478	   -10.9100	   -16.9525	   -22.4075	
   -23.1628	   -28.8696	   -32.0587	     0.4196	   -21.5683	    -6.2103	   -35.0800	   -11.0779	   -18.1274	   -22.2397	
   -23.4985	   -28.9536	   -31.9748	    -0.3357	   -21.9040	    -7.3853	   -34.6603	   -11.0779	   -18.4631	   -21.7361	
   -24.0860	   -29.0375	   -31.7230	    -1.3428	   -22.3236	    -8.6441	   -34.0729	   -10.9100	   -18.1274	   -20.8969	
   -24.9252	   -29.1214	   -31.3873	    -2.5177	   -22.8271	    -9.9030	   -33.4015	   -10.7422	   -17.2043	   -19.8898	
   -25.8484	   -29.2892	   -31.0516	    -3.9444	   -23.3307	   -11.1618	   -32.5623	   -10.5743	   -16.1133	   -18.9667	
   -26.8555	   -29.4571	   -30.8838	    -5.4550	   -23.7503	   -12.3367	   -31.8069	   -10.4904	   -14.9384	   -18.1274	
   -27.6108	   -29.4571	   -30.8838	    -6.9656	   -24.0021	   -13.4277	   -30.8838	   -10.7422	   -13.8474	   -17.6239	
   -27.8625	   -29.2053	   -30.9677	    -8.3084	   -24.0860	   -14.1830	   -29.8767	   -11.0779	   -13.0920	   -17.4561	
   -27.6108	   -28.5339	   -31.0516	    -9.3155	   -23.8342	   -14.7705	   -28.7018	   -11.5814	   -12.5885	   -17.4561	
   -26.7715	   -27.6108	   -30.9677	    -9.9869	   -23.1628	   -15.0223	   -27.2751	   -12.1689	   -12.2528	   -17.6239	
   -25.4288	   -26.2680	   -30.6320	   -10.2386	   -22.0718	   -14.9384	   -25.7645	   -12.7563	   -12.0010	   -17.8757	
   -23.6664	   -24.7574	   -29.9606	    -9.9869	   -20.6451	   -14.6027	   -24.0860	   -13.2599	   -11.8332	   -18.2953	
   -21.6522	   -23.0789	   -28.7018	    -9.3155	   -18.8828	   -14.0991	   -22.4075	   -13.6795	   -11.6653	   -18.5471	
   -19.3863	   -21.2326	   -27.0233	    -8.2245	   -16.8686	   -13.2599	   -20.7291	   -13.9313	   -11.4136	   -18.7149	
   -16.9525	   -19.3024	   -24.9252	    -6.9656	   -14.7705	   -12.3367	   -18.9667	   -13.9313	   -11.1618	   -18.6310	
   -14.4348	   -17.2882	   -22.5754	    -5.3711	   -12.7563	   -11.3297	   -17.2043	   -13.5956	   -10.8261	   -18.0435	
   -11.7493	   -15.1901	   -19.9738	    -3.6087	   -10.8261	   -10.0708	   -15.4419	   -12.8403	   -10.3226	   -16.8686	
    -9.0637	   -13.0081	   -17.4561	    -1.6785	    -9.2316	    -8.8120	   -13.5956	   -11.8332	    -9.7351	   -15.1901	
    -6.2103	   -10.7422	   -14.9384	     0.3357	    -7.7209	    -7.3013	   -11.9171	   -10.4904	    -8.8959	   -13.0920	
    -3.2730	    -8.3923	   -12.4207	     2.3499	    -6.2943	    -5.7907	   -10.1547	    -8.8959	    -7.8049	   -10.7422	
    -0.1678	    -5.8746	    -9.8190	     4.2801	    -4.6997	    -4.1122	    -8.3923	    -7.2174	    -6.5460	    -8.3923	
     2.9373	    -3.2730	    -7.1335	     6.2103	    -2.7695	    -2.4338	    -6.6299	    -5.4550	    -4.9515	    -6.2943	
     6.1264	    -0.5035	    -4.2801	     8.0566	    -0.4196	    -0.7553	    -4.7836	    -3.6926	    -3.2730	    -4.5319	
     9.3155	     2.2659	    -1.4267	     9.9869	     2.2659	     0.8392	    -2.9373	    -2.0981	    -1.4267	    -3.0212	
    12.3367	     5.0354	     1.3428	    11.9171	     5.0354	     2.5177	    -1.1749	    -0.6714	     0.4196	    -1.8463	
    15.1901	     7.7209	     3.9444	    14.0152	     7.6370	     4.1122	     0.4196	     0.5035	     2.1820	    -0.9232	
    17.7917	    10.2386	     6.2103	    16.5329	     9.7351	     5.8746	     1.8463	     1.5945	     3.6926	    -0.1678	
    20.1416	    12.5885	     7.9727	    19.3024	    11.4136	     7.6370	     3.1891	     2.6016	     4.9515	     0.5035	
    22.3236	    14.8544	     9.2316	    22.2397	    12.5046	     9.4833	     4.4479	     3.4409	     5.9586	     0.9232	
    24.2538	    16.8686	     9.9869	    25.1770	    13.0920	    11.2457	     5.6229	     4.1122	     6.4621	     1.2589	
    26.1002	    18.7149	    10.4065	    27.8625	    13.3438	    12.7563	     6.6299	     4.6158	     6.6299	     1.4267	
    27.7786	    20.3934	    10.4904	    29.8767	    13.3438	    13.9313	     7.4692	     4.8676	     6.3782	     1.4267	
    29.3732	    21.9040	    10.4065	    31.0516	    13.2599	    14.5187	     7.9727	     4.7836	     5.7907	     1.1749	
    30.9677	    23.4146	    10.4065	    31.2195	    13.0081	    14.6027	     8.1406	     4.2801	     5.0354	     0.5875	
    32.3944	    24.6735	    10.5743	    30.3802	    12.6724	    14.0991	     7.9727	     3.4409	     4.1122	    -0.1678	
    33.6533	    25.9323	    10.8261	    28.5339	    12.3367	    13.0081	     7.4692	     2.3499	     3.1891	    -1.1749	
    34.6603	    26.9394	    11.1618	    25.7645	    11.9171	    11.4975	     6.7978	     1.1749	     2.1820	    -2.3499	
    35.1639	    27.7786	    11.6653	    22.4075	    11.3297	     9.5673	     5.8746	    -0.0839	     1.2589	    -3.4409	
    35.3317	    28.1982	    12.0850	    18.7988	    10.6583	     7.6370	     4.7836	    -1.1749	     0.5035	    -4.4479	
    34.9960	    28.2822	    12.5885	    15.1901	     9.8190	     5.7907	     3.6926	    -1.8463	    -0.0839	    -5.1193	
    34.2407	    28.0304	    12.9242	    11.9171	     9.0637	     4.1962	     2.5177	    -1.9302	    -0.2518	    -5.2032	
    32.9819	    27.3590	    13.0920	     9.0637	     8.3923	     3.0212	     1.4267	    -1.3428	     0.0000	    -4.8676	
    31.4713	    26.4359	    13.1760	     6.5460	     7.8888	     2.3499	     0.2518	    -0.1678	     0.7553	    -4.1122	
    29.7089	    25.2609	    13.0920	     4.2801	     7.4692	     1.8463	    -0.8392	     1.4267	     1.9302	    -3.1052	
    27.7786	    23.9182	    12.8403	     2.3499	     7.0496	     1.6785	    -2.0142	     3.1052	     3.1052	    -2.0981	
    25.9323	    22.5754	    12.4207	     0.5875	     6.6299	     1.5945	    -3.1891	     4.6158	     4.2801	    -1.1749	
    24.1699	    21.3165	    12.0010	    -0.7553	     6.0425	     1.5106	    -4.1962	     5.7907	     5.2872	    -0.4196	
    22.5754	    20.2255	    11.4975	    -1.7624	     5.3711	     1.5106	    -5.1193	     6.6299	     6.0425	     0.0839	
    21.1487	    19.2184	    10.9940	    -2.3499	     4.6997	     1.5106	    -5.8746	     7.1335	     6.5460	     0.5035	
    19.8898	    18.3792	    10.4065	    -2.4338	     4.0283	     1.6785	    -6.3782	     7.5531	     6.9656	     0.8392	
    18.8828	    17.6239	     9.9030	    -2.0981	     3.6087	     1.9302	    -6.7139	     7.9727	     7.3013	     1.0910	
    18.0435	    17.0364	     9.3994	    -1.4267	     3.3569	     2.3499	    -6.7139	     8.4763	     7.5531	     1.2589	
    17.3721	    16.6168	     8.9798	    -0.4196	     3.3569	     2.8534	    -6.6299	     8.9798	     7.8888	     1.5106	
    17.0364	    16.2811	     8.6441	     0.9232	     3.5248	     3.5248	    -6.4621	     9.5673	     8.3084	     1.6785	
    16.9525	    16.1133	     8.3923	     2.2659	     3.7766	     4.2801	    -6.2103	    10.3226	     8.7280	     1.8463	
    17.1204	    16.0294	     8.3084	     3.5248	     4.1962	     4.9515	    -5.9586	    10.9100	     9.2316	     1.9302	
    17.5400	    16.0294	     8.2245	     4.5319	     4.6997	     5.4550	    -5.7907	    11.3297	     9.8190	     1.8463	
    18.0435	    16.1133	     8.0566	     5.0354	     5.1193	     5.7068	    -5.7907	    11.4136	    10.4904	     1.6785	
    18.5471	    16.0294	     7.8888	     4.9515	     5.3711	     5.6229	    -5.9586	    11.0779	    11.0779	     1.4267	
    18.7988	    15.8615	     7.6370	     4.3640	     5.4550	     5.2872	    -6.2103	    10.1547	    11.4136	     0.8392	
    18.7149	    15.3580	     7.3013	     3.2730	     5.4550	     4.6997	    -6.5460	     8.8120	    11.5814	     0.0839	
    18.2114	    14.5187	     6.8817	     1.9302	     5.2032	     3.8605	    -6.8817	     6.9656	    11.2457	    -0.8392	
    17.0364	    13.2599	     6.3782	     0.5035	     4.6997	     2.8534	    -7.3013	     4.7836	    10.4065	    -1.8463	
    15.2740	    11.4975	     5.6229	    -0.8392	     3.9444	     1.9302	    -7.8888	     2.6016	     9.1476	    -2.8534	
    13.0081	     9.2316	     4.5319	    -2.0142	     2.8534	     1.0071	    -8.5602	     0.6714	     7.5531	    -3.6087	
    10.2386	     6.7139	     3.0212	    -2.9373	     1.5106	     0.3357	    -9.4833	    -0.9232	     5.8746	    -3.8605	
     7.3013	     3.9444	     1.2589	    -3.5248	     0.0839	    -0.2518	   -10.7422	    -2.0142	     4.1962	    -3.6926	
     4.4479	     1.2589	    -0.8392	    -3.9444	    -1.4267	    -0.5875	   -12.2528	    -2.4338	     2.7695	    -3.1052	
     1.7624	    -1.1749	    -3.1052	    -4.1962	    -3.0212	    -0.9232	   -13.9313	    -2.5177	     1.6785	    -2.2659	
    -0.6714	    -3.2730	    -5.7068	    -4.1962	    -4.5319	    -1.1749	   -15.6097	    -2.3499	     0.7553	    -1.5106	
    -2.6855	    -5.1193	    -8.4763	    -4.1962	    -6.2103	    -1.5106	   -17.2882	    -2.1820	     0.0000	    -0.8392	
    -4.3640	    -6.6299	   -11.4136	    -4.2801	    -8.0566	    -1.9302	   -18.7988	    -2.0981	    -0.5875	    -0.5875	
    -5.7068	    -7.9727	   -14.5187	    -4.5319	    -9.9869	    -2.6016	   -20.1416	    -2.1820	    -0.8392	    -0.5035	
    -6.6299	    -9.0637	   -17.4561	    -4.9515	   -11.9171	    -3.4409	   -21.2326	    -2.4338	    -0.8392	    -0.6714	
    -7.3013	    -9.9869	   -20.0577	    -5.5389	   -13.5117	    -4.4479	   -21.9040	    -2.8534	    -0.4196	    -0.8392	
    -7.5531	   -10.6583	   -21.9040	    -6.3782	   -14.5187	    -5.4550	   -22.0718	    -3.3569	     0.2518	    -1.0910	
    -7.5531	   -11.1618	   -23.0789	    -7.3853	   -15.0223	    -6.6299	   -21.8201	    -4.1122	     1.1749	    -1.4267	
    -7.3853	   -11.4136	   -23.4146	    -8.4763	   -14.8544	    -7.8888	   -21.0648	    -4.8676	     2.0981	    -1.6785	
    -7.1335	   -11.5814	   -23.2468	    -9.5673	   -14.2670	    -8.9798	   -20.1416	    -5.7907	     3.0212	    -2.0142	
    -6.8817	   -11.5814	   -22.4915	   -10.4904	   -13.1760	   -10.0708	   -19.0506	    -6.7139	     3.6087	    -2.5177	
    -6.4621	   -11.3297	   -21.3165	   -11.0779	   -11.9171	   -10.8261	   -17.9596	    -7.5531	     3.6926	    -3.1052	
    -5.7907	   -10.8261	   -19.8898	   -11.2457	   -10.5743	   -11.3297	   -17.0364	    -8.2245	     3.1891	    -3.9444	
    -4.8676	    -9.9869	   -18.2953	   -10.7422	    -9.3994	   -11.4136	   -16.3651	    -8.6441	     2.0142	    -4.9515	
    -3.7766	    -8.9798	   -16.6168	    -9.7351	    -8.4763	   -11.0779	   -16.0294	    -8.8959	     0.1678	    -6.2103	
    -2.5177	    -7.8049	   -15.0223	    -8.2245	    -7.8888	   -10.4904	   -16.0294	    -9.0637	    -2.3499	    -7.7209	
    -1.3428	    -6.7978	   -13.7634	    -6.4621	    -7.7209	    -9.6512	   -16.3651	    -9.1476	    -5.2032	    -9.3155	
    -0.2518	    -5.8746	   -12.8403	    -4.4479	    -7.8888	    -8.7280	   -16.8686	    -9.3155	    -8.2245	   -11.0779	
     0.7553	    -5.0354	   -12.3367	    -2.6016	    -8.3923	    -7.8888	   -17.4561	    -9.5673	   -10.9940	   -12.7563	
     1.6785	    -4.3640	   -12.1689	    -1.0071	    -8.9798	    -7.1335	   -18.0435	    -9.9030	   -13.1760	   -14.4348	
     2.5177	    -3.6087	   -12.1689	     0.1678	    -9.7351	    -6.6299	   -18.4631	   -10.3226	   -14.5187	   -15.8615	
     3.2730	    -2.7695	   -12.2528	     0.6714	   -10.3226	    -6.5460	   -18.7988	   -10.8261	   -14.9384	   -17.1204	
     4.1122	    -1.8463	   -12.2528	     0.5035	   -10.7422	    -6.7139	   -18.7988	   -11.2457	   -14.3509	   -17.9596	
     4.9515	    -0.6714	   -12.0010	    -0.3357	   -10.9100	    -7.3013	   -18.4631	   -11.6653	   -13.0920	   -18.4631	
     5.9586	     0.5875	   -11.4136	    -1.6785	   -10.7422	    -8.0566	   -17.7917	   -11.8332	   -11.4975	   -18.7149	
     6.9656	     2.0142	   -10.4065	    -3.3569	   -10.3226	    -8.9798	   -16.7007	   -11.8332	    -9.9869	   -18.6310	
     7.9727	     3.4409	    -9.1476	    -5.2872	    -9.7351	    -9.8190	   -15.4419	   -11.5814	    -8.8120	   -18.2953	
     8.9798	     4.7836	    -7.7209	    -7.1335	    -8.9798	   -10.5743	   -14.0152	   -11.3297	    -8.1406	   -17.7078	
     9.6512	     5.9586	    -6.2103	    -8.9798	    -8.2245	   -11.2457	   -12.5885	   -10.9940	    -8.0566	   -17.0364	
    10.0708	     6.7139	    -4.9515	   -10.5743	    -7.4692	   -11.8332	   -11.4136	   -10.7422	    -8.2245	   -16.3651	
    10.0708	     7.1335	    -3.9444	   -11.9171	    -6.8817	   -12.4207	   -10.4904	   -10.6583	    -8.7280	   -15.6097	
     9.8190	     7.2174	    -3.3569	   -13.0920	    -6.5460	   -12.9242	    -9.8190	   -10.7422	    -9.3155	   -15.0223	
     9.2316	     7.1335	    -3.1891	   -14.0152	    -6.2943	   -13.4277	    -9.4833	   -11.0779	   -10.0708	   -14.6866	
     8.6441	     6.8817	    -3.4409	   -14.6866	    -6.2943	   -13.9313	    -9.3155	   -11.4975	   -10.8261	   -14.4348	
     8.1406	     6.6299	    -3.8605	   -15.1901	    -6.3782	   -14.3509	    -9.1476	   -12.0010	   -11.5814	   -14.5187	
     7.7209	     6.4621	    -4.1962	   -15.4419	    -6.3782	   -14.6027	    -9.0637	   -12.1689	   -12.0850	   -14.6866	
     7.6370	     6.6299	    -4.2801	   -15.2740	    -6.0425	   -14.6027	    -8.8120	   -12.0010	   -12.3367	   -14.8544	
     7.8888	     6.9656	    -3.9444	   -14.6866	    -5.2032	   -14.1830	    -8.3084	   -11.2457	   -12.0010	   -15.0223	
     8.3923	     7.6370	    -3.1052	   -13.5117	    -3.7766	   -13.1760	    -7.5531	    -9.9869	   -11.1618	   -15.1901	
     9.3994	     8.6441	    -1.8463	   -11.7493	    -2.0142	   -11.8332	    -6.6299	    -8.3084	    -9.9030	   -15.2740	
    10.6583	     9.7351	    -0.5035	    -9.5673	     0.0839	   -10.0708	    -5.5389	    -6.5460	    -8.3923	   -15.1901	
    12.1689	    10.9940	     0.9232	    -7.2174	     2.1820	    -8.3084	    -4.2801	    -5.0354	    -6.8817	   -14.9384	
    13.8474	    12.0850	     2.1820	    -4.8676	     4.1962	    -6.5460	    -3.0212	    -3.8605	    -5.3711	   -14.4348	
    15.4419	    13.1760	     3.1891	    -2.9373	     5.9586	    -5.1193	    -1.8463	    -3.1891	    -4.1122	   -13.5117	
    17.0364	    14.0152	     3.9444	    -1.4267	     7.5531	    -4.0283	    -0.6714	    -2.8534	    -3.1052	   -12.4207	
    18.4631	    14.7705	     4.4479	    -0.5875	     8.9798	    -3.3569	     0.3357	    -2.9373	    -2.4338	   -11.4136	
    19.6381	    15.3580	     4.7836	    -0.3357	    10.1547	    -3.0212	     1.0071	    -3.2730	    -2.0981	   -10.6583	
    20.5612	    15.7776	     4.9515	    -0.5875	    11.0779	    -2.9373	     1.4267	    -3.9444	    -2.0142	   -10.1547	
    21.1487	    16.0294	     5.1193	    -1.1749	    11.9171	    -3.1052	     1.5945	    -4.6158	    -2.0981	   -10.0708	
    21.4005	    16.2811	     5.1193	    -1.7624	    12.5046	    -3.3569	     1.5106	    -5.2872	    -2.0981	   -10.1547	
    21.3165	    16.3651	     5.2872	    -2.2659	    13.0081	    -3.5248	     1.4267	    -5.8746	    -2.0142	   -10.2386	
    20.9808	    16.5329	     5.5389	    -2.4338	    13.4277	    -3.6087	     1.4267	    -6.2103	    -1.6785	   -10.3226	
    20.3934	    16.7007	     5.8746	    -2.1820	    13.6795	    -3.4409	     1.5106	    -6.4621	    -1.0910	   -10.3226	
    19.7220	    16.8686	     6.3782	    -1.5945	    13.9313	    -3.1052	     1.5945	    -6.4621	    -0.3357	   -10.0708	
    19.0506	    17.1204	     7.0496	    -0.6714	    13.9313	    -2.6016	     1.8463	    -6.3782	     0.5035	    -9.6512	
    18.4631	    17.2882	     7.7209	     0.3357	    13.7634	    -2.1820	     2.1820	    -6.2103	     1.2589	    -9.0637	
    17.9596	    17.4561	     8.3923	     1.4267	    13.4277	    -1.6785	     2.5177	    -6.1264	     1.8463	    -8.4763	
    17.7078	    17.6239	     8.9798	     2.3499	    13.0081	    -1.2589	     2.8534	    -6.0425	     2.0142	    -7.8049	
    17.6239	    17.7078	     9.4833	     3.1891	    12.5885	    -0.9232	     3.3569	    -5.8746	     1.7624	    -7.3013	
    17.7917	    17.7917	     9.9030	     3.9444	    12.2528	    -0.5035	     3.9444	    -5.7068	     1.2589	    -7.0496	
    18.1274	    17.8757	    10.3226	     4.6158	    12.2528	    -0.1678	     4.6997	    -5.5389	     0.6714	    -7.2174	
    18.7149	    17.9596	    10.6583	     5.2872	    12.4207	     0.2518	     5.5389	    -5.2872	     0.1678	    -7.8049	
    19.3863	    17.9596	    10.9940	     5.7907	    12.8403	     0.5875	     6.5460	    -5.2032	    -0.2518	    -8.8959	
    20.1416	    18.0435	    11.2457	     6.1264	    13.3438	     0.8392	     7.6370	    -5.3711	    -0.8392	   -10.2386	
    21.0648	    18.1274	    11.4136	     6.2103	    13.9313	     0.8392	     8.7280	    -5.7068	    -1.5945	   -11.6653	
    21.9040	    18.2114	    11.5814	     6.0425	    14.4348	     0.5875	     9.7351	    -6.3782	    -2.7695	   -13.0920	
    22.7432	    18.3792	    11.7493	     5.6229	    14.7705	     0.2518	    10.6583	    -7.0496	    -4.3640	   -14.1830	
    23.4985	    18.6310	    11.8332	     5.2032	    15.0223	    -0.0839	    11.3297	    -7.7209	    -6.2943	   -14.6866	
    24.3378	    19.0506	    11.9171	     4.8676	    14.9384	    -0.5035	    11.6653	    -8.3084	    -8.1406	   -14.6866	
    25.0931	    19.5541	    11.7493	     4.7836	    14.6027	    -0.7553	    11.6653	    -8.5602	    -9.6512	   -14.0152	
    25.8484	    20.2255	    11.4975	     4.9515	    14.0152	    -1.0071	    11.4136	    -8.6441	   -10.5743	   -12.6724	
    26.5198	    20.9808	    10.9940	     5.2872	    13.3438	    -1.0910	    10.8261	    -8.4763	   -10.9100	   -10.8261	
    27.1072	    21.7361	    10.5743	     5.7068	    12.5885	    -1.1749	    10.1547	    -8.2245	   -10.6583	    -8.6441	
    27.3590	    22.4915	    10.2386	     5.9586	    12.0850	    -1.3428	     9.3994	    -7.8888	    -9.9869	    -6.1264	
[Epoch Header]
[Trial Type]	21
[Accept]	1
[Correct]	0
[RT]	 0.000
[Resp]	0
[Epoch Data]
    -7.9727	    -4.6997	   -10.6583	   -11.8332	    -2.2659	    -4.9515	    -5.8746	    -8.0566	    -5.2032	    -5.2032	
    -8.6441	    -5.0354	   -10.6583	   -12.5046	    -2.0142	    -5.7907	    -6.3782	    -8.9798	    -5.6229	    -4.8676	
    -9.3155	    -5.2872	   -10.8261	   -13.0081	    -1.8463	    -6.4621	    -6.7139	   -10.0708	    -6.4621	    -4.6997	
    -9.8190	    -5.5389	   -10.9940	   -13.1760	    -1.8463	    -6.8817	    -6.7139	   -11.0779	    -7.6370	    -4.4479	
    -9.9869	    -5.4550	   -11.0779	   -12.9242	    -1.6785	    -7.1335	    -6.2943	   -11.8332	    -8.8120	    -4.0283	
    -9.7351	    -5.0354	   -10.9100	   -12.1689	    -1.1749	    -6.9656	    -5.4550	   -12.1689	    -9.7351	    -3.3569	
    -9.1476	    -4.3640	   -10.3226	   -11.0779	    -0.3357	    -6.5460	    -4.1962	   -11.8332	   -10.2386	    -2.5177	
    -8.2245	    -3.2730	    -9.4833	    -9.7351	     0.8392	    -5.9586	    -2.6855	   -11.0779	   -10.1547	    -1.6785	
    -7.1335	    -2.1820	    -8.4763	    -8.4763	     2.1820	    -5.2032	    -0.9232	   -10.0708	    -9.3155	    -1.0071	
    -6.0425	    -1.0910	    -7.3853	    -7.5531	     3.4409	    -4.6158	     0.6714	    -9.1476	    -7.9727	    -0.5875	
    -5.2032	    -0.3357	    -6.4621	    -7.2174	     4.2801	    -4.3640	     2.1820	    -8.5602	    -6.3782	    -0.5875	
    -4.6997	     0.0839	    -5.8746	    -7.6370	     4.6158	    -4.5319	     3.3569	    -8.3084	    -4.6997	    -0.6714	
    -4.4479	     0.1678	    -5.6229	    -8.6441	     4.5319	    -5.0354	     4.2801	    -8.3923	    -3.1891	    -0.9232	
    -4.6158	    -0.1678	    -5.7068	   -10.0708	     3.9444	    -5.7068	     4.7836	    -8.6441	    -1.9302	    -1.1749	
    -4.9515	    -0.8392	    -5.9586	   -11.6653	     3.0212	    -6.4621	     4.7836	    -8.9798	    -0.8392	    -1.2589	
    -5.5389	    -1.5945	    -6.5460	   -13.0920	     1.9302	    -7.1335	     4.3640	    -9.2316	    -0.1678	    -1.2589	
    -6.2943	    -2.5177	    -7.3013	   -14.1830	     0.5875	    -7.7209	     3.3569	    -9.3994	     0.1678	    -1.2589	
    -7.3013	    -3.6087	    -8.1406	   -14.9384	    -0.9232	    -8.1406	     1.9302	    -9.4833	     0.0839	    -1.3428	
    -8.4763	    -4.8676	    -9.2316	   -15.2740	    -2.4338	    -8.4763	     0.0839	    -9.3994	    -0.4196	    -1.5106	
    -9.9869	    -6.3782	   -10.3226	   -15.3580	    -4.1122	    -8.6441	    -2.0142	    -9.0637	    -1.1749	    -1.7624	
   -11.6653	    -8.0566	   -11.4975	   -15.1062	    -5.7907	    -8.8120	    -4.1122	    -8.6441	    -1.9302	    -2.0981	
   -13.4277	    -9.8190	   -12.6724	   -14.7705	    -7.4692	    -8.8959	    -6.1264	    -7.9727	    -2.6855	    -2.4338	
   -15.1062	   -11.4136	   -13.8474	   -14.2670	    -9.0637	    -8.8120	    -7.8888	    -7.3013	    -3.1891	    -2.8534	
   -16.4490	   -12.8403	   -15.0223	   -13.7634	   -10.4904	    -8.6441	    -9.2316	    -6.6299	    -3.5248	    -3.3569	
   -17.3721	   -13.8474	   -16.1133	   -13.1760	   -11.5814	    -8.3923	   -10.1547	    -6.1264	    -3.6087	    -3.8605	
   -17.8757	   -14.4348	   -17.0364	   -12.5885	   -12.4207	    -8.0566	   -10.6583	    -5.7068	    -3.5248	    -4.4479	
   -17.9596	   -14.5187	   -17.7917	   -12.0010	   -12.7563	    -7.7209	   -10.9100	    -5.6229	    -3.4409	    -5.1193	
   -17.6239	   -14.0991	   -18.2953	   -11.4975	   -12.6724	    -7.3853	   -10.7422	    -5.6229	    -3.1891	    -5.8746	
   -17.0364	   -13.4277	   -18.3792	   -11.0779	   -12.3367	    -7.0496	   -10.4065	    -5.9586	    -3.0212	    -6.4621	
   -16.2811	   -12.5885	   -18.2953	   -10.4904	   -11.6653	    -6.7139	    -9.9030	    -6.3782	    -2.8534	    -6.9656	
   -15.4419	   -11.8332	   -17.9596	    -9.9030	   -10.9100	    -6.2943	    -9.2316	    -7.0496	    -2.6855	    -7.3013	
   -14.6027	   -11.1618	   -17.6239	    -9.0637	   -10.3226	    -5.7907	    -8.5602	    -7.9727	    -2.6016	    -7.3853	
   -13.7634	   -10.5743	   -17.2043	    -8.0566	    -9.9030	    -5.2872	    -7.9727	    -8.8959	    -2.5177	    -7.3013	
   -13.0081	   -10.1547	   -16.7847	    -6.8817	    -9.8190	    -4.6158	    -7.4692	    -9.7351	    -2.4338	    -7.1335	
   -12.5046	    -9.9030	   -16.4490	    -5.5389	   -10.0708	    -3.8605	    -7.0496	   -10.4904	    -2.3499	    -6.7139	
   -12.2528	    -9.9030	   -16.1133	    -4.1122	   -10.4904	    -3.0212	    -6.7978	   -10.9100	    -2.0981	    -6.2943	
   -12.4207	   -10.1547	   -15.8615	    -2.7695	   -11.1618	    -2.1820	    -6.7139	   -10.9940	    -1.7624	    -5.8746	
   -12.9242	   -10.7422	   -15.6937	    -1.5945	   -11.7493	    -1.2589	    -6.8817	   -10.5743	    -1.4267	    -5.5389	
   -13.9313	   -11.6653	   -15.7776	    -0.5875	   -12.3367	    -0.4196	    -7.2174	    -9.5673	    -1.2589	    -5.3711	
   -15.1062	   -12.7563	   -15.9454	     0.2518	   -12.7563	     0.4196	    -7.8888	    -8.1406	    -1.2589	    -5.2872	
   -16.4490	   -13.8474	   -16.1972	     0.8392	   -12.8403	     1.1749	    -8.6441	    -6.2943	    -1.4267	    -5.3711	
   -17.7078	   -14.7705	   -16.4490	     1.0910	   -12.5046	     1.7624	    -9.6512	    -4.5319	    -1.8463	    -5.6229	
   -18.7988	   -15.4419	   -16.6168	     0.8392	   -11.8332	     2.0981	   -10.6583	    -3.1052	    -2.4338	    -5.7907	
   -19.6381	   -15.8615	   -16.7007	     0.0839	   -10.8261	     1.9302	   -11.6653	    -2.1820	    -2.9373	    -5.8746	
   -20.3094	   -16.1133	   -16.8686	    -1.4267	    -9.7351	     1.3428	   -12.5885	    -1.7624	    -3.4409	    -5.6229	
   -20.7291	   -16.1972	   -17.1204	    -3.4409	    -8.6441	     0.3357	   -13.2599	    -1.8463	    -3.8605	    -5.2032	
   -20.9808	   -16.2811	   -17.4561	    -5.9586	    -7.7209	    -1.0071	   -13.5956	    -2.2659	    -4.1122	    -4.4479	
   -20.8969	   -16.2811	   -17.8757	    -8.4763	    -7.0496	    -2.6016	   -13.6795	    -2.9373	    -4.4479	    -3.5248	
   -20.6451	   -16.1972	   -18.3792	   -10.9100	    -6.6299	    -4.1962	   -13.4277	    -3.7766	    -4.6997	    -2.5177	
   -20.1416	   -16.1133	   -18.7149	   -13.0920	    -6.5460	    -5.6229	   -13.0081	    -4.6158	    -4.8676	    -1.6785	
   -19.4702	   -15.7776	   -19.0506	   -14.8544	    -6.5460	    -6.8817	   -12.4207	    -5.4550	    -5.0354	    -1.0071	
   -18.5471	   -15.3580	   -19.3024	   -16.1972	    -6.7139	    -7.8049	   -11.7493	    -6.2103	    -5.1193	    -0.4196	
   -17.6239	   -14.8544	   -19.4702	   -17.0364	    -6.9656	    -8.3923	   -11.0779	    -6.7978	    -4.9515	     0.0000	
   -16.5329	   -14.1830	   -19.6381	   -17.2882	    -7.3013	    -8.3923	   -10.3226	    -7.2174	    -4.5319	     0.2518	
   -15.4419	   -13.4277	   -19.8059	   -17.0364	    -7.6370	    -8.0566	    -9.6512	    -7.3853	    -3.9444	     0.4196	
   -14.2670	   -12.5046	   -19.7220	   -16.1972	    -7.8888	    -7.3853	    -8.9798	    -7.3853	    -3.1891	     0.2518	
   -12.9242	   -11.2457	   -19.3024	   -14.8544	    -7.9727	    -6.3782	    -8.2245	    -7.2174	    -2.4338	    -0.2518	
   -11.4975	    -9.8190	   -18.6310	   -13.0081	    -7.8049	    -5.2032	    -7.5531	    -7.0496	    -1.7624	    -1.2589	
    -9.9030	    -8.1406	   -17.5400	   -10.9100	    -7.3853	    -3.9444	    -6.9656	    -6.7978	    -1.2589	    -2.6016	
    -8.1406	    -6.3782	   -16.2811	    -8.5602	    -6.7139	    -2.7695	    -6.5460	    -6.5460	    -0.8392	    -4.2801	
    -6.4621	    -4.5319	   -14.6866	    -6.1264	    -5.7068	    -1.5945	    -6.2943	    -6.2103	    -0.5035	    -6.0425	
    -4.8676	    -2.7695	   -13.0920	    -3.8605	    -4.5319	    -0.5035	    -6.1264	    -5.7068	    -0.2518	    -7.6370	
    -3.6087	    -1.3428	   -11.4136	    -1.9302	    -3.2730	     0.3357	    -6.1264	    -5.2032	     0.0839	    -8.9798	
    -2.6016	    -0.1678	    -9.9869	    -0.4196	    -2.0981	     1.0071	    -6.2103	    -4.6158	     0.2518	    -9.9869	
    -1.9302	     0.5875	    -8.8120	     0.5875	    -1.1749	     1.4267	    -6.3782	    -4.2801	     0.4196	   -10.7422	
    -1.6785	     0.8392	    -8.0566	     0.9232	    -0.5875	     1.5106	    -6.5460	    -4.2801	     0.3357	   -11.1618	
    -1.5945	     0.8392	    -7.8049	     0.6714	    -0.3357	     1.3428	    -6.7139	    -4.6158	    -0.0839	   -11.2457	
    -1.6785	     0.4196	    -7.8888	    -0.3357	    -0.5035	     0.7553	    -6.9656	    -5.2872	    -0.8392	   -11.0779	
    -1.9302	    -0.1678	    -8.3084	    -1.9302	    -0.7553	     0.0000	    -7.1335	    -6.0425	    -1.8463	   -10.4904	
    -2.2659	    -0.8392	    -8.8959	    -4.0283	    -1.0910	    -1.0071	    -7.3013	    -6.7139	    -3.1052	    -9.4833	
    -2.6855	    -1.6785	    -9.6512	    -6.4621	    -1.4267	    -2.0981	    -7.5531	    -7.3013	    -4.5319	    -8.2245	
    -3.2730	    -2.5177	   -10.4065	    -8.9798	    -1.6785	    -3.1052	    -7.7209	    -7.6370	    -5.8746	    -6.9656	
    -3.9444	    -3.4409	   -11.0779	   -11.2457	    -1.9302	    -4.1122	    -7.8888	    -7.8049	    -6.9656	    -5.7907	
    -4.6158	    -4.1962	   -11.7493	   -13.0920	    -2.0981	    -4.8676	    -8.0566	    -7.8049	    -7.7209	    -4.9515	
    -5.4550	    -4.9515	   -12.2528	   -14.4348	    -2.2659	    -5.4550	    -8.2245	    -7.7209	    -8.1406	    -4.3640	
    -6.2103	    -5.5389	   -12.7563	   -15.1062	    -2.4338	    -5.8746	    -8.3084	    -7.6370	    -8.3084	    -4.0283	
    -6.9656	    -6.1264	   -13.0920	   -15.1901	    -2.6016	    -5.9586	    -8.3923	    -7.4692	    -8.1406	    -3.8605	
    -7.6370	    -6.5460	   -13.3438	   -14.7705	    -2.7695	    -5.8746	    -8.4763	    -7.2174	    -7.8888	    -3.7766	
    -8.2245	    -6.9656	   -13.5956	   -13.9313	    -2.8534	    -5.6229	    -8.4763	    -6.9656	    -7.4692	    -3.7766	
    -8.6441	    -7.2174	   -13.6795	   -12.7563	    -2.7695	    -5.2872	    -8.3084	    -6.6299	    -6.8817	    -3.8605	
    -8.8959	    -7.4692	   -13.7634	   -11.2457	    -2.6016	    -4.6997	    -8.1406	    -6.2103	    -6.1264	    -3.8605	
    -8.8120	    -7.5531	   -13.5956	    -9.4833	    -2.3499	    -3.8605	    -7.8888	    -5.7068	    -5.1193	    -3.8605	
    -8.3923	    -7.3853	   -13.3438	    -7.3853	    -2.0142	    -2.9373	    -7.6370	    -5.1193	    -3.8605	    -3.7766	
    -7.6370	    -7.0496	   -12.8403	    -5.2032	    -1.5945	    -1.8463	    -7.3853	    -4.6158	    -2.5177	    -3.7766	
    -6.5460	    -6.4621	   -12.2528	    -2.8534	    -1.1749	    -0.6714	    -7.1335	    -4.1122	    -1.1749	    -3.8605	
    -5.2872	    -5.7907	   -11.5814	    -0.4196	    -0.8392	     0.4196	    -6.9656	    -3.7766	     0.0839	    -4.0283	
    -3.9444	    -5.0354	   -10.9100	     1.7624	    -0.5035	     1.4267	    -6.9656	    -3.6926	     1.0910	    -4.2801	
    -2.7695	    -4.3640	   -10.4904	     3.6087	    -0.5035	     2.1820	    -7.3013	    -3.8605	     1.6785	    -4.7836	
    -1.9302	    -3.8605	   -10.4904	     4.8676	    -0.6714	     2.5177	    -7.8049	    -4.3640	     1.8463	    -5.3711	
    -1.5945	    -3.7766	   -10.8261	     5.3711	    -1.2589	     2.4338	    -8.7280	    -5.1193	     1.3428	    -6.0425	
    -1.8463	    -3.9444	   -11.4136	     5.1193	    -2.0142	     1.8463	    -9.9869	    -6.2103	     0.3357	    -6.7139	
    -2.5177	    -4.4479	   -12.1689	     4.1122	    -3.0212	     0.8392	   -11.3297	    -7.3853	    -1.3428	    -7.3013	
    -3.5248	    -5.2032	   -13.0081	     2.5177	    -4.0283	    -0.4196	   -12.6724	    -8.4763	    -3.3569	    -7.8049	
    -4.7836	    -6.0425	   -13.6795	     0.5875	    -4.9515	    -1.7624	   -13.9313	    -9.3155	    -5.5389	    -7.9727	
    -6.0425	    -6.8817	   -14.3509	    -1.4267	    -5.7907	    -3.1052	   -14.9384	    -9.8190	    -7.5531	    -7.9727	
    -7.2174	    -7.6370	   -14.8544	    -3.4409	    -6.4621	    -4.1962	   -15.6937	    -9.9869	    -9.2316	    -7.7209	
    -8.2245	    -8.2245	   -15.1901	    -5.1193	    -6.9656	    -5.0354	   -16.2811	    -9.7351	   -10.2386	    -7.3013	
    -8.9798	    -8.5602	   -15.2740	    -6.4621	    -7.3853	    -5.6229	   -16.6168	    -9.2316	   -10.4904	    -6.7978	
    -9.4833	    -8.7280	   -15.1901	    -7.4692	    -7.8049	    -6.0425	   -16.7847	    -8.4763	    -9.9869	    -6.4621	
    -9.6512	    -8.7280	   -15.0223	    -8.1406	    -8.1406	    -6.1264	   -16.7007	    -7.6370	    -9.0637	    -6.2103	
    -9.5673	    -8.4763	   -14.9384	    -8.5602	    -8.6441	    -6.1264	   -16.3651	    -6.8817	    -7.8888	    -6.2103	
    -9.3155	    -8.2245	   -14.8544	    -8.8959	    -9.1476	    -6.0425	   -15.8615	    -6.3782	    -6.9656	    -6.3782	
    -8.9798	    -7.8888	   -15.0223	    -9.1476	    -9.5673	    -6.0425	   -15.1062	    -6.2103	    -6.3782	    -6.7139	
    -8.6441	    -7.5531	   -15.3580	    -9.3994	    -9.9869	    -6.0425	   -14.1830	    -6.5460	    -6.1264	    -7.2174	
    -8.4763	    -7.3853	   -15.9454	    -9.6512	   -10.1547	    -6.2103	   -13.3438	    -7.3013	    -6.2943	    -7.6370	
    -8.3923	    -7.3013	   -16.7847	    -9.9869	   -10.2386	    -6.4621	   -12.5046	    -8.6441	    -6.7139	    -8.0566	
    -8.5602	    -7.3853	   -17.7078	   -10.4065	   -10.0708	    -6.9656	   -11.8332	   -10.3226	    -7.2174	    -8.3084	
    -8.7280	    -7.5531	   -18.5471	   -10.9940	    -9.9030	    -7.6370	   -11.3297	   -12.1689	    -7.6370	    -8.3923	
    -8.8959	    -7.7209	   -19.3024	   -11.7493	    -9.7351	    -8.4763	   -10.9940	   -14.1830	    -7.8888	    -8.1406	
    -8.9798	    -7.8888	   -19.7220	   -12.6724	    -9.6512	    -9.3994	   -10.9100	   -16.0294	    -7.9727	    -7.7209	
    -8.9798	    -7.8888	   -19.8898	   -13.6795	    -9.6512	   -10.3226	   -10.9100	   -17.6239	    -7.8049	    -6.9656	
    -8.9798	    -7.8888	   -19.8898	   -14.6866	    -9.7351	   -11.1618	   -11.2457	   -18.7988	    -7.3013	    -6.0425	
    -8.9798	    -7.9727	   -19.7220	   -15.5258	   -10.0708	   -11.9171	   -11.6653	   -19.4702	    -6.3782	    -5.1193	
    -9.0637	    -8.1406	   -19.6381	   -16.1133	   -10.5743	   -12.3367	   -12.2528	   -19.7220	    -5.2032	    -4.3640	
    -9.3994	    -8.5602	   -19.6381	   -16.4490	   -11.4136	   -12.5046	   -13.0920	   -19.7220	    -3.9444	    -3.9444	
    -9.8190	    -9.1476	   -19.7220	   -16.5329	   -12.4207	   -12.5046	   -14.0991	   -19.4702	    -2.7695	    -4.0283	
   -10.2386	    -9.8190	   -19.9738	   -16.4490	   -13.5956	   -12.4207	   -15.1901	   -18.9667	    -1.8463	    -4.6158	
   -10.6583	   -10.4904	   -20.3094	   -16.3651	   -14.7705	   -12.1689	   -16.2811	   -18.1274	    -1.3428	    -5.5389	
   -10.9100	   -11.0779	   -20.5612	   -16.3651	   -15.9454	   -11.8332	   -17.2882	   -16.9525	    -1.2589	    -6.5460	
   -10.9940	   -11.5814	   -20.8969	   -16.5329	   -16.9525	   -11.5814	   -18.0435	   -15.4419	    -1.6785	    -7.4692	
   -10.9940	   -11.9171	   -21.3165	   -16.9525	   -17.7078	   -11.3297	   -18.4631	   -13.8474	    -2.5177	    -8.2245	
   -10.9940	   -12.1689	   -21.9040	   -17.5400	   -18.3792	   -11.3297	   -18.6310	   -12.5885	    -3.7766	    -8.6441	
   -11.0779	   -12.5885	   -22.5754	   -18.2953	   -18.8828	   -11.4975	   -18.4631	   -11.6653	    -5.2872	    -8.8120	
   -11.4975	   -13.0920	   -23.3307	   -19.1345	   -19.2184	   -11.9171	   -17.9596	   -11.2457	    -6.7978	    -8.7280	
   -12.0850	   -13.6795	   -23.9182	   -19.8898	   -19.2184	   -12.5885	   -17.1204	   -11.2457	    -8.2245	    -8.6441	
   -12.7563	   -14.2670	   -24.3378	   -20.3934	   -18.8828	   -13.1760	   -16.0294	   -11.4136	    -9.5673	    -8.5602	
   -13.4277	   -14.7705	   -24.4217	   -20.6451	   -18.0435	   -13.6795	   -14.6866	   -11.5814	   -10.6583	    -8.6441	
   -13.8474	   -15.1062	   -24.1699	   -20.3934	   -16.7847	   -13.8474	   -13.0920	   -11.7493	   -11.6653	    -8.7280	
   -14.0152	   -15.1901	   -23.6664	   -19.6381	   -15.2740	   -13.5956	   -11.3297	   -11.5814	   -12.5046	    -8.9798	
   -13.9313	   -14.9384	   -22.8271	   -18.4631	   -13.5117	   -12.9242	    -9.4833	   -11.1618	   -13.0920	    -9.3155	
   -13.6795	   -14.6027	   -21.8201	   -16.9525	   -11.8332	   -11.8332	    -7.7209	   -10.4904	   -13.3438	    -9.6512	
   -13.3438	   -14.0991	   -20.7291	   -15.2740	   -10.1547	   -10.5743	    -5.9586	    -9.8190	   -13.2599	    -9.9030	
   -13.0920	   -13.6795	   -19.6381	   -13.7634	    -8.7280	    -9.2316	    -4.4479	    -9.1476	   -12.8403	    -9.9030	
   -13.0081	   -13.2599	   -18.5471	   -12.5046	    -7.6370	    -8.0566	    -3.1891	    -8.6441	   -12.1689	    -9.8190	
   -13.1760	   -13.0920	   -17.7078	   -11.8332	    -6.8817	    -7.1335	    -2.3499	    -8.5602	   -11.2457	    -9.5673	
   -13.5117	   -13.0920	   -17.1204	   -11.7493	    -6.5460	    -6.5460	    -1.9302	    -8.6441	   -10.3226	    -8.9798	
   -14.1830	   -13.4277	   -16.9525	   -12.0850	    -6.6299	    -6.2943	    -1.9302	    -9.0637	    -9.4833	    -8.1406	
   -15.0223	   -13.9313	   -17.0364	   -12.6724	    -6.9656	    -6.2103	    -2.2659	    -9.6512	    -8.5602	    -6.9656	
   -16.0294	   -14.7705	   -17.5400	   -13.3438	    -7.4692	    -6.2103	    -3.1052	   -10.1547	    -7.5531	    -5.6229	
   -17.1204	   -15.6937	   -18.2114	   -13.5956	    -8.0566	    -6.1264	    -4.1962	   -10.4904	    -6.3782	    -4.1122	
   -18.0435	   -16.7007	   -19.0506	   -13.4277	    -8.6441	    -5.7907	    -5.5389	   -10.5743	    -4.7836	    -2.6855	
   -18.7149	   -17.5400	   -19.9738	   -12.5885	    -9.1476	    -5.2032	    -6.9656	   -10.4065	    -3.0212	    -1.5106	
   -18.9667	   -18.1274	   -20.9808	   -11.4136	    -9.7351	    -4.4479	    -8.3923	    -9.9869	    -1.0910	    -0.5035	
   -18.7149	   -18.2953	   -21.9879	    -9.9869	   -10.4065	    -3.6087	    -9.7351	    -9.3994	     0.6714	     0.1678	
   -17.9596	   -18.1274	   -22.9950	    -8.5602	   -11.1618	    -2.9373	   -10.8261	    -8.7280	     2.0142	     0.5875	
   -16.7007	   -17.4561	   -23.7503	    -7.3013	   -11.8332	    -2.2659	   -11.7493	    -7.9727	     2.8534	     0.6714	
   -15.1901	   -16.4490	   -24.1699	    -6.3782	   -12.5046	    -1.8463	   -12.4207	    -7.2174	     2.9373	     0.5875	
   -13.5956	   -15.3580	   -24.3378	    -5.6229	   -13.0081	    -1.4267	   -12.8403	    -6.3782	     2.3499	     0.2518	
   -12.4207	   -14.2670	   -24.1699	    -5.0354	   -13.4277	    -1.1749	   -13.1760	    -5.3711	     1.4267	    -0.2518	
   -11.5814	   -13.3438	   -23.8342	    -4.6158	   -13.6795	    -0.9232	   -13.2599	    -4.2801	     0.4196	    -0.8392	
   -11.2457	   -12.7563	   -23.4146	    -4.1962	   -13.9313	    -0.6714	   -13.3438	    -3.1891	    -0.2518	    -1.3428	
   -11.2457	   -12.4207	   -22.9950	    -3.7766	   -14.0991	    -0.4196	   -13.3438	    -2.1820	    -0.5035	    -1.7624	
   -11.4975	   -12.2528	   -22.6593	    -3.5248	   -14.3509	    -0.0839	   -13.3438	    -1.3428	    -0.1678	    -2.0142	
   -11.7493	   -12.0850	   -22.2397	    -3.3569	   -14.5187	     0.2518	   -13.4277	    -0.7553	     0.5875	    -1.9302	
   -11.8332	   -11.8332	   -21.9040	    -3.4409	   -14.7705	     0.5035	   -13.5956	    -0.5875	     1.4267	    -1.5945	
   -11.7493	   -11.4975	   -21.4005	    -3.7766	   -14.9384	     0.6714	   -14.0152	    -0.8392	     2.1820	    -1.0071	
   -11.5814	   -11.1618	   -20.9808	    -4.5319	   -15.0223	     0.4196	   -14.6027	    -1.6785	     2.8534	    -0.0839	
   -11.4136	   -10.8261	   -20.5612	    -5.7068	   -15.0223	    -0.1678	   -15.3580	    -3.0212	     3.1052	     1.0910	
   -11.3297	   -10.7422	   -20.2255	    -7.3853	   -15.0223	    -1.2589	   -16.1133	    -4.9515	     3.1891	     2.2659	
   -11.4975	   -10.8261	   -20.0577	    -9.3994	   -14.8544	    -2.7695	   -16.8686	    -7.3853	     2.8534	     3.3569	
   -11.9171	   -11.0779	   -19.9738	   -11.7493	   -14.6866	    -4.5319	   -17.4561	   -10.0708	     2.1820	     4.2801	
   -12.3367	   -11.4975	   -20.0577	   -14.0152	   -14.3509	    -6.3782	   -17.7917	   -12.8403	     1.2589	     4.8676	
   -12.6724	   -11.7493	   -20.1416	   -16.1133	   -14.0152	    -8.1406	   -17.9596	   -15.3580	     0.0839	     5.1193	
   -12.8403	   -11.8332	   -20.1416	   -17.7917	   -13.5956	    -9.5673	   -17.7917	   -17.5400	    -1.2589	     4.9515	
   -12.7563	   -11.7493	   -20.0577	   -18.8828	   -13.0081	   -10.5743	   -17.3721	   -19.2184	    -2.6016	     4.3640	
   -12.3367	   -11.4136	   -19.8059	   -19.4702	   -12.4207	   -11.2457	   -16.7007	   -20.3094	    -3.7766	     3.6087	
   -11.7493	   -11.0779	   -19.3024	   -19.6381	   -11.8332	   -11.5814	   -15.8615	   -20.8130	    -4.5319	     2.6016	
   -11.2457	   -10.8261	   -18.8828	   -19.4702	   -11.3297	   -11.4975	   -14.8544	   -20.5612	    -4.7836	     1.5945	
   -10.8261	   -10.8261	   -18.3792	   -19.1345	   -10.9940	   -11.2457	   -13.8474	   -19.6381	    -4.4479	     0.5875	
   -10.5743	   -11.0779	   -18.0435	   -18.7149	   -10.6583	   -10.6583	   -12.9242	   -18.1274	    -3.6087	    -0.1678	
   -10.6583	   -11.6653	   -17.7078	   -18.1274	   -10.4065	    -9.9030	   -12.0850	   -16.1972	    -2.5177	    -0.8392	
   -10.7422	   -12.3367	   -17.5400	   -17.4561	   -10.2386	    -8.9798	   -11.5814	   -14.0152	    -1.3428	    -1.1749	
   -10.9100	   -13.0081	   -17.4561	   -16.4490	   -10.0708	    -7.8888	   -11.3297	   -11.8332	    -0.4196	    -1.3428	
   -10.9100	   -13.6795	   -17.4561	   -15.2740	    -9.9030	    -6.7139	   -11.3297	    -9.7351	     0.0839	    -1.3428	
   -10.6583	   -14.1830	   -17.6239	   -13.7634	    -9.9030	    -5.4550	   -11.6653	    -7.7209	     0.1678	    -1.3428	
   -10.2386	   -14.5187	   -17.8757	   -12.0850	   -10.0708	    -4.3640	   -12.1689	    -6.0425	    -0.1678	    -1.3428	
    -9.6512	   -14.7705	   -18.2953	   -10.3226	   -10.4904	    -3.5248	   -12.7563	    -4.6158	    -0.9232	    -1.4267	
    -8.9798	   -14.7705	   -18.7988	    -8.7280	   -11.1618	    -2.8534	   -13.2599	    -3.6087	    -1.8463	    -1.7624	
    -8.2245	   -14.6866	   -19.4702	    -7.1335	   -11.9171	    -2.5177	   -13.6795	    -3.0212	    -2.7695	    -2.1820	
    -7.4692	   -14.3509	   -20.1416	    -5.7907	   -12.7563	    -2.4338	   -13.8474	    -2.6855	    -3.5248	    -2.6855	
    -6.8817	   -13.8474	   -20.9808	    -4.6158	   -13.5956	    -2.4338	   -13.7634	    -2.6855	    -4.1122	    -3.1891	
    -6.3782	   -13.3438	   -21.8201	    -3.7766	   -14.2670	    -2.6016	   -13.3438	    -2.8534	    -4.4479	    -3.6926	
    -6.0425	   -12.7563	   -22.5754	    -3.1052	   -14.7705	    -2.9373	   -12.5885	    -3.2730	    -4.7836	    -4.1962	
    -6.0425	   -12.3367	   -23.1628	    -2.8534	   -14.8544	    -3.3569	   -11.6653	    -3.7766	    -5.0354	    -4.6158	
    -6.2103	   -12.0850	   -23.4985	    -2.8534	   -14.6027	    -3.7766	   -10.4904	    -4.5319	    -5.4550	    -4.9515	
    -6.7978	   -12.0010	   -23.6664	    -3.1052	   -14.0152	    -4.3640	    -9.2316	    -5.4550	    -5.7907	    -5.0354	
    -7.5531	   -12.1689	   -23.7503	    -3.6087	   -13.1760	    -4.9515	    -8.0566	    -6.3782	    -6.2103	    -4.7836	
    -8.3923	   -12.5046	   -23.8342	    -4.4479	   -12.1689	    -5.6229	    -6.9656	    -7.2174	    -6.3782	    -4.1962	
    -9.3155	   -13.0081	   -24.0860	    -5.6229	   -11.2457	    -6.2943	    -6.2103	    -7.8049	    -6.2943	    -3.4409	
   -10.2386	   -13.5956	   -24.5895	    -7.1335	   -10.4904	    -7.1335	    -5.7068	    -8.0566	    -5.8746	    -2.5177	
   -11.1618	   -14.2670	   -25.3448	    -9.0637	    -9.9030	    -7.9727	    -5.6229	    -8.1406	    -5.0354	    -1.4267	
   -12.0850	   -15.0223	   -26.1002	   -11.0779	    -9.6512	    -8.7280	    -5.9586	    -8.0566	    -3.9444	    -0.2518	
   -12.9242	   -15.6937	   -26.7715	   -13.0920	    -9.3994	    -9.4833	    -6.3782	    -7.8888	    -2.7695	     0.9232	
   -13.5956	   -16.1133	   -27.1072	   -14.8544	    -9.3155	    -9.9869	    -7.0496	    -7.8049	    -1.6785	     2.0142	
   -13.9313	   -16.2811	   -27.0233	   -16.1133	    -9.2316	   -10.1547	    -7.5531	    -7.7209	    -0.7553	     3.0212	
   -13.8474	   -16.1133	   -26.4359	   -16.7847	    -8.9798	   -10.0708	    -7.9727	    -7.6370	    -0.0839	     3.9444	
   -13.4277	   -15.5258	   -25.5127	   -16.8686	    -8.7280	    -9.7351	    -8.3084	    -7.4692	     0.3357	     4.6997	
   -12.5046	   -14.6866	   -24.1699	   -16.2811	    -8.2245	    -9.1476	    -8.4763	    -7.3853	     0.7553	     5.3711	
   -11.2457	   -13.4277	   -22.5754	   -15.2740	    -7.7209	    -8.3923	    -8.6441	    -7.2174	     1.0910	     5.7907	
    -9.6512	   -12.0010	   -20.8130	   -13.8474	    -6.9656	    -7.5531	    -8.7280	    -7.0496	     1.4267	     6.1264	
    -7.9727	   -10.4065	   -19.0506	   -12.1689	    -6.1264	    -6.7139	    -8.8120	    -6.7978	     1.8463	     6.2943	
    -6.1264	    -8.8120	   -17.3721	   -10.2386	    -5.2032	    -5.7907	    -8.8120	    -6.5460	     2.2659	     6.2943	
    -4.3640	    -7.2174	   -15.9454	    -8.3084	    -4.2801	    -4.8676	    -8.7280	    -6.2103	     2.6855	     6.1264	
    -2.7695	    -5.7907	   -14.7705	    -6.3782	    -3.3569	    -4.1122	    -8.4763	    -5.9586	     3.1052	     5.7907	
    -1.3428	    -4.5319	   -13.9313	    -4.6997	    -2.5177	    -3.3569	    -8.1406	    -5.7068	     3.3569	     5.2032	
    -0.2518	    -3.5248	   -13.3438	    -3.1891	    -1.9302	    -2.7695	    -7.6370	    -5.4550	     3.4409	     4.4479	
     0.5035	    -2.6855	   -12.9242	    -2.0142	    -1.5945	    -2.2659	    -7.0496	    -5.2872	     3.3569	     3.5248	
     0.9232	    -2.2659	   -12.7563	    -1.0910	    -1.5945	    -1.8463	    -6.7139	    -5.0354	     3.0212	     2.5177	
     0.9232	    -2.0981	   -12.7563	    -0.5035	    -1.9302	    -1.5106	    -6.6299	    -4.7836	     2.3499	     1.5106	
     0.4196	    -2.3499	   -13.0081	    -0.3357	    -2.5177	    -1.3428	    -6.8817	    -4.6158	     1.2589	     0.5875	
    -0.2518	    -2.9373	   -13.5956	    -0.5875	    -3.5248	    -1.3428	    -7.5531	    -4.6158	    -0.2518	    -0.2518	
    -1.1749	    -3.7766	   -14.4348	    -1.3428	    -4.6997	    -1.5106	    -8.4763	    -4.6158	    -2.0142	    -0.9232	
    -2.0142	    -4.6158	   -15.4419	    -2.6016	    -6.0425	    -1.9302	    -9.6512	    -4.7836	    -3.7766	    -1.4267	
    -2.6855	    -5.2872	   -16.4490	    -4.2801	    -7.3013	    -2.5177	   -10.7422	    -4.9515	    -5.2872	    -1.6785	
    -3.1052	    -5.7907	   -17.2882	    -6.1264	    -8.4763	    -3.1891	   -11.7493	    -5.2872	    -6.5460	    -1.6785	
    -3.1891	    -5.9586	   -17.8757	    -7.9727	    -9.3155	    -3.8605	   -12.6724	    -5.5389	    -7.3853	    -1.5106	
    -3.0212	    -5.8746	   -18.2114	    -9.5673	    -9.9869	    -4.4479	   -13.3438	    -5.7907	    -7.8888	    -1.1749	
    -2.6855	    -5.6229	   -18.2953	   -10.7422	   -10.3226	    -4.8676	   -13.7634	    -5.9586	    -8.1406	    -0.5875	
    -2.1820	    -5.0354	   -18.1274	   -11.3297	   -10.4904	    -5.0354	   -14.0152	    -6.0425	    -8.2245	     0.0839	
    -1.6785	    -4.3640	   -17.7078	   -11.4136	   -10.3226	    -4.8676	   -14.0991	    -6.1264	    -7.9727	     0.7553	
    -1.3428	    -3.6087	   -17.2043	   -10.9100	   -10.0708	    -4.3640	   -14.0152	    -6.1264	    -7.4692	     1.4267	
    -1.0910	    -2.8534	   -16.5329	    -9.9030	    -9.5673	    -3.6926	   -13.9313	    -6.0425	    -6.4621	     2.0981	
    -0.9232	    -2.1820	   -15.8615	    -8.3084	    -8.8959	    -2.6855	   -13.6795	    -5.7907	    -5.1193	     2.7695	
    -0.8392	    -1.5106	   -15.1901	    -6.2943	    -8.0566	    -1.3428	   -13.2599	    -5.3711	    -3.3569	     3.3569	
    -0.5875	    -0.7553	   -14.4348	    -3.6926	    -7.1335	     0.2518	   -12.6724	    -4.6997	    -1.2589	     3.8605	
    -0.2518	     0.0000	   -13.6795	    -0.6714	    -6.2103	     2.0981	   -11.9171	    -3.6926	     1.0071	     4.3640	
     0.0839	     0.7553	   -12.9242	     2.6855	    -5.3711	     4.1122	   -11.0779	    -2.2659	     3.4409	     4.8676	
     0.4196	     1.4267	   -12.2528	     6.1264	    -4.7836	     6.1264	   -10.1547	    -0.5875	     5.8746	     5.4550	
     0.6714	     1.9302	   -11.5814	     9.4833	    -4.4479	     8.0566	    -9.2316	     1.4267	     8.3923	     6.2103	
     0.8392	     2.0981	   -10.9100	    12.5885	    -4.4479	     9.8190	    -8.3084	     3.6926	    10.9940	     7.2174	
     0.8392	     2.0142	   -10.3226	    15.0223	    -4.5319	    11.4136	    -7.3853	     6.1264	    13.6795	     8.3923	
     0.7553	     1.5945	    -9.7351	    16.7007	    -4.6158	    12.7563	    -6.4621	     8.4763	    16.1972	     9.7351	
     0.6714	     1.0910	    -8.8959	    17.5400	    -4.4479	    13.8474	    -5.3711	    10.8261	    18.2114	    10.9940	
     0.5875	     0.5875	    -7.8049	    17.4561	    -3.6926	    14.6027	    -4.1962	    12.8403	    19.6381	    12.2528	
     0.7553	     0.3357	    -6.4621	    16.6168	    -2.4338	    15.1062	    -3.0212	    14.5187	    20.4773	    13.4277	
     1.0910	     0.4196	    -4.9515	    15.3580	    -0.5035	    15.3580	    -1.7624	    15.6937	    20.6451	    14.6027	
     1.6785	     1.0071	    -3.2730	    13.7634	     1.6785	    15.3580	    -0.6714	    16.4490	    20.5612	    15.6937	
     2.5177	     1.9302	    -1.8463	    12.2528	     3.8605	    15.1901	     0.0839	    16.5329	    20.2255	    16.4490	
     3.4409	     3.1891	    -0.6714	    10.9100	     5.7068	    14.6866	     0.5035	    16.1972	    19.8059	    16.8686	
     4.3640	     4.5319	     0.1678	     9.8190	     6.8817	    14.1830	     0.6714	    15.3580	    19.3024	    16.7847	
     5.3711	     5.8746	     0.6714	     8.9798	     7.4692	    13.5117	     0.5875	    14.1830	    18.8828	    16.2811	
     6.2943	     7.1335	     0.9232	     8.4763	     7.3853	    12.8403	     0.3357	    12.9242	    18.2953	    15.3580	
     7.2174	     8.3084	     0.8392	     8.2245	     6.8817	    12.1689	     0.0000	    11.6653	    17.7917	    14.2670	
     8.0566	     9.3155	     0.5875	     8.3084	     6.0425	    11.5814	    -0.5035	    10.5743	    17.2043	    13.0081	
     8.7280	    10.0708	     0.0839	     8.5602	     4.9515	    11.1618	    -1.1749	     9.7351	    16.6168	    11.6653	
     9.1476	    10.4904	    -0.7553	     9.0637	     3.6926	    10.8261	    -2.0142	     9.3994	    16.1133	    10.4065	
     9.3994	    10.6583	    -1.7624	     9.6512	     2.5177	    10.7422	    -2.9373	     9.3994	    15.6937	     9.1476	
     9.3155	    10.5743	    -3.1052	    10.1547	     1.2589	    10.6583	    -3.8605	     9.9030	    15.3580	     7.8888	
     9.1476	    10.3226	    -4.5319	    10.4065	     0.1678	    10.6583	    -4.5319	    10.4904	    14.8544	     6.6299	
     8.8120	     9.9869	    -6.0425	    10.2386	    -0.7553	    10.4065	    -4.9515	    10.9940	    14.2670	     5.3711	
     8.3084	     9.3994	    -7.3853	     9.3994	    -1.5945	     9.9869	    -5.0354	    10.9940	    13.4277	     3.9444	
     7.7209	     8.8120	    -8.4763	     8.0566	    -2.0981	     9.3155	    -4.8676	    10.5743	    12.2528	     2.5177	
     7.0496	     8.1406	    -9.3155	     6.2943	    -2.3499	     8.3923	    -4.2801	     9.6512	    10.8261	     1.2589	
     6.3782	     7.4692	    -9.6512	     4.1962	    -2.2659	     7.4692	    -3.5248	     8.3923	     9.3155	     0.2518	
     5.7068	     6.7978	    -9.6512	     2.1820	    -1.8463	     6.6299	    -2.4338	     7.2174	     7.9727	    -0.2518	
     5.0354	     6.2103	    -9.3155	     0.4196	    -1.1749	     5.9586	    -1.0910	     6.0425	     6.7978	    -0.1678	
     4.3640	     5.7907	    -8.8120	    -0.9232	    -0.3357	     5.5389	     0.4196	     5.2032	     5.9586	     0.4196	
     3.9444	     5.6229	    -8.1406	    -1.5945	     0.7553	     5.5389	     2.0981	     4.6158	     5.5389	     1.5945	
     3.7766	     5.6229	    -7.3013	    -1.5945	     1.9302	     5.7907	     4.0283	     4.4479	     5.5389	     3.1052	
     3.9444	     5.8746	    -6.5460	    -0.9232	     3.1891	     6.3782	     5.9586	     4.4479	     5.7068	     5.0354	
     4.3640	     6.2943	    -5.7907	     0.2518	     4.4479	     7.2174	     7.8049	     4.7836	     6.1264	     7.0496	
     5.1193	     6.8817	    -5.0354	     1.9302	     5.5389	     8.1406	     9.5673	     5.2872	     6.4621	     9.1476	
     6.0425	     7.6370	    -4.3640	     3.7766	     6.3782	     9.2316	    10.9940	     5.8746	     6.8817	    10.9940	
     7.1335	     8.3084	    -3.8605	     5.7068	     7.0496	    10.2386	    12.0010	     6.4621	     7.1335	    12.5046	
     8.2245	     9.0637	    -3.2730	     7.5531	     7.3853	    11.2457	    12.5885	     7.1335	     7.4692	    13.6795	
     9.3155	     9.7351	    -2.7695	     9.3155	     7.5531	    12.0850	    12.7563	     7.8888	     7.8888	    14.4348	
    10.2386	    10.2386	    -2.2659	    10.7422	     7.5531	    12.9242	    12.6724	     8.5602	     8.4763	    14.7705	
    10.8261	    10.5743	    -1.7624	    11.8332	     7.6370	    13.5117	    12.3367	     9.1476	     9.2316	    14.9384	
    11.0779	    10.6583	    -1.3428	    12.5885	     7.6370	    14.0152	    11.9171	     9.7351	    10.1547	    14.8544	
    10.8261	    10.4065	    -1.1749	    13.0081	     7.5531	    14.2670	    11.4136	    10.2386	    11.1618	    14.6027	
    10.0708	     9.9030	    -1.3428	    13.0081	     7.3853	    14.4348	    10.9100	    10.7422	    12.3367	    14.2670	
     9.0637	     9.0637	    -1.6785	    12.5885	     7.0496	    14.4348	    10.3226	    11.2457	    13.6795	    13.9313	
     7.9727	     8.2245	    -2.1820	    12.0010	     6.5460	    14.4348	     9.8190	    12.0010	    15.1062	    13.5956	
     7.0496	     7.5531	    -2.6016	    11.3297	     5.8746	    14.4348	     9.3994	    12.6724	    16.6168	    13.3438	
     6.4621	     7.0496	    -2.8534	    10.5743	     5.1193	    14.4348	     9.0637	    13.3438	    18.0435	    13.0920	
     6.4621	     7.0496	    -2.8534	    10.0708	     4.4479	    14.5187	     8.8959	    13.7634	    19.3863	    13.0081	
     7.0496	     7.3853	    -2.6016	     9.9030	     3.7766	    14.6866	     8.8120	    13.8474	    20.3094	    13.0081	
     8.1406	     8.1406	    -2.1820	     9.9869	     3.3569	    15.0223	     8.6441	    13.5956	    20.8969	    13.2599	
     9.7351	     9.2316	    -1.5945	    10.4904	     3.1052	    15.3580	     8.3923	    13.2599	    20.8130	    13.6795	
    11.4975	    10.4904	    -1.0071	    11.1618	     3.0212	    15.7776	     7.8888	    12.9242	    20.0577	    14.1830	
    13.2599	    11.6653	    -0.5035	    12.0010	     3.0212	    16.1133	     6.9656	    12.6724	    18.6310	    14.7705	
    14.8544	    12.7563	    -0.0839	    12.7563	     3.1052	    16.3651	     5.7068	    12.5885	    16.7007	    15.5258	
    16.1133	    13.5117	     0.0839	    13.3438	     3.1891	    16.4490	     4.1962	    12.7563	    14.3509	    16.2811	
    16.7847	    13.8474	     0.1678	    13.6795	     3.3569	    16.5329	     2.6016	    13.0920	    12.0850	    17.0364	
    16.6168	    13.5956	     0.1678	    13.8474	     3.5248	    16.5329	     1.2589	    13.7634	     9.9869	    17.7078	
    15.6097	    12.5885	    -0.0839	    13.7634	     3.6926	    16.4490	     0.0839	    14.6027	     8.3084	    18.1274	
    13.5117	    10.8261	    -0.6714	    13.4277	     3.6926	    16.2811	    -0.6714	    15.5258	     7.2174	    18.1274	
    10.6583	     8.3923	    -1.5106	    12.7563	     3.6926	    16.0294	    -1.1749	    16.3651	     6.8817	    17.8757	
     7.2174	     5.5389	    -2.6016	    11.9171	     3.6087	    15.6097	    -1.4267	    16.8686	     7.2174	    17.1204	
     3.6926	     2.6016	    -3.6926	    11.0779	     3.4409	    15.0223	    -1.4267	    17.1204	     8.1406	    16.1133	
     0.5875	    -0.0839	    -4.7836	    10.4065	     3.1891	    14.4348	    -1.2589	    17.1204	     9.6512	    14.9384	
    -1.7624	    -2.1820	    -5.7068	     9.9869	     2.8534	    13.9313	    -1.0910	    16.7847	    11.2457	    13.6795	
    -3.2730	    -3.6087	    -6.6299	     9.9869	     2.0981	    13.4277	    -1.1749	    16.2811	    12.7563	    12.5885	
    -4.0283	    -4.4479	    -7.5531	    10.2386	     0.7553	    13.0081	    -1.5106	    15.5258	    14.0152	    11.6653	
    -4.1962	    -4.8676	    -8.7280	    10.5743	    -1.0910	    12.5885	    -2.2659	    14.6027	    14.8544	    11.0779	
    -3.9444	    -4.8676	    -9.9869	    10.8261	    -3.3569	    12.0010	    -3.3569	    13.5117	    15.1901	    10.6583	
    -3.5248	    -4.6158	   -11.2457	    10.8261	    -5.9586	    11.3297	    -4.4479	    12.1689	    15.1901	    10.4065	
    -3.0212	    -4.1122	   -12.4207	    10.2386	    -8.4763	    10.4065	    -5.5389	    10.7422	    14.7705	    10.3226	
    -2.5177	    -3.5248	   -13.1760	     9.2316	   -10.5743	     9.2316	    -6.2103	     9.2316	    14.1830	    10.3226	
    -2.0981	    -2.6855	   -13.5117	     7.7209	   -12.1689	     7.9727	    -6.4621	     7.5531	    13.5117	    10.3226	
    -1.5945	    -1.8463	   -13.4277	     5.8746	   -13.0081	     6.7139	    -6.2103	     5.9586	    12.8403	    10.3226	
    -1.0071	    -0.9232	   -13.1760	     3.9444	   -13.2599	     5.4550	    -5.7068	     4.4479	    12.0850	    10.0708	
    -0.5875	    -0.0839	   -12.8403	     1.9302	   -13.0920	     4.1962	    -5.1193	     3.0212	    11.3297	     9.4833	
    -0.1678	     0.4196	   -12.7563	     0.1678	   -12.7563	     3.0212	    -4.7836	     1.6785	    10.4065	     8.4763	
     0.0839	     0.6714	   -13.0920	    -1.4267	   -12.4207	     1.9302	    -4.6997	     0.4196	     9.3155	     6.8817	
     0.1678	     0.7553	   -13.7634	    -2.7695	   -12.0850	     0.8392	    -5.0354	    -0.6714	     8.1406	     4.7836	
     0.2518	     0.5035	   -14.6027	    -3.9444	   -11.6653	    -0.0839	    -5.7068	    -1.4267	     6.7978	     2.2659	
     0.3357	     0.2518	   -15.5258	    -4.8676	   -11.0779	    -0.8392	    -6.5460	    -1.8463	     5.6229	    -0.4196	
     0.5035	     0.0000	   -16.3651	    -5.7068	   -10.2386	    -1.4267	    -7.3013	    -1.7624	     4.6158	    -2.9373	
     0.7553	    -0.1678	   -16.8686	    -6.3782	    -9.2316	    -1.6785	    -7.9727	    -1.1749	     4.0283	    -4.9515	
     1.0910	    -0.2518	   -16.9525	    -6.9656	    -7.9727	    -1.6785	    -8.3923	    -0.0839	     3.6926	    -6.0425	
     1.5945	    -0.1678	   -16.7847	    -7.3013	    -6.7139	    -1.4267	    -8.6441	     1.1749	     3.5248	    -6.1264	
     2.1820	     0.0000	   -16.1972	    -7.3853	    -5.6229	    -1.0071	    -8.6441	     2.4338	     3.4409	    -5.2032	
     2.6855	     0.2518	   -15.5258	    -7.2174	    -4.7836	    -0.4196	    -8.7280	     3.3569	     3.3569	    -3.4409	
     3.1052	     0.4196	   -14.6866	    -6.7978	    -4.2801	     0.0839	    -8.7280	     3.9444	     3.0212	    -1.4267	
     3.3569	     0.4196	   -14.0152	    -6.3782	    -4.2801	     0.5035	    -8.8959	     4.1122	     2.6855	     0.5035	
     3.2730	     0.3357	   -13.5117	    -6.0425	    -4.6158	     0.7553	    -9.3155	     3.8605	     2.0981	     1.8463	
     2.8534	     0.0000	   -13.3438	    -5.9586	    -5.3711	     0.7553	    -9.7351	     3.1891	     1.5106	     2.4338	
     2.2659	    -0.4196	   -13.3438	    -6.2103	    -6.3782	     0.5035	   -10.2386	     2.2659	     0.7553	     2.3499	
     1.5106	    -0.7553	   -13.5956	    -6.7139	    -7.3013	    -0.0839	   -10.5743	     1.0910	    -0.0839	     1.6785	
     0.9232	    -1.0910	   -13.9313	    -7.3853	    -8.0566	    -0.7553	   -10.5743	    -0.2518	    -1.0071	     0.7553	
     0.4196	    -1.2589	   -14.0152	    -8.1406	    -8.3923	    -1.5945	   -10.1547	    -1.6785	    -1.9302	    -0.2518	
     0.0839	    -1.1749	   -13.9313	    -8.8120	    -8.3084	    -2.3499	    -9.3994	    -2.9373	    -2.7695	    -1.0910	
    -0.1678	    -1.0910	   -13.6795	    -9.1476	    -7.7209	    -3.0212	    -8.2245	    -4.1122	    -3.5248	    -1.6785	
    -0.2518	    -0.9232	   -13.1760	    -8.9798	    -6.7139	    -3.3569	    -6.7139	    -4.9515	    -3.9444	    -2.0981	
    -0.3357	    -0.8392	   -12.7563	    -8.2245	    -5.5389	    -3.4409	    -4.9515	    -5.5389	    -4.1962	    -2.2659	
    -0.2518	    -0.7553	   -12.5046	    -6.9656	    -4.3640	    -3.1891	    -3.0212	    -5.7907	    -4.1962	    -2.4338	
     0.0000	    -0.6714	   -12.4207	    -5.2032	    -3.3569	    -2.6016	    -1.0071	    -5.7907	    -3.9444	    -2.6855	
     0.4196	    -0.5035	   -12.4207	    -3.1891	    -2.6016	    -1.8463	     0.9232	    -5.4550	    -3.5248	    -3.0212	
     1.0910	    -0.1678	   -12.3367	    -0.8392	    -2.0981	    -0.7553	     2.5177	    -4.7836	    -2.8534	    -3.4409	
     2.0142	     0.4196	   -12.1689	     1.4267	    -1.8463	     0.4196	     3.7766	    -3.7766	    -1.9302	    -3.7766	
     3.1052	     1.0910	   -11.8332	     3.5248	    -1.8463	     1.5945	     4.5319	    -2.5177	    -0.6714	    -4.0283	
     4.2801	     1.8463	   -11.3297	     5.1193	    -2.0142	     2.6855	     4.6997	    -1.0910	     0.8392	    -3.9444	
     5.3711	     2.5177	   -10.6583	     6.2103	    -2.2659	     3.4409	     4.3640	     0.4196	     2.6016	    -3.6926	
     6.2943	     3.1052	    -9.9030	     6.6299	    -2.6016	     3.9444	     3.5248	     1.8463	     4.3640	    -3.1052	
     6.7978	     3.4409	    -9.1476	     6.3782	    -2.9373	     4.1122	     2.3499	     3.0212	     5.9586	    -2.2659	
     6.9656	     3.5248	    -8.3923	     5.6229	    -3.1052	     3.9444	     1.0071	     3.8605	     7.3013	    -1.3428	
     6.7978	     3.3569	    -7.6370	     4.6158	    -3.1052	     3.6926	    -0.4196	     4.4479	     8.2245	    -0.2518	
     6.2943	     3.1891	    -6.8817	     3.3569	    -2.8534	     3.1891	    -1.6785	     4.7836	     8.4763	     0.8392	
     5.7068	     2.8534	    -6.2943	     2.0981	    -2.4338	     2.7695	    -2.6855	     4.8676	     8.3084	     1.7624	
     5.0354	     2.5177	    -5.7907	     1.0071	    -1.8463	     2.1820	    -3.5248	     4.7836	     7.6370	     2.5177	
     4.2801	     2.0981	    -5.6229	    -0.0839	    -1.3428	     1.5945	    -4.1962	     4.3640	     6.7139	     3.0212	
     3.4409	     1.5945	    -5.8746	    -0.9232	    -1.0910	     1.0071	    -4.7836	     3.6926	     5.7068	     3.3569	
     2.5177	     1.0071	    -6.6299	    -1.6785	    -1.0071	     0.3357	    -5.3711	     2.6855	     4.8676	     3.5248	
     1.3428	     0.2518	    -7.7209	    -2.4338	    -1.0910	    -0.3357	    -6.0425	     1.4267	     3.9444	     3.4409	
     0.0839	    -0.6714	    -9.0637	    -3.1052	    -1.5106	    -1.1749	    -6.7139	     0.0000	     3.0212	     3.0212	
    -1.2589	    -1.6785	   -10.4904	    -3.7766	    -2.0142	    -2.0981	    -7.4692	    -1.4267	     2.0142	     2.1820	
    -2.6855	    -2.7695	   -12.0010	    -4.5319	    -2.6855	    -3.0212	    -8.2245	    -2.8534	     0.8392	     0.9232	
    -4.0283	    -3.7766	   -13.2599	    -5.1193	    -3.4409	    -3.9444	    -8.8120	    -4.1122	    -0.4196	    -0.5875	
    -5.2872	    -4.7836	   -14.3509	    -5.7907	    -4.3640	    -4.7836	    -9.2316	    -5.0354	    -1.8463	    -2.4338	
    -6.4621	    -5.7068	   -15.3580	    -6.4621	    -5.3711	    -5.6229	    -9.6512	    -5.7068	    -3.1891	    -4.3640	
    -7.5531	    -6.7139	   -16.1972	    -7.2174	    -6.5460	    -6.2943	    -9.9869	    -6.1264	    -4.4479	    -6.2103	
    -8.5602	    -7.8049	   -17.0364	    -8.0566	    -7.8888	    -6.9656	   -10.3226	    -6.2943	    -5.5389	    -7.8049	
    -9.5673	    -8.9798	   -17.8757	    -9.1476	    -9.3155	    -7.6370	   -10.7422	    -6.4621	    -6.5460	    -9.0637	
   -10.5743	   -10.2386	   -18.7149	   -10.4065	   -10.6583	    -8.3084	   -11.1618	    -6.7139	    -7.4692	   -10.0708	
   -11.4975	   -11.6653	   -19.5541	   -11.8332	   -12.0010	    -8.9798	   -11.5814	    -7.0496	    -8.3084	   -10.6583	
   -12.4207	   -13.0920	   -20.3934	   -13.4277	   -13.1760	    -9.5673	   -12.0850	    -7.5531	    -9.1476	   -10.9100	
   -13.1760	   -14.3509	   -21.3165	   -14.9384	   -14.0991	   -10.1547	   -12.5046	    -8.2245	    -9.9869	   -10.9100	
   -13.6795	   -15.4419	   -22.0718	   -16.1133	   -14.8544	   -10.5743	   -12.9242	    -8.9798	   -10.7422	   -10.7422	
   -14.0152	   -16.1133	   -22.5754	   -16.9525	   -15.2740	   -10.7422	   -13.1760	    -9.6512	   -11.3297	   -10.3226	
   -13.8474	   -16.2811	   -22.7432	   -17.1204	   -15.4419	   -10.6583	   -13.3438	   -10.2386	   -11.7493	    -9.8190	
   -13.2599	   -15.9454	   -22.5754	   -16.7007	   -15.1901	   -10.1547	   -13.4277	   -10.5743	   -11.8332	    -9.1476	
   -12.2528	   -15.2740	   -22.0718	   -15.8615	   -14.7705	    -9.3994	   -13.5117	   -10.7422	   -11.7493	    -8.3923	
   -10.9940	   -14.1830	   -21.3165	   -14.5187	   -14.1830	    -8.5602	   -13.5956	   -10.5743	   -11.4975	    -7.6370	
    -9.4833	   -12.9242	   -20.4773	   -13.0920	   -13.5956	    -7.6370	   -13.8474	   -10.4065	   -11.0779	    -6.9656	
    -8.1406	   -11.6653	   -19.6381	   -11.6653	   -13.0081	    -6.8817	   -14.0991	   -10.2386	   -10.6583	    -6.3782	
    -6.9656	   -10.5743	   -18.9667	   -10.4904	   -12.5885	    -6.3782	   -14.4348	   -10.1547	   -10.2386	    -6.1264	
    -6.2103	    -9.9030	   -18.4631	    -9.5673	   -12.2528	    -6.3782	   -14.9384	   -10.4065	    -9.9030	    -6.2103	
    -6.0425	    -9.6512	   -18.2953	    -9.2316	   -12.0850	    -6.7978	   -15.7776	   -10.9940	    -9.8190	    -6.7978	
    -6.5460	    -9.9869	   -18.4631	    -9.3994	   -12.3367	    -7.8888	   -16.7847	   -12.0850	   -10.0708	    -7.8888	
    -7.6370	   -10.8261	   -18.9667	   -10.0708	   -12.9242	    -9.4833	   -17.9596	   -13.4277	   -10.6583	    -9.4833	
    -9.3155	   -12.2528	   -19.8898	   -11.2457	   -13.7634	   -11.4975	   -19.2184	   -15.1062	   -11.6653	   -11.4975	
   -11.4136	   -13.9313	   -20.9808	   -12.5046	   -14.9384	   -13.6795	   -20.4773	   -16.8686	   -13.0081	   -13.7634	
   -13.5956	   -15.8615	   -22.1558	   -13.6795	   -16.1133	   -15.6097	   -21.5683	   -18.3792	   -14.6027	   -16.0294	
   -15.6097	   -17.6239	   -23.2468	   -14.4348	   -17.2043	   -17.2043	   -22.2397	   -19.5541	   -16.1133	   -18.0435	
   -17.4561	   -19.2184	   -24.1699	   -14.6866	   -18.0435	   -18.1274	   -22.5754	   -20.3094	   -17.4561	   -19.5541	
   -18.8828	   -20.3934	   -24.7574	   -14.2670	   -18.4631	   -18.2953	   -22.4915	   -20.5612	   -18.2953	   -20.4773	
   -19.7220	   -20.9808	   -24.8413	   -13.1760	   -18.4631	   -17.8757	   -21.9879	   -20.3934	   -18.7988	   -20.6451	
   -19.8898	   -20.9808	   -24.5056	   -11.6653	   -18.0435	   -16.8686	   -21.1487	   -19.9738	   -18.7988	   -20.0577	
   -19.4702	   -20.3934	   -23.8342	    -9.8190	   -17.2043	   -15.4419	   -19.8898	   -19.4702	   -18.4631	   -18.8828	
   -18.4631	   -19.3863	   -22.8271	    -7.7209	   -16.2811	   -13.7634	   -18.2953	   -18.8828	   -17.8757	   -17.2043	
   -17.1204	   -18.0435	   -21.9040	    -5.3711	   -15.1901	   -12.0010	   -16.6168	   -18.3792	   -17.1204	   -15.1062	
   -15.6097	   -16.7007	   -21.2326	    -3.0212	   -14.0991	   -10.2386	   -14.7705	   -17.7078	   -16.1133	   -12.9242	
   -14.0991	   -15.5258	   -21.0648	    -0.6714	   -13.1760	    -8.5602	   -13.1760	   -16.7847	   -14.9384	   -10.7422	
   -12.9242	   -14.6027	   -21.4005	     1.6785	   -12.4207	    -6.9656	   -11.8332	   -15.4419	   -13.6795	    -8.7280	
   -12.0850	   -14.0991	   -22.1558	     3.7766	   -11.6653	    -5.5389	   -10.9100	   -13.7634	   -12.3367	    -7.2174	
   -11.5814	   -13.9313	   -22.9111	     5.4550	   -10.8261	    -4.3640	   -10.2386	   -11.7493	   -10.9100	    -6.0425	
   -11.2457	   -13.8474	   -23.6664	     6.6299	    -9.7351	    -3.5248	    -9.9030	    -9.7351	    -9.4833	    -5.2032	
   -11.0779	   -13.8474	   -23.9182	     7.0496	    -8.5602	    -2.9373	    -9.6512	    -7.8888	    -8.2245	    -4.7836	
   -10.9100	   -13.7634	   -23.8342	     6.8817	    -7.3013	    -2.6016	    -9.4833	    -6.4621	    -7.0496	    -4.6158	
   -10.7422	   -13.5956	   -23.2468	     6.0425	    -6.2943	    -2.5177	    -9.2316	    -5.6229	    -6.0425	    -4.6158	
   -10.6583	   -13.3438	   -22.4915	     4.6997	    -5.6229	    -2.6016	    -9.1476	    -5.2032	    -5.2872	    -4.6997	
   -10.6583	   -13.0081	   -21.6522	     3.0212	    -5.6229	    -2.7695	    -9.1476	    -5.2032	    -4.7836	    -4.8676	
   -10.7422	   -12.6724	   -21.1487	     1.0910	    -6.2103	    -3.1052	    -9.3994	    -5.3711	    -4.2801	    -5.1193	
   -10.7422	   -12.3367	   -21.0648	    -0.8392	    -7.3853	    -3.3569	    -9.8190	    -5.6229	    -3.7766	    -5.2872	
   -10.7422	   -12.0010	   -21.3165	    -2.6855	    -9.0637	    -3.6926	   -10.4065	    -5.7068	    -3.1052	    -5.2872	
   -10.4065	   -11.6653	   -21.8201	    -4.3640	   -10.9100	    -3.9444	   -11.0779	    -5.6229	    -2.2659	    -5.2872	
    -9.9869	   -11.2457	   -22.3236	    -5.8746	   -12.7563	    -4.1122	   -11.6653	    -5.3711	    -1.4267	    -5.2872	
    -9.3994	   -10.9100	   -22.7432	    -7.0496	   -14.4348	    -4.3640	   -12.0850	    -5.0354	    -0.6714	    -5.3711	
    -8.8120	   -10.6583	   -23.0789	    -8.0566	   -15.8615	    -4.6997	   -12.5046	    -4.6997	    -0.2518	    -5.6229	
    -8.1406	   -10.3226	   -23.1628	    -8.8959	   -16.9525	    -5.1193	   -12.7563	    -4.4479	    -0.4196	    -6.1264	
[Epoch Header]
[Trial Type]	21
[Accept]	1
[Correct]	0
[RT]	 0.000
[Resp]	0
[Epoch Data]
   -16.5329	   -18.4631	   -16.3651	   -15.7776	   -18.9667	   -14.0152	   -19.7220	    -9.9030	   -14.0152	   -21.0648	
   -15.7776	   -18.0435	   -16.1972	   -15.5258	   -17.9596	   -14.0991	   -18.9667	    -9.8190	   -14.0991	   -20.8969	
   -15.1062	   -17.5400	   -15.8615	   -15.2740	   -17.0364	   -14.0991	   -18.2114	    -9.7351	   -14.0152	   -20.4773	
   -14.5187	   -17.0364	   -15.4419	   -15.1062	   -16.3651	   -14.0991	   -17.3721	    -9.8190	   -13.7634	   -19.7220	
   -13.9313	   -16.5329	   -14.8544	   -15.1901	   -15.9454	   -14.0991	   -16.5329	    -9.9030	   -13.3438	   -18.7149	
   -13.3438	   -16.0294	   -14.2670	   -15.5258	   -15.7776	   -14.0991	   -15.7776	   -10.2386	   -12.6724	   -17.6239	
   -12.7563	   -15.4419	   -13.5117	   -16.1133	   -15.9454	   -14.1830	   -15.0223	   -10.8261	   -11.8332	   -16.5329	
   -11.9171	   -14.6027	   -12.7563	   -16.7847	   -16.2811	   -14.1830	   -14.3509	   -11.4975	   -10.9100	   -15.5258	
   -10.8261	   -13.5956	   -11.9171	   -17.3721	   -16.7007	   -14.1830	   -13.6795	   -12.3367	   -10.0708	   -14.7705	
    -9.4833	   -12.2528	   -11.0779	   -17.7078	   -17.2882	   -13.9313	   -13.0081	   -13.0920	    -9.3155	   -14.1830	
    -7.9727	   -10.6583	   -10.2386	   -17.6239	   -17.7917	   -13.5956	   -12.2528	   -13.8474	    -8.6441	   -13.9313	
    -6.2943	    -8.9798	    -9.3994	   -17.1204	   -18.1274	   -13.0081	   -11.4975	   -14.5187	    -8.0566	   -13.8474	
    -4.6997	    -7.4692	    -8.8120	   -16.1972	   -18.4631	   -12.4207	   -10.7422	   -15.1901	    -7.8049	   -14.0152	
    -3.4409	    -6.2943	    -8.3923	   -14.9384	   -18.7149	   -11.7493	   -10.2386	   -15.7776	    -7.8049	   -14.3509	
    -2.9373	    -5.8746	    -8.3084	   -13.5956	   -19.0506	   -11.1618	    -9.9869	   -16.3651	    -8.2245	   -14.9384	
    -3.2730	    -6.2103	    -8.7280	   -12.1689	   -19.4702	   -10.6583	   -10.0708	   -16.8686	    -9.0637	   -15.6097	
    -4.6158	    -7.4692	    -9.6512	   -10.7422	   -19.9738	   -10.3226	   -10.6583	   -17.2043	   -10.2386	   -16.1972	
    -7.0496	    -9.4833	   -10.9940	    -9.5673	   -20.5612	    -9.9869	   -11.8332	   -17.2043	   -11.7493	   -16.7007	
   -10.2386	   -12.2528	   -12.7563	    -8.8120	   -21.3165	    -9.9030	   -13.5117	   -16.9525	   -13.3438	   -16.9525	
   -14.0152	   -15.4419	   -14.8544	    -8.6441	   -22.3236	   -10.0708	   -15.7776	   -16.3651	   -14.9384	   -16.8686	
   -17.8757	   -18.7988	   -17.2043	    -9.1476	   -23.7503	   -10.5743	   -18.4631	   -15.6097	   -16.4490	   -16.5329	
   -21.4844	   -22.0718	   -19.6381	   -10.3226	   -25.4288	   -11.3297	   -21.4844	   -14.8544	   -17.6239	   -16.0294	
   -24.5895	   -25.0931	   -22.2397	   -11.9171	   -27.2751	   -12.4207	   -24.3378	   -14.3509	   -18.4631	   -15.2740	
   -26.9394	   -27.6108	   -24.6735	   -13.6795	   -29.1214	   -13.5117	   -26.9394	   -13.9313	   -18.7988	   -14.4348	
   -28.4500	   -29.4571	   -26.8555	   -15.4419	   -30.7159	   -14.5187	   -28.9536	   -13.5956	   -18.6310	   -13.5117	
   -29.2053	   -30.7159	   -28.4500	   -16.8686	   -31.8909	   -15.2740	   -30.2124	   -13.1760	   -18.0435	   -12.5046	
   -29.2053	   -31.3034	   -29.4571	   -17.7917	   -32.6462	   -15.6937	   -30.7999	   -12.5046	   -16.9525	   -11.4136	
   -28.5339	   -31.1356	   -29.7928	   -18.2114	   -32.8979	   -15.6097	   -30.7159	   -11.7493	   -15.5258	   -10.3226	
   -27.3590	   -30.5481	   -29.3732	   -17.7917	   -32.7301	   -15.1901	   -30.1285	   -10.9100	   -13.9313	    -9.1476	
   -25.7645	   -29.3732	   -28.4500	   -16.7007	   -32.1426	   -14.3509	   -29.1214	   -10.1547	   -12.4207	    -8.2245	
   -23.9182	   -27.9465	   -27.1072	   -15.0223	   -31.3034	   -13.2599	   -27.9465	    -9.5673	   -11.2457	    -7.5531	
   -21.8201	   -26.1841	   -25.4288	   -12.8403	   -30.2963	   -12.0010	   -26.7715	    -9.1476	   -10.6583	    -7.3013	
   -19.7220	   -24.3378	   -23.5825	   -10.4904	   -29.2892	   -10.8261	   -25.5966	    -9.1476	   -10.5743	    -7.5531	
   -17.5400	   -22.4915	   -21.8201	    -8.2245	   -28.1982	    -9.7351	   -24.6735	    -9.3155	   -10.9940	    -8.3084	
   -15.4419	   -20.6451	   -20.0577	    -6.0425	   -27.0233	    -8.8959	   -23.9182	    -9.8190	   -11.7493	    -9.5673	
   -13.2599	   -18.7988	   -18.5471	    -4.1962	   -25.9323	    -8.3084	   -23.2468	   -10.3226	   -12.5885	   -11.0779	
   -11.0779	   -16.9525	   -17.1204	    -2.7695	   -24.8413	    -8.0566	   -22.5754	   -10.8261	   -13.4277	   -12.5885	
    -9.0637	   -15.1901	   -16.0294	    -1.7624	   -23.6664	    -8.0566	   -21.9040	   -11.2457	   -13.9313	   -14.0152	
    -7.1335	   -13.5956	   -15.1901	    -1.2589	   -22.6593	    -8.2245	   -21.1487	   -11.3297	   -14.1830	   -15.1901	
    -5.7068	   -12.2528	   -14.6027	    -1.2589	   -21.7361	    -8.5602	   -20.2255	   -11.1618	   -13.9313	   -16.1133	
    -4.7836	   -11.3297	   -14.2670	    -1.7624	   -20.8969	    -8.9798	   -19.3024	   -10.6583	   -13.2599	   -16.7007	
    -4.5319	   -10.9100	   -14.1830	    -2.6855	   -20.3094	    -9.4833	   -18.3792	    -9.8190	   -12.0850	   -17.0364	
    -5.0354	   -10.9940	   -14.2670	    -4.0283	   -19.8059	    -9.9030	   -17.3721	    -8.7280	   -10.9100	   -17.2882	
    -6.2103	   -11.6653	   -14.5187	    -5.5389	   -19.5541	   -10.1547	   -16.6168	    -7.6370	    -9.9030	   -17.5400	
    -7.8888	   -12.7563	   -14.7705	    -7.0496	   -19.4702	   -10.3226	   -16.0294	    -6.7139	    -9.3155	   -17.8757	
    -9.8190	   -14.0152	   -14.9384	    -8.3084	   -19.4702	   -10.2386	   -15.6937	    -6.0425	    -9.1476	   -18.1274	
   -11.6653	   -15.1901	   -15.0223	    -8.9798	   -19.5541	    -9.9030	   -15.5258	    -5.7907	    -9.4833	   -18.3792	
   -13.0920	   -16.1972	   -14.8544	    -9.0637	   -19.4702	    -9.2316	   -15.4419	    -5.7068	   -10.1547	   -18.5471	
   -13.9313	   -16.7847	   -14.3509	    -8.5602	   -19.2184	    -8.3923	   -15.4419	    -5.7068	   -10.9940	   -18.6310	
   -14.2670	   -17.0364	   -13.5956	    -7.5531	   -18.7149	    -7.5531	   -15.5258	    -5.9586	   -11.9171	   -18.7149	
   -14.1830	   -16.9525	   -12.5885	    -6.4621	   -17.9596	    -6.7978	   -15.6097	    -6.2103	   -12.9242	   -18.8828	
   -13.6795	   -16.6168	   -11.4975	    -5.4550	   -17.0364	    -6.2103	   -15.7776	    -6.5460	   -13.7634	   -19.2184	
   -13.0081	   -16.2811	   -10.5743	    -4.6158	   -16.0294	    -5.9586	   -15.9454	    -6.9656	   -14.5187	   -19.5541	
   -12.2528	   -16.0294	    -9.8190	    -4.0283	   -15.1062	    -5.8746	   -16.2811	    -7.4692	   -15.0223	   -19.6381	
   -11.4975	   -15.9454	    -9.3994	    -3.6926	   -14.2670	    -6.1264	   -16.6168	    -8.0566	   -15.2740	   -19.4702	
   -10.9940	   -15.9454	    -9.3155	    -3.7766	   -13.5956	    -6.5460	   -16.8686	    -8.7280	   -15.3580	   -18.8828	
   -10.7422	   -16.1972	    -9.5673	    -4.2801	   -13.2599	    -7.3013	   -17.1204	    -9.4833	   -15.2740	   -18.1274	
   -10.9100	   -16.7007	   -10.0708	    -5.2032	   -13.1760	    -8.2245	   -17.2882	   -10.3226	   -15.1901	   -17.1204	
   -11.4975	   -17.2043	   -10.7422	    -6.7139	   -13.5956	    -9.3155	   -17.3721	   -11.1618	   -15.0223	   -16.1972	
   -12.5885	   -17.9596	   -11.7493	    -8.7280	   -14.5187	   -10.6583	   -17.4561	   -12.0010	   -14.8544	   -15.2740	
   -14.0991	   -18.8828	   -13.0081	   -10.9940	   -16.0294	   -12.0850	   -17.4561	   -12.8403	   -14.6866	   -14.4348	
   -15.9454	   -19.8898	   -14.5187	   -13.4277	   -17.9596	   -13.5117	   -17.6239	   -13.5117	   -14.5187	   -13.6795	
   -17.9596	   -21.0648	   -16.3651	   -15.6937	   -20.3094	   -14.9384	   -17.7078	   -14.0991	   -14.2670	   -13.0081	
   -19.9738	   -22.4075	   -18.2953	   -17.6239	   -22.8271	   -16.1133	   -17.8757	   -14.5187	   -13.9313	   -12.4207	
   -21.9040	   -23.6664	   -20.3094	   -19.2184	   -25.3448	   -17.0364	   -17.9596	   -14.7705	   -13.5117	   -12.0010	
   -23.4985	   -24.9252	   -22.3236	   -20.1416	   -27.6947	   -17.6239	   -18.0435	   -14.7705	   -13.0081	   -11.7493	
   -24.8413	   -25.9323	   -24.0021	   -20.5612	   -29.7089	   -17.7917	   -17.9596	   -14.6866	   -12.4207	   -11.8332	
   -25.6805	   -26.7715	   -25.4288	   -20.3934	   -31.2195	   -17.7078	   -17.7917	   -14.5187	   -12.0010	   -12.1689	
   -26.1002	   -27.1912	   -26.5198	   -19.8059	   -32.2266	   -17.3721	   -17.6239	   -14.2670	   -11.9171	   -12.7563	
   -26.1002	   -27.3590	   -27.1912	   -18.8828	   -32.6462	   -16.7847	   -17.3721	   -14.1830	   -12.0850	   -13.5956	
   -25.6805	   -27.1072	   -27.5269	   -17.7917	   -32.6462	   -16.2811	   -17.2043	   -14.2670	   -12.7563	   -14.6866	
   -24.9252	   -26.6037	   -27.5269	   -16.8686	   -32.1426	   -15.8615	   -17.2043	   -14.4348	   -13.8474	   -15.9454	
   -23.8342	   -25.9323	   -27.1912	   -16.1133	   -31.3873	   -15.6097	   -17.4561	   -14.7705	   -15.3580	   -17.3721	
   -22.6593	   -24.9252	   -26.4359	   -15.6097	   -30.2963	   -15.5258	   -17.8757	   -15.1901	   -17.0364	   -18.9667	
   -21.2326	   -23.7503	   -25.1770	   -15.2740	   -29.1214	   -15.4419	   -18.4631	   -15.5258	   -18.7149	   -20.5612	
   -19.8898	   -22.4915	   -23.4985	   -14.9384	   -27.6947	   -15.4419	   -18.9667	   -15.7776	   -20.0577	   -21.9879	
   -18.5471	   -21.2326	   -21.4005	   -14.5187	   -26.1002	   -15.2740	   -19.4702	   -15.8615	   -20.8969	   -23.1628	
   -17.2882	   -20.0577	   -19.1345	   -13.9313	   -24.4217	   -15.1062	   -19.7220	   -15.8615	   -21.0648	   -23.9182	
   -16.3651	   -19.0506	   -16.9525	   -13.3438	   -22.7432	   -14.8544	   -19.8059	   -15.6937	   -20.6451	   -24.0860	
   -15.7776	   -18.3792	   -15.1901	   -12.7563	   -21.2326	   -14.6027	   -19.7220	   -15.3580	   -19.6381	   -23.8342	
   -15.5258	   -17.9596	   -14.0152	   -12.3367	   -20.0577	   -14.3509	   -19.5541	   -15.0223	   -18.3792	   -23.0789	
   -15.6097	   -17.9596	   -13.4277	   -12.0010	   -19.3024	   -14.0991	   -19.4702	   -14.5187	   -16.7847	   -21.9040	
   -16.0294	   -18.1274	   -13.4277	   -11.8332	   -18.8828	   -13.9313	   -19.3863	   -13.9313	   -15.0223	   -20.3094	
   -16.4490	   -18.4631	   -13.7634	   -11.8332	   -18.7988	   -13.6795	   -19.3024	   -13.3438	   -13.3438	   -18.4631	
   -17.0364	   -18.8828	   -14.3509	   -11.9171	   -18.8828	   -13.5117	   -19.2184	   -12.8403	   -11.7493	   -16.3651	
   -17.5400	   -19.3024	   -15.0223	   -12.1689	   -19.2184	   -13.4277	   -19.1345	   -12.4207	   -10.4904	   -14.0991	
   -17.8757	   -19.5541	   -15.5258	   -12.4207	   -19.6381	   -13.3438	   -18.9667	   -12.0850	    -9.7351	   -11.8332	
   -18.1274	   -19.7220	   -15.8615	   -12.7563	   -20.1416	   -13.2599	   -18.7988	   -11.8332	    -9.3155	    -9.6512	
   -17.9596	   -19.6381	   -15.9454	   -13.1760	   -20.6451	   -13.2599	   -18.5471	   -11.6653	    -9.3994	    -7.4692	
   -17.3721	   -19.1345	   -15.6097	   -13.3438	   -20.9808	   -13.1760	   -18.2114	   -11.5814	    -9.5673	    -5.5389	
   -16.3651	   -18.2114	   -14.8544	   -13.4277	   -21.0648	   -13.0920	   -17.7078	   -11.4975	    -9.7351	    -3.8605	
   -14.8544	   -16.9525	   -13.7634	   -13.2599	   -20.8130	   -12.8403	   -17.1204	   -11.3297	    -9.8190	    -2.4338	
   -12.9242	   -15.4419	   -12.4207	   -12.7563	   -20.2255	   -12.5885	   -16.3651	   -10.9940	    -9.5673	    -1.4267	
   -10.7422	   -13.7634	   -10.8261	   -11.9171	   -19.2184	   -12.1689	   -15.6097	   -10.4904	    -9.0637	    -0.7553	
    -8.3084	   -12.0010	    -9.1476	   -10.8261	   -18.0435	   -11.5814	   -14.7705	    -9.7351	    -8.2245	    -0.5035	
    -5.7907	   -10.2386	    -7.3853	    -9.4833	   -16.7847	   -10.9100	   -14.0152	    -8.8120	    -7.1335	    -0.6714	
    -3.3569	    -8.4763	    -5.7907	    -7.8888	   -15.6097	   -10.0708	   -13.4277	    -7.6370	    -5.9586	    -1.1749	
    -0.9232	    -6.8817	    -4.3640	    -6.2103	   -14.6866	    -9.2316	   -13.0081	    -6.5460	    -4.7836	    -1.9302	
     1.1749	    -5.4550	    -3.1052	    -4.5319	   -14.1830	    -8.2245	   -12.9242	    -5.5389	    -3.6926	    -2.8534	
     2.8534	    -4.2801	    -2.0981	    -3.0212	   -14.1830	    -7.3853	   -13.1760	    -4.7836	    -2.7695	    -3.7766	
     3.9444	    -3.6087	    -1.5106	    -1.7624	   -14.5187	    -6.5460	   -13.7634	    -4.1962	    -2.0142	    -4.6158	
     4.2801	    -3.5248	    -1.3428	    -0.5875	   -15.1901	    -5.8746	   -14.5187	    -3.9444	    -1.5106	    -5.1193	
     3.8605	    -3.8605	    -1.5106	     0.5035	   -16.1972	    -5.2032	   -15.2740	    -3.7766	    -1.0071	    -5.2872	
     2.8534	    -4.7836	    -2.0142	     1.5945	   -17.3721	    -4.6158	   -16.1972	    -3.6087	    -0.6714	    -5.1193	
     1.2589	    -6.0425	    -3.0212	     2.5177	   -18.6310	    -4.0283	   -16.9525	    -3.4409	    -0.5035	    -4.6997	
    -0.6714	    -7.5531	    -4.3640	     3.1891	   -19.9738	    -3.5248	   -17.7917	    -3.0212	    -0.4196	    -4.1962	
    -2.9373	    -9.2316	    -5.8746	     3.5248	   -21.2326	    -3.1891	   -18.4631	    -2.4338	    -0.5875	    -3.6926	
    -5.3711	   -10.9100	    -7.5531	     3.3569	   -22.3236	    -3.0212	   -18.9667	    -1.6785	    -1.0071	    -3.3569	
    -7.7209	   -12.5046	    -9.2316	     2.6016	   -23.2468	    -3.0212	   -19.3863	    -1.0910	    -1.6785	    -3.3569	
    -9.9869	   -14.0152	   -10.8261	     1.2589	   -23.9182	    -3.2730	   -19.5541	    -0.5875	    -2.6855	    -3.6087	
   -12.0850	   -15.4419	   -12.2528	    -0.5035	   -24.4217	    -3.6926	   -19.5541	    -0.5035	    -3.7766	    -4.1122	
   -13.8474	   -16.7847	   -13.5117	    -2.6855	   -24.7574	    -4.2801	   -19.4702	    -0.5875	    -4.7836	    -4.7836	
   -15.2740	   -17.9596	   -14.5187	    -5.0354	   -25.0092	    -5.0354	   -19.1345	    -0.9232	    -5.3711	    -5.6229	
   -16.1133	   -18.7988	   -15.1062	    -7.3013	   -24.9252	    -5.7907	   -18.6310	    -1.4267	    -5.3711	    -6.4621	
   -16.4490	   -19.3024	   -15.1062	    -9.1476	   -24.5056	    -6.5460	   -17.9596	    -1.9302	    -4.8676	    -7.3853	
   -16.2811	   -19.4702	   -14.5187	   -10.4065	   -23.6664	    -7.0496	   -17.1204	    -2.4338	    -4.1122	    -8.3084	
   -15.5258	   -19.1345	   -13.5117	   -10.9940	   -22.4075	    -7.2174	   -16.2811	    -2.6855	    -3.2730	    -9.3155	
   -14.4348	   -18.3792	   -12.0010	   -10.6583	   -20.9808	    -7.0496	   -15.2740	    -2.8534	    -2.6855	    -9.9869	
   -13.0920	   -17.3721	   -10.3226	    -9.8190	   -19.4702	    -6.4621	   -14.2670	    -2.6855	    -2.1820	   -10.3226	
   -11.4136	   -16.0294	    -8.6441	    -8.5602	   -18.0435	    -5.6229	   -13.2599	    -2.2659	    -1.9302	   -10.1547	
    -9.6512	   -14.4348	    -6.9656	    -7.1335	   -16.7847	    -4.6158	   -12.2528	    -1.5945	    -1.5945	    -9.3994	
    -7.8888	   -12.7563	    -5.6229	    -5.7907	   -15.7776	    -3.6087	   -11.3297	    -0.5875	    -1.0910	    -8.0566	
    -6.0425	   -10.9100	    -4.6158	    -4.6997	   -14.9384	    -2.6016	   -10.4065	     0.6714	    -0.4196	    -6.2943	
    -4.3640	    -9.0637	    -3.9444	    -4.0283	   -14.2670	    -1.6785	    -9.6512	     2.1820	     0.4196	    -4.1962	
    -2.6855	    -7.2174	    -3.5248	    -3.5248	   -13.7634	    -0.9232	    -9.0637	     3.6926	     1.2589	    -2.0142	
    -1.2589	    -5.4550	    -3.3569	    -3.2730	   -13.2599	    -0.3357	    -8.7280	     4.8676	     2.0981	    -0.0839	
    -0.0839	    -4.0283	    -3.2730	    -3.2730	   -12.8403	     0.0000	    -8.6441	     5.6229	     2.6855	     1.5945	
     0.7553	    -2.8534	    -3.2730	    -3.3569	   -12.5046	     0.1678	    -8.8120	     5.6229	     3.0212	     2.6855	
     1.1749	    -2.1820	    -3.2730	    -3.6087	   -12.0850	     0.0000	    -9.0637	     5.1193	     3.0212	     3.4409	
     1.2589	    -1.8463	    -3.4409	    -3.8605	   -11.5814	    -0.2518	    -9.3994	     4.1122	     2.9373	     3.6926	
     1.0910	    -1.9302	    -3.6087	    -4.0283	   -10.9940	    -0.6714	    -9.5673	     2.6855	     2.6855	     3.6926	
     0.5875	    -2.3499	    -3.8605	    -4.1962	   -10.3226	    -1.2589	    -9.7351	     1.0910	     2.4338	     3.4409	
    -0.0839	    -2.9373	    -4.2801	    -4.3640	    -9.7351	    -1.9302	    -9.8190	    -0.7553	     2.2659	     3.0212	
    -0.9232	    -3.6926	    -4.8676	    -4.6997	    -9.3155	    -2.7695	    -9.9030	    -2.6855	     2.0981	     2.5177	
    -1.9302	    -4.6158	    -5.4550	    -5.2872	    -9.0637	    -3.7766	    -9.9869	    -4.6158	     1.9302	     1.9302	
    -3.0212	    -5.5389	    -6.2103	    -6.2943	    -8.8959	    -4.9515	   -10.1547	    -6.4621	     1.5106	     1.2589	
    -4.2801	    -6.6299	    -6.8817	    -7.8049	    -8.9798	    -6.3782	   -10.3226	    -8.2245	     0.9232	     0.5035	
    -5.7068	    -7.8049	    -7.7209	    -9.8190	    -9.3155	    -7.9727	   -10.5743	    -9.8190	    -0.0839	    -0.4196	
    -7.3853	    -9.2316	    -8.6441	   -12.2528	    -9.8190	    -9.7351	   -10.9100	   -11.1618	    -1.5945	    -1.4267	
    -9.2316	   -10.8261	    -9.8190	   -14.9384	   -10.7422	   -11.4975	   -11.3297	   -12.3367	    -3.5248	    -2.5177	
   -11.2457	   -12.5885	   -11.1618	   -17.8757	   -12.0010	   -13.3438	   -11.8332	   -13.4277	    -5.7907	    -3.4409	
   -13.4277	   -14.5187	   -12.7563	   -20.7291	   -13.7634	   -15.1062	   -12.5046	   -14.3509	    -8.1406	    -4.1122	
   -15.6097	   -16.5329	   -14.3509	   -23.4146	   -15.6937	   -16.7847	   -13.3438	   -15.1901	   -10.2386	    -4.3640	
   -17.6239	   -18.4631	   -15.9454	   -25.7645	   -17.8757	   -18.2953	   -14.3509	   -15.9454	   -11.8332	    -4.1122	
   -19.4702	   -20.1416	   -17.2882	   -27.5269	   -20.0577	   -19.4702	   -15.3580	   -16.5329	   -12.5885	    -3.2730	
   -20.9808	   -21.6522	   -18.3792	   -28.6179	   -22.1558	   -20.3094	   -16.4490	   -16.8686	   -12.5046	    -1.9302	
   -22.2397	   -22.7432	   -19.2184	   -28.8696	   -24.0021	   -20.7291	   -17.5400	   -16.8686	   -11.6653	    -0.2518	
   -22.9950	   -23.4985	   -19.8059	   -28.3661	   -25.6805	   -20.7291	   -18.7149	   -16.5329	   -10.2386	     1.5106	
   -23.4146	   -23.9182	   -20.0577	   -27.1072	   -27.1072	   -20.1416	   -19.8059	   -15.8615	    -8.3084	     3.1052	
   -23.4985	   -24.0021	   -20.1416	   -25.1770	   -28.1982	   -19.1345	   -20.8969	   -14.8544	    -6.3782	     4.3640	
   -23.1628	   -23.7503	   -20.0577	   -22.7432	   -28.7857	   -17.7078	   -21.8201	   -13.6795	    -4.5319	     4.9515	
   -22.4915	   -23.3307	   -19.8898	   -19.9738	   -29.0375	   -15.8615	   -22.4075	   -12.3367	    -3.2730	     4.8676	
   -21.6522	   -22.6593	   -19.6381	   -17.1204	   -28.7018	   -13.9313	   -22.6593	   -11.0779	    -2.7695	     4.1122	
   -20.6451	   -21.9879	   -19.3024	   -14.2670	   -27.8625	   -11.9171	   -22.4915	    -9.7351	    -3.1052	     2.9373	
   -19.6381	   -21.3165	   -19.0506	   -11.6653	   -26.5198	   -10.0708	   -21.9040	    -8.3084	    -4.1962	     1.4267	
   -18.7149	   -20.7291	   -18.7988	    -9.3994	   -24.8413	    -8.3923	   -20.9808	    -6.9656	    -5.7068	    -0.2518	
   -17.9596	   -20.2255	   -18.5471	    -7.7209	   -22.8271	    -6.9656	   -19.8898	    -5.6229	    -7.2174	    -1.7624	
   -17.3721	   -20.0577	   -18.2114	    -6.4621	   -20.6451	    -5.8746	   -18.7149	    -4.2801	    -8.2245	    -3.2730	
   -17.0364	   -20.0577	   -17.7078	    -5.6229	   -18.3792	    -5.0354	   -17.5400	    -2.9373	    -8.5602	    -4.4479	
   -16.8686	   -20.2255	   -16.9525	    -5.2872	   -16.1972	    -4.3640	   -16.6168	    -1.8463	    -8.0566	    -5.3711	
   -16.7007	   -20.3934	   -15.9454	    -5.1193	   -14.3509	    -3.8605	   -15.7776	    -0.7553	    -7.0496	    -5.7068	
   -16.5329	   -20.3934	   -14.6027	    -4.9515	   -12.6724	    -3.2730	   -15.1062	     0.1678	    -5.6229	    -5.5389	
   -16.0294	   -20.0577	   -12.9242	    -4.7836	   -11.2457	    -2.6855	   -14.5187	     1.0071	    -4.0283	    -4.8676	
   -15.2740	   -19.3863	   -10.9940	    -4.3640	   -10.0708	    -1.9302	   -14.0152	     1.8463	    -2.4338	    -3.6087	
   -14.1830	   -18.2953	    -9.0637	    -3.7766	    -9.2316	    -1.1749	   -13.3438	     2.5177	    -0.9232	    -2.0981	
   -12.8403	   -17.0364	    -7.3853	    -3.0212	    -8.5602	    -0.3357	   -12.6724	     3.1052	     0.4196	    -0.4196	
   -11.4136	   -15.6097	    -6.1264	    -2.1820	    -8.2245	     0.2518	   -11.9171	     3.4409	     1.6785	     1.2589	
    -9.9030	   -14.0991	    -5.3711	    -1.5106	    -8.0566	     0.7553	   -11.2457	     3.6926	     2.6855	     2.6855	
    -8.4763	   -12.7563	    -5.1193	    -1.0910	    -8.2245	     1.0071	   -10.5743	     3.7766	     3.6087	     4.0283	
    -7.3013	   -11.5814	    -5.2872	    -0.9232	    -8.4763	     1.0071	    -9.9030	     3.9444	     4.5319	     5.1193	
    -6.3782	   -10.6583	    -5.7068	    -0.9232	    -8.8959	     0.8392	    -9.3155	     4.1962	     5.4550	     6.0425	
    -5.7907	    -9.9869	    -6.3782	    -1.1749	    -9.2316	     0.6714	    -8.6441	     4.5319	     6.4621	     6.7978	
    -5.5389	    -9.7351	    -7.0496	    -1.5106	    -9.5673	     0.4196	    -7.8888	     4.8676	     7.5531	     7.5531	
    -5.5389	    -9.8190	    -7.7209	    -1.9302	    -9.8190	     0.1678	    -7.1335	     5.1193	     8.6441	     8.1406	
    -5.7068	   -10.1547	    -8.3084	    -2.3499	    -9.9869	    -0.0839	    -6.2103	     5.0354	     9.5673	     8.7280	
    -5.9586	   -10.4904	    -8.7280	    -2.7695	   -10.1547	    -0.2518	    -5.2872	     4.6997	    10.3226	     9.1476	
    -6.1264	   -10.9100	    -8.8959	    -3.1052	   -10.1547	    -0.4196	    -4.4479	     4.1122	    10.7422	     9.3994	
    -6.2943	   -11.2457	    -8.8959	    -3.2730	    -9.9869	    -0.5035	    -3.6926	     3.6087	    10.8261	     9.5673	
    -6.2943	   -11.4975	    -8.5602	    -3.1052	    -9.7351	    -0.4196	    -3.0212	     3.1052	    10.4065	     9.4833	
    -6.1264	   -11.4975	    -8.1406	    -2.6016	    -9.3155	    -0.0839	    -2.4338	     2.8534	     9.5673	     9.1476	
    -5.7068	   -11.3297	    -7.4692	    -1.5945	    -8.8959	     0.4196	    -1.9302	     2.7695	     8.3084	     8.7280	
    -5.1193	   -10.9940	    -6.7139	    -0.2518	    -8.3084	     1.0910	    -1.5106	     2.8534	     6.7139	     8.2245	
    -4.2801	   -10.3226	    -5.8746	     1.2589	    -7.7209	     1.8463	    -1.1749	     3.0212	     5.1193	     7.7209	
    -3.2730	    -9.5673	    -5.1193	     2.8534	    -7.0496	     2.6016	    -0.9232	     3.2730	     3.7766	     7.2174	
    -2.0142	    -8.5602	    -4.4479	     4.2801	    -6.5460	     3.2730	    -0.7553	     3.5248	     2.6855	     6.7139	
    -0.6714	    -7.4692	    -3.7766	     5.1193	    -6.0425	     3.6926	    -0.7553	     3.7766	     2.0142	     6.2103	
     0.5875	    -6.2943	    -3.3569	     5.4550	    -5.7068	     3.9444	    -0.6714	     3.8605	     1.7624	     5.6229	
     1.6785	    -5.2872	    -3.1052	     5.2872	    -5.5389	     3.8605	    -0.6714	     3.9444	     1.9302	     5.1193	
     2.6016	    -4.2801	    -3.1052	     4.4479	    -5.4550	     3.6087	    -0.6714	     3.9444	     2.4338	     4.6158	
     3.1891	    -3.5248	    -3.1891	     3.2730	    -5.5389	     3.1891	    -0.7553	     3.9444	     3.1052	     4.2801	
     3.3569	    -3.1052	    -3.5248	     1.8463	    -5.6229	     2.6855	    -1.0071	     3.8605	     3.9444	     4.0283	
     3.1891	    -2.8534	    -3.8605	     0.0839	    -5.8746	     1.9302	    -1.5106	     3.6926	     4.7836	     4.0283	
     2.6016	    -3.0212	    -4.1122	    -1.8463	    -6.0425	     1.0910	    -2.1820	     3.4409	     5.3711	     4.1122	
     1.8463	    -3.2730	    -4.2801	    -3.8605	    -6.2103	     0.0000	    -3.0212	     3.1052	     5.5389	     4.1962	
     1.0071	    -3.7766	    -4.2801	    -5.7907	    -6.2943	    -1.1749	    -3.9444	     2.7695	     5.2032	     4.1122	
     0.1678	    -4.1962	    -4.1122	    -7.6370	    -6.3782	    -2.3499	    -4.7836	     2.5177	     4.2801	     3.6926	
    -0.5875	    -4.6997	    -3.7766	    -9.0637	    -6.2943	    -3.3569	    -5.3711	     2.2659	     3.1052	     3.0212	
    -1.2589	    -5.2032	    -3.5248	   -10.1547	    -6.2103	    -4.1962	    -5.6229	     2.2659	     1.8463	     2.0981	
    -2.0142	    -5.7907	    -3.4409	   -10.9940	    -6.2103	    -4.8676	    -5.6229	     2.1820	     0.6714	     1.0910	
    -2.8534	    -6.6299	    -3.6087	   -11.4975	    -6.2943	    -5.3711	    -5.3711	     1.9302	    -0.3357	     0.0839	
    -3.8605	    -7.6370	    -4.1122	   -11.8332	    -6.7978	    -5.7907	    -5.2032	     1.4267	    -1.1749	    -0.7553	
    -4.9515	    -8.8120	    -5.1193	   -12.2528	    -7.6370	    -6.2103	    -5.2032	     0.6714	    -1.8463	    -1.3428	
    -6.2103	   -10.0708	    -6.2943	   -12.5885	    -8.7280	    -6.7139	    -5.3711	    -0.3357	    -2.5177	    -1.5945	
    -7.3853	   -11.3297	    -7.6370	   -13.0920	    -9.9869	    -7.3013	    -5.7068	    -1.5945	    -3.0212	    -1.5106	
    -8.3084	   -12.4207	    -8.8120	   -13.5956	   -11.1618	    -7.9727	    -6.1264	    -2.8534	    -3.6087	    -1.1749	
    -8.9798	   -13.2599	    -9.8190	   -14.0991	   -12.1689	    -8.6441	    -6.5460	    -4.0283	    -3.9444	    -0.7553	
    -9.3155	   -13.7634	   -10.4065	   -14.4348	   -12.8403	    -9.2316	    -6.7978	    -5.1193	    -4.1962	    -0.3357	
    -9.1476	   -13.8474	   -10.6583	   -14.4348	   -13.1760	    -9.7351	    -6.8817	    -6.0425	    -4.2801	    -0.0839	
    -8.5602	   -13.5956	   -10.6583	   -14.2670	   -13.2599	   -10.0708	    -6.7139	    -6.6299	    -4.1962	     0.0839	
    -7.7209	   -13.0920	   -10.3226	   -13.7634	   -13.0081	   -10.1547	    -6.2943	    -7.0496	    -4.0283	     0.0000	
    -6.7139	   -12.5046	    -9.8190	   -13.0920	   -12.6724	   -10.1547	    -5.7068	    -7.3013	    -4.0283	    -0.4196	
    -5.7068	   -11.8332	    -9.2316	   -12.5885	   -12.4207	   -10.2386	    -5.1193	    -7.6370	    -4.3640	    -1.0071	
    -4.8676	   -11.3297	    -8.7280	   -12.3367	   -12.2528	   -10.5743	    -4.6158	    -8.1406	    -5.2032	    -2.0142	
    -4.3640	   -11.0779	    -8.4763	   -12.5046	   -12.3367	   -11.1618	    -4.2801	    -8.8120	    -6.5460	    -3.2730	
    -4.1962	   -11.1618	    -8.3084	   -13.0920	   -12.5885	   -12.0010	    -4.2801	    -9.7351	    -8.4763	    -4.8676	
    -4.2801	   -11.4136	    -8.4763	   -14.0991	   -13.0081	   -13.1760	    -4.4479	   -10.9100	   -10.6583	    -6.7139	
    -4.6158	   -11.9171	    -8.8120	   -15.3580	   -13.5117	   -14.5187	    -4.8676	   -12.2528	   -12.7563	    -8.5602	
    -5.1193	   -12.5885	    -9.2316	   -16.8686	   -13.9313	   -15.8615	    -5.4550	   -13.5117	   -14.5187	   -10.4065	
    -5.7068	   -13.1760	    -9.8190	   -18.2953	   -14.0991	   -17.2043	    -6.1264	   -14.7705	   -15.8615	   -12.0010	
    -6.3782	   -13.6795	   -10.4065	   -19.5541	   -14.0152	   -18.2953	    -6.9656	   -15.6937	   -16.7007	   -13.2599	
    -6.8817	   -14.0152	   -10.9100	   -20.4773	   -13.6795	   -18.9667	    -7.7209	   -16.3651	   -17.2043	   -14.1830	
    -7.2174	   -14.0991	   -11.3297	   -20.9808	   -13.2599	   -19.2184	    -8.5602	   -16.6168	   -17.3721	   -14.6866	
    -7.3853	   -13.8474	   -11.6653	   -20.8969	   -12.8403	   -18.9667	    -9.3155	   -16.4490	   -17.2882	   -14.6866	
    -7.3013	   -13.4277	   -11.8332	   -20.3094	   -12.6724	   -18.2953	   -10.1547	   -15.9454	   -17.0364	   -14.2670	
    -7.1335	   -12.9242	   -12.0010	   -19.3863	   -12.9242	   -17.3721	   -11.1618	   -15.1901	   -16.4490	   -13.4277	
    -6.9656	   -12.5046	   -12.4207	   -18.1274	   -13.5117	   -16.1972	   -12.2528	   -14.1830	   -15.6097	   -12.2528	
    -6.8817	   -12.4207	   -13.0081	   -16.6168	   -14.3509	   -14.9384	   -13.4277	   -13.0920	   -14.3509	   -10.7422	
    -6.9656	   -12.5885	   -13.7634	   -15.1062	   -15.3580	   -13.5956	   -14.6027	   -11.9171	   -12.8403	    -9.0637	
    -7.3013	   -13.0920	   -14.6027	   -13.5956	   -16.3651	   -12.3367	   -15.5258	   -10.8261	   -11.0779	    -7.5531	
    -7.8049	   -13.7634	   -15.4419	   -12.0850	   -17.2882	   -11.2457	   -16.1972	    -9.9030	    -9.3155	    -6.3782	
    -8.6441	   -14.6866	   -16.1972	   -10.8261	   -18.0435	   -10.3226	   -16.6168	    -9.2316	    -7.7209	    -5.7907	
    -9.6512	   -15.7776	   -16.8686	    -9.6512	   -18.5471	    -9.5673	   -16.7007	    -8.7280	    -6.3782	    -5.7068	
   -10.9100	   -17.0364	   -17.5400	    -8.8120	   -18.7988	    -9.2316	   -16.5329	    -8.5602	    -5.3711	    -6.0425	
   -12.2528	   -18.2114	   -18.1274	    -8.3923	   -18.9667	    -9.1476	   -16.0294	    -8.6441	    -4.7836	    -6.7139	
   -13.5117	   -19.4702	   -18.7149	    -8.3084	   -18.9667	    -9.3994	   -15.4419	    -8.9798	    -4.5319	    -7.5531	
   -14.7705	   -20.5612	   -19.2184	    -8.6441	   -18.8828	    -9.9869	   -14.6866	    -9.4833	    -4.6997	    -8.4763	
   -15.8615	   -21.4005	   -19.5541	    -9.2316	   -18.6310	   -10.7422	   -13.8474	   -10.1547	    -5.2032	    -9.3155	
   -16.7847	   -21.9040	   -19.7220	    -9.9869	   -18.2114	   -11.4975	   -13.0081	   -10.7422	    -5.8746	    -9.9869	
   -17.3721	   -22.1558	   -19.6381	   -10.7422	   -17.7917	   -12.2528	   -12.2528	   -11.2457	    -6.6299	   -10.4904	
   -17.6239	   -21.9879	   -19.3024	   -11.3297	   -17.3721	   -12.8403	   -11.6653	   -11.6653	    -7.3853	   -10.6583	
   -17.5400	   -21.4844	   -18.7149	   -11.7493	   -16.8686	   -13.2599	   -11.3297	   -11.8332	    -7.9727	   -10.6583	
   -16.7847	   -20.5612	   -17.8757	   -11.8332	   -16.3651	   -13.2599	   -11.0779	   -11.7493	    -8.4763	   -10.3226	
   -15.5258	   -19.0506	   -16.7847	   -11.4975	   -15.6937	   -12.8403	   -10.9940	   -11.4975	    -8.7280	    -9.8190	
   -13.5117	   -17.0364	   -15.3580	   -10.5743	   -14.7705	   -12.0850	   -10.9940	   -10.9940	    -8.7280	    -9.1476	
   -10.8261	   -14.6027	   -13.6795	    -9.1476	   -13.7634	   -11.0779	   -10.8261	   -10.4065	    -8.3923	    -8.2245	
    -7.6370	   -11.6653	   -11.8332	    -7.3013	   -12.4207	    -9.8190	   -10.3226	    -9.6512	    -7.8049	    -7.0496	
    -4.1962	    -8.6441	    -9.9030	    -5.2872	   -10.9940	    -8.3923	    -9.5673	    -8.9798	    -6.9656	    -5.7907	
    -0.5875	    -5.5389	    -7.8888	    -3.2730	    -9.3994	    -7.0496	    -8.4763	    -8.2245	    -5.9586	    -4.3640	
     2.7695	    -2.6855	    -6.0425	    -1.5945	    -7.8049	    -5.7907	    -7.1335	    -7.4692	    -4.8676	    -3.0212	
     5.7068	    -0.2518	    -4.2801	    -0.5035	    -6.2103	    -4.7836	    -5.6229	    -6.6299	    -3.7766	    -1.6785	
     8.0566	     1.5945	    -2.6016	    -0.1678	    -4.5319	    -4.1122	    -3.9444	    -5.8746	    -2.7695	    -0.6714	
     9.6512	     2.8534	    -1.1749	    -0.4196	    -2.9373	    -3.7766	    -2.2659	    -5.2872	    -1.9302	    -0.0839	
    10.5743	     3.3569	     0.1678	    -1.3428	    -1.1749	    -3.6926	    -0.6714	    -4.8676	    -1.3428	     0.0000	
    10.5743	     3.1891	     1.4267	    -2.7695	     0.5875	    -3.7766	     0.7553	    -4.7836	    -0.9232	    -0.5035	
     9.7351	     2.4338	     2.4338	    -4.4479	     2.3499	    -4.1122	     2.0142	    -4.8676	    -0.5875	    -1.5945	
     8.2245	     1.0910	     3.1891	    -6.2943	     3.9444	    -4.6158	     2.9373	    -5.0354	    -0.3357	    -3.2730	
     5.9586	    -0.5875	     3.4409	    -8.0566	     5.2872	    -5.1193	     3.5248	    -5.2872	    -0.1678	    -5.2032	
     3.4409	    -2.6016	     3.2730	    -9.5673	     6.2103	    -5.5389	     3.6087	    -5.5389	    -0.0839	    -7.2174	
     0.9232	    -4.6158	     2.5177	   -10.5743	     6.7139	    -5.7907	     3.2730	    -5.7907	    -0.0839	    -9.1476	
    -1.4267	    -6.5460	     1.3428	   -10.9100	     6.6299	    -5.7907	     2.6855	    -5.7907	    -0.0839	   -10.7422	
    -3.3569	    -8.1406	    -0.0839	   -10.4065	     6.1264	    -5.4550	     1.8463	    -5.7068	    -0.2518	   -11.7493	
    -4.6158	    -9.3155	    -1.5945	    -9.1476	     5.0354	    -4.7836	     0.9232	    -5.2872	    -0.4196	   -12.1689	
    -5.3711	   -10.0708	    -3.0212	    -7.3013	     3.6926	    -3.7766	     0.0839	    -4.6997	    -0.6714	   -11.9171	
    -5.6229	   -10.3226	    -4.1122	    -5.1193	     2.1820	    -2.6855	    -0.6714	    -3.7766	    -0.8392	   -10.9100	
    -5.2032	    -9.9869	    -4.7836	    -2.7695	     0.6714	    -1.3428	    -1.1749	    -2.5177	    -1.0071	    -9.2316	
    -4.3640	    -9.1476	    -4.8676	    -0.2518	    -0.5035	     0.0000	    -1.4267	    -0.9232	    -1.1749	    -6.7978	
    -2.8534	    -7.7209	    -4.3640	     2.0981	    -1.2589	     1.5106	    -1.2589	     1.0910	    -1.0910	    -3.7766	
    -0.9232	    -5.7907	    -3.1891	     4.4479	    -1.4267	     3.1891	    -0.8392	     3.3569	    -0.8392	    -0.3357	
     1.5945	    -3.3569	    -1.5106	     6.6299	    -1.0910	     4.8676	    -0.0839	     5.7907	    -0.2518	     3.1052	
     4.6158	    -0.5035	     0.5875	     8.4763	    -0.1678	     6.3782	     0.9232	     8.1406	     0.6714	     6.2103	
     7.8888	     2.5177	     2.9373	     9.9030	     1.1749	     7.8049	     2.1820	    10.3226	     1.7624	     8.4763	
    11.2457	     5.4550	     5.2032	    10.6583	     2.7695	     8.7280	     3.6087	    12.0010	     2.9373	     9.7351	
    14.1830	     8.1406	     7.1335	    10.7422	     4.3640	     9.0637	     5.0354	    13.0081	     3.9444	     9.9030	
    16.4490	    10.1547	     8.4763	     9.9869	     5.7907	     8.7280	     6.2103	    13.3438	     4.6158	     8.9798	
    17.7917	    11.3297	     8.9798	     8.3084	     6.6299	     7.6370	     6.9656	    12.6724	     4.6158	     6.8817	
    17.8757	    11.4975	     8.4763	     5.7907	     6.7978	     5.7068	     7.2174	    10.9940	     3.7766	     3.7766	
    16.6168	    10.4904	     7.1335	     2.3499	     6.1264	     3.0212	     6.8817	     8.2245	     2.0981	    -0.2518	
    14.0152	     8.3923	     4.8676	    -1.8463	     4.6158	    -0.4196	     6.0425	     4.5319	    -0.5035	    -5.0354	
    10.3226	     5.2032	     2.0142	    -6.6299	     2.4338	    -4.4479	     4.8676	     0.0000	    -3.7766	   -10.2386	
     6.0425	     1.4267	    -1.0910	   -11.6653	     0.0000	    -8.6441	     3.4409	    -4.9515	    -7.4692	   -15.3580	
     1.6785	    -2.5177	    -4.0283	   -16.4490	    -2.3499	   -12.7563	     2.1820	    -9.8190	   -11.0779	   -19.8059	
    -2.0981	    -6.0425	    -6.6299	   -20.4773	    -4.4479	   -16.1972	     1.1749	   -14.0991	   -14.2670	   -23.0789	
    -5.0354	    -8.9798	    -8.4763	   -23.4146	    -5.9586	   -18.7149	     0.5035	   -17.5400	   -16.7007	   -25.0931	
    -7.0496	   -10.9100	    -9.6512	   -25.0092	    -6.8817	   -20.2255	     0.3357	   -19.8898	   -18.2114	   -25.6805	
    -8.0566	   -12.0850	   -10.1547	   -25.3448	    -7.3013	   -20.7291	     0.4196	   -21.3165	   -18.7988	   -25.1770	
    -8.3084	   -12.5046	   -10.1547	   -24.5056	    -7.4692	   -20.3094	     0.6714	   -21.8201	   -18.7149	   -23.8342	
    -8.1406	   -12.4207	    -9.8190	   -22.8271	    -7.4692	   -19.3863	     0.9232	   -21.7361	   -18.1274	   -22.0718	
    -7.7209	   -12.1689	    -9.3994	   -20.6451	    -7.4692	   -18.0435	     1.1749	   -21.1487	   -17.1204	   -20.2255	
    -7.3013	   -11.7493	    -8.8959	   -18.2953	    -7.5531	   -16.7007	     1.2589	   -20.3094	   -16.0294	   -18.4631	
    -6.9656	   -11.3297	    -8.3923	   -16.0294	    -7.6370	   -15.3580	     1.1749	   -19.3863	   -14.7705	   -17.0364	
    -6.7978	   -11.0779	    -7.9727	   -13.9313	    -7.8888	   -14.1830	     1.0910	   -18.1274	   -13.5956	   -16.0294	
    -6.7978	   -10.9940	    -7.6370	   -12.1689	    -8.0566	   -13.0920	     0.8392	   -16.6168	   -12.5046	   -15.3580	
    -6.8817	   -10.9940	    -7.3013	   -10.6583	    -8.2245	   -12.1689	     0.5875	   -14.8544	   -11.4136	   -15.0223	
    -6.9656	   -10.9940	    -6.8817	    -9.3155	    -8.3084	   -11.1618	     0.2518	   -12.9242	   -10.4904	   -14.8544	
    -7.1335	   -11.0779	    -6.5460	    -8.0566	    -8.3923	   -10.1547	     0.0000	   -10.9940	    -9.7351	   -14.8544	
    -7.3013	   -11.1618	    -6.1264	    -7.0496	    -8.3923	    -9.2316	    -0.3357	    -9.3994	    -9.3155	   -14.9384	
    -7.6370	   -11.2457	    -5.7907	    -6.3782	    -8.4763	    -8.5602	    -0.5035	    -8.1406	    -9.1476	   -15.0223	
    -8.1406	   -11.5814	    -5.5389	    -6.1264	    -8.4763	    -8.1406	    -0.7553	    -7.3853	    -9.3994	   -14.9384	
    -8.7280	   -11.9171	    -5.3711	    -6.4621	    -8.3923	    -8.1406	    -0.8392	    -7.1335	    -9.8190	   -14.6866	
    -9.3994	   -12.3367	    -5.5389	    -7.4692	    -8.3084	    -8.5602	    -0.9232	    -7.3013	   -10.4904	   -14.1830	
    -9.9869	   -12.8403	    -5.7907	    -9.0637	    -8.0566	    -9.2316	    -0.8392	    -7.8049	   -11.0779	   -13.2599	
   -10.3226	   -13.1760	    -6.2943	   -10.9940	    -7.6370	    -9.9869	    -0.6714	    -8.4763	   -11.5814	   -12.0850	
   -10.4065	   -13.4277	    -6.9656	   -12.9242	    -7.2174	   -10.6583	    -0.3357	    -9.0637	   -11.6653	   -10.4904	
   -10.1547	   -13.3438	    -7.6370	   -14.5187	    -6.8817	   -11.0779	     0.0839	    -9.3155	   -11.1618	    -8.6441	
    -9.5673	   -13.0920	    -8.3084	   -15.4419	    -6.4621	   -10.9940	     0.7553	    -9.2316	    -9.9869	    -6.3782	
    -8.6441	   -12.5885	    -8.8120	   -15.5258	    -6.1264	   -10.5743	     1.5106	    -8.5602	    -8.1406	    -3.9444	
    -7.4692	   -11.9171	    -9.0637	   -14.9384	    -5.7068	    -9.8190	     2.3499	    -7.4692	    -5.7068	    -1.3428	
    -6.2103	   -10.9940	    -9.0637	   -13.7634	    -5.2032	    -8.8959	     3.2730	    -6.1264	    -2.8534	     1.0910	
    -4.9515	    -9.9869	    -8.8120	   -12.3367	    -4.6997	    -8.1406	     4.0283	    -4.8676	     0.1678	     3.2730	
    -3.5248	    -8.7280	    -8.2245	   -10.9100	    -4.1962	    -7.4692	     4.6997	    -3.8605	     3.1052	     4.8676	
    -2.0142	    -7.2174	    -7.3853	    -9.5673	    -3.5248	    -6.9656	     5.2032	    -3.1891	     5.7068	     5.8746	
    -0.5035	    -5.5389	    -6.2103	    -8.5602	    -2.8534	    -6.5460	     5.5389	    -2.7695	     7.7209	     6.2103	
     1.2589	    -3.5248	    -4.8676	    -7.8049	    -2.2659	    -6.2103	     5.6229	    -2.5177	     9.3155	     6.0425	
     3.1052	    -1.4267	    -3.5248	    -7.2174	    -1.6785	    -5.9586	     5.5389	    -2.3499	    10.3226	     5.4550	
     5.0354	     0.6714	    -2.2659	    -6.7978	    -1.2589	    -5.5389	     5.1193	    -2.2659	    10.8261	     4.7836	
     6.8817	     2.6855	    -1.2589	    -6.6299	    -1.0910	    -5.2032	     4.5319	    -2.0981	    10.7422	     4.1122	
     8.4763	     4.3640	    -0.4196	    -6.6299	    -1.0071	    -4.9515	     3.9444	    -1.9302	    10.0708	     3.4409	
     9.5673	     5.6229	     0.2518	    -6.7139	    -1.0071	    -4.7836	     3.1891	    -1.7624	     8.6441	     2.6855	
    10.0708	     6.2103	     0.8392	    -7.0496	    -1.1749	    -4.6997	     2.6016	    -1.6785	     6.3782	     1.6785	
     9.7351	     6.1264	     1.1749	    -7.4692	    -1.3428	    -4.8676	     2.0981	    -1.5945	     3.5248	     0.2518	
     8.6441	     5.2032	     1.3428	    -7.9727	    -1.5945	    -5.1193	     1.6785	    -1.4267	     0.2518	    -1.5945	
     6.7139	     3.5248	     1.3428	    -8.4763	    -1.9302	    -5.3711	     1.2589	    -1.3428	    -2.7695	    -3.6926	
     4.2801	     1.3428	     1.1749	    -8.9798	    -2.1820	    -5.6229	     1.0071	    -1.2589	    -5.2032	    -5.9586	
     1.5945	    -1.1749	     0.8392	    -9.3155	    -2.5177	    -5.7068	     0.7553	    -1.1749	    -6.7139	    -8.0566	
    -0.9232	    -3.6087	     0.3357	    -9.3994	    -2.7695	    -5.7068	     0.4196	    -1.0910	    -7.3853	    -9.8190	
    -3.1052	    -5.8746	    -0.2518	    -9.2316	    -3.1052	    -5.4550	     0.1678	    -1.0910	    -7.1335	   -11.0779	
    -4.6997	    -7.7209	    -1.0071	    -8.8959	    -3.4409	    -5.1193	    -0.0839	    -1.1749	    -6.4621	   -11.8332	
    -5.6229	    -9.1476	    -1.9302	    -8.5602	    -3.8605	    -4.7836	    -0.2518	    -1.1749	    -5.5389	   -11.9171	
    -5.9586	    -9.9869	    -2.8534	    -8.2245	    -4.2801	    -4.4479	    -0.2518	    -1.0910	    -4.4479	   -11.4975	
    -5.7068	   -10.3226	    -3.6926	    -7.9727	    -4.6997	    -4.1122	     0.0000	    -0.9232	    -3.5248	   -10.4904	
    -4.8676	    -9.9869	    -4.3640	    -7.7209	    -5.0354	    -3.8605	     0.7553	    -0.5035	    -2.5177	    -8.8959	
    -3.5248	    -9.1476	    -4.6158	    -7.4692	    -5.0354	    -3.6087	     1.9302	     0.0839	    -1.4267	    -6.7978	
    -1.8463	    -7.7209	    -4.3640	    -7.0496	    -4.7836	    -3.3569	     3.5248	     0.7553	    -0.3357	    -4.4479	
     0.0839	    -5.8746	    -3.6926	    -6.3782	    -4.0283	    -3.0212	     5.4550	     1.5945	     0.9232	    -2.0981	
     2.2659	    -3.6926	    -2.3499	    -5.4550	    -2.9373	    -2.5177	     7.5531	     2.5177	     2.3499	     0.2518	
     4.6158	    -1.0910	    -0.5035	    -4.1122	    -1.5106	    -1.9302	     9.8190	     3.5248	     3.9444	     2.3499	
     7.2174	     1.7624	     1.8463	    -2.4338	     0.4196	    -1.1749	    12.0010	     4.6997	     5.6229	     4.1962	
     9.8190	     4.7836	     4.6158	    -0.4196	     2.6016	    -0.1678	    14.0152	     6.0425	     7.4692	     5.7068	
    12.5885	     7.8888	     7.4692	     1.8463	     5.0354	     0.9232	    15.8615	     7.3853	     9.3155	     6.7139	
    15.1901	    10.9100	    10.2386	     4.3640	     7.3853	     2.2659	    17.2882	     8.8120	    11.0779	     7.3853	
    17.7917	    13.8474	    12.8403	     6.8817	     9.7351	     3.6087	    18.4631	    10.2386	    12.5885	     7.5531	
    20.3094	    16.6168	    15.1062	     9.3994	    11.8332	     5.0354	    19.3863	    11.5814	    13.7634	     7.6370	
    22.8271	    19.3024	    17.1204	    11.6653	    13.7634	     6.5460	    19.9738	    12.8403	    14.3509	     7.6370	
    25.2609	    21.9040	    18.7988	    13.7634	    15.4419	     8.0566	    20.3934	    13.8474	    14.4348	     7.8049	
    27.6947	    24.3378	    20.2255	    15.6097	    16.9525	     9.4833	    20.6451	    14.5187	    13.9313	     8.0566	
    30.1285	    26.5198	    21.4844	    17.2882	    18.2953	    10.9940	    20.8130	    14.9384	    13.0920	     8.3084	
    32.4783	    28.5339	    22.5754	    18.9667	    19.3863	    12.5046	    20.9808	    15.0223	    12.0010	     8.3923	
    34.8282	    30.3802	    23.6664	    20.5612	    20.4773	    13.9313	    21.0648	    14.6027	    10.8261	     8.1406	
    37.0941	    31.9748	    24.7574	    22.0718	    21.4005	    15.1901	    21.0648	    13.9313	     9.7351	     7.5531	
    39.4440	    33.5693	    25.8484	    23.4146	    22.3236	    16.2811	    21.1487	    12.9242	     8.7280	     6.7139	
    41.6260	    34.9960	    27.0233	    24.4217	    23.1628	    17.0364	    21.1487	    11.8332	     7.8888	     5.7068	
    43.7241	    36.3388	    28.0304	    24.9252	    23.8342	    17.2882	    21.1487	    10.7422	     7.1335	     4.7836	
    45.3186	    37.4298	    28.9536	    24.8413	    24.3378	    17.2043	    21.1487	     9.9030	     6.2943	     3.9444	
    46.4935	    38.2690	    29.5410	    24.0860	    24.6735	    16.6168	    20.9808	     9.2316	     5.4550	     3.1891	
    47.0810	    38.6887	    29.7928	    22.6593	    24.6735	    15.6097	    20.6451	     8.7280	     4.3640	     2.6016	
    47.0810	    38.6047	    29.7089	    20.5612	    24.3378	    14.2670	    20.1416	     8.1406	     3.0212	     1.9302	
    46.4935	    38.0173	    29.2892	    18.2114	    23.6664	    12.6724	    19.4702	     7.4692	     1.5106	     1.2589	
    45.3186	    36.9263	    28.5339	    15.6937	    22.8271	    10.9940	    18.7149	     6.7978	     0.0000	     0.3357	
    43.8080	    35.4156	    27.6947	    13.4277	    21.9040	     9.3155	    18.0435	     6.2103	    -1.2589	    -0.8392	
    42.0456	    33.5693	    26.8555	    11.6653	    21.0648	     7.8888	    17.6239	     5.7068	    -2.0142	    -2.1820	
    40.1154	    31.8069	    26.1002	    10.4904	    20.3094	     6.7139	    17.5400	     5.4550	    -2.1820	    -3.6087	
    38.4369	    30.1285	    25.6805	     9.9869	    19.8898	     5.7907	    17.8757	     5.2872	    -1.8463	    -4.8676	
    37.0102	    28.7018	    25.6805	     9.9030	    19.6381	     5.2872	    18.5471	     5.2872	    -1.0910	    -5.7907	
    36.0870	    27.8625	    26.1002	    10.2386	    19.6381	     5.1193	    19.5541	     5.2872	     0.0000	    -6.2943	
    35.6674	    27.5269	    26.9394	    10.8261	    19.8898	     5.2032	    20.6451	     5.2872	     1.3428	    -6.2103	
    35.8353	    27.7786	    28.1982	    11.5814	    20.1416	     5.4550	    21.7361	     5.2872	     2.9373	    -5.5389	
    36.5906	    28.5339	    29.5410	    12.5046	    20.4773	     6.0425	    22.7432	     5.3711	     4.5319	    -4.1122	
    37.9333	    29.7928	    30.9677	    13.6795	    20.8130	     6.7978	    23.6664	     5.4550	     6.3782	    -2.1820	
    39.6957	    31.5552	    32.3944	    15.1062	    21.2326	     7.8888	    24.3378	     5.7907	     8.3084	     0.2518	
    41.9617	    33.7372	    33.8211	    16.8686	    21.8201	     9.3155	    24.8413	     6.2943	    10.3226	     3.1052	
    44.3954	    36.0870	    35.1639	    18.9667	    22.4915	    10.9940	    25.3448	     7.1335	    12.4207	     6.1264	
    46.6614	    38.5208	    36.3388	    21.3165	    23.3307	    12.9242	    25.6805	     8.3084	    14.4348	     9.2316	
    48.5916	    40.6189	    37.1780	    23.7503	    24.2538	    14.9384	    26.0162	     9.9030	    16.2811	    12.2528	
    49.9344	    42.2134	    37.5137	    26.1841	    25.0931	    16.9525	    26.1841	    11.7493	    17.8757	    15.0223	
    50.6058	    43.2205	    37.2620	    28.4500	    25.7645	    18.7988	    26.2680	    13.7634	    19.2184	    17.3721	
    50.5219	    43.3884	    36.3388	    30.2963	    26.2680	    20.3934	    26.1841	    15.6097	    20.3934	    19.1345	
    49.7665	    42.8848	    34.9121	    31.4713	    26.4359	    21.4844	    25.9323	    17.2043	    21.3165	    20.2255	
    48.5077	    41.6260	    33.0658	    31.9748	    26.3519	    22.0718	    25.5966	    18.2953	    21.9879	    20.5612	
    46.8292	    39.9475	    31.0516	    31.7230	    26.0162	    22.0718	    25.2609	    18.8828	    22.4075	    20.2255	
    44.9829	    37.8494	    29.0375	    30.7999	    25.4288	    21.5683	    24.8413	    19.2184	    22.4075	    19.1345	
    43.2205	    35.8353	    27.2751	    29.3732	    24.5895	    20.8130	    24.3378	    19.2184	    21.9879	    17.4561	
    41.7099	    33.9890	    25.8484	    27.8625	    23.5825	    19.8898	    23.7503	    19.2184	    21.1487	    15.4419	
    40.6189	    32.4783	    24.7574	    26.4359	    22.4075	    19.0506	    23.1628	    19.1345	    20.0577	    13.3438	
    39.9475	    31.4713	    24.0860	    25.2609	    21.1487	    18.2953	    22.3236	    19.1345	    18.7988	    11.3297	
    39.3600	    30.7159	    23.7503	    24.4217	    19.7220	    17.7078	    21.2326	    19.0506	    17.4561	     9.4833	
    39.0244	    30.2124	    23.4985	    23.7503	    18.2953	    17.2043	    20.1416	    18.8828	    16.1972	     7.9727	
    38.6887	    29.7928	    23.4985	    22.9950	    16.9525	    16.6168	    18.8828	    18.5471	    15.1062	     6.6299	
    38.3530	    29.5410	    23.4985	    22.1558	    15.8615	    16.0294	    17.7917	    17.8757	    14.0991	     5.4550	
    38.1012	    29.4571	    23.6664	    20.8130	    15.1062	    15.1901	    16.7847	    16.7847	    13.2599	     4.3640	
    37.9333	    29.4571	    23.8342	    19.0506	    14.5187	    14.0991	    15.9454	    15.4419	    12.4207	     3.3569	
    37.5137	    29.2892	    23.7503	    16.9525	    14.0991	    12.6724	    15.1062	    13.7634	    11.6653	     2.3499	
    36.8423	    28.7018	    23.0789	    14.3509	    13.5956	    10.9100	    14.1830	    11.8332	    10.9100	     1.3428	
    35.5835	    27.6108	    21.8201	    11.5814	    12.8403	     8.8959	    13.0081	     9.7351	    10.0708	     0.2518	
    33.9050	    25.9323	    19.8059	     8.8120	    11.5814	     6.7978	    11.5814	     7.5531	     9.1476	    -1.0071	
    31.6391	    23.8342	    17.2882	     6.0425	    10.0708	     4.6997	     9.9869	     5.4550	     8.0566	    -2.3499	
    29.0375	    21.3165	    14.5187	     3.5248	     8.2245	     2.7695	     8.3084	     3.5248	     6.8817	    -3.6926	
    26.1002	    18.7149	    11.8332	     1.4267	     6.3782	     1.0071	     6.7139	     1.7624	     5.5389	    -4.9515	
    23.0789	    16.0294	     9.5673	    -0.0839	     4.5319	    -0.2518	     5.2032	     0.5035	     4.1962	    -5.9586	
    20.0577	    13.5117	     7.7209	    -0.8392	     2.9373	    -1.0071	     4.0283	    -0.3357	     2.8534	    -6.4621	
    17.3721	    11.2457	     6.3782	    -0.6714	     1.6785	    -1.1749	     3.1052	    -0.6714	     1.5945	    -6.4621	
    15.1062	     9.3155	     5.5389	     0.2518	     0.7553	    -0.6714	     2.5177	    -0.4196	     0.5035	    -5.7907	
[Epoch Header]
[Trial Type]	21
[Accept]	1
[Correct]	0
[RT]	 0.000
[Resp]	0
[Epoch Data]
   -23.5825	   -18.5471	   -11.9171	   -10.9940	   -13.7634	   -13.6795	    -6.9656	   -12.9242	    -8.5602	    -4.7836	
   -23.2468	   -17.8757	   -10.9100	    -8.8959	   -13.0920	   -12.6724	    -7.4692	   -12.6724	    -8.3923	    -4.8676	
   -22.4075	   -16.7847	    -9.7351	    -6.8817	   -12.5885	   -11.5814	    -7.8888	   -12.1689	    -8.4763	    -5.2032	
   -21.2326	   -15.4419	    -8.6441	    -5.2032	   -12.2528	   -10.6583	    -8.3084	   -11.4136	    -8.8120	    -5.7907	
   -19.7220	   -13.6795	    -7.6370	    -4.0283	   -12.1689	    -9.9030	    -8.7280	   -10.4904	    -9.4833	    -6.5460	
   -17.9596	   -11.8332	    -6.8817	    -3.4409	   -12.3367	    -9.3155	    -9.1476	    -9.4833	   -10.2386	    -7.3013	
   -16.1133	    -9.9030	    -6.2943	    -3.2730	   -12.8403	    -8.8959	    -9.5673	    -8.3923	   -10.9100	    -7.9727	
   -14.3509	    -8.1406	    -6.0425	    -3.4409	   -13.6795	    -8.5602	   -10.0708	    -7.3013	   -11.4975	    -8.6441	
   -12.7563	    -6.6299	    -6.2103	    -3.8605	   -14.7705	    -8.3923	   -10.7422	    -6.2943	   -11.7493	    -9.3155	
   -11.4975	    -5.6229	    -6.7978	    -4.2801	   -16.1972	    -8.2245	   -11.5814	    -5.4550	   -11.7493	    -9.9869	
   -10.7422	    -5.2032	    -7.7209	    -4.8676	   -17.7078	    -8.2245	   -12.5046	    -4.7836	   -11.4136	   -10.4904	
   -10.4904	    -5.2872	    -8.9798	    -5.3711	   -19.0506	    -8.1406	   -13.5117	    -4.2801	   -10.7422	   -10.9940	
   -10.8261	    -5.8746	   -10.4065	    -5.7907	   -20.3094	    -8.1406	   -14.3509	    -4.0283	    -9.7351	   -11.2457	
   -11.6653	    -6.9656	   -11.8332	    -6.1264	   -21.3165	    -8.0566	   -15.1901	    -4.0283	    -8.5602	   -11.3297	
   -12.8403	    -8.3923	   -13.2599	    -6.2943	   -22.1558	    -8.0566	   -15.7776	    -4.3640	    -7.2174	   -11.1618	
   -14.3509	   -10.0708	   -14.6866	    -6.4621	   -22.9950	    -8.0566	   -16.3651	    -5.1193	    -6.1264	   -10.8261	
   -16.0294	   -11.9171	   -16.1133	    -6.6299	   -23.7503	    -8.1406	   -16.7007	    -6.2943	    -5.2032	   -10.3226	
   -17.6239	   -13.7634	   -17.5400	    -6.9656	   -24.5895	    -8.5602	   -16.9525	    -7.8888	    -4.7836	    -9.8190	
   -19.0506	   -15.4419	   -18.7988	    -7.5531	   -25.2609	    -9.1476	   -17.0364	    -9.8190	    -4.8676	    -9.4833	
   -20.2255	   -16.8686	   -19.8059	    -8.3084	   -25.9323	   -10.0708	   -16.9525	   -11.9171	    -5.2872	    -9.3155	
   -21.0648	   -17.9596	   -20.4773	    -9.1476	   -26.2680	   -11.0779	   -16.7847	   -14.0991	    -6.0425	    -9.3994	
   -21.6522	   -18.5471	   -20.6451	   -10.1547	   -26.4359	   -12.2528	   -16.6168	   -16.1972	    -7.0496	    -9.9030	
   -21.8201	   -18.7149	   -20.3934	   -11.1618	   -26.2680	   -13.5117	   -16.5329	   -18.2114	    -8.3084	   -10.9940	
   -21.6522	   -18.5471	   -19.6381	   -12.1689	   -25.7645	   -14.8544	   -16.5329	   -20.0577	    -9.8190	   -12.5885	
   -21.2326	   -17.9596	   -18.5471	   -13.1760	   -25.0092	   -16.1133	   -16.8686	   -21.7361	   -11.6653	   -14.6866	
   -20.4773	   -17.0364	   -17.1204	   -14.0152	   -24.0860	   -17.2043	   -17.4561	   -23.2468	   -13.9313	   -17.1204	
   -19.4702	   -15.8615	   -15.6097	   -14.6866	   -23.0789	   -18.2114	   -18.1274	   -24.4217	   -16.4490	   -19.5541	
   -18.2953	   -14.5187	   -14.0991	   -15.0223	   -21.9879	   -18.8828	   -18.7988	   -25.0931	   -19.0506	   -21.6522	
   -17.1204	   -13.0920	   -12.8403	   -15.0223	   -20.8969	   -19.1345	   -19.3024	   -25.0931	   -21.6522	   -23.2468	
   -16.0294	   -11.8332	   -11.8332	   -14.7705	   -19.9738	   -19.1345	   -19.7220	   -24.5056	   -23.8342	   -24.1699	
   -15.1901	   -10.7422	   -11.3297	   -14.3509	   -19.2184	   -18.8828	   -19.8898	   -23.2468	   -25.3448	   -24.4217	
   -14.6866	   -10.1547	   -11.2457	   -13.7634	   -18.7988	   -18.3792	   -19.8059	   -21.6522	   -26.1002	   -24.0021	
   -14.5187	    -9.9030	   -11.5814	   -13.2599	   -18.4631	   -17.7917	   -19.5541	   -19.9738	   -25.9323	   -23.1628	
   -14.5187	   -10.0708	   -12.0850	   -12.7563	   -18.3792	   -17.2043	   -18.9667	   -18.5471	   -24.8413	   -21.9879	
   -14.7705	   -10.4904	   -12.6724	   -12.3367	   -18.2114	   -16.7007	   -18.2114	   -17.5400	   -23.0789	   -20.7291	
   -15.0223	   -11.1618	   -13.2599	   -12.0850	   -17.8757	   -16.1972	   -17.2043	   -17.0364	   -20.8130	   -19.3024	
   -15.1901	   -11.8332	   -13.6795	   -11.8332	   -17.3721	   -15.8615	   -16.0294	   -16.8686	   -18.5471	   -18.0435	
   -15.2740	   -12.3367	   -13.8474	   -11.5814	   -16.6168	   -15.5258	   -14.6866	   -16.9525	   -16.4490	   -16.8686	
   -15.1901	   -12.6724	   -13.7634	   -11.2457	   -15.6937	   -15.1062	   -13.1760	   -17.2043	   -14.8544	   -15.8615	
   -14.9384	   -12.7563	   -13.4277	   -10.6583	   -14.6027	   -14.6027	   -11.6653	   -17.4561	   -14.0152	   -14.9384	
   -14.6866	   -12.5046	   -12.8403	    -9.9869	   -13.5117	   -14.0991	   -10.2386	   -17.5400	   -13.8474	   -14.0991	
   -14.4348	   -12.1689	   -12.1689	    -9.3994	   -12.3367	   -13.6795	    -8.8120	   -17.2882	   -14.1830	   -13.4277	
   -14.2670	   -11.9171	   -11.4975	    -8.8120	   -11.2457	   -13.2599	    -7.5531	   -16.8686	   -14.7705	   -12.8403	
   -14.1830	   -11.6653	   -10.8261	    -8.4763	   -10.3226	   -13.0081	    -6.4621	   -16.1972	   -15.3580	   -12.4207	
   -14.3509	   -11.5814	   -10.2386	    -8.2245	    -9.4833	   -12.8403	    -5.4550	   -15.5258	   -15.6937	   -12.1689	
   -14.6027	   -11.6653	    -9.7351	    -8.1406	    -8.8120	   -12.8403	    -4.4479	   -14.9384	   -15.6937	   -12.0850	
   -14.7705	   -11.7493	    -9.3155	    -8.3084	    -8.3923	   -13.0081	    -3.5248	   -14.5187	   -15.3580	   -12.1689	
   -14.7705	   -11.6653	    -8.8120	    -8.6441	    -8.3084	   -13.3438	    -2.6016	   -14.2670	   -14.7705	   -12.3367	
   -14.6866	   -11.4975	    -8.1406	    -9.2316	    -8.4763	   -13.7634	    -1.7624	   -14.0991	   -13.9313	   -12.4207	
   -14.5187	   -11.2457	    -7.4692	   -10.2386	    -9.0637	   -14.3509	    -1.2589	   -14.0152	   -12.7563	   -12.2528	
   -14.4348	   -10.9100	    -6.7978	   -11.4975	    -9.8190	   -15.0223	    -1.0071	   -14.0152	   -11.4136	   -11.7493	
   -14.5187	   -10.7422	    -6.2103	   -12.8403	   -10.7422	   -15.7776	    -1.0071	   -13.9313	    -9.9869	   -10.9940	
   -14.8544	   -10.7422	    -5.7907	   -14.2670	   -11.8332	   -16.4490	    -1.2589	   -13.9313	    -8.5602	    -9.9030	
   -15.5258	   -10.9940	    -5.3711	   -15.7776	   -12.6724	   -17.1204	    -1.5106	   -13.9313	    -7.3013	    -8.7280	
   -16.3651	   -11.4975	    -5.1193	   -17.3721	   -13.3438	   -17.7917	    -1.5945	   -14.0152	    -6.2103	    -7.3853	
   -17.2882	   -12.0010	    -4.9515	   -18.8828	   -13.7634	   -18.4631	    -1.4267	   -14.0991	    -5.4550	    -5.8746	
   -18.2114	   -12.6724	    -4.8676	   -20.3934	   -13.9313	   -19.1345	    -0.9232	   -14.2670	    -4.9515	    -4.1962	
   -19.0506	   -13.4277	    -4.9515	   -21.6522	   -14.0152	   -19.6381	    -0.3357	   -14.3509	    -4.7836	    -2.5177	
   -19.6381	   -14.0991	    -5.3711	   -22.5754	   -14.2670	   -20.0577	     0.3357	   -14.5187	    -4.8676	    -0.8392	
   -20.1416	   -14.6866	    -6.0425	   -22.9111	   -14.6027	   -20.2255	     0.8392	   -14.5187	    -5.1193	     0.5875	
   -20.4773	   -15.2740	    -7.1335	   -22.7432	   -15.1901	   -20.1416	     1.0910	   -14.4348	    -5.5389	     1.6785	
   -20.4773	   -15.6937	    -8.5602	   -21.9040	   -15.8615	   -19.8059	     1.0910	   -14.3509	    -6.0425	     2.4338	
   -20.3094	   -15.8615	   -10.2386	   -20.6451	   -16.5329	   -19.3024	     0.5875	   -14.0991	    -6.5460	     2.7695	
   -19.8059	   -15.8615	   -11.9171	   -19.1345	   -17.2043	   -18.7149	    -0.1678	   -13.9313	    -6.9656	     2.7695	
   -19.0506	   -15.6097	   -13.4277	   -17.4561	   -17.8757	   -18.1274	    -1.2589	   -13.7634	    -7.3013	     2.4338	
   -17.9596	   -15.1901	   -14.6866	   -15.7776	   -18.3792	   -17.5400	    -2.3499	   -13.6795	    -7.5531	     1.8463	
   -16.7007	   -14.4348	   -15.5258	   -14.0991	   -18.7149	   -16.8686	    -3.5248	   -13.5956	    -7.7209	     1.0071	
   -15.3580	   -13.5117	   -15.9454	   -12.5046	   -19.0506	   -16.2811	    -4.6158	   -13.5956	    -7.8049	     0.0000	
   -13.9313	   -12.4207	   -16.1972	   -10.9940	   -19.3863	   -15.6097	    -5.5389	   -13.5956	    -7.8888	    -1.1749	
   -12.6724	   -11.3297	   -16.1972	    -9.4833	   -19.8059	   -14.7705	    -6.4621	   -13.5956	    -7.8049	    -2.1820	
   -11.6653	   -10.4065	   -16.2811	    -7.9727	   -20.3934	   -13.9313	    -7.3013	   -13.5117	    -7.4692	    -3.0212	
   -10.9100	    -9.6512	   -16.4490	    -6.3782	   -21.2326	   -12.9242	    -7.9727	   -13.3438	    -6.9656	    -3.6087	
   -10.6583	    -9.2316	   -16.6168	    -4.7836	   -22.3236	   -12.0010	    -8.5602	   -12.9242	    -5.9586	    -3.7766	
   -10.7422	    -9.1476	   -16.8686	    -3.4409	   -23.4146	   -11.0779	    -9.0637	   -12.4207	    -4.6158	    -3.7766	
   -11.3297	    -9.4833	   -17.1204	    -2.3499	   -24.5895	   -10.3226	    -9.4833	   -11.6653	    -2.7695	    -3.5248	
   -12.5885	   -10.2386	   -17.2882	    -1.7624	   -25.5966	    -9.8190	    -9.7351	   -10.9100	    -0.5875	    -3.1891	
   -14.2670	   -11.4136	   -17.3721	    -1.5945	   -26.4359	    -9.4833	    -9.9869	   -10.1547	     1.5945	    -2.8534	
   -16.3651	   -13.0081	   -17.3721	    -1.8463	   -26.9394	    -9.3155	   -10.1547	    -9.4833	     3.4409	    -2.5177	
   -18.7149	   -14.7705	   -17.3721	    -2.6016	   -27.1912	    -9.3994	   -10.2386	    -8.8959	     4.5319	    -2.1820	
   -20.8969	   -16.5329	   -17.2882	    -3.6926	   -26.9394	    -9.5673	   -10.1547	    -8.4763	     4.6997	    -2.0142	
   -22.6593	   -18.0435	   -17.1204	    -4.9515	   -26.4359	    -9.7351	    -9.9030	    -8.0566	     3.7766	    -1.9302	
   -24.0021	   -19.3024	   -16.8686	    -6.2103	   -25.6805	    -9.9030	    -9.5673	    -7.7209	     2.1820	    -2.1820	
   -24.6735	   -20.0577	   -16.6168	    -7.2174	   -24.7574	    -9.9030	    -9.0637	    -7.3853	     0.0000	    -2.6855	
   -24.5895	   -20.2255	   -16.1972	    -7.9727	   -23.9182	    -9.7351	    -8.4763	    -7.1335	    -2.2659	    -3.4409	
   -23.9182	   -19.9738	   -15.7776	    -8.2245	   -22.9950	    -9.3155	    -7.8888	    -6.8817	    -4.3640	    -4.3640	
   -22.5754	   -19.2184	   -15.3580	    -7.9727	   -22.2397	    -8.7280	    -7.3013	    -6.7139	    -6.2943	    -5.4550	
   -20.8130	   -18.1274	   -14.9384	    -7.3853	   -21.5683	    -8.0566	    -6.7978	    -6.6299	    -7.9727	    -6.6299	
   -18.7149	   -16.8686	   -14.5187	    -6.5460	   -21.0648	    -7.4692	    -6.3782	    -6.7978	    -9.4833	    -7.7209	
   -16.4490	   -15.4419	   -14.0991	    -5.4550	   -20.7291	    -6.8817	    -6.0425	    -7.0496	   -10.8261	    -8.5602	
   -14.2670	   -14.0991	   -13.7634	    -4.4479	   -20.5612	    -6.5460	    -5.7907	    -7.4692	   -11.7493	    -9.2316	
   -12.1689	   -12.7563	   -13.4277	    -3.4409	   -20.4773	    -6.3782	    -5.6229	    -8.1406	   -12.2528	    -9.7351	
   -10.3226	   -11.4975	   -13.0920	    -2.5177	   -20.5612	    -6.3782	    -5.4550	    -9.0637	   -12.4207	    -9.9869	
    -8.7280	   -10.4065	   -12.6724	    -1.6785	   -20.7291	    -6.4621	    -5.2872	   -10.0708	   -12.3367	   -10.1547	
    -7.3853	    -9.4833	   -12.2528	    -1.0910	   -20.9808	    -6.5460	    -5.1193	   -11.3297	   -12.1689	   -10.2386	
    -6.4621	    -8.7280	   -11.8332	    -0.5035	   -21.3165	    -6.7139	    -5.0354	   -12.8403	   -12.0850	   -10.3226	
    -5.8746	    -8.2245	   -11.2457	    -0.0839	   -21.5683	    -6.7978	    -4.9515	   -14.5187	   -12.0850	   -10.4065	
    -5.5389	    -7.8049	   -10.6583	     0.2518	   -21.8201	    -6.9656	    -4.7836	   -16.3651	   -12.2528	   -10.4904	
    -5.3711	    -7.3853	    -9.8190	     0.7553	   -21.9040	    -7.0496	    -4.6997	   -18.2953	   -12.5046	   -10.4904	
    -5.2872	    -7.0496	    -8.8120	     1.3428	   -21.6522	    -7.0496	    -4.6158	   -20.1416	   -12.7563	   -10.5743	
    -5.1193	    -6.6299	    -7.8049	     2.2659	   -21.2326	    -6.8817	    -4.4479	   -21.5683	   -13.0920	   -10.5743	
    -4.8676	    -6.0425	    -6.6299	     3.4409	   -20.4773	    -6.3782	    -4.2801	   -22.4915	   -13.2599	   -10.5743	
    -4.3640	    -5.4550	    -5.6229	     4.7836	   -19.5541	    -5.7907	    -4.1962	   -22.6593	   -13.2599	   -10.5743	
    -3.6926	    -4.6997	    -4.6997	     5.9586	   -18.3792	    -5.2032	    -4.0283	   -22.2397	   -13.2599	   -10.4904	
    -2.9373	    -4.0283	    -4.1122	     6.6299	   -17.1204	    -4.7836	    -3.7766	   -21.4844	   -13.2599	   -10.4904	
    -2.3499	    -3.4409	    -3.7766	     6.3782	   -15.8615	    -4.7836	    -3.4409	   -20.4773	   -13.4277	   -10.7422	
    -1.9302	    -2.9373	    -3.6926	     5.2032	   -14.7705	    -5.2032	    -3.1052	   -19.4702	   -13.7634	   -11.3297	
    -1.6785	    -2.5177	    -3.7766	     2.9373	   -14.0152	    -6.0425	    -2.6855	   -18.3792	   -14.1830	   -12.3367	
    -1.6785	    -2.3499	    -3.9444	     0.0839	   -13.5956	    -7.1335	    -2.2659	   -17.2043	   -14.6866	   -13.5956	
    -1.9302	    -2.3499	    -4.2801	    -3.0212	   -13.7634	    -8.3084	    -2.0142	   -15.8615	   -15.1062	   -15.0223	
    -2.2659	    -2.6016	    -4.7836	    -5.9586	   -14.4348	    -9.3994	    -1.8463	   -14.6027	   -15.4419	   -16.2811	
    -2.9373	    -3.2730	    -5.5389	    -8.3923	   -15.4419	   -10.3226	    -1.9302	   -13.5117	   -15.7776	   -17.2882	
    -3.6926	    -4.1122	    -6.2943	   -10.1547	   -16.7007	   -11.0779	    -2.1820	   -12.6724	   -16.0294	   -17.7917	
    -4.6997	    -5.1193	    -7.1335	   -11.4136	   -17.8757	   -11.4975	    -2.5177	   -12.0850	   -16.1972	   -17.7078	
    -5.7068	    -6.1264	    -7.7209	   -12.0850	   -18.9667	   -11.8332	    -2.9373	   -11.8332	   -16.3651	   -17.1204	
    -6.6299	    -7.0496	    -8.0566	   -12.4207	   -19.7220	   -12.0850	    -3.4409	   -11.7493	   -16.5329	   -16.1133	
    -7.3853	    -7.6370	    -7.9727	   -12.5046	   -20.0577	   -12.3367	    -3.9444	   -11.8332	   -16.6168	   -14.9384	
    -7.9727	    -8.0566	    -7.5531	   -12.4207	   -20.0577	   -12.6724	    -4.4479	   -12.2528	   -16.6168	   -13.8474	
    -8.3084	    -8.1406	    -6.8817	   -12.2528	   -19.6381	   -12.9242	    -4.8676	   -12.6724	   -16.4490	   -13.0081	
    -8.3084	    -7.8888	    -5.9586	   -11.8332	   -18.8828	   -13.1760	    -5.1193	   -13.1760	   -16.0294	   -12.4207	
    -7.9727	    -7.2174	    -4.8676	   -11.1618	   -17.7917	   -13.3438	    -5.1193	   -13.6795	   -15.3580	   -12.1689	
    -7.3013	    -6.2943	    -3.6926	   -10.2386	   -16.5329	   -13.3438	    -4.8676	   -14.0152	   -14.5187	   -12.3367	
    -6.2943	    -4.8676	    -2.3499	    -9.0637	   -15.1901	   -13.1760	    -4.2801	   -14.3509	   -13.5117	   -12.7563	
    -4.9515	    -3.1891	    -0.9232	    -7.7209	   -13.7634	   -12.9242	    -3.4409	   -14.5187	   -12.5885	   -13.4277	
    -3.4409	    -1.1749	     0.5035	    -6.4621	   -12.3367	   -12.5885	    -2.5177	   -14.7705	   -11.6653	   -14.2670	
    -1.6785	     0.9232	     1.9302	    -5.5389	   -11.0779	   -12.5046	    -1.4267	   -15.0223	   -10.9940	   -15.1901	
     0.0839	     2.8534	     3.1052	    -5.0354	    -9.9030	   -12.5885	    -0.4196	   -15.3580	   -10.3226	   -15.9454	
     1.6785	     4.6158	     3.9444	    -5.2872	    -8.8959	   -12.9242	     0.4196	   -15.8615	    -9.9030	   -16.5329	
     2.9373	     5.8746	     4.5319	    -6.0425	    -8.1406	   -13.5117	     1.1749	   -16.4490	    -9.4833	   -16.8686	
     3.6926	     6.6299	     4.6997	    -7.3013	    -7.6370	   -14.2670	     1.8463	   -17.2043	    -9.0637	   -16.7847	
     3.8605	     6.8817	     4.5319	    -8.7280	    -7.4692	   -15.1062	     2.3499	   -17.9596	    -8.6441	   -16.2811	
     3.4409	     6.5460	     4.1122	   -10.1547	    -7.4692	   -15.6937	     2.8534	   -18.5471	    -8.2245	   -15.5258	
     2.5177	     5.8746	     3.6926	   -11.2457	    -7.6370	   -16.0294	     3.2730	   -18.8828	    -7.9727	   -14.6027	
     1.1749	     4.9515	     3.1891	   -11.9171	    -7.8888	   -15.9454	     3.7766	   -18.7988	    -7.8049	   -13.4277	
    -0.2518	     3.8605	     2.6855	   -12.0010	    -8.0566	   -15.5258	     4.2801	   -18.3792	    -7.8049	   -12.3367	
    -1.7624	     2.7695	     2.2659	   -11.4975	    -8.3084	   -14.6866	     4.6997	   -17.5400	    -8.0566	   -11.3297	
    -3.0212	     1.7624	     1.7624	   -10.5743	    -8.5602	   -13.6795	     5.0354	   -16.5329	    -8.5602	   -10.6583	
    -4.0283	     0.9232	     1.0910	    -9.3155	    -8.8120	   -12.4207	     5.2032	   -15.5258	    -9.2316	   -10.3226	
    -4.6997	     0.2518	     0.4196	    -7.8049	    -9.0637	   -11.1618	     5.2032	   -14.4348	   -10.0708	   -10.4065	
    -4.9515	    -0.0839	    -0.1678	    -6.0425	    -9.2316	    -9.8190	     5.1193	   -13.3438	   -10.9940	   -10.9940	
    -4.7836	    -0.1678	    -0.5875	    -4.0283	    -9.3155	    -8.4763	     5.0354	   -12.2528	   -11.9171	   -11.8332	
    -4.2801	     0.0839	    -0.9232	    -1.8463	    -9.0637	    -7.1335	     4.9515	   -11.2457	   -12.8403	   -12.9242	
    -3.4409	     0.5875	    -1.0071	     0.5875	    -8.6441	    -5.7907	     4.8676	   -10.3226	   -13.6795	   -14.0991	
    -2.3499	     1.2589	    -1.0910	     3.0212	    -8.1406	    -4.5319	     4.8676	    -9.3994	   -14.6027	   -15.2740	
    -1.0071	     2.0981	    -1.0910	     5.5389	    -7.5531	    -3.3569	     4.7836	    -8.6441	   -15.5258	   -16.3651	
     0.5875	     3.1052	    -1.0910	     7.9727	    -6.9656	    -2.3499	     4.6997	    -7.8888	   -16.4490	   -17.2043	
     2.2659	     4.1122	    -0.9232	    10.0708	    -6.3782	    -1.5106	     4.6158	    -7.2174	   -17.2043	   -17.7917	
     3.9444	     5.2032	    -0.7553	    11.8332	    -5.8746	    -0.8392	     4.4479	    -6.5460	   -17.7078	   -17.8757	
     5.6229	     6.1264	    -0.4196	    13.0081	    -5.4550	    -0.3357	     4.1962	    -5.8746	   -17.9596	   -17.6239	
     7.0496	     6.8817	     0.0839	    13.6795	    -5.1193	     0.0839	     3.9444	    -5.2032	   -17.8757	   -16.8686	
     8.1406	     7.3853	     0.6714	    13.9313	    -4.8676	     0.3357	     3.6087	    -4.6158	   -17.3721	   -15.6097	
     8.8120	     7.5531	     1.1749	    13.6795	    -4.8676	     0.5875	     3.2730	    -3.9444	   -16.6168	   -13.9313	
     8.6441	     7.1335	     1.5106	    13.0081	    -5.0354	     0.5875	     2.7695	    -3.3569	   -15.5258	   -12.0010	
     7.5531	     6.0425	     1.4267	    11.9171	    -5.7068	     0.5035	     2.0981	    -2.9373	   -14.1830	    -9.9869	
     5.2032	     4.1122	     0.6714	    10.3226	    -6.8817	     0.0839	     1.3428	    -2.7695	   -12.6724	    -8.1406	
     1.8463	     1.3428	    -0.5875	     8.2245	    -8.5602	    -0.6714	     0.3357	    -2.8534	   -10.9940	    -6.5460	
    -2.3499	    -1.8463	    -2.4338	     5.7068	   -10.6583	    -1.7624	    -0.7553	    -3.3569	    -9.3155	    -5.2872	
    -6.7978	    -5.1193	    -4.5319	     3.0212	   -12.8403	    -3.1052	    -1.8463	    -4.1962	    -7.8888	    -4.2801	
   -10.9100	    -8.2245	    -6.7139	     0.5035	   -15.1062	    -4.4479	    -2.7695	    -5.2872	    -6.8817	    -3.6926	
   -14.3509	   -10.8261	    -8.6441	    -1.5945	   -17.1204	    -5.5389	    -3.6926	    -6.3782	    -6.2103	    -3.4409	
   -16.7847	   -12.7563	   -10.1547	    -2.8534	   -18.8828	    -6.2103	    -4.6158	    -7.3013	    -5.7068	    -3.5248	
   -18.2114	   -13.9313	   -11.2457	    -3.3569	   -20.3934	    -6.4621	    -5.6229	    -7.8049	    -5.3711	    -4.0283	
   -18.7149	   -14.4348	   -11.9171	    -3.1891	   -21.5683	    -6.2103	    -6.7139	    -7.9727	    -4.8676	    -4.7836	
   -18.2953	   -14.3509	   -12.0850	    -2.5177	   -22.4075	    -5.7068	    -7.8049	    -7.6370	    -4.0283	    -5.7068	
   -17.1204	   -13.6795	   -11.7493	    -1.6785	   -22.8271	    -5.1193	    -8.7280	    -6.7978	    -2.7695	    -6.7978	
   -15.5258	   -12.5046	   -11.1618	    -0.8392	   -22.6593	    -4.4479	    -9.3994	    -5.6229	    -1.1749	    -7.8888	
   -13.6795	   -11.1618	   -10.3226	     0.0000	   -21.9879	    -3.8605	    -9.7351	    -4.2801	     0.6714	    -8.8120	
   -11.9171	    -9.6512	    -9.4833	     0.7553	   -20.8130	    -3.2730	    -9.6512	    -3.0212	     2.4338	    -9.4833	
   -10.3226	    -8.3923	    -8.8959	     1.5106	   -19.3863	    -2.7695	    -9.2316	    -2.0981	     4.0283	    -9.6512	
    -9.1476	    -7.3013	    -8.4763	     2.3499	   -17.8757	    -2.3499	    -8.4763	    -1.5945	     5.2032	    -9.2316	
    -8.3923	    -6.5460	    -8.3923	     3.1052	   -16.5329	    -1.9302	    -7.5531	    -1.5945	     5.8746	    -8.3084	
    -7.8888	    -5.9586	    -8.3084	     3.6087	   -15.3580	    -1.5945	    -6.3782	    -1.9302	     6.0425	    -6.7978	
    -7.7209	    -5.5389	    -8.3084	     3.8605	   -14.4348	    -1.4267	    -5.0354	    -2.5177	     5.8746	    -4.9515	
    -7.4692	    -5.0354	    -8.0566	     3.7766	   -13.5956	    -1.4267	    -3.5248	    -3.1891	     5.4550	    -2.8534	
    -7.1335	    -4.3640	    -7.6370	     3.4409	   -12.9242	    -1.4267	    -2.0142	    -3.6926	     4.8676	    -0.6714	
    -6.4621	    -3.3569	    -6.8817	     2.8534	   -12.3367	    -1.5106	    -0.4196	    -3.8605	     4.4479	     1.4267	
    -5.6229	    -2.2659	    -5.8746	     2.0981	   -11.7493	    -1.5945	     1.0910	    -3.6087	     4.0283	     3.2730	
    -4.5319	    -1.0071	    -4.7836	     1.1749	   -11.3297	    -1.5945	     2.4338	    -3.0212	     3.7766	     4.6997	
    -3.3569	     0.3357	    -3.6087	     0.3357	   -11.0779	    -1.5945	     3.4409	    -2.1820	     3.6926	     5.7068	
    -2.1820	     1.5945	    -2.5177	    -0.3357	   -10.8261	    -1.5106	     4.1962	    -1.2589	     3.7766	     6.1264	
    -1.0071	     2.8534	    -1.5106	    -0.6714	   -10.6583	    -1.3428	     4.6997	    -0.4196	     4.0283	     6.2103	
     0.1678	     3.8605	    -0.7553	    -0.5035	   -10.4904	    -1.0071	     4.8676	     0.3357	     4.5319	     5.9586	
     1.1749	     4.6997	    -0.2518	     0.0839	   -10.3226	    -0.5875	     4.8676	     0.9232	     5.2032	     5.4550	
     2.0981	     5.2872	    -0.0839	     1.0910	   -10.2386	    -0.0839	     4.6158	     1.2589	     6.0425	     4.6997	
     2.7695	     5.4550	    -0.2518	     2.2659	    -9.9869	     0.3357	     4.2801	     1.3428	     6.7978	     3.7766	
     3.2730	     5.2872	    -0.5875	     3.4409	    -9.6512	     0.6714	     3.8605	     1.1749	     7.4692	     2.7695	
     3.6926	     4.9515	    -1.0910	     4.6158	    -9.1476	     0.9232	     3.4409	     0.8392	     7.8888	     1.7624	
     4.1122	     4.5319	    -1.4267	     5.7068	    -8.4763	     1.1749	     2.9373	     0.5875	     8.0566	     0.7553	
     4.5319	     4.1962	    -1.5945	     6.7978	    -7.5531	     1.5106	     2.4338	     0.4196	     7.9727	     0.0000	
     5.2032	     4.0283	    -1.3428	     8.0566	    -6.5460	     1.9302	     1.8463	     0.5875	     7.3853	    -0.4196	
     5.8746	     3.9444	    -0.5875	     9.4833	    -5.5389	     2.6016	     1.2589	     1.0910	     6.4621	    -0.3357	
     6.6299	     4.0283	     0.4196	    11.2457	    -4.4479	     3.4409	     0.5875	     2.0142	     5.2872	     0.2518	
     7.4692	     4.2801	     1.6785	    13.2599	    -3.4409	     4.5319	    -0.0839	     3.1891	     4.0283	     1.2589	
     8.4763	     4.7836	     3.0212	    15.2740	    -2.4338	     5.6229	    -0.5035	     4.5319	     2.8534	     2.4338	
     9.5673	     5.5389	     4.3640	    17.3721	    -1.4267	     6.7139	    -0.6714	     5.9586	     1.9302	     3.6087	
    10.8261	     6.6299	     5.6229	    19.2184	    -0.5035	     7.6370	    -0.4196	     7.2174	     1.4267	     4.3640	
    12.2528	     8.1406	     6.8817	    20.7291	     0.3357	     8.4763	     0.0839	     8.2245	     1.1749	     4.6997	
    13.6795	     9.7351	     8.1406	    21.8201	     1.0071	     9.1476	     0.8392	     8.7280	     1.0910	     4.5319	
    15.0223	    11.4975	     9.2316	    22.3236	     1.4267	     9.3994	     1.5945	     8.6441	     1.0071	     3.9444	
    16.2811	    13.0920	    10.2386	    22.4075	     1.3428	     9.4833	     2.1820	     8.1406	     0.9232	     3.1052	
    17.3721	    14.6027	    11.0779	    22.0718	     0.8392	     9.3155	     2.4338	     7.2174	     0.8392	     2.0981	
    18.2953	    15.9454	    11.6653	    21.4844	    -0.0839	     9.0637	     2.3499	     6.0425	     0.7553	     1.0910	
    19.0506	    17.0364	    12.0850	    20.8969	    -1.1749	     8.8120	     2.0142	     4.9515	     0.6714	     0.0839	
    19.7220	    17.9596	    12.3367	    20.3934	    -2.3499	     8.7280	     1.5106	     4.1962	     0.6714	    -0.7553	
    20.3934	    18.8828	    12.5885	    20.2255	    -3.1891	     8.9798	     1.0910	     3.7766	     0.8392	    -1.2589	
    21.0648	    19.7220	    12.8403	    20.2255	    -3.6926	     9.3994	     0.7553	     3.8605	     1.2589	    -1.4267	
    21.8201	    20.6451	    13.2599	    20.3094	    -3.6926	    10.1547	     0.5875	     4.5319	     1.8463	    -1.2589	
    22.5754	    21.5683	    13.8474	    20.5612	    -3.3569	    10.9940	     0.5035	     5.6229	     2.6855	    -0.6714	
    23.0789	    22.3236	    14.6027	    20.7291	    -2.7695	    11.8332	     0.6714	     6.9656	     3.6926	     0.0839	
    23.3307	    22.7432	    15.1901	    20.6451	    -2.0142	    12.5046	     0.8392	     8.3084	     4.7836	     0.7553	
    23.1628	    22.7432	    15.6937	    20.3094	    -1.4267	    12.7563	     1.1749	     9.3994	     5.7068	     1.0910	
    22.3236	    22.1558	    15.7776	    19.4702	    -1.0071	    12.5046	     1.5106	    10.1547	     6.2943	     1.0071	
    20.8130	    20.9808	    15.5258	    18.3792	    -0.9232	    11.9171	     1.9302	    10.3226	     6.5460	     0.5035	
    18.7988	    19.3024	    14.7705	    17.0364	    -1.2589	    10.9100	     2.2659	     9.9869	     6.4621	    -0.2518	
    16.4490	    17.3721	    13.6795	    15.6097	    -1.9302	     9.8190	     2.4338	     9.3155	     5.9586	    -1.0910	
    14.0152	    15.3580	    12.2528	    14.4348	    -2.8534	     8.6441	     2.4338	     8.3084	     5.3711	    -1.7624	
    11.7493	    13.4277	    10.6583	    13.5117	    -3.8605	     7.7209	     2.0981	     7.0496	     4.6158	    -2.2659	
     9.9030	    11.7493	     9.1476	    12.8403	    -4.8676	     6.8817	     1.5106	     5.7068	     3.7766	    -2.3499	
     8.6441	    10.5743	     7.8049	    12.5046	    -5.4550	     6.2103	     0.8392	     4.4479	     3.0212	    -2.2659	
     7.8888	     9.8190	     6.8817	    12.1689	    -5.5389	     5.7907	     0.0839	     3.1891	     2.2659	    -1.9302	
     7.7209	     9.5673	     6.4621	    12.0010	    -5.2032	     5.5389	    -0.5035	     2.1820	     1.6785	    -1.4267	
     7.9727	     9.7351	     6.5460	    11.7493	    -4.4479	     5.3711	    -0.9232	     1.4267	     1.3428	    -0.8392	
     8.5602	    10.2386	     6.9656	    11.4975	    -3.4409	     5.4550	    -1.0910	     0.9232	     1.1749	    -0.0839	
     9.4833	    10.9940	     7.8049	    11.3297	    -2.3499	     5.6229	    -0.8392	     0.7553	     1.2589	     0.6714	
    10.4904	    12.0010	     8.8120	    11.1618	    -1.1749	     5.8746	    -0.2518	     1.0910	     1.6785	     1.5106	
    11.4975	    13.0081	     9.9869	    11.2457	     0.0000	     6.2943	     0.6714	     2.0142	     2.4338	     2.2659	
    12.5885	    14.0991	    11.2457	    11.5814	     1.0910	     6.8817	     1.9302	     3.4409	     3.3569	     2.8534	
    13.5956	    15.1901	    12.5885	    12.3367	     2.1820	     7.7209	     3.2730	     5.3711	     4.6158	     3.3569	
    14.5187	    16.1972	    13.9313	    13.5117	     3.0212	     8.7280	     4.6158	     7.5531	     5.9586	     3.5248	
    15.1062	    16.8686	    15.0223	    15.0223	     3.6926	     9.8190	     5.8746	     9.7351	     7.5531	     3.4409	
    15.3580	    17.2043	    15.8615	    16.5329	     4.0283	    10.7422	     6.7978	    11.6653	     9.1476	     3.0212	
    15.1062	    17.0364	    16.2811	    17.7078	     3.9444	    11.4975	     7.3013	    13.2599	    10.6583	     2.4338	
    14.3509	    16.3651	    16.1133	    18.2114	     3.3569	    11.7493	     7.3013	    14.3509	    12.1689	     1.6785	
    13.1760	    15.1901	    15.3580	    17.9596	     2.2659	    11.4975	     6.8817	    14.8544	    13.3438	     0.9232	
    11.6653	    13.6795	    14.0991	    16.8686	     0.6714	    10.8261	     6.1264	    14.9384	    14.2670	     0.0839	
     9.8190	    11.8332	    12.3367	    15.1901	    -1.2589	     9.8190	     5.2032	    14.5187	    14.9384	    -0.6714	
     7.9727	     9.8190	    10.1547	    13.2599	    -3.3569	     8.6441	     4.2801	    13.6795	    15.1062	    -1.2589	
     5.9586	     7.7209	     7.8049	    11.3297	    -5.5389	     7.4692	     3.3569	    12.6724	    14.8544	    -1.5106	
     4.0283	     5.6229	     5.4550	     9.6512	    -7.5531	     6.4621	     2.5177	    11.4975	    14.1830	    -1.5106	
     2.1820	     3.6087	     3.1891	     8.3084	    -9.2316	     5.7068	     1.9302	    10.1547	    13.0081	    -1.1749	
     0.5875	     1.8463	     1.3428	     7.3853	   -10.4904	     5.1193	     1.4267	     8.7280	    11.4136	    -0.5875	
    -0.5875	     0.5875	     0.0839	     6.7139	   -10.9940	     4.7836	     1.3428	     7.3013	     9.7351	     0.0839	
    -1.1749	    -0.0839	    -0.4196	     6.2943	   -10.7422	     4.6997	     1.5945	     5.9586	     8.0566	     0.7553	
    -1.0071	     0.0000	     0.0000	     6.2943	    -9.6512	     4.7836	     2.3499	     4.9515	     6.5460	     1.5106	
    -0.0839	     0.9232	     1.0910	     6.5460	    -7.7209	     5.1193	     3.5248	     4.2801	     5.2872	     2.2659	
     1.4267	     2.4338	     2.8534	     7.2174	    -5.1193	     5.6229	     5.0354	     3.8605	     4.1962	     3.0212	
     3.3569	     4.3640	     4.8676	     8.0566	    -2.3499	     6.2103	     6.6299	     3.8605	     3.1052	     3.6926	
     5.3711	     6.3782	     6.9656	     8.8959	     0.3357	     6.7139	     8.1406	     3.9444	     1.8463	     4.2801	
     7.2174	     8.2245	     8.8120	     9.6512	     2.5177	     6.9656	     9.3155	     4.1122	     0.5035	     4.5319	
     8.5602	     9.5673	    10.3226	     9.9869	     4.0283	     6.9656	     9.9869	     4.1122	    -1.0071	     4.4479	
     9.2316	    10.1547	    11.2457	     9.9030	     4.6997	     6.6299	    10.0708	     4.0283	    -2.3499	     4.1962	
     9.1476	     9.9869	    11.5814	     9.4833	     4.5319	     5.9586	     9.5673	     3.7766	    -3.5248	     3.8605	
     8.3084	     8.9798	    11.2457	     8.6441	     3.6087	     4.9515	     8.5602	     3.4409	    -4.3640	     3.4409	
     6.7978	     7.3013	    10.4065	     7.4692	     2.0981	     3.8605	     7.3013	     3.1052	    -4.7836	     3.2730	
     4.6997	     5.2032	     9.1476	     6.2943	     0.1678	     2.7695	     5.9586	     2.7695	    -4.8676	     3.3569	
     2.3499	     2.7695	     7.3853	     5.2872	    -1.8463	     1.6785	     4.6158	     2.5177	    -4.6158	     3.6087	
     0.0000	     0.3357	     5.3711	     4.4479	    -3.9444	     0.8392	     3.4409	     2.3499	    -4.0283	     3.9444	
    -2.0981	    -1.7624	     3.2730	     4.0283	    -5.8746	     0.2518	     2.5177	     2.2659	    -3.2730	     4.1962	
    -3.7766	    -3.5248	     1.2589	     4.1122	    -7.6370	    -0.1678	     1.9302	     2.1820	    -2.2659	     4.1962	
    -4.9515	    -4.6997	    -0.5875	     4.5319	    -8.9798	    -0.4196	     1.5945	     2.0981	    -1.0071	     3.8605	
    -5.5389	    -5.3711	    -2.0981	     5.2032	    -9.9030	    -0.5875	     1.5945	     1.9302	     0.5035	     3.2730	
    -5.7068	    -5.6229	    -3.1891	     5.7907	   -10.4904	    -0.7553	     1.8463	     1.5106	     2.1820	     2.3499	
    -5.4550	    -5.5389	    -4.0283	     6.2943	   -10.6583	    -1.0071	     2.3499	     0.9232	     3.6926	     1.2589	
    -4.9515	    -5.2032	    -4.6158	     6.3782	   -10.4904	    -1.4267	     2.8534	     0.0839	     4.8676	     0.0000	
    -4.1962	    -4.6997	    -4.9515	     6.1264	   -10.0708	    -2.0981	     3.5248	    -0.9232	     5.3711	    -1.3428	
    -3.3569	    -4.1122	    -5.1193	     5.4550	    -9.5673	    -3.0212	     4.0283	    -2.0981	     5.2872	    -2.8534	
    -2.4338	    -3.5248	    -5.0354	     4.6158	    -8.8120	    -3.9444	     4.5319	    -3.2730	     4.3640	    -4.4479	
    -1.6785	    -3.0212	    -4.8676	     3.5248	    -8.1406	    -5.0354	     4.8676	    -4.3640	     2.9373	    -6.0425	
    -1.1749	    -2.6016	    -4.6158	     2.2659	    -7.4692	    -6.1264	     5.2872	    -5.2872	     1.0071	    -7.5531	
    -0.8392	    -2.2659	    -4.2801	     0.8392	    -6.8817	    -7.2174	     5.6229	    -6.1264	    -0.9232	    -8.8120	
    -0.7553	    -2.0981	    -4.0283	    -0.7553	    -6.5460	    -8.2245	     5.8746	    -6.7139	    -2.7695	    -9.8190	
    -0.8392	    -2.0142	    -3.6087	    -2.4338	    -6.2103	    -9.1476	     6.2103	    -7.2174	    -4.3640	   -10.3226	
    -0.9232	    -1.9302	    -3.1891	    -4.0283	    -5.9586	    -9.9030	     6.5460	    -7.5531	    -5.5389	   -10.4065	
    -0.8392	    -1.7624	    -2.5177	    -5.4550	    -5.7068	   -10.4904	     6.7139	    -7.7209	    -6.2943	   -10.0708	
    -0.6714	    -1.4267	    -1.6785	    -6.4621	    -5.3711	   -10.7422	     6.7139	    -7.8049	    -6.8817	    -9.3994	
    -0.3357	    -1.0071	    -0.5875	    -7.0496	    -4.9515	   -10.8261	     6.5460	    -7.6370	    -7.2174	    -8.5602	
     0.1678	    -0.4196	     0.5875	    -7.2174	    -4.3640	   -10.5743	     6.1264	    -7.4692	    -7.5531	    -7.6370	
     0.5875	     0.0839	     1.7624	    -7.0496	    -3.8605	   -10.2386	     5.4550	    -7.3013	    -7.8888	    -6.8817	
     1.0071	     0.5035	     2.8534	    -6.6299	    -3.3569	    -9.9030	     4.6997	    -7.2174	    -8.3923	    -6.6299	
     1.3428	     0.7553	     3.7766	    -6.2943	    -3.0212	    -9.6512	     3.6926	    -7.5531	    -9.2316	    -6.9656	
     1.5106	     1.0071	     4.4479	    -6.0425	    -2.8534	    -9.7351	     2.6016	    -8.2245	   -10.4065	    -8.0566	
     1.5945	     1.0910	     4.6997	    -5.9586	    -3.0212	   -10.0708	     1.4267	    -9.4833	   -11.8332	    -9.9030	
     1.7624	     1.2589	     4.6158	    -6.1264	    -3.5248	   -10.7422	     0.1678	   -11.0779	   -13.6795	   -12.3367	
     2.0981	     1.5106	     4.2801	    -6.4621	    -4.1962	   -11.5814	    -0.9232	   -13.0920	   -15.6097	   -15.1901	
     2.6016	     1.9302	     3.6926	    -6.7139	    -4.9515	   -12.5046	    -1.8463	   -15.1901	   -17.6239	   -18.2114	
     3.2730	     2.5177	     3.0212	    -6.9656	    -5.6229	   -13.3438	    -2.3499	   -17.3721	   -19.4702	   -21.1487	
     3.9444	     3.1052	     2.3499	    -7.0496	    -6.1264	   -13.9313	    -2.5177	   -19.3863	   -21.0648	   -23.8342	
     4.6997	     3.6926	     1.8463	    -6.7978	    -6.3782	   -14.3509	    -2.1820	   -21.0648	   -22.2397	   -25.9323	
     5.1193	     3.9444	     1.3428	    -6.2943	    -6.4621	   -14.5187	    -1.5945	   -22.4915	   -22.9950	   -27.3590	
     5.2032	     3.9444	     0.7553	    -5.6229	    -6.3782	   -14.5187	    -0.7553	   -23.4146	   -23.2468	   -27.9465	
     4.8676	     3.5248	     0.0839	    -4.8676	    -6.2943	   -14.4348	     0.1678	   -23.9182	   -22.9950	   -27.5269	
     4.1122	     2.6855	    -0.7553	    -4.1122	    -6.3782	   -14.1830	     1.0071	   -23.8342	   -22.1558	   -26.1841	
     3.1052	     1.5945	    -1.8463	    -3.6087	    -6.7139	   -14.0152	     1.7624	   -23.2468	   -20.8130	   -23.9182	
     1.7624	     0.2518	    -2.9373	    -3.4409	    -7.3853	   -13.8474	     2.2659	   -22.0718	   -19.1345	   -20.9808	
     0.3357	    -1.1749	    -4.1962	    -3.7766	    -8.3084	   -13.7634	     2.5177	   -20.3934	   -17.2043	   -17.6239	
    -1.0071	    -2.5177	    -5.2872	    -4.4479	    -9.5673	   -13.7634	     2.3499	   -18.3792	   -15.1901	   -14.3509	
    -2.2659	    -3.7766	    -6.2943	    -5.5389	   -10.9940	   -13.7634	     1.6785	   -16.2811	   -13.3438	   -11.4136	
    -3.3569	    -4.7836	    -7.0496	    -6.6299	   -12.5046	   -13.7634	     0.5875	   -14.4348	   -11.7493	    -9.1476	
    -4.2801	    -5.4550	    -7.3853	    -7.6370	   -14.0152	   -13.5956	    -0.9232	   -13.0081	   -10.6583	    -7.8049	
    -5.1193	    -5.7907	    -7.3853	    -8.3923	   -15.4419	   -13.4277	    -2.6016	   -11.9171	    -9.9030	    -7.2174	
    -5.7068	    -5.7907	    -7.1335	    -8.6441	   -16.6168	   -13.0081	    -4.4479	   -11.3297	    -9.4833	    -7.3853	
    -5.9586	    -5.4550	    -6.6299	    -8.3084	   -17.5400	   -12.3367	    -6.2103	   -10.9940	    -9.3994	    -7.9727	
    -5.8746	    -4.7836	    -5.8746	    -7.3853	   -17.9596	   -11.3297	    -7.6370	   -10.9100	    -9.3155	    -8.7280	
    -5.1193	    -3.6926	    -4.7836	    -5.9586	   -17.7078	    -9.9869	    -8.6441	   -10.9100	    -9.1476	    -9.3994	
    -3.7766	    -2.1820	    -3.3569	    -4.0283	   -16.7847	    -8.5602	    -8.9798	   -10.9940	    -8.8120	    -9.8190	
    -1.9302	    -0.4196	    -1.5106	    -1.8463	   -15.1901	    -6.9656	    -8.5602	   -10.9100	    -8.3084	   -10.0708	
     0.1678	     1.5945	     0.6714	     0.3357	   -13.1760	    -5.4550	    -7.5531	   -10.6583	    -7.7209	   -10.1547	
     2.2659	     3.6087	     3.0212	     2.3499	   -11.0779	    -4.1962	    -6.0425	   -10.0708	    -7.1335	   -10.2386	
     4.0283	     5.2872	     5.2032	     3.9444	    -9.3155	    -3.1891	    -4.4479	    -9.1476	    -6.7978	   -10.4904	
     5.2032	     6.5460	     6.8817	     4.9515	    -8.2245	    -2.6016	    -2.9373	    -8.1406	    -6.7139	   -10.9100	
     5.5389	     7.1335	     7.8049	     5.2872	    -8.0566	    -2.5177	    -1.7624	    -7.2174	    -6.9656	   -11.6653	
     4.9515	     6.8817	     7.7209	     4.8676	    -8.8120	    -2.9373	    -1.0910	    -6.5460	    -7.5531	   -12.5885	
     3.5248	     5.7907	     6.7139	     3.7766	   -10.3226	    -3.7766	    -1.0071	    -6.2943	    -8.4763	   -13.7634	
     1.2589	     4.0283	     4.8676	     2.0981	   -12.3367	    -5.0354	    -1.4267	    -6.4621	    -9.4833	   -14.8544	
    -1.3428	     1.8463	     2.2659	     0.0000	   -14.6027	    -6.5460	    -2.2659	    -6.9656	   -10.5743	   -15.8615	
    -4.1962	    -0.5875	    -0.8392	    -2.2659	   -16.8686	    -8.1406	    -3.5248	    -7.5531	   -11.4136	   -16.6168	
    -7.0496	    -3.0212	    -4.1122	    -4.4479	   -19.1345	    -9.5673	    -5.1193	    -8.2245	   -12.0010	   -17.0364	
    -9.8190	    -5.2872	    -7.3853	    -6.4621	   -21.1487	   -10.9100	    -6.9656	    -8.8959	   -12.0850	   -17.2043	
   -12.1689	    -7.3013	   -10.4904	    -8.1406	   -22.9111	   -11.9171	    -8.9798	    -9.5673	   -11.7493	   -17.2043	
   -14.1830	    -8.8959	   -13.0081	    -9.5673	   -24.2538	   -12.5885	   -10.9100	   -10.0708	   -10.9940	   -16.9525	
   -15.5258	   -10.0708	   -14.8544	   -10.5743	   -25.0931	   -13.0081	   -12.5046	   -10.4904	   -10.0708	   -16.6168	
   -16.1972	   -10.7422	   -15.9454	   -11.3297	   -25.4288	   -13.1760	   -13.5956	   -10.7422	    -9.1476	   -16.2811	
   -16.3651	   -10.9100	   -16.3651	   -11.6653	   -25.1770	   -13.0920	   -14.0152	   -10.8261	    -8.3923	   -16.0294	
   -15.9454	   -10.8261	   -16.1972	   -11.6653	   -24.4217	   -12.7563	   -13.8474	   -10.8261	    -7.9727	   -15.7776	
   -15.1062	   -10.4065	   -15.6937	   -11.3297	   -23.3307	   -12.2528	   -13.0920	   -10.6583	    -7.8888	   -15.5258	
   -14.0991	    -9.7351	   -14.9384	   -10.5743	   -21.9040	   -11.5814	   -12.0010	   -10.4065	    -7.9727	   -15.1062	
   -12.9242	    -8.8959	   -14.0991	    -9.3994	   -20.3094	   -10.6583	   -10.4904	    -9.9030	    -8.1406	   -14.2670	
   -11.7493	    -7.9727	   -13.1760	    -7.7209	   -18.5471	    -9.5673	    -8.8120	    -9.0637	    -8.3084	   -13.1760	
   -10.5743	    -7.0496	   -12.4207	    -5.6229	   -16.8686	    -8.2245	    -7.0496	    -8.0566	    -8.3084	   -11.7493	
    -9.4833	    -6.2103	   -11.7493	    -3.1891	   -15.2740	    -6.7139	    -5.3711	    -6.8817	    -8.2245	   -10.4065	
    -8.4763	    -5.4550	   -11.1618	    -0.4196	   -13.7634	    -5.1193	    -3.8605	    -5.5389	    -7.8049	    -9.2316	
    -7.6370	    -4.8676	   -10.5743	     2.5177	   -12.3367	    -3.2730	    -2.6016	    -4.2801	    -7.3013	    -8.3084	
    -7.0496	    -4.3640	   -10.0708	     5.5389	   -10.9100	    -1.5106	    -1.5945	    -3.1052	    -6.6299	    -7.7209	
    -6.5460	    -4.0283	    -9.4833	     8.3923	    -9.7351	     0.2518	    -0.9232	    -2.0142	    -5.9586	    -7.2174	
    -6.2943	    -3.6926	    -8.8959	    10.7422	    -8.5602	     1.7624	    -0.5035	    -1.0910	    -5.1193	    -6.7139	
    -6.1264	    -3.4409	    -8.2245	    12.3367	    -7.6370	     2.9373	    -0.3357	    -0.4196	    -4.3640	    -6.2103	
    -6.0425	    -3.1891	    -7.5531	    13.0081	    -6.8817	     3.6087	    -0.3357	     0.0000	    -3.6087	    -5.7907	
    -5.8746	    -2.8534	    -6.7978	    12.6724	    -6.1264	     3.7766	    -0.4196	     0.0839	    -2.9373	    -5.2032	
    -5.5389	    -2.4338	    -5.9586	    11.4136	    -5.6229	     3.2730	    -0.5035	    -0.0839	    -2.4338	    -4.7836	
    -5.1193	    -1.6785	    -4.9515	     9.3155	    -5.1193	     2.3499	    -0.5875	    -0.5035	    -2.0981	    -4.2801	
    -4.3640	    -0.8392	    -3.7766	     6.8817	    -4.6997	     1.0071	    -0.5035	    -1.0910	    -1.9302	    -3.9444	
    -3.4409	     0.3357	    -2.5177	     4.2801	    -4.2801	    -0.4196	    -0.3357	    -1.8463	    -1.9302	    -3.6087	
    -2.2659	     1.6785	    -1.1749	     1.8463	    -3.8605	    -1.9302	     0.0000	    -2.5177	    -2.0981	    -3.4409	
    -1.0071	     3.1052	     0.2518	    -0.1678	    -3.3569	    -3.2730	     0.4196	    -3.1891	    -2.2659	    -3.3569	
     0.3357	     4.5319	     1.6785	    -1.7624	    -2.7695	    -4.3640	     1.0071	    -3.6926	    -2.6016	    -3.5248	
     1.5106	     5.8746	     3.0212	    -2.8534	    -1.9302	    -5.1193	     1.7624	    -3.9444	    -2.9373	    -3.7766	
     2.6016	     6.9656	     4.3640	    -3.5248	    -1.0910	    -5.6229	     2.6016	    -3.9444	    -3.2730	    -4.0283	
     3.4409	     7.8049	     5.5389	    -3.7766	    -0.0839	    -5.7907	     3.4409	    -3.7766	    -3.4409	    -4.2801	
     4.1122	     8.3923	     6.6299	    -3.6926	     1.0071	    -5.6229	     4.2801	    -3.4409	    -3.5248	    -4.3640	
     4.5319	     8.7280	     7.5531	    -3.3569	     2.0981	    -5.2872	     5.0354	    -2.9373	    -3.3569	    -4.1962	
     4.7836	     8.7280	     8.4763	    -2.7695	     3.1891	    -4.7836	     5.7068	    -2.4338	    -3.0212	    -3.7766	
     4.7836	     8.5602	     9.2316	    -2.0981	     4.1962	    -4.2801	     6.2103	    -1.8463	    -2.4338	    -3.0212	
     4.6997	     8.2245	     9.9030	    -1.3428	     5.1193	    -3.6087	     6.6299	    -1.1749	    -1.6785	    -2.0142	
     4.5319	     7.8888	    10.4065	    -0.5875	     5.8746	    -2.9373	     7.0496	    -0.5035	    -0.8392	    -0.7553	
     4.3640	     7.5531	    10.8261	     0.2518	     6.4621	    -2.2659	     7.3853	     0.2518	     0.2518	     0.7553	
     4.2801	     7.3013	    10.9100	     1.0071	     6.7978	    -1.5106	     7.7209	     1.0910	     1.4267	     2.5177	
     4.2801	     7.1335	    10.7422	     1.8463	     6.7978	    -0.6714	     8.0566	     2.0142	     2.7695	     4.5319	
     4.4479	     7.1335	    10.3226	     2.7695	     6.4621	     0.2518	     8.3923	     2.9373	     4.1962	     6.5460	
     4.7836	     7.3853	     9.4833	     3.7766	     5.8746	     1.2589	     8.7280	     3.9444	     5.6229	     8.4763	
     5.2872	     7.8049	     8.4763	     4.8676	     5.1193	     2.4338	     9.0637	     4.9515	     6.9656	    10.1547	
     5.8746	     8.3923	     7.3853	     5.8746	     4.1122	     3.5248	     9.3994	     5.9586	     8.2245	    11.4975	
     6.3782	     8.9798	     6.2103	     6.8817	     3.1052	     4.6158	     9.4833	     6.7139	     9.3155	    12.4207	
     6.8817	     9.5673	     4.9515	     7.5531	     2.0981	     5.4550	     9.4833	     7.3013	    10.1547	    12.7563	
     7.2174	     9.9869	     3.6926	     7.9727	     1.1749	     6.0425	     9.1476	     7.7209	    10.7422	    12.5885	
     7.3853	    10.0708	     2.5177	     8.1406	     0.4196	     6.4621	     8.6441	     7.8888	    11.0779	    12.0010	
     7.4692	    10.0708	     1.3428	     7.9727	    -0.2518	     6.7139	     7.9727	     8.0566	    11.3297	    11.0779	
     7.4692	     9.7351	     0.5035	     7.8049	    -0.5875	     6.8817	     7.2174	     8.2245	    11.6653	     9.9869	
     7.3853	     9.3155	    -0.1678	     7.7209	    -0.6714	     7.1335	     6.4621	     8.5602	    12.0010	     8.9798	
     7.3013	     8.7280	    -0.4196	     7.8888	    -0.6714	     7.5531	     5.7068	     8.8959	    12.5046	     8.2245	
     7.0496	     8.0566	    -0.4196	     8.2245	    -0.5875	     8.0566	     5.0354	     9.3994	    13.1760	     7.7209	
     6.7139	     7.2174	    -0.2518	     8.9798	    -0.5875	     8.6441	     4.4479	     9.9030	    13.7634	     7.6370	
     6.3782	     6.2943	    -0.0839	     9.9869	    -0.9232	     9.3155	     3.9444	    10.4065	    14.4348	     7.9727	
     5.7907	     5.2032	     0.0839	    11.2457	    -1.5106	    10.0708	     3.6087	    10.9100	    15.1062	     8.7280	
     5.0354	     4.1122	     0.1678	    12.9242	    -2.2659	    10.8261	     3.3569	    11.3297	    15.7776	     9.7351	
     4.0283	     2.8534	     0.1678	    14.7705	    -3.2730	    11.4975	     3.3569	    11.6653	    16.5329	    10.9940	
     2.7695	     1.4267	     0.0839	    16.7007	    -4.2801	    12.0010	     3.5248	    12.0010	    17.5400	    12.4207	
     1.1749	     0.0000	    -0.1678	    18.5471	    -5.2872	    12.2528	     3.9444	    12.3367	    18.6310	    13.8474	
    -0.6714	    -1.4267	    -0.4196	    20.0577	    -6.2103	    12.1689	     4.4479	    12.6724	    19.8059	    15.1062	
    -2.5177	    -2.7695	    -0.7553	    21.0648	    -7.0496	    11.6653	     5.1193	    12.9242	    20.8969	    16.1133	
    -4.2801	    -3.9444	    -1.0071	    21.4844	    -7.6370	    10.9100	     5.8746	    13.0081	    21.7361	    16.7007	
    -5.7907	    -4.7836	    -1.2589	    21.2326	    -7.9727	     9.9030	     6.6299	    12.8403	    21.9879	    16.8686	
    -6.8817	    -5.2032	    -1.4267	    20.3934	    -8.0566	     8.6441	     7.5531	    12.4207	    21.4844	    16.7007	
    -7.3853	    -5.1193	    -1.5945	    19.3024	    -7.8049	     7.4692	     8.4763	    11.6653	    20.0577	    16.1133	
    -7.3013	    -4.5319	    -1.8463	    17.9596	    -7.3013	     6.2943	     9.3155	    10.7422	    17.5400	    15.2740	
    -6.5460	    -3.4409	    -2.1820	    16.7007	    -6.6299	     5.3711	    10.0708	     9.6512	    14.2670	    14.3509	
    -5.2032	    -1.8463	    -2.5177	    15.5258	    -5.8746	     4.6158	    10.5743	     8.5602	    10.3226	    13.3438	
    -3.2730	     0.1678	    -2.7695	    14.5187	    -5.0354	     4.0283	    10.7422	     7.3853	     6.0425	    12.3367	
    -0.9232	     2.3499	    -2.9373	    13.4277	    -4.2801	     3.6926	    10.6583	     6.0425	     1.9302	    11.4136	
     1.5945	     4.6158	    -2.7695	    12.1689	    -3.5248	     3.3569	    10.4904	     4.6997	    -1.8463	    10.4065	
     4.1122	     6.7139	    -2.3499	    10.8261	    -2.6855	     3.1052	    10.2386	     3.2730	    -4.9515	     9.3155	
     6.5460	     8.6441	    -1.6785	     9.4833	    -1.9302	     2.8534	    10.0708	     1.8463	    -7.3013	     8.3084	
     8.7280	    10.3226	    -0.7553	     8.3084	    -1.0910	     2.7695	     9.9869	     0.7553	    -8.3923	     7.2174	
    10.6583	    11.8332	     0.4196	     7.3853	    -0.1678	     2.8534	    10.0708	    -0.0839	    -8.2245	     6.3782	
    12.2528	    13.1760	     1.7624	     6.8817	     0.8392	     3.1052	    10.3226	    -0.4196	    -6.6299	     5.7068	
    13.5956	    14.4348	     3.3569	     6.7139	     2.0981	     3.6087	    10.9100	    -0.2518	    -4.0283	     5.4550	
    14.6866	    15.6937	     5.2032	     6.9656	     3.4409	     4.1962	    11.6653	     0.4196	    -0.6714	     5.4550	
    15.5258	    16.9525	     7.0496	     7.3853	     4.8676	     4.9515	    12.7563	     1.3428	     2.7695	     5.7068	
    15.9454	    18.0435	     8.9798	     7.9727	     6.3782	     5.7907	    13.9313	     2.5177	     5.9586	     6.2103	
    16.0294	    18.8828	    10.8261	     8.5602	     7.8888	     6.5460	    15.0223	     3.7766	     8.4763	     6.7978	
    15.6097	    19.4702	    12.5046	     9.2316	     9.2316	     7.2174	    16.0294	     5.0354	    10.4904	     7.4692	
    14.6866	    19.7220	    13.8474	     9.9030	    10.4904	     7.8049	    16.8686	     6.2103	    11.8332	     8.1406	
    13.4277	    19.6381	    14.9384	    10.5743	    11.5814	     8.1406	    17.3721	     7.3013	    12.8403	     8.8120	
[Epoch Header]
[Trial Type]	21
[Accept]	1
[Correct]	0
[RT]	 0.000
[Resp]	0
[Epoch Data]
   -29.9606	   -30.3802	   -31.8069	     2.7695	   -21.2326	     4.3640	   -12.5046	     1.7624	     0.9232	    -3.3569	
   -28.9536	   -29.7089	   -32.8140	     3.2730	   -22.3236	     4.6997	   -12.9242	     3.0212	    -0.0839	    -0.8392	
   -27.7786	   -28.9536	   -33.5693	     3.6087	   -23.1628	     4.8676	   -13.3438	     4.1962	    -0.9232	     1.3428	
   -26.6037	   -28.1143	   -34.0729	     3.6926	   -23.8342	     4.9515	   -13.9313	     5.0354	    -1.5106	     2.8534	
   -25.5966	   -27.3590	   -34.1568	     3.6926	   -24.1699	     4.8676	   -14.4348	     5.6229	    -1.9302	     3.5248	
   -24.8413	   -26.9394	   -33.9050	     3.6926	   -24.1699	     4.7836	   -14.9384	     6.0425	    -2.2659	     3.4409	
   -24.3378	   -26.7715	   -33.3176	     3.8605	   -23.8342	     4.7836	   -15.3580	     6.2943	    -2.3499	     2.7695	
   -24.0021	   -26.9394	   -32.5623	     4.1122	   -23.1628	     4.9515	   -15.5258	     6.4621	    -2.2659	     1.7624	
   -23.7503	   -27.1912	   -31.6391	     4.3640	   -22.2397	     5.2872	   -15.5258	     6.5460	    -2.0142	     0.9232	
   -23.3307	   -27.3590	   -30.5481	     4.7836	   -21.0648	     5.7068	   -15.1901	     6.6299	    -1.4267	     0.1678	
   -22.6593	   -27.4429	   -29.3732	     5.0354	   -19.8898	     6.1264	   -14.6866	     6.7978	    -0.6714	    -0.2518	
   -21.7361	   -27.2751	   -28.1143	     5.2032	   -18.7149	     6.6299	   -13.9313	     6.8817	     0.3357	    -0.4196	
   -20.6451	   -26.9394	   -26.9394	     5.2872	   -17.7078	     7.0496	   -13.0081	     7.0496	     1.5106	    -0.4196	
   -19.3863	   -26.3519	   -25.7645	     5.3711	   -16.7847	     7.5531	   -12.0010	     7.3853	     2.7695	    -0.2518	
   -18.0435	   -25.6805	   -24.7574	     5.2872	   -16.0294	     8.0566	   -10.9100	     7.7209	     4.0283	    -0.0839	
   -16.7847	   -24.9252	   -23.7503	     5.2032	   -15.3580	     8.5602	    -9.7351	     8.3084	     5.4550	     0.3357	
   -15.6097	   -24.1699	   -22.9111	     5.0354	   -14.8544	     9.0637	    -8.4763	     8.8959	     6.8817	     0.8392	
   -14.6866	   -23.4985	   -22.1558	     4.7836	   -14.2670	     9.5673	    -7.3013	     9.4833	     8.3084	     1.5945	
   -14.0991	   -22.9111	   -21.4844	     4.4479	   -13.6795	     9.9030	    -6.1264	     9.9869	     9.6512	     2.4338	
   -13.5956	   -22.2397	   -20.8969	     4.1962	   -12.9242	    10.1547	    -5.2032	    10.4904	    10.8261	     3.4409	
   -13.0920	   -21.4844	   -20.3094	     3.9444	   -11.9171	    10.4065	    -4.3640	    10.7422	    11.9171	     4.4479	
   -12.4207	   -20.3934	   -19.5541	     3.7766	   -10.7422	    10.5743	    -3.6926	    10.9100	    12.7563	     5.4550	
   -11.3297	   -18.9667	   -18.6310	     3.7766	    -9.3994	    10.5743	    -3.2730	    10.7422	    13.2599	     6.2943	
    -9.9869	   -17.2043	   -17.5400	     3.6926	    -7.9727	    10.5743	    -3.1891	    10.3226	    13.2599	     6.9656	
    -8.2245	   -15.0223	   -16.2811	     3.6087	    -6.7139	    10.3226	    -3.3569	     9.5673	    12.5885	     7.3013	
    -6.1264	   -12.5046	   -14.9384	     3.6087	    -5.6229	     9.9869	    -3.9444	     8.4763	    11.3297	     7.3853	
    -3.9444	    -9.9030	   -13.7634	     3.4409	    -4.7836	     9.5673	    -4.6158	     7.0496	     9.5673	     6.9656	
    -1.6785	    -7.3853	   -12.7563	     3.3569	    -4.4479	     8.9798	    -5.3711	     5.4550	     7.3853	     6.0425	
     0.3357	    -5.0354	   -12.0850	     3.1052	    -4.6158	     8.3923	    -6.0425	     3.7766	     5.2872	     4.7836	
     2.0981	    -3.1052	   -11.7493	     2.7695	    -5.1193	     7.7209	    -6.5460	     2.1820	     3.5248	     3.2730	
     3.3569	    -1.5945	   -11.7493	     2.1820	    -5.9586	     7.1335	    -6.7139	     0.6714	     2.1820	     1.6785	
     4.1122	    -0.5035	   -11.8332	     1.5106	    -6.9656	     6.4621	    -6.7139	    -0.5875	     1.3428	     0.2518	
     4.5319	     0.1678	   -11.9171	     0.5875	    -7.8888	     5.7907	    -6.4621	    -1.3428	     0.9232	    -0.9232	
     4.6997	     0.5035	   -11.7493	    -0.4196	    -8.6441	     5.2872	    -6.1264	    -1.5945	     0.8392	    -1.7624	
     4.6997	     0.7553	   -11.4136	    -1.3428	    -8.9798	     4.8676	    -5.5389	    -1.4267	     0.9232	    -2.1820	
     4.6997	     0.8392	   -10.7422	    -2.0981	    -8.8959	     4.6158	    -4.9515	    -0.7553	     1.1749	    -2.2659	
     4.5319	     0.6714	    -9.9030	    -2.6855	    -8.5602	     4.5319	    -4.3640	     0.0000	     1.3428	    -2.2659	
     4.2801	     0.4196	    -9.0637	    -2.9373	    -8.0566	     4.5319	    -3.8605	     0.8392	     1.5106	    -2.2659	
     3.7766	    -0.0839	    -8.3923	    -2.8534	    -7.5531	     4.6158	    -3.5248	     1.5945	     1.5945	    -2.4338	
     3.0212	    -0.8392	    -7.8888	    -2.6016	    -7.1335	     4.6997	    -3.1891	     2.2659	     1.7624	    -2.6855	
     2.0981	    -1.6785	    -7.7209	    -2.0142	    -6.7978	     4.8676	    -3.0212	     3.0212	     1.9302	    -3.1052	
     0.9232	    -2.6016	    -7.8888	    -1.4267	    -6.5460	     4.9515	    -3.0212	     3.6926	     2.1820	    -3.6926	
    -0.1678	    -3.5248	    -8.3923	    -0.7553	    -6.4621	     5.0354	    -2.9373	     4.2801	     2.3499	    -4.3640	
    -1.2589	    -4.3640	    -8.9798	    -0.1678	    -6.3782	     4.9515	    -3.0212	     4.6997	     2.4338	    -5.0354	
    -2.1820	    -5.1193	    -9.7351	     0.2518	    -6.2943	     4.6997	    -3.0212	     4.7836	     2.1820	    -5.8746	
    -2.8534	    -5.7907	   -10.4065	     0.4196	    -6.2103	     4.1122	    -3.1052	     4.3640	     1.5945	    -6.7139	
    -3.4409	    -6.4621	   -11.1618	     0.2518	    -6.2103	     3.2730	    -3.3569	     3.4409	     0.5875	    -7.7209	
    -3.9444	    -7.3013	   -11.8332	    -0.3357	    -6.2943	     2.1820	    -3.7766	     2.0142	    -0.7553	    -8.7280	
    -4.4479	    -8.2245	   -12.5046	    -1.0910	    -6.5460	     0.9232	    -4.5319	     0.1678	    -2.3499	    -9.8190	
    -5.1193	    -9.2316	   -13.1760	    -2.2659	    -6.9656	    -0.5035	    -5.5389	    -2.0142	    -4.1122	   -10.9100	
    -5.8746	   -10.4065	   -13.8474	    -3.6926	    -7.4692	    -2.0142	    -6.7139	    -4.4479	    -6.0425	   -12.1689	
    -6.7139	   -11.7493	   -14.6027	    -5.3711	    -8.0566	    -3.6087	    -8.1406	    -6.7978	    -8.0566	   -13.5117	
    -7.8049	   -13.0920	   -15.2740	    -7.0496	    -8.6441	    -5.0354	    -9.6512	    -9.0637	    -9.9030	   -14.6866	
    -8.8959	   -14.3509	   -15.9454	    -8.5602	    -9.3155	    -6.2943	   -11.0779	   -11.0779	   -11.4975	   -15.7776	
   -10.0708	   -15.5258	   -16.6168	    -9.9030	    -9.9869	    -7.3013	   -12.5046	   -12.6724	   -12.8403	   -16.5329	
   -11.1618	   -16.5329	   -17.2882	   -11.0779	   -10.8261	    -8.2245	   -13.7634	   -14.0152	   -13.8474	   -16.9525	
   -12.2528	   -17.4561	   -18.0435	   -12.2528	   -11.7493	    -9.0637	   -15.0223	   -15.1901	   -14.5187	   -17.0364	
   -13.3438	   -18.3792	   -18.9667	   -13.8474	   -12.7563	   -10.1547	   -16.2811	   -16.1972	   -15.1062	   -17.0364	
   -14.6027	   -19.3024	   -20.0577	   -15.9454	   -13.7634	   -11.5814	   -17.5400	   -17.1204	   -15.5258	   -16.9525	
   -16.0294	   -20.3934	   -21.3165	   -18.3792	   -14.6027	   -13.3438	   -18.6310	   -17.9596	   -15.9454	   -16.8686	
   -17.5400	   -21.6522	   -22.5754	   -21.0648	   -15.1901	   -15.1901	   -19.4702	   -18.5471	   -16.1972	   -16.8686	
   -19.2184	   -22.9111	   -23.6664	   -23.6664	   -15.4419	   -16.9525	   -19.8898	   -18.6310	   -16.2811	   -16.9525	
   -20.9808	   -24.3378	   -24.6735	   -25.8484	   -15.3580	   -18.3792	   -19.8059	   -18.2953	   -16.2811	   -17.2882	
   -22.6593	   -25.6805	   -25.4288	   -27.5269	   -15.0223	   -19.4702	   -19.2184	   -17.7078	   -16.1972	   -17.8757	
   -24.3378	   -26.9394	   -26.0162	   -28.7857	   -14.4348	   -20.1416	   -18.3792	   -16.9525	   -16.1133	   -18.7149	
   -25.9323	   -27.9465	   -26.3519	   -29.7928	   -13.6795	   -20.6451	   -17.4561	   -16.3651	   -16.0294	   -19.8059	
   -27.2751	   -28.7018	   -26.5198	   -30.8838	   -13.0081	   -20.9808	   -16.6168	   -15.9454	   -15.9454	   -21.1487	
   -28.3661	   -29.2053	   -26.3519	   -32.2266	   -12.2528	   -21.4844	   -15.9454	   -16.0294	   -16.0294	   -22.6593	
   -29.2053	   -29.4571	   -26.0162	   -33.9890	   -11.6653	   -22.1558	   -15.6097	   -16.4490	   -16.2811	   -24.3378	
   -29.7928	   -29.4571	   -25.5127	   -36.1710	   -11.0779	   -23.1628	   -15.4419	   -17.4561	   -16.7847	   -25.8484	
   -30.1285	   -29.2053	   -24.8413	   -38.6887	   -10.8261	   -24.3378	   -15.4419	   -18.7988	   -17.7078	   -27.3590	
   -30.2124	   -28.7857	   -24.0860	   -41.2064	   -10.8261	   -25.5966	   -15.6097	   -20.6451	   -18.7988	   -28.5339	
   -29.9606	   -28.1982	   -23.3307	   -43.3884	   -11.2457	   -26.8555	   -15.9454	   -22.6593	   -20.0577	   -29.4571	
   -29.3732	   -27.1912	   -22.5754	   -44.8990	   -12.0850	   -27.7786	   -16.2811	   -24.6735	   -21.1487	   -29.9606	
   -28.1982	   -25.7645	   -21.7361	   -45.5704	   -13.1760	   -28.3661	   -16.7007	   -26.6876	   -21.8201	   -29.9606	
   -26.4359	   -23.8342	   -20.8969	   -45.3186	   -14.5187	   -28.5339	   -17.0364	   -28.3661	   -21.9879	   -29.4571	
   -24.1699	   -21.4005	   -19.9738	   -44.1437	   -15.8615	   -28.1982	   -17.2882	   -29.6249	   -21.5683	   -28.2822	
   -21.3165	   -18.4631	   -18.8828	   -42.2974	   -17.1204	   -27.4429	   -17.2882	   -30.2124	   -20.4773	   -26.3519	
   -18.2114	   -15.2740	   -17.6239	   -39.9475	   -18.1274	   -26.3519	   -17.1204	   -30.1285	   -18.8828	   -23.7503	
   -14.7705	   -11.8332	   -16.1972	   -37.1780	   -18.7149	   -25.0092	   -16.7847	   -29.2892	   -16.7847	   -20.4773	
   -11.4136	    -8.3084	   -14.4348	   -34.2407	   -18.8828	   -23.3307	   -16.1972	   -27.5269	   -14.4348	   -16.8686	
    -8.1406	    -4.9515	   -12.5046	   -31.2195	   -18.5471	   -21.6522	   -15.6097	   -25.0931	   -11.9171	   -13.2599	
    -5.2032	    -1.9302	   -10.4904	   -28.2822	   -17.6239	   -19.8059	   -15.0223	   -22.1558	    -9.5673	   -10.0708	
    -2.7695	     0.5875	    -8.4763	   -25.3448	   -16.0294	   -17.9596	   -14.2670	   -18.8828	    -7.4692	    -7.8049	
    -1.0071	     2.6016	    -6.4621	   -22.4915	   -13.9313	   -16.1133	   -13.4277	   -15.6097	    -5.8746	    -6.6299	
     0.0000	     3.9444	    -4.4479	   -19.8059	   -11.3297	   -14.2670	   -12.4207	   -12.5046	    -5.1193	    -6.7139
[truncated: 3,683,791 more chars]
