# Supplementary material for: Task-related functional connectivity in autism spectrum conditions: an EEG study using wavelet transform coherence
Source: Mol Autism. 2013 Jan 12;4:1. doi: 10.1186/2040-2392-4-1 (PMC3558480; doi:10.1186/2040-2392-4-1)
Supplement: Additional file 4 — Raw EEG data for the face task (part 2). [file 2040-2392-4-1-S4.zip › ID27_faces_attending_faces.dat]

[Subject]	
[Date]	03/10/2009
[Time]	15:19:17
[Channels]	10
[Rate]	1000.000000
[Type]	Epoch
[Headers]	Yes
[Points]	401
[Xmin]	0.00000
[Sweeps]	66
[Accepted]	66
[Rejected]	0
[Domain]	Time
[Rows]	Points
[Electrode Labels]
[      P8]	[     TP8]	[      T8]	[      P7]	[     FT8]	[     TP7]	[      F8]	[      T7]	[     FT7]	[      F7]	
[Electrode XUnits]
[ Default]	[ Default]	[ Default]	[ Default]	[ Default]	[ Default]	[ Default]	[ Default]	[ Default]	[ Default]	
[Electrode YUnits]
[ Default]	[ Default]	[ Default]	[ Default]	[ Default]	[ Default]	[ Default]	[ Default]	[ Default]	[ Default]	
[Epoch Header]
[Trial Type]	21
[Accept]	1
[Correct]	0
[RT]	 0.000
[Resp]	0
[Epoch Data]
   -20.3094	   -19.3863	   -18.6310	   -13.0081	   -16.6168	   -15.9454	   -24.6735	   -16.7847	   -16.0294	   -18.7988	
   -19.9738	   -18.9667	   -18.2953	   -12.4207	   -16.6168	   -15.6937	   -23.9182	   -16.5329	   -15.8615	   -18.8828	
   -19.4702	   -18.7988	   -18.0435	   -12.0850	   -16.8686	   -15.6937	   -23.4146	   -16.5329	   -16.0294	   -19.4702	
   -19.0506	   -18.7149	   -18.1274	   -12.0850	   -17.5400	   -15.9454	   -23.2468	   -16.8686	   -16.5329	   -20.4773	
   -18.6310	   -18.8828	   -18.2953	   -12.4207	   -18.3792	   -16.3651	   -23.4985	   -17.4561	   -17.3721	   -21.8201	
   -18.1274	   -19.0506	   -18.6310	   -12.8403	   -19.3863	   -16.9525	   -24.0860	   -18.1274	   -18.2953	   -23.4146	
   -17.6239	   -19.3024	   -18.9667	   -13.3438	   -20.3094	   -17.4561	   -24.9252	   -18.8828	   -19.3024	   -25.0092	
   -17.1204	   -19.4702	   -19.2184	   -13.8474	   -21.2326	   -17.9596	   -25.8484	   -19.5541	   -20.2255	   -26.4359	
   -16.5329	   -19.6381	   -19.3863	   -14.2670	   -21.9040	   -18.2953	   -26.7715	   -20.0577	   -21.0648	   -27.6108	
   -16.1133	   -19.6381	   -19.3863	   -14.6027	   -22.3236	   -18.4631	   -27.6108	   -20.3934	   -21.5683	   -28.3661	
   -15.6937	   -19.5541	   -19.2184	   -14.7705	   -22.4075	   -18.3792	   -28.1143	   -20.4773	   -21.9040	   -28.7018	
   -15.3580	   -19.3863	   -18.8828	   -14.6866	   -22.1558	   -18.1274	   -28.1982	   -20.3094	   -21.8201	   -28.3661	
   -15.0223	   -18.9667	   -18.2114	   -14.4348	   -21.4005	   -17.5400	   -27.6947	   -19.8059	   -21.4005	   -27.6108	
   -14.6866	   -18.3792	   -17.3721	   -13.9313	   -20.2255	   -16.7007	   -26.7715	   -19.0506	   -20.6451	   -26.2680	
   -14.3509	   -17.6239	   -16.4490	   -13.2599	   -18.7988	   -15.6937	   -25.2609	   -18.0435	   -19.5541	   -24.5895	
   -14.0152	   -16.7847	   -15.5258	   -12.5046	   -17.2882	   -14.5187	   -23.3307	   -16.8686	   -18.2953	   -22.6593	
   -13.5117	   -15.9454	   -14.6866	   -11.6653	   -15.6097	   -13.4277	   -21.0648	   -15.6937	   -16.9525	   -20.7291	
   -12.9242	   -15.0223	   -13.8474	   -10.9100	   -14.0991	   -12.3367	   -18.7149	   -14.6027	   -15.6097	   -18.9667	
   -12.0850	   -14.0991	   -13.1760	   -10.3226	   -12.7563	   -11.4975	   -16.5329	   -13.6795	   -14.5187	   -17.5400	
   -11.1618	   -13.2599	   -12.5885	    -9.9030	   -11.5814	   -10.9100	   -14.5187	   -13.0920	   -13.6795	   -16.6168	
   -10.2386	   -12.4207	   -12.1689	    -9.7351	   -10.7422	   -10.6583	   -13.0920	   -12.7563	   -13.2599	   -16.2811	
    -9.3994	   -11.8332	   -11.8332	    -9.9030	   -10.2386	   -10.7422	   -12.2528	   -12.7563	   -13.3438	   -16.5329	
    -8.7280	   -11.4975	   -11.8332	   -10.2386	   -10.2386	   -11.0779	   -12.0010	   -13.1760	   -13.8474	   -17.4561	
    -8.3084	   -11.4136	   -12.0010	   -10.8261	   -10.5743	   -11.7493	   -12.5046	   -13.9313	   -14.7705	   -18.7988	
    -8.1406	   -11.5814	   -12.4207	   -11.4975	   -11.3297	   -12.5885	   -13.5117	   -14.8544	   -16.0294	   -20.5612	
    -8.1406	   -12.0850	   -13.0920	   -12.1689	   -12.3367	   -13.5117	   -15.1062	   -16.0294	   -17.4561	   -22.4075	
    -8.4763	   -12.8403	   -13.9313	   -12.9242	   -13.5117	   -14.5187	   -17.2043	   -17.2043	   -19.0506	   -24.3378	
    -8.8959	   -13.7634	   -14.9384	   -13.5956	   -14.9384	   -15.4419	   -19.5541	   -18.2953	   -20.5612	   -26.0162	
    -9.5673	   -14.8544	   -16.1133	   -14.1830	   -16.3651	   -16.2811	   -22.1558	   -19.3024	   -21.7361	   -27.4429	
   -10.4065	   -15.9454	   -17.2043	   -14.6027	   -17.7917	   -16.9525	   -24.8413	   -19.9738	   -22.6593	   -28.2822	
   -11.2457	   -17.0364	   -18.2953	   -14.8544	   -19.0506	   -17.3721	   -27.3590	   -20.3094	   -23.0789	   -28.5339	
   -12.0850	   -17.9596	   -19.1345	   -14.7705	   -20.0577	   -17.3721	   -29.7089	   -20.3094	   -22.9111	   -28.1982	
   -12.6724	   -18.5471	   -19.7220	   -14.5187	   -20.7291	   -17.1204	   -31.4713	   -19.8059	   -22.3236	   -27.1912	
   -12.9242	   -18.8828	   -19.8898	   -13.9313	   -21.0648	   -16.5329	   -32.6462	   -19.0506	   -21.3165	   -25.6805	
   -12.9242	   -18.7149	   -19.7220	   -13.0920	   -20.8969	   -15.6937	   -32.8979	   -17.9596	   -20.0577	   -23.8342	
   -12.5885	   -18.2953	   -19.1345	   -12.1689	   -20.4773	   -14.6866	   -32.3105	   -16.7007	   -18.5471	   -21.7361	
   -11.8332	   -17.4561	   -18.2953	   -11.1618	   -19.6381	   -13.5956	   -30.9677	   -15.3580	   -16.9525	   -19.7220	
   -10.9100	   -16.4490	   -17.1204	   -10.0708	   -18.5471	   -12.5046	   -29.0375	   -14.0152	   -15.4419	   -17.7078	
    -9.6512	   -15.1901	   -15.9454	    -8.9798	   -17.3721	   -11.3297	   -26.8555	   -12.8403	   -14.0991	   -16.0294	
    -8.3923	   -13.8474	   -14.6866	    -7.8888	   -16.1972	   -10.3226	   -24.7574	   -11.7493	   -12.9242	   -14.6866	
    -7.0496	   -12.5885	   -13.5117	    -6.7978	   -15.1062	    -9.3994	   -22.9950	   -10.9100	   -12.1689	   -14.0152	
    -5.7907	   -11.4975	   -12.5885	    -5.7907	   -14.3509	    -8.7280	   -21.6522	   -10.3226	   -11.8332	   -13.9313	
    -4.7836	   -10.7422	   -12.0010	    -5.1193	   -14.0991	    -8.3084	   -21.0648	   -10.1547	   -12.0010	   -14.5187	
    -4.0283	   -10.2386	   -11.8332	    -4.6158	   -14.1830	    -8.2245	   -21.1487	   -10.2386	   -12.5885	   -15.6937	
    -3.5248	   -10.1547	   -12.0010	    -4.2801	   -14.7705	    -8.3084	   -21.7361	   -10.6583	   -13.5956	   -17.3721	
    -3.2730	   -10.3226	   -12.4207	    -4.1962	   -15.6097	    -8.6441	   -22.8271	   -11.2457	   -14.7705	   -19.3024	
    -3.1891	   -10.5743	   -12.9242	    -4.2801	   -16.5329	    -9.0637	   -24.0021	   -11.9171	   -16.0294	   -21.2326	
    -3.1891	   -10.9100	   -13.4277	    -4.3640	   -17.4561	    -9.3994	   -25.0931	   -12.5046	   -17.1204	   -23.0789	
    -3.3569	   -11.2457	   -13.8474	    -4.5319	   -18.0435	    -9.7351	   -25.8484	   -13.0081	   -18.0435	   -24.5056	
    -3.4409	   -11.4136	   -14.0991	    -4.6997	   -18.3792	    -9.9869	   -26.2680	   -13.2599	   -18.6310	   -25.5127	
    -3.4409	   -11.4136	   -14.0991	    -4.7836	   -18.3792	    -9.9869	   -26.1002	   -13.3438	   -18.8828	   -26.0162	
    -3.4409	   -11.2457	   -13.9313	    -4.6997	   -17.9596	    -9.8190	   -25.3448	   -13.1760	   -18.7149	   -25.9323	
    -3.3569	   -10.9940	   -13.4277	    -4.5319	   -17.2882	    -9.4833	   -24.1699	   -12.8403	   -18.1274	   -25.3448	
    -3.1891	   -10.4904	   -12.7563	    -4.2801	   -16.1972	    -8.9798	   -22.4915	   -12.2528	   -17.2882	   -24.2538	
    -3.1052	    -9.9869	   -12.0010	    -3.9444	   -15.0223	    -8.4763	   -20.5612	   -11.5814	   -16.2811	   -22.9950	
    -3.1052	    -9.5673	   -11.1618	    -3.6926	   -13.7634	    -7.9727	   -18.4631	   -10.9940	   -15.1062	   -21.4844	
    -3.2730	    -9.2316	   -10.4065	    -3.6926	   -12.5046	    -7.6370	   -16.4490	   -10.4904	   -14.0152	   -20.0577	
    -3.7766	    -9.1476	    -9.8190	    -3.7766	   -11.4975	    -7.3853	   -14.6866	   -10.0708	   -13.0920	   -18.7988	
    -4.4479	    -9.2316	    -9.4833	    -4.1962	   -10.7422	    -7.3853	   -13.3438	    -9.8190	   -12.3367	   -17.8757	
    -5.2872	    -9.6512	    -9.3994	    -4.7836	   -10.2386	    -7.6370	   -12.5046	    -9.8190	   -11.9171	   -17.2882	
    -6.2943	   -10.3226	    -9.6512	    -5.5389	   -10.2386	    -8.0566	   -12.2528	   -10.0708	   -11.9171	   -17.2043	
    -7.4692	   -11.1618	   -10.0708	    -6.5460	   -10.5743	    -8.6441	   -12.6724	   -10.5743	   -12.1689	   -17.5400	
    -8.6441	   -12.0850	   -10.7422	    -7.5531	   -11.2457	    -9.3994	   -13.5956	   -11.2457	   -12.8403	   -18.3792	
    -9.7351	   -13.1760	   -11.5814	    -8.6441	   -12.2528	   -10.2386	   -14.9384	   -12.0010	   -13.6795	   -19.5541	
   -10.6583	   -14.1830	   -12.5046	    -9.4833	   -13.4277	   -10.9940	   -16.6168	   -12.8403	   -14.6866	   -20.8969	
   -11.4975	   -15.1062	   -13.4277	   -10.2386	   -14.7705	   -11.6653	   -18.2953	   -13.5956	   -15.6937	   -22.2397	
   -12.2528	   -16.0294	   -14.4348	   -10.8261	   -16.1133	   -12.2528	   -20.0577	   -14.2670	   -16.7007	   -23.5825	
   -13.0081	   -16.8686	   -15.4419	   -11.2457	   -17.5400	   -12.6724	   -21.5683	   -14.7705	   -17.5400	   -24.6735	
   -13.7634	   -17.7078	   -16.4490	   -11.4975	   -18.7988	   -12.9242	   -22.8271	   -15.1062	   -18.2114	   -25.3448	
   -14.5187	   -18.5471	   -17.4561	   -11.6653	   -19.8059	   -13.0081	   -23.9182	   -15.1901	   -18.6310	   -25.6805	
   -15.2740	   -19.3024	   -18.3792	   -11.5814	   -20.5612	   -12.8403	   -24.8413	   -15.0223	   -18.7149	   -25.4288	
   -15.9454	   -19.9738	   -19.1345	   -11.4136	   -20.9808	   -12.5046	   -25.5966	   -14.6027	   -18.3792	   -24.7574	
   -16.6168	   -20.4773	   -19.7220	   -11.0779	   -21.0648	   -11.9171	   -26.3519	   -13.8474	   -17.7917	   -23.5825	
   -17.1204	   -20.7291	   -19.9738	   -10.6583	   -20.8130	   -11.2457	   -27.0233	   -13.0081	   -16.8686	   -21.9879	
   -17.5400	   -20.8130	   -19.9738	   -10.1547	   -20.3934	   -10.4904	   -27.6108	   -12.0010	   -15.7776	   -20.1416	
   -17.7917	   -20.8130	   -19.7220	    -9.6512	   -19.8898	    -9.7351	   -28.0304	   -10.9100	   -14.5187	   -18.2114	
   -17.9596	   -20.6451	   -19.3863	    -9.1476	   -19.2184	    -8.9798	   -28.1982	    -9.8190	   -13.2599	   -16.1972	
   -18.0435	   -20.3094	   -18.9667	    -8.6441	   -18.5471	    -8.2245	   -28.1982	    -8.8120	   -12.0010	   -14.3509	
   -18.0435	   -19.9738	   -18.3792	    -8.0566	   -17.9596	    -7.4692	   -27.8625	    -7.8049	   -10.7422	   -12.6724	
   -17.9596	   -19.6381	   -17.9596	    -7.5531	   -17.5400	    -6.7978	   -27.4429	    -6.9656	    -9.7351	   -11.4136	
   -17.8757	   -19.3024	   -17.5400	    -7.0496	   -17.2882	    -6.2943	   -27.0233	    -6.3782	    -8.9798	   -10.6583	
   -17.7917	   -19.1345	   -17.2882	    -6.7139	   -17.3721	    -5.9586	   -26.8555	    -6.0425	    -8.3923	   -10.4065	
   -17.8757	   -19.2184	   -17.2043	    -6.4621	   -17.7917	    -5.7907	   -26.8555	    -5.9586	    -8.2245	   -10.6583	
   -18.0435	   -19.4702	   -17.4561	    -6.4621	   -18.4631	    -5.9586	   -27.2751	    -6.2103	    -8.3923	   -11.4136	
   -18.3792	   -19.8898	   -17.9596	    -6.6299	   -19.3863	    -6.2943	   -27.8625	    -6.7978	    -8.8120	   -12.6724	
   -18.8828	   -20.4773	   -18.5471	    -6.9656	   -20.4773	    -6.9656	   -28.6179	    -7.5531	    -9.5673	   -14.0991	
   -19.4702	   -21.1487	   -19.3024	    -7.4692	   -21.6522	    -7.6370	   -29.3732	    -8.5602	   -10.4904	   -15.7776	
   -20.2255	   -21.8201	   -19.9738	    -8.0566	   -22.7432	    -8.4763	   -30.1285	    -9.5673	   -11.4975	   -17.3721	
   -20.9808	   -22.4915	   -20.5612	    -8.6441	   -23.6664	    -9.2316	   -30.6320	   -10.4904	   -12.4207	   -18.7988	
   -21.9040	   -23.1628	   -21.0648	    -9.2316	   -24.3378	    -9.9030	   -30.7999	   -11.3297	   -13.1760	   -19.8898	
   -22.9111	   -23.6664	   -21.4005	    -9.8190	   -24.7574	   -10.4904	   -30.6320	   -12.0010	   -13.6795	   -20.6451	
   -23.9182	   -24.0860	   -21.4844	   -10.3226	   -24.6735	   -10.9100	   -30.0446	   -12.3367	   -13.9313	   -20.8969	
   -25.0092	   -24.3378	   -21.4005	   -10.7422	   -24.2538	   -11.0779	   -28.9536	   -12.5046	   -13.9313	   -20.6451	
   -26.0162	   -24.5056	   -21.0648	   -11.0779	   -23.4146	   -11.0779	   -27.3590	   -12.4207	   -13.5956	   -19.8898	
   -26.8555	   -24.5056	   -20.6451	   -11.3297	   -22.3236	   -10.9940	   -25.4288	   -12.0850	   -13.0081	   -18.7988	
   -27.6947	   -24.3378	   -20.1416	   -11.4975	   -20.9808	   -10.8261	   -23.3307	   -11.6653	   -12.3367	   -17.4561	
   -28.2822	   -24.1699	   -19.5541	   -11.8332	   -19.6381	   -10.7422	   -21.1487	   -11.2457	   -11.6653	   -16.0294	
   -28.8696	   -23.9182	   -19.0506	   -12.1689	   -18.3792	   -10.7422	   -19.0506	   -10.9100	   -11.1618	   -14.7705	
   -29.2892	   -23.6664	   -18.6310	   -12.6724	   -17.3721	   -10.9100	   -17.3721	   -10.8261	   -10.9100	   -13.8474	
   -29.5410	   -23.4985	   -18.2953	   -13.2599	   -16.6168	   -11.3297	   -16.1133	   -10.9940	   -10.9100	   -13.4277	
   -29.6249	   -23.3307	   -18.1274	   -14.0152	   -16.1133	   -11.9171	   -15.4419	   -11.4975	   -11.3297	   -13.4277	
   -29.5410	   -23.1628	   -18.0435	   -14.8544	   -16.0294	   -12.6724	   -15.3580	   -12.1689	   -12.0010	   -13.8474	
   -29.2892	   -22.9950	   -18.0435	   -15.7776	   -16.1133	   -13.5956	   -15.8615	   -13.0920	   -12.8403	   -14.7705	
   -28.8696	   -22.9111	   -18.2114	   -16.6168	   -16.3651	   -14.5187	   -16.8686	   -14.0991	   -13.9313	   -15.9454	
   -28.2822	   -22.9111	   -18.4631	   -17.4561	   -16.7847	   -15.3580	   -18.2114	   -15.1901	   -15.1062	   -17.4561	
   -27.6947	   -22.8271	   -18.7149	   -18.1274	   -17.2043	   -16.2811	   -19.7220	   -16.3651	   -16.2811	   -19.1345	
   -26.9394	   -22.9111	   -18.9667	   -18.7988	   -17.6239	   -17.1204	   -21.4005	   -17.4561	   -17.5400	   -20.8969	
   -26.2680	   -22.9111	   -19.2184	   -19.3863	   -17.9596	   -17.8757	   -22.8271	   -18.4631	   -18.6310	   -22.5754	
   -25.4288	   -22.9111	   -19.3024	   -19.8059	   -18.0435	   -18.4631	   -23.9182	   -19.3024	   -19.4702	   -24.0021	
   -24.5056	   -22.7432	   -19.3024	   -20.0577	   -17.9596	   -18.8828	   -24.5056	   -19.8898	   -19.9738	   -25.0092	
   -23.4146	   -22.4915	   -18.9667	   -19.9738	   -17.5400	   -18.9667	   -24.4217	   -20.1416	   -20.0577	   -25.4288	
   -22.2397	   -21.9040	   -18.4631	   -19.6381	   -16.7847	   -18.7149	   -23.6664	   -19.9738	   -19.6381	   -25.2609	
   -20.8969	   -21.0648	   -17.6239	   -18.8828	   -15.6937	   -18.1274	   -22.2397	   -19.3024	   -18.7149	   -24.4217	
   -19.3863	   -19.9738	   -16.5329	   -17.7917	   -14.3509	   -17.1204	   -20.3094	   -18.2953	   -17.3721	   -23.0789	
   -17.8757	   -18.7988	   -15.3580	   -16.4490	   -12.9242	   -15.9454	   -18.1274	   -16.9525	   -15.7776	   -21.3165	
   -16.4490	   -17.4561	   -14.1830	   -15.0223	   -11.4975	   -14.6866	   -15.9454	   -15.5258	   -14.0991	   -19.3863	
   -15.1062	   -16.1972	   -13.0920	   -13.6795	   -10.3226	   -13.3438	   -14.0991	   -14.0991	   -12.5046	   -17.4561	
   -14.0152	   -15.1062	   -12.1689	   -12.3367	    -9.4833	   -12.1689	   -12.7563	   -12.7563	   -11.1618	   -15.7776	
   -13.0081	   -14.0991	   -11.4136	   -11.2457	    -8.9798	   -11.0779	   -12.0850	   -11.5814	   -10.1547	   -14.4348	
   -12.3367	   -13.3438	   -10.9100	   -10.2386	    -8.8959	   -10.2386	   -12.0010	   -10.6583	    -9.5673	   -13.6795	
   -12.0010	   -12.9242	   -10.8261	    -9.4833	    -9.2316	    -9.6512	   -12.5046	   -10.0708	    -9.3994	   -13.4277	
   -12.0850	   -12.8403	   -10.9940	    -8.8959	   -10.0708	    -9.3155	   -13.5956	    -9.9030	    -9.8190	   -13.9313	
   -12.4207	   -13.2599	   -11.5814	    -8.6441	   -11.3297	    -9.3155	   -15.1901	   -10.1547	   -10.6583	   -15.0223	
   -13.0920	   -14.0152	   -12.5885	    -8.7280	   -12.8403	    -9.6512	   -17.1204	   -10.8261	   -12.0010	   -16.7847	
   -14.0152	   -15.1901	   -13.9313	    -9.0637	   -14.6866	   -10.2386	   -19.2184	   -11.8332	   -13.6795	   -18.9667	
   -14.9384	   -16.5329	   -15.5258	    -9.5673	   -16.5329	   -11.0779	   -21.4844	   -13.0081	   -15.6097	   -21.4005	
   -15.7776	   -17.8757	   -17.2043	   -10.0708	   -18.3792	   -11.8332	   -23.6664	   -14.2670	   -17.5400	   -23.7503	
   -16.4490	   -19.1345	   -18.7988	   -10.5743	   -20.0577	   -12.5885	   -25.6805	   -15.3580	   -19.2184	   -25.8484	
   -16.7847	   -20.2255	   -20.1416	   -10.9100	   -21.4005	   -13.0920	   -27.3590	   -16.2811	   -20.5612	   -27.4429	
   -16.7847	   -20.8969	   -21.1487	   -11.0779	   -22.3236	   -13.4277	   -28.6179	   -16.8686	   -21.4005	   -28.3661	
   -16.3651	   -21.1487	   -21.6522	   -11.0779	   -22.7432	   -13.4277	   -29.3732	   -17.0364	   -21.6522	   -28.7018	
   -15.6097	   -20.9808	   -21.5683	   -10.7422	   -22.7432	   -13.1760	   -29.5410	   -16.7847	   -21.4005	   -28.1982	
   -14.5187	   -20.3934	   -21.1487	   -10.3226	   -22.1558	   -12.5885	   -29.1214	   -16.1972	   -20.6451	   -27.1072	
   -13.1760	   -19.4702	   -20.2255	    -9.7351	   -21.2326	   -11.9171	   -28.0304	   -15.2740	   -19.3863	   -25.4288	
   -11.5814	   -18.2114	   -19.0506	    -9.1476	   -19.9738	   -10.9940	   -26.4359	   -14.0991	   -17.8757	   -23.4146	
    -9.9030	   -16.8686	   -17.7078	    -8.5602	   -18.5471	   -10.1547	   -24.5056	   -12.8403	   -16.1972	   -21.2326	
    -8.3084	   -15.5258	   -16.2811	    -8.1406	   -17.1204	    -9.3155	   -22.4075	   -11.6653	   -14.6027	   -19.1345	
    -6.7139	   -14.1830	   -15.0223	    -7.8049	   -15.7776	    -8.6441	   -20.3094	   -10.6583	   -13.1760	   -17.2882	
    -5.3711	   -13.0920	   -13.8474	    -7.6370	   -14.6027	    -8.1406	   -18.5471	    -9.8190	   -12.0850	   -15.8615	
    -4.1962	   -12.1689	   -13.0081	    -7.4692	   -13.8474	    -7.8049	   -17.2043	    -9.3155	   -11.3297	   -15.0223	
    -3.2730	   -11.5814	   -12.4207	    -7.3853	   -13.3438	    -7.7209	   -16.3651	    -9.0637	   -10.9940	   -14.7705	
    -2.6016	   -11.3297	   -12.2528	    -7.3853	   -13.1760	    -7.7209	   -16.0294	    -9.0637	   -11.0779	   -15.1062	
    -2.1820	   -11.3297	   -12.3367	    -7.3853	   -13.4277	    -7.9727	   -16.2811	    -9.3994	   -11.5814	   -15.9454	
    -2.1820	   -11.6653	   -12.7563	    -7.4692	   -13.9313	    -8.3923	   -16.8686	    -9.9869	   -12.3367	   -17.2043	
    -2.4338	   -12.3367	   -13.5117	    -7.6370	   -14.6866	    -8.9798	   -17.7917	   -10.8261	   -13.3438	   -18.7149	
    -3.0212	   -13.1760	   -14.4348	    -7.8888	   -15.5258	    -9.6512	   -18.7988	   -11.7493	   -14.5187	   -20.3094	
    -3.9444	   -14.1830	   -15.5258	    -8.1406	   -16.5329	   -10.3226	   -19.8059	   -12.6724	   -15.6097	   -21.8201	
    -4.8676	   -15.2740	   -16.6168	    -8.3923	   -17.4561	   -10.9100	   -20.6451	   -13.5117	   -16.5329	   -23.1628	
    -5.8746	   -16.2811	   -17.5400	    -8.6441	   -18.1274	   -11.4136	   -21.1487	   -14.0991	   -17.2882	   -24.1699	
    -6.7978	   -17.2043	   -18.3792	    -8.7280	   -18.7149	   -11.6653	   -21.4005	   -14.5187	   -17.6239	   -24.7574	
    -7.6370	   -17.8757	   -18.9667	    -8.8959	   -18.8828	   -11.8332	   -21.1487	   -14.6027	   -17.7078	   -24.8413	
    -8.3084	   -18.3792	   -19.3024	    -9.0637	   -18.7988	   -11.8332	   -20.5612	   -14.5187	   -17.4561	   -24.4217	
    -8.8959	   -18.6310	   -19.3863	    -9.1476	   -18.3792	   -11.5814	   -19.6381	   -14.0991	   -16.7847	   -23.4985	
    -9.3155	   -18.6310	   -19.2184	    -9.2316	   -17.7078	   -11.2457	   -18.4631	   -13.5117	   -15.7776	   -22.0718	
    -9.4833	   -18.3792	   -18.7149	    -9.3155	   -16.6168	   -10.7422	   -17.1204	   -12.5885	   -14.4348	   -20.3094	
    -9.5673	   -17.9596	   -17.9596	    -9.3994	   -15.4419	   -10.0708	   -15.7776	   -11.4975	   -12.8403	   -18.2114	
    -9.6512	   -17.3721	   -17.2043	    -9.3994	   -14.1830	    -9.3155	   -14.5187	   -10.4065	   -11.2457	   -16.0294	
    -9.7351	   -16.9525	   -16.4490	    -9.5673	   -13.0920	    -8.7280	   -13.6795	    -9.3155	    -9.7351	   -13.9313	
    -9.9869	   -16.7007	   -15.9454	    -9.8190	   -12.3367	    -8.3084	   -13.2599	    -8.4763	    -8.4763	   -12.3367	
   -10.4904	   -16.7847	   -15.8615	   -10.1547	   -12.0010	    -8.1406	   -13.4277	    -7.9727	    -7.7209	   -11.3297	
   -11.2457	   -17.2043	   -16.1972	   -10.6583	   -12.1689	    -8.2245	   -14.2670	    -7.8888	    -7.3853	   -10.9940	
   -12.0850	   -17.9596	   -16.7847	   -11.2457	   -12.9242	    -8.5602	   -15.6937	    -8.2245	    -7.6370	   -11.4136	
   -13.0081	   -18.9667	   -17.7917	   -11.7493	   -14.0991	    -9.0637	   -17.4561	    -8.8120	    -8.2245	   -12.3367	
   -13.9313	   -20.0577	   -18.8828	   -12.2528	   -15.6097	    -9.7351	   -19.4702	    -9.4833	    -8.9798	   -13.7634	
   -14.7705	   -21.1487	   -19.9738	   -12.5885	   -17.2043	   -10.3226	   -21.4844	   -10.3226	    -9.9030	   -15.2740	
   -15.4419	   -22.0718	   -21.0648	   -12.8403	   -18.8828	   -10.9100	   -23.1628	   -10.9940	   -10.7422	   -16.8686	
   -15.9454	   -22.9950	   -21.9040	   -12.9242	   -20.3094	   -11.3297	   -24.4217	   -11.6653	   -11.4136	   -18.2953	
   -16.3651	   -23.6664	   -22.4915	   -13.0081	   -21.4005	   -11.7493	   -25.2609	   -12.0850	   -11.9171	   -19.3024	
   -16.6168	   -24.0860	   -22.8271	   -13.0081	   -22.1558	   -12.0010	   -25.6805	   -12.3367	   -12.2528	   -19.9738	
   -16.7847	   -24.3378	   -22.7432	   -13.0081	   -22.5754	   -12.1689	   -25.5966	   -12.4207	   -12.2528	   -20.1416	
   -16.8686	   -24.3378	   -22.4915	   -13.0081	   -22.4915	   -12.2528	   -25.2609	   -12.3367	   -12.0850	   -19.8059	
   -16.7007	   -24.0860	   -21.9040	   -12.8403	   -22.0718	   -12.0850	   -24.5056	   -12.0010	   -11.6653	   -19.0506	
   -16.4490	   -23.6664	   -21.1487	   -12.4207	   -21.3165	   -11.7493	   -23.4985	   -11.4975	   -10.9100	   -17.7917	
   -16.1133	   -22.9950	   -20.3094	   -11.9171	   -20.2255	   -11.2457	   -22.2397	   -10.7422	    -9.9869	   -16.1972	
   -15.6097	   -22.3236	   -19.4702	   -11.1618	   -18.9667	   -10.4904	   -20.7291	    -9.9030	    -8.8959	   -14.2670	
   -15.0223	   -21.5683	   -18.7988	   -10.4065	   -17.6239	    -9.8190	   -19.0506	    -9.0637	    -7.7209	   -12.3367	
   -14.5187	   -20.8130	   -18.3792	    -9.6512	   -16.3651	    -9.1476	   -17.4561	    -8.3084	    -6.7139	   -10.4904	
   -14.0991	   -20.3094	   -18.1274	    -9.1476	   -15.3580	    -8.6441	   -15.9454	    -7.7209	    -5.8746	    -8.9798	
   -13.7634	   -19.8898	   -17.9596	    -8.8120	   -14.6027	    -8.3923	   -14.8544	    -7.4692	    -5.5389	    -7.9727	
   -13.5956	   -19.6381	   -18.0435	    -8.8120	   -14.1830	    -8.4763	   -14.1830	    -7.5531	    -5.7068	    -7.6370	
   -13.6795	   -19.6381	   -18.2114	    -9.2316	   -14.1830	    -8.8959	   -14.0152	    -8.0566	    -6.3782	    -8.0566	
   -13.8474	   -19.8898	   -18.6310	    -9.9030	   -14.6027	    -9.6512	   -14.4348	    -8.8959	    -7.4692	    -9.0637	
   -14.1830	   -20.3094	   -19.1345	   -10.8261	   -15.3580	   -10.6583	   -15.2740	   -10.0708	    -8.8959	   -10.5743	
   -14.5187	   -20.8969	   -19.8059	   -12.0010	   -16.2811	   -11.9171	   -16.5329	   -11.4136	   -10.4904	   -12.5046	
   -14.7705	   -21.4005	   -20.3934	   -13.0920	   -17.3721	   -13.0920	   -17.9596	   -12.7563	   -12.1689	   -14.5187	
   -14.7705	   -21.7361	   -20.9808	   -14.0991	   -18.2953	   -14.1830	   -19.5541	   -14.0152	   -13.5956	   -16.3651	
   -14.5187	   -21.9040	   -21.2326	   -14.7705	   -19.0506	   -14.9384	   -20.9808	   -14.9384	   -14.7705	   -17.9596	
   -13.9313	   -21.7361	   -21.3165	   -15.1062	   -19.4702	   -15.3580	   -22.1558	   -15.5258	   -15.5258	   -19.1345	
   -13.1760	   -21.3165	   -21.1487	   -15.1062	   -19.5541	   -15.5258	   -22.9111	   -15.7776	   -15.8615	   -19.8059	
   -12.3367	   -20.7291	   -20.7291	   -14.9384	   -19.3024	   -15.4419	   -23.1628	   -15.7776	   -15.8615	   -20.0577	
   -11.4136	   -20.0577	   -20.0577	   -14.6866	   -18.7988	   -15.1062	   -22.9950	   -15.5258	   -15.6097	   -19.8059	
   -10.5743	   -19.3024	   -19.3024	   -14.4348	   -18.0435	   -14.6866	   -22.2397	   -15.0223	   -15.0223	   -19.1345	
    -9.9030	   -18.4631	   -18.4631	   -14.0991	   -17.0364	   -14.1830	   -20.9808	   -14.4348	   -14.2670	   -18.0435	
    -9.3155	   -17.7917	   -17.5400	   -13.7634	   -15.8615	   -13.5117	   -19.4702	   -13.6795	   -13.3438	   -16.7007	
    -8.8959	   -17.1204	   -16.6168	   -13.3438	   -14.6866	   -12.8403	   -17.7917	   -12.7563	   -12.2528	   -15.1901	
    -8.5602	   -16.4490	   -15.6937	   -12.7563	   -13.5117	   -12.0010	   -16.1972	   -11.8332	   -11.1618	   -13.6795	
    -8.3084	   -15.9454	   -14.9384	   -12.0010	   -12.4207	   -11.1618	   -14.7705	   -10.9100	   -10.0708	   -12.1689	
    -7.9727	   -15.4419	   -14.2670	   -11.0779	   -11.4975	   -10.2386	   -13.6795	    -9.9869	    -8.9798	   -10.9100	
    -7.6370	   -15.0223	   -13.7634	   -10.0708	   -10.8261	    -9.3155	   -13.1760	    -9.1476	    -8.2245	    -9.9869	
    -7.3013	   -14.6866	   -13.4277	    -8.9798	   -10.5743	    -8.5602	   -13.2599	    -8.3923	    -7.6370	    -9.5673	
    -6.9656	   -14.6027	   -13.3438	    -7.9727	   -10.7422	    -7.9727	   -13.8474	    -7.9727	    -7.5531	    -9.6512	
    -6.7978	   -14.6866	   -13.5956	    -7.2174	   -11.3297	    -7.6370	   -15.0223	    -7.9727	    -7.8049	   -10.4065	
    -6.7978	   -15.1062	   -14.2670	    -6.7139	   -12.4207	    -7.6370	   -16.5329	    -8.2245	    -8.5602	   -11.7493	
    -7.0496	   -15.8615	   -15.2740	    -6.5460	   -13.9313	    -7.9727	   -18.4631	    -8.9798	    -9.6512	   -13.6795	
    -7.6370	   -16.9525	   -16.6168	    -6.6299	   -15.8615	    -8.6441	   -20.5612	    -9.9030	   -11.0779	   -15.8615	
    -8.3084	   -18.1274	   -18.2114	    -6.9656	   -17.8757	    -9.4833	   -22.8271	   -10.9940	   -12.5046	   -18.1274	
    -9.1476	   -19.4702	   -19.8898	    -7.5531	   -19.9738	   -10.3226	   -25.0092	   -12.1689	   -13.9313	   -20.3934	
    -9.9869	   -20.7291	   -21.4005	    -8.1406	   -21.9040	   -11.1618	   -26.9394	   -13.2599	   -15.1062	   -22.4075	
   -10.6583	   -21.8201	   -22.8271	    -8.8959	   -23.4985	   -12.0010	   -28.6179	   -14.1830	   -16.1972	   -24.0860	
   -11.1618	   -22.6593	   -23.8342	    -9.6512	   -24.7574	   -12.6724	   -29.7089	   -14.8544	   -16.9525	   -25.2609	
   -11.4136	   -23.0789	   -24.4217	   -10.4065	   -25.5966	   -13.1760	   -30.2963	   -15.4419	   -17.5400	   -26.0162	
   -11.3297	   -23.0789	   -24.5895	   -10.9940	   -25.9323	   -13.5117	   -30.2963	   -15.6937	   -17.7917	   -26.2680	
   -10.9100	   -22.7432	   -24.2538	   -11.4136	   -25.6805	   -13.6795	   -29.6249	   -15.6937	   -17.7078	   -25.9323	
   -10.2386	   -21.9040	   -23.4985	   -11.5814	   -25.0092	   -13.5117	   -28.4500	   -15.3580	   -17.2882	   -25.0931	
    -9.2316	   -20.7291	   -22.4075	   -11.4136	   -23.8342	   -13.0920	   -26.9394	   -14.7705	   -16.5329	   -23.7503	
    -8.0566	   -19.3863	   -21.0648	   -11.0779	   -22.4915	   -12.5046	   -25.1770	   -14.0991	   -15.6097	   -22.1558	
    -6.8817	   -17.9596	   -19.5541	   -10.5743	   -21.0648	   -11.9171	   -23.4985	   -13.3438	   -14.6027	   -20.4773	
    -5.5389	   -16.4490	   -18.1274	   -10.0708	   -19.6381	   -11.2457	   -21.9040	   -12.5885	   -13.5956	   -18.8828	
    -4.2801	   -15.0223	   -16.7007	    -9.4833	   -18.3792	   -10.7422	   -20.4773	   -11.9171	   -12.7563	   -17.6239	
    -3.0212	   -13.5956	   -15.4419	    -8.9798	   -17.3721	   -10.3226	   -19.4702	   -11.4975	   -12.2528	   -16.7007	
    -1.7624	   -12.3367	   -14.4348	    -8.5602	   -16.6168	   -10.0708	   -18.7988	   -11.2457	   -12.0010	   -16.4490	
    -0.4196	   -11.0779	   -13.5117	    -8.0566	   -16.1133	    -9.9030	   -18.5471	   -11.1618	   -12.0850	   -16.6168	
     1.0071	    -9.9869	   -12.9242	    -7.6370	   -15.8615	    -9.8190	   -18.7149	   -11.1618	   -12.5046	   -17.2043	
     2.5177	    -8.9798	   -12.5046	    -7.2174	   -15.8615	    -9.8190	   -19.3024	   -11.3297	   -13.0081	   -18.2114	
     4.1122	    -8.1406	   -12.2528	    -6.7978	   -16.0294	    -9.9030	   -20.1416	   -11.5814	   -13.7634	   -19.3024	
     5.7068	    -7.3013	   -12.1689	    -6.3782	   -16.2811	    -9.9030	   -21.1487	   -11.7493	   -14.4348	   -20.5612	
     7.3853	    -6.4621	   -12.0850	    -5.9586	   -16.4490	    -9.9869	   -22.0718	   -12.0010	   -15.1062	   -21.7361	
     9.1476	    -5.6229	   -12.0010	    -5.5389	   -16.6168	    -9.9869	   -22.9950	   -12.1689	   -15.5258	   -22.6593	
    10.7422	    -4.7836	   -11.7493	    -5.2032	   -16.6168	    -9.9030	   -23.4985	   -12.2528	   -15.8615	   -23.3307	
    12.2528	    -4.0283	   -11.4136	    -4.8676	   -16.3651	    -9.8190	   -23.6664	   -12.2528	   -15.9454	   -23.7503	
    13.5117	    -3.2730	   -10.9100	    -4.6158	   -15.9454	    -9.7351	   -23.4146	   -12.2528	   -15.9454	   -23.7503	
    14.3509	    -2.6016	   -10.3226	    -4.3640	   -15.3580	    -9.6512	   -22.7432	   -12.0850	   -15.6937	   -23.3307	
    14.8544	    -2.0981	    -9.6512	    -4.1122	   -14.6027	    -9.5673	   -21.7361	   -11.9171	   -15.2740	   -22.6593	
    14.8544	    -1.8463	    -9.1476	    -3.9444	   -13.7634	    -9.4833	   -20.4773	   -11.7493	   -14.9384	   -21.8201	
    14.4348	    -1.8463	    -8.7280	    -3.8605	   -13.0081	    -9.4833	   -19.1345	   -11.6653	   -14.5187	   -20.8130	
    13.5956	    -2.0142	    -8.4763	    -3.9444	   -12.3367	    -9.6512	   -17.7917	   -11.6653	   -14.2670	   -19.8898	
    12.5046	    -2.4338	    -8.3923	    -4.2801	   -11.7493	    -9.9869	   -16.7007	   -11.8332	   -14.1830	   -19.1345	
    11.2457	    -2.8534	    -8.3084	    -4.7836	   -11.3297	   -10.4904	   -15.7776	   -12.1689	   -14.2670	   -18.6310	
    10.1547	    -3.2730	    -8.3084	    -5.4550	   -10.9940	   -11.1618	   -15.1062	   -12.6724	   -14.5187	   -18.4631	
     9.2316	    -3.6087	    -8.2245	    -6.3782	   -10.6583	   -11.8332	   -14.6866	   -13.2599	   -14.9384	   -18.6310	
     8.6441	    -3.6926	    -8.0566	    -7.3013	   -10.4904	   -12.5885	   -14.5187	   -13.9313	   -15.4419	   -18.9667	
     8.3923	    -3.6087	    -7.8049	    -8.3084	   -10.3226	   -13.2599	   -14.5187	   -14.6027	   -16.0294	   -19.6381	
     8.4763	    -3.4409	    -7.5531	    -9.3155	   -10.2386	   -13.9313	   -14.6866	   -15.3580	   -16.6168	   -20.4773	
     8.8120	    -3.1891	    -7.3013	   -10.1547	   -10.3226	   -14.6027	   -14.9384	   -16.1133	   -17.2882	   -21.4844	
     9.2316	    -3.0212	    -7.1335	   -10.9940	   -10.4904	   -15.2740	   -15.3580	   -16.9525	   -17.9596	   -22.6593	
     9.5673	    -2.9373	    -7.2174	   -11.8332	   -10.7422	   -15.8615	   -15.8615	   -17.7917	   -18.7988	   -23.8342	
     9.7351	    -3.1052	    -7.3853	   -12.7563	   -11.2457	   -16.6168	   -16.5329	   -18.7149	   -19.5541	   -25.0931	
     9.4833	    -3.5248	    -7.8049	   -13.5956	   -11.7493	   -17.2882	   -17.3721	   -19.7220	   -20.3934	   -26.2680	
     8.8959	    -4.1962	    -8.3084	   -14.4348	   -12.3367	   -18.0435	   -18.2953	   -20.5612	   -21.1487	   -27.2751	
     8.0566	    -4.8676	    -8.8959	   -15.1901	   -12.8403	   -18.5471	   -19.2184	   -21.3165	   -21.7361	   -28.0304	
     6.9656	    -5.6229	    -9.3155	   -15.7776	   -13.0920	   -18.9667	   -19.9738	   -21.7361	   -22.0718	   -28.3661	
     5.7907	    -6.2103	    -9.6512	   -16.1133	   -13.1760	   -19.0506	   -20.3934	   -21.9040	   -22.0718	   -28.1982	
     4.6158	    -6.6299	    -9.6512	   -16.1133	   -12.9242	   -18.7988	   -20.3094	   -21.6522	   -21.8201	   -27.6108	
     3.6087	    -6.7978	    -9.4833	   -15.8615	   -12.5046	   -18.2953	   -19.8059	   -21.0648	   -21.1487	   -26.6037	
     2.7695	    -6.7139	    -8.9798	   -15.2740	   -11.7493	   -17.6239	   -18.7988	   -20.1416	   -20.2255	   -25.1770	
     2.2659	    -6.3782	    -8.3084	   -14.4348	   -10.9100	   -16.6168	   -17.5400	   -18.9667	   -19.0506	   -23.4985	
     2.1820	    -5.7907	    -7.4692	   -13.3438	    -9.8190	   -15.4419	   -16.1972	   -17.6239	   -17.6239	   -21.7361	
     2.4338	    -5.0354	    -6.5460	   -12.0010	    -8.6441	   -14.0991	   -14.9384	   -16.0294	   -16.1133	   -19.8898	
     3.1052	    -4.0283	    -5.5389	   -10.4065	    -7.4692	   -12.6724	   -13.9313	   -14.4348	   -14.6027	   -18.2114	
     4.1122	    -2.9373	    -4.6158	    -8.6441	    -6.4621	   -11.1618	   -13.4277	   -12.9242	   -13.2599	   -16.7847	
     5.3711	    -1.9302	    -3.8605	    -6.9656	    -5.7068	    -9.7351	   -13.4277	   -11.4975	   -12.0850	   -15.7776	
     6.6299	    -1.0910	    -3.3569	    -5.3711	    -5.3711	    -8.5602	   -13.9313	   -10.4065	   -11.2457	   -15.3580	
     7.8049	    -0.5035	    -3.1052	    -4.1122	    -5.5389	    -7.6370	   -14.9384	    -9.5673	   -10.8261	   -15.3580	
     8.6441	    -0.2518	    -3.1891	    -3.1891	    -6.2103	    -7.1335	   -16.2811	    -9.2316	   -10.8261	   -15.9454	
     9.2316	    -0.3357	    -3.5248	    -2.6016	    -7.2174	    -6.7978	   -17.8757	    -9.1476	   -11.0779	   -16.9525	
     9.4833	    -0.7553	    -4.0283	    -2.3499	    -8.4763	    -6.7978	   -19.4702	    -9.3155	   -11.5814	   -18.2114	
     9.3994	    -1.3428	    -4.6997	    -2.3499	    -9.8190	    -6.9656	   -20.8969	    -9.5673	   -12.1689	   -19.5541	
     9.1476	    -2.0142	    -5.2872	    -2.4338	   -11.1618	    -7.1335	   -22.0718	    -9.9030	   -12.7563	   -20.8130	
     8.6441	    -2.6855	    -5.8746	    -2.6016	   -12.2528	    -7.3013	   -22.7432	   -10.0708	   -13.0920	   -21.7361	
     8.0566	    -3.3569	    -6.3782	    -2.6855	   -13.0920	    -7.3013	   -22.9950	   -10.0708	   -13.1760	   -22.1558	
     7.3853	    -3.9444	    -6.7978	    -2.6855	   -13.5956	    -7.1335	   -22.7432	    -9.8190	   -12.8403	   -22.1558	
     6.6299	    -4.4479	    -7.0496	    -2.4338	   -13.5956	    -6.7139	   -22.0718	    -9.3155	   -12.0850	   -21.4844	
     5.9586	    -4.7836	    -7.1335	    -2.0981	   -13.1760	    -6.0425	   -20.8969	    -8.3923	   -10.9100	   -20.3094	
     5.3711	    -4.8676	    -7.1335	    -1.4267	   -12.4207	    -5.1193	   -19.3863	    -7.2174	    -9.3994	   -18.6310	
     4.8676	    -4.7836	    -7.0496	    -0.6714	   -11.2457	    -3.9444	   -17.7078	    -5.7068	    -7.6370	   -16.5329	
     4.5319	    -4.4479	    -6.7139	     0.1678	    -9.9030	    -2.6855	   -15.7776	    -4.1122	    -5.6229	   -14.2670	
     4.3640	    -4.0283	    -6.2103	     1.0910	    -8.4763	    -1.4267	   -13.8474	    -2.6016	    -3.7766	   -11.9171	
     4.4479	    -3.4409	    -5.6229	     1.9302	    -7.1335	    -0.1678	   -12.0010	    -1.0910	    -2.0142	    -9.7351	
     4.6997	    -2.7695	    -4.9515	     2.7695	    -5.8746	     1.0071	   -10.4065	     0.1678	    -0.5035	    -7.8049	
     5.1193	    -2.1820	    -4.1962	     3.4409	    -4.9515	     1.9302	    -9.1476	     1.1749	     0.5875	    -6.4621	
     5.6229	    -1.5106	    -3.6087	     4.0283	    -4.2801	     2.6855	    -8.2245	     1.8463	     1.3428	    -5.5389	
     6.2943	    -1.0071	    -3.1052	     4.4479	    -3.9444	     3.2730	    -7.8049	     2.2659	     1.5945	    -5.2032	
     6.9656	    -0.6714	    -2.7695	     4.6997	    -3.9444	     3.5248	    -7.8888	     2.3499	     1.5106	    -5.3711	
     7.5531	    -0.5875	    -2.6855	     4.8676	    -4.1962	     3.6087	    -8.3923	     2.0981	     1.0071	    -6.0425	
     8.1406	    -0.5035	    -2.6855	     4.7836	    -4.6997	     3.3569	    -9.1476	     1.5945	     0.2518	    -7.1335	
     8.6441	    -0.5875	    -2.8534	     4.5319	    -5.2032	     3.1052	   -10.0708	     1.0071	    -0.5875	    -8.3923	
     9.0637	    -0.7553	    -3.1052	     4.2801	    -5.7068	     2.6855	   -10.8261	     0.3357	    -1.3428	    -9.5673	
     9.3994	    -0.8392	    -3.2730	     3.9444	    -6.2103	     2.2659	   -11.4136	    -0.2518	    -2.0981	   -10.6583	
     9.6512	    -1.0910	    -3.4409	     3.6087	    -6.5460	     1.8463	   -11.7493	    -0.7553	    -2.5177	   -11.4136	
     9.6512	    -1.3428	    -3.6087	     3.1891	    -6.7139	     1.5106	   -11.6653	    -1.1749	    -2.7695	   -11.8332	
     9.3994	    -1.6785	    -3.7766	     2.6855	    -6.8817	     1.0910	   -11.4975	    -1.4267	    -2.8534	   -11.8332	
     8.9798	    -2.0981	    -4.0283	     2.0981	    -7.0496	     0.7553	   -11.2457	    -1.6785	    -2.7695	   -11.5814	
     8.2245	    -2.6855	    -4.3640	     1.4267	    -7.2174	     0.3357	   -11.0779	    -1.8463	    -2.6016	   -11.0779	
     7.3853	    -3.3569	    -4.6997	     0.7553	    -7.3853	    -0.0839	   -10.9940	    -2.0142	    -2.4338	   -10.4065	
     6.5460	    -3.9444	    -5.0354	     0.0839	    -7.4692	    -0.4196	   -10.9940	    -2.0142	    -2.0981	    -9.5673	
     5.7068	    -4.4479	    -5.2032	    -0.4196	    -7.3853	    -0.6714	   -10.9100	    -2.0142	    -1.7624	    -8.6441	
     5.1193	    -4.7836	    -5.2032	    -0.6714	    -7.2174	    -0.7553	   -10.7422	    -1.8463	    -1.3428	    -7.7209	
     4.8676	    -4.8676	    -5.0354	    -0.7553	    -6.7978	    -0.6714	   -10.4065	    -1.6785	    -0.9232	    -6.8817	
     4.8676	    -4.6997	    -4.6997	    -0.5035	    -6.2943	    -0.5875	    -9.9030	    -1.4267	    -0.5035	    -6.2103	
     5.2032	    -4.3640	    -4.1962	    -0.1678	    -5.7907	    -0.3357	    -9.3155	    -1.2589	    -0.3357	    -5.8746	
     5.7068	    -3.9444	    -3.7766	     0.2518	    -5.3711	    -0.2518	    -8.8120	    -1.1749	    -0.3357	    -5.7907	
     6.3782	    -3.5248	    -3.2730	     0.6714	    -4.9515	    -0.1678	    -8.4763	    -1.2589	    -0.5875	    -6.2103	
     7.1335	    -3.1052	    -2.9373	     0.9232	    -4.7836	    -0.3357	    -8.4763	    -1.5945	    -1.1749	    -6.9656	
     7.7209	    -2.7695	    -2.7695	     1.0910	    -4.8676	    -0.6714	    -8.7280	    -2.1820	    -2.0981	    -8.2245	
     8.2245	    -2.6016	    -2.6855	     1.0910	    -5.1193	    -1.2589	    -9.2316	    -2.9373	    -3.2730	    -9.7351	
     8.4763	    -2.5177	    -2.7695	     0.9232	    -5.5389	    -1.8463	    -9.9030	    -3.8605	    -4.6158	   -11.4136	
     8.5602	    -2.6016	    -2.9373	     0.6714	    -6.0425	    -2.5177	   -10.5743	    -4.8676	    -5.9586	   -13.0920	
     8.4763	    -2.7695	    -3.1052	     0.5035	    -6.5460	    -3.1052	   -11.0779	    -5.7068	    -7.2174	   -14.5187	
     8.3084	    -2.7695	    -3.1891	     0.5035	    -6.8817	    -3.5248	   -11.3297	    -6.3782	    -8.1406	   -15.6097	
     8.3084	    -2.6855	    -3.1052	     0.6714	    -6.8817	    -3.6926	   -11.1618	    -6.7139	    -8.7280	   -16.1133	
     8.4763	    -2.3499	    -2.6855	     1.0071	    -6.6299	    -3.5248	   -10.6583	    -6.7139	    -8.8120	   -16.0294	
     8.9798	    -1.6785	    -2.0981	     1.6785	    -6.0425	    -3.0212	    -9.6512	    -6.2943	    -8.3923	   -15.2740	
     9.5673	    -0.7553	    -1.1749	     2.4338	    -5.2032	    -2.3499	    -8.3923	    -5.5389	    -7.6370	   -14.0152	
    10.4065	     0.2518	    -0.1678	     3.2730	    -4.1122	    -1.5106	    -6.9656	    -4.6158	    -6.5460	   -12.2528	
    11.2457	     1.3428	     0.9232	     3.9444	    -2.9373	    -0.6714	    -5.4550	    -3.6087	    -5.3711	   -10.2386	
    12.0010	     2.3499	     1.9302	     4.4479	    -1.9302	     0.0839	    -4.1962	    -2.6855	    -4.1122	    -8.1406	
    12.5885	     3.1052	     2.6855	     4.6997	    -1.0910	     0.5875	    -3.1891	    -1.9302	    -3.0212	    -6.1264	
    12.9242	     3.5248	     3.1891	     4.5319	    -0.5875	     0.7553	    -2.6016	    -1.5106	    -2.1820	    -4.5319	
    13.0081	     3.7766	     3.3569	     4.0283	    -0.3357	     0.6714	    -2.4338	    -1.3428	    -1.6785	    -3.2730	
    12.9242	     3.6926	     3.2730	     3.3569	    -0.4196	     0.4196	    -2.6855	    -1.4267	    -1.4267	    -2.6855	
    12.5046	     3.3569	     2.9373	     2.3499	    -0.7553	    -0.1678	    -3.4409	    -1.7624	    -1.5945	    -2.6016	
    12.0010	     2.6855	     2.1820	     1.2589	    -1.4267	    -0.9232	    -4.6158	    -2.3499	    -2.0142	    -3.1891	
    11.2457	     1.7624	     1.1749	     0.0839	    -2.3499	    -1.7624	    -6.1264	    -3.0212	    -2.6016	    -4.2801	
    10.3226	     0.5875	    -0.0839	    -1.0910	    -3.4409	    -2.6855	    -7.8888	    -3.8605	    -3.4409	    -5.8746	
     9.3155	    -0.7553	    -1.6785	    -2.2659	    -4.6158	    -3.6087	    -9.6512	    -4.6997	    -4.3640	    -7.7209	
     8.3923	    -2.0981	    -3.2730	    -3.1891	    -5.8746	    -4.4479	   -11.3297	    -5.5389	    -5.2872	    -9.5673	
     7.4692	    -3.3569	    -4.6997	    -3.9444	    -7.0496	    -5.1193	   -12.7563	    -6.2943	    -6.0425	   -11.3297	
     6.7978	    -4.3640	    -5.8746	    -4.4479	    -8.0566	    -5.6229	   -13.7634	    -6.8817	    -6.6299	   -12.8403	
     6.4621	    -5.0354	    -6.7139	    -4.6997	    -8.7280	    -5.8746	   -14.2670	    -7.3013	    -6.9656	   -13.8474	
     6.2943	    -5.2872	    -7.0496	    -4.6158	    -9.0637	    -5.9586	   -14.2670	    -7.3853	    -6.9656	   -14.3509	
     6.4621	    -5.2032	    -7.0496	    -4.1962	    -9.0637	    -5.7068	   -13.8474	    -7.2174	    -6.6299	   -14.2670	
     6.8817	    -4.6997	    -6.5460	    -3.5248	    -8.6441	    -5.1193	   -12.8403	    -6.7978	    -6.0425	   -13.5956	
     7.5531	    -3.7766	    -5.6229	    -2.5177	    -7.8049	    -4.3640	   -11.4975	    -6.0425	    -5.2032	   -12.4207	
     8.5602	    -2.6016	    -4.4479	    -1.4267	    -6.6299	    -3.2730	    -9.7351	    -4.9515	    -4.0283	   -10.6583	
     9.7351	    -1.1749	    -2.9373	    -0.0839	    -5.1193	    -2.0142	    -7.8049	    -3.6926	    -2.6016	    -8.4763	
    10.9100	     0.3357	    -1.4267	     1.0910	    -3.5248	    -0.7553	    -5.8746	    -2.3499	    -1.0910	    -6.0425	
    12.0010	     1.7624	    -0.0839	     2.1820	    -1.9302	     0.4196	    -4.0283	    -1.0071	     0.4196	    -3.6087	
    12.8403	     2.9373	     1.1749	     2.9373	    -0.5875	     1.3428	    -2.6016	     0.0839	     1.6785	    -1.4267	
    13.4277	     3.8605	     2.0142	     3.3569	     0.5035	     1.9302	    -1.5945	     1.0071	     2.6855	     0.3357	
    13.7634	     4.3640	     2.6016	     3.4409	     1.1749	     2.1820	    -1.1749	     1.5106	     3.3569	     1.5106	
    13.7634	     4.6158	     2.7695	     3.2730	     1.3428	     2.1820	    -1.2589	     1.6785	     3.5248	     1.9302	
    13.5956	     4.5319	     2.6016	     2.7695	     1.0910	     1.8463	    -1.9302	     1.4267	     3.1891	     1.5945	
    13.3438	     4.1962	     2.1820	     2.0142	     0.5035	     1.2589	    -3.1052	     0.9232	     2.5177	     0.5875	
    13.0081	     3.6926	     1.5106	     1.0071	    -0.4196	     0.4196	    -4.6997	     0.0000	     1.5106	    -1.0071	
    12.5885	     3.1052	     0.7553	     0.0000	    -1.5106	    -0.5875	    -6.6299	    -1.0071	     0.3357	    -2.8534	
    12.3367	     2.4338	     0.0000	    -1.1749	    -2.6855	    -1.5945	    -8.8120	    -2.2659	    -1.0071	    -4.8676	
    12.0010	     1.8463	    -0.7553	    -2.1820	    -3.6926	    -2.6016	   -11.0779	    -3.4409	    -2.2659	    -6.7978	
    11.7493	     1.2589	    -1.3428	    -3.1891	    -4.6158	    -3.5248	   -13.3438	    -4.5319	    -3.3569	    -8.4763	
    11.4975	     0.7553	    -1.8463	    -4.0283	    -5.3711	    -4.3640	   -15.5258	    -5.5389	    -4.2801	    -9.7351	
    11.3297	     0.4196	    -2.1820	    -4.7836	    -5.8746	    -4.9515	   -17.2882	    -6.2943	    -4.8676	   -10.4904	
    11.0779	     0.0839	    -2.2659	    -5.3711	    -6.1264	    -5.4550	   -18.4631	    -6.7978	    -5.1193	   -10.6583	
    10.8261	     0.0000	    -2.1820	    -5.8746	    -6.1264	    -5.7068	   -18.9667	    -6.9656	    -5.0354	   -10.1547	
    10.7422	     0.0000	    -1.9302	    -6.2103	    -5.7907	    -5.7907	   -18.6310	    -6.8817	    -4.5319	    -9.1476	
    10.7422	     0.2518	    -1.3428	    -6.4621	    -5.2032	    -5.6229	   -17.7078	    -6.4621	    -3.8605	    -7.6370	
    10.9100	     0.7553	    -0.5875	    -6.4621	    -4.4479	    -5.2872	   -16.1133	    -5.8746	    -2.8534	    -5.7907	
    11.2457	     1.3428	     0.3357	    -6.2943	    -3.4409	    -4.6997	   -14.2670	    -5.0354	    -1.7624	    -3.7766	
    11.8332	     2.1820	     1.3428	    -6.0425	    -2.3499	    -4.1122	   -12.2528	    -4.1122	    -0.6714	    -1.8463	
    12.6724	     3.1052	     2.4338	    -5.6229	    -1.2589	    -3.3569	   -10.4065	    -3.1891	     0.4196	    -0.0839	
    13.5956	     4.0283	     3.3569	    -5.1193	    -0.3357	    -2.6855	    -8.8959	    -2.3499	     1.2589	     1.3428	
    14.5187	     4.8676	     4.2801	    -4.6997	     0.3357	    -2.1820	    -7.8888	    -1.6785	     1.8463	     2.2659	
    15.5258	     5.6229	     4.8676	    -4.3640	     0.6714	    -1.7624	    -7.6370	    -1.2589	     2.0981	     2.6016	
    16.3651	     6.1264	     5.2872	    -4.1962	     0.7553	    -1.5945	    -7.8888	    -1.0910	     2.0981	     2.4338	
    17.0364	     6.3782	     5.3711	    -4.1122	     0.5875	    -1.7624	    -8.6441	    -1.1749	     1.6785	     1.6785	
    17.3721	     6.2943	     5.2032	    -4.1962	     0.1678	    -2.0142	    -9.8190	    -1.5106	     1.0910	     0.5035	
    17.4561	     5.8746	     4.6997	    -4.3640	    -0.5035	    -2.4338	   -10.9940	    -2.0142	     0.3357	    -0.9232	
    17.1204	     5.2032	     3.9444	    -4.5319	    -1.2589	    -2.9373	   -12.1689	    -2.6855	    -0.5035	    -2.6016	
    16.3651	     4.1122	     2.8534	    -4.6997	    -2.0981	    -3.4409	   -13.0081	    -3.2730	    -1.3428	    -4.2801	
    15.1062	     2.6855	     1.5945	    -4.8676	    -3.0212	    -3.8605	   -13.4277	    -3.9444	    -2.0981	    -5.8746	
    13.5117	     1.1749	     0.3357	    -4.8676	    -3.9444	    -4.2801	   -13.4277	    -4.5319	    -2.7695	    -7.3853	
    11.6653	    -0.2518	    -0.8392	    -4.8676	    -4.6158	    -4.4479	   -13.0920	    -4.9515	    -3.2730	    -8.4763	
     9.9030	    -1.5945	    -1.7624	    -4.6158	    -5.0354	    -4.4479	   -12.1689	    -5.2032	    -3.6087	    -9.1476	
     8.5602	    -2.4338	    -2.2659	    -4.0283	    -5.1193	    -4.1122	   -10.8261	    -5.1193	    -3.6926	    -9.3155	
     7.6370	    -2.7695	    -2.2659	    -3.1052	    -4.6158	    -3.4409	    -8.8959	    -4.6158	    -3.2730	    -8.8959	
     7.3853	    -2.5177	    -1.8463	    -1.8463	    -3.7766	    -2.4338	    -6.6299	    -3.6926	    -2.5177	    -7.8888	
     7.7209	    -1.8463	    -1.0910	    -0.3357	    -2.5177	    -1.0910	    -4.1122	    -2.5177	    -1.5106	    -6.4621	
     8.5602	    -0.8392	    -0.0839	     1.2589	    -1.1749	     0.2518	    -1.6785	    -1.1749	    -0.2518	    -4.7836	
     9.5673	     0.4196	     1.0071	     2.8534	     0.2518	     1.6785	     0.4196	     0.1678	     1.0071	    -3.0212	
    10.6583	     1.6785	     2.0981	     4.2801	     1.5106	     2.8534	     1.8463	     1.5106	     2.0981	    -1.5945	
    11.8332	     2.9373	     3.1052	     5.4550	     2.6016	     3.8605	     2.6016	     2.5177	     3.1052	    -0.4196	
    12.8403	     4.0283	     3.9444	     6.2103	     3.2730	     4.6158	     2.4338	     3.3569	     3.6926	     0.1678	
    13.7634	     4.8676	     4.5319	     6.6299	     3.6087	     4.9515	     1.4267	     3.7766	     3.8605	     0.2518	
    14.3509	     5.3711	     4.8676	     6.5460	     3.4409	     4.9515	    -0.2518	     3.7766	     3.6087	    -0.3357	
    14.6866	     5.6229	     4.7836	     6.0425	     2.8534	     4.5319	    -2.6855	     3.4409	     2.9373	    -1.4267	
    14.6866	     5.3711	     4.3640	     5.2872	     1.8463	     3.8605	    -5.4550	     2.6855	     1.7624	    -3.1052	
    14.4348	     4.9515	     3.6087	     4.2801	     0.5035	     2.9373	    -8.3923	     1.5945	     0.3357	    -5.1193	
    14.0152	     4.1962	     2.6855	     3.1052	    -0.9232	     1.8463	   -11.3297	     0.3357	    -1.3428	    -7.3013	
    13.5117	     3.4409	     1.5945	     2.0142	    -2.4338	     0.6714	   -14.0152	    -1.0071	    -3.0212	    -9.4833	
    13.0081	     2.6855	     0.5875	     1.0071	    -3.8605	    -0.4196	   -16.1972	    -2.3499	    -4.6997	   -11.4975	
    12.6724	     2.0142	    -0.2518	     0.2518	    -4.9515	    -1.3428	   -17.6239	    -3.4409	    -6.1264	   -13.2599	
    12.5046	     1.5945	    -0.9232	    -0.2518	    -5.7068	    -2.0142	   -18.3792	    -4.2801	    -7.2174	   -14.4348	
    12.5046	     1.4267	    -1.2589	    -0.5035	    -6.0425	    -2.3499	   -18.2114	    -4.6997	    -7.8888	   -15.1062	
    12.7563	     1.5106	    -1.3428	    -0.4196	    -5.9586	    -2.3499	   -17.2882	    -4.7836	    -7.9727	   -15.1901	
    13.1760	     1.8463	    -1.0071	     0.0000	    -5.4550	    -2.0981	   -15.6097	    -4.5319	    -7.6370	   -14.6866	
    13.6795	     2.4338	    -0.5035	     0.5875	    -4.6158	    -1.5945	   -13.4277	    -3.9444	    -6.9656	   -13.6795	
    14.1830	     3.0212	     0.0839	     1.3428	    -3.5248	    -1.0071	   -10.8261	    -3.1891	    -6.0425	   -12.4207	
    14.6027	     3.6926	     0.8392	     2.0142	    -2.3499	    -0.4196	    -8.1406	    -2.4338	    -5.0354	   -11.0779	
    14.9384	     4.1962	     1.4267	     2.6855	    -1.1749	     0.1678	    -5.7068	    -1.7624	    -4.1122	    -9.8190	
    15.1901	     4.7836	     2.0981	     3.2730	    -0.0839	     0.7553	    -3.6087	    -1.0910	    -3.1891	    -8.6441	
    15.2740	     5.2032	     2.6016	     3.8605	     0.8392	     1.2589	    -2.1820	    -0.5875	    -2.5177	    -7.7209	
    15.2740	     5.5389	     3.0212	     4.3640	     1.5945	     1.6785	    -1.5106	    -0.1678	    -2.0142	    -7.1335	
    15.1062	     5.7068	     3.2730	     4.7836	     2.0142	     2.0142	    -1.7624	     0.0000	    -1.7624	    -6.9656	
[Epoch Header]
[Trial Type]	21
[Accept]	1
[Correct]	0
[RT]	 0.000
[Resp]	0
[Epoch Data]
    -8.3084	    -3.1891	    -1.8463	    -5.3711	    -1.5106	    -2.5177	    -0.7553	    -0.1678	     0.9232	    -1.6785	
    -7.2174	    -2.0142	    -0.5875	    -4.5319	    -0.4196	    -1.7624	     1.4267	     0.6714	     2.0981	    -0.3357	
    -6.1264	    -1.0071	     0.5875	    -3.6926	     0.3357	    -1.0910	     2.9373	     1.4267	     3.0212	     0.6714	
    -5.1193	    -0.0839	     1.5945	    -2.9373	     0.9232	    -0.5035	     3.9444	     1.9302	     3.7766	     1.3428	
    -4.2801	     0.5875	     2.3499	    -2.2659	     1.0910	    -0.1678	     4.1122	     2.1820	     4.1122	     1.4267	
    -3.6926	     1.0071	     2.6855	    -1.8463	     1.0071	     0.0000	     3.6087	     2.0981	     4.0283	     1.0071	
    -3.4409	     1.0071	     2.6855	    -1.6785	     0.5035	    -0.1678	     2.3499	     1.7624	     3.6087	    -0.0839	
    -3.6087	     0.5875	     2.1820	    -1.7624	    -0.4196	    -0.6714	     0.5875	     1.0071	     2.6855	    -1.5945	
    -4.0283	    -0.0839	     1.4267	    -2.0981	    -1.5106	    -1.3428	    -1.5945	     0.0000	     1.4267	    -3.6087	
    -4.7836	    -1.0071	     0.3357	    -2.6855	    -2.8534	    -2.0981	    -4.0283	    -1.0910	     0.0000	    -5.7907	
    -5.5389	    -2.0142	    -0.8392	    -3.3569	    -4.1962	    -3.0212	    -6.5460	    -2.1820	    -1.5945	    -8.0566	
    -6.2943	    -3.0212	    -2.0981	    -4.0283	    -5.4550	    -3.8605	    -8.8959	    -3.2730	    -3.1052	   -10.1547	
    -6.8817	    -3.8605	    -3.2730	    -4.6997	    -6.5460	    -4.6158	   -10.9940	    -4.1962	    -4.4479	   -11.8332	
    -7.3013	    -4.5319	    -4.1962	    -5.2032	    -7.3853	    -5.2032	   -12.8403	    -4.7836	    -5.5389	   -13.0081	
    -7.4692	    -4.9515	    -4.8676	    -5.4550	    -7.8049	    -5.4550	   -14.2670	    -5.1193	    -6.2103	   -13.6795	
    -7.2174	    -5.0354	    -5.1193	    -5.4550	    -7.8888	    -5.3711	   -15.2740	    -5.0354	    -6.4621	   -13.5956	
    -6.7978	    -4.7836	    -5.0354	    -5.0354	    -7.6370	    -4.9515	   -15.6097	    -4.5319	    -6.2103	   -12.8403	
    -6.1264	    -4.2801	    -4.6997	    -4.5319	    -7.1335	    -4.1962	   -15.4419	    -3.6926	    -5.5389	   -11.5814	
    -5.3711	    -3.6087	    -4.0283	    -3.8605	    -6.3782	    -3.3569	   -14.6866	    -2.6855	    -4.5319	    -9.9030	
    -4.6997	    -2.9373	    -3.2730	    -3.2730	    -5.5389	    -2.4338	   -13.5117	    -1.5945	    -3.2730	    -8.1406	
    -4.0283	    -2.2659	    -2.5177	    -2.7695	    -4.6997	    -1.6785	   -12.0010	    -0.5875	    -2.0142	    -6.2943	
    -3.4409	    -1.6785	    -1.6785	    -2.6016	    -3.8605	    -1.0910	   -10.3226	     0.2518	    -0.8392	    -4.6997	
    -2.9373	    -1.0071	    -0.9232	    -2.6855	    -3.1052	    -0.5875	    -8.8120	     1.0071	     0.0839	    -3.3569	
    -2.4338	    -0.5035	    -0.1678	    -3.0212	    -2.5177	    -0.4196	    -7.6370	     1.5106	     0.7553	    -2.4338	
    -1.8463	     0.0000	     0.5035	    -3.4409	    -2.0981	    -0.3357	    -6.8817	     1.8463	     1.1749	    -1.8463	
    -1.3428	     0.5035	     1.0910	    -4.0283	    -1.9302	    -0.5035	    -6.7139	     1.9302	     1.2589	    -1.7624	
    -0.7553	     0.8392	     1.5945	    -4.5319	    -1.9302	    -0.6714	    -7.1335	     1.9302	     1.0910	    -2.0981	
    -0.2518	     1.1749	     1.8463	    -5.0354	    -2.2659	    -1.0071	    -8.0566	     1.6785	     0.7553	    -2.7695	
     0.2518	     1.3428	     1.9302	    -5.3711	    -2.7695	    -1.4267	    -9.3994	     1.3428	     0.2518	    -3.8605	
     0.6714	     1.3428	     1.6785	    -5.7068	    -3.5248	    -1.9302	   -10.9100	     0.7553	    -0.5035	    -5.0354	
     0.9232	     1.1749	     1.0071	    -6.0425	    -4.5319	    -2.5177	   -12.4207	     0.0839	    -1.3428	    -6.4621	
     0.8392	     0.6714	     0.0000	    -6.5460	    -5.5389	    -3.2730	   -13.9313	    -0.6714	    -2.2659	    -7.8049	
     0.5035	    -0.1678	    -1.4267	    -7.1335	    -6.7139	    -4.1962	   -15.3580	    -1.6785	    -3.2730	    -9.1476	
    -0.2518	    -1.2589	    -3.0212	    -7.9727	    -7.8049	    -5.2032	   -16.3651	    -2.6855	    -4.1962	   -10.3226	
    -1.2589	    -2.4338	    -4.6158	    -8.8120	    -8.7280	    -6.2103	   -16.9525	    -3.6087	    -5.1193	   -11.1618	
    -2.4338	    -3.6087	    -5.9586	    -9.7351	    -9.3155	    -7.1335	   -16.9525	    -4.5319	    -5.7907	   -11.7493	
    -3.6926	    -4.6158	    -7.0496	   -10.5743	    -9.5673	    -7.8888	   -16.1972	    -5.2872	    -6.2103	   -11.9171	
    -5.1193	    -5.4550	    -7.8049	   -11.3297	    -9.3155	    -8.4763	   -14.7705	    -5.7907	    -6.3782	   -11.7493	
    -6.4621	    -6.2103	    -8.2245	   -12.0850	    -8.8959	    -8.9798	   -12.8403	    -6.2943	    -6.4621	   -11.3297	
    -7.9727	    -6.8817	    -8.4763	   -12.8403	    -8.3084	    -9.4833	   -10.8261	    -6.6299	    -6.4621	   -10.7422	
    -9.4833	    -7.5531	    -8.7280	   -13.7634	    -7.7209	   -10.0708	    -8.8959	    -7.1335	    -6.4621	   -10.3226	
   -11.0779	    -8.3084	    -8.9798	   -14.7705	    -7.3853	   -10.7422	    -7.4692	    -7.7209	    -6.7139	   -10.1547	
   -12.5885	    -9.0637	    -9.2316	   -15.9454	    -7.2174	   -11.6653	    -6.4621	    -8.4763	    -7.2174	   -10.2386	
   -13.9313	    -9.8190	    -9.6512	   -17.1204	    -7.4692	   -12.6724	    -5.9586	    -9.3155	    -7.9727	   -10.7422	
   -15.1062	   -10.5743	   -10.0708	   -18.2114	    -7.8888	   -13.7634	    -5.9586	   -10.3226	    -8.8120	   -11.4975	
   -15.8615	   -11.2457	   -10.4904	   -19.2184	    -8.5602	   -14.7705	    -6.2943	   -11.3297	    -9.8190	   -12.5885	
   -16.3651	   -11.7493	   -10.9940	   -20.0577	    -9.3994	   -15.7776	    -7.0496	   -12.2528	   -10.8261	   -13.7634	
   -16.5329	   -12.1689	   -11.3297	   -20.8130	   -10.3226	   -16.7007	    -8.1406	   -13.2599	   -11.8332	   -15.1901	
   -16.4490	   -12.4207	   -11.6653	   -21.4844	   -11.3297	   -17.5400	    -9.3994	   -14.1830	   -12.9242	   -16.7007	
   -16.1972	   -12.5885	   -11.9171	   -22.0718	   -12.1689	   -18.2953	   -10.8261	   -15.1062	   -13.9313	   -18.2114	
   -15.9454	   -12.5885	   -12.0010	   -22.4915	   -12.8403	   -19.0506	   -12.1689	   -15.9454	   -14.9384	   -19.6381	
   -15.6097	   -12.5885	   -12.0010	   -22.8271	   -13.3438	   -19.6381	   -13.3438	   -16.7007	   -15.7776	   -20.8130	
   -15.3580	   -12.5885	   -11.8332	   -22.9111	   -13.5117	   -20.0577	   -14.3509	   -17.2882	   -16.4490	   -21.6522	
   -15.2740	   -12.5885	   -11.5814	   -22.8271	   -13.4277	   -20.2255	   -15.1062	   -17.6239	   -16.8686	   -22.0718	
   -15.2740	   -12.4207	   -11.2457	   -22.4915	   -13.0920	   -20.1416	   -15.5258	   -17.7078	   -16.9525	   -21.9040	
   -15.4419	   -12.2528	   -10.7422	   -21.9040	   -12.3367	   -19.8059	   -15.6097	   -17.5400	   -16.7847	   -21.1487	
   -15.6937	   -12.0850	   -10.2386	   -21.0648	   -11.4136	   -19.1345	   -15.4419	   -17.0364	   -16.1972	   -19.9738	
   -15.9454	   -11.8332	    -9.6512	   -20.0577	   -10.2386	   -18.2953	   -15.0223	   -16.2811	   -15.3580	   -18.3792	
   -16.3651	   -11.6653	    -9.0637	   -18.9667	    -9.1476	   -17.2882	   -14.3509	   -15.3580	   -14.4348	   -16.7007	
   -16.9525	   -11.4975	    -8.5602	   -17.9596	    -8.0566	   -16.3651	   -13.5117	   -14.4348	   -13.4277	   -15.0223	
   -17.5400	   -11.4975	    -8.1406	   -16.9525	    -7.1335	   -15.4419	   -12.5046	   -13.5117	   -12.5046	   -13.5117	
   -18.2953	   -11.5814	    -7.8049	   -16.1133	    -6.4621	   -14.5187	   -11.4975	   -12.6724	   -11.7493	   -12.3367	
   -18.9667	   -11.7493	    -7.6370	   -15.2740	    -6.0425	   -13.8474	   -10.4904	   -11.9171	   -11.0779	   -11.5814	
   -19.6381	   -12.0010	    -7.6370	   -14.6027	    -5.9586	   -13.2599	    -9.5673	   -11.4136	   -10.6583	   -11.3297	
   -20.1416	   -12.2528	    -7.8049	   -14.0991	    -6.2103	   -12.9242	    -8.8959	   -11.1618	   -10.4904	   -11.5814	
   -20.4773	   -12.5885	    -8.2245	   -13.8474	    -6.7978	   -12.7563	    -8.5602	   -11.1618	   -10.6583	   -12.3367	
   -20.6451	   -12.9242	    -8.8120	   -13.6795	    -7.5531	   -12.8403	    -8.5602	   -11.4136	   -11.1618	   -13.5117	
   -20.7291	   -13.3438	    -9.4833	   -13.7634	    -8.4763	   -13.1760	    -8.8120	   -11.8332	   -11.7493	   -15.0223	
   -20.5612	   -13.5956	   -10.2386	   -13.8474	    -9.4833	   -13.5117	    -9.3994	   -12.4207	   -12.5885	   -16.7007	
   -20.3094	   -13.7634	   -10.8261	   -14.0152	   -10.3226	   -13.9313	   -10.0708	   -13.0920	   -13.3438	   -18.2114	
   -19.8898	   -13.7634	   -11.3297	   -14.0152	   -10.9940	   -14.2670	   -10.9100	   -13.5956	   -14.0152	   -19.5541	
   -19.3863	   -13.5956	   -11.6653	   -14.0152	   -11.4136	   -14.4348	   -11.7493	   -14.0152	   -14.5187	   -20.4773	
   -18.7988	   -13.2599	   -11.7493	   -13.7634	   -11.4975	   -14.5187	   -12.5046	   -14.2670	   -14.7705	   -20.8969	
   -18.2114	   -12.8403	   -11.5814	   -13.4277	   -11.3297	   -14.4348	   -13.0081	   -14.2670	   -14.7705	   -20.8969	
   -17.5400	   -12.0850	   -11.1618	   -12.9242	   -10.7422	   -14.0991	   -13.1760	   -14.0152	   -14.5187	   -20.3094	
   -16.7847	   -11.1618	   -10.4065	   -12.2528	    -9.8190	   -13.5117	   -12.9242	   -13.4277	   -14.0152	   -19.3863	
   -16.0294	   -10.0708	    -9.3994	   -11.4136	    -8.5602	   -12.7563	   -12.0010	   -12.5885	   -13.2599	   -18.1274	
   -15.1901	    -8.8959	    -8.1406	   -10.4065	    -7.1335	   -11.8332	   -10.5743	   -11.5814	   -12.4207	   -16.6168	
   -14.4348	    -7.6370	    -6.8817	    -9.3155	    -5.5389	   -10.8261	    -8.6441	   -10.4065	   -11.4136	   -15.1062	
   -13.6795	    -6.4621	    -5.5389	    -8.2245	    -4.1122	    -9.7351	    -6.5460	    -9.2316	   -10.4904	   -13.6795	
   -13.0081	    -5.4550	    -4.3640	    -7.2174	    -2.6855	    -8.8120	    -4.4479	    -8.1406	    -9.7351	   -12.5046	
   -12.4207	    -4.5319	    -3.2730	    -6.2943	    -1.5945	    -7.9727	    -2.6855	    -7.1335	    -9.0637	   -11.6653	
   -11.9171	    -3.7766	    -2.4338	    -5.6229	    -0.7553	    -7.3013	    -1.5106	    -6.3782	    -8.6441	   -11.3297	
   -11.4975	    -3.1891	    -1.8463	    -5.2032	    -0.3357	    -6.8817	    -1.0910	    -5.8746	    -8.4763	   -11.4975	
   -11.1618	    -2.9373	    -1.5106	    -5.1193	    -0.4196	    -6.7978	    -1.4267	    -5.7068	    -8.6441	   -12.2528	
   -11.0779	    -2.9373	    -1.5945	    -5.2872	    -0.8392	    -7.0496	    -2.4338	    -5.9586	    -9.2316	   -13.4277	
   -11.0779	    -3.1891	    -2.0142	    -5.8746	    -1.7624	    -7.5531	    -4.1122	    -6.5460	   -10.1547	   -15.0223	
   -11.2457	    -3.6926	    -2.6855	    -6.7139	    -2.9373	    -8.3923	    -6.2943	    -7.5531	   -11.2457	   -16.8686	
   -11.4136	    -4.3640	    -3.5248	    -7.5531	    -4.4479	    -9.3155	    -8.8120	    -8.7280	   -12.5885	   -18.8828	
   -11.5814	    -5.1193	    -4.4479	    -8.4763	    -5.9586	   -10.3226	   -11.2457	   -10.0708	   -13.9313	   -20.8969	
   -11.6653	    -5.7907	    -5.2872	    -9.3155	    -7.4692	   -11.2457	   -13.5956	   -11.3297	   -15.1901	   -22.7432	
   -11.5814	    -6.4621	    -6.0425	    -9.8190	    -8.8120	   -12.0850	   -15.5258	   -12.5046	   -16.2811	   -24.2538	
   -11.3297	    -6.7978	    -6.5460	   -10.1547	    -9.9030	   -12.5885	   -16.8686	   -13.3438	   -17.1204	   -25.2609	
   -10.8261	    -6.8817	    -6.6299	   -10.1547	   -10.5743	   -12.8403	   -17.4561	   -13.8474	   -17.5400	   -25.7645	
   -10.0708	    -6.6299	    -6.3782	    -9.8190	   -10.7422	   -12.7563	   -17.1204	   -13.8474	   -17.4561	   -25.5966	
    -9.0637	    -5.9586	    -5.7907	    -9.1476	   -10.3226	   -12.3367	   -15.9454	   -13.4277	   -17.0364	   -24.8413	
    -7.8049	    -4.9515	    -4.7836	    -8.1406	    -9.3994	   -11.5814	   -13.8474	   -12.6724	   -16.1972	   -23.5825	
    -6.4621	    -3.7766	    -3.6087	    -6.9656	    -7.9727	   -10.6583	   -11.0779	   -11.5814	   -15.1062	   -21.9879	
    -5.0354	    -2.5177	    -2.3499	    -5.7068	    -6.2103	    -9.6512	    -7.7209	   -10.4065	   -13.9313	   -20.1416	
    -3.6926	    -1.0910	    -1.0910	    -4.4479	    -4.1962	    -8.6441	    -4.1962	    -9.1476	   -12.6724	   -18.2114	
    -2.3499	     0.1678	     0.1678	    -3.3569	    -2.0981	    -7.7209	    -0.6714	    -7.9727	   -11.4975	   -16.4490	
    -1.1749	     1.4267	     1.3428	    -2.5177	    -0.0839	    -6.9656	     2.4338	    -6.9656	   -10.4065	   -14.8544	
    -0.1678	     2.6016	     2.4338	    -2.0142	     1.7624	    -6.3782	     4.9515	    -6.1264	    -9.4833	   -13.5956	
     0.7553	     3.6087	     3.4409	    -1.8463	     3.1891	    -6.0425	     6.5460	    -5.7068	    -8.8959	   -12.8403	
     1.5945	     4.3640	     4.2801	    -2.1820	     4.2801	    -6.1264	     7.3013	    -5.5389	    -8.6441	   -12.5885	
     2.1820	     4.8676	     4.6997	    -2.9373	     4.6997	    -6.4621	     6.9656	    -5.8746	    -8.8959	   -13.0081	
     2.6016	     5.1193	     4.8676	    -4.1122	     4.6997	    -7.3013	     5.7907	    -6.6299	    -9.6512	   -13.9313	
     2.9373	     5.0354	     4.7836	    -5.5389	     4.2801	    -8.3923	     3.9444	    -7.7209	   -10.6583	   -15.2740	
     3.2730	     4.7836	     4.3640	    -7.1335	     3.6087	    -9.7351	     1.6785	    -9.0637	   -11.9171	   -16.8686	
     3.5248	     4.4479	     3.9444	    -8.7280	     2.8534	   -11.0779	    -0.6714	   -10.4065	   -13.1760	   -18.5471	
     3.7766	     4.1122	     3.4409	   -10.1547	     2.0981	   -12.3367	    -2.9373	   -11.6653	   -14.3509	   -19.9738	
     4.0283	     3.8605	     3.1052	   -11.4136	     1.4267	   -13.4277	    -4.8676	   -12.7563	   -15.1901	   -21.1487	
     4.3640	     3.5248	     2.7695	   -12.5046	     0.9232	   -14.3509	    -6.4621	   -13.7634	   -15.8615	   -21.9879	
     4.6997	     3.3569	     2.5177	   -13.3438	     0.5035	   -15.1062	    -7.6370	   -14.4348	   -16.1972	   -22.4075	
     4.9515	     3.1891	     2.4338	   -14.0152	     0.0839	   -15.6097	    -8.3084	   -14.9384	   -16.2811	   -22.4075	
     5.2032	     3.1052	     2.3499	   -14.5187	    -0.1678	   -15.9454	    -8.5602	   -15.1901	   -16.1972	   -21.9879	
     5.2032	     3.0212	     2.4338	   -14.9384	    -0.3357	   -16.1972	    -8.3084	   -15.3580	   -15.9454	   -21.3165	
     5.1193	     2.9373	     2.4338	   -15.3580	    -0.4196	   -16.2811	    -7.7209	   -15.2740	   -15.6097	   -20.3094	
     4.7836	     2.7695	     2.5177	   -15.7776	    -0.5875	   -16.2811	    -6.7978	   -15.1901	   -15.1901	   -19.2184	
     4.1962	     2.6016	     2.4338	   -16.1972	    -0.7553	   -16.2811	    -5.7907	   -15.1062	   -14.8544	   -18.1274	
     3.5248	     2.2659	     2.2659	   -16.6168	    -1.0071	   -16.2811	    -4.8676	   -14.9384	   -14.6027	   -17.2043	
     2.6855	     1.9302	     2.0981	   -17.0364	    -1.2589	   -16.1972	    -4.1122	   -14.8544	   -14.5187	   -16.4490	
     1.9302	     1.5106	     1.7624	   -17.5400	    -1.7624	   -16.1972	    -3.6087	   -14.7705	   -14.5187	   -16.1133	
     1.0910	     1.0910	     1.3428	   -17.9596	    -2.2659	   -16.2811	    -3.5248	   -14.7705	   -14.6866	   -16.0294	
     0.4196	     0.5035	     0.7553	   -18.2953	    -2.9373	   -16.2811	    -3.7766	   -14.8544	   -15.0223	   -16.4490	
    -0.1678	    -0.0839	     0.1678	   -18.6310	    -3.7766	   -16.4490	    -4.5319	   -15.0223	   -15.6097	   -17.2043	
    -0.6714	    -0.6714	    -0.5875	   -18.9667	    -4.6997	   -16.6168	    -5.7068	   -15.3580	   -16.3651	   -18.2953	
    -0.9232	    -1.2589	    -1.3428	   -19.2184	    -5.7907	   -16.8686	    -7.1335	   -15.7776	   -17.2043	   -19.6381	
    -1.0071	    -1.8463	    -2.1820	   -19.3863	    -6.9656	   -17.2043	    -8.7280	   -16.2811	   -18.1274	   -20.9808	
    -1.0071	    -2.3499	    -2.8534	   -19.4702	    -7.9727	   -17.4561	   -10.3226	   -16.7007	   -18.8828	   -22.3236	
    -0.8392	    -2.6855	    -3.4409	   -19.3863	    -8.8959	   -17.6239	   -11.8332	   -17.0364	   -19.5541	   -23.4985	
    -0.6714	    -3.0212	    -3.9444	   -19.2184	    -9.6512	   -17.7917	   -13.0920	   -17.3721	   -19.9738	   -24.2538	
    -0.5875	    -3.1052	    -4.2801	   -18.8828	   -10.0708	   -17.7917	   -14.0152	   -17.4561	   -20.1416	   -24.5895	
    -0.5035	    -3.1891	    -4.5319	   -18.3792	   -10.2386	   -17.7078	   -14.4348	   -17.4561	   -19.8898	   -24.5056	
    -0.5875	    -3.1052	    -4.5319	   -17.7078	   -10.1547	   -17.3721	   -14.3509	   -17.1204	   -19.3863	   -24.0021	
    -0.6714	    -2.9373	    -4.3640	   -16.8686	    -9.8190	   -16.8686	   -13.7634	   -16.6168	   -18.6310	   -22.9111	
    -0.8392	    -2.6855	    -4.0283	   -15.8615	    -9.1476	   -16.1972	   -12.5885	   -15.7776	   -17.5400	   -21.4844	
    -1.0071	    -2.2659	    -3.5248	   -14.7705	    -8.2245	   -15.2740	   -10.9940	   -14.7705	   -16.2811	   -19.7220	
    -1.1749	    -1.7624	    -2.8534	   -13.5956	    -7.2174	   -14.2670	    -9.1476	   -13.6795	   -14.8544	   -17.7917	
    -1.2589	    -1.1749	    -2.0981	   -12.5046	    -6.0425	   -13.3438	    -7.2174	   -12.5046	   -13.5117	   -15.7776	
    -1.2589	    -0.5875	    -1.4267	   -11.5814	    -4.9515	   -12.5046	    -5.4550	   -11.4975	   -12.3367	   -14.0152	
    -1.2589	     0.0000	    -0.7553	   -10.9940	    -4.1122	   -11.9171	    -3.8605	   -10.6583	   -11.4975	   -12.5885	
    -1.2589	     0.4196	    -0.3357	   -10.7422	    -3.5248	   -11.5814	    -2.8534	   -10.0708	   -10.9100	   -11.5814	
    -1.2589	     0.7553	    -0.0839	   -10.9100	    -3.2730	   -11.4975	    -2.3499	    -9.8190	   -10.7422	   -10.9940	
    -1.4267	     0.7553	    -0.0839	   -11.2457	    -3.4409	   -11.6653	    -2.4338	    -9.9030	   -10.8261	   -10.9940	
    -1.6785	     0.5875	    -0.4196	   -11.8332	    -3.9444	   -12.0850	    -3.1052	   -10.2386	   -11.3297	   -11.4975	
    -2.0981	     0.0839	    -0.8392	   -12.5046	    -4.7836	   -12.5885	    -4.1962	   -10.7422	   -12.0010	   -12.3367	
    -2.6016	    -0.5035	    -1.5106	   -13.1760	    -5.7907	   -13.1760	    -5.6229	   -11.4136	   -12.8403	   -13.4277	
    -3.1052	    -1.2589	    -2.1820	   -13.7634	    -6.8817	   -13.6795	    -7.1335	   -12.0850	   -13.7634	   -14.6027	
    -3.6087	    -2.0142	    -2.8534	   -14.0991	    -7.8888	   -14.0152	    -8.5602	   -12.6724	   -14.6866	   -15.7776	
    -4.1122	    -2.7695	    -3.4409	   -14.0991	    -8.6441	   -14.1830	    -9.7351	   -13.1760	   -15.4419	   -16.7007	
    -4.5319	    -3.3569	    -3.7766	   -13.9313	    -9.2316	   -14.1830	   -10.4904	   -13.3438	   -15.9454	   -17.3721	
    -4.8676	    -3.8605	    -3.9444	   -13.5117	    -9.3994	   -13.8474	   -10.8261	   -13.2599	   -16.1133	   -17.5400	
    -5.1193	    -4.1122	    -3.9444	   -12.9242	    -9.2316	   -13.2599	   -10.5743	   -12.9242	   -15.9454	   -17.2882	
    -5.3711	    -4.1962	    -3.6926	   -12.1689	    -8.7280	   -12.5885	    -9.9030	   -12.2528	   -15.4419	   -16.7007	
    -5.4550	    -4.1122	    -3.3569	   -11.4136	    -7.8888	   -11.7493	    -8.6441	   -11.4136	   -14.6027	   -15.6097	
    -5.6229	    -3.9444	    -2.8534	   -10.7422	    -6.7978	   -10.8261	    -6.9656	   -10.4065	   -13.5117	   -14.2670	
    -5.7068	    -3.7766	    -2.4338	   -10.0708	    -5.5389	    -9.9030	    -4.9515	    -9.3155	   -12.3367	   -12.8403	
    -5.9586	    -3.6926	    -2.0981	    -9.6512	    -4.1962	    -9.1476	    -2.6855	    -8.3084	   -10.9940	   -11.2457	
    -6.3782	    -3.6926	    -1.8463	    -9.5673	    -2.9373	    -8.6441	    -0.3357	    -7.4692	    -9.8190	    -9.8190	
    -6.9656	    -3.7766	    -1.7624	    -9.6512	    -1.6785	    -8.3923	     1.9302	    -6.8817	    -8.7280	    -8.5602	
    -7.7209	    -4.0283	    -1.6785	    -9.9869	    -0.6714	    -8.3084	     4.0283	    -6.5460	    -7.8049	    -7.5531	
    -8.6441	    -4.4479	    -1.6785	   -10.4904	     0.0839	    -8.4763	     5.8746	    -6.3782	    -7.2174	    -6.8817	
    -9.7351	    -4.9515	    -1.7624	   -11.2457	     0.5875	    -8.8959	     7.3013	    -6.5460	    -6.9656	    -6.5460	
   -10.9940	    -5.7068	    -2.0142	   -12.1689	     0.6714	    -9.5673	     7.8888	    -7.0496	    -7.0496	    -6.7978	
   -12.4207	    -6.6299	    -2.5177	   -13.2599	     0.2518	   -10.5743	     7.6370	    -7.8888	    -7.6370	    -7.4692	
   -14.0152	    -7.8049	    -3.3569	   -14.6866	    -0.5875	   -11.9171	     6.2943	    -9.1476	    -8.6441	    -8.6441	
   -15.6937	    -9.1476	    -4.4479	   -16.3651	    -1.9302	   -13.4277	     4.0283	   -10.7422	    -9.9869	   -10.3226	
   -17.2882	   -10.6583	    -5.8746	   -18.0435	    -3.6087	   -15.1901	     0.9232	   -12.5885	   -11.7493	   -12.1689	
   -18.8828	   -12.1689	    -7.3853	   -19.6381	    -5.4550	   -16.8686	    -2.5177	   -14.5187	   -13.5117	   -14.0991	
   -20.3934	   -13.5956	    -8.8120	   -20.9808	    -7.3853	   -18.4631	    -6.1264	   -16.3651	   -15.1062	   -15.7776	
   -21.8201	   -14.9384	   -10.2386	   -22.0718	    -9.0637	   -19.7220	    -9.4833	   -17.8757	   -16.4490	   -17.1204	
   -23.1628	   -16.1972	   -11.4975	   -22.7432	   -10.4904	   -20.6451	   -12.2528	   -19.0506	   -17.3721	   -17.8757	
   -24.4217	   -17.2043	   -12.4207	   -23.0789	   -11.5814	   -21.1487	   -14.1830	   -19.7220	   -17.7917	   -18.0435	
   -25.5966	   -18.0435	   -13.0920	   -23.0789	   -12.1689	   -21.3165	   -15.1062	   -19.8898	   -17.7917	   -17.5400	
   -26.6876	   -18.4631	   -13.3438	   -22.5754	   -12.2528	   -20.9808	   -15.0223	   -19.5541	   -17.2882	   -16.5329	
   -27.3590	   -18.6310	   -13.1760	   -21.7361	   -11.8332	   -20.1416	   -13.9313	   -18.7988	   -16.3651	   -14.9384	
   -27.7786	   -18.2953	   -12.5046	   -20.5612	   -10.9940	   -19.0506	   -12.1689	   -17.5400	   -15.1062	   -13.0081	
   -27.7786	   -17.6239	   -11.5814	   -19.0506	    -9.8190	   -17.6239	    -9.7351	   -15.9454	   -13.5117	   -10.9100	
   -27.3590	   -16.7007	   -10.3226	   -17.3721	    -8.4763	   -16.0294	    -7.1335	   -14.2670	   -11.9171	    -8.8120	
   -26.6037	   -15.5258	    -8.9798	   -15.5258	    -7.0496	   -14.4348	    -4.5319	   -12.5046	   -10.1547	    -6.8817	
   -25.5127	   -14.2670	    -7.5531	   -13.6795	    -5.7068	   -12.7563	    -2.1820	   -10.8261	    -8.6441	    -5.2872	
   -24.0021	   -12.8403	    -6.1264	   -11.9171	    -4.5319	   -11.2457	    -0.2518	    -9.3155	    -7.2174	    -4.1122	
   -22.1558	   -11.3297	    -4.8676	   -10.2386	    -3.5248	    -9.9030	     1.0910	    -7.8888	    -6.1264	    -3.3569	
   -20.0577	    -9.9030	    -3.6926	    -8.6441	    -2.7695	    -8.6441	     1.8463	    -6.7978	    -5.3711	    -3.1052	
   -17.8757	    -8.5602	    -2.7695	    -7.3853	    -2.3499	    -7.7209	     1.9302	    -5.9586	    -5.0354	    -3.2730	
   -15.6097	    -7.3013	    -2.0981	    -6.2943	    -2.1820	    -7.0496	     1.3428	    -5.4550	    -5.1193	    -3.9444	
   -13.3438	    -6.2103	    -1.5945	    -5.5389	    -2.2659	    -6.6299	     0.1678	    -5.2032	    -5.5389	    -5.0354	
   -11.1618	    -5.2872	    -1.2589	    -4.9515	    -2.6016	    -6.3782	    -1.3428	    -5.2032	    -6.1264	    -6.2943	
    -9.0637	    -4.3640	    -1.0910	    -4.4479	    -3.1052	    -6.2103	    -3.0212	    -5.2872	    -6.7978	    -7.5531	
    -7.1335	    -3.5248	    -0.8392	    -3.9444	    -3.5248	    -6.0425	    -4.6997	    -5.3711	    -7.4692	    -8.7280	
    -5.3711	    -2.6855	    -0.5875	    -3.4409	    -3.8605	    -5.8746	    -6.1264	    -5.3711	    -7.9727	    -9.5673	
    -3.7766	    -1.9302	    -0.2518	    -2.7695	    -4.0283	    -5.5389	    -7.1335	    -5.2032	    -8.1406	   -10.0708	
    -2.3499	    -1.0910	     0.1678	    -1.9302	    -4.0283	    -4.9515	    -7.7209	    -4.7836	    -8.0566	   -10.0708	
    -1.1749	    -0.2518	     0.7553	    -0.8392	    -3.6926	    -4.1122	    -7.5531	    -4.0283	    -7.4692	    -9.5673	
    -0.0839	     0.6714	     1.4267	     0.4196	    -3.0212	    -3.1052	    -6.7978	    -3.0212	    -6.5460	    -8.4763	
     0.9232	     1.6785	     2.2659	     1.8463	    -2.0981	    -1.8463	    -5.2872	    -1.6785	    -5.2032	    -6.9656	
     1.8463	     2.6855	     3.1891	     3.2730	    -0.8392	    -0.4196	    -3.3569	    -0.2518	    -3.5248	    -5.0354	
     2.8534	     3.6926	     4.1122	     4.6158	     0.5035	     1.0071	    -1.0910	     1.3428	    -1.7624	    -3.1052	
     3.7766	     4.7836	     4.9515	     5.7907	     1.8463	     2.3499	     1.0910	     2.7695	     0.0839	    -1.1749	
     4.7836	     5.7907	     5.7907	     6.7139	     3.1052	     3.4409	     2.9373	     4.1122	     1.6785	     0.5035	
     5.7907	     6.7139	     6.6299	     7.3853	     4.1962	     4.2801	     4.3640	     5.1193	     3.0212	     1.7624	
     6.7978	     7.6370	     7.3853	     7.7209	     5.0354	     4.9515	     5.2032	     5.9586	     4.0283	     2.4338	
     7.8888	     8.4763	     7.9727	     7.8049	     5.5389	     5.2872	     5.4550	     6.5460	     4.6158	     2.6016	
     8.9798	     9.1476	     8.4763	     7.8049	     5.7068	     5.4550	     5.2872	     6.7978	     4.8676	     2.2659	
    10.0708	     9.7351	     8.8959	     7.5531	     5.5389	     5.4550	     4.8676	     6.7978	     4.7836	     1.3428	
    11.1618	    10.1547	     8.9798	     7.3013	     5.1193	     5.2032	     4.1962	     6.5460	     4.3640	     0.0000	
    12.1689	    10.4065	     8.8959	     7.0496	     4.3640	     4.8676	     3.4409	     6.2103	     3.7766	    -1.5945	
    13.1760	    10.4065	     8.5602	     6.7139	     3.4409	     4.5319	     2.5177	     5.7068	     2.9373	    -3.2730	
    14.0152	    10.3226	     7.9727	     6.4621	     2.4338	     4.1122	     1.5106	     5.1193	     2.0981	    -5.0354	
    14.7705	    10.0708	     7.1335	     6.2943	     1.4267	     3.6926	     0.5035	     4.5319	     1.1749	    -6.5460	
    15.3580	     9.6512	     6.2943	     5.9586	     0.4196	     3.2730	    -0.5035	     3.9444	     0.3357	    -7.8888	
    15.7776	     9.2316	     5.4550	     5.7068	    -0.3357	     2.8534	    -1.3428	     3.4409	    -0.3357	    -8.8120	
    16.0294	     8.8959	     4.6997	     5.3711	    -1.0071	     2.6016	    -2.0981	     3.0212	    -0.8392	    -9.2316	
    16.1972	     8.6441	     4.2801	     5.1193	    -1.3428	     2.4338	    -2.6016	     2.8534	    -1.0071	    -9.1476	
    16.1972	     8.5602	     4.1122	     4.9515	    -1.3428	     2.4338	    -2.6855	     2.8534	    -0.9232	    -8.4763	
    16.1972	     8.6441	     4.2801	     4.9515	    -1.0071	     2.6016	    -2.5177	     3.1052	    -0.4196	    -7.3853	
    16.1972	     8.8959	     4.7836	     5.2032	    -0.4196	     3.0212	    -1.8463	     3.6926	     0.3357	    -5.7907	
    16.1133	     9.3155	     5.5389	     5.6229	     0.4196	     3.6926	    -0.7553	     4.3640	     1.3428	    -3.9444	
    16.1972	     9.9030	     6.4621	     6.1264	     1.5106	     4.4479	     0.6714	     5.2032	     2.5177	    -1.9302	
    16.2811	    10.5743	     7.3853	     6.7978	     2.7695	     5.2032	     2.3499	     6.1264	     3.6087	     0.0000	
    16.3651	    11.2457	     8.3084	     7.4692	     3.8605	     5.9586	     4.1122	     6.8817	     4.6997	     1.6785	
    16.3651	    11.8332	     9.1476	     8.1406	     4.8676	     6.5460	     5.5389	     7.4692	     5.5389	     3.0212	
    16.3651	    12.2528	     9.7351	     8.5602	     5.6229	     6.9656	     6.7139	     7.8049	     6.0425	     3.8605	
    16.1133	    12.3367	     9.9869	     8.8120	     6.0425	     7.0496	     7.2174	     7.8888	     6.1264	     4.1122	
    15.6937	    12.1689	     9.9869	     8.8120	     6.0425	     6.8817	     7.1335	     7.5531	     5.8746	     3.7766	
    15.1062	    11.6653	     9.5673	     8.3923	     5.7068	     6.3782	     6.4621	     6.9656	     5.2032	     2.8534	
    14.3509	    10.9100	     8.8120	     7.7209	     4.8676	     5.5389	     5.2872	     6.0425	     4.1962	     1.5945	
    13.3438	     9.9030	     7.8888	     6.7978	     3.7766	     4.5319	     3.6926	     4.9515	     2.9373	    -0.0839	
    12.2528	     8.6441	     6.7139	     5.6229	     2.4338	     3.3569	     1.7624	     3.6926	     1.5945	    -1.7624	
    11.0779	     7.4692	     5.6229	     4.2801	     1.0910	     2.1820	    -0.0839	     2.5177	     0.3357	    -3.4409	
    10.0708	     6.2943	     4.6997	     2.9373	    -0.0839	     1.0071	    -1.6785	     1.4267	    -0.8392	    -4.8676	
     9.3155	     5.4550	     3.9444	     1.6785	    -0.9232	     0.0000	    -2.8534	     0.5875	    -1.6785	    -5.7907	
     8.8120	     4.8676	     3.6087	     0.5875	    -1.2589	    -0.6714	    -3.3569	     0.0000	    -2.0142	    -6.2103	
     8.7280	     4.7836	     3.6926	    -0.0839	    -1.1749	    -1.0071	    -3.1891	    -0.0839	    -1.8463	    -5.9586	
     8.9798	     5.0354	     4.2801	    -0.4196	    -0.5035	    -0.8392	    -2.1820	     0.3357	    -1.1749	    -4.9515	
     9.6512	     5.7907	     5.2032	    -0.2518	     0.6714	    -0.2518	    -0.5875	     1.1749	     0.0000	    -3.4409	
    10.6583	     6.8817	     6.4621	     0.4196	     2.1820	     0.7553	     1.5106	     2.3499	     1.6785	    -1.4267	
    12.0010	     8.3084	     8.0566	     1.4267	     3.8605	     2.0142	     3.7766	     3.9444	     3.6087	     1.0071	
    13.5956	     9.9030	     9.8190	     2.6855	     5.7907	     3.6087	     6.1264	     5.6229	     5.8746	     3.6087	
    15.3580	    11.6653	    11.6653	     4.1962	     7.6370	     5.2032	     8.3084	     7.5531	     8.1406	     6.1264	
    17.2882	    13.5117	    13.5117	     5.8746	     9.3994	     6.9656	    10.0708	     9.3994	    10.4065	     8.5602	
    19.2184	    15.2740	    15.3580	     7.6370	    10.9100	     8.6441	    11.1618	    11.2457	    12.4207	    10.5743	
    21.1487	    17.0364	    16.8686	     9.3994	    12.0010	    10.2386	    11.5814	    12.8403	    14.0991	    12.1689	
    22.9111	    18.5471	    18.1274	    11.0779	    12.7563	    11.6653	    11.0779	    14.2670	    15.3580	    13.0920	
    24.3378	    19.8059	    18.9667	    12.5885	    12.9242	    12.7563	     9.9030	    15.1901	    16.0294	    13.2599	
    25.5127	    20.7291	    19.4702	    13.7634	    12.7563	    13.5117	     8.2245	    15.7776	    16.1972	    12.8403	
    26.3519	    21.3165	    19.5541	    14.5187	    12.2528	    13.8474	     6.2943	    15.9454	    15.6937	    11.7493	
    26.7715	    21.5683	    19.3863	    14.9384	    11.5814	    13.8474	     4.4479	    15.6097	    14.7705	    10.1547	
    26.7715	    21.5683	    18.9667	    14.8544	    10.8261	    13.4277	     2.9373	    14.8544	    13.3438	     8.1406	
    26.3519	    21.0648	    18.2114	    14.0991	    10.0708	    12.4207	     1.9302	    13.5956	    11.3297	     5.7068	
    25.4288	    20.1416	    17.2882	    12.6724	     9.1476	    10.8261	     1.2589	    11.6653	     8.8959	     2.9373	
    23.8342	    18.7149	    15.9454	    10.4904	     8.2245	     8.6441	     0.8392	     9.2316	     5.9586	    -0.0839	
    21.6522	    16.8686	    14.3509	     7.8049	     7.2174	     5.8746	     0.5875	     6.2103	     2.6016	    -3.2730	
    19.1345	    14.6866	    12.5046	     4.6158	     6.2103	     2.7695	     0.5035	     2.9373	    -1.0071	    -6.4621	
    16.2811	    12.3367	    10.7422	     1.4267	     5.2032	    -0.3357	     0.5875	    -0.4196	    -4.4479	    -9.3994	
    13.5117	    10.1547	     9.0637	    -1.5106	     4.3640	    -3.3569	     0.7553	    -3.4409	    -7.5531	   -11.8332	
    10.9940	     8.3084	     7.7209	    -3.9444	     3.7766	    -5.7907	     1.1749	    -6.0425	    -9.9869	   -13.6795	
     8.8120	     6.7978	     6.7978	    -5.7068	     3.4409	    -7.6370	     1.9302	    -7.8888	   -11.7493	   -14.7705	
     7.1335	     5.7907	     6.2103	    -6.7139	     3.3569	    -8.8959	     2.8534	    -9.1476	   -12.8403	   -15.3580	
     5.7907	     5.1193	     5.9586	    -7.2174	     3.4409	    -9.4833	     3.8605	    -9.7351	   -13.2599	   -15.4419	
     4.9515	     4.7836	     5.9586	    -7.3013	     3.6087	    -9.7351	     4.9515	    -9.9869	   -13.2599	   -15.1901	
     4.2801	     4.5319	     5.9586	    -7.3013	     3.6926	    -9.7351	     5.7907	    -9.9030	   -13.0081	   -14.8544	
     3.8605	     4.3640	     5.9586	    -7.2174	     3.6087	    -9.8190	     6.2943	    -9.8190	   -12.6724	   -14.5187	
     3.4409	     4.1122	     5.7907	    -7.3853	     3.1891	    -9.9869	     6.1264	    -9.9030	   -12.5046	   -14.4348	
     3.1052	     3.6926	     5.2032	    -7.9727	     2.3499	   -10.4904	     5.3711	   -10.2386	   -12.6724	   -14.6866	
     2.6016	     3.0212	     4.4479	    -8.8120	     1.1749	   -11.1618	     3.9444	   -10.9100	   -13.1760	   -15.1901	
     2.0981	     2.2659	     3.4409	    -9.8190	    -0.2518	   -12.0850	     2.0142	   -11.7493	   -13.9313	   -15.8615	
     1.6785	     1.4267	     2.4338	   -10.8261	    -1.7624	   -13.0081	    -0.1678	   -12.5885	   -14.7705	   -16.5329	
     1.5106	     0.8392	     1.5106	   -11.6653	    -3.1891	   -13.7634	    -2.2659	   -13.2599	   -15.5258	   -17.0364	
     1.4267	     0.4196	     0.8392	   -12.1689	    -4.2801	   -14.1830	    -4.1962	   -13.6795	   -15.9454	   -17.2043	
     1.5945	     0.3357	     0.5035	   -12.3367	    -5.0354	   -14.2670	    -5.6229	   -13.7634	   -16.0294	   -17.0364	
     1.9302	     0.3357	     0.3357	   -12.0850	    -5.4550	   -14.0152	    -6.5460	   -13.4277	   -15.6937	   -16.3651	
     2.3499	     0.5035	     0.2518	   -11.4975	    -5.4550	   -13.4277	    -6.8817	   -12.7563	   -15.0223	   -15.3580	
     2.6855	     0.7553	     0.2518	   -10.6583	    -5.2032	   -12.5885	    -6.7139	   -11.8332	   -14.0152	   -14.0152	
     2.9373	     0.9232	     0.3357	    -9.8190	    -4.6997	   -11.6653	    -6.0425	   -10.8261	   -12.9242	   -12.3367	
     3.0212	     1.0071	     0.3357	    -8.8959	    -3.8605	   -10.7422	    -4.9515	    -9.6512	   -11.6653	   -10.5743	
     2.8534	     1.0910	     0.4196	    -8.0566	    -3.0212	    -9.8190	    -3.6087	    -8.5602	   -10.3226	    -8.7280	
     2.4338	     1.0071	     0.5035	    -7.3853	    -2.0142	    -8.9798	    -2.0142	    -7.5531	    -9.0637	    -6.8817	
     1.7624	     0.7553	     0.5875	    -6.9656	    -1.0910	    -8.3084	    -0.3357	    -6.7139	    -7.9727	    -5.2872	
     1.0071	     0.4196	     0.5875	    -6.6299	    -0.3357	    -7.8888	     1.2589	    -6.1264	    -7.0496	    -4.0283	
     0.0839	     0.0839	     0.5875	    -6.5460	     0.2518	    -7.5531	     2.6855	    -5.7907	    -6.3782	    -3.1891	
    -0.8392	    -0.4196	     0.5035	    -6.5460	     0.5875	    -7.4692	     3.8605	    -5.7068	    -5.9586	    -2.7695	
    -1.6785	    -1.0071	     0.3357	    -6.7139	     0.6714	    -7.5531	     4.6158	    -5.8746	    -5.7907	    -2.8534	
    -2.6016	    -1.5945	     0.0000	    -6.8817	     0.5035	    -7.7209	     4.7836	    -6.2103	    -5.9586	    -3.4409	
    -3.3569	    -2.2659	    -0.5035	    -7.2174	     0.0839	    -8.1406	     4.3640	    -6.7978	    -6.3782	    -4.3640	
    -4.0283	    -3.0212	    -1.0910	    -7.6370	    -0.5875	    -8.7280	     3.2730	    -7.5531	    -7.0496	    -5.7068	
    -4.5319	    -3.7766	    -1.7624	    -8.0566	    -1.4267	    -9.3155	     1.5106	    -8.4763	    -7.9727	    -7.1335	
    -4.7836	    -4.3640	    -2.2659	    -8.4763	    -2.2659	    -9.9030	    -0.5875	    -9.3155	    -8.8959	    -8.6441	
    -4.7836	    -4.7836	    -2.6855	    -8.8959	    -3.0212	   -10.4904	    -2.8534	   -10.0708	    -9.7351	    -9.9869	
    -4.3640	    -4.8676	    -2.9373	    -9.1476	    -3.6926	   -10.9100	    -4.9515	   -10.7422	   -10.4904	   -11.0779	
    -3.6926	    -4.6158	    -2.8534	    -9.2316	    -4.0283	   -11.0779	    -6.6299	   -11.1618	   -10.9100	   -11.8332	
    -2.6855	    -4.0283	    -2.4338	    -9.1476	    -4.1122	   -10.9940	    -7.6370	   -11.1618	   -11.0779	   -12.0850	
    -1.4267	    -3.1052	    -1.6785	    -8.7280	    -3.7766	   -10.6583	    -7.7209	   -10.9100	   -10.8261	   -11.8332	
     0.1678	    -1.7624	    -0.5875	    -7.9727	    -2.9373	    -9.9030	    -7.0496	   -10.2386	   -10.2386	   -10.9940	
     2.0142	    -0.0839	     0.8392	    -6.8817	    -1.6785	    -8.8959	    -5.5389	    -9.2316	    -9.3155	    -9.7351	
     3.9444	     1.7624	     2.6016	    -5.6229	     0.0000	    -7.7209	    -3.3569	    -7.9727	    -8.0566	    -8.1406	
     5.9586	     3.7766	     4.5319	    -4.2801	     1.9302	    -6.3782	    -0.5875	    -6.4621	    -6.6299	    -6.3782	
     7.8888	     5.7907	     6.5460	    -2.8534	     4.1122	    -4.9515	     2.4338	    -4.9515	    -5.1193	    -4.4479	
     9.7351	     7.7209	     8.4763	    -1.5945	     6.2103	    -3.6087	     5.5389	    -3.4409	    -3.6087	    -2.6016	
    11.4136	     9.5673	    10.4065	    -0.4196	     8.1406	    -2.3499	     8.4763	    -1.9302	    -2.2659	    -0.9232	
    13.0081	    11.1618	    12.0010	     0.5875	     9.8190	    -1.2589	    11.1618	    -0.5875	    -1.0910	     0.4196	
    14.4348	    12.5885	    13.4277	     1.5945	    11.1618	    -0.2518	    13.2599	     0.5875	    -0.1678	     1.3428	
    15.7776	    13.7634	    14.5187	     2.4338	    11.9171	     0.5875	    14.6866	     1.5106	     0.5035	     1.8463	
    16.8686	    14.6866	    15.1901	     3.1891	    12.2528	     1.2589	    15.3580	     2.2659	     0.8392	     1.8463	
    17.7917	    15.1901	    15.4419	     3.9444	    12.0850	     1.7624	    15.1901	     2.6855	     0.9232	     1.4267	
    18.4631	    15.5258	    15.4419	     4.5319	    11.4975	     2.0142	    14.2670	     2.8534	     0.7553	     0.5875	
    18.7988	    15.5258	    15.1062	     5.0354	    10.6583	     2.1820	    12.6724	     2.8534	     0.4196	    -0.4196	
    18.9667	    15.3580	    14.4348	     5.3711	     9.5673	     2.1820	    10.5743	     2.6016	    -0.1678	    -1.6785	
    18.7149	    14.9384	    13.5956	     5.4550	     8.3923	     1.9302	     8.1406	     2.2659	    -0.8392	    -3.0212	
    18.2114	    14.3509	    12.6724	     5.3711	     7.0496	     1.5945	     5.5389	     1.7624	    -1.5945	    -4.3640	
    17.2882	    13.5117	    11.4975	     5.0354	     5.7907	     1.1749	     3.1891	     1.1749	    -2.4338	    -5.7068	
    16.1972	    12.5046	    10.4065	     4.4479	     4.5319	     0.5875	     1.0910	     0.5875	    -3.2730	    -6.8817	
    14.9384	    11.4975	     9.3155	     3.8605	     3.3569	     0.0839	    -0.5035	     0.0839	    -3.9444	    -7.8888	
    13.6795	    10.4904	     8.5602	     3.1891	     2.6016	    -0.4196	    -1.4267	    -0.3357	    -4.4479	    -8.4763	
    12.5885	     9.8190	     8.0566	     2.6855	     2.0981	    -0.6714	    -1.7624	    -0.4196	    -4.6158	    -8.6441	
    11.7493	     9.3994	     7.8888	     2.2659	     2.0142	    -0.7553	    -1.5945	    -0.2518	    -4.3640	    -8.3084	
    11.1618	     9.2316	     8.1406	     2.1820	     2.3499	    -0.5875	    -0.9232	     0.2518	    -3.6926	    -7.4692	
    10.7422	     9.3994	     8.5602	     2.1820	     2.8534	    -0.1678	     0.0839	     1.0071	    -2.6016	    -6.1264	
    10.6583	     9.7351	     9.2316	     2.5177	     3.6087	     0.4196	     1.3428	     1.9302	    -1.3428	    -4.6158	
    10.8261	    10.3226	     9.9869	     3.0212	     4.4479	     1.1749	     2.7695	     2.8534	     0.0000	    -2.9373	
    11.3297	    10.9940	    10.7422	     3.6926	     5.3711	     2.0142	     4.0283	     3.8605	     1.3428	    -1.4267	
    12.0850	    11.7493	    11.5814	     4.6158	     6.1264	     2.9373	     5.1193	     4.8676	     2.6016	     0.0000	
    13.0081	    12.5885	    12.3367	     5.7068	     6.7978	     3.8605	     5.8746	     5.7068	     3.6087	     0.9232	
    14.0152	    13.2599	    12.8403	     6.7978	     7.0496	     4.6997	     6.1264	     6.2943	     4.3640	     1.4267	
    15.0223	    13.8474	    13.1760	     7.8049	     7.0496	     5.3711	     5.7907	     6.7139	     4.6997	     1.4267	
    15.9454	    14.1830	    13.2599	     8.8120	     6.6299	     5.7907	     4.9515	     6.7978	     4.6997	     0.9232	
    16.8686	    14.3509	    13.2599	     9.5673	     5.9586	     6.0425	     3.8605	     6.6299	     4.4479	     0.0000	
    17.7078	    14.4348	    13.1760	    10.2386	     5.2032	     6.1264	     2.6016	     6.2943	     3.9444	    -1.0071	
    18.4631	    14.4348	    13.0081	    10.6583	     4.3640	     6.2103	     1.4267	     5.9586	     3.2730	    -2.1820	
    19.0506	    14.4348	    12.8403	    10.9100	     3.5248	     6.1264	     0.5035	     5.6229	     2.6016	    -3.2730	
    19.4702	    14.2670	    12.5885	    10.9940	     2.8534	     6.1264	    -0.2518	     5.3711	     2.0981	    -4.1122	
    19.6381	    14.0152	    12.3367	    10.8261	     2.1820	     6.0425	    -0.7553	     5.2032	     1.5945	    -4.6158	
    19.4702	    13.6795	    11.8332	    10.6583	     1.6785	     6.0425	    -1.0910	     5.2032	     1.3428	    -4.7836	
    18.9667	    13.0920	    11.3297	    10.4065	     1.3428	     6.0425	    -1.2589	     5.2032	     1.2589	    -4.6158	
    18.1274	    12.4207	    10.6583	    10.2386	     1.0910	     6.2103	    -1.3428	     5.4550	     1.4267	    -4.0283	
    17.0364	    11.6653	     9.9869	    10.1547	     1.0071	     6.3782	    -1.3428	     5.7068	     1.7624	    -3.1891	
    15.6937	    10.8261	     9.2316	    10.1547	     1.0071	     6.6299	    -1.2589	     6.1264	     2.1820	    -2.1820	
    14.2670	     9.9030	     8.5602	    10.2386	     1.1749	     6.9656	    -1.0071	     6.5460	     2.6016	    -1.0910	
    12.8403	     9.0637	     7.8888	    10.4065	     1.3428	     7.3013	    -0.5875	     6.8817	     3.0212	     0.0000	
    11.5814	     8.3923	     7.3013	    10.5743	     1.6785	     7.6370	    -0.0839	     7.2174	     3.3569	     0.9232	
    10.5743	     7.8049	     6.8817	    10.8261	     2.0142	     7.8888	     0.5875	     7.4692	     3.6087	     1.5945	
     9.9030	     7.4692	     6.4621	    11.0779	     2.4338	     8.1406	     1.2589	     7.6370	     3.5248	     2.0142	
     9.6512	     7.3853	     6.2103	    11.2457	     2.7695	     8.2245	     1.9302	     7.5531	     3.2730	     1.9302	
     9.5673	     7.3013	     6.0425	    11.3297	     3.0212	     8.1406	     2.3499	     7.3013	     2.6855	     1.4267	
     9.6512	     7.2174	     5.7907	    11.1618	     3.0212	     7.8049	     2.5177	     6.7978	     1.8463	     0.4196	
     9.9030	     7.0496	     5.5389	    10.8261	     2.8534	     7.3013	     2.4338	     6.0425	     0.6714	    -1.0071	
    10.1547	     6.8817	     5.2872	    10.3226	     2.6016	     6.4621	     2.0142	     4.9515	    -0.5875	    -2.7695	
    10.4904	     6.6299	     4.9515	     9.6512	     2.1820	     5.6229	     1.3428	     3.8605	    -1.9302	    -4.6997	
    10.9100	     6.4621	     4.6997	     8.9798	     1.8463	     4.6997	     0.5035	     2.6855	    -3.1891	    -6.6299	
    11.4136	     6.4621	     4.6158	     8.3923	     1.5945	     3.8605	    -0.4196	     1.5945	    -4.1962	    -8.3084	
    12.0010	     6.6299	     4.6997	     7.9727	     1.5106	     3.1891	    -1.2589	     0.7553	    -4.9515	    -9.6512	
    12.6724	     7.0496	     4.9515	     7.7209	     1.5945	     2.7695	    -1.7624	     0.2518	    -5.2872	   -10.4065	
    13.4277	     7.6370	     5.4550	     7.6370	     1.9302	     2.6016	    -1.9302	     0.0000	    -5.2032	   -10.5743	
    14.1830	     8.4763	     6.1264	     7.7209	     2.5177	     2.6016	    -1.4267	     0.0839	    -4.6997	   -10.1547	
    14.9384	     9.5673	     7.0496	     7.9727	     3.3569	     2.8534	    -0.4196	     0.5035	    -3.8605	    -9.3155	
    15.7776	    10.8261	     8.2245	     8.3923	     4.4479	     3.2730	     1.0910	     1.0910	    -2.7695	    -7.9727	
    16.6168	    12.1689	     9.4833	     8.8959	     5.7068	     3.7766	     3.0212	     1.7624	    -1.5945	    -6.3782	
    17.4561	    13.5956	    10.8261	     9.3994	     7.1335	     4.2801	     5.2032	     2.6016	    -0.4196	    -4.6997	
    18.2953	    14.9384	    12.2528	     9.8190	     8.5602	     4.7836	     7.3853	     3.2730	     0.6714	    -3.1052	
    19.0506	    16.2811	    13.5956	    10.1547	     9.9869	     5.1193	     9.2316	     3.9444	     1.5945	    -1.6785	
    19.6381	    17.4561	    14.7705	    10.2386	    11.0779	     5.2872	    10.4904	     4.3640	     2.0981	    -0.7553	
    20.0577	    18.2114	    15.6097	    10.1547	    11.7493	     5.2032	    10.9940	     4.4479	     2.2659	    -0.3357	
    20.1416	    18.6310	    16.1133	     9.7351	    11.9171	     4.8676	    10.5743	     4.1962	     1.9302	    -0.5875	
    19.8898	    18.6310	    16.0294	     9.0637	    11.3297	     4.1122	     9.1476	     3.5248	     1.0910	    -1.5945	
    19.2184	    18.0435	    15.3580	     8.0566	    10.1547	     3.1052	     6.9656	     2.5177	    -0.1678	    -3.1891	
    18.2953	    16.9525	    14.2670	     6.8817	     8.3923	     1.7624	     4.0283	     1.0910	    -1.8463	    -5.2872	
    17.1204	    15.6097	    12.8403	     5.5389	     6.2943	     0.3357	     0.7553	    -0.5035	    -3.6926	    -7.6370	
    15.8615	    14.0152	    11.1618	     4.0283	     3.9444	    -1.2589	    -2.6855	    -2.0981	    -5.6229	   -10.0708	
    14.6027	    12.4207	     9.3994	     2.6855	     1.6785	    -2.7695	    -5.9586	    -3.6926	    -7.4692	   -12.5046	
    13.5117	    10.9100	     7.7209	     1.5106	    -0.5035	    -4.0283	    -8.8959	    -5.0354	    -9.0637	   -14.5187	
    12.5885	     9.4833	     6.2103	     0.5875	    -2.3499	    -5.0354	   -11.4136	    -6.1264	   -10.3226	   -16.1133	
    11.9171	     8.3084	     4.9515	     0.0000	    -3.8605	    -5.8746	   -13.3438	    -6.9656	   -11.1618	   -17.2043	
    11.3297	     7.3013	     3.9444	    -0.5035	    -5.0354	    -6.3782	   -14.5187	    -7.5531	   -11.6653	   -17.7917	
    10.9100	     6.5460	     3.1891	    -0.6714	    -5.7907	    -6.7139	   -15.0223	    -7.8049	   -11.7493	   -17.7078	
    10.7422	     6.1264	     2.8534	    -0.6714	    -6.0425	    -6.7139	   -14.7705	    -7.8049	   -11.4136	   -17.0364	
    10.9100	     6.0425	     2.9373	    -0.5035	    -5.8746	    -6.4621	   -13.8474	    -7.5531	   -10.7422	   -15.8615	
    11.2457	     6.2943	     3.2730	     0.0000	    -5.2032	    -6.0425	   -12.4207	    -7.0496	    -9.8190	   -14.2670	
    11.7493	     6.7139	     3.9444	     0.6714	    -4.1122	    -5.2872	   -10.6583	    -6.2943	    -8.6441	   -12.3367	
    12.4207	     7.3013	     4.6997	     1.4267	    -2.8534	    -4.4479	    -8.8120	    -5.5389	    -7.3853	   -10.3226	
    13.1760	     7.8888	     5.5389	     2.3499	    -1.5106	    -3.6087	    -7.0496	    -4.6997	    -6.1264	    -8.4763	
    13.9313	     8.4763	     6.3782	     3.2730	    -0.2518	    -2.7695	    -5.5389	    -3.9444	    -5.2032	    -6.7978	
    14.6027	     8.8959	     6.9656	     4.1122	     0.8392	    -2.0142	    -4.3640	    -3.4409	    -4.5319	    -5.6229	
    15.1062	     9.0637	     7.3853	     4.7836	     1.5106	    -1.5106	    -3.6926	    -3.1052	    -4.2801	    -4.8676	
    15.3580	     9.0637	     7.5531	     5.2872	     1.8463	    -1.2589	    -3.4409	    -3.0212	    -4.3640	    -4.6997	
    15.3580	     8.7280	     7.3013	     5.4550	     1.5945	    -1.2589	    -3.5248	    -3.2730	    -4.9515	    -5.0354	
    15.1062	     8.1406	     6.7978	     5.2872	     0.9232	    -1.5945	    -4.0283	    -3.8605	    -5.8746	    -5.8746	
    14.5187	     7.2174	     5.9586	     4.7836	    -0.0839	    -2.2659	    -4.7836	    -4.6997	    -7.1335	    -7.1335	
    13.7634	     6.2103	     4.9515	     4.1122	    -1.4267	    -3.0212	    -5.7068	    -5.7068	    -8.4763	    -8.6441	
    12.8403	     5.1193	     3.9444	     3.3569	    -2.8534	    -3.8605	    -6.7139	    -6.6299	    -9.8190	   -10.2386	
    11.9171	     4.1122	     2.8534	     2.6016	    -4.1962	    -4.6158	    -7.6370	    -7.4692	   -11.0779	   -11.6653	
    10.9940	     3.1891	     1.9302	     1.9302	    -5.4550	    -5.2872	    -8.3923	    -8.2245	   -12.0850	   -13.0081	
    10.0708	     2.4338	     1.0071	     1.1749	    -6.5460	    -5.8746	    -8.9798	    -8.8120	   -12.9242	   -13.9313	
     9.2316	     1.7624	     0.2518	     0.5035	    -7.3853	    -6.4621	    -9.3155	    -9.2316	   -13.4277	   -14.6027	
     8.4763	     1.1749	    -0.5035	     0.0000	    -7.8888	    -6.8817	    -9.3155	    -9.5673	   -13.7634	   -14.8544	
     7.8049	     0.6714	    -1.1749	    -0.4196	    -7.9727	    -7.1335	    -8.8959	    -9.6512	   -13.6795	   -14.7705	
     7.3853	     0.5035	    -1.6785	    -0.5035	    -7.6370	    -7.2174	    -7.9727	    -9.4833	   -13.3438	   -14.1830	
     7.2174	     0.5035	    -1.8463	    -0.3357	    -6.8817	    -7.0496	    -6.6299	    -9.0637	   -12.6724	   -13.2599	
     7.2174	     0.7553	    -1.7624	     0.0839	    -5.7068	    -6.6299	    -4.9515	    -8.4763	   -11.7493	   -12.0850	
     7.3853	     1.1749	    -1.4267	     0.6714	    -4.2801	    -6.1264	    -3.1891	    -7.7209	   -10.6583	   -10.8261	
     7.6370	     1.7624	    -0.8392	     1.2589	    -2.8534	    -5.6229	    -1.5106	    -6.8817	    -9.6512	    -9.5673	
[Epoch Header]
[Trial Type]	21
[Accept]	1
[Correct]	0
[RT]	 0.000
[Resp]	0
[Epoch Data]
     8.6441	     3.6087	     2.6016	    -9.9030	    -2.7695	    -3.8605	    -2.2659	    -1.5945	     3.6926	     8.9798	
     8.3923	     3.4409	     2.6016	   -10.4065	    -2.5177	    -4.1122	    -1.2589	    -1.7624	     3.5248	     9.4833	
     7.6370	     2.8534	     2.3499	   -11.0779	    -2.6855	    -4.6158	    -0.8392	    -2.2659	     2.9373	     9.3994	
     6.3782	     1.8463	     1.6785	   -11.9171	    -3.3569	    -5.3711	    -1.0071	    -2.9373	     1.8463	     8.5602	
     4.8676	     0.4196	     0.6714	   -12.8403	    -4.3640	    -6.2943	    -1.8463	    -3.9444	     0.4196	     7.1335	
     2.9373	    -1.2589	    -0.5875	   -13.8474	    -5.7907	    -7.3853	    -3.2730	    -5.0354	    -1.3428	     5.2032	
     0.8392	    -3.1891	    -2.0981	   -14.8544	    -7.4692	    -8.5602	    -5.1193	    -6.3782	    -3.1891	     2.9373	
    -1.2589	    -5.2032	    -3.6087	   -15.6937	    -9.2316	    -9.7351	    -7.2174	    -7.6370	    -5.0354	     0.5875	
    -3.4409	    -7.1335	    -5.2032	   -16.3651	   -10.9100	   -10.7422	    -9.3994	    -8.8120	    -6.7139	    -1.6785	
    -5.4550	    -8.9798	    -6.7139	   -16.7007	   -12.3367	   -11.4975	   -11.3297	    -9.7351	    -8.1406	    -3.6087	
    -7.3013	   -10.6583	    -8.1406	   -16.7847	   -13.5117	   -11.9171	   -13.0081	   -10.3226	    -9.0637	    -5.0354	
    -8.8120	   -12.0850	    -9.3994	   -16.5329	   -14.3509	   -12.0010	   -14.2670	   -10.5743	    -9.4833	    -5.8746	
    -9.9869	   -13.1760	   -10.4904	   -16.1133	   -14.7705	   -11.8332	   -14.9384	   -10.4904	    -9.4833	    -6.1264	
   -10.9100	   -13.9313	   -11.1618	   -15.4419	   -14.6866	   -11.4136	   -15.1062	   -10.1547	    -9.0637	    -5.7907	
   -11.5814	   -14.3509	   -11.4975	   -14.7705	   -14.1830	   -10.7422	   -14.6866	    -9.4833	    -8.1406	    -4.8676	
   -12.0010	   -14.4348	   -11.4136	   -14.0152	   -13.2599	    -9.9869	   -13.6795	    -8.6441	    -6.9656	    -3.4409	
   -12.3367	   -14.2670	   -10.9940	   -13.2599	   -12.0010	    -9.0637	   -12.0850	    -7.6370	    -5.4550	    -1.5106	
   -12.6724	   -14.0152	   -10.2386	   -12.5885	   -10.4065	    -8.1406	   -10.1547	    -6.5460	    -3.7766	     0.6714	
   -13.0920	   -13.6795	    -9.3155	   -11.9171	    -8.8120	    -7.2174	    -7.9727	    -5.5389	    -2.1820	     2.8534	
   -13.5956	   -13.4277	    -8.4763	   -11.4136	    -7.3853	    -6.5460	    -5.8746	    -4.6158	    -0.6714	     4.8676	
   -14.1830	   -13.2599	    -7.7209	   -11.0779	    -6.2103	    -5.9586	    -4.1122	    -3.8605	     0.4196	     6.5460	
   -14.8544	   -13.2599	    -7.1335	   -10.9940	    -5.4550	    -5.6229	    -2.9373	    -3.4409	     1.2589	     7.6370	
   -15.4419	   -13.2599	    -6.7978	   -10.9940	    -5.1193	    -5.5389	    -2.5177	    -3.2730	     1.5945	     8.1406	
   -15.9454	   -13.4277	    -6.7139	   -11.1618	    -5.2872	    -5.7068	    -2.7695	    -3.4409	     1.5945	     8.0566	
   -16.3651	   -13.6795	    -6.7978	   -11.5814	    -5.9586	    -6.1264	    -3.9444	    -3.7766	     1.0910	     7.3853	
   -16.7007	   -14.0991	    -7.2174	   -12.1689	    -6.9656	    -6.7978	    -5.7907	    -4.4479	     0.2518	     6.2103	
   -17.0364	   -14.6866	    -7.9727	   -13.0081	    -8.3923	    -7.6370	    -8.2245	    -5.3711	    -1.0071	     4.6158	
   -17.4561	   -15.4419	    -8.8959	   -14.0152	    -9.9869	    -8.6441	   -10.9100	    -6.4621	    -2.3499	     2.7695	
   -17.9596	   -16.2811	    -9.9869	   -15.1062	   -11.5814	    -9.7351	   -13.5956	    -7.5531	    -3.8605	     0.7553	
   -18.4631	   -17.2043	   -11.0779	   -16.1133	   -13.0081	   -10.7422	   -16.0294	    -8.5602	    -5.2032	    -1.0910	
   -18.9667	   -18.0435	   -12.1689	   -17.0364	   -14.3509	   -11.5814	   -17.9596	    -9.3994	    -6.4621	    -2.7695	
   -19.4702	   -18.8828	   -13.1760	   -17.7078	   -15.3580	   -12.1689	   -19.4702	   -10.0708	    -7.3853	    -4.0283	
   -19.8059	   -19.5541	   -13.9313	   -18.0435	   -16.1133	   -12.5046	   -20.5612	   -10.3226	    -7.9727	    -4.7836	
   -19.9738	   -19.8898	   -14.4348	   -17.9596	   -16.4490	   -12.3367	   -21.0648	   -10.2386	    -8.0566	    -4.8676	
   -19.8059	   -19.9738	   -14.5187	   -17.5400	   -16.3651	   -11.8332	   -21.1487	    -9.7351	    -7.6370	    -4.3640	
   -19.3024	   -19.5541	   -14.1830	   -16.7007	   -15.7776	   -10.8261	   -20.6451	    -8.8959	    -6.7139	    -3.1052	
   -18.3792	   -18.7149	   -13.4277	   -15.5258	   -14.8544	    -9.4833	   -19.4702	    -7.5531	    -5.2032	    -1.3428	
   -17.1204	   -17.5400	   -12.3367	   -14.0152	   -13.5956	    -7.8049	   -17.7078	    -5.9586	    -3.3569	     0.9232	
   -15.6097	   -16.1133	   -10.9940	   -12.1689	   -12.0010	    -5.8746	   -15.4419	    -4.1122	    -1.2589	     3.5248	
   -13.8474	   -14.4348	    -9.3994	   -10.0708	   -10.4065	    -3.7766	   -12.7563	    -2.0981	     1.0071	     6.1264	
   -12.0010	   -12.6724	    -7.8049	    -7.6370	    -8.7280	    -1.5106	    -9.8190	     0.0000	     3.2730	     8.7280	
   -10.0708	   -10.9100	    -6.2103	    -5.0354	    -7.2174	     0.8392	    -6.8817	     2.1820	     5.4550	    10.9100	
    -8.1406	    -9.1476	    -4.6997	    -2.2659	    -5.7907	     3.2730	    -4.1122	     4.3640	     7.5531	    12.7563	
    -6.3782	    -7.5531	    -3.3569	     0.4196	    -4.6997	     5.4550	    -1.8463	     6.3782	     9.3994	    14.0991	
    -4.9515	    -6.2943	    -2.3499	     3.0212	    -3.9444	     7.5531	    -0.3357	     8.1406	    10.9940	    14.9384	
    -3.9444	    -5.3711	    -1.6785	     5.3711	    -3.5248	     9.2316	     0.3357	     9.6512	    12.1689	    15.1062	
    -3.2730	    -4.7836	    -1.3428	     7.4692	    -3.5248	    10.6583	     0.1678	    10.8261	    12.9242	    14.7705	
    -3.0212	    -4.6158	    -1.3428	     9.2316	    -3.8605	    11.8332	    -0.6714	    11.7493	    13.3438	    14.1830	
    -2.9373	    -4.6158	    -1.5945	    10.8261	    -4.2801	    12.9242	    -2.0142	    12.5885	    13.5956	    13.3438	
    -3.0212	    -4.8676	    -1.8463	    12.3367	    -4.7836	    13.8474	    -3.4409	    13.3438	    13.7634	    12.5046	
    -3.1052	    -5.0354	    -2.1820	    13.7634	    -5.2032	    14.6866	    -4.8676	    14.0152	    13.8474	    11.8332	
    -3.0212	    -5.2032	    -2.4338	    15.1062	    -5.4550	    15.5258	    -5.8746	    14.6866	    13.8474	    11.3297	
    -2.7695	    -5.2872	    -2.5177	    16.3651	    -5.3711	    16.3651	    -6.3782	    15.4419	    14.0152	    11.1618	
    -2.3499	    -5.1193	    -2.3499	    17.6239	    -5.0354	    17.2882	    -6.2943	    16.1972	    14.2670	    11.4136	
    -1.5945	    -4.6158	    -1.9302	    18.7988	    -4.2801	    18.2114	    -5.5389	    17.0364	    14.6866	    12.0010	
    -0.5875	    -3.9444	    -1.2589	    20.0577	    -3.1891	    19.1345	    -4.1122	    17.9596	    15.3580	    13.0081	
     0.5875	    -3.0212	    -0.3357	    21.2326	    -1.9302	    20.2255	    -2.3499	    18.9667	    16.1133	    14.3509	
     1.9302	    -1.8463	     0.6714	    22.4075	    -0.5035	    21.2326	    -0.4196	    19.9738	    16.9525	    15.8615	
     3.1891	    -0.7553	     1.6785	    23.4146	     0.8392	    22.1558	     1.4267	    20.8969	    17.7917	    17.3721	
     4.4479	     0.4196	     2.6016	    24.3378	     2.0142	    22.9950	     2.8534	    21.7361	    18.5471	    18.8828	
     5.5389	     1.4267	     3.4409	    25.0931	     2.9373	    23.5825	     3.7766	    22.3236	    19.0506	    20.0577	
     6.4621	     2.3499	     4.0283	    25.5127	     3.5248	    24.0021	     4.0283	    22.6593	    19.3863	    20.8130	
     7.1335	     2.8534	     4.2801	    25.6805	     3.6087	    24.0860	     3.5248	    22.6593	    19.3863	    21.0648	
     7.4692	     3.1052	     4.1962	    25.5127	     3.2730	    23.8342	     2.3499	    22.2397	    18.8828	    20.6451	
     7.3853	     2.7695	     3.6926	    24.8413	     2.3499	    23.0789	     0.6714	    21.3165	    17.8757	    19.5541	
     6.7978	     2.0981	     2.8534	    23.6664	     0.9232	    21.8201	    -1.5106	    19.8898	    16.4490	    17.7917	
     5.9586	     1.0910	     1.5945	    21.9879	    -0.8392	    20.1416	    -3.8605	    18.1274	    14.6866	    15.5258	
     4.8676	    -0.2518	     0.1678	    19.9738	    -2.9373	    18.2953	    -6.2943	    16.0294	    12.5885	    12.8403	
     3.6926	    -1.5945	    -1.3428	    17.7917	    -5.0354	    16.2811	    -8.6441	    13.9313	    10.4065	    10.0708	
     2.5177	    -2.9373	    -2.7695	    15.6937	    -7.0496	    14.2670	   -10.5743	    11.8332	     8.3923	     7.3853	
     1.5106	    -4.0283	    -3.8605	    13.7634	    -8.7280	    12.5046	   -12.1689	     9.9869	     6.5460	     5.0354	
     0.7553	    -4.8676	    -4.6997	    12.2528	    -9.9869	    11.0779	   -13.1760	     8.4763	     5.1193	     3.1052	
     0.0839	    -5.4550	    -5.2032	    11.1618	   -10.8261	     9.9869	   -13.6795	     7.3853	     4.1122	     1.8463	
    -0.3357	    -5.7068	    -5.3711	    10.4904	   -11.1618	     9.3155	   -13.5117	     6.7139	     3.6926	     1.3428	
    -0.7553	    -5.7907	    -5.2872	    10.3226	   -10.9100	     9.1476	   -12.6724	     6.5460	     3.6926	     1.4267	
    -1.1749	    -5.7068	    -5.1193	    10.3226	   -10.3226	     9.2316	   -11.3297	     6.7139	     4.1122	     2.0981	
    -1.5945	    -5.6229	    -4.8676	    10.4904	    -9.3994	     9.4833	    -9.4833	     7.0496	     4.6997	     3.1891	
    -2.2659	    -5.6229	    -4.6997	    10.6583	    -8.2245	     9.7351	    -7.3853	     7.5531	     5.4550	     4.5319	
    -2.9373	    -5.6229	    -4.5319	    10.6583	    -6.8817	     9.9869	    -5.1193	     8.0566	     6.2103	     5.8746	
    -3.7766	    -5.7068	    -4.4479	    10.4065	    -5.5389	    10.0708	    -2.9373	     8.3923	     6.7978	     7.1335	
    -4.5319	    -5.7907	    -4.3640	     9.9869	    -4.2801	    10.0708	    -1.0071	     8.6441	     7.2174	     8.1406	
    -5.2032	    -5.8746	    -4.2801	     9.3994	    -3.2730	     9.8190	     0.3357	     8.6441	     7.3853	     8.6441	
    -5.7907	    -5.9586	    -4.1962	     8.6441	    -2.6016	     9.3155	     1.0071	     8.3923	     7.2174	     8.7280	
    -6.3782	    -6.1264	    -4.3640	     7.6370	    -2.3499	     8.6441	     0.7553	     7.8049	     6.7978	     8.3084	
    -6.7978	    -6.4621	    -4.6997	     6.5460	    -2.5177	     7.7209	    -0.4196	     6.9656	     5.8746	     7.2174	
    -7.3013	    -7.0496	    -5.3711	     5.2872	    -3.1891	     6.5460	    -2.6016	     5.7068	     4.6997	     5.6229	
    -7.8049	    -7.8049	    -6.2943	     3.8605	    -4.4479	     5.1193	    -5.5389	     4.1122	     3.1052	     3.5248	
    -8.4763	    -8.8120	    -7.4692	     2.2659	    -6.0425	     3.6087	    -8.8959	     2.3499	     1.1749	     1.0910	
    -9.0637	    -9.9030	    -8.7280	     0.5875	    -8.0566	     1.9302	   -12.4207	     0.5035	    -0.8392	    -1.6785	
    -9.5673	   -10.9100	    -9.9030	    -0.9232	   -10.0708	     0.3357	   -15.6937	    -1.3428	    -2.7695	    -4.3640	
    -9.9869	   -11.8332	   -10.9100	    -2.3499	   -12.0850	    -1.0910	   -18.3792	    -2.9373	    -4.6158	    -6.8817	
   -10.1547	   -12.4207	   -11.6653	    -3.4409	   -13.8474	    -2.0981	   -20.3094	    -4.1962	    -6.0425	    -9.0637	
    -9.9869	   -12.6724	   -12.0010	    -4.1122	   -15.1062	    -2.7695	   -21.3165	    -5.0354	    -7.1335	   -10.5743	
    -9.5673	   -12.5046	   -11.9171	    -4.2801	   -15.7776	    -2.9373	   -21.4844	    -5.2872	    -7.6370	   -11.4136	
    -8.7280	   -11.8332	   -11.3297	    -3.9444	   -15.6937	    -2.6016	   -20.8969	    -5.0354	    -7.6370	   -11.4136	
    -7.4692	   -10.7422	   -10.2386	    -3.1052	   -15.0223	    -1.8463	   -19.7220	    -4.2801	    -7.1335	   -10.6583	
    -5.9586	    -9.2316	    -8.7280	    -1.7624	   -13.6795	    -0.5875	   -18.2114	    -3.1052	    -6.0425	    -9.2316	
    -4.2801	    -7.4692	    -6.8817	    -0.1678	   -11.9171	     0.8392	   -16.4490	    -1.5945	    -4.6158	    -7.1335	
    -2.4338	    -5.4550	    -4.9515	     1.5945	    -9.9030	     2.4338	   -14.6866	     0.0000	    -2.9373	    -4.6997	
    -0.5875	    -3.4409	    -2.9373	     3.2730	    -7.8888	     3.8605	   -12.9242	     1.5106	    -1.1749	    -2.1820	
     1.0071	    -1.6785	    -1.0910	     4.6997	    -5.9586	     5.1193	   -11.3297	     2.9373	     0.3357	     0.0839	
     2.3499	    -0.0839	     0.5035	     5.7907	    -4.4479	     5.9586	   -10.0708	     3.9444	     1.5945	     2.0142	
     3.4409	     1.0910	     1.5945	     6.4621	    -3.2730	     6.3782	    -9.1476	     4.5319	     2.3499	     3.2730	
     4.1122	     1.8463	     2.2659	     6.7139	    -2.6855	     6.3782	    -8.5602	     4.6158	     2.5177	     3.7766	
     4.6158	     2.2659	     2.5177	     6.6299	    -2.5177	     5.9586	    -8.2245	     4.2801	     2.1820	     3.6087	
     4.8676	     2.2659	     2.4338	     6.1264	    -2.7695	     5.1193	    -8.3084	     3.6087	     1.4267	     2.7695	
     5.1193	     2.0142	     2.0142	     5.3711	    -3.3569	     4.0283	    -8.5602	     2.5177	     0.2518	     1.3428	
     5.2032	     1.6785	     1.3428	     4.1962	    -4.1122	     2.7695	    -8.9798	     1.2589	    -1.2589	    -0.4196	
     5.1193	     1.0910	     0.5035	     2.7695	    -5.1193	     1.2589	    -9.5673	    -0.2518	    -2.9373	    -2.4338	
     4.9515	     0.3357	    -0.4196	     1.0071	    -6.1264	    -0.4196	   -10.1547	    -1.9302	    -4.6997	    -4.5319	
     4.5319	    -0.5035	    -1.4267	    -1.0071	    -7.0496	    -2.2659	   -10.6583	    -3.6926	    -6.5460	    -6.6299	
     3.9444	    -1.3428	    -2.3499	    -3.1052	    -7.8888	    -4.1122	   -10.9100	    -5.4550	    -8.2245	    -8.4763	
     3.2730	    -2.1820	    -3.1891	    -5.3711	    -8.5602	    -5.7907	   -10.9100	    -7.0496	    -9.5673	    -9.9869	
     2.5177	    -2.9373	    -3.7766	    -7.4692	    -8.8120	    -7.3853	   -10.4904	    -8.3084	   -10.5743	   -10.9940	
     1.8463	    -3.5248	    -4.0283	    -9.2316	    -8.7280	    -8.5602	    -9.5673	    -9.2316	   -11.0779	   -11.2457	
     1.4267	    -3.6926	    -3.9444	   -10.4904	    -8.2245	    -9.1476	    -8.3084	    -9.6512	   -11.0779	   -10.9100	
     1.2589	    -3.6087	    -3.5248	   -11.1618	    -7.3013	    -9.3155	    -6.7139	    -9.4833	   -10.4065	    -9.9030	
     1.3428	    -3.1891	    -2.7695	   -11.2457	    -6.2103	    -8.8959	    -4.9515	    -8.8120	    -9.2316	    -8.3923	
     1.7624	    -2.5177	    -1.7624	   -10.9100	    -5.0354	    -8.1406	    -3.2730	    -7.8888	    -7.8049	    -6.5460	
     2.3499	    -1.8463	    -0.9232	   -10.3226	    -4.0283	    -7.3013	    -1.9302	    -6.8817	    -6.2943	    -4.7836	
     3.1052	    -1.0910	    -0.1678	    -9.6512	    -3.3569	    -6.4621	    -1.0910	    -5.9586	    -5.0354	    -3.1891	
     3.8605	    -0.4196	     0.4196	    -8.9798	    -3.1052	    -5.7068	    -0.9232	    -5.2032	    -4.0283	    -2.0981	
     4.5319	     0.0839	     0.6714	    -8.3923	    -3.2730	    -5.2032	    -1.4267	    -4.7836	    -3.3569	    -1.5106	
     5.2032	     0.4196	     0.6714	    -7.8888	    -3.6926	    -4.9515	    -2.5177	    -4.6158	    -3.1891	    -1.5106	
     5.7068	     0.5035	     0.4196	    -7.6370	    -4.4479	    -4.8676	    -4.1962	    -4.7836	    -3.4409	    -2.1820	
     6.0425	     0.3357	     0.0000	    -7.4692	    -5.2872	    -5.1193	    -6.2943	    -5.2032	    -4.1122	    -3.3569	
     6.2103	     0.0000	    -0.6714	    -7.5531	    -6.3782	    -5.6229	    -8.5602	    -5.7907	    -5.0354	    -4.8676	
     6.2943	    -0.5035	    -1.4267	    -7.7209	    -7.3853	    -6.2103	   -10.9100	    -6.5460	    -6.1264	    -6.6299	
     6.3782	    -1.0071	    -2.1820	    -7.8888	    -8.3923	    -6.7139	   -12.9242	    -7.1335	    -7.2174	    -8.3923	
     6.5460	    -1.5106	    -2.9373	    -7.8888	    -9.1476	    -6.9656	   -14.6027	    -7.5531	    -7.9727	    -9.7351	
     6.8817	    -1.8463	    -3.4409	    -7.7209	    -9.4833	    -7.0496	   -15.6097	    -7.6370	    -8.3084	   -10.6583	
     7.4692	    -1.9302	    -3.7766	    -7.3013	    -9.5673	    -6.6299	   -15.9454	    -7.2174	    -8.2245	   -10.9940	
     8.2245	    -1.6785	    -3.7766	    -6.6299	    -9.1476	    -5.9586	   -15.6097	    -6.4621	    -7.6370	   -10.6583	
     9.0637	    -1.0910	    -3.4409	    -5.7907	    -8.4763	    -5.0354	   -14.7705	    -5.4550	    -6.6299	    -9.7351	
     9.9030	    -0.4196	    -2.8534	    -4.8676	    -7.4692	    -3.9444	   -13.5117	    -4.1962	    -5.4550	    -8.4763	
    10.5743	     0.3357	    -2.0981	    -4.0283	    -6.4621	    -2.8534	   -11.9171	    -3.0212	    -4.1122	    -6.9656	
    10.9100	     1.0910	    -1.2589	    -3.4409	    -5.4550	    -1.8463	   -10.0708	    -1.8463	    -2.8534	    -5.2872	
    10.9940	     1.6785	    -0.4196	    -3.0212	    -4.5319	    -1.0071	    -8.0566	    -0.8392	    -1.6785	    -3.6926	
    10.8261	     2.0981	     0.2518	    -2.7695	    -3.6087	    -0.4196	    -5.9586	     0.0000	    -0.5875	    -2.2659	
    10.4065	     2.3499	     0.8392	    -2.7695	    -2.9373	     0.0839	    -3.8605	     0.5875	     0.2518	    -1.0071	
     9.8190	     2.4338	     1.2589	    -2.7695	    -2.3499	     0.4196	    -2.0981	     0.9232	     0.8392	    -0.0839	
     9.1476	     2.3499	     1.5106	    -2.7695	    -1.9302	     0.5035	    -0.8392	     1.0910	     1.0910	     0.4196	
     8.3923	     2.0142	     1.4267	    -2.8534	    -1.8463	     0.5035	    -0.3357	     0.9232	     1.0910	     0.5035	
     7.5531	     1.3428	     1.0910	    -2.9373	    -2.1820	     0.2518	    -0.5035	     0.5035	     0.7553	     0.0839	
     6.5460	     0.5035	     0.4196	    -3.1052	    -2.8534	    -0.0839	    -1.5945	    -0.1678	     0.0839	    -0.8392	
     5.4550	    -0.5875	    -0.5035	    -3.2730	    -3.9444	    -0.6714	    -3.2730	    -1.0071	    -0.9232	    -2.0981	
     4.1962	    -1.9302	    -1.5945	    -3.4409	    -5.2872	    -1.2589	    -5.4550	    -2.0142	    -2.1820	    -3.6926	
     2.9373	    -3.2730	    -2.9373	    -3.6926	    -6.8817	    -1.9302	    -7.8888	    -3.0212	    -3.5248	    -5.4550	
     1.5945	    -4.6997	    -4.1962	    -3.7766	    -8.3923	    -2.5177	   -10.1547	    -4.0283	    -4.8676	    -7.1335	
     0.3357	    -5.9586	    -5.3711	    -3.8605	    -9.7351	    -3.0212	   -12.0850	    -4.7836	    -6.0425	    -8.6441	
    -0.7553	    -7.1335	    -6.2943	    -3.8605	   -10.8261	    -3.2730	   -13.4277	    -5.3711	    -6.9656	    -9.7351	
    -1.7624	    -8.0566	    -7.0496	    -3.6926	   -11.4975	    -3.2730	   -14.0152	    -5.6229	    -7.5531	   -10.4065	
    -2.6016	    -8.8959	    -7.4692	    -3.4409	   -11.8332	    -3.1052	   -13.9313	    -5.5389	    -7.7209	   -10.4065	
    -3.3569	    -9.4833	    -7.7209	    -3.1891	   -11.7493	    -2.6855	   -13.1760	    -5.1193	    -7.4692	    -9.8190	
    -4.1122	    -9.9030	    -7.6370	    -2.8534	   -11.2457	    -2.0142	   -11.8332	    -4.3640	    -6.7978	    -8.6441	
    -4.8676	   -10.1547	    -7.4692	    -2.3499	   -10.4065	    -1.2589	    -9.9869	    -3.4409	    -5.7907	    -7.0496	
    -5.5389	   -10.3226	    -7.1335	    -1.9302	    -9.3155	    -0.3357	    -7.8049	    -2.2659	    -4.4479	    -4.9515	
    -6.2943	   -10.4065	    -6.6299	    -1.3428	    -8.0566	     0.6714	    -5.5389	    -0.9232	    -2.9373	    -2.6855	
    -6.9656	   -10.4065	    -6.1264	    -0.7553	    -6.7139	     1.6785	    -3.1891	     0.5035	    -1.4267	    -0.2518	
    -7.5531	   -10.2386	    -5.5389	    -0.0839	    -5.4550	     2.7695	    -0.9232	     1.8463	     0.1678	     2.0142	
    -7.8888	    -9.9869	    -4.8676	     0.6714	    -4.1962	     3.6926	     1.0071	     3.1052	     1.5945	     4.0283	
    -8.0566	    -9.5673	    -4.2801	     1.4267	    -3.1052	     4.6158	     2.6855	     4.1962	     2.8534	     5.7907	
    -8.0566	    -9.1476	    -3.6926	     2.1820	    -2.1820	     5.3711	     3.9444	     5.0354	     3.8605	     6.9656	
    -7.8049	    -8.7280	    -3.1891	     2.8534	    -1.5106	     5.8746	     4.6997	     5.6229	     4.6158	     7.7209	
    -7.5531	    -8.3923	    -2.8534	     3.3569	    -1.0910	     6.2103	     4.9515	     5.9586	     5.0354	     7.8888	
    -7.1335	    -8.0566	    -2.6855	     3.6926	    -0.9232	     6.2943	     4.5319	     5.9586	     5.0354	     7.4692	
    -6.7139	    -7.8888	    -2.6016	     3.8605	    -1.0071	     6.2103	     3.6087	     5.7068	     4.6997	     6.6299	
    -6.2943	    -7.7209	    -2.6016	     3.8605	    -1.2589	     6.0425	     2.0981	     5.2872	     4.1962	     5.5389	
    -5.7068	    -7.5531	    -2.7695	     3.8605	    -1.6785	     5.7068	     0.2518	     4.7836	     3.5248	     4.3640	
    -5.0354	    -7.3853	    -2.8534	     3.7766	    -2.2659	     5.4550	    -1.8463	     4.1962	     2.8534	     3.1052	
    -4.3640	    -7.3013	    -3.0212	     3.7766	    -2.8534	     5.1193	    -4.1962	     3.6926	     2.1820	     2.0142	
    -3.6926	    -7.1335	    -3.1891	     3.7766	    -3.5248	     4.8676	    -6.4621	     3.3569	     1.5945	     1.1749	
    -3.1891	    -7.1335	    -3.3569	     3.7766	    -4.1962	     4.6997	    -8.5602	     3.1052	     1.2589	     0.6714	
    -2.8534	    -7.1335	    -3.4409	     3.9444	    -4.7836	     4.6997	   -10.2386	     3.0212	     1.0910	     0.5035	
    -2.6855	    -7.0496	    -3.4409	     4.1122	    -5.2032	     4.7836	   -11.3297	     3.1891	     1.2589	     0.8392	
    -2.7695	    -7.0496	    -3.3569	     4.3640	    -5.3711	     5.1193	   -11.7493	     3.6087	     1.7624	     1.5945	
    -2.8534	    -6.8817	    -3.1052	     4.7836	    -5.3711	     5.6229	   -11.5814	     4.1962	     2.5177	     2.7695	
    -3.1052	    -6.5460	    -2.6855	     5.2032	    -5.1193	     6.2103	   -10.8261	     5.0354	     3.5248	     4.1122	
    -3.2730	    -6.2103	    -2.1820	     5.7068	    -4.6997	     6.8817	    -9.6512	     5.9586	     4.6158	     5.7068	
    -3.5248	    -5.8746	    -1.5945	     6.1264	    -4.1962	     7.5531	    -8.1406	     6.8817	     5.6229	     7.1335	
    -3.6926	    -5.4550	    -1.1749	     6.4621	    -3.7766	     8.0566	    -6.6299	     7.6370	     6.6299	     8.3923	
    -3.8605	    -5.1193	    -0.8392	     6.6299	    -3.4409	     8.3923	    -5.1193	     8.2245	     7.3013	     9.2316	
    -3.9444	    -4.9515	    -0.8392	     6.6299	    -3.2730	     8.4763	    -3.6926	     8.4763	     7.7209	     9.7351	
    -3.9444	    -4.7836	    -1.0071	     6.6299	    -3.2730	     8.3084	    -2.6016	     8.4763	     7.8049	     9.6512	
    -3.7766	    -4.7836	    -1.4267	     6.3782	    -3.4409	     7.9727	    -1.8463	     8.1406	     7.5531	     9.0637	
    -3.5248	    -4.7836	    -2.0142	     6.0425	    -3.7766	     7.3853	    -1.5106	     7.4692	     6.9656	     7.9727	
    -3.1052	    -4.8676	    -2.6855	     5.4550	    -4.1962	     6.5460	    -1.5106	     6.5460	     6.0425	     6.3782	
    -2.6016	    -4.8676	    -3.1891	     4.6997	    -4.6158	     5.5389	    -1.8463	     5.3711	     4.7836	     4.4479	
    -1.8463	    -4.7836	    -3.6087	     3.8605	    -5.0354	     4.4479	    -2.3499	     4.0283	     3.5248	     2.3499	
    -1.0071	    -4.5319	    -3.8605	     2.9373	    -5.2872	     3.3569	    -2.8534	     2.7695	     2.2659	     0.2518	
     0.0839	    -4.1122	    -3.7766	     2.1820	    -5.3711	     2.4338	    -3.1052	     1.5945	     1.0910	    -1.5945	
     1.2589	    -3.5248	    -3.3569	     1.5945	    -5.0354	     1.6785	    -2.9373	     0.5875	     0.3357	    -3.0212	
     2.6855	    -2.6016	    -2.6855	     1.2589	    -4.3640	     1.1749	    -2.3499	    -0.0839	    -0.1678	    -3.9444	
     4.1962	    -1.4267	    -1.5945	     1.1749	    -3.1891	     0.9232	    -1.0910	    -0.4196	    -0.3357	    -4.3640	
     5.8746	     0.0000	    -0.1678	     1.2589	    -1.6785	     1.0071	     0.7553	    -0.5035	    -0.2518	    -4.1122	
     7.5531	     1.6785	     1.5106	     1.5945	     0.1678	     1.2589	     3.1052	    -0.2518	     0.1678	    -3.2730	
     9.2316	     3.4409	     3.4409	     1.9302	     2.1820	     1.6785	     5.7068	     0.2518	     0.7553	    -2.0142	
    10.9100	     5.3711	     5.4550	     2.4338	     4.3640	     2.3499	     8.4763	     0.9232	     1.5106	    -0.4196	
    12.6724	     7.2174	     7.5531	     3.1052	     6.5460	     3.0212	    11.1618	     1.6785	     2.3499	     1.3428	
    14.3509	     9.1476	     9.5673	     3.7766	     8.5602	     3.8605	    13.5117	     2.6016	     3.1891	     3.1891	
    15.9454	    10.9100	    11.4975	     4.5319	    10.3226	     4.6997	    15.3580	     3.4409	     3.9444	     4.8676	
    17.4561	    12.4207	    13.0920	     5.2872	    11.6653	     5.3711	    16.5329	     4.1962	     4.6158	     6.2943	
    18.8828	    13.7634	    14.4348	     5.9586	    12.5885	     6.0425	    16.9525	     4.7836	     4.9515	     7.3013	
    19.9738	    14.6866	    15.2740	     6.5460	    13.0081	     6.4621	    16.4490	     5.1193	     5.0354	     7.7209	
    20.8130	    15.2740	    15.7776	     7.0496	    12.8403	     6.7139	    15.1062	     5.2032	     4.7836	     7.6370	
    21.3165	    15.5258	    15.9454	     7.3013	    12.2528	     6.7978	    13.0920	     5.0354	     4.1962	     7.0496	
    21.5683	    15.4419	    15.6937	     7.4692	    11.3297	     6.6299	    10.5743	     4.6997	     3.4409	     5.9586	
    21.4005	    15.1062	    15.1901	     7.4692	    10.1547	     6.2943	     7.8888	     4.0283	     2.4338	     4.5319	
    20.9808	    14.3509	    14.3509	     7.2174	     8.8120	     5.7907	     5.1193	     3.2730	     1.4267	     2.9373	
    20.2255	    13.5117	    13.4277	     6.8817	     7.4692	     5.1193	     2.4338	     2.3499	     0.2518	     1.2589	
    19.3024	    12.4207	    12.3367	     6.3782	     6.1264	     4.3640	     0.0000	     1.3428	    -0.8392	    -0.4196	
    18.2114	    11.3297	    11.1618	     5.7907	     4.9515	     3.5248	    -2.0981	     0.4196	    -1.7624	    -1.8463	
    17.1204	    10.2386	    10.0708	     5.2032	     4.0283	     2.6855	    -3.7766	    -0.4196	    -2.6016	    -2.9373	
    16.1133	     9.2316	     9.1476	     4.6158	     3.3569	     1.9302	    -4.8676	    -1.0910	    -3.1052	    -3.5248	
    15.3580	     8.5602	     8.5602	     4.1962	     2.9373	     1.4267	    -5.2032	    -1.5106	    -3.1891	    -3.4409	
    14.7705	     8.0566	     8.2245	     3.9444	     3.0212	     1.1749	    -4.8676	    -1.5106	    -2.8534	    -2.7695	
    14.6027	     7.9727	     8.2245	     3.8605	     3.3569	     1.2589	    -3.6926	    -1.0910	    -2.0981	    -1.5106	
    14.6027	     8.1406	     8.4763	     3.9444	     4.0283	     1.5106	    -2.0142	    -0.5035	    -1.0071	     0.3357	
    14.8544	     8.5602	     8.9798	     4.1122	     4.8676	     2.0142	     0.0000	     0.4196	     0.2518	     2.3499	
    15.2740	     9.0637	     9.5673	     4.2801	     5.7068	     2.5177	     2.0981	     1.3428	     1.5945	     4.5319	
    15.8615	     9.6512	    10.1547	     4.4479	     6.5460	     3.1891	     4.0283	     2.2659	     2.9373	     6.6299	
    16.4490	    10.2386	    10.7422	     4.6158	     7.1335	     3.7766	     5.7068	     3.1052	     4.1122	     8.3923	
    17.1204	    10.8261	    11.1618	     4.6997	     7.6370	     4.2801	     6.8817	     3.8605	     5.0354	     9.7351	
    17.7078	    11.1618	    11.4136	     4.6997	     7.7209	     4.5319	     7.5531	     4.2801	     5.5389	    10.4904	
    18.1274	    11.3297	    11.3297	     4.3640	     7.6370	     4.6158	     7.6370	     4.4479	     5.6229	    10.5743	
    18.4631	    11.2457	    11.0779	     3.7766	     7.2174	     4.3640	     7.2174	     4.1962	     5.2872	    10.0708	
    18.6310	    10.9940	    10.6583	     3.0212	     6.6299	     3.9444	     6.3782	     3.7766	     4.6158	     9.0637	
    18.7988	    10.6583	    10.0708	     2.1820	     5.9586	     3.2730	     5.3711	     3.1052	     3.6926	     7.7209	
    18.9667	    10.3226	     9.5673	     1.3428	     5.2872	     2.6855	     4.2801	     2.3499	     2.6855	     6.2103	
    19.1345	    10.0708	     9.1476	     0.6714	     4.7836	     2.0981	     3.2730	     1.6785	     1.7624	     4.8676	
    19.3024	     9.9869	     8.8120	     0.1678	     4.5319	     1.6785	     2.4338	     1.0910	     1.0910	     3.6926	
    19.5541	     9.9869	     8.7280	    -0.0839	     4.4479	     1.4267	     2.0142	     0.6714	     0.6714	     2.8534	
    19.8059	    10.2386	     8.8120	     0.0000	     4.6997	     1.3428	     2.0142	     0.5875	     0.5875	     2.4338	
    20.0577	    10.4904	     9.1476	     0.2518	     5.2872	     1.5945	     2.5177	     0.6714	     1.0071	     2.6016	
    20.1416	    10.9940	     9.7351	     0.7553	     6.1264	     2.0142	     3.6087	     1.0910	     1.6785	     3.1891	
    20.2255	    11.5814	    10.5743	     1.5945	     7.3013	     2.7695	     5.1193	     1.8463	     2.8534	     4.2801	
    20.3094	    12.2528	    11.5814	     2.6016	     8.6441	     3.6926	     7.1335	     2.7695	     4.1962	     5.7907	
    20.2255	    13.0081	    12.8403	     3.8605	    10.2386	     4.8676	     9.3155	     3.9444	     5.7907	     7.5531	
    20.0577	    13.7634	    14.1830	     5.2872	    11.8332	     6.1264	    11.5814	     5.2032	     7.3853	     9.3994	
    19.8059	    14.5187	    15.5258	     6.7139	    13.3438	     7.3013	    13.7634	     6.3782	     8.9798	    11.1618	
    19.5541	    15.1062	    16.7007	     8.0566	    14.6866	     8.3923	    15.6937	     7.4692	    10.2386	    12.6724	
    19.1345	    15.4419	    17.5400	     9.1476	    15.6937	     9.3155	    17.1204	     8.2245	    11.0779	    13.7634	
    18.7149	    15.5258	    17.9596	     9.9869	    16.1972	     9.8190	    17.9596	     8.6441	    11.4975	    14.2670	
    18.2114	    15.2740	    17.9596	    10.4065	    16.1972	     9.9869	    18.0435	     8.7280	    11.3297	    14.0991	
    17.7917	    14.7705	    17.4561	    10.5743	    15.7776	     9.7351	    17.5400	     8.3923	    10.6583	    13.4277	
    17.4561	    14.1830	    16.6168	    10.3226	    14.9384	     9.2316	    16.4490	     7.7209	     9.5673	    12.2528	
    17.2043	    13.4277	    15.6097	     9.9030	    13.8474	     8.5602	    15.0223	     6.8817	     8.2245	    10.6583	
    17.0364	    12.7563	    14.6027	     9.2316	    12.7563	     7.7209	    13.4277	     5.8746	     6.6299	     8.9798	
    16.8686	    12.0850	    13.6795	     8.3923	    11.6653	     6.7978	    11.8332	     4.9515	     5.1193	     7.1335	
    16.7007	    11.5814	    12.9242	     7.3013	    10.6583	     5.8746	    10.2386	     3.9444	     3.6926	     5.5389	
    16.3651	    10.9940	    12.2528	     6.1264	     9.7351	     4.9515	     8.8959	     3.1891	     2.5177	     4.1122	
    15.8615	    10.4904	    11.7493	     4.7836	     8.9798	     4.0283	     7.8049	     2.4338	     1.7624	     3.1891	
    15.0223	     9.9869	    11.2457	     3.3569	     8.4763	     3.2730	     7.0496	     1.9302	     1.2589	     2.6016	
    14.0991	     9.4833	    10.9100	     2.0142	     8.0566	     2.6016	     6.5460	     1.6785	     1.2589	     2.5177	
    13.2599	     9.1476	    10.8261	     1.0071	     7.9727	     2.1820	     6.2943	     1.5945	     1.5945	     2.9373	
    12.5046	     9.0637	    10.9940	     0.3357	     8.2245	     2.0981	     6.3782	     1.9302	     2.2659	     3.9444	
    12.1689	     9.3155	    11.4136	     0.2518	     8.8959	     2.3499	     6.7978	     2.4338	     3.3569	     5.3711	
    12.0850	     9.8190	    12.0850	     0.6714	     9.7351	     3.0212	     7.3853	     3.2730	     4.6158	     7.1335	
    12.4207	    10.4904	    13.0081	     1.4267	    10.8261	     3.8605	     8.3084	     4.2801	     6.0425	     9.0637	
    13.0081	    11.4136	    13.8474	     2.5177	    11.9171	     4.8676	     9.3155	     5.3711	     7.4692	    10.9940	
    13.7634	    12.3367	    14.7705	     3.8605	    12.8403	     5.8746	    10.3226	     6.4621	     8.7280	    12.6724	
    14.5187	    13.1760	    15.5258	     5.2872	    13.5956	     6.9656	    11.1618	     7.4692	     9.7351	    14.0152	
    15.2740	    13.8474	    16.0294	     6.7139	    14.0991	     7.9727	    11.8332	     8.3084	    10.4904	    14.8544	
    15.9454	    14.3509	    16.3651	     7.9727	    14.1830	     8.8120	    12.1689	     8.8959	    10.7422	    15.1062	
    16.2811	    14.4348	    16.2811	     9.0637	    13.8474	     9.3155	    12.0850	     9.1476	    10.5743	    14.7705	
    16.2811	    14.1830	    15.8615	     9.7351	    13.0920	     9.5673	    11.6653	     9.1476	     9.9869	    13.7634	
    15.8615	    13.4277	    15.1062	    10.0708	    12.0850	     9.4833	    10.8261	     8.7280	     8.9798	    12.3367	
    15.1901	    12.4207	    14.0991	     9.9869	    10.7422	     9.1476	     9.8190	     8.0566	     7.6370	    10.4904	
    14.1830	    11.1618	    12.8403	     9.4833	     9.3155	     8.6441	     8.7280	     7.1335	     6.2103	     8.5602	
    13.0920	     9.8190	    11.5814	     8.8120	     7.8888	     7.8888	     7.6370	     6.2103	     4.8676	     6.6299	
    12.0010	     8.4763	    10.2386	     7.9727	     6.5460	     7.2174	     6.6299	     5.3711	     3.6926	     4.9515	
    10.9100	     7.2174	     9.0637	     7.1335	     5.4550	     6.6299	     5.9586	     4.6997	     2.7695	     3.6087	
     9.9030	     6.1264	     8.0566	     6.4621	     4.6158	     6.2103	     5.5389	     4.1962	     2.2659	     2.7695	
     9.1476	     5.2872	     7.3013	     5.9586	     4.1122	     5.9586	     5.5389	     4.0283	     2.1820	     2.3499	
     8.5602	     4.6158	     6.7978	     5.7068	     4.0283	     6.0425	     5.8746	     4.1122	     2.4338	     2.5177	
     8.0566	     4.2801	     6.5460	     5.7068	     4.1962	     6.2943	     6.5460	     4.4479	     3.0212	     3.1052	
     7.8049	     4.1962	     6.5460	     5.9586	     4.6997	     6.7139	     7.5531	     5.0354	     3.7766	     4.1122	
     7.5531	     4.2801	     6.7978	     6.2103	     5.3711	     7.2174	     8.8120	     5.7068	     4.7836	     5.2032	
     7.3853	     4.4479	     7.1335	     6.5460	     6.2103	     7.8049	    10.0708	     6.3782	     5.7068	     6.4621	
     7.3013	     4.7836	     7.5531	     6.9656	     7.0496	     8.3084	    11.4136	     7.0496	     6.7139	     7.7209	
     7.3853	     5.2032	     8.0566	     7.3853	     7.8888	     8.8120	    12.6724	     7.7209	     7.5531	     8.8120	
     7.5531	     5.7068	     8.5602	     7.8049	     8.4763	     9.2316	    13.6795	     8.3084	     8.2245	     9.5673	
     7.7209	     6.1264	     8.9798	     8.1406	     8.8959	     9.4833	    14.4348	     8.6441	     8.5602	     9.9030	
     7.9727	     6.4621	     9.3155	     8.3923	     8.9798	     9.6512	    14.7705	     8.8120	     8.7280	     9.7351	
     8.2245	     6.6299	     9.3994	     8.5602	     8.8120	     9.4833	    14.6866	     8.7280	     8.3923	     9.1476	
     8.3084	     6.6299	     9.3155	     8.5602	     8.3084	     9.2316	    14.2670	     8.3084	     7.8049	     8.1406	
     8.3923	     6.4621	     8.9798	     8.3923	     7.5531	     8.7280	    13.5117	     7.7209	     6.9656	     6.7139	
     8.3923	     6.2943	     8.7280	     8.3084	     6.7139	     8.3084	    12.5885	     7.0496	     5.9586	     5.2032	
     8.3923	     6.0425	     8.3923	     8.2245	     5.9586	     7.8888	    11.5814	     6.3782	     4.9515	     3.6926	
     8.3084	     5.7907	     8.2245	     8.3084	     5.1193	     7.5531	    10.4065	     5.7907	     4.0283	     2.2659	
     8.2245	     5.7068	     8.1406	     8.3923	     4.4479	     7.4692	     9.2316	     5.3711	     3.3569	     1.1749	
     8.2245	     5.6229	     8.1406	     8.6441	     3.9444	     7.3853	     8.1406	     5.0354	     2.8534	     0.3357	
     8.2245	     5.6229	     8.2245	     8.8959	     3.5248	     7.5531	     7.1335	     4.9515	     2.6016	     0.0000	
     8.3084	     5.8746	     8.4763	     9.2316	     3.2730	     7.8888	     6.3782	     5.1193	     2.6016	     0.0839	
     8.6441	     6.2943	     8.8120	     9.8190	     3.2730	     8.3923	     6.0425	     5.4550	     2.8534	     0.5875	
     9.2316	     6.9656	     9.3994	    10.4904	     3.5248	     9.1476	     6.1264	     6.1264	     3.4409	     1.5945	
    10.1547	     7.8049	    10.0708	    11.4136	     4.1122	    10.0708	     6.7139	     7.0496	     4.1962	     3.0212	
    11.2457	     8.8959	    10.7422	    12.5046	     4.8676	    11.2457	     7.7209	     8.2245	     5.2872	     4.6997	
    12.5885	    10.0708	    11.4136	    13.6795	     5.8746	    12.5885	     8.9798	     9.4833	     6.5460	     6.6299	
    14.0152	    11.2457	    12.0010	    14.9384	     6.8817	    13.9313	    10.1547	    10.8261	     7.8049	     8.4763	
    15.3580	    12.3367	    12.5046	    16.1133	     7.8049	    15.1901	    11.2457	    12.1689	     9.0637	    10.2386	
    16.7007	    13.2599	    12.8403	    17.2043	     8.6441	    16.2811	    11.7493	    13.2599	    10.1547	    11.5814	
    17.7917	    14.0152	    13.0081	    18.1274	     9.1476	    17.1204	    11.7493	    14.0991	    10.9940	    12.4207	
    18.6310	    14.5187	    12.9242	    18.7988	     9.4833	    17.6239	    11.1618	    14.6027	    11.5814	    12.6724	
    19.3024	    14.6866	    12.7563	    19.3024	     9.3994	    17.8757	     9.9869	    14.8544	    11.7493	    12.4207	
    19.6381	    14.5187	    12.3367	    19.5541	     8.9798	    17.7917	     8.2245	    14.6866	    11.4975	    11.4975	
    19.8059	    14.1830	    11.6653	    19.5541	     8.3084	    17.3721	     6.1264	    14.0991	    10.8261	    10.0708	
    19.8898	    13.5956	    10.9100	    19.3863	     7.4692	    16.7847	     3.7766	    13.3438	     9.8190	     8.3084	
    19.9738	    12.9242	    10.1547	    19.1345	     6.4621	    16.0294	     1.4267	    12.4207	     8.7280	     6.3782	
    20.0577	    12.2528	     9.4833	    18.8828	     5.6229	    15.2740	    -0.8392	    11.4136	     7.5531	     4.6158	
    20.2255	    11.7493	     8.8959	    18.7149	     4.9515	    14.6866	    -2.6855	    10.6583	     6.7139	     3.1891	
    20.4773	    11.4136	     8.6441	    18.6310	     4.6158	    14.2670	    -4.0283	    10.1547	     6.1264	     2.2659	
    20.8969	    11.2457	     8.6441	    18.7988	     4.6158	    14.0991	    -4.6997	    10.0708	     6.0425	     2.0142	
    21.3165	    11.4136	     8.9798	    19.1345	     4.9515	    14.3509	    -4.5319	    10.3226	     6.3782	     2.6016	
    21.9040	    11.9171	     9.6512	    19.8059	     5.6229	    14.9384	    -3.4409	    11.0779	     7.3013	     3.8605	
    22.5754	    12.6724	    10.6583	    20.7291	     6.7978	    15.7776	    -1.3428	    12.1689	     8.7280	     5.8746	
    23.2468	    13.5956	    11.9171	    21.8201	     8.2245	    16.9525	     1.5106	    13.5956	    10.5743	     8.4763	
    23.9182	    14.6866	    13.3438	    23.0789	     9.7351	    18.2953	     5.0354	    15.2740	    12.5885	    11.4136	
    24.5056	    15.8615	    14.7705	    24.2538	    11.4136	    19.6381	     8.7280	    16.9525	    14.6866	    14.5187	
    24.9252	    16.8686	    16.1133	    25.3448	    12.8403	    20.9808	    12.2528	    18.4631	    16.6168	    17.2882	
    25.2609	    17.7078	    17.1204	    26.1841	    14.0991	    21.9879	    15.3580	    19.7220	    18.1274	    19.6381	
    25.3448	    18.2114	    17.7917	    26.6876	    14.8544	    22.6593	    17.6239	    20.5612	    19.1345	    21.2326	
    25.1770	    18.3792	    18.0435	    26.8555	    15.0223	    22.9950	    18.7988	    20.8969	    19.5541	    21.9879	
    24.8413	    18.2114	    17.8757	    26.5198	    14.6866	    22.8271	    18.8828	    20.7291	    19.2184	    21.8201	
    24.2538	    17.7078	    17.2043	    25.8484	    13.8474	    22.2397	    17.9596	    20.0577	    18.2953	    20.8130	
    23.6664	    16.9525	    16.2811	    24.8413	    12.5885	    21.3165	    16.2811	    19.0506	    16.9525	    19.0506	
    23.0789	    16.1133	    15.1901	    23.7503	    11.0779	    20.2255	    13.9313	    17.8757	    15.2740	    16.8686	
    22.5754	    15.1901	    14.0152	    22.6593	     9.4833	    19.1345	    11.2457	    16.5329	    13.4277	    14.3509	
    22.1558	    14.3509	    12.8403	    21.6522	     7.8049	    18.0435	     8.4763	    15.1901	    11.6653	    11.7493	
    21.9040	    13.5117	    11.7493	    20.7291	     6.2103	    17.0364	     5.7907	    13.9313	     9.9869	     9.3155	
    21.6522	    12.7563	    10.6583	    20.0577	     4.7836	    16.1972	     3.3569	    12.9242	     8.5602	     7.2174	
    21.4844	    12.0850	     9.8190	    19.6381	     3.5248	    15.6097	     1.4267	    12.0850	     7.4692	     5.4550	
    21.3165	    11.4975	     9.0637	    19.3863	     2.5177	    15.1901	     0.1678	    11.4975	     6.7978	     4.3640	
    21.1487	    10.9940	     8.6441	    19.3024	     1.9302	    15.0223	    -0.5035	    11.2457	     6.5460	     3.8605	
    20.9808	    10.7422	     8.3923	    19.4702	     1.8463	    15.0223	    -0.3357	    11.3297	     6.7139	     4.0283	
    20.8130	    10.5743	     8.4763	    19.8059	     2.1820	    15.2740	     0.3357	    11.6653	     7.3013	     4.7836	
    20.4773	    10.5743	     8.8120	    20.2255	     2.8534	    15.6937	     1.4267	    12.0850	     8.0566	     6.0425	
    20.1416	    10.5743	     9.2316	    20.6451	     3.7766	    16.1133	     2.7695	    12.6724	     9.0637	     7.4692	
    19.7220	    10.5743	     9.7351	    20.8969	     4.7836	    16.5329	     4.1962	    13.0920	     9.9869	     9.0637	
    19.2184	    10.5743	    10.1547	    20.9808	     5.7907	    16.7847	     5.4550	    13.5117	    10.8261	    10.4065	
    18.7149	    10.4904	    10.4904	    20.9808	     6.7139	    16.8686	     6.5460	    13.6795	    11.4136	    11.5814	
    18.2114	    10.4065	    10.7422	    20.8130	     7.3853	    16.7847	     7.3013	    13.6795	    11.7493	    12.3367	
    17.8757	    10.3226	    10.8261	    20.5612	     7.8049	    16.5329	     7.7209	    13.4277	    11.7493	    12.5885	
    17.6239	    10.1547	    10.9100	    20.2255	     7.8888	    16.2811	     7.7209	    13.0920	    11.4975	    12.4207	
    17.6239	    10.0708	    10.8261	    20.0577	     7.6370	    15.9454	     7.3013	    12.6724	    10.9940	    11.7493	
    17.7917	    10.0708	    10.6583	    19.8898	     7.1335	    15.6097	     6.4621	    12.2528	    10.4065	    10.6583	
    18.1274	     9.9869	    10.4904	    19.8059	     6.4621	    15.2740	     5.2032	    11.7493	     9.6512	     9.3155	
    18.7149	    10.0708	    10.2386	    19.8059	     5.4550	    15.0223	     3.6926	    11.2457	     8.8959	     7.8049	
    19.5541	    10.2386	    10.1547	    19.8898	     4.4479	    14.7705	     2.0981	    10.9100	     8.2245	     6.4621	
    20.5612	    10.6583	    10.0708	    20.0577	     3.3569	    14.7705	     0.5875	    10.6583	     7.7209	     5.2032	
    21.8201	    11.1618	    10.1547	    20.3934	     2.5177	    14.8544	    -0.5875	    10.6583	     7.4692	     4.3640	
    23.0789	    11.9171	    10.3226	    20.7291	     1.8463	    15.1901	    -1.1749	    10.8261	     7.3853	     3.8605	
    24.5056	    12.7563	    10.5743	    21.3165	     1.6785	    15.6937	    -1.0910	    11.3297	     7.6370	     3.9444	
    25.9323	    13.7634	    10.9940	    21.9879	     1.9302	    16.4490	    -0.3357	    12.0010	     8.1406	     4.5319	
    27.3590	    14.8544	    11.5814	    22.8271	     2.6855	    17.3721	     1.1749	    13.0081	     8.9798	     5.6229	
    28.6179	    15.9454	    12.3367	    23.7503	     3.7766	    18.3792	     3.2730	    14.0991	    10.0708	     7.1335	
    29.7928	    17.1204	    13.2599	    24.5895	     5.2032	    19.4702	     5.7907	    15.2740	    11.2457	     8.8959	
    30.5481	    18.2114	    14.1830	    25.3448	     6.7978	    20.3934	     8.3084	    16.2811	    12.3367	    10.6583	
    30.9677	    19.0506	    15.1062	    25.8484	     8.2245	    21.0648	    10.5743	    17.1204	    13.3438	    12.3367	
    30.9677	    19.6381	    15.8615	    26.1002	     9.4833	    21.4844	    12.4207	    17.7078	    14.0991	    13.6795	
    30.5481	    19.9738	    16.4490	    26.1002	    10.4904	    21.7361	    13.6795	    18.1274	    14.6027	    14.5187	
    29.9606	    19.9738	    16.7847	    25.9323	    11.0779	    21.6522	    14.1830	    18.2114	    14.7705	    15.0223	
    29.1214	    19.7220	    16.7847	    25.5127	    11.1618	    21.4005	    13.8474	    17.9596	    14.6027	    14.9384	
    28.1982	    19.2184	    16.4490	    24.8413	    10.8261	    20.7291	    12.6724	    17.5400	    14.0991	    14.3509	
    27.1072	    18.2953	    15.7776	    23.8342	     9.9869	    19.8898	    10.6583	    16.7007	    13.1760	    13.3438	
    25.8484	    17.1204	    14.6866	    22.4915	     8.6441	    18.6310	     7.9727	    15.5258	    12.0010	    11.7493	
    24.5895	    15.6097	    13.3438	    20.9808	     6.9656	    17.2043	     4.7836	    14.0991	    10.4904	     9.8190	
    23.1628	    14.0152	    11.7493	    19.3863	     5.0354	    15.7776	     1.3428	    12.5885	     8.8120	     7.7209	
    21.9040	    12.4207	    10.2386	    17.8757	     3.1052	    14.3509	    -2.0981	    11.0779	     7.1335	     5.5389	
    20.7291	    10.9940	     8.7280	    16.5329	     1.2589	    13.0920	    -5.2872	     9.6512	     5.7068	     3.5248	
    19.6381	     9.7351	     7.5531	    15.4419	    -0.1678	    12.0850	    -7.9727	     8.5602	     4.3640	     1.8463	
    18.7988	     8.8959	     6.6299	    14.6866	    -1.2589	    11.3297	    -9.9869	     7.6370	     3.4409	     0.5875	
    18.2114	     8.3084	     6.1264	    14.2670	    -1.9302	    10.9100	   -11.1618	     7.0496	     2.7695	    -0.0839	
    17.7917	     8.0566	     5.9586	    14.0991	    -2.0981	    10.8261	   -11.4975	     6.7139	     2.4338	    -0.2518	
    17.7917	     8.2245	     6.2103	    14.3509	    -1.8463	    10.9940	   -10.9940	     6.7139	     2.5177	     0.0839	
    18.1274	     8.8959	     6.7978	    14.8544	    -1.0910	    11.4975	    -9.7351	     7.0496	     2.9373	     1.0071	
    18.7988	     9.9030	     7.8049	    15.7776	     0.0000	    12.2528	    -7.9727	     7.6370	     3.6926	     2.3499	
    19.8898	    11.2457	     9.1476	    16.9525	     1.5106	    13.2599	    -5.7907	     8.5602	     4.7836	     3.9444	
    21.2326	    12.8403	    10.6583	    18.2953	     3.2730	    14.4348	    -3.3569	     9.6512	     6.0425	     5.7068	
    22.7432	    14.6027	    12.2528	    19.7220	     5.0354	    15.6097	    -1.0071	    10.8261	     7.3013	     7.4692	
    24.3378	    16.3651	    13.9313	    21.1487	     6.7139	    16.7847	     1.1749	    12.0010	     8.6441	     9.0637	
    25.9323	    17.9596	    15.4419	    22.4075	     8.2245	    17.7917	     3.1052	    13.0920	     9.7351	    10.3226	
    27.3590	    19.3863	    16.7007	    23.4146	     9.3155	    18.6310	     4.6997	    13.9313	    10.6583	    11.0779	
    28.3661	    20.3094	    17.4561	    24.0021	     9.9030	    18.9667	     5.6229	    14.3509	    11.0779	    11.3297	
    28.7857	    20.6451	    17.7078	    24.0860	     9.9869	    18.7988	     6.0425	    14.3509	    10.9940	    10.9100	
    28.7018	    20.3094	    17.3721	    23.4985	     9.3994	    18.2114	     5.7907	    13.8474	    10.4065	     9.8190	
    27.9465	    19.4702	    16.5329	    22.4075	     8.3923	    17.1204	     5.1193	    12.7563	     9.2316	     8.2245	
    26.8555	    18.2114	    15.2740	    20.8969	     7.0496	    15.7776	     4.0283	    11.4136	     7.7209	     6.2103	
    25.4288	    16.7007	    13.8474	    19.2184	     5.7068	    14.2670	     2.9373	     9.9869	     6.0425	     4.1122	
    23.9182	    15.1901	    12.4207	    17.5400	     4.3640	    12.8403	     1.8463	     8.4763	     4.3640	     2.0981	
    22.4075	    13.6795	    11.0779	    16.0294	     3.2730	    11.5814	     0.9232	     7.1335	     2.9373	     0.3357	
    20.8969	    12.3367	     9.9869	    14.6866	     2.4338	    10.5743	     0.2518	     6.0425	     1.6785	    -1.0910	
    19.5541	    11.2457	     9.0637	    13.6795	     1.7624	     9.7351	    -0.0839	     5.2032	     0.8392	    -2.0142	
    18.4631	    10.3226	     8.4763	    12.9242	     1.5106	     9.3155	     0.0000	     4.6997	     0.4196	    -2.4338	
    17.5400	     9.7351	     8.3084	    12.5885	     1.5945	     9.1476	     0.5035	     4.6158	     0.4196	    -2.1820	
    16.9525	     9.5673	     8.3923	    12.6724	     2.0981	     9.3994	     1.5945	     4.8676	     0.8392	    -1.3428	
    16.7847	     9.7351	     8.9798	    13.1760	     2.8534	     9.9869	     3.1891	     5.5389	     1.7624	     0.0839	
    17.0364	    10.2386	     9.9030	    14.0991	     4.0283	    10.9100	     5.2872	     6.5460	     3.1052	     1.9302	
    17.5400	    11.1618	    11.0779	    15.3580	     5.3711	    12.1689	     7.7209	     7.8049	     4.6997	     4.1962	
    18.2953	    12.2528	    12.4207	    16.8686	     6.7139	    13.5117	    10.1547	     9.3155	     6.4621	     6.4621	
    19.2184	    13.4277	    13.8474	    18.4631	     8.0566	    14.9384	    12.4207	    10.7422	     8.2245	     8.7280	
[Epoch Header]
[Trial Type]	21
[Accept]	1
[Correct]	0
[RT]	 0.000
[Resp]	0
[Epoch Data]
   -12.0850	    -9.7351	    -5.6229	    -4.4479	    -9.3155	    -2.6016	   -14.6866	    -0.2518	    -2.3499	    -4.3640	
   -12.3367	   -10.4065	    -6.6299	    -4.2801	   -10.6583	    -2.6855	   -16.7007	    -0.2518	    -3.1052	    -5.7068	
   -12.7563	   -11.3297	    -7.9727	    -4.5319	   -12.1689	    -3.0212	   -18.7988	    -0.5035	    -4.0283	    -7.2174	
   -13.4277	   -12.5046	    -9.5673	    -5.1193	   -13.8474	    -3.6087	   -20.9808	    -0.9232	    -5.2032	    -8.8959	
   -14.1830	   -13.6795	   -11.2457	    -5.9586	   -15.4419	    -4.4479	   -22.9111	    -1.5106	    -6.3782	   -10.5743	
   -15.0223	   -14.8544	   -12.8403	    -6.9656	   -16.8686	    -5.3711	   -24.5895	    -2.0981	    -7.3853	   -12.0010	
   -15.6937	   -15.8615	   -14.1830	    -8.1406	   -18.0435	    -6.2103	   -25.8484	    -2.6855	    -8.3084	   -13.1760	
   -16.1133	   -16.6168	   -15.1062	    -9.2316	   -18.7988	    -7.0496	   -26.5198	    -3.1052	    -8.8959	   -13.8474	
   -16.3651	   -16.9525	   -15.6937	   -10.0708	   -19.1345	    -7.6370	   -26.4359	    -3.5248	    -9.2316	   -14.0991	
   -16.3651	   -16.9525	   -15.6937	   -10.7422	   -18.9667	    -8.0566	   -25.7645	    -3.7766	    -9.3155	   -13.8474	
   -16.0294	   -16.7007	   -15.3580	   -11.1618	   -18.2953	    -8.1406	   -24.5056	    -4.1122	    -9.0637	   -13.1760	
   -15.4419	   -16.0294	   -14.6027	   -11.1618	   -17.2882	    -7.9727	   -22.8271	    -4.3640	    -8.5602	   -12.0850	
   -14.6027	   -15.1901	   -13.6795	   -10.9100	   -16.0294	    -7.5531	   -20.8969	    -4.6158	    -7.8049	   -10.8261	
   -13.6795	   -14.2670	   -12.5885	   -10.4065	   -14.6866	    -6.9656	   -18.7988	    -4.6158	    -7.0496	    -9.3994	
   -12.5885	   -13.1760	   -11.4136	    -9.6512	   -13.3438	    -6.2103	   -16.7007	    -4.4479	    -6.2103	    -8.0566	
   -11.4975	   -12.1689	   -10.2386	    -8.7280	   -12.0010	    -5.3711	   -14.8544	    -4.0283	    -5.4550	    -6.9656	
   -10.4065	   -11.3297	    -9.3155	    -7.8049	   -10.9940	    -4.6997	   -13.3438	    -3.6087	    -5.0354	    -6.2103	
    -9.5673	   -10.6583	    -8.6441	    -6.9656	   -10.1547	    -4.1122	   -12.4207	    -3.2730	    -4.7836	    -5.8746	
    -9.0637	   -10.3226	    -8.2245	    -6.2943	    -9.7351	    -3.7766	   -12.1689	    -3.1891	    -4.9515	    -6.1264	
    -8.8959	   -10.4065	    -8.3923	    -5.9586	    -9.8190	    -3.8605	   -12.6724	    -3.3569	    -5.5389	    -6.9656	
    -9.2316	   -10.9940	    -8.9798	    -5.9586	   -10.4065	    -4.2801	   -13.9313	    -3.9444	    -6.4621	    -8.3084	
    -9.9869	   -12.0010	    -9.9869	    -6.3782	   -11.3297	    -5.1193	   -15.6937	    -4.9515	    -7.7209	   -10.0708	
   -11.1618	   -13.3438	   -11.3297	    -7.1335	   -12.6724	    -6.3782	   -17.7078	    -6.2103	    -9.2316	   -12.1689	
   -12.6724	   -15.0223	   -13.0081	    -8.2245	   -14.2670	    -7.8049	   -19.8059	    -7.7209	   -10.9100	   -14.3509	
   -14.4348	   -16.7007	   -14.6866	    -9.4833	   -15.8615	    -9.3155	   -21.5683	    -9.3994	   -12.5885	   -16.4490	
   -16.1972	   -18.3792	   -16.2811	   -10.8261	   -17.2882	   -10.9940	   -22.9111	   -10.9940	   -14.2670	   -18.4631	
   -17.7917	   -19.8059	   -17.6239	   -12.0850	   -18.4631	   -12.4207	   -23.5825	   -12.5046	   -15.7776	   -19.9738	
   -19.0506	   -20.8130	   -18.5471	   -13.1760	   -19.1345	   -13.6795	   -23.5825	   -13.7634	   -16.8686	   -20.9808	
   -19.8059	   -21.2326	   -18.9667	   -14.0152	   -19.3024	   -14.6027	   -22.8271	   -14.6866	   -17.6239	   -21.4005	
   -19.9738	   -21.0648	   -18.7149	   -14.5187	   -18.8828	   -15.1062	   -21.4844	   -15.1062	   -17.7917	   -20.9808	
   -19.7220	   -20.3934	   -18.0435	   -14.6866	   -18.0435	   -15.1901	   -19.6381	   -15.1062	   -17.4561	   -19.8898	
   -18.9667	   -19.2184	   -16.8686	   -14.5187	   -17.0364	   -14.8544	   -17.6239	   -14.6866	   -16.6168	   -18.2114	
   -17.9596	   -17.8757	   -15.6097	   -14.2670	   -15.8615	   -14.3509	   -15.7776	   -14.0152	   -15.4419	   -16.1133	
   -16.9525	   -16.5329	   -14.2670	   -13.9313	   -14.8544	   -13.7634	   -14.2670	   -13.2599	   -14.1830	   -13.9313	
   -15.9454	   -15.2740	   -13.0081	   -13.6795	   -14.0991	   -13.1760	   -13.3438	   -12.4207	   -12.8403	   -12.0010	
   -15.1062	   -14.2670	   -12.0850	   -13.5117	   -13.5956	   -12.6724	   -13.1760	   -11.8332	   -11.8332	   -10.4065	
   -14.6866	   -13.6795	   -11.4975	   -13.6795	   -13.3438	   -12.5046	   -13.6795	   -11.4975	   -11.2457	    -9.4833	
   -14.6027	   -13.4277	   -11.3297	   -14.1830	   -13.5117	   -12.7563	   -14.8544	   -11.5814	   -11.1618	    -9.3155	
   -14.8544	   -13.6795	   -11.5814	   -15.1062	   -14.0152	   -13.3438	   -16.4490	   -12.0850	   -11.5814	    -9.8190	
   -15.5258	   -14.3509	   -12.2528	   -16.3651	   -14.7705	   -14.3509	   -18.4631	   -13.0081	   -12.5885	   -10.9940	
   -16.4490	   -15.2740	   -13.1760	   -17.8757	   -15.6937	   -15.6097	   -20.6451	   -14.3509	   -13.9313	   -12.5885	
   -17.5400	   -16.3651	   -14.2670	   -19.4702	   -16.6168	   -17.0364	   -22.7432	   -15.7776	   -15.5258	   -14.3509	
   -18.6310	   -17.5400	   -15.2740	   -20.9808	   -17.6239	   -18.3792	   -24.6735	   -17.2882	   -17.0364	   -16.2811	
   -19.7220	   -18.6310	   -16.2811	   -22.4075	   -18.5471	   -19.6381	   -26.3519	   -18.5471	   -18.4631	   -18.0435	
   -20.8130	   -19.5541	   -17.1204	   -23.5825	   -19.3863	   -20.7291	   -27.6108	   -19.6381	   -19.6381	   -19.4702	
   -21.7361	   -20.4773	   -17.7917	   -24.5895	   -19.9738	   -21.5683	   -28.6179	   -20.4773	   -20.3934	   -20.5612	
   -22.6593	   -21.2326	   -18.2953	   -25.3448	   -20.4773	   -22.1558	   -29.1214	   -21.0648	   -20.8969	   -21.3165	
   -23.4985	   -21.8201	   -18.7149	   -25.8484	   -20.6451	   -22.5754	   -29.3732	   -21.4005	   -21.0648	   -21.6522	
   -24.0860	   -22.2397	   -18.8828	   -26.1002	   -20.5612	   -22.6593	   -29.0375	   -21.4005	   -21.0648	   -21.4844	
   -24.5056	   -22.4075	   -18.7988	   -26.0162	   -20.2255	   -22.4915	   -28.2822	   -21.2326	   -20.6451	   -20.8969	
   -24.5895	   -22.3236	   -18.4631	   -25.5966	   -19.3863	   -21.9879	   -27.0233	   -20.6451	   -19.9738	   -19.8059	
   -24.5895	   -21.9879	   -17.8757	   -24.8413	   -18.3792	   -21.2326	   -25.3448	   -19.8898	   -18.9667	   -18.2953	
   -24.4217	   -21.4844	   -17.2043	   -23.7503	   -17.1204	   -20.3094	   -23.4146	   -18.8828	   -17.7078	   -16.4490	
   -24.4217	   -21.0648	   -16.4490	   -22.4915	   -15.8615	   -19.1345	   -21.4844	   -17.7078	   -16.4490	   -14.6027	
   -24.5895	   -20.8130	   -15.9454	   -21.1487	   -14.7705	   -18.0435	   -19.5541	   -16.7007	   -15.1901	   -12.9242	
   -25.0092	   -20.7291	   -15.6937	   -19.9738	   -14.0152	   -17.1204	   -17.8757	   -15.7776	   -14.1830	   -11.6653	
   -25.5966	   -20.9808	   -15.6937	   -19.0506	   -13.6795	   -16.4490	   -16.4490	   -15.1901	   -13.5956	   -10.9100	
   -26.3519	   -21.4005	   -15.9454	   -18.4631	   -13.6795	   -16.1133	   -15.4419	   -15.0223	   -13.4277	   -10.8261	
   -27.1072	   -21.9879	   -16.4490	   -18.3792	   -14.0991	   -16.1133	   -14.8544	   -15.1901	   -13.6795	   -11.4136	
   -27.8625	   -22.7432	   -17.2043	   -18.7149	   -14.9384	   -16.5329	   -14.8544	   -15.6937	   -14.5187	   -12.6724	
   -28.5339	   -23.4146	   -17.9596	   -19.4702	   -15.9454	   -17.2882	   -15.5258	   -16.5329	   -15.6937	   -14.4348	
   -28.9536	   -24.0860	   -18.7149	   -20.4773	   -17.1204	   -18.2114	   -16.6168	   -17.5400	   -17.2882	   -16.5329	
   -28.9536	   -24.5056	   -19.3024	   -21.5683	   -18.2953	   -19.2184	   -18.1274	   -18.5471	   -18.8828	   -18.7149	
   -28.5339	   -24.5895	   -19.5541	   -22.4915	   -19.3024	   -20.0577	   -19.6381	   -19.3863	   -20.4773	   -20.7291	
   -27.6947	   -24.1699	   -19.4702	   -23.1628	   -19.9738	   -20.6451	   -20.9808	   -19.8898	   -21.6522	   -22.3236	
   -26.4359	   -23.4146	   -18.8828	   -23.4146	   -20.2255	   -20.8969	   -21.8201	   -20.0577	   -22.4915	   -23.2468	
   -24.8413	   -22.2397	   -17.9596	   -23.1628	   -20.0577	   -20.7291	   -22.0718	   -19.8059	   -22.6593	   -23.4985	
   -22.9950	   -20.8130	   -16.7007	   -22.6593	   -19.4702	   -20.2255	   -21.7361	   -19.1345	   -22.3236	   -23.0789	
   -21.0648	   -19.2184	   -15.1062	   -21.7361	   -18.5471	   -19.3863	   -20.7291	   -18.1274	   -21.4844	   -22.0718	
   -19.1345	   -17.4561	   -13.5117	   -20.5612	   -17.2043	   -18.3792	   -19.3024	   -16.9525	   -20.2255	   -20.6451	
   -17.3721	   -15.7776	   -11.9171	   -19.3024	   -15.6937	   -17.2043	   -17.4561	   -15.5258	   -18.7149	   -18.8828	
   -15.7776	   -14.2670	   -10.4904	   -18.0435	   -14.0152	   -16.0294	   -15.3580	   -14.2670	   -17.1204	   -17.0364	
   -14.4348	   -13.0081	    -9.3994	   -16.8686	   -12.4207	   -14.8544	   -13.3438	   -13.0081	   -15.6937	   -15.3580	
   -13.2599	   -12.0850	    -8.5602	   -15.7776	   -10.9940	   -13.8474	   -11.4136	   -12.0010	   -14.4348	   -13.8474	
   -12.3367	   -11.4136	    -8.0566	   -14.6866	    -9.6512	   -13.0081	    -9.7351	   -11.0779	   -13.4277	   -12.6724	
   -11.4136	   -10.8261	    -7.7209	   -13.7634	    -8.5602	   -12.2528	    -8.4763	   -10.3226	   -12.6724	   -11.8332	
   -10.4904	   -10.3226	    -7.4692	   -12.9242	    -7.8049	   -11.5814	    -7.6370	    -9.8190	   -12.2528	   -11.3297	
    -9.4833	    -9.9869	    -7.3853	   -12.1689	    -7.3013	   -11.0779	    -7.3853	    -9.3994	   -12.0010	   -11.3297	
    -8.4763	    -9.6512	    -7.3013	   -11.6653	    -7.1335	   -10.7422	    -7.8049	    -9.3155	   -12.1689	   -11.6653	
    -7.4692	    -9.4833	    -7.4692	   -11.4975	    -7.3013	   -10.8261	    -8.9798	    -9.4833	   -12.5885	   -12.4207	
    -6.5460	    -9.3994	    -7.7209	   -11.5814	    -7.8049	   -11.1618	   -10.8261	    -9.9869	   -13.3438	   -13.5117	
    -5.7907	    -9.4833	    -8.2245	   -12.0850	    -8.6441	   -11.8332	   -13.1760	   -10.7422	   -14.3509	   -14.9384	
    -5.2032	    -9.7351	    -8.8120	   -12.8403	    -9.6512	   -12.5885	   -15.7776	   -11.8332	   -15.5258	   -16.4490	
    -4.9515	   -10.2386	    -9.4833	   -13.7634	   -10.7422	   -13.5117	   -18.3792	   -12.9242	   -16.7847	   -18.0435	
    -4.8676	   -10.7422	   -10.2386	   -14.7705	   -11.8332	   -14.5187	   -20.6451	   -14.0991	   -17.9596	   -19.5541	
    -5.1193	   -11.4136	   -10.9940	   -15.7776	   -12.8403	   -15.4419	   -22.3236	   -15.1901	   -18.9667	   -20.8969	
    -5.5389	   -12.1689	   -11.5814	   -16.7007	   -13.6795	   -16.1972	   -23.2468	   -16.1133	   -19.8059	   -21.8201	
    -6.2103	   -12.7563	   -12.0850	   -17.5400	   -14.2670	   -16.7007	   -23.3307	   -16.7007	   -20.3094	   -22.3236	
    -6.7978	   -13.2599	   -12.4207	   -18.0435	   -14.6027	   -16.9525	   -22.6593	   -16.9525	   -20.3094	   -22.2397	
    -7.3853	   -13.5117	   -12.3367	   -18.2114	   -14.6027	   -16.7847	   -21.2326	   -16.7007	   -19.7220	   -21.4844	
    -7.7209	   -13.4277	   -12.0010	   -17.8757	   -14.2670	   -16.1972	   -19.2184	   -16.0294	   -18.7149	   -19.9738	
    -7.8888	   -13.0920	   -11.4136	   -17.1204	   -13.5956	   -15.1901	   -16.9525	   -14.8544	   -17.2043	   -17.8757	
    -7.8049	   -12.5885	   -10.6583	   -16.1133	   -12.7563	   -14.0152	   -14.5187	   -13.4277	   -15.4419	   -15.5258	
    -7.7209	   -12.0850	    -9.9030	   -14.8544	   -11.7493	   -12.7563	   -12.2528	   -11.9171	   -13.6795	   -13.0081	
    -7.5531	   -11.5814	    -9.3155	   -13.5117	   -10.8261	   -11.5814	   -10.4065	   -10.4065	   -12.0850	   -10.7422	
    -7.3013	   -11.1618	    -8.8120	   -12.2528	   -10.0708	   -10.4904	    -9.0637	    -9.1476	   -10.7422	    -8.9798	
    -7.0496	   -10.9100	    -8.5602	   -11.0779	    -9.4833	    -9.6512	    -8.3084	    -8.0566	    -9.7351	    -7.7209	
    -6.7139	   -10.6583	    -8.4763	   -10.1547	    -9.2316	    -9.1476	    -8.1406	    -7.3013	    -9.2316	    -7.1335	
    -6.2943	   -10.5743	    -8.6441	    -9.4833	    -9.2316	    -8.8959	    -8.4763	    -6.8817	    -9.2316	    -7.2174	
    -5.7907	   -10.4904	    -8.8959	    -8.9798	    -9.5673	    -8.9798	    -9.1476	    -6.7139	    -9.4833	    -7.8888	
    -5.2032	   -10.4065	    -9.3155	    -8.6441	    -9.9869	    -9.2316	   -10.0708	    -6.7978	    -9.9869	    -9.0637	
    -4.4479	   -10.3226	    -9.6512	    -8.4763	   -10.5743	    -9.5673	   -11.0779	    -7.0496	   -10.6583	   -10.5743	
    -3.7766	   -10.1547	    -9.9030	    -8.4763	   -11.0779	    -9.9030	   -12.1689	    -7.4692	   -11.3297	   -12.1689	
    -3.0212	    -9.9869	   -10.0708	    -8.4763	   -11.4975	   -10.2386	   -13.2599	    -7.9727	   -11.8332	   -13.7634	
    -2.3499	    -9.7351	   -10.1547	    -8.4763	   -11.8332	   -10.4904	   -14.4348	    -8.7280	   -12.3367	   -15.1901	
    -1.7624	    -9.4833	   -10.0708	    -8.5602	   -12.0010	   -10.7422	   -15.6097	    -9.5673	   -12.5885	   -16.2811	
    -1.3428	    -9.2316	    -9.8190	    -8.6441	   -11.8332	   -10.9100	   -16.7007	   -10.4065	   -12.7563	   -17.0364	
    -0.9232	    -8.8120	    -9.3155	    -8.5602	   -11.4136	   -10.8261	   -17.6239	   -10.9100	   -12.5885	   -17.2043	
    -0.5035	    -8.3084	    -8.6441	    -8.3084	   -10.6583	   -10.5743	   -18.2114	   -10.9940	   -12.0850	   -16.7847	
    -0.0839	    -7.5531	    -7.6370	    -7.8888	    -9.4833	    -9.9869	   -18.2114	   -10.5743	   -11.2457	   -15.7776	
     0.4196	    -6.7139	    -6.4621	    -7.3013	    -8.0566	    -9.1476	   -17.5400	    -9.7351	   -10.2386	   -14.2670	
     0.8392	    -5.7068	    -5.1193	    -6.5460	    -6.4621	    -8.1406	   -16.1133	    -8.6441	    -8.9798	   -12.4207	
     1.1749	    -4.7836	    -3.6926	    -5.7907	    -4.6997	    -7.0496	   -14.1830	    -7.3013	    -7.6370	   -10.4065	
     1.3428	    -3.8605	    -2.4338	    -4.9515	    -3.1891	    -5.8746	   -11.7493	    -5.9586	    -6.4621	    -8.3923	
     1.2589	    -3.1891	    -1.3428	    -4.3640	    -1.9302	    -4.9515	    -9.2316	    -4.7836	    -5.5389	    -6.7139	
     1.0071	    -2.8534	    -0.6714	    -4.0283	    -1.0910	    -4.1962	    -6.9656	    -3.8605	    -4.9515	    -5.4550	
     0.3357	    -2.8534	    -0.5035	    -3.9444	    -0.7553	    -3.8605	    -5.0354	    -3.2730	    -4.8676	    -4.9515	
    -0.5875	    -3.2730	    -0.7553	    -4.2801	    -0.9232	    -3.8605	    -3.8605	    -3.1891	    -5.2872	    -5.0354	
    -1.6785	    -3.9444	    -1.4267	    -5.0354	    -1.7624	    -4.3640	    -3.4409	    -3.6087	    -6.1264	    -5.8746	
    -2.8534	    -4.9515	    -2.4338	    -6.0425	    -2.9373	    -5.1193	    -3.7766	    -4.3640	    -7.3853	    -7.3013	
    -3.9444	    -6.0425	    -3.6926	    -7.2174	    -4.5319	    -6.2103	    -4.7836	    -5.4550	    -8.8120	    -8.9798	
    -4.7836	    -7.1335	    -4.9515	    -8.4763	    -6.3782	    -7.3853	    -6.3782	    -6.6299	   -10.3226	   -10.8261	
    -5.3711	    -7.9727	    -6.1264	    -9.6512	    -8.1406	    -8.4763	    -8.2245	    -7.7209	   -11.6653	   -12.6724	
    -5.6229	    -8.6441	    -7.0496	   -10.4904	    -9.7351	    -9.3994	   -10.2386	    -8.7280	   -12.8403	   -14.0991	
    -5.7068	    -9.1476	    -7.8049	   -11.1618	   -11.1618	   -10.1547	   -12.2528	    -9.3994	   -13.6795	   -15.1901	
    -5.7907	    -9.4833	    -8.2245	   -11.4975	   -12.2528	   -10.5743	   -14.0152	    -9.8190	   -14.0991	   -15.6937	
    -5.9586	    -9.8190	    -8.4763	   -11.6653	   -13.0081	   -10.7422	   -15.6097	    -9.9030	   -14.0991	   -15.6937	
    -6.2943	   -10.1547	    -8.6441	   -11.5814	   -13.4277	   -10.6583	   -16.9525	    -9.7351	   -13.8474	   -15.1901	
    -6.9656	   -10.4904	    -8.6441	   -11.4136	   -13.5117	   -10.4065	   -17.8757	    -9.3155	   -13.1760	   -14.2670	
    -7.8049	   -10.8261	    -8.5602	   -10.9940	   -13.1760	    -9.9030	   -18.4631	    -8.6441	   -12.1689	   -12.9242	
    -8.7280	   -10.9940	    -8.3084	   -10.4065	   -12.5885	    -9.2316	   -18.5471	    -7.8049	   -10.9940	   -11.2457	
    -9.6512	   -11.1618	    -7.9727	    -9.7351	   -11.6653	    -8.3923	   -18.2114	    -6.7978	    -9.6512	    -9.4833	
   -10.4904	   -11.2457	    -7.5531	    -8.9798	   -10.5743	    -7.4692	   -17.6239	    -5.7907	    -8.2245	    -7.6370	
   -11.2457	   -11.2457	    -7.3013	    -8.2245	    -9.4833	    -6.5460	   -16.7847	    -4.7836	    -6.8817	    -5.9586	
   -11.7493	   -11.2457	    -7.2174	    -7.5531	    -8.3923	    -5.7907	   -15.7776	    -3.9444	    -5.7068	    -4.6158	
   -12.0010	   -11.1618	    -7.2174	    -7.1335	    -7.4692	    -5.1193	   -14.7705	    -3.2730	    -4.7836	    -3.6087	
   -12.0010	   -11.0779	    -7.3013	    -6.7978	    -6.6299	    -4.6997	   -13.6795	    -2.7695	    -4.1122	    -3.0212	
   -11.7493	   -10.9100	    -7.4692	    -6.7139	    -5.9586	    -4.4479	   -12.5885	    -2.5177	    -3.7766	    -3.0212	
   -11.3297	   -10.7422	    -7.5531	    -6.7139	    -5.5389	    -4.3640	   -11.6653	    -2.4338	    -3.6087	    -3.3569	
   -10.7422	   -10.4904	    -7.7209	    -6.8817	    -5.4550	    -4.4479	   -11.0779	    -2.6016	    -3.8605	    -4.1962	
   -10.0708	   -10.3226	    -7.8888	    -7.3013	    -5.7907	    -4.7836	   -10.8261	    -3.0212	    -4.3640	    -5.4550	
    -9.5673	   -10.2386	    -8.1406	    -7.8049	    -6.3782	    -5.3711	   -10.9100	    -3.6926	    -5.1193	    -6.8817	
    -9.0637	   -10.2386	    -8.3923	    -8.5602	    -7.3013	    -6.0425	   -11.4136	    -4.4479	    -6.1264	    -8.4763	
    -8.6441	   -10.2386	    -8.6441	    -9.3994	    -8.3084	    -6.8817	   -12.2528	    -5.3711	    -7.1335	    -9.9869	
    -8.3923	   -10.3226	    -8.8120	   -10.3226	    -9.3155	    -7.7209	   -13.1760	    -6.2103	    -8.0566	   -11.1618	
    -8.3084	   -10.4065	    -8.9798	   -11.1618	   -10.0708	    -8.5602	   -14.0991	    -6.9656	    -8.8120	   -11.9171	
    -8.2245	   -10.4065	    -8.9798	   -11.9171	   -10.5743	    -9.2316	   -14.8544	    -7.5531	    -9.3155	   -12.1689	
    -8.3084	   -10.3226	    -8.8120	   -12.4207	   -10.8261	    -9.8190	   -15.2740	    -7.9727	    -9.5673	   -11.9171	
    -8.4763	   -10.1547	    -8.4763	   -12.7563	   -10.6583	   -10.1547	   -15.4419	    -8.2245	    -9.5673	   -11.2457	
    -8.6441	    -9.9869	    -8.0566	   -12.6724	   -10.3226	   -10.3226	   -15.1062	    -8.2245	    -9.3155	   -10.0708	
    -8.8120	    -9.6512	    -7.4692	   -12.3367	    -9.5673	   -10.1547	   -14.3509	    -7.9727	    -8.7280	    -8.4763	
    -9.0637	    -9.3155	    -6.7139	   -11.8332	    -8.6441	    -9.8190	   -13.2599	    -7.4692	    -7.9727	    -6.6299	
    -9.3155	    -8.9798	    -5.9586	   -11.1618	    -7.5531	    -9.3155	   -11.7493	    -6.8817	    -7.0496	    -4.6997	
    -9.5673	    -8.6441	    -5.2032	   -10.5743	    -6.3782	    -8.7280	   -10.1547	    -6.2103	    -6.1264	    -2.8534	
    -9.9030	    -8.3923	    -4.5319	    -9.9869	    -5.2032	    -8.1406	    -8.3923	    -5.5389	    -5.2032	    -1.1749	
   -10.2386	    -8.3084	    -4.0283	    -9.4833	    -4.2801	    -7.7209	    -6.8817	    -4.9515	    -4.5319	     0.0000	
   -10.8261	    -8.3923	    -3.7766	    -9.1476	    -3.6926	    -7.3853	    -5.7068	    -4.6158	    -4.1122	     0.7553	
   -11.4136	    -8.6441	    -3.7766	    -8.8959	    -3.4409	    -7.1335	    -4.9515	    -4.5319	    -4.1122	     0.8392	
   -12.0850	    -9.1476	    -4.1122	    -8.8120	    -3.6087	    -7.1335	    -4.8676	    -4.6158	    -4.3640	     0.5035	
   -12.7563	    -9.8190	    -4.6158	    -8.7280	    -4.1962	    -7.3013	    -5.2872	    -5.0354	    -5.0354	    -0.3357	
   -13.3438	   -10.5743	    -5.3711	    -8.8120	    -5.0354	    -7.6370	    -6.2103	    -5.5389	    -5.9586	    -1.5945	
   -13.7634	   -11.2457	    -6.1264	    -8.8959	    -6.0425	    -7.8888	    -7.4692	    -6.2103	    -7.1335	    -3.0212	
   -13.9313	   -11.8332	    -6.7978	    -8.8959	    -6.9656	    -8.2245	    -8.8959	    -6.8817	    -8.2245	    -4.5319	
   -13.8474	   -12.3367	    -7.3853	    -8.8959	    -7.8888	    -8.3923	   -10.4065	    -7.5531	    -9.2316	    -6.0425	
   -13.5956	   -12.5046	    -7.8888	    -8.8959	    -8.5602	    -8.4763	   -11.9171	    -7.9727	   -10.0708	    -7.3013	
   -13.1760	   -12.5885	    -8.1406	    -8.8120	    -9.0637	    -8.4763	   -13.3438	    -8.2245	   -10.4904	    -8.3084	
   -12.7563	   -12.5046	    -8.3084	    -8.6441	    -9.4833	    -8.3084	   -14.6866	    -8.3084	   -10.5743	    -8.8959	
   -12.1689	   -12.3367	    -8.3923	    -8.3923	    -9.6512	    -8.0566	   -15.9454	    -8.2245	   -10.3226	    -9.1476	
   -11.4975	   -11.9171	    -8.3084	    -8.0566	    -9.7351	    -7.6370	   -16.8686	    -7.8049	    -9.6512	    -8.8959	
   -10.7422	   -11.2457	    -7.9727	    -7.4692	    -9.5673	    -6.8817	   -17.2882	    -7.1335	    -8.5602	    -8.1406	
    -9.7351	   -10.3226	    -7.3853	    -6.5460	    -9.1476	    -5.9586	   -17.0364	    -6.1264	    -7.2174	    -6.9656	
    -8.5602	    -9.2316	    -6.6299	    -5.3711	    -8.3923	    -4.6997	   -16.0294	    -4.7836	    -5.6229	    -5.2032	
    -7.3013	    -7.8888	    -5.5389	    -4.0283	    -7.3853	    -3.1891	   -14.2670	    -3.1891	    -3.8605	    -3.2730	
    -5.7907	    -6.3782	    -4.1962	    -2.4338	    -6.2103	    -1.6785	   -12.0010	    -1.5106	    -2.0981	    -1.1749	
    -4.1962	    -4.7836	    -2.7695	    -0.9232	    -4.7836	    -0.0839	    -9.6512	     0.1678	    -0.3357	     0.9232	
    -2.5177	    -3.1052	    -1.2589	     0.5875	    -3.4409	     1.4267	    -7.5531	     1.8463	     1.1749	     2.6855	
    -0.8392	    -1.5106	     0.1678	     2.0142	    -2.2659	     2.7695	    -5.7907	     3.3569	     2.3499	     4.1122	
     0.6714	    -0.1678	     1.3428	     3.1891	    -1.3428	     3.9444	    -4.7836	     4.5319	     3.2730	     4.9515	
     2.0142	     0.9232	     2.2659	     4.0283	    -0.9232	     4.8676	    -4.6158	     5.3711	     3.7766	     5.2032	
     2.9373	     1.5945	     2.6855	     4.6997	    -1.0071	     5.3711	    -5.3711	     5.8746	     3.8605	     4.7836	
     3.4409	     1.7624	     2.6855	     4.9515	    -1.5945	     5.5389	    -6.9656	     5.8746	     3.4409	     3.6926	
     3.6087	     1.5106	     2.2659	     4.9515	    -2.6855	     5.3711	    -9.3994	     5.4550	     2.6855	     2.0981	
     3.4409	     1.0071	     1.4267	     4.7836	    -4.1962	     4.9515	   -12.3367	     4.6997	     1.6785	     0.0839	
     3.1052	     0.1678	     0.5035	     4.3640	    -5.7907	     4.2801	   -15.5258	     3.7766	     0.5035	    -2.0142	
     2.5177	    -0.7553	    -0.5875	     3.9444	    -7.3853	     3.5248	   -18.4631	     2.8534	    -0.6714	    -4.0283	
     2.0142	    -1.6785	    -1.6785	     3.5248	    -8.8959	     2.7695	   -20.9808	     1.9302	    -1.5945	    -5.7907	
     1.4267	    -2.5177	    -2.5177	     3.1052	    -9.9869	     2.1820	   -22.7432	     1.1749	    -2.3499	    -7.0496	
     1.0071	    -3.1891	    -3.1891	     2.8534	   -10.7422	     1.6785	   -23.5825	     0.5875	    -2.6855	    -7.7209	
     0.7553	    -3.5248	    -3.5248	     2.6016	   -10.9940	     1.3428	   -23.4146	     0.2518	    -2.6855	    -7.8049	
     0.5875	    -3.6926	    -3.6087	     2.5177	   -10.8261	     1.1749	   -22.4915	     0.1678	    -2.3499	    -7.3013	
     0.5875	    -3.5248	    -3.3569	     2.4338	   -10.2386	     1.0910	   -20.8969	     0.3357	    -1.8463	    -6.3782	
     0.6714	    -3.2730	    -2.9373	     2.3499	    -9.4833	     1.1749	   -18.8828	     0.5875	    -1.2589	    -5.2032	
     0.7553	    -2.9373	    -2.5177	     2.3499	    -8.5602	     1.2589	   -16.7007	     0.9232	    -0.6714	    -3.8605	
     1.0071	    -2.6016	    -2.0981	     2.2659	    -7.6370	     1.3428	   -14.6027	     1.2589	    -0.2518	    -2.6016	
     1.2589	    -2.3499	    -1.8463	     2.0981	    -6.8817	     1.4267	   -12.7563	     1.5106	     0.0839	    -1.5106	
     1.5945	    -2.2659	    -1.9302	     2.0142	    -6.2943	     1.5106	   -11.1618	     1.7624	     0.0839	    -0.7553	
     1.8463	    -2.3499	    -2.2659	     2.0142	    -5.9586	     1.4267	   -10.0708	     1.9302	     0.0000	    -0.3357	
     2.1820	    -2.6016	    -2.7695	     2.0142	    -5.9586	     1.3428	    -9.3994	     1.9302	    -0.2518	    -0.1678	
     2.5177	    -2.9373	    -3.5248	     2.0981	    -6.2943	     1.1749	    -9.1476	     1.9302	    -0.7553	    -0.2518	
     2.8534	    -3.3569	    -4.3640	     2.0142	    -6.8817	     0.9232	    -9.3155	     1.7624	    -1.4267	    -0.6714	
     3.1052	    -3.8605	    -5.2032	     1.9302	    -7.8049	     0.5035	    -9.8190	     1.5945	    -2.1820	    -1.3428	
     3.1891	    -4.3640	    -6.1264	     1.7624	    -8.8959	    -0.0839	   -10.4904	     1.2589	    -3.1052	    -2.2659	
     3.1891	    -4.9515	    -6.9656	     1.4267	   -10.0708	    -0.6714	   -11.2457	     0.8392	    -4.0283	    -3.3569	
     3.0212	    -5.5389	    -7.8049	     1.0071	   -11.2457	    -1.3428	   -12.0850	     0.4196	    -5.0354	    -4.5319	
     2.5177	    -6.2103	    -8.7280	     0.5875	   -12.4207	    -2.0142	   -12.9242	     0.0000	    -5.8746	    -5.6229	
     1.9302	    -6.8817	    -9.4833	     0.0839	   -13.3438	    -2.6016	   -13.5117	    -0.4196	    -6.6299	    -6.4621	
     1.1749	    -7.5531	   -10.1547	    -0.2518	   -13.9313	    -3.1891	   -13.7634	    -0.9232	    -7.0496	    -7.0496	
     0.4196	    -8.0566	   -10.4904	    -0.5035	   -14.1830	    -3.4409	   -13.6795	    -1.3428	    -7.2174	    -7.0496	
     0.0000	    -8.1406	   -10.4904	    -0.5875	   -13.8474	    -3.4409	   -13.1760	    -1.6785	    -6.9656	    -6.5460	
    -0.0839	    -7.8049	    -9.9869	    -0.4196	   -13.0081	    -3.1891	   -12.2528	    -1.9302	    -6.2943	    -5.3711	
     0.3357	    -6.9656	    -8.9798	    -0.0839	   -11.7493	    -2.6016	   -11.1618	    -1.8463	    -5.2032	    -3.6926	
     1.1749	    -5.7068	    -7.5531	     0.5875	   -10.1547	    -1.7624	   -10.0708	    -1.5106	    -3.7766	    -1.6785	
     2.5177	    -4.1122	    -5.7907	     1.4267	    -8.4763	    -0.6714	    -9.0637	    -0.7553	    -2.1820	     0.5875	
     4.0283	    -2.3499	    -3.9444	     2.5177	    -6.9656	     0.5035	    -8.3084	     0.2518	    -0.5035	     2.8534	
     5.7907	    -0.5035	    -2.0981	     3.7766	    -5.6229	     1.7624	    -7.8888	     1.4267	     1.1749	     5.0354	
     7.7209	     1.2589	    -0.3357	     5.0354	    -4.5319	     3.0212	    -7.8049	     2.6855	     2.6855	     6.8817	
     9.5673	     2.9373	     1.1749	     6.2943	    -3.7766	     4.1122	    -8.0566	     3.9444	     4.0283	     8.4763	
    11.4136	     4.3640	     2.4338	     7.3013	    -3.3569	     5.1193	    -8.7280	     4.9515	     5.1193	     9.6512	
    12.9242	     5.3711	     3.2730	     8.0566	    -3.3569	     5.7907	    -9.9869	     5.7068	     5.7907	    10.4065	
    14.0991	     5.8746	     3.4409	     8.2245	    -3.8605	     6.1264	   -11.7493	     6.0425	     6.0425	    10.4904	
    14.6027	     5.7907	     3.0212	     7.8888	    -4.8676	     5.8746	   -14.0991	     5.9586	     5.7068	     9.9869	
    14.4348	     5.0354	     1.9302	     6.7978	    -6.5460	     5.1193	   -16.9525	     5.2032	     4.8676	     8.7280	
    13.4277	     3.4409	     0.0839	     5.0354	    -8.6441	     3.7766	   -20.2255	     3.8605	     3.4409	     6.7978	
    11.7493	     1.2589	    -2.2659	     2.6855	   -11.2457	     1.8463	   -23.6664	     2.0981	     1.5945	     4.3640	
     9.4833	    -1.4267	    -5.1193	     0.0000	   -14.0152	    -0.3357	   -27.0233	    -0.0839	    -0.5875	     1.5945	
     6.7978	    -4.2801	    -8.0566	    -2.6855	   -16.8686	    -2.6855	   -30.0446	    -2.4338	    -2.8534	    -1.1749	
     4.1122	    -7.1335	   -10.8261	    -5.2032	   -19.3863	    -4.8676	   -32.3944	    -4.6158	    -4.9515	    -3.8605	
     1.5945	    -9.5673	   -13.1760	    -7.3013	   -21.4005	    -6.7139	   -33.9050	    -6.4621	    -6.7978	    -6.0425	
    -0.5035	   -11.5814	   -14.9384	    -8.8120	   -22.7432	    -8.1406	   -34.3246	    -7.8888	    -8.0566	    -7.5531	
    -2.0142	   -12.9242	   -16.0294	    -9.7351	   -23.4146	    -9.0637	   -33.8211	    -8.6441	    -8.8120	    -8.4763	
    -3.1052	   -13.6795	   -16.4490	    -9.9869	   -23.2468	    -9.3994	   -32.3944	    -8.9798	    -9.1476	    -8.7280	
    -3.6926	   -13.8474	   -16.2811	    -9.8190	   -22.4915	    -9.3155	   -30.2963	    -8.8120	    -8.8959	    -8.3084	
    -3.8605	   -13.5117	   -15.6097	    -9.1476	   -21.2326	    -8.8120	   -27.7786	    -8.1406	    -8.3084	    -7.4692	
    -3.6087	   -12.7563	   -14.6027	    -8.1406	   -19.5541	    -7.9727	   -25.0092	    -7.2174	    -7.4692	    -6.2103	
    -3.0212	   -11.6653	   -13.1760	    -6.8817	   -17.6239	    -6.8817	   -22.1558	    -6.0425	    -6.3782	    -4.7836	
    -2.1820	   -10.3226	   -11.4975	    -5.4550	   -15.6097	    -5.5389	   -19.3863	    -4.6158	    -5.1193	    -3.2730	
    -1.1749	    -8.8959	    -9.8190	    -3.9444	   -13.6795	    -4.1962	   -16.9525	    -3.1052	    -3.7766	    -1.7624	
    -0.0839	    -7.3853	    -8.2245	    -2.6016	   -11.9171	    -2.8534	   -15.0223	    -1.6785	    -2.5177	    -0.5875	
     1.0071	    -6.0425	    -6.7978	    -1.3428	   -10.5743	    -1.5945	   -13.5956	    -0.4196	    -1.5106	     0.1678	
     2.0981	    -4.9515	    -5.7907	    -0.4196	    -9.7351	    -0.6714	   -12.8403	     0.5035	    -0.8392	     0.3357	
     3.0212	    -4.1122	    -5.1193	     0.2518	    -9.3994	    -0.0839	   -12.7563	     1.0910	    -0.5035	     0.0839	
     3.7766	    -3.5248	    -4.9515	     0.5035	    -9.4833	     0.0839	   -13.2599	     1.1749	    -0.5035	    -0.7553	
     4.3640	    -3.3569	    -5.0354	     0.4196	    -9.9869	     0.0000	   -14.0991	     1.0071	    -0.8392	    -1.9302	
     4.6158	    -3.3569	    -5.3711	     0.0839	   -10.6583	    -0.3357	   -15.1901	     0.5035	    -1.4267	    -3.2730	
     4.5319	    -3.6926	    -5.8746	    -0.5035	   -11.4136	    -0.8392	   -16.1972	    -0.1678	    -2.0142	    -4.5319	
     4.2801	    -4.0283	    -6.4621	    -1.1749	   -12.0850	    -1.4267	   -16.9525	    -0.7553	    -2.6016	    -5.6229	
     3.8605	    -4.3640	    -6.7978	    -1.6785	   -12.5046	    -1.8463	   -17.2882	    -1.2589	    -3.0212	    -6.1264	
     3.4409	    -4.6158	    -6.9656	    -1.9302	   -12.5046	    -1.9302	   -17.1204	    -1.5106	    -3.1052	    -6.1264	
     3.1891	    -4.5319	    -6.7139	    -1.7624	   -12.0010	    -1.6785	   -16.4490	    -1.3428	    -2.7695	    -5.5389	
     3.1891	    -4.1962	    -6.1264	    -1.2589	   -11.1618	    -1.0910	   -15.2740	    -0.6714	    -2.0981	    -4.2801	
     3.4409	    -3.5248	    -5.2032	    -0.3357	    -9.8190	    -0.1678	   -13.9313	     0.3357	    -1.0910	    -2.6016	
     3.7766	    -2.6855	    -4.1122	     0.7553	    -8.3923	     1.0071	   -12.5885	     1.5106	     0.0839	    -0.6714	
     4.1962	    -1.7624	    -3.0212	     1.8463	    -6.9656	     2.0981	   -11.4975	     2.6855	     1.1749	     1.2589	
     4.4479	    -1.0910	    -2.2659	     2.7695	    -5.8746	     2.9373	   -10.8261	     3.7766	     2.1820	     2.9373	
     4.4479	    -0.6714	    -1.8463	     3.4409	    -5.1193	     3.6087	   -10.4904	     4.5319	     2.7695	     4.1962	
     4.2801	    -0.6714	    -1.9302	     3.8605	    -4.9515	     3.9444	   -10.3226	     4.9515	     3.1052	     4.8676	
     3.8605	    -0.9232	    -2.4338	     4.0283	    -5.2032	     3.9444	   -10.4065	     4.9515	     2.9373	     4.9515	
     3.1891	    -1.6785	    -3.3569	     3.9444	    -5.9586	     3.6087	   -10.5743	     4.6158	     2.5177	     4.3640	
     2.2659	    -2.6855	    -4.6158	     3.6087	    -7.1335	     3.0212	   -10.9100	     3.9444	     1.5945	     3.2730	
     1.0071	    -4.1122	    -6.2103	     3.0212	    -8.7280	     2.1820	   -11.6653	     2.9373	     0.4196	     1.6785	
    -0.5035	    -5.7068	    -7.9727	     2.1820	   -10.6583	     1.0071	   -12.9242	     1.5945	    -1.0071	    -0.2518	
    -2.1820	    -7.5531	    -9.8190	     1.0910	   -12.8403	    -0.2518	   -14.7705	     0.0839	    -2.6016	    -2.1820	
    -3.9444	    -9.3994	   -11.6653	    -0.0839	   -15.0223	    -1.6785	   -17.0364	    -1.5106	    -4.1962	    -4.1122	
    -5.6229	   -11.1618	   -13.4277	    -1.2589	   -17.0364	    -3.1052	   -19.5541	    -3.0212	    -5.6229	    -5.8746	
    -7.0496	   -12.7563	   -14.9384	    -2.5177	   -18.7988	    -4.4479	   -22.1558	    -4.5319	    -6.8817	    -7.2174	
    -8.2245	   -14.0152	   -16.1133	    -3.6926	   -20.1416	    -5.6229	   -24.6735	    -5.7907	    -7.9727	    -8.1406	
    -9.0637	   -14.8544	   -16.8686	    -4.7836	   -20.8969	    -6.6299	   -26.7715	    -6.7978	    -8.6441	    -8.6441	
    -9.4833	   -15.2740	   -17.1204	    -5.7068	   -21.0648	    -7.3853	   -28.3661	    -7.4692	    -9.0637	    -8.6441	
    -9.3994	   -15.1062	   -16.8686	    -6.4621	   -20.5612	    -7.8049	   -29.2892	    -7.8049	    -9.0637	    -8.1406	
    -8.9798	   -14.5187	   -16.0294	    -6.8817	   -19.5541	    -7.9727	   -29.5410	    -7.7209	    -8.6441	    -7.2174	
    -8.1406	   -13.5117	   -14.8544	    -6.9656	   -18.0435	    -7.8049	   -29.0375	    -7.3013	    -7.9727	    -5.9586	
    -7.0496	   -12.1689	   -13.4277	    -6.7978	   -16.2811	    -7.3853	   -27.9465	    -6.6299	    -7.1335	    -4.4479	
    -5.7907	   -10.6583	   -11.7493	    -6.4621	   -14.3509	    -6.7978	   -26.3519	    -5.7907	    -6.2103	    -3.0212	
    -4.3640	    -9.1476	   -10.0708	    -5.8746	   -12.4207	    -6.1264	   -24.4217	    -5.0354	    -5.2872	    -1.5945	
    -3.0212	    -7.6370	    -8.4763	    -5.2872	   -10.7422	    -5.4550	   -22.3236	    -4.2801	    -4.6158	    -0.4196	
    -1.6785	    -6.2103	    -7.0496	    -4.5319	    -9.3155	    -4.8676	   -20.1416	    -3.6926	    -4.1122	     0.3357	
    -0.3357	    -4.9515	    -5.8746	    -3.7766	    -8.2245	    -4.1962	   -18.2114	    -3.2730	    -3.9444	     0.6714	
     0.8392	    -3.8605	    -4.8676	    -3.0212	    -7.5531	    -3.6926	   -16.6168	    -3.0212	    -4.0283	     0.5875	
     2.0142	    -3.0212	    -4.1122	    -2.3499	    -7.3853	    -3.3569	   -15.4419	    -2.9373	    -4.5319	     0.0000	
     3.0212	    -2.3499	    -3.6926	    -1.8463	    -7.6370	    -3.1891	   -14.6866	    -3.1052	    -5.2872	    -1.0071	
     3.7766	    -2.0142	    -3.5248	    -1.5106	    -8.2245	    -3.2730	   -14.4348	    -3.4409	    -6.2943	    -2.5177	
     4.4479	    -1.7624	    -3.5248	    -1.3428	    -9.0637	    -3.4409	   -14.6027	    -3.8605	    -7.4692	    -4.1962	
     5.0354	    -1.6785	    -3.6926	    -1.1749	    -9.9030	    -3.6926	   -14.9384	    -4.4479	    -8.7280	    -6.0425	
     5.3711	    -1.6785	    -3.8605	    -1.0910	   -10.6583	    -3.9444	   -15.4419	    -4.9515	    -9.9030	    -7.8888	
     5.7068	    -1.6785	    -4.0283	    -1.0071	   -11.3297	    -4.1962	   -15.7776	    -5.3711	   -10.9100	    -9.5673	
     5.7907	    -1.7624	    -4.1962	    -0.9232	   -11.8332	    -4.3640	   -16.0294	    -5.7068	   -11.6653	   -10.9100	
     5.7907	    -1.8463	    -4.3640	    -0.9232	   -12.1689	    -4.4479	   -16.0294	    -5.9586	   -12.0850	   -11.9171	
     5.6229	    -1.9302	    -4.5319	    -0.9232	   -12.3367	    -4.5319	   -15.6097	    -5.9586	   -12.1689	   -12.4207	
     5.4550	    -1.9302	    -4.5319	    -0.9232	   -12.2528	    -4.5319	   -14.9384	    -5.8746	   -11.8332	   -12.4207	
     5.2872	    -1.6785	    -4.2801	    -0.8392	   -11.7493	    -4.3640	   -13.7634	    -5.5389	   -11.0779	   -11.9171	
     5.2872	    -1.2589	    -3.7766	    -0.7553	   -10.9100	    -4.0283	   -12.2528	    -5.0354	    -9.9869	   -10.8261	
     5.4550	    -0.5875	    -2.9373	    -0.5875	    -9.6512	    -3.5248	   -10.4904	    -4.3640	    -8.7280	    -9.3994	
     5.8746	     0.2518	    -1.9302	    -0.2518	    -8.1406	    -2.9373	    -8.7280	    -3.5248	    -7.2174	    -7.6370	
     6.4621	     1.3428	    -0.8392	     0.2518	    -6.4621	    -2.2659	    -7.0496	    -2.6016	    -5.7907	    -5.8746	
     7.1335	     2.4338	     0.3357	     0.7553	    -4.8676	    -1.5106	    -5.7907	    -1.6785	    -4.4479	    -4.1962	
     7.8888	     3.5248	     1.4267	     1.4267	    -3.3569	    -0.7553	    -5.0354	    -0.8392	    -3.2730	    -2.7695	
     8.7280	     4.4479	     2.2659	     2.0981	    -2.1820	     0.0000	    -4.7836	    -0.0839	    -2.4338	    -1.8463	
     9.4833	     5.2032	     2.9373	     2.7695	    -1.3428	     0.5875	    -5.2032	     0.5035	    -1.8463	    -1.3428	
    10.2386	     5.7907	     3.3569	     3.4409	    -1.0071	     1.0910	    -6.1264	     0.9232	    -1.5945	    -1.3428	
    10.8261	     6.0425	     3.4409	     4.1122	    -1.1749	     1.4267	    -7.4692	     1.1749	    -1.6785	    -1.7624	
    11.3297	     6.0425	     3.2730	     4.6997	    -1.8463	     1.6785	    -9.0637	     1.1749	    -2.0981	    -2.6855	
    11.6653	     5.8746	     2.7695	     5.2032	    -2.7695	     1.6785	   -10.7422	     1.0071	    -2.7695	    -3.8605	
    11.9171	     5.4550	     2.1820	     5.7068	    -3.9444	     1.5106	   -12.5046	     0.6714	    -3.5248	    -5.1193	
    12.0850	     5.0354	     1.5106	     6.0425	    -5.2032	     1.3428	   -14.0991	     0.1678	    -4.4479	    -6.4621	
    12.0850	     4.4479	     0.7553	     6.2103	    -6.4621	     1.0910	   -15.6097	    -0.2518	    -5.3711	    -7.6370	
    11.9171	     3.9444	     0.0839	     6.2943	    -7.5531	     0.8392	   -16.9525	    -0.7553	    -6.1264	    -8.6441	
    11.7493	     3.4409	    -0.4196	     6.2103	    -8.4763	     0.5875	   -18.0435	    -1.0910	    -6.7978	    -9.2316	
    11.4975	     2.9373	    -0.8392	     6.0425	    -9.0637	     0.4196	   -18.9667	    -1.3428	    -7.2174	    -9.4833	
    11.1618	     2.6855	    -1.0071	     5.9586	    -9.3155	     0.3357	   -19.6381	    -1.5106	    -7.3013	    -9.3155	
    10.9100	     2.5177	    -0.8392	     5.8746	    -9.2316	     0.3357	   -20.0577	    -1.4267	    -7.1335	    -8.6441	
    10.6583	     2.5177	    -0.5035	     5.8746	    -8.8120	     0.5035	   -20.2255	    -1.2589	    -6.7139	    -7.6370	
    10.4065	     2.6016	     0.0000	     5.8746	    -8.2245	     0.6714	   -20.1416	    -0.9232	    -6.0425	    -6.2943	
    10.1547	     2.7695	     0.5035	     5.9586	    -7.5531	     0.9232	   -19.8059	    -0.5035	    -5.3711	    -4.8676	
     9.8190	     2.8534	     0.8392	     5.8746	    -7.0496	     1.0071	   -19.4702	    -0.2518	    -4.6997	    -3.5248	
     9.3994	     2.6855	     0.9232	     5.7068	    -6.6299	     1.0071	   -19.1345	    -0.1678	    -4.1962	    -2.4338	
     8.8959	     2.2659	     0.5035	     5.2872	    -6.6299	     0.7553	   -18.8828	    -0.2518	    -3.9444	    -1.5945	
     8.2245	     1.5945	    -0.3357	     4.6158	    -6.9656	     0.2518	   -18.7149	    -0.5875	    -4.0283	    -1.1749	
     7.6370	     0.6714	    -1.5106	     3.6087	    -7.6370	    -0.5035	   -18.7149	    -1.1749	    -4.2801	    -1.2589	
     6.8817	    -0.5035	    -2.8534	     2.4338	    -8.6441	    -1.4267	   -18.8828	    -1.9302	    -4.8676	    -1.6785	
     6.2103	    -1.6785	    -4.4479	     1.0910	    -9.9030	    -2.5177	   -19.2184	    -2.9373	    -5.6229	    -2.5177	
     5.6229	    -2.8534	    -5.9586	    -0.2518	   -11.2457	    -3.7766	   -19.7220	    -4.0283	    -6.5460	    -3.6926	
     4.9515	    -4.1122	    -7.5531	    -1.5106	   -12.6724	    -5.0354	   -20.3934	    -5.2032	    -7.5531	    -5.1193	
     4.3640	    -5.3711	    -8.9798	    -2.6855	   -14.1830	    -6.2103	   -21.2326	    -6.3782	    -8.7280	    -6.6299	
     3.6087	    -6.5460	   -10.3226	    -3.7766	   -15.6097	    -7.3853	   -22.0718	    -7.4692	    -9.7351	    -8.0566	
     2.8534	    -7.7209	   -11.5814	    -4.6158	   -16.9525	    -8.3084	   -22.9950	    -8.4763	   -10.7422	    -9.3994	
     1.9302	    -8.8120	   -12.7563	    -5.3711	   -18.1274	    -9.1476	   -23.8342	    -9.3155	   -11.5814	   -10.4065	
     0.9232	    -9.8190	   -13.5956	    -5.8746	   -18.9667	    -9.6512	   -24.5056	    -9.9030	   -12.0850	   -10.9100	
    -0.0839	   -10.6583	   -14.1830	    -6.1264	   -19.4702	    -9.9030	   -24.8413	   -10.1547	   -12.3367	   -10.8261	
    -1.0910	   -11.1618	   -14.4348	    -6.1264	   -19.5541	    -9.8190	   -24.8413	   -10.0708	   -12.1689	   -10.1547	
    -1.9302	   -11.4136	   -14.2670	    -5.8746	   -19.2184	    -9.3155	   -24.3378	    -9.5673	   -11.4975	    -8.8120	
    -2.5177	   -11.4136	   -13.7634	    -5.2872	   -18.5471	    -8.4763	   -23.4146	    -8.7280	   -10.4904	    -7.0496	
    -2.9373	   -10.9940	   -13.0081	    -4.5319	   -17.4561	    -7.4692	   -22.1558	    -7.5531	    -9.2316	    -4.8676	
    -3.0212	   -10.4065	   -11.9171	    -3.6087	   -16.0294	    -6.2943	   -20.6451	    -6.2943	    -7.7209	    -2.5177	
    -2.9373	    -9.6512	   -10.7422	    -2.6855	   -14.5187	    -5.0354	   -19.1345	    -4.9515	    -6.1264	    -0.1678	
    -2.6016	    -8.7280	    -9.4833	    -1.8463	   -12.9242	    -3.9444	   -17.7078	    -3.6087	    -4.6997	     1.9302	
    -2.0142	    -7.8049	    -8.3084	    -1.1749	   -11.4975	    -2.9373	   -16.6168	    -2.5177	    -3.4409	     3.6087	
    -1.2589	    -6.8817	    -7.3013	    -0.5875	   -10.1547	    -2.1820	   -15.9454	    -1.6785	    -2.5177	     4.7836	
    -0.4196	    -6.0425	    -6.4621	    -0.1678	    -9.1476	    -1.6785	   -15.6937	    -1.0910	    -2.0142	     5.2032	
     0.5875	    -5.2872	    -5.9586	    -0.0839	    -8.4763	    -1.4267	   -15.8615	    -0.9232	    -2.0142	     4.9515	
     1.5106	    -4.8676	    -5.7068	    -0.1678	    -8.2245	    -1.5945	   -16.2811	    -1.1749	    -2.4338	     3.9444	
     2.3499	    -4.6158	    -5.8746	    -0.4196	    -8.4763	    -2.0142	   -17.0364	    -1.6785	    -3.3569	     2.4338	
     3.0212	    -4.6997	    -6.2943	    -0.9232	    -9.3155	    -2.6855	   -17.8757	    -2.6016	    -4.5319	     0.5035	
     3.4409	    -5.0354	    -7.0496	    -1.5945	   -10.5743	    -3.6087	   -18.8828	    -3.6926	    -5.9586	    -1.7624	
     3.5248	    -5.6229	    -8.0566	    -2.3499	   -12.2528	    -4.6997	   -19.8898	    -5.0354	    -7.5531	    -4.1122	
     3.4409	    -6.4621	    -9.3155	    -3.1891	   -14.0991	    -5.8746	   -20.8969	    -6.4621	    -9.0637	    -6.2943	
     3.0212	    -7.4692	   -10.5743	    -4.1962	   -16.0294	    -7.1335	   -21.7361	    -7.8888	   -10.4904	    -8.1406	
     2.3499	    -8.5602	   -11.9171	    -5.2032	   -17.7078	    -8.3923	   -22.2397	    -9.3155	   -11.5814	    -9.5673	
     1.5945	    -9.6512	   -13.0081	    -6.2943	   -19.1345	    -9.5673	   -22.1558	   -10.4904	   -12.2528	   -10.3226	
     0.7553	   -10.5743	   -13.9313	    -7.3853	   -19.9738	   -10.4904	   -21.6522	   -11.4136	   -12.5885	   -10.4904	
    -0.0839	   -11.3297	   -14.5187	    -8.3084	   -20.3934	   -11.2457	   -20.7291	   -12.0010	   -12.5046	   -10.0708	
    -0.8392	   -11.8332	   -14.8544	    -9.1476	   -20.3094	   -11.6653	   -19.4702	   -12.3367	   -12.0850	    -9.1476	
    -1.5106	   -12.1689	   -14.8544	    -9.7351	   -19.8059	   -11.9171	   -18.2114	   -12.2528	   -11.4975	    -7.8049	
    -2.2659	   -12.3367	   -14.7705	   -10.1547	   -19.0506	   -11.8332	   -17.2882	   -12.0010	   -10.6583	    -6.2943	
    -2.9373	   -12.5046	   -14.5187	   -10.4065	   -18.2114	   -11.6653	   -16.8686	   -11.5814	    -9.8190	    -4.6997	
    -3.6926	   -12.5885	   -14.3509	   -10.3226	   -17.4561	   -11.2457	   -17.2043	   -10.9940	    -9.0637	    -3.2730	
    -4.4479	   -12.6724	   -14.0991	   -10.0708	   -16.7847	   -10.7422	   -18.2114	   -10.4065	    -8.3084	    -2.0981	
    -5.2872	   -12.8403	   -14.0152	    -9.6512	   -16.3651	   -10.2386	   -19.8898	    -9.8190	    -7.8049	    -1.3428	
    -6.1264	   -13.1760	   -14.0991	    -9.1476	   -16.2811	    -9.8190	   -22.1558	    -9.3155	    -7.5531	    -1.0071	
    -6.9656	   -13.5956	   -14.4348	    -8.6441	   -16.5329	    -9.4833	   -24.5895	    -9.0637	    -7.5531	    -1.3428	
    -7.8049	   -14.0991	   -14.8544	    -8.3084	   -17.0364	    -9.3155	   -27.0233	    -8.9798	    -7.9727	    -2.0981	
    -8.5602	   -14.7705	   -15.4419	    -8.1406	   -17.8757	    -9.3994	   -29.2053	    -9.2316	    -8.6441	    -3.3569	
    -9.0637	   -15.5258	   -16.1133	    -8.1406	   -18.8828	    -9.7351	   -30.9677	    -9.7351	    -9.6512	    -4.8676	
    -9.4833	   -16.1972	   -16.7847	    -8.3923	   -19.8898	   -10.2386	   -32.1426	   -10.3226	   -10.8261	    -6.6299	
    -9.6512	   -16.7847	   -17.3721	    -8.8120	   -20.8130	   -10.9100	   -32.7301	   -11.0779	   -12.0010	    -8.3084	
    -9.5673	   -17.2043	   -17.7917	    -9.3155	   -21.5683	   -11.5814	   -32.8140	   -11.8332	   -13.0920	    -9.8190	
    -9.3155	   -17.4561	   -17.9596	    -9.9030	   -22.0718	   -12.1689	   -32.2266	   -12.5046	   -14.0991	   -10.9940	
    -8.8959	   -17.4561	   -17.8757	   -10.4065	   -22.2397	   -12.7563	   -31.2195	   -13.0081	   -14.6866	   -11.7493	
    -8.2245	   -17.2043	   -17.5400	   -10.8261	   -22.0718	   -13.1760	   -29.7928	   -13.2599	   -15.0223	   -11.9171	
    -7.3853	   -16.7007	   -16.9525	   -10.9940	   -21.4844	   -13.3438	   -27.8625	   -13.2599	   -14.9384	   -11.5814	
    -6.3782	   -15.8615	   -16.0294	   -10.9940	   -20.5612	   -13.1760	   -25.6805	   -13.0081	   -14.5187	   -10.6583	
    -5.2872	   -14.7705	   -14.8544	   -10.7422	   -19.3863	   -12.7563	   -23.2468	   -12.4207	   -13.6795	    -9.3155	
    -4.2801	   -13.6795	   -13.7634	   -10.3226	   -17.9596	   -12.1689	   -20.8130	   -11.5814	   -12.5046	    -7.5531	
    -3.4409	   -12.6724	   -12.7563	    -9.7351	   -16.6168	   -11.4136	   -18.5471	   -10.6583	   -11.2457	    -5.6229	
    -2.8534	   -11.8332	   -12.0010	    -9.1476	   -15.3580	   -10.6583	   -16.6168	    -9.6512	    -9.9030	    -3.6926	
    -2.6016	   -11.3297	   -11.7493	    -8.6441	   -14.4348	    -9.9869	   -15.1901	    -8.8120	    -8.7280	    -1.9302	
    -2.7695	   -11.2457	   -11.7493	    -8.3084	   -13.9313	    -9.3994	   -14.4348	    -8.0566	    -7.6370	    -0.5035	
    -3.1891	   -11.3297	   -12.0010	    -8.1406	   -13.7634	    -8.9798	   -14.3509	    -7.5531	    -6.7978	     0.4196	
    -3.9444	   -11.7493	   -12.5046	    -8.2245	   -13.9313	    -8.8120	   -14.8544	    -7.2174	    -6.2943	     0.9232	
    -4.8676	   -12.3367	   -13.1760	    -8.5602	   -14.5187	    -8.8959	   -15.9454	    -7.2174	    -6.0425	     0.8392	
    -5.9586	   -13.1760	   -14.0152	    -9.1476	   -15.3580	    -9.1476	   -17.4561	    -7.3853	    -6.1264	     0.2518	
    -7.2174	   -14.2670	   -14.9384	    -9.9030	   -16.6168	    -9.6512	   -19.2184	    -7.8888	    -6.4621	    -0.6714	
    -8.5602	   -15.3580	   -15.9454	   -10.9100	   -17.9596	   -10.3226	   -21.2326	    -8.4763	    -7.0496	    -1.9302	
    -9.7351	   -16.5329	   -16.9525	   -11.8332	   -19.3863	   -11.0779	   -23.2468	    -9.2316	    -7.8049	    -3.2730	
   -10.5743	   -17.4561	   -17.7078	   -12.6724	   -20.7291	   -11.6653	   -25.0931	    -9.9030	    -8.5602	    -4.5319	
   -11.0779	   -18.1274	   -18.2953	   -13.2599	   -21.7361	   -12.1689	   -26.6876	   -10.4065	    -9.1476	    -5.5389	
   -11.1618	   -18.3792	   -18.4631	   -13.7634	   -22.3236	   -12.5046	   -27.9465	   -10.8261	    -9.7351	    -6.2103	
   -10.7422	   -18.2953	   -18.2114	   -13.9313	   -22.4075	   -12.6724	   -28.6179	   -10.9940	   -10.0708	    -6.4621	
    -9.9030	   -17.7078	   -17.6239	   -14.0152	   -21.9879	   -12.6724	   -28.7018	   -11.0779	   -10.2386	    -6.2103	
    -8.8120	   -16.8686	   -16.5329	   -13.8474	   -21.1487	   -12.5046	   -28.1982	   -10.9100	   -10.1547	    -5.6229	
    -7.3853	   -15.6937	   -15.2740	   -13.5117	   -19.9738	   -12.0850	   -26.9394	   -10.5743	    -9.9030	    -4.6997	
    -5.9586	   -14.2670	   -13.6795	   -12.9242	   -18.3792	   -11.5814	   -25.0931	    -9.9869	    -9.3994	    -3.3569	
    -4.5319	   -12.7563	   -12.0850	   -12.1689	   -16.6168	   -10.8261	   -22.6593	    -9.3155	    -8.8120	    -1.9302	
    -3.1052	   -11.1618	   -10.4065	   -11.3297	   -14.7705	    -9.9869	   -19.9738	    -8.4763	    -8.0566	    -0.4196	
    -1.9302	    -9.6512	    -8.8959	   -10.2386	   -12.9242	    -9.0637	   -17.1204	    -7.5531	    -7.3853	     1.0071	
    -1.0071	    -8.3084	    -7.5531	    -9.1476	   -11.2457	    -8.1406	   -14.5187	    -6.7139	    -6.7978	     2.0981	
    -0.5035	    -7.2174	    -6.4621	    -8.0566	    -9.9030	    -7.2174	   -12.2528	    -5.9586	    -6.4621	     2.8534	
    -0.3357	    -6.5460	    -5.7907	    -7.0496	    -8.9798	    -6.5460	   -10.6583	    -5.4550	    -6.3782	     3.0212	
    -0.7553	    -6.3782	    -5.5389	    -6.2103	    -8.5602	    -6.2103	    -9.9869	    -5.2032	    -6.7139	     2.6855	
    -1.5945	    -6.6299	    -5.8746	    -5.7907	    -8.7280	    -6.1264	   -10.3226	    -5.3711	    -7.4692	     1.7624	
    -2.7695	    -7.4692	    -6.5460	    -5.7068	    -9.3994	    -6.4621	   -11.4975	    -5.9586	    -8.3923	     0.2518	
    -4.1962	    -8.5602	    -7.6370	    -5.7907	   -10.4904	    -6.9656	   -13.5956	    -6.7139	    -9.4833	    -1.6785	
[Epoch Header]
[Trial Type]	21
[Accept]	1
[Correct]	0
[RT]	 0.000
[Resp]	0
[Epoch Data]
    -9.6512	   -13.3438	   -12.0850	   -22.1558	   -12.5046	   -15.6937	   -11.0779	   -13.8474	   -15.3580	   -16.0294	
    -9.8190	   -13.0081	   -11.4136	   -21.4844	   -11.6653	   -15.0223	   -10.0708	   -13.0081	   -14.4348	   -14.6866	
    -9.9869	   -12.6724	   -10.6583	   -20.8130	   -10.6583	   -14.1830	    -9.0637	   -12.0850	   -13.2599	   -13.0920	
   -10.0708	   -12.2528	    -9.8190	   -20.1416	    -9.5673	   -13.4277	    -8.2245	   -11.1618	   -11.9171	   -11.3297	
   -10.0708	   -11.8332	    -8.8959	   -19.5541	    -8.3923	   -12.6724	    -7.6370	   -10.1547	   -10.4904	    -9.7351	
    -9.9869	   -11.4136	    -7.9727	   -18.8828	    -7.3013	   -12.0010	    -7.3853	    -9.2316	    -9.1476	    -8.1406	
    -9.8190	   -10.9100	    -7.1335	   -18.2114	    -6.3782	   -11.2457	    -7.5531	    -8.2245	    -7.7209	    -6.7978	
    -9.4833	   -10.4065	    -6.4621	   -17.5400	    -5.6229	   -10.4904	    -8.1406	    -7.3853	    -6.5460	    -5.7068	
    -9.0637	    -9.9869	    -5.9586	   -16.7847	    -5.2872	    -9.8190	    -9.1476	    -6.5460	    -5.5389	    -5.0354	
    -8.7280	    -9.8190	    -5.7068	   -16.1133	    -5.2872	    -9.1476	   -10.5743	    -5.8746	    -4.8676	    -4.6997	
    -8.4763	    -9.7351	    -5.7907	   -15.5258	    -5.7068	    -8.7280	   -12.1689	    -5.4550	    -4.6158	    -4.8676	
    -8.3084	    -9.8190	    -6.0425	   -15.0223	    -6.4621	    -8.3923	   -13.8474	    -5.2032	    -4.6997	    -5.3711	
    -8.3084	   -10.1547	    -6.5460	   -14.6866	    -7.3013	    -8.3084	   -15.5258	    -5.1193	    -4.9515	    -6.2103	
    -8.4763	   -10.4904	    -7.1335	   -14.4348	    -8.3923	    -8.3084	   -16.8686	    -5.2032	    -5.4550	    -7.1335	
    -8.7280	   -10.9100	    -7.8049	   -14.3509	    -9.3994	    -8.3084	   -17.8757	    -5.3711	    -5.9586	    -8.1406	
    -9.0637	   -11.3297	    -8.3923	   -14.2670	   -10.4904	    -8.3923	   -18.4631	    -5.4550	    -6.3782	    -8.9798	
    -9.5673	   -11.7493	    -8.8959	   -14.0991	   -11.4136	    -8.4763	   -18.4631	    -5.5389	    -6.6299	    -9.7351	
    -9.9869	   -12.0850	    -9.2316	   -13.7634	   -12.0850	    -8.3084	   -17.8757	    -5.5389	    -6.7139	   -10.0708	
   -10.4904	   -12.2528	    -9.3155	   -13.1760	   -12.3367	    -7.8888	   -16.6168	    -5.2032	    -6.3782	   -10.0708	
   -10.8261	   -12.1689	    -9.0637	   -12.3367	   -12.0850	    -7.2174	   -14.7705	    -4.6997	    -5.7907	    -9.4833	
   -11.0779	   -11.9171	    -8.4763	   -11.1618	   -11.2457	    -6.2103	   -12.3367	    -3.8605	    -4.7836	    -8.3923	
   -11.2457	   -11.4975	    -7.6370	    -9.8190	    -9.9869	    -5.0354	    -9.4833	    -2.8534	    -3.5248	    -6.9656	
   -11.4136	   -10.9100	    -6.5460	    -8.2245	    -8.3923	    -3.6926	    -6.4621	    -1.6785	    -2.0981	    -5.2032	
   -11.5814	   -10.3226	    -5.4550	    -6.6299	    -6.6299	    -2.3499	    -3.4409	    -0.5875	    -0.6714	    -3.4409	
   -11.7493	    -9.7351	    -4.3640	    -5.1193	    -4.8676	    -1.0910	    -0.7553	     0.4196	     0.6714	    -1.6785	
   -11.9171	    -9.2316	    -3.3569	    -3.7766	    -3.2730	     0.0000	     1.4267	     1.3428	     1.8463	    -0.2518	
   -12.0850	    -8.7280	    -2.4338	    -2.5177	    -1.8463	     0.9232	     2.9373	     2.0142	     2.7695	     0.9232	
   -12.2528	    -8.3084	    -1.6785	    -1.5945	    -0.5875	     1.5945	     3.6087	     2.6016	     3.3569	     1.7624	
   -12.4207	    -7.9727	    -1.0910	    -0.8392	     0.2518	     2.0981	     3.4409	     2.8534	     3.6926	     2.0981	
   -12.7563	    -7.8049	    -0.8392	    -0.4196	     0.5875	     2.1820	     2.3499	     2.8534	     3.5248	     1.8463	
   -13.1760	    -7.8049	    -0.8392	    -0.5875	     0.4196	     1.9302	     0.4196	     2.4338	     2.8534	     1.0910	
   -13.8474	    -8.2245	    -1.3428	    -1.1749	    -0.3357	     1.1749	    -1.9302	     1.5945	     1.6785	    -0.4196	
   -14.6866	    -8.9798	    -2.1820	    -2.3499	    -1.5945	    -0.0839	    -4.6158	     0.3357	    -0.0839	    -2.4338	
   -15.7776	   -10.0708	    -3.3569	    -3.7766	    -3.1891	    -1.5945	    -7.1335	    -1.2589	    -2.0981	    -4.7836	
   -17.0364	   -11.2457	    -4.7836	    -5.3711	    -4.9515	    -3.2730	    -9.1476	    -3.0212	    -4.2801	    -7.3013	
   -18.2114	   -12.5046	    -6.1264	    -6.8817	    -6.6299	    -4.9515	   -10.5743	    -4.6158	    -6.3782	    -9.6512	
   -19.3863	   -13.6795	    -7.3853	    -8.0566	    -7.9727	    -6.2943	   -11.1618	    -6.0425	    -8.2245	   -11.6653	
   -20.4773	   -14.6027	    -8.3084	    -8.9798	    -8.8959	    -7.3853	   -10.9940	    -7.0496	    -9.5673	   -13.0920	
   -21.3165	   -15.3580	    -8.8959	    -9.4833	    -9.2316	    -8.0566	   -10.0708	    -7.6370	   -10.4065	   -13.7634	
   -22.0718	   -15.7776	    -9.0637	    -9.5673	    -9.0637	    -8.3084	    -8.5602	    -7.7209	   -10.6583	   -13.6795	
   -22.5754	   -15.8615	    -8.8959	    -9.3994	    -8.3084	    -8.1406	    -6.5460	    -7.4692	   -10.3226	   -12.9242	
   -22.9111	   -15.6937	    -8.3084	    -8.9798	    -7.1335	    -7.7209	    -4.1962	    -6.8817	    -9.4833	   -11.4975	
   -23.1628	   -15.3580	    -7.4692	    -8.3084	    -5.6229	    -7.0496	    -1.5945	    -6.0425	    -8.3084	    -9.6512	
   -23.4146	   -14.9384	    -6.5460	    -7.7209	    -4.1122	    -6.2943	     1.0910	    -5.0354	    -6.8817	    -7.6370	
   -23.5825	   -14.5187	    -5.6229	    -7.1335	    -2.6016	    -5.5389	     3.6087	    -4.1962	    -5.5389	    -5.6229	
   -23.7503	   -14.2670	    -4.6997	    -6.7139	    -1.3428	    -4.9515	     5.7068	    -3.4409	    -4.2801	    -3.7766	
   -23.9182	   -14.0152	    -4.0283	    -6.4621	    -0.3357	    -4.5319	     7.3013	    -2.9373	    -3.3569	    -2.4338	
   -24.0860	   -13.9313	    -3.4409	    -6.4621	     0.2518	    -4.3640	     8.2245	    -2.6855	    -2.6855	    -1.5106	
   -24.1699	   -13.9313	    -3.0212	    -6.4621	     0.5875	    -4.3640	     8.3923	    -2.6855	    -2.4338	    -1.0910	
   -24.2538	   -13.9313	    -2.6855	    -6.7139	     0.6714	    -4.5319	     7.8888	    -2.9373	    -2.4338	    -1.2589	
   -24.3378	   -14.0152	    -2.6016	    -7.2174	     0.4196	    -4.9515	     6.6299	    -3.3569	    -2.8534	    -1.9302	
   -24.4217	   -14.1830	    -2.6855	    -7.8888	    -0.0839	    -5.5389	     4.8676	    -4.0283	    -3.5248	    -3.0212	
   -24.5056	   -14.4348	    -3.0212	    -8.8959	    -0.7553	    -6.4621	     2.6855	    -4.9515	    -4.4479	    -4.4479	
   -24.6735	   -14.8544	    -3.6087	   -10.1547	    -1.6785	    -7.4692	     0.4196	    -6.0425	    -5.6229	    -6.1264	
   -24.9252	   -15.4419	    -4.5319	   -11.4975	    -2.7695	    -8.6441	    -1.8463	    -7.2174	    -6.9656	    -7.8049	
   -25.1770	   -16.1133	    -5.6229	   -12.9242	    -3.7766	    -9.9030	    -3.9444	    -8.3923	    -8.2245	    -9.4833	
   -25.5127	   -16.7007	    -6.7139	   -14.2670	    -4.6997	   -10.9940	    -5.7068	    -9.3994	    -9.3155	   -10.9100	
   -25.8484	   -17.2882	    -7.7209	   -15.3580	    -5.4550	   -12.0010	    -7.0496	   -10.3226	   -10.2386	   -11.9171	
   -26.0162	   -17.7078	    -8.5602	   -16.2811	    -5.9586	   -12.7563	    -7.8888	   -10.9100	   -10.8261	   -12.4207	
   -26.1841	   -17.9596	    -9.1476	   -17.0364	    -6.2103	   -13.3438	    -8.2245	   -11.3297	   -11.1618	   -12.4207	
   -26.2680	   -18.0435	    -9.5673	   -17.6239	    -6.2103	   -13.7634	    -8.1406	   -11.4136	   -11.1618	   -11.9171	
   -26.3519	   -18.0435	    -9.7351	   -18.2114	    -6.1264	   -14.0991	    -7.6370	   -11.4975	   -10.9940	   -11.1618	
   -26.5198	   -18.0435	    -9.8190	   -18.8828	    -5.8746	   -14.4348	    -6.9656	   -11.4975	   -10.8261	   -10.1547	
   -26.7715	   -18.2114	   -10.0708	   -19.6381	    -5.7068	   -14.8544	    -6.3782	   -11.7493	   -10.6583	    -9.2316	
   -27.1912	   -18.4631	   -10.4065	   -20.5612	    -5.7907	   -15.5258	    -5.8746	   -12.1689	   -10.6583	    -8.5602	
   -27.7786	   -18.8828	   -10.9100	   -21.7361	    -5.9586	   -16.3651	    -5.7068	   -12.8403	   -10.9100	    -8.2245	
   -28.2822	   -19.5541	   -11.5814	   -22.9950	    -6.4621	   -17.4561	    -5.8746	   -13.8474	   -11.4136	    -8.3084	
   -28.8696	   -20.3094	   -12.4207	   -24.3378	    -7.2174	   -18.7988	    -6.4621	   -15.1062	   -12.2528	    -8.8959	
   -29.2892	   -21.1487	   -13.4277	   -25.7645	    -8.1406	   -20.1416	    -7.5531	   -16.5329	   -13.3438	    -9.9869	
   -29.5410	   -21.9879	   -14.4348	   -27.1072	    -9.2316	   -21.5683	    -8.9798	   -18.0435	   -14.6027	   -11.4136	
   -29.6249	   -22.7432	   -15.4419	   -28.3661	   -10.4904	   -22.9111	   -10.5743	   -19.4702	   -15.9454	   -13.0081	
   -29.4571	   -23.3307	   -16.2811	   -29.3732	   -11.7493	   -24.0860	   -12.2528	   -20.8130	   -17.2043	   -14.6866	
   -29.1214	   -23.7503	   -16.9525	   -30.2124	   -12.9242	   -25.0092	   -13.8474	   -21.9040	   -18.2953	   -16.2811	
   -28.5339	   -24.0021	   -17.3721	   -30.7159	   -13.8474	   -25.5966	   -15.1901	   -22.6593	   -19.0506	   -17.5400	
   -27.8625	   -24.0021	   -17.5400	   -31.0516	   -14.6027	   -26.0162	   -16.1133	   -23.0789	   -19.5541	   -18.4631	
   -27.2751	   -23.8342	   -17.4561	   -31.2195	   -15.0223	   -26.1002	   -16.7007	   -23.2468	   -19.7220	   -19.0506	
   -26.8555	   -23.6664	   -17.2882	   -31.3873	   -15.3580	   -26.0162	   -16.9525	   -23.0789	   -19.5541	   -19.3024	
   -26.6876	   -23.4146	   -17.0364	   -31.3873	   -15.3580	   -25.7645	   -16.9525	   -22.7432	   -19.1345	   -19.0506	
   -26.6876	   -23.1628	   -16.6168	   -31.3873	   -15.1901	   -25.3448	   -16.5329	   -22.1558	   -18.4631	   -18.4631	
   -26.8555	   -22.9111	   -16.1972	   -31.2195	   -14.6866	   -24.7574	   -15.8615	   -21.3165	   -17.5400	   -17.3721	
   -27.1912	   -22.5754	   -15.6097	   -30.7999	   -14.0152	   -24.0021	   -14.7705	   -20.3094	   -16.3651	   -15.9454	
   -27.4429	   -22.0718	   -14.9384	   -30.2124	   -13.0920	   -23.0789	   -13.4277	   -19.1345	   -15.0223	   -14.3509	
   -27.6947	   -21.5683	   -14.1830	   -29.3732	   -12.0010	   -22.0718	   -11.7493	   -17.9596	   -13.5956	   -12.5885	
   -27.7786	   -21.0648	   -13.3438	   -28.4500	   -10.8261	   -20.9808	    -9.9030	   -16.7847	   -12.2528	   -10.9940	
   -27.8625	   -20.5612	   -12.5885	   -27.5269	    -9.7351	   -19.9738	    -7.9727	   -15.7776	   -11.0779	    -9.5673	
   -27.6947	   -19.9738	   -11.9171	   -26.6876	    -8.8120	   -19.1345	    -6.2103	   -15.0223	   -10.1547	    -8.5602	
   -27.4429	   -19.4702	   -11.4136	   -25.9323	    -7.9727	   -18.4631	    -4.6997	   -14.4348	    -9.6512	    -8.1406	
   -27.1072	   -19.0506	   -10.9940	   -25.3448	    -7.3853	   -18.0435	    -3.6087	   -14.1830	    -9.5673	    -8.2245	
   -26.6037	   -18.7149	   -10.7422	   -25.0092	    -7.0496	   -17.8757	    -3.1052	   -14.1830	    -9.8190	    -8.9798	
   -26.1002	   -18.4631	   -10.6583	   -24.9252	    -6.9656	   -17.8757	    -3.1052	   -14.4348	   -10.5743	   -10.1547	
   -25.5127	   -18.2114	   -10.7422	   -25.0092	    -7.2174	   -18.2114	    -3.6926	   -14.9384	   -11.4975	   -11.8332	
   -24.8413	   -18.1274	   -10.9100	   -25.3448	    -7.7209	   -18.6310	    -4.6997	   -15.6097	   -12.6724	   -13.8474	
   -24.0021	   -17.9596	   -11.1618	   -25.7645	    -8.3084	   -19.2184	    -5.9586	   -16.3651	   -14.0152	   -15.9454	
   -23.0789	   -17.7917	   -11.4975	   -26.1002	    -8.9798	   -19.7220	    -7.2174	   -17.1204	   -15.2740	   -17.9596	
   -21.9879	   -17.4561	   -11.5814	   -26.4359	    -9.4833	   -20.2255	    -8.2245	   -17.7078	   -16.3651	   -19.6381	
   -20.7291	   -16.9525	   -11.5814	   -26.6876	    -9.9030	   -20.4773	    -8.8959	   -18.1274	   -17.2043	   -20.8130	
   -19.3024	   -16.2811	   -11.3297	   -26.7715	   -10.0708	   -20.5612	    -8.9798	   -18.3792	   -17.6239	   -21.4005	
   -17.7078	   -15.4419	   -10.8261	   -26.6876	    -9.9030	   -20.4773	    -8.5602	   -18.2953	   -17.7917	   -21.3165	
   -16.0294	   -14.4348	   -10.0708	   -26.4359	    -9.3994	   -20.2255	    -7.8049	   -18.0435	   -17.4561	   -20.7291	
   -14.5187	   -13.4277	    -9.2316	   -26.0162	    -8.7280	   -19.8059	    -6.7139	   -17.6239	   -16.9525	   -19.6381	
   -13.2599	   -12.4207	    -8.3084	   -25.5966	    -7.8049	   -19.3024	    -5.5389	   -17.0364	   -16.1133	   -18.1274	
   -12.3367	   -11.4975	    -7.3853	   -25.2609	    -6.7139	   -18.7988	    -4.3640	   -16.3651	   -15.1062	   -16.2811	
   -11.7493	   -10.7422	    -6.4621	   -24.9252	    -5.6229	   -18.3792	    -3.4409	   -15.6937	   -14.0152	   -14.3509	
   -11.6653	   -10.3226	    -5.7068	   -24.7574	    -4.6158	   -17.9596	    -2.6855	   -15.0223	   -12.8403	   -12.4207	
   -12.0010	    -9.9869	    -5.0354	   -24.5056	    -3.6926	   -17.5400	    -2.1820	   -14.3509	   -11.6653	   -10.6583	
   -12.5885	    -9.9030	    -4.4479	   -24.1699	    -2.9373	   -17.1204	    -2.0142	   -13.5956	   -10.5743	    -9.0637	
   -13.2599	    -9.9030	    -3.9444	   -23.6664	    -2.3499	   -16.6168	    -2.1820	   -12.9242	    -9.5673	    -7.7209	
   -13.9313	    -9.9869	    -3.4409	   -22.8271	    -1.9302	   -16.0294	    -2.6855	   -12.2528	    -8.7280	    -6.8817	
   -14.4348	    -9.9869	    -3.0212	   -21.7361	    -1.6785	   -15.2740	    -3.6087	   -11.5814	    -8.2245	    -6.3782	
   -14.6027	    -9.9869	    -2.7695	   -20.4773	    -1.6785	   -14.5187	    -4.8676	   -10.9940	    -7.8888	    -6.2943	
   -14.6027	    -9.9869	    -2.6016	   -19.1345	    -2.0142	   -13.7634	    -6.4621	   -10.5743	    -7.9727	    -6.7139	
   -14.2670	    -9.9869	    -2.6016	   -17.6239	    -2.6855	   -13.0920	    -8.3084	   -10.3226	    -8.3084	    -7.3853	
   -13.7634	    -9.9869	    -2.6855	   -16.1972	    -3.6087	   -12.4207	   -10.3226	   -10.1547	    -8.8120	    -8.3923	
   -13.0081	    -9.9030	    -2.9373	   -14.6866	    -4.6997	   -11.7493	   -12.2528	    -9.9869	    -9.4833	    -9.4833	
   -12.0850	    -9.8190	    -3.1052	   -13.2599	    -5.7068	   -10.9940	   -14.0152	    -9.8190	   -10.1547	   -10.4904	
   -10.9100	    -9.5673	    -3.3569	   -11.7493	    -6.6299	   -10.2386	   -15.4419	    -9.5673	   -10.6583	   -11.2457	
    -9.5673	    -9.2316	    -3.6087	   -10.3226	    -7.2174	    -9.3994	   -16.1972	    -9.0637	   -10.9100	   -11.7493	
    -8.1406	    -8.8120	    -3.8605	    -8.9798	    -7.5531	    -8.4763	   -16.3651	    -8.4763	   -10.8261	   -11.9171	
    -6.6299	    -8.2245	    -3.9444	    -7.6370	    -7.4692	    -7.4692	   -15.9454	    -7.6370	   -10.4904	   -11.6653	
    -5.0354	    -7.4692	    -3.7766	    -6.2943	    -7.0496	    -6.3782	   -14.8544	    -6.6299	    -9.9030	   -10.9940	
    -3.3569	    -6.5460	    -3.3569	    -4.8676	    -6.2103	    -5.1193	   -13.0920	    -5.3711	    -8.8959	   -10.0708	
    -1.5106	    -5.2032	    -2.4338	    -3.2730	    -4.9515	    -3.6926	   -10.9100	    -3.9444	    -7.6370	    -8.7280	
     0.4196	    -3.6926	    -1.1749	    -1.5945	    -3.3569	    -2.1820	    -8.3084	    -2.3499	    -6.1264	    -7.3013	
     2.3499	    -2.0981	     0.3357	     0.2518	    -1.5945	    -0.5875	    -5.5389	    -0.6714	    -4.3640	    -5.6229	
     4.1962	    -0.4196	     2.0142	     2.0981	     0.2518	     1.0071	    -2.6855	     1.0071	    -2.6016	    -4.0283	
     5.8746	     1.1749	     3.6087	     3.9444	     1.8463	     2.6016	    -0.0839	     2.6855	    -0.9232	    -2.6016	
     7.3013	     2.5177	     5.0354	     5.6229	     3.2730	     4.0283	     2.2659	     4.1122	     0.6714	    -1.4267	
     8.3923	     3.6087	     6.2103	     7.2174	     4.3640	     5.2872	     4.1122	     5.3711	     1.8463	    -0.6714	
     9.1476	     4.2801	     6.8817	     8.5602	     4.9515	     6.2103	     5.2872	     6.2103	     2.5177	    -0.5035	
     9.5673	     4.5319	     7.0496	     9.6512	     4.9515	     6.8817	     5.7907	     6.6299	     2.7695	    -0.9232	
     9.5673	     4.3640	     6.6299	    10.4065	     4.4479	     7.2174	     5.5389	     6.6299	     2.5177	    -1.8463	
     9.3155	     3.7766	     5.7907	    10.9100	     3.5248	     7.3013	     4.6997	     6.3782	     1.8463	    -3.2730	
     8.8959	     2.9373	     4.6158	    11.2457	     2.1820	     7.1335	     3.2730	     5.7907	     0.9232	    -4.9515	
     8.3084	     2.0142	     3.2730	    11.4975	     0.6714	     6.7978	     1.5945	     5.0354	    -0.0839	    -6.7139	
     7.7209	     1.0910	     1.9302	    11.5814	    -0.9232	     6.4621	    -0.2518	     4.2801	    -1.1749	    -8.3084	
     7.0496	     0.1678	     0.6714	    11.5814	    -2.2659	     6.1264	    -1.9302	     3.6087	    -2.0142	    -9.7351	
     6.3782	    -0.5875	    -0.3357	    11.5814	    -3.3569	     5.8746	    -3.1891	     3.0212	    -2.6855	   -10.6583	
     5.7907	    -1.0910	    -1.0071	    11.6653	    -4.0283	     5.7068	    -3.7766	     2.6855	    -2.9373	   -11.0779	
     5.2032	    -1.5106	    -1.4267	    11.7493	    -4.1962	     5.7068	    -3.6087	     2.6855	    -2.8534	   -10.8261	
     4.6997	    -1.7624	    -1.5106	    11.9171	    -4.0283	     5.7907	    -2.6016	     2.8534	    -2.4338	   -10.0708	
     4.1962	    -1.8463	    -1.4267	    12.1689	    -3.3569	     6.1264	    -0.6714	     3.2730	    -1.5945	    -8.7280	
     3.6926	    -1.8463	    -1.0910	    12.4207	    -2.4338	     6.4621	     1.7624	     3.8605	    -0.6714	    -6.9656	
     3.1052	    -1.7624	    -0.6714	    12.5885	    -1.2589	     6.7978	     4.6158	     4.5319	     0.4196	    -5.1193	
     2.4338	    -1.8463	    -0.3357	    12.5885	    -0.0839	     6.9656	     7.4692	     5.1193	     1.5106	    -3.1891	
     1.6785	    -1.9302	     0.0839	    12.5046	     1.0071	     7.1335	    10.0708	     5.6229	     2.3499	    -1.4267	
     1.0910	    -2.0142	     0.4196	    12.4207	     2.0981	     7.3013	    12.0850	     6.1264	     3.1052	     0.0000	
     0.5875	    -2.0981	     0.6714	    12.2528	     2.9373	     7.3853	    13.2599	     6.4621	     3.6926	     1.0071	
     0.2518	    -2.1820	     0.8392	    12.2528	     3.4409	     7.4692	    13.4277	     6.7139	     4.0283	     1.5106	
     0.1678	    -2.2659	     0.9232	    12.1689	     3.6087	     7.4692	    12.4207	     6.7978	     4.0283	     1.5106	
     0.1678	    -2.4338	     0.8392	    12.1689	     3.2730	     7.3853	    10.2386	     6.7978	     3.7766	     1.0071	
     0.1678	    -2.6855	     0.5035	    11.9171	     2.6016	     7.1335	     6.9656	     6.4621	     3.1891	     0.0839	
     0.0839	    -3.1891	    -0.0839	    11.4136	     1.4267	     6.6299	     2.8534	     5.8746	     2.3499	    -1.3428	
    -0.1678	    -3.7766	    -0.9232	    10.6583	    -0.0839	     5.9586	    -1.6785	     5.0354	     1.0910	    -3.1052	
    -0.5875	    -4.6158	    -2.0142	     9.4833	    -1.7624	     5.0354	    -6.2103	     3.9444	    -0.3357	    -5.1193	
    -1.1749	    -5.5389	    -3.1052	     8.2245	    -3.6087	     3.9444	   -10.2386	     2.7695	    -1.8463	    -7.0496	
    -1.9302	    -6.3782	    -4.1962	     6.7978	    -5.2032	     2.9373	   -13.5117	     1.5106	    -3.3569	    -8.8120	
    -2.6855	    -7.2174	    -5.2032	     5.6229	    -6.6299	     2.0142	   -15.6097	     0.4196	    -4.5319	   -10.2386	
    -3.4409	    -7.8049	    -5.8746	     4.6158	    -7.5531	     1.2589	   -16.5329	    -0.4196	    -5.4550	   -10.9940	
    -4.1122	    -8.1406	    -6.2103	     3.9444	    -7.9727	     0.9232	   -16.3651	    -0.8392	    -5.7907	   -11.0779	
    -4.5319	    -8.1406	    -6.1264	     3.6087	    -7.7209	     0.8392	   -15.1062	    -0.9232	    -5.6229	   -10.4065	
    -4.8676	    -7.8049	    -5.5389	     3.6926	    -6.8817	     1.1749	   -13.0081	    -0.5875	    -4.9515	    -8.9798	
    -4.8676	    -7.1335	    -4.6158	     3.9444	    -5.4550	     1.7624	   -10.3226	     0.1678	    -3.6926	    -6.9656	
    -4.8676	    -6.2943	    -3.3569	     4.2801	    -3.6926	     2.5177	    -7.3013	     1.2589	    -2.2659	    -4.6158	
    -4.7836	    -5.4550	    -1.9302	     4.7836	    -1.8463	     3.3569	    -4.4479	     2.3499	    -0.7553	    -2.2659	
    -4.8676	    -4.6997	    -0.7553	     5.1193	     0.0000	     4.1962	    -1.8463	     3.4409	     0.6714	     0.0000	
    -5.1193	    -4.1962	     0.2518	     5.2872	     1.4267	     4.6997	     0.0839	     4.2801	     1.7624	     1.7624	
    -5.7068	    -4.0283	     0.8392	     5.2032	     2.4338	     4.9515	     1.3428	     4.7836	     2.3499	     2.8534	
    -6.5460	    -4.2801	     1.0071	     4.8676	     2.8534	     4.6997	     1.8463	     4.8676	     2.3499	     3.2730	
    -7.5531	    -4.8676	     0.6714	     4.1122	     2.5177	     4.0283	     1.5106	     4.4479	     1.8463	     2.8534	
    -8.7280	    -5.7068	     0.0000	     3.0212	     1.5945	     3.0212	     0.5875	     3.5248	     0.8392	     1.6785	
    -9.9030	    -6.6299	    -0.9232	     1.7624	     0.1678	     1.6785	    -0.8392	     2.2659	    -0.5875	    -0.0839	
   -10.8261	    -7.6370	    -2.0142	     0.4196	    -1.5106	     0.2518	    -2.4338	     0.8392	    -2.1820	    -2.1820	
   -11.4136	    -8.3923	    -3.0212	    -0.8392	    -3.1891	    -1.1749	    -3.9444	    -0.5875	    -3.7766	    -4.3640	
   -11.5814	    -8.9798	    -3.8605	    -1.7624	    -4.6997	    -2.3499	    -5.1193	    -1.8463	    -5.1193	    -6.4621	
   -11.1618	    -9.0637	    -4.2801	    -2.4338	    -5.7068	    -3.2730	    -5.8746	    -2.8534	    -6.2103	    -8.1406	
   -10.3226	    -8.8959	    -4.4479	    -2.7695	    -6.2943	    -3.8605	    -6.1264	    -3.5248	    -6.9656	    -9.3994	
    -9.1476	    -8.3923	    -4.1962	    -2.8534	    -6.2943	    -4.1962	    -5.8746	    -3.8605	    -7.2174	    -9.9030	
    -7.7209	    -7.6370	    -3.6926	    -2.6855	    -5.8746	    -4.2801	    -5.1193	    -3.9444	    -7.0496	    -9.8190	
    -6.1264	    -6.7139	    -3.0212	    -2.6016	    -5.0354	    -4.1962	    -4.0283	    -3.7766	    -6.5460	    -9.1476	
    -4.6997	    -5.7907	    -2.2659	    -2.4338	    -4.0283	    -4.0283	    -2.7695	    -3.5248	    -5.7907	    -8.0566	
    -3.4409	    -4.8676	    -1.5106	    -2.4338	    -3.0212	    -3.9444	    -1.4267	    -3.1891	    -4.9515	    -6.4621	
    -2.4338	    -4.1962	    -0.8392	    -2.5177	    -1.9302	    -3.8605	     0.0000	    -2.8534	    -3.9444	    -4.6158	
    -1.7624	    -3.6087	    -0.1678	    -2.8534	    -1.0071	    -3.8605	     1.4267	    -2.5177	    -2.9373	    -2.6855	
    -1.2589	    -3.1891	     0.3357	    -3.1891	    -0.1678	    -3.9444	     2.8534	    -2.3499	    -2.0142	    -0.8392	
    -0.9232	    -2.8534	     0.8392	    -3.7766	     0.6714	    -4.1122	     4.3640	    -2.1820	    -1.1749	     0.8392	
    -0.5875	    -2.5177	     1.3428	    -4.4479	     1.4267	    -4.2801	     5.7907	    -2.1820	    -0.5875	     2.1820	
    -0.2518	    -2.1820	     1.9302	    -5.2032	     2.0981	    -4.6158	     7.2174	    -2.3499	    -0.3357	     3.1052	
     0.1678	    -1.7624	     2.4338	    -6.0425	     2.6016	    -5.0354	     8.3923	    -2.6855	    -0.4196	     3.4409	
     0.7553	    -1.4267	     2.8534	    -6.8817	     3.0212	    -5.5389	     9.2316	    -3.1891	    -0.8392	     3.1052	
     1.3428	    -1.2589	     3.0212	    -7.7209	     3.1891	    -6.2103	     9.6512	    -3.9444	    -1.5945	     2.3499	
     1.8463	    -1.3428	     2.8534	    -8.5602	     3.0212	    -7.0496	     9.5673	    -4.8676	    -2.6016	     1.0071	
     2.0981	    -1.7624	     2.2659	    -9.4833	     2.6016	    -7.9727	     8.6441	    -5.9586	    -3.8605	    -0.8392	
     2.0981	    -2.5177	     1.2589	   -10.5743	     1.7624	    -9.0637	     7.0496	    -7.2174	    -5.3711	    -2.9373	
     1.5945	    -3.6926	    -0.1678	   -11.6653	     0.5875	   -10.4065	     4.5319	    -8.7280	    -6.9656	    -5.2032	
     0.7553	    -5.1193	    -1.8463	   -13.0081	    -0.9232	   -11.8332	     1.4267	   -10.3226	    -8.7280	    -7.6370	
    -0.4196	    -6.7978	    -3.6926	   -14.3509	    -2.6016	   -13.3438	    -2.1820	   -11.9171	   -10.4065	    -9.9030	
    -1.7624	    -8.5602	    -5.5389	   -15.6937	    -4.2801	   -14.7705	    -5.8746	   -13.4277	   -11.9171	   -11.9171	
    -3.1891	   -10.2386	    -7.2174	   -17.0364	    -5.9586	   -16.1133	    -9.2316	   -14.7705	   -13.0920	   -13.4277	
    -4.5319	   -11.6653	    -8.6441	   -18.0435	    -7.3853	   -17.2043	   -11.8332	   -15.7776	   -14.0152	   -14.5187	
    -5.6229	   -12.8403	    -9.6512	   -18.7988	    -8.4763	   -17.8757	   -13.5117	   -16.4490	   -14.4348	   -14.9384	
    -6.2103	   -13.5117	   -10.3226	   -19.0506	    -9.0637	   -18.2114	   -14.0991	   -16.7007	   -14.4348	   -14.8544	
    -6.4621	   -13.7634	   -10.4904	   -18.9667	    -9.2316	   -18.0435	   -13.5956	   -16.4490	   -14.0152	   -14.1830	
    -6.2103	   -13.5956	   -10.3226	   -18.5471	    -8.8959	   -17.6239	   -12.1689	   -15.8615	   -13.3438	   -13.0920	
    -5.6229	   -13.0920	    -9.8190	   -17.7917	    -8.2245	   -16.8686	   -10.1547	   -15.0223	   -12.4207	   -11.7493	
    -4.7836	   -12.3367	    -9.2316	   -16.7847	    -7.4692	   -15.8615	    -7.6370	   -14.0152	   -11.4975	   -10.4065	
    -3.7766	   -11.4136	    -8.5602	   -15.6937	    -6.6299	   -14.8544	    -5.1193	   -13.0081	   -10.5743	    -9.1476	
    -2.7695	   -10.5743	    -7.8888	   -14.5187	    -6.0425	   -13.8474	    -2.8534	   -12.0010	    -9.8190	    -8.1406	
    -1.8463	    -9.9030	    -7.4692	   -13.5117	    -5.7907	   -13.0920	    -1.0910	   -11.3297	    -9.3994	    -7.5531	
    -1.0910	    -9.3155	    -7.3013	   -12.7563	    -5.9586	   -12.5046	    -0.1678	   -10.8261	    -9.3155	    -7.3853	
    -0.3357	    -8.9798	    -7.3853	   -12.2528	    -6.4621	   -12.2528	    -0.0839	   -10.7422	    -9.5673	    -7.7209	
     0.3357	    -8.8120	    -7.7209	   -12.0010	    -7.3013	   -12.2528	    -0.7553	   -10.8261	   -10.0708	    -8.3923	
     1.0071	    -8.7280	    -8.1406	   -11.9171	    -8.3923	   -12.3367	    -2.1820	   -11.1618	   -10.6583	    -9.2316	
     1.6785	    -8.5602	    -8.6441	   -11.9171	    -9.4833	   -12.5046	    -3.9444	   -11.5814	   -11.3297	   -10.1547	
     2.4338	    -8.3923	    -9.0637	   -11.9171	   -10.4904	   -12.6724	    -5.7907	   -12.0010	   -11.9171	   -11.0779	
     3.2730	    -8.1406	    -9.3155	   -11.9171	   -11.3297	   -12.7563	    -7.4692	   -12.3367	   -12.3367	   -11.8332	
     4.1962	    -7.7209	    -9.3994	   -11.7493	   -11.8332	   -12.6724	    -8.8959	   -12.5046	   -12.5046	   -12.2528	
     5.0354	    -7.3013	    -9.3994	   -11.4975	   -12.1689	   -12.5046	    -9.7351	   -12.5046	   -12.5046	   -12.3367	
     5.7907	    -6.7978	    -9.1476	   -11.3297	   -12.0850	   -12.1689	   -10.1547	   -12.4207	   -12.3367	   -12.0010	
     6.5460	    -6.2103	    -8.8959	   -11.0779	   -11.7493	   -11.8332	    -9.9869	   -12.1689	   -12.0850	   -11.4136	
     7.1335	    -5.6229	    -8.3923	   -10.7422	   -11.0779	   -11.4136	    -9.2316	   -11.7493	   -11.5814	   -10.4065	
     7.8888	    -4.8676	    -7.7209	   -10.2386	   -10.0708	   -10.8261	    -7.9727	   -11.1618	   -10.9100	    -9.1476	
     8.6441	    -3.8605	    -6.7139	    -9.6512	    -8.6441	   -10.0708	    -6.2103	   -10.3226	    -9.9869	    -7.4692	
     9.6512	    -2.6855	    -5.4550	    -8.7280	    -6.8817	    -9.1476	    -3.9444	    -9.2316	    -8.8959	    -5.5389	
    10.7422	    -1.3428	    -3.9444	    -7.6370	    -4.8676	    -7.9727	    -1.4267	    -8.0566	    -7.5531	    -3.6087	
    11.9171	     0.0000	    -2.3499	    -6.3782	    -2.7695	    -6.7139	     1.0910	    -6.7139	    -6.2943	    -1.6785	
    13.0920	     1.2589	    -0.7553	    -5.1193	    -0.7553	    -5.5389	     3.6087	    -5.5389	    -5.0354	    -0.1678	
    14.0991	     2.3499	     0.6714	    -4.0283	     1.0071	    -4.5319	     5.7068	    -4.5319	    -4.1122	     0.8392	
    14.8544	     3.1891	     1.8463	    -3.1891	     2.3499	    -3.8605	     7.2174	    -3.8605	    -3.5248	     1.2589	
    15.4419	     3.6926	     2.6855	    -2.6855	     3.1891	    -3.4409	     8.0566	    -3.6087	    -3.3569	     1.0071	
    15.6937	     3.7766	     3.1052	    -2.5177	     3.2730	    -3.5248	     7.9727	    -3.7766	    -3.6926	     0.0839	
    15.6937	     3.6087	     3.0212	    -2.7695	     2.7695	    -3.9444	     6.9656	    -4.3640	    -4.5319	    -1.5106	
    15.5258	     3.1052	     2.6855	    -3.2730	     1.6785	    -4.6997	     5.0354	    -5.2032	    -5.6229	    -3.4409	
    15.2740	     2.5177	     2.1820	    -3.8605	     0.2518	    -5.4550	     2.5177	    -6.1264	    -6.8817	    -5.5389	
    15.1062	     1.9302	     1.5945	    -4.2801	    -1.0910	    -6.2103	    -0.4196	    -7.0496	    -7.9727	    -7.5531	
    14.8544	     1.5106	     1.0910	    -4.5319	    -2.3499	    -6.7139	    -3.3569	    -7.6370	    -8.8120	    -9.2316	
    14.6866	     1.1749	     0.6714	    -4.5319	    -3.2730	    -6.9656	    -5.9586	    -7.9727	    -9.3155	   -10.4904	
    14.4348	     1.0071	     0.4196	    -4.3640	    -3.9444	    -7.0496	    -7.9727	    -8.0566	    -9.4833	   -11.3297	
    14.1830	     0.7553	     0.0839	    -4.0283	    -4.2801	    -6.8817	    -9.3155	    -7.9727	    -9.3994	   -11.6653	
    13.7634	     0.6714	    -0.1678	    -3.6087	    -4.3640	    -6.6299	    -9.9030	    -7.8049	    -9.0637	   -11.6653	
    13.3438	     0.5875	    -0.3357	    -3.1891	    -4.1962	    -6.2943	    -9.8190	    -7.3853	    -8.5602	   -11.2457	
    12.9242	     0.5875	    -0.4196	    -2.6016	    -3.8605	    -5.7907	    -9.1476	    -6.8817	    -7.9727	   -10.4065	
    12.5885	     0.7553	    -0.4196	    -2.0142	    -3.2730	    -5.2032	    -7.9727	    -6.2103	    -7.2174	    -9.3155	
    12.3367	     1.0910	    -0.0839	    -1.3428	    -2.5177	    -4.6158	    -6.4621	    -5.4550	    -6.3782	    -8.0566	
    12.3367	     1.5945	     0.4196	    -0.6714	    -1.7624	    -3.8605	    -4.6158	    -4.6997	    -5.5389	    -6.6299	
    12.5046	     2.1820	     1.1749	     0.0000	    -0.9232	    -3.1891	    -2.6855	    -3.9444	    -4.8676	    -5.2872	
    12.8403	     2.9373	     2.0142	     0.5875	    -0.1678	    -2.6016	    -0.6714	    -3.3569	    -4.3640	    -4.1962	
    13.3438	     3.7766	     2.9373	     1.0910	     0.5035	    -2.0142	     1.0910	    -2.8534	    -4.1122	    -3.4409	
    14.0152	     4.5319	     3.8605	     1.5106	     1.0071	    -1.6785	     2.6016	    -2.6016	    -4.1962	    -3.1891	
    14.6027	     5.2032	     4.6158	     1.7624	     1.1749	    -1.5945	     3.4409	    -2.6855	    -4.6997	    -3.4409	
    15.1901	     5.6229	     5.0354	     1.6785	     1.0071	    -1.7624	     3.6926	    -3.1052	    -5.5389	    -4.2801	
    15.6937	     5.7907	     5.1193	     1.4267	     0.5035	    -2.2659	     3.1891	    -3.6926	    -6.6299	    -5.6229	
    16.0294	     5.7068	     4.8676	     1.0071	    -0.2518	    -2.9373	     2.0142	    -4.6158	    -7.9727	    -7.3013	
    16.2811	     5.4550	     4.2801	     0.5035	    -1.2589	    -3.6087	     0.4196	    -5.5389	    -9.3155	    -9.1476	
    16.4490	     5.0354	     3.4409	     0.1678	    -2.2659	    -4.2801	    -1.5106	    -6.3782	   -10.4065	   -10.8261	
    16.5329	     4.6158	     2.4338	    -0.0839	    -3.1891	    -4.6997	    -3.5248	    -7.0496	   -11.2457	   -12.1689	
    16.5329	     4.1122	     1.4267	    -0.0839	    -4.0283	    -4.9515	    -5.3711	    -7.3853	   -11.6653	   -13.0920	
    16.4490	     3.7766	     0.5875	     0.0839	    -4.6158	    -4.8676	    -6.8817	    -7.4692	   -11.6653	   -13.5117	
    16.2811	     3.4409	     0.0000	     0.3357	    -4.8676	    -4.5319	    -7.8049	    -7.1335	   -11.1618	   -13.3438	
    15.9454	     3.2730	    -0.3357	     0.6714	    -4.7836	    -4.0283	    -8.0566	    -6.6299	   -10.3226	   -12.5885	
    15.6097	     3.3569	    -0.3357	     1.0071	    -4.4479	    -3.3569	    -7.5531	    -5.8746	    -9.0637	   -11.2457	
    15.1062	     3.4409	    -0.0839	     1.2589	    -3.6926	    -2.6016	    -6.3782	    -4.9515	    -7.7209	    -9.6512	
    14.4348	     3.6087	     0.3357	     1.3428	    -2.8534	    -1.9302	    -4.5319	    -4.0283	    -6.2943	    -7.8049	
    13.5956	     3.6087	     0.7553	     1.1749	    -1.9302	    -1.4267	    -2.3499	    -3.2730	    -4.9515	    -5.8746	
    12.5046	     3.5248	     1.0910	     0.7553	    -1.0071	    -1.0071	    -0.0839	    -2.6855	    -3.8605	    -4.1122	
    11.3297	     3.1891	     1.2589	     0.3357	    -0.3357	    -0.8392	     2.1820	    -2.2659	    -3.0212	    -2.6016	
    10.1547	     2.7695	     1.2589	    -0.1678	     0.1678	    -0.7553	     4.1122	    -2.0142	    -2.6016	    -1.5106	
     8.8959	     2.1820	     1.0910	    -0.5035	     0.4196	    -0.8392	     5.5389	    -1.9302	    -2.4338	    -0.7553	
     7.6370	     1.3428	     0.6714	    -0.8392	     0.2518	    -0.9232	     6.2943	    -2.0981	    -2.6016	    -0.6714	
     6.3782	     0.3357	     0.0000	    -1.0910	    -0.3357	    -1.2589	     6.2943	    -2.4338	    -3.1891	    -1.0910	
     5.1193	    -1.0071	    -1.0910	    -1.5106	    -1.3428	    -1.8463	     5.4550	    -3.1052	    -4.0283	    -2.1820	
     3.8605	    -2.4338	    -2.3499	    -2.0981	    -2.6855	    -2.6016	     3.8605	    -3.9444	    -5.0354	    -3.6926	
     2.7695	    -3.9444	    -3.7766	    -2.6855	    -4.1962	    -3.4409	     1.7624	    -4.8676	    -6.2943	    -5.5389	
     1.7624	    -5.3711	    -5.1193	    -3.2730	    -5.7068	    -4.2801	    -0.6714	    -5.8746	    -7.5531	    -7.5531	
     1.0071	    -6.5460	    -6.2943	    -3.7766	    -6.9656	    -5.1193	    -3.0212	    -6.7139	    -8.6441	    -9.3994	
     0.5875	    -7.4692	    -7.1335	    -4.1962	    -7.9727	    -5.7068	    -5.2872	    -7.3853	    -9.6512	   -11.1618	
     0.5035	    -7.9727	    -7.7209	    -4.5319	    -8.5602	    -6.1264	    -7.2174	    -7.7209	   -10.3226	   -12.5046	
     0.5875	    -8.1406	    -7.8888	    -4.7836	    -8.8120	    -6.3782	    -8.7280	    -7.8888	   -10.6583	   -13.4277	
     0.9232	    -8.0566	    -7.7209	    -4.8676	    -8.6441	    -6.3782	    -9.8190	    -7.7209	   -10.6583	   -13.7634	
     1.4267	    -7.6370	    -7.3013	    -4.7836	    -8.0566	    -6.1264	   -10.4904	    -7.2174	   -10.2386	   -13.5956	
     2.0981	    -6.8817	    -6.5460	    -4.4479	    -7.2174	    -5.5389	   -10.5743	    -6.3782	    -9.3994	   -12.8403	
     2.7695	    -6.0425	    -5.5389	    -3.9444	    -5.9586	    -4.7836	   -10.0708	    -5.2872	    -8.2245	   -11.5814	
     3.3569	    -5.0354	    -4.3640	    -3.2730	    -4.6158	    -3.7766	    -9.0637	    -3.9444	    -6.7978	    -9.9030	
     3.8605	    -3.9444	    -3.1052	    -2.4338	    -3.1052	    -2.6855	    -7.5531	    -2.4338	    -5.2032	    -7.8049	
     4.2801	    -3.0212	    -1.8463	    -1.5945	    -1.6785	    -1.4267	    -5.8746	    -1.0071	    -3.5248	    -5.7068	
     4.4479	    -2.1820	    -0.7553	    -0.8392	    -0.5035	    -0.3357	    -4.1122	     0.4196	    -2.0142	    -3.6926	
     4.3640	    -1.6785	     0.0839	    -0.1678	     0.3357	     0.6714	    -2.6016	     1.5945	    -0.8392	    -1.9302	
     4.1122	    -1.4267	     0.5875	     0.4196	     0.7553	     1.4267	    -1.5945	     2.3499	     0.0839	    -0.7553	
     3.6087	    -1.4267	     0.6714	     0.8392	     0.7553	     1.8463	    -1.1749	     2.6855	     0.4196	    -0.1678	
     3.0212	    -1.6785	     0.4196	     1.0910	     0.2518	     2.0142	    -1.4267	     2.6855	     0.3357	    -0.3357	
     2.3499	    -2.0981	    -0.1678	     1.1749	    -0.5875	     1.8463	    -2.1820	     2.2659	    -0.1678	    -1.0910	
     1.7624	    -2.6016	    -0.9232	     1.0910	    -1.6785	     1.5106	    -3.2730	     1.5106	    -1.0071	    -2.3499	
     1.3428	    -3.1891	    -1.6785	     1.0071	    -2.9373	     1.0071	    -4.5319	     0.6714	    -2.0142	    -4.0283	
     1.1749	    -3.6087	    -2.5177	     0.8392	    -4.1122	     0.4196	    -5.6229	    -0.3357	    -3.1891	    -5.9586	
     1.1749	    -3.9444	    -3.1052	     0.6714	    -5.2032	    -0.1678	    -6.3782	    -1.2589	    -4.3640	    -7.8888	
     1.4267	    -4.0283	    -3.6087	     0.5875	    -6.0425	    -0.7553	    -6.7139	    -2.0981	    -5.5389	    -9.7351	
     1.7624	    -4.0283	    -3.9444	     0.5035	    -6.6299	    -1.1749	    -6.4621	    -2.8534	    -6.6299	   -11.3297	
     2.2659	    -3.8605	    -4.1122	     0.4196	    -6.8817	    -1.5945	    -5.7907	    -3.5248	    -7.5531	   -12.7563	
     2.8534	    -3.6926	    -4.0283	     0.2518	    -6.9656	    -2.0142	    -4.6997	    -4.1122	    -8.3923	   -13.7634	
     3.5248	    -3.2730	    -3.7766	     0.1678	    -6.7139	    -2.2659	    -3.3569	    -4.6158	    -9.0637	   -14.4348	
     4.2801	    -2.6855	    -3.2730	     0.0839	    -6.1264	    -2.3499	    -1.9302	    -4.7836	    -9.3155	   -14.5187	
     5.2032	    -1.7624	    -2.4338	     0.2518	    -5.1193	    -2.2659	    -0.5035	    -4.6997	    -9.2316	   -14.0152	
     6.2943	    -0.5035	    -1.1749	     0.5875	    -3.7766	    -1.7624	     0.9232	    -4.2801	    -8.7280	   -12.9242	
     7.5531	     0.9232	     0.2518	     1.2589	    -2.1820	    -1.0071	     2.0981	    -3.5248	    -7.8049	   -11.4136	
     8.8120	     2.4338	     1.9302	     2.0981	    -0.4196	    -0.1678	     2.9373	    -2.5177	    -6.6299	    -9.4833	
     9.9869	     4.0283	     3.4409	     2.9373	     1.3428	     0.8392	     3.3569	    -1.4267	    -5.3711	    -7.5531	
    10.9940	     5.3711	     4.8676	     3.7766	     2.7695	     1.6785	     3.1891	    -0.4196	    -4.1962	    -5.7907	
    11.7493	     6.5460	     6.1264	     4.5319	     3.9444	     2.5177	     2.6016	     0.5875	    -3.1891	    -4.2801	
    12.2528	     7.4692	     7.0496	     5.1193	     4.6158	     3.1891	     1.6785	     1.4267	    -2.5177	    -3.1891	
    12.6724	     8.2245	     7.7209	     5.6229	     4.8676	     3.6926	     0.5875	     2.0981	    -2.0981	    -2.6016	
    12.9242	     8.6441	     8.1406	     6.0425	     4.7836	     4.0283	    -0.5875	     2.5177	    -1.8463	    -2.4338	
    13.0920	     8.8120	     8.3084	     6.2943	     4.1962	     4.2801	    -1.7624	     2.7695	    -1.9302	    -2.7695	
    13.0920	     8.8120	     8.2245	     6.3782	     3.4409	     4.2801	    -2.8534	     2.6855	    -2.0981	    -3.4409	
    13.1760	     8.6441	     7.9727	     6.2943	     2.4338	     4.1122	    -3.7766	     2.4338	    -2.5177	    -4.4479	
    13.1760	     8.3923	     7.5531	     6.0425	     1.3428	     3.7766	    -4.6158	     2.0142	    -2.9373	    -5.5389	
    13.0920	     8.0566	     7.0496	     5.6229	     0.2518	     3.2730	    -5.4550	     1.4267	    -3.4409	    -6.7978	
    12.9242	     7.6370	     6.2943	     5.0354	    -0.7553	     2.6855	    -6.2943	     0.7553	    -3.8605	    -7.8888	
    12.6724	     7.1335	     5.4550	     4.4479	    -1.5945	     2.0981	    -7.1335	     0.0839	    -4.1962	    -8.8959	
    12.3367	     6.4621	     4.6158	     3.8605	    -2.2659	     1.5945	    -7.9727	    -0.5035	    -4.3640	    -9.5673	
    12.0010	     5.9586	     3.6926	     3.4409	    -2.5177	     1.2589	    -8.6441	    -0.8392	    -4.3640	    -9.8190	
    11.7493	     5.4550	     3.0212	     3.2730	    -2.4338	     1.0910	    -9.2316	    -0.9232	    -4.0283	    -9.5673	
    11.5814	     5.2872	     2.6016	     3.2730	    -2.0142	     1.1749	    -9.3994	    -0.6714	    -3.3569	    -8.8959	
    11.4975	     5.2872	     2.5177	     3.5248	    -1.2589	     1.5945	    -9.1476	    -0.2518	    -2.5177	    -7.8888	
    11.4136	     5.4550	     2.6855	     4.0283	    -0.3357	     2.0981	    -8.3923	     0.5035	    -1.5106	    -6.5460	
    11.3297	     5.7068	     3.0212	     4.5319	     0.6714	     2.7695	    -7.3013	     1.3428	    -0.5035	    -5.1193	
    11.0779	     5.8746	     3.2730	     5.1193	     1.4267	     3.4409	    -6.0425	     2.0981	     0.3357	    -3.8605	
    10.7422	     5.8746	     3.5248	     5.5389	     2.0142	     3.9444	    -4.6158	     2.8534	     1.0071	    -2.7695	
    10.2386	     5.7068	     3.6087	     5.8746	     2.2659	     4.3640	    -3.3569	     3.3569	     1.3428	    -2.0142	
     9.6512	     5.4550	     3.5248	     6.1264	     2.2659	     4.6997	    -2.4338	     3.7766	     1.5106	    -1.5945	
     9.3155	     5.1193	     3.4409	     6.3782	     2.0981	     4.9515	    -1.7624	     4.0283	     1.4267	    -1.5106	
     9.2316	     4.8676	     3.2730	     6.6299	     1.6785	     5.2032	    -1.5106	     4.1962	     1.0910	    -1.7624	
     9.3994	     4.6997	     3.1052	     6.8817	     1.1749	     5.2872	    -1.5945	     4.1962	     0.6714	    -2.3499	
     9.8190	     4.5319	     2.8534	     7.3013	     0.5875	     5.3711	    -2.0142	     4.0283	     0.0000	    -3.2730	
    10.4904	     4.5319	     2.6016	     7.7209	    -0.1678	     5.4550	    -2.6855	     3.8605	    -0.7553	    -4.4479	
    11.2457	     4.6158	     2.4338	     8.2245	    -0.9232	     5.4550	    -3.5248	     3.6087	    -1.5945	    -5.7068	
    12.2528	     4.8676	     2.3499	     8.8959	    -1.5106	     5.5389	    -4.3640	     3.4409	    -2.1820	    -6.7978	
    13.2599	     5.2032	     2.4338	     9.6512	    -1.8463	     5.7907	    -5.1193	     3.4409	    -2.5177	    -7.5531	
    14.3509	     5.7907	     2.6855	    10.4904	    -2.0142	     6.1264	    -5.5389	     3.6087	    -2.6016	    -7.8049	
    15.4419	     6.4621	     3.1052	    11.4136	    -1.8463	     6.5460	    -5.6229	     3.9444	    -2.2659	    -7.6370	
    16.5329	     7.1335	     3.6087	    12.3367	    -1.5106	     7.0496	    -5.2872	     4.3640	    -1.6785	    -6.9656	
    17.3721	     7.8049	     4.1122	    13.0920	    -0.9232	     7.5531	    -4.5319	     4.8676	    -0.8392	    -5.9586	
    18.1274	     8.5602	     4.7836	    13.9313	    -0.2518	     8.1406	    -3.2730	     5.4550	     0.0839	    -4.6158	
    18.7988	     9.2316	     5.4550	    14.7705	     0.6714	     8.7280	    -1.6785	     6.0425	     1.0910	    -3.0212	
    19.4702	     9.9869	     6.2103	    15.6097	     1.8463	     9.4833	     0.1678	     6.7978	     2.1820	    -1.3428	
    20.2255	    10.9100	     7.1335	    16.4490	     3.1052	    10.3226	     2.2659	     7.6370	     3.3569	     0.4196	
    21.0648	    12.0010	     8.2245	    17.2882	     4.5319	    11.2457	     4.3640	     8.5602	     4.4479	     2.0981	
    21.9040	    13.0081	     9.3155	    17.9596	     5.9586	    12.0850	     6.2103	     9.3994	     5.3711	     3.4409	
    22.8271	    14.0152	    10.3226	    18.3792	     7.1335	    12.8403	     7.5531	    10.1547	     6.0425	     4.2801	
    23.5825	    14.7705	    11.0779	    18.5471	     7.9727	    13.4277	     8.1406	    10.6583	     6.2943	     4.5319	
    24.3378	    15.2740	    11.4136	    18.4631	     8.2245	    13.6795	     7.8888	    10.8261	     6.2103	     4.1122	
    24.7574	    15.3580	    11.4136	    18.1274	     7.8888	    13.5956	     6.7978	    10.5743	     5.6229	     3.0212	
    25.0092	    15.1062	    10.9100	    17.5400	     6.9656	    13.1760	     4.7836	     9.9869	     4.6997	     1.3428	
    25.0092	    14.5187	    10.0708	    16.8686	     5.4550	    12.5046	     2.0981	     9.1476	     3.4409	    -0.8392	
    24.6735	    13.6795	     8.9798	    16.1972	     3.6087	    11.6653	    -1.0071	     8.2245	     2.0981	    -3.1052	
    24.1699	    12.6724	     7.7209	    15.6097	     1.5106	    10.9100	    -4.3640	     7.2174	     0.6714	    -5.4550	
    23.4985	    11.5814	     6.3782	    15.3580	    -0.4196	    10.3226	    -7.5531	     6.4621	    -0.5035	    -7.5531	
    22.7432	    10.5743	     5.1193	    15.2740	    -2.1820	     9.9030	   -10.3226	     5.8746	    -1.4267	    -9.3155	
    21.8201	     9.6512	     4.0283	    15.5258	    -3.6087	     9.6512	   -12.5885	     5.5389	    -2.0981	   -10.5743	
    20.8130	     8.7280	     3.1052	    15.7776	    -4.6158	     9.6512	   -14.0152	     5.4550	    -2.4338	   -11.3297	
    19.7220	     7.8888	     2.3499	    16.1133	    -5.2032	     9.7351	   -14.6027	     5.5389	    -2.5177	   -11.4975	
    18.4631	     7.2174	     1.9302	    16.3651	    -5.2872	     9.9869	   -14.2670	     5.8746	    -2.2659	   -11.1618	
    17.2882	     6.6299	     1.7624	    16.5329	    -4.8676	    10.2386	   -13.0081	     6.2103	    -1.7624	   -10.2386	
    16.2811	     6.3782	     1.8463	    16.7007	    -4.1122	    10.6583	   -10.9940	     6.7978	    -1.0071	    -8.8959	
    15.5258	     6.2943	     2.2659	    16.7847	    -2.9373	    11.0779	    -8.4763	     7.3853	    -0.1678	    -7.3013	
    15.0223	     6.5460	     2.8534	    16.7847	    -1.5945	    11.4136	    -5.7907	     7.9727	     0.6714	    -5.6229	
    14.7705	     6.8817	     3.6087	    16.7847	    -0.3357	    11.7493	    -3.2730	     8.4763	     1.4267	    -4.0283	
    14.7705	     7.3013	     4.3640	    16.7847	     0.9232	    12.0010	    -1.2589	     8.8120	     2.0142	    -2.6855	
    14.9384	     7.8049	     5.0354	    16.7007	     1.9302	    12.1689	     0.0000	     9.0637	     2.3499	    -1.7624	
    15.3580	     8.3084	     5.6229	    16.7007	     2.6016	    12.1689	     0.5035	     9.1476	     2.4338	    -1.1749	
    15.8615	     8.7280	     6.0425	    16.7847	     2.9373	    12.1689	     0.0839	     9.0637	     2.3499	    -1.1749	
    16.4490	     9.0637	     6.2943	    16.7847	     2.9373	    12.0010	    -1.0910	     8.8120	     2.0142	    -1.6785	
    17.0364	     9.2316	     6.3782	    16.7847	     2.5177	    11.7493	    -2.9373	     8.3923	     1.5106	    -2.6016	
    17.6239	     9.2316	     6.2103	    16.7007	     1.6785	    11.2457	    -5.1193	     7.8049	     0.9232	    -4.0283	
    18.1274	     9.1476	     5.9586	    16.5329	     0.5875	    10.7422	    -7.4692	     7.0496	     0.2518	    -5.7068	
    18.5471	     8.9798	     5.5389	    16.3651	    -0.7553	    10.1547	    -9.5673	     6.2943	    -0.3357	    -7.4692	
    18.7988	     8.6441	     5.1193	    16.0294	    -2.0981	     9.4833	   -11.2457	     5.4550	    -1.0071	    -9.1476	
    18.8828	     8.1406	     4.4479	    15.6097	    -3.5248	     8.8120	   -12.3367	     4.6997	    -1.5106	   -10.5743	
    18.5471	     7.4692	     3.6926	    15.0223	    -4.7836	     8.0566	   -13.0081	     3.8605	    -2.0981	   -11.6653	
    17.8757	     6.5460	     2.6855	    14.2670	    -5.8746	     7.3013	   -13.3438	     3.1052	    -2.6016	   -12.4207	
    16.7007	     5.2872	     1.4267	    13.2599	    -6.8817	     6.4621	   -13.4277	     2.3499	    -3.1052	   -12.6724	
    15.1062	     3.9444	     0.0839	    12.0850	    -7.5531	     5.5389	   -13.2599	     1.6785	    -3.5248	   -12.5046	
    13.3438	     2.5177	    -1.1749	    10.9100	    -7.9727	     4.7836	   -12.9242	     1.0910	    -3.8605	   -11.9171	
    11.4136	     1.0910	    -2.3499	     9.7351	    -8.0566	     4.1122	   -12.4207	     0.6714	    -4.0283	   -10.9100	
     9.5673	    -0.0839	    -3.3569	     8.5602	    -7.8888	     3.5248	   -11.8332	     0.4196	    -4.1122	    -9.5673	
     7.8049	    -1.0071	    -4.0283	     7.6370	    -7.4692	     3.1891	   -11.1618	     0.3357	    -4.0283	    -8.1406	
     6.3782	    -1.7624	    -4.5319	     6.7139	    -6.9656	     2.8534	   -10.6583	     0.3357	    -3.9444	    -6.6299	
     5.1193	    -2.2659	    -4.7836	     5.9586	    -6.4621	     2.6855	   -10.4065	     0.3357	    -3.8605	    -5.3711	
     4.1962	    -2.6855	    -4.9515	     5.2872	    -6.0425	     2.5177	   -10.4065	     0.4196	    -3.7766	    -4.4479	
     3.4409	    -3.0212	    -5.1193	     4.6158	    -5.7907	     2.3499	   -10.7422	     0.4196	    -3.7766	    -3.9444	
     2.9373	    -3.3569	    -5.2872	     4.1122	    -5.7907	     2.0981	   -11.5814	     0.3357	    -3.8605	    -3.8605	
     2.5177	    -3.6926	    -5.4550	     3.6087	    -5.9586	     1.8463	   -12.6724	     0.2518	    -4.1122	    -4.2801	
     2.1820	    -4.1122	    -5.7907	     3.1891	    -6.3782	     1.5106	   -14.0152	     0.0000	    -4.4479	    -5.1193	
     1.9302	    -4.5319	    -6.1264	     2.9373	    -6.8817	     1.1749	   -15.2740	    -0.3357	    -4.7836	    -6.2103	
     1.8463	    -4.8676	    -6.3782	     2.6855	    -7.4692	     0.8392	   -16.2811	    -0.6714	    -5.2032	    -7.3853	
     1.8463	    -5.2032	    -6.6299	     2.6855	    -7.8888	     0.5875	   -16.9525	    -1.0071	    -5.5389	    -8.6441	
     1.9302	    -5.2872	    -6.7139	     2.7695	    -8.2245	     0.4196	   -17.2043	    -1.2589	    -5.7068	    -9.7351	
     2.1820	    -5.3711	    -6.6299	     3.0212	    -8.3923	     0.3357	   -16.9525	    -1.4267	    -5.7907	   -10.5743	
     2.3499	    -5.2872	    -6.5460	     3.1891	    -8.3923	     0.2518	   -16.3651	    -1.5106	    -5.7907	   -11.0779	
     2.6016	    -5.2032	    -6.3782	     3.2730	    -8.2245	     0.2518	   -15.3580	    -1.5106	    -5.5389	   -11.2457	
     2.6855	    -5.0354	    -6.2103	     3.2730	    -7.9727	     0.1678	   -14.1830	    -1.4267	    -5.2032	   -10.9940	
     2.8534	    -4.9515	    -5.9586	     3.1891	    -7.5531	     0.1678	   -12.6724	    -1.2589	    -4.6997	   -10.3226	
     2.8534	    -4.6997	    -5.7068	     3.1052	    -6.9656	     0.3357	   -11.1618	    -0.9232	    -4.1122	    -9.3155	
[Epoch Header]
[Trial Type]	21
[Accept]	1
[Correct]	0
[RT]	 0.000
[Resp]	0
[Epoch Data]
    -3.9444	     0.1678	    -6.2943	     4.4479	    -8.7280	     3.0212	   -18.2114	     1.7624	    -2.4338	    -4.4479	
    -4.1122	    -0.0839	    -6.7139	     4.6997	    -9.8190	     3.2730	   -19.0506	     1.8463	    -2.5177	    -5.4550	
    -4.2801	    -0.5875	    -7.3013	     4.8676	   -10.9940	     3.4409	   -19.7220	     1.8463	    -2.6855	    -6.4621	
    -4.6158	    -1.2589	    -8.0566	     5.1193	   -12.2528	     3.6087	   -20.1416	     1.8463	    -2.9373	    -7.3853	
    -5.1193	    -2.0981	    -8.8959	     5.2032	   -13.4277	     3.6926	   -20.3094	     1.7624	    -3.1891	    -8.0566	
    -5.8746	    -3.0212	    -9.8190	     5.2032	   -14.4348	     3.6926	   -20.3934	     1.6785	    -3.4409	    -8.4763	
    -6.7978	    -4.1122	   -10.7422	     4.9515	   -15.1901	     3.6087	   -20.3094	     1.4267	    -3.6087	    -8.7280	
    -7.8888	    -5.2032	   -11.6653	     4.4479	   -15.7776	     3.2730	   -20.3094	     1.1749	    -3.7766	    -8.6441	
    -9.2316	    -6.3782	   -12.5046	     3.6926	   -16.1972	     2.8534	   -20.2255	     0.8392	    -3.8605	    -8.3923	
   -10.6583	    -7.4692	   -13.0920	     2.7695	   -16.3651	     2.3499	   -19.9738	     0.5035	    -3.7766	    -7.8049	
   -11.9171	    -8.3084	   -13.5117	     1.9302	   -16.2811	     1.9302	   -19.5541	     0.3357	    -3.6087	    -6.8817	
   -13.0920	    -8.8120	   -13.5117	     1.0910	   -15.9454	     1.5945	   -18.8828	     0.2518	    -3.1052	    -5.7907	
   -13.9313	    -8.9798	   -13.2599	     0.5875	   -15.3580	     1.3428	   -17.7917	     0.3357	    -2.5177	    -4.4479	
   -14.4348	    -8.8120	   -12.6724	     0.1678	   -14.5187	     1.2589	   -16.4490	     0.5035	    -1.7624	    -2.9373	
   -14.6027	    -8.4763	   -11.9171	     0.0000	   -13.5956	     1.3428	   -15.0223	     0.8392	    -1.0910	    -1.5106	
   -14.6027	    -7.9727	   -11.2457	     0.0000	   -12.6724	     1.4267	   -13.7634	     1.1749	    -0.5035	    -0.2518	
   -14.4348	    -7.4692	   -10.6583	     0.0000	   -11.9171	     1.4267	   -12.6724	     1.3428	    -0.0839	     0.7553	
   -14.2670	    -7.0496	   -10.4065	     0.0000	   -11.3297	     1.4267	   -12.0850	     1.4267	     0.0000	     1.3428	
   -14.0991	    -6.8817	   -10.4065	    -0.2518	   -10.9940	     1.1749	   -12.0010	     1.2589	    -0.2518	     1.4267	
   -14.0991	    -6.9656	   -10.7422	    -0.6714	   -10.9940	     0.5875	   -12.4207	     0.7553	    -0.8392	     1.0071	
   -14.3509	    -7.3013	   -11.4136	    -1.5106	   -11.3297	    -0.2518	   -13.4277	    -0.0839	    -1.7624	     0.1678	
   -14.6866	    -7.8888	   -12.1689	    -2.6016	   -12.0010	    -1.5106	   -14.9384	    -1.2589	    -2.9373	    -1.0910	
   -15.2740	    -8.5602	   -13.1760	    -3.9444	   -12.8403	    -2.9373	   -16.7007	    -2.6855	    -4.2801	    -2.6855	
   -15.8615	    -9.3994	   -14.0991	    -5.5389	   -13.8474	    -4.4479	   -18.6310	    -4.1122	    -5.6229	    -4.3640	
   -16.5329	   -10.1547	   -15.0223	    -7.0496	   -14.8544	    -5.8746	   -20.5612	    -5.6229	    -6.9656	    -5.9586	
   -17.1204	   -10.8261	   -15.8615	    -8.3923	   -15.6937	    -7.2174	   -22.1558	    -6.9656	    -8.0566	    -7.4692	
   -17.6239	   -11.3297	   -16.5329	    -9.5673	   -16.3651	    -8.3084	   -23.3307	    -8.0566	    -8.9798	    -8.7280	
   -18.1274	   -11.7493	   -16.8686	   -10.6583	   -16.7007	    -9.1476	   -23.9182	    -8.8959	    -9.5673	    -9.4833	
   -18.5471	   -12.0010	   -17.0364	   -11.4975	   -16.7007	    -9.7351	   -23.8342	    -9.4833	    -9.8190	    -9.7351	
   -18.9667	   -12.0010	   -16.8686	   -12.1689	   -16.3651	   -10.0708	   -23.0789	    -9.7351	    -9.8190	    -9.4833	
   -19.3024	   -11.9171	   -16.3651	   -12.6724	   -15.6097	   -10.1547	   -21.6522	    -9.7351	    -9.3994	    -8.7280	
   -19.6381	   -11.6653	   -15.6937	   -13.0081	   -14.6027	    -9.9869	   -19.7220	    -9.4833	    -8.7280	    -7.5531	
   -19.8898	   -11.2457	   -14.8544	   -13.1760	   -13.4277	    -9.7351	   -17.4561	    -8.9798	    -7.8888	    -6.0425	
   -19.9738	   -10.7422	   -13.8474	   -13.2599	   -12.0850	    -9.3994	   -15.0223	    -8.4763	    -6.9656	    -4.5319	
   -19.9738	   -10.2386	   -12.9242	   -13.2599	   -10.8261	    -9.1476	   -12.9242	    -7.8888	    -6.2103	    -3.1052	
   -19.8898	    -9.8190	   -12.0850	   -13.3438	    -9.7351	    -8.8959	   -11.1618	    -7.4692	    -5.5389	    -2.0981	
   -19.6381	    -9.3994	   -11.3297	   -13.4277	    -8.8120	    -8.8120	    -9.9869	    -7.1335	    -5.1193	    -1.5106	
   -19.3024	    -9.0637	   -10.7422	   -13.5117	    -8.2245	    -8.8959	    -9.3155	    -6.9656	    -5.0354	    -1.5945	
   -18.8828	    -8.8120	   -10.4065	   -13.5956	    -8.0566	    -9.0637	    -9.2316	    -7.0496	    -5.2872	    -2.1820	
   -18.4631	    -8.7280	   -10.3226	   -13.6795	    -8.1406	    -9.3994	    -9.5673	    -7.3853	    -5.9586	    -3.3569	
   -18.1274	    -8.8959	   -10.5743	   -13.9313	    -8.6441	    -9.9869	   -10.3226	    -8.0566	    -6.9656	    -5.1193	
   -17.9596	    -9.3155	   -11.1618	   -14.2670	    -9.4833	   -10.7422	   -11.3297	    -8.9798	    -8.3084	    -7.2174	
   -17.9596	    -9.9030	   -11.9171	   -14.6866	   -10.4904	   -11.6653	   -12.6724	   -10.0708	    -9.8190	    -9.5673	
   -18.0435	   -10.6583	   -12.7563	   -15.1901	   -11.6653	   -12.6724	   -14.0991	   -11.3297	   -11.4136	   -11.9171	
   -18.2953	   -11.4136	   -13.6795	   -15.6937	   -12.7563	   -13.5956	   -15.5258	   -12.5046	   -12.9242	   -14.0152	
   -18.6310	   -12.0010	   -14.4348	   -16.0294	   -13.5956	   -14.3509	   -16.8686	   -13.5117	   -14.1830	   -15.6937	
   -18.7988	   -12.5885	   -15.0223	   -16.1972	   -14.2670	   -14.8544	   -17.8757	   -14.2670	   -15.1062	   -16.8686	
   -18.8828	   -12.8403	   -15.3580	   -16.1972	   -14.5187	   -15.1062	   -18.5471	   -14.6866	   -15.6097	   -17.3721	
   -18.7988	   -12.8403	   -15.3580	   -16.0294	   -14.5187	   -15.1062	   -18.7149	   -14.6866	   -15.6097	   -17.2043	
   -18.6310	   -12.5885	   -15.0223	   -15.6937	   -14.0152	   -14.8544	   -18.2953	   -14.4348	   -15.2740	   -16.5329	
   -18.2114	   -12.0010	   -14.3509	   -15.2740	   -13.2599	   -14.3509	   -17.3721	   -13.9313	   -14.6027	   -15.2740	
   -17.6239	   -11.2457	   -13.4277	   -14.6866	   -12.3367	   -13.6795	   -16.1133	   -13.0920	   -13.5956	   -13.6795	
   -17.0364	   -10.4065	   -12.3367	   -14.1830	   -11.2457	   -13.0081	   -14.6027	   -12.2528	   -12.4207	   -12.0010	
   -16.4490	    -9.4833	   -11.3297	   -13.8474	   -10.2386	   -12.3367	   -13.2599	   -11.3297	   -11.2457	   -10.2386	
   -15.8615	    -8.6441	   -10.3226	   -13.5117	    -9.3155	   -11.8332	   -12.1689	   -10.5743	   -10.1547	    -8.7280	
   -15.3580	    -7.8888	    -9.6512	   -13.4277	    -8.8120	   -11.4975	   -11.6653	   -10.0708	    -9.3155	    -7.6370	
   -14.8544	    -7.3853	    -9.1476	   -13.5117	    -8.4763	   -11.4136	   -11.8332	    -9.7351	    -8.7280	    -7.0496	
   -14.3509	    -7.1335	    -8.9798	   -13.6795	    -8.5602	   -11.4975	   -12.6724	    -9.6512	    -8.5602	    -7.0496	
   -13.8474	    -6.9656	    -9.1476	   -14.0152	    -8.9798	   -11.9171	   -14.0152	    -9.9869	    -8.8120	    -7.6370	
   -13.5117	    -7.1335	    -9.5673	   -14.5187	    -9.7351	   -12.5046	   -15.6937	   -10.6583	    -9.4833	    -8.8959	
   -13.1760	    -7.4692	   -10.2386	   -15.1062	   -10.7422	   -13.3438	   -17.6239	   -11.5814	   -10.4904	   -10.6583	
   -12.9242	    -7.9727	   -11.2457	   -15.8615	   -11.9171	   -14.4348	   -19.5541	   -12.9242	   -11.9171	   -12.9242	
   -12.7563	    -8.6441	   -12.2528	   -16.7007	   -13.2599	   -15.6937	   -21.4005	   -14.4348	   -13.5956	   -15.4419	
   -12.6724	    -9.3994	   -13.3438	   -17.5400	   -14.5187	   -17.0364	   -22.9950	   -16.0294	   -15.3580	   -17.8757	
   -12.5885	    -9.9869	   -14.2670	   -18.2953	   -15.6097	   -18.2114	   -24.2538	   -17.5400	   -17.0364	   -20.1416	
   -12.3367	   -10.4904	   -15.0223	   -18.7988	   -16.3651	   -19.3024	   -25.0931	   -18.9667	   -18.5471	   -21.9879	
   -11.9171	   -10.6583	   -15.4419	   -19.0506	   -16.7847	   -19.9738	   -25.4288	   -19.9738	   -19.7220	   -23.2468	
   -11.2457	   -10.6583	   -15.4419	   -19.1345	   -16.7847	   -20.4773	   -25.2609	   -20.7291	   -20.4773	   -23.9182	
   -10.3226	   -10.2386	   -15.1901	   -18.8828	   -16.2811	   -20.5612	   -24.5895	   -21.1487	   -20.8130	   -23.9182	
    -9.1476	    -9.4833	   -14.5187	   -18.4631	   -15.4419	   -20.3934	   -23.4146	   -21.1487	   -20.7291	   -23.3307	
    -7.8049	    -8.5602	   -13.5956	   -17.8757	   -14.3509	   -19.8898	   -21.9879	   -20.8130	   -20.1416	   -22.1558	
    -6.3782	    -7.3853	   -12.5885	   -17.2043	   -13.1760	   -19.3024	   -20.3094	   -20.2255	   -19.2184	   -20.6451	
    -4.8676	    -6.2103	   -11.6653	   -16.3651	   -12.0010	   -18.4631	   -18.5471	   -19.3024	   -18.0435	   -18.8828	
    -3.4409	    -5.0354	   -10.8261	   -15.5258	   -10.9100	   -17.6239	   -16.7847	   -18.3792	   -16.7007	   -16.9525	
    -2.2659	    -4.0283	   -10.1547	   -14.6027	   -10.1547	   -16.7007	   -15.2740	   -17.2882	   -15.3580	   -15.1062	
    -1.2589	    -3.1891	    -9.7351	   -13.6795	    -9.6512	   -15.7776	   -14.0152	   -16.2811	   -14.0991	   -13.5117	
    -0.5875	    -2.6855	    -9.4833	   -12.8403	    -9.3155	   -15.0223	   -13.0920	   -15.3580	   -13.1760	   -12.4207	
    -0.4196	    -2.4338	    -9.5673	   -12.0010	    -9.3155	   -14.3509	   -12.5885	   -14.6866	   -12.6724	   -11.7493	
    -0.7553	    -2.6855	    -9.9030	   -11.4136	    -9.7351	   -13.9313	   -12.5885	   -14.2670	   -12.5885	   -11.7493	
    -1.6785	    -3.3569	   -10.5743	   -11.0779	   -10.4065	   -13.8474	   -13.0920	   -14.2670	   -13.0081	   -12.3367	
    -3.1052	    -4.6158	   -11.6653	   -11.0779	   -11.4136	   -14.0152	   -14.2670	   -14.6027	   -14.0152	   -13.5117	
    -5.0354	    -6.2103	   -13.0920	   -11.3297	   -12.7563	   -14.4348	   -15.9454	   -15.2740	   -15.2740	   -15.0223	
    -7.3013	    -8.1406	   -14.6866	   -11.8332	   -14.2670	   -15.1062	   -18.0435	   -16.1972	   -16.7847	   -16.8686	
    -9.7351	   -10.1547	   -16.3651	   -12.5046	   -15.8615	   -15.8615	   -20.4773	   -17.2043	   -18.3792	   -18.7988	
   -12.0850	   -12.2528	   -18.0435	   -13.2599	   -17.4561	   -16.7007	   -22.9950	   -18.2953	   -19.8059	   -20.6451	
   -14.3509	   -14.1830	   -19.6381	   -14.0991	   -18.8828	   -17.5400	   -25.5127	   -19.2184	   -20.9808	   -22.2397	
   -16.4490	   -15.9454	   -21.1487	   -14.9384	   -20.1416	   -18.2953	   -27.6108	   -20.1416	   -21.9040	   -23.4985	
   -18.2953	   -17.4561	   -22.3236	   -15.6097	   -21.2326	   -18.8828	   -29.1214	   -20.8130	   -22.4915	   -24.4217	
   -19.7220	   -18.5471	   -23.1628	   -16.1972	   -21.9040	   -19.2184	   -29.8767	   -21.2326	   -22.8271	   -24.8413	
   -20.7291	   -19.3024	   -23.5825	   -16.4490	   -22.1558	   -19.3863	   -29.7089	   -21.3165	   -22.8271	   -24.6735	
   -21.3165	   -19.4702	   -23.5825	   -16.5329	   -21.9040	   -19.2184	   -28.7857	   -21.1487	   -22.4915	   -24.0021	
   -21.4005	   -19.3024	   -23.0789	   -16.2811	   -21.3165	   -18.7988	   -27.1912	   -20.6451	   -21.7361	   -22.9111	
   -21.0648	   -18.6310	   -22.2397	   -15.6937	   -20.3094	   -18.0435	   -25.1770	   -19.8059	   -20.7291	   -21.4005	
   -20.3934	   -17.7078	   -21.0648	   -14.7705	   -19.0506	   -17.0364	   -23.1628	   -18.6310	   -19.4702	   -19.7220	
   -19.4702	   -16.6168	   -19.8059	   -13.7634	   -17.7917	   -15.9454	   -21.3165	   -17.3721	   -18.0435	   -17.9596	
   -18.2953	   -15.3580	   -18.4631	   -12.5046	   -16.4490	   -14.6866	   -19.8898	   -15.9454	   -16.5329	   -16.2811	
   -17.0364	   -14.1830	   -17.1204	   -11.2457	   -15.3580	   -13.4277	   -18.8828	   -14.5187	   -15.1062	   -14.9384	
   -15.7776	   -13.0081	   -16.0294	   -10.0708	   -14.4348	   -12.1689	   -18.4631	   -13.1760	   -13.7634	   -13.8474	
   -14.4348	   -12.0010	   -15.1062	    -8.8959	   -13.8474	   -11.0779	   -18.5471	   -11.8332	   -12.6724	   -13.1760	
   -13.2599	   -11.1618	   -14.4348	    -7.8888	   -13.5117	   -10.1547	   -19.1345	   -10.8261	   -11.9171	   -12.9242	
   -12.0850	   -10.5743	   -14.0152	    -7.1335	   -13.5117	    -9.3994	   -20.0577	    -9.9869	   -11.4136	   -13.0920	
   -11.0779	   -10.0708	   -13.8474	    -6.5460	   -13.8474	    -8.8120	   -21.2326	    -9.4833	   -11.3297	   -13.5117	
   -10.2386	    -9.8190	   -13.8474	    -6.2103	   -14.3509	    -8.3923	   -22.4075	    -9.1476	   -11.3297	   -14.1830	
    -9.4833	    -9.6512	   -14.0152	    -5.9586	   -15.0223	    -8.1406	   -23.4985	    -8.9798	   -11.5814	   -14.8544	
    -8.9798	    -9.6512	   -14.2670	    -5.8746	   -15.7776	    -7.9727	   -24.3378	    -8.9798	   -11.8332	   -15.5258	
    -8.6441	    -9.6512	   -14.6027	    -5.9586	   -16.5329	    -7.8049	   -24.8413	    -8.9798	   -12.0850	   -15.8615	
    -8.5602	    -9.7351	   -14.9384	    -6.2103	   -17.2043	    -7.7209	   -25.0931	    -9.0637	   -12.2528	   -16.0294	
    -8.6441	    -9.9030	   -15.2740	    -6.4621	   -17.7917	    -7.6370	   -24.9252	    -9.0637	   -12.1689	   -15.6937	
    -8.8120	    -9.9869	   -15.5258	    -6.7978	   -18.0435	    -7.5531	   -24.3378	    -9.0637	   -11.9171	   -15.1062	
    -9.0637	    -9.9869	   -15.6097	    -7.0496	   -18.1274	    -7.3853	   -23.4985	    -8.8120	   -11.4136	   -14.0152	
    -9.3155	    -9.8190	   -15.4419	    -7.2174	   -17.8757	    -7.1335	   -22.3236	    -8.4763	   -10.6583	   -12.5046	
    -9.3994	    -9.5673	   -15.1901	    -7.1335	   -17.3721	    -6.7139	   -20.9808	    -7.8888	    -9.7351	   -10.8261	
    -9.4833	    -9.2316	   -14.6866	    -6.9656	   -16.6168	    -6.1264	   -19.4702	    -7.1335	    -8.5602	    -8.8959	
    -9.5673	    -8.8959	   -14.1830	    -6.7139	   -15.6937	    -5.3711	   -18.0435	    -6.2103	    -7.3013	    -7.0496	
    -9.5673	    -8.4763	   -13.5956	    -6.2103	   -14.8544	    -4.6158	   -16.8686	    -5.2872	    -6.0425	    -5.2872	
    -9.5673	    -8.1406	   -13.0081	    -5.7068	   -14.0152	    -3.8605	   -16.0294	    -4.2801	    -4.8676	    -3.9444	
    -9.4833	    -7.8049	   -12.5046	    -5.0354	   -13.2599	    -3.1052	   -15.5258	    -3.3569	    -3.8605	    -2.8534	
    -9.2316	    -7.4692	   -12.0850	    -4.4479	   -12.7563	    -2.3499	   -15.5258	    -2.5177	    -3.1052	    -2.2659	
    -8.8120	    -7.1335	   -11.7493	    -3.7766	   -12.4207	    -1.7624	   -15.8615	    -1.8463	    -2.6855	    -2.2659	
    -8.2245	    -6.7978	   -11.4975	    -3.2730	   -12.1689	    -1.2589	   -16.4490	    -1.3428	    -2.5177	    -2.6855	
    -7.3853	    -6.4621	   -11.3297	    -2.7695	   -12.1689	    -0.9232	   -17.2882	    -1.0910	    -2.6016	    -3.5248	
    -6.4621	    -6.1264	   -11.3297	    -2.4338	   -12.4207	    -0.8392	   -18.1274	    -1.0910	    -3.0212	    -4.8676	
    -5.5389	    -5.8746	   -11.4136	    -2.1820	   -12.6724	    -0.9232	   -18.8828	    -1.2589	    -3.5248	    -6.3782	
    -4.6997	    -5.7068	   -11.5814	    -2.1820	   -13.0920	    -1.0910	   -19.4702	    -1.5945	    -4.1962	    -7.9727	
    -4.0283	    -5.7068	   -11.8332	    -2.3499	   -13.5956	    -1.4267	   -19.8059	    -2.0142	    -4.8676	    -9.5673	
    -3.6926	    -5.8746	   -12.1689	    -2.6855	   -14.0991	    -1.9302	   -19.9738	    -2.6016	    -5.5389	   -10.9100	
    -3.6926	    -6.2103	   -12.5885	    -3.2730	   -14.5187	    -2.5177	   -19.9738	    -3.1891	    -6.0425	   -12.0010	
    -3.9444	    -6.7139	   -13.0081	    -4.0283	   -14.9384	    -3.1052	   -19.8059	    -3.7766	    -6.3782	   -12.5885	
    -4.5319	    -7.2174	   -13.3438	    -4.7836	   -15.1901	    -3.6087	   -19.5541	    -4.1962	    -6.5460	   -12.7563	
    -5.2032	    -7.7209	   -13.5956	    -5.5389	   -15.2740	    -4.1122	   -19.2184	    -4.5319	    -6.5460	   -12.4207	
    -6.1264	    -8.1406	   -13.7634	    -6.2943	   -15.2740	    -4.4479	   -18.8828	    -4.6997	    -6.2943	   -11.7493	
    -7.0496	    -8.5602	   -13.7634	    -7.0496	   -15.2740	    -4.6997	   -18.5471	    -4.6997	    -5.9586	   -10.7422	
    -8.1406	    -8.9798	   -13.7634	    -7.6370	   -15.1901	    -4.9515	   -18.2953	    -4.5319	    -5.5389	    -9.5673	
    -9.2316	    -9.3994	   -13.8474	    -8.2245	   -15.1901	    -5.1193	   -18.2953	    -4.3640	    -5.1193	    -8.3084	
   -10.4904	    -9.9869	   -14.1830	    -8.7280	   -15.2740	    -5.2032	   -18.4631	    -4.1962	    -4.8676	    -7.3013	
   -11.6653	   -10.7422	   -14.6866	    -9.1476	   -15.6097	    -5.3711	   -18.9667	    -4.1122	    -4.6997	    -6.5460	
   -12.9242	   -11.5814	   -15.5258	    -9.3155	   -16.1972	    -5.6229	   -19.7220	    -4.1962	    -4.7836	    -6.2103	
   -14.0991	   -12.6724	   -16.7007	    -9.3994	   -16.9525	    -5.8746	   -20.7291	    -4.4479	    -5.0354	    -6.3782	
   -15.1901	   -13.7634	   -18.0435	    -9.4833	   -17.8757	    -6.2943	   -21.9879	    -4.8676	    -5.6229	    -7.0496	
   -16.1972	   -15.0223	   -19.5541	    -9.5673	   -19.0506	    -6.8817	   -23.3307	    -5.5389	    -6.4621	    -8.2245	
   -17.0364	   -16.2811	   -21.0648	    -9.8190	   -20.3094	    -7.6370	   -24.6735	    -6.4621	    -7.5531	    -9.9030	
   -17.7078	   -17.4561	   -22.5754	   -10.1547	   -21.5683	    -8.5602	   -25.9323	    -7.5531	    -8.8120	   -11.7493	
   -18.1274	   -18.4631	   -23.9182	   -10.6583	   -22.8271	    -9.4833	   -27.0233	    -8.6441	   -10.2386	   -13.7634	
   -18.3792	   -19.3024	   -24.9252	   -11.1618	   -23.8342	   -10.4065	   -27.8625	    -9.8190	   -11.5814	   -15.5258	
   -18.4631	   -19.7220	   -25.6805	   -11.6653	   -24.5895	   -11.2457	   -28.1982	   -10.7422	   -12.7563	   -17.0364	
   -18.2953	   -19.8898	   -26.1002	   -12.2528	   -25.0092	   -12.0010	   -28.1982	   -11.4975	   -13.5956	   -17.9596	
   -17.9596	   -19.7220	   -26.1841	   -12.7563	   -25.0931	   -12.5046	   -27.6947	   -12.0850	   -14.0991	   -18.2953	
   -17.5400	   -19.3863	   -25.9323	   -13.2599	   -24.8413	   -12.9242	   -26.9394	   -12.3367	   -14.1830	   -18.0435	
   -17.2043	   -18.8828	   -25.4288	   -13.7634	   -24.2538	   -13.1760	   -25.8484	   -12.4207	   -14.0152	   -17.2043	
   -17.0364	   -18.2953	   -24.8413	   -14.2670	   -23.4146	   -13.4277	   -24.6735	   -12.3367	   -13.5117	   -15.9454	
   -17.0364	   -17.7078	   -24.0860	   -14.7705	   -22.4915	   -13.5117	   -23.5825	   -12.1689	   -12.7563	   -14.2670	
   -17.3721	   -17.2882	   -23.3307	   -15.1901	   -21.5683	   -13.5956	   -22.4915	   -12.0010	   -12.0010	   -12.4207	
   -18.0435	   -17.1204	   -22.6593	   -15.6097	   -20.5612	   -13.6795	   -21.5683	   -11.9171	   -11.2457	   -10.6583	
   -18.9667	   -17.1204	   -22.1558	   -16.0294	   -19.7220	   -13.8474	   -20.8130	   -11.9171	   -10.6583	    -9.0637	
   -20.0577	   -17.2882	   -21.8201	   -16.4490	   -19.0506	   -14.0991	   -20.3094	   -12.1689	   -10.4065	    -7.9727	
   -21.3165	   -17.7078	   -21.6522	   -16.8686	   -18.6310	   -14.5187	   -19.9738	   -12.5885	   -10.4904	    -7.3853	
   -22.4915	   -18.1274	   -21.6522	   -17.2882	   -18.3792	   -14.9384	   -19.7220	   -13.1760	   -10.9100	    -7.3013	
   -23.4146	   -18.5471	   -21.6522	   -17.6239	   -18.2953	   -15.5258	   -19.5541	   -13.9313	   -11.5814	    -7.7209	
   -24.0860	   -18.8828	   -21.7361	   -17.8757	   -18.3792	   -16.0294	   -19.5541	   -14.6866	   -12.5046	    -8.6441	
   -24.2538	   -19.0506	   -21.8201	   -18.1274	   -18.6310	   -16.5329	   -19.6381	   -15.6097	   -13.5956	    -9.9030	
   -24.1699	   -19.1345	   -21.9879	   -18.3792	   -19.0506	   -17.2043	   -19.9738	   -16.5329	   -14.9384	   -11.6653	
   -23.7503	   -19.2184	   -22.1558	   -18.7149	   -19.5541	   -17.8757	   -20.3934	   -17.6239	   -16.4490	   -13.6795	
   -23.2468	   -19.1345	   -22.4075	   -19.2184	   -20.1416	   -18.7149	   -20.8969	   -18.8828	   -18.1274	   -15.9454	
   -22.4915	   -19.0506	   -22.5754	   -19.7220	   -20.6451	   -19.6381	   -21.4005	   -20.1416	   -19.8059	   -18.2114	
   -21.8201	   -18.8828	   -22.7432	   -20.2255	   -20.9808	   -20.4773	   -21.8201	   -21.3165	   -21.4844	   -20.3934	
   -21.0648	   -18.6310	   -22.7432	   -20.6451	   -21.1487	   -21.2326	   -22.0718	   -22.2397	   -22.8271	   -22.2397	
   -20.3094	   -18.2953	   -22.5754	   -20.8969	   -20.9808	   -21.7361	   -22.1558	   -22.9111	   -23.7503	   -23.5825	
   -19.5541	   -17.8757	   -22.2397	   -20.8969	   -20.4773	   -21.9879	   -21.9879	   -23.2468	   -24.2538	   -24.2538	
   -18.8828	   -17.2882	   -21.7361	   -20.7291	   -19.7220	   -21.9040	   -21.5683	   -23.1628	   -24.2538	   -24.2538	
   -18.2114	   -16.7007	   -21.1487	   -20.2255	   -18.7988	   -21.5683	   -21.0648	   -22.7432	   -23.7503	   -23.7503	
   -17.7078	   -16.1133	   -20.4773	   -19.6381	   -17.7917	   -21.0648	   -20.4773	   -22.1558	   -22.9950	   -22.6593	
   -17.2043	   -15.5258	   -19.7220	   -18.8828	   -16.7007	   -20.4773	   -19.8898	   -21.3165	   -21.9879	   -21.3165	
   -16.8686	   -15.0223	   -19.1345	   -18.2114	   -15.8615	   -19.8059	   -19.3024	   -20.4773	   -20.8130	   -19.8059	
   -16.5329	   -14.6027	   -18.5471	   -17.6239	   -15.1062	   -19.3024	   -18.7988	   -19.7220	   -19.8059	   -18.2953	
   -16.1972	   -14.2670	   -18.1274	   -17.1204	   -14.6027	   -18.8828	   -18.4631	   -19.1345	   -18.8828	   -17.0364	
   -15.6097	   -13.8474	   -17.7078	   -16.7847	   -14.3509	   -18.6310	   -18.1274	   -18.7149	   -18.2114	   -16.0294	
   -14.8544	   -13.4277	   -17.3721	   -16.6168	   -14.2670	   -18.5471	   -18.1274	   -18.5471	   -17.8757	   -15.3580	
   -13.7634	   -12.8403	   -17.0364	   -16.5329	   -14.4348	   -18.4631	   -18.2114	   -18.4631	   -17.7078	   -15.1062	
   -12.3367	   -12.1689	   -16.6168	   -16.5329	   -14.6866	   -18.5471	   -18.5471	   -18.5471	   -17.7078	   -15.2740	
   -10.6583	   -11.4136	   -16.1972	   -16.4490	   -15.0223	   -18.5471	   -19.0506	   -18.6310	   -17.8757	   -15.6937	
    -8.7280	   -10.5743	   -15.8615	   -16.2811	   -15.3580	   -18.4631	   -19.7220	   -18.7149	   -18.2114	   -16.3651	
    -6.7139	    -9.7351	   -15.4419	   -15.9454	   -15.8615	   -18.3792	   -20.3094	   -18.7988	   -18.5471	   -17.2043	
    -4.7836	    -8.8959	   -15.1062	   -15.6097	   -16.2811	   -18.2114	   -20.8969	   -18.7988	   -18.9667	   -18.1274	
    -3.0212	    -8.1406	   -14.8544	   -15.1062	   -16.7847	   -18.0435	   -21.4005	   -18.7988	   -19.2184	   -18.9667	
    -1.5106	    -7.4692	   -14.6866	   -14.6027	   -17.2043	   -17.7917	   -21.9040	   -18.7149	   -19.4702	   -19.6381	
    -0.4196	    -7.0496	   -14.6027	   -14.1830	   -17.6239	   -17.4561	   -22.3236	   -18.5471	   -19.5541	   -20.0577	
     0.2518	    -6.7139	   -14.6866	   -13.8474	   -17.9596	   -17.2043	   -22.6593	   -18.3792	   -19.4702	   -20.2255	
     0.5875	    -6.6299	   -14.8544	   -13.5956	   -18.2114	   -17.0364	   -22.7432	   -18.1274	   -19.2184	   -19.9738	
     0.5875	    -6.7139	   -15.1062	   -13.4277	   -18.2114	   -16.7007	   -22.6593	   -17.7917	   -18.7988	   -19.4702	
     0.4196	    -6.8817	   -15.4419	   -13.2599	   -18.0435	   -16.4490	   -22.2397	   -17.2882	   -18.1274	   -18.5471	
     0.0000	    -6.9656	   -15.7776	   -13.0081	   -17.5400	   -16.0294	   -21.3165	   -16.7007	   -17.2882	   -17.2882	
    -0.4196	    -7.1335	   -15.9454	   -12.8403	   -16.7847	   -15.6097	   -20.0577	   -16.0294	   -16.2811	   -15.6937	
    -1.0071	    -7.2174	   -16.0294	   -12.5046	   -15.9454	   -15.1901	   -18.4631	   -15.1901	   -15.1901	   -14.0152	
    -1.5945	    -7.2174	   -15.9454	   -12.2528	   -14.9384	   -14.6866	   -16.7847	   -14.4348	   -14.0152	   -12.1689	
    -2.3499	    -7.3013	   -15.7776	   -11.9171	   -14.0991	   -14.1830	   -15.1062	   -13.7634	   -13.0081	   -10.4904	
    -3.1052	    -7.3853	   -15.5258	   -11.5814	   -13.3438	   -13.8474	   -13.6795	   -13.3438	   -12.1689	    -8.9798	
    -3.8605	    -7.4692	   -15.3580	   -11.2457	   -12.7563	   -13.5956	   -12.5885	   -13.0081	   -11.4975	    -7.8888	
    -4.5319	    -7.6370	   -15.1901	   -10.9100	   -12.4207	   -13.4277	   -12.0850	   -13.0081	   -11.1618	    -7.3013	
    -5.2032	    -7.8049	   -15.1062	   -10.7422	   -12.4207	   -13.5117	   -12.1689	   -13.1760	   -11.0779	    -7.2174	
    -5.7907	    -8.0566	   -15.1901	   -10.5743	   -12.6724	   -13.6795	   -12.9242	   -13.5956	   -11.3297	    -7.8049	
    -6.2943	    -8.4763	   -15.5258	   -10.6583	   -13.2599	   -14.0152	   -14.0991	   -14.2670	   -11.9171	    -8.8120	
    -6.6299	    -8.8959	   -15.9454	   -10.8261	   -14.0152	   -14.5187	   -15.6097	   -15.0223	   -12.6724	   -10.3226	
    -6.8817	    -9.3155	   -16.4490	   -11.1618	   -14.9384	   -15.1062	   -17.2882	   -15.8615	   -13.6795	   -12.0850	
    -6.8817	    -9.6512	   -16.9525	   -11.5814	   -15.8615	   -15.6937	   -18.9667	   -16.7007	   -14.7705	   -14.0991	
    -6.7139	    -9.9030	   -17.4561	   -12.0850	   -16.7847	   -16.3651	   -20.3094	   -17.5400	   -15.9454	   -16.1133	
    -6.3782	   -10.0708	   -17.8757	   -12.6724	   -17.6239	   -17.0364	   -21.3165	   -18.3792	   -17.1204	   -18.0435	
    -5.7907	   -10.0708	   -18.1274	   -13.2599	   -18.2114	   -17.6239	   -21.7361	   -19.0506	   -18.2114	   -19.7220	
    -5.0354	    -9.8190	   -18.2114	   -13.7634	   -18.6310	   -18.1274	   -21.6522	   -19.6381	   -19.1345	   -21.1487	
    -4.1962	    -9.4833	   -18.0435	   -14.0991	   -18.6310	   -18.4631	   -20.8969	   -19.9738	   -19.8059	   -22.0718	
    -3.1052	    -8.8959	   -17.6239	   -14.1830	   -18.2953	   -18.5471	   -19.6381	   -19.9738	   -20.2255	   -22.5754	
    -1.9302	    -7.9727	   -16.7847	   -14.0152	   -17.5400	   -18.2953	   -17.9596	   -19.7220	   -20.3094	   -22.5754	
    -0.7553	    -6.9656	   -15.7776	   -13.4277	   -16.4490	   -17.7917	   -15.9454	   -19.2184	   -20.0577	   -22.1558	
     0.5035	    -5.8746	   -14.6027	   -12.7563	   -15.1901	   -17.1204	   -14.0991	   -18.5471	   -19.6381	   -21.4844	
     1.5106	    -4.8676	   -13.4277	   -11.9171	   -13.8474	   -16.3651	   -12.4207	   -17.7917	   -19.1345	   -20.6451	
     2.2659	    -4.0283	   -12.5046	   -11.2457	   -12.7563	   -15.6097	   -11.3297	   -17.1204	   -18.7149	   -19.8898	
     2.7695	    -3.3569	   -11.6653	   -10.6583	   -12.0010	   -15.0223	   -10.7422	   -16.6168	   -18.4631	   -19.3863	
     2.8534	    -3.0212	   -11.2457	   -10.2386	   -11.4975	   -14.6027	   -10.8261	   -16.2811	   -18.3792	   -19.1345	
     2.6855	    -2.9373	   -11.0779	   -10.0708	   -11.4975	   -14.4348	   -11.4975	   -16.1133	   -18.4631	   -19.3863	
     2.2659	    -3.1052	   -11.1618	   -10.0708	   -11.9171	   -14.4348	   -12.6724	   -16.2811	   -18.8828	   -19.9738	
     1.6785	    -3.5248	   -11.5814	   -10.2386	   -12.6724	   -14.6027	   -14.1830	   -16.6168	   -19.4702	   -21.0648	
     1.0071	    -4.1122	   -12.2528	   -10.4904	   -13.6795	   -14.9384	   -16.0294	   -17.2043	   -20.3934	   -22.5754	
     0.3357	    -4.7836	   -12.9242	   -10.7422	   -14.9384	   -15.3580	   -17.9596	   -17.9596	   -21.4844	   -24.4217	
    -0.1678	    -5.4550	   -13.6795	   -10.9100	   -16.1133	   -15.8615	   -19.9738	   -18.7149	   -22.6593	   -26.2680	
    -0.5035	    -6.0425	   -14.2670	   -10.9100	   -17.2882	   -16.2811	   -21.7361	   -19.4702	   -23.7503	   -28.1982	
    -0.6714	    -6.3782	   -14.7705	   -10.8261	   -18.2114	   -16.5329	   -23.1628	   -20.0577	   -24.7574	   -29.8767	
    -0.5875	    -6.5460	   -15.0223	   -10.5743	   -18.9667	   -16.7847	   -24.1699	   -20.5612	   -25.6805	   -31.3034	
    -0.4196	    -6.4621	   -15.1901	   -10.1547	   -19.3863	   -16.9525	   -24.5895	   -20.9808	   -26.2680	   -32.3105	
    -0.1678	    -6.2943	   -15.0223	    -9.7351	   -19.4702	   -16.9525	   -24.6735	   -21.1487	   -26.6037	   -32.8979	
     0.2518	    -5.8746	   -14.6866	    -9.3155	   -19.2184	   -16.8686	   -24.2538	   -21.1487	   -26.6876	   -32.8979	
     0.7553	    -5.2032	   -14.0991	    -8.7280	   -18.7149	   -16.6168	   -23.4985	   -20.9808	   -26.3519	   -32.4783	
     1.5106	    -4.3640	   -13.1760	    -7.9727	   -17.7917	   -16.1972	   -22.5754	   -20.4773	   -25.7645	   -31.4713	
     2.4338	    -3.2730	   -12.0850	    -7.1335	   -16.7007	   -15.5258	   -21.4005	   -19.8059	   -24.9252	   -30.1285	
     3.5248	    -2.0981	   -10.8261	    -6.2103	   -15.4419	   -14.7705	   -20.2255	   -18.9667	   -23.8342	   -28.5339	
     4.6997	    -0.8392	    -9.5673	    -5.2872	   -14.0991	   -14.0152	   -19.2184	   -18.0435	   -22.7432	   -26.7715	
     5.8746	     0.3357	    -8.3923	    -4.3640	   -12.9242	   -13.1760	   -18.2953	   -17.2043	   -21.6522	   -25.0092	
     7.0496	     1.4267	    -7.3853	    -3.5248	   -11.9171	   -12.4207	   -17.7078	   -16.3651	   -20.7291	   -23.5825	
     8.2245	     2.3499	    -6.5460	    -2.8534	   -11.1618	   -11.8332	   -17.4561	   -15.7776	   -20.0577	   -22.4075	
     9.2316	     3.0212	    -6.0425	    -2.3499	   -10.8261	   -11.4975	   -17.4561	   -15.4419	   -19.6381	   -21.7361	
    10.1547	     3.4409	    -5.9586	    -2.0981	   -10.8261	   -11.3297	   -17.8757	   -15.3580	   -19.6381	   -21.5683	
    10.7422	     3.5248	    -6.2103	    -2.1820	   -11.3297	   -11.4975	   -18.7149	   -15.6097	   -20.0577	   -22.0718	
    11.1618	     3.1891	    -6.7978	    -2.5177	   -12.1689	   -11.9171	   -19.8898	   -16.1972	   -20.8969	   -23.0789	
    11.2457	     2.6855	    -7.6370	    -3.0212	   -13.3438	   -12.5046	   -21.3165	   -17.0364	   -22.0718	   -24.5895	
    11.0779	     1.9302	    -8.7280	    -3.6926	   -14.7705	   -13.3438	   -22.9950	   -18.0435	   -23.4146	   -26.3519	
    10.7422	     1.0910	    -9.7351	    -4.2801	   -16.1972	   -14.0991	   -24.6735	   -19.0506	   -24.8413	   -28.1143	
    10.3226	     0.2518	   -10.7422	    -4.6997	   -17.6239	   -14.6866	   -26.3519	   -19.8898	   -26.1841	   -29.8767	
     9.7351	    -0.5035	   -11.5814	    -4.8676	   -18.8828	   -15.1062	   -27.8625	   -20.4773	   -27.2751	   -31.2195	
     9.1476	    -1.0910	   -12.2528	    -4.7836	   -19.8898	   -15.2740	   -29.2053	   -20.8969	   -28.0304	   -32.3105	
     8.5602	    -1.5945	   -12.8403	    -4.4479	   -20.6451	   -15.1901	   -30.2963	   -20.9808	   -28.4500	   -32.8140	
     8.0566	    -1.9302	   -13.2599	    -3.7766	   -20.9808	   -14.7705	   -30.8838	   -20.7291	   -28.5339	   -32.8140	
     7.8049	    -2.0142	   -13.4277	    -2.8534	   -20.8969	   -14.0991	   -31.1356	   -20.2255	   -28.1143	   -32.3105	
     7.7209	    -1.7624	   -13.3438	    -1.7624	   -20.3094	   -13.1760	   -30.9677	   -19.3863	   -27.3590	   -31.2195	
     7.9727	    -1.2589	   -13.0081	    -0.5035	   -19.3863	   -12.0010	   -30.2963	   -18.2953	   -26.2680	   -29.8767	
     8.5602	    -0.4196	   -12.2528	     0.8392	   -18.1274	   -10.7422	   -29.3732	   -17.1204	   -25.0931	   -28.2822	
     9.3155	     0.5875	   -11.3297	     2.0981	   -16.7007	    -9.5673	   -28.1982	   -15.9454	   -23.8342	   -26.6876	
    10.2386	     1.6785	   -10.2386	     3.3569	   -15.1901	    -8.4763	   -26.9394	   -14.8544	   -22.8271	   -25.3448	
    11.3297	     2.8534	    -9.0637	     4.4479	   -13.8474	    -7.4692	   -25.5966	   -13.9313	   -21.9040	   -24.3378	
    12.4207	     4.0283	    -7.9727	     5.3711	   -12.6724	    -6.7978	   -24.5056	   -13.2599	   -21.4005	   -23.8342	
    13.5117	     4.9515	    -7.1335	     5.9586	   -11.9171	    -6.3782	   -23.6664	   -12.9242	   -21.1487	   -23.7503	
    14.4348	     5.6229	    -6.5460	     6.2103	   -11.6653	    -6.2943	   -23.1628	   -12.9242	   -21.3165	   -24.0860	
    15.2740	     5.9586	    -6.3782	     6.0425	   -11.9171	    -6.5460	   -23.1628	   -13.3438	   -21.8201	   -25.0092	
    15.9454	     5.9586	    -6.5460	     5.6229	   -12.6724	    -7.1335	   -23.4985	   -13.9313	   -22.5754	   -26.1841	
    16.5329	     5.7907	    -6.9656	     5.0354	   -13.8474	    -7.8888	   -24.1699	   -14.8544	   -23.4985	   -27.6108	
    17.0364	     5.5389	    -7.5531	     4.4479	   -15.1901	    -8.6441	   -24.8413	   -15.6937	   -24.4217	   -29.0375	
    17.6239	     5.2872	    -8.2245	     3.8605	   -16.4490	    -9.3994	   -25.5966	   -16.6168	   -25.3448	   -30.4642	
    18.2114	     5.0354	    -8.7280	     3.4409	   -17.6239	   -10.0708	   -26.2680	   -17.3721	   -26.1841	   -31.7230	
    18.7988	     4.8676	    -9.2316	     3.1052	   -18.4631	   -10.5743	   -26.7715	   -18.0435	   -26.8555	   -32.6462	
    19.3863	     4.8676	    -9.5673	     3.0212	   -19.0506	   -10.9100	   -27.1912	   -18.5471	   -27.2751	   -33.2336	
    19.9738	     4.9515	    -9.6512	     2.9373	   -19.3024	   -11.0779	   -27.3590	   -18.7988	   -27.4429	   -33.4854	
    20.4773	     5.1193	    -9.6512	     3.0212	   -19.1345	   -11.0779	   -27.2751	   -18.8828	   -27.4429	   -33.3176	
    20.8969	     5.4550	    -9.3994	     3.1891	   -18.6310	   -10.9940	   -26.8555	   -18.7988	   -27.1912	   -32.7301	
    21.3165	     5.8746	    -8.9798	     3.5248	   -17.8757	   -10.6583	   -26.1002	   -18.4631	   -26.6876	   -31.8069	
    21.5683	     6.3782	    -8.3923	     3.8605	   -16.8686	   -10.2386	   -24.9252	   -18.0435	   -26.0162	   -30.5481	
    21.8201	     7.0496	    -7.6370	     4.2801	   -15.6097	    -9.7351	   -23.4146	   -17.4561	   -25.2609	   -29.1214	
    22.0718	     7.7209	    -6.7978	     4.7836	   -14.1830	    -9.1476	   -21.7361	   -16.8686	   -24.4217	   -27.6108	
    22.2397	     8.4763	    -5.8746	     5.2872	   -12.7563	    -8.5602	   -19.8898	   -16.1972	   -23.6664	   -26.2680	
    22.4915	     9.1476	    -4.9515	     5.8746	   -11.3297	    -8.0566	   -18.0435	   -15.6937	   -23.0789	   -25.0931	
    22.7432	     9.8190	    -4.1122	     6.2943	   -10.0708	    -7.6370	   -16.4490	   -15.2740	   -22.7432	   -24.3378	
    22.9950	    10.4065	    -3.2730	     6.7139	    -9.1476	    -7.4692	   -15.1062	   -15.1062	   -22.7432	   -24.0021	
    23.3307	    10.8261	    -2.6016	     6.9656	    -8.3923	    -7.3853	   -14.2670	   -15.1062	   -22.9950	   -24.0860	
    23.8342	    11.3297	    -2.0142	     7.2174	    -8.0566	    -7.4692	   -13.8474	   -15.1901	   -23.4146	   -24.5895	
    24.5056	    11.7493	    -1.5106	     7.3853	    -7.8049	    -7.5531	   -13.9313	   -15.3580	   -24.0021	   -25.4288	
    25.2609	    12.1689	    -1.0071	     7.5531	    -7.8049	    -7.7209	   -14.4348	   -15.6097	   -24.5895	   -26.3519	
    26.1002	    12.6724	    -0.5875	     7.5531	    -7.8049	    -7.8888	   -15.1901	   -15.8615	   -25.0931	   -27.3590	
    26.8555	    13.1760	    -0.0839	     7.3853	    -7.8888	    -8.1406	   -16.0294	   -16.1972	   -25.5966	   -28.2822	
    27.5269	    13.5117	     0.2518	     6.8817	    -7.9727	    -8.4763	   -16.8686	   -16.5329	   -26.1002	   -29.2053	
    27.8625	    13.7634	     0.5035	     6.1264	    -8.0566	    -8.9798	   -17.6239	   -16.9525	   -26.4359	   -29.9606	
    27.9465	    13.7634	     0.5875	     4.8676	    -8.0566	    -9.7351	   -18.0435	   -17.5400	   -26.8555	   -30.5481	
    27.6108	    13.5956	     0.5875	     3.4409	    -8.0566	   -10.5743	   -18.2114	   -18.2114	   -27.1912	   -30.8838	
    26.9394	    13.1760	     0.3357	     1.7624	    -8.0566	   -11.4975	   -18.0435	   -18.8828	   -27.4429	   -30.9677	
    25.8484	    12.5046	    -0.0839	     0.0839	    -7.9727	   -12.5046	   -17.5400	   -19.5541	   -27.5269	   -30.7159	
    24.4217	    11.6653	    -0.5875	    -1.7624	    -7.8888	   -13.5117	   -16.8686	   -20.3094	   -27.6108	   -30.2963	
    22.6593	    10.4904	    -1.3428	    -3.6087	    -7.8888	   -14.6027	   -16.1133	   -21.0648	   -27.6108	   -29.5410	
    20.4773	     9.1476	    -2.3499	    -5.4550	    -8.0566	   -15.8615	   -15.4419	   -21.8201	   -27.6108	   -28.7857	
    18.1274	     7.4692	    -3.6087	    -7.3853	    -8.3923	   -17.1204	   -14.9384	   -22.6593	   -27.6108	   -27.9465	
    15.5258	     5.5389	    -5.0354	    -9.3994	    -8.8959	   -18.4631	   -14.6027	   -23.5825	   -27.7786	   -27.1912	
    12.7563	     3.4409	    -6.6299	   -11.4136	    -9.8190	   -19.8898	   -14.5187	   -24.5895	   -28.1143	   -26.6876	
    10.0708	     1.2589	    -8.4763	   -13.2599	   -10.9100	   -21.3165	   -14.7705	   -25.5966	   -28.4500	   -26.3519	
     7.4692	    -1.0071	   -10.4065	   -15.1062	   -12.3367	   -22.7432	   -15.3580	   -26.6876	   -28.9536	   -26.3519	
     5.1193	    -3.1891	   -12.2528	   -16.7007	   -13.8474	   -24.0860	   -16.1972	   -27.6947	   -29.5410	   -26.6876	
     3.0212	    -5.2872	   -14.0152	   -18.1274	   -15.5258	   -25.3448	   -17.3721	   -28.7018	   -30.2124	   -27.1912	
     1.3428	    -7.0496	   -15.6097	   -19.3024	   -17.1204	   -26.3519	   -18.6310	   -29.4571	   -30.7999	   -27.8625	
     0.0000	    -8.5602	   -16.7847	   -20.2255	   -18.4631	   -27.1072	   -19.9738	   -30.1285	   -31.3034	   -28.4500	
    -0.9232	    -9.6512	   -17.6239	   -20.8969	   -19.6381	   -27.6108	   -21.3165	   -30.4642	   -31.5552	   -29.0375	
    -1.5945	   -10.4065	   -18.1274	   -21.2326	   -20.3934	   -27.8625	   -22.6593	   -30.4642	   -31.6391	   -29.2892	
    -2.0142	   -10.9100	   -18.2953	   -21.4005	   -20.8969	   -27.7786	   -24.0021	   -30.2963	   -31.4713	   -29.3732	
    -2.4338	   -11.2457	   -18.3792	   -21.4844	   -21.0648	   -27.5269	   -25.1770	   -29.8767	   -30.9677	   -29.0375	
    -2.9373	   -11.5814	   -18.4631	   -21.4844	   -21.0648	   -27.1912	   -26.2680	   -29.2892	   -30.2963	   -28.4500	
    -3.6087	   -11.9171	   -18.6310	   -21.4844	   -20.8969	   -26.7715	   -27.0233	   -28.6179	   -29.4571	   -27.5269	
    -4.4479	   -12.3367	   -18.8828	   -21.4844	   -20.4773	   -26.2680	   -27.2751	   -27.8625	   -28.4500	   -26.2680	
    -5.3711	   -12.5885	   -19.0506	   -21.3165	   -19.8059	   -25.6805	   -26.7715	   -26.9394	   -27.1912	   -24.6735	
    -6.2103	   -12.7563	   -18.9667	   -21.1487	   -18.7988	   -24.8413	   -25.4288	   -25.8484	   -25.6805	   -22.7432	
    -6.7978	   -12.5885	   -18.4631	   -20.7291	   -17.4561	   -23.9182	   -23.0789	   -24.5056	   -23.9182	   -20.4773	
    -6.9656	   -12.0010	   -17.5400	   -20.0577	   -15.7776	   -22.7432	   -19.8898	   -23.0789	   -22.0718	   -18.0435	
    -6.7978	   -10.9940	   -16.1972	   -19.1345	   -13.8474	   -21.4005	   -16.1972	   -21.5683	   -20.0577	   -15.4419	
    -6.2943	    -9.8190	   -14.5187	   -18.1274	   -11.7493	   -20.0577	   -12.2528	   -19.9738	   -18.1274	   -13.0920	
    -5.5389	    -8.3923	   -12.7563	   -17.0364	    -9.7351	   -18.6310	    -8.4763	   -18.4631	   -16.4490	   -11.0779	
    -4.7836	    -7.0496	   -10.9940	   -15.9454	    -7.8888	   -17.3721	    -5.1193	   -17.2043	   -15.0223	    -9.5673	
    -4.0283	    -5.7907	    -9.4833	   -14.9384	    -6.4621	   -16.3651	    -2.6016	   -16.2811	   -14.0991	    -8.6441	
    -3.6087	    -4.8676	    -8.3084	   -14.2670	    -5.4550	   -15.6937	    -0.9232	   -15.6937	   -13.6795	    -8.5602	
    -3.3569	    -4.2801	    -7.5531	   -13.9313	    -4.9515	   -15.3580	    -0.1678	   -15.5258	   -13.7634	    -9.0637	
    -3.3569	    -4.1122	    -7.3013	   -13.8474	    -5.0354	   -15.4419	    -0.4196	   -15.6937	   -14.2670	   -10.2386	
    -3.6926	    -4.2801	    -7.4692	   -14.0991	    -5.5389	   -15.7776	    -1.5106	   -16.2811	   -15.1901	   -11.8332	
    -4.1962	    -4.7836	    -7.9727	   -14.6027	    -6.4621	   -16.4490	    -3.1891	   -17.1204	   -16.2811	   -13.8474	
    -4.7836	    -5.3711	    -8.7280	   -15.1901	    -7.5531	   -17.2882	    -5.3711	   -18.0435	   -17.4561	   -15.9454	
    -5.3711	    -6.0425	    -9.4833	   -15.8615	    -8.7280	   -18.1274	    -7.5531	   -18.9667	   -18.5471	   -17.8757	
    -5.7907	    -6.5460	   -10.1547	   -16.4490	    -9.6512	   -18.8828	    -9.7351	   -19.7220	   -19.4702	   -19.5541	
    -6.0425	    -6.9656	   -10.7422	   -16.8686	   -10.4065	   -19.4702	   -11.5814	   -20.3094	   -20.2255	   -20.8130	
    -6.2103	    -7.2174	   -11.0779	   -17.2043	   -10.9100	   -19.8059	   -13.0081	   -20.6451	   -20.7291	   -21.5683	
    -6.2103	    -7.3013	   -11.2457	   -17.2882	   -11.0779	   -19.8898	   -13.9313	   -20.6451	   -20.8969	   -21.7361	
    -6.0425	    -7.2174	   -11.1618	   -17.2043	   -10.9100	   -19.7220	   -14.3509	   -20.3934	   -20.8130	   -21.4005	
    -5.8746	    -6.8817	   -10.7422	   -16.9525	   -10.4065	   -19.3863	   -14.0991	   -19.9738	   -20.5612	   -20.6451	
    -5.6229	    -6.4621	   -10.2386	   -16.4490	    -9.6512	   -18.7149	   -13.3438	   -19.2184	   -20.1416	   -19.5541	
    -5.3711	    -5.9586	    -9.5673	   -15.7776	    -8.7280	   -17.9596	   -12.1689	   -18.4631	   -19.6381	   -18.2953	
    -5.1193	    -5.3711	    -8.8120	   -15.0223	    -7.7209	   -17.2043	   -10.5743	   -17.6239	   -19.0506	   -16.9525	
    -4.9515	    -4.8676	    -8.0566	   -14.2670	    -6.6299	   -16.3651	    -8.8120	   -16.7847	   -18.5471	   -15.6937	
    -4.7836	    -4.3640	    -7.3013	   -13.4277	    -5.7068	   -15.5258	    -7.1335	   -16.0294	   -18.1274	   -14.6866	
    -4.6997	    -3.9444	    -6.7139	   -12.5885	    -4.7836	   -14.7705	    -5.5389	   -15.3580	   -17.7917	   -13.8474	
    -4.6158	    -3.5248	    -6.1264	   -11.6653	    -4.1122	   -14.0152	    -4.2801	   -14.7705	   -17.5400	   -13.3438	
    -4.6158	    -3.2730	    -5.7068	   -10.7422	    -3.6926	   -13.3438	    -3.5248	   -14.2670	   -17.3721	   -13.1760	
    -4.6997	    -3.1052	    -5.4550	    -9.9030	    -3.5248	   -12.7563	    -3.2730	   -13.8474	   -17.3721	   -13.2599	
    -4.9515	    -3.1052	    -5.4550	    -9.1476	    -3.6926	   -12.2528	    -3.6087	   -13.6795	   -17.4561	   -13.7634	
    -5.2872	    -3.3569	    -5.6229	    -8.4763	    -4.1122	   -11.9171	    -4.5319	   -13.5956	   -17.6239	   -14.6027	
    -5.7907	    -3.6926	    -6.1264	    -7.8888	    -4.7836	   -11.6653	    -5.9586	   -13.5956	   -17.8757	   -15.5258	
    -6.4621	    -4.2801	    -6.7139	    -7.3853	    -5.6229	   -11.4975	    -7.5531	   -13.7634	   -18.2953	   -16.7007	
    -7.2174	    -4.9515	    -7.4692	    -7.1335	    -6.6299	   -11.4975	    -9.3155	   -14.0991	   -18.7149	   -17.8757	
    -8.2245	    -5.7907	    -8.3084	    -7.0496	    -7.7209	   -11.5814	   -10.9100	   -14.4348	   -19.2184	   -18.9667	
    -9.2316	    -6.7978	    -9.2316	    -7.1335	    -8.6441	   -11.8332	   -12.4207	   -14.8544	   -19.6381	   -19.8898	
   -10.3226	    -7.8049	   -10.1547	    -7.5531	    -9.5673	   -12.2528	   -13.5956	   -15.2740	   -20.0577	   -20.5612	
   -11.3297	    -8.7280	   -10.9940	    -7.9727	   -10.1547	   -12.5885	   -14.4348	   -15.5258	   -20.2255	   -20.8969	
   -12.1689	    -9.4833	   -11.5814	    -8.4763	   -10.4065	   -12.7563	   -14.6866	   -15.6097	   -20.1416	   -20.6451	
   -12.5885	    -9.8190	   -11.7493	    -8.6441	   -10.1547	   -12.6724	   -14.5187	   -15.3580	   -19.6381	   -19.9738	
   -12.5885	    -9.6512	   -11.5814	    -8.4763	    -9.5673	   -12.2528	   -13.8474	   -14.7705	   -18.7988	   -18.7149	
   -12.1689	    -9.1476	   -10.9940	    -7.9727	    -8.5602	   -11.4136	   -12.8403	   -13.7634	   -17.5400	   -17.0364	
   -11.4136	    -8.2245	   -10.1547	    -7.1335	    -7.3013	   -10.3226	   -11.7493	   -12.4207	   -16.1133	   -15.1901	
   -10.2386	    -7.0496	    -9.0637	    -5.9586	    -5.8746	    -8.9798	   -10.6583	   -10.9100	   -14.4348	   -13.1760	
    -8.8120	    -5.7068	    -7.9727	    -4.6997	    -4.5319	    -7.6370	    -9.7351	    -9.3155	   -12.8403	   -11.3297	
    -7.3013	    -4.3640	    -6.9656	    -3.4409	    -3.4409	    -6.2943	    -9.0637	    -7.8049	   -11.4136	    -9.8190	
    -5.7907	    -3.1052	    -6.0425	    -2.3499	    -2.6855	    -5.1193	    -8.8120	    -6.5460	   -10.3226	    -8.8120	
    -4.3640	    -2.1820	    -5.5389	    -1.5106	    -2.3499	    -4.3640	    -8.9798	    -5.7068	    -9.6512	    -8.4763	
    -3.1891	    -1.5106	    -5.3711	    -1.0071	    -2.6016	    -3.9444	    -9.6512	    -5.2872	    -9.5673	    -8.7280	
    -2.2659	    -1.2589	    -5.5389	    -0.8392	    -3.2730	    -3.9444	   -10.8261	    -5.3711	    -9.9869	    -9.6512	
    -1.5106	    -1.2589	    -5.9586	    -0.9232	    -4.3640	    -4.2801	   -12.3367	    -5.9586	   -10.8261	   -11.0779	
    -0.9232	    -1.4267	    -6.5460	    -1.2589	    -5.6229	    -4.8676	   -14.0991	    -6.8817	   -12.1689	   -12.7563	
    -0.3357	    -1.7624	    -7.1335	    -1.6785	    -6.9656	    -5.7068	   -15.9454	    -7.9727	   -13.6795	   -14.6866	
     0.1678	    -2.0142	    -7.7209	    -2.1820	    -8.3923	    -6.6299	   -17.7078	    -9.3155	   -15.2740	   -16.5329	
     0.6714	    -2.1820	    -8.0566	    -2.6016	    -9.7351	    -7.5531	   -19.0506	   -10.6583	   -16.8686	   -18.1274	
     1.1749	    -2.1820	    -8.2245	    -2.9373	   -10.7422	    -8.3084	   -20.0577	   -11.7493	   -18.1274	   -19.3863	
     1.8463	    -1.9302	    -8.1406	    -3.0212	   -11.4975	    -8.8120	   -20.3934	   -12.5885	   -19.0506	   -20.0577	
     2.6016	    -1.5106	    -7.8049	    -2.8534	   -11.7493	    -9.0637	   -20.1416	   -13.0920	   -19.4702	   -20.2255	
     3.4409	    -0.7553	    -7.2174	    -2.4338	   -11.5814	    -8.9798	   -19.3024	   -13.1760	   -19.3863	   -19.7220	
     4.2801	     0.1678	    -6.4621	    -1.6785	   -10.9100	    -8.5602	   -17.9596	   -12.8403	   -18.7988	   -18.7149	
     5.2032	     1.1749	    -5.6229	    -0.7553	    -9.9030	    -7.8888	   -16.0294	   -12.1689	   -17.8757	   -17.2882	
     6.0425	     2.1820	    -4.6997	     0.2518	    -8.5602	    -6.9656	   -13.8474	   -11.2457	   -16.7007	   -15.6937	
     6.9656	     3.2730	    -3.8605	     1.4267	    -7.1335	    -5.9586	   -11.4136	   -10.1547	   -15.3580	   -13.9313	
     7.8049	     4.2801	    -2.9373	     2.6016	    -5.7068	    -4.9515	    -8.8959	    -9.0637	   -13.9313	   -12.2528	
     8.6441	     5.2872	    -1.9302	     3.7766	    -4.3640	    -3.9444	    -6.5460	    -7.9727	   -12.7563	   -10.8261	
     9.5673	     6.2943	    -1.0071	     4.9515	    -3.1891	    -3.0212	    -4.6158	    -7.0496	   -11.7493	    -9.8190	
    10.4904	     7.2174	    -0.1678	     5.9586	    -2.2659	    -2.3499	    -3.1891	    -6.2943	   -10.9940	    -9.2316	
    11.4136	     8.0566	     0.5875	     6.7139	    -1.6785	    -1.8463	    -2.4338	    -5.7907	   -10.6583	    -9.2316	
    12.2528	     8.7280	     1.0910	     7.1335	    -1.5106	    -1.6785	    -2.3499	    -5.7068	   -10.8261	    -9.9030	
    13.0920	     9.1476	     1.3428	     7.0496	    -1.6785	    -1.9302	    -2.9373	    -6.0425	   -11.3297	   -11.0779	
    13.5956	     9.2316	     1.3428	     6.5460	    -2.1820	    -2.6855	    -4.0283	    -6.7978	   -12.4207	   -12.8403	
    13.9313	     9.1476	     1.0071	     5.4550	    -3.0212	    -3.6926	    -5.6229	    -7.9727	   -13.8474	   -14.9384	
    13.8474	     8.7280	     0.5035	     3.9444	    -4.0283	    -5.1193	    -7.4692	    -9.3994	   -15.5258	   -17.2882	
    13.4277	     8.0566	    -0.1678	     2.0981	    -5.0354	    -6.7139	    -9.2316	   -10.9940	   -17.2043	   -19.6381	
    12.7563	     7.3013	    -0.9232	     0.0839	    -5.9586	    -8.3084	   -10.9100	   -12.5885	   -18.7988	   -21.5683	
    11.6653	     6.3782	    -1.5945	    -1.9302	    -6.7139	    -9.7351	   -12.1689	   -13.9313	   -20.0577	   -23.0789	
    10.3226	     5.4550	    -2.2659	    -3.8605	    -7.2174	   -10.9940	   -13.0081	   -14.9384	   -20.8969	   -23.8342	
     8.7280	     4.6158	    -2.7695	    -5.5389	    -7.3853	   -12.0010	   -13.3438	   -15.6097	   -21.1487	   -23.8342	
     7.0496	     3.6926	    -3.2730	    -6.9656	    -7.3013	   -12.6724	   -13.1760	   -15.9454	   -21.0648	   -23.2468	
     5.2032	     2.8534	    -3.6087	    -8.0566	    -7.0496	   -13.0081	   -12.6724	   -15.9454	   -20.4773	   -22.0718	
     3.3569	     2.0981	    -3.9444	    -8.8959	    -6.7139	   -13.0920	   -11.8332	   -15.6937	   -19.7220	   -20.4773	
     1.7624	     1.4267	    -4.2801	    -9.3994	    -6.3782	   -12.9242	   -10.8261	   -15.1901	   -18.7149	   -18.7149	
     0.5035	     0.8392	    -4.5319	    -9.6512	    -6.0425	   -12.5885	    -9.9030	   -14.5187	   -17.7078	   -16.9525	
    -0.4196	     0.5035	    -4.6997	    -9.6512	    -5.7907	   -12.1689	    -9.0637	   -13.7634	   -16.6168	   -15.2740	
    -0.8392	     0.3357	    -4.8676	    -9.3155	    -5.7068	   -11.5814	    -8.4763	   -12.9242	   -15.6097	   -13.9313	
    -0.7553	     0.3357	    -5.0354	    -8.8959	    -5.7068	   -10.9100	    -8.2245	   -12.1689	   -14.7705	   -12.9242	
    -0.2518	     0.5035	    -5.1193	    -8.2245	    -5.8746	   -10.2386	    -8.3923	   -11.4975	   -14.0991	   -12.4207	
     0.4196	     0.5875	    -5.3711	    -7.6370	    -6.3782	    -9.8190	    -8.9798	   -11.0779	   -13.8474	   -12.4207	
     1.2589	     0.6714	    -5.7068	    -7.1335	    -7.1335	    -9.4833	    -9.8190	   -10.9940	   -14.0152	   -12.8403	
     2.0981	     0.5035	    -6.2943	    -6.7139	    -8.0566	    -9.4833	   -10.9940	   -11.0779	   -14.5187	   -13.8474	
[Epoch Header]
[Trial Type]	21
[Accept]	1
[Correct]	0
[RT]	 0.000
[Resp]	0
[Epoch Data]
   -20.0577	   -15.1901	   -11.3297	   -21.8201	   -10.3226	   -25.7645	   -13.4277	   -26.6037	   -25.8484	   -18.5471	
   -19.7220	   -14.8544	   -10.9100	   -21.4005	    -9.9869	   -25.4288	   -13.0081	   -26.1841	   -25.5966	   -18.0435	
   -19.3863	   -14.6866	   -10.6583	   -21.1487	    -9.8190	   -25.2609	   -12.7563	   -26.0162	   -25.6805	   -18.0435	
   -18.9667	   -14.6027	   -10.5743	   -21.0648	    -9.9869	   -25.1770	   -12.6724	   -25.9323	   -26.0162	   -18.4631	
   -18.5471	   -14.6866	   -10.6583	   -21.1487	   -10.3226	   -25.3448	   -12.7563	   -26.1002	   -26.5198	   -19.3863	
   -18.1274	   -14.8544	   -10.9100	   -21.3165	   -10.9100	   -25.6805	   -12.9242	   -26.4359	   -27.2751	   -20.6451	
   -17.7078	   -15.1062	   -11.2457	   -21.6522	   -11.5814	   -26.1841	   -13.3438	   -26.9394	   -28.1982	   -22.1558	
   -17.3721	   -15.4419	   -11.7493	   -22.0718	   -12.4207	   -26.6876	   -13.7634	   -27.6108	   -29.1214	   -23.7503	
   -17.1204	   -15.8615	   -12.2528	   -22.5754	   -13.1760	   -27.3590	   -14.0991	   -28.1982	   -30.0446	   -25.3448	
   -16.8686	   -16.1133	   -12.6724	   -23.1628	   -13.7634	   -27.9465	   -14.2670	   -28.8696	   -30.7999	   -26.6037	
   -16.7007	   -16.3651	   -13.0081	   -23.8342	   -14.0991	   -28.5339	   -14.0152	   -29.3732	   -31.3873	   -27.6108	
   -16.4490	   -16.4490	   -13.0920	   -24.4217	   -14.0152	   -28.9536	   -13.2599	   -29.7928	   -31.5552	   -28.0304	
   -16.1133	   -16.1972	   -12.8403	   -24.8413	   -13.5117	   -29.2053	   -11.8332	   -29.9606	   -31.4713	   -27.8625	
   -15.6937	   -15.7776	   -12.3367	   -25.2609	   -12.4207	   -29.2053	    -9.7351	   -29.7928	   -30.9677	   -27.1072	
   -15.1062	   -15.0223	   -11.4136	   -25.4288	   -10.9100	   -28.9536	    -7.1335	   -29.3732	   -30.1285	   -25.7645	
   -14.4348	   -14.0152	   -10.2386	   -25.4288	    -9.0637	   -28.3661	    -4.1122	   -28.7018	   -29.0375	   -24.0021	
   -13.7634	   -12.9242	    -8.8959	   -25.2609	    -6.9656	   -27.6947	    -0.9232	   -27.7786	   -27.7786	   -21.9879	
   -13.0920	   -11.8332	    -7.5531	   -25.1770	    -4.9515	   -26.9394	     2.0142	   -26.8555	   -26.4359	   -19.8059	
   -12.5046	   -10.8261	    -6.2943	   -25.0931	    -3.1052	   -26.2680	     4.4479	   -25.9323	   -25.1770	   -17.7917	
   -12.0850	    -9.9869	    -5.2032	   -25.0931	    -1.5106	   -25.7645	     6.1264	   -25.1770	   -24.0860	   -15.9454	
   -11.7493	    -9.3155	    -4.3640	   -25.3448	    -0.4196	   -25.5127	     6.8817	   -24.5895	   -23.1628	   -14.6027	
   -11.6653	    -8.9798	    -3.8605	   -25.8484	     0.1678	   -25.5127	     6.6299	   -24.2538	   -22.4915	   -13.6795	
   -11.7493	    -8.8959	    -3.6926	   -26.5198	     0.2518	   -25.7645	     5.4550	   -24.1699	   -22.1558	   -13.2599	
   -12.0010	    -9.1476	    -3.8605	   -27.3590	    -0.1678	   -26.2680	     3.6087	   -24.4217	   -22.1558	   -13.4277	
   -12.4207	    -9.5673	    -4.3640	   -28.3661	    -1.1749	   -26.9394	     1.2589	   -24.8413	   -22.3236	   -13.9313	
   -13.0920	   -10.1547	    -5.0354	   -29.4571	    -2.6016	   -27.6947	    -1.2589	   -25.3448	   -22.6593	   -14.8544	
   -13.7634	   -10.8261	    -5.9586	   -30.5481	    -4.2801	   -28.5339	    -3.6087	   -26.0162	   -23.1628	   -15.9454	
   -14.5187	   -11.5814	    -6.7978	   -31.6391	    -6.0425	   -29.2892	    -5.7907	   -26.6876	   -23.6664	   -17.1204	
   -15.2740	   -12.2528	    -7.8049	   -32.4783	    -7.7209	   -29.9606	    -7.7209	   -27.2751	   -24.1699	   -18.1274	
   -16.1133	   -12.8403	    -8.7280	   -33.1497	    -9.3155	   -30.3802	    -9.3155	   -27.7786	   -24.5895	   -18.9667	
   -16.8686	   -13.4277	    -9.5673	   -33.6533	   -10.6583	   -30.7159	   -10.8261	   -28.1982	   -24.8413	   -19.6381	
   -17.5400	   -13.9313	   -10.4065	   -33.8211	   -11.8332	   -30.7999	   -12.0850	   -28.3661	   -25.0092	   -19.8898	
   -18.1274	   -14.1830	   -10.9940	   -33.7372	   -12.7563	   -30.5481	   -13.0081	   -28.1982	   -24.8413	   -19.7220	
   -18.3792	   -14.2670	   -11.3297	   -33.3176	   -13.2599	   -29.9606	   -13.6795	   -27.7786	   -24.3378	   -19.1345	
   -18.4631	   -14.0152	   -11.3297	   -32.5623	   -13.4277	   -29.0375	   -13.9313	   -26.8555	   -23.4146	   -18.1274	
   -18.2114	   -13.5117	   -10.9940	   -31.5552	   -13.1760	   -27.7786	   -13.6795	   -25.5966	   -22.2397	   -16.7007	
   -17.8757	   -12.7563	   -10.3226	   -30.2963	   -12.5885	   -26.2680	   -13.2599	   -24.0021	   -20.7291	   -15.0223	
   -17.6239	   -12.0850	    -9.5673	   -29.0375	   -11.8332	   -24.5895	   -12.6724	   -22.3236	   -19.1345	   -13.2599	
   -17.3721	   -11.3297	    -8.7280	   -27.6947	   -11.0779	   -22.9950	   -12.2528	   -20.5612	   -17.5400	   -11.5814	
   -17.3721	   -10.8261	    -7.9727	   -26.4359	   -10.4065	   -21.5683	   -12.0010	   -18.9667	   -16.1972	   -10.1547	
   -17.5400	   -10.4904	    -7.3013	   -25.3448	    -9.8190	   -20.3094	   -12.0010	   -17.5400	   -15.1062	    -9.2316	
   -17.8757	   -10.3226	    -6.8817	   -24.4217	    -9.5673	   -19.3024	   -12.3367	   -16.4490	   -14.2670	    -8.8120	
   -18.2953	   -10.4065	    -6.6299	   -23.6664	    -9.5673	   -18.5471	   -12.9242	   -15.6937	   -13.8474	    -8.9798	
   -18.8828	   -10.6583	    -6.7139	   -23.2468	    -9.9030	   -18.2114	   -13.7634	   -15.2740	   -13.7634	    -9.5673	
   -19.6381	   -11.2457	    -7.1335	   -22.9950	   -10.5743	   -18.1274	   -14.6866	   -15.2740	   -14.0152	   -10.7422	
   -20.4773	   -12.0010	    -7.8049	   -23.1628	   -11.4136	   -18.3792	   -15.6937	   -15.6097	   -14.4348	   -12.1689	
   -21.4005	   -12.9242	    -8.7280	   -23.4985	   -12.5046	   -18.8828	   -16.6168	   -16.2811	   -15.1062	   -13.8474	
   -22.3236	   -14.0152	    -9.9030	   -24.0021	   -13.5117	   -19.5541	   -17.2882	   -17.0364	   -15.8615	   -15.5258	
   -23.4146	   -15.1901	   -11.3297	   -24.5895	   -14.5187	   -20.3094	   -17.5400	   -17.8757	   -16.4490	   -16.9525	
   -24.4217	   -16.4490	   -12.7563	   -25.2609	   -15.3580	   -21.0648	   -17.3721	   -18.6310	   -16.9525	   -18.0435	
   -25.4288	   -17.5400	   -14.1830	   -25.9323	   -15.9454	   -21.7361	   -16.7007	   -19.3024	   -17.2882	   -18.7149	
   -26.4359	   -18.5471	   -15.3580	   -26.5198	   -16.1972	   -22.3236	   -15.6937	   -19.8059	   -17.3721	   -18.7988	
   -27.3590	   -19.3863	   -16.2811	   -26.9394	   -16.1972	   -22.7432	   -14.3509	   -20.1416	   -17.2043	   -18.2953	
   -28.1143	   -19.9738	   -16.8686	   -27.2751	   -15.8615	   -22.9950	   -12.9242	   -20.2255	   -16.7847	   -17.3721	
   -28.6179	   -20.2255	   -16.9525	   -27.3590	   -15.1062	   -22.9111	   -11.4136	   -20.0577	   -16.1133	   -16.0294	
   -28.9536	   -20.2255	   -16.7007	   -27.2751	   -14.1830	   -22.7432	    -9.9869	   -19.6381	   -15.2740	   -14.2670	
   -29.1214	   -19.9738	   -16.1133	   -27.0233	   -13.0081	   -22.3236	    -8.5602	   -19.0506	   -14.4348	   -12.4207	
   -29.1214	   -19.4702	   -15.3580	   -26.6876	   -11.8332	   -21.9040	    -7.2174	   -18.3792	   -13.5117	   -10.5743	
   -29.0375	   -18.9667	   -14.5187	   -26.3519	   -10.6583	   -21.4844	    -5.9586	   -17.7917	   -12.8403	    -8.9798	
   -28.9536	   -18.4631	   -13.7634	   -26.1002	    -9.7351	   -21.2326	    -4.9515	   -17.2882	   -12.5046	    -7.7209	
   -28.8696	   -17.9596	   -13.0920	   -25.9323	    -8.9798	   -21.1487	    -4.2801	   -17.1204	   -12.5046	    -7.0496	
   -28.9536	   -17.6239	   -12.5885	   -26.1002	    -8.5602	   -21.3165	    -3.9444	   -17.2882	   -13.0081	    -6.8817	
   -29.1214	   -17.4561	   -12.3367	   -26.3519	    -8.4763	   -21.8201	    -4.0283	   -17.7917	   -13.9313	    -7.4692	
   -29.3732	   -17.5400	   -12.3367	   -26.9394	    -8.6441	   -22.4915	    -4.6158	   -18.6310	   -15.1901	    -8.5602	
   -29.7928	   -17.7917	   -12.5885	   -27.7786	    -9.0637	   -23.4985	    -5.5389	   -19.7220	   -16.7847	   -10.0708	
   -30.1285	   -18.2114	   -13.0081	   -28.7018	    -9.6512	   -24.5895	    -6.7139	   -20.9808	   -18.4631	   -11.8332	
   -30.5481	   -18.7988	   -13.5117	   -29.6249	   -10.3226	   -25.7645	    -8.0566	   -22.3236	   -20.1416	   -13.6795	
   -30.7999	   -19.3024	   -13.9313	   -30.4642	   -10.9940	   -26.7715	    -9.3994	   -23.4985	   -21.5683	   -15.4419	
   -30.8838	   -19.7220	   -14.2670	   -31.1356	   -11.4136	   -27.6947	   -10.4904	   -24.5895	   -22.7432	   -16.8686	
   -30.7159	   -20.0577	   -14.3509	   -31.6391	   -11.6653	   -28.4500	   -11.2457	   -25.3448	   -23.4985	   -17.9596	
   -30.3802	   -20.1416	   -14.2670	   -31.9748	   -11.6653	   -29.0375	   -11.4136	   -25.9323	   -23.9182	   -18.5471	
   -29.9606	   -20.1416	   -14.0152	   -32.1426	   -11.4975	   -29.3732	   -11.0779	   -26.2680	   -24.0021	   -18.6310	
   -29.3732	   -19.8898	   -13.5956	   -32.2266	   -10.9940	   -29.5410	   -10.0708	   -26.3519	   -23.7503	   -18.2953	
   -28.7857	   -19.5541	   -13.0081	   -32.3944	   -10.4065	   -29.6249	    -8.5602	   -26.2680	   -23.1628	   -17.5400	
   -28.1143	   -19.1345	   -12.3367	   -32.4783	    -9.7351	   -29.6249	    -6.7139	   -26.1002	   -22.4075	   -16.3651	
   -27.4429	   -18.5471	   -11.6653	   -32.6462	    -8.8959	   -29.5410	    -4.5319	   -25.7645	   -21.4844	   -14.9384	
   -26.8555	   -17.9596	   -10.9100	   -32.7301	    -8.0566	   -29.3732	    -2.4338	   -25.3448	   -20.4773	   -13.4277	
   -26.1841	   -17.3721	   -10.2386	   -32.8140	    -7.1335	   -29.2053	    -0.5875	   -24.8413	   -19.3863	   -11.7493	
   -25.5966	   -16.7007	    -9.5673	   -32.8140	    -6.2943	   -28.8696	     0.8392	   -24.2538	   -18.3792	   -10.2386	
   -25.0092	   -16.1133	    -8.9798	   -32.7301	    -5.5389	   -28.6179	     1.6785	   -23.7503	   -17.5400	    -8.9798	
   -24.4217	   -15.5258	    -8.4763	   -32.4783	    -4.9515	   -28.2822	     1.8463	   -23.3307	   -16.7847	    -8.0566	
   -23.9182	   -15.0223	    -8.0566	   -32.1426	    -4.5319	   -27.8625	     1.1749	   -22.9111	   -16.3651	    -7.6370	
   -23.4985	   -14.6866	    -7.8888	   -31.8069	    -4.3640	   -27.6108	    -0.1678	   -22.7432	   -16.2811	    -7.5531	
   -23.0789	   -14.5187	    -7.8049	   -31.4713	    -4.5319	   -27.3590	    -2.0981	   -22.6593	   -16.4490	    -8.0566	
   -22.7432	   -14.4348	    -7.9727	   -31.2195	    -4.9515	   -27.2751	    -4.3640	   -22.8271	   -17.0364	    -9.0637	
   -22.4915	   -14.6027	    -8.3923	   -30.9677	    -5.6229	   -27.2751	    -6.8817	   -23.1628	   -18.0435	   -10.4904	
   -22.3236	   -14.8544	    -8.8959	   -30.7999	    -6.4621	   -27.3590	    -9.2316	   -23.6664	   -19.3863	   -12.2528	
   -22.1558	   -15.1901	    -9.5673	   -30.5481	    -7.5531	   -27.6108	   -11.4136	   -24.2538	   -20.8969	   -14.1830	
   -21.9879	   -15.6097	   -10.2386	   -30.2963	    -8.6441	   -27.7786	   -13.2599	   -24.8413	   -22.4075	   -16.1972	
   -21.8201	   -16.0294	   -10.9100	   -30.0446	    -9.8190	   -27.9465	   -14.6027	   -25.4288	   -23.9182	   -18.1274	
   -21.5683	   -16.4490	   -11.5814	   -29.7089	   -10.9100	   -28.1143	   -15.6097	   -26.0162	   -25.3448	   -19.7220	
   -21.3165	   -16.8686	   -12.1689	   -29.3732	   -11.9171	   -28.1982	   -16.3651	   -26.5198	   -26.4359	   -20.8969	
   -21.0648	   -17.2043	   -12.5885	   -29.0375	   -12.7563	   -28.2822	   -16.7007	   -26.8555	   -27.3590	   -21.7361	
   -20.7291	   -17.3721	   -12.9242	   -28.6179	   -13.2599	   -28.1143	   -16.7007	   -27.0233	   -27.8625	   -21.9879	
   -20.3094	   -17.3721	   -13.0920	   -28.0304	   -13.4277	   -27.8625	   -16.4490	   -27.0233	   -27.9465	   -21.8201	
   -19.7220	   -17.1204	   -12.9242	   -27.1912	   -13.1760	   -27.3590	   -15.7776	   -26.7715	   -27.7786	   -21.2326	
   -18.8828	   -16.5329	   -12.5046	   -26.1841	   -12.5885	   -26.6037	   -14.7705	   -26.2680	   -27.1912	   -20.3094	
   -17.7917	   -15.6937	   -11.8332	   -25.0092	   -11.6653	   -25.6805	   -13.3438	   -25.5127	   -26.3519	   -19.3024	
   -16.4490	   -14.5187	   -10.9100	   -23.4985	   -10.4904	   -24.5056	   -11.4975	   -24.5056	   -25.3448	   -18.2953	
   -15.0223	   -13.2599	    -9.8190	   -21.9879	    -9.3155	   -23.1628	    -9.4833	   -23.4146	   -24.4217	   -17.5400	
   -13.5117	   -12.0010	    -8.8120	   -20.3934	    -8.1406	   -21.9040	    -7.5531	   -22.4075	   -23.5825	   -17.1204	
   -12.1689	   -10.8261	    -7.8888	   -18.9667	    -7.3013	   -20.8130	    -6.0425	   -21.5683	   -23.0789	   -17.2043	
   -10.9940	    -9.9869	    -7.3013	   -17.7917	    -6.7978	   -19.9738	    -5.2872	   -20.9808	   -22.8271	   -17.7917	
   -10.2386	    -9.5673	    -7.1335	   -16.7847	    -6.7978	   -19.4702	    -5.2872	   -20.6451	   -23.0789	   -18.9667	
    -9.6512	    -9.3994	    -7.3013	   -16.1133	    -7.2174	   -19.3024	    -6.2103	   -20.7291	   -23.6664	   -20.6451	
    -9.3994	    -9.5673	    -7.7209	   -15.6937	    -8.0566	   -19.3863	    -7.8888	   -21.0648	   -24.4217	   -22.5754	
    -9.2316	    -9.9030	    -8.4763	   -15.4419	    -9.1476	   -19.6381	    -9.9869	   -21.5683	   -25.4288	   -24.6735	
    -9.0637	   -10.2386	    -9.1476	   -15.5258	   -10.3226	   -19.9738	   -12.2528	   -22.2397	   -26.3519	   -26.6876	
    -8.8120	   -10.4904	    -9.8190	   -15.6937	   -11.4975	   -20.3934	   -14.5187	   -22.8271	   -27.1072	   -28.3661	
    -8.4763	   -10.6583	   -10.3226	   -15.9454	   -12.5046	   -20.8130	   -16.3651	   -23.2468	   -27.6947	   -29.7928	
    -7.9727	   -10.6583	   -10.5743	   -16.1133	   -13.2599	   -21.0648	   -17.7078	   -23.5825	   -28.0304	   -30.6320	
    -7.3013	   -10.4904	   -10.4904	   -16.2811	   -13.7634	   -21.0648	   -18.4631	   -23.6664	   -28.0304	   -30.9677	
    -6.3782	    -9.9869	   -10.0708	   -16.1972	   -13.9313	   -20.8969	   -18.4631	   -23.4985	   -27.7786	   -30.7159	
    -5.3711	    -9.1476	    -9.3155	   -15.7776	   -13.6795	   -20.3934	   -17.7078	   -23.0789	   -27.1912	   -30.0446	
    -4.0283	    -8.0566	    -8.3084	   -15.1062	   -13.0920	   -19.6381	   -16.2811	   -22.3236	   -26.4359	   -28.7857	
    -2.6016	    -6.7978	    -7.0496	   -14.1830	   -12.1689	   -18.5471	   -14.3509	   -21.3165	   -25.4288	   -27.1912	
    -1.0910	    -5.3711	    -5.7907	   -13.0920	   -11.0779	   -17.4561	   -12.0010	   -20.1416	   -24.3378	   -25.2609	
     0.3357	    -4.0283	    -4.6158	   -12.0010	    -9.8190	   -16.2811	    -9.5673	   -18.9667	   -23.2468	   -23.3307	
     1.6785	    -2.7695	    -3.5248	   -10.9100	    -8.4763	   -15.1062	    -7.1335	   -17.8757	   -22.1558	   -21.3165	
     2.8534	    -1.6785	    -2.6855	    -9.9030	    -7.3013	   -14.1830	    -5.1193	   -16.8686	   -21.1487	   -19.4702	
     3.8605	    -0.7553	    -1.9302	    -9.1476	    -6.2103	   -13.3438	    -3.5248	   -16.0294	   -20.3094	   -17.8757	
     4.6158	    -0.0839	    -1.4267	    -8.4763	    -5.2872	   -12.8403	    -2.4338	   -15.3580	   -19.6381	   -16.6168	
     5.2032	     0.3357	    -1.0071	    -8.0566	    -4.6997	   -12.5046	    -2.0981	   -15.0223	   -19.3024	   -15.6937	
     5.5389	     0.5035	    -0.8392	    -7.8888	    -4.4479	   -12.4207	    -2.3499	   -14.8544	   -19.1345	   -15.2740	
     5.5389	     0.4196	    -0.9232	    -7.9727	    -4.5319	   -12.5885	    -3.2730	   -15.0223	   -19.3024	   -15.2740	
     5.1193	    -0.0839	    -1.3428	    -8.3923	    -4.9515	   -13.0920	    -4.8676	   -15.5258	   -19.7220	   -15.6937	
     4.3640	    -1.0071	    -2.0981	    -9.2316	    -5.8746	   -13.8474	    -6.9656	   -16.1972	   -20.3934	   -16.4490	
     3.0212	    -2.1820	    -3.1891	   -10.4065	    -7.0496	   -14.8544	    -9.3994	   -17.2043	   -21.4005	   -17.5400	
     1.2589	    -3.7766	    -4.5319	   -12.0850	    -8.4763	   -16.2811	   -12.1689	   -18.4631	   -22.4915	   -18.7149	
    -1.0071	    -5.6229	    -6.1264	   -14.1830	   -10.0708	   -17.8757	   -14.8544	   -19.8898	   -23.7503	   -19.8898	
    -3.5248	    -7.6370	    -7.8888	   -16.7007	   -11.7493	   -19.8059	   -17.3721	   -21.4844	   -25.0092	   -20.9808	
    -6.1264	    -9.6512	    -9.4833	   -19.3863	   -13.1760	   -21.6522	   -19.3863	   -22.9950	   -26.1841	   -21.8201	
    -8.4763	   -11.3297	   -10.9940	   -21.9040	   -14.4348	   -23.4146	   -20.6451	   -24.3378	   -27.0233	   -22.1558	
   -10.4904	   -12.5885	   -12.0850	   -24.0021	   -15.1062	   -24.8413	   -20.9808	   -25.2609	   -27.3590	   -22.0718	
   -11.9171	   -13.4277	   -12.6724	   -25.5966	   -15.3580	   -25.6805	   -20.3094	   -25.6805	   -27.1912	   -21.4844	
   -12.8403	   -13.7634	   -12.9242	   -26.5198	   -15.1062	   -26.1002	   -18.7988	   -25.5966	   -26.5198	   -20.3934	
   -13.4277	   -13.7634	   -12.7563	   -26.9394	   -14.4348	   -26.1002	   -16.7847	   -25.1770	   -25.4288	   -19.0506	
   -13.6795	   -13.5117	   -12.4207	   -27.0233	   -13.5117	   -25.7645	   -14.5187	   -24.4217	   -24.0860	   -17.4561	
   -13.9313	   -13.2599	   -12.0010	   -26.8555	   -12.6724	   -25.2609	   -12.5046	   -23.5825	   -22.6593	   -15.7776	
   -14.3509	   -13.1760	   -11.6653	   -26.5198	   -11.9171	   -24.7574	   -10.9940	   -22.7432	   -21.1487	   -14.2670	
   -14.9384	   -13.3438	   -11.4975	   -26.1841	   -11.4136	   -24.2538	   -10.0708	   -21.9040	   -19.8898	   -13.0081	
   -15.9454	   -13.8474	   -11.6653	   -25.9323	   -11.4136	   -23.9182	    -9.9030	   -21.3165	   -18.7988	   -12.0850	
   -17.2882	   -14.6866	   -12.0850	   -25.8484	   -11.7493	   -23.8342	   -10.4904	   -21.0648	   -18.0435	   -11.4975	
   -18.8828	   -15.9454	   -12.9242	   -25.9323	   -12.5885	   -24.0021	   -11.5814	   -20.9808	   -17.7078	   -11.4136	
   -20.8130	   -17.4561	   -14.0152	   -26.2680	   -13.7634	   -24.4217	   -13.1760	   -21.3165	   -17.7078	   -11.7493	
   -22.8271	   -19.2184	   -15.4419	   -26.7715	   -15.3580	   -25.0931	   -15.1062	   -21.8201	   -18.0435	   -12.5046	
   -25.0092	   -21.1487	   -17.1204	   -27.4429	   -17.1204	   -25.9323	   -17.1204	   -22.6593	   -18.7149	   -13.5956	
   -27.0233	   -23.0789	   -18.8828	   -28.3661	   -19.0506	   -27.0233	   -19.2184	   -23.6664	   -19.5541	   -14.9384	
   -29.0375	   -24.9252	   -20.6451	   -29.4571	   -20.9808	   -28.1143	   -21.1487	   -24.7574	   -20.6451	   -16.3651	
   -30.7999	   -26.6876	   -22.4075	   -30.6320	   -22.8271	   -29.3732	   -22.9111	   -25.9323	   -21.7361	   -17.7078	
   -32.4783	   -28.2822	   -24.0860	   -31.8069	   -24.5056	   -30.5481	   -24.2538	   -27.1072	   -22.7432	   -18.7988	
   -33.9050	   -29.6249	   -25.5127	   -33.0658	   -25.8484	   -31.6391	   -25.1770	   -28.1982	   -23.6664	   -19.6381	
   -35.2478	   -30.7999	   -26.6876	   -34.3246	   -26.8555	   -32.6462	   -25.5966	   -29.0375	   -24.3378	   -19.8898	
   -36.3388	   -31.6391	   -27.5269	   -35.3317	   -27.4429	   -33.4015	   -25.4288	   -29.7089	   -24.5895	   -19.6381	
   -37.1780	   -32.1426	   -28.0304	   -36.0870	   -27.5269	   -33.8211	   -24.8413	   -30.0446	   -24.5056	   -18.8828	
   -37.8494	   -32.4783	   -28.2822	   -36.6745	   -27.1912	   -33.9890	   -23.8342	   -30.0446	   -24.0860	   -17.7078	
   -38.5208	   -32.5623	   -28.2822	   -37.0102	   -26.6037	   -33.9050	   -22.4915	   -29.8767	   -23.3307	   -16.1972	
   -39.0244	   -32.6462	   -28.1143	   -37.1780	   -25.8484	   -33.7372	   -21.1487	   -29.5410	   -22.4075	   -14.5187	
   -39.6118	   -32.7301	   -27.9465	   -37.1780	   -25.0092	   -33.4015	   -19.8898	   -29.0375	   -21.4844	   -12.9242	
   -40.1154	   -32.8140	   -27.7786	   -37.0941	   -24.1699	   -32.9819	   -18.7988	   -28.5339	   -20.5612	   -11.4975	
   -40.5350	   -32.8979	   -27.5269	   -36.8423	   -23.4146	   -32.4783	   -17.9596	   -28.0304	   -19.8059	   -10.4904	
   -40.8707	   -32.8979	   -27.3590	   -36.4227	   -22.7432	   -31.9748	   -17.4561	   -27.6108	   -19.1345	    -9.8190	
   -40.9546	   -32.9819	   -27.1912	   -36.0031	   -22.2397	   -31.5552	   -17.3721	   -27.1072	   -18.7149	    -9.6512	
   -40.8707	   -32.8979	   -27.0233	   -35.5835	   -21.9040	   -31.1356	   -17.6239	   -26.7715	   -18.4631	    -9.8190	
   -40.6189	   -32.8140	   -26.7715	   -35.0800	   -21.6522	   -30.7999	   -18.1274	   -26.5198	   -18.3792	   -10.4065	
   -40.0314	   -32.6462	   -26.4359	   -34.4925	   -21.5683	   -30.4642	   -18.7149	   -26.3519	   -18.4631	   -11.1618	
   -39.2761	   -32.3944	   -26.1002	   -33.9890	   -21.4844	   -30.1285	   -19.3863	   -26.1841	   -18.6310	   -12.0010	
   -38.4369	   -31.9748	   -25.5966	   -33.4015	   -21.4844	   -29.7928	   -19.8898	   -25.9323	   -18.7988	   -12.8403	
   -37.5137	   -31.4713	   -25.0092	   -32.8140	   -21.4844	   -29.3732	   -20.2255	   -25.5966	   -18.8828	   -13.4277	
   -36.5906	   -30.9677	   -24.4217	   -32.2266	   -21.3165	   -28.9536	   -20.2255	   -25.2609	   -18.7988	   -13.7634	
   -35.8353	   -30.3802	   -23.7503	   -31.6391	   -21.0648	   -28.4500	   -19.8898	   -24.7574	   -18.5471	   -13.7634	
   -35.3317	   -29.8767	   -23.0789	   -31.3034	   -20.7291	   -27.9465	   -19.2184	   -24.1699	   -18.1274	   -13.3438	
   -34.9121	   -29.3732	   -22.3236	   -30.9677	   -20.0577	   -27.3590	   -18.2953	   -23.4985	   -17.4561	   -12.5046	
   -34.8282	   -28.8696	   -21.4844	   -30.7159	   -19.2184	   -26.6876	   -17.0364	   -22.6593	   -16.6168	   -11.4136	
   -34.7443	   -28.3661	   -20.6451	   -30.3802	   -18.2114	   -25.9323	   -15.5258	   -21.6522	   -15.6097	    -9.9030	
   -34.6603	   -27.8625	   -19.8059	   -29.8767	   -17.2043	   -25.0092	   -13.7634	   -20.4773	   -14.3509	    -8.1406	
   -34.5764	   -27.2751	   -18.9667	   -29.1214	   -16.1133	   -23.9182	   -11.9171	   -19.3024	   -13.0920	    -6.2943	
   -34.3246	   -26.6876	   -18.2953	   -28.2822	   -15.1901	   -22.9111	   -10.2386	   -18.1274	   -11.8332	    -4.6158	
   -34.0729	   -26.2680	   -17.8757	   -27.4429	   -14.5187	   -21.9040	    -8.9798	   -17.1204	   -10.7422	    -3.1891	
   -33.6533	   -26.0162	   -17.7078	   -26.6037	   -14.0991	   -21.1487	    -8.2245	   -16.3651	   -10.0708	    -2.1820	
   -33.1497	   -25.8484	   -17.9596	   -25.7645	   -14.0991	   -20.4773	    -8.0566	   -15.7776	    -9.6512	    -1.7624	
   -32.5623	   -25.8484	   -18.4631	   -25.1770	   -14.4348	   -20.1416	    -8.6441	   -15.5258	    -9.7351	    -1.9302	
   -31.8909	   -25.9323	   -19.1345	   -24.6735	   -15.1062	   -20.0577	    -9.7351	   -15.6097	   -10.0708	    -2.6855	
   -31.1356	   -26.1841	   -20.0577	   -24.4217	   -16.0294	   -20.1416	   -11.2457	   -15.9454	   -10.8261	    -3.8605	
   -30.2963	   -26.4359	   -21.0648	   -24.4217	   -17.2882	   -20.5612	   -13.0920	   -16.5329	   -11.8332	    -5.4550	
   -29.5410	   -26.7715	   -22.0718	   -24.5056	   -18.6310	   -21.0648	   -15.1062	   -17.3721	   -13.0920	    -7.2174	
   -28.7857	   -27.1072	   -23.0789	   -24.7574	   -20.1416	   -21.6522	   -17.2882	   -18.2953	   -14.3509	    -9.0637	
   -28.1982	   -27.4429	   -23.9182	   -25.0092	   -21.5683	   -22.3236	   -19.3863	   -19.1345	   -15.6097	   -10.8261	
   -27.6108	   -27.7786	   -24.6735	   -25.2609	   -22.9950	   -22.8271	   -21.3165	   -19.8898	   -16.6168	   -12.2528	
   -27.1912	   -27.9465	   -25.3448	   -25.3448	   -24.0860	   -23.0789	   -22.9950	   -20.3094	   -17.2882	   -13.2599	
   -26.8555	   -28.0304	   -25.6805	   -25.2609	   -24.9252	   -23.1628	   -24.3378	   -20.3934	   -17.4561	   -13.5956	
   -26.5198	   -28.0304	   -25.8484	   -25.0092	   -25.3448	   -22.9111	   -25.1770	   -20.1416	   -17.2043	   -13.3438	
   -26.2680	   -27.7786	   -25.6805	   -24.5895	   -25.3448	   -22.4075	   -25.4288	   -19.6381	   -16.4490	   -12.5046	
   -26.0162	   -27.4429	   -25.3448	   -24.0021	   -25.0092	   -21.7361	   -25.0092	   -18.8828	   -15.3580	   -11.1618	
   -25.5966	   -26.9394	   -24.7574	   -23.3307	   -24.2538	   -20.9808	   -23.9182	   -17.9596	   -14.0991	    -9.3994	
   -25.1770	   -26.2680	   -24.0021	   -22.5754	   -23.2468	   -20.0577	   -22.2397	   -16.9525	   -12.5885	    -7.3853	
   -24.5895	   -25.5127	   -23.0789	   -21.6522	   -21.9879	   -19.1345	   -20.0577	   -15.9454	   -11.1618	    -5.2872	
   -24.0021	   -24.6735	   -22.0718	   -20.6451	   -20.7291	   -18.1274	   -17.4561	   -15.0223	    -9.9030	    -3.3569	
   -23.2468	   -23.7503	   -21.0648	   -19.6381	   -19.4702	   -17.2043	   -14.7705	   -14.0991	    -8.8120	    -1.5945	
   -22.5754	   -22.9950	   -20.2255	   -18.6310	   -18.2953	   -16.3651	   -12.1689	   -13.3438	    -8.0566	    -0.4196	
   -21.9040	   -22.2397	   -19.3863	   -17.7917	   -17.3721	   -15.6937	    -9.9030	   -12.7563	    -7.6370	     0.2518	
   -21.2326	   -21.6522	   -18.8828	   -17.0364	   -16.7847	   -15.2740	    -8.3084	   -12.4207	    -7.5531	     0.3357	
   -20.5612	   -21.1487	   -18.4631	   -16.4490	   -16.4490	   -14.9384	    -7.4692	   -12.2528	    -7.8888	    -0.2518	
   -19.8898	   -20.7291	   -18.2953	   -16.0294	   -16.4490	   -14.8544	    -7.3013	   -12.4207	    -8.4763	    -1.3428	
   -19.0506	   -20.3934	   -18.2953	   -15.6937	   -16.6168	   -14.9384	    -7.8049	   -12.6724	    -9.3994	    -2.8534	
   -18.1274	   -20.0577	   -18.4631	   -15.5258	   -17.0364	   -15.1062	    -8.8959	   -13.1760	   -10.4065	    -4.6158	
   -17.1204	   -19.7220	   -18.6310	   -15.6097	   -17.5400	   -15.4419	   -10.3226	   -13.8474	   -11.4975	    -6.6299	
   -16.1133	   -19.3863	   -18.9667	   -15.7776	   -18.2114	   -15.9454	   -11.9171	   -14.6027	   -12.6724	    -8.6441	
   -15.1062	   -19.1345	   -19.2184	   -16.1972	   -18.8828	   -16.6168	   -13.5117	   -15.5258	   -13.8474	   -10.6583	
   -14.2670	   -18.9667	   -19.5541	   -16.7847	   -19.5541	   -17.4561	   -15.0223	   -16.5329	   -15.0223	   -12.5046	
   -13.5117	   -18.8828	   -19.8898	   -17.5400	   -20.1416	   -18.3792	   -16.1972	   -17.6239	   -16.1972	   -14.0991	
   -13.0081	   -18.7149	   -20.1416	   -18.3792	   -20.6451	   -19.3863	   -16.9525	   -18.7149	   -17.2882	   -15.1901	
   -12.5046	   -18.6310	   -20.2255	   -19.4702	   -20.8969	   -20.4773	   -17.2882	   -19.8059	   -18.1274	   -15.9454	
   -12.0850	   -18.3792	   -20.1416	   -20.4773	   -20.8969	   -21.4844	   -17.1204	   -20.7291	   -18.7988	   -16.0294	
   -11.6653	   -18.0435	   -19.8059	   -21.4844	   -20.6451	   -22.4075	   -16.4490	   -21.4844	   -19.2184	   -15.6937	
   -11.1618	   -17.4561	   -19.2184	   -22.4075	   -19.9738	   -23.1628	   -15.4419	   -22.0718	   -19.3863	   -14.9384	
   -10.5743	   -16.7847	   -18.4631	   -23.1628	   -19.1345	   -23.7503	   -14.0991	   -22.4075	   -19.3863	   -13.9313	
    -9.9869	   -15.9454	   -17.5400	   -23.7503	   -18.1274	   -24.1699	   -12.5046	   -22.6593	   -19.3024	   -12.8403	
    -9.3994	   -15.1062	   -16.6168	   -24.1699	   -17.0364	   -24.5056	   -10.6583	   -22.8271	   -19.1345	   -11.9171	
    -8.8120	   -14.3509	   -15.6937	   -24.4217	   -15.9454	   -24.7574	    -8.8959	   -22.9950	   -19.0506	   -11.2457	
    -8.3084	   -13.6795	   -14.9384	   -24.5056	   -15.0223	   -24.9252	    -7.3013	   -23.2468	   -19.1345	   -10.9100	
    -7.8049	   -13.1760	   -14.2670	   -24.4217	   -14.1830	   -25.0931	    -6.0425	   -23.4985	   -19.3863	   -10.9940	
    -7.2174	   -12.7563	   -13.7634	   -24.2538	   -13.5956	   -25.2609	    -5.2872	   -23.8342	   -19.8059	   -11.4136	
    -6.7139	   -12.5046	   -13.4277	   -23.8342	   -13.2599	   -25.5127	    -5.2872	   -24.2538	   -20.4773	   -12.1689	
    -6.2103	   -12.3367	   -13.2599	   -23.4146	   -13.1760	   -25.6805	    -5.9586	   -24.6735	   -21.2326	   -13.1760	
    -5.7907	   -12.4207	   -13.3438	   -22.9950	   -13.4277	   -25.9323	    -7.4692	   -25.1770	   -22.0718	   -14.4348	
    -5.3711	   -12.5046	   -13.5117	   -22.5754	   -13.8474	   -26.2680	    -9.5673	   -25.6805	   -22.9111	   -15.6937	
    -5.0354	   -12.6724	   -13.8474	   -22.3236	   -14.4348	   -26.6037	   -12.1689	   -26.1841	   -23.8342	   -17.0364	
    -4.6997	   -12.8403	   -14.1830	   -22.3236	   -15.1062	   -26.9394	   -15.1901	   -26.6876	   -24.5895	   -18.1274	
    -4.4479	   -13.0081	   -14.6027	   -22.4075	   -15.7776	   -27.3590	   -18.2114	   -27.1072	   -25.3448	   -19.1345	
    -4.2801	   -13.2599	   -15.0223	   -22.8271	   -16.5329	   -27.7786	   -21.0648	   -27.5269	   -25.9323	   -19.8898	
    -4.2801	   -13.4277	   -15.5258	   -23.3307	   -17.1204	   -28.1982	   -23.3307	   -27.9465	   -26.4359	   -20.3934	
    -4.4479	   -13.5956	   -16.0294	   -23.9182	   -17.5400	   -28.7018	   -24.8413	   -28.1982	   -26.7715	   -20.6451	
    -4.7836	   -13.6795	   -16.3651	   -24.5056	   -17.7917	   -29.0375	   -25.5127	   -28.3661	   -27.0233	   -20.6451	
    -5.2872	   -13.7634	   -16.7007	   -25.0092	   -17.8757	   -29.2053	   -25.2609	   -28.4500	   -27.1072	   -20.3094	
    -5.8746	   -13.6795	   -16.8686	   -25.2609	   -17.7917	   -29.2892	   -24.1699	   -28.3661	   -27.0233	   -19.7220	
    -6.3782	   -13.5117	   -16.7847	   -25.2609	   -17.6239	   -29.2053	   -22.4075	   -28.1143	   -26.7715	   -18.8828	
    -6.7139	   -13.2599	   -16.6168	   -25.0931	   -17.2882	   -28.9536	   -20.1416	   -27.8625	   -26.3519	   -17.9596	
    -6.9656	   -12.8403	   -16.1972	   -24.7574	   -16.8686	   -28.5339	   -17.7078	   -27.4429	   -25.9323	   -17.0364	
    -7.0496	   -12.3367	   -15.6937	   -24.3378	   -16.3651	   -28.1143	   -15.2740	   -27.1072	   -25.4288	   -16.1972	
    -6.8817	   -11.8332	   -15.0223	   -23.7503	   -15.7776	   -27.6108	   -13.0081	   -26.7715	   -25.0092	   -15.6097	
    -6.6299	   -11.2457	   -14.4348	   -23.2468	   -15.2740	   -27.1912	   -11.1618	   -26.5198	   -24.6735	   -15.3580	
    -6.2943	   -10.7422	   -13.8474	   -22.8271	   -14.9384	   -26.9394	    -9.7351	   -26.3519	   -24.6735	   -15.5258	
    -5.7907	   -10.4065	   -13.4277	   -22.4915	   -14.8544	   -26.7715	    -8.9798	   -26.4359	   -24.8413	   -16.1972	
    -5.3711	   -10.1547	   -13.0920	   -22.3236	   -15.0223	   -26.7715	    -8.8959	   -26.7715	   -25.4288	   -17.1204	
    -5.0354	   -10.0708	   -12.9242	   -22.3236	   -15.3580	   -26.9394	    -9.4833	   -27.2751	   -26.1841	   -18.3792	
    -4.6997	    -9.9869	   -12.7563	   -22.4915	   -15.7776	   -27.1912	   -10.5743	   -27.7786	   -27.1072	   -19.8059	
    -4.3640	    -9.8190	   -12.5046	   -22.6593	   -16.1972	   -27.4429	   -12.1689	   -28.2822	   -27.9465	   -21.1487	
    -4.1122	    -9.6512	   -12.2528	   -22.7432	   -16.5329	   -27.6108	   -14.0152	   -28.7018	   -28.7857	   -22.4075	
    -3.8605	    -9.3155	   -11.9171	   -22.6593	   -16.7007	   -27.6108	   -15.8615	   -28.8696	   -29.2892	   -23.3307	
    -3.6926	    -8.9798	   -11.4975	   -22.4915	   -16.7007	   -27.4429	   -17.4561	   -28.7857	   -29.6249	   -23.9182	
    -3.4409	    -8.4763	   -10.9940	   -21.9879	   -16.4490	   -26.9394	   -18.4631	   -28.4500	   -29.5410	   -24.0860	
    -3.1891	    -7.9727	   -10.4904	   -21.2326	   -15.9454	   -26.1841	   -18.7149	   -27.6947	   -29.0375	   -23.7503	
    -2.6855	    -7.2174	    -9.8190	   -19.9738	   -15.1062	   -25.0092	   -18.1274	   -26.6037	   -28.1143	   -22.9950	
    -1.9302	    -6.2103	    -8.8959	   -18.3792	   -13.8474	   -23.4985	   -16.5329	   -25.1770	   -26.7715	   -21.5683	
    -0.7553	    -4.8676	    -7.6370	   -16.3651	   -12.2528	   -21.5683	   -14.1830	   -23.3307	   -25.0092	   -19.7220	
     0.6714	    -3.2730	    -6.1264	   -14.0152	   -10.3226	   -19.4702	   -11.2457	   -21.3165	   -22.9950	   -17.5400	
     2.2659	    -1.5106	    -4.3640	   -11.4136	    -8.1406	   -17.2043	    -7.9727	   -19.1345	   -20.8969	   -15.1901	
     3.9444	     0.3357	    -2.4338	    -8.8959	    -6.0425	   -14.9384	    -4.7836	   -17.0364	   -18.8828	   -12.9242	
     5.5389	     2.1820	    -0.6714	    -6.4621	    -4.0283	   -12.9242	    -1.7624	   -15.1901	   -17.1204	   -10.9940	
     7.0496	     3.6926	     1.0071	    -4.1962	    -2.2659	   -10.9940	     0.6714	   -13.5117	   -15.6937	    -9.4833	
     8.2245	     4.9515	     2.2659	    -2.2659	    -1.0071	    -9.4833	     2.5177	   -12.2528	   -14.6866	    -8.6441	
     9.1476	     5.8746	     3.1891	    -0.6714	    -0.1678	    -8.2245	     3.5248	   -11.3297	   -14.1830	    -8.4763	
     9.8190	     6.3782	     3.6926	     0.5875	     0.0000	    -7.3013	     3.6926	   -10.7422	   -14.1830	    -8.8120	
    10.1547	     6.5460	     3.7766	     1.4267	    -0.3357	    -6.7139	     3.0212	   -10.4904	   -14.4348	    -9.5673	
    10.3226	     6.4621	     3.4409	     1.9302	    -1.0910	    -6.3782	     1.7624	   -10.4065	   -15.0223	   -10.5743	
    10.3226	     6.1264	     3.0212	     2.1820	    -2.0981	    -6.2943	     0.0839	   -10.4904	   -15.6937	   -11.7493	
    10.3226	     5.7068	     2.4338	     2.2659	    -3.2730	    -6.2103	    -1.8463	   -10.5743	   -16.2811	   -12.9242	
    10.2386	     5.2872	     1.8463	     2.2659	    -4.3640	    -6.2103	    -3.6087	   -10.6583	   -16.7847	   -14.0152	
    10.2386	     4.9515	     1.3428	     2.2659	    -5.3711	    -6.1264	    -5.1193	   -10.5743	   -17.1204	   -14.7705	
    10.3226	     4.6997	     1.0910	     2.2659	    -5.9586	    -5.9586	    -6.1264	   -10.3226	   -17.2043	   -15.2740	
    10.4904	     4.6158	     1.0071	     2.4338	    -6.2103	    -5.6229	    -6.7139	    -9.9030	   -17.0364	   -15.3580	
    10.6583	     4.6997	     1.1749	     2.5177	    -6.0425	    -5.2032	    -6.7978	    -9.3994	   -16.6168	   -15.0223	
    10.9940	     5.0354	     1.5945	     2.8534	    -5.4550	    -4.6997	    -6.3782	    -8.6441	   -15.8615	   -14.1830	
    11.4975	     5.6229	     2.4338	     3.2730	    -4.4479	    -3.8605	    -5.3711	    -7.6370	   -14.7705	   -12.8403	
    12.0850	     6.3782	     3.5248	     3.8605	    -3.0212	    -2.8534	    -3.9444	    -6.3782	   -13.3438	   -10.9940	
    12.8403	     7.4692	     4.8676	     4.6158	    -1.3428	    -1.6785	    -2.1820	    -4.8676	   -11.6653	    -8.8959	
    13.5956	     8.5602	     6.3782	     5.4550	     0.4196	    -0.4196	    -0.3357	    -3.3569	    -9.8190	    -6.5460	
    14.3509	     9.7351	     7.8049	     6.3782	     2.0981	     0.8392	     1.4267	    -1.9302	    -8.0566	    -4.3640	
    15.1062	    10.8261	     9.0637	     7.1335	     3.6087	     2.0142	     2.6855	    -0.6714	    -6.6299	    -2.6016	
    15.8615	    11.8332	    10.0708	     7.8888	     4.6158	     2.8534	     3.4409	     0.3357	    -5.6229	    -1.4267	
    16.5329	    12.5046	    10.7422	     8.3923	     5.2872	     3.5248	     3.5248	     0.9232	    -5.0354	    -0.9232	
    17.2882	    13.0920	    10.9940	     8.8120	     5.4550	     3.8605	     3.1052	     1.2589	    -5.0354	    -1.1749	
    17.8757	    13.3438	    10.9940	     9.1476	     5.1193	     3.9444	     2.0981	     1.1749	    -5.3711	    -2.0142	
    18.4631	    13.5117	    10.6583	     9.3155	     4.4479	     3.7766	     0.7553	     0.8392	    -6.1264	    -3.3569	
    18.9667	    13.5117	    10.1547	     9.3155	     3.5248	     3.4409	    -0.7553	     0.4196	    -7.0496	    -5.0354	
    19.4702	    13.4277	     9.5673	     9.3155	     2.4338	     3.1052	    -2.3499	    -0.1678	    -7.9727	    -6.8817	
    19.9738	    13.3438	     8.9798	     9.3994	     1.3428	     2.6855	    -3.7766	    -0.6714	    -8.8120	    -8.4763	
    20.4773	    13.3438	     8.4763	     9.5673	     0.3357	     2.4338	    -4.9515	    -1.0071	    -9.4833	    -9.8190	
    21.2326	    13.5956	     8.3084	    10.0708	    -0.2518	     2.5177	    -5.7907	    -1.0071	    -9.6512	   -10.6583	
    22.1558	    14.1830	     8.3923	    10.9100	    -0.5035	     3.0212	    -6.2103	    -0.5875	    -9.3155	   -10.7422	
    23.4146	    15.1062	     8.9798	    12.0850	    -0.3357	     3.9444	    -6.2943	     0.4196	    -8.3084	   -10.0708	
    24.9252	    16.3651	     9.9869	    13.5956	     0.3357	     5.2872	    -6.1264	     1.8463	    -6.7978	    -8.6441	
    26.5198	    17.8757	    11.2457	    15.3580	     1.3428	     6.9656	    -5.7907	     3.6087	    -4.7836	    -6.4621	
    28.1143	    19.4702	    12.5885	    17.0364	     2.6016	     8.7280	    -5.2872	     5.5389	    -2.4338	    -3.7766	
    29.2892	    20.8130	    13.7634	    18.4631	     3.6926	    10.4065	    -4.8676	     7.4692	     0.0000	    -0.9232	
    29.7928	    21.5683	    14.5187	    19.2184	     4.5319	    11.5814	    -4.6997	     8.8959	     2.0981	     1.7624	
    29.3732	    21.4844	    14.5187	    19.1345	     4.7836	    12.0010	    -4.6997	     9.7351	     3.7766	     4.1122	
    27.8625	    20.5612	    13.7634	    18.0435	     4.3640	    11.5814	    -5.1193	     9.7351	     4.6158	     5.6229	
    25.5127	    18.7149	    12.1689	    15.9454	     3.1891	    10.3226	    -5.7907	     8.8120	     4.6158	     6.2943	
    22.4075	    16.1972	     9.9030	    13.0081	     1.4267	     8.1406	    -6.8817	     7.0496	     3.6926	     5.9586	
    18.8828	    13.0920	     7.1335	     9.4833	    -0.7553	     5.2872	    -8.3084	     4.6158	     1.9302	     4.5319	
    15.1901	     9.8190	     4.1122	     5.7068	    -3.3569	     1.9302	    -9.9030	     1.5945	    -0.4196	     2.3499	
    11.4975	     6.4621	     1.0910	     1.7624	    -5.9586	    -1.6785	   -11.6653	    -1.7624	    -3.3569	    -0.5875	
     8.0566	     3.1891	    -2.0142	    -2.1820	    -8.6441	    -5.4550	   -13.5117	    -5.2872	    -6.5460	    -4.0283	
     4.7836	     0.0000	    -4.8676	    -5.8746	   -11.2457	    -9.1476	   -15.2740	    -8.8120	    -9.9869	    -7.7209	
     1.8463	    -2.9373	    -7.5531	    -9.3155	   -13.5956	   -12.6724	   -16.9525	   -12.3367	   -13.3438	   -11.4975	
    -0.7553	    -5.5389	    -9.9030	   -12.3367	   -15.6937	   -15.9454	   -18.2953	   -15.6937	   -16.6168	   -15.1062	
    -2.7695	    -7.7209	   -11.9171	   -14.9384	   -17.4561	   -18.7988	   -19.2184	   -18.5471	   -19.3863	   -18.2953	
    -4.1962	    -9.3155	   -13.2599	   -16.8686	   -18.6310	   -21.0648	   -19.4702	   -20.8130	   -21.6522	   -20.8130	
    -4.9515	   -10.2386	   -14.0991	   -18.0435	   -19.2184	   -22.4915	   -18.9667	   -22.4075	   -23.1628	   -22.4075	
    -4.8676	   -10.4904	   -14.1830	   -18.4631	   -19.1345	   -23.2468	   -17.7917	   -23.1628	   -23.7503	   -22.9111	
    -4.1122	    -9.9869	   -13.6795	   -18.2114	   -18.3792	   -23.1628	   -15.7776	   -23.1628	   -23.5825	   -22.4075	
    -2.7695	    -8.8959	   -12.5046	   -17.3721	   -17.1204	   -22.4915	   -13.1760	   -22.4915	   -22.5754	   -20.9808	
    -1.0910	    -7.4692	   -10.9940	   -16.2811	   -15.3580	   -21.4005	   -10.1547	   -21.2326	   -21.0648	   -18.7149	
     0.7553	    -5.7068	    -9.2316	   -15.1062	   -13.4277	   -20.0577	    -6.9656	   -19.7220	   -19.1345	   -15.9454	
     2.4338	    -4.1122	    -7.4692	   -14.0152	   -11.4975	   -18.7149	    -3.8605	   -18.2114	   -17.0364	   -13.0081	
     3.8605	    -2.6016	    -5.8746	   -13.1760	    -9.6512	   -17.5400	    -1.0910	   -16.7847	   -15.1062	    -9.9869	
     4.7836	    -1.4267	    -4.5319	   -12.6724	    -8.1406	   -16.6168	     1.0910	   -15.6937	   -13.3438	    -7.3013	
     5.3711	    -0.6714	    -3.4409	   -12.5046	    -6.9656	   -16.0294	     2.6855	   -14.8544	   -12.0010	    -5.1193	
     5.4550	    -0.2518	    -2.7695	   -12.6724	    -6.1264	   -15.7776	     3.4409	   -14.3509	   -10.9940	    -3.3569	
     5.3711	    -0.0839	    -2.2659	   -12.9242	    -5.7907	   -15.7776	     3.5248	   -14.1830	   -10.4065	    -2.2659	
     5.0354	    -0.1678	    -2.1820	   -13.4277	    -5.7907	   -15.9454	     2.9373	   -14.3509	   -10.1547	    -1.6785	
     4.5319	    -0.5035	    -2.3499	   -13.9313	    -6.0425	   -16.2811	     1.7624	   -14.6866	   -10.1547	    -1.5945	
     3.9444	    -1.0910	    -2.8534	   -14.4348	    -6.7139	   -16.7847	     0.0839	   -15.1062	   -10.4904	    -1.9302	
     3.2730	    -1.9302	    -3.7766	   -15.0223	    -7.6370	   -17.2882	    -2.0142	   -15.7776	   -10.9940	    -2.6016	
     2.4338	    -3.1052	    -5.0354	   -15.5258	    -8.7280	   -17.9596	    -4.2801	   -16.4490	   -11.6653	    -3.6087	
     1.5106	    -4.3640	    -6.4621	   -16.1133	    -9.9869	   -18.5471	    -6.7139	   -17.1204	   -12.5046	    -4.6997	
     0.5875	    -5.7068	    -8.0566	   -16.7007	   -11.2457	   -19.2184	    -9.1476	   -17.8757	   -13.3438	    -5.7907	
    -0.4196	    -7.1335	    -9.5673	   -17.2043	   -12.4207	   -19.8059	   -11.4975	   -18.6310	   -14.0991	    -6.8817	
    -1.4267	    -8.3084	   -10.8261	   -17.7078	   -13.4277	   -20.3094	   -13.5117	   -19.2184	   -14.7705	    -7.7209	
    -2.3499	    -9.3994	   -11.9171	   -18.0435	   -14.0991	   -20.7291	   -15.2740	   -19.7220	   -15.1901	    -8.2245	
    -3.1891	   -10.2386	   -12.5885	   -18.2114	   -14.4348	   -21.0648	   -16.6168	   -20.0577	   -15.3580	    -8.4763	
    -3.9444	   -10.7422	   -13.0081	   -18.1274	   -14.3509	   -21.0648	   -17.3721	   -20.0577	   -15.2740	    -8.2245	
    -4.5319	   -10.9940	   -13.0081	   -17.8757	   -13.9313	   -20.8969	   -17.6239	   -19.8898	   -14.9384	    -7.5531	
    -5.0354	   -10.9100	   -12.6724	   -17.4561	   -13.0920	   -20.4773	   -17.2882	   -19.3863	   -14.3509	    -6.5460	
    -5.3711	   -10.5743	   -12.0850	   -16.7847	   -12.0850	   -19.8898	   -16.3651	   -18.6310	   -13.5117	    -5.2032	
    -5.4550	    -9.9030	   -11.1618	   -16.0294	   -10.9100	   -19.0506	   -15.0223	   -17.6239	   -12.5885	    -3.6926	
    -5.4550	    -9.1476	   -10.1547	   -15.1901	    -9.7351	   -18.1274	   -13.2599	   -16.7007	   -11.5814	    -2.1820	
    -5.3711	    -8.2245	    -9.0637	   -14.3509	    -8.7280	   -17.2882	   -11.3297	   -15.6937	   -10.7422	    -0.9232	
    -5.2032	    -7.3853	    -8.0566	   -13.5956	    -7.9727	   -16.4490	    -9.3994	   -14.9384	   -10.0708	     0.0000	
    -4.8676	    -6.5460	    -7.2174	   -13.0081	    -7.5531	   -15.8615	    -7.5531	   -14.4348	    -9.7351	     0.3357	
    -4.6158	    -5.9586	    -6.6299	   -12.5885	    -7.6370	   -15.6097	    -6.0425	   -14.2670	    -9.9030	     0.0839	
    -4.2801	    -5.5389	    -6.2943	   -12.5046	    -8.0566	   -15.6097	    -4.8676	   -14.5187	   -10.4065	    -0.7553	
    -3.9444	    -5.3711	    -6.2943	   -12.6724	    -8.7280	   -15.9454	    -4.2801	   -15.1062	   -11.4136	    -2.1820	
    -3.6087	    -5.3711	    -6.4621	   -13.0081	    -9.6512	   -16.5329	    -4.1122	   -15.9454	   -12.6724	    -4.0283	
    -3.2730	    -5.3711	    -6.7139	   -13.3438	   -10.5743	   -17.2043	    -4.3640	   -16.8686	   -14.0152	    -6.1264	
    -2.8534	    -5.4550	    -6.8817	   -13.5956	   -11.2457	   -17.7917	    -4.8676	   -17.7917	   -15.3580	    -8.1406	
    -2.2659	    -5.3711	    -7.0496	   -13.6795	   -11.6653	   -18.2953	    -5.4550	   -18.5471	   -16.5329	    -9.9869	
    -1.6785	    -5.2032	    -6.9656	   -13.5956	   -11.8332	   -18.5471	    -6.1264	   -18.9667	   -17.4561	   -11.4975	
    -1.0910	    -4.9515	    -6.7139	   -13.3438	   -11.5814	   -18.5471	    -6.5460	   -19.2184	   -18.0435	   -12.5046	
    -0.5035	    -4.5319	    -6.3782	   -13.0920	   -11.0779	   -18.3792	    -6.7978	   -19.1345	   -18.2114	   -13.0920	
     0.0839	    -4.0283	    -5.8746	   -12.7563	   -10.2386	   -18.0435	    -6.6299	   -18.7988	   -18.0435	   -13.2599	
     0.5875	    -3.4409	    -5.2032	   -12.4207	    -9.0637	   -17.4561	    -5.9586	   -18.1274	   -17.6239	   -12.9242	
     1.0071	    -2.7695	    -4.3640	   -11.9171	    -7.7209	   -16.7007	    -4.8676	   -17.2882	   -16.8686	   -12.1689	
     1.5106	    -1.9302	    -3.4409	   -11.4136	    -6.0425	   -15.8615	    -3.2730	   -16.1972	   -15.8615	   -10.9940	
     2.0142	    -1.0071	    -2.3499	   -10.7422	    -4.2801	   -14.7705	    -1.3428	   -14.8544	   -14.6027	    -9.6512	
     2.5177	     0.0000	    -1.1749	   -10.0708	    -2.5177	   -13.5956	     0.8392	   -13.5117	   -13.1760	    -8.0566	
     3.1891	     1.0071	    -0.0839	    -9.3155	    -0.7553	   -12.5046	     3.1891	   -12.0850	   -11.7493	    -6.5460	
     3.7766	     2.0142	     1.0071	    -8.5602	     0.7553	   -11.4136	     5.2872	   -10.8261	   -10.4904	    -5.1193	
     4.5319	     2.8534	     1.8463	    -7.8888	     1.9302	   -10.5743	     7.0496	    -9.7351	    -9.4833	    -4.0283	
     5.2032	     3.6087	     2.5177	    -7.3013	     2.7695	    -9.9030	     8.2245	    -8.8959	    -8.8120	    -3.3569	
     5.8746	     4.1962	     3.0212	    -6.7978	     3.1052	    -9.4833	     8.8959	    -8.4763	    -8.4763	    -3.2730	
     6.6299	     4.6158	     3.3569	    -6.4621	     3.1052	    -9.2316	     8.8959	    -8.3084	    -8.5602	    -3.5248	
     7.3013	     4.9515	     3.5248	    -6.1264	     2.7695	    -9.1476	     8.4763	    -8.3923	    -8.8959	    -4.1122	
     7.9727	     5.2032	     3.6087	    -5.7907	     2.3499	    -9.0637	     7.5531	    -8.5602	    -9.3994	    -4.8676	
     8.6441	     5.4550	     3.6926	    -5.4550	     1.7624	    -8.9798	     6.3782	    -8.7280	    -9.8190	    -5.6229	
     9.1476	     5.6229	     3.6926	    -4.9515	     1.2589	    -8.7280	     4.8676	    -8.7280	   -10.0708	    -6.2943	
     9.4833	     5.7907	     3.6926	    -4.4479	     0.7553	    -8.3923	     3.2730	    -8.6441	   -10.1547	    -6.6299	
     9.7351	     5.7907	     3.6926	    -3.8605	     0.1678	    -7.8888	     1.5106	    -8.3084	    -9.9869	    -6.7139	
     9.8190	     5.8746	     3.6087	    -3.1891	    -0.2518	    -7.2174	    -0.0839	    -7.8049	    -9.5673	    -6.4621	
     9.9869	     5.9586	     3.6087	    -2.6016	    -0.6714	    -6.5460	    -1.5106	    -7.0496	    -8.8959	    -5.7907	
    10.1547	     6.0425	     3.6926	    -1.9302	    -0.9232	    -5.6229	    -2.6855	    -6.2103	    -7.8888	    -4.7836	
    10.4904	     6.4621	     4.0283	    -1.1749	    -0.9232	    -4.6158	    -3.4409	    -5.1193	    -6.7139	    -3.3569	
    10.9940	     6.9656	     4.5319	    -0.2518	    -0.7553	    -3.5248	    -3.7766	    -3.9444	    -5.4550	    -1.6785	
    11.6653	     7.6370	     5.1193	     0.7553	    -0.4196	    -2.2659	    -3.7766	    -2.6016	    -4.0283	     0.1678	
    12.4207	     8.3923	     5.7907	     1.9302	     0.0000	    -1.0071	    -3.4409	    -1.3428	    -2.6855	     2.0142	
    13.1760	     9.0637	     6.3782	     3.0212	     0.4196	     0.1678	    -3.0212	    -0.1678	    -1.4267	     3.6087	
    13.7634	     9.5673	     6.8817	     4.1122	     0.5875	     1.0910	    -2.4338	     0.8392	    -0.5035	     4.9515	
    14.1830	     9.9030	     7.0496	     5.0354	     0.5875	     1.9302	    -1.9302	     1.5106	     0.1678	     5.8746	
    14.3509	     9.9869	     6.9656	     5.7068	     0.3357	     2.5177	    -1.5106	     2.0142	     0.5035	     6.2943	
    14.1830	     9.7351	     6.6299	     6.2943	    -0.1678	     2.8534	    -1.3428	     2.2659	     0.4196	     6.1264	
    13.7634	     9.2316	     6.0425	     6.6299	    -1.0071	     3.0212	    -1.5106	     2.2659	     0.0839	     5.4550	
    13.0081	     8.4763	     5.2032	     6.8817	    -2.0142	     3.0212	    -2.0142	     2.0142	    -0.5875	     4.3640	
    12.0010	     7.4692	     4.1122	     6.9656	    -3.2730	     2.8534	    -2.9373	     1.6785	    -1.4267	     2.8534	
    10.9100	     6.2943	     3.0212	     6.9656	    -4.5319	     2.6855	    -4.0283	     1.1749	    -2.3499	     1.1749	
     9.8190	     5.2872	     2.0142	     6.9656	    -5.6229	     2.5177	    -5.2032	     0.7553	    -3.1891	    -0.6714	
     8.8120	     4.3640	     1.2589	     6.9656	    -6.6299	     2.4338	    -6.3782	     0.5035	    -3.8605	    -2.3499	
     8.0566	     3.7766	     0.8392	     7.0496	    -7.3013	     2.5177	    -7.3013	     0.3357	    -4.2801	    -3.7766	
     7.5531	     3.4409	     0.6714	     7.1335	    -7.6370	     2.7695	    -8.0566	     0.4196	    -4.4479	    -4.7836	
     7.3013	     3.4409	     0.9232	     7.3853	    -7.6370	     3.1052	    -8.4763	     0.8392	    -4.3640	    -5.3711	
     7.3013	     3.6926	     1.5106	     7.8049	    -7.3853	     3.7766	    -8.4763	     1.4267	    -3.9444	    -5.3711	
     7.6370	     4.3640	     2.4338	     8.5602	    -6.6299	     4.6158	    -7.9727	     2.3499	    -3.1891	    -4.8676	
     8.1406	     5.3711	     3.6087	     9.5673	    -5.6229	     5.7068	    -7.1335	     3.5248	    -2.0981	    -3.7766	
     8.9798	     6.6299	     5.0354	    10.8261	    -4.1962	     6.8817	    -5.7907	     4.9515	    -0.6714	    -2.2659	
    10.0708	     8.0566	     6.6299	    12.1689	    -2.6016	     8.1406	    -4.2801	     6.3782	     0.7553	    -0.5035	
    11.1618	     9.5673	     8.2245	    13.5117	    -0.9232	     9.3155	    -2.7695	     7.7209	     2.2659	     1.3428	
    12.3367	    10.9940	     9.6512	    14.6027	     0.5875	    10.3226	    -1.3428	     8.8959	     3.6087	     3.1052	
    13.5117	    12.2528	    10.8261	    15.4419	     1.9302	    10.9940	    -0.4196	     9.7351	     4.6158	     4.4479	
    14.5187	    13.2599	    11.6653	    15.9454	     2.9373	    11.4136	     0.0839	    10.2386	     5.3711	     5.4550	
    15.6097	    14.0991	    12.1689	    16.1972	     3.6087	    11.6653	     0.0839	    10.4904	     5.7907	     6.1264	
[Epoch Header]
[Trial Type]	21
[Accept]	1
[Correct]	0
[RT]	 0.000
[Resp]	0
[Epoch Data]
    -6.4621	    -3.3569	    -0.5035	     6.0425	     0.0000	     9.1476	     1.4267	     9.1476	     6.4621	     8.1406	
    -6.4621	    -3.1891	    -0.2518	     6.2943	     0.7553	     9.4833	     2.0981	     9.5673	     7.2174	     9.8190	
    -6.2943	    -2.8534	     0.1678	     6.5460	     1.6785	     9.8190	     3.0212	     9.9869	     8.0566	    11.7493	
    -5.7907	    -2.2659	     0.7553	     6.7139	     2.6855	    10.0708	     4.0283	    10.4065	     8.8959	    13.5956	
    -5.2032	    -1.6785	     1.5106	     6.9656	     3.7766	    10.3226	     5.0354	    10.6583	     9.5673	    15.1901	
    -4.4479	    -1.0071	     2.1820	     7.2174	     4.7836	    10.4065	     5.8746	    10.9100	     9.9869	    16.3651	
    -3.5248	    -0.4196	     2.7695	     7.3853	     5.4550	    10.4065	     6.3782	    10.9100	    10.0708	    16.9525	
    -2.6855	     0.1678	     3.2730	     7.6370	     5.8746	    10.3226	     6.5460	    10.7422	     9.9869	    16.9525	
    -1.6785	     0.6714	     3.6926	     7.8888	     5.9586	    10.1547	     6.4621	    10.4904	     9.5673	    16.3651	
    -0.6714	     1.1749	     3.9444	     8.1406	     5.7068	     9.9030	     6.1264	    10.1547	     8.9798	    15.3580	
     0.4196	     1.6785	     4.1962	     8.4763	     5.2032	     9.7351	     5.7068	     9.7351	     8.2245	    14.0152	
     1.5945	     2.2659	     4.4479	     8.8959	     4.4479	     9.6512	     5.2032	     9.3994	     7.5531	    12.5885	
     2.8534	     2.8534	     4.7836	     9.4833	     3.6926	     9.7351	     4.6997	     9.1476	     6.7978	    11.0779	
     4.1122	     3.6087	     5.2032	    10.1547	     2.9373	     9.8190	     4.3640	     8.8959	     6.1264	     9.5673	
     5.2872	     4.4479	     5.6229	    10.9100	     2.3499	     9.9030	     4.2801	     8.7280	     5.5389	     8.3084	
     6.3782	     5.2032	     6.1264	    11.6653	     1.8463	    10.0708	     4.4479	     8.5602	     4.9515	     7.3013	
     7.3853	     5.9586	     6.5460	    12.2528	     1.5945	    10.1547	     4.9515	     8.3923	     4.5319	     6.5460	
     8.1406	     6.7139	     6.9656	    12.7563	     1.6785	    10.2386	     5.8746	     8.3084	     4.2801	     6.1264	
     8.8959	     7.4692	     7.4692	    13.0920	     2.0981	    10.3226	     7.2174	     8.3084	     4.1962	     6.2103	
     9.5673	     8.2245	     7.9727	    13.2599	     2.8534	    10.4904	     8.9798	     8.4763	     4.3640	     6.7978	
    10.3226	     9.1476	     8.6441	    13.1760	     3.9444	    10.6583	    10.9100	     8.8959	     4.8676	     7.7209	
    11.0779	     9.9869	     9.3994	    12.9242	     5.2032	    10.8261	    12.9242	     9.3994	     5.5389	     8.8959	
    11.8332	    10.9940	    10.1547	    12.3367	     6.6299	    10.9940	    14.6866	     9.9030	     6.2943	    10.1547	
    12.6724	    11.9171	    10.9940	    11.6653	     7.8888	    10.9940	    16.1133	    10.4065	     7.0496	    11.3297	
    13.5117	    12.9242	    11.8332	    10.8261	     9.0637	    10.9100	    17.0364	    10.7422	     7.7209	    12.2528	
    14.2670	    13.7634	    12.5046	     9.9030	     9.9869	    10.7422	    17.3721	    10.9940	     8.1406	    12.7563	
    15.0223	    14.5187	    13.0920	     8.9798	    10.4904	    10.4065	    17.2043	    10.9940	     8.3084	    12.8403	
    15.6937	    15.0223	    13.4277	     8.2245	    10.6583	    10.0708	    16.6168	    10.9100	     8.2245	    12.5046	
    16.1972	    15.3580	    13.5956	     7.7209	    10.5743	     9.7351	    15.6097	    10.6583	     7.9727	    11.7493	
    16.6168	    15.4419	    13.5117	     7.4692	    10.2386	     9.4833	    14.3509	    10.4065	     7.5531	    10.7422	
    16.9525	    15.4419	    13.4277	     7.4692	     9.8190	     9.3994	    13.0081	    10.0708	     7.0496	     9.6512	
    17.0364	    15.1901	    13.1760	     7.6370	     9.3155	     9.3155	    11.5814	     9.8190	     6.5460	     8.5602	
    16.8686	    14.7705	    12.9242	     7.8888	     8.8120	     9.3994	    10.3226	     9.6512	     6.1264	     7.5531	
    16.5329	    14.2670	    12.6724	     8.3084	     8.3923	     9.4833	     9.1476	     9.5673	     5.7907	     6.8817	
    16.0294	    13.6795	    12.4207	     8.7280	     8.0566	     9.6512	     8.1406	     9.4833	     5.6229	     6.5460	
    15.3580	    13.0920	    12.1689	     9.1476	     7.9727	     9.9030	     7.5531	     9.5673	     5.6229	     6.5460	
    14.5187	    12.5046	    12.0850	     9.6512	     8.0566	    10.1547	     7.3853	     9.6512	     5.8746	     6.9656	
    13.5956	    12.0010	    12.0010	    10.1547	     8.4763	    10.4904	     7.5531	     9.9030	     6.2103	     7.8888	
    12.7563	    11.6653	    12.0010	    10.6583	     8.9798	    10.9100	     8.2245	    10.2386	     6.8817	     9.1476	
    11.9171	    11.5814	    12.2528	    11.1618	     9.8190	    11.3297	     9.3155	    10.7422	     7.7209	    10.6583	
    11.1618	    11.6653	    12.6724	    11.8332	    10.8261	    11.9171	    10.8261	    11.4136	     8.8120	    12.5885	
    10.5743	    11.9171	    13.2599	    12.5046	    11.9171	    12.7563	    12.6724	    12.3367	    10.0708	    14.6866	
    10.2386	    12.5046	    14.0991	    13.3438	    13.2599	    13.6795	    14.6866	    13.4277	    11.4975	    16.7847	
    10.0708	    13.1760	    15.1062	    14.0991	    14.5187	    14.6866	    16.6168	    14.6027	    13.0081	    18.7988	
     9.9869	    13.9313	    16.1133	    14.9384	    15.7776	    15.6097	    18.2114	    15.6937	    14.3509	    20.5612	
     9.9869	    14.6866	    17.1204	    15.6937	    16.7007	    16.5329	    19.0506	    16.7847	    15.5258	    21.9040	
     9.9869	    15.2740	    17.9596	    16.2811	    17.3721	    17.3721	    19.2184	    17.6239	    16.4490	    22.8271	
     9.9030	    15.6937	    18.5471	    16.7007	    17.6239	    17.9596	    18.6310	    18.2114	    17.0364	    23.3307	
     9.6512	    15.8615	    18.8828	    17.0364	    17.4561	    18.4631	    17.5400	    18.6310	    17.3721	    23.4146	
     9.2316	    15.6937	    18.9667	    17.2882	    17.0364	    18.7149	    16.2811	    18.7988	    17.4561	    23.2468	
     8.6441	    15.3580	    18.8828	    17.3721	    16.5329	    18.9667	    15.0223	    18.9667	    17.4561	    22.8271	
     7.8888	    14.8544	    18.7149	    17.4561	    16.1133	    19.2184	    14.0991	    19.0506	    17.3721	    22.4075	
     6.9656	    14.2670	    18.5471	    17.5400	    15.6937	    19.3863	    13.6795	    19.2184	    17.3721	    21.9879	
     5.9586	    13.6795	    18.2953	    17.5400	    15.4419	    19.5541	    13.6795	    19.3863	    17.4561	    21.6522	
     4.8676	    12.9242	    18.0435	    17.4561	    15.2740	    19.8059	    14.1830	    19.6381	    17.5400	    21.4844	
     3.6926	    12.2528	    17.8757	    17.3721	    15.1901	    19.9738	    15.1901	    19.9738	    17.7078	    21.4005	
     2.3499	    11.4975	    17.5400	    17.1204	    15.1901	    20.1416	    16.6168	    20.3094	    18.0435	    21.5683	
     1.0071	    10.7422	    17.2882	    16.7847	    15.2740	    20.2255	    18.3792	    20.6451	    18.3792	    21.9040	
    -0.4196	    10.0708	    17.1204	    16.3651	    15.4419	    20.3094	    20.4773	    21.1487	    18.8828	    22.5754	
    -1.8463	     9.5673	    16.8686	    15.9454	    15.6937	    20.4773	    22.5754	    21.6522	    19.4702	    23.4146	
    -3.1891	     9.0637	    16.7847	    15.4419	    15.9454	    20.6451	    24.6735	    22.2397	    20.1416	    24.4217	
    -4.4479	     8.6441	    16.6168	    14.9384	    16.3651	    20.7291	    26.5198	    22.7432	    20.8130	    25.5127	
    -5.6229	     8.3084	    16.4490	    14.2670	    16.7007	    20.7291	    27.9465	    23.1628	    21.4005	    26.6037	
    -6.6299	     7.9727	    16.3651	    13.5117	    17.0364	    20.5612	    28.9536	    23.4146	    21.8201	    27.4429	
    -7.4692	     7.6370	    16.1133	    12.6724	    17.2882	    20.2255	    29.4571	    23.4985	    21.9879	    28.1143	
    -8.0566	     7.3853	    15.9454	    11.6653	    17.5400	    19.7220	    29.4571	    23.2468	    21.9040	    28.2822	
    -8.6441	     6.9656	    15.6097	    10.5743	    17.5400	    18.9667	    28.9536	    22.6593	    21.5683	    28.1143	
    -9.0637	     6.5460	    15.1901	     9.4833	    17.4561	    18.0435	    28.0304	    21.8201	    20.8969	    27.3590	
    -9.5673	     6.0425	    14.7705	     8.3084	    17.2043	    16.9525	    26.7715	    20.6451	    19.9738	    26.1841	
   -10.0708	     5.4550	    14.1830	     7.1335	    16.7847	    15.6937	    25.2609	    19.2184	    18.7988	    24.5895	
   -10.6583	     4.6997	    13.5956	     6.0425	    16.2811	    14.3509	    23.5825	    17.7078	    17.5400	    22.7432	
   -11.3297	     3.9444	    12.9242	     4.9515	    15.6097	    13.0081	    21.8201	    16.1133	    16.1972	    20.8130	
   -12.0850	     3.1052	    12.2528	     3.9444	    14.8544	    11.6653	    20.1416	    14.5187	    14.8544	    18.8828	
   -12.9242	     2.2659	    11.6653	     2.9373	    14.0991	    10.4904	    18.6310	    13.1760	    13.5956	    17.2043	
   -13.7634	     1.5106	    11.1618	     2.0142	    13.1760	     9.3994	    17.1204	    11.9171	    12.5885	    15.8615	
   -14.6027	     0.6714	    10.6583	     1.0910	    12.3367	     8.3923	    15.7776	    10.9100	    11.7493	    14.9384	
   -15.3580	     0.0000	    10.3226	     0.3357	    11.4975	     7.7209	    14.6027	    10.2386	    11.2457	    14.6866	
   -16.1133	    -0.5035	    10.2386	    -0.3357	    10.8261	     7.1335	    13.6795	     9.8190	    11.0779	    14.9384	
   -16.7007	    -0.8392	    10.1547	    -0.8392	    10.4065	     6.8817	    13.1760	     9.6512	    11.2457	    15.7776	
   -17.2043	    -1.0910	    10.3226	    -1.0071	    10.2386	     6.8817	    13.1760	     9.9030	    11.7493	    17.2043	
   -17.7078	    -1.2589	    10.4065	    -1.0071	    10.3226	     7.2174	    13.6795	    10.3226	    12.5046	    18.9667	
   -18.1274	    -1.4267	    10.4065	    -0.6714	    10.5743	     7.6370	    14.8544	    10.9940	    13.3438	    20.9808	
   -18.6310	    -1.5945	    10.2386	    -0.1678	    10.9100	     8.2245	    16.4490	    11.6653	    14.2670	    22.9950	
   -19.2184	    -1.9302	     9.9869	     0.4196	    11.0779	     8.8120	    18.2114	    12.4207	    15.1062	    24.8413	
   -20.0577	    -2.4338	     9.4833	     1.0071	    11.1618	     9.3155	    19.9738	    13.0081	    15.6937	    26.2680	
   -20.9808	    -3.1052	     8.8120	     1.5106	    10.9940	     9.7351	    21.4844	    13.4277	    16.1133	    27.2751	
   -22.0718	    -3.8605	     7.9727	     1.8463	    10.6583	     9.9030	    22.3236	    13.5956	    16.1133	    27.6947	
   -23.2468	    -4.8676	     7.0496	     2.0142	     9.9869	     9.9030	    22.4075	    13.5117	    15.8615	    27.4429	
   -24.6735	    -6.1264	     5.7907	     1.7624	     8.8959	     9.4833	    21.5683	    13.0920	    15.1062	    26.5198	
   -26.1841	    -7.5531	     4.2801	     1.2589	     7.5531	     8.8120	    19.7220	    12.2528	    14.0152	    25.0092	
   -27.7786	    -9.2316	     2.6016	     0.4196	     5.8746	     7.8049	    17.1204	    11.1618	    12.6724	    23.0789	
   -29.2892	   -10.9100	     0.8392	    -0.4196	     4.1122	     6.7139	    14.0152	     9.8190	    11.0779	    20.7291	
   -30.6320	   -12.5046	    -0.9232	    -1.3428	     2.2659	     5.5389	    10.7422	     8.4763	     9.4833	    18.2953	
   -31.6391	   -13.8474	    -2.5177	    -2.0981	     0.7553	     4.4479	     7.8049	     7.1335	     7.9727	    15.9454	
   -32.3105	   -14.9384	    -3.8605	    -2.7695	    -0.5035	     3.5248	     5.2872	     6.0425	     6.6299	    13.9313	
   -32.5623	   -15.5258	    -4.7836	    -3.1052	    -1.3428	     2.8534	     3.6926	     5.1193	     5.6229	    12.2528	
   -32.3105	   -15.6937	    -5.2032	    -3.1052	    -1.5106	     2.4338	     3.1891	     4.6158	     5.0354	    11.1618	
   -31.4713	   -15.3580	    -5.1193	    -2.7695	    -1.2589	     2.4338	     3.6087	     4.4479	     4.8676	    10.6583	
   -30.0446	   -14.5187	    -4.5319	    -2.0142	    -0.4196	     2.7695	     4.9515	     4.6158	     5.1193	    10.7422	
   -28.2822	   -13.1760	    -3.5248	    -0.8392	     0.8392	     3.4409	     6.9656	     5.2032	     5.7068	    11.2457	
   -26.1002	   -11.4975	    -2.0981	     0.5035	     2.4338	     4.3640	     9.2316	     5.9586	     6.4621	    12.1689	
   -23.6664	    -9.6512	    -0.5875	     2.0142	     4.0283	     5.2872	    11.4975	     6.7978	     7.3013	    13.1760	
   -21.0648	    -7.6370	     1.0071	     3.4409	     5.5389	     6.2943	    13.3438	     7.6370	     8.1406	    14.0991	
   -18.5471	    -5.6229	     2.5177	     4.6158	     6.7978	     7.0496	    14.6027	     8.3923	     8.8120	    14.7705	
   -16.1133	    -3.7766	     3.7766	     5.5389	     7.6370	     7.6370	    15.1062	     8.8120	     9.1476	    15.1062	
   -13.9313	    -2.2659	     4.7836	     6.1264	     8.0566	     7.8888	    14.8544	     8.8959	     9.1476	    14.9384	
   -12.1689	    -1.0910	     5.3711	     6.3782	     7.9727	     7.7209	    13.8474	     8.6441	     8.7280	    14.1830	
   -10.8261	    -0.3357	     5.5389	     6.3782	     7.3853	     7.3013	    12.3367	     7.9727	     7.9727	    12.9242	
    -9.9030	    -0.0839	     5.2032	     6.1264	     6.2943	     6.5460	    10.2386	     6.9656	     6.8817	    11.2457	
    -9.4833	    -0.2518	     4.5319	     5.7907	     4.8676	     5.6229	     7.8888	     5.7907	     5.5389	     9.2316	
    -9.3155	    -0.6714	     3.6087	     5.5389	     3.3569	     4.6997	     5.3711	     4.6158	     4.1122	     7.2174	
    -9.3155	    -1.1749	     2.6016	     5.4550	     1.7624	     3.8605	     3.0212	     3.4409	     2.7695	     5.2872	
    -9.2316	    -1.5945	     1.7624	     5.7068	     0.3357	     3.3569	     0.7553	     2.6016	     1.5106	     3.6087	
    -8.9798	    -1.8463	     1.1749	     6.2103	    -0.7553	     3.0212	    -1.0910	     1.9302	     0.5035	     2.2659	
    -8.4763	    -1.7624	     0.8392	     6.9656	    -1.5106	     3.0212	    -2.5177	     1.5106	    -0.2518	     1.3428	
    -7.6370	    -1.4267	     0.8392	     7.8049	    -1.8463	     3.1891	    -3.4409	     1.3428	    -0.9232	     0.7553	
    -6.6299	    -0.7553	     1.1749	     8.6441	    -1.8463	     3.6087	    -3.8605	     1.4267	    -1.3428	     0.5875	
    -5.3711	     0.0839	     1.7624	     9.3994	    -1.4267	     4.0283	    -3.6087	     1.5945	    -1.5945	     0.8392	
    -4.0283	     1.0910	     2.5177	    10.1547	    -0.7553	     4.6158	    -2.8534	     1.9302	    -1.5106	     1.5106	
    -2.5177	     2.2659	     3.5248	    10.9100	     0.1678	     5.3711	    -1.4267	     2.5177	    -1.1749	     2.5177	
    -1.0910	     3.4409	     4.6158	    11.6653	     1.2589	     6.2943	     0.5035	     3.4409	    -0.5035	     3.8605	
     0.2518	     4.5319	     5.7068	    12.5885	     2.4338	     7.4692	     2.8534	     4.5319	     0.4196	     5.5389	
     1.5106	     5.7068	     6.7978	    13.5956	     3.5248	     8.7280	     5.3711	     5.8746	     1.5945	     7.3013	
     2.7695	     6.7139	     7.8888	    14.7705	     4.6158	     9.9869	     7.8888	     7.2174	     2.9373	     9.0637	
     3.8605	     7.6370	     8.8120	    16.0294	     5.4550	    11.2457	    10.1547	     8.5602	     4.1962	    10.5743	
     5.0354	     8.4763	     9.5673	    17.2882	     6.0425	    12.4207	    11.8332	     9.8190	     5.2872	    11.6653	
     6.1264	     9.2316	    10.2386	    18.4631	     6.4621	    13.4277	    12.7563	    10.8261	     6.1264	    12.3367	
     7.2174	     9.9030	    10.6583	    19.5541	     6.5460	    14.2670	    12.8403	    11.6653	     6.7139	    12.5046	
     8.3084	    10.4065	    10.9100	    20.3934	     6.3782	    14.8544	    12.0010	    12.1689	     6.8817	    12.1689	
     9.3994	    10.8261	    11.0779	    21.1487	     5.9586	    15.2740	    10.4904	    12.5046	     6.7139	    11.3297	
    10.5743	    11.2457	    11.0779	    21.6522	     5.3711	    15.5258	     8.5602	    12.6724	     6.3782	    10.3226	
    11.6653	    11.5814	    11.0779	    22.0718	     4.6997	    15.7776	     6.3782	    12.7563	     5.9586	     9.1476	
    12.8403	    12.0010	    11.0779	    22.4075	     4.0283	    15.9454	     4.2801	    12.7563	     5.5389	     7.9727	
    14.0152	    12.4207	    11.2457	    22.6593	     3.6087	    16.1133	     2.6855	    12.8403	     5.2872	     7.0496	
    15.1901	    12.9242	    11.5814	    22.8271	     3.3569	    16.3651	     1.5945	    13.0081	     5.1193	     6.3782	
    16.1972	    13.5117	    12.0010	    22.9950	     3.4409	    16.6168	     1.1749	    13.1760	     5.2032	     6.0425	
    17.1204	    14.0991	    12.5046	    23.0789	     3.9444	    16.9525	     1.5106	    13.5117	     5.4550	     6.0425	
    17.9596	    14.6027	    13.0081	    23.2468	     4.6997	    17.3721	     2.4338	    13.9313	     6.0425	     6.3782	
    18.5471	    15.1901	    13.5956	    23.4985	     5.7907	    17.9596	     4.0283	    14.6027	     6.8817	     7.1335	
    19.1345	    15.6937	    14.1830	    23.9182	     7.2174	    18.6310	     6.0425	    15.4419	     8.0566	     8.3084	
    19.5541	    16.2811	    14.7705	    24.4217	     8.8959	    19.5541	     8.4763	    16.4490	     9.3994	     9.7351	
    19.9738	    16.9525	    15.4419	    25.0931	    10.6583	    20.4773	    11.0779	    17.5400	    10.8261	    11.3297	
    20.3934	    17.7078	    16.2811	    25.8484	    12.4207	    21.4005	    13.6795	    18.5471	    12.3367	    12.9242	
    20.8130	    18.3792	    17.0364	    26.5198	    14.0152	    22.2397	    16.0294	    19.5541	    13.6795	    14.5187	
    21.2326	    19.1345	    17.8757	    27.1072	    15.3580	    22.9950	    18.0435	    20.3934	    14.9384	    15.7776	
    21.4844	    19.8059	    18.6310	    27.6108	    16.2811	    23.5825	    19.4702	    20.9808	    15.8615	    16.7847	
    21.6522	    20.3094	    19.2184	    27.8625	    16.7847	    23.8342	    20.2255	    21.3165	    16.4490	    17.2882	
    21.6522	    20.5612	    19.5541	    27.9465	    16.7847	    23.9182	    20.3094	    21.4005	    16.6168	    17.2882	
    21.5683	    20.4773	    19.5541	    27.6947	    16.2811	    23.6664	    19.8059	    21.1487	    16.4490	    16.7847	
    21.4005	    20.2255	    19.3024	    27.2751	    15.5258	    23.2468	    18.7988	    20.6451	    15.9454	    15.8615	
    21.2326	    19.8898	    18.8828	    26.7715	    14.6027	    22.7432	    17.4561	    20.0577	    15.1901	    14.6027	
    21.3165	    19.5541	    18.4631	    26.1841	    13.5956	    22.2397	    16.1972	    19.4702	    14.4348	    13.2599	
    21.5683	    19.3024	    18.1274	    25.7645	    12.8403	    21.8201	    15.1901	    19.0506	    13.6795	    11.9171	
    22.0718	    19.2184	    17.8757	    25.5127	    12.3367	    21.7361	    14.6027	    18.7988	    13.1760	    10.8261	
    22.7432	    19.3024	    17.7917	    25.5127	    12.0850	    21.8201	    14.4348	    18.8828	    12.8403	    10.1547	
    23.4146	    19.4702	    17.8757	    25.5966	    12.0850	    22.0718	    14.7705	    19.1345	    12.9242	     9.8190	
    24.1699	    19.7220	    18.1274	    25.8484	    12.4207	    22.5754	    15.4419	    19.6381	    13.1760	    10.0708	
    24.9252	    20.1416	    18.4631	    26.1841	    13.0081	    23.1628	    16.3651	    20.3934	    13.7634	    10.9100	
    25.5127	    20.6451	    19.0506	    26.5198	    13.8474	    23.8342	    17.5400	    21.2326	    14.6027	    12.2528	
    25.9323	    21.1487	    19.6381	    26.7715	    14.9384	    24.5056	    18.7988	    22.1558	    15.6937	    14.0991	
    26.1002	    21.6522	    20.2255	    27.0233	    16.0294	    25.1770	    20.1416	    23.1628	    16.7847	    16.1972	
    25.9323	    22.0718	    20.8130	    27.0233	    17.1204	    25.7645	    21.4005	    24.0021	    17.8757	    18.3792	
    25.3448	    22.2397	    21.2326	    26.8555	    18.1274	    26.1841	    22.4915	    24.7574	    18.7988	    20.4773	
    24.4217	    22.1558	    21.4005	    26.6037	    18.8828	    26.4359	    23.3307	    25.2609	    19.5541	    22.3236	
    23.0789	    21.8201	    21.4005	    26.1002	    19.3863	    26.5198	    23.8342	    25.5966	    19.9738	    23.8342	
    21.4844	    21.2326	    21.1487	    25.5127	    19.5541	    26.4359	    23.8342	    25.6805	    20.1416	    24.8413	
    19.6381	    20.3934	    20.6451	    24.8413	    19.3863	    26.1841	    23.3307	    25.5127	    19.9738	    25.2609	
    17.7078	    19.3863	    20.0577	    24.1699	    18.8828	    25.8484	    22.3236	    25.2609	    19.5541	    25.1770	
    15.7776	    18.2114	    19.2184	    23.5825	    17.9596	    25.4288	    20.7291	    24.7574	    18.9667	    24.5895	
    13.9313	    16.9525	    18.3792	    23.1628	    16.8686	    24.9252	    18.7988	    24.1699	    18.2114	    23.5825	
    12.3367	    15.6937	    17.3721	    22.8271	    15.5258	    24.5056	    16.5329	    23.4985	    17.5400	    22.3236	
    10.9100	    14.4348	    16.4490	    22.5754	    14.1830	    24.0860	    14.2670	    22.9111	    16.8686	    20.8969	
     9.7351	    13.3438	    15.5258	    22.3236	    12.9242	    23.6664	    12.0850	    22.3236	    16.3651	    19.5541	
     8.6441	    12.3367	    14.6866	    22.1558	    11.8332	    23.2468	    10.2386	    21.7361	    16.0294	    18.3792	
     7.6370	    11.4975	    14.0152	    21.8201	    10.9940	    22.9111	     8.8959	    21.3165	    15.7776	    17.5400	
     6.8817	    10.7422	    13.5117	    21.4005	    10.4904	    22.4915	     8.1406	    20.8969	    15.7776	    16.8686	
     6.1264	    10.1547	    13.1760	    20.8969	    10.2386	    22.1558	     7.9727	    20.5612	    15.8615	    16.6168	
     5.5389	     9.8190	    13.0920	    20.3094	    10.3226	    21.7361	     8.3923	    20.3934	    16.0294	    16.6168	
     5.1193	     9.7351	    13.1760	    19.6381	    10.6583	    21.4005	     9.3994	    20.1416	    16.2811	    16.9525	
     4.6997	     9.7351	    13.4277	    18.8828	    11.3297	    21.0648	    10.9940	    20.0577	    16.7007	    17.5400	
     4.3640	     9.9869	    13.9313	    17.9596	    12.0850	    20.6451	    12.8403	    19.8898	    17.0364	    18.3792	
     4.0283	    10.1547	    14.3509	    16.9525	    13.0081	    20.2255	    14.8544	    19.7220	    17.3721	    19.2184	
     3.5248	    10.3226	    14.7705	    15.8615	    13.8474	    19.7220	    16.8686	    19.5541	    17.7078	    20.0577	
     2.9373	    10.4065	    15.1062	    14.6866	    14.6027	    19.1345	    18.7149	    19.2184	    17.8757	    20.8130	
     2.1820	    10.2386	    15.1901	    13.5117	    15.1901	    18.3792	    20.1416	    18.7988	    17.8757	    21.3165	
     1.2589	     9.9869	    15.1062	    12.3367	    15.4419	    17.7078	    21.1487	    18.2953	    17.7078	    21.6522	
     0.1678	     9.3994	    14.6866	    11.1618	    15.4419	    16.8686	    21.6522	    17.6239	    17.3721	    21.5683	
    -1.0910	     8.6441	    14.0991	     9.9869	    15.1062	    15.8615	    21.7361	    16.8686	    16.8686	    21.1487	
    -2.3499	     7.6370	    13.2599	     8.7280	    14.4348	    14.7705	    21.4844	    15.8615	    16.1133	    20.3094	
    -3.6087	     6.5460	    12.2528	     7.3853	    13.5956	    13.5117	    20.8969	    14.7705	    15.1062	    19.0506	
    -4.7836	     5.3711	    11.2457	     6.0425	    12.5885	    12.2528	    20.1416	    13.5956	    13.9313	    17.5400	
    -5.7907	     4.2801	    10.1547	     4.6997	    11.5814	    10.8261	    19.3863	    12.3367	    12.5885	    15.8615	
    -6.7978	     3.1052	     9.1476	     3.3569	    10.7422	     9.4833	    18.5471	    10.9940	    11.3297	    14.0991	
    -7.7209	     2.0981	     8.2245	     2.0981	     9.9869	     8.0566	    17.8757	     9.5673	     9.9869	    12.5046	
    -8.5602	     1.0910	     7.3853	     0.8392	     9.3155	     6.7139	    17.2882	     8.2245	     8.8120	    11.0779	
    -9.3994	     0.1678	     6.7139	    -0.2518	     8.9798	     5.4550	    16.9525	     6.8817	     7.7209	    10.0708	
   -10.0708	    -0.6714	     6.2103	    -1.1749	     8.8120	     4.4479	    16.8686	     5.7068	     6.9656	     9.4833	
   -10.4904	    -1.1749	     5.9586	    -1.8463	     8.8959	     3.6087	    17.0364	     4.8676	     6.4621	     9.3994	
   -10.6583	    -1.4267	     6.0425	    -2.1820	     9.3994	     3.1891	    17.5400	     4.3640	     6.3782	     9.9030	
   -10.4904	    -1.1749	     6.5460	    -2.0981	    10.1547	     3.1052	    18.3792	     4.2801	     6.7139	    10.9100	
    -9.9030	    -0.5875	     7.3853	    -1.6785	    11.2457	     3.4409	    19.6381	     4.6997	     7.4692	    12.4207	
    -9.0637	     0.2518	     8.4763	    -1.0910	    12.5885	     4.1122	    21.0648	     5.3711	     8.3923	    14.0991	
    -8.0566	     1.2589	     9.5673	    -0.3357	    14.0152	     4.8676	    22.6593	     6.2943	     9.3994	    15.8615	
    -7.1335	     2.0981	    10.4065	     0.3357	    15.2740	     5.7068	    24.1699	     7.2174	    10.3226	    17.4561	
    -6.4621	     2.6855	    10.9100	     0.9232	    16.1972	     6.3782	    25.5127	     7.9727	    10.9100	    18.5471	
    -6.0425	     2.8534	    10.9940	     1.1749	    16.7007	     6.7139	    26.3519	     8.4763	    11.1618	    19.0506	
    -5.9586	     2.6855	    10.5743	     1.1749	    16.7007	     6.7978	    26.6037	     8.5602	    10.8261	    18.8828	
    -6.2943	     2.0981	     9.7351	     0.8392	    16.0294	     6.4621	    26.1002	     8.1406	     9.9869	    17.9596	
    -6.8817	     1.1749	     8.5602	     0.1678	    14.6866	     5.7907	    24.6735	     7.3853	     8.7280	    16.4490	
    -7.6370	    -0.0839	     7.1335	    -0.6714	    12.9242	     4.8676	    22.5754	     6.2103	     6.9656	    14.3509	
    -8.5602	    -1.3428	     5.5389	    -1.6785	    10.7422	     3.6926	    19.7220	     4.8676	     5.0354	    12.0010	
    -9.4833	    -2.6855	     3.9444	    -2.7695	     8.4763	     2.5177	    16.4490	     3.4409	     3.0212	     9.3994	
   -10.3226	    -4.0283	     2.3499	    -3.7766	     6.1264	     1.2589	    12.8403	     1.9302	     1.0910	     6.7978	
   -10.9940	    -5.1193	     0.9232	    -4.6158	     4.0283	     0.1678	     9.3155	     0.5875	    -0.6714	     4.4479	
   -11.4975	    -5.9586	    -0.3357	    -5.3711	     2.1820	    -0.7553	     5.9586	    -0.5035	    -2.0142	     2.3499	
   -11.5814	    -6.4621	    -1.2589	    -5.7907	     0.7553	    -1.4267	     3.1052	    -1.3428	    -2.8534	     0.6714	
   -11.2457	    -6.4621	    -1.5945	    -5.9586	    -0.0839	    -1.7624	     1.0071	    -1.8463	    -3.2730	    -0.4196	
   -10.3226	    -5.7907	    -1.4267	    -5.6229	    -0.2518	    -1.6785	    -0.2518	    -1.8463	    -3.1891	    -0.8392	
    -8.8120	    -4.4479	    -0.5875	    -4.8676	     0.1678	    -1.1749	    -0.5875	    -1.4267	    -2.5177	    -0.5035	
    -6.6299	    -2.5177	     0.9232	    -3.6926	     1.2589	    -0.1678	    -0.0839	    -0.4196	    -1.3428	     0.3357	
    -4.0283	    -0.1678	     2.8534	    -2.1820	     2.8534	     1.1749	     1.0910	     0.9232	     0.2518	     1.7624	
    -1.2589	     2.4338	     5.0354	    -0.5035	     4.6997	     2.6855	     2.6855	     2.5177	     2.0981	     3.4409	
     1.5106	     4.9515	     7.2174	     1.0910	     6.5460	     4.2801	     4.5319	     4.1962	     4.0283	     5.2032	
     4.0283	     7.3013	     9.2316	     2.6855	     8.3084	     5.7907	     6.3782	     5.7907	     5.8746	     6.8817	
     6.2103	     9.3155	    10.9100	     4.1122	     9.8190	     7.2174	     7.9727	     7.3013	     7.4692	     8.1406	
     7.9727	    10.9100	    12.2528	     5.3711	    10.9940	     8.3923	     9.2316	     8.6441	     8.7280	     9.0637	
     9.3155	    12.0010	    13.0920	     6.4621	    11.6653	     9.3994	     9.9030	     9.5673	     9.5673	     9.4833	
    10.1547	    12.5885	    13.5117	     7.3853	    11.8332	    10.0708	     9.9030	    10.2386	     9.9869	     9.2316	
    10.7422	    12.7563	    13.4277	     8.0566	    11.5814	    10.4065	     9.1476	    10.4065	     9.9030	     8.3923	
    11.0779	    12.5046	    12.9242	     8.5602	    10.9100	    10.4904	     7.8888	    10.3226	     9.4833	     7.1335	
    11.2457	    12.0850	    12.1689	     8.9798	     9.9030	    10.3226	     6.2103	     9.9030	     8.6441	     5.3711	
    11.4975	    11.5814	    11.2457	     9.2316	     8.8120	    10.0708	     4.3640	     9.3155	     7.7209	     3.5248	
    11.8332	    11.0779	    10.3226	     9.5673	     7.7209	     9.8190	     2.6855	     8.7280	     6.7139	     1.5945	
    12.2528	    10.6583	     9.4833	     9.8190	     6.7139	     9.5673	     1.3428	     8.1406	     5.7068	    -0.1678	
    12.8403	    10.4065	     8.8120	    10.1547	     5.9586	     9.4833	     0.5035	     7.7209	     4.8676	    -1.5945	
    13.5117	    10.4065	     8.3923	    10.5743	     5.5389	     9.4833	     0.2518	     7.5531	     4.2801	    -2.5177	
    14.4348	    10.5743	     8.2245	    11.2457	     5.3711	     9.8190	     0.5875	     7.6370	     4.0283	    -2.9373	
    15.5258	    11.1618	     8.4763	    12.0850	     5.6229	    10.3226	     1.5106	     8.0566	     4.1122	    -2.7695	
    16.8686	    12.0850	     9.0637	    13.1760	     6.2943	    11.2457	     3.1052	     8.8959	     4.6997	    -1.9302	
    18.3792	    13.3438	    10.0708	    14.6027	     7.3853	    12.4207	     5.1193	    10.0708	     5.5389	    -0.5875	
    19.9738	    14.8544	    11.4136	    16.1972	     8.8120	    13.8474	     7.5531	    11.4136	     6.7139	     1.2589	
    21.6522	    16.4490	    12.9242	    17.7917	    10.4904	    15.2740	    10.0708	    12.9242	     8.0566	     3.2730	
    23.3307	    18.2114	    14.6027	    19.3024	    12.2528	    16.7847	    12.5046	    14.4348	     9.3155	     5.3711	
    24.8413	    19.8059	    16.1972	    20.6451	    14.0152	    18.0435	    14.6027	    15.7776	    10.4065	     7.3013	
    26.1841	    21.2326	    17.6239	    21.6522	    15.4419	    19.0506	    16.1972	    16.7007	    11.0779	     8.7280	
    27.2751	    22.4075	    18.7988	    22.4075	    16.5329	    19.6381	    17.1204	    17.2882	    11.3297	     9.5673	
    27.9465	    23.1628	    19.5541	    22.7432	    17.1204	    19.8898	    17.3721	    17.4561	    11.0779	     9.7351	
    28.2822	    23.4985	    19.8059	    22.8271	    17.2043	    19.7220	    16.9525	    17.1204	    10.4065	     9.2316	
    28.3661	    23.4985	    19.8059	    22.4915	    16.8686	    19.2184	    15.8615	    16.4490	     9.3994	     8.1406	
    28.1982	    23.1628	    19.3863	    21.9879	    16.1133	    18.5471	    14.3509	    15.4419	     8.2245	     6.7139	
    27.9465	    22.7432	    18.8828	    21.4005	    15.2740	    17.7078	    12.6724	    14.2670	     6.9656	     5.0354	
    27.7786	    22.3236	    18.2953	    20.8130	    14.3509	    16.8686	    10.9940	    13.0920	     5.7907	     3.2730	
    27.7786	    21.9879	    17.7917	    20.3094	    13.5117	    16.1133	     9.3994	    12.0850	     4.7836	     1.6785	
    27.9465	    21.8201	    17.3721	    19.9738	    12.7563	    15.5258	     7.9727	    11.2457	     3.9444	     0.3357	
    28.1982	    21.6522	    17.2043	    19.8059	    12.3367	    15.1901	     6.8817	    10.6583	     3.5248	    -0.6714	
    28.6179	    21.6522	    17.1204	    19.6381	    12.0010	    14.8544	     6.0425	    10.3226	     3.2730	    -1.4267	
    28.8696	    21.6522	    17.0364	    19.4702	    11.9171	    14.6866	     5.5389	    10.1547	     3.2730	    -1.8463	
    29.0375	    21.6522	    17.1204	    19.3024	    11.9171	    14.6027	     5.2872	    10.0708	     3.3569	    -1.9302	
    29.1214	    21.6522	    17.2882	    19.0506	    12.2528	    14.5187	     5.4550	    10.2386	     3.6087	    -1.6785	
    29.2053	    21.7361	    17.5400	    18.7988	    12.6724	    14.6027	     5.8746	    10.4904	     4.0283	    -1.1749	
    29.3732	    21.9879	    18.1274	    18.7149	    13.4277	    14.8544	     6.6299	    10.9100	     4.5319	    -0.3357	
    29.7928	    22.4915	    18.8828	    18.7149	    14.4348	    15.2740	     7.7209	    11.5814	     5.2032	     0.8392	
    30.6320	    23.4146	    19.9738	    18.9667	    15.6937	    15.7776	     8.8120	    12.4207	     6.0425	     2.1820	
    31.8069	    24.5895	    21.4005	    19.3024	    17.0364	    16.5329	     9.9030	    13.3438	     7.0496	     3.6087	
    33.3176	    26.1002	    22.9111	    19.8059	    18.4631	    17.3721	    10.6583	    14.4348	     8.0566	     4.9515	
    34.9960	    27.7786	    24.5056	    20.4773	    19.6381	    18.2114	    11.1618	    15.4419	     8.9798	     6.1264	
    36.6745	    29.2892	    25.8484	    21.1487	    20.3934	    18.8828	    11.2457	    16.2811	     9.7351	     6.8817	
    38.1012	    30.5481	    26.6876	    21.7361	    20.7291	    19.4702	    10.9100	    16.9525	    10.2386	     7.0496	
    39.1922	    31.3034	    27.0233	    22.0718	    20.3934	    19.7220	    10.2386	    17.2043	    10.4065	     6.7139	
    39.7797	    31.5552	    26.6037	    22.1558	    19.3863	    19.6381	     9.1476	    17.1204	    10.1547	     5.9586	
    39.6957	    31.0516	    25.5127	    21.9040	    17.9596	    19.2184	     7.9727	    16.6168	     9.6512	     4.6997	
    39.0244	    30.1285	    24.0021	    21.3165	    16.2811	    18.4631	     6.7978	    15.8615	     8.8120	     3.3569	
    37.9333	    28.7857	    22.1558	    20.4773	    14.5187	    17.6239	     5.7068	    15.0223	     7.8888	     1.9302	
    36.4227	    27.1912	    20.2255	    19.4702	    12.9242	    16.7007	     4.9515	    14.0991	     7.0496	     0.7553	
    34.5764	    25.5127	    18.4631	    18.3792	    11.5814	    15.7776	     4.6158	    13.1760	     6.3782	    -0.1678	
    32.6462	    23.9182	    16.9525	    17.2882	    10.5743	    14.9384	     4.6158	    12.5046	     5.9586	    -0.6714	
    30.7159	    22.4075	    15.7776	    16.3651	     9.9030	    14.2670	     4.9515	    11.9171	     5.7907	    -0.6714	
    28.7857	    21.2326	    14.9384	    15.5258	     9.6512	    13.8474	     5.7068	    11.6653	     5.8746	    -0.1678	
    27.0233	    20.3094	    14.4348	    14.9384	     9.7351	    13.5117	     6.8817	    11.5814	     6.3782	     0.8392	
    25.5127	    19.8059	    14.4348	    14.5187	    10.1547	    13.5117	     8.3084	    11.8332	     7.2174	     2.1820	
    24.4217	    19.6381	    14.6866	    14.3509	    10.9100	    13.6795	     9.9030	    12.3367	     8.2245	     3.9444	
    23.6664	    19.8059	    15.2740	    14.3509	    11.9171	    14.0991	    11.4975	    13.0081	     9.3994	     5.8746	
    23.2468	    20.3094	    16.0294	    14.5187	    13.0081	    14.6027	    13.0081	    13.8474	    10.6583	     7.8049	
    23.1628	    20.9808	    16.8686	    14.8544	    14.1830	    15.1901	    14.0991	    14.6866	    11.7493	     9.5673	
    23.2468	    21.7361	    17.7078	    15.1901	    15.1062	    15.8615	    14.6027	    15.5258	    12.7563	    10.9940	
    23.4146	    22.3236	    18.3792	    15.5258	    15.8615	    16.3651	    14.5187	    16.1133	    13.5117	    12.0010	
    23.5825	    22.8271	    18.7988	    15.6937	    16.2811	    16.6168	    13.7634	    16.5329	    13.8474	    12.4207	
    23.7503	    22.9950	    18.8828	    15.7776	    16.2811	    16.7007	    12.3367	    16.6168	    13.8474	    12.2528	
    23.7503	    22.9950	    18.7988	    15.6937	    15.8615	    16.6168	    10.4065	    16.4490	    13.4277	    11.4975	
    23.7503	    22.7432	    18.3792	    15.5258	    15.1901	    16.2811	     8.1406	    16.0294	    12.6724	    10.4065	
    23.7503	    22.3236	    17.8757	    15.3580	    14.1830	    15.8615	     5.8746	    15.3580	    11.7493	     8.9798	
    23.8342	    21.9040	    17.2043	    15.1062	    13.0920	    15.2740	     3.9444	    14.6027	    10.6583	     7.5531	
    23.8342	    21.3165	    16.3651	    14.7705	    11.7493	    14.6866	     2.4338	    13.7634	     9.3994	     6.0425	
    23.6664	    20.5612	    15.5258	    14.2670	    10.4065	    14.0152	     1.3428	    12.7563	     8.2245	     4.6158	
    23.3307	    19.8059	    14.6027	    13.7634	     9.1476	    13.1760	     0.6714	    11.6653	     7.0496	     3.4409	
    22.8271	    18.7988	    13.5956	    13.0081	     7.8888	    12.3367	     0.1678	    10.6583	     5.9586	     2.5177	
    21.9879	    17.7917	    12.6724	    12.2528	     6.7978	    11.4975	    -0.2518	     9.6512	     5.1193	     2.0142	
    21.0648	    16.8686	    11.8332	    11.4136	     5.9586	    10.7422	    -0.4196	     8.8120	     4.5319	     1.8463	
    19.9738	    15.9454	    11.2457	    10.7422	     5.4550	    10.1547	    -0.5035	     8.3084	     4.2801	     2.2659	
    18.7149	    15.1062	    10.8261	    10.1547	     5.2032	     9.8190	    -0.4196	     8.0566	     4.5319	     3.1052	
    17.4561	    14.5187	    10.6583	     9.8190	     5.2872	     9.7351	    -0.0839	     8.1406	     5.0354	     4.2801	
    16.1972	    13.9313	    10.6583	     9.6512	     5.6229	     9.8190	     0.6714	     8.4763	     5.9586	     5.7907	
    14.8544	    13.5117	    10.7422	     9.7351	     6.0425	    10.1547	     1.5945	     9.0637	     7.1335	     7.3853	
    13.5117	    13.0920	    10.9100	     9.9869	     6.6299	    10.6583	     2.7695	     9.7351	     8.3923	     8.8959	
    12.1689	    12.6724	    11.0779	    10.4065	     7.2174	    11.0779	     3.9444	    10.4065	     9.5673	    10.1547	
    10.9100	    12.1689	    11.0779	    10.7422	     7.5531	    11.4975	     4.8676	    10.9940	    10.5743	    10.9100	
     9.5673	    11.4975	    10.8261	    10.9940	     7.6370	    11.7493	     5.5389	    11.3297	    11.0779	    11.2457	
     8.2245	    10.5743	    10.3226	    11.0779	     7.3013	    11.6653	     5.6229	    11.3297	    11.1618	    10.9100	
     6.7139	     9.4833	     9.5673	    10.7422	     6.6299	    11.3297	     5.1193	    10.9940	    10.7422	     9.9869	
     5.2032	     8.1406	     8.4763	    10.2386	     5.5389	    10.5743	     4.1122	    10.2386	     9.8190	     8.4763	
     3.6087	     6.6299	     7.2174	     9.3994	     4.1962	     9.6512	     2.6855	     9.3155	     8.5602	     6.7139	
     2.0142	     5.0354	     5.7907	     8.4763	     2.6855	     8.6441	     1.0910	     8.1406	     7.1335	     4.6997	
     0.3357	     3.4409	     4.3640	     7.5531	     1.1749	     7.5531	    -0.5035	     6.9656	     5.6229	     2.7695	
    -1.2589	     1.9302	     2.9373	     6.7139	    -0.3357	     6.5460	    -1.7624	     5.8746	     4.2801	     1.0071	
    -2.8534	     0.4196	     1.5106	     5.8746	    -1.6785	     5.6229	    -2.6855	     4.8676	     3.1052	    -0.4196	
    -4.3640	    -1.0071	     0.1678	     5.2032	    -2.8534	     4.7836	    -3.1891	     4.0283	     2.1820	    -1.4267	
    -5.7907	    -2.2659	    -1.1749	     4.5319	    -3.8605	     4.1122	    -3.3569	     3.3569	     1.5106	    -1.8463	
    -7.0496	    -3.3569	    -2.3499	     4.0283	    -4.5319	     3.6926	    -3.1891	     2.9373	     1.2589	    -1.7624	
    -7.9727	    -4.1962	    -3.2730	     3.6087	    -4.9515	     3.4409	    -2.8534	     2.7695	     1.2589	    -1.1749	
    -8.7280	    -4.6997	    -3.8605	     3.4409	    -5.0354	     3.5248	    -2.2659	     2.9373	     1.5945	     0.0000	
    -9.1476	    -4.9515	    -4.2801	     3.4409	    -4.7836	     3.6926	    -1.6785	     3.3569	     2.2659	     1.5945	
    -9.3155	    -4.8676	    -4.2801	     3.5248	    -4.2801	     4.1122	    -1.1749	     3.9444	     3.1052	     3.3569	
    -9.2316	    -4.5319	    -4.0283	     3.7766	    -3.5248	     4.6997	    -0.8392	     4.6997	     4.1962	     5.2032	
    -8.8959	    -4.1122	    -3.5248	     4.1962	    -2.5177	     5.2872	    -0.7553	     5.4550	     5.2872	     6.9656	
    -8.4763	    -3.5248	    -2.9373	     4.5319	    -1.5106	     5.8746	    -1.0071	     6.2103	     6.2943	     8.3923	
    -8.0566	    -2.9373	    -2.1820	     4.8676	    -0.5035	     6.2943	    -1.5106	     6.7139	     7.0496	     9.3994	
    -7.6370	    -2.5177	    -1.5945	     5.0354	     0.3357	     6.5460	    -2.3499	     7.0496	     7.5531	     9.8190	
    -7.4692	    -2.2659	    -1.1749	     4.8676	     0.7553	     6.4621	    -3.4409	     6.8817	     7.5531	     9.4833	
    -7.4692	    -2.4338	    -1.0071	     4.3640	     0.8392	     6.0425	    -4.7836	     6.3782	     7.1335	     8.4763	
    -7.8888	    -2.8534	    -1.2589	     3.6087	     0.3357	     5.2872	    -6.1264	     5.5389	     6.2943	     6.9656	
    -8.4763	    -3.5248	    -1.6785	     2.6016	    -0.5875	     4.1962	    -7.4692	     4.3640	     5.1193	     5.0354	
    -9.1476	    -4.3640	    -2.2659	     1.4267	    -1.8463	     3.1052	    -8.5602	     3.1891	     3.8605	     3.0212	
    -9.8190	    -5.1193	    -2.9373	     0.2518	    -3.3569	     1.9302	    -9.3155	     1.9302	     2.6016	     1.0071	
   -10.4065	    -5.7907	    -3.6087	    -0.7553	    -4.7836	     0.9232	    -9.8190	     0.8392	     1.5106	    -0.6714	
   -10.7422	    -6.2943	    -4.2801	    -1.5945	    -6.1264	     0.0000	   -10.1547	     0.0000	     0.6714	    -2.0142	
   -10.9100	    -6.7139	    -4.9515	    -2.2659	    -7.2174	    -0.5875	   -10.1547	    -0.6714	     0.1678	    -2.7695	
   -10.8261	    -6.9656	    -5.5389	    -2.6016	    -7.9727	    -0.9232	    -9.9869	    -1.0071	    -0.0839	    -3.0212	
   -10.5743	    -6.9656	    -5.9586	    -2.6016	    -8.3084	    -1.0071	    -9.4833	    -1.0910	     0.0000	    -2.6855	
   -10.0708	    -6.7978	    -6.2943	    -2.2659	    -8.2245	    -0.8392	    -8.6441	    -0.8392	     0.4196	    -1.7624	
    -9.4833	    -6.4621	    -6.2943	    -1.6785	    -7.8888	    -0.3357	    -7.6370	    -0.4196	     1.0071	    -0.4196	
    -8.8120	    -6.0425	    -6.1264	    -0.9232	    -7.3013	     0.2518	    -6.5460	     0.0839	     1.5945	     1.0910	
    -8.2245	    -5.5389	    -5.7907	    -0.0839	    -6.5460	     0.9232	    -5.5389	     0.6714	     2.1820	     2.7695	
    -7.7209	    -5.0354	    -5.3711	     0.8392	    -5.8746	     1.5106	    -4.6997	     1.1749	     2.6016	     4.1962	
    -7.3013	    -4.6158	    -4.9515	     1.6785	    -5.2872	     2.0142	    -4.2801	     1.5106	     2.7695	     5.4550	
    -7.0496	    -4.2801	    -4.5319	     2.4338	    -4.7836	     2.4338	    -4.3640	     1.7624	     2.6855	     6.2103	
    -6.7978	    -4.1122	    -4.2801	     3.0212	    -4.6158	     2.6855	    -4.7836	     1.8463	     2.3499	     6.5460	
    -6.6299	    -3.9444	    -4.0283	     3.4409	    -4.6158	     2.6855	    -5.5389	     1.8463	     1.8463	     6.3782	
    -6.3782	    -3.7766	    -3.8605	     3.6926	    -4.7836	     2.6016	    -6.5460	     1.6785	     1.1749	     5.7907	
    -5.9586	    -3.6087	    -3.6926	     3.8605	    -5.1193	     2.5177	    -7.6370	     1.5106	     0.4196	     4.9515	
    -5.4550	    -3.3569	    -3.4409	     3.9444	    -5.4550	     2.3499	    -8.6441	     1.3428	    -0.2518	     3.7766	
    -4.7836	    -2.9373	    -3.1052	     4.1962	    -5.7068	     2.3499	    -9.4833	     1.3428	    -0.7553	     2.5177	
    -3.8605	    -2.4338	    -2.6016	     4.5319	    -5.8746	     2.4338	    -9.9869	     1.4267	    -1.0910	     1.2589	
    -2.8534	    -1.7624	    -2.0142	     5.1193	    -5.8746	     2.7695	    -9.9869	     1.6785	    -1.1749	     0.0839	
    -1.5945	    -0.9232	    -1.2589	     5.8746	    -5.6229	     3.2730	    -9.5673	     2.0142	    -1.0910	    -0.9232	
    -0.2518	     0.0839	    -0.4196	     6.7139	    -5.1193	     3.8605	    -8.4763	     2.5177	    -0.7553	    -1.6785	
     1.0910	     1.0910	     0.5035	     7.5531	    -4.3640	     4.5319	    -6.8817	     3.0212	    -0.2518	    -2.1820	
     2.5177	     2.0981	     1.4267	     8.3084	    -3.5248	     5.2032	    -4.7836	     3.5248	     0.2518	    -2.4338	
     3.9444	     3.1891	     2.4338	     9.0637	    -2.4338	     5.8746	    -2.3499	     4.0283	     0.8392	    -2.3499	
     5.2872	     4.3640	     3.4409	     9.6512	    -1.2589	     6.4621	     0.0000	     4.6997	     1.5945	    -1.9302	
     6.6299	     5.4550	     4.4479	    10.2386	     0.0000	     7.1335	     2.0142	     5.3711	     2.3499	    -1.2589	
     7.9727	     6.6299	     5.4550	    10.7422	     1.3428	     7.8049	     3.6087	     6.2103	     3.2730	    -0.1678	
     9.3155	     7.8049	     6.4621	    11.3297	     2.6016	     8.5602	     4.6997	     7.1335	     4.2801	     1.0071	
    10.6583	     8.9798	     7.3853	    11.8332	     3.6926	     9.3155	     5.1193	     7.9727	     5.2872	     2.3499	
    11.9171	    10.0708	     8.1406	    12.3367	     4.5319	     9.9869	     5.0354	     8.8120	     6.2103	     3.6087	
    13.0081	    10.9100	     8.5602	    12.6724	     5.1193	    10.4065	     4.4479	     9.3994	     6.7978	     4.5319	
    13.8474	    11.4136	     8.7280	    12.7563	     5.2032	    10.6583	     3.5248	     9.6512	     7.0496	     4.9515	
    14.2670	    11.4975	     8.5602	    12.6724	     4.8676	    10.6583	     2.1820	     9.5673	     6.8817	     4.7836	
    14.3509	    11.0779	     7.8888	    12.2528	     4.1122	    10.2386	     0.6714	     9.0637	     6.2943	     4.0283	
    13.9313	    10.3226	     6.8817	    11.6653	     2.9373	     9.4833	    -1.1749	     8.2245	     5.2872	     2.6855	
    13.2599	     9.1476	     5.5389	    10.9100	     1.4267	     8.5602	    -3.1052	     7.1335	     3.9444	     1.0071	
    12.2528	     7.8049	     4.0283	     9.9869	    -0.2518	     7.5531	    -5.0354	     5.7907	     2.5177	    -0.9232	
    11.1618	     6.2943	     2.4338	     9.0637	    -2.0142	     6.3782	    -6.8817	     4.4479	     1.0071	    -2.8534	
    10.0708	     4.9515	     0.9232	     8.3084	    -3.6926	     5.3711	    -8.5602	     3.1052	    -0.4196	    -4.6158	
     9.0637	     3.7766	    -0.3357	     7.6370	    -5.1193	     4.5319	    -9.8190	     2.0142	    -1.5945	    -6.0425	
     8.3084	     2.8534	    -1.3428	     7.1335	    -6.2103	     3.8605	   -10.6583	     1.1749	    -2.4338	    -6.9656	
     7.7209	     2.1820	    -2.0142	     6.8817	    -6.9656	     3.4409	   -11.0779	     0.6714	    -2.9373	    -7.3853	
     7.3853	     1.8463	    -2.3499	     6.7139	    -7.2174	     3.1891	   -10.9940	     0.5035	    -3.0212	    -7.1335	
     7.1335	     1.7624	    -2.3499	     6.7139	    -6.9656	     3.1891	   -10.4065	     0.5035	    -2.6855	    -6.3782	
     6.9656	     1.8463	    -2.0142	     6.8817	    -6.3782	     3.3569	    -9.4833	     0.8392	    -2.0142	    -5.1193	
     6.9656	     2.0981	    -1.5106	     7.2174	    -5.4550	     3.6926	    -8.2245	     1.3428	    -1.1749	    -3.3569	
     7.1335	     2.6016	    -0.6714	     7.5531	    -4.2801	     4.1962	    -6.7978	     1.9302	    -0.0839	    -1.3428	
     7.3853	     3.2730	     0.3357	     8.1406	    -2.9373	     4.7836	    -5.2032	     2.7695	     1.1749	     0.9232	
     7.8888	     4.1962	     1.5106	     8.8120	    -1.4267	     5.6229	    -3.5248	     3.6926	     2.5177	     3.1891	
     8.5602	     5.2032	     2.7695	     9.6512	     0.1678	     6.4621	    -1.8463	     4.7836	     3.9444	     5.4550	
     9.5673	     6.3782	     4.1122	    10.5743	     1.6785	     7.3853	    -0.3357	     5.8746	     5.2872	     7.3013	
    10.6583	     7.6370	     5.4550	    11.3297	     3.1052	     8.3084	     1.0071	     6.8817	     6.3782	     8.6441	
    11.9171	     8.7280	     6.5460	    12.0850	     4.2801	     9.0637	     2.0142	     7.7209	     7.0496	     9.3155	
    13.1760	     9.6512	     7.4692	    12.5885	     5.0354	     9.5673	     2.6855	     8.2245	     7.3013	     9.0637	
    14.5187	    10.4065	     8.0566	    12.9242	     5.4550	     9.8190	     2.9373	     8.3923	     7.0496	     8.1406	
    15.8615	    10.9100	     8.3084	    13.0920	     5.5389	     9.9030	     2.8534	     8.2245	     6.3782	     6.3782	
    17.0364	    11.2457	     8.3923	    13.1760	     5.2872	     9.8190	     2.5177	     7.8888	     5.3711	     4.1962	
    18.1274	    11.4975	     8.2245	    13.2599	     4.7836	     9.6512	     2.0981	     7.3853	     4.1122	     1.7624	
    19.1345	    11.4975	     8.0566	    13.2599	     4.1122	     9.3994	     1.5945	     6.7978	     2.7695	    -0.6714	
    19.9738	    11.5814	     7.8049	    13.3438	     3.4409	     9.1476	     1.0910	     6.2103	     1.5106	    -3.0212	
    20.7291	    11.5814	     7.6370	    13.5956	     2.7695	     8.9798	     0.7553	     5.7068	     0.4196	    -4.9515	
    21.3165	    11.6653	     7.6370	    13.8474	     2.2659	     8.8959	     0.4196	     5.4550	    -0.3357	    -6.2943	
    21.9040	    11.9171	     7.8888	    14.3509	     1.9302	     9.0637	     0.2518	     5.3711	    -0.5875	    -6.9656	
    22.4075	    12.4207	     8.3923	    15.0223	     2.0142	     9.3994	     0.1678	     5.6229	    -0.3357	    -6.8817	
    22.9111	    13.0920	     9.0637	    15.8615	     2.3499	     9.9869	     0.1678	     6.1264	     0.4196	    -6.1264	
    23.2468	    13.8474	     9.8190	    16.7007	     2.9373	    10.6583	     0.1678	     6.9656	     1.5945	    -4.7836	
    23.4146	    14.5187	    10.5743	    17.4561	     3.7766	    11.4975	     0.1678	     7.8888	     3.0212	    -3.0212	
[Epoch Header]
[Trial Type]	21
[Accept]	1
[Correct]	0
[RT]	 0.000
[Resp]	0
[Epoch Data]
    -4.1122	    -8.0566	   -11.4975	    -3.6926	   -14.2670	    -4.1122	   -18.6310	    -5.0354	    -6.8817	    -7.9727	
    -4.7836	    -8.8120	   -12.2528	    -3.5248	   -15.2740	    -4.3640	   -20.3934	    -5.6229	    -7.9727	    -9.5673	
    -5.4550	    -9.3994	   -12.9242	    -3.1891	   -16.0294	    -4.4479	   -22.0718	    -6.0425	    -8.8120	   -10.8261	
    -5.9586	    -9.8190	   -13.3438	    -2.6855	   -16.4490	    -4.2801	   -23.3307	    -6.2103	    -9.2316	   -11.3297	
    -6.3782	    -9.9030	   -13.4277	    -1.9302	   -16.6168	    -3.8605	   -24.0021	    -6.0425	    -9.2316	   -11.1618	
    -6.5460	    -9.7351	   -13.1760	    -1.0910	   -16.2811	    -3.1891	   -23.9182	    -5.5389	    -8.7280	   -10.2386	
    -6.5460	    -9.1476	   -12.5885	    -0.1678	   -15.6097	    -2.3499	   -22.9111	    -4.6997	    -7.7209	    -8.6441	
    -6.2103	    -8.3084	   -11.6653	     0.8392	   -14.5187	    -1.2589	   -21.1487	    -3.6926	    -6.3782	    -6.5460	
    -5.5389	    -7.1335	   -10.4065	     1.7624	   -13.1760	    -0.1678	   -18.7988	    -2.4338	    -4.7836	    -4.1122	
    -4.6997	    -5.7068	    -9.0637	     2.6855	   -11.7493	     0.9232	   -16.1133	    -1.0910	    -3.0212	    -1.5945	
    -3.5248	    -4.0283	    -7.4692	     3.5248	   -10.1547	     2.0142	   -13.3438	     0.1678	    -1.3428	     0.7553	
    -2.0981	    -2.2659	    -5.7907	     4.2801	    -8.6441	     3.1052	   -10.8261	     1.4267	     0.1678	     2.7695	
    -0.5035	    -0.4196	    -4.1122	     4.9515	    -7.2174	     4.0283	    -8.6441	     2.6016	     1.5106	     4.1962	
     1.2589	     1.4267	    -2.4338	     5.4550	    -5.9586	     4.6997	    -6.9656	     3.4409	     2.4338	     5.1193	
     2.9373	     3.1052	    -0.9232	     5.5389	    -4.8676	     5.0354	    -5.8746	     3.8605	     3.0212	     5.2872	
     4.2801	     4.3640	     0.2518	     5.2032	    -4.0283	     4.8676	    -5.2872	     3.6926	     3.0212	     4.6997	
     5.2032	     5.1193	     1.0910	     4.1122	    -3.6087	     3.9444	    -5.3711	     2.9373	     2.3499	     3.3569	
     5.3711	     5.2032	     1.2589	     2.3499	    -3.5248	     2.3499	    -5.8746	     1.3428	     0.9232	     1.1749	
     4.9515	     4.5319	     1.0071	    -0.0839	    -3.7766	     0.0839	    -6.7978	    -0.9232	    -1.1749	    -1.7624	
     3.7766	     3.3569	     0.2518	    -3.1052	    -4.3640	    -2.8534	    -7.8888	    -3.7766	    -3.9444	    -5.1193	
     2.1820	     1.7624	    -0.8392	    -6.4621	    -5.0354	    -6.1264	    -8.9798	    -7.0496	    -7.0496	    -8.7280	
     0.3357	    -0.0839	    -2.0981	    -9.9030	    -5.7068	    -9.4833	    -9.9030	   -10.4904	   -10.4065	   -12.2528	
    -1.5945	    -1.7624	    -3.1891	   -13.0920	    -6.2103	   -12.6724	   -10.4904	   -13.6795	   -13.5117	   -15.4419	
    -3.3569	    -3.1891	    -3.9444	   -15.8615	    -6.2943	   -15.4419	   -10.5743	   -16.4490	   -16.2811	   -17.8757	
    -4.6158	    -4.0283	    -4.1962	   -17.9596	    -6.0425	   -17.4561	    -9.9869	   -18.5471	   -18.3792	   -19.5541	
    -5.4550	    -4.2801	    -3.9444	   -19.3024	    -5.2872	   -18.7988	    -8.8959	   -19.8898	   -19.6381	   -20.2255	
    -5.7068	    -3.9444	    -3.1891	   -19.8898	    -4.2801	   -19.3863	    -7.3853	   -20.4773	   -20.2255	   -19.9738	
    -5.5389	    -3.1891	    -2.0981	   -19.8898	    -3.1052	   -19.3863	    -5.6229	   -20.3934	   -20.1416	   -19.0506	
    -5.1193	    -2.1820	    -0.8392	   -19.4702	    -1.8463	   -18.9667	    -4.0283	   -19.9738	   -19.5541	   -17.6239	
    -4.5319	    -1.1749	     0.2518	   -18.9667	    -0.8392	   -18.4631	    -2.7695	   -19.3863	   -18.7988	   -16.0294	
    -4.0283	    -0.4196	     1.0071	   -18.5471	    -0.0839	   -17.9596	    -1.9302	   -18.7988	   -18.0435	   -14.5187	
    -3.6087	     0.0839	     1.2589	   -18.2953	     0.2518	   -17.6239	    -1.6785	   -18.3792	   -17.5400	   -13.2599	
    -3.3569	     0.1678	     1.0071	   -18.2953	     0.0839	   -17.6239	    -2.0142	   -18.2953	   -17.2882	   -12.5046	
    -3.4409	    -0.0839	     0.2518	   -18.6310	    -0.6714	   -17.9596	    -2.9373	   -18.6310	   -17.4561	   -12.2528	
    -3.7766	    -0.8392	    -0.9232	   -19.2184	    -1.7624	   -18.5471	    -4.4479	   -19.3024	   -17.9596	   -12.5885	
    -4.2801	    -1.7624	    -2.3499	   -20.1416	    -3.2730	   -19.4702	    -6.3782	   -20.3094	   -18.7988	   -13.4277	
    -5.0354	    -2.8534	    -3.8605	   -21.1487	    -4.9515	   -20.5612	    -8.5602	   -21.4005	   -19.9738	   -14.6027	
    -5.8746	    -4.1122	    -5.2872	   -22.1558	    -6.7139	   -21.6522	   -10.9940	   -22.6593	   -21.1487	   -15.9454	
    -6.8817	    -5.2032	    -6.6299	   -23.1628	    -8.3923	   -22.6593	   -13.3438	   -23.8342	   -22.2397	   -17.2043	
    -7.8888	    -6.2943	    -7.8049	   -23.9182	    -9.9030	   -23.5825	   -15.4419	   -24.8413	   -23.2468	   -18.3792	
    -8.9798	    -7.3013	    -8.7280	   -24.5895	   -11.1618	   -24.2538	   -17.2882	   -25.5966	   -24.0021	   -19.3024	
   -10.1547	    -8.1406	    -9.4833	   -24.8413	   -12.0850	   -24.5056	   -18.5471	   -26.0162	   -24.4217	   -19.8059	
   -11.2457	    -8.8120	    -9.9869	   -24.7574	   -12.6724	   -24.4217	   -19.2184	   -26.0162	   -24.5056	   -19.8059	
   -12.1689	    -9.2316	   -10.2386	   -24.1699	   -12.9242	   -23.8342	   -19.1345	   -25.5966	   -24.0021	   -19.3024	
   -13.0081	    -9.3994	   -10.2386	   -22.9950	   -12.6724	   -22.7432	   -18.3792	   -24.5895	   -23.0789	   -18.2114	
   -13.5117	    -9.3155	    -9.9869	   -21.4005	   -12.1689	   -21.1487	   -17.0364	   -23.0789	   -21.6522	   -16.5329	
   -13.8474	    -9.0637	    -9.6512	   -19.3863	   -11.3297	   -19.2184	   -15.3580	   -21.1487	   -19.7220	   -14.5187	
   -13.9313	    -8.5602	    -9.1476	   -17.1204	   -10.3226	   -16.9525	   -13.3438	   -18.8828	   -17.6239	   -12.1689	
   -13.8474	    -7.9727	    -8.5602	   -14.8544	    -9.2316	   -14.6027	   -11.4136	   -16.4490	   -15.2740	    -9.8190	
   -13.5956	    -7.3853	    -7.9727	   -12.5885	    -8.0566	   -12.3367	    -9.6512	   -14.0152	   -13.0920	    -7.7209	
   -13.2599	    -6.7139	    -7.4692	   -10.6583	    -7.1335	   -10.3226	    -8.2245	   -11.8332	   -11.0779	    -6.0425	
   -12.9242	    -6.2943	    -7.1335	    -9.2316	    -6.3782	    -8.7280	    -7.2174	    -9.9869	    -9.3994	    -4.8676	
   -12.6724	    -5.9586	    -6.9656	    -8.3923	    -5.8746	    -7.6370	    -6.6299	    -8.6441	    -8.3084	    -4.5319	
   -12.4207	    -5.8746	    -7.0496	    -8.1406	    -5.7907	    -7.0496	    -6.4621	    -7.8049	    -7.8049	    -4.8676	
   -12.3367	    -5.9586	    -7.3013	    -8.5602	    -5.9586	    -7.1335	    -6.6299	    -7.6370	    -7.8049	    -5.8746	
   -12.3367	    -6.2943	    -7.7209	    -9.4833	    -6.3782	    -7.5531	    -6.9656	    -7.9727	    -8.3923	    -7.4692	
   -12.4207	    -6.7139	    -8.3084	   -10.6583	    -7.0496	    -8.3923	    -7.3013	    -8.7280	    -9.2316	    -9.2316	
   -12.4207	    -7.2174	    -8.8120	   -11.9171	    -7.7209	    -9.2316	    -7.7209	    -9.6512	   -10.3226	   -11.1618	
   -12.3367	    -7.6370	    -9.2316	   -12.9242	    -8.3923	    -9.9869	    -8.0566	   -10.5743	   -11.4136	   -12.9242	
   -12.1689	    -7.8888	    -9.5673	   -13.5117	    -8.9798	   -10.5743	    -8.3923	   -11.3297	   -12.3367	   -14.3509	
   -12.0010	    -8.1406	    -9.7351	   -13.8474	    -9.4833	   -10.8261	    -8.7280	   -11.8332	   -13.0920	   -15.3580	
   -11.8332	    -8.3084	    -9.8190	   -13.6795	    -9.8190	   -10.8261	    -9.0637	   -12.0850	   -13.4277	   -15.8615	
   -11.7493	    -8.3923	    -9.8190	   -13.2599	   -10.0708	   -10.5743	    -9.4833	   -12.0850	   -13.4277	   -15.7776	
   -11.7493	    -8.4763	    -9.7351	   -12.4207	   -10.1547	    -9.9869	    -9.7351	   -11.6653	   -13.0081	   -15.0223	
   -11.8332	    -8.4763	    -9.4833	   -11.3297	    -9.9869	    -9.2316	    -9.9030	   -11.0779	   -12.1689	   -13.7634	
   -11.9171	    -8.3923	    -9.1476	    -9.9869	    -9.5673	    -8.2245	    -9.9030	   -10.0708	   -11.0779	   -12.0010	
   -12.0010	    -8.1406	    -8.7280	    -8.4763	    -8.8959	    -6.9656	    -9.8190	    -8.8120	    -9.6512	    -9.8190	
   -12.0850	    -7.7209	    -8.1406	    -6.7139	    -8.0566	    -5.7068	    -9.8190	    -7.4692	    -8.1406	    -7.4692	
   -12.0010	    -7.3013	    -7.5531	    -4.9515	    -7.2174	    -4.3640	   -10.0708	    -6.1264	    -6.6299	    -5.2032	
   -11.9171	    -6.7978	    -6.9656	    -3.2730	    -6.3782	    -3.1891	   -10.4065	    -4.8676	    -5.3711	    -3.1052	
   -11.6653	    -6.2103	    -6.3782	    -1.7624	    -5.7068	    -2.0981	   -10.9100	    -3.6926	    -4.3640	    -1.4267	
   -11.2457	    -5.7068	    -5.8746	    -0.4196	    -5.2032	    -1.1749	   -11.3297	    -2.7695	    -3.6926	    -0.2518	
   -10.6583	    -5.1193	    -5.4550	     0.8392	    -4.8676	    -0.3357	   -11.6653	    -2.0142	    -3.2730	     0.4196	
    -9.9869	    -4.5319	    -5.0354	     1.8463	    -4.6158	     0.4196	   -11.8332	    -1.4267	    -3.1052	     0.5875	
    -9.0637	    -3.8605	    -4.7836	     2.6855	    -4.4479	     1.0071	   -11.9171	    -0.9232	    -3.1052	     0.2518	
    -7.9727	    -3.2730	    -4.4479	     3.3569	    -4.3640	     1.5106	   -12.0850	    -0.5875	    -3.1891	    -0.4196	
    -6.7978	    -2.6016	    -4.1962	     4.0283	    -4.2801	     1.9302	   -12.4207	    -0.2518	    -3.3569	    -1.3428	
    -5.4550	    -1.9302	    -3.8605	     4.5319	    -4.1962	     2.3499	   -13.0081	     0.0000	    -3.5248	    -2.4338	
    -4.1122	    -1.2589	    -3.6087	     4.9515	    -4.1122	     2.6855	   -13.8474	     0.1678	    -3.6926	    -3.6087	
    -2.8534	    -0.6714	    -3.3569	     5.2872	    -4.1122	     2.8534	   -14.8544	     0.2518	    -3.8605	    -4.6997	
    -1.6785	    -0.0839	    -3.1891	     5.5389	    -4.1962	     3.1052	   -15.8615	     0.3357	    -4.0283	    -5.6229	
    -0.6714	     0.3357	    -2.9373	     5.7068	    -4.2801	     3.1891	   -16.7007	     0.4196	    -4.1122	    -6.3782	
     0.2518	     0.8392	    -2.6855	     5.7907	    -4.4479	     3.4409	   -17.1204	     0.5875	    -4.0283	    -6.8817	
     1.0071	     1.3428	    -2.3499	     5.9586	    -4.4479	     3.6926	   -17.0364	     0.8392	    -3.8605	    -6.8817	
     1.6785	     1.8463	    -1.7624	     6.2943	    -4.1962	     4.1122	   -16.2811	     1.3428	    -3.4409	    -6.4621	
     2.2659	     2.5177	    -1.0071	     6.7139	    -3.6926	     4.7836	   -14.9384	     2.0142	    -2.7695	    -5.7068
[truncated: 2,808,829 more chars]
