# Supplementary material for: Task-related functional connectivity in autism spectrum conditions: an EEG study using wavelet transform coherence
Source: Mol Autism. 2013 Jan 12;4:1. doi: 10.1186/2040-2392-4-1 (PMC3558480; doi:10.1186/2040-2392-4-1)
Supplement: Additional file 4 — Raw EEG data for the face task (part 2). [file 2040-2392-4-1-S4.zip › ID28_faces_attending_faces.dat]

[Subject]	
[Date]	03/10/2009
[Time]	18:53:02
[Channels]	10
[Rate]	1000.000000
[Type]	Epoch
[Headers]	Yes
[Points]	401
[Xmin]	0.00000
[Sweeps]	85
[Accepted]	85
[Rejected]	0
[Domain]	Time
[Rows]	Points
[Electrode Labels]
[      P8]	[     TP8]	[      T8]	[      P7]	[     FT8]	[     TP7]	[      F8]	[      T7]	[     FT7]	[      F7]	
[Electrode XUnits]
[ Default]	[ Default]	[ Default]	[ Default]	[ Default]	[ Default]	[ Default]	[ Default]	[ Default]	[ Default]	
[Electrode YUnits]
[ Default]	[ Default]	[ Default]	[ Default]	[ Default]	[ Default]	[ Default]	[ Default]	[ Default]	[ Default]	
[Epoch Header]
[Trial Type]	11
[Accept]	1
[Correct]	0
[RT]	 0.000
[Resp]	0
[Epoch Data]
    32.3944	    21.5683	    16.7847	    19.4702	    18.5471	    10.6583	     7.9727	     9.3155	     5.7907	     0.9232	
    32.3105	    21.2326	    16.1972	    19.6381	    18.8828	    10.7422	     7.0496	     9.1476	     5.3711	     0.6714	
    31.5552	    20.5612	    15.2740	    19.3863	    18.8828	    10.5743	     6.0425	     8.8120	     4.7836	     0.3357	
    30.2124	    19.3863	    14.0152	    18.4631	    18.6310	     9.9869	     4.9515	     8.3084	     3.9444	    -0.0839	
    28.2822	    17.9596	    12.6724	    16.9525	    18.1274	     8.9798	     4.0283	     7.5531	     2.9373	    -0.6714	
    25.8484	    16.1133	    11.1618	    14.7705	    17.3721	     7.6370	     3.1891	     6.6299	     1.7624	    -1.2589	
    22.9950	    14.0991	     9.5673	    12.0850	    16.4490	     5.9586	     2.4338	     5.5389	     0.6714	    -1.8463	
    19.9738	    11.9171	     8.0566	     9.1476	    15.4419	     4.1122	     1.9302	     4.3640	    -0.4196	    -2.4338	
    17.0364	     9.8190	     6.6299	     6.1264	    14.4348	     2.2659	     1.5106	     3.2730	    -1.5106	    -3.0212	
    14.3509	     7.8049	     5.4550	     3.2730	    13.4277	     0.5035	     1.3428	     2.2659	    -2.3499	    -3.5248	
    12.1689	     6.1264	     4.4479	     0.5875	    12.5885	    -1.0910	     1.2589	     1.4267	    -3.1052	    -3.8605	
    10.6583	     4.6997	     3.7766	    -1.8463	    11.8332	    -2.5177	     1.2589	     0.8392	    -3.6926	    -4.1962	
     9.7351	     3.6926	     3.2730	    -4.0283	    11.2457	    -3.7766	     1.3428	     0.5035	    -4.1962	    -4.3640	
     9.3155	     2.8534	     2.9373	    -5.7907	    10.7422	    -4.6997	     1.5106	     0.2518	    -4.6997	    -4.5319	
     9.3994	     2.2659	     2.7695	    -7.3013	    10.2386	    -5.5389	     1.5945	     0.2518	    -4.9515	    -4.6997	
     9.6512	     1.7624	     2.6016	    -8.4763	     9.7351	    -6.1264	     1.5945	     0.2518	    -5.2032	    -4.8676	
     9.9869	     1.4267	     2.5177	    -9.3994	     9.0637	    -6.6299	     1.5945	     0.2518	    -5.3711	    -5.0354	
    10.1547	     1.0910	     2.2659	   -10.2386	     8.3923	    -7.0496	     1.5106	     0.1678	    -5.4550	    -5.1193	
    10.0708	     0.7553	     1.9302	   -10.9940	     7.6370	    -7.4692	     1.2589	    -0.0839	    -5.4550	    -5.2032	
     9.5673	     0.5875	     1.4267	   -11.7493	     6.8817	    -7.8049	     1.0910	    -0.4196	    -5.4550	    -5.2872	
     8.6441	     0.4196	     0.8392	   -12.5046	     6.1264	    -8.2245	     0.8392	    -0.9232	    -5.4550	    -5.2872	
     7.3013	     0.3357	     0.2518	   -13.1760	     5.4550	    -8.5602	     0.5875	    -1.5106	    -5.3711	    -5.1193	
     5.4550	     0.2518	    -0.4196	   -13.7634	     4.8676	    -8.8120	     0.3357	    -2.0142	    -5.2032	    -4.8676	
     3.2730	     0.0000	    -1.0910	   -14.1830	     4.4479	    -8.9798	     0.2518	    -2.3499	    -4.9515	    -4.4479	
     0.8392	    -0.4196	    -1.6785	   -14.6027	     4.1962	    -9.0637	     0.2518	    -2.6016	    -4.6158	    -3.9444	
    -1.7624	    -1.0071	    -2.0981	   -14.8544	     4.1962	    -9.0637	     0.4196	    -2.6016	    -4.1962	    -3.3569	
    -4.4479	    -1.6785	    -2.5177	   -15.0223	     4.3640	    -8.8959	     0.7553	    -2.3499	    -3.6087	    -2.6855	
    -6.9656	    -2.4338	    -2.6855	   -14.9384	     4.6997	    -8.5602	     1.1749	    -1.8463	    -2.8534	    -1.9302	
    -9.3155	    -3.1891	    -2.8534	   -14.6866	     5.2032	    -7.9727	     1.6785	    -1.0910	    -1.9302	    -1.0910	
   -11.3297	    -3.8605	    -2.7695	   -14.0152	     5.8746	    -7.1335	     2.3499	    -0.0839	    -0.9232	    -0.1678	
   -12.9242	    -4.2801	    -2.5177	   -13.0920	     6.7139	    -6.0425	     3.1052	     1.1749	     0.2518	     0.8392	
   -14.0152	    -4.4479	    -2.1820	   -11.7493	     7.7209	    -4.6158	     3.7766	     2.5177	     1.5106	     1.8463	
   -14.6027	    -4.3640	    -1.5945	   -10.1547	     8.7280	    -2.9373	     4.4479	     3.9444	     2.7695	     2.9373	
   -14.7705	    -3.9444	    -1.0071	    -8.3084	     9.6512	    -1.1749	     5.0354	     5.3711	     3.8605	     3.8605	
   -14.5187	    -3.3569	    -0.4196	    -6.2943	    10.4904	     0.5035	     5.3711	     6.5460	     4.8676	     4.6158	
   -14.0991	    -2.6855	     0.0839	    -4.3640	    11.0779	     2.0142	     5.4550	     7.4692	     5.6229	     5.1193	
   -13.5956	    -2.0981	     0.4196	    -2.4338	    11.4136	     3.2730	     5.2032	     8.1406	     6.0425	     5.3711	
   -13.0081	    -1.5106	     0.6714	    -0.6714	    11.5814	     4.3640	     4.6997	     8.6441	     6.2943	     5.4550	
   -12.5885	    -1.0910	     0.7553	     0.9232	    11.4136	     5.1193	     3.9444	     8.8959	     6.2943	     5.2872	
   -12.2528	    -0.8392	     0.6714	     2.2659	    11.0779	     5.7068	     3.1891	     9.1476	     6.1264	     4.9515	
   -12.0850	    -0.7553	     0.5875	     3.3569	    10.5743	     6.1264	     2.3499	     9.3155	     5.8746	     4.5319	
   -12.0850	    -0.8392	     0.3357	     4.0283	     9.9869	     6.2103	     1.5106	     9.4833	     5.5389	     4.1122	
   -12.2528	    -1.0910	     0.0839	     4.4479	     9.3994	     6.2103	     0.9232	     9.6512	     5.2032	     3.7766	
   -12.5046	    -1.4267	    -0.1678	     4.3640	     8.8959	     5.8746	     0.4196	     9.8190	     4.9515	     3.6087	
   -13.0081	    -1.8463	    -0.3357	     3.9444	     8.4763	     5.2872	     0.1678	     9.8190	     4.7836	     3.6926	
   -13.5117	    -2.2659	    -0.5035	     3.1052	     8.1406	     4.5319	     0.2518	     9.8190	     4.6997	     3.8605	
   -14.1830	    -2.6016	    -0.4196	     1.9302	     8.0566	     3.6926	     0.5035	     9.8190	     4.7836	     4.1962	
   -14.7705	    -2.8534	    -0.2518	     0.5875	     8.2245	     2.8534	     1.0071	     9.8190	     4.9515	     4.6158	
   -15.2740	    -2.9373	     0.0000	    -0.9232	     8.4763	     2.0981	     1.5945	     9.9030	     5.2872	     5.2032	
   -15.6937	    -3.0212	     0.3357	    -2.2659	     8.8120	     1.5945	     2.1820	    10.0708	     5.6229	     5.8746	
   -15.9454	    -3.0212	     0.6714	    -3.1891	     9.3155	     1.4267	     2.8534	    10.3226	     6.2103	     6.6299	
   -15.9454	    -2.8534	     1.0910	    -3.6087	     9.8190	     1.6785	     3.4409	    10.7422	     6.7978	     7.4692	
   -15.5258	    -2.6016	     1.5106	    -3.2730	    10.3226	     2.4338	     4.0283	    11.3297	     7.5531	     8.2245	
   -14.8544	    -2.1820	     1.8463	    -2.2659	    10.8261	     3.5248	     4.4479	    12.0010	     8.3084	     8.8959	
   -13.9313	    -1.6785	     2.2659	    -0.5875	    11.1618	     4.9515	     4.7836	    12.8403	     9.0637	     9.3994	
   -12.7563	    -1.0910	     2.5177	     1.5945	    11.4136	     6.5460	     5.0354	    13.6795	     9.7351	     9.6512	
   -11.4136	    -0.5035	     2.6855	     4.1122	    11.4975	     8.1406	     5.2032	    14.4348	    10.3226	     9.7351	
    -9.9869	     0.0000	     2.8534	     6.8817	    11.5814	     9.7351	     5.2032	    15.1901	    10.6583	     9.5673	
    -8.5602	     0.5035	     3.0212	     9.7351	    11.5814	    11.2457	     5.1193	    15.8615	    10.8261	     9.2316	
    -7.2174	     0.9232	     3.1891	    12.5885	    11.5814	    12.5885	     5.0354	    16.3651	    10.8261	     8.7280	
    -5.9586	     1.2589	     3.5248	    15.1901	    11.6653	    13.6795	     5.0354	    16.8686	    10.6583	     8.3084	
    -4.8676	     1.5106	     3.8605	    17.5400	    11.7493	    14.6027	     5.1193	    17.2043	    10.4065	     7.8888	
    -4.0283	     1.6785	     4.3640	    19.4702	    11.8332	    15.2740	     5.3711	    17.4561	     9.9869	     7.5531	
    -3.5248	     1.6785	     4.7836	    20.8130	    11.9171	    15.6937	     5.7068	    17.4561	     9.5673	     7.3013	
    -3.1891	     1.6785	     5.2032	    21.5683	    11.9171	    15.6937	     6.1264	    17.2882	     8.9798	     7.0496	
    -3.1052	     1.5106	     5.4550	    21.8201	    11.8332	    15.4419	     6.6299	    16.8686	     8.2245	     6.8817	
    -3.1891	     1.4267	     5.6229	    21.4844	    11.7493	    14.9384	     7.0496	    16.3651	     7.4692	     6.7139	
    -3.1891	     1.3428	     5.7907	    20.8969	    11.6653	    14.3509	     7.4692	    15.7776	     6.7139	     6.6299	
    -3.1052	     1.4267	     5.8746	    20.0577	    11.6653	    13.6795	     7.8049	    15.1901	     6.0425	     6.6299	
    -2.7695	     1.6785	     6.0425	    19.2184	    11.6653	    13.0920	     8.2245	    14.6866	     5.4550	     6.6299	
    -2.0981	     2.1820	     6.3782	    18.3792	    11.9171	    12.7563	     8.6441	    14.5187	     5.0354	     6.7978	
    -1.0071	     2.8534	     6.9656	    17.7917	    12.3367	    12.5885	     9.1476	    14.5187	     4.8676	     7.0496	
     0.5035	     3.7766	     7.8049	    17.3721	    13.0081	    12.6724	     9.7351	    14.8544	     5.0354	     7.3013	
     2.2659	     4.8676	     8.9798	    17.1204	    13.8474	    12.9242	    10.4065	    15.4419	     5.5389	     7.7209	
     4.3640	     5.9586	    10.2386	    17.0364	    14.7705	    13.2599	    11.0779	    16.1133	     6.2103	     8.0566	
     6.6299	     7.0496	    11.4975	    17.0364	    15.6097	    13.5956	    11.5814	    16.8686	     7.0496	     8.3084	
     8.8959	     8.0566	    12.5885	    17.0364	    16.3651	    13.8474	    11.9171	    17.5400	     7.8888	     8.3923	
    11.0779	     9.0637	    13.5117	    17.0364	    16.9525	    13.8474	    12.0010	    18.0435	     8.5602	     8.2245	
    13.0920	     9.9869	    14.0991	    16.9525	    17.2882	    13.6795	    11.6653	    18.2953	     9.0637	     7.8888	
    14.7705	    10.8261	    14.3509	    16.7847	    17.4561	    13.1760	    11.1618	    18.3792	     9.3155	     7.3853	
    16.0294	    11.6653	    14.1830	    16.3651	    17.2882	    12.5046	    10.4904	    18.2953	     9.3155	     6.7139	
    16.8686	    12.4207	    13.7634	    15.8615	    16.8686	    11.5814	     9.5673	    18.0435	     9.1476	     6.0425	
    17.2043	    12.8403	    12.9242	    15.1901	    16.1972	    10.4904	     8.5602	    17.4561	     8.6441	     5.2872	
    17.2043	    13.0081	    11.7493	    14.3509	    15.1901	     9.2316	     7.4692	    16.7007	     7.9727	     4.4479	
    16.8686	    12.8403	    10.3226	    13.3438	    14.0152	     7.8049	     6.2103	    15.7776	     6.9656	     3.6087	
    16.3651	    12.4207	     8.6441	    12.3367	    12.5885	     6.3782	     4.9515	    14.6866	     5.8746	     2.7695	
    15.7776	    11.7493	     6.9656	    11.1618	    11.0779	     4.9515	     3.7766	    13.5117	     4.6158	     2.0142	
    15.1901	    10.9100	     5.2872	     9.9030	     9.5673	     3.6087	     2.6855	    12.2528	     3.2730	     1.3428	
    14.6027	    10.0708	     3.6926	     8.5602	     8.1406	     2.3499	     1.7624	    10.9100	     1.9302	     0.6714	
    14.0152	     9.2316	     2.2659	     7.2174	     6.8817	     1.1749	     0.9232	     9.6512	     0.6714	     0.0839	
    13.5956	     8.6441	     1.0910	     6.0425	     5.7907	     0.2518	     0.3357	     8.3084	    -0.5035	    -0.4196	
    13.3438	     8.2245	     0.1678	     5.1193	     5.0354	    -0.5035	    -0.1678	     7.1335	    -1.4267	    -0.8392	
    13.2599	     8.0566	    -0.4196	     4.4479	     4.6158	    -0.9232	    -0.5035	     6.2103	    -2.1820	    -1.2589	
    13.3438	     8.3084	    -0.7553	     4.1122	     4.3640	    -1.0071	    -0.7553	     5.4550	    -2.6855	    -1.5945	
    13.6795	     8.8120	    -0.7553	     4.1122	     4.3640	    -1.0071	    -1.0071	     4.8676	    -2.9373	    -1.9302	
    14.1830	     9.4833	    -0.6714	     4.1962	     4.4479	    -0.7553	    -1.3428	     4.5319	    -3.0212	    -2.2659	
    14.6866	    10.2386	    -0.3357	     4.2801	     4.6997	    -0.5035	    -1.6785	     4.3640	    -3.0212	    -2.6016	
    15.3580	    10.9940	     0.1678	     4.4479	     4.9515	    -0.2518	    -2.0142	     4.3640	    -2.8534	    -2.7695	
    15.9454	    11.7493	     0.7553	     4.6158	     5.2872	     0.0839	    -2.3499	     4.3640	    -2.6855	    -2.9373	
    16.5329	    12.3367	     1.5106	     4.7836	     5.7068	     0.4196	    -2.5177	     4.5319	    -2.3499	    -2.9373	
    16.8686	    12.6724	     2.2659	     5.0354	     6.2943	     0.6714	    -2.6016	     4.7836	    -1.9302	    -2.6855	
    16.9525	    12.7563	     2.9373	     5.2872	     6.7978	     0.9232	    -2.5177	     4.9515	    -1.4267	    -2.4338	
    16.6168	    12.4207	     3.4409	     5.4550	     7.3853	     1.0910	    -2.3499	     5.0354	    -1.0071	    -2.0142	
    15.8615	    11.7493	     3.7766	     5.4550	     7.8049	     1.0071	    -2.0981	     4.9515	    -0.7553	    -1.5945	
    14.7705	    10.8261	     3.9444	     5.2872	     8.2245	     0.7553	    -1.6785	     4.7836	    -0.5875	    -1.1749	
    13.4277	     9.8190	     4.0283	     4.8676	     8.6441	     0.2518	    -1.1749	     4.4479	    -0.5875	    -0.7553	
    12.1689	     8.7280	     3.9444	     4.3640	     9.1476	    -0.3357	    -0.5035	     4.0283	    -0.6714	    -0.4196	
    10.9940	     7.8049	     3.9444	     3.6087	     9.6512	    -1.1749	     0.3357	     3.5248	    -0.9232	    -0.1678	
    10.1547	     6.9656	     3.8605	     2.6016	    10.1547	    -2.1820	     1.2589	     2.8534	    -1.3428	     0.0000	
     9.4833	     6.2943	     3.9444	     1.5945	    10.6583	    -3.2730	     2.0981	     2.0981	    -1.7624	     0.0000	
     9.2316	     5.9586	     4.0283	     0.5035	    11.2457	    -4.3640	     3.0212	     1.4267	    -2.1820	    -0.0839	
     9.2316	     5.9586	     4.2801	    -0.4196	    11.8332	    -5.2032	     3.8605	     0.8392	    -2.5177	    -0.2518	
     9.6512	     6.2943	     4.6997	    -0.8392	    12.5885	    -5.7068	     4.6997	     0.6714	    -2.5177	    -0.3357	
    10.3226	     7.0496	     5.4550	    -0.7553	    13.4277	    -5.6229	     5.5389	     0.8392	    -2.2659	    -0.2518	
    11.1618	     8.0566	     6.2943	    -0.0839	    14.4348	    -5.0354	     6.4621	     1.5106	    -1.6785	     0.0000	
    12.0010	     9.2316	     7.2174	     0.9232	    15.3580	    -4.0283	     7.2174	     2.5177	    -0.8392	     0.3357	
    12.6724	    10.2386	     8.0566	     2.1820	    16.1133	    -2.7695	     7.8049	     3.8605	     0.1678	     0.7553	
    13.0081	    10.9940	     8.6441	     3.4409	    16.6168	    -1.4267	     8.2245	     5.2872	     1.1749	     1.0910	
    12.9242	    11.2457	     8.9798	     4.6997	    16.7847	    -0.0839	     8.3084	     6.7139	     2.0981	     1.5106	
    12.5046	    11.1618	     8.9798	     5.7068	    16.6168	     1.0910	     8.1406	     7.9727	     2.9373	     1.7624	
    11.7493	    10.5743	     8.5602	     6.5460	    16.1972	     2.0981	     7.8049	     9.1476	     3.6087	     2.0981	
    10.6583	     9.7351	     7.9727	     7.3013	    15.5258	     3.0212	     7.3013	    10.0708	     4.1962	     2.4338	
     9.3155	     8.6441	     7.1335	     7.9727	    14.6866	     3.7766	     6.7978	    10.7422	     4.7836	     2.8534	
     7.7209	     7.4692	     6.2103	     8.5602	    13.8474	     4.5319	     6.3782	    11.4136	     5.3711	     3.3569	
     5.9586	     6.2103	     5.2032	     9.1476	    13.0081	     5.2032	     6.1264	    11.9171	     5.8746	     3.9444	
     4.1122	     4.9515	     4.1962	     9.7351	    12.2528	     5.7907	     6.0425	    12.4207	     6.4621	     4.6997	
     2.1820	     3.7766	     3.2730	    10.3226	    11.5814	     6.4621	     6.2103	    12.9242	     7.0496	     5.3711	
     0.2518	     2.6855	     2.3499	    10.9100	    10.9100	     7.1335	     6.3782	    13.4277	     7.6370	     6.1264	
    -1.6785	     1.6785	     1.5106	    11.5814	    10.3226	     7.7209	     6.7139	    14.0152	     8.2245	     6.8817	
    -3.3569	     0.8392	     0.7553	    12.3367	     9.8190	     8.3923	     6.9656	    14.5187	     8.8120	     7.5531	
    -4.8676	     0.0839	     0.1678	    13.0920	     9.3155	     9.1476	     7.2174	    15.1062	     9.3155	     8.1406	
    -5.9586	    -0.5035	    -0.1678	    14.0152	     8.9798	     9.9030	     7.4692	    15.7776	     9.9030	     8.7280	
    -6.8817	    -1.0071	    -0.3357	    14.8544	     8.6441	    10.6583	     7.5531	    16.5329	    10.4904	     9.2316	
    -7.5531	    -1.5106	    -0.2518	    15.7776	     8.5602	    11.4975	     7.6370	    17.2882	    11.0779	     9.6512	
    -8.0566	    -2.0142	    -0.1678	    16.7007	     8.3923	    12.2528	     7.4692	    18.1274	    11.5814	     9.9030	
    -8.4763	    -2.5177	     0.0000	    17.4561	     8.2245	    12.9242	     7.2174	    18.8828	    12.0010	    10.0708	
    -8.7280	    -3.1052	     0.1678	    18.2114	     7.9727	    13.5117	     6.7978	    19.6381	    12.2528	    10.0708	
    -8.8959	    -3.7766	     0.0839	    18.7988	     7.6370	    13.9313	     6.2943	    20.2255	    12.4207	     9.9869	
    -8.9798	    -4.5319	    -0.0839	    19.3024	     7.1335	    14.1830	     5.6229	    20.7291	    12.4207	     9.7351	
    -8.8959	    -5.2872	    -0.3357	    19.8059	     6.5460	    14.3509	     4.9515	    20.9808	    12.3367	     9.3994	
    -8.7280	    -6.0425	    -0.7553	    20.3094	     5.9586	    14.5187	     4.3640	    21.1487	    12.1689	     9.0637	
    -8.4763	    -6.7139	    -1.0071	    20.8130	     5.4550	    14.8544	     4.1122	    21.2326	    12.1689	     8.8959	
    -7.9727	    -7.0496	    -1.0910	    21.4844	     5.2032	    15.4419	     4.0283	    21.3165	    12.3367	     8.8959	
    -7.3853	    -7.1335	    -1.0071	    22.2397	     5.2032	    16.1972	     4.3640	    21.3165	    12.5885	     9.1476	
    -6.7139	    -6.7978	    -0.6714	    22.9950	     5.4550	    17.0364	     5.0354	    21.3165	    13.0081	     9.5673	
    -6.1264	    -6.0425	    -0.0839	    23.6664	     5.9586	    17.9596	     5.8746	    21.2326	    13.5117	    10.0708	
    -5.7068	    -4.9515	     0.5875	    24.2538	     6.5460	    18.7149	     6.8817	    20.9808	    13.9313	    10.5743	
    -5.5389	    -3.6926	     1.3428	    24.5895	     7.1335	    19.2184	     7.8049	    20.4773	    14.0991	    10.9940	
    -5.5389	    -2.1820	     2.0981	    24.5895	     7.7209	    19.3863	     8.6441	    19.8059	    14.0991	    11.1618	
    -5.6229	    -0.7553	     2.6855	    24.4217	     8.2245	    19.2184	     9.3155	    18.9667	    13.8474	    11.2457	
    -5.7068	     0.6714	     3.3569	    24.0021	     8.5602	    18.7988	     9.7351	    17.9596	    13.4277	    11.0779	
    -5.4550	     2.0142	     3.9444	    23.5825	     8.9798	    18.2953	     9.9869	    17.1204	    12.9242	    10.8261	
    -5.0354	     3.4409	     4.6158	    23.3307	     9.3155	    17.7917	    10.0708	    16.2811	    12.4207	    10.5743	
    -4.1962	     4.8676	     5.2872	    23.1628	     9.6512	    17.2882	     9.9869	    15.6937	    11.8332	    10.1547	
    -3.2730	     6.2103	     5.9586	    23.1628	     9.9869	    16.8686	     9.7351	    15.1901	    11.1618	     9.7351	
    -2.2659	     7.3853	     6.3782	    23.1628	    10.0708	    16.3651	     9.3155	    14.7705	    10.3226	     9.1476	
    -1.4267	     8.2245	     6.7139	    23.1628	    10.1547	    15.8615	     8.6441	    14.3509	     9.4833	     8.3923	
    -0.6714	     8.7280	     6.8817	    23.1628	     9.9869	    15.3580	     7.8888	    14.0991	     8.4763	     7.5531	
    -0.0839	     8.9798	     6.7978	    23.1628	     9.8190	    14.7705	     7.0496	    13.8474	     7.5531	     6.6299	
     0.4196	     8.8959	     6.7139	    23.3307	     9.6512	    14.4348	     6.2943	    13.8474	     6.7978	     5.8746	
     1.0071	     8.6441	     6.6299	    23.6664	     9.6512	    14.3509	     5.6229	    14.1830	     6.2103	     5.2032	
     1.7624	     8.3923	     6.7139	    24.2538	     9.8190	    14.5187	     5.2032	    14.9384	     6.0425	     4.7836	
     2.7695	     8.2245	     6.9656	    25.0931	    10.3226	    15.1062	     5.2032	    16.0294	     6.2103	     4.6158	
     3.9444	     8.3923	     7.5531	    26.1002	    11.2457	    15.9454	     5.5389	    17.5400	     6.7139	     4.8676	
     5.4550	     8.7280	     8.3923	    27.2751	    12.4207	    17.0364	     6.2943	    19.3024	     7.6370	     5.3711	
     6.9656	     9.2316	     9.3994	    28.6179	    13.9313	    18.2114	     7.3853	    21.1487	     8.8120	     6.2103	
     8.4763	     9.9030	    10.5743	    29.9606	    15.5258	    19.3863	     8.6441	    22.9111	     9.9869	     7.1335	
     9.6512	    10.4904	    11.5814	    31.2195	    17.0364	    20.3934	     9.9869	    24.4217	    11.2457	     8.1406	
    10.4904	    10.9100	    12.4207	    32.2266	    18.3792	    21.1487	    11.1618	    25.4288	    12.3367	     9.0637	
    10.8261	    10.9100	    12.9242	    32.6462	    19.3863	    21.4844	    12.1689	    25.6805	    13.0081	     9.9030	
    10.5743	    10.5743	    12.8403	    32.3105	    19.8898	    21.2326	    12.8403	    25.0931	    13.4277	    10.4904	
     9.8190	     9.8190	    12.3367	    31.3034	    19.8898	    20.4773	    13.0081	    23.8342	    13.3438	    10.8261	
     8.5602	     8.8120	    11.4136	    29.5410	    19.3024	    19.2184	    12.8403	    21.8201	    12.8403	    10.9100	
     7.0496	     7.5531	    10.0708	    27.2751	    18.3792	    17.6239	    12.3367	    19.3863	    12.0010	    10.6583	
     5.2872	     6.2103	     8.5602	    24.6735	    17.1204	    15.6937	    11.4136	    16.6168	    10.9100	    10.2386	
     3.4409	     4.8676	     6.8817	    21.9879	    15.6097	    13.7634	    10.1547	    13.8474	     9.5673	     9.5673	
     1.6785	     3.5248	     5.2032	    19.3863	    13.9313	    11.7493	     8.6441	    11.1618	     8.0566	     8.6441	
     0.0000	     2.3499	     3.5248	    16.8686	    12.3367	     9.7351	     7.0496	     8.8120	     6.5460	     7.5531	
    -1.5945	     1.3428	     2.0981	    14.6027	    10.9100	     7.9727	     5.5389	     6.7139	     5.0354	     6.3782	
    -2.9373	     0.5875	     1.0071	    12.7563	     9.6512	     6.3782	     4.2801	     5.2032	     3.7766	     5.3711	
    -4.0283	     0.0839	     0.0839	    11.1618	     8.7280	     5.0354	     3.2730	     4.1122	     2.7695	     4.4479	
    -4.8676	    -0.3357	    -0.5035	     9.8190	     7.9727	     4.0283	     2.6855	     3.5248	     2.0142	     3.7766	
    -5.5389	    -0.6714	    -0.8392	     8.6441	     7.4692	     3.1891	     2.4338	     3.3569	     1.5945	     3.3569	
    -6.1264	    -1.0071	    -1.0910	     7.5531	     7.1335	     2.6016	     2.4338	     3.4409	     1.3428	     3.1052	
    -6.5460	    -1.4267	    -1.1749	     6.4621	     6.8817	     2.0981	     2.8534	     3.6926	     1.2589	     3.1891	
    -6.8817	    -1.7624	    -1.1749	     5.3711	     6.8817	     1.7624	     3.4409	     4.1962	     1.4267	     3.4409	
    -7.0496	    -2.0981	    -1.0910	     4.3640	     6.9656	     1.5106	     4.1962	     4.7836	     1.7624	     3.7766	
    -7.1335	    -2.3499	    -0.9232	     3.4409	     7.1335	     1.3428	     5.0354	     5.2872	     2.0981	     4.2801	
    -7.0496	    -2.5177	    -0.8392	     2.6016	     7.3013	     1.2589	     5.7068	     5.7907	     2.5177	     4.7836	
    -6.8817	    -2.6016	    -0.7553	     1.9302	     7.4692	     1.0910	     6.2943	     6.1264	     2.8534	     5.2032	
    -6.6299	    -2.6855	    -0.6714	     1.4267	     7.5531	     1.0071	     6.7139	     6.2943	     3.0212	     5.4550	
    -6.3782	    -2.6855	    -0.6714	     1.1749	     7.5531	     1.0071	     6.7978	     6.2943	     3.1052	     5.3711	
    -6.2103	    -2.6855	    -0.7553	     1.1749	     7.3853	     0.9232	     6.7139	     6.2103	     2.9373	     5.1193	
    -6.0425	    -2.6016	    -0.8392	     1.3428	     7.2174	     0.9232	     6.3782	     5.9586	     2.6016	     4.6158	
    -5.9586	    -2.6855	    -1.0910	     1.6785	     6.8817	     0.8392	     5.7907	     5.6229	     2.0142	     3.8605	
    -6.0425	    -3.0212	    -1.5945	     2.0981	     6.2103	     0.5875	     4.7836	     5.0354	     1.1749	     2.7695	
    -6.4621	    -3.6926	    -2.4338	     2.6016	     5.2872	     0.1678	     3.2730	     4.3640	     0.0000	     1.3428	
    -7.0496	    -4.6997	    -3.5248	     2.9373	     3.9444	    -0.4196	     1.4267	     3.4409	    -1.3428	    -0.2518	
    -7.8888	    -6.0425	    -4.9515	     3.1891	     2.4338	    -1.1749	    -0.8392	     2.5177	    -2.8534	    -2.0142	
    -8.6441	    -7.4692	    -6.4621	     3.5248	     0.7553	    -1.8463	    -3.2730	     1.5106	    -4.3640	    -3.6926	
    -9.3994	    -8.8959	    -7.9727	     3.8605	    -0.6714	    -2.5177	    -5.6229	     0.7553	    -5.6229	    -5.1193	
    -9.9030	   -10.0708	    -9.3155	     4.3640	    -1.7624	    -2.8534	    -7.4692	     0.2518	    -6.4621	    -6.1264	
   -10.0708	   -10.9100	   -10.0708	     4.9515	    -2.2659	    -2.9373	    -8.6441	     0.0839	    -6.7978	    -6.4621	
    -9.9869	   -11.2457	   -10.2386	     5.7907	    -2.0981	    -2.5177	    -9.0637	     0.3357	    -6.4621	    -6.1264	
    -9.5673	   -10.9940	    -9.5673	     6.7978	    -1.2589	    -1.6785	    -8.4763	     1.0910	    -5.4550	    -5.1193	
    -8.7280	   -10.1547	    -8.3084	     7.8049	     0.2518	    -0.3357	    -7.0496	     2.2659	    -3.7766	    -3.3569	
    -7.7209	    -8.6441	    -6.4621	     9.0637	     2.2659	     1.3428	    -4.8676	     3.9444	    -1.5945	    -1.0910	
    -6.4621	    -6.6299	    -4.1962	    10.2386	     4.5319	     3.1891	    -2.2659	     5.7907	     1.0071	     1.5106	
    -5.2872	    -4.4479	    -1.9302	    11.4136	     6.7978	     5.1193	     0.5035	     7.7209	     3.6926	     4.1962	
    -4.3640	    -2.2659	     0.0839	    12.5046	     8.8120	     6.8817	     3.1052	     9.4833	     6.1264	     6.6299	
    -3.8605	    -0.4196	     1.7624	    13.3438	    10.3226	     8.3084	     5.2872	    10.9100	     8.2245	     8.6441	
    -3.7766	     1.0071	     2.9373	    13.9313	    11.3297	     9.3155	     6.8817	    11.9171	     9.7351	    10.1547	
    -4.1122	     1.8463	     3.6087	    14.3509	    11.7493	     9.9869	     7.7209	    12.5885	    10.6583	    10.9100	
    -4.6997	     2.1820	     3.7766	    14.6027	    11.5814	    10.2386	     7.8888	    12.8403	    10.9940	    11.0779	
    -5.6229	     2.0981	     3.3569	    14.7705	    10.9100	    10.1547	     7.3853	    12.7563	    10.8261	    10.5743	
    -6.6299	     1.5106	     2.6855	    14.7705	     9.8190	     9.9030	     6.3782	    12.4207	    10.1547	     9.7351	
    -7.6370	     0.7553	     1.5945	    14.6866	     8.5602	     9.3994	     4.9515	    11.9171	     9.1476	     8.4763	
    -8.7280	    -0.0839	     0.5035	    14.4348	     7.2174	     8.7280	     3.3569	    11.3297	     7.9727	     7.0496	
    -9.7351	    -1.0910	    -0.7553	    14.0152	     5.9586	     7.9727	     1.6785	    10.7422	     6.6299	     5.5389	
   -10.5743	    -2.0142	    -1.9302	    13.3438	     4.7836	     7.1335	     0.0000	    10.1547	     5.2872	     4.1122	
   -11.4136	    -3.0212	    -3.0212	    12.5046	     3.7766	     6.2103	    -1.5106	     9.5673	     4.0283	     2.6855	
   -12.2528	    -3.9444	    -4.0283	    11.4975	     3.0212	     5.2032	    -2.9373	     9.0637	     2.9373	     1.4267	
   -13.0920	    -4.8676	    -4.8676	    10.3226	     2.4338	     4.2801	    -4.1122	     8.5602	     1.9302	     0.3357	
   -13.9313	    -5.7907	    -5.5389	     8.9798	     2.0981	     3.3569	    -4.9515	     8.2245	     1.2589	    -0.4196	
   -14.6027	    -6.6299	    -6.1264	     7.7209	     2.0981	     2.6016	    -5.4550	     7.9727	     0.7553	    -0.9232	
   -15.2740	    -7.3013	    -6.4621	     6.4621	     2.2659	     2.0981	    -5.6229	     7.8888	     0.4196	    -1.1749	
   -15.6937	    -7.9727	    -6.7139	     5.4550	     2.6016	     1.6785	    -5.5389	     7.9727	     0.3357	    -1.1749	
   -15.8615	    -8.5602	    -6.8817	     4.5319	     3.1052	     1.5106	    -5.2872	     8.0566	     0.3357	    -0.9232	
   -15.7776	    -9.1476	    -7.0496	     3.8605	     3.6087	     1.4267	    -4.9515	     8.1406	     0.4196	    -0.5875	
   -15.5258	    -9.5673	    -7.0496	     3.2730	     4.1962	     1.4267	    -4.5319	     8.1406	     0.6714	    -0.1678	
   -15.0223	    -9.8190	    -7.0496	     2.8534	     4.7836	     1.5945	    -4.2801	     8.2245	     0.9232	     0.3357	
   -14.3509	    -9.8190	    -6.9656	     2.6855	     5.4550	     1.9302	    -4.0283	     8.3084	     1.3428	     0.8392	
   -13.4277	    -9.4833	    -6.6299	     2.8534	     6.0425	     2.4338	    -3.8605	     8.4763	     1.9302	     1.4267	
   -12.3367	    -8.8120	    -6.2103	     3.2730	     6.7139	     3.1052	    -3.6926	     8.8120	     2.6016	     2.0142	
   -11.1618	    -7.8888	    -5.5389	     4.0283	     7.3853	     3.8605	    -3.6087	     9.0637	     3.3569	     2.6016	
    -9.8190	    -6.6299	    -4.7836	     5.0354	     7.9727	     4.6997	    -3.4409	     9.3994	     4.1962	     3.1891	
    -8.3923	    -5.2032	    -3.9444	     6.2943	     8.5602	     5.4550	    -3.2730	     9.6512	     4.9515	     3.6087	
    -6.8817	    -3.6926	    -3.1052	     7.6370	     9.1476	     6.1264	    -2.9373	     9.7351	     5.5389	     4.0283	
    -5.3711	    -2.1820	    -2.3499	     8.8120	     9.5673	     6.4621	    -2.5177	     9.6512	     6.0425	     4.1962	
    -3.7766	    -0.8392	    -1.6785	     9.6512	     9.9030	     6.5460	    -2.0142	     9.2316	     6.2103	     4.2801	
    -2.2659	     0.3357	    -1.2589	    10.0708	    10.0708	     6.2943	    -1.5106	     8.5602	     6.2103	     4.1962	
    -1.0071	     1.1749	    -1.0071	     9.9030	     9.9869	     5.6229	    -1.0071	     7.7209	     5.8746	     3.8605	
     0.0000	     1.6785	    -1.0910	     9.1476	     9.8190	     4.7836	    -0.5875	     6.7978	     5.2872	     3.5248	
     0.5875	     1.8463	    -1.3428	     8.0566	     9.4833	     3.6926	    -0.2518	     5.7907	     4.6158	     3.1052	
     0.5875	     1.6785	    -1.6785	     6.6299	     9.0637	     2.6855	     0.0839	     4.7836	     3.9444	     2.6855	
     0.1678	     1.3428	    -2.0142	     5.2032	     8.7280	     1.6785	     0.3357	     3.9444	     3.2730	     2.3499	
    -0.6714	     0.9232	    -2.2659	     3.9444	     8.4763	     0.9232	     0.6714	     3.2730	     2.7695	     2.1820	
    -2.0142	     0.2518	    -2.4338	     2.7695	     8.3084	     0.3357	     1.0071	     2.9373	     2.5177	     2.1820	
    -3.6087	    -0.5035	    -2.5177	     2.0142	     8.2245	     0.0000	     1.2589	     2.6855	     2.2659	     2.2659	
    -5.4550	    -1.5106	    -2.6855	     1.5106	     8.1406	    -0.1678	     1.4267	     2.6016	     2.1820	     2.3499	
    -7.3853	    -2.6016	    -2.9373	     1.2589	     7.9727	    -0.1678	     1.4267	     2.6016	     2.0142	     2.4338	
    -9.1476	    -3.8605	    -3.1891	     1.5106	     7.6370	     0.0000	     1.2589	     2.7695	     1.7624	     2.3499	
   -10.7422	    -5.2032	    -3.6087	     2.0981	     7.3013	     0.4196	     0.9232	     3.0212	     1.5106	     2.0981	
   -12.0010	    -6.5460	    -4.1122	     3.1891	     6.7978	     0.9232	     0.4196	     3.2730	     1.0910	     1.6785	
   -12.9242	    -7.7209	    -4.6158	     4.6997	     6.2103	     1.5106	    -0.3357	     3.6087	     0.5875	     1.0910	
   -13.5956	    -8.8959	    -5.2032	     6.4621	     5.4550	     2.1820	    -1.1749	     3.9444	     0.0000	     0.3357	
   -13.8474	    -9.9030	    -5.7907	     8.3923	     4.6997	     2.6855	    -2.0981	     4.1122	    -0.6714	    -0.5875	
   -13.8474	   -10.6583	    -6.2943	    10.2386	     3.8605	     3.0212	    -2.9373	     4.1962	    -1.2589	    -1.5106	
   -13.5956	   -11.1618	    -6.7978	    11.9171	     3.1891	     3.2730	    -3.6926	     4.1962	    -1.6785	    -2.4338	
   -13.0920	   -11.4136	    -7.1335	    13.1760	     2.6016	     3.4409	    -4.2801	     4.1122	    -1.8463	    -3.1891	
   -12.5885	   -11.2457	    -7.3013	    14.0152	     2.0981	     3.5248	    -4.6158	     3.9444	    -1.8463	    -3.7766	
   -12.1689	   -10.9100	    -7.3013	    14.3509	     1.7624	     3.5248	    -4.6997	     3.7766	    -1.6785	    -4.1122	
   -11.7493	   -10.2386	    -7.1335	    14.2670	     1.5106	     3.4409	    -4.6158	     3.5248	    -1.4267	    -4.0283	
   -11.4136	    -9.3155	    -6.8817	    13.9313	     1.4267	     3.4409	    -4.3640	     3.4409	    -1.0071	    -3.6926	
   -11.0779	    -8.2245	    -6.3782	    13.5117	     1.4267	     3.5248	    -3.9444	     3.3569	    -0.5035	    -3.1052	
   -10.7422	    -7.0496	    -5.7907	    13.0920	     1.5106	     3.7766	    -3.3569	     3.4409	     0.0839	    -2.2659	
   -10.3226	    -5.8746	    -5.0354	    12.8403	     1.7624	     4.1962	    -2.6855	     3.6087	     0.6714	    -1.3428	
    -9.9030	    -4.6997	    -4.2801	    12.7563	     2.0981	     4.6997	    -2.0142	     3.8605	     1.2589	    -0.4196	
    -9.3994	    -3.6087	    -3.6087	    12.9242	     2.4338	     5.3711	    -1.2589	     4.2801	     1.8463	     0.4196	
    -8.8120	    -2.6016	    -2.9373	    13.3438	     2.7695	     6.0425	    -0.5875	     4.8676	     2.4338	     1.2589	
    -8.1406	    -1.7624	    -2.2659	    14.0152	     3.1891	     6.7978	     0.0000	     5.4550	     3.1052	     2.0142	
    -7.3013	    -0.9232	    -1.6785	    14.8544	     3.4409	     7.5531	     0.5035	     6.2103	     3.6926	     2.6016	
    -6.3782	    -0.2518	    -1.2589	    15.7776	     3.6926	     8.3084	     0.8392	     6.9656	     4.2801	     3.0212	
    -5.5389	     0.3357	    -0.9232	    16.6168	     3.8605	     8.8120	     0.9232	     7.5531	     4.6997	     3.1891	
    -4.6997	     0.5875	    -0.9232	    17.3721	     3.6926	     9.1476	     0.7553	     8.0566	     4.8676	     3.1052	
    -4.0283	     0.5875	    -1.1749	    17.8757	     3.3569	     9.2316	     0.1678	     8.3923	     4.7836	     2.6855	
    -3.5248	     0.2518	    -1.6785	    18.1274	     2.7695	     9.0637	    -0.7553	     8.5602	     4.3640	     1.9302	
    -3.1052	    -0.2518	    -2.2659	    18.2114	     2.0981	     8.6441	    -1.8463	     8.5602	     3.7766	     1.0910	
    -2.6855	    -0.7553	    -3.0212	    18.2953	     1.3428	     8.2245	    -3.1052	     8.4763	     3.0212	     0.1678	
    -2.3499	    -1.2589	    -3.7766	    18.3792	     0.6714	     7.8049	    -4.3640	     8.4763	     2.2659	    -0.6714	
    -2.0142	    -1.7624	    -4.4479	    18.4631	     0.0000	     7.4692	    -5.6229	     8.5602	     1.5106	    -1.5106	
    -1.7624	    -2.2659	    -5.2032	    18.7149	    -0.5875	     7.2174	    -6.7139	     8.7280	     0.8392	    -2.1820	
    -1.6785	    -2.8534	    -5.9586	    18.8828	    -1.2589	     6.9656	    -7.8049	     8.8959	     0.1678	    -2.8534	
    -1.7624	    -3.4409	    -6.7978	    18.9667	    -1.9302	     6.7139	    -8.6441	     9.1476	    -0.4196	    -3.4409	
    -2.0981	    -4.1122	    -7.6370	    18.9667	    -2.5177	     6.3782	    -9.3994	     9.2316	    -1.0071	    -4.0283	
    -2.6016	    -4.8676	    -8.6441	    18.7988	    -3.1052	     6.0425	    -9.9869	     9.2316	    -1.5945	    -4.5319	
    -3.1891	    -5.7907	    -9.6512	    18.3792	    -3.6926	     5.6229	   -10.4065	     9.1476	    -2.0981	    -4.9515	
    -4.0283	    -6.7139	   -10.7422	    17.6239	    -4.2801	     5.0354	   -10.8261	     8.8120	    -2.5177	    -5.3711	
    -4.8676	    -7.7209	   -11.8332	    16.6168	    -4.8676	     4.3640	   -11.1618	     8.3923	    -2.9373	    -5.7068	
    -5.6229	    -8.6441	   -12.7563	    15.3580	    -5.3711	     3.6926	   -11.4975	     7.8049	    -3.2730	    -5.9586	
    -6.2943	    -9.3155	   -13.5117	    14.0991	    -5.9586	     3.0212	   -11.9171	     7.2174	    -3.5248	    -6.0425	
    -6.5460	    -9.7351	   -14.0152	    12.9242	    -6.4621	     2.5177	   -12.3367	     6.6299	    -3.6087	    -5.9586	
    -6.5460	    -9.8190	   -14.1830	    12.1689	    -6.8817	     2.2659	   -12.6724	     6.2103	    -3.6087	    -5.7068	
    -6.0425	    -9.5673	   -13.9313	    11.7493	    -7.0496	     2.2659	   -12.9242	     5.7907	    -3.5248	    -5.3711	
    -5.2032	    -8.8959	   -13.3438	    12.0010	    -7.1335	     2.6016	   -13.0920	     5.5389	    -3.1891	    -4.8676	
    -3.8605	    -7.9727	   -12.4207	    12.8403	    -6.7978	     3.3569	   -13.0920	     5.4550	    -2.6855	    -4.2801	
    -2.2659	    -6.6299	   -11.0779	    14.2670	    -6.2103	     4.4479	   -12.9242	     5.7068	    -2.0142	    -3.6087	
    -0.2518	    -5.0354	    -9.4833	    16.4490	    -5.1193	     6.0425	   -12.5046	     6.3782	    -1.0910	    -2.8534	
     1.9302	    -3.1891	    -7.4692	    19.0506	    -3.6926	     8.1406	   -11.8332	     7.3853	     0.0839	    -1.9302	
     4.1962	    -1.0910	    -5.2872	    22.1558	    -1.9302	    10.4904	   -10.9940	     8.9798	     1.5106	    -1.0071	
     6.5460	     1.0071	    -3.0212	    25.4288	     0.1678	    13.0920	    -9.9030	    10.8261	     3.1052	     0.0000	
     8.6441	     3.1052	    -0.7553	    28.5339	     2.3499	    15.6937	    -8.6441	    12.8403	     4.7836	     1.0910	
    10.4065	     4.8676	     1.3428	    31.1356	     4.5319	    18.0435	    -7.3013	    14.8544	     6.4621	     2.0142	
    11.5814	     6.2943	     2.9373	    33.0658	     6.4621	    19.8059	    -6.1264	    16.4490	     7.7209	     2.8534	
    12.0850	     7.1335	     4.0283	    34.0729	     7.9727	    20.7291	    -5.0354	    17.5400	     8.6441	     3.5248	
    11.9171	     7.4692	     4.4479	    33.9890	     9.1476	    20.8969	    -4.1962	    17.9596	     9.0637	     3.9444	
    11.2457	     7.4692	     4.4479	    32.8979	     9.9030	    20.3094	    -3.6087	    17.7917	     8.8959	     4.1962	
    10.1547	     7.0496	     3.9444	    30.9677	    10.3226	    19.0506	    -3.1891	    17.2043	     8.3923	     4.3640	
     8.8120	     6.4621	     3.1052	    28.4500	    10.4065	    17.2882	    -2.9373	    16.2811	     7.5531	     4.6158	
     7.4692	     5.7907	     2.2659	    25.7645	    10.4904	    15.3580	    -2.8534	    15.1901	     6.6299	     4.7836	
     6.2103	     5.2872	     1.3428	    23.1628	    10.4904	    13.4277	    -2.8534	    14.2670	     5.7907	     5.0354	
     5.2032	     4.8676	     0.6714	    20.8969	    10.4904	    11.7493	    -2.8534	    13.4277	     4.9515	     5.2032	
     4.3640	     4.6158	     0.1678	    19.0506	    10.4904	    10.4065	    -2.9373	    12.8403	     4.1962	     5.3711	
     3.8605	     4.5319	    -0.2518	    17.7078	    10.4904	     9.2316	    -3.1891	    12.3367	     3.5248	     5.4550	
     3.3569	     4.3640	    -0.4196	    16.7007	    10.4904	     8.3084	    -3.4409	    11.9171	     2.8534	     5.2872	
     2.9373	     4.2801	    -0.5875	    15.9454	    10.3226	     7.5531	    -3.8605	    11.4136	     2.0981	     4.7836	
     2.5177	     4.0283	    -0.6714	    15.2740	    10.0708	     6.7139	    -4.3640	    10.7422	     1.1749	     4.1122	
     2.0142	     3.6087	    -0.7553	    14.6027	     9.7351	     5.8746	    -4.8676	     9.8190	     0.2518	     3.1891	
     1.5945	     3.1891	    -0.7553	    13.7634	     9.3155	     5.0354	    -5.3711	     8.8120	    -0.7553	     2.1820	
     1.3428	     2.8534	    -0.5875	    13.0920	     8.8959	     4.1962	    -5.7907	     7.7209	    -1.5106	     1.1749	
     1.3428	     2.6016	    -0.3357	    12.4207	     8.7280	     3.6087	    -5.8746	     6.7978	    -2.0981	     0.5035	
     1.7624	     2.6016	     0.2518	    11.9171	     8.7280	     3.1891	    -5.6229	     6.0425	    -2.1820	     0.0839	
     2.5177	     2.9373	     0.9232	    11.5814	     8.9798	     2.9373	    -4.9515	     5.6229	    -2.0142	     0.1678	
     3.5248	     3.6087	     1.7624	    11.3297	     9.3155	     2.6855	    -3.9444	     5.3711	    -1.5106	     0.5035	
     4.6158	     4.4479	     2.6016	    10.9100	     9.8190	     2.4338	    -2.6855	     5.2032	    -0.8392	     1.0910	
     5.5389	     5.2872	     3.2730	    10.4065	    10.3226	     2.0142	    -1.3428	     4.9515	    -0.2518	     1.7624	
     6.2943	     6.1264	     3.7766	     9.5673	    10.7422	     1.4267	    -0.0839	     4.6997	     0.1678	     2.3499	
     6.6299	     6.7139	     3.9444	     8.4763	    10.9940	     0.6714	     1.0910	     4.3640	     0.3357	     2.9373	
     6.5460	     7.0496	     3.8605	     7.2174	    11.1618	    -0.1678	     2.0142	     3.7766	     0.2518	     3.4409	
     5.8746	     6.9656	     3.4409	     5.7068	    10.9940	    -0.9232	     2.6855	     3.1891	     0.0000	     3.7766	
     4.6997	     6.4621	     2.6855	     4.2801	    10.6583	    -1.7624	     2.9373	     2.5177	    -0.4196	     4.0283	
     3.0212	     5.6229	     1.5945	     2.7695	    10.0708	    -2.5177	     2.8534	     1.7624	    -1.0910	     3.9444	
     0.8392	     4.5319	     0.2518	     1.4267	     9.1476	    -3.3569	     2.2659	     0.8392	    -2.0142	     3.6087	
    -1.5945	     3.0212	    -1.4267	     0.0839	     7.9727	    -4.2801	     1.1749	    -0.1678	    -3.1891	     2.8534	
    -4.1122	     1.4267	    -3.3569	    -1.1749	     6.5460	    -5.2032	    -0.3357	    -1.3428	    -4.4479	     1.8463	
    -6.5460	    -0.3357	    -5.4550	    -2.3499	     4.9515	    -6.2103	    -2.1820	    -2.6016	    -5.8746	     0.5875	
    -8.8959	    -2.0981	    -7.5531	    -3.3569	     3.1891	    -7.2174	    -4.3640	    -3.8605	    -7.3013	    -0.8392	
   -10.9940	    -3.8605	    -9.6512	    -4.1122	     1.4267	    -8.1406	    -6.6299	    -5.0354	    -8.6441	    -2.3499	
   -12.9242	    -5.6229	   -11.6653	    -4.5319	    -0.2518	    -8.8959	    -8.8959	    -6.1264	    -9.9030	    -3.8605	
   -14.6027	    -7.3013	   -13.5117	    -4.6158	    -1.8463	    -9.3994	   -10.9940	    -7.0496	   -10.9100	    -5.2032	
   -16.1133	    -8.8959	   -14.9384	    -4.3640	    -3.2730	    -9.6512	   -12.8403	    -7.7209	   -11.7493	    -6.3782	
   -17.3721	   -10.3226	   -16.1133	    -3.7766	    -4.3640	    -9.5673	   -14.3509	    -8.1406	   -12.3367	    -7.3853	
   -18.2953	   -11.5814	   -16.7007	    -2.9373	    -5.1193	    -9.2316	   -15.2740	    -8.3923	   -12.6724	    -7.9727	
   -18.7988	   -12.4207	   -16.8686	    -2.0142	    -5.5389	    -8.7280	   -15.6097	    -8.3084	   -12.7563	    -8.3084	
   -18.7988	   -13.0081	   -16.6168	    -1.0910	    -5.4550	    -8.1406	   -15.3580	    -8.0566	   -12.5885	    -8.3084	
   -18.2114	   -13.0920	   -15.8615	    -0.1678	    -4.9515	    -7.4692	   -14.6027	    -7.6370	   -12.1689	    -7.9727	
   -17.1204	   -12.8403	   -14.7705	     0.5035	    -4.1122	    -6.7978	   -13.4277	    -7.0496	   -11.5814	    -7.4692	
   -15.6937	   -12.2528	   -13.5956	     1.0071	    -3.1052	    -6.2103	   -12.0850	    -6.3782	   -10.9100	    -6.7978	
   -14.0152	   -11.3297	   -12.2528	     1.4267	    -2.0142	    -5.7907	   -10.5743	    -5.7068	   -10.0708	    -6.1264	
   -12.2528	   -10.3226	   -10.9940	     1.8463	    -1.0071	    -5.3711	    -9.2316	    -5.0354	    -9.3155	    -5.4550	
   -10.5743	    -9.3155	    -9.8190	     2.3499	    -0.0839	    -5.1193	    -8.0566	    -4.4479	    -8.6441	    -4.9515	
    -9.1476	    -8.3084	    -8.9798	     2.8534	     0.5875	    -4.7836	    -7.3013	    -3.8605	    -8.0566	    -4.6997	
    -7.8888	    -7.4692	    -8.3084	     3.4409	     1.0071	    -4.4479	    -6.8817	    -3.3569	    -7.6370	    -4.6997	
    -7.0496	    -6.7978	    -8.0566	     4.1962	     1.0910	    -4.1122	    -6.9656	    -3.0212	    -7.3853	    -4.8676	
    -6.6299	    -6.4621	    -7.9727	     5.1193	     0.9232	    -3.6926	    -7.4692	    -2.7695	    -7.3853	    -5.2872	
    -6.3782	    -6.2943	    -8.2245	     6.1264	     0.4196	    -3.1052	    -8.3923	    -2.5177	    -7.5531	    -5.9586	
    -6.3782	    -6.3782	    -8.7280	     7.3013	    -0.2518	    -2.5177	    -9.5673	    -2.3499	    -7.9727	    -6.7978	
    -6.2943	    -6.4621	    -9.2316	     8.7280	    -1.0910	    -1.8463	   -11.0779	    -2.1820	    -8.3923	    -7.7209	
    -6.2103	    -6.5460	    -9.8190	    10.4065	    -1.9302	    -0.9232	   -12.5046	    -1.9302	    -8.8120	    -8.4763	
    -5.7907	    -6.5460	   -10.1547	    12.3367	    -2.7695	     0.1678	   -13.9313	    -1.5106	    -9.1476	    -9.0637	
    -5.1193	    -6.2943	   -10.3226	    14.6027	    -3.2730	     1.5106	   -15.0223	    -0.7553	    -9.3155	    -9.3994	
    -4.1962	    -5.8746	   -10.3226	    17.1204	    -3.6087	     3.1052	   -15.8615	     0.1678	    -9.1476	    -9.3155	
    -3.0212	    -5.3711	    -9.9869	    19.6381	    -3.7766	     4.6997	   -16.4490	     1.3428	    -8.8959	    -9.0637	
    -1.7624	    -4.6997	    -9.5673	    22.0718	    -3.6926	     6.2103	   -16.7007	     2.5177	    -8.4763	    -8.5602	
    -0.4196	    -4.0283	    -9.0637	    24.0860	    -3.3569	     7.5531	   -16.7007	     3.7766	    -7.8888	    -7.8888	
     0.7553	    -3.1891	    -8.3923	    25.6805	    -2.9373	     8.5602	   -16.3651	     5.0354	    -7.3013	    -7.1335	
     1.8463	    -2.3499	    -7.6370	    26.6876	    -2.3499	     9.3994	   -15.8615	     6.2943	    -6.6299	    -6.2943	
     2.7695	    -1.4267	    -6.8817	    27.0233	    -1.5945	     9.8190	   -15.1901	     7.3853	    -5.8746	    -5.5389	
     3.3569	    -0.3357	    -5.9586	    26.6037	    -0.6714	     9.9030	   -14.3509	     8.3084	    -5.1193	    -4.7836	
     3.8605	     0.7553	    -5.0354	    25.6805	     0.3357	     9.7351	   -13.3438	     9.1476	    -4.2801	    -4.0283	
     4.1962	     2.0142	    -3.9444	    24.4217	     1.5106	     9.3994	   -12.2528	     9.7351	    -3.3569	    -3.3569	
     4.6997	     3.4409	    -2.6016	    22.9950	     2.7695	     9.0637	   -11.1618	    10.2386	    -2.3499	    -2.6855	
     5.4550	     5.0354	    -1.1749	    21.8201	     4.1962	     8.8959	    -9.9030	    10.6583	    -1.3428	    -1.9302	
     6.4621	     6.7139	     0.5035	    20.9808	     5.7907	     8.9798	    -8.7280	    11.0779	    -0.2518	    -1.1749	
     7.7209	     8.4763	     2.1820	    20.6451	     7.3013	     9.3155	    -7.4692	    11.4136	     0.7553	    -0.3357	
     9.2316	    10.0708	     4.0283	    20.7291	     8.8959	     9.9030	    -6.2943	    11.8332	     1.8463	     0.5035	
    10.9100	    11.5814	     5.7907	    21.2326	    10.4904	    10.6583	    -5.1193	    12.1689	     2.7695	     1.2589	
    12.5046	    12.7563	     7.3853	    21.9879	    11.9171	    11.4975	    -3.9444	    12.5885	     3.6926	     2.0142	
    13.8474	    13.6795	     8.8120	    22.7432	    13.1760	    12.3367	    -2.9373	    12.8403	     4.4479	     2.6855	
    14.9384	    14.1830	     9.9869	    23.2468	    14.1830	    13.0920	    -2.0981	    13.0920	     4.9515	     3.1891	
    15.6097	    14.3509	    10.8261	    23.4146	    15.0223	    13.6795	    -1.5106	    13.2599	     5.3711	     3.5248	
    15.9454	    14.2670	    11.3297	    23.1628	    15.6097	    14.0152	    -1.0071	    13.4277	     5.6229	     3.7766	
    16.1133	    14.1830	    11.7493	    22.7432	    16.1972	    14.2670	    -0.5035	    13.5956	     5.7907	     3.9444	
    16.1133	    14.0991	    12.0850	    22.1558	    16.7847	    14.4348	    -0.0839	    13.9313	     6.0425	     4.1122	
    16.1972	    14.2670	    12.5046	    21.7361	    17.3721	    14.6866	     0.4196	    14.4348	     6.4621	     4.2801	
    16.3651	    14.7705	    12.9242	    21.4844	    18.0435	    15.0223	     1.0071	    15.1062	     6.8817	     4.6158	
    16.5329	    15.6097	    13.5117	    21.5683	    18.7149	    15.5258	     1.6785	    15.8615	     7.4692	     4.8676	
    16.8686	    16.7007	    14.0991	    21.9040	    19.3863	    16.1133	     2.2659	    16.7847	     8.1406	     5.2032	
    17.1204	    17.9596	    14.8544	    22.4075	    20.1416	    16.8686	     2.9373	    17.7917	     8.8120	     5.5389	
    17.5400	    19.3024	    15.6097	    23.0789	    20.8969	    17.7917	     3.6087	    18.7149	     9.5673	     5.8746	
    17.9596	    20.6451	    16.4490	    23.8342	    21.6522	    18.7149	     4.1122	    19.6381	    10.2386	     6.2103	
    18.5471	    21.9040	    17.2882	    24.5056	    22.4075	    19.7220	     4.6997	    20.3934	    10.8261	     6.5460	
    19.3024	    23.0789	    18.1274	    24.9252	    23.0789	    20.5612	     5.0354	    21.0648	    11.3297	     6.7978	
    20.0577	    24.1699	    18.7988	    25.1770	    23.5825	    21.3165	     5.2872	    21.4844	    11.6653	     6.8817	
    20.8969	    25.0092	    19.3024	    25.0931	    24.0021	    21.8201	     5.3711	    21.8201	    11.7493	     6.8817	
    21.7361	    25.7645	    19.4702	    24.7574	    24.0860	    21.9879	     5.2032	    21.9040	    11.6653	     6.7978	
    22.3236	    26.2680	    19.4702	    24.3378	    24.0021	    21.9879	     4.8676	    21.9040	    11.4136	     6.6299	
    22.9111	    26.6876	    19.3863	    24.0860	    23.7503	    21.9040	     4.5319	    21.9879	    11.1618	     6.4621	
    23.4985	    27.1072	    19.2184	    24.0021	    23.4985	    21.7361	     4.2801	    22.0718	    10.9940	     6.3782	
    24.0860	    27.5269	    19.2184	    24.2538	    23.4146	    21.8201	     4.1962	    22.4915	    11.1618	     6.6299	
    24.9252	    28.0304	    19.5541	    24.9252	    23.4985	    22.0718	     4.4479	    23.1628	    11.5814	     7.1335	
[Epoch Header]
[Trial Type]	11
[Accept]	1
[Correct]	0
[RT]	 0.000
[Resp]	0
[Epoch Data]
   -12.2528	   -12.0010	    -8.0566	     0.9232	    11.8332	    -3.9444	     0.1678	    -2.0981	    -9.0637	   -10.9940	
   -13.0920	   -13.1760	    -9.4833	    -0.1678	    10.6583	    -4.9515	    -0.5875	    -3.0212	    -9.3994	   -11.1618	
   -13.8474	   -14.0152	   -10.6583	    -1.4267	     9.6512	    -5.8746	    -1.0071	    -3.8605	    -9.4833	   -11.0779	
   -14.0991	   -14.5187	   -11.3297	    -2.4338	     8.8959	    -6.4621	    -1.0910	    -4.4479	    -9.1476	   -10.4904	
   -13.9313	   -14.4348	   -11.4136	    -3.1052	     8.5602	    -6.6299	    -0.7553	    -4.5319	    -8.4763	    -9.3155	
   -13.0920	   -13.9313	   -10.9940	    -3.1891	     8.7280	    -6.2943	    -0.0839	    -4.1122	    -7.3013	    -7.5531	
   -11.5814	   -12.7563	    -9.9030	    -2.7695	     9.3994	    -5.2872	     0.9232	    -3.1052	    -5.5389	    -5.3711	
    -9.4833	   -11.1618	    -8.3084	    -1.8463	    10.6583	    -3.6926	     2.1820	    -1.5945	    -3.4409	    -2.6855	
    -6.9656	    -9.2316	    -6.2943	    -0.5035	    12.2528	    -1.7624	     3.6926	     0.4196	    -0.9232	     0.0839	
    -4.2801	    -7.2174	    -4.1122	     0.9232	    14.1830	     0.4196	     5.1193	     2.6855	     1.5945	     2.7695	
    -1.8463	    -5.3711	    -2.0142	     2.2659	    16.1133	     2.6016	     6.3782	     5.0354	     4.0283	     5.1193	
     0.1678	    -4.0283	    -0.2518	     3.2730	    17.7917	     4.5319	     7.3853	     7.2174	     6.0425	     7.0496	
     1.5106	    -3.1891	     1.0071	     3.9444	    19.2184	     5.9586	     7.9727	     8.9798	     7.6370	     8.3084	
     1.9302	    -3.0212	     1.6785	     4.0283	    20.0577	     6.8817	     8.1406	    10.2386	     8.7280	     9.0637	
     1.5945	    -3.3569	     1.7624	     3.5248	    20.4773	     7.2174	     7.9727	    10.9100	     9.2316	     9.3155	
     0.5035	    -4.1962	     1.4267	     2.6016	    20.3934	     6.9656	     7.4692	    10.9940	     9.3155	     9.1476	
    -1.0910	    -5.2032	     0.6714	     1.2589	    19.8898	     6.3782	     6.7978	    10.6583	     8.9798	     8.6441	
    -3.0212	    -6.2103	    -0.2518	    -0.3357	    19.1345	     5.5389	     5.9586	     9.9869	     8.3923	     7.9727	
    -5.0354	    -7.0496	    -1.2589	    -2.0142	    18.1274	     4.5319	     5.2032	     9.1476	     7.6370	     7.1335	
    -6.8817	    -7.6370	    -2.2659	    -3.5248	    17.1204	     3.4409	     4.4479	     8.1406	     6.7978	     6.3782	
    -8.5602	    -7.8888	    -3.0212	    -4.8676	    16.1972	     2.5177	     3.8605	     7.0496	     5.9586	     5.6229	
    -9.9869	    -7.8888	    -3.6087	    -5.9586	    15.4419	     1.6785	     3.5248	     6.2103	     5.2872	     4.9515	
   -11.0779	    -7.6370	    -3.8605	    -6.7139	    15.0223	     1.0071	     3.4409	     5.4550	     4.7836	     4.5319	
   -11.9171	    -7.2174	    -3.8605	    -7.1335	    14.6866	     0.5035	     3.5248	     4.9515	     4.5319	     4.2801	
   -12.5885	    -6.8817	    -3.6926	    -7.2174	    14.6027	     0.2518	     3.7766	     4.6997	     4.5319	     4.2801	
   -13.0081	    -6.5460	    -3.4409	    -6.8817	    14.6866	     0.1678	     4.0283	     4.6158	     4.6158	     4.3640	
   -13.2599	    -6.2943	    -3.1052	    -6.2103	    14.8544	     0.3357	     4.2801	     4.7836	     4.9515	     4.5319	
   -13.1760	    -5.9586	    -2.6855	    -5.2032	    15.1901	     0.5875	     4.6158	     5.0354	     5.2872	     4.7836	
   -12.7563	    -5.5389	    -2.1820	    -3.8605	    15.6097	     1.0071	     4.8676	     5.4550	     5.7068	     5.0354	
   -12.0010	    -5.1193	    -1.5945	    -2.2659	    16.1972	     1.5106	     5.2032	     6.0425	     6.2103	     5.2032	
   -10.8261	    -4.4479	    -1.0071	    -0.6714	    16.7847	     2.0142	     5.4550	     6.6299	     6.5460	     5.3711	
    -9.3155	    -3.7766	    -0.4196	     0.8392	    17.4561	     2.6016	     5.7068	     7.1335	     6.8817	     5.3711	
    -7.5531	    -2.8534	     0.0839	     2.0981	    17.9596	     3.1052	     5.7907	     7.6370	     7.0496	     5.2872	
    -5.7068	    -1.9302	     0.4196	     2.8534	    18.2953	     3.3569	     5.7907	     7.9727	     7.0496	     4.9515	
    -3.8605	    -1.0071	     0.5875	     3.0212	    18.3792	     3.3569	     5.4550	     7.9727	     6.7978	     4.3640	
    -2.3499	    -0.1678	     0.4196	     2.5177	    18.0435	     3.1052	     4.8676	     7.6370	     6.3782	     3.6087	
    -1.2589	     0.4196	     0.0839	     1.5106	    17.3721	     2.3499	     4.0283	     7.0496	     5.6229	     2.6016	
    -0.6714	     0.7553	    -0.5035	    -0.0839	    16.5329	     1.3428	     3.0212	     6.1264	     4.7836	     1.5945	
    -0.6714	     0.6714	    -1.2589	    -2.0142	    15.4419	     0.0839	     1.9302	     5.0354	     3.7766	     0.5875	
    -1.1749	     0.1678	    -2.0142	    -4.1962	    14.3509	    -1.4267	     1.0071	     3.8605	     2.6855	    -0.3357	
    -2.0981	    -0.5875	    -2.6855	    -6.3782	    13.2599	    -2.9373	     0.3357	     2.6016	     1.5945	    -1.0071	
    -3.4409	    -1.6785	    -3.2730	    -8.3923	    12.2528	    -4.4479	    -0.2518	     1.3428	     0.5035	    -1.5106	
    -5.1193	    -2.9373	    -3.7766	   -10.1547	    11.4136	    -5.7907	    -0.5035	     0.2518	    -0.3357	    -1.8463	
    -6.9656	    -4.2801	    -4.1122	   -11.4136	    10.7422	    -6.7978	    -0.6714	    -0.5035	    -1.0071	    -1.9302	
    -8.8120	    -5.5389	    -4.2801	   -12.1689	    10.1547	    -7.5531	    -0.6714	    -1.0071	    -1.5106	    -1.7624	
   -10.6583	    -6.7139	    -4.3640	   -12.3367	     9.7351	    -7.8049	    -0.5875	    -1.1749	    -1.5945	    -1.4267	
   -12.2528	    -7.5531	    -4.2801	   -12.1689	     9.4833	    -7.8049	    -0.4196	    -0.9232	    -1.5106	    -1.0910	
   -13.5956	    -8.1406	    -4.1122	   -11.7493	     9.3994	    -7.5531	    -0.3357	    -0.4196	    -1.2589	    -0.6714	
   -14.6866	    -8.4763	    -3.9444	   -11.2457	     9.3994	    -7.2174	    -0.2518	     0.2518	    -0.9232	    -0.3357	
   -15.4419	    -8.7280	    -3.6926	   -10.8261	     9.4833	    -6.8817	    -0.4196	     0.7553	    -0.5875	    -0.1678	
   -15.9454	    -8.8120	    -3.6087	   -10.6583	     9.4833	    -6.7978	    -0.6714	     1.0910	    -0.4196	    -0.2518	
   -16.3651	    -8.8120	    -3.6087	   -10.6583	     9.3994	    -6.8817	    -1.2589	     1.1749	    -0.4196	    -0.5035	
   -16.5329	    -8.8959	    -3.6926	   -10.8261	     9.2316	    -7.1335	    -2.0142	     0.8392	    -0.5875	    -1.0071	
   -16.7007	    -8.9798	    -3.9444	   -11.0779	     8.9798	    -7.6370	    -2.8534	     0.2518	    -0.9232	    -1.6785	
   -16.7847	    -9.0637	    -4.3640	   -11.2457	     8.4763	    -8.2245	    -3.8605	    -0.5875	    -1.5106	    -2.5177	
   -16.8686	    -9.3994	    -4.8676	   -11.4136	     7.8888	    -8.8120	    -4.9515	    -1.5945	    -2.1820	    -3.5248	
   -17.0364	    -9.9030	    -5.5389	   -11.5814	     7.2174	    -9.4833	    -6.0425	    -2.6016	    -3.0212	    -4.5319	
   -17.2043	   -10.5743	    -6.2943	   -11.6653	     6.4621	   -10.0708	    -6.9656	    -3.5248	    -3.9444	    -5.4550	
   -17.5400	   -11.4136	    -7.0496	   -11.7493	     5.7907	   -10.4065	    -7.6370	    -4.2801	    -4.6997	    -6.2103	
   -17.7917	   -12.2528	    -7.7209	   -11.8332	     5.2872	   -10.5743	    -7.8888	    -4.8676	    -5.2872	    -6.7139	
   -18.0435	   -12.9242	    -8.0566	   -11.7493	     5.0354	   -10.4065	    -7.7209	    -5.1193	    -5.6229	    -6.8817	
   -18.2114	   -13.4277	    -8.2245	   -11.4136	     5.1193	    -9.9869	    -7.0496	    -5.2032	    -5.6229	    -6.6299	
   -18.2114	   -13.6795	    -8.0566	   -10.9940	     5.4550	    -9.3155	    -5.9586	    -5.0354	    -5.3711	    -6.2103	
   -17.9596	   -13.5117	    -7.5531	   -10.3226	     6.2103	    -8.4763	    -4.3640	    -4.6158	    -4.7836	    -5.4550	
   -17.4561	   -13.0081	    -6.7978	    -9.4833	     7.1335	    -7.4692	    -2.4338	    -4.1122	    -4.1122	    -4.6158	
   -16.6168	   -12.1689	    -5.7068	    -8.6441	     8.3923	    -6.5460	    -0.3357	    -3.5248	    -3.3569	    -3.7766	
   -15.4419	   -10.9940	    -4.4479	    -7.6370	     9.9030	    -5.6229	     1.7624	    -2.7695	    -2.5177	    -2.9373	
   -14.0991	    -9.5673	    -3.0212	    -6.6299	    11.4975	    -4.6997	     3.9444	    -2.0142	    -1.6785	    -2.1820	
   -12.4207	    -8.0566	    -1.4267	    -5.5389	    13.3438	    -3.8605	     5.8746	    -1.3428	    -0.9232	    -1.5106	
   -10.5743	    -6.4621	     0.0839	    -4.4479	    15.0223	    -3.1891	     7.5531	    -0.6714	    -0.2518	    -1.0071	
    -8.8120	    -5.0354	     1.5106	    -3.3569	    16.6168	    -2.6855	     8.7280	    -0.1678	     0.0839	    -0.8392	
    -7.1335	    -3.9444	     2.6016	    -2.3499	    17.8757	    -2.3499	     9.4833	     0.0839	     0.1678	    -1.0071	
    -5.7907	    -3.3569	     3.3569	    -1.4267	    18.7149	    -2.2659	     9.8190	     0.1678	    -0.1678	    -1.5945	
    -4.8676	    -3.2730	     3.6926	    -0.5875	    19.1345	    -2.2659	     9.6512	     0.0000	    -0.7553	    -2.6016	
    -4.4479	    -3.6926	     3.6926	     0.1678	    19.1345	    -2.3499	     9.0637	    -0.4196	    -1.6785	    -3.9444	
    -4.4479	    -4.5319	     3.2730	     0.8392	    18.6310	    -2.6016	     8.2245	    -1.0910	    -2.8534	    -5.6229	
    -5.0354	    -5.7907	     2.5177	     1.2589	    17.7078	    -3.1052	     7.2174	    -2.0142	    -4.1962	    -7.3853	
    -6.0425	    -7.3853	     1.5945	     1.5106	    16.5329	    -3.6926	     6.2103	    -3.1052	    -5.7907	    -9.2316	
    -7.3013	    -8.8959	     0.5875	     1.5106	    15.2740	    -4.2801	     5.2032	    -4.3640	    -7.3013	   -10.9100	
    -8.3923	   -10.1547	    -0.3357	     1.3428	    14.0991	    -4.9515	     4.4479	    -5.4550	    -8.6441	   -12.3367	
    -9.3155	   -10.9100	    -1.0071	     0.9232	    13.1760	    -5.5389	     4.1122	    -6.4621	    -9.8190	   -13.3438	
    -9.9030	   -11.0779	    -1.2589	     0.2518	    12.5885	    -6.0425	     4.1122	    -7.1335	   -10.5743	   -13.9313	
   -10.0708	   -10.5743	    -1.0910	    -0.6714	    12.3367	    -6.5460	     4.5319	    -7.6370	   -11.0779	   -14.1830	
    -9.9030	    -9.5673	    -0.6714	    -1.7624	    12.5046	    -7.0496	     5.2872	    -7.9727	   -11.3297	   -14.0991	
    -9.4833	    -8.3084	     0.0000	    -3.0212	    12.8403	    -7.5531	     6.1264	    -8.1406	   -11.3297	   -13.7634	
    -8.8959	    -6.8817	     0.8392	    -4.1962	    13.4277	    -8.0566	     7.1335	    -8.1406	   -11.2457	   -13.2599	
    -8.1406	    -5.4550	     1.6785	    -5.1193	    14.0991	    -8.4763	     8.1406	    -8.0566	   -11.0779	   -12.7563	
    -7.2174	    -4.0283	     2.4338	    -5.7068	    14.7705	    -8.7280	     9.0637	    -7.7209	   -10.8261	   -12.1689	
    -6.1264	    -2.7695	     3.1052	    -5.7907	    15.4419	    -8.8120	     9.7351	    -7.2174	   -10.4904	   -11.5814	
    -4.9515	    -1.5945	     3.6087	    -5.4550	    16.0294	    -8.7280	    10.1547	    -6.7139	   -10.2386	   -11.0779	
    -3.6087	    -0.5875	     3.9444	    -4.6997	    16.5329	    -8.4763	    10.2386	    -6.1264	   -10.0708	   -10.7422	
    -2.3499	     0.1678	     3.9444	    -3.5248	    16.7847	    -8.2245	     9.9030	    -5.6229	   -10.0708	   -10.5743	
    -1.0071	     0.8392	     3.7766	    -2.1820	    16.9525	    -7.8888	     9.3155	    -5.2872	   -10.2386	   -10.5743	
     0.1678	     1.2589	     3.4409	    -0.7553	    16.8686	    -7.6370	     8.4763	    -5.0354	   -10.4904	   -10.7422	
     1.3428	     1.5945	     2.9373	     0.8392	    16.7007	    -7.3853	     7.6370	    -4.9515	   -10.8261	   -11.1618	
     2.4338	     1.9302	     2.4338	     2.5177	    16.5329	    -6.9656	     6.7978	    -4.9515	   -11.0779	   -11.6653	
     3.4409	     2.2659	     2.0142	     4.1122	    16.2811	    -6.5460	     6.1264	    -4.8676	   -11.2457	   -12.2528	
     4.5319	     2.6855	     1.7624	     5.7907	    16.1972	    -5.8746	     5.8746	    -4.6997	   -11.0779	   -12.6724	
     5.5389	     3.1052	     1.7624	     7.5531	    16.2811	    -4.9515	     5.8746	    -4.3640	   -10.7422	   -12.8403	
     6.4621	     3.6926	     2.0981	     9.2316	    16.5329	    -3.6926	     6.3782	    -3.6926	    -9.9869	   -12.8403	
     7.4692	     4.3640	     2.8534	    10.9940	    17.0364	    -2.0981	     7.2174	    -2.7695	    -8.9798	   -12.5885	
     8.4763	     5.2872	     4.0283	    12.9242	    17.8757	    -0.1678	     8.5602	    -1.4267	    -7.6370	   -11.8332	
     9.4833	     6.3782	     5.5389	    14.7705	    18.8828	     2.0142	    10.1547	     0.2518	    -5.9586	   -10.8261	
    10.4904	     7.5531	     7.2174	    16.6168	    20.0577	     4.3640	    11.9171	     2.1820	    -4.1962	    -9.4833	
    11.2457	     8.5602	     8.8959	    18.2114	    21.1487	     6.5460	    13.6795	     4.0283	    -2.4338	    -7.9727	
    11.7493	     9.3155	    10.1547	    19.4702	    21.9879	     8.3923	    15.0223	     5.7068	    -1.0071	    -6.4621	
    11.9171	     9.7351	    11.0779	    20.2255	    22.5754	     9.8190	    15.9454	     7.0496	     0.0000	    -5.1193	
    11.6653	     9.6512	    11.4136	    20.6451	    22.8271	    10.8261	    16.3651	     7.9727	     0.5035	    -4.0283	
    11.3297	     9.3155	    11.3297	    20.8969	    22.7432	    11.4975	    16.1972	     8.4763	     0.6714	    -3.1052	
    10.8261	     8.6441	    10.9100	    20.9808	    22.4915	    11.9171	    15.6097	     8.6441	     0.5875	    -2.5177	
    10.4065	     7.8888	    10.2386	    20.9808	    21.9879	    12.1689	    14.6866	     8.7280	     0.1678	    -2.1820	
     9.9869	     6.9656	     9.2316	    20.8969	    21.3165	    12.1689	    13.3438	     8.5602	    -0.2518	    -2.1820	
     9.5673	     6.0425	     8.1406	    20.5612	    20.4773	    11.9171	    11.7493	     8.3084	    -0.8392	    -2.5177	
     9.0637	     4.9515	     6.8817	    19.8898	    19.4702	    11.4136	     9.9869	     8.0566	    -1.5106	    -3.1891	
     8.4763	     3.9444	     5.6229	    18.9667	    18.5471	    10.5743	     8.2245	     7.8049	    -2.0142	    -3.9444	
     7.8888	     3.0212	     4.5319	    17.7917	    17.6239	     9.5673	     6.6299	     7.5531	    -2.4338	    -4.6158	
     7.3013	     2.2659	     3.6926	    16.5329	    16.9525	     8.4763	     5.3711	     7.3853	    -2.5177	    -5.1193	
     6.7139	     1.6785	     3.1052	    15.0223	    16.3651	     7.3013	     4.4479	     7.3013	    -2.4338	    -5.2872	
     6.2103	     1.2589	     2.7695	    13.5956	    16.0294	     6.2943	     3.9444	     7.2174	    -2.0142	    -5.2032	
     5.7907	     1.0071	     2.6855	    12.2528	    15.8615	     5.3711	     3.7766	     7.2174	    -1.4267	    -4.6997	
     5.5389	     0.9232	     2.8534	    11.1618	    15.8615	     4.6997	     4.0283	     7.2174	    -0.5875	    -3.9444	
     5.3711	     1.0071	     3.1891	    10.4065	    16.1133	     4.3640	     4.6158	     7.2174	     0.3357	    -2.8534	
     5.3711	     1.2589	     3.6926	     9.9869	    16.4490	     4.2801	     5.3711	     7.3853	     1.4267	    -1.6785	
     5.3711	     1.5106	     4.3640	     9.9030	    16.9525	     4.4479	     6.2943	     7.7209	     2.5177	    -0.3357	
     5.4550	     1.7624	     4.9515	    10.0708	    17.5400	     4.8676	     7.2174	     8.0566	     3.5248	     0.9232	
     5.4550	     2.0142	     5.4550	    10.4065	    18.0435	     5.2872	     7.9727	     8.3923	     4.5319	     2.0142	
     5.2872	     2.0981	     5.8746	    10.8261	    18.3792	     5.7068	     8.4763	     8.7280	     5.2872	     2.9373	
     4.9515	     1.9302	     6.0425	    11.0779	    18.7149	     6.0425	     8.8120	     8.9798	     5.7907	     3.6087	
     4.3640	     1.5945	     5.9586	    11.1618	    18.7988	     6.2103	     8.8959	     9.0637	     6.0425	     4.1122	
     3.4409	     0.9232	     5.7068	    10.9100	    18.7988	     6.1264	     8.6441	     9.0637	     6.0425	     4.4479	
     2.2659	    -0.0839	     5.2032	    10.2386	    18.5471	     5.7907	     8.2245	     8.9798	     5.8746	     4.5319	
     0.6714	    -1.5106	     4.4479	     9.0637	    18.0435	     5.2032	     7.3853	     8.6441	     5.4550	     4.4479	
    -1.0910	    -3.3569	     3.2730	     7.3013	    17.2043	     4.1962	     6.3782	     7.9727	     4.6997	     4.1962	
    -3.1891	    -5.5389	     1.8463	     5.2032	    15.9454	     2.9373	     5.0354	     7.1335	     3.8605	     3.6926	
    -5.3711	    -7.8049	     0.0839	     2.7695	    14.4348	     1.4267	     3.5248	     5.9586	     2.8534	     2.9373	
    -7.5531	    -9.9869	    -1.6785	     0.4196	    12.6724	    -0.1678	     1.9302	     4.6158	     1.7624	     2.0981	
    -9.5673	   -11.9171	    -3.5248	    -1.8463	    10.7422	    -1.6785	     0.4196	     3.1052	     0.7553	     1.2589	
   -11.4975	   -13.3438	    -5.2872	    -3.7766	     8.8120	    -3.1891	    -0.8392	     1.5945	    -0.1678	     0.4196	
   -13.1760	   -14.4348	    -6.7978	    -5.3711	     7.0496	    -4.5319	    -1.9302	     0.0839	    -0.8392	    -0.3357	
   -14.7705	   -15.2740	    -8.0566	    -6.6299	     5.3711	    -5.6229	    -2.7695	    -1.3428	    -1.5106	    -0.9232	
   -16.4490	   -15.8615	    -9.2316	    -7.3853	     3.8605	    -6.6299	    -3.3569	    -2.6855	    -1.9302	    -1.3428	
   -18.0435	   -16.4490	   -10.0708	    -7.8049	     2.6855	    -7.3013	    -3.6926	    -3.7766	    -2.2659	    -1.5945	
   -19.6381	   -17.0364	   -10.8261	    -7.8049	     1.7624	    -7.7209	    -3.8605	    -4.6158	    -2.4338	    -1.6785	
   -21.0648	   -17.5400	   -11.2457	    -7.4692	     1.1749	    -7.9727	    -3.6926	    -5.1193	    -2.4338	    -1.5945	
   -22.2397	   -17.9596	   -11.4975	    -6.9656	     0.9232	    -7.8888	    -3.3569	    -5.2872	    -2.2659	    -1.3428	
   -23.0789	   -18.2953	   -11.4136	    -6.2943	     1.0910	    -7.6370	    -2.8534	    -5.2032	    -1.9302	    -1.0910	
   -23.4985	   -18.2953	   -11.1618	    -5.7068	     1.5945	    -7.2174	    -2.1820	    -4.8676	    -1.4267	    -0.7553	
   -23.4146	   -17.9596	   -10.5743	    -5.3711	     2.5177	    -6.7139	    -1.5106	    -4.2801	    -0.7553	    -0.5035	
   -22.9950	   -17.4561	    -9.8190	    -5.4550	     3.6926	    -6.2103	    -0.7553	    -3.5248	    -0.0839	    -0.1678	
   -22.2397	   -16.7847	    -8.9798	    -5.9586	     5.1193	    -5.9586	    -0.1678	    -2.6855	     0.5035	     0.0839	
   -21.3165	   -16.0294	    -8.1406	    -6.8817	     6.5460	    -5.7907	     0.4196	    -1.9302	     0.9232	     0.1678	
   -20.3934	   -15.2740	    -7.3853	    -7.9727	     7.9727	    -5.8746	     0.7553	    -1.3428	     1.2589	     0.2518	
   -19.4702	   -14.6027	    -6.7139	    -9.1476	     9.2316	    -6.1264	     1.0071	    -0.8392	     1.3428	     0.2518	
   -18.6310	   -14.0991	    -6.1264	   -10.3226	    10.3226	    -6.4621	     1.0910	    -0.5035	     1.2589	     0.1678	
   -17.9596	   -13.6795	    -5.7068	   -11.4136	    11.1618	    -6.9656	     1.1749	    -0.3357	     1.0910	     0.0000	
   -17.5400	   -13.4277	    -5.3711	   -12.3367	    11.6653	    -7.5531	     1.0910	    -0.2518	     0.8392	    -0.1678	
   -17.3721	   -13.4277	    -5.2872	   -13.2599	    11.9171	    -8.2245	     0.9232	    -0.4196	     0.5035	    -0.3357	
   -17.5400	   -13.7634	    -5.3711	   -14.2670	    11.8332	    -9.0637	     0.6714	    -0.8392	     0.0839	    -0.5875	
   -18.0435	   -14.3509	    -5.6229	   -15.2740	    11.4975	   -10.0708	     0.3357	    -1.4267	    -0.4196	    -0.8392	
   -18.9667	   -15.3580	    -6.1264	   -16.4490	    10.9100	   -11.1618	     0.0000	    -2.3499	    -1.0071	    -1.0910	
   -20.3094	   -16.6168	    -6.7978	   -17.7078	    10.0708	   -12.4207	    -0.5035	    -3.4409	    -1.7624	    -1.4267	
   -21.9879	   -18.2953	    -7.8049	   -19.1345	     9.1476	   -13.8474	    -1.0910	    -4.8676	    -2.7695	    -1.9302	
   -24.0021	   -20.0577	    -9.0637	   -20.8130	     7.8888	   -15.5258	    -1.7624	    -6.5460	    -3.9444	    -2.5177	
   -26.1841	   -21.9040	   -10.5743	   -22.5754	     6.5460	   -17.3721	    -2.6855	    -8.3084	    -5.2872	    -3.3569	
   -28.3661	   -23.6664	   -12.1689	   -24.2538	     5.2032	   -19.3024	    -3.6087	   -10.2386	    -6.8817	    -4.2801	
   -30.2963	   -25.0092	   -13.5956	   -25.7645	     3.9444	   -21.0648	    -4.5319	   -12.0850	    -8.3923	    -5.2032	
   -31.8069	   -25.9323	   -14.8544	   -26.7715	     3.0212	   -22.5754	    -5.3711	   -13.6795	    -9.9030	    -6.1264	
   -32.6462	   -26.2680	   -15.7776	   -27.2751	     2.3499	   -23.5825	    -6.0425	   -14.9384	   -11.2457	    -6.8817	
   -32.8140	   -26.1841	   -16.2811	   -27.1912	     2.1820	   -24.0860	    -6.4621	   -15.8615	   -12.3367	    -7.4692	
   -32.4783	   -25.6805	   -16.4490	   -26.6876	     2.2659	   -24.1699	    -6.7139	   -16.5329	   -13.2599	    -8.0566	
   -31.8069	   -24.9252	   -16.3651	   -25.8484	     2.5177	   -23.8342	    -6.8817	   -17.0364	   -13.9313	    -8.4763	
   -30.8838	   -24.1699	   -16.2811	   -24.9252	     2.9373	   -23.4146	    -7.1335	   -17.4561	   -14.5187	    -8.9798	
   -30.0446	   -23.4146	   -16.1133	   -24.0860	     3.2730	   -23.0789	    -7.3853	   -18.0435	   -15.1901	    -9.5673	
   -29.3732	   -22.7432	   -16.1972	   -23.4985	     3.4409	   -22.7432	    -7.8049	   -18.7988	   -15.7776	   -10.2386	
   -28.8696	   -22.2397	   -16.2811	   -23.2468	     3.6087	   -22.6593	    -8.3084	   -19.7220	   -16.5329	   -10.9100	
   -28.5339	   -21.9040	   -16.5329	   -23.3307	     3.6087	   -22.7432	    -8.8120	   -20.6451	   -17.2043	   -11.6653	
   -28.3661	   -21.6522	   -16.7847	   -23.5825	     3.6087	   -22.9950	    -9.2316	   -21.4844	   -17.8757	   -12.2528	
   -28.3661	   -21.4005	   -17.0364	   -24.0860	     3.5248	   -23.2468	    -9.5673	   -22.2397	   -18.4631	   -12.6724	
   -28.4500	   -21.2326	   -17.2882	   -24.6735	     3.4409	   -23.5825	    -9.5673	   -22.7432	   -18.8828	   -12.9242	
   -28.3661	   -20.8969	   -17.2882	   -25.1770	     3.5248	   -23.7503	    -9.3155	   -22.9950	   -19.0506	   -12.8403	
   -28.1143	   -20.4773	   -17.0364	   -25.5127	     3.7766	   -23.8342	    -8.5602	   -22.9111	   -19.0506	   -12.5046	
   -27.7786	   -19.8898	   -16.4490	   -25.5966	     4.1962	   -23.7503	    -7.4692	   -22.5754	   -18.7149	   -11.7493	
   -27.1912	   -19.1345	   -15.6097	   -25.3448	     4.8676	   -23.4985	    -6.1264	   -22.0718	   -18.1274	   -10.8261	
   -26.5198	   -18.4631	   -14.5187	   -24.8413	     5.5389	   -23.1628	    -4.6158	   -21.4005	   -17.5400	    -9.9030	
   -25.9323	   -17.9596	   -13.4277	   -24.2538	     6.1264	   -22.8271	    -3.1891	   -20.8130	   -17.0364	    -8.9798	
   -25.4288	   -17.6239	   -12.2528	   -23.4985	     6.5460	   -22.6593	    -2.0142	   -20.3934	   -16.7847	    -8.3923	
   -25.0092	   -17.6239	   -11.4136	   -22.9111	     6.7139	   -22.6593	    -1.3428	   -20.1416	   -16.8686	    -8.3084	
   -24.8413	   -17.8757	   -10.8261	   -22.4075	     6.5460	   -22.9111	    -1.2589	   -20.3094	   -17.3721	    -8.7280	
   -24.9252	   -18.5471	   -10.8261	   -22.1558	     5.8746	   -23.4146	    -1.9302	   -20.8130	   -18.2953	    -9.7351	
   -25.0931	   -19.3863	   -11.1618	   -22.0718	     4.7836	   -24.0860	    -3.1052	   -21.5683	   -19.5541	   -11.2457	
   -25.3448	   -20.4773	   -11.8332	   -22.1558	     3.5248	   -24.7574	    -4.8676	   -22.5754	   -20.9808	   -13.0920	
   -25.5127	   -21.5683	   -12.7563	   -22.1558	     2.0981	   -25.3448	    -6.8817	   -23.5825	   -22.4915	   -15.1062	
   -25.5127	   -22.5754	   -13.7634	   -22.0718	     0.6714	   -25.6805	    -9.0637	   -24.5895	   -23.9182	   -17.1204	
   -25.2609	   -23.4146	   -14.6866	   -21.8201	    -0.5875	   -25.7645	   -11.1618	   -25.3448	   -25.0931	   -18.9667	
   -24.8413	   -24.1699	   -15.4419	   -21.4005	    -1.5945	   -25.4288	   -13.0920	   -25.9323	   -26.0162	   -20.5612	
   -24.2538	   -24.6735	   -16.1133	   -20.7291	    -2.4338	   -24.8413	   -14.7705	   -26.3519	   -26.6876	   -21.8201	
   -23.6664	   -25.0931	   -16.6168	   -19.9738	    -2.9373	   -24.0860	   -16.1133	   -26.4359	   -27.1072	   -22.8271	
   -22.9950	   -25.2609	   -17.0364	   -18.9667	    -3.1891	   -23.0789	   -17.2043	   -26.3519	   -27.2751	   -23.4146	
   -22.4075	   -25.2609	   -17.2882	   -17.8757	    -3.2730	   -21.9879	   -17.9596	   -26.0162	   -27.1912	   -23.5825	
   -21.8201	   -25.0092	   -17.3721	   -16.5329	    -3.1052	   -20.8130	   -18.3792	   -25.3448	   -26.9394	   -23.3307	
   -21.3165	   -24.4217	   -17.2882	   -14.9384	    -2.8534	   -19.6381	   -18.3792	   -24.5056	   -26.4359	   -22.8271	
   -20.8969	   -23.4985	   -17.1204	   -13.1760	    -2.5177	   -18.3792	   -18.0435	   -23.4146	   -25.7645	   -22.0718	
   -20.5612	   -22.4915	   -16.8686	   -11.2457	    -2.1820	   -17.2882	   -17.5400	   -22.2397	   -25.0931	   -21.2326	
   -20.3934	   -21.4844	   -16.7007	    -9.3155	    -2.0142	   -16.2811	   -16.9525	   -20.8969	   -24.3378	   -20.4773	
   -20.3094	   -20.5612	   -16.5329	    -7.4692	    -2.0142	   -15.3580	   -16.2811	   -19.6381	   -23.5825	   -19.8059	
   -20.2255	   -19.7220	   -16.2811	    -5.8746	    -2.0981	   -14.6027	   -15.5258	   -18.2114	   -22.8271	   -19.2184	
   -20.0577	   -18.8828	   -16.0294	    -4.6997	    -2.1820	   -13.9313	   -14.7705	   -16.7847	   -21.9879	   -18.6310	
   -19.5541	   -17.9596	   -15.4419	    -3.7766	    -2.1820	   -13.2599	   -14.0152	   -15.2740	   -20.9808	   -18.0435	
   -18.7149	   -16.7847	   -14.6027	    -3.2730	    -1.8463	   -12.5885	   -13.0920	   -13.7634	   -19.6381	   -17.2882	
   -17.5400	   -15.5258	   -13.4277	    -3.0212	    -1.2589	   -11.8332	   -12.0010	   -12.2528	   -18.0435	   -16.1972	
   -16.1133	   -14.0991	   -11.9171	    -2.8534	    -0.2518	   -10.9940	   -10.9940	   -10.7422	   -16.2811	   -14.9384	
   -14.4348	   -12.5885	   -10.2386	    -2.6855	     0.9232	   -10.1547	    -9.9030	    -9.3155	   -14.3509	   -13.4277	
   -12.7563	   -11.0779	    -8.4763	    -2.4338	     2.2659	    -9.2316	    -8.9798	    -8.1406	   -12.3367	   -11.7493	
   -11.0779	    -9.7351	    -6.6299	    -2.1820	     3.6926	    -8.2245	    -8.3084	    -7.0496	   -10.4904	   -10.0708	
    -9.6512	    -8.6441	    -4.9515	    -1.8463	     5.1193	    -7.3013	    -7.8049	    -6.2103	    -8.8120	    -8.5602	
    -8.3923	    -7.8888	    -3.5248	    -1.5945	     6.3782	    -6.5460	    -7.4692	    -5.6229	    -7.3853	    -7.1335	
    -7.4692	    -7.3013	    -2.3499	    -1.2589	     7.4692	    -5.8746	    -7.3853	    -5.2032	    -6.2103	    -5.9586	
    -6.7139	    -6.9656	    -1.4267	    -0.7553	     8.3923	    -5.2032	    -7.3013	    -4.7836	    -5.2032	    -4.8676	
    -6.1264	    -6.5460	    -0.7553	    -0.0839	     9.2316	    -4.6158	    -7.2174	    -4.3640	    -4.1962	    -3.8605	
    -5.7068	    -6.1264	    -0.2518	     0.7553	     9.9869	    -3.9444	    -6.9656	    -3.8605	    -3.2730	    -2.8534	
    -5.3711	    -5.5389	     0.0839	     1.7624	    10.6583	    -3.3569	    -6.6299	    -3.1891	    -2.2659	    -1.7624	
    -5.1193	    -4.8676	     0.2518	     2.7695	    11.2457	    -2.6855	    -6.2943	    -2.5177	    -1.3428	    -0.7553	
    -5.0354	    -4.1122	     0.2518	     3.6926	    11.5814	    -2.0981	    -5.8746	    -1.8463	    -0.5035	     0.1678	
    -5.1193	    -3.5248	    -0.0839	     4.2801	    11.7493	    -1.7624	    -5.5389	    -1.3428	     0.0839	     0.9232	
    -5.2032	    -3.1052	    -0.5035	     4.5319	    11.5814	    -1.5106	    -5.4550	    -0.9232	     0.5035	     1.5106	
    -5.3711	    -2.8534	    -1.1749	     4.2801	    11.1618	    -1.5945	    -5.6229	    -0.6714	     0.6714	     1.7624	
    -5.3711	    -2.8534	    -1.9302	     3.6926	    10.5743	    -1.8463	    -6.0425	    -0.6714	     0.5875	     1.8463	
    -5.2032	    -3.0212	    -2.7695	     2.6855	     9.7351	    -2.3499	    -6.5460	    -0.7553	     0.2518	     1.6785	
    -4.9515	    -3.2730	    -3.5248	     1.5945	     8.8959	    -2.8534	    -7.1335	    -1.0071	    -0.0839	     1.2589	
    -4.5319	    -3.6926	    -4.1962	     0.4196	     8.0566	    -3.2730	    -7.8049	    -1.1749	    -0.5035	     0.8392	
    -4.1962	    -4.1122	    -4.7836	    -0.6714	     7.2174	    -3.6926	    -8.4763	    -1.4267	    -0.8392	     0.3357	
    -4.0283	    -4.5319	    -5.2872	    -1.5106	     6.5460	    -4.0283	    -9.0637	    -1.5945	    -1.0910	    -0.0839	
    -3.9444	    -5.1193	    -5.6229	    -2.0142	     5.9586	    -4.1122	    -9.6512	    -1.6785	    -1.2589	    -0.5035	
    -4.1122	    -5.7068	    -5.9586	    -2.2659	     5.6229	    -4.0283	   -10.0708	    -1.6785	    -1.3428	    -0.7553	
    -4.4479	    -6.2943	    -6.0425	    -2.0981	     5.4550	    -3.6926	   -10.3226	    -1.5106	    -1.2589	    -0.8392	
    -4.7836	    -6.6299	    -5.9586	    -1.6785	     5.6229	    -3.1891	   -10.4065	    -1.0910	    -1.0071	    -0.6714	
    -5.0354	    -6.7978	    -5.6229	    -0.9232	     5.9586	    -2.4338	   -10.1547	    -0.5035	    -0.6714	    -0.3357	
    -5.2032	    -6.5460	    -5.0354	     0.0839	     6.6299	    -1.4267	    -9.6512	     0.4196	     0.0000	     0.1678	
    -5.1193	    -6.0425	    -4.1962	     1.3428	     7.4692	    -0.1678	    -8.8959	     1.5945	     0.9232	     0.9232	
    -4.8676	    -5.3711	    -3.1052	     2.7695	     8.6441	     1.1749	    -7.8049	     2.9373	     2.0981	     1.8463	
    -4.3640	    -4.4479	    -1.9302	     4.2801	     9.9030	     2.6855	    -6.5460	     4.5319	     3.4409	     2.9373	
    -3.8605	    -3.6087	    -0.6714	     5.7907	    11.1618	     4.0283	    -5.2032	     6.0425	     4.9515	     4.0283	
    -3.3569	    -2.8534	     0.5035	     7.1335	    12.5046	     5.2872	    -3.7766	     7.3853	     6.3782	     5.1193	
    -3.1052	    -2.3499	     1.5945	     8.1406	    13.5956	     6.1264	    -2.5177	     8.3923	     7.6370	     6.2103	
    -3.1052	    -2.2659	     2.3499	     8.7280	    14.5187	     6.4621	    -1.5106	     9.0637	     8.5602	     7.0496	
    -3.5248	    -2.5177	     2.8534	     8.8959	    15.1901	     6.3782	    -0.8392	     9.3155	     8.9798	     7.6370	
    -4.1962	    -3.1052	     3.1052	     8.5602	    15.4419	     5.7068	    -0.4196	     9.1476	     9.0637	     7.9727	
    -5.0354	    -3.8605	     3.0212	     7.8888	    15.5258	     4.6158	    -0.4196	     8.6441	     8.7280	     7.9727	
    -6.0425	    -4.6997	     2.8534	     6.9656	    15.2740	     3.1891	    -0.8392	     7.9727	     7.9727	     7.6370	
    -7.0496	    -5.5389	     2.4338	     5.7907	    14.8544	     1.5945	    -1.5106	     7.1335	     7.0496	     7.0496	
    -7.9727	    -6.3782	     1.9302	     4.3640	    14.2670	    -0.0839	    -2.4338	     6.2103	     5.7907	     6.2103	
    -8.8120	    -7.0496	     1.2589	     2.6016	    13.5117	    -1.8463	    -3.6087	     5.2032	     4.4479	     5.1193	
    -9.5673	    -7.3853	     0.5875	     0.8392	    12.7563	    -3.6087	    -4.9515	     4.2801	     3.1052	     3.8605	
   -10.0708	    -7.3853	     0.0000	    -0.9232	    12.0010	    -5.0354	    -6.2103	     3.4409	     1.8463	     2.6016	
   -10.2386	    -6.8817	    -0.3357	    -2.2659	    11.4136	    -6.1264	    -7.3853	     2.9373	     0.8392	     1.5106	
   -10.0708	    -5.9586	    -0.3357	    -3.1052	    11.1618	    -6.7139	    -8.1406	     2.6855	     0.2518	     0.7553	
    -9.3994	    -4.6158	     0.0000	    -3.3569	    11.2457	    -6.6299	    -8.5602	     2.8534	     0.0839	     0.2518	
    -8.3923	    -2.9373	     0.6714	    -3.0212	    11.5814	    -6.0425	    -8.4763	     3.1891	     0.5035	     0.1678	
    -7.1335	    -1.0910	     1.5945	    -2.2659	    12.1689	    -4.9515	    -8.1406	     3.6926	     1.1749	     0.3357	
    -5.7068	     0.6714	     2.6855	    -1.3428	    12.9242	    -3.6087	    -7.3853	     4.1962	     2.0981	     0.5875	
    -4.2801	     2.2659	     3.7766	    -0.2518	    13.6795	    -2.2659	    -6.5460	     4.3640	     3.0212	     0.8392	
    -2.9373	     3.6926	     4.6997	     0.6714	    14.4348	    -1.0071	    -5.5389	     4.3640	     3.8605	     0.9232	
    -1.7624	     4.7836	     5.4550	     1.3428	    14.9384	     0.0839	    -4.6158	     3.9444	     4.3640	     1.0071	
    -0.8392	     5.6229	     5.9586	     1.8463	    15.1901	     0.7553	    -3.7766	     3.2730	     4.6158	     1.0071	
    -0.3357	     6.0425	     6.1264	     1.9302	    15.0223	     1.0910	    -3.1891	     2.2659	     4.3640	     0.8392	
    -0.1678	     6.1264	     5.9586	     1.7624	    14.5187	     1.0910	    -2.9373	     1.1749	     3.7766	     0.5875	
    -0.5035	     5.8746	     5.5389	     1.4267	    13.7634	     0.8392	    -3.0212	     0.0000	     2.8534	     0.4196	
    -1.0071	     5.3711	     4.9515	     1.0071	    12.7563	     0.4196	    -3.2730	    -1.0910	     1.6785	     0.2518	
    -1.7624	     4.8676	     4.2801	     0.5875	    11.6653	    -0.1678	    -3.7766	    -2.0142	     0.4196	     0.0000	
    -2.6016	     4.1962	     3.5248	     0.1678	    10.4904	    -0.7553	    -4.4479	    -2.7695	    -0.9232	    -0.1678	
    -3.3569	     3.4409	     2.8534	    -0.3357	     9.3994	    -1.5106	    -5.3711	    -3.5248	    -2.2659	    -0.5035	
    -4.0283	     2.6855	     2.0981	    -1.0910	     8.2245	    -2.3499	    -6.3782	    -4.1962	    -3.6926	    -1.0071	
    -4.6158	     1.7624	     1.2589	    -2.0142	     7.1335	    -3.3569	    -7.4692	    -4.9515	    -5.0354	    -1.7624	
    -5.1193	     0.7553	     0.4196	    -3.1052	     6.1264	    -4.4479	    -8.6441	    -5.7068	    -6.3782	    -2.6855	
    -5.6229	    -0.3357	    -0.3357	    -4.3640	     5.1193	    -5.5389	    -9.7351	    -6.3782	    -7.6370	    -3.7766	
    -6.2103	    -1.3428	    -1.0910	    -5.4550	     4.3640	    -6.4621	   -10.7422	    -6.9656	    -8.5602	    -4.8676	
    -6.7978	    -2.1820	    -1.5945	    -6.1264	     3.7766	    -7.0496	   -11.4975	    -7.3013	    -9.2316	    -5.7907	
    -7.3853	    -2.6855	    -1.8463	    -6.2943	     3.6087	    -7.2174	   -11.8332	    -7.2174	    -9.5673	    -6.3782	
    -7.8049	    -2.8534	    -1.6785	    -5.6229	     3.7766	    -6.7978	   -11.7493	    -6.6299	    -9.3155	    -6.4621	
    -7.8888	    -2.4338	    -1.0910	    -4.1962	     4.5319	    -5.7907	   -10.9940	    -5.5389	    -8.5602	    -5.8746	
    -7.6370	    -1.5106	     0.0000	    -2.0981	     5.7068	    -4.1122	    -9.6512	    -3.8605	    -7.3013	    -4.6997	
    -6.9656	    -0.2518	     1.4267	     0.5035	     7.2174	    -2.0142	    -7.9727	    -1.9302	    -5.7068	    -3.0212	
    -6.2103	     1.1749	     3.1052	     3.2730	     9.0637	     0.1678	    -6.0425	     0.0839	    -4.0283	    -1.1749	
    -5.2872	     2.6016	     4.7836	     5.7907	    10.9100	     2.3499	    -4.0283	     2.0142	    -2.4338	     0.5875	
    -4.5319	     3.8605	     6.2103	     7.8049	    12.6724	     4.1962	    -2.2659	     3.6926	    -1.1749	     2.0981	
    -3.9444	     4.6997	     7.3853	     9.3155	    14.0991	     5.6229	    -0.9232	     5.0354	    -0.2518	     3.1052	
    -3.6087	     5.2032	     8.2245	    10.4904	    15.3580	     6.7978	     0.0839	     5.9586	     0.3357	     3.6087	
    -3.5248	     5.2872	     8.6441	    11.2457	    16.1972	     7.5531	     0.5875	     6.5460	     0.5035	     3.5248	
    -3.6087	     5.0354	     8.8120	    12.0010	    16.7847	     8.2245	     0.5875	     6.7978	     0.3357	     3.0212	
    -3.8605	     4.5319	     8.6441	    12.6724	    17.0364	     8.7280	     0.1678	     6.8817	    -0.0839	     2.2659	
    -4.1122	     3.6926	     8.2245	    13.2599	    16.9525	     9.0637	    -0.6714	     6.8817	    -0.7553	     1.1749	
    -4.4479	     2.7695	     7.6370	    13.5956	    16.7007	     9.1476	    -1.8463	     6.7139	    -1.5106	     0.0000	
    -4.6158	     1.8463	     6.9656	    13.5117	    16.1133	     8.8120	    -3.2730	     6.3782	    -2.4338	    -1.2589	
    -4.6997	     0.8392	     6.2103	    12.8403	    15.4419	     8.0566	    -4.9515	     5.7907	    -3.5248	    -2.5177	
    -4.7836	    -0.1678	     5.3711	    11.3297	    14.5187	     6.7139	    -6.7139	     4.8676	    -4.6997	    -3.8605	
    -4.9515	    -1.1749	     4.4479	     8.9798	    13.4277	     4.8676	    -8.6441	     3.6087	    -6.1264	    -5.2032	
    -5.2872	    -2.2659	     3.3569	     5.8746	    12.0850	     2.6016	   -10.6583	     1.9302	    -7.7209	    -6.7139	
    -5.7907	    -3.3569	     2.1820	     2.2659	    10.5743	    -0.0839	   -12.6724	     0.0000	    -9.3994	    -8.1406	
    -6.4621	    -4.3640	     0.9232	    -1.5106	     9.0637	    -2.9373	   -14.6027	    -2.2659	   -11.1618	    -9.6512	
    -7.3853	    -5.3711	    -0.2518	    -5.3711	     7.6370	    -5.6229	   -16.2811	    -4.5319	   -12.8403	   -10.9940	
    -8.3923	    -6.2103	    -1.4267	    -8.8959	     6.2943	    -8.1406	   -17.7078	    -6.7978	   -14.3509	   -12.2528	
    -9.7351	    -7.1335	    -2.6016	   -12.0010	     5.2032	   -10.3226	   -18.8828	    -8.8120	   -15.6937	   -13.2599	
   -11.2457	    -7.9727	    -3.6926	   -14.6027	     4.3640	   -12.1689	   -19.7220	   -10.6583	   -16.8686	   -14.1830	
   -12.9242	    -8.9798	    -4.7836	   -16.5329	     3.6926	   -13.5117	   -20.2255	   -12.0850	   -17.7078	   -14.7705	
   -14.5187	    -9.9030	    -5.7068	   -17.6239	     3.2730	   -14.3509	   -20.5612	   -13.0920	   -18.2114	   -15.1901	
   -15.7776	   -10.7422	    -6.5460	   -17.7917	     3.1052	   -14.6027	   -20.4773	   -13.4277	   -18.2953	   -15.1901	
   -16.5329	   -11.3297	    -6.9656	   -16.9525	     3.3569	   -14.0991	   -19.9738	   -13.1760	   -17.7917	   -14.7705	
   -16.6168	   -11.4136	    -6.8817	   -15.1062	     4.1122	   -12.8403	   -19.1345	   -12.1689	   -16.7007	   -13.7634	
   -15.9454	   -10.9940	    -6.2943	   -12.4207	     5.3711	   -10.9100	   -17.7917	   -10.4065	   -15.0223	   -12.3367	
   -14.6027	    -9.9869	    -5.1193	    -8.8959	     7.0496	    -8.3923	   -16.1133	    -8.0566	   -12.7563	   -10.4904	
   -12.7563	    -8.4763	    -3.4409	    -4.9515	     8.9798	    -5.4550	   -14.2670	    -5.2872	   -10.2386	    -8.3923	
   -10.5743	    -6.6299	    -1.4267	    -0.9232	    10.9940	    -2.4338	   -12.4207	    -2.2659	    -7.5531	    -6.1264	
    -8.3084	    -4.5319	     0.7553	     2.7695	    12.8403	     0.4196	   -10.7422	     0.6714	    -4.9515	    -4.0283	
    -6.1264	    -2.4338	     2.8534	     5.9586	    14.3509	     2.8534	    -9.3994	     3.2730	    -2.6855	    -2.2659	
    -4.2801	    -0.5035	     4.8676	     8.3923	    15.5258	     4.7836	    -8.5602	     5.5389	    -0.8392	    -0.9232	
    -2.7695	     1.0910	     6.5460	    10.0708	    16.2811	     6.1264	    -8.1406	     7.3013	     0.5875	     0.0839	
    -1.5945	     2.4338	     8.0566	    11.0779	    16.7847	     7.0496	    -7.8888	     8.7280	     1.7624	     0.9232	
    -0.6714	     3.6926	     9.3155	    11.5814	    17.2043	     7.7209	    -7.7209	     9.9030	     2.7695	     1.5945	
     0.2518	     4.8676	    10.6583	    11.9171	    17.7078	     8.3084	    -7.3853	    11.2457	     3.8605	     2.4338	
     1.2589	     6.1264	    11.9171	    12.1689	    18.4631	     9.0637	    -6.6299	    12.6724	     5.2032	     3.6087	
     2.4338	     7.5531	    13.3438	    12.5046	    19.4702	     9.9869	    -5.5389	    14.4348	     6.7139	     5.1193	
     3.7766	     9.2316	    14.7705	    13.0081	    20.8130	    11.3297	    -3.9444	    16.4490	     8.5602	     6.9656	
     5.3711	    10.9100	    16.1133	    13.5117	    22.3236	    12.8403	    -2.1820	    18.6310	    10.6583	     9.0637	
     7.0496	    12.5885	    17.3721	    14.1830	    23.8342	    14.5187	    -0.1678	    20.8969	    12.9242	    11.2457	
     8.5602	    14.0991	    18.3792	    14.8544	    25.3448	    16.3651	     1.6785	    23.0789	    15.1062	    13.4277	
     9.8190	    15.1901	    19.1345	    15.6937	    26.6037	    18.2953	     3.3569	    25.0931	    17.1204	    15.3580	
    10.6583	    15.8615	    19.5541	    16.6168	    27.5269	    20.1416	     4.6997	    26.6876	    18.9667	    17.0364	
    10.9100	    15.9454	    19.6381	    17.4561	    28.1143	    21.9040	     5.4550	    27.8625	    20.3934	    18.2114	
    10.5743	    15.5258	    19.3863	    18.2953	    28.1982	    23.4985	     5.7907	    28.6179	    21.4005	    18.8828	
     9.7351	    14.7705	    18.7988	    19.0506	    27.8625	    24.9252	     5.5389	    28.7857	    22.0718	    19.0506	
     8.4763	    13.7634	    17.9596	    19.6381	    27.1912	    25.9323	     4.8676	    28.5339	    22.2397	    18.6310	
     7.0496	    12.5885	    16.8686	    20.0577	    26.3519	    26.6876	     3.7766	    27.8625	    22.0718	    17.7078	
     5.5389	    11.4136	    15.6937	    20.3934	    25.2609	    27.0233	     2.5177	    27.0233	    21.5683	    16.4490	
     4.0283	    10.2386	    14.5187	    20.6451	    24.1699	    27.1072	     1.1749	    26.0162	    20.8969	    14.9384	
     2.6855	     9.1476	    13.4277	    20.9808	    23.1628	    27.0233	    -0.2518	    25.0931	    20.1416	    13.4277	
     1.5106	     8.2245	    12.5046	    21.4005	    22.2397	    26.8555	    -1.4267	    24.2538	    19.3863	    12.0850	
     0.5875	     7.4692	    11.7493	    21.9879	    21.4844	    26.6037	    -2.5177	    23.7503	    18.7988	    10.9940	
    -0.0839	     6.7978	    11.3297	    22.5754	    21.0648	    26.3519	    -3.1891	    23.4985	    18.3792	    10.3226	
    -0.2518	     6.3782	    11.2457	    23.3307	    21.0648	    26.2680	    -3.4409	    23.5825	    18.3792	    10.2386	
    -0.0839	     6.2943	    11.6653	    24.0860	    21.4844	    26.3519	    -3.1891	    24.1699	    18.7988	    10.7422	
     0.5035	     6.6299	    12.5046	    24.8413	    22.3236	    26.6876	    -2.4338	    25.0931	    19.5541	    11.8332	
     1.5106	     7.3013	    13.6795	    25.5966	    23.5825	    27.2751	    -1.1749	    26.3519	    20.8130	    13.3438	
     2.6855	     8.2245	    15.1901	    26.1841	    25.0931	    28.0304	     0.4196	    27.8625	    22.2397	    15.1901	
     3.9444	     9.3994	    16.7007	    26.6037	    26.6876	    28.7018	     2.0142	    29.3732	    23.7503	    17.0364	
     5.1193	    10.5743	    18.2114	    26.9394	    28.1982	    29.3732	     3.6087	    30.7999	    25.2609	    18.8828	
     6.2943	    11.9171	    19.4702	    27.1912	    29.4571	    29.9606	     5.0354	    31.9748	    26.6037	    20.4773	
     7.3853	    13.1760	    20.5612	    27.3590	    30.4642	    30.3802	     6.1264	    32.9819	    27.7786	    21.8201	
     8.3923	    14.4348	    21.4844	    27.6947	    31.3034	    30.6320	     6.8817	    33.6533	    28.7018	    22.8271	
     9.6512	    15.8615	    22.2397	    28.0304	    31.9748	    30.7999	     7.3853	    34.1568	    29.5410	    23.6664	
    11.0779	    17.2043	    22.9111	    28.5339	    32.5623	    30.9677	     7.7209	    34.4925	    30.2124	    24.3378	
    12.6724	    18.7149	    23.6664	    29.0375	    33.1497	    31.1356	     7.8888	    34.9121	    30.9677	    24.9252	
    14.4348	    20.2255	    24.4217	    29.7089	    33.6533	    31.3873	     7.8888	    35.3317	    31.6391	    25.5127	
    16.1972	    21.5683	    25.0931	    30.3802	    34.1568	    31.7230	     7.8888	    35.8353	    32.2266	    26.1002	
    17.7078	    22.6593	    25.7645	    31.0516	    34.4925	    32.0587	     7.8049	    36.3388	    32.8140	    26.6037	
    18.7149	    23.2468	    26.1002	    31.4713	    34.6603	    32.3105	     7.5531	    36.7584	    33.3176	    27.1072	
    19.0506	    23.4146	    26.1841	    31.6391	    34.5764	    32.3944	     7.3013	    37.0102	    33.4854	    27.4429	
    18.7149	    22.8271	    25.8484	    31.4713	    34.0729	    32.2266	     6.8817	    36.9263	    33.4015	    27.5269	
    17.6239	    21.7361	    25.0931	    30.9677	    33.3176	    31.7230	     6.3782	    36.5906	    32.9819	    27.4429	
    15.9454	    19.9738	    24.0021	    30.2124	    32.2266	    31.0516	     5.7907	    35.9192	    32.3105	    27.1072	
    14.0152	    17.9596	    22.7432	    29.4571	    31.1356	    30.1285	     5.2872	    34.9960	    31.5552	    26.6876	
    12.0010	    15.7776	    21.4005	    28.7857	    29.9606	    29.2892	     4.9515	    34.0729	    30.7159	    26.1841	
    10.0708	    13.6795	    20.1416	    28.2822	    28.8696	    28.5339	     4.7836	    33.1497	    29.8767	    25.6805	
     8.5602	    12.0010	    19.0506	    28.0304	    28.0304	    27.9465	     4.7836	    32.3105	    29.1214	    25.3448	
     7.4692	    10.7422	    18.2114	    28.0304	    27.4429	    27.6108	     4.9515	    31.6391	    28.5339	    24.9252	
     6.7978	     9.9869	    17.5400	    28.1982	    26.9394	    27.2751	     5.1193	    31.0516	    27.8625	    24.5895	
     6.5460	     9.8190	    17.0364	    28.4500	    26.6037	    27.1072	     5.2032	    30.4642	    27.1912	    24.0860	
     6.7978	    10.1547	    16.6168	    28.7018	    26.2680	    26.7715	     5.2032	    29.8767	    26.4359	    23.4146	
     7.3853	    10.7422	    16.3651	    28.6179	    25.9323	    26.2680	     4.9515	    29.0375	    25.3448	    22.4915	
     8.1406	    11.5814	    16.0294	    28.1982	    25.4288	    25.3448	     4.3640	    27.8625	    24.0860	    21.2326	
     8.9798	    12.3367	    15.7776	    27.3590	    24.7574	    24.0860	     3.4409	    26.4359	    22.4075	    19.6381	
     9.6512	    13.0081	    15.4419	    26.0162	    24.0021	    22.4915	     2.3499	    24.5895	    20.5612	    17.7917	
    10.1547	    13.5956	    15.1062	    24.3378	    23.1628	    20.6451	     1.0071	    22.4915	    18.5471	    15.7776	
    10.3226	    13.9313	    14.6866	    22.4075	    22.2397	    18.6310	    -0.5035	    20.3094	    16.3651	    13.7634	
    10.1547	    14.0991	    14.1830	    20.3934	    21.4005	    16.7007	    -1.9302	    18.0435	    14.2670	    11.9171	
     9.6512	    13.9313	    13.5956	    18.4631	    20.6451	    14.8544	    -3.3569	    15.8615	    12.2528	    10.2386	
     8.8120	    13.5117	    12.9242	    16.7007	    19.9738	    13.2599	    -4.6997	    13.8474	    10.4065	     8.8959	
     7.7209	    12.7563	    12.0850	    15.1062	    19.3024	    11.8332	    -5.7907	    12.0850	     8.8959	     7.8049	
     6.4621	    11.6653	    11.1618	    13.7634	    18.7988	    10.7422	    -6.6299	    10.6583	     7.5531	     7.1335	
     4.8676	    10.2386	    10.2386	    12.5046	    18.3792	     9.8190	    -7.2174	     9.5673	     6.6299	     6.8817	
     3.1891	     8.5602	     9.3994	    11.4975	    18.1274	     9.0637	    -7.3853	     8.8959	     6.0425	     6.8817	
     1.5106	     6.7978	     8.6441	    10.6583	    18.0435	     8.6441	    -7.1335	     8.5602	     5.9586	     7.1335	
     0.0000	     5.2872	     8.2245	     9.9869	    18.2953	     8.4763	    -6.5460	     8.6441	     6.2943	     7.8049	
    -1.1749	     4.1962	     8.1406	     9.6512	    18.7988	     8.7280	    -5.5389	     9.1476	     7.0496	     8.6441	
    -1.6785	     3.6926	     8.6441	     9.4833	    19.8059	     9.2316	    -4.0283	     9.9869	     8.2245	     9.9030	
    -1.5106	     3.7766	     9.6512	     9.6512	    21.2326	    10.0708	    -2.1820	    11.1618	     9.7351	    11.3297	
    -0.7553	     4.5319	    11.0779	    10.1547	    22.9950	    11.2457	    -0.0839	    12.5046	    11.4136	    12.9242	
     0.4196	     5.7907	    13.0081	    10.9100	    25.0931	    12.5046	     2.1820	    13.8474	    13.0920	    14.4348	
     1.9302	     7.3853	    15.0223	    11.8332	    27.3590	    13.8474	     4.4479	    15.0223	    14.6027	    15.8615	
     3.4409	     9.0637	    17.0364	    12.8403	    29.5410	    15.0223	     6.5460	    15.9454	    15.8615	    16.8686	
     4.8676	    10.4904	    18.7988	    13.7634	    31.3034	    15.8615	     8.1406	    16.2811	    16.5329	    17.4561	
     6.0425	    11.5814	    20.0577	    14.5187	    32.6462	    16.3651	     9.2316	    16.1133	    16.7847	    17.4561	
     6.7978	    12.1689	    20.7291	    15.0223	    33.4015	    16.4490	     9.5673	    15.5258	    16.3651	    16.8686	
     7.2174	    12.3367	    20.7291	    15.1901	    33.5693	    16.1133	     9.3155	    14.4348	    15.5258	    15.7776	
     7.3853	    12.0850	    20.2255	    15.1901	    33.3176	    15.5258	     8.4763	    13.2599	    14.3509	    14.3509	
     7.3853	    11.5814	    19.3024	    15.1062	    32.6462	    14.8544	     7.3853	    11.9171	    12.9242	    12.6724	
     7.1335	    10.9940	    18.2114	    15.0223	    31.8069	    14.0152	     6.1264	    10.6583	    11.4975	    11.0779	
     6.8817	    10.4904	    16.9525	    14.8544	    30.8838	    13.1760	     4.7836	     9.3994	    10.0708	     9.5673	
     6.6299	     9.9869	    15.7776	    14.6866	    30.0446	    12.4207	     3.6926	     8.3084	     8.7280	     8.3084	
     6.3782	     9.7351	    14.6866	    14.3509	    29.2892	    11.6653	     2.7695	     7.2174	     7.6370	     7.3013	
     6.0425	     9.5673	    13.6795	    13.9313	    28.7018	    11.0779	     2.0981	     6.2103	     6.6299	     6.5460	
     5.7907	     9.4833	    12.8403	    13.1760	    28.1982	    10.4065	     1.5945	     5.2032	     5.7907	     6.0425	
[Epoch Header]
[Trial Type]	11
[Accept]	1
[Correct]	0
[RT]	 0.000
[Resp]	0
[Epoch Data]
   -17.5400	   -18.3792	   -11.9171	   -20.3934	   -13.9313	   -14.6027	   -20.3094	   -17.2882	   -11.9171	    -9.4833	
   -18.3792	   -18.7988	   -12.5046	   -22.0718	   -14.4348	   -16.1133	   -20.8130	   -18.8828	   -12.8403	    -9.9030	
   -18.7988	   -18.6310	   -12.5885	   -23.0789	   -14.2670	   -16.9525	   -20.8130	   -19.9738	   -13.0920	    -9.7351	
   -18.7149	   -17.9596	   -12.1689	   -23.4146	   -13.5117	   -17.1204	   -20.2255	   -20.5612	   -12.7563	    -8.9798	
   -18.2114	   -16.7847	   -11.3297	   -23.0789	   -12.1689	   -16.7847	   -19.0506	   -20.7291	   -11.9171	    -7.7209	
   -17.3721	   -15.1901	    -9.9869	   -22.3236	   -10.4065	   -15.9454	   -17.5400	   -20.3934	   -10.6583	    -6.1264	
   -16.2811	   -13.4277	    -8.3923	   -21.3165	    -8.3923	   -14.7705	   -15.7776	   -19.8059	    -9.1476	    -4.4479	
   -15.1901	   -11.5814	    -6.7139	   -20.2255	    -6.2103	   -13.5956	   -13.9313	   -19.1345	    -7.5531	    -2.8534	
   -13.9313	    -9.9030	    -5.0354	   -19.1345	    -4.1122	   -12.4207	   -12.2528	   -18.4631	    -6.1264	    -1.4267	
   -12.7563	    -8.3084	    -3.5248	   -18.2953	    -2.2659	   -11.3297	   -10.8261	   -17.8757	    -4.9515	    -0.4196	
   -11.7493	    -7.0496	    -2.1820	   -17.7078	    -0.6714	   -10.5743	    -9.7351	   -17.5400	    -4.1122	     0.1678	
   -10.8261	    -5.9586	    -1.2589	   -17.5400	     0.5875	   -10.1547	    -9.1476	   -17.4561	    -3.6087	     0.3357	
   -10.1547	    -5.2032	    -0.6714	   -17.7917	     1.4267	   -10.0708	    -8.8959	   -17.6239	    -3.6087	     0.0000	
    -9.6512	    -4.6997	    -0.4196	   -18.3792	     1.8463	   -10.3226	    -9.0637	   -17.9596	    -4.0283	    -0.6714	
    -9.3155	    -4.4479	    -0.4196	   -19.0506	     2.0142	   -10.9100	    -9.4833	   -18.4631	    -4.6997	    -1.6785	
    -9.1476	    -4.2801	    -0.6714	   -19.8059	     1.9302	   -11.4975	    -9.9869	   -18.9667	    -5.5389	    -2.8534	
    -8.9798	    -4.2801	    -1.0910	   -20.3094	     1.6785	   -12.1689	   -10.6583	   -19.3024	    -6.5460	    -4.1122	
    -8.8959	    -4.2801	    -1.5945	   -20.4773	     1.3428	   -12.6724	   -11.2457	   -19.4702	    -7.4692	    -5.2872	
    -8.9798	    -4.4479	    -2.1820	   -20.4773	     0.8392	   -13.0081	   -11.8332	   -19.4702	    -8.3084	    -6.4621	
    -9.1476	    -4.6158	    -2.7695	   -20.3934	     0.2518	   -13.1760	   -12.3367	   -19.2184	    -9.0637	    -7.4692	
    -9.4833	    -4.9515	    -3.4409	   -20.3094	    -0.3357	   -13.2599	   -12.8403	   -18.8828	    -9.7351	    -8.3084	
    -9.9030	    -5.2872	    -4.1122	   -20.1416	    -1.0071	   -13.1760	   -13.0920	   -18.3792	   -10.1547	    -8.9798	
   -10.4065	    -5.5389	    -4.6997	   -20.1416	    -1.5106	   -13.0081	   -13.1760	   -17.9596	   -10.4065	    -9.3994	
   -10.9100	    -5.7907	    -5.2032	   -20.3094	    -1.8463	   -12.6724	   -13.0081	   -17.4561	   -10.4904	    -9.6512	
   -11.4136	    -6.0425	    -5.5389	   -20.6451	    -2.0142	   -12.4207	   -12.6724	   -17.0364	   -10.4065	    -9.6512	
   -11.8332	    -6.2943	    -5.7068	   -21.1487	    -2.0142	   -12.1689	   -12.1689	   -16.7007	   -10.2386	    -9.4833	
   -12.2528	    -6.6299	    -5.8746	   -21.9040	    -2.0981	   -12.0850	   -11.6653	   -16.4490	   -10.1547	    -9.3155	
   -12.5885	    -7.1335	    -6.1264	   -22.9111	    -2.0981	   -12.2528	   -11.2457	   -16.5329	   -10.1547	    -9.1476	
   -12.9242	    -7.8049	    -6.2943	   -24.0021	    -2.2659	   -12.5885	   -11.0779	   -16.7847	   -10.3226	    -9.1476	
   -13.2599	    -8.6441	    -6.4621	   -25.0931	    -2.4338	   -13.0920	   -11.0779	   -17.2882	   -10.5743	    -9.2316	
   -13.4277	    -9.4833	    -6.5460	   -26.0162	    -2.6855	   -13.5956	   -11.3297	   -17.9596	   -10.8261	    -9.3155	
   -13.4277	   -10.2386	    -6.4621	   -26.6876	    -2.9373	   -14.0152	   -11.6653	   -18.5471	   -10.9940	    -9.4833	
   -13.0920	   -10.9100	    -6.2103	   -27.0233	    -3.1052	   -14.3509	   -12.0850	   -19.1345	   -11.0779	    -9.5673	
   -12.4207	   -11.3297	    -5.7907	   -26.7715	    -3.1052	   -14.3509	   -12.5046	   -19.4702	   -11.0779	    -9.4833	
   -11.4975	   -11.5814	    -5.2872	   -26.1002	    -3.1052	   -14.0991	   -12.8403	   -19.5541	   -10.8261	    -9.3994	
   -10.3226	   -11.6653	    -4.6158	   -25.0092	    -2.9373	   -13.5956	   -13.0920	   -19.4702	   -10.4904	    -9.1476	
    -8.8959	   -11.5814	    -3.8605	   -23.6664	    -2.6855	   -13.0081	   -13.2599	   -19.1345	    -9.9869	    -8.8120	
    -7.3853	   -11.2457	    -3.1052	   -22.0718	    -2.2659	   -12.2528	   -13.1760	   -18.5471	    -9.3994	    -8.3084	
    -5.8746	   -10.6583	    -2.4338	   -20.3094	    -1.6785	   -11.5814	   -12.8403	   -17.7917	    -8.8120	    -7.8049	
    -4.3640	    -9.8190	    -1.8463	   -18.6310	    -1.0071	   -10.9100	   -12.4207	   -16.9525	    -8.1406	    -7.2174	
    -3.1052	    -8.8959	    -1.3428	   -17.1204	    -0.3357	   -10.4904	   -11.9171	   -16.1133	    -7.5531	    -6.7139	
    -2.0981	    -7.8049	    -1.0910	   -15.9454	     0.3357	   -10.2386	   -11.3297	   -15.3580	    -7.0496	    -6.2943	
    -1.4267	    -6.7139	    -0.9232	   -15.1062	     0.8392	   -10.3226	   -10.8261	   -14.7705	    -6.7139	    -5.9586	
    -1.0910	    -5.7907	    -0.9232	   -14.6027	     1.2589	   -10.5743	   -10.3226	   -14.3509	    -6.5460	    -5.8746	
    -1.0071	    -5.0354	    -1.0910	   -14.5187	     1.5106	   -10.9100	    -9.8190	   -14.1830	    -6.4621	    -5.8746	
    -1.0910	    -4.5319	    -1.2589	   -14.6866	     1.5945	   -11.3297	    -9.3994	   -14.1830	    -6.4621	    -5.8746	
    -1.2589	    -4.1122	    -1.4267	   -14.9384	     1.5106	   -11.6653	    -9.0637	   -14.2670	    -6.5460	    -5.8746	
    -1.3428	    -3.7766	    -1.5106	   -15.0223	     1.5106	   -11.7493	    -8.7280	   -14.3509	    -6.3782	    -5.7068	
    -1.3428	    -3.4409	    -1.5106	   -14.9384	     1.4267	   -11.4975	    -8.3084	   -14.2670	    -6.0425	    -5.2872	
    -1.1749	    -3.0212	    -1.4267	   -14.4348	     1.4267	   -10.8261	    -7.8888	   -14.0991	    -5.5389	    -4.6997	
    -1.0071	    -2.6855	    -1.1749	   -13.6795	     1.4267	    -9.8190	    -7.6370	   -13.7634	    -4.8676	    -4.0283	
    -0.9232	    -2.4338	    -1.0071	   -12.6724	     1.4267	    -8.6441	    -7.4692	   -13.2599	    -4.1962	    -3.3569	
    -0.9232	    -2.2659	    -1.0071	   -11.4136	     1.3428	    -7.3853	    -7.5531	   -12.7563	    -3.5248	    -2.7695	
    -1.1749	    -2.3499	    -1.0071	   -10.0708	     1.2589	    -6.0425	    -7.8049	   -12.1689	    -2.8534	    -2.2659	
    -1.5945	    -2.6016	    -1.0910	    -8.7280	     1.0910	    -4.7836	    -8.3084	   -11.6653	    -2.4338	    -1.8463	
    -2.0981	    -3.0212	    -1.3428	    -7.3013	     0.9232	    -3.6087	    -8.8959	   -11.1618	    -2.0142	    -1.5945	
    -2.4338	    -3.4409	    -1.5945	    -5.9586	     0.7553	    -2.5177	    -9.5673	   -10.7422	    -1.7624	    -1.3428	
    -2.7695	    -3.8605	    -1.9302	    -4.7836	     0.6714	    -1.6785	   -10.2386	   -10.4065	    -1.5945	    -1.1749	
    -2.9373	    -4.1962	    -2.2659	    -3.8605	     0.5875	    -1.0071	   -10.9100	   -10.1547	    -1.5106	    -1.0910	
    -3.0212	    -4.6158	    -2.6855	    -3.2730	     0.4196	    -0.6714	   -11.5814	   -10.0708	    -1.5945	    -0.9232	
    -3.2730	    -5.0354	    -3.1052	    -3.1891	     0.2518	    -0.5035	   -12.2528	   -10.1547	    -1.7624	    -0.8392	
    -3.6087	    -5.5389	    -3.6926	    -3.4409	     0.0839	    -0.6714	   -12.8403	   -10.3226	    -1.9302	    -0.6714	
    -4.2801	    -6.2103	    -4.3640	    -4.1122	    -0.1678	    -1.0910	   -13.2599	   -10.6583	    -2.2659	    -0.6714	
    -5.2872	    -7.0496	    -5.1193	    -5.0354	    -0.5035	    -1.6785	   -13.5956	   -11.0779	    -2.6855	    -0.6714	
    -6.6299	    -7.9727	    -5.9586	    -6.2103	    -0.8392	    -2.4338	   -13.8474	   -11.7493	    -3.2730	    -0.7553	
    -8.3084	    -9.1476	    -6.7978	    -7.7209	    -1.1749	    -3.4409	   -13.8474	   -12.4207	    -3.8605	    -0.9232	
   -10.3226	   -10.3226	    -7.7209	    -9.5673	    -1.5945	    -4.5319	   -13.7634	   -13.3438	    -4.6158	    -1.0910	
   -12.5046	   -11.5814	    -8.6441	   -11.5814	    -1.9302	    -5.8746	   -13.5117	   -14.3509	    -5.4550	    -1.2589	
   -14.5187	   -12.8403	    -9.4833	   -13.9313	    -2.2659	    -7.2174	   -13.1760	   -15.3580	    -6.2943	    -1.5945	
   -16.1972	   -13.7634	   -10.1547	   -16.2811	    -2.4338	    -8.6441	   -12.7563	   -16.2811	    -7.0496	    -1.8463	
   -17.2043	   -14.4348	   -10.5743	   -18.4631	    -2.4338	    -9.9869	   -12.1689	   -17.0364	    -7.6370	    -2.1820	
   -17.5400	   -14.6027	   -10.6583	   -20.3934	    -2.2659	   -11.1618	   -11.4975	   -17.5400	    -8.1406	    -2.5177	
   -17.2043	   -14.5187	   -10.6583	   -21.9040	    -2.0142	   -12.0010	   -10.9100	   -17.7078	    -8.3923	    -3.0212	
   -16.3651	   -14.0991	   -10.4904	   -23.0789	    -1.7624	   -12.7563	   -10.4904	   -17.6239	    -8.4763	    -3.6926	
   -15.1901	   -13.5956	   -10.3226	   -24.0021	    -1.5106	   -13.4277	   -10.2386	   -17.4561	    -8.5602	    -4.6158	
   -13.9313	   -13.0920	   -10.1547	   -24.8413	    -1.4267	   -14.0152	   -10.3226	   -17.1204	    -8.6441	    -5.7907	
   -12.8403	   -12.5885	   -10.1547	   -25.7645	    -1.4267	   -14.5187	   -10.6583	   -16.8686	    -8.8120	    -7.0496	
   -12.0010	   -12.3367	   -10.3226	   -26.6876	    -1.5945	   -15.1062	   -11.0779	   -16.6168	    -8.9798	    -8.4763	
   -11.5814	   -12.1689	   -10.4904	   -27.6108	    -1.8463	   -15.5258	   -11.5814	   -16.3651	    -9.1476	    -9.7351	
   -11.5814	   -12.2528	   -10.8261	   -28.3661	    -2.1820	   -15.9454	   -12.0850	   -16.1133	    -9.3994	   -10.7422	
   -12.0010	   -12.4207	   -11.1618	   -28.7857	    -2.5177	   -16.1133	   -12.5046	   -15.9454	    -9.4833	   -11.3297	
   -12.7563	   -12.6724	   -11.4136	   -28.7857	    -2.7695	   -16.1133	   -12.7563	   -15.8615	    -9.3155	   -11.3297	
   -13.5956	   -12.9242	   -11.5814	   -28.3661	    -3.0212	   -15.6937	   -12.7563	   -15.6097	    -8.9798	   -10.6583	
   -14.4348	   -13.0081	   -11.6653	   -27.3590	    -3.0212	   -14.8544	   -12.5885	   -15.3580	    -8.3084	    -9.3155	
   -15.0223	   -13.0081	   -11.4975	   -25.8484	    -2.8534	   -13.6795	   -12.0850	   -14.9384	    -7.3853	    -7.4692	
   -15.4419	   -12.9242	   -11.3297	   -24.0021	    -2.5177	   -12.2528	   -11.4975	   -14.5187	    -6.2943	    -5.2872	
   -15.6097	   -12.7563	   -11.1618	   -21.9040	    -2.2659	   -10.8261	   -10.9100	   -14.1830	    -5.2032	    -3.0212	
   -15.7776	   -12.7563	   -11.0779	   -19.8059	    -2.0981	    -9.3994	   -10.4904	   -13.9313	    -4.2801	    -1.0910	
   -15.8615	   -12.7563	   -11.1618	   -17.8757	    -2.1820	    -8.1406	   -10.3226	   -13.9313	    -3.6926	     0.3357	
   -15.9454	   -13.0081	   -11.4136	   -16.1972	    -2.5177	    -7.3013	   -10.5743	   -14.2670	    -3.5248	     1.1749	
   -16.1972	   -13.5117	   -11.8332	   -14.9384	    -3.1891	    -6.7978	   -11.2457	   -14.7705	    -3.6926	     1.3428	
   -16.6168	   -14.2670	   -12.5046	   -14.0991	    -4.1962	    -6.6299	   -12.4207	   -15.5258	    -4.3640	     0.8392	
   -17.2043	   -15.1901	   -13.2599	   -13.9313	    -5.4550	    -7.0496	   -13.9313	   -16.5329	    -5.4550	    -0.2518	
   -17.9596	   -16.2811	   -14.2670	   -14.4348	    -6.9656	    -7.8049	   -15.6937	   -17.7078	    -6.7978	    -1.7624	
   -18.7988	   -17.5400	   -15.4419	   -15.4419	    -8.6441	    -9.0637	   -17.7917	   -18.8828	    -8.3923	    -3.5248	
   -19.6381	   -18.8828	   -16.7007	   -16.9525	   -10.4065	   -10.5743	   -19.8898	   -20.2255	   -10.0708	    -5.4550	
   -20.3094	   -20.3094	   -17.9596	   -18.7988	   -12.0850	   -12.3367	   -21.9879	   -21.4844	   -11.8332	    -7.3853	
   -20.8969	   -21.6522	   -19.1345	   -20.5612	   -13.6795	   -14.1830	   -24.0021	   -22.6593	   -13.4277	    -9.2316	
   -21.2326	   -22.9950	   -20.2255	   -22.1558	   -15.1062	   -15.9454	   -25.7645	   -23.8342	   -14.8544	   -10.8261	
   -21.4005	   -24.2538	   -21.3165	   -23.4146	   -16.3651	   -17.6239	   -27.3590	   -24.7574	   -16.1133	   -12.0850	
   -21.4005	   -25.3448	   -22.2397	   -24.3378	   -17.4561	   -19.0506	   -28.7018	   -25.6805	   -17.1204	   -13.0920	
   -21.4005	   -26.2680	   -22.9950	   -24.9252	   -18.2953	   -20.2255	   -29.7089	   -26.4359	   -17.9596	   -13.7634	
   -21.3165	   -27.0233	   -23.6664	   -25.4288	   -18.9667	   -21.3165	   -30.3802	   -27.1072	   -18.5471	   -14.0152	
   -21.4005	   -27.3590	   -24.1699	   -25.8484	   -19.3863	   -22.0718	   -30.7999	   -27.6947	   -18.8828	   -14.0152	
   -21.4005	   -27.2751	   -24.4217	   -26.2680	   -19.5541	   -22.6593	   -30.9677	   -28.1982	   -18.9667	   -13.7634	
   -21.4005	   -26.7715	   -24.4217	   -26.6037	   -19.4702	   -22.9950	   -30.7159	   -28.5339	   -18.7149	   -13.0920	
   -21.2326	   -25.7645	   -24.0860	   -26.7715	   -19.0506	   -23.0789	   -30.2124	   -28.7018	   -18.2114	   -12.2528	
   -20.8130	   -24.2538	   -23.4146	   -26.7715	   -18.3792	   -22.9111	   -29.3732	   -28.7018	   -17.3721	   -11.2457	
   -20.1416	   -22.4075	   -22.4915	   -26.4359	   -17.4561	   -22.3236	   -28.3661	   -28.5339	   -16.2811	   -10.0708	
   -19.1345	   -20.3094	   -21.3165	   -25.5966	   -16.3651	   -21.4844	   -27.1912	   -28.0304	   -15.0223	    -8.8120	
   -17.7917	   -18.0435	   -19.8898	   -24.2538	   -15.1062	   -20.3094	   -25.9323	   -27.4429	   -13.5956	    -7.6370	
   -16.2811	   -15.7776	   -18.3792	   -22.5754	   -13.7634	   -18.9667	   -24.8413	   -26.6037	   -12.1689	    -6.6299	
   -14.6027	   -13.7634	   -17.0364	   -20.6451	   -12.5885	   -17.7078	   -23.9182	   -25.8484	   -10.9100	    -5.9586	
   -12.9242	   -12.1689	   -15.8615	   -18.7988	   -11.5814	   -16.5329	   -23.2468	   -25.1770	    -9.9869	    -5.7068	
   -11.4975	   -11.0779	   -15.1062	   -17.2043	   -10.9100	   -15.6097	   -22.9950	   -24.6735	    -9.4833	    -5.8746	
   -10.2386	   -10.4904	   -14.6866	   -15.9454	   -10.4904	   -15.0223	   -22.9950	   -24.2538	    -9.3155	    -6.4621	
    -9.2316	   -10.4065	   -14.5187	   -15.1901	   -10.3226	   -14.6866	   -23.3307	   -24.0860	    -9.3994	    -7.2174	
    -8.4763	   -10.7422	   -14.6027	   -14.9384	   -10.3226	   -14.6866	   -23.7503	   -24.0860	    -9.6512	    -8.1406	
    -7.8049	   -11.4136	   -14.8544	   -15.0223	   -10.3226	   -14.8544	   -24.2538	   -24.2538	   -10.1547	    -8.9798	
    -7.3013	   -12.1689	   -15.2740	   -15.3580	   -10.4904	   -15.1901	   -24.7574	   -24.5895	   -10.5743	    -9.6512	
    -6.7139	   -13.0920	   -15.6937	   -15.9454	   -10.4904	   -15.6097	   -25.0931	   -25.1770	   -11.0779	   -10.0708	
    -6.1264	   -13.9313	   -16.1972	   -16.6168	   -10.5743	   -16.1133	   -25.3448	   -25.7645	   -11.4975	   -10.2386	
    -5.4550	   -14.6866	   -16.5329	   -17.3721	   -10.4904	   -16.6168	   -25.4288	   -26.3519	   -11.7493	    -9.9869	
    -4.6158	   -15.2740	   -16.8686	   -18.0435	   -10.4065	   -17.0364	   -25.2609	   -26.8555	   -11.9171	    -9.5673	
    -3.6926	   -15.6097	   -17.0364	   -18.5471	   -10.2386	   -17.2043	   -25.0092	   -27.1072	   -11.8332	    -8.8120	
    -2.7695	   -15.6937	   -17.1204	   -18.9667	    -9.9030	   -17.2882	   -24.5056	   -27.1072	   -11.6653	    -7.8888	
    -1.6785	   -15.6097	   -16.9525	   -19.0506	    -9.4833	   -17.1204	   -23.8342	   -26.8555	   -11.2457	    -6.8817	
    -0.7553	   -15.3580	   -16.7007	   -18.9667	    -8.9798	   -16.7007	   -23.1628	   -26.4359	   -10.7422	    -5.7907	
     0.1678	   -14.9384	   -16.3651	   -18.7149	    -8.3923	   -16.2811	   -22.4075	   -25.8484	   -10.0708	    -4.7836	
     0.9232	   -14.4348	   -16.0294	   -18.2953	    -7.7209	   -15.8615	   -21.6522	   -25.0931	    -9.5673	    -3.8605	
     1.5106	   -14.0152	   -15.6937	   -17.9596	    -7.0496	   -15.3580	   -21.0648	   -24.4217	    -9.0637	    -3.2730	
     1.9302	   -13.6795	   -15.5258	   -17.6239	    -6.5460	   -15.0223	   -20.6451	   -23.7503	    -8.8959	    -2.9373	
     2.0142	   -13.4277	   -15.5258	   -17.4561	    -6.2103	   -14.9384	   -20.4773	   -23.3307	    -8.9798	    -3.1052	
     1.8463	   -13.4277	   -15.7776	   -17.4561	    -6.2103	   -14.9384	   -20.5612	   -23.0789	    -9.4833	    -3.6926	
     1.3428	   -13.6795	   -16.2811	   -17.6239	    -6.4621	   -15.2740	   -20.9808	   -23.2468	   -10.3226	    -4.7836	
     0.5035	   -14.2670	   -17.1204	   -17.9596	    -7.0496	   -15.8615	   -21.7361	   -23.7503	   -11.6653	    -6.2943	
    -0.5875	   -15.0223	   -18.2114	   -18.3792	    -7.9727	   -16.6168	   -22.5754	   -24.5895	   -13.2599	    -8.1406	
    -1.8463	   -15.9454	   -19.4702	   -18.8828	    -9.0637	   -17.5400	   -23.5825	   -25.7645	   -15.1062	    -9.9869	
    -3.1891	   -16.9525	   -20.7291	   -19.2184	   -10.0708	   -18.3792	   -24.5056	   -26.8555	   -16.7847	   -11.8332	
    -4.3640	   -17.7917	   -21.8201	   -19.4702	   -10.9940	   -19.1345	   -25.0931	   -27.8625	   -18.2114	   -13.2599	
    -5.2872	   -18.3792	   -22.4915	   -19.3863	   -11.5814	   -19.5541	   -25.3448	   -28.5339	   -19.2184	   -14.1830	
    -5.8746	   -18.4631	   -22.8271	   -19.1345	   -11.7493	   -19.6381	   -25.0092	   -28.7018	   -19.5541	   -14.5187	
    -6.0425	   -18.2114	   -22.5754	   -18.7149	   -11.4136	   -19.3863	   -24.0860	   -28.3661	   -19.3024	   -14.1830	
    -6.0425	   -17.5400	   -21.9040	   -18.1274	   -10.5743	   -18.7988	   -22.6593	   -27.6108	   -18.4631	   -13.2599	
    -5.7907	   -16.7847	   -20.9808	   -17.5400	    -9.4833	   -17.9596	   -20.9808	   -26.5198	   -17.2043	   -12.0010	
    -5.4550	   -15.8615	   -19.8898	   -16.9525	    -8.2245	   -16.9525	   -19.0506	   -25.2609	   -15.6937	   -10.4904	
    -5.2032	   -15.0223	   -18.7988	   -16.3651	    -6.7978	   -15.7776	   -17.0364	   -23.9182	   -14.0991	    -8.8959	
    -4.9515	   -14.3509	   -17.7917	   -15.7776	    -5.4550	   -14.6027	   -15.1062	   -22.5754	   -12.5046	    -7.3853	
    -4.7836	   -13.9313	   -16.8686	   -14.9384	    -4.1962	   -13.1760	   -13.3438	   -21.3165	   -10.9100	    -5.9586	
    -4.6158	   -13.5956	   -16.1133	   -13.8474	    -3.1052	   -11.6653	   -11.9171	   -20.0577	    -9.4833	    -4.7836	
    -4.5319	   -13.5117	   -15.6097	   -12.5885	    -2.2659	    -9.9869	   -10.8261	   -18.8828	    -8.2245	    -3.7766	
    -4.3640	   -13.5117	   -15.2740	   -10.9940	    -1.6785	    -8.3923	   -10.2386	   -17.7917	    -7.2174	    -3.1052	
    -4.1122	   -13.7634	   -15.2740	    -9.4833	    -1.4267	    -6.8817	   -10.1547	   -17.0364	    -6.4621	    -2.6855	
    -3.8605	   -14.1830	   -15.5258	    -7.9727	    -1.5945	    -5.7907	   -10.4904	   -16.5329	    -6.1264	    -2.6855	
    -3.6926	   -14.6866	   -16.0294	    -6.8817	    -2.0981	    -5.0354	   -11.3297	   -16.3651	    -6.2103	    -2.9373	
    -3.6087	   -15.2740	   -16.7847	    -6.1264	    -2.7695	    -4.8676	   -12.5046	   -16.6168	    -6.5460	    -3.6087	
    -3.7766	   -15.9454	   -17.7917	    -5.8746	    -3.6926	    -5.2032	   -13.8474	   -17.0364	    -7.2174	    -4.4479	
    -4.1962	   -16.6168	   -18.8828	    -6.1264	    -4.7836	    -5.9586	   -15.2740	   -17.7917	    -8.1406	    -5.5389	
    -5.0354	   -17.5400	   -20.1416	    -6.7978	    -5.7907	    -7.0496	   -16.7007	   -18.5471	    -9.1476	    -6.5460	
    -6.3782	   -18.7149	   -21.4844	    -7.8888	    -6.8817	    -8.4763	   -17.9596	   -19.3863	   -10.3226	    -7.4692	
    -8.3084	   -20.2255	   -23.0789	    -9.3994	    -7.9727	    -9.9869	   -19.2184	   -20.2255	   -11.4975	    -8.3084	
   -10.9100	   -22.2397	   -24.6735	   -11.2457	    -8.9798	   -11.6653	   -20.2255	   -20.9808	   -12.5885	    -8.8120	
   -14.0152	   -24.6735	   -26.4359	   -13.2599	    -9.9030	   -13.2599	   -21.0648	   -21.5683	   -13.5956	    -9.1476	
   -17.4561	   -27.4429	   -28.0304	   -15.4419	   -10.8261	   -14.9384	   -21.6522	   -22.0718	   -14.4348	    -9.1476	
   -20.9808	   -30.3802	   -29.4571	   -17.5400	   -11.4975	   -16.3651	   -21.9879	   -22.4915	   -15.0223	    -8.8959	
   -24.3378	   -33.2336	   -30.5481	   -19.5541	   -12.0010	   -17.7078	   -22.0718	   -22.6593	   -15.2740	    -8.3923	
   -27.3590	   -35.7513	   -31.3034	   -21.2326	   -12.3367	   -18.7149	   -21.8201	   -22.6593	   -15.2740	    -7.8049	
   -29.7089	   -37.7655	   -31.6391	   -22.5754	   -12.3367	   -19.4702	   -21.4844	   -22.4915	   -15.0223	    -6.9656	
   -31.4713	   -39.1922	   -31.6391	   -23.4985	   -12.1689	   -19.8898	   -20.8969	   -22.2397	   -14.5187	    -6.1264	
   -32.6462	   -39.8636	   -31.3034	   -24.0021	   -11.7493	   -20.0577	   -20.2255	   -21.9040	   -13.7634	    -5.2872	
   -33.2336	   -39.8636	   -30.7999	   -24.1699	   -11.2457	   -20.0577	   -19.4702	   -21.7361	   -12.9242	    -4.4479	
   -33.4015	   -39.2761	   -30.1285	   -24.0860	   -10.6583	   -20.0577	   -18.8828	   -21.7361	   -12.1689	    -3.7766	
   -33.3176	   -38.2690	   -29.4571	   -23.9182	   -10.1547	   -20.0577	   -18.4631	   -21.9040	   -11.4975	    -3.3569	
   -32.8979	   -36.9263	   -28.8696	   -23.5825	    -9.6512	   -20.0577	   -18.2114	   -22.2397	   -10.9100	    -3.0212	
   -32.3944	   -35.4996	   -28.3661	   -23.3307	    -9.3155	   -20.2255	   -18.1274	   -22.7432	   -10.4904	    -2.9373	
   -31.8909	   -34.2407	   -28.0304	   -23.0789	    -9.1476	   -20.3934	   -18.2953	   -23.4146	   -10.4065	    -3.1052	
   -31.4713	   -33.2336	   -27.8625	   -22.9111	    -9.1476	   -20.7291	   -18.7149	   -24.2538	   -10.5743	    -3.4409	
   -31.1356	   -32.4783	   -27.8625	   -22.9111	    -9.2316	   -21.0648	   -19.2184	   -25.0931	   -10.9100	    -3.9444	
   -30.8838	   -32.1426	   -28.0304	   -22.8271	    -9.3994	   -21.4005	   -19.8898	   -26.0162	   -11.4975	    -4.6158	
   -30.7159	   -32.0587	   -28.2822	   -22.9111	    -9.7351	   -21.6522	   -20.5612	   -26.8555	   -12.1689	    -5.2872	
   -30.7159	   -32.3105	   -28.7018	   -23.0789	   -10.1547	   -21.9040	   -21.3165	   -27.6108	   -12.8403	    -6.0425	
   -30.7999	   -32.8140	   -29.1214	   -23.3307	   -10.6583	   -22.1558	   -22.0718	   -28.1982	   -13.5956	    -6.7139	
   -30.7999	   -33.3176	   -29.5410	   -23.7503	   -11.2457	   -22.2397	   -22.6593	   -28.6179	   -14.0991	    -7.3013	
   -30.7159	   -33.8211	   -29.7928	   -24.2538	   -11.7493	   -22.2397	   -23.0789	   -28.7857	   -14.4348	    -7.7209	
   -30.3802	   -34.0729	   -29.7928	   -24.7574	   -12.0850	   -21.9879	   -23.1628	   -28.6179	   -14.3509	    -7.7209	
   -29.6249	   -33.9050	   -29.3732	   -25.1770	   -12.2528	   -21.4844	   -22.8271	   -28.0304	   -13.8474	    -7.4692	
   -28.5339	   -33.3176	   -28.7018	   -25.2609	   -12.0850	   -20.6451	   -22.0718	   -27.1072	   -12.8403	    -6.7978	
   -26.9394	   -32.3944	   -27.6108	   -25.0092	   -11.6653	   -19.5541	   -20.9808	   -25.9323	   -11.4975	    -5.7907	
   -25.1770	   -31.1356	   -26.2680	   -24.4217	   -10.9940	   -18.1274	   -19.7220	   -24.5895	    -9.9030	    -4.6997	
   -23.2468	   -29.7089	   -24.7574	   -23.4146	   -10.1547	   -16.5329	   -18.3792	   -23.2468	    -8.3084	    -3.6087	
   -21.2326	   -28.1982	   -23.1628	   -22.0718	    -9.3155	   -14.9384	   -17.1204	   -21.8201	    -6.7139	    -2.6016	
   -19.3863	   -26.6876	   -21.6522	   -20.4773	    -8.3923	   -13.2599	   -16.0294	   -20.4773	    -5.2872	    -1.7624	
   -17.8757	   -25.3448	   -20.1416	   -18.6310	    -7.6370	   -11.6653	   -15.1901	   -19.3024	    -4.0283	    -1.0910	
   -16.6168	   -24.3378	   -18.8828	   -16.7007	    -6.9656	   -10.1547	   -14.6027	   -18.2114	    -3.0212	    -0.5035	
   -15.8615	   -23.4985	   -17.7917	   -14.8544	    -6.4621	    -8.8959	   -14.2670	   -17.2882	    -2.3499	    -0.2518	
   -15.5258	   -22.9950	   -16.9525	   -13.0920	    -6.1264	    -7.8888	   -14.1830	   -16.5329	    -1.8463	    -0.0839	
   -15.5258	   -22.6593	   -16.2811	   -11.5814	    -5.7068	    -7.1335	   -14.2670	   -15.9454	    -1.6785	    -0.0839	
   -15.6097	   -22.3236	   -15.6097	   -10.1547	    -5.3711	    -6.5460	   -14.2670	   -15.4419	    -1.5945	     0.0000	
   -15.6097	   -21.7361	   -14.8544	    -8.8959	    -4.7836	    -6.1264	   -14.2670	   -14.9384	    -1.5106	     0.0839	
   -15.4419	   -20.9808	   -14.0152	    -7.8049	    -4.0283	    -5.7907	   -14.0991	   -14.5187	    -1.4267	     0.2518	
   -15.1062	   -19.9738	   -13.0081	    -6.9656	    -3.1891	    -5.6229	   -13.8474	   -14.0991	    -1.3428	     0.5875	
   -14.5187	   -18.7988	   -12.0850	    -6.4621	    -2.2659	    -5.6229	   -13.5117	   -13.8474	    -1.2589	     0.9232	
   -13.9313	   -17.6239	   -11.1618	    -6.3782	    -1.3428	    -5.9586	   -13.1760	   -13.8474	    -1.2589	     1.2589	
   -13.3438	   -16.4490	   -10.3226	    -7.0496	    -0.5035	    -6.6299	   -12.8403	   -14.0991	    -1.4267	     1.5945	
   -12.7563	   -15.4419	    -9.5673	    -8.3084	     0.1678	    -7.6370	   -12.5046	   -14.6027	    -1.6785	     1.8463	
   -12.1689	   -14.5187	    -9.0637	   -10.0708	     0.8392	    -8.8120	   -12.2528	   -15.2740	    -2.0142	     1.9302	
   -11.5814	   -13.6795	    -8.5602	   -12.1689	     1.3428	   -10.0708	   -11.9171	   -16.0294	    -2.3499	     2.0981	
   -10.9100	   -13.0081	    -8.2245	   -14.2670	     1.8463	   -11.2457	   -11.5814	   -16.7007	    -2.6855	     2.0981	
   -10.2386	   -12.3367	    -8.0566	   -16.0294	     2.2659	   -12.0850	   -11.2457	   -17.2882	    -3.0212	     2.0981	
    -9.4833	   -11.6653	    -7.8888	   -17.3721	     2.5177	   -12.6724	   -10.9940	   -17.7917	    -3.2730	     2.0142	
    -8.5602	   -11.0779	    -7.7209	   -18.1274	     2.7695	   -12.9242	   -10.7422	   -18.1274	    -3.5248	     1.6785	
    -7.5531	   -10.5743	    -7.6370	   -18.2953	     2.8534	   -12.9242	   -10.5743	   -18.3792	    -3.8605	     1.2589	
    -6.4621	   -10.0708	    -7.6370	   -18.0435	     2.7695	   -12.7563	   -10.6583	   -18.7149	    -4.2801	     0.5875	
    -5.3711	    -9.5673	    -7.7209	   -17.6239	     2.4338	   -12.6724	   -10.9940	   -19.1345	    -4.8676	    -0.3357	
    -4.3640	    -9.1476	    -7.8888	   -17.2043	     1.8463	   -12.6724	   -11.5814	   -19.6381	    -5.6229	    -1.5106	
    -3.4409	    -8.7280	    -8.0566	   -16.8686	     1.0071	   -13.0081	   -12.4207	   -20.3934	    -6.7139	    -2.8534	
    -2.7695	    -8.3923	    -8.3923	   -16.9525	     0.0839	   -13.5956	   -13.5117	   -21.4005	    -7.9727	    -4.2801	
    -2.2659	    -8.1406	    -8.7280	   -17.4561	    -1.0071	   -14.6027	   -14.7705	   -22.4915	    -9.3994	    -5.8746	
    -2.0142	    -8.0566	    -9.2316	   -18.5471	    -2.2659	   -15.9454	   -16.0294	   -23.9182	   -10.9940	    -7.5531	
    -2.0142	    -8.0566	    -9.7351	   -20.2255	    -3.4409	   -17.6239	   -17.3721	   -25.5127	   -12.5885	    -9.2316	
    -2.2659	    -8.3084	   -10.3226	   -22.2397	    -4.6158	   -19.4702	   -18.5471	   -27.1072	   -14.1830	   -10.8261	
    -2.6016	    -8.6441	   -10.9940	   -24.5895	    -5.4550	   -21.4844	   -19.5541	   -28.7018	   -15.5258	   -12.1689	
    -2.8534	    -8.8959	   -11.4975	   -26.6876	    -5.9586	   -23.3307	   -20.0577	   -30.0446	   -16.6168	   -13.1760	
    -2.9373	    -9.0637	   -11.9171	   -28.4500	    -5.9586	   -24.7574	   -20.1416	   -30.8838	   -17.2043	   -13.6795	
    -2.7695	    -8.9798	   -12.0010	   -29.6249	    -5.4550	   -25.6805	   -19.6381	   -31.2195	   -17.2882	   -13.5956	
    -2.3499	    -8.8120	   -11.8332	   -29.9606	    -4.5319	   -26.0162	   -18.6310	   -30.9677	   -16.8686	   -13.0081	
    -1.6785	    -8.4763	   -11.4136	   -29.5410	    -3.2730	   -25.6805	   -17.2882	   -30.1285	   -16.0294	   -11.9171	
    -0.9232	    -7.9727	   -10.6583	   -28.3661	    -1.7624	   -24.7574	   -15.6097	   -28.7018	   -14.8544	   -10.5743	
     0.0000	    -7.5531	    -9.6512	   -26.5198	    -0.0839	   -23.2468	   -13.9313	   -26.9394	   -13.4277	    -8.8959	
     0.9232	    -7.1335	    -8.5602	   -24.2538	     1.5106	   -21.4005	   -12.3367	   -24.8413	   -12.0010	    -7.2174	
     1.8463	    -6.7978	    -7.3013	   -21.4844	     3.0212	   -19.2184	   -10.9100	   -22.5754	   -10.5743	    -5.5389	
     2.8534	    -6.5460	    -5.9586	   -18.4631	     4.3640	   -16.8686	    -9.7351	   -20.2255	    -9.2316	    -3.9444	
     3.8605	    -6.2943	    -4.7836	   -15.2740	     5.5389	   -14.4348	    -8.8959	   -17.9596	    -8.0566	    -2.5177	
     4.8676	    -6.0425	    -3.6087	   -12.0010	     6.4621	   -12.0010	    -8.3923	   -15.8615	    -6.9656	    -1.3428	
     5.8746	    -5.5389	    -2.6855	    -8.6441	     7.2174	    -9.6512	    -8.2245	   -13.8474	    -5.9586	    -0.4196	
     6.7978	    -4.9515	    -1.9302	    -5.5389	     7.6370	    -7.4692	    -8.3084	   -12.1689	    -5.2032	     0.2518	
     7.5531	    -4.1122	    -1.4267	    -2.6855	     7.7209	    -5.4550	    -8.8120	   -10.8261	    -4.5319	     0.5875	
     8.0566	    -3.2730	    -1.2589	    -0.2518	     7.3853	    -3.8605	    -9.4833	    -9.8190	    -4.1122	     0.5035	
     8.1406	    -2.6016	    -1.5106	     1.5106	     6.6299	    -2.7695	   -10.5743	    -9.1476	    -4.1122	    -0.0839	
     7.7209	    -2.2659	    -2.0142	     2.6855	     5.6229	    -2.0981	   -11.7493	    -8.8959	    -4.3640	    -1.0910	
     6.7978	    -2.1820	    -2.8534	     3.1891	     4.2801	    -1.9302	   -13.0920	    -8.8120	    -4.8676	    -2.2659	
     5.5389	    -2.6016	    -3.8605	     3.1891	     2.8534	    -2.0981	   -14.3509	    -8.9798	    -5.5389	    -3.6087	
     4.1122	    -3.1891	    -4.9515	     2.7695	     1.3428	    -2.6855	   -15.5258	    -9.2316	    -6.3782	    -4.9515	
     2.5177	    -4.0283	    -6.0425	     1.9302	     0.0000	    -3.4409	   -16.5329	    -9.6512	    -7.1335	    -6.2103	
     1.0071	    -4.9515	    -7.1335	     0.8392	    -1.0910	    -4.2801	   -17.2882	   -10.0708	    -7.8049	    -7.3853	
    -0.2518	    -5.7907	    -8.0566	    -0.5875	    -2.0981	    -5.3711	   -17.7917	   -10.6583	    -8.4763	    -8.4763	
    -1.2589	    -6.5460	    -8.7280	    -2.3499	    -2.7695	    -6.4621	   -18.0435	   -11.2457	    -9.0637	    -9.4833	
    -1.7624	    -6.9656	    -9.1476	    -4.2801	    -3.1891	    -7.4692	   -18.1274	   -11.9171	    -9.3994	   -10.2386	
    -1.7624	    -6.9656	    -9.1476	    -6.1264	    -3.1052	    -8.3084	   -17.7917	   -12.5046	    -9.5673	   -10.8261	
    -1.0071	    -6.2943	    -8.6441	    -7.4692	    -2.6016	    -8.6441	   -17.1204	   -12.6724	    -9.2316	   -10.9100	
     0.5035	    -5.0354	    -7.5531	    -8.2245	    -1.4267	    -8.4763	   -15.9454	   -12.5046	    -8.5602	   -10.6583	
     2.6855	    -3.1891	    -5.9586	    -8.0566	     0.1678	    -7.7209	   -14.5187	   -11.8332	    -7.4692	    -9.8190	
     5.4550	    -0.9232	    -3.9444	    -7.1335	     2.2659	    -6.4621	   -12.7563	   -10.7422	    -5.9586	    -8.4763	
     8.5602	     1.5945	    -1.6785	    -5.4550	     4.4479	    -4.7836	   -10.9100	    -9.3994	    -4.3640	    -6.7139	
    11.8332	     4.1122	     0.6714	    -3.1891	     6.7978	    -2.8534	    -9.1476	    -7.9727	    -2.6016	    -4.7836	
    15.0223	     6.5460	     2.8534	    -0.5875	     8.9798	    -0.7553	    -7.4692	    -6.5460	    -0.9232	    -2.6016	
    17.8757	     8.7280	     4.9515	     2.1820	    11.0779	     1.3428	    -5.9586	    -5.1193	     0.6714	    -0.4196	
    20.3094	    10.5743	     6.7978	     4.7836	    12.8403	     3.2730	    -4.7836	    -3.8605	     2.0142	     1.5945	
    22.0718	    12.0850	     8.3084	     6.9656	    14.2670	     4.9515	    -3.9444	    -2.8534	     3.1891	     3.2730	
    23.2468	    13.0920	     9.3994	     8.8120	    15.2740	     6.4621	    -3.3569	    -1.9302	     4.1122	     4.6158	
    23.8342	    13.8474	    10.2386	    10.1547	    16.0294	     7.7209	    -3.0212	    -1.2589	     4.7836	     5.6229	
    24.0021	    14.1830	    10.9100	    11.1618	    16.5329	     8.8959	    -2.7695	    -0.6714	     5.2872	     6.3782	
    23.9182	    14.5187	    11.5814	    11.9171	    16.8686	     9.9030	    -2.5177	    -0.0839	     5.7907	     6.9656	
    23.8342	    14.8544	    12.2528	    12.6724	    17.2043	    10.9940	    -2.1820	     0.5875	     6.2943	     7.4692	
    23.8342	    15.2740	    13.0920	    13.4277	    17.6239	    12.0010	    -1.5945	     1.2589	     6.9656	     8.0566	
    24.0860	    15.8615	    14.0991	    14.4348	    18.1274	    13.1760	    -0.6714	     2.0981	     7.7209	     8.6441	
    24.6735	    16.6168	    15.1901	    15.6097	    18.7149	    14.2670	     0.4196	     3.0212	     8.5602	     9.3994	
    25.3448	    17.4561	    16.2811	    16.9525	    19.3863	    15.2740	     1.5945	     3.9444	     9.4833	     9.9869	
    26.0162	    18.2114	    17.2882	    18.2114	    19.9738	    16.1972	     2.7695	     4.7836	    10.2386	    10.4904	
    26.6037	    18.7988	    17.9596	    19.3863	    20.3094	    16.8686	     3.6926	     5.3711	    10.7422	    10.6583	
    26.8555	    19.0506	    18.2953	    20.3094	    20.3934	    17.1204	     4.2801	     5.7068	    10.8261	    10.4065	
    26.6876	    18.9667	    18.0435	    20.6451	    19.9738	    17.0364	     4.2801	     5.6229	    10.4065	     9.4833	
    26.1002	    18.3792	    17.2882	    20.3934	    19.2184	    16.5329	     3.7766	     5.1193	     9.3994	     8.1406	
    25.0092	    17.2882	    16.0294	    19.4702	    18.0435	    15.5258	     2.7695	     4.1962	     8.0566	     6.2943	
    23.7503	    16.0294	    14.6027	    18.0435	    16.7847	    14.0991	     1.3428	     2.9373	     6.2943	     4.1122	
    22.4915	    14.7705	    13.0081	    16.2811	    15.5258	    12.5885	    -0.2518	     1.5945	     4.4479	     1.9302	
    21.3165	    13.5956	    11.5814	    14.2670	    14.4348	    10.9100	    -1.7624	     0.2518	     2.6855	    -0.0839	
    20.3934	    12.6724	    10.4904	    12.3367	    13.7634	     9.3994	    -3.1052	    -0.8392	     1.1749	    -1.6785	
    19.8059	    12.1689	     9.6512	    10.6583	    13.3438	     8.0566	    -4.1962	    -1.5945	     0.0839	    -2.7695	
    19.5541	    12.0850	     9.2316	     9.2316	    13.4277	     7.0496	    -4.7836	    -2.0142	    -0.5035	    -3.1891	
    19.5541	    12.4207	     9.0637	     8.2245	    13.8474	     6.3782	    -4.9515	    -2.0142	    -0.5035	    -3.0212	
    19.8059	    13.1760	     9.3994	     7.6370	    14.6866	     6.1264	    -4.5319	    -1.5945	    -0.0839	    -2.1820	
    20.3934	    14.1830	     9.9869	     7.4692	    15.7776	     6.2943	    -3.6087	    -0.7553	     0.9232	    -0.8392	
    21.2326	    15.4419	    10.9100	     7.7209	    17.1204	     6.7978	    -2.2659	     0.5035	     2.2659	     1.0071	
    22.4075	    16.7007	    11.9171	     8.1406	    18.5471	     7.6370	    -0.6714	     1.9302	     4.0283	     3.1891	
    23.6664	    18.0435	    13.0920	     8.8120	    19.9738	     8.7280	     1.1749	     3.5248	     5.8746	     5.4550	
    25.2609	    19.2184	    14.2670	     9.5673	    21.3165	     9.9030	     2.9373	     5.2872	     7.8888	     7.7209	
    26.9394	    20.1416	    15.3580	    10.4904	    22.3236	    11.1618	     4.5319	     6.8817	     9.9030	     9.8190	
    28.7018	    20.8130	    16.3651	    11.4975	    22.9950	    12.4207	     5.8746	     8.4763	    11.8332	    11.7493	
    30.3802	    21.2326	    17.2882	    12.6724	    23.3307	    13.6795	     6.8817	     9.9869	    13.5117	    13.2599	
    31.8069	    21.4005	    18.1274	    14.0152	    23.2468	    14.9384	     7.4692	    11.2457	    15.0223	    14.3509	
    32.8140	    21.3165	    18.7149	    15.4419	    22.8271	    15.9454	     7.8049	    12.3367	    16.1133	    14.9384	
    33.1497	    21.0648	    19.1345	    16.7847	    21.9040	    16.7847	     7.7209	    13.0081	    16.8686	    15.1062	
    32.6462	    20.6451	    19.2184	    17.7078	    20.5612	    17.2043	     7.2174	    13.3438	    17.2043	    14.7705	
    31.3034	    20.0577	    18.8828	    18.2114	    18.8828	    17.1204	     6.3782	    13.1760	    16.9525	    14.0152	
    29.2053	    19.3024	    18.2114	    18.1274	    16.9525	    16.6168	     5.2872	    12.6724	    16.3651	    12.9242	
    26.6876	    18.4631	    17.2882	    17.3721	    14.9384	    15.7776	     4.0283	    11.7493	    15.5258	    11.5814	
    23.9182	    17.4561	    16.1972	    16.0294	    12.8403	    14.6027	     2.6016	    10.5743	    14.3509	    10.2386	
    21.0648	    16.3651	    14.9384	    14.3509	    10.8261	    13.1760	     1.1749	     9.3155	    13.1760	     8.8959	
    18.3792	    15.1901	    13.6795	    12.4207	     8.8959	    11.7493	    -0.1678	     7.8888	    11.9171	     7.6370	
    16.0294	    14.0991	    12.5046	    10.4904	     7.2174	    10.4065	    -1.4267	     6.5460	    10.7422	     6.6299	
    14.0152	    13.0920	    11.4136	     8.8959	     5.7068	     9.3155	    -2.5177	     5.3711	     9.7351	     5.7907	
    12.4207	    12.2528	    10.5743	     7.6370	     4.5319	     8.4763	    -3.2730	     4.3640	     8.9798	     5.2032	
    11.2457	    11.4975	     9.9030	     6.8817	     3.7766	     8.0566	    -3.6926	     3.6087	     8.5602	     4.9515	
    10.5743	    10.9940	     9.4833	     6.5460	     3.2730	     7.8049	    -3.7766	     3.1052	     8.3084	     4.8676	
    10.3226	    10.6583	     9.2316	     6.5460	     3.1052	     7.8888	    -3.6087	     2.9373	     8.2245	     5.1193	
    10.4904	    10.4904	     9.2316	     6.6299	     3.1052	     8.0566	    -3.1891	     2.8534	     8.3084	     5.4550	
    11.0779	    10.6583	     9.4833	     6.6299	     3.4409	     8.2245	    -2.5177	     2.8534	     8.3923	     5.8746	
    12.0010	    11.0779	     9.9030	     6.2943	     3.9444	     8.3084	    -1.6785	     2.8534	     8.5602	     6.3782	
    13.2599	    11.7493	    10.5743	     5.7068	     4.6158	     8.2245	    -0.6714	     2.8534	     8.7280	     6.9656	
    14.6866	    12.5885	    11.4136	     4.7836	     5.3711	     8.0566	     0.3357	     2.7695	     8.8120	     7.4692	
    16.1133	    13.5117	    12.2528	     3.6926	     6.1264	     7.6370	     1.2589	     2.5177	     8.8959	     7.8049	
    17.4561	    14.3509	    13.0920	     2.5177	     6.6299	     6.9656	     2.0142	     2.0981	     8.8120	     8.0566	
    18.4631	    14.9384	    13.8474	     1.3428	     7.0496	     6.2103	     2.6016	     1.5106	     8.4763	     8.1406	
    19.0506	    15.1901	    14.2670	     0.3357	     7.1335	     5.2032	     2.9373	     0.6714	     7.9727	     8.0566	
    19.2184	    15.1901	    14.4348	    -0.5035	     6.9656	     4.1962	     2.9373	    -0.3357	     7.2174	     7.6370	
    18.8828	    14.7705	    14.3509	    -1.0910	     6.6299	     3.1052	     2.7695	    -1.5945	     6.2943	     7.1335	
    18.2953	    14.1830	    13.9313	    -1.4267	     6.0425	     2.1820	     2.3499	    -2.9373	     5.2872	     6.6299	
    17.5400	    13.3438	    13.2599	    -1.6785	     5.4550	     1.4267	     1.9302	    -4.2801	     4.2801	     6.1264	
    16.6168	    12.4207	    12.5046	    -1.6785	     4.7836	     0.9232	     1.5106	    -5.5389	     3.3569	     5.7907	
    15.7776	    11.4975	    11.7493	    -1.5106	     4.3640	     0.7553	     1.2589	    -6.4621	     2.6855	     5.6229	
    15.0223	    10.7422	    10.9940	    -1.1749	     4.1122	     0.8392	     1.2589	    -7.1335	     2.2659	     5.7907	
    14.5187	    10.0708	    10.4065	    -0.6714	     4.1122	     1.2589	     1.4267	    -7.4692	     2.0142	     6.0425	
    14.0152	     9.6512	     9.9030	    -0.2518	     4.2801	     1.8463	     1.8463	    -7.5531	     2.0981	     6.4621	
    13.6795	     9.3994	     9.6512	     0.1678	     4.6158	     2.5177	     2.5177	    -7.3853	     2.2659	     6.8817	
    13.4277	     9.3155	     9.5673	     0.4196	     5.1193	     3.2730	     3.2730	    -7.0496	     2.6016	     7.3013	
    13.2599	     9.4833	     9.6512	     0.5875	     5.7068	     3.9444	     4.1962	    -6.5460	     3.0212	     7.6370	
    13.0920	     9.8190	     9.9030	     0.6714	     6.3782	     4.6158	     5.1193	    -5.9586	     3.5248	     7.8888	
    13.1760	    10.3226	    10.4065	     0.9232	     7.1335	     5.2872	     6.1264	    -5.2032	     4.1122	     8.2245	
    13.4277	    10.9940	    10.9940	     1.1749	     7.8888	     6.0425	     7.1335	    -4.3640	     4.7836	     8.5602	
    14.0152	    11.6653	    11.6653	     1.5945	     8.5602	     6.7139	     7.8888	    -3.5248	     5.4550	     8.8120	
    14.6027	    12.2528	    12.1689	     2.0142	     9.1476	     7.2174	     8.3084	    -2.7695	     5.8746	     8.8959	
    15.2740	    12.5885	    12.4207	     2.4338	     9.3994	     7.4692	     8.4763	    -2.2659	     6.1264	     8.8120	
    15.7776	    12.4207	    12.3367	     2.6855	     9.3155	     7.4692	     8.1406	    -2.0142	     5.9586	     8.3923	
    16.0294	    11.9171	    11.8332	     2.6855	     8.8120	     7.2174	     7.5531	    -2.0981	     5.5389	     7.8888	
    15.9454	    11.0779	    10.9940	     2.6855	     8.0566	     6.7978	     6.7139	    -2.4338	     4.9515	     7.2174	
    15.5258	     9.9869	     9.9869	     2.7695	     7.1335	     6.2943	     5.9586	    -2.8534	     4.2801	     6.5460	
    14.9384	     8.8959	     8.8959	     3.0212	     6.2103	     5.9586	     5.2032	    -3.1052	     3.6926	     6.0425	
    14.0991	     7.8049	     7.9727	     3.5248	     5.2872	     5.8746	     4.6997	    -3.2730	     3.3569	     5.8746	
    13.1760	     6.9656	     7.0496	     4.3640	     4.4479	     5.9586	     4.3640	    -3.1891	     3.3569	     5.9586	
    12.3367	     6.2103	     6.2943	     5.3711	     3.6926	     6.3782	     4.4479	    -2.8534	     3.5248	     6.2943	
    11.5814	     5.5389	     5.7907	     6.4621	     3.1891	     6.9656	     4.6997	    -2.3499	     3.9444	     6.9656	
    10.9100	     5.0354	     5.3711	     7.5531	     2.7695	     7.6370	     5.2872	    -1.5945	     4.6158	     7.8049	
    10.4065	     4.6158	     5.1193	     8.4763	     2.5177	     8.3923	     6.1264	    -0.8392	     5.3711	     8.8120	
     9.9869	     4.1962	     5.0354	     9.0637	     2.4338	     9.0637	     7.0496	    -0.0839	     6.2103	     9.9869	
     9.6512	     3.7766	     5.0354	     9.3155	     2.4338	     9.6512	     8.0566	     0.6714	     7.0496	    11.1618	
     9.4833	     3.5248	     5.1193	     9.3155	     2.5177	    10.0708	     9.1476	     1.4267	     7.8888	    12.3367	
     9.4833	     3.2730	     5.3711	     9.1476	     2.6016	    10.4065	    10.0708	     2.0981	     8.7280	    13.4277	
     9.6512	     3.2730	     5.7068	     8.9798	     2.8534	    10.6583	    10.9100	     2.7695	     9.5673	    14.5187	
    10.2386	     3.3569	     6.1264	     8.8120	     3.1891	    10.9940	    11.5814	     3.4409	    10.4065	    15.4419	
    11.0779	     3.6926	     6.6299	     8.9798	     3.6087	    11.4136	    12.0010	     4.2801	    11.2457	    16.2811	
    12.3367	     4.0283	     7.0496	     9.3155	     4.0283	    12.0010	    12.2528	     5.1193	    12.0850	    17.0364	
    13.7634	     4.4479	     7.4692	     9.9869	     4.5319	    12.5885	    12.3367	     5.9586	    12.8403	    17.6239	
    15.1901	     4.6997	     7.6370	    10.7422	     4.8676	    13.1760	    12.0010	     6.7139	    13.4277	    17.9596	
    16.5329	     4.7836	     7.5531	    11.4975	     5.1193	    13.6795	    11.4136	     7.2174	    13.7634	    17.9596	
    17.5400	     4.7836	     7.2174	    12.0010	     5.1193	    13.9313	    10.4065	     7.5531	    13.8474	    17.7917	
    18.2114	     4.6158	     6.7139	    12.1689	     4.8676	    14.0152	     9.2316	     7.6370	    13.6795	    17.4561	
    18.4631	     4.4479	     5.9586	    12.1689	     4.4479	    13.8474	     7.8049	     7.4692	    13.5117	    17.0364	
    18.2114	     4.1962	     5.2032	    11.7493	     3.9444	    13.5117	     6.2943	     7.2174	    13.2599	    16.6168	
    17.4561	     3.7766	     4.4479	    11.0779	     3.1891	    13.0920	     4.6997	     6.8817	    12.9242	    16.1972	
    16.1972	     3.1052	     3.6926	    10.2386	     2.2659	    12.4207	     3.1052	     6.3782	    12.6724	    15.7776	
    14.4348	     2.1820	     2.8534	     9.0637	     1.1749	    11.6653	     1.5106	     5.7907	    12.3367	    15.4419	
    12.3367	     1.0071	     2.0981	     7.8049	     0.0000	    10.9100	     0.0839	     5.2032	    12.0850	    15.1901	
     9.9030	    -0.4196	     1.3428	     6.5460	    -1.1749	    10.2386	    -1.0071	     4.6158	    12.0010	    15.1062	
     7.3013	    -1.8463	     0.6714	     5.3711	    -2.3499	     9.7351	    -1.8463	     4.1962	    12.0850	    15.1901	
     4.7836	    -3.2730	     0.2518	     4.5319	    -3.2730	     9.5673	    -2.2659	     4.0283	    12.5046	    15.5258	
     2.4338	    -4.4479	     0.0000	     4.1122	    -4.0283	     9.8190	    -2.2659	     4.2801	    13.1760	    16.1133	
     0.5035	    -5.2032	     0.0839	     4.2801	    -4.5319	    10.4065	    -1.9302	     4.8676	    14.0991	    16.8686	
    -0.9232	    -5.6229	     0.5035	     5.0354	    -4.7836	    11.4136	    -1.2589	     5.8746	    15.1901	    17.8757	
    -1.8463	    -5.4550	     1.1749	     6.2943	    -4.6997	    12.7563	    -0.4196	     7.1335	    16.4490	    18.8828	
    -2.2659	    -4.9515	     2.0981	     7.8888	    -4.4479	    14.2670	     0.5875	     8.6441	    17.7078	    19.9738	
    -2.1820	    -3.9444	     3.1052	     9.6512	    -4.0283	    15.7776	     1.5945	    10.3226	    18.8828	    20.9808	
    -1.8463	    -2.6855	     4.2801	    11.3297	    -3.5248	    17.2043	     2.6016	    12.0850	    19.8898	    21.7361	
    -1.1749	    -1.1749	     5.4550	    12.8403	    -2.8534	    18.4631	     3.5248	    13.7634	    20.6451	    22.4075	
    -0.3357	     0.5035	     6.7139	    13.9313	    -2.0981	    19.5541	     4.3640	    15.3580	    21.3165	    22.8271	
     0.7553	     2.4338	     8.1406	    14.8544	    -1.1749	    20.5612	     5.2032	    16.9525	    21.9879	    23.2468	
     2.0142	     4.3640	     9.6512	    15.5258	    -0.0839	    21.4005	     6.0425	    18.4631	    22.5754	    23.7503	
     3.4409	     6.3782	    11.2457	    16.0294	     1.1749	    22.1558	     6.9656	    19.8898	    23.1628	    24.2538	
     4.8676	     8.3084	    13.0081	    16.3651	     2.4338	    22.7432	     7.8888	    21.1487	    23.8342	    24.8413	
     6.2943	     9.9869	    14.6027	    16.4490	     3.6926	    23.1628	     8.8959	    22.0718	    24.4217	    25.4288	
     7.3853	    11.4136	    16.0294	    16.2811	     4.8676	    23.2468	     9.7351	    22.5754	    24.9252	    26.1002	
     8.3084	    12.3367	    17.2043	    15.6097	     5.7907	    22.9950	    10.4904	    22.5754	    25.1770	    26.5198	
     8.8120	    12.9242	    18.1274	    14.4348	     6.4621	    22.3236	    11.0779	    21.9879	    25.2609	    26.7715	
     8.9798	    13.1760	    18.6310	    12.9242	     6.7978	    21.3165	    11.4975	    20.9808	    25.0092	    26.7715	
     8.8959	    13.0920	    18.9667	    10.9100	     6.8817	    20.0577	    11.8332	    19.6381	    24.5895	    26.5198	
     8.6441	    12.9242	    19.0506	     8.8120	     6.7139	    18.6310	    12.0010	    17.9596	    23.8342	    26.0162	
     8.3923	    12.5885	    18.9667	     6.6299	     6.4621	    17.1204	    12.1689	    16.1133	    22.9111	    25.3448	
     8.1406	    12.2528	    18.7988	     4.6158	     6.0425	    15.6097	    12.2528	    14.2670	    21.7361	    24.3378	
     7.9727	    12.0010	    18.5471	     2.7695	     5.6229	    14.0991	    12.3367	    12.3367	    20.4773	    23.1628	
     8.0566	    11.6653	    18.2953	     1.2589	     5.2032	    12.7563	    12.2528	    10.4904	    18.9667	    21.9040	
     8.4763	    11.5814	    17.9596	     0.2518	     4.7836	    11.4975	    12.0850	     8.8120	    17.4561	    20.4773	
     9.2316	    11.6653	    17.7078	    -0.3357	     4.5319	    10.4904	    11.8332	     7.2174	    16.0294	    19.0506	
    10.4065	    11.9171	    17.5400	    -0.3357	     4.4479	     9.8190	    11.4136	     5.8746	    14.6027	    17.7078	
    11.8332	    12.5046	    17.5400	     0.0839	     4.5319	     9.3155	    10.9940	     4.6997	    13.3438	    16.3651	
    13.5117	    13.2599	    17.6239	     0.8392	     4.6997	     8.9798	    10.5743	     3.6087	    12.2528	    15.1901	
    15.2740	    14.1830	    17.7917	     1.6785	     4.9515	     8.7280	    10.1547	     2.5177	    11.2457	    14.0991	
    16.8686	    15.1062	    18.0435	     2.4338	     5.2872	     8.4763	     9.7351	     1.5106	    10.3226	    13.0081	
    18.2953	    15.9454	    18.2953	     2.9373	     5.4550	     8.0566	     9.3155	     0.5875	     9.4833	    12.0010	
    19.2184	    16.6168	    18.4631	     2.8534	     5.4550	     7.3853	     8.9798	    -0.4196	     8.5602	    10.9940	
    19.5541	    16.9525	    18.4631	     2.2659	     5.2032	     6.5460	     8.6441	    -1.5106	     7.6370	     9.9869	
    19.2184	    16.9525	    18.2953	     1.0910	     4.6997	     5.3711	     8.2245	    -2.6016	     6.6299	     8.8959	
[Epoch Header]
[Trial Type]	11
[Accept]	1
[Correct]	0
[RT]	 0.000
[Resp]	0
[Epoch Data]
     5.5389	     7.7209	     0.3357	    12.5046	    -5.7907	    11.9171	    -7.1335	     8.0566	     6.1264	     5.2032	
     6.7139	     7.9727	     1.2589	    13.8474	    -5.5389	    13.0081	    -6.9656	     8.7280	     6.7978	     5.6229	
     7.5531	     7.8888	     2.0142	    14.6027	    -5.6229	    13.5956	    -6.9656	     9.1476	     7.1335	     5.7907	
     8.0566	     7.5531	     2.6016	    14.9384	    -5.7068	    13.8474	    -6.8817	     9.3155	     7.3013	     5.9586	
     8.5602	     7.1335	     3.1052	    14.9384	    -5.7907	    13.8474	    -6.7139	     9.3155	     7.4692	     6.2103	
     9.1476	     6.7978	     3.6926	    14.6866	    -5.7907	    13.7634	    -6.2943	     9.3155	     7.6370	     6.5460	
     9.9869	     6.7139	     4.2801	    14.3509	    -5.5389	    13.6795	    -5.7907	     9.3155	     7.9727	     6.9656	
    10.9940	     6.9656	     4.9515	    14.0991	    -5.1193	    13.6795	    -5.1193	     9.3155	     8.3084	     7.5531	
    12.2528	     7.4692	     5.5389	    13.9313	    -4.6158	    13.6795	    -4.4479	     9.3994	     8.8120	     8.2245	
    13.5956	     8.2245	     6.0425	    13.8474	    -4.1122	    13.6795	    -3.8605	     9.5673	     9.2316	     8.7280	
    15.1901	     9.3994	     6.4621	    13.9313	    -3.6087	    13.6795	    -3.4409	     9.7351	     9.5673	     9.1476	
    16.7847	    10.7422	     6.6299	    13.8474	    -3.1891	    13.5117	    -3.2730	     9.7351	     9.7351	     9.3155	
    18.2953	    12.0850	     6.5460	    13.5956	    -2.9373	    13.0081	    -3.4409	     9.5673	     9.6512	     9.0637	
    19.6381	    13.4277	     6.2103	    12.9242	    -2.9373	    12.2528	    -3.9444	     9.0637	     9.0637	     8.4763	
    20.8130	    14.5187	     5.6229	    11.8332	    -3.1052	    11.0779	    -4.7836	     8.1406	     8.2245	     7.4692	
    21.8201	    15.3580	     4.8676	    10.4065	    -3.6087	     9.5673	    -5.8746	     6.8817	     6.9656	     6.1264	
    22.5754	    15.7776	     3.9444	     8.8120	    -4.1122	     7.8888	    -7.2174	     5.2032	     5.5389	     4.6158	
    23.1628	    15.8615	     3.0212	     7.2174	    -4.8676	     6.1264	    -8.4763	     3.3569	     3.9444	     3.0212	
    23.4146	    15.4419	     1.9302	     5.6229	    -5.7068	     4.3640	    -9.8190	     1.2589	     2.1820	     1.3428	
    23.3307	    14.7705	     0.7553	     4.1122	    -6.6299	     2.6016	   -11.1618	    -0.9232	     0.4196	    -0.3357	
    22.9111	    13.6795	    -0.5035	     2.6855	    -7.6370	     0.9232	   -12.3367	    -3.1052	    -1.2589	    -1.9302	
    22.2397	    12.3367	    -1.6785	     1.5945	    -8.7280	    -0.4196	   -13.3438	    -5.1193	    -2.8534	    -3.2730	
    21.4005	    11.0779	    -2.7695	     1.0071	    -9.6512	    -1.5106	   -13.9313	    -6.7978	    -4.1122	    -4.2801	
    20.5612	     9.8190	    -3.5248	     1.0071	   -10.2386	    -2.0142	   -14.0991	    -7.9727	    -4.8676	    -4.7836	
    19.8059	     8.8120	    -4.0283	     1.8463	   -10.4904	    -1.8463	   -13.6795	    -8.3923	    -5.0354	    -4.6158	
    19.1345	     8.1406	    -4.0283	     3.4409	   -10.3226	    -0.9232	   -12.8403	    -8.0566	    -4.5319	    -3.7766	
    18.6310	     7.8049	    -3.6087	     5.8746	    -9.6512	     0.7553	   -11.4975	    -6.8817	    -3.4409	    -2.3499	
    18.2114	     7.7209	    -2.9373	     8.8959	    -8.6441	     2.9373	    -9.8190	    -5.0354	    -1.6785	    -0.5035	
    17.6239	     7.8049	    -2.0142	    12.1689	    -7.4692	     5.4550	    -8.1406	    -2.7695	     0.3357	     1.6785	
    16.7847	     7.7209	    -1.1749	    15.3580	    -6.2943	     7.9727	    -6.6299	    -0.4196	     2.3499	     3.7766	
    15.6097	     7.4692	    -0.5875	    18.0435	    -5.2872	    10.2386	    -5.4550	     1.7624	     4.1962	     5.7068	
    14.0991	     6.8817	    -0.3357	    20.1416	    -4.6997	    11.9171	    -4.7836	     3.6087	     5.6229	     7.1335	
    12.1689	     6.0425	    -0.4196	    21.3165	    -4.5319	    13.0081	    -4.6158	     4.8676	     6.6299	     8.1406	
    10.0708	     4.8676	    -1.0071	    21.7361	    -4.6997	    13.5117	    -4.9515	     5.7068	     7.1335	     8.7280	
     7.8049	     3.5248	    -1.9302	    21.4844	    -5.2032	    13.5117	    -5.7907	     6.0425	     7.2174	     8.8959	
     5.5389	     2.0142	    -3.0212	    20.5612	    -5.9586	    13.1760	    -6.9656	     6.1264	     7.0496	     8.8959	
     3.5248	     0.6714	    -4.1962	    19.3024	    -6.7139	    12.6724	    -8.2245	     5.9586	     6.7978	     8.6441	
     1.8463	    -0.5035	    -5.2872	    17.9596	    -7.4692	    12.1689	    -9.3994	     5.8746	     6.6299	     8.4763	
     0.5035	    -1.3428	    -6.1264	    16.5329	    -8.0566	    11.7493	   -10.3226	     5.8746	     6.6299	     8.4763	
    -0.5035	    -1.8463	    -6.6299	    15.3580	    -8.3923	    11.4975	   -10.9100	     6.0425	     6.7978	     8.6441	
    -1.2589	    -2.0142	    -6.8817	    14.2670	    -8.6441	    11.3297	   -11.2457	     6.2943	     7.2174	     9.0637	
    -1.8463	    -2.0981	    -6.8817	    13.2599	    -8.8120	    11.1618	   -11.1618	     6.5460	     7.8049	     9.6512	
    -2.5177	    -2.0981	    -6.8817	    12.1689	    -8.9798	    10.9100	   -10.9940	     6.7978	     8.3084	    10.1547	
    -3.1891	    -2.0142	    -6.7139	    11.1618	    -9.2316	    10.4904	   -10.5743	     6.7978	     8.7280	    10.7422	
    -4.0283	    -2.0981	    -6.6299	    10.2386	    -9.6512	     9.9869	   -10.1547	     6.7139	     9.0637	    11.2457	
    -5.0354	    -2.1820	    -6.6299	     9.3155	   -10.0708	     9.4833	    -9.7351	     6.4621	     9.2316	    11.5814	
    -6.2103	    -2.4338	    -6.7978	     8.5602	   -10.6583	     8.8959	    -9.3155	     6.2103	     9.3155	    11.9171	
    -7.8049	    -3.0212	    -7.0496	     7.8049	   -11.4136	     8.2245	    -9.1476	     5.7907	     9.1476	    12.0850	
    -9.7351	    -3.8605	    -7.6370	     6.8817	   -12.3367	     7.4692	    -9.3155	     5.2032	     8.8120	    12.0010	
   -12.0850	    -5.1193	    -8.4763	     5.9586	   -13.3438	     6.6299	    -9.7351	     4.6158	     8.2245	    11.6653	
   -14.7705	    -6.6299	    -9.5673	     4.9515	   -14.5187	     5.7068	   -10.5743	     4.0283	     7.4692	    11.0779	
   -17.5400	    -8.3084	   -10.7422	     4.0283	   -15.6097	     4.9515	   -11.5814	     3.4409	     6.5460	    10.3226	
   -20.1416	    -9.9030	   -11.8332	     3.2730	   -16.4490	     4.4479	   -12.6724	     3.1052	     5.7907	     9.5673	
   -22.3236	   -11.3297	   -12.6724	     2.8534	   -16.9525	     4.1962	   -13.5956	     3.1052	     5.2872	     8.9798	
   -23.9182	   -12.3367	   -13.2599	     2.8534	   -17.1204	     4.3640	   -14.2670	     3.3569	     5.0354	     8.5602	
   -24.7574	   -12.9242	   -13.3438	     3.1052	   -16.7847	     4.7836	   -14.6027	     3.8605	     5.1193	     8.3923	
   -24.9252	   -13.1760	   -13.0920	     3.4409	   -16.1133	     5.3711	   -14.6027	     4.5319	     5.4550	     8.3923	
   -24.5056	   -13.0920	   -12.5046	     3.6926	   -15.1062	     6.0425	   -14.2670	     5.2872	     5.9586	     8.6441	
   -23.8342	   -12.9242	   -11.8332	     3.7766	   -14.0152	     6.7139	   -13.7634	     5.9586	     6.5460	     8.9798	
   -23.0789	   -12.6724	   -11.1618	     3.5248	   -12.9242	     7.1335	   -13.1760	     6.3782	     7.1335	     9.3155	
   -22.4075	   -12.5046	   -10.5743	     3.1052	   -11.9171	     7.3853	   -12.5885	     6.7139	     7.5531	     9.7351	
   -21.8201	   -12.4207	    -9.9869	     2.5177	   -11.0779	     7.4692	   -12.0010	     6.7978	     7.9727	    10.1547	
   -21.3165	   -12.4207	    -9.5673	     2.0981	   -10.3226	     7.5531	   -11.4136	     6.8817	     8.4763	    10.5743	
   -20.7291	   -12.3367	    -9.0637	     1.8463	    -9.5673	     7.6370	   -10.7422	     7.0496	     8.8959	    11.2457	
   -20.2255	   -12.2528	    -8.5602	     2.0142	    -8.8959	     7.8049	    -9.9869	     7.3013	     9.4833	    12.0010	
   -19.5541	   -12.1689	    -7.9727	     2.3499	    -8.1406	     8.0566	    -9.1476	     7.8049	    10.1547	    12.9242	
   -18.7988	   -11.9171	    -7.3013	     3.0212	    -7.4692	     8.4763	    -8.2245	     8.3923	    10.8261	    13.8474	
   -18.0435	   -11.5814	    -6.6299	     3.7766	    -6.7978	     8.9798	    -7.3013	     9.1476	    11.4975	    14.6027	
   -17.1204	   -10.9940	    -5.8746	     4.6997	    -6.2103	     9.5673	    -6.4621	     9.8190	    12.1689	    15.2740	
   -16.1972	   -10.2386	    -5.1193	     5.5389	    -5.7068	    10.1547	    -5.7068	    10.4904	    12.6724	    15.6097	
   -15.1901	    -9.2316	    -4.4479	     6.2943	    -5.3711	    10.7422	    -5.1193	    10.9940	    13.0920	    15.5258	
   -14.0991	    -8.0566	    -3.7766	     6.7978	    -5.1193	    11.2457	    -4.7836	    11.1618	    13.1760	    15.1901	
   -13.1760	    -6.7978	    -3.3569	     7.1335	    -5.1193	    11.5814	    -4.7836	    11.0779	    12.9242	    14.3509	
   -12.3367	    -5.6229	    -3.1052	     7.3013	    -5.3711	    11.5814	    -5.0354	    10.7422	    12.3367	    13.2599	
   -11.6653	    -4.5319	    -3.1052	     7.3013	    -5.8746	    11.4975	    -5.6229	    10.0708	    11.4136	    11.8332	
   -11.1618	    -3.6926	    -3.2730	     7.3013	    -6.6299	    11.1618	    -6.3782	     9.3994	    10.2386	    10.1547	
   -10.7422	    -3.1052	    -3.6087	     7.4692	    -7.4692	    10.9100	    -7.2174	     8.7280	     8.9798	     8.5602	
   -10.4065	    -2.6855	    -3.9444	     7.8049	    -8.3923	    10.8261	    -8.0566	     8.2245	     7.8049	     7.0496	
   -10.0708	    -2.2659	    -4.1122	     8.3923	    -9.2316	    10.9100	    -8.8120	     7.9727	     6.7139	     5.7907	
    -9.7351	    -2.0142	    -4.2801	     9.0637	    -9.9030	    11.0779	    -9.3994	     7.8888	     5.9586	     4.7836	
    -9.2316	    -1.7624	    -4.3640	     9.8190	   -10.4904	    11.4136	    -9.8190	     7.9727	     5.3711	     4.1962	
    -8.7280	    -1.4267	    -4.2801	    10.4904	   -10.9940	    11.8332	   -10.0708	     7.9727	     5.0354	     3.9444	
    -8.0566	    -1.1749	    -4.0283	    11.0779	   -11.2457	    12.2528	   -10.2386	     7.8888	     4.9515	     3.9444	
    -7.0496	    -0.7553	    -3.6087	    11.6653	   -11.4136	    12.6724	   -10.2386	     7.7209	     4.9515	     4.2801	
    -5.8746	    -0.1678	    -3.0212	    12.3367	   -11.2457	    13.0920	   -10.0708	     7.3853	     5.1193	     4.7836	
    -4.2801	     0.5875	    -2.2659	    13.0920	   -10.9100	    13.5117	    -9.7351	     7.0496	     5.3711	     5.5389	
    -2.2659	     1.5945	    -1.4267	    13.8474	   -10.3226	    13.9313	    -9.2316	     6.6299	     5.7068	     6.2943	
     0.0839	     2.7695	    -0.5875	    14.6866	    -9.5673	    14.2670	    -8.5602	     6.2943	     5.9586	     7.0496	
     2.6855	     4.1122	     0.4196	    15.5258	    -8.6441	    14.5187	    -7.8049	     5.9586	     6.2103	     7.8049	
     5.6229	     5.5389	     1.3428	    16.2811	    -7.4692	    14.7705	    -6.9656	     5.7907	     6.5460	     8.4763	
     8.8120	     7.2174	     2.2659	    17.2043	    -6.2103	    14.9384	    -6.1264	     5.8746	     6.7978	     9.0637	
    12.0850	     8.8959	     3.2730	    18.2114	    -4.8676	    15.1901	    -5.2032	     6.1264	     7.0496	     9.4833	
    15.6097	    10.7422	     4.2801	    19.5541	    -3.5248	    15.5258	    -4.3640	     6.7139	     7.3013	     9.9030	
    19.0506	    12.5046	     5.2872	    21.2326	    -2.1820	    16.0294	    -3.6926	     7.4692	     7.5531	    10.1547	
    22.4915	    14.2670	     6.3782	    23.2468	    -0.8392	    16.6168	    -3.0212	     8.3923	     7.8049	    10.3226	
    25.8484	    16.1133	     7.5531	    25.5127	     0.4196	    17.4561	    -2.4338	     9.4833	     8.1406	    10.4904	
    29.0375	    17.9596	     8.8959	    27.9465	     1.6785	    18.3792	    -1.8463	    10.5743	     8.6441	    10.7422	
    31.9748	    19.8898	    10.2386	    30.4642	     2.9373	    19.3863	    -1.1749	    11.7493	     9.1476	    10.9100	
    34.5764	    21.6522	    11.6653	    32.8140	     4.1122	    20.3094	    -0.5035	    12.8403	     9.6512	    11.1618	
    36.7584	    23.2468	    13.0081	    34.8282	     5.2032	    21.1487	     0.1678	    13.7634	    10.1547	    11.3297	
    38.4369	    24.5895	    14.0991	    36.5067	     5.9586	    21.8201	     0.7553	    14.4348	    10.4904	    11.3297	
    39.5279	    25.5127	    14.9384	    37.7655	     6.5460	    22.2397	     1.1749	    14.8544	    10.6583	    11.2457	
    39.9475	    26.0162	    15.3580	    38.4369	     6.7978	    22.4075	     1.4267	    15.0223	    10.5743	    10.9100	
    39.8636	    26.1841	    15.4419	    38.6047	     6.7978	    22.2397	     1.4267	    14.8544	    10.3226	    10.4904	
    39.3600	    26.0162	    15.2740	    38.1851	     6.6299	    21.9040	     1.3428	    14.4348	     9.9030	     9.9869	
    38.4369	    25.6805	    14.9384	    37.1780	     6.2943	    21.3165	     1.0910	    13.8474	     9.3155	     9.4833	
    37.2620	    25.1770	    14.4348	    35.5835	     5.9586	    20.5612	     0.7553	    13.1760	     8.8120	     8.8959	
    36.0031	    24.5056	    13.8474	    33.7372	     5.6229	    19.7220	     0.4196	    12.5885	     8.3084	     8.4763	
    34.8282	    23.9182	    13.3438	    31.7230	     5.3711	    18.9667	     0.0839	    12.0010	     7.8049	     8.0566	
    33.7372	    23.4146	    12.9242	    29.7928	     5.3711	    18.2953	    -0.1678	    11.6653	     7.5531	     7.8049	
    32.8979	    23.0789	    12.5885	    28.1143	     5.4550	    17.7078	    -0.3357	    11.4136	     7.3013	     7.5531	
    32.3105	    22.7432	    12.4207	    26.7715	     5.6229	    17.2882	    -0.5035	    11.3297	     7.0496	     7.3853	
    31.7230	    22.4915	    12.3367	    25.6805	     5.7907	    16.7847	    -0.7553	    11.0779	     6.7978	     7.1335	
    31.3034	    22.2397	    12.2528	    24.6735	     5.8746	    16.1972	    -1.0910	    10.7422	     6.3782	     6.7139	
    30.8838	    21.9879	    12.1689	    23.8342	     5.7068	    15.4419	    -1.5945	    10.2386	     5.7907	     6.2103	
    30.5481	    21.7361	    12.0850	    23.0789	     5.4550	    14.5187	    -2.2659	     9.4833	     5.0354	     5.6229	
    30.4642	    21.6522	    12.0850	    22.4915	     5.0354	    13.5956	    -2.9373	     8.6441	     4.2801	     5.0354	
    30.4642	    21.5683	    12.0850	    22.0718	     4.5319	    12.5885	    -3.6087	     7.8049	     3.4409	     4.5319	
    30.6320	    21.4844	    12.0850	    21.6522	     4.0283	    11.6653	    -4.2801	     7.1335	     2.8534	     4.1962	
    30.7159	    21.3165	    12.1689	    21.2326	     3.6087	    10.8261	    -4.7836	     6.5460	     2.3499	     3.9444	
    30.7159	    21.2326	    12.1689	    20.6451	     3.2730	    10.1547	    -5.1193	     6.2943	     2.0142	     3.9444	
    30.6320	    21.0648	    12.2528	    19.7220	     3.1052	     9.5673	    -5.2032	     6.2103	     1.9302	     4.1962	
    30.3802	    20.8969	    12.2528	    18.4631	     3.1891	     9.0637	    -5.0354	     6.2943	     2.0142	     4.5319	
    30.0446	    20.6451	    12.2528	    16.8686	     3.3569	     8.6441	    -4.5319	     6.6299	     2.1820	     4.9515	
    29.4571	    20.4773	    12.1689	    15.0223	     3.6087	     8.3084	    -3.8605	     6.8817	     2.5177	     5.4550	
    28.7018	    20.1416	    12.0850	    13.0081	     3.9444	     8.0566	    -3.1052	     7.2174	     2.8534	     5.9586	
    27.7786	    19.6381	    11.8332	    11.0779	     4.2801	     7.8888	    -2.2659	     7.4692	     3.1891	     6.3782	
    26.6876	    19.0506	    11.4136	     9.3155	     4.4479	     7.7209	    -1.5945	     7.5531	     3.5248	     6.7978	
    25.5127	    18.2953	    11.0779	     7.8888	     4.6158	     7.7209	    -1.0071	     7.5531	     3.8605	     7.1335	
    24.3378	    17.3721	    10.7422	     6.7978	     4.6158	     7.7209	    -0.6714	     7.3853	     4.0283	     7.3853	
    23.1628	    16.2811	    10.4065	     6.0425	     4.4479	     7.7209	    -0.5875	     7.0496	     4.1962	     7.4692	
    21.9040	    15.1062	    10.0708	     5.3711	     4.1122	     7.7209	    -0.7553	     6.5460	     4.1122	     7.3013	
    20.7291	    13.7634	     9.6512	     4.7836	     3.6087	     7.4692	    -1.2589	     5.7068	     3.8605	     6.8817	
    19.3863	    12.1689	     9.1476	     4.0283	     2.8534	     6.9656	    -2.1820	     4.6158	     3.3569	     6.1264	
    18.0435	    10.5743	     8.4763	     3.0212	     1.8463	     6.1264	    -3.2730	     3.2730	     2.6016	     5.1193	
    16.6168	     8.8959	     7.6370	     1.9302	     0.6714	     4.9515	    -4.6158	     1.7624	     1.6785	     3.8605	
    15.2740	     7.4692	     6.7139	     0.7553	    -0.5875	     3.6926	    -5.9586	     0.2518	     0.6714	     2.6016	
    14.0991	     6.3782	     5.8746	    -0.2518	    -1.7624	     2.3499	    -7.2174	    -1.1749	    -0.2518	     1.4267	
    13.1760	     5.8746	     5.2872	    -1.0071	    -2.6016	     1.1749	    -8.0566	    -2.2659	    -0.8392	     0.6714	
    12.5046	     6.0425	     4.9515	    -1.3428	    -3.1052	     0.2518	    -8.4763	    -3.0212	    -1.1749	     0.3357	
    12.1689	     6.7139	     4.9515	    -1.4267	    -3.1891	    -0.3357	    -8.3923	    -3.2730	    -1.0071	     0.4196	
    11.9171	     7.7209	     5.2872	    -1.1749	    -2.7695	    -0.5875	    -7.8888	    -3.1052	    -0.5035	     1.0910	
    11.6653	     8.9798	     5.8746	    -0.9232	    -2.0142	    -0.5875	    -6.9656	    -2.6016	     0.3357	     2.0981	
    11.3297	    10.2386	     6.5460	    -0.5875	    -1.0071	    -0.5035	    -5.7907	    -1.9302	     1.3428	     3.4409	
    10.7422	    11.1618	     7.3013	    -0.5875	     0.1678	    -0.3357	    -4.3640	    -1.1749	     2.5177	     4.7836	
     9.6512	    11.7493	     7.8888	    -0.7553	     1.3428	    -0.2518	    -2.9373	    -0.4196	     3.5248	     6.1264	
     8.2245	    11.7493	     8.2245	    -1.3428	     2.2659	    -0.3357	    -1.6785	     0.0000	     4.2801	     7.2174	
     6.3782	    11.0779	     8.3084	    -2.1820	     2.8534	    -0.6714	    -0.6714	     0.2518	     4.7836	     7.8888	
     4.1962	     9.9030	     7.8888	    -3.3569	     3.0212	    -1.3428	    -0.0839	     0.0839	     4.8676	     8.2245	
     1.9302	     8.3923	     7.2174	    -4.7836	     2.8534	    -2.1820	     0.0839	    -0.3357	     4.6158	     7.9727	
    -0.2518	     6.5460	     6.2943	    -6.2103	     2.4338	    -3.1891	    -0.1678	    -0.9232	     4.0283	     7.3853	
    -2.3499	     4.6158	     5.2032	    -7.6370	     1.6785	    -4.2801	    -0.6714	    -1.7624	     3.1891	     6.4621	
    -4.1962	     2.6855	     3.9444	    -8.8959	     0.7553	    -5.4550	    -1.5945	    -2.6855	     2.0981	     5.2872	
    -5.8746	     0.7553	     2.5177	    -9.9869	    -0.3357	    -6.4621	    -2.7695	    -3.5248	     0.9232	     3.8605	
    -7.4692	    -1.0910	     1.0910	   -10.6583	    -1.5945	    -7.3853	    -4.1122	    -4.3640	    -0.3357	     2.3499	
    -8.8120	    -2.8534	    -0.2518	   -10.9940	    -2.8534	    -7.8888	    -5.5389	    -4.8676	    -1.5945	     1.0071	
   -10.0708	    -4.2801	    -1.5945	   -10.8261	    -4.0283	    -8.1406	    -6.9656	    -5.2032	    -2.6855	    -0.2518	
   -11.0779	    -5.5389	    -2.6855	   -10.1547	    -5.0354	    -7.9727	    -8.1406	    -5.1193	    -3.4409	    -1.0910	
   -11.9171	    -6.3782	    -3.5248	    -9.0637	    -5.7907	    -7.3853	    -9.0637	    -4.8676	    -4.0283	    -1.5945	
   -12.5046	    -6.8817	    -4.0283	    -7.7209	    -6.2103	    -6.4621	    -9.5673	    -4.3640	    -4.1962	    -1.5945	
   -12.9242	    -7.1335	    -4.2801	    -6.1264	    -6.2943	    -5.2872	    -9.7351	    -3.7766	    -4.0283	    -1.1749	
   -13.0920	    -7.1335	    -4.1962	    -4.5319	    -6.2103	    -4.0283	    -9.5673	    -3.1052	    -3.6087	    -0.4196	
   -13.0920	    -7.0496	    -3.9444	    -2.9373	    -5.9586	    -2.6855	    -9.1476	    -2.4338	    -2.8534	     0.5875	
   -12.9242	    -6.7978	    -3.5248	    -1.6785	    -5.5389	    -1.4267	    -8.4763	    -1.7624	    -1.8463	     1.7624	
   -12.5885	    -6.3782	    -2.9373	    -0.6714	    -5.0354	    -0.3357	    -7.6370	    -1.1749	    -0.7553	     3.0212	
   -12.0010	    -5.9586	    -2.3499	    -0.0839	    -4.5319	     0.6714	    -6.6299	    -0.6714	     0.3357	     4.1962	
   -11.3297	    -5.5389	    -1.6785	     0.2518	    -4.0283	     1.5945	    -5.6229	    -0.2518	     1.5106	     5.3711	
   -10.5743	    -4.9515	    -1.0071	     0.3357	    -3.6087	     2.3499	    -4.6158	     0.2518	     2.6855	     6.4621	
    -9.7351	    -4.2801	    -0.2518	     0.4196	    -3.0212	     3.2730	    -3.5248	     0.9232	     3.9444	     7.4692	
    -8.7280	    -3.5248	     0.5035	     0.5875	    -2.3499	     4.1962	    -2.4338	     1.5945	     5.1193	     8.3923	
    -7.7209	    -2.6855	     1.4267	     1.0910	    -1.5945	     5.2872	    -1.4267	     2.4338	     6.2103	     9.3994	
    -6.6299	    -1.7624	     2.2659	     1.8463	    -0.8392	     6.3782	    -0.4196	     3.4409	     7.2174	    10.3226	
    -5.4550	    -0.7553	     3.1052	     2.9373	     0.0839	     7.6370	     0.4196	     4.3640	     8.0566	    11.0779	
    -4.1962	     0.2518	     3.8605	     4.2801	     0.9232	     8.7280	     1.1749	     5.2872	     8.6441	    11.6653	
    -3.0212	     1.2589	     4.4479	     5.7907	     1.5945	     9.8190	     1.6785	     6.1264	     8.9798	    12.0850	
    -1.8463	     2.0981	     4.8676	     7.2174	     2.2659	    10.5743	     2.0142	     6.7978	     8.9798	    12.1689	
    -0.6714	     2.7695	     5.2032	     8.5602	     2.6855	    11.1618	     2.2659	     7.1335	     8.7280	    12.0010	
     0.2518	     3.2730	     5.2872	     9.8190	     2.8534	    11.4136	     2.2659	     7.3013	     8.1406	    11.5814	
     1.0910	     3.5248	     5.1193	    10.7422	     2.6855	    11.3297	     2.1820	     7.1335	     7.3853	    10.9100	
     1.6785	     3.4409	     4.7836	    11.4975	     2.2659	    10.9100	     1.8463	     6.7978	     6.4621	    10.0708	
     2.0981	     3.0212	     4.1962	    11.9171	     1.5106	    10.1547	     1.4267	     6.0425	     5.3711	     9.1476	
     2.1820	     2.4338	     3.5248	    11.9171	     0.5035	     9.2316	     0.9232	     5.1193	     4.1962	     8.0566	
     2.1820	     1.6785	     2.7695	    11.6653	    -0.5875	     8.0566	     0.5035	     3.9444	     3.0212	     7.0496	
     1.9302	     0.9232	     2.0142	    10.9940	    -1.6785	     6.8817	     0.1678	     2.6855	     1.9302	     6.0425	
     1.5945	     0.2518	     1.3428	    10.0708	    -2.6855	     5.6229	     0.0839	     1.4267	     1.0910	     5.2032	
     1.1749	    -0.2518	     0.9232	     8.8959	    -3.3569	     4.4479	     0.1678	     0.1678	     0.4196	     4.4479	
     0.7553	    -0.5035	     0.5875	     7.4692	    -3.7766	     3.3569	     0.3357	    -1.0071	     0.0000	     3.8605	
     0.3357	    -0.5035	     0.5875	     6.0425	    -3.7766	     2.3499	     0.7553	    -2.0142	    -0.2518	     3.3569	
     0.1678	    -0.2518	     0.7553	     4.5319	    -3.5248	     1.5106	     1.2589	    -2.7695	    -0.2518	     3.1052	
     0.2518	     0.3357	     1.2589	     3.2730	    -2.8534	     0.8392	     1.8463	    -3.3569	    -0.0839	     3.0212	
     0.6714	     1.1749	     1.9302	     2.3499	    -2.0142	     0.4196	     2.4338	    -3.5248	     0.1678	     3.1052	
     1.5106	     2.1820	     2.8534	     1.8463	    -1.0071	     0.2518	     3.0212	    -3.4409	     0.5875	     3.2730	
     2.6855	     3.3569	     3.7766	     1.7624	     0.0000	     0.2518	     3.4409	    -3.1891	     1.0071	     3.5248	
     4.0283	     4.4479	     4.7836	     2.0981	     0.9232	     0.5035	     3.6926	    -2.6855	     1.3428	     3.6087	
     5.5389	     5.3711	     5.6229	     2.8534	     1.5945	     0.8392	     3.7766	    -2.1820	     1.5106	     3.6926	
     7.0496	     6.2103	     6.3782	     3.8605	     2.0142	     1.2589	     3.6087	    -1.5945	     1.6785	     3.6087	
     8.4763	     6.7978	     6.9656	     5.0354	     2.2659	     1.7624	     3.2730	    -1.0910	     1.5945	     3.4409	
     9.8190	     7.1335	     7.3013	     6.3782	     2.2659	     2.2659	     2.8534	    -0.5875	     1.4267	     3.1052	
    11.0779	     7.3013	     7.4692	     7.6370	     2.0981	     2.7695	     2.3499	    -0.2518	     1.1749	     2.7695	
    12.1689	     7.4692	     7.3853	     8.8959	     1.8463	     3.1891	     1.8463	     0.0000	     0.8392	     2.5177	
    13.1760	     7.5531	     7.1335	     9.9030	     1.5945	     3.5248	     1.4267	     0.2518	     0.5035	     2.2659	
    14.0991	     7.8888	     6.7139	    10.7422	     1.3428	     3.6926	     1.1749	     0.4196	     0.2518	     2.1820	
    14.9384	     8.3923	     6.1264	    11.3297	     1.2589	     3.6926	     1.0071	     0.6714	     0.0839	     2.3499	
    15.6937	     9.1476	     5.5389	    11.5814	     1.2589	     3.6087	     1.0071	     0.9232	     0.0000	     2.6016	
    16.2811	     9.9869	     5.0354	    11.5814	     1.4267	     3.3569	     1.0910	     1.3428	     0.0839	     3.0212	
    16.7847	    10.8261	     4.6158	    11.2457	     1.5945	     3.0212	     1.2589	     1.7624	     0.2518	     3.5248	
    17.2882	    11.5814	     4.2801	    10.7422	     1.8463	     2.6855	     1.3428	     2.3499	     0.4196	     4.1122	
    17.8757	    12.2528	     4.2801	    10.3226	     2.0981	     2.4338	     1.4267	     3.0212	     0.6714	     4.6997	
    18.4631	    12.8403	     4.4479	     9.9030	     2.3499	     2.2659	     1.3428	     3.7766	     0.9232	     5.3711	
    19.0506	    13.2599	     4.7836	     9.7351	     2.4338	     2.1820	     1.0910	     4.4479	     1.1749	     5.8746	
    19.6381	    13.5117	     5.1193	     9.6512	     2.3499	     2.2659	     0.5875	     5.0354	     1.3428	     6.1264	
    19.9738	    13.6795	     5.3711	     9.8190	     2.0142	     2.4338	    -0.2518	     5.2872	     1.2589	     6.2103	
    20.1416	    13.5117	     5.3711	     9.9869	     1.3428	     2.6016	    -1.5106	     5.2032	     1.0071	     6.0425	
    19.9738	    13.0081	     5.1193	    10.2386	     0.3357	     2.6855	    -2.9373	     4.6997	     0.5035	     5.5389	
    19.5541	    12.1689	     4.4479	    10.4904	    -0.9232	     2.6016	    -4.6997	     3.7766	    -0.2518	     4.6997	
    18.7988	    10.9940	     3.5248	    10.6583	    -2.5177	     2.2659	    -6.6299	     2.5177	    -1.2589	     3.6926	
    17.8757	     9.4833	     2.3499	    10.6583	    -4.1962	     1.7624	    -8.5602	     0.9232	    -2.3499	     2.5177	
    16.7007	     7.7209	     1.0071	    10.5743	    -5.9586	     1.0071	   -10.4904	    -0.9232	    -3.5248	     1.3428	
    15.3580	     5.7907	    -0.5875	    10.0708	    -7.7209	     0.0000	   -12.3367	    -2.7695	    -4.7836	     0.1678	
    13.9313	     3.6926	    -2.1820	     9.3155	    -9.3994	    -1.1749	   -14.0991	    -4.6997	    -5.8746	    -0.9232	
    12.5046	     1.5945	    -3.8605	     8.0566	   -10.9940	    -2.4338	   -15.6097	    -6.6299	    -6.9656	    -1.9302	
    11.0779	    -0.3357	    -5.3711	     6.4621	   -12.3367	    -3.7766	   -16.8686	    -8.3084	    -7.9727	    -2.6855	
     9.9030	    -2.0142	    -6.7978	     4.6158	   -13.5117	    -5.0354	   -17.7917	    -9.8190	    -8.7280	    -3.2730	
     8.8959	    -3.1891	    -7.9727	     2.6016	   -14.3509	    -6.2103	   -18.3792	   -10.9100	    -9.3155	    -3.6087	
     8.2245	    -3.8605	    -8.8120	     0.6714	   -14.7705	    -6.9656	   -18.6310	   -11.4975	    -9.6512	    -3.5248	
     7.8888	    -3.9444	    -9.1476	    -1.0071	   -14.7705	    -7.3013	   -18.3792	   -11.5814	    -9.6512	    -3.1891	
     7.8888	    -3.4409	    -9.1476	    -2.3499	   -14.2670	    -7.3013	   -17.7917	   -11.2457	    -9.2316	    -2.5177	
     8.0566	    -2.3499	    -8.6441	    -3.2730	   -13.5117	    -6.9656	   -16.7847	   -10.5743	    -8.6441	    -1.6785	
     8.4763	    -0.9232	    -7.8049	    -3.8605	   -12.4207	    -6.2943	   -15.6097	    -9.7351	    -7.8049	    -0.5875	
     8.9798	     0.7553	    -6.8817	    -4.1122	   -11.3297	    -5.6229	   -14.3509	    -8.8959	    -6.8817	     0.4196	
     9.4833	     2.3499	    -5.7907	    -4.2801	   -10.3226	    -4.9515	   -13.3438	    -8.0566	    -5.9586	     1.3428	
     9.8190	     3.7766	    -4.7836	    -4.4479	    -9.4833	    -4.3640	   -12.5046	    -7.3013	    -5.2032	     2.0981	
     9.9030	     4.9515	    -3.9444	    -4.4479	    -8.8959	    -3.8605	   -12.0850	    -6.7978	    -4.6158	     2.5177	
     9.7351	     5.7907	    -3.2730	    -4.4479	    -8.7280	    -3.4409	   -12.0850	    -6.3782	    -4.1962	     2.6016	
     9.3155	     6.2943	    -2.7695	    -4.3640	    -8.8120	    -3.1891	   -12.3367	    -6.1264	    -4.1122	     2.5177	
     8.8120	     6.5460	    -2.4338	    -4.1122	    -9.1476	    -2.9373	   -12.9242	    -5.9586	    -4.1122	     2.0981	
     8.3084	     6.4621	    -2.3499	    -3.8605	    -9.6512	    -2.8534	   -13.6795	    -5.7907	    -4.4479	     1.4267	
     7.7209	     6.1264	    -2.3499	    -3.6087	   -10.3226	    -2.7695	   -14.6866	    -5.7068	    -4.8676	     0.5035	
     7.0496	     5.5389	    -2.6016	    -3.3569	   -11.0779	    -2.8534	   -15.7776	    -5.7907	    -5.4550	    -0.5875	
     6.3782	     4.6158	    -3.1891	    -3.1891	   -12.0850	    -3.1891	   -16.9525	    -5.9586	    -6.2943	    -1.8463	
     5.5389	     3.4409	    -3.9444	    -3.1052	   -13.0920	    -3.6087	   -18.1274	    -6.2103	    -7.1335	    -3.1891	
     4.5319	     2.0142	    -4.7836	    -3.0212	   -14.1830	    -4.0283	   -19.2184	    -6.5460	    -7.8888	    -4.4479	
     3.6087	     0.6714	    -5.7068	    -2.7695	   -15.0223	    -4.3640	   -20.0577	    -6.7139	    -8.5602	    -5.5389	
     2.7695	    -0.5035	    -6.4621	    -2.1820	   -15.5258	    -4.4479	   -20.4773	    -6.6299	    -8.8120	    -6.2103	
     2.2659	    -1.2589	    -6.8817	    -1.3428	   -15.5258	    -4.2801	   -20.3094	    -6.2943	    -8.7280	    -6.4621	
     2.1820	    -1.5945	    -6.9656	    -0.2518	   -15.1062	    -3.7766	   -19.7220	    -5.6229	    -8.1406	    -6.2943	
     2.4338	    -1.5106	    -6.6299	     1.1749	   -14.1830	    -2.8534	   -18.5471	    -4.6997	    -7.3013	    -5.7068	
     3.1052	    -1.0071	    -5.8746	     2.8534	   -12.8403	    -1.8463	   -17.1204	    -3.6926	    -6.1264	    -4.7836	
     3.9444	    -0.1678	    -4.9515	     4.6158	   -11.2457	    -0.5875	   -15.4419	    -2.6016	    -4.9515	    -3.7766	
     5.1193	     0.9232	    -3.7766	     6.4621	    -9.4833	     0.7553	   -13.8474	    -1.5945	    -3.6926	    -2.6855	
     6.4621	     2.0981	    -2.5177	     8.4763	    -7.7209	     2.1820	   -12.2528	    -0.6714	    -2.6016	    -1.5945	
     7.9727	     3.4409	    -1.2589	    10.4904	    -6.0425	     3.6087	   -10.9100	     0.0839	    -1.5106	    -0.5875	
     9.5673	     4.7836	     0.0839	    12.5046	    -4.5319	     4.9515	    -9.8190	     0.7553	    -0.6714	     0.2518	
    11.2457	     6.0425	     1.2589	    14.3509	    -3.3569	     6.0425	    -9.0637	     1.3428	     0.0839	     0.8392	
    12.9242	     7.2174	     2.3499	    15.9454	    -2.4338	     6.9656	    -8.5602	     1.7624	     0.5875	     1.1749	
    14.6027	     8.2245	     3.3569	    17.2043	    -1.7624	     7.7209	    -8.3923	     2.1820	     1.0071	     1.4267	
    16.1133	     9.1476	     4.2801	    18.1274	    -1.3428	     8.3084	    -8.3084	     2.6016	     1.4267	     1.5945	
    17.4561	     9.9869	     5.0354	    18.6310	    -1.0071	     8.7280	    -8.3084	     3.1052	     1.7624	     1.8463	
    18.4631	    10.7422	     5.7907	    18.7988	    -0.7553	     9.1476	    -8.4763	     3.6926	     2.1820	     2.0142	
    19.1345	    11.2457	     6.4621	    18.7149	    -0.5875	     9.6512	    -8.6441	     4.2801	     2.5177	     2.3499	
    19.4702	    11.6653	     7.0496	    18.3792	    -0.4196	    10.0708	    -8.8120	     4.9515	     3.0212	     2.6855	
    19.4702	    11.9171	     7.3853	    17.9596	    -0.3357	    10.4904	    -8.9798	     5.7068	     3.4409	     3.1891	
    19.0506	    12.1689	     7.6370	    17.5400	    -0.3357	    10.9940	    -9.0637	     6.4621	     3.9444	     3.6926	
    18.3792	    12.3367	     7.7209	    17.2043	    -0.2518	    11.4136	    -9.1476	     7.2174	     4.4479	     4.2801	
    17.3721	    12.4207	     7.6370	    16.8686	    -0.1678	    11.7493	    -9.1476	     7.8888	     4.8676	     4.7836	
    16.0294	    12.3367	     7.3853	    16.5329	    -0.1678	    12.0010	    -9.0637	     8.4763	     5.2032	     5.2032	
    14.5187	    12.0010	     6.8817	    16.1972	    -0.3357	    12.0850	    -9.0637	     8.8959	     5.3711	     5.3711	
    12.8403	    11.4975	     6.1264	    15.6097	    -0.5875	    11.9171	    -9.2316	     9.1476	     5.2872	     5.2872	
    11.0779	    10.7422	     5.1193	    14.9384	    -1.0071	    11.4975	    -9.4833	     9.1476	     4.9515	     4.9515	
     9.4833	     9.9030	     4.0283	    14.2670	    -1.5945	    10.9940	    -9.9869	     9.0637	     4.3640	     4.3640	
     8.3084	     9.1476	     3.0212	    13.7634	    -2.0981	    10.5743	   -10.4904	     9.0637	     3.7766	     3.6926	
     7.8049	     8.6441	     2.1820	    13.6795	    -2.4338	    10.4065	   -10.8261	     9.2316	     3.4409	     3.1891	
     7.8888	     8.5602	     1.8463	    14.0991	    -2.4338	    10.5743	   -10.9940	     9.8190	     3.2730	     2.8534	
     8.7280	     8.8959	     1.9302	    14.9384	    -2.0981	    11.0779	   -10.9100	    10.5743	     3.4409	     2.8534	
    10.1547	     9.6512	     2.4338	    16.1133	    -1.5106	    11.6653	   -10.6583	    11.4136	     3.7766	     3.0212	
    12.0010	    10.6583	     3.3569	    17.2882	    -0.7553	    12.4207	   -10.2386	    12.2528	     4.2801	     3.3569	
    14.0152	    11.8332	     4.6158	    18.4631	     0.1678	    13.1760	    -9.6512	    12.8403	     4.9515	     3.7766	
    16.1133	    13.0920	     6.1264	    19.4702	     1.0910	    13.8474	    -8.8959	    13.3438	     5.6229	     4.3640	
    18.1274	    14.2670	     7.6370	    20.2255	     2.0142	    14.4348	    -8.0566	    13.5956	     6.2943	     4.9515	
    19.8898	    15.2740	     9.0637	    20.7291	     2.8534	    14.9384	    -7.1335	    13.5956	     6.8817	     5.5389	
    21.1487	    16.0294	    10.1547	    20.8969	     3.6087	    15.3580	    -6.2103	    13.5117	     7.3853	     6.1264	
    21.9040	    16.6168	    10.9940	    20.8969	     4.1962	    15.5258	    -5.4550	    13.2599	     7.8049	     6.6299	
    22.2397	    16.8686	    11.4975	    20.6451	     4.6158	    15.6097	    -4.6997	    12.9242	     8.1406	     7.0496	
    22.1558	    17.0364	    11.5814	    20.3094	     4.8676	    15.6097	    -4.0283	    12.5885	     8.3084	     7.3853	
    21.7361	    17.1204	    11.5814	    19.9738	     5.1193	    15.4419	    -3.4409	    12.1689	     8.3923	     7.5531	
    21.2326	    17.1204	    11.3297	    19.7220	     5.2032	    15.2740	    -2.9373	    11.8332	     8.3923	     7.7209	
    20.5612	    17.1204	    11.0779	    19.5541	     5.3711	    15.1062	    -2.4338	    11.6653	     8.3923	     7.8049	
    19.8898	    17.2043	    10.8261	    19.5541	     5.6229	    15.0223	    -1.9302	    11.6653	     8.4763	     7.8888	
    19.3024	    17.2882	    10.6583	    19.7220	     5.8746	    15.1062	    -1.3428	    11.8332	     8.5602	     7.8049	
    18.6310	    17.4561	    10.5743	    20.1416	     6.2943	    15.2740	    -0.9232	    12.0850	     8.6441	     7.8049	
    17.9596	    17.5400	    10.4904	    20.7291	     6.7139	    15.5258	    -0.5875	    12.3367	     8.7280	     7.6370	
    17.2882	    17.6239	    10.4065	    21.3165	     7.0496	    15.7776	    -0.4196	    12.4207	     8.6441	     7.3013	
    16.4490	    17.4561	    10.1547	    21.9040	     7.2174	    15.9454	    -0.5035	    12.2528	     8.3084	     6.7978	
    15.4419	    16.9525	     9.7351	    22.1558	     7.0496	    15.7776	    -0.9232	    11.6653	     7.7209	     6.1264	
    14.2670	    16.1972	     9.1476	    21.9879	     6.6299	    15.4419	    -1.5945	    10.7422	     6.8817	     5.2872	
    13.0081	    15.1062	     8.3923	    21.3165	     5.9586	    14.7705	    -2.3499	     9.6512	     5.9586	     4.3640	
    11.6653	    13.8474	     7.5531	    20.1416	     5.2032	    13.7634	    -3.1891	     8.3084	     4.9515	     3.4409	
    10.3226	    12.5885	     6.7139	    18.8828	     4.4479	    12.7563	    -3.8605	     7.0496	     4.1122	     2.5177	
     9.2316	    11.4136	     6.2103	    17.7078	     3.9444	    11.8332	    -4.3640	     6.0425	     3.3569	     1.8463	
     8.3923	    10.4904	     5.9586	    16.9525	     3.6926	    11.0779	    -4.4479	     5.3711	     3.0212	     1.4267	
     7.9727	     9.8190	     6.0425	    16.7847	     3.7766	    10.6583	    -4.1122	     5.2032	     3.0212	     1.2589	
     7.8049	     9.4833	     6.3782	    17.2043	     4.1962	    10.6583	    -3.4409	     5.4550	     3.3569	     1.4267	
     7.8049	     9.2316	     6.8817	    17.8757	     4.6997	    10.7422	    -2.6016	     6.0425	     3.8605	     1.8463	
     7.8888	     8.9798	     7.3013	    18.5471	     5.1193	    10.9940	    -1.8463	     6.7978	     4.5319	     2.3499	
     8.0566	     8.6441	     7.5531	    18.9667	     5.3711	    11.1618	    -1.0910	     7.5531	     5.1193	     2.8534	
     8.1406	     8.2245	     7.6370	    18.9667	     5.2872	    11.2457	    -0.6714	     8.1406	     5.5389	     3.2730	
     8.3084	     7.8049	     7.5531	    18.7149	     4.9515	    11.2457	    -0.3357	     8.7280	     5.9586	     3.6926	
     8.7280	     7.4692	     7.5531	    18.2953	     4.5319	    11.3297	    -0.1678	     9.2316	     6.3782	     4.1122	
     9.4833	     7.3853	     7.6370	    17.8757	     4.1962	    11.4975	     0.0839	     9.8190	     6.8817	     4.6997	
    10.5743	     7.6370	     7.8888	    17.4561	     3.9444	    11.7493	     0.5035	    10.3226	     7.3853	     5.2872	
    12.0010	     8.2245	     8.3084	    16.9525	     3.8605	    12.0850	     0.9232	    10.7422	     7.8888	     5.8746	
    13.5117	     8.8959	     8.6441	    16.2811	     3.8605	    12.3367	     1.3428	    10.9940	     8.3084	     6.3782	
    15.0223	     9.6512	     8.8959	    15.2740	     3.8605	    12.3367	     1.6785	    11.0779	     8.5602	     6.6299	
    16.4490	    10.3226	     8.9798	    14.0152	     3.7766	    12.1689	     1.9302	    10.9100	     8.6441	     6.7139	
    17.7078	    11.0779	     8.8959	    12.5046	     3.6087	    11.7493	     2.0142	    10.4904	     8.4763	     6.7139	
    18.7149	    11.8332	     8.6441	    11.0779	     3.2730	    11.2457	     2.0981	     9.9869	     8.1406	     6.5460	
    19.5541	    12.6724	     8.3084	     9.6512	     2.9373	    10.7422	     2.0981	     9.5673	     7.8049	     6.2943	
    20.3094	    13.5956	     8.0566	     8.5602	     2.6016	    10.3226	     2.2659	     9.2316	     7.4692	     6.2103	
    20.8969	    14.6866	     7.9727	     7.8049	     2.2659	     9.9869	     2.6855	     9.0637	     7.3013	     6.2943	
    21.4005	    15.7776	     8.1406	     7.3853	     2.1820	     9.9869	     3.2730	     9.2316	     7.3853	     6.5460	
    21.8201	    16.7847	     8.5602	     7.3853	     2.2659	    10.1547	     4.0283	     9.5673	     7.7209	     7.0496	
    22.2397	    17.7078	     9.0637	     7.7209	     2.5177	    10.4904	     5.0354	    10.1547	     8.2245	     7.7209	
    22.6593	    18.5471	     9.8190	     8.2245	     2.9373	    10.9940	     6.0425	    10.8261	     8.9798	     8.5602	
    22.9111	    19.0506	    10.4904	     8.7280	     3.6087	    11.4136	     7.0496	    11.5814	     9.7351	     9.3994	
    23.0789	    19.3863	    11.0779	     9.1476	     4.3640	    11.7493	     7.8888	    12.1689	    10.4065	    10.1547	
    23.0789	    19.3863	    11.4975	     9.4833	     5.1193	    12.0010	     8.4763	    12.6724	    10.9100	    10.8261	
    22.8271	    19.1345	    11.7493	     9.7351	     5.8746	    11.9171	     8.8120	    13.0081	    11.1618	    11.3297	
    22.3236	    18.6310	    11.8332	     9.8190	     6.4621	    11.7493	     8.8120	    13.1760	    11.1618	    11.4975	
    21.5683	    17.9596	    11.6653	     9.9030	     6.9656	    11.4136	     8.5602	    13.0920	    10.9100	    11.4136	
    20.5612	    17.0364	    11.3297	     9.9869	     7.3013	    10.9100	     7.9727	    12.9242	    10.3226	    10.9940	
    19.2184	    16.1133	    10.8261	    10.0708	     7.3853	    10.3226	     7.1335	    12.5885	     9.4833	    10.2386	
    17.7078	    15.0223	    10.1547	    10.1547	     7.2174	     9.6512	     6.0425	    12.1689	     8.3084	     9.0637	
    15.9454	    14.0152	     9.3994	    10.1547	     6.7978	     8.8959	     4.7836	    11.5814	     6.9656	     7.6370	
    13.9313	    12.9242	     8.3923	    10.2386	     6.2103	     8.1406	     3.3569	    10.9100	     5.4550	     5.9586	
    11.9171	    11.8332	     7.3853	    10.2386	     5.4550	     7.3013	     1.9302	    10.0708	     3.8605	     4.1962	
    10.1547	    10.8261	     6.3782	    10.4065	     4.6997	     6.6299	     0.5875	     9.2316	     2.4338	     2.6016	
     8.7280	    10.1547	     5.4550	    10.8261	     4.0283	     6.2103	    -0.5875	     8.4763	     1.2589	     1.1749	
     7.8049	     9.7351	     4.9515	    11.4136	     3.6087	     6.2103	    -1.2589	     7.8888	     0.5875	     0.2518	
     7.6370	     9.8190	     4.7836	    12.1689	     3.5248	     6.4621	    -1.5106	     7.4692	     0.4196	    -0.1678	
     8.0566	    10.4065	     5.1193	    13.0920	     3.8605	     7.1335	    -1.3428	     7.4692	     0.8392	     0.0839	
     8.8959	    11.2457	     5.8746	    14.0152	     4.5319	     8.1406	    -0.5875	     7.6370	     1.6785	     0.8392	
    10.1547	    12.3367	     7.1335	    14.7705	     5.7068	     9.2316	     0.5875	     8.0566	     2.8534	     2.0142	
    11.5814	    13.5117	     8.6441	    15.3580	     7.0496	    10.3226	     2.0142	     8.4763	     4.2801	     3.4409	
    13.0081	    14.6866	    10.4065	    15.7776	     8.6441	    11.3297	     3.6087	     8.9798	     5.7068	     5.1193	
    14.2670	    15.7776	    12.1689	    15.8615	    10.1547	    12.0850	     5.2872	     9.3155	     7.0496	     6.7978	
    15.3580	    16.6168	    13.7634	    15.6937	    11.4975	    12.5046	     6.7978	     9.3994	     8.1406	     8.3084	
    16.1133	    17.1204	    15.1062	    15.2740	    12.5885	    12.5885	     8.0566	     9.0637	     8.8959	     9.4833	
    16.5329	    17.3721	    15.9454	    14.5187	    13.1760	    12.1689	     8.9798	     8.4763	     9.2316	    10.3226	
    16.7847	    17.4561	    16.4490	    13.5956	    13.3438	    11.5814	     9.3994	     7.5531	     9.1476	    10.7422	
    16.7847	    17.3721	    16.6168	    12.6724	    13.1760	    10.7422	     9.5673	     6.5460	     8.7280	    10.8261	
    16.8686	    17.2882	    16.5329	    11.8332	    12.8403	     9.9869	     9.4833	     5.5389	     8.0566	    10.5743	
    17.0364	    17.2043	    16.4490	    11.1618	    12.3367	     9.3155	     9.2316	     4.6997	     7.3853	    10.3226	
    17.2882	    17.2882	    16.3651	    10.8261	    11.8332	     8.8120	     8.9798	     4.1962	     6.6299	     9.9030	
    17.7078	    17.4561	    16.2811	    10.6583	    11.3297	     8.4763	     8.7280	     3.9444	     5.9586	     9.4833	
    18.1274	    17.5400	    16.3651	    10.5743	    10.9100	     8.2245	     8.4763	     3.8605	     5.2872	     8.9798	
    18.5471	    17.7078	    16.3651	    10.6583	    10.4904	     8.1406	     8.3084	     3.9444	     4.7836	     8.5602	
    18.8828	    17.7078	    16.4490	    10.6583	    10.2386	     8.0566	     8.1406	     4.1122	     4.2801	     8.0566	
    19.1345	    17.6239	    16.5329	    10.7422	     9.9869	     8.0566	     7.9727	     4.2801	     3.8605	     7.6370	
    19.1345	    17.4561	    16.6168	    10.6583	     9.8190	     8.1406	     7.8049	     4.4479	     3.5248	     7.3853	
    18.8828	    17.2043	    16.6168	    10.4904	     9.6512	     8.1406	     7.6370	     4.6997	     3.2730	     7.1335	
    18.4631	    16.7847	    16.5329	    10.1547	     9.3994	     8.0566	     7.3853	     4.8676	     3.1052	     7.0496	
    17.7078	    16.1972	    16.3651	     9.4833	     9.0637	     7.8049	     7.0496	     5.0354	     2.9373	     7.0496	
    16.6168	    15.2740	    15.9454	     8.4763	     8.5602	     7.3013	     6.4621	     5.0354	     2.6855	     6.9656	
    15.2740	    14.0152	    15.2740	     7.0496	     7.7209	     6.4621	     5.7907	     4.7836	     2.2659	     6.8817	
    13.5956	    12.3367	    14.3509	     5.2032	     6.7139	     5.3711	     5.0354	     4.2801	     1.7624	     6.6299	
    11.7493	    10.3226	    13.2599	     3.1052	     5.5389	     3.9444	     4.2801	     3.5248	     1.0071	     6.2943	
     9.7351	     8.1406	    12.0010	     0.8392	     4.3640	     2.4338	     3.6087	     2.6855	     0.2518	     5.9586	
     7.8049	     6.1264	    10.6583	    -1.3428	     3.2730	     1.0071	     3.1891	     1.8463	    -0.5035	     5.5389	
     6.1264	     4.4479	     9.5673	    -3.0212	     2.4338	    -0.2518	     3.1052	     1.1749	    -1.0910	     5.2872	
     4.7836	     3.3569	     8.8120	    -4.0283	     2.0142	    -1.0071	     3.2730	     0.8392	    -1.5106	     5.2032	
     3.8605	     2.9373	     8.3084	    -4.2801	     2.0142	    -1.2589	     3.7766	     0.8392	    -1.5945	     5.2872	
     3.3569	     3.2730	     8.0566	    -3.8605	     2.3499	    -1.0071	     4.2801	     1.0910	    -1.4267	     5.4550	
     3.1891	     4.1122	     8.0566	    -2.7695	     2.7695	    -0.5035	     4.7836	     1.5106	    -1.1749	     5.6229	
     3.2730	     5.2032	     8.0566	    -1.4267	     3.1891	     0.2518	     5.0354	     2.0142	    -0.9232	     5.6229	
     3.4409	     6.2943	     8.0566	     0.0839	     3.4409	     1.0910	     4.8676	     2.4338	    -0.6714	     5.2872	
     3.5248	     7.1335	     7.8888	     1.4267	     3.3569	     1.6785	     4.3640	     2.6016	    -0.6714	     4.5319	
     3.6087	     7.5531	     7.5531	     2.5177	     2.9373	     1.9302	     3.5248	     2.5177	    -0.9232	     3.4409	
     3.4409	     7.4692	     6.9656	     3.0212	     2.1820	     1.9302	     2.3499	     2.1820	    -1.4267	     1.9302	
     3.1052	     6.8817	     6.1264	     3.0212	     1.0910	     1.4267	     1.0071	     1.5945	    -2.1820	     0.0839	
     2.5177	     5.8746	     5.2032	     2.6016	    -0.2518	     0.6714	    -0.4196	     0.7553	    -3.1891	    -1.9302	
     1.6785	     4.5319	     4.0283	     1.7624	    -1.7624	    -0.3357	    -1.7624	    -0.1678	    -4.1962	    -4.0283	
     0.7553	     3.1891	     2.8534	     0.7553	    -3.3569	    -1.4267	    -2.8534	    -1.0910	    -5.2032	    -5.8746	
    -0.2518	     1.8463	     1.6785	    -0.1678	    -4.8676	    -2.3499	    -3.6926	    -2.0142	    -6.0425	    -7.3853	
    -1.0910	     0.6714	     0.5875	    -0.9232	    -6.1264	    -3.0212	    -4.1962	    -2.8534	    -6.5460	    -8.3923	
    -1.7624	    -0.1678	    -0.2518	    -1.4267	    -7.0496	    -3.5248	    -4.2801	    -3.4409	    -6.7978	    -9.0637	
    -2.2659	    -0.6714	    -0.9232	    -1.6785	    -7.7209	    -3.6926	    -4.0283	    -3.9444	    -6.7978	    -9.2316	
    -2.6855	    -1.0910	    -1.5106	    -1.7624	    -8.1406	    -3.6087	    -3.6926	    -4.4479	    -6.5460	    -9.0637	
    -2.9373	    -1.2589	    -1.9302	    -1.8463	    -8.3084	    -3.5248	    -3.2730	    -4.8676	    -6.2103	    -8.8120	
    -3.2730	    -1.4267	    -2.2659	    -2.0981	    -8.3084	    -3.4409	    -2.9373	    -5.2872	    -5.9586	    -8.5602	
    -3.5248	    -1.5945	    -2.6016	    -2.4338	    -8.1406	    -3.4409	    -2.6016	    -5.7907	    -5.7068	    -8.3084	
    -3.8605	    -1.6785	    -2.7695	    -2.8534	    -7.8049	    -3.4409	    -2.4338	    -6.1264	    -5.5389	    -8.2245	
    -4.1962	    -1.7624	    -2.7695	    -3.4409	    -7.3853	    -3.4409	    -2.4338	    -6.3782	    -5.3711	    -8.3923	
    -4.5319	    -1.6785	    -2.6855	    -4.0283	    -6.8817	    -3.4409	    -2.4338	    -6.4621	    -5.2032	    -8.6441	
    -4.9515	    -1.5106	    -2.6016	    -4.6158	    -6.3782	    -3.5248	    -2.6855	    -6.4621	    -5.1193	    -9.0637	
    -5.4550	    -1.4267	    -2.4338	    -5.0354	    -5.9586	    -3.6087	    -3.0212	    -6.3782	    -5.0354	    -9.6512	
    -6.0425	    -1.3428	    -2.3499	    -5.4550	    -5.7068	    -3.7766	    -3.5248	    -6.2103	    -5.0354	   -10.3226	
    -6.7139	    -1.3428	    -2.3499	    -5.6229	    -5.6229	    -3.9444	    -4.1962	    -6.1264	    -5.2032	   -11.1618	
    -7.3853	    -1.5106	    -2.4338	    -5.6229	    -5.7068	    -4.1962	    -4.9515	    -6.0425	    -5.4550	   -12.0850	
    -8.0566	    -1.8463	    -2.7695	    -5.5389	    -5.9586	    -4.4479	    -5.8746	    -6.0425	    -5.8746	   -13.0920	
    -8.8120	    -2.4338	    -3.2730	    -5.2872	    -6.3782	    -4.7836	    -6.7978	    -6.2103	    -6.2943	   -14.0991	
    -9.4833	    -3.1891	    -3.9444	    -5.0354	    -6.9656	    -5.2032	    -7.7209	    -6.3782	    -6.7978	   -14.9384	
[Epoch Header]
[Trial Type]	11
[Accept]	1
[Correct]	0
[RT]	 0.000
[Resp]	0
[Epoch Data]
    -6.0425	    -2.4338	    -3.2730	     8.1406	    -7.9727	     3.8605	    -7.7209	     2.0142	    -0.4196	    -5.8746	
    -3.1052	    -0.5035	    -1.6785	     9.5673	    -6.4621	     5.2872	    -6.7139	     3.9444	     1.0910	    -4.2801	
    -0.2518	     1.6785	     0.0839	    10.9100	    -4.6997	     6.7139	    -5.2032	     5.9586	     2.7695	    -2.4338	
     2.4338	     3.9444	     1.9302	    12.1689	    -2.8534	     7.9727	    -3.5248	     7.9727	     4.6158	    -0.4196	
     4.8676	     6.2103	     3.8605	    13.1760	    -1.0071	     8.9798	    -1.6785	     9.6512	     6.3782	     1.5945	
     7.0496	     8.3084	     5.7068	    13.8474	     0.7553	     9.5673	     0.1678	    11.0779	     7.9727	     3.3569	
     8.7280	    10.2386	     7.3853	    14.0991	     2.0981	     9.8190	     1.7624	    12.0010	     9.2316	     4.7836	
    10.1547	    11.8332	     8.8959	    13.9313	     3.1052	     9.5673	     3.1052	    12.5885	    10.0708	     5.7907	
    11.2457	    13.0920	     9.9869	    13.4277	     3.6087	     8.9798	     4.1122	    12.6724	    10.5743	     6.2103	
    12.0850	    13.9313	    10.8261	    12.5885	     3.7766	     8.1406	     4.6997	    12.2528	    10.5743	     6.1264	
    12.6724	    14.4348	    11.2457	    11.4136	     3.5248	     7.0496	     4.9515	    11.4975	    10.1547	     5.4550	
    13.0920	    14.6027	    11.2457	     9.8190	     2.9373	     5.7068	     4.7836	    10.2386	     9.2316	     4.2801	
    13.2599	    14.5187	    10.9100	     7.8049	     2.0981	     4.0283	     4.1962	     8.3923	     7.8888	     2.6855	
    13.1760	    14.1830	    10.1547	     5.3711	     0.9232	     2.0981	     3.3569	     6.1264	     6.1264	     0.5875	
    12.9242	    13.6795	     9.0637	     2.5177	    -0.3357	    -0.0839	     2.2659	     3.4409	     3.8605	    -1.8463	
    12.5046	    13.0920	     7.8888	    -0.5875	    -1.5945	    -2.4338	     1.0071	     0.4196	     1.4267	    -4.3640	
    12.0010	    12.5885	     6.7139	    -3.6926	    -2.7695	    -4.8676	    -0.1678	    -2.5177	    -1.1749	    -6.8817	
    11.6653	    12.2528	     5.7907	    -6.5460	    -3.6087	    -7.0496	    -1.1749	    -5.2872	    -3.5248	    -9.0637	
    11.5814	    12.2528	     5.2032	    -8.9798	    -4.0283	    -8.8959	    -1.9302	    -7.6370	    -5.6229	   -10.9100	
    11.8332	    12.5046	     5.1193	   -10.8261	    -4.0283	   -10.3226	    -2.1820	    -9.3994	    -7.1335	   -12.0850	
    12.4207	    13.0920	     5.5389	   -12.0010	    -3.5248	   -11.1618	    -2.0142	   -10.4904	    -8.0566	   -12.6724	
    13.3438	    14.0152	     6.4621	   -12.5885	    -2.6855	   -11.4975	    -1.4267	   -10.9100	    -8.2245	   -12.5885	
    14.6027	    15.1062	     7.8888	   -12.6724	    -1.4267	   -11.2457	    -0.3357	   -10.5743	    -7.8049	   -11.8332	
    16.1133	    16.4490	     9.5673	   -12.2528	     0.1678	   -10.5743	     1.0910	    -9.7351	    -6.7139	   -10.4904	
    17.8757	    18.0435	    11.4136	   -11.3297	     2.0142	    -9.4833	     2.8534	    -8.3923	    -5.2032	    -8.8120	
    19.7220	    19.6381	    13.2599	   -10.2386	     3.8605	    -8.2245	     4.6997	    -6.7978	    -3.4409	    -6.9656	
    21.4005	    21.1487	    14.9384	    -9.0637	     5.5389	    -6.9656	     6.5460	    -5.2032	    -1.6785	    -5.1193	
    22.7432	    22.4075	    16.1972	    -8.0566	     6.9656	    -5.8746	     8.1406	    -3.7766	    -0.0839	    -3.6087	
    23.5825	    23.2468	    17.0364	    -7.2174	     8.0566	    -5.0354	     9.3155	    -2.6855	     1.0910	    -2.5177	
    23.9182	    23.7503	    17.3721	    -6.7139	     8.7280	    -4.5319	    10.1547	    -1.9302	     1.8463	    -1.7624	
    23.7503	    23.8342	    17.3721	    -6.4621	     9.0637	    -4.1962	    10.5743	    -1.5106	     2.2659	    -1.5106	
    23.2468	    23.7503	    16.9525	    -6.3782	     9.0637	    -4.0283	    10.6583	    -1.2589	     2.2659	    -1.5945	
    22.5754	    23.4146	    16.3651	    -6.5460	     8.8959	    -4.0283	    10.4065	    -1.3428	     2.0142	    -1.9302	
    21.8201	    22.9111	    15.5258	    -6.8817	     8.5602	    -4.2801	     9.9030	    -1.4267	     1.5106	    -2.4338	
    21.1487	    22.3236	    14.6027	    -7.3853	     7.9727	    -4.6158	     9.1476	    -1.6785	     0.7553	    -3.1052	
    20.7291	    21.6522	    13.5956	    -7.9727	     7.2174	    -5.1193	     8.0566	    -2.0142	    -0.0839	    -3.9444	
    20.4773	    20.8969	    12.6724	    -8.3923	     6.4621	    -5.7907	     6.8817	    -2.3499	    -1.0071	    -4.8676	
    20.4773	    20.0577	    11.7493	    -8.7280	     5.6229	    -6.4621	     5.6229	    -2.6016	    -2.0142	    -5.7907	
    20.6451	    19.3024	    10.9940	    -8.6441	     4.7836	    -7.1335	     4.3640	    -2.7695	    -2.9373	    -6.7139	
    20.9808	    18.5471	    10.3226	    -8.2245	     4.0283	    -7.5531	     3.2730	    -2.8534	    -3.7766	    -7.5531	
    21.2326	    17.8757	     9.8190	    -7.3853	     3.4409	    -7.8888	     2.3499	    -2.8534	    -4.5319	    -8.3084	
    21.4844	    17.2043	     9.4833	    -6.3782	     2.9373	    -7.8888	     1.6785	    -2.8534	    -4.9515	    -8.8959	
    21.6522	    16.7007	     9.3155	    -5.2032	     2.6855	    -7.5531	     1.3428	    -2.7695	    -5.2032	    -9.3155	
    21.8201	    16.4490	     9.3155	    -3.8605	     2.6016	    -7.0496	     1.3428	    -2.6855	    -5.0354	    -9.3994	
    21.9040	    16.4490	     9.5673	    -2.4338	     2.6855	    -6.2103	     1.6785	    -2.6016	    -4.6158	    -9.2316	
    22.1558	    16.7007	     9.9869	    -1.0910	     3.0212	    -5.2032	     2.2659	    -2.5177	    -3.9444	    -8.7280	
    22.2397	    17.1204	    10.4904	     0.0839	     3.3569	    -4.1122	     3.0212	    -2.5177	    -3.1052	    -7.9727	
    22.4075	    17.7078	    11.0779	     1.0910	     3.6087	    -3.1052	     3.7766	    -2.6016	    -2.1820	    -7.1335	
    22.3236	    18.2114	    11.6653	     1.7624	     3.7766	    -2.1820	     4.3640	    -2.7695	    -1.4267	    -6.3782	
    22.1558	    18.6310	    12.0010	     2.0981	     3.6087	    -1.5945	     4.6158	    -3.0212	    -1.0071	    -5.8746	
    21.8201	    18.8828	    12.2528	     2.1820	     3.1891	    -1.3428	     4.4479	    -3.4409	    -0.9232	    -5.6229	
    21.2326	    18.9667	    12.1689	     2.0981	     2.5177	    -1.2589	     3.9444	    -3.8605	    -1.1749	    -5.7068	
    20.4773	    18.7149	    11.9171	     1.9302	     1.5106	    -1.4267	     3.0212	    -4.3640	    -1.7624	    -6.0425	
    19.4702	    18.2114	    11.3297	     1.6785	     0.4196	    -1.6785	     1.8463	    -4.6997	    -2.6016	    -6.5460	
    18.2114	    17.4561	    10.6583	     1.3428	    -0.7553	    -1.9302	     0.5035	    -4.8676	    -3.4409	    -7.0496	
    16.8686	    16.5329	     9.9030	     1.0071	    -1.8463	    -2.2659	    -0.8392	    -4.7836	    -4.1962	    -7.5531	
    15.5258	    15.6097	     9.1476	     0.6714	    -2.6855	    -2.4338	    -2.0142	    -4.3640	    -4.7836	    -7.8049	
    14.2670	    14.7705	     8.5602	     0.3357	    -3.1891	    -2.4338	    -2.8534	    -3.5248	    -4.9515	    -7.7209	
    13.2599	    14.1830	     8.1406	     0.2518	    -3.1891	    -2.1820	    -3.2730	    -2.2659	    -4.6158	    -7.3013	
    12.5885	    13.8474	     8.0566	     0.5035	    -2.6855	    -1.5945	    -3.2730	    -0.6714	    -3.8605	    -6.3782	
    12.1689	    13.8474	     8.3084	     1.2589	    -1.7624	    -0.5875	    -2.6855	     1.4267	    -2.6016	    -5.1193	
    12.1689	    14.0991	     8.8120	     2.4338	    -0.5035	     0.8392	    -1.7624	     3.7766	    -0.8392	    -3.4409	
    12.4207	    14.6027	     9.4833	     4.0283	     1.0071	     2.6016	    -0.4196	     6.2943	     1.1749	    -1.5945	
    12.8403	    15.2740	    10.3226	     5.9586	     2.6016	     4.6997	     1.2589	     8.8120	     3.4409	     0.4196	
    13.3438	    15.8615	    11.2457	     8.1406	     4.1962	     6.8817	     2.9373	    11.2457	     5.7907	     2.4338	
    13.8474	    16.4490	    12.0850	    10.4904	     5.6229	     9.0637	     4.6997	    13.2599	     7.9727	     4.3640	
    14.0991	    16.7007	    12.8403	    12.7563	     6.7978	    11.1618	     6.2103	    14.8544	     9.9869	     6.0425	
    14.0152	    16.6168	    13.5117	    15.0223	     7.6370	    13.0081	     7.4692	    15.9454	    11.5814	     7.3013	
    13.6795	    16.1133	    13.8474	    17.1204	     8.1406	    14.4348	     8.2245	    16.5329	    12.7563	     8.1406	
    13.0081	    15.1901	    14.0991	    18.8828	     8.1406	    15.5258	     8.5602	    16.7007	    13.5117	     8.4763	
    12.0850	    13.9313	    14.2670	    20.2255	     7.8888	    16.2811	     8.3923	    16.5329	    13.7634	     8.3084	
    11.0779	    12.4207	    14.1830	    21.2326	     7.3853	    16.7007	     7.8049	    16.0294	    13.6795	     7.8049	
    10.0708	    10.9940	    14.0991	    21.9040	     6.6299	    16.8686	     6.8817	    15.4419	    13.2599	     6.9656	
     9.1476	     9.6512	    13.9313	    22.1558	     5.8746	    16.7847	     5.7068	    14.7705	    12.5885	     5.8746	
     8.3923	     8.6441	    13.5956	    22.1558	     5.1193	    16.6168	     4.5319	    14.0991	    11.8332	     4.6158	
     7.8888	     8.0566	    13.3438	    21.9879	     4.3640	    16.3651	     3.3569	    13.5117	    11.0779	     3.3569	
     7.4692	     7.8888	    12.8403	    21.6522	     3.6087	    16.0294	     2.3499	    12.8403	    10.2386	     2.0142	
     7.1335	     8.0566	    12.2528	    21.2326	     2.8534	    15.6937	     1.4267	    12.2528	     9.3994	     0.8392	
     6.7139	     8.3923	    11.4136	    20.6451	     2.0142	    15.1062	     0.7553	    11.5814	     8.4763	    -0.4196	
     6.2103	     8.8120	    10.4065	    19.8059	     1.0910	    14.3509	     0.1678	    10.7422	     7.4692	    -1.6785	
     5.5389	     9.0637	     9.1476	    18.8828	     0.0839	    13.3438	    -0.3357	     9.7351	     6.4621	    -2.8534	
     4.8676	     9.0637	     7.8049	    17.7078	    -1.0071	    12.0850	    -0.6714	     8.5602	     5.3711	    -4.0283	
     4.0283	     8.8120	     6.4621	    16.5329	    -2.0142	    10.7422	    -0.9232	     7.4692	     4.3640	    -4.9515	
     3.2730	     8.4763	     5.3711	    15.3580	    -2.6855	     9.4833	    -0.9232	     6.3782	     3.5248	    -5.6229	
     2.6855	     7.9727	     4.6158	    14.0991	    -3.1052	     8.3923	    -0.5875	     5.5389	     2.8534	    -5.9586	
     2.2659	     7.6370	     4.1962	    13.0081	    -2.9373	     7.5531	    -0.0839	     4.8676	     2.4338	    -5.8746	
     2.0981	     7.3853	     4.1122	    12.0850	    -2.4338	     6.8817	     0.7553	     4.4479	     2.2659	    -5.4550	
     2.1820	     7.3013	     4.5319	    11.2457	    -1.4267	     6.3782	     1.7624	     4.2801	     2.3499	    -4.6997	
     2.5177	     7.5531	     5.2032	    10.6583	     0.0000	     6.1264	     2.8534	     4.2801	     2.6855	    -3.7766	
     3.1052	     8.0566	     6.1264	    10.2386	     1.5106	     5.9586	     4.1122	     4.3640	     3.1052	    -2.6016	
     3.7766	     8.7280	     7.2174	     9.9030	     3.1891	     5.7907	     5.2032	     4.5319	     3.5248	    -1.4267	
     4.6997	     9.5673	     8.3084	     9.5673	     4.6997	     5.7068	     6.1264	     4.6158	     3.8605	    -0.4196	
     5.5389	    10.4065	     9.3155	     9.1476	     6.0425	     5.4550	     6.8817	     4.6158	     4.0283	     0.4196	
     6.2943	    11.2457	     9.9869	     8.7280	     7.0496	     5.1193	     7.2174	     4.5319	     3.9444	     1.0071	
     6.8817	    11.8332	    10.4904	     8.1406	     7.6370	     4.6997	     7.2174	     4.3640	     3.6926	     1.2589	
     7.2174	    12.1689	    10.6583	     7.5531	     7.8049	     4.1962	     6.9656	     3.9444	     3.1891	     1.1749	
     7.3853	    12.2528	    10.5743	     6.8817	     7.6370	     3.6087	     6.4621	     3.5248	     2.6016	     0.7553	
     7.2174	    12.1689	    10.2386	     6.3782	     7.2174	     3.1052	     5.7907	     3.1052	     1.8463	     0.0839	
     6.9656	    11.7493	     9.7351	     5.8746	     6.5460	     2.5177	     5.0354	     2.5177	     1.0910	    -0.6714	
     6.5460	    10.9940	     9.0637	     5.3711	     5.7068	     1.8463	     4.2801	     1.9302	     0.2518	    -1.5945	
     6.0425	     9.9869	     8.2245	     4.7836	     4.6997	     1.0071	     3.4409	     1.2589	    -0.5875	    -2.6016	
     5.3711	     8.7280	     7.3853	     4.2801	     3.6087	     0.0839	     2.7695	     0.4196	    -1.4267	    -3.5248	
     4.6997	     7.3013	     6.3782	     3.6087	     2.5177	    -0.9232	     2.1820	    -0.4196	    -2.2659	    -4.3640	
     3.9444	     5.8746	     5.5389	     3.0212	     1.4267	    -2.0142	     1.8463	    -1.2589	    -3.0212	    -5.0354	
     3.2730	     4.6158	     4.8676	     2.6016	     0.6714	    -2.9373	     1.8463	    -1.8463	    -3.5248	    -5.3711	
     2.7695	     3.6087	     4.4479	     2.2659	     0.0839	    -3.6926	     2.1820	    -2.1820	    -3.6087	    -5.2872	
     2.3499	     2.9373	     4.3640	     2.1820	    -0.1678	    -4.0283	     2.9373	    -2.0142	    -3.3569	    -4.7836	
     2.0981	     2.6016	     4.6158	     2.4338	    -0.0839	    -4.1122	     3.9444	    -1.4267	    -2.7695	    -3.8605	
     2.0981	     2.5177	     5.0354	     2.8534	     0.0839	    -3.8605	     5.0354	    -0.4196	    -1.9302	    -2.7695	
     2.0981	     2.6855	     5.5389	     3.6087	     0.4196	    -3.3569	     6.2103	     0.6714	    -1.0071	    -1.5106	
     2.2659	     2.9373	     6.1264	     4.4479	     0.6714	    -2.7695	     7.2174	     1.8463	    -0.2518	    -0.4196	
     2.5177	     3.3569	     6.5460	     5.4550	     0.8392	    -2.0142	     7.8888	     2.8534	     0.4196	     0.4196	
     2.8534	     3.6926	     6.7978	     6.4621	     0.8392	    -1.1749	     8.1406	     3.6087	     0.7553	     0.9232	
     3.0212	     3.9444	     6.8817	     7.4692	     0.5875	    -0.3357	     7.8888	     3.9444	     0.9232	     1.0071	
     3.2730	     4.1962	     6.7978	     8.3084	     0.0839	     0.4196	     7.3013	     3.9444	     0.8392	     0.7553	
     3.4409	     4.3640	     6.4621	     8.8959	    -0.6714	     1.1749	     6.3782	     3.4409	     0.5035	     0.1678	
     3.7766	     4.6158	     6.1264	     9.3155	    -1.4267	     1.6785	     5.2872	     2.6016	     0.0839	    -0.6714	
     4.1122	     4.8676	     5.7907	     9.3994	    -2.2659	     2.0981	     4.1122	     1.5106	    -0.3357	    -1.6785	
     4.6158	     5.2872	     5.4550	     9.3155	    -3.1052	     2.3499	     3.0212	     0.3357	    -0.8392	    -2.6855	
     5.2872	     5.9586	     5.2872	     9.0637	    -3.7766	     2.5177	     2.0981	    -0.8392	    -1.2589	    -3.5248	
     6.0425	     6.6299	     5.2032	     8.5602	    -4.4479	     2.4338	     1.3428	    -1.8463	    -1.6785	    -4.2801	
     6.8817	     7.5531	     5.2872	     7.8888	    -4.9515	     2.2659	     0.9232	    -2.6016	    -1.9302	    -4.6997	
     7.7209	     8.4763	     5.6229	     6.8817	    -5.2872	     1.9302	     0.8392	    -3.1052	    -2.0981	    -4.7836	
     8.4763	     9.4833	     6.1264	     5.5389	    -5.4550	     1.5106	     1.0071	    -3.3569	    -2.0142	    -4.6158	
     9.2316	    10.5743	     6.7139	     3.9444	    -5.5389	     1.0071	     1.4267	    -3.2730	    -1.7624	    -4.1962	
     9.8190	    11.5814	     7.4692	     2.0981	    -5.3711	     0.3357	     2.0981	    -3.0212	    -1.4267	    -3.5248	
    10.1547	    12.5885	     8.3084	     0.0839	    -5.1193	    -0.4196	     2.7695	    -2.6855	    -1.0071	    -2.7695	
    10.3226	    13.3438	     8.9798	    -2.0981	    -4.7836	    -1.3428	     3.4409	    -2.3499	    -0.5875	    -2.0142	
    10.2386	    13.9313	     9.5673	    -4.1962	    -4.4479	    -2.2659	     4.0283	    -2.1820	    -0.2518	    -1.3428	
     9.9869	    14.2670	     9.9869	    -6.1264	    -4.1122	    -3.2730	     4.3640	    -2.0981	     0.0000	    -0.7553	
     9.4833	    14.3509	    10.1547	    -7.6370	    -3.7766	    -4.1122	     4.5319	    -2.1820	     0.1678	    -0.4196	
     8.8120	    14.0152	    10.0708	    -8.8120	    -3.4409	    -4.7836	     4.3640	    -2.3499	     0.0839	    -0.3357	
     8.0566	    13.4277	     9.8190	    -9.4833	    -3.2730	    -5.2872	     3.9444	    -2.6855	    -0.0839	    -0.4196	
     7.2174	    12.5046	     9.3155	    -9.5673	    -3.1891	    -5.5389	     3.2730	    -3.1052	    -0.5035	    -0.6714	
     6.4621	    11.1618	     8.5602	    -9.3994	    -3.2730	    -5.6229	     2.2659	    -3.6087	    -1.0071	    -1.1749	
     5.7068	     9.5673	     7.6370	    -8.8959	    -3.6087	    -5.5389	     1.0910	    -4.1962	    -1.7624	    -1.9302	
     4.9515	     7.7209	     6.5460	    -8.2245	    -4.1962	    -5.3711	    -0.3357	    -4.7836	    -2.6855	    -2.7695	
     4.2801	     5.7068	     5.2872	    -7.5531	    -4.8676	    -5.2032	    -1.7624	    -5.2872	    -3.6087	    -3.6926	
     3.5248	     3.7766	     4.0283	    -6.9656	    -5.6229	    -4.9515	    -3.1891	    -5.7907	    -4.5319	    -4.6997	
     2.8534	     2.0142	     2.7695	    -6.4621	    -6.4621	    -4.7836	    -4.5319	    -6.2103	    -5.3711	    -5.5389	
     2.1820	     0.5035	     1.6785	    -6.1264	    -7.1335	    -4.5319	    -5.5389	    -6.5460	    -6.0425	    -6.3782	
     1.5106	    -0.4196	     0.6714	    -5.8746	    -7.6370	    -4.3640	    -6.2943	    -6.7139	    -6.3782	    -6.8817	
     0.9232	    -0.8392	     0.0000	    -5.7068	    -7.9727	    -4.1122	    -6.5460	    -6.7139	    -6.3782	    -7.2174	
     0.5035	    -0.6714	    -0.4196	    -5.7068	    -7.9727	    -3.9444	    -6.5460	    -6.5460	    -6.0425	    -7.2174	
     0.2518	     0.0000	    -0.5035	    -5.9586	    -7.8049	    -3.8605	    -6.1264	    -6.3782	    -5.4550	    -6.9656	
    -0.0839	     0.7553	    -0.5035	    -6.6299	    -7.4692	    -3.8605	    -5.4550	    -6.1264	    -4.6997	    -6.4621	
    -0.5875	     1.5945	    -0.2518	    -7.7209	    -7.1335	    -4.1122	    -4.7836	    -6.0425	    -3.8605	    -5.8746	
    -1.3428	     2.0981	     0.0000	    -9.3155	    -6.8817	    -4.6997	    -4.1962	    -6.1264	    -3.1052	    -5.2872	
    -2.2659	     2.3499	     0.1678	   -11.4136	    -6.7139	    -5.6229	    -3.6926	    -6.3782	    -2.6016	    -4.7836	
    -3.4409	     2.0981	     0.2518	   -13.9313	    -6.7139	    -6.7978	    -3.5248	    -6.8817	    -2.2659	    -4.4479	
    -4.7836	     1.5945	     0.2518	   -16.4490	    -6.8817	    -8.0566	    -3.6087	    -7.3853	    -2.2659	    -4.3640	
    -6.1264	     0.6714	     0.0000	   -18.7988	    -7.0496	    -9.2316	    -3.9444	    -7.9727	    -2.6016	    -4.4479	
    -7.3013	    -0.3357	    -0.3357	   -20.7291	    -7.3853	   -10.3226	    -4.4479	    -8.4763	    -3.0212	    -4.6997	
    -8.3084	    -1.4267	    -0.9232	   -21.9879	    -7.8888	   -11.1618	    -5.2872	    -8.8959	    -3.6926	    -5.2032	
    -9.1476	    -2.6016	    -1.6785	   -22.5754	    -8.3923	   -11.7493	    -6.2103	    -9.0637	    -4.4479	    -5.8746	
    -9.7351	    -3.6087	    -2.4338	   -22.4075	    -8.9798	   -12.0850	    -7.2174	    -9.1476	    -5.2872	    -6.7139	
    -9.9869	    -4.3640	    -3.1891	   -21.6522	    -9.6512	   -12.0850	    -8.1406	    -9.0637	    -6.0425	    -7.4692	
    -9.9869	    -4.8676	    -3.7766	   -20.3934	   -10.0708	   -11.8332	    -8.8959	    -8.7280	    -6.6299	    -8.0566	
    -9.6512	    -5.0354	    -4.1122	   -18.5471	   -10.4065	   -11.3297	    -9.3155	    -8.1406	    -6.8817	    -8.3923	
    -8.8959	    -4.7836	    -4.1962	   -16.3651	   -10.4904	   -10.4904	    -9.3994	    -7.3013	    -6.7139	    -8.3923	
    -7.8049	    -4.1962	    -3.8605	   -13.8474	   -10.3226	    -9.3994	    -9.0637	    -6.1264	    -6.2103	    -7.9727	
    -6.3782	    -3.2730	    -3.1891	   -11.0779	    -9.9869	    -8.0566	    -8.3923	    -4.7836	    -5.2872	    -7.1335	
    -4.7836	    -2.1820	    -2.2659	    -8.1406	    -9.3155	    -6.5460	    -7.3013	    -3.1052	    -4.0283	    -6.1264	
    -3.1052	    -0.9232	    -1.1749	    -5.0354	    -8.4763	    -4.7836	    -5.9586	    -1.3428	    -2.6016	    -4.8676	
    -1.5106	     0.2518	    -0.0839	    -2.0142	    -7.4692	    -2.8534	    -4.4479	     0.5875	    -0.9232	    -3.5248	
    -0.0839	     1.1749	     1.0071	     1.0071	    -6.4621	    -0.9232	    -3.0212	     2.6016	     0.6714	    -2.2659	
     0.9232	     1.8463	     1.8463	     3.6087	    -5.6229	     0.8392	    -1.7624	     4.4479	     2.1820	    -1.1749	
     1.5945	     2.0981	     2.3499	     5.7907	    -5.0354	     2.4338	    -0.7553	     6.0425	     3.4409	    -0.2518	
     1.8463	     2.0142	     2.6855	     7.3853	    -4.6997	     3.7766	    -0.0839	     7.3853	     4.3640	     0.5035	
     1.9302	     1.7624	     2.7695	     8.3084	    -4.5319	     4.7836	     0.2518	     8.3084	     5.0354	     0.9232	
     1.9302	     1.3428	     2.7695	     8.8120	    -4.4479	     5.5389	     0.3357	     8.9798	     5.4550	     1.1749	
     2.0142	     1.1749	     2.8534	     8.8959	    -4.5319	     6.0425	     0.3357	     9.3994	     5.7068	     1.1749	
     2.4338	     1.0910	     3.0212	     8.7280	    -4.5319	     6.4621	     0.2518	     9.4833	     5.8746	     1.0910	
     3.0212	     1.3428	     3.3569	     8.5602	    -4.5319	     6.7978	     0.0839	     9.5673	     5.9586	     0.9232	
     3.9444	     1.9302	     3.7766	     8.4763	    -4.6158	     7.2174	    -0.1678	     9.5673	     6.0425	     0.6714	
     5.0354	     2.6855	     4.3640	     8.5602	    -4.6158	     7.7209	    -0.3357	     9.6512	     6.1264	     0.5035	
     6.2103	     3.7766	     5.0354	     8.8959	    -4.5319	     8.3923	    -0.5035	     9.9030	     6.2103	     0.3357	
     7.5531	     5.0354	     5.8746	     9.5673	    -4.4479	     9.2316	    -0.5875	    10.4065	     6.3782	     0.2518	
     8.8120	     6.2943	     6.7978	    10.3226	    -4.1962	    10.1547	    -0.5875	    11.0779	     6.7139	     0.3357	
     9.9869	     7.4692	     7.7209	    11.1618	    -3.9444	    11.1618	    -0.4196	    11.9171	     6.9656	     0.5035	
    10.7422	     8.3923	     8.3923	    11.7493	    -3.7766	    11.8332	    -0.2518	    12.5046	     7.1335	     0.6714	
    10.9940	     8.8120	     8.8120	    11.7493	    -3.6926	    12.1689	    -0.0839	    12.7563	     7.2174	     0.9232	
    10.6583	     8.6441	     8.6441	    11.1618	    -3.9444	    11.8332	    -0.0839	    12.4207	     6.8817	     0.9232	
     9.5673	     7.8049	     7.8888	     9.7351	    -4.5319	    10.8261	    -0.3357	    11.4136	     6.2103	     0.6714	
     7.8888	     6.2943	     6.5460	     7.6370	    -5.4550	     9.0637	    -0.7553	     9.5673	     5.0354	     0.2518	
     5.7068	     4.4479	     4.7836	     5.1193	    -6.7139	     6.7978	    -1.5106	     7.0496	     3.6087	    -0.5035	
     3.2730	     2.3499	     2.8534	     2.3499	    -8.1406	     4.1962	    -2.3499	     4.1122	     1.9302	    -1.4267	
     0.9232	     0.2518	     0.8392	    -0.3357	    -9.4833	     1.6785	    -3.1891	     1.0071	     0.1678	    -2.3499	
    -1.1749	    -1.4267	    -1.0071	    -2.6016	   -10.7422	    -0.6714	    -4.0283	    -1.8463	    -1.3428	    -3.1891	
    -2.8534	    -2.7695	    -2.4338	    -4.2801	   -11.6653	    -2.5177	    -4.7836	    -4.1962	    -2.5177	    -3.8605	
    -3.8605	    -3.4409	    -3.4409	    -5.2872	   -12.1689	    -3.6926	    -5.2872	    -5.8746	    -3.3569	    -4.2801	
    -4.2801	    -3.5248	    -3.8605	    -5.7068	   -12.2528	    -4.1962	    -5.6229	    -6.7978	    -3.6926	    -4.5319	
    -4.0283	    -3.1052	    -3.8605	    -5.6229	   -11.9171	    -4.1962	    -5.7907	    -6.9656	    -3.6087	    -4.5319	
    -3.3569	    -2.2659	    -3.4409	    -5.1193	   -11.2457	    -3.7766	    -5.7068	    -6.5460	    -3.2730	    -4.3640	
    -2.3499	    -1.2589	    -2.7695	    -4.4479	   -10.4065	    -3.1891	    -5.5389	    -5.7907	    -2.7695	    -4.1122	
    -1.0910	    -0.1678	    -1.9302	    -3.7766	    -9.5673	    -2.5177	    -5.3711	    -4.7836	    -2.2659	    -4.0283	
     0.0000	     0.8392	    -1.2589	    -3.3569	    -8.8120	    -2.0981	    -5.2872	    -3.8605	    -1.9302	    -4.0283	
     0.9232	     1.5106	    -0.7553	    -3.1052	    -8.3084	    -1.9302	    -5.3711	    -3.0212	    -1.8463	    -4.2801	
     1.5945	     1.7624	    -0.5035	    -3.2730	    -8.1406	    -2.0981	    -5.5389	    -2.5177	    -2.0981	    -4.7836	
     1.8463	     1.7624	    -0.5035	    -3.7766	    -8.3084	    -2.6016	    -5.8746	    -2.2659	    -2.6016	    -5.6229	
     1.7624	     1.2589	    -0.8392	    -4.4479	    -8.6441	    -3.4409	    -6.2943	    -2.4338	    -3.4409	    -6.5460	
     1.3428	     0.4196	    -1.4267	    -5.3711	    -9.1476	    -4.4479	    -6.7139	    -2.8534	    -4.3640	    -7.4692	
     0.5035	    -0.6714	    -2.0981	    -6.3782	    -9.6512	    -5.6229	    -7.0496	    -3.5248	    -5.4550	    -8.3923	
    -0.5035	    -1.9302	    -2.8534	    -7.2174	   -10.0708	    -6.7139	    -7.3013	    -4.5319	    -6.4621	    -9.2316	
    -1.5945	    -3.2730	    -3.6087	    -7.8888	   -10.2386	    -7.7209	    -7.2174	    -5.5389	    -7.2174	    -9.7351	
    -2.6016	    -4.5319	    -4.1122	    -8.1406	   -10.0708	    -8.3084	    -6.7978	    -6.4621	    -7.7209	    -9.9030	
    -3.1891	    -5.3711	    -4.1962	    -7.9727	    -9.4833	    -8.5602	    -5.8746	    -7.1335	    -7.8049	    -9.7351	
    -3.1891	    -5.6229	    -3.6926	    -7.4692	    -8.3084	    -8.3923	    -4.6158	    -7.4692	    -7.4692	    -9.0637	
    -2.5177	    -5.2032	    -2.6855	    -6.5460	    -6.6299	    -7.6370	    -2.8534	    -7.3013	    -6.5460	    -7.9727	
    -1.1749	    -4.0283	    -1.0910	    -5.2872	    -4.4479	    -6.5460	    -0.9232	    -6.7139	    -5.2872	    -6.5460	
     0.8392	    -2.0981	     1.0071	    -4.0283	    -2.0142	    -5.2032	     1.1749	    -5.7907	    -3.7766	    -4.9515	
     3.1052	     0.3357	     3.3569	    -2.7695	     0.4196	    -3.7766	     3.0212	    -4.7836	    -2.2659	    -3.4409	
     5.4550	     3.0212	     5.7907	    -1.6785	     2.6855	    -2.6016	     4.6158	    -3.7766	    -0.9232	    -2.0981	
     7.7209	     5.7068	     8.1406	    -0.8392	     4.6158	    -1.6785	     5.7068	    -2.9373	     0.0839	    -1.1749	
     9.7351	     8.1406	    10.1547	    -0.2518	     6.2103	    -1.0910	     6.3782	    -2.4338	     0.6714	    -0.7553	
    11.2457	    10.2386	    11.7493	     0.2518	     7.3013	    -0.8392	     6.6299	    -2.2659	     0.9232	    -0.7553	
    12.4207	    11.8332	    12.8403	     0.5035	     7.9727	    -0.8392	     6.5460	    -2.3499	     0.6714	    -1.2589	
    13.1760	    12.9242	    13.4277	     0.7553	     8.3084	    -1.0910	     6.2103	    -2.6855	     0.0839	    -2.0981	
    13.5956	    13.5956	    13.5956	     0.9232	     8.2245	    -1.4267	     5.7068	    -3.1052	    -0.6714	    -3.2730	
    13.5956	    13.6795	    13.3438	     0.9232	     7.8888	    -1.9302	     5.0354	    -3.6926	    -1.6785	    -4.5319	
    13.2599	    13.3438	    12.5885	     0.5875	     7.3013	    -2.5177	     4.3640	    -4.3640	    -2.7695	    -5.7907	
    12.5046	    12.5885	    11.5814	    -0.1678	     6.4621	    -3.3569	     3.6087	    -5.2032	    -4.0283	    -7.1335	
    11.4136	    11.4975	    10.3226	    -1.5945	     5.3711	    -4.4479	     2.8534	    -6.2943	    -5.3711	    -8.3084	
     9.8190	    10.0708	     8.8959	    -3.6926	     4.0283	    -5.7907	     2.1820	    -7.5531	    -6.8817	    -9.4833	
     7.8888	     8.5602	     7.3013	    -6.3782	     2.6016	    -7.5531	     1.5106	    -8.9798	    -8.3084	   -10.4904	
     5.7907	     6.7978	     5.7068	    -9.3994	     1.1749	    -9.4833	     1.0071	   -10.5743	    -9.7351	   -11.3297	
     3.5248	     5.1193	     4.1122	   -12.5046	    -0.3357	   -11.4975	     0.5875	   -12.0010	   -11.0779	   -12.0010	
     1.3428	     3.4409	     2.6016	   -15.4419	    -1.6785	   -13.4277	     0.1678	   -13.3438	   -12.2528	   -12.5046	
    -0.5875	     2.0142	     1.1749	   -17.8757	    -2.9373	   -15.1062	    -0.1678	   -14.4348	   -13.2599	   -12.8403	
    -2.1820	     0.6714	    -0.1678	   -19.7220	    -4.1122	   -16.4490	    -0.5875	   -15.2740	   -14.0152	   -13.0081	
    -3.3569	    -0.5035	    -1.3428	   -20.8130	    -5.2032	   -17.2882	    -1.0910	   -15.7776	   -14.6027	   -13.2599	
    -4.1962	    -1.4267	    -2.5177	   -21.1487	    -6.2943	   -17.7078	    -1.7624	   -15.9454	   -15.1062	   -13.4277	
    -4.6158	    -2.1820	    -3.5248	   -20.7291	    -7.3013	   -17.7078	    -2.6855	   -15.7776	   -15.3580	   -13.5956	
    -4.6997	    -2.8534	    -4.3640	   -19.8898	    -8.3084	   -17.2882	    -3.6926	   -15.4419	   -15.6937	   -13.8474	
    -4.4479	    -3.2730	    -5.1193	   -18.6310	    -9.3155	   -16.7007	    -4.8676	   -14.8544	   -15.8615	   -14.1830	
    -3.9444	    -3.6087	    -5.7907	   -17.2882	   -10.2386	   -15.9454	    -6.1264	   -14.1830	   -16.1133	   -14.6027	
    -3.2730	    -3.6926	    -6.3782	   -15.9454	   -11.2457	   -15.1901	    -7.4692	   -13.5117	   -16.4490	   -15.1062	
    -2.5177	    -3.6926	    -6.8817	   -14.8544	   -12.0850	   -14.5187	    -8.8120	   -12.9242	   -16.7847	   -15.6937	
    -1.6785	    -3.6087	    -7.3013	   -14.0152	   -13.0081	   -14.1830	   -10.1547	   -12.5046	   -17.1204	   -16.3651	
    -1.0071	    -3.5248	    -7.7209	   -13.4277	   -13.7634	   -14.0152	   -11.4136	   -12.4207	   -17.5400	   -16.9525	
    -0.4196	    -3.6087	    -8.2245	   -13.0920	   -14.6027	   -14.0991	   -12.5885	   -12.5046	   -17.7917	   -17.4561	
    -0.0839	    -3.6926	    -8.7280	   -12.8403	   -15.2740	   -14.2670	   -13.5956	   -12.8403	   -17.9596	   -17.7078	
    -0.0839	    -3.9444	    -9.0637	   -12.7563	   -15.8615	   -14.4348	   -14.2670	   -13.2599	   -17.8757	   -17.7078	
    -0.4196	    -4.2801	    -9.3994	   -12.6724	   -16.3651	   -14.6027	   -14.6866	   -13.8474	   -17.4561	   -17.2882	
    -1.0910	    -4.7836	    -9.6512	   -12.6724	   -16.7007	   -14.6866	   -14.6866	   -14.4348	   -16.8686	   -16.6168	
    -2.1820	    -5.2872	    -9.8190	   -12.6724	   -16.9525	   -14.7705	   -14.4348	   -15.1062	   -16.0294	   -15.6937	
    -3.5248	    -5.9586	    -9.9869	   -12.8403	   -17.2882	   -14.6866	   -14.0152	   -15.7776	   -15.0223	   -14.6027	
    -5.1193	    -6.7139	   -10.1547	   -13.0081	   -17.6239	   -14.6027	   -13.4277	   -16.4490	   -14.0152	   -13.5117	
    -6.7139	    -7.3853	   -10.3226	   -13.0920	   -17.8757	   -14.4348	   -12.8403	   -16.8686	   -13.0081	   -12.3367	
    -8.2245	    -8.0566	   -10.4065	   -13.0081	   -18.1274	   -14.0152	   -12.2528	   -17.0364	   -11.9171	   -11.2457	
    -9.3994	    -8.5602	   -10.4904	   -12.4207	   -18.2953	   -13.2599	   -11.7493	   -16.8686	   -10.8261	   -10.2386	
   -10.1547	    -8.8959	   -10.4904	   -11.4136	   -18.3792	   -12.2528	   -11.3297	   -16.3651	    -9.7351	    -9.2316	
   -10.5743	    -9.1476	   -10.4065	    -9.8190	   -18.2114	   -10.8261	   -10.9940	   -15.6097	    -8.6441	    -8.2245	
   -10.5743	    -9.1476	   -10.2386	    -7.7209	   -17.9596	    -9.2316	   -10.8261	   -14.4348	    -7.5531	    -7.3013	
   -10.1547	    -9.0637	   -10.0708	    -5.3711	   -17.5400	    -7.3853	   -10.5743	   -13.0920	    -6.5460	    -6.2943	
    -9.4833	    -8.7280	    -9.9030	    -2.7695	   -17.0364	    -5.3711	   -10.4065	   -11.5814	    -5.4550	    -5.3711	
    -8.5602	    -8.3084	    -9.5673	    -0.3357	   -16.3651	    -3.4409	   -10.3226	    -9.9869	    -4.4479	    -4.3640	
    -7.4692	    -7.8049	    -9.3155	     1.8463	   -15.7776	    -1.5945	   -10.2386	    -8.3923	    -3.5248	    -3.4409	
    -6.4621	    -7.3853	    -9.0637	     3.6087	   -15.1901	     0.0000	   -10.3226	    -6.8817	    -2.6855	    -2.6016	
    -5.5389	    -7.1335	    -8.9798	     4.7836	   -14.7705	     1.2589	   -10.5743	    -5.6229	    -2.0142	    -1.9302	
    -4.8676	    -7.3853	    -9.1476	     5.2872	   -14.6866	     2.0142	   -11.0779	    -4.6997	    -1.6785	    -1.5106	
    -4.6997	    -8.1406	    -9.6512	     5.1193	   -15.0223	     2.2659	   -11.8332	    -4.1962	    -1.6785	    -1.4267	
    -5.1193	    -9.4833	   -10.5743	     4.3640	   -15.6097	     1.8463	   -12.9242	    -4.2801	    -2.0142	    -1.5945	
    -6.0425	   -11.3297	   -11.7493	     3.1052	   -16.6168	     1.0071	   -14.1830	    -4.6997	    -2.6855	    -2.1820	
    -7.4692	   -13.3438	   -13.0920	     1.4267	   -17.6239	    -0.2518	   -15.4419	    -5.5389	    -3.6087	    -2.8534	
    -9.0637	   -15.4419	   -14.4348	    -0.4196	   -18.7149	    -1.6785	   -16.5329	    -6.6299	    -4.6158	    -3.5248	
   -10.8261	   -17.2043	   -15.6097	    -2.3499	   -19.6381	    -3.3569	   -17.5400	    -7.8049	    -5.7068	    -4.2801	
   -12.5046	   -18.5471	   -16.5329	    -4.3640	   -20.3934	    -5.0354	   -18.3792	    -8.8959	    -6.7139	    -5.0354	
   -13.9313	   -19.2184	   -17.2882	    -6.2943	   -20.8969	    -6.6299	   -18.8828	    -9.9869	    -7.8049	    -5.7068	
   -14.8544	   -19.2184	   -17.7078	    -8.0566	   -21.1487	    -8.0566	   -19.2184	   -10.9100	    -8.7280	    -6.4621	
   -15.3580	   -18.7149	   -17.7917	    -9.4833	   -21.0648	    -9.1476	   -19.3863	   -11.5814	    -9.5673	    -7.1335	
   -15.1901	   -17.7078	   -17.7078	   -10.5743	   -20.8130	    -9.9869	   -19.3024	   -11.9171	   -10.1547	    -7.8049	
   -14.6027	   -16.4490	   -17.4561	   -11.0779	   -20.3094	   -10.4904	   -19.1345	   -11.9171	   -10.5743	    -8.4763	
   -13.5117	   -15.0223	   -16.9525	   -11.0779	   -19.7220	   -10.4904	   -18.8828	   -11.4975	   -10.7422	    -8.8959	
   -11.9171	   -13.4277	   -16.3651	   -10.4065	   -18.8828	   -10.0708	   -18.3792	   -10.8261	   -10.6583	    -9.2316	
   -10.0708	   -11.7493	   -15.4419	    -8.9798	   -17.7917	    -9.0637	   -17.7078	    -9.6512	   -10.0708	    -9.1476	
    -7.8888	    -9.8190	   -14.1830	    -6.8817	   -16.5329	    -7.4692	   -16.7847	    -8.2245	    -9.2316	    -8.8120	
    -5.4550	    -7.7209	   -12.5885	    -4.1962	   -15.0223	    -5.4550	   -15.5258	    -6.5460	    -7.8888	    -8.0566	
    -3.0212	    -5.5389	   -10.6583	    -1.1749	   -13.3438	    -3.1052	   -14.0152	    -4.6158	    -6.3782	    -7.0496	
    -0.7553	    -3.4409	    -8.6441	     1.9302	   -11.7493	    -0.6714	   -12.4207	    -2.8534	    -4.7836	    -5.8746	
     1.0910	    -1.7624	    -6.5460	     4.7836	   -10.3226	     1.5945	   -10.9100	    -1.1749	    -3.3569	    -4.6997	
     2.4338	    -0.5035	    -4.6997	     7.3013	    -9.2316	     3.6087	    -9.5673	     0.0839	    -2.0981	    -3.7766	
     3.2730	     0.1678	    -3.1052	     9.2316	    -8.4763	     5.2032	    -8.4763	     0.9232	    -1.2589	    -3.1891	
     3.5248	     0.4196	    -1.7624	    10.7422	    -7.9727	     6.3782	    -7.6370	     1.3428	    -0.6714	    -2.7695	
     3.3569	     0.2518	    -0.7553	    11.8332	    -7.8049	     7.2174	    -6.9656	     1.5106	    -0.4196	    -2.6855	
     2.9373	    -0.1678	    -0.0839	    12.5885	    -7.7209	     7.6370	    -6.5460	     1.2589	    -0.5035	    -2.9373	
     2.1820	    -0.7553	     0.3357	    13.0920	    -7.7209	     7.8049	    -6.2943	     0.8392	    -0.7553	    -3.3569	
     1.4267	    -1.5106	     0.5035	    13.1760	    -7.8888	     7.7209	    -6.1264	     0.1678	    -1.1749	    -4.1122	
     0.5875	    -2.2659	     0.4196	    12.9242	    -8.1406	     7.2174	    -6.1264	    -0.7553	    -1.8463	    -4.9515	
    -0.1678	    -2.9373	     0.0839	    12.4207	    -8.3923	     6.5460	    -6.2103	    -1.7624	    -2.5177	    -5.8746	
    -0.7553	    -3.4409	    -0.3357	    11.7493	    -8.7280	     5.6229	    -6.2943	    -2.8534	    -3.2730	    -6.8817	
    -1.0910	    -3.6926	    -0.8392	    10.9940	    -9.1476	     4.6158	    -6.4621	    -3.8605	    -4.1122	    -7.8049	
    -1.0910	    -3.6926	    -1.4267	    10.2386	    -9.5673	     3.5248	    -6.7139	    -4.8676	    -4.8676	    -8.6441	
    -1.0071	    -3.4409	    -2.1820	     9.5673	   -10.0708	     2.2659	    -7.0496	    -5.8746	    -5.7068	    -9.4833	
    -0.7553	    -3.1891	    -3.0212	     8.8120	   -10.5743	     1.0071	    -7.6370	    -6.7978	    -6.6299	   -10.2386	
    -0.5035	    -2.9373	    -4.0283	     7.9727	   -11.3297	    -0.4196	    -8.3084	    -7.7209	    -7.6370	   -11.0779	
    -0.2518	    -2.7695	    -5.1193	     6.8817	   -12.1689	    -1.9302	    -9.2316	    -8.7280	    -8.8959	   -12.0010	
    -0.1678	    -2.8534	    -6.3782	     5.5389	   -13.0920	    -3.6087	   -10.3226	    -9.7351	   -10.2386	   -12.9242	
    -0.4196	    -3.1891	    -7.7209	     3.6087	   -14.1830	    -5.4550	   -11.4975	   -10.8261	   -11.8332	   -13.9313	
    -0.9232	    -3.8605	    -9.0637	     1.2589	   -15.4419	    -7.4692	   -12.7563	   -12.0850	   -13.5117	   -15.0223	
    -1.7624	    -4.8676	   -10.4904	    -1.6785	   -16.7007	    -9.6512	   -14.0991	   -13.4277	   -15.1901	   -16.1133	
    -2.9373	    -6.1264	   -11.7493	    -4.7836	   -17.9596	   -11.7493	   -15.1901	   -14.6866	   -16.7847	   -17.1204	
    -4.2801	    -7.4692	   -12.8403	    -7.8049	   -18.9667	   -13.7634	   -16.1133	   -15.8615	   -18.0435	   -17.7917	
    -5.7907	    -8.9798	   -13.5956	   -10.5743	   -19.7220	   -15.3580	   -16.7007	   -16.7007	   -18.8828	   -18.2114	
    -7.3013	   -10.3226	   -14.0152	   -12.6724	   -20.1416	   -16.4490	   -16.8686	   -17.3721	   -19.3024	   -18.2953	
    -8.7280	   -11.6653	   -14.1830	   -14.2670	   -20.1416	   -16.9525	   -16.6168	   -17.7917	   -19.1345	   -18.0435	
   -10.1547	   -12.7563	   -14.0152	   -15.2740	   -19.8059	   -17.0364	   -16.1972	   -18.0435	   -18.6310	   -17.5400	
   -11.5814	   -13.6795	   -13.6795	   -15.7776	   -19.1345	   -16.7847	   -15.4419	   -18.2114	   -17.7917	   -16.8686	
   -12.8403	   -14.3509	   -13.2599	   -16.1133	   -18.3792	   -16.3651	   -14.6027	   -18.4631	   -16.7847	   -16.1133	
   -14.0991	   -14.9384	   -12.8403	   -16.1972	   -17.6239	   -15.8615	   -13.7634	   -18.7149	   -15.6937	   -15.3580	
   -15.3580	   -15.3580	   -12.5046	   -16.2811	   -16.7847	   -15.4419	   -12.9242	   -18.9667	   -14.7705	   -14.6866	
   -16.6168	   -15.7776	   -12.1689	   -16.1133	   -16.1133	   -15.0223	   -12.2528	   -19.2184	   -13.9313	   -14.0152	
   -17.7078	   -16.1133	   -12.0010	   -15.8615	   -15.4419	   -14.6027	   -11.6653	   -19.4702	   -13.2599	   -13.5117	
   -18.4631	   -16.2811	   -11.7493	   -15.4419	   -14.8544	   -14.0152	   -11.1618	   -19.5541	   -12.6724	   -13.1760	
   -18.7988	   -16.2811	   -11.4975	   -14.6027	   -14.1830	   -13.3438	   -10.6583	   -19.3863	   -12.1689	   -12.7563	
   -18.6310	   -16.0294	   -10.9940	   -13.4277	   -13.4277	   -12.4207	   -10.0708	   -18.8828	   -11.5814	   -12.4207	
   -17.9596	   -15.4419	   -10.3226	   -11.8332	   -12.5046	   -11.3297	    -9.3994	   -18.2114	   -10.9100	   -11.9171	
   -16.9525	   -14.7705	    -9.4833	    -9.9869	   -11.4975	    -9.9869	    -8.6441	   -17.2043	   -10.1547	   -11.4136	
   -15.6937	   -14.0152	    -8.4763	    -7.8888	   -10.4904	    -8.4763	    -7.8888	   -16.1972	    -9.3994	   -10.8261	
   -14.3509	   -13.5117	    -7.6370	    -5.7068	    -9.4833	    -7.1335	    -7.1335	   -15.0223	    -8.7280	   -10.2386	
   -13.3438	   -13.1760	    -6.8817	    -3.8605	    -8.7280	    -5.9586	    -6.6299	   -14.0991	    -8.1406	    -9.7351	
   -12.7563	   -13.2599	    -6.4621	    -2.3499	    -8.2245	    -5.1193	    -6.2103	   -13.2599	    -7.7209	    -9.3994	
   -12.7563	   -13.6795	    -6.4621	    -1.4267	    -7.9727	    -4.6997	    -6.1264	   -12.6724	    -7.6370	    -9.3155	
   -13.2599	   -14.3509	    -6.7978	    -1.0910	    -8.1406	    -4.6997	    -6.2103	   -12.3367	    -7.8049	    -9.3994	
   -14.3509	   -15.1062	    -7.4692	    -1.2589	    -8.4763	    -5.1193	    -6.5460	   -12.1689	    -8.2245	    -9.6512	
   -15.6097	   -15.6937	    -8.2245	    -1.7624	    -9.0637	    -5.7068	    -6.9656	   -12.1689	    -8.7280	   -10.0708	
   -17.0364	   -15.9454	    -9.0637	    -2.4338	    -9.5673	    -6.3782	    -7.3013	   -12.2528	    -9.3155	   -10.4904	
   -18.1274	   -15.7776	    -9.8190	    -3.1052	   -10.0708	    -7.1335	    -7.6370	   -12.2528	    -9.7351	   -10.8261	
   -18.9667	   -15.1901	   -10.3226	    -3.6926	   -10.4065	    -7.6370	    -7.8049	   -12.1689	   -10.0708	   -10.9940	
   -19.3024	   -14.1830	   -10.5743	    -4.1962	   -10.5743	    -8.0566	    -7.8049	   -12.0850	   -10.2386	   -11.1618	
   -19.2184	   -13.0920	   -10.5743	    -4.5319	   -10.6583	    -8.3084	    -7.7209	   -11.8332	   -10.2386	   -11.2457	
   -18.7149	   -11.8332	   -10.3226	    -4.8676	   -10.5743	    -8.4763	    -7.5531	   -11.5814	   -10.1547	   -11.3297	
   -17.8757	   -10.5743	    -9.9030	    -5.2032	   -10.5743	    -8.5602	    -7.4692	   -11.3297	    -9.9869	   -11.4136	
   -16.9525	    -9.5673	    -9.3994	    -5.3711	   -10.4904	    -8.5602	    -7.4692	   -11.2457	    -9.8190	   -11.5814	
   -15.9454	    -8.7280	    -8.7280	    -5.5389	   -10.4065	    -8.5602	    -7.5531	   -11.1618	    -9.6512	   -11.7493	
   -15.0223	    -7.9727	    -7.9727	    -5.5389	   -10.4065	    -8.3923	    -7.7209	   -11.1618	    -9.3994	   -12.0010	
   -14.1830	    -7.3853	    -7.0496	    -5.2872	   -10.2386	    -8.0566	    -7.9727	   -10.9940	    -9.0637	   -12.2528	
   -13.4277	    -6.7978	    -6.0425	    -4.6997	    -9.9869	    -7.4692	    -8.2245	   -10.7422	    -8.6441	   -12.3367	
   -12.7563	    -6.2103	    -5.0354	    -3.6926	    -9.6512	    -6.5460	    -8.3923	   -10.3226	    -8.0566	   -12.3367	
   -12.1689	    -5.6229	    -3.9444	    -2.2659	    -9.3155	    -5.3711	    -8.3923	    -9.7351	    -7.3853	   -12.1689	
   -11.7493	    -5.1193	    -2.9373	    -0.5035	    -8.8959	    -4.0283	    -8.3084	    -8.8959	    -6.6299	   -11.7493	
   -11.4975	    -4.7836	    -2.1820	     1.4267	    -8.6441	    -2.6016	    -8.2245	    -8.1406	    -5.7907	   -11.2457	
   -11.6653	    -4.6997	    -1.7624	     3.1891	    -8.5602	    -1.3428	    -8.2245	    -7.3853	    -5.1193	   -10.7422	
   -12.2528	    -4.9515	    -1.8463	     4.5319	    -8.8959	    -0.2518	    -8.3084	    -6.7978	    -4.6158	   -10.2386	
   -13.3438	    -5.5389	    -2.4338	     5.2872	    -9.5673	     0.3357	    -8.5602	    -6.5460	    -4.3640	    -9.8190	
   -14.8544	    -6.6299	    -3.5248	     5.2872	   -10.5743	     0.4196	    -9.1476	    -6.5460	    -4.3640	    -9.6512	
   -16.5329	    -7.9727	    -5.0354	     4.5319	   -11.7493	     0.0000	    -9.8190	    -6.9656	    -4.6997	    -9.6512	
   -18.2953	    -9.3994	    -6.6299	     3.1891	   -13.0920	    -0.8392	   -10.6583	    -7.5531	    -5.2032	    -9.6512	
   -19.6381	   -10.7422	    -8.1406	     1.5945	   -14.2670	    -1.7624	   -11.4136	    -8.2245	    -5.7907	    -9.8190	
   -20.4773	   -11.7493	    -9.3994	     0.0839	   -15.1901	    -2.6855	   -11.9171	    -8.7280	    -6.2103	    -9.8190	
   -20.7291	   -12.4207	   -10.2386	    -1.0071	   -15.6097	    -3.3569	   -12.2528	    -9.0637	    -6.5460	    -9.7351	
   -20.3094	   -12.5885	   -10.5743	    -1.5106	   -15.6097	    -3.6087	   -12.2528	    -8.9798	    -6.6299	    -9.5673	
   -19.3024	   -12.2528	   -10.4904	    -1.5106	   -15.2740	    -3.5248	   -12.0850	    -8.6441	    -6.4621	    -9.2316	
   -17.7917	   -11.6653	   -10.0708	    -1.1749	   -14.5187	    -3.0212	   -11.5814	    -8.0566	    -6.1264	    -8.8120	
   -15.8615	   -10.7422	    -9.3155	    -0.5035	   -13.5956	    -2.3499	   -10.9940	    -7.2174	    -5.6229	    -8.3923	
   -13.6795	    -9.7351	    -8.3923	     0.2518	   -12.5885	    -1.5945	   -10.3226	    -6.2943	    -5.0354	    -7.9727	
   -11.3297	    -8.5602	    -7.3013	     1.0071	   -11.5814	    -0.9232	    -9.5673	    -5.3711	    -4.3640	    -7.5531	
    -9.0637	    -7.3853	    -6.2943	     1.6785	   -10.7422	    -0.2518	    -8.8959	    -4.4479	    -3.6087	    -7.2174	
    -6.9656	    -6.2943	    -5.2872	     2.0142	   -10.0708	     0.1678	    -8.3084	    -3.7766	    -3.0212	    -6.8817	
    -5.0354	    -5.2872	    -4.5319	     2.0142	    -9.7351	     0.3357	    -7.8888	    -3.2730	    -2.6016	    -6.6299	
    -3.6087	    -4.5319	    -4.0283	     1.5106	    -9.7351	     0.0839	    -7.6370	    -3.1052	    -2.3499	    -6.5460	
    -2.5177	    -4.0283	    -3.7766	     0.5035	   -10.0708	    -0.5035	    -7.7209	    -3.1891	    -2.3499	    -6.5460	
    -2.0142	    -3.7766	    -3.8605	    -1.0071	   -10.6583	    -1.3428	    -7.9727	    -3.6087	    -2.5177	    -6.7139	
    -1.9302	    -3.8605	    -4.1122	    -2.6855	   -11.4136	    -2.4338	    -8.3084	    -4.1962	    -2.7695	    -6.9656	
    -2.3499	    -4.1962	    -4.6158	    -4.4479	   -12.0850	    -3.6087	    -8.7280	    -4.7836	    -3.1052	    -7.2174	
    -3.1891	    -4.6997	    -5.2032	    -6.0425	   -12.6724	    -4.6997	    -8.9798	    -5.2872	    -3.4409	    -7.3853	
    -4.3640	    -5.2872	    -5.7068	    -7.2174	   -12.9242	    -5.6229	    -8.9798	    -5.5389	    -3.5248	    -7.3853	
    -5.6229	    -5.9586	    -6.1264	    -7.8049	   -12.7563	    -6.2103	    -8.6441	    -5.5389	    -3.4409	    -7.1335	
    -6.7978	    -6.3782	    -6.3782	    -7.8049	   -12.0850	    -6.3782	    -7.9727	    -5.0354	    -3.0212	    -6.5460	
    -7.8049	    -6.7139	    -6.2943	    -7.1335	   -10.9940	    -6.2103	    -7.0496	    -4.2801	    -2.4338	    -5.7907	
    -8.5602	    -6.7139	    -5.8746	    -5.9586	    -9.6512	    -5.6229	    -5.8746	    -3.1052	    -1.5945	    -4.8676	
    -8.8959	    -6.5460	    -5.2872	    -4.1962	    -8.0566	    -4.7836	    -4.6158	    -1.8463	    -0.8392	    -3.9444	
    -8.9798	    -6.0425	    -4.4479	    -2.1820	    -6.3782	    -3.6926	    -3.4409	    -0.4196	     0.0000	    -3.0212	
    -8.6441	    -5.3711	    -3.5248	     0.0839	    -4.8676	    -2.5177	    -2.3499	     1.0071	     0.7553	    -2.2659	
    -8.0566	    -4.4479	    -2.5177	     2.6016	    -3.5248	    -1.2589	    -1.5106	     2.2659	     1.3428	    -1.7624	
    -7.2174	    -3.5248	    -1.5945	     5.0354	    -2.4338	    -0.0839	    -0.9232	     3.2730	     1.8463	    -1.4267	
    -6.2943	    -2.5177	    -0.6714	     7.3853	    -1.6785	     1.0071	    -0.5875	     3.9444	     2.1820	    -1.4267	
    -5.3711	    -1.6785	     0.0000	     9.3994	    -1.1749	     1.9302	    -0.5035	     4.1122	     2.3499	    -1.6785	
    -4.6158	    -1.0071	     0.4196	    10.9100	    -1.0910	     2.6855	    -0.6714	     3.7766	     2.2659	    -2.1820	
    -4.0283	    -0.5875	     0.6714	    11.9171	    -1.3428	     3.1052	    -1.0071	     3.0212	     1.9302	    -2.8534	
    -3.5248	    -0.5035	     0.7553	    12.2528	    -1.8463	     3.3569	    -1.5106	     2.0142	     1.5106	    -3.6926	
    -3.0212	    -0.5875	     0.6714	    12.0850	    -2.5177	     3.4409	    -1.9302	     0.9232	     1.0071	    -4.4479	
    -2.5177	    -0.6714	     0.5875	    11.5814	    -3.1891	     3.5248	    -2.2659	    -0.0839	     0.6714	    -5.0354	
    -1.7624	    -0.7553	     0.6714	    10.9940	    -3.6926	     3.5248	    -2.3499	    -0.9232	     0.3357	    -5.2872	
    -0.6714	    -0.7553	     0.8392	    10.4065	    -4.0283	     3.6087	    -2.1820	    -1.5106	     0.2518	    -5.3711	
     0.5875	    -0.5035	     1.0910	     9.9869	    -4.1962	     3.8605	    -1.8463	    -1.7624	     0.3357	    -5.1193	
     1.9302	    -0.0839	     1.4267	     9.7351	    -4.1122	     4.1122	    -1.3428	    -1.9302	     0.4196	    -4.6997	
     3.3569	     0.5035	     1.6785	     9.4833	    -4.0283	     4.2801	    -0.9232	    -1.9302	     0.5875	    -4.2801	
     4.5319	     1.3428	     1.9302	     9.2316	    -3.9444	     4.3640	    -0.5875	    -1.9302	     0.5875	    -3.9444	
     5.3711	     2.2659	     1.9302	     8.8120	    -3.9444	     4.1962	    -0.5035	    -2.0981	     0.3357	    -3.8605	
     5.8746	     3.2730	     1.8463	     8.3084	    -4.1122	     3.7766	    -0.6714	    -2.2659	    -0.1678	    -3.9444	
     5.9586	     4.2801	     1.5945	     7.7209	    -4.3640	     3.1891	    -1.0071	    -2.6016	    -0.7553	    -4.2801	
     5.6229	     5.2872	     1.3428	     7.1335	    -4.6997	     2.6016	    -1.5106	    -2.7695	    -1.5106	    -4.7836	
     4.9515	     6.2103	     1.1749	     6.7139	    -5.0354	     2.0981	    -2.0981	    -2.8534	    -2.2659	    -5.4550	
     4.1122	     6.9656	     1.0910	     6.5460	    -5.2032	     1.7624	    -2.6016	    -2.7695	    -2.9373	    -6.0425	
     3.1891	     7.3853	     1.1749	     6.5460	    -5.2872	     1.6785	    -3.0212	    -2.5177	    -3.5248	    -6.7139	
     2.4338	     7.6370	     1.3428	     6.9656	    -5.2872	     1.7624	    -3.2730	    -2.1820	    -3.8605	    -7.3013	
     1.8463	     7.6370	     1.5945	     7.6370	    -5.1193	     2.0981	    -3.4409	    -1.7624	    -4.1122	    -7.8049	
     1.4267	     7.4692	     1.7624	     8.5602	    -4.8676	     2.6016	    -3.6087	    -1.5106	    -4.1962	    -8.2245	
     1.1749	     7.0496	     2.0142	     9.5673	    -4.6997	     3.0212	    -3.6087	    -1.4267	    -4.2801	    -8.6441	
     1.1749	     6.4621	     2.1820	    10.4904	    -4.4479	     3.4409	    -3.6926	    -1.5106	    -4.2801	    -9.1476	
[Epoch Header]
[Trial Type]	11
[Accept]	1
[Correct]	0
[RT]	 0.000
[Resp]	0
[Epoch Data]
    -9.4833	     0.5035	     0.0000	   -10.9100	     3.9444	    -8.3084	    -0.0839	    -3.1891	    -0.6714	     1.8463	
    -8.7280	     2.0142	     0.8392	   -10.5743	     4.8676	    -7.8049	     1.0910	    -3.3569	     0.0000	     2.7695	
    -8.1406	     3.1891	     1.5106	    -9.9869	     5.6229	    -7.3013	     2.0142	    -3.4409	     0.5035	     3.4409	
    -7.7209	     4.0283	     2.1820	    -9.1476	     6.2103	    -6.7139	     2.6855	    -3.4409	     0.8392	     3.8605	
    -7.6370	     4.5319	     2.6855	    -8.1406	     6.6299	    -6.1264	     3.1052	    -3.3569	     1.0071	     4.0283	
    -7.9727	     4.5319	     3.0212	    -6.9656	     6.7978	    -5.5389	     3.1052	    -3.1891	     1.0910	     3.8605	
    -8.8120	     4.1122	     3.0212	    -5.7907	     6.6299	    -5.0354	     2.8534	    -3.0212	     0.8392	     3.4409	
   -10.0708	     3.2730	     2.7695	    -4.6997	     6.2943	    -4.6158	     2.2659	    -2.8534	     0.5035	     2.6855	
   -11.6653	     2.0981	     2.2659	    -3.9444	     5.7068	    -4.3640	     1.4267	    -2.6855	    -0.0839	     1.7624	
   -13.5117	     0.7553	     1.4267	    -3.3569	     4.8676	    -4.1962	     0.3357	    -2.5177	    -0.7553	     0.7553	
   -15.3580	    -0.6714	     0.5035	    -2.9373	     3.9444	    -4.1122	    -0.7553	    -2.4338	    -1.5106	    -0.4196	
   -17.2043	    -2.0981	    -0.5875	    -2.7695	     2.8534	    -3.9444	    -1.9302	    -2.3499	    -2.1820	    -1.4267	
   -18.8828	    -3.4409	    -1.6785	    -2.6855	     1.7624	    -3.8605	    -3.1052	    -2.2659	    -2.8534	    -2.3499	
   -20.3934	    -4.5319	    -2.7695	    -2.6855	     0.7553	    -3.6926	    -4.1962	    -2.1820	    -3.4409	    -3.1891	
   -21.6522	    -5.5389	    -3.7766	    -2.8534	    -0.2518	    -3.6087	    -5.0354	    -2.1820	    -3.8605	    -3.7766	
   -22.6593	    -6.3782	    -4.6997	    -3.1891	    -1.0910	    -3.5248	    -5.7907	    -2.1820	    -4.1962	    -4.1962	
   -23.4985	    -7.1335	    -5.5389	    -3.7766	    -1.8463	    -3.6926	    -6.2943	    -2.2659	    -4.4479	    -4.4479	
   -24.2538	    -7.7209	    -6.2103	    -4.5319	    -2.4338	    -3.9444	    -6.5460	    -2.3499	    -4.6158	    -4.4479	
   -24.6735	    -8.2245	    -6.7139	    -5.5389	    -2.9373	    -4.3640	    -6.5460	    -2.5177	    -4.6158	    -4.3640	
   -24.8413	    -8.5602	    -7.0496	    -6.5460	    -3.3569	    -4.8676	    -6.4621	    -2.7695	    -4.5319	    -4.0283	
   -24.7574	    -8.6441	    -7.2174	    -7.4692	    -3.6087	    -5.3711	    -6.1264	    -2.9373	    -4.3640	    -3.6926	
   -24.3378	    -8.6441	    -7.2174	    -8.2245	    -3.6926	    -5.7068	    -5.7907	    -3.0212	    -4.1122	    -3.2730	
   -23.7503	    -8.4763	    -7.1335	    -8.8959	    -3.6087	    -5.9586	    -5.4550	    -3.1052	    -3.7766	    -2.8534	
   -22.9111	    -8.2245	    -6.9656	    -9.3994	    -3.4409	    -6.1264	    -5.1193	    -3.1891	    -3.5248	    -2.5177	
   -21.9879	    -7.9727	    -6.7139	    -9.7351	    -3.0212	    -6.0425	    -4.8676	    -3.2730	    -3.1891	    -2.2659	
   -20.9808	    -7.6370	    -6.3782	   -10.0708	    -2.5177	    -5.9586	    -4.6997	    -3.4409	    -2.8534	    -2.2659	
   -20.0577	    -7.3853	    -6.2103	   -10.3226	    -1.8463	    -5.7907	    -4.6158	    -3.6087	    -2.6016	    -2.3499	
   -19.2184	    -7.1335	    -6.0425	   -10.4065	    -1.1749	    -5.7068	    -4.6158	    -3.8605	    -2.5177	    -2.6016	
   -18.4631	    -6.9656	    -5.9586	   -10.3226	    -0.5035	    -5.7068	    -4.8676	    -4.1122	    -2.5177	    -3.0212	
   -17.9596	    -6.7978	    -6.0425	   -10.2386	     0.0000	    -5.7907	    -5.2032	    -4.6158	    -2.7695	    -3.5248	
   -17.7917	    -6.7139	    -6.3782	    -9.9869	     0.3357	    -6.2103	    -5.7068	    -5.2032	    -3.2730	    -4.1962	
   -17.8757	    -6.7978	    -6.8817	    -9.7351	     0.5035	    -6.7139	    -6.2943	    -5.8746	    -3.9444	    -4.8676	
   -18.2953	    -6.8817	    -7.5531	    -9.3994	     0.5035	    -7.3013	    -6.7978	    -6.5460	    -4.6158	    -5.4550	
   -19.0506	    -7.0496	    -8.2245	    -9.1476	     0.4196	    -7.8049	    -7.3013	    -7.1335	    -5.2872	    -5.8746	
   -19.9738	    -7.3853	    -8.9798	    -8.7280	     0.2518	    -8.2245	    -7.5531	    -7.5531	    -5.7907	    -5.9586	
   -21.0648	    -7.7209	    -9.6512	    -8.3923	     0.0839	    -8.3923	    -7.6370	    -7.7209	    -6.1264	    -5.8746	
   -22.3236	    -8.1406	   -10.3226	    -7.8888	     0.0000	    -8.3923	    -7.6370	    -7.7209	    -6.2943	    -5.4550	
   -23.4985	    -8.5602	   -10.8261	    -7.3853	    -0.0839	    -8.2245	    -7.3853	    -7.6370	    -6.2103	    -4.9515	
   -24.5895	    -9.0637	   -11.2457	    -6.7978	    -0.0839	    -8.0566	    -6.9656	    -7.3853	    -6.0425	    -4.2801	
   -25.4288	    -9.3994	   -11.4975	    -6.2103	    -0.0839	    -7.7209	    -6.4621	    -7.0496	    -5.7907	    -3.6926	
   -25.9323	    -9.5673	   -11.4975	    -5.4550	     0.0839	    -7.3013	    -5.8746	    -6.6299	    -5.3711	    -3.0212	
   -26.0162	    -9.5673	   -11.2457	    -4.6158	     0.2518	    -6.7978	    -5.2032	    -6.0425	    -4.9515	    -2.5177	
   -25.6805	    -9.3155	   -10.6583	    -3.7766	     0.5035	    -6.2943	    -4.4479	    -5.2872	    -4.6158	    -2.1820	
   -24.8413	    -8.7280	    -9.7351	    -2.9373	     0.8392	    -5.7907	    -3.6926	    -4.4479	    -4.1962	    -2.0142	
   -23.5825	    -7.9727	    -8.6441	    -2.0981	     1.1749	    -5.3711	    -3.0212	    -3.4409	    -3.8605	    -1.9302	
   -21.9879	    -6.9656	    -7.3853	    -1.4267	     1.6785	    -5.0354	    -2.4338	    -2.5177	    -3.5248	    -1.9302	
   -20.1416	    -5.7907	    -6.0425	    -1.0071	     2.0981	    -4.7836	    -2.0142	    -1.5945	    -3.2730	    -2.0981	
   -18.2114	    -4.5319	    -4.7836	    -0.7553	     2.5177	    -4.6997	    -1.7624	    -0.7553	    -3.1891	    -2.3499	
   -16.3651	    -3.3569	    -3.6087	    -0.8392	     2.9373	    -4.7836	    -1.6785	    -0.0839	    -3.1891	    -2.6855	
   -14.6866	    -2.4338	    -2.7695	    -1.4267	     3.1891	    -5.1193	    -1.8463	     0.3357	    -3.2730	    -3.1052	
   -13.5117	    -1.9302	    -2.1820	    -2.3499	     3.2730	    -5.7068	    -2.3499	     0.4196	    -3.5248	    -3.6087	
   -12.8403	    -1.9302	    -2.0981	    -3.9444	     3.0212	    -6.7139	    -3.1891	     0.0000	    -4.1122	    -4.3640	
   -12.7563	    -2.6016	    -2.5177	    -6.0425	     2.5177	    -8.0566	    -4.3640	    -0.9232	    -4.9515	    -5.2032	
   -13.2599	    -3.9444	    -3.5248	    -8.7280	     1.6785	    -9.7351	    -5.8746	    -2.5177	    -6.1264	    -6.2103	
   -14.2670	    -5.8746	    -4.8676	   -11.7493	     0.5875	   -11.7493	    -7.6370	    -4.5319	    -7.5531	    -7.2174	
   -15.6097	    -8.0566	    -6.4621	   -15.0223	    -0.6714	   -13.9313	    -9.3994	    -6.8817	    -9.0637	    -8.2245	
   -17.0364	   -10.4065	    -8.0566	   -18.0435	    -2.0142	   -16.0294	   -11.0779	    -9.3155	   -10.6583	    -9.0637	
   -18.2953	   -12.5885	    -9.5673	   -20.7291	    -3.1891	   -17.7917	   -12.4207	   -11.5814	   -12.0010	    -9.6512	
   -19.3024	   -14.4348	   -10.6583	   -22.6593	    -4.1122	   -19.2184	   -13.3438	   -13.5117	   -13.0920	    -9.8190	
   -19.9738	   -15.8615	   -11.4136	   -23.9182	    -4.7836	   -20.0577	   -13.7634	   -14.9384	   -13.6795	    -9.6512	
   -20.2255	   -16.6168	   -11.6653	   -24.3378	    -5.0354	   -20.4773	   -13.7634	   -15.8615	   -13.9313	    -9.2316	
   -20.1416	   -16.6168	   -11.4975	   -24.0860	    -5.0354	   -20.3934	   -13.3438	   -16.2811	   -13.8474	    -8.6441	
   -19.6381	   -15.8615	   -10.9940	   -23.2468	    -4.6997	   -19.8898	   -12.6724	   -16.2811	   -13.4277	    -7.9727	
   -18.7988	   -14.3509	   -10.1547	   -21.9879	    -4.0283	   -19.1345	   -11.8332	   -15.8615	   -12.7563	    -7.3013	
   -17.5400	   -12.1689	    -8.9798	   -20.5612	    -3.0212	   -18.1274	   -10.8261	   -15.1062	   -11.9171	    -6.6299	
   -15.9454	    -9.4833	    -7.6370	   -18.9667	    -1.8463	   -16.9525	    -9.8190	   -14.0991	   -10.9100	    -6.0425	
   -14.0152	    -6.5460	    -6.2103	   -17.2882	    -0.4196	   -15.6097	    -8.7280	   -12.8403	    -9.8190	    -5.4550	
   -11.9171	    -3.6087	    -4.6158	   -15.6097	     1.0910	   -14.1830	    -7.6370	   -11.4136	    -8.6441	    -4.7836	
    -9.8190	    -0.9232	    -3.1891	   -13.9313	     2.6855	   -12.6724	    -6.6299	    -9.8190	    -7.3853	    -4.1122	
    -7.7209	     1.5106	    -1.8463	   -12.3367	     4.1962	   -11.0779	    -5.6229	    -8.1406	    -6.1264	    -3.3569	
    -5.8746	     3.6087	    -0.5875	   -10.7422	     5.7068	    -9.3994	    -4.6997	    -6.3782	    -4.7836	    -2.4338	
    -4.1962	     5.4550	     0.6714	    -9.1476	     7.0496	    -7.6370	    -3.7766	    -4.6158	    -3.4409	    -1.4267	
    -2.8534	     6.8817	     1.7624	    -7.4692	     8.2245	    -5.9586	    -2.7695	    -2.9373	    -2.0981	    -0.2518	
    -1.7624	     8.1406	     2.7695	    -5.9586	     9.2316	    -4.1962	    -1.7624	    -1.3428	    -0.7553	     1.0071	
    -1.0071	     8.9798	     3.6087	    -4.5319	    10.0708	    -2.6016	    -0.8392	     0.0000	     0.4196	     2.1820	
    -0.5035	     9.5673	     4.2801	    -3.2730	    10.7422	    -1.1749	     0.0839	     1.0910	     1.4267	     3.4409	
    -0.2518	     9.8190	     4.7836	    -2.2659	    11.1618	     0.0000	     0.9232	     1.7624	     2.1820	     4.5319	
    -0.2518	     9.7351	     5.0354	    -1.5945	    11.4136	     0.8392	     1.6785	     2.0142	     2.6855	     5.3711	
    -0.5875	     9.3155	     5.0354	    -1.3428	    11.4975	     1.2589	     2.1820	     1.6785	     2.8534	     6.0425	
    -1.1749	     8.6441	     4.7836	    -1.5945	    11.3297	     1.2589	     2.5177	     1.0071	     2.6855	     6.2943	
    -2.0142	     7.6370	     4.2801	    -2.1820	    10.9940	     0.8392	     2.6016	    -0.1678	     2.2659	     6.2943	
    -2.9373	     6.5460	     3.6087	    -3.1052	    10.5743	     0.0000	     2.5177	    -1.4267	     1.6785	     5.8746	
    -3.9444	     5.3711	     2.8534	    -4.2801	    10.0708	    -1.0910	     2.1820	    -2.8534	     1.0071	     5.2032	
    -4.8676	     4.2801	     2.0981	    -5.4550	     9.4833	    -2.5177	     1.7624	    -4.1122	     0.1678	     4.2801	
    -5.7068	     3.1891	     1.1749	    -6.6299	     8.8120	    -3.9444	     1.1749	    -5.2872	    -0.7553	     3.0212	
    -6.3782	     2.1820	     0.2518	    -7.5531	     7.9727	    -5.3711	     0.5035	    -6.1264	    -1.6785	     1.6785	
    -7.0496	     1.2589	    -0.6714	    -8.3084	     7.0496	    -6.7139	    -0.4196	    -6.7139	    -2.6016	     0.1678	
    -7.5531	     0.3357	    -1.6785	    -8.7280	     5.9586	    -7.8049	    -1.3428	    -7.1335	    -3.5248	    -1.3428	
    -7.9727	    -0.5035	    -2.6855	    -8.7280	     4.8676	    -8.8120	    -2.4338	    -7.3013	    -4.4479	    -2.9373	
    -8.5602	    -1.4267	    -3.6926	    -8.4763	     3.7766	    -9.5673	    -3.6087	    -7.4692	    -5.3711	    -4.5319	
    -9.1476	    -2.3499	    -4.7836	    -7.9727	     2.6016	   -10.2386	    -4.6997	    -7.5531	    -6.2943	    -6.0425	
    -9.8190	    -3.2730	    -5.7907	    -7.1335	     1.5945	   -10.8261	    -5.6229	    -7.6370	    -7.1335	    -7.3853	
   -10.7422	    -4.1962	    -6.7978	    -6.2943	     0.5875	   -11.2457	    -6.4621	    -7.8049	    -8.0566	    -8.5602	
   -11.8332	    -5.2032	    -7.8049	    -5.3711	    -0.3357	   -11.6653	    -7.1335	    -8.0566	    -8.8959	    -9.4833	
   -13.0920	    -6.2943	    -8.8959	    -4.5319	    -1.1749	   -12.0850	    -7.5531	    -8.3923	    -9.8190	   -10.2386	
   -14.3509	    -7.3013	    -9.8190	    -3.9444	    -1.8463	   -12.5046	    -7.8049	    -8.8959	   -10.5743	   -10.7422	
   -15.6097	    -8.1406	   -10.7422	    -3.4409	    -2.5177	   -12.8403	    -7.8049	    -9.3994	   -11.1618	   -11.0779	
   -16.5329	    -8.7280	   -11.4136	    -3.0212	    -2.9373	   -13.0081	    -7.4692	    -9.9030	   -11.4975	   -11.0779	
   -17.2043	    -8.9798	   -11.8332	    -2.5177	    -3.0212	   -12.8403	    -6.9656	   -10.1547	   -11.4975	   -10.7422	
   -17.2882	    -8.7280	   -11.8332	    -1.9302	    -2.8534	   -12.3367	    -6.1264	   -10.1547	   -11.1618	   -10.0708	
   -16.8686	    -8.0566	   -11.3297	    -1.0071	    -2.2659	   -11.4136	    -5.0354	    -9.8190	   -10.4904	    -9.1476	
   -15.8615	    -6.9656	   -10.4065	     0.1678	    -1.2589	   -10.1547	    -3.7766	    -9.1476	    -9.3994	    -7.8888	
   -14.4348	    -5.6229	    -9.1476	     1.5945	     0.0839	    -8.5602	    -2.4338	    -8.1406	    -8.1406	    -6.5460	
   -12.6724	    -4.0283	    -7.5531	     3.1891	     1.5945	    -6.7978	    -1.0910	    -7.0496	    -6.7978	    -5.2032	
   -10.6583	    -2.4338	    -5.7907	     4.9515	     3.1891	    -5.0354	     0.0839	    -5.7907	    -5.5389	    -3.9444	
    -8.5602	    -0.8392	    -4.1122	     6.4621	     4.7836	    -3.5248	     1.0071	    -4.6997	    -4.4479	    -3.0212	
    -6.4621	     0.7553	    -2.5177	     7.7209	     6.2103	    -2.2659	     1.5945	    -3.7766	    -3.6087	    -2.2659	
    -4.4479	     2.2659	    -1.0910	     8.6441	     7.3853	    -1.3428	     1.9302	    -3.1052	    -3.0212	    -1.9302	
    -2.5177	     3.6926	     0.0000	     9.1476	     8.3923	    -0.8392	     2.0142	    -2.7695	    -2.7695	    -1.8463	
    -0.6714	     5.1193	     0.9232	     9.3994	     9.1476	    -0.5875	     1.9302	    -2.6016	    -2.6855	    -2.0142	
     1.0071	     6.3782	     1.6785	     9.3155	     9.6512	    -0.5875	     1.7624	    -2.6016	    -2.7695	    -2.1820	
     2.3499	     7.5531	     2.2659	     9.0637	    10.0708	    -0.7553	     1.5106	    -2.6855	    -2.8534	    -2.4338	
     3.4409	     8.3923	     2.6855	     8.5602	    10.2386	    -1.0071	     1.2589	    -2.8534	    -3.0212	    -2.6016	
     4.1122	     9.0637	     2.9373	     8.0566	    10.3226	    -1.2589	     1.0071	    -2.9373	    -3.1052	    -2.6855	
     4.5319	     9.3994	     3.1891	     7.6370	    10.3226	    -1.3428	     0.8392	    -2.9373	    -3.1052	    -2.6016	
     4.6158	     9.6512	     3.3569	     7.3013	    10.4904	    -1.3428	     1.0071	    -2.6855	    -2.9373	    -2.2659	
     4.4479	     9.7351	     3.6087	     7.3013	    10.7422	    -1.0071	     1.2589	    -2.1820	    -2.6016	    -1.7624	
     4.1122	     9.6512	     3.9444	     7.5531	    11.1618	    -0.5035	     1.8463	    -1.4267	    -2.0142	    -1.0071	
     3.6087	     9.5673	     4.2801	     7.8888	    11.6653	     0.1678	     2.5177	    -0.5875	    -1.3428	    -0.2518	
     3.1052	     9.3155	     4.5319	     8.3923	    12.2528	     0.8392	     3.2730	     0.4196	    -0.7553	     0.5875	
     2.6016	     8.9798	     4.7836	     8.8120	    12.8403	     1.4267	     3.8605	     1.2589	    -0.2518	     1.2589	
     2.0981	     8.5602	     4.8676	     9.1476	    13.2599	     1.8463	     4.3640	     1.9302	     0.0000	     1.6785	
     1.5945	     7.9727	     4.7836	     9.3155	    13.5117	     2.1820	     4.4479	     2.4338	    -0.0839	     1.8463	
     1.0071	     7.3013	     4.4479	     9.3994	    13.3438	     2.1820	     4.2801	     2.5177	    -0.4196	     1.7624	
     0.3357	     6.3782	     3.9444	     9.3155	    12.9242	     2.0981	     3.6926	     2.3499	    -1.0071	     1.1749	
    -0.4196	     5.3711	     3.1052	     9.0637	    12.1689	     1.7624	     2.6016	     1.7624	    -2.0142	     0.2518	
    -1.2589	     4.1962	     2.0981	     8.6441	    10.9940	     1.2589	     1.1749	     0.8392	    -3.1891	    -0.9232	
    -2.0981	     3.0212	     0.9232	     8.2245	     9.6512	     0.6714	    -0.5035	    -0.2518	    -4.5319	    -2.4338	
    -2.8534	     2.0142	    -0.1678	     7.9727	     8.3084	     0.1678	    -2.2659	    -1.4267	    -5.7907	    -3.9444	
    -3.4409	     1.3428	    -1.0910	     7.8888	     7.1335	    -0.1678	    -3.8605	    -2.4338	    -6.8817	    -5.2872	
    -3.8605	     1.0910	    -1.6785	     8.2245	     6.2943	    -0.2518	    -5.1193	    -3.1891	    -7.6370	    -6.3782	
    -4.0283	     1.2589	    -2.0981	     8.8959	     5.7907	    -0.1678	    -5.9586	    -3.5248	    -8.0566	    -7.1335	
    -4.1962	     1.6785	    -2.2659	     9.7351	     5.6229	     0.0000	    -6.3782	    -3.6087	    -8.0566	    -7.4692	
    -4.3640	     2.0981	    -2.1820	    10.4904	     5.6229	     0.0839	    -6.4621	    -3.5248	    -7.8888	    -7.3853	
    -4.6158	     2.5177	    -2.0981	    11.0779	     5.8746	     0.0839	    -6.2103	    -3.1891	    -7.4692	    -6.9656	
    -4.9515	     2.6016	    -1.8463	    11.3297	     6.1264	     0.0000	    -5.6229	    -2.7695	    -6.7978	    -6.2103	
    -5.4550	     2.5177	    -1.5945	    11.0779	     6.4621	    -0.2518	    -4.8676	    -2.2659	    -6.1264	    -5.2872	
    -5.8746	     2.1820	    -1.3428	    10.4065	     6.7139	    -0.5035	    -3.9444	    -1.7624	    -5.2872	    -4.1962	
    -6.3782	     1.6785	    -1.0910	     9.3155	     6.9656	    -0.9232	    -2.9373	    -1.2589	    -4.4479	    -3.1052	
    -6.7139	     1.0910	    -0.8392	     7.8888	     7.1335	    -1.2589	    -1.8463	    -0.9232	    -3.5248	    -2.0142	
    -6.8817	     0.6714	    -0.5875	     6.4621	     7.3853	    -1.5106	    -0.7553	    -0.7553	    -2.6016	    -0.9232	
    -6.7978	     0.5035	    -0.3357	     5.2872	     7.8049	    -1.5106	     0.4196	    -0.5875	    -1.6785	     0.0000	
    -6.5460	     0.6714	     0.0000	     4.5319	     8.2245	    -1.3428	     1.5945	    -0.5875	    -0.6714	     0.8392	
    -6.2103	     1.0071	     0.2518	     4.1962	     8.7280	    -1.0071	     2.6855	    -0.5035	     0.2518	     1.5106	
    -5.7907	     1.5106	     0.5035	     4.1122	     9.1476	    -0.5035	     3.6926	    -0.5875	     1.0071	     1.8463	
    -5.3711	     2.0142	     0.5875	     4.1962	     9.3994	    -0.1678	     4.3640	    -0.7553	     1.4267	     1.9302	
    -5.0354	     2.4338	     0.5875	     4.2801	     9.4833	     0.0839	     4.6997	    -1.0910	     1.5106	     1.5945	
    -4.7836	     2.6855	     0.4196	     4.2801	     9.2316	     0.0839	     4.6158	    -1.5945	     1.1749	     0.8392	
    -4.7836	     2.6016	     0.0000	     4.0283	     8.7280	    -0.2518	     4.1962	    -2.2659	     0.4196	    -0.2518	
    -4.8676	     2.2659	    -0.5875	     3.5248	     7.9727	    -0.9232	     3.3569	    -3.0212	    -0.7553	    -1.5945	
    -5.2032	     1.5945	    -1.3428	     2.6855	     6.9656	    -1.9302	     2.1820	    -3.9444	    -2.2659	    -3.2730	
    -5.8746	     0.5875	    -2.4338	     1.5945	     5.7068	    -3.1891	     0.6714	    -5.0354	    -4.1122	    -4.9515	
    -6.9656	    -0.7553	    -3.6087	     0.1678	     4.2801	    -4.6997	    -1.0071	    -6.1264	    -6.2103	    -6.7139	
    -8.3084	    -2.3499	    -5.0354	    -1.5106	     2.7695	    -6.2943	    -2.7695	    -7.2174	    -8.3923	    -8.3084	
    -9.9030	    -4.1122	    -6.3782	    -3.1052	     1.3428	    -7.9727	    -4.3640	    -8.3084	   -10.4065	    -9.7351	
   -11.5814	    -5.7907	    -7.6370	    -4.6997	     0.0839	    -9.4833	    -5.7068	    -9.3155	   -12.1689	   -10.7422	
   -13.2599	    -7.2174	    -8.7280	    -5.9586	    -0.9232	   -10.6583	    -6.7139	   -10.1547	   -13.5956	   -11.4136	
   -14.7705	    -8.4763	    -9.4833	    -6.9656	    -1.5945	   -11.5814	    -7.3013	   -10.8261	   -14.4348	   -11.7493	
   -16.0294	    -9.3994	   -10.0708	    -7.7209	    -1.9302	   -12.1689	    -7.5531	   -11.4136	   -14.8544	   -11.7493	
   -16.9525	    -9.9869	   -10.3226	    -8.3084	    -2.0142	   -12.4207	    -7.5531	   -11.8332	   -14.8544	   -11.4975	
   -17.6239	   -10.2386	   -10.4065	    -8.8959	    -1.7624	   -12.4207	    -7.2174	   -12.1689	   -14.5187	   -11.1618	
   -17.8757	   -10.1547	   -10.1547	    -9.3994	    -1.2589	   -12.1689	    -6.7978	   -12.4207	   -13.9313	   -10.7422	
   -17.7917	    -9.6512	    -9.7351	    -9.7351	    -0.5875	   -11.7493	    -6.2103	   -12.3367	   -13.0920	   -10.2386	
   -17.2882	    -8.8120	    -9.0637	    -9.7351	     0.3357	   -11.0779	    -5.5389	   -12.0010	   -12.1689	    -9.5673	
   -16.5329	    -7.5531	    -8.1406	    -9.3994	     1.5106	   -10.2386	    -4.7836	   -11.4136	   -10.9940	    -8.8120	
   -15.4419	    -6.0425	    -6.9656	    -8.5602	     2.6855	    -9.0637	    -3.9444	   -10.4065	    -9.7351	    -7.9727	
   -14.1830	    -4.4479	    -5.7068	    -7.2174	     4.0283	    -7.6370	    -3.1052	    -9.1476	    -8.3923	    -6.9656	
   -12.9242	    -2.7695	    -4.4479	    -5.5389	     5.2872	    -6.2103	    -2.3499	    -7.7209	    -7.0496	    -5.9586	
   -11.7493	    -1.1749	    -3.3569	    -3.7766	     6.3782	    -4.7836	    -1.7624	    -6.2943	    -5.8746	    -5.0354	
   -10.8261	     0.0839	    -2.5177	    -2.1820	     7.2174	    -3.5248	    -1.2589	    -4.9515	    -4.7836	    -4.2801	
   -10.1547	     0.8392	    -2.0142	    -0.9232	     7.7209	    -2.5177	    -1.0910	    -3.8605	    -4.1122	    -3.7766	
    -9.9030	     1.2589	    -1.9302	    -0.1678	     7.8888	    -1.8463	    -1.0910	    -3.0212	    -3.6087	    -3.4409	
    -9.9869	     1.1749	    -2.3499	     0.0839	     7.7209	    -1.5106	    -1.4267	    -2.6016	    -3.5248	    -3.5248	
   -10.4065	     0.5875	    -3.1891	    -0.2518	     7.0496	    -1.6785	    -1.9302	    -2.5177	    -3.6926	    -3.8605	
   -11.0779	    -0.4196	    -4.3640	    -1.0910	     6.1264	    -2.0981	    -2.6016	    -2.8534	    -4.1962	    -4.3640	
   -12.0010	    -1.6785	    -5.8746	    -2.3499	     4.9515	    -2.8534	    -3.5248	    -3.5248	    -4.8676	    -5.1193	
   -13.0920	    -3.1891	    -7.5531	    -3.7766	     3.5248	    -3.8605	    -4.3640	    -4.4479	    -5.7907	    -6.0425	
   -14.0991	    -4.7836	    -9.2316	    -5.2032	     2.1820	    -4.7836	    -5.2872	    -5.4550	    -6.7139	    -6.8817	
   -15.0223	    -6.2103	   -10.5743	    -6.3782	     0.9232	    -5.6229	    -5.9586	    -6.3782	    -7.5531	    -7.5531	
   -15.6937	    -7.3853	   -11.5814	    -7.1335	     0.0000	    -6.2103	    -6.3782	    -7.0496	    -8.2245	    -7.8888	
   -16.1133	    -8.2245	   -12.0850	    -7.3013	    -0.5035	    -6.3782	    -6.4621	    -7.3013	    -8.4763	    -7.9727	
   -16.1972	    -8.7280	   -12.0010	    -6.8817	    -0.7553	    -6.1264	    -6.2103	    -7.2174	    -8.3084	    -7.7209	
   -16.0294	    -8.8120	   -11.4975	    -5.7907	    -0.5875	    -5.5389	    -5.6229	    -6.6299	    -7.8888	    -7.2174	
   -15.6097	    -8.6441	   -10.5743	    -4.1962	    -0.2518	    -4.6158	    -5.0354	    -5.7907	    -7.2174	    -6.6299	
   -14.9384	    -8.3084	    -9.4833	    -2.0981	     0.0839	    -3.6087	    -4.4479	    -4.6158	    -6.3782	    -5.8746	
   -14.0152	    -7.8049	    -8.3923	     0.0839	     0.3357	    -2.4338	    -3.9444	    -3.3569	    -5.4550	    -5.2032	
   -13.0920	    -7.3853	    -7.3853	     2.2659	     0.5035	    -1.3428	    -3.7766	    -2.0142	    -4.6997	    -4.5319	
   -12.0850	    -7.0496	    -6.5460	     4.1962	     0.3357	    -0.3357	    -3.8605	    -0.7553	    -4.0283	    -4.1122	
   -11.1618	    -6.9656	    -6.0425	     5.6229	     0.0000	     0.4196	    -4.1962	     0.4196	    -3.5248	    -3.7766	
   -10.4065	    -7.1335	    -5.7907	     6.5460	    -0.4196	     0.8392	    -4.7836	     1.3428	    -3.3569	    -3.6087	
    -9.8190	    -7.3853	    -5.8746	     6.7978	    -0.9232	     0.8392	    -5.6229	     1.9302	    -3.2730	    -3.5248	
    -9.4833	    -7.7209	    -6.2103	     6.3782	    -1.4267	     0.5875	    -6.3782	     2.0981	    -3.4409	    -3.4409	
    -9.2316	    -8.0566	    -6.7139	     5.4550	    -1.8463	     0.0000	    -7.0496	     2.0142	    -3.6087	    -3.3569	
    -9.1476	    -8.2245	    -7.3853	     4.1122	    -2.1820	    -0.8392	    -7.5531	     1.5945	    -3.7766	    -3.1891	
    -8.9798	    -8.0566	    -7.9727	     2.5177	    -2.3499	    -1.7624	    -7.7209	     0.9232	    -3.9444	    -2.9373	
    -8.8959	    -7.6370	    -8.5602	     0.8392	    -2.3499	    -2.6855	    -7.6370	     0.1678	    -3.9444	    -2.4338	
    -8.7280	    -6.7978	    -8.9798	    -0.8392	    -2.2659	    -3.6087	    -7.3013	    -0.6714	    -3.8605	    -1.7624	
    -8.6441	    -5.8746	    -9.2316	    -2.2659	    -2.1820	    -4.3640	    -6.7139	    -1.3428	    -3.6926	    -1.0071	
    -8.7280	    -5.0354	    -9.5673	    -3.6087	    -2.2659	    -5.1193	    -6.2943	    -2.0981	    -3.6087	    -0.2518	
    -9.0637	    -4.3640	    -9.9030	    -4.7836	    -2.5177	    -5.7907	    -5.9586	    -2.7695	    -3.6087	     0.2518	
    -9.7351	    -4.0283	   -10.4065	    -5.7907	    -3.0212	    -6.3782	    -5.9586	    -3.5248	    -3.8605	     0.4196	
   -10.7422	    -3.9444	   -10.9940	    -6.5460	    -3.8605	    -6.8817	    -6.2103	    -4.1962	    -4.2801	     0.3357	
   -11.9171	    -4.1962	   -11.6653	    -6.9656	    -4.7836	    -7.3013	    -6.8817	    -4.6997	    -4.8676	    -0.0839	
   -13.3438	    -4.6158	   -12.4207	    -7.2174	    -5.8746	    -7.5531	    -7.7209	    -5.1193	    -5.5389	    -0.8392	
   -14.9384	    -5.2872	   -13.2599	    -7.1335	    -6.9656	    -7.7209	    -8.8120	    -5.4550	    -6.3782	    -1.8463	
   -16.7007	    -6.2103	   -14.1830	    -6.8817	    -8.1406	    -7.8888	   -10.0708	    -5.7068	    -7.3853	    -3.1052	
   -18.5471	    -7.3013	   -15.1901	    -6.5460	    -9.3155	    -8.0566	   -11.6653	    -6.1264	    -8.4763	    -4.6158	
   -20.4773	    -8.5602	   -16.2811	    -6.1264	   -10.4904	    -8.4763	   -13.3438	    -6.6299	    -9.7351	    -6.2943	
   -22.3236	   -10.1547	   -17.5400	    -5.7907	   -11.6653	    -9.0637	   -15.1901	    -7.2174	   -11.1618	    -8.0566	
   -24.0860	   -11.8332	   -18.7988	    -5.4550	   -12.8403	    -9.8190	   -17.0364	    -8.0566	   -12.5885	    -9.9030	
   -25.5966	   -13.6795	   -20.0577	    -5.2032	   -13.9313	   -10.6583	   -18.8828	    -8.9798	   -14.0152	   -11.6653	
   -26.7715	   -15.6097	   -21.2326	    -5.1193	   -14.8544	   -11.4975	   -20.5612	    -9.9030	   -15.2740	   -13.1760	
   -27.3590	   -17.2882	   -22.1558	    -5.1193	   -15.6097	   -12.2528	   -21.9040	   -10.7422	   -16.3651	   -14.4348	
   -27.4429	   -18.6310	   -22.8271	    -5.2872	   -15.9454	   -12.9242	   -22.9111	   -11.4136	   -17.1204	   -15.1901	
   -26.7715	   -19.3863	   -22.9950	    -5.3711	   -15.6937	   -13.0920	   -23.2468	   -11.7493	   -17.3721	   -15.2740	
   -25.3448	   -19.3863	   -22.6593	    -5.2032	   -14.8544	   -12.8403	   -22.9950	   -11.6653	   -16.9525	   -14.6027	
   -23.3307	   -18.4631	   -21.5683	    -4.6997	   -13.2599	   -11.9171	   -21.9040	   -11.0779	   -15.9454	   -13.1760	
   -20.7291	   -16.7007	   -19.9738	    -3.6087	   -11.0779	   -10.3226	   -20.2255	    -9.9030	   -14.2670	   -10.9940	
   -17.7917	   -14.2670	   -17.8757	    -2.0981	    -8.3923	    -8.1406	   -18.1274	    -8.3084	   -12.0010	    -8.2245	
   -14.7705	   -11.3297	   -15.3580	    -0.1678	    -5.4550	    -5.5389	   -15.6097	    -6.2943	    -9.2316	    -5.0354	
   -11.7493	    -8.0566	   -12.5885	     2.1820	    -2.2659	    -2.5177	   -13.0081	    -4.1122	    -6.2943	    -1.7624	
    -9.0637	    -4.7836	    -9.8190	     4.8676	     0.8392	     0.6714	   -10.3226	    -1.7624	    -3.2730	     1.4267	
    -6.7978	    -1.7624	    -7.0496	     7.8049	     3.7766	     3.9444	    -7.8049	     0.5035	    -0.3357	     4.2801	
    -5.0354	     0.9232	    -4.4479	    10.6583	     6.3782	     6.8817	    -5.6229	     2.6016	     2.0981	     6.6299	
    -3.8605	     2.9373	    -2.2659	    13.0920	     8.4763	     9.3155	    -3.8605	     4.3640	     4.0283	     8.3084	
    -3.2730	     4.1962	    -0.5875	    14.8544	    10.0708	    10.9940	    -2.6016	     5.5389	     5.2032	     9.2316	
    -3.2730	     4.6997	     0.5035	    15.6937	    11.0779	    11.8332	    -1.9302	     6.2103	     5.5389	     9.3155	
    -3.7766	     4.4479	     0.9232	    15.5258	    11.4136	    11.7493	    -1.8463	     6.2943	     5.2032	     8.6441	
    -4.6158	     3.6087	     0.8392	    14.3509	    11.2457	    10.7422	    -2.2659	     5.9586	     4.1962	     7.2174	
    -5.7068	     2.2659	     0.3357	    12.3367	    10.6583	     9.0637	    -3.0212	     5.2872	     2.6016	     5.3711	
    -7.0496	     0.7553	    -0.5035	     9.7351	     9.6512	     6.7978	    -4.0283	     4.3640	     0.6714	     3.1052	
    -8.3923	    -0.7553	    -1.5106	     6.8817	     8.4763	     4.3640	    -5.1193	     3.3569	    -1.4267	     0.8392	
    -9.6512	    -2.1820	    -2.5177	     4.1122	     7.3013	     1.7624	    -6.0425	     2.2659	    -3.4409	    -1.3428	
   -10.8261	    -3.4409	    -3.4409	     1.5945	     6.2103	    -0.6714	    -6.7978	     1.0910	    -5.2032	    -3.1891	
   -11.6653	    -4.4479	    -4.1122	    -0.5035	     5.2032	    -2.9373	    -7.2174	    -0.0839	    -6.7139	    -4.6158	
   -12.3367	    -5.2032	    -4.6158	    -2.0142	     4.4479	    -4.8676	    -7.3853	    -1.2589	    -7.8888	    -5.6229	
   -12.5885	    -5.7068	    -4.9515	    -2.9373	     3.8605	    -6.4621	    -7.3013	    -2.5177	    -8.7280	    -6.2103	
   -12.5885	    -5.9586	    -5.0354	    -3.3569	     3.4409	    -7.6370	    -6.9656	    -3.7766	    -9.1476	    -6.4621	
   -12.1689	    -5.8746	    -4.9515	    -3.1891	     3.2730	    -8.3923	    -6.4621	    -5.0354	    -9.2316	    -6.3782	
   -11.3297	    -5.4550	    -4.6997	    -2.6855	     3.3569	    -8.7280	    -5.7907	    -6.1264	    -9.0637	    -6.0425	
   -10.1547	    -4.6997	    -4.3640	    -1.7624	     3.6087	    -8.5602	    -5.1193	    -6.9656	    -8.7280	    -5.5389	
    -8.6441	    -3.6926	    -4.0283	    -0.7553	     4.0283	    -8.1406	    -4.4479	    -7.5531	    -8.1406	    -4.8676	
    -7.0496	    -2.5177	    -3.6087	     0.3357	     4.6158	    -7.4692	    -3.8605	    -7.8888	    -7.4692	    -4.1122	
    -5.3711	    -1.1749	    -3.2730	     1.1749	     5.2872	    -6.6299	    -3.3569	    -7.9727	    -6.8817	    -3.3569	
    -3.8605	     0.0000	    -3.0212	     1.7624	     5.8746	    -5.8746	    -3.0212	    -7.9727	    -6.2943	    -2.6855	
    -2.6855	     1.0071	    -2.8534	     2.0142	     6.4621	    -5.2872	    -2.8534	    -8.0566	    -5.9586	    -2.2659	
    -2.0142	     1.5945	    -2.9373	     1.8463	     6.7978	    -5.0354	    -2.9373	    -8.2245	    -5.9586	    -2.0981	
    -1.9302	     1.5945	    -3.1891	     1.2589	     6.7139	    -5.2032	    -3.4409	    -8.6441	    -6.2943	    -2.3499	
    -2.4338	     1.0910	    -3.7766	     0.3357	     6.2103	    -5.7907	    -4.3640	    -9.3994	    -7.0496	    -3.0212	
    -3.5248	    -0.1678	    -4.6158	    -0.8392	     5.3711	    -6.7978	    -5.6229	   -10.4904	    -8.2245	    -4.1122	
    -5.0354	    -1.8463	    -5.6229	    -2.0981	     4.0283	    -8.1406	    -7.2174	   -11.8332	    -9.8190	    -5.4550	
    -6.8817	    -3.9444	    -6.7978	    -3.6087	     2.5177	    -9.7351	    -8.8959	   -13.3438	   -11.4975	    -6.9656	
    -8.8959	    -6.2103	    -7.9727	    -5.0354	     0.9232	   -11.3297	   -10.5743	   -14.8544	   -13.2599	    -8.3923	
   -10.8261	    -8.3923	    -9.0637	    -6.2943	    -0.6714	   -12.8403	   -12.0010	   -16.1972	   -14.8544	    -9.6512	
   -12.6724	   -10.2386	    -9.9869	    -7.3013	    -2.0981	   -14.0152	   -13.0920	   -17.2882	   -16.1972	   -10.4904	
   -14.1830	   -11.5814	   -10.5743	    -7.9727	    -3.1052	   -14.8544	   -13.6795	   -17.9596	   -17.0364	   -10.9940	
   -15.4419	   -12.2528	   -10.8261	    -8.3084	    -3.7766	   -15.1901	   -13.7634	   -18.2114	   -17.4561	   -10.9940	
   -16.1972	   -12.2528	   -10.7422	    -8.2245	    -3.9444	   -15.1901	   -13.4277	   -18.0435	   -17.3721	   -10.5743	
   -16.5329	   -11.5814	   -10.1547	    -7.9727	    -3.6926	   -14.7705	   -12.6724	   -17.5400	   -16.7847	    -9.8190	
   -16.2811	   -10.3226	    -9.3155	    -7.4692	    -3.1052	   -14.0152	   -11.6653	   -16.6168	   -15.7776	    -8.7280	
   -15.6097	    -8.6441	    -8.0566	    -6.7978	    -2.0981	   -13.0081	   -10.4065	   -15.3580	   -14.4348	    -7.3013	
   -14.6027	    -6.6299	    -6.6299	    -5.9586	    -0.9232	   -11.7493	    -9.0637	   -13.9313	   -12.8403	    -5.8746	
   -13.2599	    -4.6158	    -5.2032	    -5.0354	     0.2518	   -10.4904	    -7.8888	   -12.3367	   -11.3297	    -4.5319	
   -11.9171	    -2.6855	    -3.9444	    -4.0283	     1.1749	    -9.2316	    -7.0496	   -10.8261	    -9.9869	    -3.4409	
   -10.7422	    -1.0910	    -3.1052	    -3.1052	     1.6785	    -8.1406	    -6.7978	    -9.4833	    -9.1476	    -2.8534	
    -9.9030	    -0.0839	    -2.7695	    -2.4338	     1.6785	    -7.3853	    -7.2174	    -8.4763	    -8.7280	    -2.9373	
    -9.5673	     0.4196	    -3.0212	    -2.0142	     1.0910	    -6.9656	    -8.2245	    -7.8888	    -8.9798	    -3.5248	
    -9.6512	     0.3357	    -3.6926	    -1.9302	     0.0000	    -6.9656	    -9.8190	    -7.7209	    -9.7351	    -4.6997	
   -10.0708	    -0.1678	    -4.8676	    -2.1820	    -1.3428	    -7.1335	   -11.8332	    -7.8888	   -10.7422	    -6.1264	
   -10.7422	    -0.9232	    -6.2103	    -2.6855	    -2.9373	    -7.5531	   -13.8474	    -8.3084	   -11.9171	    -7.7209	
   -11.5814	    -1.9302	    -7.5531	    -3.2730	    -4.3640	    -8.1406	   -15.7776	    -8.9798	   -13.0081	    -9.2316	
   -12.3367	    -2.8534	    -8.8959	    -4.0283	    -5.7068	    -8.6441	   -17.4561	    -9.7351	   -13.8474	   -10.4904	
   -13.0920	    -3.6926	    -9.9869	    -4.7836	    -6.7978	    -9.1476	   -18.7149	   -10.5743	   -14.2670	   -11.4136	
   -13.5117	    -4.3640	   -10.6583	    -5.5389	    -7.4692	    -9.5673	   -19.4702	   -11.3297	   -14.3509	   -11.8332	
   -13.6795	    -4.6158	   -10.9100	    -6.2943	    -7.6370	    -9.9030	   -19.5541	   -11.8332	   -13.8474	   -11.7493	
   -13.5117	    -4.4479	   -10.6583	    -6.9656	    -7.2174	    -9.9869	   -18.9667	   -12.0010	   -12.9242	   -10.9940	
   -12.8403	    -3.7766	    -9.8190	    -7.3853	    -6.2943	    -9.8190	   -17.7078	   -11.7493	   -11.4975	    -9.6512	
   -11.8332	    -2.7695	    -8.3923	    -7.6370	    -4.8676	    -9.3994	   -15.8615	   -11.0779	    -9.5673	    -7.7209	
   -10.4065	    -1.4267	    -6.6299	    -7.5531	    -3.0212	    -8.7280	   -13.5956	    -9.9030	    -7.3853	    -5.3711	
    -8.7280	     0.0839	    -4.6997	    -7.0496	    -1.0910	    -7.7209	   -11.0779	    -8.4763	    -5.0354	    -2.7695	
    -6.9656	     1.6785	    -2.6016	    -6.1264	     0.9232	    -6.5460	    -8.4763	    -6.7978	    -2.6855	    -0.1678	
    -5.2032	     3.2730	    -0.6714	    -4.8676	     2.6855	    -5.2032	    -6.0425	    -4.9515	    -0.4196	     2.2659	
    -3.5248	     4.8676	     1.1749	    -3.2730	     4.1962	    -3.7766	    -3.9444	    -3.1052	     1.5945	     4.3640	
    -2.1820	     6.2103	     2.6855	    -1.5106	     5.2872	    -2.2659	    -2.2659	    -1.4267	     3.2730	     6.0425	
    -1.1749	     7.3013	     3.7766	     0.4196	     6.1264	    -0.8392	    -1.0071	     0.1678	     4.5319	     7.2174	
    -0.6714	     7.9727	     4.5319	     2.2659	     6.5460	     0.4196	    -0.3357	     1.5106	     5.3711	     7.8049	
    -0.4196	     8.2245	     4.7836	     3.9444	     6.6299	     1.4267	    -0.1678	     2.4338	     5.7068	     7.8888	
    -0.6714	     7.8888	     4.5319	     5.4550	     6.4621	     2.1820	    -0.4196	     3.0212	     5.7068	     7.4692	
    -1.1749	     7.0496	     3.9444	     6.5460	     5.9586	     2.5177	    -1.2589	     3.2730	     5.2032	     6.6299	
    -2.0142	     5.7907	     2.8534	     7.2174	     5.2872	     2.5177	    -2.3499	     3.1891	     4.4479	     5.5389	
    -3.1052	     4.1122	     1.4267	     7.3853	     4.3640	     2.1820	    -3.7766	     2.7695	     3.3569	     4.1122	
    -4.6158	     2.0142	    -0.3357	     6.9656	     3.1052	     1.5106	    -5.4550	     2.0142	     2.0142	     2.6016	
    -6.3782	    -0.3357	    -2.4338	     5.9586	     1.6785	     0.4196	    -7.3013	     1.0910	     0.4196	     0.9232	
    -8.5602	    -2.8534	    -4.6997	     4.4479	     0.0839	    -0.9232	    -9.2316	     0.0000	    -1.2589	    -0.8392	
   -10.8261	    -5.3711	    -6.8817	     2.6016	    -1.5945	    -2.3499	   -11.0779	    -1.0071	    -2.9373	    -2.4338	
   -13.1760	    -7.7209	    -8.9798	     0.6714	    -3.1052	    -3.7766	   -12.5885	    -1.9302	    -4.3640	    -3.8605	
   -15.3580	    -9.7351	   -10.5743	    -0.9232	    -4.2801	    -4.9515	   -13.6795	    -2.4338	    -5.2872	    -4.7836	
   -16.9525	   -11.0779	   -11.4975	    -2.0142	    -4.8676	    -5.6229	   -14.0991	    -2.4338	    -5.6229	    -5.1193	
   -18.0435	   -11.6653	   -11.5814	    -2.3499	    -4.7836	    -5.7068	   -13.7634	    -1.9302	    -5.2872	    -4.6997	
   -18.4631	   -11.5814	   -10.9940	    -2.0142	    -4.0283	    -5.2032	   -12.7563	    -1.0071	    -4.2801	    -3.6926	
   -18.2114	   -10.7422	    -9.6512	    -1.1749	    -2.7695	    -4.3640	   -11.1618	     0.2518	    -2.6855	    -2.1820	
   -17.4561	    -9.4833	    -7.8888	     0.0839	    -0.9232	    -3.1891	    -9.2316	     1.5945	    -0.8392	    -0.2518	
   -16.2811	    -7.7209	    -5.8746	     1.5945	     1.1749	    -1.8463	    -7.2174	     2.9373	     1.1749	     1.6785	
   -14.6866	    -5.8746	    -3.8605	     3.1052	     3.3569	    -0.4196	    -5.1193	     4.1122	     3.1891	     3.6087	
   -12.9242	    -3.8605	    -1.9302	     4.6997	     5.4550	     1.0910	    -3.2730	     5.2032	     4.9515	     5.2872	
   -10.9940	    -1.8463	    -0.3357	     6.2103	     7.3853	     2.5177	    -1.6785	     6.1264	     6.4621	     6.7139	
    -9.1476	    -0.1678	     0.9232	     7.7209	     8.8959	     3.9444	    -0.5035	     6.8817	     7.5531	     7.7209	
    -7.5531	     1.2589	     1.7624	     8.9798	    10.0708	     5.2032	     0.2518	     7.4692	     8.1406	     8.2245	
    -6.1264	     2.2659	     2.1820	    10.1547	    10.8261	     6.2943	     0.6714	     7.8049	     8.3084	     8.3923	
    -4.9515	     2.8534	     2.2659	    10.9940	    11.1618	     7.2174	     0.8392	     7.9727	     8.0566	     8.1406	
    -4.2801	     3.0212	     2.0981	    11.4975	    11.2457	     7.8888	     0.6714	     7.8888	     7.3853	     7.6370	
    -3.8605	     2.7695	     1.6785	    11.5814	    10.9940	     8.2245	     0.2518	     7.5531	     6.5460	     6.7978	
    -3.7766	     2.0981	     1.3428	    11.3297	    10.6583	     8.2245	    -0.1678	     7.0496	     5.4550	     5.9586	
    -3.8605	     1.3428	     1.0071	    10.8261	    10.2386	     7.9727	    -0.5035	     6.3782	     4.3640	     5.0354	
    -4.1962	     0.4196	     0.8392	    10.0708	     9.8190	     7.5531	    -0.8392	     5.7068	     3.3569	     4.1962	
    -4.6158	    -0.4196	     0.9232	     9.2316	     9.5673	     6.9656	    -0.9232	     4.9515	     2.5177	     3.5248	
    -5.0354	    -0.9232	     1.1749	     8.4763	     9.3994	     6.3782	    -0.7553	     4.1962	     1.9302	     3.1052	
    -5.6229	    -1.1749	     1.5106	     7.8049	     9.3994	     5.7907	    -0.5035	     3.6087	     1.6785	     2.9373	
    -6.2103	    -1.0910	     2.0142	     7.2174	     9.4833	     5.2872	    -0.0839	     3.0212	     1.5945	     2.9373	
    -6.9656	    -0.7553	     2.4338	     6.7139	     9.6512	     4.7836	     0.3357	     2.5177	     1.6785	     3.1052	
    -7.7209	    -0.2518	     2.8534	     6.1264	     9.8190	     4.1962	     0.6714	     2.0981	     1.7624	     3.2730	
    -8.6441	     0.5035	     3.1891	     5.5389	     9.9869	     3.6087	     0.8392	     1.6785	     1.8463	     3.4409	
    -9.3994	     1.2589	     3.5248	     4.8676	    10.0708	     2.9373	     0.9232	     1.3428	     1.9302	     3.6087	
    -9.9869	     2.1820	     3.7766	     4.3640	    10.2386	     2.4338	     0.8392	     1.0910	     2.0142	     3.6087	
   -10.2386	     3.2730	     4.0283	     3.9444	    10.4065	     1.9302	     0.6714	     0.9232	     1.9302	     3.5248	
   -10.1547	     4.4479	     4.1962	     3.6926	    10.5743	     1.4267	     0.3357	     0.7553	     1.7624	     3.1891	
    -9.6512	     5.5389	     4.3640	     3.6087	    10.7422	     1.0071	    -0.1678	     0.6714	     1.4267	     2.6016	
    -8.8959	     6.6299	     4.4479	     3.7766	    10.9100	     0.5875	    -0.7553	     0.5035	     0.9232	     1.8463	
    -8.0566	     7.4692	     4.4479	     4.1122	    11.0779	     0.1678	    -1.3428	     0.3357	     0.4196	     1.0071	
    -7.3013	     7.9727	     4.3640	     4.6997	    11.1618	    -0.0839	    -2.0142	     0.2518	    -0.1678	     0.1678	
    -6.6299	     8.1406	     4.1962	     5.5389	    11.1618	    -0.3357	    -2.6855	     0.2518	    -0.7553	    -0.6714	
    -6.3782	     7.7209	     3.7766	     6.4621	    10.9940	    -0.4196	    -3.3569	     0.2518	    -1.3428	    -1.4267	
    -6.5460	     6.7139	     3.1891	     7.3013	    10.6583	    -0.5875	    -4.0283	     0.1678	    -2.0142	    -2.1820	
    -7.1335	     5.2032	     2.3499	     7.8049	    10.1547	    -0.9232	    -4.6997	     0.0839	    -2.8534	    -2.8534	
    -8.0566	     3.3569	     1.3428	     8.0566	     9.3994	    -1.2589	    -5.2872	    -0.0839	    -3.6926	    -3.3569	
    -9.0637	     1.3428	     0.3357	     7.9727	     8.7280	    -1.6785	    -5.7907	    -0.3357	    -4.5319	    -3.6926	
   -10.1547	    -0.5035	    -0.5035	     7.7209	     8.1406	    -2.1820	    -6.0425	    -0.5035	    -5.3711	    -3.7766	
   -10.9940	    -2.0981	    -1.1749	     7.1335	     7.7209	    -2.6855	    -5.9586	    -0.5875	    -5.8746	    -3.6087	
   -11.4975	    -3.2730	    -1.5106	     6.5460	     7.5531	    -3.0212	    -5.7068	    -0.5875	    -6.2103	    -3.1052	
   -11.6653	    -3.9444	    -1.5106	     5.7907	     7.7209	    -3.3569	    -5.1193	    -0.5035	    -6.2103	    -2.2659	
   -11.4136	    -4.1962	    -1.1749	     5.2032	     8.2245	    -3.4409	    -4.2801	    -0.4196	    -5.8746	    -1.3428	
   -10.8261	    -3.9444	    -0.5035	     4.6997	     8.8959	    -3.2730	    -3.3569	    -0.1678	    -5.3711	    -0.2518	
    -9.9869	    -3.4409	     0.4196	     4.3640	     9.7351	    -3.0212	    -2.3499	     0.0000	    -4.6158	     0.8392	
    -8.8959	    -2.5177	     1.4267	     4.3640	    10.6583	    -2.6016	    -1.3428	     0.1678	    -3.8605	     1.8463	
    -7.7209	    -1.5106	     2.5177	     4.6997	    11.5814	    -2.0981	    -0.5035	     0.1678	    -3.1052	     2.6016	
    -6.3782	    -0.4196	     3.6087	     5.2872	    12.2528	    -1.5106	     0.0839	     0.1678	    -2.5177	     3.0212	
    -5.2032	     0.6714	     4.5319	     6.2103	    12.8403	    -0.7553	     0.4196	     0.0000	    -2.0981	     3.0212	
    -4.0283	     1.5945	     5.2872	     7.3853	    13.1760	    -0.0839	     0.4196	    -0.1678	    -1.7624	     2.7695	
    -3.0212	     2.4338	     5.7907	     8.6441	    13.3438	     0.6714	     0.2518	    -0.3357	    -1.5945	     2.2659	
    -2.2659	     3.0212	     6.2103	     9.9030	    13.3438	     1.4267	    -0.1678	    -0.5875	    -1.5106	     1.5945	
    -1.5945	     3.3569	     6.3782	    10.9940	    13.2599	     2.0142	    -0.5875	    -0.8392	    -1.5945	     0.8392	
    -1.0910	     3.5248	     6.3782	    11.7493	    13.1760	     2.5177	    -1.0071	    -1.1749	    -1.7624	     0.1678	
    -0.8392	     3.5248	     6.1264	    11.9171	    13.0920	     2.7695	    -1.3428	    -1.5945	    -1.9302	    -0.3357	
    -0.7553	     3.3569	     5.7907	    11.4975	    12.9242	     2.6855	    -1.5106	    -2.0981	    -2.1820	    -0.6714	
    -0.9232	     2.9373	     5.2032	    10.4065	    12.7563	     2.3499	    -1.5945	    -2.6855	    -2.4338	    -0.9232	
    -1.1749	     2.5177	     4.5319	     8.7280	    12.6724	     1.7624	    -1.5945	    -3.3569	    -2.7695	    -0.9232	
    -1.5945	     1.9302	     3.7766	     6.5460	    12.5885	     0.9232	    -1.5106	    -4.1122	    -2.9373	    -0.8392	
    -2.0142	     1.5106	     3.1052	     4.1122	    12.5885	     0.0000	    -1.3428	    -4.8676	    -3.1891	    -0.5875	
    -2.3499	     1.1749	     2.5177	     1.6785	    12.5885	    -0.9232	    -1.0910	    -5.5389	    -3.2730	    -0.3357	
    -2.5177	     1.0910	     2.0981	    -0.5035	    12.7563	    -1.7624	    -0.7553	    -6.1264	    -3.2730	     0.0000	
    -2.5177	     1.3428	     1.9302	    -2.1820	    12.9242	    -2.3499	    -0.4196	    -6.5460	    -3.1891	     0.3357	
    -2.2659	     1.7624	     2.0142	    -3.1891	    13.0920	    -2.6016	    -0.1678	    -6.7139	    -3.0212	     0.7553	
    -1.9302	     2.4338	     2.1820	    -3.5248	    13.2599	    -2.5177	     0.0000	    -6.7139	    -2.8534	     1.0071	
    -1.4267	     3.1052	     2.4338	    -3.1891	    13.3438	    -2.1820	     0.0000	    -6.4621	    -2.6855	     1.1749	
    -1.0071	     3.9444	     2.7695	    -2.3499	    13.2599	    -1.6785	    -0.2518	    -6.0425	    -2.5177	     1.2589	
    -0.5035	     4.6158	     3.0212	    -1.0071	    13.0920	    -0.9232	    -0.7553	    -5.5389	    -2.5177	     1.1749	
    -0.0839	     5.2032	     3.1891	     0.6714	    12.8403	    -0.0839	    -1.3428	    -4.7836	    -2.6016	     0.9232	
     0.1678	     5.6229	     3.1891	     2.5177	    12.4207	     0.8392	    -2.0981	    -4.0283	    -2.7695	     0.6714	
     0.4196	     5.8746	     3.1052	     4.5319	    12.0010	     1.7624	    -2.7695	    -3.0212	    -2.9373	     0.4196	
     0.5875	     5.9586	     3.0212	     6.5460	    11.5814	     2.8534	    -3.3569	    -2.0142	    -2.9373	     0.2518	
     0.5035	     5.8746	     2.8534	     8.4763	    11.2457	     3.8605	    -3.7766	    -0.9232	    -2.8534	     0.3357	
     0.3357	     5.6229	     2.6855	    10.0708	    10.9100	     4.8676	    -4.0283	     0.1678	    -2.6016	     0.6714	
    -0.0839	     5.2872	     2.4338	    11.1618	    10.6583	     5.7907	    -4.1122	     1.1749	    -2.1820	     1.2589	
    -0.6714	     4.6997	     2.1820	    11.7493	    10.4065	     6.3782	    -4.0283	     2.1820	    -1.5945	     2.0981	
    -1.5945	     3.9444	     1.7624	    11.5814	    10.0708	     6.7139	    -3.8605	     2.8534	    -1.0910	     3.0212	
    -2.6855	     2.9373	     1.0910	    10.7422	     9.5673	     6.6299	    -3.6926	     3.2730	    -0.5875	     3.8605	
    -4.0283	     1.7624	     0.3357	     9.1476	     8.9798	     6.0425	    -3.4409	     3.3569	    -0.2518	     4.6158	
    -5.6229	     0.5035	    -0.5875	     6.8817	     8.2245	     4.9515	    -3.2730	     3.0212	    -0.1678	     5.2032	
    -7.3013	    -0.8392	    -1.5945	     4.2801	     7.3853	     3.6087	    -3.1052	     2.3499	    -0.2518	     5.6229	
    -8.8959	    -2.1820	    -2.6016	     1.5106	     6.5460	     1.9302	    -2.8534	     1.4267	    -0.4196	     5.7907	
   -10.4904	    -3.4409	    -3.6087	    -1.1749	     5.7907	     0.2518	    -2.5177	     0.2518	    -0.7553	     5.7907	
   -11.9171	    -4.5319	    -4.3640	    -3.6926	     5.0354	    -1.4267	    -2.2659	    -1.0910	    -1.2589	     5.5389	
   -13.1760	    -5.6229	    -5.0354	    -5.8746	     4.4479	    -3.0212	    -2.0142	    -2.6016	    -1.9302	     5.1193	
   -14.2670	    -6.6299	    -5.5389	    -7.6370	     3.7766	    -4.4479	    -1.8463	    -4.1962	    -2.6855	     4.5319	
   -15.3580	    -7.7209	    -5.8746	    -9.0637	     3.2730	    -5.8746	    -1.8463	    -5.7907	    -3.6087	     3.7766	
   -16.2811	    -8.8959	    -6.1264	   -10.1547	     2.6855	    -7.1335	    -2.0981	    -7.3013	    -4.6158	     2.8534	
   -17.0364	   -10.0708	    -6.2943	   -10.9100	     2.1820	    -8.2245	    -2.6016	    -8.7280	    -5.6229	     1.7624	
   -17.7078	   -11.1618	    -6.5460	   -11.4136	     1.6785	    -9.1476	    -3.2730	    -9.9869	    -6.7139	     0.6714	
   -18.2114	   -12.0010	    -6.7139	   -11.5814	     1.1749	    -9.7351	    -4.1962	   -10.9100	    -7.5531	    -0.3357	
   -18.4631	   -12.5885	    -6.8817	   -11.5814	     0.8392	   -10.1547	    -5.1193	   -11.4975	    -8.3084	    -1.2589	
   -18.4631	   -12.5885	    -6.9656	   -11.3297	     0.5875	   -10.3226	    -6.0425	   -11.6653	    -8.8120	    -2.0981	
   -18.2953	   -12.2528	    -6.8817	   -10.9940	     0.4196	   -10.2386	    -6.8817	   -11.5814	    -9.0637	    -2.6855	
   -17.9596	   -11.4975	    -6.7978	   -10.4904	     0.4196	    -9.9869	    -7.5531	   -11.1618	    -9.0637	    -3.0212	
   -17.5400	   -10.4904	    -6.5460	    -9.9869	     0.5875	    -9.6512	    -7.9727	   -10.6583	    -8.9798	    -3.1891	
   -17.0364	    -9.3155	    -6.2103	    -9.4833	     0.9232	    -9.2316	    -8.0566	    -9.9030	    -8.5602	    -3.1891	
   -16.5329	    -8.2245	    -5.7907	    -8.8959	     1.3428	    -8.7280	    -7.8888	    -9.1476	    -8.0566	    -3.0212	
   -15.9454	    -7.0496	    -5.2872	    -8.2245	     1.8463	    -8.1406	    -7.5531	    -8.3084	    -7.3853	    -2.6016	
   -15.4419	    -6.1264	    -4.7836	    -7.5531	     2.5177	    -7.5531	    -6.9656	    -7.5531	    -6.6299	    -2.0981	
   -14.9384	    -5.2032	    -4.2801	    -6.8817	     3.1052	    -6.8817	    -6.2103	    -6.7139	    -5.7068	    -1.4267	
   -14.4348	    -4.3640	    -3.6087	    -6.2103	     3.8605	    -6.2103	    -5.3711	    -5.9586	    -4.6997	    -0.6714	
   -13.8474	    -3.5248	    -2.9373	    -5.5389	     4.6997	    -5.4550	    -4.4479	    -5.1193	    -3.6087	     0.1678	
[Epoch Header]
[Trial Type]	11
[Accept]	1
[Correct]	0
[RT]	 0.000
[Resp]	0
[Epoch Data]
    -5.2872	    -6.2103	    -6.7978	   -17.1204	    -8.8120	   -12.8403	    -0.4196	    -8.1406	    -3.1891	    -4.7836	
    -3.7766	    -4.1122	    -4.8676	   -15.4419	    -7.3853	   -11.2457	     1.7624	    -6.7139	    -1.3428	    -2.7695	
    -2.1820	    -2.0142	    -3.0212	   -13.5117	    -6.2103	    -9.4833	     3.6926	    -5.0354	     0.4196	    -0.9232	
    -0.5035	     0.0000	    -1.3428	   -11.2457	    -5.2032	    -7.7209	     5.2872	    -3.3569	     2.0142	     0.6714	
     1.1749	     1.9302	     0.0839	    -8.8120	    -4.2801	    -5.7907	     6.4621	    -1.6785	     3.4409	     2.0142	
     2.8534	     3.6926	     1.4267	    -6.2943	    -3.5248	    -3.8605	     7.3853	     0.0000	     4.6997	     3.0212	
     4.4479	     5.1193	     2.5177	    -3.6926	    -2.8534	    -2.0142	     7.8888	     1.6785	     5.7068	     3.6926	
     5.7907	     6.1264	     3.3569	    -1.2589	    -2.3499	    -0.2518	     8.1406	     3.1052	     6.3782	     4.1122	
     6.9656	     6.7139	     3.8605	     0.7553	    -1.9302	     1.2589	     7.9727	     4.1962	     6.8817	     4.1962	
     7.8049	     6.7978	     4.1962	     2.3499	    -1.6785	     2.3499	     7.6370	     5.0354	     6.9656	     4.0283	
     8.2245	     6.4621	     4.1962	     3.2730	    -1.6785	     3.1052	     7.0496	     5.4550	     6.7978	     3.5248	
     8.3084	     5.6229	     3.9444	     3.5248	    -1.8463	     3.3569	     6.1264	     5.2872	     6.2943	     2.6855	
     7.9727	     4.3640	     3.3569	     3.1052	    -2.3499	     2.9373	     5.0354	     4.6997	     5.4550	     1.6785	
     7.1335	     2.7695	     2.4338	     1.9302	    -3.1052	     2.0142	     3.7766	     3.5248	     4.2801	     0.4196	
     5.7907	     0.7553	     1.2589	     0.2518	    -4.1962	     0.4196	     2.2659	     1.8463	     2.7695	    -1.0071	
     4.0283	    -1.4267	    -0.2518	    -1.8463	    -5.4550	    -1.5945	     0.6714	    -0.2518	     1.0071	    -2.6016	
     2.0142	    -3.6087	    -1.9302	    -4.1962	    -6.8817	    -4.0283	    -0.9232	    -2.6016	    -0.8392	    -4.1962	
    -0.1678	    -5.7068	    -3.6926	    -6.7978	    -8.3923	    -6.6299	    -2.4338	    -5.2032	    -2.8534	    -5.7907	
    -2.3499	    -7.5531	    -5.4550	    -9.3994	    -9.9030	    -9.4833	    -3.8605	    -7.8049	    -4.7836	    -7.3853	
    -4.5319	    -9.0637	    -7.1335	   -12.0850	   -11.4136	   -12.4207	    -5.2032	   -10.4904	    -6.7978	    -8.8959	
    -6.4621	   -10.1547	    -8.6441	   -14.6027	   -12.9242	   -15.1901	    -6.2943	   -12.9242	    -8.5602	   -10.3226	
    -8.0566	   -10.8261	    -9.9869	   -16.9525	   -14.1830	   -17.7917	    -7.2174	   -15.1901	   -10.1547	   -11.6653	
    -9.3155	   -11.0779	   -10.9940	   -18.7149	   -15.2740	   -19.9738	    -7.8888	   -17.0364	   -11.4136	   -12.6724	
   -10.0708	   -10.9100	   -11.6653	   -19.8059	   -15.9454	   -21.5683	    -8.2245	   -18.2114	   -12.2528	   -13.4277	
   -10.4065	   -10.4065	   -11.8332	   -19.9738	   -16.1972	   -22.4075	    -8.3084	   -18.7988	   -12.5046	   -13.7634	
   -10.3226	    -9.4833	   -11.5814	   -19.1345	   -16.0294	   -22.4915	    -8.0566	   -18.5471	   -12.2528	   -13.7634	
    -9.8190	    -8.3084	   -10.9100	   -17.3721	   -15.4419	   -21.8201	    -7.4692	   -17.5400	   -11.4975	   -13.3438	
    -8.8120	    -6.8817	    -9.9030	   -14.7705	   -14.6027	   -20.3934	    -6.7139	   -15.9454	   -10.3226	   -12.5046	
    -7.5531	    -5.2872	    -8.6441	   -11.4975	   -13.5117	   -18.2953	    -5.7068	   -13.9313	    -8.8120	   -11.4975	
    -6.1264	    -3.6087	    -7.3013	    -7.8888	   -12.3367	   -15.8615	    -4.6997	   -11.7493	    -7.2174	   -10.3226	
    -4.6158	    -2.0981	    -5.9586	    -4.1962	   -11.2457	   -13.2599	    -3.6926	    -9.6512	    -5.6229	    -9.1476	
    -3.2730	    -0.8392	    -4.8676	    -0.7553	   -10.4065	   -10.8261	    -2.9373	    -7.7209	    -4.2801	    -8.1406	
    -2.1820	    -0.0839	    -4.1122	     2.1820	    -9.9030	    -8.5602	    -2.3499	    -6.1264	    -3.2730	    -7.3013	
    -1.5945	     0.0839	    -3.7766	     4.4479	    -9.7351	    -6.7139	    -2.0142	    -5.0354	    -2.6855	    -6.7978	
    -1.5945	    -0.2518	    -3.8605	     5.7907	    -9.9869	    -5.4550	    -1.8463	    -4.4479	    -2.5177	    -6.5460	
    -2.2659	    -1.1749	    -4.3640	     6.1264	   -10.4904	    -4.8676	    -2.0142	    -4.4479	    -2.7695	    -6.6299	
    -3.4409	    -2.6016	    -5.2032	     5.3711	   -11.2457	    -4.8676	    -2.2659	    -4.8676	    -3.5248	    -6.9656	
    -5.1193	    -4.3640	    -6.2943	     3.6087	   -12.1689	    -5.4550	    -2.6855	    -5.7907	    -4.6158	    -7.6370	
    -7.1335	    -6.2943	    -7.4692	     1.1749	   -13.1760	    -6.4621	    -3.1052	    -6.9656	    -6.0425	    -8.3923	
    -9.0637	    -8.3084	    -8.6441	    -1.9302	   -14.0991	    -7.8888	    -3.6926	    -8.3084	    -7.5531	    -9.3155	
   -10.9100	   -10.0708	    -9.6512	    -5.3711	   -14.9384	    -9.5673	    -4.1962	    -9.7351	    -9.2316	   -10.2386	
   -12.4207	   -11.5814	   -10.5743	    -8.8120	   -15.5258	   -11.3297	    -4.6158	   -11.0779	   -10.7422	   -11.1618	
   -13.4277	   -12.7563	   -11.1618	   -12.0850	   -15.9454	   -13.0081	    -4.9515	   -12.2528	   -12.0850	   -12.0010	
   -14.0152	   -13.5117	   -11.5814	   -14.9384	   -16.1133	   -14.4348	    -5.2872	   -13.0920	   -13.1760	   -12.6724	
   -14.0152	   -13.9313	   -11.6653	   -17.2043	   -16.1133	   -15.6097	    -5.4550	   -13.5117	   -13.9313	   -13.1760	
   -13.5956	   -13.9313	   -11.6653	   -18.7988	   -15.8615	   -16.3651	    -5.6229	   -13.5956	   -14.3509	   -13.5117	
   -12.7563	   -13.5956	   -11.4975	   -19.8059	   -15.5258	   -16.7847	    -5.7068	   -13.2599	   -14.3509	   -13.7634	
   -11.6653	   -13.0920	   -11.1618	   -20.3934	   -15.0223	   -16.8686	    -5.7907	   -12.6724	   -14.1830	   -13.8474	
   -10.3226	   -12.2528	   -10.8261	   -20.5612	   -14.6027	   -16.8686	    -5.8746	   -12.0010	   -13.7634	   -13.8474	
    -8.9798	   -11.3297	   -10.4904	   -20.5612	   -14.1830	   -16.7847	    -5.8746	   -11.2457	   -13.2599	   -13.7634	
    -7.6370	   -10.3226	   -10.3226	   -20.4773	   -13.9313	   -16.7007	    -6.0425	   -10.7422	   -12.6724	   -13.5956	
    -6.4621	    -9.3155	   -10.2386	   -20.4773	   -13.7634	   -16.8686	    -6.2103	   -10.5743	   -12.2528	   -13.5956	
    -5.6229	    -8.5602	   -10.3226	   -20.6451	   -13.9313	   -17.2043	    -6.5460	   -10.8261	   -12.0010	   -13.6795	
    -5.2032	    -8.0566	   -10.6583	   -20.9808	   -14.3509	   -17.8757	    -6.9656	   -11.5814	   -12.0010	   -13.8474	
    -5.0354	    -7.8049	   -10.9940	   -21.4844	   -14.8544	   -18.7149	    -7.3853	   -12.7563	   -12.1689	   -14.0991	
    -5.1193	    -7.7209	   -11.2457	   -22.1558	   -15.2740	   -19.5541	    -7.6370	   -14.1830	   -12.3367	   -14.3509	
    -5.2872	    -7.7209	   -11.1618	   -22.7432	   -15.5258	   -20.2255	    -7.5531	   -15.6097	   -12.3367	   -14.3509	
    -5.3711	    -7.6370	   -10.7422	   -23.2468	   -15.4419	   -20.6451	    -7.0496	   -16.8686	   -12.1689	   -13.9313	
    -5.2872	    -7.3853	   -10.0708	   -23.4985	   -15.0223	   -20.7291	    -6.2103	   -17.7078	   -11.6653	   -13.2599	
    -5.1193	    -6.9656	    -9.0637	   -23.4146	   -14.3509	   -20.3934	    -5.0354	   -18.2114	   -10.9100	   -12.1689	
    -4.8676	    -6.5460	    -7.8888	   -23.1628	   -13.5956	   -19.8059	    -3.6926	   -18.2953	    -9.9869	   -10.9100	
    -4.6158	    -6.1264	    -6.7978	   -22.6593	   -12.7563	   -18.9667	    -2.2659	   -18.1274	    -8.9798	    -9.5673	
    -4.6158	    -5.7907	    -5.7907	   -22.1558	   -12.0850	   -18.2114	    -1.0071	   -17.7078	    -7.9727	    -8.3084	
    -4.7836	    -5.7068	    -5.0354	   -21.6522	   -11.5814	   -17.4561	     0.0000	   -17.2882	    -7.2174	    -7.2174	
    -5.1193	    -5.7907	    -4.6997	   -21.3165	   -11.4136	   -16.9525	     0.5875	   -16.8686	    -6.7978	    -6.6299	
    -5.7068	    -6.0425	    -4.6158	   -21.1487	   -11.5814	   -16.6168	     0.7553	   -16.4490	    -6.6299	    -6.2943	
    -6.2103	    -6.4621	    -4.7836	   -21.0648	   -12.0010	   -16.4490	     0.6714	   -16.1133	    -6.7139	    -6.4621	
    -6.7139	    -6.8817	    -5.1193	   -21.0648	   -12.5046	   -16.3651	     0.3357	   -15.7776	    -6.9656	    -6.7978	
    -7.0496	    -7.3013	    -5.6229	   -21.2326	   -13.0920	   -16.3651	    -0.0839	   -15.3580	    -7.3853	    -7.3013	
    -7.3013	    -7.7209	    -6.1264	   -21.4005	   -13.6795	   -16.5329	    -0.5875	   -15.1062	    -7.8888	    -7.9727	
    -7.4692	    -8.2245	    -6.7139	   -21.7361	   -14.3509	   -16.7847	    -1.0910	   -14.8544	    -8.3923	    -8.7280	
    -7.8049	    -8.8959	    -7.3853	   -22.2397	   -15.0223	   -17.2043	    -1.5945	   -14.7705	    -9.0637	    -9.5673	
    -8.3084	    -9.7351	    -8.1406	   -22.9111	   -15.6937	   -17.7917	    -2.1820	   -14.8544	    -9.7351	   -10.4065	
    -9.0637	   -10.8261	    -8.9798	   -23.6664	   -16.4490	   -18.4631	    -2.7695	   -15.0223	   -10.4904	   -11.2457	
    -9.9030	   -11.9171	    -9.8190	   -24.3378	   -17.1204	   -19.2184	    -3.2730	   -15.2740	   -11.2457	   -11.9171	
   -10.7422	   -13.0081	   -10.5743	   -24.9252	   -17.7078	   -19.7220	    -3.6087	   -15.4419	   -11.8332	   -12.5046	
   -11.4975	   -14.0152	   -11.1618	   -25.3448	   -18.0435	   -20.1416	    -3.6926	   -15.5258	   -12.3367	   -12.7563	
   -12.0850	   -14.6866	   -11.4975	   -25.4288	   -18.2114	   -20.3094	    -3.4409	   -15.5258	   -12.5046	   -12.7563	
   -12.5046	   -15.1062	   -11.5814	   -25.1770	   -18.1274	   -20.2255	    -3.0212	   -15.4419	   -12.5046	   -12.5046	
   -12.5885	   -15.1901	   -11.3297	   -24.7574	   -17.7917	   -19.9738	    -2.2659	   -15.3580	   -12.2528	   -12.0010	
   -12.5046	   -15.1062	   -10.8261	   -24.1699	   -17.2882	   -19.7220	    -1.4267	   -15.3580	   -11.9171	   -11.4136	
   -12.3367	   -14.8544	   -10.2386	   -23.4985	   -16.6168	   -19.4702	    -0.5875	   -15.4419	   -11.5814	   -10.7422	
   -12.0850	   -14.6027	    -9.5673	   -22.8271	   -16.0294	   -19.3024	     0.0839	   -15.6937	   -11.3297	   -10.1547	
   -11.7493	   -14.3509	    -8.8120	   -21.9879	   -15.3580	   -19.2184	     0.6714	   -16.0294	   -11.0779	    -9.6512	
   -11.1618	   -13.9313	    -8.0566	   -21.0648	   -14.6866	   -19.1345	     1.0071	   -16.4490	   -10.9940	    -9.3994	
   -10.4904	   -13.2599	    -7.3853	   -19.9738	   -14.0991	   -18.9667	     1.2589	   -16.7847	   -10.8261	    -9.2316	
    -9.6512	   -12.4207	    -6.6299	   -18.6310	   -13.5117	   -18.5471	     1.2589	   -16.9525	   -10.7422	    -9.2316	
    -8.6441	   -11.3297	    -5.9586	   -17.0364	   -13.0081	   -17.9596	     1.0910	   -17.0364	   -10.5743	    -9.3155	
    -7.7209	    -9.9030	    -5.2872	   -15.2740	   -12.6724	   -17.2882	     0.7553	   -16.9525	   -10.5743	    -9.6512	
    -6.8817	    -8.4763	    -4.7836	   -13.4277	   -12.5046	   -16.5329	     0.1678	   -16.7847	   -10.5743	   -10.1547	
    -6.2943	    -7.2174	    -4.5319	   -11.6653	   -12.5046	   -15.7776	    -0.5035	   -16.6168	   -10.7422	   -10.8261	
    -6.0425	    -6.2103	    -4.5319	   -10.2386	   -12.7563	   -15.2740	    -1.3428	   -16.4490	   -10.9940	   -11.6653	
    -6.2103	    -5.7068	    -4.9515	    -9.2316	   -13.3438	   -15.0223	    -2.3499	   -16.3651	   -11.4975	   -12.6724	
    -6.8817	    -5.7907	    -5.6229	    -8.8959	   -14.0991	   -15.0223	    -3.4409	   -16.3651	   -12.0850	   -13.6795	
    -7.8049	    -6.4621	    -6.6299	    -9.1476	   -15.1062	   -15.3580	    -4.5319	   -16.4490	   -12.7563	   -14.6027	
    -9.0637	    -7.3853	    -7.8049	   -10.0708	   -16.1972	   -15.8615	    -5.4550	   -16.7007	   -13.5117	   -15.4419	
   -10.4065	    -8.5602	    -9.0637	   -11.2457	   -17.2043	   -16.4490	    -6.2103	   -16.9525	   -14.0991	   -16.0294	
   -11.5814	    -9.6512	   -10.0708	   -12.5885	   -17.9596	   -16.9525	    -6.6299	   -17.1204	   -14.4348	   -16.2811	
   -12.6724	   -10.5743	   -10.8261	   -13.6795	   -18.4631	   -17.2882	    -6.7978	   -17.2043	   -14.6027	   -16.1972	
   -13.5117	   -11.2457	   -11.3297	   -14.4348	   -18.7149	   -17.3721	    -6.6299	   -17.0364	   -14.5187	   -15.7776	
   -14.0152	   -11.4975	   -11.4975	   -14.6027	   -18.6310	   -17.0364	    -6.1264	   -16.5329	   -14.0991	   -15.0223	
   -14.0991	   -11.4136	   -11.2457	   -14.1830	   -18.2114	   -16.2811	    -5.4550	   -15.6937	   -13.2599	   -13.9313	
   -13.7634	   -10.8261	   -10.5743	   -13.0081	   -17.3721	   -15.1062	    -4.4479	   -14.4348	   -12.0850	   -12.5046	
   -12.7563	    -9.7351	    -9.4833	   -11.3297	   -16.2811	   -13.5117	    -3.2730	   -12.7563	   -10.4904	   -10.7422	
   -11.3297	    -8.3084	    -8.2245	    -9.3155	   -14.8544	   -11.5814	    -2.0142	   -10.8261	    -8.6441	    -8.8959	
    -9.6512	    -6.6299	    -6.8817	    -7.1335	   -13.5117	    -9.5673	    -0.8392	    -8.9798	    -6.7139	    -7.1335	
    -7.8888	    -5.0354	    -5.7907	    -5.0354	   -12.4207	    -7.7209	    -0.0839	    -7.3013	    -4.9515	    -5.6229	
    -6.2103	    -3.6926	    -5.1193	    -3.1891	   -11.7493	    -6.1264	     0.1678	    -5.9586	    -3.6087	    -4.5319	
    -4.8676	    -2.6855	    -4.9515	    -1.5106	   -11.6653	    -4.8676	    -0.1678	    -5.1193	    -2.6855	    -4.0283	
    -3.6926	    -2.0142	    -5.2872	     0.0839	   -12.0010	    -3.8605	    -1.0071	    -4.5319	    -2.1820	    -4.0283	
    -2.6855	    -1.5945	    -5.9586	     1.5945	   -12.7563	    -3.0212	    -2.0981	    -4.1122	    -1.9302	    -4.2801	
    -1.6785	    -1.3428	    -6.7978	     3.2730	   -13.5956	    -2.2659	    -3.3569	    -3.6926	    -1.8463	    -4.6997	
    -0.5875	    -1.0910	    -7.5531	     5.0354	   -14.4348	    -1.4267	    -4.4479	    -3.1052	    -1.8463	    -5.0354	
     0.6714	    -0.9232	    -8.1406	     6.8817	   -15.1062	    -0.6714	    -5.3711	    -2.3499	    -1.6785	    -5.2032	
     2.0981	    -0.6714	    -8.4763	     8.6441	   -15.6937	     0.1678	    -5.9586	    -1.5106	    -1.4267	    -5.2032	
     3.6087	    -0.5875	    -8.6441	    10.1547	   -16.0294	     0.8392	    -6.3782	    -0.5875	    -1.0071	    -4.9515	
     4.9515	    -0.6714	    -8.5602	    11.4975	   -16.2811	     1.4267	    -6.5460	     0.3357	    -0.6714	    -4.5319	
     5.9586	    -1.0071	    -8.3923	    12.5046	   -16.5329	     1.8463	    -6.5460	     1.1749	    -0.3357	    -4.1962	
     6.4621	    -1.6785	    -8.3084	    13.1760	   -16.7847	     2.0142	    -6.6299	     1.8463	    -0.1678	    -3.8605	
     6.3782	    -2.6855	    -8.3084	    13.5956	   -17.0364	     2.0142	    -6.6299	     2.2659	    -0.0839	    -3.6087	
     5.6229	    -3.9444	    -8.5602	    13.7634	   -17.4561	     1.8463	    -6.7978	     2.4338	    -0.1678	    -3.4409	
     4.3640	    -5.4550	    -8.8959	    13.6795	   -17.7917	     1.5945	    -6.8817	     2.4338	    -0.2518	    -3.3569	
     2.7695	    -6.9656	    -9.3155	    13.4277	   -18.2114	     1.2589	    -7.1335	     2.1820	    -0.4196	    -3.3569	
     1.0910	    -8.3923	    -9.9030	    12.8403	   -18.6310	     0.7553	    -7.4692	     1.6785	    -0.7553	    -3.4409	
    -0.5875	    -9.6512	   -10.4904	    11.8332	   -19.0506	     0.1678	    -7.8049	     0.8392	    -1.0910	    -3.6926	
    -2.0981	   -10.6583	   -11.0779	    10.5743	   -19.3024	    -0.5875	    -8.3084	    -0.1678	    -1.5106	    -4.0283	
    -3.2730	   -11.3297	   -11.5814	     9.0637	   -19.5541	    -1.4267	    -8.8120	    -1.2589	    -2.0142	    -4.4479	
    -4.2801	   -11.6653	   -12.0010	     7.3853	   -19.7220	    -2.4338	    -9.3155	    -2.6016	    -2.6016	    -4.9515	
    -5.0354	   -11.8332	   -12.3367	     5.5389	   -19.8898	    -3.5248	    -9.8190	    -3.8605	    -3.2730	    -5.4550	
    -5.6229	   -11.7493	   -12.5885	     3.7766	   -19.9738	    -4.6158	   -10.2386	    -5.2872	    -4.0283	    -6.1264	
    -6.1264	   -11.6653	   -12.7563	     2.0142	   -20.0577	    -5.7907	   -10.5743	    -6.6299	    -4.9515	    -6.7978	
    -6.6299	   -11.5814	   -12.9242	     0.2518	   -20.1416	    -6.9656	   -10.9100	    -8.0566	    -5.8746	    -7.5531	
    -7.2174	   -11.6653	   -12.9242	    -1.3428	   -20.3094	    -8.1406	   -11.1618	    -9.3155	    -6.8817	    -8.3084	
    -7.8888	   -11.8332	   -13.0081	    -2.9373	   -20.5612	    -9.3994	   -11.2457	   -10.5743	    -7.8888	    -8.9798	
    -8.5602	   -12.0010	   -13.0081	    -4.4479	   -20.7291	   -10.4904	   -11.2457	   -11.7493	    -8.7280	    -9.5673	
    -9.2316	   -12.3367	   -12.9242	    -5.8746	   -20.8130	   -11.5814	   -11.0779	   -12.6724	    -9.3994	    -9.9030	
    -9.9030	   -12.5885	   -12.6724	    -7.1335	   -20.8130	   -12.5885	   -10.7422	   -13.4277	    -9.8190	    -9.9030	
   -10.4904	   -12.8403	   -12.3367	    -8.3084	   -20.6451	   -13.4277	   -10.1547	   -13.9313	    -9.9030	    -9.6512	
   -11.1618	   -13.0081	   -11.8332	    -9.2316	   -20.3934	   -14.1830	    -9.3994	   -14.3509	    -9.8190	    -9.1476	
   -12.0010	   -13.2599	   -11.3297	   -10.1547	   -20.0577	   -14.8544	    -8.6441	   -14.6027	    -9.4833	    -8.4763	
   -12.9242	   -13.5956	   -10.9100	   -10.9940	   -19.7220	   -15.5258	    -7.9727	   -14.9384	    -9.1476	    -7.7209	
   -13.9313	   -14.0991	   -10.6583	   -11.7493	   -19.4702	   -16.2811	    -7.3853	   -15.2740	    -8.8120	    -7.1335	
   -15.1901	   -14.6866	   -10.5743	   -12.5046	   -19.3024	   -17.0364	    -6.9656	   -15.6937	    -8.5602	    -6.7139	
   -16.4490	   -15.5258	   -10.6583	   -13.2599	   -19.3024	   -17.9596	    -6.7978	   -16.2811	    -8.5602	    -6.5460	
   -17.7078	   -16.5329	   -11.0779	   -14.1830	   -19.5541	   -18.8828	    -6.8817	   -16.9525	    -8.7280	    -6.7139	
   -18.8828	   -17.7078	   -11.7493	   -15.1062	   -19.9738	   -19.8059	    -7.2174	   -17.6239	    -9.1476	    -7.3013	
   -19.8059	   -18.8828	   -12.5046	   -16.1133	   -20.4773	   -20.7291	    -7.8049	   -18.3792	    -9.7351	    -8.1406	
   -20.4773	   -19.9738	   -13.4277	   -17.0364	   -21.1487	   -21.5683	    -8.4763	   -19.0506	   -10.4904	    -9.1476	
   -20.8969	   -20.8969	   -14.3509	   -17.9596	   -21.8201	   -22.1558	    -9.3155	   -19.5541	   -11.1618	   -10.2386	
   -21.1487	   -21.5683	   -15.2740	   -18.7988	   -22.4075	   -22.5754	   -10.0708	   -19.9738	   -11.8332	   -11.3297	
   -21.3165	   -21.9040	   -16.1133	   -19.3863	   -23.0789	   -22.7432	   -10.9100	   -20.1416	   -12.4207	   -12.3367	
   -21.5683	   -21.9040	   -16.9525	   -19.8059	   -23.6664	   -22.6593	   -11.6653	   -20.1416	   -12.9242	   -13.1760	
   -21.9879	   -21.8201	   -17.7078	   -19.9738	   -24.3378	   -22.3236	   -12.3367	   -19.9738	   -13.3438	   -13.8474	
   -22.4075	   -21.6522	   -18.2953	   -19.8898	   -24.8413	   -21.8201	   -12.7563	   -19.6381	   -13.5956	   -14.3509	
   -22.9950	   -21.4844	   -18.7988	   -19.4702	   -25.3448	   -21.0648	   -13.0081	   -19.1345	   -13.6795	   -14.4348	
   -23.4985	   -21.3165	   -19.1345	   -18.8828	   -25.5966	   -20.2255	   -13.0081	   -18.5471	   -13.4277	   -14.2670	
   -23.8342	   -21.1487	   -19.1345	   -18.1274	   -25.5966	   -19.1345	   -12.5046	   -17.7078	   -12.8403	   -13.6795	
   -23.8342	   -20.7291	   -18.8828	   -17.2043	   -25.2609	   -17.8757	   -11.5814	   -16.7007	   -11.9171	   -12.7563	
   -23.3307	   -20.0577	   -18.1274	   -16.1133	   -24.4217	   -16.5329	   -10.2386	   -15.6097	   -10.5743	   -11.3297	
   -22.4915	   -19.1345	   -17.0364	   -14.9384	   -23.1628	   -15.0223	    -8.4763	   -14.3509	    -8.8959	    -9.6512	
   -21.1487	   -17.9596	   -15.6097	   -13.7634	   -21.5683	   -13.5956	    -6.4621	   -13.0081	    -7.0496	    -7.7209	
   -19.4702	   -16.4490	   -13.9313	   -12.6724	   -19.6381	   -12.2528	    -4.2801	   -11.6653	    -5.2032	    -5.7907	
   -17.6239	   -14.6866	   -12.0850	   -11.7493	   -17.5400	   -11.0779	    -2.1820	   -10.2386	    -3.3569	    -3.8605	
   -15.6097	   -12.8403	   -10.2386	   -10.9100	   -15.3580	   -10.0708	    -0.1678	    -8.8120	    -1.6785	    -2.1820	
   -13.5117	   -10.9100	    -8.3923	   -10.1547	   -13.1760	    -9.2316	     1.5106	    -7.4692	    -0.3357	    -0.8392	
   -11.4975	    -9.0637	    -6.8817	    -9.5673	   -11.3297	    -8.6441	     2.8534	    -6.2943	     0.6714	     0.1678	
    -9.7351	    -7.4692	    -5.7068	    -9.2316	    -9.9030	    -8.4763	     3.6087	    -5.3711	     1.0910	     0.5875	
    -8.3923	    -6.1264	    -5.1193	    -9.2316	    -9.0637	    -8.6441	     3.7766	    -4.8676	     0.9232	     0.5035	
    -7.5531	    -5.2872	    -5.1193	    -9.5673	    -8.8959	    -9.2316	     3.3569	    -4.7836	     0.2518	    -0.1678	
    -7.1335	    -4.9515	    -5.7068	   -10.2386	    -9.3994	   -10.0708	     2.2659	    -5.1193	    -1.0071	    -1.3428	
    -7.2174	    -5.2032	    -6.8817	   -11.1618	   -10.4904	   -11.2457	     0.8392	    -5.7907	    -2.6016	    -2.9373	
    -7.7209	    -5.8746	    -8.4763	   -12.1689	   -12.0010	   -12.5046	    -1.0071	    -6.8817	    -4.3640	    -4.7836	
    -8.5602	    -7.1335	   -10.4904	   -13.3438	   -13.8474	   -13.8474	    -3.1052	    -8.2245	    -6.2943	    -6.7139	
    -9.7351	    -8.7280	   -12.7563	   -14.5187	   -15.8615	   -15.2740	    -5.3711	    -9.9030	    -8.2245	    -8.6441	
   -11.1618	   -10.6583	   -15.1901	   -15.6937	   -17.9596	   -16.7847	    -7.6370	   -11.6653	   -10.0708	   -10.5743	
   -12.6724	   -12.9242	   -17.6239	   -16.7847	   -20.0577	   -18.0435	    -9.8190	   -13.5117	   -11.6653	   -12.2528	
   -14.1830	   -15.1901	   -19.9738	   -17.6239	   -21.9040	   -19.2184	   -11.7493	   -15.2740	   -13.0081	   -13.5956	
   -15.6097	   -17.3721	   -22.0718	   -18.2114	   -23.5825	   -19.9738	   -13.2599	   -16.7847	   -13.9313	   -14.4348	
   -16.7847	   -19.3863	   -23.9182	   -18.3792	   -24.7574	   -20.3094	   -14.4348	   -17.8757	   -14.4348	   -14.8544	
   -17.7078	   -21.0648	   -25.4288	   -18.1274	   -25.6805	   -20.2255	   -15.1901	   -18.4631	   -14.4348	   -14.7705	
   -18.4631	   -22.5754	   -26.6876	   -17.4561	   -26.1841	   -19.7220	   -15.6097	   -18.7149	   -14.1830	   -14.2670	
   -18.8828	   -23.7503	   -27.5269	   -16.3651	   -26.4359	   -18.8828	   -15.6937	   -18.5471	   -13.5117	   -13.4277	
   -19.1345	   -24.5895	   -28.0304	   -14.8544	   -26.3519	   -17.7078	   -15.6097	   -18.1274	   -12.6724	   -12.4207	
   -19.1345	   -25.0931	   -28.0304	   -13.0920	   -26.0162	   -16.2811	   -15.2740	   -17.3721	   -11.6653	   -11.2457	
   -18.8828	   -25.3448	   -27.6947	   -11.0779	   -25.5966	   -14.6866	   -14.8544	   -16.5329	   -10.5743	   -10.0708	
   -18.4631	   -25.2609	   -27.0233	    -8.9798	   -24.9252	   -13.0920	   -14.4348	   -15.5258	    -9.3994	    -8.8959	
   -18.0435	   -25.0092	   -26.0162	    -6.9656	   -24.2538	   -11.4975	   -14.0152	   -14.5187	    -8.3084	    -7.8888	
   -17.5400	   -24.5056	   -25.0092	    -5.0354	   -23.5825	   -10.1547	   -13.6795	   -13.5956	    -7.3853	    -7.0496	
   -17.0364	   -23.8342	   -23.9182	    -3.5248	   -22.8271	    -8.9798	   -13.4277	   -12.7563	    -6.6299	    -6.4621	
   -16.6168	   -23.1628	   -22.9111	    -2.1820	   -22.2397	    -8.0566	   -13.3438	   -12.0850	    -6.0425	    -6.1264	
   -16.1972	   -22.4915	   -21.9040	    -1.2589	   -21.6522	    -7.3853	   -13.2599	   -11.4975	    -5.7068	    -6.1264	
   -15.8615	   -21.9040	   -21.1487	    -0.5875	   -21.1487	    -6.8817	   -13.2599	   -10.9940	    -5.7068	    -6.3782	
   -15.5258	   -21.3165	   -20.5612	    -0.2518	   -20.8969	    -6.5460	   -13.2599	   -10.7422	    -5.8746	    -6.8817	
   -15.1901	   -20.8969	   -20.1416	    -0.0839	   -20.7291	    -6.3782	   -13.2599	   -10.5743	    -6.2943	    -7.6370	
   -14.8544	   -20.4773	   -19.8059	    -0.0839	   -20.6451	    -6.2103	   -13.2599	   -10.4904	    -6.7139	    -8.3084	
   -14.2670	   -19.8898	   -19.4702	     0.0000	   -20.4773	    -5.9586	   -13.0081	   -10.3226	    -7.1335	    -8.9798	
   -13.5117	   -19.2184	   -18.9667	     0.3357	   -20.2255	    -5.6229	   -12.5046	    -9.9869	    -7.3013	    -9.3155	
   -12.5885	   -18.2953	   -18.2114	     0.8392	   -19.7220	    -5.1193	   -11.7493	    -9.5673	    -7.2174	    -9.3994	
   -11.4975	   -17.1204	   -17.2043	     1.6785	   -19.0506	    -4.4479	   -10.6583	    -8.8959	    -6.7978	    -9.0637	
   -10.3226	   -15.8615	   -15.9454	     2.6016	   -18.1274	    -3.6926	    -9.3994	    -8.1406	    -6.2103	    -8.4763	
    -9.0637	   -14.3509	   -14.4348	     3.5248	   -17.1204	    -3.0212	    -7.8888	    -7.3853	    -5.3711	    -7.6370	
    -7.7209	   -12.7563	   -12.9242	     4.2801	   -16.0294	    -2.5177	    -6.3782	    -6.7139	    -4.5319	    -6.7139	
    -6.2943	   -11.2457	   -11.2457	     4.7836	   -14.9384	    -2.1820	    -4.8676	    -6.0425	    -3.7766	    -5.8746	
    -4.9515	    -9.6512	    -9.6512	     4.8676	   -13.8474	    -2.1820	    -3.4409	    -5.6229	    -3.1052	    -5.2032	
    -3.4409	    -8.2245	    -8.1406	     4.6997	   -12.9242	    -2.3499	    -2.2659	    -5.2872	    -2.6016	    -4.8676	
    -2.0142	    -6.9656	    -6.7139	     4.2801	   -12.0850	    -2.7695	    -1.4267	    -5.0354	    -2.3499	    -4.6997	
    -0.5035	    -5.7907	    -5.5389	     3.6926	   -11.4136	    -3.2730	    -0.7553	    -4.7836	    -2.2659	    -4.7836	
     0.9232	    -4.8676	    -4.5319	     3.0212	   -10.9940	    -3.8605	    -0.5035	    -4.5319	    -2.3499	    -5.0354	
     2.3499	    -4.1962	    -3.6926	     2.2659	   -10.7422	    -4.5319	    -0.4196	    -4.2801	    -2.5177	    -5.3711	
     3.6087	    -3.6926	    -3.1052	     1.3428	   -10.6583	    -5.2032	    -0.6714	    -4.0283	    -2.9373	    -5.7907	
     4.5319	    -3.5248	    -2.6855	     0.2518	   -10.7422	    -5.9586	    -1.0910	    -3.8605	    -3.5248	    -6.2103	
     5.1193	    -3.4409	    -2.6016	    -1.0910	   -11.1618	    -6.8817	    -1.7624	    -3.7766	    -4.2801	    -6.7139	
     5.2872	    -3.6926	    -2.7695	    -2.6016	   -11.7493	    -8.0566	    -2.6016	    -4.1122	    -5.2032	    -7.3853	
     5.1193	    -3.9444	    -3.1891	    -4.3640	   -12.5885	    -9.4833	    -3.6087	    -4.7836	    -6.3782	    -8.2245	
     4.5319	    -4.2801	    -3.8605	    -6.2943	   -13.5117	   -11.0779	    -4.6997	    -5.8746	    -7.7209	    -9.1476	
     3.7766	    -4.5319	    -4.6158	    -8.2245	   -14.6027	   -12.9242	    -5.7068	    -7.4692	    -8.9798	   -10.0708	
     2.8534	    -4.6158	    -5.4550	   -10.0708	   -15.6937	   -14.6866	    -6.4621	    -9.3994	   -10.2386	   -10.9100	
     1.9302	    -4.5319	    -6.1264	   -11.7493	   -16.6168	   -16.2811	    -7.0496	   -11.4975	   -11.3297	   -11.6653	
     1.0071	    -4.3640	    -6.6299	   -13.0920	   -17.3721	   -17.7078	    -7.3853	   -13.5956	   -12.2528	   -12.2528	
     0.1678	    -4.1122	    -6.9656	   -14.0991	   -17.9596	   -18.6310	    -7.4692	   -15.5258	   -12.9242	   -12.5885	
    -0.5035	    -3.9444	    -7.1335	   -14.6866	   -18.3792	   -19.3024	    -7.3853	   -17.2043	   -13.3438	   -12.7563	
    -1.0071	    -3.7766	    -7.2174	   -15.0223	   -18.6310	   -19.5541	    -7.2174	   -18.6310	   -13.6795	   -12.8403	
    -1.4267	    -3.6926	    -7.1335	   -15.1062	   -18.8828	   -19.6381	    -7.1335	   -19.7220	   -13.9313	   -12.9242	
    -1.6785	    -3.6926	    -7.1335	   -15.0223	   -19.1345	   -19.5541	    -7.2174	   -20.5612	   -14.2670	   -13.0081	
    -1.9302	    -3.9444	    -7.2174	   -14.9384	   -19.6381	   -19.4702	    -7.5531	   -21.3165	   -14.6866	   -13.3438	
    -2.2659	    -4.3640	    -7.4692	   -14.8544	   -20.3094	   -19.5541	    -8.2245	   -21.9879	   -15.3580	   -13.8474	
    -2.6016	    -4.9515	    -7.9727	   -14.8544	   -21.1487	   -19.8059	    -9.1476	   -22.5754	   -16.2811	   -14.5187	
    -2.9373	    -5.7068	    -8.4763	   -14.7705	   -22.1558	   -20.0577	   -10.4065	   -22.9950	   -17.2043	   -15.3580	
    -3.1891	    -6.3782	    -8.9798	   -14.6027	   -23.0789	   -20.3094	   -11.5814	   -23.1628	   -18.1274	   -16.1972	
    -3.1052	    -6.9656	    -9.2316	   -14.1830	   -23.6664	   -20.3094	   -12.5885	   -22.9111	   -18.7988	   -16.7847	
    -2.6855	    -7.2174	    -9.1476	   -13.5117	   -23.9182	   -19.9738	   -13.2599	   -22.2397	   -18.9667	   -17.1204	
    -1.8463	    -7.1335	    -8.7280	   -12.5885	   -23.6664	   -19.2184	   -13.4277	   -21.0648	   -18.5471	   -17.0364	
    -0.5875	    -6.6299	    -7.8888	   -11.2457	   -22.8271	   -18.0435	   -13.0920	   -19.3863	   -17.5400	   -16.4490	
     1.0071	    -5.8746	    -6.7139	    -9.6512	   -21.5683	   -16.3651	   -12.2528	   -17.3721	   -15.9454	   -15.3580	
     2.6855	    -4.6997	    -5.2872	    -7.8049	   -19.8059	   -14.4348	   -10.9940	   -15.0223	   -14.0152	   -13.8474	
     4.3640	    -3.4409	    -3.7766	    -5.7907	   -17.8757	   -12.2528	    -9.3155	   -12.5046	   -11.6653	   -12.0010	
     5.9586	    -2.0142	    -2.1820	    -3.8605	   -15.7776	   -10.0708	    -7.4692	   -10.0708	    -9.2316	    -9.8190	
     7.1335	    -0.6714	    -0.8392	    -2.2659	   -13.6795	    -7.8888	    -5.5389	    -7.8049	    -6.7978	    -7.5531	
     7.9727	     0.4196	     0.3357	    -1.2589	   -11.7493	    -6.0425	    -3.7766	    -5.7907	    -4.4479	    -5.2872	
     8.3923	     1.1749	     1.1749	    -0.8392	   -10.1547	    -4.5319	    -2.1820	    -4.3640	    -2.3499	    -3.1052	
     8.3923	     1.4267	     1.5945	    -0.9232	    -8.9798	    -3.4409	    -1.0071	    -3.3569	    -0.7553	    -1.2589	
     8.0566	     1.3428	     1.5945	    -1.5106	    -8.3084	    -2.7695	    -0.3357	    -2.8534	     0.5035	     0.2518	
     7.5531	     0.9232	     1.3428	    -2.2659	    -8.0566	    -2.5177	    -0.0839	    -2.6855	     1.3428	     1.2589	
     6.8817	     0.2518	     0.7553	    -3.1052	    -8.2245	    -2.5177	    -0.1678	    -2.7695	     1.7624	     1.9302	
     6.2103	    -0.4196	     0.0839	    -3.6926	    -8.6441	    -2.6855	    -0.7553	    -3.1052	     1.9302	     2.1820	
     5.5389	    -1.1749	    -0.7553	    -4.1122	    -9.3155	    -3.1052	    -1.5106	    -3.5248	     1.8463	     2.0981	
     4.9515	    -1.8463	    -1.5945	    -4.3640	   -10.1547	    -3.6087	    -2.5177	    -4.0283	     1.5106	     1.6785	
     4.4479	    -2.5177	    -2.4338	    -4.3640	   -11.1618	    -4.1962	    -3.6087	    -4.6158	     1.0071	     1.0071	
     4.0283	    -3.0212	    -3.3569	    -4.2801	   -12.1689	    -4.7836	    -4.7836	    -5.1193	     0.3357	     0.2518	
     3.6926	    -3.4409	    -4.2801	    -4.1122	   -13.0920	    -5.3711	    -5.8746	    -5.6229	    -0.2518	    -0.6714	
     3.3569	    -3.6926	    -5.0354	    -3.8605	   -14.0152	    -5.7907	    -6.8817	    -6.0425	    -0.9232	    -1.5106	
     3.1052	    -3.7766	    -5.7907	    -3.4409	   -14.6866	    -6.0425	    -7.6370	    -6.2103	    -1.4267	    -2.2659	
     2.8534	    -3.7766	    -6.3782	    -3.0212	   -15.2740	    -6.0425	    -8.3084	    -6.1264	    -1.8463	    -2.8534	
     2.4338	    -3.6926	    -6.8817	    -2.6016	   -15.6937	    -5.7907	    -8.6441	    -6.0425	    -2.0981	    -3.2730	
     1.9302	    -3.7766	    -7.3013	    -2.2659	   -15.9454	    -5.5389	    -8.8959	    -5.8746	    -2.3499	    -3.6087	
     1.0910	    -4.1122	    -7.6370	    -2.1820	   -16.1972	    -5.3711	    -9.0637	    -5.8746	    -2.6016	    -3.7766	
     0.0839	    -4.6997	    -7.9727	    -2.3499	   -16.4490	    -5.3711	    -9.1476	    -5.9586	    -2.8534	    -3.9444	
    -1.2589	    -5.5389	    -8.3084	    -3.0212	   -16.7007	    -5.7068	    -9.1476	    -6.3782	    -3.1891	    -4.1122	
    -2.7695	    -6.7978	    -8.7280	    -4.1122	   -17.0364	    -6.4621	    -9.2316	    -6.9656	    -3.6926	    -4.2801	
    -4.5319	    -8.2245	    -9.1476	    -5.6229	   -17.4561	    -7.5531	    -9.3155	    -7.8049	    -4.2801	    -4.5319	
    -6.4621	    -9.9030	    -9.7351	    -7.5531	   -18.0435	    -8.9798	    -9.3994	    -8.9798	    -4.9515	    -4.8676	
    -8.3084	   -11.6653	   -10.4904	    -9.6512	   -18.7149	   -10.6583	    -9.7351	   -10.2386	    -5.7907	    -5.3711	
   -10.1547	   -13.4277	   -11.3297	   -11.6653	   -19.3863	   -12.4207	   -10.1547	   -11.4975	    -6.7139	    -6.0425	
   -11.6653	   -15.0223	   -12.2528	   -13.2599	   -20.0577	   -13.9313	   -10.6583	   -12.7563	    -7.5531	    -6.7139	
   -12.7563	   -16.3651	   -13.0920	   -14.4348	   -20.6451	   -15.0223	   -11.2457	   -13.7634	    -8.3084	    -7.3853	
   -13.4277	   -17.2882	   -13.8474	   -14.9384	   -20.9808	   -15.6937	   -11.8332	   -14.3509	    -8.8959	    -7.8888	
   -13.5956	   -17.7917	   -14.4348	   -14.8544	   -21.1487	   -15.7776	   -12.3367	   -14.6866	    -9.1476	    -8.2245	
   -13.2599	   -17.8757	   -14.7705	   -14.2670	   -21.2326	   -15.5258	   -12.7563	   -14.6027	    -9.3155	    -8.3923	
   -12.6724	   -17.6239	   -15.0223	   -13.2599	   -21.1487	   -14.9384	   -13.1760	   -14.3509	    -9.3155	    -8.5602	
   -11.7493	   -17.2043	   -15.1062	   -12.0850	   -21.0648	   -14.1830	   -13.5117	   -14.0152	    -9.2316	    -8.6441	
   -10.8261	   -16.6168	   -15.1901	   -10.7422	   -21.0648	   -13.4277	   -13.9313	   -13.7634	    -9.2316	    -8.7280	
    -9.8190	   -16.0294	   -15.1901	    -9.4833	   -21.0648	   -12.7563	   -14.4348	   -13.5117	    -9.2316	    -8.8959	
    -8.8959	   -15.4419	   -15.3580	    -8.4763	   -21.2326	   -12.4207	   -14.9384	   -13.5117	    -9.3994	    -9.0637	
    -8.2245	   -15.1062	   -15.5258	    -7.8049	   -21.5683	   -12.3367	   -15.6097	   -13.7634	    -9.7351	    -9.3155	
    -7.8888	   -15.0223	   -15.9454	    -7.6370	   -22.0718	   -12.6724	   -16.2811	   -14.1830	   -10.1547	    -9.6512	
    -7.9727	   -15.1901	   -16.5329	    -7.9727	   -22.6593	   -13.4277	   -16.9525	   -14.9384	   -10.8261	    -9.9869	
    -8.3084	   -15.6097	   -17.2043	    -8.6441	   -23.3307	   -14.3509	   -17.5400	   -15.6937	   -11.4136	   -10.2386	
    -8.9798	   -16.1972	   -17.8757	    -9.3994	   -23.8342	   -15.4419	   -17.8757	   -16.4490	   -12.0010	   -10.3226	
    -9.8190	   -16.7847	   -18.4631	   -10.2386	   -24.1699	   -16.3651	   -17.9596	   -16.8686	   -12.3367	   -10.2386	
   -10.4904	   -17.2043	   -18.7988	   -10.7422	   -24.0021	   -17.0364	   -17.5400	   -16.9525	   -12.3367	    -9.7351	
   -10.8261	   -17.3721	   -18.6310	   -10.9100	   -23.4985	   -17.2043	   -16.6168	   -16.3651	   -11.9171	    -8.8959	
   -10.7422	   -17.1204	   -17.9596	   -10.4904	   -22.4075	   -16.7007	   -15.3580	   -15.1062	   -10.9940	    -7.5531	
   -10.2386	   -16.5329	   -16.7007	    -9.6512	   -20.8969	   -15.6937	   -13.5956	   -13.2599	    -9.5673	    -5.9586	
    -9.1476	   -15.5258	   -15.0223	    -8.3084	   -19.0506	   -14.1830	   -11.6653	   -10.8261	    -7.8049	    -4.0283	
    -7.6370	   -14.1830	   -13.0920	    -6.7139	   -17.0364	   -12.3367	    -9.6512	    -8.0566	    -5.8746	    -2.1820	
    -5.7907	   -12.5885	   -10.9940	    -5.0354	   -15.1062	   -10.4065	    -7.8049	    -5.2032	    -3.9444	    -0.4196	
    -3.8605	   -10.9100	    -8.9798	    -3.4409	   -13.3438	    -8.6441	    -6.2943	    -2.5177	    -2.1820	     1.0071	
    -1.7624	    -9.1476	    -7.1335	    -2.0981	   -11.9171	    -7.2174	    -5.2032	    -0.2518	    -0.7553	     2.0142	
     0.1678	    -7.3013	    -5.6229	    -1.0071	   -10.8261	    -6.1264	    -4.6158	     1.4267	     0.2518	     2.6016	
     2.0981	    -5.6229	    -4.3640	    -0.2518	   -10.1547	    -5.4550	    -4.3640	     2.3499	     0.9232	     2.6855	
     3.8605	    -3.9444	    -3.4409	     0.2518	    -9.7351	    -5.1193	    -4.5319	     2.5177	     1.0910	     2.5177	
     5.4550	    -2.5177	    -2.7695	     0.5875	    -9.4833	    -5.0354	    -4.9515	     2.0142	     1.0910	     1.9302	
     6.7978	    -1.2589	    -2.4338	     0.8392	    -9.4833	    -5.2032	    -5.6229	     1.0910	     0.7553	     1.2589	
     7.7209	    -0.4196	    -2.2659	     0.9232	    -9.6512	    -5.4550	    -6.3782	    -0.2518	     0.2518	     0.4196	
     8.1406	     0.0000	    -2.4338	     0.8392	    -9.9030	    -5.9586	    -7.1335	    -1.8463	    -0.4196	    -0.5035	
     7.9727	     0.0839	    -2.8534	     0.6714	   -10.4065	    -6.6299	    -7.9727	    -3.6087	    -1.2589	    -1.4267	
     7.1335	    -0.3357	    -3.4409	     0.3357	   -10.9940	    -7.4692	    -8.7280	    -5.3711	    -2.1820	    -2.4338	
     5.7907	    -1.0071	    -4.1962	     0.0000	   -11.5814	    -8.3084	    -9.3994	    -7.0496	    -3.1891	    -3.4409	
     3.8605	    -2.0142	    -5.1193	    -0.2518	   -12.3367	    -9.2316	    -9.8190	    -8.5602	    -4.2801	    -4.4479	
     1.5945	    -3.2730	    -6.0425	    -0.5875	   -13.0920	   -10.0708	   -10.2386	    -9.8190	    -5.2872	    -5.3711	
    -1.0071	    -4.6997	    -7.0496	    -0.7553	   -13.9313	   -10.8261	   -10.5743	   -10.8261	    -6.3782	    -6.3782	
    -3.6087	    -6.2103	    -8.1406	    -0.8392	   -14.8544	   -11.4136	   -10.9100	   -11.6653	    -7.4692	    -7.3853	
    -6.2103	    -7.6370	    -9.1476	    -0.9232	   -15.7776	   -11.8332	   -11.2457	   -12.3367	    -8.4763	    -8.4763	
    -8.6441	    -8.9798	   -10.2386	    -0.8392	   -16.6168	   -12.0850	   -11.7493	   -12.8403	    -9.5673	    -9.6512	
   -10.7422	   -10.1547	   -11.1618	    -0.6714	   -17.3721	   -12.0850	   -12.4207	   -13.3438	   -10.6583	   -10.9100	
   -12.3367	   -10.9940	   -12.0010	    -0.5875	   -18.1274	   -12.0010	   -13.0920	   -13.8474	   -11.7493	   -12.3367	
   -13.5117	   -11.4975	   -12.5885	    -0.4196	   -18.6310	   -11.7493	   -13.8474	   -14.4348	   -12.8403	   -13.7634	
   -14.0991	   -11.6653	   -12.9242	    -0.2518	   -18.8828	   -11.4136	   -14.5187	   -15.0223	   -13.8474	   -15.0223	
   -14.0991	   -11.3297	   -12.9242	    -0.0839	   -18.8828	   -10.9940	   -15.1062	   -15.5258	   -14.6027	   -16.1972	
   -13.4277	   -10.4065	   -12.5046	     0.2518	   -18.4631	   -10.3226	   -15.3580	   -15.8615	   -15.1062	   -17.0364	
   -12.1689	    -9.0637	   -11.5814	     0.7553	   -17.7078	    -9.4833	   -15.2740	   -15.8615	   -15.1901	   -17.3721	
   -10.4904	    -7.3853	   -10.3226	     1.5106	   -16.6168	    -8.4763	   -14.7705	   -15.3580	   -14.7705	   -17.2043	
    -8.3923	    -5.3711	    -8.7280	     2.6855	   -15.1901	    -7.2174	   -13.8474	   -14.5187	   -13.8474	   -16.4490	
    -6.0425	    -3.2730	    -6.8817	     4.0283	   -13.4277	    -5.7907	   -12.5046	   -13.2599	   -12.5046	   -15.1901	
    -3.7766	    -1.1749	    -4.9515	     5.6229	   -11.5814	    -4.1962	   -10.8261	   -11.7493	   -10.7422	   -13.5117	
    -1.5945	     0.8392	    -2.8534	     7.3013	    -9.6512	    -2.6016	    -8.8959	    -9.9030	    -8.8120	   -11.5814	
     0.4196	     2.5177	    -0.9232	     9.0637	    -7.8049	    -1.0071	    -6.7978	    -8.0566	    -6.7139	    -9.3994	
     2.1820	     3.9444	     0.9232	    10.5743	    -6.0425	     0.4196	    -4.6158	    -6.1264	    -4.6158	    -7.3013	
     3.6926	     5.1193	     2.6016	    11.8332	    -4.5319	     1.7624	    -2.6016	    -4.3640	    -2.6855	    -5.2032	
     4.9515	     6.0425	     3.8605	    12.5885	    -3.3569	     2.7695	    -0.6714	    -2.8534	    -1.0071	    -3.3569	
     5.8746	     6.6299	     4.8676	    12.8403	    -2.5177	     3.5248	     1.0071	    -1.5106	     0.3357	    -1.7624	
     6.6299	     6.9656	     5.5389	    12.5046	    -2.0142	     3.9444	     2.1820	    -0.5035	     1.4267	    -0.5875	
     7.1335	     7.0496	     5.7068	    11.8332	    -2.0142	     4.1122	     3.0212	     0.2518	     2.0981	     0.1678	
     7.4692	     6.8817	     5.5389	    10.9100	    -2.3499	     4.0283	     3.1891	     0.6714	     2.4338	     0.5035	
     7.6370	     6.4621	     4.8676	     9.7351	    -3.1891	     3.6926	     2.8534	     0.7553	     2.3499	     0.3357	
     7.5531	     5.7907	     3.7766	     8.4763	    -4.4479	     3.1891	     1.8463	     0.5035	     1.7624	    -0.3357	
     7.2174	     4.7836	     2.2659	     7.0496	    -6.2103	     2.3499	     0.3357	     0.0000	     0.8392	    -1.5106	
     6.6299	     3.5248	     0.4196	     5.6229	    -8.1406	     1.3428	    -1.7624	    -0.9232	    -0.5035	    -3.0212	
     5.7907	     2.0142	    -1.5945	     4.1962	   -10.3226	     0.0839	    -4.1962	    -2.0142	    -2.0142	    -4.7836	
     4.8676	     0.4196	    -3.6087	     2.8534	   -12.5046	    -1.1749	    -6.7139	    -3.1891	    -3.6926	    -6.5460	
     3.7766	    -1.0071	    -5.3711	     1.7624	   -14.3509	    -2.3499	    -9.0637	    -4.2801	    -5.1193	    -8.1406	
     2.8534	    -2.2659	    -6.6299	     1.0071	   -15.8615	    -3.1891	   -10.9940	    -5.1193	    -6.2943	    -9.2316	
     2.0981	    -3.1891	    -7.4692	     0.6714	   -16.7847	    -3.6087	   -12.3367	    -5.6229	    -6.8817	    -9.8190	
     1.6785	    -3.5248	    -7.6370	     0.8392	   -17.0364	    -3.6087	   -12.9242	    -5.4550	    -6.7978	    -9.6512	
     1.5945	    -3.3569	    -7.1335	     1.5106	   -16.5329	    -2.9373	   -12.7563	    -4.6997	    -6.1264	    -8.6441	
     2.0981	    -2.5177	    -6.0425	     2.6855	   -15.2740	    -1.6785	   -11.8332	    -3.3569	    -4.6158	    -6.9656	
     3.0212	    -1.1749	    -4.3640	     4.3640	   -13.4277	     0.1678	   -10.1547	    -1.4267	    -2.6016	    -4.6997	
     4.4479	     0.5875	    -2.2659	     6.5460	   -11.0779	     2.4338	    -7.8888	     0.9232	    -0.0839	    -2.0142	
     6.1264	     2.7695	     0.0839	     8.8959	    -8.3923	     4.8676	    -5.3711	     3.5248	     2.6855	     1.0071	
     7.9727	     4.9515	     2.3499	    11.2457	    -5.6229	     7.3853	    -2.7695	     6.1264	     5.3711	     3.8605	
     9.7351	     6.9656	     4.4479	    13.4277	    -3.1052	     9.6512	    -0.3357	     8.3923	     7.8888	     6.4621	
    11.2457	     8.6441	     6.0425	    15.1901	    -1.0910	    11.5814	     1.5945	    10.3226	     9.8190	     8.5602	
    12.4207	     9.8190	     7.1335	    16.7007	     0.2518	    13.0081	     2.9373	    11.6653	    11.2457	     9.9869	
    13.0920	    10.4904	     7.5531	    17.7917	     1.0071	    13.9313	     3.5248	    12.5046	    12.0850	    10.7422	
    13.3438	    10.5743	     7.3853	    18.7988	     1.0910	    14.6027	     3.6087	    12.8403	    12.3367	    10.9100	
    13.2599	    10.2386	     6.7978	    19.8059	     0.6714	    15.0223	     3.0212	    13.0081	    12.2528	    10.5743	
    12.9242	     9.5673	     5.9586	    20.8969	    -0.0839	    15.3580	     2.0981	    12.9242	    11.9171	     9.8190	
    12.4207	     8.6441	     4.7836	    21.9879	    -1.0910	    15.6937	     0.9232	    12.7563	    11.3297	     8.8120	
    11.7493	     7.5531	     3.5248	    23.1628	    -2.2659	    15.9454	    -0.5035	    12.5885	    10.5743	     7.5531	
    10.9940	     6.4621	     2.2659	    24.0860	    -3.5248	    16.0294	    -1.9302	    12.3367	     9.7351	     6.2943	
    10.3226	     5.2872	     1.0910	    24.5895	    -4.8676	    16.0294	    -3.3569	    12.1689	     8.8959	     4.9515	
     9.7351	     4.1122	     0.0839	    24.5895	    -6.0425	    15.7776	    -4.6997	    11.9171	     8.1406	     3.7766	
     9.1476	     2.9373	    -0.8392	    23.8342	    -7.2174	    15.2740	    -5.8746	    11.6653	     7.3853	     2.6855	
     8.5602	     1.7624	    -1.5945	    22.4915	    -8.3084	    14.4348	    -6.7139	    11.3297	     6.7978	     1.9302	
     8.0566	     0.5875	    -2.1820	    20.4773	    -9.2316	    13.3438	    -7.3013	    11.0779	     6.3782	     1.3428	
     7.6370	    -0.5875	    -2.6016	    18.2114	    -9.9869	    12.2528	    -7.5531	    10.8261	     6.1264	     1.0910	
     7.3013	    -1.4267	    -2.6855	    16.1133	   -10.4904	    11.0779	    -7.3853	    10.7422	     6.1264	     1.2589	
     7.2174	    -1.9302	    -2.3499	    14.2670	   -10.5743	    10.2386	    -6.7978	    10.8261	     6.5460	     1.6785	
     7.3853	    -1.8463	    -1.5945	    13.0920	   -10.2386	     9.7351	    -5.7068	    11.0779	     7.1335	     2.5177	
     7.8888	    -1.1749	    -0.5875	    12.5885	    -9.5673	     9.5673	    -4.2801	    11.4975	     8.0566	     3.6087	
     8.4763	     0.0000	     0.7553	    12.5046	    -8.5602	     9.8190	    -2.5177	    12.0850	     9.0637	     4.6997	
     9.1476	     1.5945	     2.1820	    12.8403	    -7.3853	    10.3226	    -0.7553	    12.6724	    10.0708	     5.7907	
     9.9030	     3.3569	     3.6087	    13.3438	    -6.2943	    10.9940	     0.9232	    13.3438	    10.9100	     6.7978	
    10.4904	     5.1193	     4.8676	    13.9313	    -5.2872	    11.7493	     2.3499	    13.8474	    11.4975	     7.5531	
    11.0779	     6.7139	     5.9586	    14.4348	    -4.4479	    12.3367	     3.4409	    14.0991	    11.8332	     7.8888	
    11.4975	     8.0566	     6.7139	    14.7705	    -3.8605	    12.7563	     4.0283	    14.0991	    11.8332	     7.8888	
    11.9171	     9.1476	     7.2174	    15.0223	    -3.5248	    13.0081	     4.1122	    13.7634	    11.6653	     7.5531	
    12.3367	    10.0708	     7.6370	    15.1062	    -3.3569	    13.0081	     3.9444	    13.2599	    11.3297	     6.9656	
    12.9242	    10.9940	     7.8888	    15.1062	    -3.1891	    13.0081	     3.5248	    12.5885	    10.9940	     6.2943	
    13.5956	    11.9171	     8.3084	    15.0223	    -3.0212	    12.8403	     3.0212	    11.9171	    10.7422	     5.5389	
    14.3509	    12.9242	     8.6441	    14.9384	    -2.8534	    12.7563	     2.5177	    11.1618	    10.4904	     4.8676	
    15.1062	    13.8474	     9.1476	    14.6027	    -2.6016	    12.5885	     2.0142	    10.4904	    10.2386	     4.1962	
    15.7776	    14.7705	     9.4833	    14.0991	    -2.4338	    12.2528	     1.4267	     9.6512	     9.9869	     3.5248	
    16.3651	    15.5258	     9.7351	    13.1760	    -2.3499	    11.8332	     0.8392	     8.8959	     9.6512	     3.0212	
    16.7007	    16.1133	     9.8190	    12.0850	    -2.3499	    11.3297	     0.2518	     8.0566	     9.3155	     2.5177	
    17.0364	    16.6168	     9.9869	    10.9100	    -2.1820	    10.8261	    -0.1678	     7.4692	     9.1476	     2.2659	
    17.2043	    17.0364	    10.0708	     9.7351	    -1.9302	    10.4065	    -0.3357	     7.0496	     9.1476	     2.2659	
    17.2043	    17.3721	    10.2386	     8.6441	    -1.5106	    10.0708	    -0.2518	     6.9656	     9.3155	     2.6016	
    17.0364	    17.4561	    10.3226	     7.6370	    -1.0071	     9.9030	     0.0839	     7.0496	     9.7351	     3.1891	
    16.5329	    17.2043	    10.4065	     6.7978	    -0.4196	     9.6512	     0.5875	     7.3013	    10.2386	     3.9444	
    15.4419	    16.5329	    10.1547	     5.9586	     0.1678	     9.3155	     1.0910	     7.4692	    10.6583	     4.7836	
    13.8474	    15.3580	     9.6512	     4.9515	     0.5035	     8.8120	     1.4267	     7.4692	    10.9100	     5.3711	
    11.6653	    13.7634	     8.8120	     3.8605	     0.5875	     7.8888	     1.5106	     7.1335	    10.9100	     5.7068	
     9.0637	    11.7493	     7.5531	     2.4338	     0.2518	     6.6299	     1.2589	     6.2943	    10.4065	     5.7068	
     6.2943	     9.4833	     5.9586	     0.7553	    -0.3357	     5.0354	     0.6714	     5.0354	     9.5673	     5.2032	
     3.6087	     7.2174	     4.1962	    -1.0071	    -1.2589	     3.2730	    -0.3357	     3.4409	     8.2245	     4.3640	
     1.1749	     5.1193	     2.4338	    -2.7695	    -2.3499	     1.3428	    -1.6785	     1.5945	     6.7139	     3.1891	
    -0.5875	     3.3569	     0.8392	    -4.3640	    -3.5248	    -0.5035	    -3.0212	    -0.2518	     5.0354	     1.8463	
    -1.6785	     2.2659	    -0.3357	    -5.7068	    -4.4479	    -2.0142	    -4.2801	    -1.7624	     3.4409	     0.5875	
    -1.9302	     1.7624	    -1.0071	    -6.5460	    -5.0354	    -3.0212	    -5.1193	    -2.8534	     2.1820	    -0.3357	
    -1.5106	     2.0142	    -0.9232	    -6.8817	    -5.1193	    -3.5248	    -5.5389	    -3.3569	     1.5106	    -0.8392	
    -0.5035	     2.8534	    -0.1678	    -6.6299	    -4.6997	    -3.3569	    -5.2872	    -3.1891	     1.2589	    -0.8392	
     0.9232	     4.1962	     1.2589	    -5.9586	    -3.7766	    -2.6855	    -4.5319	    -2.4338	     1.5945	    -0.3357	
     2.5177	     5.7907	     3.1891	    -4.8676	    -2.4338	    -1.6785	    -3.1891	    -1.1749	     2.4338	     0.5035	
     4.1962	     7.5531	     5.5389	    -3.6926	    -0.9232	    -0.3357	    -1.5945	     0.3357	     3.6087	     1.6785	
     5.8746	     9.3155	     7.9727	    -2.3499	     0.8392	     1.1749	     0.3357	     1.9302	     4.9515	     3.0212	
     7.3013	    10.9940	    10.4904	    -1.0071	     2.5177	     2.6016	     2.3499	     3.5248	     6.3782	     4.3640	
     8.6441	    12.6724	    12.9242	     0.2518	     4.1962	     4.0283	     4.4479	     5.0354	     7.8888	     5.6229	
     9.8190	    14.0991	    15.1901	     1.3428	     5.7068	     5.3711	     6.3782	     6.3782	     9.3994	     6.7978	
    10.7422	    15.4419	    17.1204	     2.4338	     6.9656	     6.5460	     8.2245	     7.4692	    10.6583	     7.7209	
    11.4975	    16.5329	    18.7149	     3.4409	     7.8888	     7.5531	     9.7351	     8.3084	    11.6653	     8.5602	
[Epoch Header]
[Trial Type]	11
[Accept]	1
[Correct]	0
[RT]	 0.000
[Resp]	0
[Epoch Data]
   -18.6310	   -18.7149	   -16.2811	   -17.0364	   -18.0435	   -19.3863	   -14.0152	   -21.7361	   -16.3651	   -13.6795	
   -18.7149	   -19.3863	   -16.7007	   -15.6097	   -18.7149	   -18.5471	   -14.5187	   -21.4844	   -16.1133	   -13.0081	
   -18.7149	   -19.8898	   -16.7847	   -13.9313	   -19.2184	   -17.4561	   -14.8544	   -20.8969	   -15.5258	   -12.1689	
   -18.7149	   -20.1416	   -16.7007	   -12.2528	   -19.4702	   -16.2811	   -14.7705	   -20.1416	   -14.8544	   -11.2457	
   -18.4631	   -19.9738	   -16.4490	   -10.6583	   -19.4702	   -15.1901	   -14.5187	   -19.1345	   -14.0991	   -10.2386	
   -18.1274	   -19.4702	   -15.9454	    -9.3155	   -19.2184	   -14.0991	   -13.9313	   -18.0435	   -13.2599	    -9.3155	
   -17.3721	   -18.6310	   -15.2740	    -8.1406	   -18.5471	   -13.2599	   -13.0920	   -16.8686	   -12.3367	    -8.3923	
   -16.3651	   -17.2882	   -14.4348	    -7.2174	   -17.7078	   -12.5046	   -12.1689	   -15.7776	   -11.4975	    -7.5531	
   -14.9384	   -15.7776	   -13.4277	    -6.6299	   -16.7007	   -11.8332	   -11.1618	   -14.6866	   -10.7422	    -6.7978	
   -13.2599	   -14.0152	   -12.5046	    -6.1264	   -15.5258	   -11.3297	   -10.1547	   -13.6795	   -10.0708	    -6.2103	
   -11.4136	   -12.1689	   -11.5814	    -5.7907	   -14.4348	   -10.8261	    -9.3155	   -12.8403	    -9.4833	    -5.7068	
    -9.3994	   -10.4065	   -10.5743	    -5.4550	   -13.3438	   -10.2386	    -8.5602	   -12.1689	    -8.9798	    -5.3711	
    -7.3013	    -8.7280	    -9.6512	    -5.0354	   -12.2528	    -9.6512	    -7.9727	   -11.7493	    -8.6441	    -5.2032	
    -5.1193	    -7.3013	    -8.7280	    -4.5319	   -11.3297	    -8.8959	    -7.3853	   -11.4136	    -8.3084	    -5.0354	
    -3.0212	    -5.9586	    -7.7209	    -3.8605	   -10.3226	    -8.0566	    -6.8817	   -11.1618	    -8.0566	    -4.9515	
    -0.8392	    -4.7836	    -6.7139	    -3.0212	    -9.3994	    -7.1335	    -6.2943	   -10.9100	    -7.7209	    -4.7836	
     1.1749	    -3.6926	    -5.6229	    -2.0142	    -8.3923	    -6.1264	    -5.5389	   -10.5743	    -7.3013	    -4.5319	
     3.1891	    -2.6016	    -4.4479	    -0.7553	    -7.3853	    -4.8676	    -4.6158	   -10.0708	    -6.7139	    -3.9444	
     5.0354	    -1.6785	    -3.1052	     0.5035	    -6.2103	    -3.6087	    -3.4409	    -9.3994	    -5.8746	    -3.1891	
     6.7139	    -0.7553	    -1.7624	     1.9302	    -4.9515	    -2.3499	    -2.0981	    -8.5602	    -4.9515	    -2.0981	
     8.2245	    -0.0839	    -0.5035	     3.1891	    -3.6926	    -1.1749	    -0.5875	    -7.6370	    -3.8605	    -0.9232	
     9.3994	     0.3357	     0.6714	     4.3640	    -2.4338	    -0.1678	     0.8392	    -6.8817	    -2.9373	     0.1678	
    10.3226	     0.5035	     1.5945	     5.2872	    -1.2589	     0.5035	     2.0981	    -6.1264	    -2.0142	     1.2589	
    10.9940	     0.2518	     2.1820	     6.1264	    -0.2518	     1.0071	     3.1052	    -5.7068	    -1.3428	     2.0142	
    11.3297	    -0.1678	     2.4338	     6.7978	     0.5035	     1.1749	     3.7766	    -5.3711	    -0.8392	     2.5177	
    11.3297	    -0.8392	     2.3499	     7.3853	     1.0910	     1.1749	     4.1122	    -5.2872	    -0.5875	     2.6855	
    11.1618	    -1.4267	     1.9302	     7.8888	     1.4267	     1.0071	     4.0283	    -5.3711	    -0.5875	     2.4338	
    10.7422	    -1.9302	     1.2589	     8.3084	     1.3428	     0.6714	     3.6087	    -5.7068	    -0.8392	     1.8463	
    10.1547	    -2.2659	     0.3357	     8.7280	     0.9232	     0.3357	     2.7695	    -6.1264	    -1.4267	     1.0071	
     9.5673	    -2.4338	    -0.8392	     8.9798	     0.0839	     0.0000	     1.5945	    -6.6299	    -2.2659	    -0.2518	
     8.9798	    -2.3499	    -2.0142	     9.0637	    -1.0910	    -0.4196	     0.1678	    -7.1335	    -3.2730	    -1.5945	
     8.7280	    -2.0142	    -3.1891	     9.2316	    -2.3499	    -0.6714	    -1.3428	    -7.5531	    -4.3640	    -3.0212	
     8.7280	    -1.5106	    -4.1962	     9.4833	    -3.6926	    -0.8392	    -2.8534	    -7.8049	    -5.4550	    -4.2801	
     8.9798	    -0.8392	    -4.9515	     9.9030	    -4.9515	    -0.7553	    -4.2801	    -7.8888	    -6.2943	    -5.3711	
     9.4833	    -0.0839	    -5.5389	    10.4065	    -6.0425	    -0.4196	    -5.3711	    -7.7209	    -6.9656	    -6.2103	
     9.9869	     0.5875	    -5.9586	    11.0779	    -6.9656	    -0.0839	    -6.2943	    -7.3853	    -7.4692	    -6.7978	
    10.4065	     1.0071	    -6.2103	    11.8332	    -7.7209	     0.3357	    -6.9656	    -7.0496	    -7.7209	    -7.2174	
    10.3226	     1.1749	    -6.6299	    12.4207	    -8.3923	     0.7553	    -7.3853	    -6.6299	    -7.8049	    -7.3013	
     9.9030	     0.9232	    -6.9656	    12.9242	    -8.9798	     1.0071	    -7.7209	    -6.3782	    -7.7209	    -7.3853	
     8.8959	     0.2518	    -7.4692	    13.1760	    -9.4833	     1.2589	    -7.9727	    -6.2103	    -7.6370	    -7.3013	
     7.5531	    -0.6714	    -7.9727	    13.2599	    -9.9869	     1.3428	    -8.0566	    -6.1264	    -7.4692	    -7.2174	
     6.0425	    -1.8463	    -8.5602	    13.1760	   -10.4065	     1.4267	    -8.1406	    -6.2103	    -7.3013	    -7.0496	
     4.5319	    -2.9373	    -9.0637	    12.9242	   -10.6583	     1.5106	    -8.0566	    -6.2943	    -6.9656	    -6.7978	
     3.1891	    -3.9444	    -9.4833	    12.5885	   -10.6583	     1.5945	    -7.8888	    -6.3782	    -6.6299	    -6.3782	
     2.1820	    -4.7836	    -9.6512	    12.1689	   -10.5743	     1.7624	    -7.5531	    -6.3782	    -6.0425	    -5.8746	
     1.5106	    -5.2032	    -9.6512	    11.7493	   -10.1547	     2.0142	    -7.0496	    -6.2943	    -5.3711	    -5.2872	
     1.3428	    -5.2032	    -9.2316	    11.4975	    -9.4833	     2.3499	    -6.3782	    -5.9586	    -4.6158	    -4.6158	
     1.5945	    -4.6997	    -8.3084	    11.4975	    -8.4763	     3.0212	    -5.5389	    -5.3711	    -3.6926	    -3.8605	
     2.2659	    -3.6926	    -7.0496	    12.0010	    -7.1335	     4.0283	    -4.4479	    -4.4479	    -2.6855	    -3.0212	
     3.3569	    -2.2659	    -5.2872	    12.9242	    -5.4550	     5.3711	    -3.1052	    -3.1052	    -1.4267	    -1.9302	
     4.8676	    -0.3357	    -3.1052	    14.5187	    -3.5248	     7.0496	    -1.5945	    -1.4267	    -0.0839	    -0.7553	
     6.7139	     1.8463	    -0.6714	    16.6168	    -1.3428	     9.1476	     0.1678	     0.6714	     1.4267	     0.5875	
     8.8120	     4.2801	     2.0981	    19.2184	     1.0910	    11.5814	     2.0981	     3.1052	     3.1052	     2.0981	
    11.1618	     6.7978	     5.0354	    22.1558	     3.6926	    14.2670	     4.1962	     5.7068	     4.9515	     3.6926	
    13.5956	     9.3994	     7.9727	    25.2609	     6.2943	    16.9525	     6.3782	     8.5602	     6.8817	     5.3711	
    16.0294	    11.8332	    10.6583	    28.2822	     8.7280	    19.5541	     8.4763	    11.2457	     8.7280	     6.9656	
    18.2114	    13.9313	    13.0920	    30.9677	    10.9100	    21.9040	    10.3226	    13.5956	    10.4065	     8.3923	
    20.1416	    15.6937	    15.0223	    33.0658	    12.6724	    23.6664	    11.9171	    15.5258	    11.8332	     9.4833	
    21.5683	    17.0364	    16.5329	    34.4086	    13.9313	    24.9252	    13.0920	    16.8686	    12.8403	    10.3226	
    22.7432	    18.0435	    17.5400	    35.0800	    14.8544	    25.5966	    14.0152	    17.7078	    13.5956	    10.9100	
    23.5825	    18.8828	    18.2114	    34.9960	    15.4419	    25.7645	    14.6027	    18.1274	    14.0152	    11.3297	
    24.1699	    19.6381	    18.6310	    34.5764	    15.6937	    25.5966	    15.1062	    18.0435	    14.2670	    11.6653	
    24.5056	    20.2255	    18.8828	    33.7372	    15.8615	    25.0931	    15.5258	    17.7917	    14.2670	    11.8332	
    24.5895	    20.6451	    18.9667	    32.8140	    15.8615	    24.4217	    15.8615	    17.2882	    14.1830	    12.0010	
    24.5056	    20.9808	    19.0506	    31.7230	    15.7776	    23.7503	    16.1972	    16.7007	    14.0152	    12.0850	
    24.1699	    21.1487	    18.9667	    30.6320	    15.6097	    22.9950	    16.4490	    16.1133	    13.6795	    12.1689	
    23.5825	    21.1487	    18.7988	    29.6249	    15.3580	    22.2397	    16.6168	    15.4419	    13.3438	    12.0850	
    22.9111	    20.9808	    18.5471	    28.5339	    14.9384	    21.4844	    16.6168	    14.6866	    12.9242	    11.9171	
    21.9879	    20.5612	    18.1274	    27.3590	    14.4348	    20.6451	    16.2811	    13.8474	    12.3367	    11.5814	
    20.8130	    19.7220	    17.3721	    26.1841	    13.6795	    19.6381	    15.6097	    12.8403	    11.5814	    11.0779	
    19.4702	    18.4631	    16.3651	    24.8413	    12.5885	    18.4631	    14.6027	    11.5814	    10.5743	    10.1547	
    17.8757	    17.0364	    15.1062	    23.4985	    11.2457	    17.1204	    13.1760	    10.1547	     9.3994	     9.0637	
    16.1133	    15.2740	    13.5956	    22.1558	     9.7351	    15.6097	    11.4136	     8.6441	     8.0566	     7.8049	
    14.2670	    13.4277	    11.9171	    20.8130	     8.0566	    14.0991	     9.4833	     7.0496	     6.5460	     6.2943	
    12.2528	    11.3297	    10.1547	    19.3863	     6.3782	    12.4207	     7.4692	     5.3711	     4.8676	     4.6158	
    10.1547	     9.0637	     8.2245	    17.7078	     4.6158	    10.6583	     5.4550	     3.5248	     3.1052	     2.9373	
     7.9727	     6.7139	     6.2943	    15.7776	     2.8534	     8.8120	     3.5248	     1.4267	     1.1749	     1.1749	
     5.7068	     4.3640	     4.3640	    13.5956	     1.1749	     6.7978	     1.7624	    -0.7553	    -0.6714	    -0.5875	
     3.6926	     2.0142	     2.6855	    11.1618	    -0.1678	     4.8676	     0.4196	    -2.9373	    -2.4338	    -2.0981	
     1.9302	     0.0839	     1.3428	     8.7280	    -1.1749	     3.0212	    -0.4196	    -4.9515	    -3.8605	    -3.3569	
     0.7553	    -1.5106	     0.5035	     6.2943	    -1.5945	     1.5945	    -0.6714	    -6.6299	    -4.8676	    -4.1122	
     0.0839	    -2.5177	     0.1678	     4.1962	    -1.5106	     0.5035	    -0.2518	    -7.8049	    -5.2872	    -4.3640	
     0.0839	    -2.9373	     0.5875	     2.5177	    -0.7553	     0.0839	     0.8392	    -8.3084	    -5.0354	    -4.0283	
     0.7553	    -2.7695	     1.5106	     1.5106	     0.5875	     0.1678	     2.4338	    -8.1406	    -4.2801	    -3.1891	
     2.0981	    -2.0142	     3.1052	     1.1749	     2.4338	     0.9232	     4.5319	    -7.3013	    -2.9373	    -1.8463	
     3.9444	    -0.6714	     5.1193	     1.5106	     4.6158	     2.0981	     6.8817	    -5.9586	    -1.1749	    -0.1678	
     6.2943	     1.0910	     7.4692	     2.5177	     7.0496	     3.6926	     9.3994	    -4.1122	     0.9232	     1.7624	
     8.8959	     3.2730	     9.9030	     4.1122	     9.4833	     5.5389	    11.8332	    -2.0142	     3.1052	     3.6926	
    11.4136	     5.7068	    12.1689	     5.9586	    11.6653	     7.3853	    14.0152	     0.0839	     5.1193	     5.5389	
    13.7634	     8.2245	    14.2670	     7.9727	    13.5117	     9.1476	    15.7776	     2.0981	     6.8817	     7.0496	
    15.6937	    10.7422	    15.8615	     9.9869	    14.8544	    10.6583	    17.0364	     3.7766	     8.2245	     8.3084	
    17.2043	    13.1760	    17.0364	    11.7493	    15.7776	    11.8332	    17.8757	     5.2032	     9.1476	     9.1476	
    18.2953	    15.2740	    17.7917	    13.3438	    16.2811	    12.8403	    18.2953	     6.2943	     9.8190	     9.6512	
    19.0506	    16.9525	    18.1274	    14.6866	    16.2811	    13.5117	    18.2953	     7.1335	    10.1547	     9.9030	
    19.4702	    18.2114	    18.1274	    15.7776	    16.0294	    14.0152	    18.0435	     7.7209	    10.2386	     9.9869	
    19.6381	    18.9667	    17.8757	    16.6168	    15.5258	    14.1830	    17.5400	     7.9727	    10.1547	     9.8190	
    19.7220	    19.2184	    17.3721	    17.2043	    14.7705	    14.1830	    16.9525	     8.1406	     9.9869	     9.5673	
    19.6381	    19.2184	    16.7007	    17.6239	    13.9313	    14.0152	    16.2811	     8.0566	     9.7351	     9.3155	
    19.3863	    18.9667	    15.8615	    17.8757	    13.0920	    13.6795	    15.6937	     7.8049	     9.3994	     9.0637	
    18.9667	    18.6310	    15.0223	    17.9596	    12.0850	    13.2599	    15.0223	     7.3853	     9.1476	     8.7280	
    18.2953	    18.2114	    14.0991	    17.7078	    11.1618	    12.7563	    14.5187	     6.8817	     8.8959	     8.3923	
    17.5400	    17.6239	    13.0081	    17.3721	    10.1547	    12.1689	    14.0152	     6.2103	     8.5602	     7.9727	
    16.5329	    16.8686	    11.9171	    16.7847	     9.1476	    11.5814	    13.5117	     5.4550	     8.1406	     7.5531	
    15.5258	    15.9454	    10.7422	    16.1972	     8.1406	    10.9940	    13.0920	     4.5319	     7.7209	     7.1335	
    14.5187	    15.0223	     9.5673	    15.6097	     7.1335	    10.4904	    12.5885	     3.6926	     7.2174	     6.6299	
    13.6795	    13.8474	     8.3084	    15.3580	     6.1264	    10.1547	    12.0010	     2.9373	     6.6299	     6.2103	
    13.0920	    12.7563	     7.2174	    15.2740	     5.2032	     9.9869	    11.3297	     2.1820	     6.0425	     5.7068	
    12.7563	    11.5814	     6.2103	    15.5258	     4.2801	     9.8190	    10.5743	     1.5106	     5.3711	     5.2032	
    12.5046	    10.4065	     5.2872	    16.0294	     3.4409	     9.7351	     9.5673	     0.9232	     4.6158	     4.6158	
    12.3367	     9.2316	     4.5319	    16.6168	     2.5177	     9.6512	     8.3923	     0.3357	     3.7766	     3.8605	
    12.0850	     8.1406	     3.8605	    17.0364	     1.5106	     9.3994	     6.9656	    -0.3357	     2.8534	     3.1052	
    11.7493	     7.1335	     3.1891	    17.2882	     0.5875	     8.9798	     5.3711	    -1.0071	     1.8463	     2.1820	
    11.3297	     6.2943	     2.6855	    17.2043	    -0.3357	     8.3923	     3.8605	    -1.5945	     0.8392	     1.3428	
    10.9100	     5.6229	     2.3499	    16.8686	    -1.0910	     7.7209	     2.4338	    -2.0981	     0.0000	     0.5875	
    10.5743	     5.2872	     2.1820	    16.1972	    -1.5945	     7.0496	     1.2589	    -2.4338	    -0.5875	     0.0000	
    10.4065	     5.2032	     2.3499	    15.4419	    -1.8463	     6.5460	     0.5035	    -2.5177	    -0.8392	    -0.1678	
    10.2386	     5.2872	     2.6016	    14.5187	    -1.7624	     6.1264	     0.1678	    -2.2659	    -0.7553	     0.0000	
    10.2386	     5.4550	     3.1891	    13.6795	    -1.3428	     5.8746	     0.2518	    -1.7624	    -0.2518	     0.5875	
    10.1547	     5.6229	     3.7766	    13.0081	    -0.7553	     5.7907	     0.7553	    -1.0910	     0.6714	     1.5106	
    10.0708	     5.7068	     4.5319	    12.4207	     0.0000	     5.9586	     1.6785	    -0.2518	     1.8463	     2.7695	
     9.9030	     5.7907	     5.4550	    12.0850	     0.8392	     6.2943	     2.8534	     0.6714	     3.1891	     4.3640	
     9.6512	     5.7068	     6.2943	    12.0010	     1.7624	     6.8817	     4.3640	     1.5945	     4.7836	     6.2103	
     9.3994	     5.6229	     7.3013	    12.0850	     2.7695	     7.5531	     5.8746	     2.5177	     6.3782	     8.0566	
     9.3155	     5.4550	     8.1406	    12.3367	     3.6087	     8.3084	     7.4692	     3.3569	     7.9727	     9.9030	
     9.2316	     5.2872	     8.8959	    12.7563	     4.2801	     9.1476	     8.8120	     4.1122	     9.3155	    11.5814	
     9.2316	     5.0354	     9.4833	    13.2599	     4.6997	     9.9869	     9.9030	     4.7836	    10.4065	    13.0081	
     9.3994	     4.7836	     9.8190	    13.7634	     4.9515	    10.7422	    10.7422	     5.2032	    11.1618	    13.9313	
     9.5673	     4.6158	     9.9869	    14.1830	     4.9515	    11.3297	    11.1618	     5.5389	    11.4975	    14.4348	
     9.7351	     4.3640	     9.8190	    14.6027	     4.7836	    11.6653	    11.1618	     5.7907	    11.5814	    14.3509	
     9.7351	     4.1962	     9.4833	    14.8544	     4.3640	    11.7493	    10.8261	     5.7907	    11.2457	    13.8474	
     9.7351	     3.9444	     8.8120	    15.1062	     3.7766	    11.6653	    10.1547	     5.7068	    10.7422	    12.8403	
     9.5673	     3.7766	     8.0566	    15.1901	     3.1052	    11.4136	     9.2316	     5.5389	     9.9869	    11.5814	
     9.3994	     3.5248	     7.1335	    15.2740	     2.4338	    11.0779	     8.0566	     5.3711	     9.2316	    10.0708	
     9.1476	     3.1891	     6.1264	    15.3580	     1.8463	    10.6583	     6.7978	     5.1193	     8.4763	     8.5602	
     8.8120	     2.8534	     5.2032	    15.3580	     1.1749	    10.2386	     5.5389	     4.9515	     7.7209	     7.1335	
     8.3923	     2.4338	     4.2801	    15.1901	     0.5875	     9.6512	     4.2801	     4.6997	     6.9656	     5.7907	
     7.9727	     1.8463	     3.3569	    14.9384	     0.0000	     8.9798	     3.1052	     4.4479	     6.1264	     4.6997	
     7.3853	     1.0910	     2.5177	    14.3509	    -0.5035	     8.1406	     2.0142	     4.0283	     5.3711	     3.8605	
     6.7978	     0.2518	     1.6785	    13.5117	    -1.0910	     7.0496	     1.1749	     3.5248	     4.6158	     3.2730	
     6.1264	    -0.5875	     1.0071	    12.3367	    -1.5106	     5.8746	     0.5875	     2.9373	     3.8605	     2.9373	
     5.4550	    -1.4267	     0.4196	    10.9100	    -1.9302	     4.5319	     0.2518	     2.0981	     3.1052	     2.7695	
     4.9515	    -2.2659	     0.0000	     9.3155	    -2.1820	     3.1052	     0.0839	     1.0910	     2.4338	     2.8534	
     4.4479	    -2.9373	    -0.1678	     7.5531	    -2.4338	     1.7624	     0.1678	    -0.0839	     1.8463	     2.9373	
     4.1122	    -3.6087	    -0.2518	     5.7907	    -2.5177	     0.5035	     0.2518	    -1.4267	     1.3428	     3.0212	
     3.7766	    -4.1962	    -0.2518	     4.0283	    -2.6855	    -0.5875	     0.3357	    -2.9373	     0.8392	     3.1052	
     3.5248	    -4.7836	    -0.2518	     2.3499	    -2.7695	    -1.5106	     0.3357	    -4.6158	     0.3357	     2.9373	
     3.3569	    -5.3711	    -0.3357	     0.8392	    -2.9373	    -2.2659	     0.0839	    -6.3782	    -0.3357	     2.5177	
     3.4409	    -5.8746	    -0.5035	    -0.4196	    -3.1052	    -2.8534	    -0.4196	    -7.9727	    -0.9232	     1.9302	
     3.6926	    -6.2103	    -0.5875	    -1.3428	    -3.1891	    -3.1891	    -0.9232	    -9.3155	    -1.5945	     1.1749	
     4.4479	    -6.2943	    -0.5875	    -1.8463	    -3.1052	    -3.3569	    -1.4267	   -10.4065	    -2.1820	     0.4196	
     5.5389	    -5.8746	    -0.4196	    -2.0142	    -2.9373	    -3.3569	    -1.8463	   -11.0779	    -2.6016	    -0.1678	
     6.9656	    -5.1193	     0.0000	    -1.9302	    -2.5177	    -3.1052	    -2.0981	   -11.3297	    -2.8534	    -0.5875	
     8.5602	    -3.9444	     0.4196	    -1.7624	    -2.0142	    -2.8534	    -2.1820	   -11.3297	    -2.9373	    -0.8392	
    10.2386	    -2.5177	     1.0071	    -1.6785	    -1.5106	    -2.6016	    -2.2659	   -11.0779	    -2.9373	    -1.0071	
    11.6653	    -0.9232	     1.4267	    -1.9302	    -1.0071	    -2.4338	    -2.2659	   -10.8261	    -3.0212	    -1.1749	
    12.7563	     0.5875	     1.8463	    -2.4338	    -0.6714	    -2.5177	    -2.2659	   -10.5743	    -3.1052	    -1.2589	
    13.5956	     1.9302	     2.0981	    -3.1891	    -0.5035	    -2.8534	    -2.3499	   -10.5743	    -3.3569	    -1.5106	
    13.9313	     2.9373	     2.1820	    -4.1962	    -0.5035	    -3.4409	    -2.5177	   -10.5743	    -3.6087	    -1.6785	
    14.0152	     3.6087	     2.1820	    -5.2872	    -0.5875	    -4.1122	    -2.6855	   -10.8261	    -3.8605	    -1.7624	
    13.7634	     4.1122	     2.1820	    -6.2103	    -0.6714	    -4.7836	    -2.7695	   -11.0779	    -4.0283	    -1.8463	
    13.1760	     4.3640	     2.1820	    -6.9656	    -0.5875	    -5.3711	    -2.7695	   -11.3297	    -4.1122	    -1.6785	
    12.5046	     4.5319	     2.1820	    -7.3013	    -0.5035	    -5.7907	    -2.6016	   -11.4136	    -4.0283	    -1.4267	
    11.5814	     4.6158	     2.1820	    -7.1335	    -0.2518	    -5.8746	    -2.4338	   -11.4975	    -3.7766	    -1.0071	
    10.5743	     4.6997	     2.0981	    -6.6299	     0.0839	    -5.7068	    -2.2659	   -11.3297	    -3.4409	    -0.4196	
     9.6512	     4.7836	     2.0981	    -5.7068	     0.4196	    -5.2032	    -2.0142	   -11.0779	    -3.0212	     0.0839	
     8.7280	     4.6997	     2.0142	    -4.5319	     0.7553	    -4.5319	    -1.7624	   -10.6583	    -2.5177	     0.5875	
     7.9727	     4.6158	     1.9302	    -3.1891	     1.1749	    -3.6087	    -1.5945	   -10.1547	    -2.0142	     1.0071	
     7.2174	     4.4479	     1.8463	    -1.8463	     1.5945	    -2.7695	    -1.5106	    -9.6512	    -1.6785	     1.1749	
     6.4621	     4.1122	     1.7624	    -0.9232	     1.9302	    -2.0981	    -1.5945	    -9.2316	    -1.5106	     1.0071	
     5.5389	     3.6087	     1.6785	    -0.3357	     2.0981	    -1.7624	    -1.8463	    -8.9798	    -1.6785	     0.5875	
     4.4479	     2.8534	     1.5106	    -0.3357	     2.0981	    -1.9302	    -2.3499	    -9.0637	    -2.0981	    -0.0839	
     3.1891	     2.0142	     1.4267	    -0.7553	     1.7624	    -2.5177	    -3.1052	    -9.3994	    -2.8534	    -1.0071	
     1.7624	     1.0071	     1.3428	    -1.5106	     1.2589	    -3.3569	    -3.9444	    -9.9030	    -3.8605	    -2.0981	
     0.3357	     0.0000	     1.2589	    -2.4338	     0.6714	    -4.3640	    -4.7836	   -10.4904	    -4.8676	    -3.1891	
    -1.0910	    -0.9232	     1.1749	    -3.4409	    -0.0839	    -5.5389	    -5.6229	   -11.1618	    -5.9586	    -4.3640	
    -2.3499	    -1.8463	     0.9232	    -4.5319	    -0.9232	    -6.7139	    -6.3782	   -11.8332	    -6.9656	    -5.4550	
    -3.5248	    -2.5177	     0.5875	    -5.5389	    -1.6785	    -7.8888	    -6.9656	   -12.5046	    -7.9727	    -6.4621	
    -4.5319	    -3.1891	     0.0839	    -6.5460	    -2.5177	    -9.0637	    -7.3853	   -13.2599	    -8.9798	    -7.3013	
    -5.2872	    -3.6926	    -0.5035	    -7.3853	    -3.2730	   -10.1547	    -7.6370	   -13.9313	    -9.8190	    -7.9727	
    -5.8746	    -3.9444	    -1.2589	    -7.9727	    -3.7766	   -11.1618	    -7.5531	   -14.6027	   -10.4904	    -8.3923	
    -6.2103	    -4.1122	    -1.8463	    -8.3084	    -3.9444	   -11.9171	    -7.2174	   -15.0223	   -10.9100	    -8.4763	
    -6.2943	    -3.9444	    -2.2659	    -8.3923	    -3.7766	   -12.3367	    -6.4621	   -15.1901	   -10.9940	    -8.1406	
    -6.1264	    -3.6087	    -2.4338	    -8.0566	    -3.1891	   -12.4207	    -5.5389	   -15.0223	   -10.7422	    -7.3853	
    -5.5389	    -3.0212	    -2.2659	    -7.3013	    -2.1820	   -12.0850	    -4.3640	   -14.4348	   -10.0708	    -6.3782	
    -4.6158	    -2.1820	    -1.7624	    -6.1264	    -0.8392	   -11.3297	    -3.0212	   -13.4277	    -9.0637	    -5.0354	
    -3.4409	    -1.0071	    -0.8392	    -4.6158	     0.7553	   -10.3226	    -1.5945	   -12.1689	    -7.7209	    -3.5248	
    -1.9302	     0.3357	     0.3357	    -2.7695	     2.4338	    -8.9798	    -0.2518	   -10.6583	    -6.3782	    -2.0981	
    -0.1678	     1.7624	     1.6785	    -0.8392	     4.0283	    -7.4692	     0.8392	    -9.1476	    -5.0354	    -0.8392	
     1.5106	     3.1891	     2.9373	     1.0910	     5.3711	    -6.0425	     1.5945	    -7.8049	    -3.8605	     0.0000	
     3.1891	     4.5319	     4.0283	     2.7695	     6.2103	    -4.7836	     1.9302	    -6.7139	    -3.1891	     0.4196	
     4.6158	     5.5389	     4.6997	     4.1122	     6.5460	    -3.8605	     1.7624	    -6.0425	    -2.9373	     0.2518	
     5.7907	     6.1264	     5.0354	     5.1193	     6.2943	    -3.1052	     1.1749	    -5.7068	    -3.1052	    -0.4196	
     6.7139	     6.4621	     5.0354	     5.7068	     5.5389	    -2.6855	     0.2518	    -5.7068	    -3.6926	    -1.5106	
     7.3853	     6.4621	     4.7836	     6.1264	     4.3640	    -2.4338	    -0.8392	    -5.8746	    -4.5319	    -2.8534	
     8.0566	     6.3782	     4.4479	     6.3782	     3.1052	    -2.2659	    -2.0142	    -6.0425	    -5.3711	    -4.1122	
     8.6441	     6.3782	     4.1962	     6.7978	     1.9302	    -1.9302	    -2.9373	    -5.9586	    -5.9586	    -5.1193	
     9.3155	     6.5460	     4.1122	     7.3853	     0.9232	    -1.3428	    -3.6087	    -5.5389	    -6.2103	    -5.7068	
     9.9869	     6.8817	     4.3640	     8.3923	     0.3357	    -0.4196	    -3.7766	    -4.7836	    -5.9586	    -5.7907	
    10.6583	     7.3853	     4.9515	     9.7351	     0.2518	     0.7553	    -3.6087	    -3.6087	    -5.2872	    -5.2872	
    11.4136	     8.1406	     5.7907	    11.4975	     0.6714	     2.1820	    -2.9373	    -2.2659	    -4.0283	    -4.2801	
    12.1689	     9.0637	     6.9656	    13.5117	     1.5106	     3.8605	    -1.9302	    -0.7553	    -2.5177	    -2.9373	
    12.8403	    10.0708	     8.3084	    15.6937	     2.6855	     5.6229	    -0.5875	     0.5875	    -0.9232	    -1.3428	
    13.5956	    11.0779	     9.7351	    17.7917	     4.0283	     7.1335	     0.7553	     1.7624	     0.7553	     0.3357	
    14.2670	    11.9171	    11.0779	    19.7220	     5.4550	     8.4763	     2.0981	     2.5177	     2.2659	     1.8463	
    14.8544	    12.5885	    12.4207	    21.2326	     6.9656	     9.5673	     3.3569	     2.7695	     3.5248	     3.1891	
    15.5258	    13.1760	    13.6795	    22.3236	     8.3923	    10.2386	     4.4479	     2.7695	     4.5319	     4.2801	
    16.1972	    13.5956	    14.7705	    22.9111	     9.8190	    10.5743	     5.2872	     2.3499	     5.2872	     5.1193	
    17.0364	    13.9313	    15.6937	    22.9111	    11.0779	    10.6583	     5.8746	     1.8463	     5.6229	     5.5389	
    17.8757	    14.0152	    16.3651	    22.4075	    12.0010	    10.3226	     6.1264	     1.1749	     5.7068	     5.5389	
    18.7988	    13.9313	    16.7847	    21.4844	    12.5885	     9.7351	     6.1264	     0.4196	     5.5389	     5.2032	
    19.4702	    13.5956	    16.7847	    20.1416	    12.7563	     8.8959	     5.8746	    -0.4196	     5.0354	     4.5319	
    19.9738	    13.0920	    16.4490	    18.5471	    12.5046	     7.6370	     5.3711	    -1.4267	     4.2801	     3.4409	
    20.2255	    12.4207	    15.7776	    16.7007	    11.8332	     6.2103	     4.6158	    -2.6016	     3.2730	     2.0142	
    20.0577	    11.9171	    14.8544	    14.6866	    10.9940	     4.6158	     3.6926	    -3.8605	     2.0142	     0.4196	
    19.5541	    11.4975	    13.8474	    12.5885	     9.9030	     2.9373	     2.6855	    -5.1193	     0.7553	    -1.2589	
    18.8828	    11.3297	    12.6724	    10.4904	     8.8120	     1.2589	     1.7624	    -6.2943	    -0.5035	    -2.8534	
    18.1274	    11.4136	    11.6653	     8.4763	     7.8888	    -0.2518	     0.9232	    -7.3853	    -1.5106	    -4.1962	
    17.3721	    11.7493	    10.7422	     6.6299	     7.0496	    -1.4267	     0.2518	    -8.1406	    -2.3499	    -5.2872	
    16.7007	    12.2528	    10.1547	     5.2032	     6.5460	    -2.3499	     0.0000	    -8.6441	    -2.7695	    -5.9586	
    16.2811	    12.9242	     9.9030	     4.1962	     6.2943	    -2.7695	     0.0000	    -8.8120	    -2.8534	    -6.2103	
    16.0294	    13.5956	     9.9030	     3.6926	     6.3782	    -2.6855	     0.5035	    -8.5602	    -2.5177	    -5.9586	
    16.0294	    14.2670	    10.2386	     3.7766	     6.7978	    -2.2659	     1.2589	    -7.9727	    -1.7624	    -5.3711	
    16.0294	    14.7705	    10.7422	     4.0283	     7.3013	    -1.5945	     2.3499	    -7.2174	    -0.8392	    -4.4479	
    16.0294	    15.0223	    11.2457	     4.5319	     7.8888	    -0.7553	     3.5248	    -6.4621	     0.1678	    -3.3569	
    15.9454	    14.9384	    11.6653	     5.0354	     8.3923	     0.0839	     4.6158	    -5.6229	     1.1749	    -2.1820	
    15.7776	    14.5187	    11.9171	     5.5389	     8.8120	     0.7553	     5.6229	    -5.0354	     2.0142	    -1.1749	
    15.4419	    13.8474	    12.0010	     5.7907	     8.9798	     1.3428	     6.3782	    -4.5319	     2.6016	    -0.3357	
    15.1062	    13.0081	    12.0010	     5.9586	     8.8959	     1.6785	     6.7978	    -4.1962	     2.9373	     0.3357	
    14.7705	    12.0850	    11.8332	     6.1264	     8.6441	     2.0142	     6.9656	    -3.9444	     3.1052	     0.7553	
    14.6027	    11.3297	    11.7493	     6.5460	     8.3084	     2.3499	     6.8817	    -3.6926	     3.1891	     1.0071	
    14.7705	    10.8261	    11.6653	     7.1335	     7.9727	     2.7695	     6.7139	    -3.2730	     3.1891	     1.2589	
    15.1901	    10.4904	    11.7493	     8.2245	     7.6370	     3.3569	     6.3782	    -2.6855	     3.3569	     1.4267	
    15.9454	    10.4904	    11.9171	     9.6512	     7.3853	     4.1122	     6.0425	    -1.8463	     3.6087	     1.7624	
    16.8686	    10.6583	    12.0850	    11.2457	     7.2174	     5.1193	     5.7068	    -0.8392	     3.9444	     2.1820	
    17.8757	    10.9100	    12.2528	    13.0081	     7.0496	     6.1264	     5.3711	     0.2518	     4.3640	     2.5177	
    18.7988	    11.0779	    12.4207	    14.6866	     6.8817	     7.1335	     5.0354	     1.4267	     4.7836	     2.9373	
    19.5541	    11.2457	    12.5046	    16.1133	     6.6299	     8.0566	     4.6158	     2.5177	     5.1193	     3.2730	
    20.0577	    11.2457	    12.5046	    17.2882	     6.2943	     8.8120	     4.1962	     3.4409	     5.3711	     3.5248	
    20.1416	    10.9940	    12.4207	    18.1274	     5.8746	     9.3994	     3.7766	     4.1962	     5.4550	     3.5248	
    19.8898	    10.4904	    12.2528	    18.6310	     5.2872	     9.8190	     3.2730	     4.6997	     5.2872	     3.3569	
    19.3024	     9.8190	    12.0010	    18.7988	     4.6997	     9.9869	     2.7695	     4.9515	     5.0354	     2.9373	
    18.3792	     8.8959	    11.4136	    18.6310	     4.0283	     9.9869	     2.1820	     4.8676	     4.6997	     2.3499	
    17.1204	     7.8888	    10.7422	    18.2114	     3.1891	     9.8190	     1.5945	     4.6997	     4.2801	     1.6785	
    15.7776	     6.7978	     9.9030	    17.5400	     2.5177	     9.4833	     1.0071	     4.2801	     3.7766	     0.9232	
    14.5187	     5.8746	     9.0637	    16.7847	     1.9302	     9.2316	     0.5875	     3.8605	     3.4409	     0.2518	
    13.4277	     5.1193	     8.3923	    16.0294	     1.5106	     9.0637	     0.2518	     3.5248	     3.2730	    -0.1678	
    12.8403	     4.8676	     7.8049	    15.3580	     1.5106	     9.0637	     0.0839	     3.3569	     3.2730	    -0.3357	
    12.8403	     5.0354	     7.6370	    15.0223	     1.8463	     9.3155	     0.1678	     3.3569	     3.6087	    -0.1678	
    13.4277	     5.6229	     7.8049	    14.8544	     2.5177	     9.9030	     0.5035	     3.6926	     4.2801	     0.2518	
    14.6027	     6.7139	     8.3084	    14.9384	     3.5248	    10.6583	     0.9232	     4.1962	     5.0354	     0.9232	
    16.2811	     8.1406	     9.0637	    15.1901	     4.6997	    11.6653	     1.5106	     4.9515	     5.9586	     1.6785	
    18.2953	     9.9030	     9.9869	    15.6937	     5.9586	    12.7563	     2.0142	     5.8746	     7.0496	     2.5177	
    20.4773	    11.8332	    11.0779	    16.1972	     7.3013	    13.7634	     2.5177	     6.8817	     8.0566	     3.3569	
    22.5754	    13.7634	    12.2528	    16.7007	     8.5602	    14.6866	     3.0212	     7.9727	     9.0637	     4.1962	
    24.5056	    15.5258	    13.3438	    17.1204	     9.7351	    15.3580	     3.4409	     9.0637	     9.9869	     4.8676	
    25.9323	    17.0364	    14.1830	    17.3721	    10.6583	    15.8615	     3.8605	    10.1547	    10.8261	     5.4550	
    26.8555	    18.1274	    14.8544	    17.4561	    11.4136	    16.1133	     4.1122	    10.9940	    11.3297	     5.8746	
    27.1072	    18.7988	    15.2740	    17.2882	    11.9171	    16.0294	     4.2801	    11.6653	    11.6653	     6.0425	
    26.6876	    18.8828	    15.3580	    16.9525	    12.0850	    15.6097	     4.4479	    12.0010	    11.5814	     6.0425	
    25.5966	    18.6310	    15.1901	    16.3651	    12.0850	    15.0223	     4.5319	    12.0010	    11.2457	     5.7907	
    24.0860	    17.9596	    14.8544	    15.5258	    11.8332	    14.0991	     4.6158	    11.4136	    10.6583	     5.2872	
    22.2397	    17.0364	    14.3509	    14.5187	    11.4136	    13.0920	     4.6997	    10.4904	     9.9030	     4.6997	
    20.2255	    15.8615	    13.7634	    13.2599	    10.9940	    11.9171	     4.6997	     9.1476	     9.0637	     4.0283	
    18.2114	    14.6027	    13.1760	    11.9171	    10.5743	    10.7422	     4.6997	     7.3853	     8.1406	     3.3569	
    16.4490	    13.4277	    12.6724	    10.4904	    10.1547	     9.6512	     4.6997	     5.5389	     7.3013	     2.6855	
    14.9384	    12.4207	    12.1689	     9.1476	     9.8190	     8.6441	     4.6158	     3.6087	     6.5460	     2.0142	
    13.8474	    11.5814	    11.9171	     8.1406	     9.6512	     7.8888	     4.4479	     1.6785	     5.8746	     1.5106	
    13.0920	    11.0779	    11.6653	     7.5531	     9.5673	     7.3853	     4.2801	    -0.0839	     5.3711	     1.0071	
    12.6724	    10.8261	    11.5814	     7.2174	     9.3994	     7.0496	     3.9444	    -1.5945	     4.8676	     0.5875	
    12.5046	    10.8261	    11.3297	     7.0496	     9.2316	     6.7139	     3.4409	    -3.0212	     4.2801	     0.0839	
    12.4207	    10.9100	    10.9940	     6.8817	     8.8120	     6.4621	     2.6855	    -4.2801	     3.6087	    -0.5875	
    12.3367	    11.0779	    10.4065	     6.6299	     8.1406	     5.9586	     1.7624	    -5.3711	     2.7695	    -1.3428	
    12.1689	    11.1618	     9.5673	     6.2103	     7.2174	     5.3711	     0.5875	    -6.2943	     1.6785	    -2.2659	
    12.0010	    11.0779	     8.4763	     5.6229	     6.1264	     4.6997	    -0.5875	    -7.0496	     0.5875	    -3.1891	
    11.9171	    10.9100	     7.3853	     5.0354	     5.0354	     4.0283	    -1.7624	    -7.5531	    -0.5035	    -4.1122	
    11.9171	    10.4904	     6.3782	     4.5319	     3.9444	     3.4409	    -2.7695	    -7.6370	    -1.3428	    -4.7836	
    11.8332	     9.9030	     5.3711	     4.1122	     2.9373	     3.1052	    -3.5248	    -7.3853	    -1.9302	    -5.2872	
    11.7493	     9.0637	     4.6158	     3.7766	     2.0981	     2.9373	    -4.0283	    -6.8817	    -2.1820	    -5.5389	
    11.4975	     8.2245	     3.9444	     3.5248	     1.5106	     2.8534	    -4.1962	    -6.2103	    -2.1820	    -5.4550	
    11.0779	     7.3013	     3.4409	     3.4409	     1.0071	     2.9373	    -4.1122	    -5.4550	    -2.0142	    -5.2032	
    10.5743	     6.4621	     3.1052	     3.4409	     0.8392	     3.1052	    -3.6926	    -4.7836	    -1.5945	    -4.5319	
    10.0708	     5.7068	     3.1052	     3.6087	     1.0071	     3.3569	    -2.9373	    -4.1122	    -0.9232	    -3.6087	
     9.7351	     5.2872	     3.3569	     4.0283	     1.5106	     3.6926	    -1.9302	    -3.4409	     0.0839	    -2.4338	
     9.4833	     5.2032	     3.9444	     4.6997	     2.2659	     4.2801	    -0.6714	    -2.6855	     1.2589	    -1.0910	
     9.3155	     5.3711	     4.6997	     5.7907	     3.2730	     5.0354	     0.7553	    -1.8463	     2.5177	     0.4196	
     9.3155	     5.7907	     5.6229	     7.3013	     4.4479	     5.9586	     2.0981	    -0.9232	     3.8605	     1.8463	
     9.3994	     6.4621	     6.5460	     9.1476	     5.5389	     7.0496	     3.2730	     0.0000	     5.2032	     3.1052	
     9.5673	     7.1335	     7.3853	    11.1618	     6.5460	     8.3084	     4.1962	     0.8392	     6.2943	     4.1122	
     9.7351	     7.7209	     7.9727	    13.3438	     7.2174	     9.4833	     4.6997	     1.5106	     7.1335	     4.6997	
     9.7351	     8.1406	     8.3084	    15.3580	     7.6370	    10.4904	     4.7836	     2.0142	     7.5531	     4.7836	
     9.4833	     8.3084	     8.3084	    17.2043	     7.6370	    11.2457	     4.3640	     2.1820	     7.5531	     4.3640	
     9.0637	     8.1406	     8.0566	    18.6310	     7.3013	    11.7493	     3.6087	     2.0981	     7.1335	     3.6926	
     8.5602	     7.8049	     7.5531	    19.6381	     6.7978	    11.9171	     2.6855	     1.8463	     6.4621	     2.6855	
     8.0566	     7.3013	     7.1335	    20.1416	     6.2943	    11.8332	     1.6785	     1.5106	     5.6229	     1.6785	
     7.6370	     6.8817	     6.7139	    20.1416	     5.7907	    11.4136	     0.7553	     1.1749	     4.7836	     0.6714	
     7.3013	     6.4621	     6.2943	    19.6381	     5.2872	    10.7422	    -0.0839	     0.6714	     3.9444	    -0.2518	
     7.1335	     6.1264	     5.9586	    18.5471	     4.9515	     9.8190	    -0.7553	     0.1678	     3.1052	    -1.0071	
     7.2174	     5.7907	     5.7068	    16.8686	     4.6997	     8.5602	    -1.2589	    -0.5035	     2.3499	    -1.5945	
     7.3853	     5.5389	     5.4550	    14.7705	     4.6158	     7.1335	    -1.5106	    -1.0910	     1.6785	    -2.0142	
     7.8049	     5.5389	     5.3711	    12.5046	     4.6997	     5.7907	    -1.5106	    -1.6785	     1.3428	    -2.0981	
     8.4763	     5.7907	     5.5389	    10.3226	     5.1193	     4.6997	    -1.0910	    -2.0142	     1.3428	    -1.8463	
     9.5673	     6.3782	     6.0425	     8.4763	     5.8746	     4.0283	    -0.2518	    -2.0142	     1.8463	    -1.0910	
    11.0779	     7.3853	     6.8817	     7.1335	     6.9656	     3.9444	     0.9232	    -1.5945	     2.7695	     0.0000	
    12.9242	     8.6441	     8.0566	     6.3782	     8.2245	     4.3640	     2.4338	    -0.7553	     4.1122	     1.4267	
    14.7705	     9.9869	     9.3155	     6.2103	     9.6512	     5.2032	     3.9444	     0.3357	     5.5389	     2.9373	
    16.6168	    11.3297	    10.6583	     6.3782	    10.9100	     6.2943	     5.2872	     1.3428	     6.9656	     4.1962	
    18.1274	    12.5046	    11.6653	     6.7139	    11.8332	     7.3853	     6.2103	     2.2659	     8.0566	     5.1193	
    19.3024	    13.3438	    12.4207	     7.3013	    12.5046	     8.3923	     6.7139	     2.8534	     8.8120	     5.5389	
    20.0577	    13.8474	    12.8403	     7.9727	    12.7563	     9.3155	     6.7139	     3.2730	     9.1476	     5.5389	
    20.4773	    14.0991	    12.8403	     8.7280	    12.7563	    10.0708	     6.2103	     3.3569	     8.9798	     5.0354	
    20.6451	    14.0152	    12.5885	     9.5673	    12.3367	    10.5743	     5.2872	     3.2730	     8.5602	     4.2801	
    20.4773	    13.7634	    11.9171	    10.4904	    11.7493	    10.9100	     3.8605	     2.9373	     7.7209	     3.2730	
    20.1416	    13.2599	    10.9940	    11.2457	    10.8261	    10.9100	     2.1820	     2.5177	     6.5460	     2.0981	
    19.4702	    12.5885	     9.8190	    11.8332	     9.6512	    10.6583	     0.2518	     1.9302	     5.1193	     0.7553	
    18.6310	    11.8332	     8.3084	    12.2528	     8.2245	    10.1547	    -1.8463	     1.2589	     3.6087	    -0.6714	
    17.6239	    10.9940	     6.7978	    12.3367	     6.7139	     9.3155	    -3.8605	     0.5875	     2.0142	    -1.9302	
    16.5329	    10.0708	     5.2032	    12.1689	     5.2872	     8.3084	    -5.7907	     0.0000	     0.5875	    -3.1891	
    15.3580	     9.2316	     3.6926	    11.8332	     3.8605	     7.1335	    -7.3853	    -0.4196	    -0.5875	    -4.1122	
    14.2670	     8.3084	     2.3499	    11.2457	     2.6016	     5.9586	    -8.6441	    -0.7553	    -1.5945	    -4.9515	
    13.1760	     7.4692	     1.2589	    10.5743	     1.5106	     4.6997	    -9.5673	    -0.9232	    -2.2659	    -5.4550	
    12.1689	     6.6299	     0.5035	     9.8190	     0.7553	     3.6087	    -9.9869	    -1.0071	    -2.6016	    -5.7068	
    11.3297	     5.9586	     0.0839	     8.9798	     0.1678	     2.6016	   -10.0708	    -1.0071	    -2.6855	    -5.7907	
    10.5743	     5.4550	    -0.0839	     7.9727	     0.0000	     1.6785	    -9.7351	    -1.0910	    -2.4338	    -5.6229	
     9.9869	     5.1193	     0.2518	     6.9656	     0.0839	     1.0071	    -9.1476	    -1.3428	    -2.0142	    -5.2872	
     9.5673	     4.8676	     0.8392	     5.8746	     0.5875	     0.5035	    -8.2245	    -1.6785	    -1.3428	    -4.7836	
     9.2316	     4.8676	     1.7624	     5.0354	     1.4267	     0.2518	    -7.1335	    -2.1820	    -0.5875	    -4.1122	
     9.0637	     5.0354	     2.8534	     4.4479	     2.5177	     0.4196	    -5.8746	    -2.6855	     0.4196	    -3.4409	
     9.1476	     5.3711	     4.1962	     4.4479	     3.7766	     0.8392	    -4.6158	    -3.1891	     1.3428	    -2.6016	
     9.3994	     5.8746	     5.5389	     4.8676	     5.1193	     1.5945	    -3.2730	    -3.6087	     2.2659	    -1.7624	
     9.9030	     6.5460	     6.9656	     5.7907	     6.3782	     2.6016	    -2.0981	    -3.7766	     3.1052	    -1.0071	
    10.5743	     7.4692	     8.2245	     7.0496	     7.5531	     3.7766	    -1.0071	    -3.8605	     3.7766	    -0.2518	
    11.4136	     8.5602	     9.3994	     8.5602	     8.5602	     5.0354	    -0.1678	    -3.7766	     4.3640	     0.3357	
    12.4207	     9.7351	    10.4065	    10.0708	     9.3994	     6.2103	     0.5035	    -3.6087	     4.7836	     0.7553	
    13.3438	    10.9940	    11.1618	    11.3297	     9.9869	     7.0496	     0.9232	    -3.5248	     4.9515	     1.0071	
    14.1830	    12.0010	    11.4975	    12.2528	    10.3226	     7.4692	     1.0910	    -3.6087	     4.8676	     1.0071	
    14.7705	    12.7563	    11.4975	    12.6724	    10.3226	     7.3853	     1.0910	    -3.8605	     4.4479	     0.6714	
    15.1901	    13.2599	    11.1618	    12.5885	    10.0708	     6.9656	     0.9232	    -4.3640	     3.6926	     0.1678	
    15.2740	    13.4277	    10.4904	    12.0010	     9.5673	     6.1264	     0.5875	    -4.8676	     2.8534	    -0.5035	
    15.1901	    13.5117	     9.7351	    10.9100	     8.8959	     5.1193	     0.1678	    -5.4550	     2.0142	    -1.1749	
    15.1062	    13.4277	     8.9798	     9.6512	     8.3084	     4.1122	    -0.0839	    -5.8746	     1.1749	    -1.7624	
    14.9384	    13.4277	     8.3923	     8.0566	     7.8888	     3.1052	    -0.0839	    -6.0425	     0.5875	    -2.1820	
    14.8544	    13.4277	     7.9727	     6.4621	     7.6370	     2.1820	     0.1678	    -6.1264	     0.1678	    -2.3499	
    14.8544	    13.5117	     7.8888	     4.9515	     7.6370	     1.4267	     0.5875	    -5.9586	     0.0000	    -2.4338	
    15.0223	    13.6795	     7.9727	     3.6087	     7.8049	     0.8392	     1.1749	    -5.6229	     0.0000	    -2.2659	
    15.3580	    13.8474	     8.3084	     2.6016	     8.0566	     0.3357	     1.9302	    -5.2032	     0.1678	    -2.0142	
    15.8615	    14.0991	     8.7280	     2.0142	     8.4763	     0.0000	     2.6016	    -4.7836	     0.2518	    -1.7624	
    16.5329	    14.3509	     9.2316	     1.8463	     8.8959	    -0.2518	     3.2730	    -4.3640	     0.4196	    -1.5106	
    17.2882	    14.6027	     9.7351	     2.1820	     9.3994	    -0.2518	     3.7766	    -3.8605	     0.4196	    -1.2589	
    18.0435	    14.9384	    10.2386	     2.8534	     9.8190	    -0.1678	     4.1122	    -3.3569	     0.4196	    -1.0910	
    18.7988	    15.1901	    10.6583	     3.6926	    10.1547	     0.0839	     4.1962	    -2.9373	     0.3357	    -1.0071	
    19.4702	    15.5258	    10.9940	     4.6997	    10.4904	     0.4196	     4.1122	    -2.6016	     0.1678	    -1.0910	
    19.8898	    15.6937	    11.0779	     5.6229	    10.5743	     0.7553	     3.8605	    -2.4338	    -0.1678	    -1.3428	
    20.1416	    15.8615	    11.0779	     6.3782	    10.5743	     1.0910	     3.3569	    -2.5177	    -0.5035	    -1.7624	
    20.1416	    15.7776	    10.8261	     7.0496	    10.4065	     1.3428	     2.7695	    -2.7695	    -0.9232	    -2.3499	
    19.9738	    15.6097	    10.4065	     7.4692	    10.0708	     1.5106	     2.0142	    -3.2730	    -1.4267	    -3.1052	
    19.6381	    15.3580	     9.9030	     7.8888	     9.7351	     1.5945	     1.3428	    -3.8605	    -1.7624	    -3.8605	
    19.3863	    15.1062	     9.4833	     8.2245	     9.3994	     1.6785	     0.7553	    -4.3640	    -1.9302	    -4.5319	
    19.2184	    14.9384	     9.2316	     8.7280	     9.0637	     1.9302	     0.3357	    -4.6997	    -1.8463	    -4.9515	
    19.3024	    14.9384	     9.3155	     9.4833	     8.9798	     2.3499	     0.1678	    -4.7836	    -1.5106	    -5.1193	
    19.5541	    15.1062	     9.8190	    10.5743	     8.9798	     3.0212	     0.3357	    -4.5319	    -0.7553	    -4.8676	
    19.9738	    15.5258	    10.5743	    11.9171	     9.3155	     3.9444	     0.7553	    -4.0283	     0.2518	    -4.2801	
    20.3934	    15.9454	    11.5814	    13.4277	     9.6512	     5.0354	     1.3428	    -3.2730	     1.3428	    -3.4409	
    20.5612	    16.2811	    12.5046	    14.7705	    10.0708	     6.0425	     2.0142	    -2.4338	     2.4338	    -2.5177	
    20.3934	    16.3651	    13.3438	    15.9454	    10.3226	     6.9656	     2.6016	    -1.7624	     3.4409	    -1.5945	
    19.6381	    16.1972	    13.8474	    16.4490	    10.4065	     7.5531	     2.9373	    -1.2589	     4.1122	    -0.9232	
    18.4631	    15.7776	    13.9313	    16.3651	    10.1547	     7.7209	     2.9373	    -1.0910	     4.3640	    -0.5035	
    16.9525	    15.0223	    13.6795	    15.4419	     9.5673	     7.3853	     2.6855	    -1.3428	     4.2801	    -0.5035	
    15.1062	    14.0991	    13.0920	    13.9313	     8.7280	     6.7139	     1.9302	    -1.8463	     3.8605	    -0.6714	
    13.3438	    13.0920	    12.2528	    12.0850	     7.5531	     5.7068	     0.9232	    -2.5177	     3.1052	    -1.1749	
    11.7493	    12.2528	    11.2457	     9.9869	     6.3782	     4.6158	    -0.3357	    -3.2730	     2.0981	    -1.8463	
    10.5743	    11.6653	    10.3226	     8.0566	     5.1193	     3.6087	    -1.5945	    -3.9444	     1.0910	    -2.6016	
     9.9030	    11.3297	     9.4833	     6.5460	     3.9444	     2.8534	    -2.8534	    -4.4479	     0.0839	    -3.2730	
     9.6512	    11.4136	     8.8120	     5.3711	     3.0212	     2.3499	    -3.9444	    -4.6158	    -0.7553	    -3.8605	
     9.9869	    11.7493	     8.3923	     4.7836	     2.3499	     2.1820	    -4.6997	    -4.6997	    -1.4267	    -4.3640	
    10.5743	    12.3367	     8.2245	     4.5319	     1.8463	     2.2659	    -5.1193	    -4.5319	    -1.9302	    -4.7836	
    11.4136	    12.9242	     8.1406	     4.6158	     1.4267	     2.4338	    -5.2872	    -4.3640	    -2.4338	    -5.2032	
    12.1689	    13.4277	     8.0566	     4.7836	     1.0910	     2.6016	    -5.2872	    -4.2801	    -2.8534	    -5.6229	
    12.8403	    13.6795	     7.8888	     5.0354	     0.6714	     2.7695	    -5.2032	    -4.2801	    -3.1891	    -6.1264	
    13.3438	    13.6795	     7.7209	     5.2872	     0.3357	     2.8534	    -4.9515	    -4.2801	    -3.4409	    -6.5460	
    13.7634	    13.5117	     7.6370	     5.6229	     0.0839	     2.9373	    -4.6158	    -4.3640	    -3.5248	    -6.7139	
    14.0991	    13.2599	     7.6370	     6.0425	    -0.0839	     3.2730	    -3.9444	    -4.2801	    -3.2730	    -6.5460	
    14.5187	    13.0081	     7.8049	     6.7139	     0.0839	     3.7766	    -3.1052	    -3.8605	    -2.6855	    -5.9586	
    14.9384	    12.8403	     8.2245	     7.5531	     0.4196	     4.6158	    -2.0981	    -3.1052	    -1.6785	    -5.0354	
    15.2740	    12.7563	     8.8120	     8.6441	     1.0910	     5.7068	    -0.8392	    -2.0142	    -0.4196	    -3.6926	
    15.6937	    12.7563	     9.6512	     9.9030	     2.0142	     7.0496	     0.4196	    -0.5875	     1.0910	    -2.1820	
    16.1133	    12.7563	    10.7422	    11.4136	     3.1891	     8.5602	     1.6785	     0.9232	     2.6855	    -0.5875	
    16.5329	    12.9242	    11.8332	    12.9242	     4.5319	     9.9869	     2.7695	     2.6016	     4.2801	     1.0071	
    16.9525	    13.0920	    13.0081	    14.5187	     5.9586	    11.4136	     3.5248	     4.1122	     5.7068	     2.2659	
    17.5400	    13.4277	    14.0152	    16.1133	     7.3013	    12.7563	     3.9444	     5.5389	     6.9656	     3.2730	
    18.2114	    14.0152	    14.8544	    17.6239	     8.5602	    13.8474	     3.8605	     6.8817	     7.8888	     3.9444	
    19.0506	    14.7705	    15.3580	    19.1345	     9.5673	    14.8544	     3.4409	     7.9727	     8.5602	     4.2801	
    19.9738	    15.7776	    15.7776	    20.6451	    10.4065	    15.7776	     2.7695	     9.0637	     8.9798	     4.3640	
    20.8969	    16.8686	    15.8615	    22.2397	    10.9940	    16.6168	     1.8463	    10.1547	     9.3155	     4.1962	
    21.7361	    17.9596	    15.7776	    23.6664	    11.2457	    17.2882	     0.9232	    11.0779	     9.4833	     4.0283	
    22.3236	    18.8828	    15.5258	    24.9252	    11.3297	    17.7917	     0.0000	    12.0010	     9.6512	     3.6926	
    22.7432	    19.4702	    15.1062	    25.8484	    11.2457	    17.9596	    -0.8392	    12.6724	     9.7351	     3.4409	
    22.8271	    19.7220	    14.5187	    26.4359	    10.9100	    17.9596	    -1.5106	    13.0920	     9.8190	     3.1891	
    22.5754	    19.6381	    13.8474	    26.5198	    10.4065	    17.6239	    -2.0142	    13.3438	     9.8190	     3.0212	
    22.0718	    19.3024	    13.1760	    26.1841	     9.8190	    17.0364	    -2.2659	    13.2599	     9.9030	     2.9373	
    21.4005	    18.7988	    12.4207	    25.5966	     9.1476	    16.3651	    -2.2659	    12.8403	     9.9869	     3.1052	
    20.5612	    18.1274	    11.8332	    24.8413	     8.5602	    15.6937	    -2.0981	    12.0850	    10.0708	     3.3569	
[Epoch Header]
[Trial Type]	11
[Accept]	1
[Correct]	0
[RT]	 0.000
[Resp]	0
[Epoch Data]
    -7.8888	     1.3428	    -0.4196	    -4.0283	     4.1962	    -2.0142	    -0.5035	    -5.0354	    -3.8605	     2.0142	
    -7.6370	     1.7624	    -1.1749	    -3.8605	     4.4479	    -1.9302	     0.2518	    -5.1193	    -3.6087	     2.3499	
    -7.5531	     2.0142	    -1.9302	    -3.3569	     4.5319	    -1.5945	     1.0071	    -5.2032	    -3.4409	     2.6855	
    -7.5531	     2.1820	    -2.6855	    -2.5177	     4.6158	    -1.2589	     1.5106	    -5.2872	    -3.2730	     2.8534	
    -7.6370	     2.1820	    -3.3569	    -1.3428	     4.5319	    -0.8392	     1.9302	    -5.3711	    -3.2730	     2.8534	
    -7.8049	     2.0981	    -3.9444	     0.0000	     4.2801	    -0.5035	     2.0142	    -5.5389	    -3.4409	     2.6016	
    -8.1406	     1.6785	    -4.4479	     1.3428	     3.8605	    -0.2518	     1.8463	    -5.7907	    -3.9444	     2.0142	
    -8.7280	     0.9232	    -4.9515	     2.6855	     3.2730	    -0.2518	     1.3428	    -6.2103	    -4.6997	     1.0910	
    -9.4833	    -0.2518	    -5.5389	     3.7766	     2.4338	    -0.5875	     0.5035	    -6.8817	    -5.7068	    -0.0839	
   -10.4065	    -1.6785	    -6.0425	     4.6997	     1.3428	    -1.0910	    -0.5875	    -7.8049	    -7.0496	    -1.5106	
   -11.4136	    -3.3569	    -6.6299	     5.2872	     0.1678	    -1.8463	    -1.9302	    -8.8120	    -8.4763	    -2.9373	
   -12.4207	    -5.2032	    -7.2174	     5.5389	    -1.0910	    -2.8534	    -3.4409	    -9.9869	   -10.0708	    -4.4479	
   -13.3438	    -7.1335	    -7.8049	     5.2032	    -2.4338	    -4.0283	    -5.0354	   -11.2457	   -11.7493	    -5.9586	
   -14.2670	    -8.9798	    -8.4763	     4.4479	    -3.6926	    -5.3711	    -6.6299	   -12.5885	   -13.4277	    -7.3853	
   -15.1062	   -10.6583	    -9.2316	     3.1891	    -4.9515	    -6.7978	    -8.2245	   -13.8474	   -15.0223	    -8.6441	
   -16.0294	   -12.2528	    -9.9869	     1.5945	    -6.1264	    -8.3084	    -9.7351	   -15.0223	   -16.4490	    -9.8190	
   -16.8686	   -13.5956	   -10.7422	    -0.2518	    -7.2174	    -9.6512	   -11.0779	   -16.0294	   -17.6239	   -10.8261	
   -17.6239	   -14.6027	   -11.3297	    -2.0142	    -8.0566	   -10.9100	   -12.0010	   -16.7847	   -18.3792	   -11.4136	
   -18.2114	   -15.1901	   -11.7493	    -3.5248	    -8.4763	   -11.7493	   -12.5046	   -17.1204	   -18.7149	   -11.5814	
   -18.5471	   -15.2740	   -11.7493	    -4.6158	    -8.3923	   -12.0850	   -12.3367	   -16.9525	   -18.4631	   -11.1618	
   -18.3792	   -14.8544	   -11.3297	    -5.0354	    -7.7209	   -12.0010	   -11.5814	   -16.3651	   -17.6239	   -10.2386	
   -17.7917	   -14.0152	   -10.5743	    -5.0354	    -6.6299	   -11.3297	   -10.3226	   -15.3580	   -16.2811	    -8.8959	
   -16.7847	   -12.8403	    -9.5673	    -4.4479	    -5.1193	   -10.2386	    -8.7280	   -14.0991	   -14.6027	    -7.1335	
   -15.4419	   -11.6653	    -8.3923	    -3.5248	    -3.4409	    -8.8959	    -6.9656	   -12.5046	   -12.6724	    -5.2032	
   -13.9313	   -10.4904	    -7.1335	    -2.2659	    -1.7624	    -7.2174	    -5.2032	   -10.8261	   -10.6583	    -3.2730	
   -12.2528	    -9.3994	    -5.8746	    -0.6714	    -0.0839	    -5.4550	    -3.6087	    -9.1476	    -8.7280	    -1.5106	
   -10.4904	    -8.3923	    -4.6997	     1.0910	     1.4267	    -3.6087	    -2.1820	    -7.4692	    -6.8817	     0.0000	
    -8.6441	    -7.3853	    -3.6087	     3.0212	     2.7695	    -1.7624	    -1.0071	    -5.8746	    -5.2032	     1.2589	
    -6.8817	    -6.3782	    -2.6855	     4.8676	     3.8605	     0.0000	    -0.0839	    -4.6158	    -3.7766	     2.2659	
    -5.2032	    -5.4550	    -1.9302	     6.4621	     4.6158	     1.5106	     0.3357	    -3.6087	    -2.6855	     2.7695	
    -3.8605	    -4.5319	    -1.5106	     7.7209	     4.9515	     2.6855	     0.4196	    -3.1052	    -2.0142	     3.0212	
    -2.8534	    -3.8605	    -1.4267	     8.3084	     4.8676	     3.3569	     0.0000	    -3.1052	    -1.9302	     2.7695	
    -2.5177	    -3.4409	    -1.7624	     8.2245	     4.3640	     3.3569	    -0.7553	    -3.6087	    -2.2659	     2.2659	
    -2.6855	    -3.5248	    -2.5177	     7.3853	     3.3569	     2.7695	    -1.9302	    -4.6158	    -3.1052	     1.3428	
    -3.6087	    -4.1122	    -3.6087	     5.6229	     1.9302	     1.5106	    -3.3569	    -6.0425	    -4.2801	     0.2518	
    -5.2032	    -5.2872	    -5.0354	     3.1891	     0.3357	    -0.3357	    -4.8676	    -7.8888	    -5.7907	    -1.0071	
    -7.3853	    -6.8817	    -6.6299	     0.0000	    -1.5106	    -2.6855	    -6.4621	    -9.8190	    -7.3853	    -2.3499	
    -9.9030	    -8.8959	    -8.3923	    -3.4409	    -3.4409	    -5.2872	    -7.9727	   -11.7493	    -8.8959	    -3.6087	
   -12.7563	   -11.0779	   -10.1547	    -6.9656	    -5.3711	    -7.8888	    -9.3155	   -13.5117	   -10.3226	    -4.7836	
   -15.6097	   -13.2599	   -11.7493	   -10.0708	    -7.1335	   -10.3226	   -10.4065	   -14.8544	   -11.4975	    -5.7068	
   -18.2953	   -15.2740	   -13.1760	   -12.5885	    -8.5602	   -12.2528	   -11.1618	   -15.6937	   -12.3367	    -6.2103	
   -20.4773	   -16.9525	   -14.0991	   -14.3509	    -9.7351	   -13.5956	   -11.4136	   -15.8615	   -12.6724	    -6.2103	
   -22.1558	   -18.0435	   -14.6027	   -15.3580	   -10.4065	   -14.2670	   -11.2457	   -15.4419	   -12.5046	    -5.7907	
   -23.1628	   -18.5471	   -14.6027	   -15.5258	   -10.6583	   -14.3509	   -10.7422	   -14.4348	   -11.9171	    -4.9515	
   -23.4146	   -18.4631	   -14.0152	   -14.9384	   -10.4065	   -13.7634	    -9.7351	   -12.8403	   -10.8261	    -3.6926	
   -22.9111	   -17.7917	   -13.0920	   -13.8474	    -9.6512	   -12.6724	    -8.4763	   -10.9100	    -9.3994	    -2.1820	
   -21.8201	   -16.6168	   -11.6653	   -12.1689	    -8.5602	   -11.0779	    -7.0496	    -8.6441	    -7.7209	    -0.5875	
   -20.3094	   -15.1062	   -10.1547	   -10.3226	    -7.2174	    -9.1476	    -5.5389	    -6.2943	    -5.9586	     1.0071	
   -18.5471	   -13.4277	    -8.5602	    -8.3923	    -5.7907	    -7.1335	    -4.1122	    -4.0283	    -4.3640	     2.3499	
   -16.7007	   -11.7493	    -7.1335	    -6.6299	    -4.4479	    -5.2032	    -2.9373	    -2.1820	    -3.0212	     3.4409	
   -15.1062	   -10.3226	    -5.8746	    -5.2032	    -3.2730	    -3.5248	    -2.0142	    -0.8392	    -2.0142	     4.1122	
   -13.7634	    -9.1476	    -5.0354	    -4.1122	    -2.3499	    -2.0981	    -1.5106	    -0.0839	    -1.3428	     4.4479	
   -12.7563	    -8.3923	    -4.5319	    -3.3569	    -1.6785	    -1.0910	    -1.5106	     0.0839	    -1.0910	     4.3640	
   -12.2528	    -7.9727	    -4.3640	    -3.0212	    -1.5106	    -0.5875	    -1.8463	    -0.2518	    -1.0910	     3.9444	
   -12.0850	    -7.9727	    -4.6158	    -3.1891	    -1.5945	    -0.5035	    -2.5177	    -1.0910	    -1.5945	     3.2730	
   -12.5046	    -8.3923	    -5.2872	    -3.8605	    -2.1820	    -0.9232	    -3.5248	    -2.4338	    -2.3499	     2.2659	
   -13.2599	    -9.3155	    -6.2943	    -5.1193	    -3.1052	    -1.9302	    -4.7836	    -4.1962	    -3.5248	     1.0910	
   -14.4348	   -10.4904	    -7.5531	    -6.8817	    -4.2801	    -3.4409	    -6.1264	    -6.2103	    -4.8676	    -0.3357	
   -15.8615	   -11.8332	    -8.8959	    -8.8959	    -5.5389	    -5.2872	    -7.5531	    -8.3923	    -6.4621	    -1.7624	
   -17.4561	   -13.3438	   -10.3226	   -11.0779	    -6.7139	    -7.3013	    -8.8120	   -10.4904	    -7.9727	    -3.1891	
   -19.0506	   -14.8544	   -11.5814	   -13.0920	    -7.8888	    -9.3155	    -9.9030	   -12.4207	    -9.4833	    -4.5319	
   -20.7291	   -16.1972	   -12.7563	   -14.8544	    -8.7280	   -11.1618	   -10.7422	   -14.0991	   -10.7422	    -5.7068	
   -22.3236	   -17.4561	   -13.8474	   -16.2811	    -9.3994	   -12.8403	   -11.4136	   -15.5258	   -11.9171	    -6.7139	
   -23.8342	   -18.6310	   -14.6866	   -17.2043	    -9.9030	   -14.1830	   -12.0010	   -16.6168	   -12.8403	    -7.5531	
   -25.3448	   -19.5541	   -15.4419	   -17.7917	   -10.3226	   -15.3580	   -12.5046	   -17.4561	   -13.7634	    -8.4763	
   -26.6876	   -20.3934	   -16.1972	   -18.0435	   -10.7422	   -16.3651	   -13.0081	   -18.1274	   -14.6027	    -9.3155	
   -27.7786	   -20.9808	   -16.8686	   -18.0435	   -11.1618	   -17.2043	   -13.5117	   -18.7988	   -15.5258	   -10.2386	
   -28.7018	   -21.4005	   -17.4561	   -17.8757	   -11.6653	   -17.9596	   -14.1830	   -19.3863	   -16.5329	   -11.2457	
   -29.2053	   -21.7361	   -18.1274	   -17.5400	   -12.2528	   -18.5471	   -14.8544	   -19.8898	   -17.6239	   -12.2528	
   -29.2892	   -21.8201	   -18.6310	   -17.1204	   -12.7563	   -18.9667	   -15.4419	   -20.4773	   -18.6310	   -13.1760	
   -28.9536	   -21.7361	   -19.1345	   -16.5329	   -13.2599	   -19.3024	   -15.8615	   -20.8969	   -19.5541	   -14.0991	
   -28.2822	   -21.5683	   -19.5541	   -15.8615	   -13.5956	   -19.3863	   -16.1133	   -21.2326	   -20.3934	   -14.8544	
   -27.2751	   -21.2326	   -19.7220	   -15.1062	   -13.7634	   -19.4702	   -16.1972	   -21.4005	   -20.9808	   -15.3580	
   -26.0162	   -20.8130	   -19.8059	   -14.3509	   -13.6795	   -19.3024	   -15.8615	   -21.4844	   -21.3165	   -15.6937	
   -24.5056	   -20.1416	   -19.5541	   -13.5117	   -13.3438	   -18.9667	   -15.2740	   -21.2326	   -21.3165	   -15.5258	
   -22.8271	   -19.3863	   -19.0506	   -12.5885	   -12.6724	   -18.3792	   -14.1830	   -20.6451	   -20.8969	   -15.0223	
   -21.0648	   -18.4631	   -18.2114	   -11.5814	   -11.6653	   -17.5400	   -12.8403	   -19.8059	   -20.0577	   -14.0991	
   -19.2184	   -17.3721	   -17.0364	   -10.5743	   -10.4065	   -16.4490	   -11.0779	   -18.7149	   -18.8828	   -12.6724	
   -17.6239	   -16.2811	   -15.6097	    -9.4833	    -8.8959	   -15.2740	    -9.0637	   -17.3721	   -17.3721	   -11.0779	
   -16.1133	   -15.2740	   -13.9313	    -8.3923	    -7.3013	   -14.0152	    -6.8817	   -15.9454	   -15.8615	    -9.2316	
   -14.9384	   -14.4348	   -12.1689	    -7.4692	    -5.7068	   -12.7563	    -4.6997	   -14.5187	   -14.2670	    -7.5531	
   -14.0991	   -13.6795	   -10.4904	    -6.7139	    -4.1962	   -11.6653	    -2.6016	   -13.1760	   -12.8403	    -6.0425	
   -13.5117	   -13.0920	    -8.8959	    -6.1264	    -2.7695	   -10.6583	    -0.7553	   -12.0010	   -11.6653	    -4.8676	
   -13.0920	   -12.5885	    -7.3853	    -5.6229	    -1.5945	    -9.9030	     0.8392	   -10.9940	   -10.6583	    -4.0283	
   -12.8403	   -12.0850	    -6.1264	    -5.2032	    -0.5035	    -9.1476	     2.1820	   -10.1547	    -9.9030	    -3.5248	
   -12.5885	   -11.5814	    -4.8676	    -4.6158	     0.4196	    -8.3923	     3.1891	    -9.3994	    -9.3994	    -3.2730
[truncated: 3,732,400 more chars]
