# Supplementary material for: Task-related functional connectivity in autism spectrum conditions: an EEG study using wavelet transform coherence
Source: Mol Autism. 2013 Jan 12;4:1. doi: 10.1186/2040-2392-4-1 (PMC3558480; doi:10.1186/2040-2392-4-1)
Supplement: Additional file 4 — Raw EEG data for the face task (part 2). [file 2040-2392-4-1-S4.zip › ID29_faces_attending_faces.dat]

[Subject]	
[Date]	03/11/2009
[Time]	10:03:25
[Channels]	10
[Rate]	1000.000000
[Type]	Epoch
[Headers]	Yes
[Points]	401
[Xmin]	0.00000
[Sweeps]	89
[Accepted]	89
[Rejected]	0
[Domain]	Time
[Rows]	Points
[Electrode Labels]
[      P8]	[     TP8]	[      T8]	[      P7]	[     FT8]	[     TP7]	[      F8]	[      T7]	[     FT7]	[      F7]	
[Electrode XUnits]
[ Default]	[ Default]	[ Default]	[ Default]	[ Default]	[ Default]	[ Default]	[ Default]	[ Default]	[ Default]	
[Electrode YUnits]
[ Default]	[ Default]	[ Default]	[ Default]	[ Default]	[ Default]	[ Default]	[ Default]	[ Default]	[ Default]	
[Epoch Header]
[Trial Type]	11
[Accept]	1
[Correct]	0
[RT]	 0.000
[Resp]	0
[Epoch Data]
    -1.2589	    -1.8463	   -20.9808	     8.9798	   -15.3580	    10.4065	     5.5389	    22.5754	    17.1204	    13.0920	
    -2.8534	    -4.4479	   -22.9950	     6.9656	   -12.3367	     7.7209	     3.6087	    19.4702	    15.1062	    11.7493	
    -3.9444	    -6.1264	   -24.5056	     5.3711	    -8.8120	     5.2872	     3.1052	    16.7847	    13.5117	    10.7422	
    -4.5319	    -6.5460	   -24.9252	     4.1122	    -5.1193	     3.3569	     4.0283	    14.6866	    12.4207	    10.2386	
    -4.4479	    -5.5389	   -23.7503	     3.2730	    -1.5106	     2.0142	     6.2103	    13.3438	    11.8332	    10.4065	
    -3.6926	    -3.1052	   -20.4773	     2.7695	     2.3499	     1.3428	     9.1476	    12.5885	    11.8332	    11.2457	
    -2.5177	     0.5035	   -15.1062	     2.7695	     6.5460	     1.1749	    12.5046	    12.4207	    12.2528	    12.5885	
    -0.8392	     4.8676	    -8.3084	     2.9373	    11.1618	     1.2589	    15.8615	    12.5885	    12.9242	    14.3509	
     0.9232	     9.3155	    -0.9232	     3.2730	    15.6097	     1.5106	    18.6310	    12.7563	    13.6795	    16.3651	
     2.6855	    13.3438	     5.9586	     3.4409	    19.2184	     1.7624	    20.4773	    12.8403	    14.0991	    18.2953	
     4.3640	    16.7847	    11.6653	     3.5248	    21.3165	     1.8463	    21.1487	    12.7563	    14.0152	    19.8898	
     5.7907	    19.3024	    15.8615	     3.4409	    21.7361	     1.7624	    20.4773	    12.4207	    13.3438	    20.8969	
     6.9656	    20.8969	    18.4631	     3.2730	    20.4773	     1.5106	    18.5471	    12.0010	    11.9171	    21.3165	
     7.8888	    21.7361	    19.5541	     3.1052	    17.9596	     1.1749	    15.6097	    11.3297	     9.7351	    20.9808	
     8.6441	    21.7361	    19.2184	     2.9373	    14.5187	     0.5875	    11.9171	    10.5743	     6.7978	    19.8898	
     9.2316	    20.9808	    17.7917	     2.7695	    10.5743	    -0.1678	     7.8888	     9.5673	     3.1052	    18.2114	
     9.6512	    19.8059	    15.5258	     2.6016	     6.3782	    -1.0910	     4.0283	     8.4763	    -0.8392	    16.1972	
     9.9030	    18.3792	    12.8403	     2.5177	     2.6016	    -2.0142	     0.8392	     7.2174	    -4.8676	    14.4348	
     9.9869	    17.0364	    10.0708	     2.4338	    -0.5035	    -2.6016	    -1.1749	     6.0425	    -8.4763	    13.0081	
     9.9869	    15.9454	     7.6370	     2.6016	    -2.4338	    -2.7695	    -1.5106	     5.0354	   -11.1618	    12.1689	
     9.8190	    15.5258	     5.7068	     2.9373	    -3.1052	    -2.4338	    -0.0839	     4.1962	   -12.5885	    11.7493	
     9.5673	    15.6937	     4.5319	     3.5248	    -2.6016	    -1.4267	     3.1891	     3.6087	   -12.5885	    11.6653	
     9.3994	    16.4490	     3.8605	     4.2801	    -0.9232	     0.0839	     7.8888	     3.4409	   -11.0779	    11.6653	
     9.3155	    17.4561	     3.6926	     5.2032	     1.4267	     1.8463	    13.5117	     3.4409	    -7.9727	    11.5814	
     9.3994	    18.5471	     3.6087	     6.2103	     4.1122	     3.6926	    19.4702	     3.6087	    -3.5248	    11.2457	
     9.6512	    19.2184	     3.4409	     7.2174	     6.4621	     5.4550	    24.9252	     3.8605	     1.6785	    10.5743	
     9.9869	    19.3024	     2.8534	     8.3084	     8.1406	     6.9656	    29.2053	     4.1122	     7.2174	     9.8190	
    10.4065	    18.7988	     1.7624	     9.3994	     8.9798	     8.2245	    31.8909	     4.3640	    12.3367	     9.1476	
    10.7422	    17.7917	     0.1678	    10.7422	     9.0637	     9.3994	    32.8979	     4.7836	    16.8686	     8.9798	
    11.0779	    16.5329	    -1.5945	    12.3367	     8.5602	    10.4065	    32.3105	     5.4550	    20.5612	     9.3155	
    11.4136	    15.2740	    -3.2730	    14.0152	     7.4692	    11.4136	    30.2963	     6.5460	    23.2468	    10.0708	
    11.6653	    14.4348	    -4.1962	    15.6937	     5.8746	    12.2528	    26.9394	     7.8049	    24.8413	    11.0779	
    12.0010	    14.0152	    -3.9444	    17.0364	     3.9444	    12.7563	    22.4075	     9.2316	    25.4288	    12.0010	
    12.1689	    14.1830	    -2.3499	    17.9596	     1.8463	    13.0081	    17.1204	    10.3226	    24.9252	    12.6724	
    12.3367	    14.6027	     0.3357	    18.3792	     0.2518	    12.7563	    11.6653	    10.7422	    23.3307	    13.0081	
    12.4207	    15.2740	     3.4409	    18.3792	    -0.5035	    12.1689	     6.6299	    10.2386	    21.0648	    13.0081	
    12.3367	    15.9454	     6.2943	    18.1274	    -0.5035	    11.4136	     2.4338	     8.7280	    18.2953	    12.5885	
    12.2528	    16.2811	     8.1406	    17.7917	     0.1678	    10.6583	    -0.6714	     6.4621	    15.2740	    11.9171	
    12.0010	    16.2811	     8.3923	    17.6239	     0.8392	    10.0708	    -2.7695	     4.1122	    12.4207	    10.9100	
    11.7493	    15.7776	     7.1335	    17.6239	     1.2589	     9.7351	    -4.0283	     2.0981	     9.9030	     9.9030	
    11.6653	    14.9384	     4.6158	    17.8757	     1.3428	     9.8190	    -4.5319	     1.0910	     8.1406	     8.8120	
    11.6653	    13.7634	     1.2589	    18.2953	     1.0071	    10.3226	    -4.3640	     1.3428	     7.3013	     7.9727	
    11.9171	    12.5046	    -2.4338	    18.8828	     0.5875	    11.2457	    -3.5248	     3.0212	     7.4692	     7.5531	
    12.1689	    11.1618	    -6.0425	    19.3863	     0.1678	    12.4207	    -1.8463	     5.7907	     8.5602	     7.5531	
    12.5046	     9.9869	    -9.3994	    19.8059	    -0.0839	    13.6795	     0.8392	     9.1476	    10.4065	     8.0566	
    12.5046	     8.9798	   -12.0850	    19.8898	    -0.1678	    14.7705	     4.3640	    12.5046	    12.6724	     9.0637	
    12.2528	     8.3084	   -13.8474	    19.5541	    -0.1678	    15.6097	     8.5602	    15.4419	    15.1062	    10.4904	
    11.6653	     8.3084	   -14.3509	    18.7988	    -0.0839	    16.1133	    13.1760	    17.7078	    17.4561	    12.1689	
    10.8261	     9.0637	   -13.3438	    17.9596	     0.1678	    16.3651	    17.6239	    19.1345	    19.4702	    14.0152	
     9.9869	    10.4904	   -10.6583	    17.0364	     0.6714	    16.4490	    21.7361	    19.9738	    21.1487	    15.6937	
     9.3155	    12.5885	    -6.3782	    16.1972	     1.4267	    16.3651	    25.2609	    20.3094	    22.3236	    17.1204	
     8.8120	    14.8544	    -0.8392	    15.5258	     2.6016	    16.1133	    28.0304	    20.3934	    22.9950	    18.2114	
     8.5602	    17.0364	     4.9515	    14.8544	     4.1962	    15.6937	    30.1285	    20.1416	    22.9950	    18.7149	
     8.4763	    18.7988	    10.3226	    14.1830	     6.0425	    15.0223	    31.3873	    19.8059	    22.3236	    18.7149	
     8.3923	    20.2255	    14.6866	    13.5117	     7.9727	    14.1830	    31.5552	    19.3024	    20.8969	    18.3792	
     8.4763	    21.2326	    17.7078	    12.8403	     9.9030	    13.3438	    30.7999	    18.7988	    19.1345	    17.7917	
     8.7280	    22.1558	    19.5541	    12.4207	    11.5814	    12.6724	    29.0375	    18.2953	    17.1204	    17.2882	
     9.0637	    23.0789	    20.3094	    12.5046	    12.6724	    12.1689	    26.6037	    17.8757	    15.1062	    16.9525	
     9.6512	    23.9182	    20.3094	    13.0081	    12.9242	    12.0010	    23.9182	    17.6239	    13.3438	    16.7847	
    10.2386	    24.5895	    19.8059	    13.9313	    12.4207	    12.1689	    21.0648	    17.5400	    11.7493	    16.6168	
    10.7422	    24.6735	    18.7988	    15.1062	    11.3297	    12.5885	    18.0435	    17.6239	    10.4904	    16.1133	
    11.0779	    24.2538	    17.3721	    16.2811	     9.6512	    13.0920	    14.7705	    17.8757	     9.3994	    15.2740	
    11.2457	    23.2468	    15.3580	    17.3721	     7.6370	    13.5117	    11.3297	    18.2114	     8.5602	    13.9313	
    11.3297	    21.8201	    12.8403	    18.2953	     5.2872	    13.7634	     7.8049	    18.3792	     7.8888	    12.4207	
    11.4136	    20.2255	     9.6512	    19.1345	     2.6855	    13.6795	     4.5319	    18.4631	     7.5531	    11.1618	
    11.5814	    18.5471	     5.9586	    19.7220	     0.0839	    13.4277	     1.9302	    18.2114	     7.6370	    10.5743	
    11.6653	    16.8686	     2.0142	    20.0577	    -2.4338	    12.9242	     0.0000	    17.7078	     7.9727	    10.7422	
    11.7493	    15.2740	    -1.9302	    20.0577	    -4.6997	    12.2528	    -1.2589	    16.7007	     8.3084	    11.4136	
    11.5814	    13.7634	    -5.4550	    19.5541	    -6.6299	    11.3297	    -2.0142	    15.0223	     8.3084	    12.3367	
    10.9940	    12.5885	    -8.3084	    18.3792	    -7.8888	    10.0708	    -2.3499	    12.6724	     7.6370	    13.0081	
    10.1547	    11.7493	   -10.3226	    16.6168	    -8.2245	     8.4763	    -2.4338	     9.6512	     6.5460	    13.2599	
     8.9798	    10.9940	   -11.2457	    14.1830	    -7.7209	     6.6299	    -2.2659	     6.2103	     4.9515	    12.8403	
     7.3853	    10.0708	   -11.2457	    11.3297	    -6.6299	     4.4479	    -2.0142	     2.5177	     3.2730	    11.8332	
     5.4550	     8.7280	   -10.5743	     8.1406	    -5.6229	     2.0142	    -2.0142	    -1.1749	     1.5945	    10.2386	
     3.2730	     6.8817	    -9.6512	     4.8676	    -5.2032	    -0.5035	    -2.4338	    -4.4479	     0.3357	     8.0566	
     1.1749	     4.6997	    -8.8959	     1.7624	    -5.8746	    -2.9373	    -3.3569	    -6.7978	    -0.1678	     5.3711	
    -0.5875	     2.6016	    -8.3923	    -0.9232	    -7.5531	    -4.8676	    -4.6997	    -7.7209	     0.1678	     2.5177	
    -1.5945	     0.9232	    -8.2245	    -2.8534	   -10.1547	    -6.2103	    -6.0425	    -6.8817	     1.4267	    -0.0839	
    -1.7624	    -0.0839	    -8.2245	    -3.9444	   -13.0081	    -6.6299	    -7.1335	    -4.4479	     3.4409	    -2.0981	
    -1.0910	    -0.3357	    -8.3084	    -4.0283	   -15.5258	    -6.1264	    -7.5531	    -1.0071	     5.7907	    -3.1052	
     0.3357	    -0.0839	    -8.2245	    -3.1052	   -17.1204	    -4.9515	    -6.7978	     2.6855	     8.0566	    -2.9373	
     2.1820	     0.7553	    -7.9727	    -1.4267	   -17.3721	    -3.2730	    -4.7836	     6.0425	    10.0708	    -1.7624	
     4.3640	     1.9302	    -7.4692	     0.7553	   -16.1133	    -1.3428	    -1.1749	     8.7280	    11.5814	     0.3357	
     6.4621	     3.2730	    -6.7978	     3.1891	   -13.4277	     0.5875	     3.7766	    10.6583	    12.6724	     3.1052	
     8.6441	     4.7836	    -6.0425	     5.6229	    -9.7351	     2.5177	     9.9030	    12.0010	    13.3438	     6.2103	
    10.5743	     6.3782	    -5.1193	     7.6370	    -5.5389	     4.1962	    16.6168	    12.9242	    13.3438	     9.4833	
    12.4207	     8.0566	    -4.1122	     9.2316	    -1.6785	     5.5389	    23.0789	    13.5117	    12.8403	    12.5885	
    13.9313	     9.4833	    -3.1891	    10.4065	     1.0071	     6.5460	    28.1982	    13.9313	    11.7493	    15.2740	
    15.1901	    10.6583	    -2.2659	    11.1618	     2.3499	     7.2174	    30.8838	    14.0991	     9.9869	    17.2882	
    16.1133	    11.4975	    -1.5106	    11.5814	     2.2659	     7.5531	    30.8838	    14.0991	     7.7209	    18.3792	
    16.7007	    12.0010	    -0.8392	    11.7493	     1.5945	     7.6370	    28.2822	    13.9313	     5.2032	    18.5471	
    17.0364	    12.2528	    -0.3357	    11.8332	     0.9232	     7.5531	    24.1699	    13.6795	     2.6855	    17.7917	
    17.0364	    12.5046	     0.0839	    11.9171	     0.7553	     7.3853	    19.8898	    13.3438	     0.6714	    16.3651	
    16.9525	    12.9242	     0.3357	    12.0850	     1.1749	     7.2174	    16.1972	    13.0920	    -0.1678	    14.4348	
    16.7007	    13.5956	     0.3357	    12.5046	     1.9302	     7.1335	    13.4277	    13.0081	     0.4196	    12.1689	
    16.4490	    14.4348	     0.0000	    13.1760	     2.4338	     7.2174	    11.3297	    13.0081	     2.5177	     9.8190	
    16.1133	    15.2740	    -0.5035	    13.9313	     2.6855	     7.3853	     9.4833	    13.0920	     5.4550	     7.3013	
    15.7776	    16.1133	    -1.4267	    14.7705	     2.6016	     7.4692	     7.8888	    13.0920	     8.6441	     4.9515	
    15.4419	    16.5329	    -2.6855	    15.5258	     2.6016	     7.4692	     6.4621	    12.7563	    11.3297	     2.8534	
    15.1062	    16.5329	    -4.4479	    16.1972	     2.7695	     7.4692	     5.4550	    12.2528	    13.2599	     1.1749	
    14.8544	    16.0294	    -6.5460	    16.5329	     3.1891	     7.3013	     4.8676	    11.4136	    14.3509	     0.1678	
    14.5187	    15.1062	    -8.8120	    16.5329	     3.6926	     7.0496	     4.6158	    10.4065	    14.6027	    -0.3357	
    14.1830	    14.0152	   -10.9100	    16.2811	     4.1122	     6.7139	     4.4479	     9.2316	    14.2670	    -0.3357	
    13.6795	    12.7563	   -12.4207	    15.6097	     4.3640	     6.2943	     4.2801	     7.8888	    13.5117	     0.0839	
    13.0920	    11.5814	   -13.0920	    14.6866	     4.1962	     5.8746	     3.8605	     6.5460	    12.5046	     0.6714	
    12.4207	    10.5743	   -12.5885	    13.6795	     3.6087	     5.4550	     3.0212	     5.1193	    11.2457	     1.3428	
    11.7493	     9.7351	   -11.0779	    12.5885	     2.6855	     5.0354	     2.0142	     3.6087	     9.9869	     2.0142	
    11.2457	     9.3994	    -8.5602	    11.7493	     1.6785	     4.7836	     0.9232	     2.1820	     8.7280	     2.6855	
    10.9940	     9.6512	    -5.2872	    11.2457	     0.5875	     4.6997	     0.0839	     1.0071	     7.8888	     3.4409	
    11.3297	    10.6583	    -1.3428	    11.3297	    -0.2518	     5.0354	    -0.3357	     0.3357	     7.5531	     4.3640	
    12.0850	    12.3367	     3.0212	    11.9171	    -0.7553	     5.7907	    -0.3357	     0.3357	     7.8049	     5.3711	
    13.2599	    14.4348	     7.7209	    13.0081	    -0.7553	     6.7139	    -0.0839	     0.9232	     8.4763	     6.2943	
    14.5187	    16.6168	    12.0850	    14.0991	    -0.2518	     7.7209	     0.4196	     1.9302	     9.2316	     6.9656	
    15.6097	    18.2953	    15.7776	    15.0223	     0.7553	     8.3923	     0.9232	     3.2730	     9.8190	     7.2174	
    16.3651	    19.4702	    18.4631	    15.6097	     2.1820	     8.7280	     1.5945	     4.6997	    10.0708	     6.8817	
    16.6168	    20.0577	    19.9738	    15.7776	     3.6926	     8.7280	     2.1820	     6.0425	     9.8190	     6.1264	
    16.4490	    19.8898	    20.3094	    15.5258	     4.8676	     8.3084	     2.6016	     7.3013	     9.2316	     5.1193	
    15.9454	    19.1345	    19.6381	    14.9384	     5.4550	     7.6370	     2.8534	     8.3084	     8.3084	     3.9444	
    15.1062	    17.8757	    18.1274	    14.1830	     5.4550	     6.7139	     2.6855	     8.9798	     7.2174	     3.0212	
    14.1830	    16.2811	    16.2811	    13.4277	     5.0354	     5.7907	     2.1820	     9.3994	     6.0425	     2.3499	
    13.3438	    14.6866	    14.3509	    12.7563	     4.3640	     4.7836	     1.5945	     9.6512	     4.9515	     2.1820	
    12.6724	    13.2599	    12.5885	    12.3367	     3.7766	     4.1122	     0.9232	     9.9869	     4.0283	     2.5177	
    12.1689	    12.0010	    11.0779	    12.1689	     3.1891	     3.7766	     0.3357	    10.4065	     3.4409	     3.5248	
    11.8332	    10.9100	     9.6512	    12.2528	     2.5177	     3.7766	    -0.1678	    10.9940	     3.1052	     4.8676	
    11.4975	    10.0708	     8.1406	    12.4207	     1.6785	     4.0283	    -0.4196	    11.6653	     3.0212	     6.6299	
    11.1618	     9.4833	     6.5460	    12.5885	     0.8392	     4.5319	    -0.3357	    12.2528	     3.2730	     8.5602	
    10.7422	     9.2316	     5.0354	    12.6724	     0.0839	     5.2032	     0.5035	    12.6724	     3.7766	    10.4904	
    10.4065	     9.3994	     3.8605	    12.6724	    -0.4196	     6.0425	     2.0981	    13.0920	     4.8676	    12.4207	
    10.1547	    10.0708	     3.1891	    12.6724	    -0.5875	     6.8817	     4.4479	    13.4277	     6.3782	    14.0152	
     9.9869	    11.1618	     3.0212	    12.7563	    -0.5035	     7.8888	     7.3013	    13.7634	     8.3923	    15.1901	
     9.8190	    12.4207	     3.3569	    12.8403	    -0.2518	     8.7280	    10.2386	    14.0991	    10.6583	    15.7776	
     9.5673	    13.8474	     3.8605	    13.0081	     0.0000	     9.5673	    12.7563	    14.4348	    13.0081	    15.8615	
     9.2316	    15.1062	     4.4479	    13.1760	     0.2518	    10.1547	    14.6027	    14.6027	    15.1062	    15.3580	
     8.6441	    16.1972	     4.6997	    13.2599	     0.5035	    10.6583	    15.6937	    14.6027	    16.7847	    14.4348	
     7.8049	    16.7007	     4.2801	    13.1760	     0.5035	    10.9100	    16.1972	    14.2670	    17.7917	    13.1760	
     6.5460	    16.7007	     3.1891	    12.8403	     0.5035	    10.7422	    16.3651	    13.5117	    17.7917	    11.2457	
     5.0354	    16.0294	     1.3428	    12.2528	     0.5875	    10.2386	    16.3651	    12.0010	    16.5329	     8.7280	
     3.1052	    14.7705	    -1.0910	    11.4136	     0.7553	     9.0637	    16.1133	     9.8190	    14.0152	     5.4550	
     0.8392	    12.8403	    -3.7766	    10.3226	     1.2589	     7.4692	    15.6097	     6.9656	    10.4904	     1.7624	
    -1.5106	    10.4904	    -6.6299	     9.0637	     2.0981	     5.3711	    14.6027	     3.6926	     6.4621	    -1.8463	
    -3.9444	     7.7209	    -9.3155	     7.6370	     3.0212	     3.1052	    13.2599	     0.2518	     2.6855	    -4.9515	
    -6.1264	     4.8676	   -11.5814	     6.2103	     3.8605	     0.6714	    11.6653	    -2.9373	    -0.5875	    -7.2174	
    -8.0566	     2.0142	   -13.4277	     4.8676	     4.3640	    -1.5945	    10.3226	    -5.7068	    -2.9373	    -8.3923	
    -9.8190	    -0.7553	   -14.6866	     3.6087	     4.1122	    -3.6926	     9.0637	    -7.9727	    -4.3640	    -8.5602	
   -11.2457	    -3.3569	   -15.3580	     2.4338	     3.0212	    -5.6229	     7.8888	    -9.6512	    -5.1193	    -8.0566	
   -12.5885	    -5.7907	   -15.6097	     1.2589	     1.2589	    -7.2174	     6.6299	   -10.7422	    -5.1193	    -6.9656	
   -13.6795	    -8.0566	   -15.3580	    -0.0839	    -1.0071	    -8.6441	     5.2032	   -11.1618	    -4.7836	    -5.5389	
   -14.6866	    -9.9869	   -14.6027	    -1.4267	    -3.4409	    -9.8190	     3.5248	   -10.9100	    -4.0283	    -4.0283	
   -15.5258	   -11.4975	   -13.4277	    -2.8534	    -5.7907	   -10.7422	     1.8463	    -9.9030	    -3.1891	    -2.6016	
   -16.1133	   -12.4207	   -12.0850	    -4.3640	    -7.6370	   -11.4136	     0.3357	    -8.2245	    -2.3499	    -1.5106	
   -16.4490	   -12.9242	   -10.7422	    -5.7907	    -8.9798	   -11.7493	    -0.9232	    -6.2103	    -1.7624	    -0.8392	
   -16.4490	   -12.7563	    -9.5673	    -7.0496	    -9.7351	   -11.7493	    -1.9302	    -4.1962	    -1.3428	    -0.9232	
   -16.1972	   -12.0850	    -8.6441	    -8.1406	   -10.0708	   -11.4975	    -2.9373	    -2.5177	    -1.3428	    -1.6785	
   -15.7776	   -11.0779	    -8.0566	    -8.8959	    -9.9869	   -11.0779	    -4.1122	    -1.4267	    -1.7624	    -3.1891	
   -15.4419	    -9.9030	    -7.8049	    -9.4833	    -9.6512	   -10.6583	    -5.5389	    -0.9232	    -2.5177	    -5.2872	
   -15.1901	    -8.8120	    -7.8888	    -9.8190	    -9.1476	   -10.2386	    -6.9656	    -0.9232	    -3.5248	    -7.6370	
   -15.1062	    -7.8888	    -8.3084	   -10.0708	    -8.7280	   -10.0708	    -8.1406	    -1.4267	    -4.6997	    -9.9869	
   -15.1901	    -7.0496	    -8.8120	   -10.2386	    -8.3084	   -10.0708	    -8.8120	    -2.1820	    -5.8746	   -12.0850	
   -15.3580	    -6.2103	    -9.3994	   -10.4065	    -7.8888	   -10.1547	    -8.7280	    -3.1052	    -6.8817	   -13.5956	
   -15.6937	    -5.3711	    -9.9869	   -10.5743	    -7.4692	   -10.4065	    -7.9727	    -4.1122	    -7.8049	   -14.6027	
   -15.9454	    -4.5319	   -10.7422	   -10.7422	    -7.2174	   -10.7422	    -6.7139	    -5.2032	    -8.6441	   -14.8544	
   -16.1972	    -4.0283	   -11.5814	   -10.8261	    -7.3013	   -10.9940	    -5.0354	    -6.2103	    -9.3155	   -14.6866	
   -16.2811	    -3.9444	   -12.6724	   -10.8261	    -7.6370	   -11.2457	    -3.2730	    -7.1335	    -9.7351	   -14.1830	
   -16.3651	    -4.4479	   -13.9313	   -10.6583	    -8.3923	   -11.4136	    -1.5106	    -7.7209	    -9.9030	   -13.5117	
   -16.2811	    -5.6229	   -15.2740	   -10.2386	    -9.3994	   -11.5814	     0.0000	    -7.9727	    -9.6512	   -12.7563	
   -16.1133	    -7.3013	   -16.5329	    -9.7351	   -10.4065	   -11.5814	     1.0910	    -7.8888	    -9.0637	   -12.0010	
   -15.9454	    -9.2316	   -17.6239	    -9.2316	   -11.3297	   -11.6653	     1.7624	    -7.6370	    -8.2245	   -11.1618	
   -15.6097	   -11.1618	   -18.5471	    -8.7280	   -12.0010	   -11.6653	     2.1820	    -7.2174	    -7.1335	   -10.4065	
   -15.3580	   -12.7563	   -19.3863	    -8.3923	   -12.3367	   -11.7493	     2.3499	    -6.7139	    -6.0425	    -9.5673	
   -15.1062	   -13.7634	   -20.2255	    -8.3084	   -12.3367	   -11.9171	     2.6855	    -6.2943	    -5.0354	    -8.8959	
   -15.0223	   -14.1830	   -21.1487	    -8.5602	   -12.1689	   -12.3367	     3.0212	    -5.8746	    -4.2801	    -8.2245	
   -15.1062	   -13.7634	   -22.0718	    -9.0637	   -11.8332	   -12.8403	     3.6926	    -5.7068	    -3.8605	    -7.6370	
   -15.4419	   -12.8403	   -22.9111	    -9.6512	   -11.6653	   -13.5117	     4.5319	    -5.6229	    -3.8605	    -7.0496	
   -15.9454	   -11.6653	   -23.1628	   -10.4065	   -11.7493	   -14.1830	     5.6229	    -5.8746	    -4.2801	    -6.3782	
   -16.5329	   -10.3226	   -22.4915	   -11.2457	   -12.0010	   -15.0223	     6.6299	    -6.5460	    -5.1193	    -5.7907	
   -17.2043	    -9.0637	   -20.7291	   -12.1689	   -12.3367	   -16.0294	     7.4692	    -7.7209	    -6.3782	    -5.2872	
   -17.9596	    -7.9727	   -17.7917	   -13.1760	   -12.4207	   -17.1204	     7.7209	    -9.4833	    -8.1406	    -5.1193	
   -18.7149	    -7.2174	   -14.4348	   -14.1830	   -12.2528	   -18.5471	     7.4692	   -12.0010	   -10.3226	    -5.4550	
   -19.5541	    -6.8817	   -11.3297	   -15.3580	   -11.8332	   -20.2255	     6.6299	   -15.1901	   -12.8403	    -6.2103	
   -20.5612	    -7.0496	    -9.1476	   -16.7007	   -11.4975	   -22.1558	     5.3711	   -18.9667	   -15.1062	    -7.2174	
   -21.7361	    -7.7209	    -8.5602	   -17.9596	   -11.4136	   -24.2538	     3.8605	   -22.8271	   -16.7847	    -8.3084	
   -22.8271	    -8.7280	    -9.4833	   -19.2184	   -11.5814	   -26.2680	     2.3499	   -26.4359	   -17.5400	    -9.0637	
   -23.5825	    -9.6512	   -11.7493	   -20.1416	   -11.8332	   -27.9465	     1.2589	   -29.2892	   -17.2043	    -9.1476	
   -23.9182	   -10.2386	   -14.7705	   -20.5612	   -11.7493	   -29.0375	     0.8392	   -31.2195	   -15.9454	    -8.4763	
   -23.5825	   -10.3226	   -18.1274	   -20.3934	   -11.4136	   -29.4571	     1.3428	   -32.0587	   -14.0152	    -7.0496	
   -22.5754	    -9.6512	   -21.4005	   -19.8059	   -10.9100	   -29.2053	     2.5177	   -31.8909	   -11.8332	    -4.9515	
   -21.0648	    -8.4763	   -24.3378	   -18.8828	   -10.7422	   -28.3661	     3.9444	   -30.7999	    -9.8190	    -2.5177	
   -19.1345	    -6.8817	   -26.9394	   -17.7078	   -11.4975	   -27.1072	     5.0354	   -28.8696	    -8.2245	    -0.1678	
   -17.1204	    -5.1193	   -28.8696	   -16.6168	   -13.3438	   -25.5966	     5.6229	   -26.1841	    -7.1335	     1.6785	
   -15.1062	    -3.4409	   -29.9606	   -15.5258	   -16.2811	   -24.0021	     5.7068	   -22.7432	    -6.7139	     2.6016	
   -13.3438	    -2.1820	   -30.0446	   -14.5187	   -19.9738	   -22.4075	     5.1193	   -19.2184	    -7.0496	     2.3499	
   -11.9171	    -1.5106	   -29.0375	   -13.8474	   -23.8342	   -21.1487	     3.7766	   -16.0294	    -8.0566	     0.7553	
   -10.8261	    -1.5106	   -27.1912	   -13.5956	   -27.1912	   -20.3094	     2.0142	   -13.9313	    -9.7351	    -2.0142	
   -10.3226	    -2.1820	   -24.5895	   -13.7634	   -29.1214	   -19.9738	     0.1678	   -13.0081	   -11.7493	    -5.3711	
    -9.9869	    -3.0212	   -21.4005	   -14.3509	   -29.0375	   -20.1416	    -1.2589	   -13.1760	   -13.7634	    -8.8120	
    -9.6512	    -3.6926	   -17.2043	   -14.8544	   -26.1841	   -20.5612	    -1.8463	   -14.0152	   -15.4419	   -12.0850	
    -8.8959	    -3.7766	   -12.0850	   -15.1062	   -20.8130	   -20.8969	    -1.5945	   -14.8544	   -16.4490	   -14.6866	
    -7.7209	    -3.1052	    -6.3782	   -14.6866	   -13.5117	   -20.8130	    -0.7553	   -15.1901	   -16.9525	   -16.7007	
    -5.9586	    -1.6785	    -0.7553	   -13.5117	    -5.4550	   -20.0577	     0.5875	   -14.8544	   -16.7007	   -18.0435	
    -3.7766	     0.1678	     4.2801	   -11.5814	     2.1820	   -18.6310	     2.0981	   -13.8474	   -15.9454	   -18.6310	
    -1.4267	     2.1820	     8.2245	    -9.1476	     8.6441	   -16.7847	     3.6087	   -12.3367	   -14.7705	   -18.7149	
     0.8392	     4.1962	    10.9100	    -6.5460	    13.5956	   -14.7705	     5.0354	   -10.5743	   -13.5956	   -18.4631	
     2.8534	     5.9586	    12.5046	    -4.0283	    17.1204	   -13.0920	     6.2103	    -8.8959	   -12.5885	   -18.1274	
     4.5319	     7.3853	    13.1760	    -2.0142	    19.2184	   -11.8332	     6.9656	    -7.3013	   -11.8332	   -17.7078	
     5.7068	     8.4763	    13.0920	    -0.6714	    20.0577	   -11.2457	     7.2174	    -6.0425	   -11.2457	   -17.2043	
     6.4621	     9.0637	    12.4207	    -0.0839	    19.8059	   -11.3297	     6.7139	    -5.1193	   -10.7422	   -16.7847	
     6.6299	     9.0637	    11.4136	    -0.2518	    18.5471	   -12.0010	     5.6229	    -4.6997	   -10.4065	   -16.2811	
     6.2103	     8.5602	    10.2386	    -1.0071	    16.4490	   -13.0920	     4.1122	    -4.9515	   -10.2386	   -16.0294	
     5.3711	     7.6370	     8.9798	    -2.2659	    13.8474	   -14.5187	     2.4338	    -5.7907	   -10.3226	   -15.9454	
     4.2801	     6.5460	     7.6370	    -3.7766	    10.9940	   -16.0294	     0.8392	    -7.2174	   -10.5743	   -16.1133	
     3.1052	     5.3711	     6.2943	    -5.6229	     8.0566	   -17.6239	    -0.6714	    -9.2316	   -11.1618	   -16.6168	
     2.0142	     4.1962	     4.7836	    -7.4692	     4.9515	   -19.1345	    -2.0142	   -11.5814	   -12.0010	   -17.3721	
     1.1749	     3.2730	     3.1891	    -9.3994	     1.9302	   -20.4773	    -3.2730	   -14.1830	   -13.0920	   -18.3792	
     0.5035	     2.4338	     1.5945	   -11.4136	    -1.0910	   -21.7361	    -4.5319	   -16.7847	   -14.4348	   -19.5541	
     0.1678	     1.9302	    -0.0839	   -13.3438	    -3.7766	   -22.8271	    -5.5389	   -19.2184	   -15.9454	   -20.8130	
     0.1678	     1.7624	    -1.5106	   -15.1062	    -5.9586	   -23.5825	    -6.2103	   -21.3165	   -17.4561	   -22.0718	
     0.4196	     2.0142	    -2.6855	   -16.4490	    -7.3853	   -24.0860	    -6.2103	   -22.9111	   -18.7988	   -23.1628	
     1.0071	     2.5177	    -3.5248	   -17.2882	    -7.9727	   -24.1699	    -5.5389	   -23.8342	   -19.6381	   -23.8342	
     1.8463	     3.2730	    -4.1962	   -17.3721	    -8.0566	   -23.8342	    -4.1962	   -24.0860	   -19.8898	   -24.1699	
     2.7695	     4.0283	    -4.7836	   -16.7847	    -7.6370	   -23.2468	    -2.3499	   -23.7503	   -19.5541	   -24.0860	
     3.6926	     4.6158	    -5.4550	   -15.5258	    -7.1335	   -22.4075	     0.0000	   -22.8271	   -18.7149	   -23.7503	
     4.3640	     4.7836	    -6.4621	   -13.8474	    -6.6299	   -21.4844	     2.5177	   -21.6522	   -17.4561	   -23.1628	
     4.6158	     4.5319	    -7.7209	   -11.9171	    -6.1264	   -20.6451	     5.2032	   -20.3934	   -16.1133	   -22.4075	
     4.4479	     3.7766	    -9.3155	    -9.9030	    -5.7907	   -20.1416	     7.8049	   -19.2184	   -14.7705	   -21.4844	
     3.8605	     2.6016	   -11.2457	    -8.0566	    -5.5389	   -19.8059	    10.0708	   -18.3792	   -13.8474	   -20.4773	
     2.9373	     1.3428	   -13.2599	    -6.4621	    -5.4550	   -19.7220	    11.5814	   -17.7078	   -13.1760	   -19.3024	
     2.0981	     0.1678	   -15.0223	    -5.2032	    -5.7068	   -19.7220	    11.9171	   -17.3721	   -12.8403	   -18.2114	
     1.4267	    -0.5875	   -16.3651	    -4.1962	    -5.9586	   -19.5541	    10.9940	   -17.0364	   -12.6724	   -17.0364	
     1.0071	    -1.0071	   -16.8686	    -3.1891	    -6.2103	   -18.9667	     8.7280	   -16.6168	   -12.4207	   -15.6937	
     1.0071	    -0.9232	   -16.4490	    -2.0142	    -6.1264	   -17.8757	     5.5389	   -15.8615	   -12.0010	   -14.1830	
     1.4267	    -0.4196	   -15.1062	    -0.6714	    -5.7068	   -16.1972	     2.0981	   -14.7705	   -11.2457	   -12.5046	
     2.2659	     0.3357	   -12.8403	     0.9232	    -4.6997	   -14.0991	    -0.9232	   -13.3438	   -10.3226	   -10.5743	
     3.5248	     1.4267	   -10.0708	     2.6855	    -3.1891	   -11.8332	    -2.8534	   -11.6653	    -9.1476	    -8.6441	
     5.0354	     2.7695	    -7.0496	     4.4479	    -1.1749	    -9.4833	    -3.6087	    -9.8190	    -8.0566	    -6.7978	
     6.5460	     4.3640	    -4.0283	     6.0425	     0.9232	    -7.3853	    -3.3569	    -7.8049	    -7.0496	    -5.0354	
     8.0566	     6.1264	    -1.5106	     7.3853	     2.6016	    -5.6229	    -2.6855	    -5.8746	    -6.2103	    -3.6926	
     9.3155	     7.8049	     0.5035	     8.3084	     3.6087	    -4.3640	    -1.8463	    -4.1122	    -5.7068	    -2.6855	
     9.9869	     9.1476	     1.7624	     8.6441	     3.7766	    -3.7766	    -1.1749	    -2.8534	    -5.5389	    -2.2659	
    10.0708	     9.8190	     2.3499	     8.3084	     3.1891	    -3.9444	    -0.7553	    -2.1820	    -5.7068	    -2.5177	
     9.4833	     9.9869	     2.3499	     7.4692	     1.8463	    -4.8676	    -0.5875	    -2.1820	    -6.2103	    -3.5248	
     8.3084	     9.6512	     1.8463	     6.0425	     0.0000	    -6.5460	    -0.7553	    -2.8534	    -7.0496	    -5.2032	
     6.6299	     8.8959	     0.9232	     4.2801	    -2.0981	    -8.5602	    -1.0071	    -4.1122	    -8.0566	    -7.5531	
     4.6997	     7.8888	    -0.3357	     2.3499	    -4.2801	   -10.7422	    -1.4267	    -5.8746	    -9.1476	   -10.4904	
     2.6016	     6.6299	    -1.9302	     0.3357	    -6.5460	   -12.7563	    -1.8463	    -7.8888	   -10.3226	   -13.5956	
     0.5875	     5.1193	    -3.6926	    -1.5945	    -8.5602	   -14.4348	    -2.5177	   -10.0708	   -11.4136	   -16.6168	
    -1.2589	     3.6926	    -5.6229	    -3.4409	   -10.1547	   -15.6097	    -3.3569	   -12.1689	   -12.1689	   -18.9667	
    -2.9373	     2.3499	    -7.3853	    -5.1193	   -11.3297	   -16.3651	    -4.1962	   -14.0991	   -12.6724	   -20.5612	
    -4.1122	     1.4267	    -8.9798	    -6.5460	   -11.9171	   -16.7847	    -5.0354	   -15.6937	   -12.9242	   -21.2326	
    -5.0354	     0.7553	   -10.2386	    -7.6370	   -12.0850	   -16.8686	    -5.7068	   -17.0364	   -13.0081	   -21.1487	
    -5.4550	     0.5035	   -11.0779	    -8.3923	   -11.6653	   -16.8686	    -6.2103	   -17.9596	   -12.9242	   -20.4773	
    -5.4550	     0.7553	   -11.4136	    -8.7280	   -10.8261	   -16.6168	    -6.2943	   -18.7149	   -12.7563	   -19.2184	
    -4.8676	     1.4267	   -10.9940	    -8.7280	    -9.3994	   -16.2811	    -6.0425	   -19.1345	   -12.4207	   -17.6239	
    -3.7766	     2.7695	    -9.9869	    -8.1406	    -7.3853	   -15.7776	    -5.2872	   -19.1345	   -11.9171	   -15.6937	
    -2.1820	     4.5319	    -8.3923	    -7.0496	    -4.9515	   -15.0223	    -4.2801	   -18.7149	   -11.2457	   -13.6795	
    -0.2518	     6.6299	    -6.3782	    -5.5389	    -2.3499	   -14.0991	    -3.0212	   -17.8757	   -10.4904	   -11.7493	
     1.5945	     8.5602	    -4.2801	    -3.6926	     0.4196	   -13.0920	    -1.6785	   -16.7007	    -9.6512	   -10.1547	
     3.3569	    10.3226	    -2.3499	    -1.6785	     2.9373	   -12.0010	    -0.3357	   -15.3580	    -8.8959	    -8.9798	
     4.8676	    11.5814	    -0.6714	     0.5035	     5.1193	   -10.9100	     1.0071	   -13.8474	    -8.3084	    -8.2245	
     6.2103	    12.4207	     0.6714	     2.8534	     6.9656	    -9.7351	     2.2659	   -12.1689	    -7.6370	    -7.8049	
     7.3853	    13.0081	     1.5945	     5.3711	     8.2245	    -8.3923	     3.4409	   -10.4904	    -6.8817	    -7.3853	
     8.5602	    13.4277	     2.0142	     7.8049	     8.9798	    -7.0496	     4.6158	    -8.7280	    -5.7907	    -6.7978	
     9.5673	    13.7634	     2.1820	     9.9030	     9.3155	    -5.7068	     5.7068	    -7.0496	    -4.4479	    -5.7068	
    10.4065	    14.0152	     2.0981	    11.6653	     9.3155	    -4.5319	     6.7139	    -5.5389	    -2.9373	    -4.4479	
    10.9940	    14.2670	     1.9302	    12.9242	     9.1476	    -3.5248	     7.6370	    -4.3640	    -1.4267	    -3.0212	
    11.4136	    14.5187	     1.7624	    13.5956	     8.7280	    -2.7695	     8.5602	    -3.4409	    -0.0839	    -1.5106	
    11.4975	    14.6027	     1.7624	    13.8474	     8.1406	    -2.0981	     9.3155	    -2.5177	     1.0071	    -0.1678	
    11.4136	    14.6027	     1.8463	    13.8474	     7.3853	    -1.4267	     9.9869	    -1.5945	     1.9302	     1.0910	
    11.0779	    14.5187	     2.0981	    13.8474	     6.4621	    -0.7553	    10.6583	    -0.5875	     2.6016	     2.0142	
    10.5743	    14.2670	     2.5177	    13.7634	     5.5389	     0.0000	    11.2457	     0.7553	     3.1891	     2.6855	
     9.9030	    14.0152	     2.9373	    13.8474	     4.5319	     0.7553	    12.0850	     2.1820	     3.6926	     3.0212	
     8.9798	    13.7634	     3.4409	    13.9313	     3.7766	     1.4267	    13.0920	     3.5248	     3.9444	     3.1052	
     7.8888	    13.3438	     4.0283	    13.8474	     3.1891	     1.9302	    14.2670	     4.6997	     4.0283	     2.9373	
     6.7139	    12.9242	     4.4479	    13.6795	     2.6016	     2.0981	    15.5258	     5.3711	     3.6926	     2.6016	
     5.6229	    12.5046	     4.9515	    13.3438	     1.8463	     1.8463	    16.6168	     5.5389	     2.7695	     2.0142	
     4.6158	    12.0850	     5.3711	    12.9242	     0.9232	     1.2589	    17.4561	     5.0354	     1.1749	     1.2589	
     3.9444	    11.9171	     5.8746	    12.5046	    -0.0839	     0.3357	    17.9596	     4.1122	    -1.0071	     0.4196	
     3.6926	    11.9171	     6.3782	    12.1689	    -0.8392	    -0.6714	    18.0435	     2.7695	    -3.8605	    -0.5875	
     3.8605	    12.1689	     6.8817	    11.8332	    -1.1749	    -1.5945	    17.9596	     1.3428	    -6.7978	    -1.5945	
     4.4479	    12.4207	     7.1335	    11.4975	    -0.7553	    -2.3499	    17.6239	    -0.0839	    -9.6512	    -2.4338	
     5.2872	    12.6724	     7.0496	    11.0779	     0.2518	    -2.7695	    17.0364	    -1.4267	   -11.8332	    -3.0212	
     6.2943	    12.8403	     6.5460	    10.5743	     1.8463	    -2.9373	    16.2811	    -2.5177	   -13.0081	    -3.1891	
     7.3013	    12.8403	     5.6229	     9.9030	     3.8605	    -3.0212	    15.2740	    -3.5248	   -13.0081	    -3.1052	
     8.3084	    12.7563	     4.5319	     9.0637	     5.9586	    -3.1052	    14.0152	    -4.1962	   -11.5814	    -2.6016	
     9.3155	    12.5885	     3.4409	     8.2245	     8.0566	    -3.1052	    12.6724	    -4.5319	    -9.0637	    -1.8463	
    10.4065	    12.5046	     2.6016	     7.5531	    10.2386	    -3.1052	    11.4136	    -4.6158	    -5.7068	    -0.7553	
    11.6653	    12.5885	     2.2659	     7.1335	    12.5046	    -2.9373	    10.4904	    -4.3640	    -2.0142	     0.5875	
    13.0920	    12.9242	     2.4338	     7.1335	    14.6866	    -2.6016	     9.9869	    -3.7766	     1.5945	     2.0981	
    14.6866	    13.5956	     3.1891	     7.6370	    16.8686	    -2.0981	    10.1547	    -3.0212	     4.9515	     3.9444	
    16.1972	    14.3509	     4.4479	     8.5602	    18.7988	    -1.3428	    10.8261	    -2.0142	     7.8888	     5.8746	
    17.7078	    15.3580	     5.8746	     9.9030	    20.3934	    -0.4196	    11.6653	    -0.8392	    10.1547	     7.9727	
    18.7988	    16.1972	     7.1335	    11.4136	    21.4005	     0.7553	    12.4207	     0.5875	    11.8332	     9.9030	
    19.3024	    16.7007	     7.9727	    12.9242	    21.6522	     1.9302	    12.8403	     2.1820	    12.8403	    11.3297	
    19.2184	    16.6168	     8.1406	    13.9313	    20.8969	     3.0212	    12.5885	     3.6926	    13.0081	    12.0010	
    18.2953	    15.6097	     7.4692	    14.2670	    19.0506	     3.6087	    11.5814	     4.6997	    12.2528	    11.5814	
    16.6168	    13.5956	     6.0425	    13.6795	    16.3651	     3.5248	     9.9030	     4.9515	    10.5743	     9.8190	
    14.0991	    10.6583	     3.9444	    12.2528	    13.0081	     2.5177	     7.7209	     4.1122	     7.9727	     6.9656	
    10.9940	     7.0496	     1.4267	    10.1547	     9.3994	     0.7553	     5.4550	     2.2659	     4.7836	     3.2730	
     7.5531	     3.2730	    -1.2589	     7.7209	     5.9586	    -1.5945	     3.5248	    -0.3357	     1.4267	    -0.6714	
     4.1122	    -0.2518	    -3.8605	     5.4550	     2.9373	    -4.1962	     1.9302	    -3.1891	    -1.7624	    -4.2801	
     1.0910	    -3.1052	    -6.1264	     3.6926	     0.5875	    -6.4621	     1.0071	    -5.7907	    -4.2801	    -7.2174	
    -1.2589	    -5.0354	    -7.8049	     2.6855	    -0.9232	    -8.1406	     0.5875	    -7.8049	    -6.0425	    -9.1476	
    -2.8534	    -5.9586	    -8.9798	     2.5177	    -1.5945	    -9.1476	     0.5875	    -8.9798	    -6.8817	    -9.9869	
    -3.6087	    -6.1264	    -9.4833	     3.2730	    -1.5945	    -9.3155	     0.9232	    -9.3155	    -6.8817	    -9.9030	
    -3.5248	    -5.5389	    -9.3994	     4.6997	    -0.9232	    -8.8120	     1.5945	    -8.7280	    -6.1264	    -8.9798	
    -2.6855	    -4.5319	    -8.8120	     6.7139	     0.1678	    -7.7209	     2.6016	    -7.3013	    -4.8676	    -7.4692	
    -1.1749	    -3.1052	    -7.7209	     9.1476	     1.5945	    -6.1264	     4.1122	    -5.2032	    -3.2730	    -5.5389	
     0.9232	    -1.2589	    -6.2103	    11.6653	     3.3569	    -4.3640	     6.1264	    -2.6855	    -1.3428	    -3.3569	
     3.2730	     0.6714	    -4.5319	    13.9313	     5.2032	    -2.5177	     8.4763	    -0.0839	     0.5875	    -1.0071	
     5.7907	     2.6855	    -2.7695	    15.7776	     6.9656	    -0.9232	    10.9100	     2.1820	     2.4338	     1.1749	
     8.0566	     4.4479	    -1.2589	    16.8686	     8.3084	     0.4196	    13.2599	     4.0283	     4.0283	     3.1052	
    10.0708	     6.0425	    -0.0839	    17.2882	     9.1476	     1.1749	    15.2740	     5.2032	     5.2032	     4.7836	
    11.6653	     7.3013	     0.8392	    17.0364	     9.4833	     1.5106	    16.7847	     5.7907	     6.0425	     6.1264	
    12.8403	     8.3084	     1.5106	    16.1972	     9.3155	     1.4267	    17.7078	     5.7907	     6.4621	     7.3013	
    13.6795	     8.9798	     2.0981	    14.7705	     8.8120	     0.8392	    17.9596	     5.3711	     6.5460	     8.0566	
    14.0991	     9.2316	     2.6016	    12.8403	     7.9727	    -0.2518	    17.5400	     4.5319	     6.2943	     8.4763	
    14.0991	     9.0637	     3.0212	    10.4904	     7.0496	    -1.5945	    16.3651	     3.3569	     5.6229	     8.4763	
    13.7634	     8.6441	     3.3569	     7.9727	     6.3782	    -3.1891	    14.6866	     1.8463	     4.6997	     8.1406	
    13.4277	     8.1406	     3.8605	     5.6229	     5.9586	    -4.6997	    12.6724	     0.3357	     3.6926	     7.5531	
    13.0920	     7.6370	     4.5319	     3.6087	     5.8746	    -6.0425	    10.5743	    -1.0910	     2.6855	     6.9656	
    12.7563	     7.1335	     5.1193	     2.0142	     5.9586	    -7.1335	     8.6441	    -2.5177	     1.7624	     6.2943	
    12.5046	     6.5460	     5.4550	     0.8392	     5.9586	    -7.8049	     7.0496	    -3.9444	     0.9232	     5.7068	
    12.2528	     6.0425	     5.4550	     0.0839	     5.7068	    -8.3084	     5.8746	    -5.4550	     0.0839	     5.2032	
    12.0010	     5.5389	     5.0354	    -0.4196	     5.1193	    -8.5602	     5.2032	    -7.0496	    -0.8392	     4.6997	
    11.7493	     5.2872	     4.4479	    -0.5875	     4.4479	    -8.5602	     5.2872	    -8.5602	    -1.7624	     4.3640	
    11.7493	     5.5389	     3.9444	    -0.3357	     3.8605	    -8.3923	     6.1264	    -9.9030	    -2.6016	     4.2801	
    12.0850	     6.3782	     3.7766	     0.2518	     3.5248	    -7.8888	     7.6370	   -10.9100	    -3.1052	     4.4479	
    12.7563	     7.7209	     4.1962	     1.0910	     3.6926	    -7.1335	     9.8190	   -11.2457	    -3.0212	     4.9515	
    13.6795	     9.5673	     5.1193	     2.1820	     4.3640	    -6.2103	    12.4207	   -10.6583	    -2.3499	     5.4550	
    14.8544	    11.5814	     6.4621	     3.3569	     5.4550	    -5.1193	    15.1062	    -8.9798	    -1.0910	     5.9586	
    15.9454	    13.6795	     8.2245	     4.5319	     7.1335	    -3.9444	    17.6239	    -6.3782	     0.5875	     6.1264	
    17.1204	    15.6097	    10.1547	     5.5389	     9.3155	    -2.8534	    19.9738	    -3.1052	     2.4338	     5.9586	
    18.2114	    17.4561	    12.1689	     6.3782	    12.1689	    -1.7624	    22.2397	     0.4196	     4.0283	     5.4550	
    19.1345	    19.0506	    14.1830	     7.0496	    15.5258	    -0.7553	    24.5895	     3.6087	     5.2872	     4.7836	
    20.0577	    20.3934	    16.1133	     7.5531	    19.0506	     0.2518	    26.9394	     6.3782	     6.0425	     4.1122	
    20.8130	    21.4844	    17.7917	     7.8888	    22.0718	     1.0910	    29.2053	     8.3923	     6.3782	     3.5248	
    21.1487	    22.1558	    18.9667	     7.9727	    24.1699	     1.8463	    30.8838	     9.5673	     6.2943	     3.0212	
    21.0648	    22.1558	    19.3863	     7.8888	    24.9252	     2.3499	    31.6391	     9.9869	     5.7068	     2.6016	
    20.3094	    21.4005	    18.8828	     7.6370	    24.2538	     2.4338	    30.9677	     9.6512	     4.6158	     2.1820	
    18.7988	    19.9738	    17.6239	     7.3013	    22.2397	     2.0981	    28.7018	     8.7280	     3.1891	     1.5945	
    16.6168	    17.9596	    15.6097	     6.7978	    19.3024	     1.3428	    24.8413	     7.2174	     1.4267	     1.0071	
    14.0991	    15.5258	    13.0920	     6.2103	    15.8615	     0.2518	    20.0577	     5.4550	    -0.3357	     0.4196	
    11.3297	    13.0081	    10.3226	     5.7068	    12.1689	    -1.0910	    15.1062	     3.6926	    -1.9302	    -0.1678	
     8.6441	    10.5743	     7.5531	     5.2872	     8.7280	    -2.4338	    10.3226	     2.0981	    -3.1052	    -0.5035	
     6.2943	     8.3923	     4.8676	     4.7836	     5.5389	    -3.6087	     5.9586	     0.6714	    -3.6926	    -0.6714	
     4.4479	     6.6299	     2.5177	     4.2801	     2.9373	    -4.5319	     2.1820	    -0.3357	    -3.4409	    -0.6714	
     3.1891	     5.2872	     0.6714	     3.7766	     1.0910	    -5.2032	    -0.7553	    -0.9232	    -2.3499	    -0.4196	
     2.4338	     4.4479	    -0.6714	     3.1052	     0.2518	    -5.5389	    -2.5177	    -1.1749	    -0.5875	    -0.0839	
     2.0981	     4.1122	    -1.3428	     2.5177	     0.4196	    -5.7907	    -3.1891	    -1.0910	     1.5945	     0.3357	
     2.1820	     4.2801	    -1.5106	     1.9302	     1.3428	    -5.7068	    -2.6855	    -0.8392	     4.0283	     0.9232	
     2.6016	     4.7836	    -1.3428	     1.5945	     3.0212	    -5.5389	    -1.5106	    -0.4196	     6.4621	     1.5945	
     3.3569	     5.7068	    -0.7553	     1.5945	     5.1193	    -5.1193	     0.2518	     0.2518	     8.7280	     2.6016	
     4.3640	     7.0496	     0.1678	     2.1820	     7.6370	    -4.4479	     2.5177	     1.0071	    10.8261	     3.8605	
     5.7907	     8.6441	     1.5945	     3.2730	    10.5743	    -3.4409	     5.2032	     2.0142	    12.5885	     5.4550	
     7.4692	    10.4904	     3.2730	     4.7836	    13.8474	    -2.2659	     8.3084	     3.1052	    13.9313	     7.1335	
     9.2316	    12.4207	     5.2872	     6.6299	    17.2043	    -1.0071	    11.4975	     4.2801	    14.7705	     8.6441	
    10.9100	    14.0991	     7.3013	     8.4763	    20.3094	     0.1678	    14.6027	     5.4550	    15.0223	     9.7351	
    12.5046	    15.5258	     9.0637	    10.1547	    22.9111	     1.0910	    17.3721	     6.5460	    14.6866	    10.2386	
    13.8474	    16.5329	    10.5743	    11.6653	    24.8413	     1.8463	    19.7220	     7.6370	    13.7634	    10.1547	
    14.9384	    16.9525	    11.8332	    12.9242	    26.0162	     2.2659	    21.7361	     8.4763	    12.4207	     9.5673	
    15.6097	    16.8686	    12.8403	    13.7634	    26.3519	     2.3499	    23.4146	     9.2316	    10.8261	     8.5602	
    15.7776	    16.3651	    13.5956	    14.2670	    26.1841	     2.0142	    24.8413	     9.5673	     8.9798	     7.4692	
    15.6097	    15.3580	    14.0152	    14.4348	    25.5127	     1.4267	    25.7645	     9.5673	     7.2174	     6.3782	
    15.1062	    14.1830	    14.2670	    14.3509	    24.4217	     0.6714	    26.2680	     9.3994	     5.6229	     5.5389	
    14.4348	    13.0081	    14.2670	    14.2670	    23.0789	     0.0000	    26.0162	     9.0637	     4.4479	     5.0354	
    13.9313	    11.8332	    13.9313	    14.1830	    21.3165	    -0.4196	    25.0092	     8.7280	     3.7766	     4.9515	
    13.5956	    10.9100	    13.5117	    14.2670	    19.4702	    -0.4196	    23.4985	     8.3084	     3.6087	     5.2872	
    13.4277	    10.3226	    12.9242	    14.6027	    17.6239	     0.0839	    21.8201	     7.9727	     3.8605	     6.0425	
    13.6795	    10.0708	    12.5046	    15.1062	    16.1972	     1.0071	    20.4773	     7.7209	     4.3640	     7.1335	
    14.3509	    10.4065	    12.4207	    15.8615	    15.4419	     2.1820	    19.7220	     7.4692	     5.2032	     8.5602	
    15.5258	    11.2457	    12.6724	    16.7847	    15.1901	     3.6087	    19.6381	     7.5531	     6.2103	    10.0708	
    16.9525	    12.6724	    13.1760	    17.9596	    15.3580	     5.1193	    20.0577	     7.7209	     7.4692	    11.4975	
    18.5471	    14.4348	    13.8474	    19.3024	    15.7776	     6.6299	    20.5612	     8.1406	     8.6441	    12.8403	
    20.2255	    16.3651	    14.4348	    20.5612	    16.2811	     7.8888	    21.1487	     8.5602	     9.7351	    13.5956	
    21.6522	    18.4631	    15.0223	    21.6522	    16.8686	     8.8959	    21.6522	     8.8959	    10.6583	    13.8474	
    22.6593	    20.4773	    15.6097	    22.3236	    17.6239	     9.3994	    22.1558	     8.8959	    11.0779	    13.4277	
    23.2468	    22.0718	    16.2811	    22.2397	    18.6310	     9.3155	    22.5754	     8.3923	    10.9940	    12.3367	
    23.2468	    23.2468	    16.8686	    21.4005	    19.8059	     8.7280	    22.9111	     7.3853	    10.4065	    10.8261	
    22.5754	    23.6664	    17.1204	    19.8898	    20.8969	     7.5531	    22.9111	     5.9586	     9.3155	     9.2316	
    21.4844	    23.4146	    16.9525	    17.7078	    21.4005	     5.7907	    22.4915	     4.0283	     7.8888	     7.8049	
    19.9738	    22.4075	    16.0294	    15.0223	    21.2326	     3.6087	    21.6522	     1.9302	     6.2103	     6.7139	
    18.3792	    21.0648	    14.6866	    12.2528	    20.4773	     1.0910	    20.4773	    -0.1678	     4.4479	     5.9586	
    16.7847	    19.5541	    13.0920	     9.4833	    19.2184	    -1.5106	    19.3863	    -2.0981	     2.6855	     5.7068	
    15.4419	    18.2114	    11.5814	     7.2174	    17.9596	    -3.8605	    18.5471	    -3.6087	     1.2589	     5.9586	
    14.6027	    17.2882	    10.4065	     5.4550	    16.9525	    -5.7068	    18.2114	    -4.3640	     0.2518	     6.7139	
    14.2670	    16.7007	     9.7351	     4.4479	    16.3651	    -6.8817	    18.7149	    -4.4479	    -0.0839	     7.9727	
    14.4348	    16.4490	     9.5673	     4.3640	    16.1133	    -7.3013	    19.7220	    -3.8605	     0.3357	     9.5673	
    14.9384	    16.4490	     9.7351	     4.9515	    16.2811	    -6.9656	    21.2326	    -2.6855	     1.4267	    11.4975	
    15.7776	    16.4490	    10.0708	     6.2103	    16.5329	    -5.9586	    22.7432	    -1.0071	     3.1891	    13.5117	
    16.7847	    16.4490	    10.4904	     7.9727	    16.8686	    -4.3640	    24.0860	     0.9232	     5.3711	    15.5258	
    17.8757	    16.4490	    10.9100	    10.1547	    17.1204	    -2.1820	    25.1770	     3.1052	     7.8049	    17.2882	
    19.1345	    16.5329	    11.4136	    12.5885	    17.6239	     0.3357	    25.9323	     5.3711	    10.3226	    18.7149	
    20.4773	    16.9525	    12.0010	    15.1901	    18.3792	     3.1891	    26.5198	     7.5531	    12.6724	    19.8898	
    22.0718	    17.7078	    12.6724	    17.7078	    19.7220	     6.2103	    27.2751	     9.5673	    14.7705	    20.6451	
    23.7503	    18.7988	    13.3438	    20.0577	    21.4005	     9.1476	    28.2822	    11.2457	    16.4490	    21.1487	
    25.2609	    20.1416	    14.0152	    21.8201	    22.9950	    11.9171	    29.5410	    12.5046	    17.5400	    21.2326	
    26.4359	    21.3165	    14.3509	    22.7432	    24.0860	    14.0152	    30.8838	    13.0081	    17.8757	    20.8130	
    26.9394	    22.2397	    14.5187	    22.7432	    24.2538	    15.1901	    31.9748	    12.8403	    17.5400	    19.8059	
    26.7715	    22.6593	    14.4348	    21.5683	    23.4146	    15.3580	    32.5623	    11.9171	    16.4490	    18.3792	
    25.8484	    22.4915	    14.1830	    19.4702	    21.6522	    14.3509	    32.3944	    10.2386	    14.8544	    16.6168	
    24.3378	    21.6522	    13.8474	    16.5329	    19.4702	    12.4207	    31.5552	     8.0566	    12.7563	    14.7705	
    22.4075	    20.3934	    13.4277	    13.1760	    17.2043	     9.6512	    30.0446	     5.5389	    10.3226	    12.9242	
[Epoch Header]
[Trial Type]	11
[Accept]	1
[Correct]	0
[RT]	 0.000
[Resp]	0
[Epoch Data]
     9.7351	    29.3732	    15.8615	    10.4065	    12.6724	     7.3013	     0.6714	     7.3853	     6.9656	    -0.1678	
     8.1406	    28.2822	    16.1133	     8.1406	    12.5046	     6.0425	     0.3357	     6.2943	     5.2032	    -2.0142	
     6.4621	    26.6876	    15.6937	     5.7907	    11.7493	     4.4479	     0.1678	     5.1193	     3.3569	    -4.0283	
     4.6997	    24.6735	    15.0223	     3.5248	    11.0779	     2.6855	     0.2518	     3.6926	     1.5106	    -5.8746	
     3.0212	    22.6593	    14.3509	     1.4267	    10.7422	     0.5875	     0.5035	     2.1820	    -0.3357	    -7.6370	
     1.4267	    20.7291	    13.8474	    -0.5875	    10.8261	    -1.5106	     1.0071	     0.5875	    -2.0142	    -9.0637	
    -0.1678	    18.8828	    13.2599	    -2.6016	    10.9100	    -3.6087	     1.5945	    -1.0071	    -3.6926	   -10.2386	
    -1.7624	    17.2882	    12.5885	    -4.3640	    10.6583	    -5.5389	     2.0981	    -2.3499	    -5.0354	   -10.9100	
    -3.1891	    15.9454	    11.8332	    -5.8746	     9.9869	    -6.9656	     2.6016	    -3.2730	    -6.1264	   -11.1618	
    -4.3640	    14.9384	    11.0779	    -6.8817	     8.9798	    -7.8049	     2.8534	    -3.6926	    -6.6299	   -10.8261	
    -5.3711	    14.2670	    10.4065	    -7.3853	     7.8888	    -7.9727	     3.0212	    -3.5248	    -6.5460	    -9.9030	
    -6.1264	    13.8474	     9.8190	    -7.3853	     6.8817	    -7.6370	     3.0212	    -2.9373	    -5.7907	    -8.5602	
    -6.7978	    13.6795	     9.2316	    -6.8817	     6.2103	    -6.7978	     2.7695	    -1.9302	    -4.4479	    -6.8817	
    -7.3013	    13.7634	     8.7280	    -5.8746	     5.7907	    -5.5389	     2.2659	    -0.6714	    -2.4338	    -4.8676	
    -7.4692	    14.1830	     8.3923	    -4.3640	     5.7068	    -3.8605	     1.6785	     0.7553	     0.0000	    -2.7695	
    -7.2174	    15.0223	     8.2245	    -2.2659	     5.7907	    -1.8463	     1.0071	     2.4338	     2.9373	    -0.5035	
    -6.3782	    16.1972	     8.4763	     0.1678	     5.8746	     0.5035	     0.5875	     4.2801	     6.2103	     1.8463	
    -5.0354	    17.7078	     9.0637	     3.0212	     6.1264	     3.1052	     0.4196	     6.3782	     9.5673	     4.1122	
    -3.3569	    19.2184	     9.8190	     5.8746	     6.5460	     5.7068	     0.7553	     8.3923	    12.7563	     6.2103	
    -1.3428	    20.5612	    10.7422	     8.5602	     7.0496	     8.2245	     1.5945	    10.4065	    15.6937	     7.8049	
     0.5875	    21.7361	    11.6653	    10.9100	     7.8888	    10.4904	     2.7695	    12.1689	    18.1274	     9.0637	
     2.5177	    22.5754	    12.5046	    12.9242	     8.8959	    12.4207	     4.1962	    13.6795	    20.1416	     9.7351	
     4.1962	    23.0789	    13.0920	    14.5187	     9.9869	    13.9313	     5.6229	    14.7705	    21.4844	     9.9030	
     5.3711	    23.2468	    13.1760	    15.6097	    10.9100	    14.9384	     6.6299	    15.2740	    22.3236	     9.6512	
     6.0425	    22.9111	    12.5046	    16.1133	    11.4975	    15.1901	     7.1335	    15.1062	    22.3236	     8.9798	
     6.0425	    22.0718	    10.9940	    15.9454	    11.5814	    14.6866	     6.9656	    14.1830	    21.4844	     7.9727	
     5.3711	    20.6451	     8.4763	    15.0223	    11.1618	    13.4277	     6.0425	    12.5046	    19.9738	     6.7139	
     4.1962	    18.7988	     5.2872	    13.5117	    10.2386	    11.6653	     4.6997	    10.2386	    17.9596	     5.3711	
     2.6016	    16.7847	     1.7624	    11.6653	     8.8959	     9.6512	     2.9373	     7.6370	    15.5258	     4.0283	
     1.0910	    14.8544	    -1.7624	     9.6512	     7.4692	     7.6370	     1.1749	     4.9515	    13.0920	     2.8534	
    -0.1678	    13.2599	    -4.6997	     7.8888	     6.1264	     5.8746	    -0.5875	     2.6016	    10.8261	     1.8463	
    -0.9232	    12.0850	    -6.7139	     6.3782	     4.9515	     4.5319	    -2.0981	     0.5875	     8.8120	     1.1749	
    -1.1749	    11.4975	    -7.7209	     5.2032	     4.2801	     3.5248	    -3.2730	    -0.7553	     7.1335	     0.7553	
    -0.8392	    11.4975	    -7.4692	     4.1962	     4.0283	     2.8534	    -4.1122	    -1.5945	     5.8746	     0.5035	
    -0.2518	    11.8332	    -6.3782	     3.2730	     4.1962	     2.3499	    -4.6997	    -1.8463	     4.8676	     0.3357	
     0.5875	    12.5046	    -4.6158	     2.4338	     4.6997	     2.0142	    -4.9515	    -1.6785	     4.1122	     0.0839	
     1.4267	    13.3438	    -2.7695	     1.6785	     5.2032	     1.8463	    -4.8676	    -1.0910	     3.5248	    -0.1678	
     2.3499	    14.3509	    -1.2589	     1.1749	     5.4550	     1.7624	    -4.5319	    -0.2518	     3.1891	    -0.4196	
     3.3569	    15.3580	    -0.3357	     1.0071	     5.2032	     1.8463	    -3.9444	     0.7553	     3.0212	    -0.6714	
     4.2801	    16.3651	    -0.1678	     1.1749	     4.3640	     2.0142	    -3.0212	     1.7624	     2.8534	    -0.8392	
     5.1193	    17.2043	    -0.8392	     1.6785	     3.0212	     2.1820	    -2.0142	     2.6016	     2.6855	    -1.0910	
     5.9586	    17.8757	    -2.3499	     2.3499	     1.1749	     2.3499	    -0.8392	     3.1052	     2.5177	    -1.3428	
     6.6299	    18.2953	    -4.3640	     3.1891	    -0.8392	     2.6016	     0.2518	     3.4409	     2.1820	    -1.6785	
     7.2174	    18.4631	    -6.3782	     4.1122	    -2.7695	     2.9373	     1.4267	     3.5248	     1.9302	    -2.0142	
     7.6370	    18.6310	    -8.0566	     4.9515	    -3.9444	     3.3569	     2.6016	     3.6926	     1.7624	    -2.4338	
     7.9727	    18.7988	    -8.7280	     5.7068	    -4.0283	     3.7766	     3.7766	     3.9444	     1.8463	    -2.7695	
     8.2245	    19.3024	    -8.1406	     6.2103	    -2.4338	     4.1122	     4.9515	     4.2801	     2.1820	    -3.0212	
     8.5602	    20.1416	    -5.9586	     6.5460	     0.8392	     4.6158	     6.3782	     4.9515	     2.8534	    -2.9373	
     9.0637	    21.3165	    -2.3499	     6.7978	     5.6229	     5.1193	     7.8049	     5.7907	     3.9444	    -2.5177	
     9.8190	    22.9950	     2.3499	     7.2174	    11.1618	     5.8746	     9.4833	     6.9656	     5.4550	    -1.4267	
    10.9100	    24.9252	     7.7209	     7.8049	    16.5329	     6.7978	    11.1618	     8.4763	     7.3013	     0.1678	
    12.1689	    26.9394	    13.2599	     8.3923	    20.7291	     7.8049	    12.5046	    10.1547	     9.3155	     2.2659	
    13.3438	    28.7857	    18.2953	     8.8120	    23.3307	     8.5602	    13.2599	    11.7493	    11.2457	     4.5319	
    14.0991	    30.0446	    22.4075	     8.7280	    24.3378	     8.8120	    13.1760	    13.0920	    12.7563	     6.6299	
    14.3509	    30.6320	    25.1770	     8.1406	    23.9182	     8.6441	    12.3367	    13.9313	    13.6795	     8.3084	
    14.0152	    30.2963	    26.6037	     7.1335	    22.6593	     7.9727	    10.7422	    14.2670	    13.9313	     9.3155	
    13.1760	    29.2892	    26.6876	     5.7907	    20.6451	     7.0496	     8.6441	    14.0152	    13.5956	     9.6512	
    11.8332	    27.5269	    25.4288	     4.1122	    18.1274	     5.8746	     6.1264	    13.0920	    12.7563	     9.2316	
    10.2386	    25.4288	    23.2468	     2.3499	    15.1062	     4.5319	     3.3569	    11.6653	    11.4136	     8.1406	
     8.4763	    23.0789	    20.4773	     0.5875	    11.9171	     3.2730	     0.7553	     9.8190	     9.8190	     6.5460	
     6.9656	    20.8969	    17.4561	    -0.8392	     8.8120	     2.1820	    -1.4267	     7.7209	     8.1406	     4.7836	
     5.8746	    19.2184	    14.6027	    -1.8463	     6.0425	     1.4267	    -2.8534	     5.7068	     6.7139	     3.1891	
     5.4550	    18.1274	    12.3367	    -2.1820	     3.9444	     0.9232	    -3.2730	     3.8605	     5.7068	     2.0142	
     5.7068	    17.5400	    10.8261	    -2.0142	     2.6016	     0.5875	    -2.7695	     2.4338	     5.1193	     1.3428	
     6.3782	    17.4561	     9.9030	    -1.5106	     1.8463	     0.5035	    -1.5945	     1.3428	     5.0354	     1.0910	
     7.3853	    17.4561	     9.5673	    -0.7553	     1.5945	     0.4196	    -0.0839	     0.6714	     5.2032	     1.1749	
     8.3084	    17.4561	     9.4833	     0.0000	     1.6785	     0.2518	     1.5106	     0.0839	     5.5389	     1.4267	
     9.0637	    17.4561	     9.6512	     0.5875	     2.0981	     0.1678	     2.7695	    -0.2518	     5.8746	     1.6785	
     9.6512	    17.6239	     9.7351	     1.0071	     2.8534	     0.0000	     3.7766	    -0.5035	     6.2103	     2.0981	
    10.1547	    18.0435	     9.9030	     1.2589	     4.1962	    -0.0839	     4.3640	    -0.5875	     6.5460	     2.6855	
    10.6583	    18.9667	     9.9030	     1.4267	     5.9586	     0.0000	     4.6997	    -0.5035	     6.8817	     3.3569	
    11.0779	    20.3094	     9.9030	     1.5945	     8.1406	     0.2518	     4.7836	    -0.2518	     7.2174	     4.1122	
    11.5814	    21.8201	     9.6512	     1.7624	    10.3226	     0.5875	     4.6997	    -0.0839	     7.4692	     4.8676	
    12.0010	    23.2468	     9.2316	     1.9302	    12.2528	     0.9232	     4.3640	     0.0839	     7.5531	     5.2872	
    12.5046	    24.4217	     8.7280	     2.2659	    13.7634	     1.2589	     4.0283	     0.0839	     7.4692	     5.2872	
    13.0081	    25.1770	     8.1406	     2.7695	    14.7705	     1.6785	     3.5248	     0.0839	     7.2174	     4.8676	
    13.5117	    25.5966	     7.5531	     3.5248	    15.1062	     2.0142	     2.9373	    -0.0839	     6.6299	     4.1122	
    13.9313	    25.5966	     6.7978	     4.4479	    14.8544	     2.3499	     2.3499	    -0.3357	     5.7907	     2.9373	
    14.1830	    25.3448	     6.0425	     5.6229	    14.0152	     2.6855	     1.5945	    -0.7553	     4.6997	     1.4267	
    14.0152	    24.8413	     5.1193	     6.8817	    12.8403	     2.9373	     0.6714	    -1.1749	     3.5248	    -0.2518	
    13.5117	    24.0860	     4.1122	     8.2245	    11.4975	     3.1891	    -0.2518	    -1.5945	     2.1820	    -1.9302	
    12.7563	    23.1628	     2.9373	     9.6512	     9.9869	     3.5248	    -1.1749	    -1.8463	     1.0910	    -3.5248	
    11.8332	    21.9879	     1.5945	    10.9100	     8.5602	     3.7766	    -1.9302	    -2.0142	     0.0839	    -4.7836	
    10.9100	    20.6451	    -0.0839	    12.0010	     7.1335	     3.9444	    -2.4338	    -2.0142	    -0.6714	    -5.7907	
     9.9869	    18.9667	    -2.0981	    12.7563	     5.8746	     3.9444	    -2.4338	    -2.0142	    -1.3428	    -6.5460	
     9.2316	    16.9525	    -4.5319	    13.0920	     4.4479	     3.6087	    -1.9302	    -2.0981	    -1.7624	    -6.9656	
     8.7280	    14.6866	    -7.2174	    12.9242	     2.9373	     3.0212	    -1.0071	    -2.1820	    -2.0981	    -7.1335	
     8.2245	    12.2528	    -9.9869	    12.4207	     1.2589	     2.1820	     0.3357	    -2.4338	    -2.2659	    -7.2174	
     7.8049	     9.9030	   -12.6724	    11.5814	    -0.6714	     1.1749	     1.7624	    -2.7695	    -2.2659	    -7.2174	
     7.4692	     7.8888	   -14.8544	    10.5743	    -2.8534	     0.2518	     3.1052	    -3.2730	    -2.1820	    -7.1335	
     6.9656	     6.3782	   -16.2811	     9.3994	    -5.1193	    -0.7553	     4.1122	    -3.9444	    -2.0142	    -6.9656	
     6.4621	     5.5389	   -16.7847	     8.2245	    -7.2174	    -1.5945	     4.7836	    -4.6158	    -1.7624	    -6.7139	
     5.7907	     5.2872	   -16.1972	     7.0496	    -9.1476	    -2.4338	     4.9515	    -5.2032	    -1.5106	    -6.5460	
     5.0354	     5.7068	   -14.8544	     5.7907	   -10.7422	    -3.2730	     4.7836	    -5.6229	    -1.4267	    -6.3782	
     4.1962	     6.5460	   -12.9242	     4.4479	   -12.2528	    -4.1122	     4.2801	    -5.7068	    -1.3428	    -6.2943	
     3.4409	     7.7209	   -10.7422	     3.1891	   -13.6795	    -4.9515	     3.6087	    -5.3711	    -1.4267	    -6.4621	
     2.7695	     9.1476	    -8.6441	     2.0981	   -15.1062	    -5.5389	     2.8534	    -4.6997	    -1.5106	    -6.6299	
     2.1820	    10.6583	    -6.7139	     1.3428	   -16.3651	    -5.9586	     2.2659	    -3.8605	    -1.6785	    -6.9656	
     1.7624	    12.3367	    -4.9515	     1.0071	   -17.3721	    -6.0425	     1.8463	    -2.8534	    -1.7624	    -7.3853	
     1.5945	    14.1830	    -3.5248	     1.1749	   -17.6239	    -5.7068	     1.6785	    -1.8463	    -1.6785	    -7.6370	
     1.6785	    15.9454	    -2.2659	     1.8463	   -17.0364	    -5.1193	     1.7624	    -0.7553	    -1.4267	    -7.8049	
     2.0981	    17.6239	    -0.8392	     2.9373	   -15.4419	    -4.2801	     1.8463	     0.3357	    -1.0071	    -7.6370	
     2.8534	    19.0506	     0.9232	     4.1122	   -12.6724	    -3.3569	     2.0142	     1.5106	    -0.3357	    -7.1335	
     3.8605	    20.1416	     3.1052	     5.4550	    -8.8120	    -2.4338	     2.0142	     2.6016	     0.5875	    -6.2943	
     4.9515	    20.8130	     5.7907	     6.5460	    -4.0283	    -1.6785	     1.9302	     3.7766	     1.5106	    -5.2032	
     6.0425	    20.8969	     8.5602	     7.3013	     1.2589	    -1.0910	     1.7624	     4.7836	     2.4338	    -3.8605	
     6.8817	    20.6451	    11.0779	     7.8049	     6.3782	    -0.6714	     1.5945	     5.6229	     3.3569	    -2.5177	
     7.5531	    20.0577	    13.0081	     8.1406	    10.6583	    -0.3357	     1.3428	     6.3782	     4.1122	    -1.1749	
     7.8888	    19.0506	    14.0152	     8.2245	    13.6795	    -0.1678	     1.0910	     7.0496	     4.8676	     0.0000	
     8.0566	    17.8757	    14.1830	     8.1406	    15.1062	    -0.0839	     0.7553	     7.4692	     5.3711	     1.0910	
     7.8888	    16.2811	    13.5956	     7.9727	    15.3580	    -0.0839	     0.5875	     7.6370	     5.7068	     2.0142	
     7.5531	    14.5187	    12.5885	     7.6370	    14.7705	    -0.3357	     0.5035	     7.3853	     5.7907	     2.6855	
     7.1335	    12.8403	    11.4136	     7.1335	    13.7634	    -0.7553	     0.7553	     6.7139	     5.6229	     3.1891	
     6.6299	    11.4975	    10.5743	     6.5460	    12.8403	    -1.2589	     1.4267	     5.6229	     5.1193	     3.5248	
     6.2943	    10.9940	    10.1547	     6.0425	    12.4207	    -1.7624	     2.6855	     4.2801	     4.3640	     3.6087	
     5.9586	    11.4136	    10.1547	     5.5389	    12.5046	    -2.0142	     4.5319	     2.8534	     3.5248	     3.6926	
     5.6229	    12.5885	    10.4904	     5.2872	    12.9242	    -2.1820	     6.8817	     1.3428	     2.5177	     3.5248	
     5.2872	    14.4348	    10.6583	     5.2872	    13.3438	    -2.0142	     9.3155	    -0.0839	     1.5106	     3.1891	
     4.6997	    16.1972	    10.2386	     5.3711	    13.5117	    -1.8463	    11.4136	    -1.4267	     0.4196	     2.6016	
     3.8605	    17.7078	     9.2316	     5.4550	    13.1760	    -1.5945	    12.7563	    -2.7695	    -0.6714	     1.7624	
     2.8534	    18.6310	     7.3853	     5.4550	    12.3367	    -1.5106	    13.1760	    -4.0283	    -1.7624	     0.7553	
     1.6785	    18.8828	     5.1193	     5.2872	    10.9940	    -1.6785	    12.7563	    -5.2872	    -2.9373	    -0.5035	
     0.2518	    18.4631	     2.4338	     4.7836	     9.3155	    -2.0981	    11.4975	    -6.5460	    -4.1122	    -2.0142	
    -1.3428	    17.5400	    -0.5875	     3.9444	     7.4692	    -2.9373	     9.6512	    -7.9727	    -5.4550	    -3.7766	
    -3.0212	    16.1133	    -3.7766	     2.6016	     5.4550	    -4.1962	     7.4692	    -9.3994	    -6.8817	    -5.6229	
    -4.7836	    14.2670	    -7.0496	     0.7553	     3.1891	    -5.7068	     5.0354	   -10.9100	    -8.2245	    -7.6370	
    -6.7139	    12.0850	   -10.4065	    -1.3428	     0.7553	    -7.4692	     2.6855	   -12.2528	    -9.3994	    -9.6512	
    -8.5602	     9.8190	   -13.5956	    -3.5248	    -1.5945	    -9.0637	     0.5875	   -13.3438	   -10.2386	   -11.4975	
   -10.3226	     7.7209	   -16.1972	    -5.6229	    -3.7766	   -10.4904	    -1.0910	   -14.0991	   -10.5743	   -13.0081	
   -11.9171	     5.8746	   -18.1274	    -7.3013	    -5.5389	   -11.4975	    -2.1820	   -14.1830	   -10.3226	   -13.9313	
   -13.1760	     4.6158	   -18.9667	    -8.5602	    -6.6299	   -11.9171	    -2.6855	   -13.7634	    -9.5673	   -14.2670	
   -14.1830	     3.6926	   -18.8828	    -9.3155	    -7.0496	   -11.9171	    -2.6016	   -12.9242	    -8.3923	   -13.9313	
   -15.0223	     3.2730	   -17.9596	    -9.5673	    -6.7978	   -11.4975	    -2.0981	   -11.6653	    -6.8817	   -13.0920	
   -15.6097	     3.1052	   -16.2811	    -9.5673	    -6.2103	   -10.8261	    -1.2589	   -10.1547	    -5.2872	   -11.9171	
   -16.1133	     3.4409	   -14.2670	    -9.1476	    -5.3711	    -9.7351	    -0.1678	    -8.3923	    -3.6087	   -10.4904	
   -16.1972	     4.0283	   -12.0850	    -8.3923	    -4.6158	    -8.3923	     1.0910	    -6.3782	    -1.9302	    -8.8959	
   -15.9454	     5.0354	   -10.0708	    -7.2174	    -4.1122	    -6.6299	     2.4338	    -4.1962	    -0.1678	    -7.2174	
   -15.3580	     6.2943	    -8.3923	    -5.6229	    -3.8605	    -4.6158	     3.7766	    -1.7624	     1.5945	    -5.4550	
   -14.5187	     7.4692	    -7.3013	    -3.8605	    -3.9444	    -2.3499	     5.0354	     0.6714	     3.3569	    -3.8605	
   -13.7634	     8.3923	    -6.4621	    -1.9302	    -4.3640	    -0.0839	     5.9586	     2.9373	     4.7836	    -2.6016	
   -13.2599	     8.8959	    -5.7907	    -0.1678	    -5.1193	     2.0142	     6.4621	     4.8676	     5.8746	    -1.7624	
   -13.2599	     8.8120	    -5.0354	     1.3428	    -6.0425	     3.7766	     6.3782	     6.1264	     6.4621	    -1.5106	
   -13.5956	     8.3084	    -3.7766	     2.4338	    -6.8817	     4.9515	     5.6229	     6.7978	     6.5460	    -1.7624	
   -14.3509	     7.5531	    -2.0981	     2.9373	    -7.2174	     5.5389	     4.3640	     6.7978	     6.0425	    -2.5177	
   -15.1062	     6.7139	     0.0000	     2.8534	    -6.5460	     5.5389	     2.8534	     6.2943	     5.2032	    -3.6087	
   -15.8615	     5.9586	     2.0981	     2.1820	    -4.6158	     4.8676	     1.3428	     5.4550	     4.1122	    -4.8676	
   -16.2811	     5.4550	     3.8605	     1.1749	    -1.4267	     3.7766	     0.1678	     4.3640	     3.1052	    -6.1264	
   -16.4490	     5.0354	     4.8676	    -0.0839	     2.5177	     2.5177	    -0.4196	     3.4409	     2.1820	    -7.1335	
   -16.1972	     4.9515	     5.0354	    -1.0910	     6.6299	     1.5106	    -0.3357	     2.7695	     1.6785	    -7.7209	
   -15.5258	     4.9515	     4.1962	    -1.6785	    10.0708	     1.0910	     0.4196	     2.6016	     1.6785	    -7.7209	
   -14.5187	     5.1193	     2.4338	    -1.5945	    12.5046	     1.1749	     1.5106	     2.8534	     2.1820	    -7.0496	
   -13.3438	     5.2872	     0.2518	    -1.1749	    13.7634	     1.8463	     2.7695	     3.4409	     3.0212	    -5.8746	
   -12.1689	     5.2872	    -2.0981	    -0.5035	    14.1830	     2.7695	     4.0283	     4.1122	     4.1122	    -4.4479	
   -11.1618	     5.1193	    -3.7766	     0.1678	    13.9313	     3.7766	     5.1193	     4.6158	     5.1193	    -3.0212	
   -10.3226	     5.0354	    -4.1962	     0.6714	    13.3438	     4.4479	     5.9586	     4.9515	     5.9586	    -1.7624	
    -9.6512	     5.0354	    -3.1052	     0.9232	    12.7563	     4.8676	     6.4621	     4.9515	     6.3782	    -0.9232	
    -9.1476	     5.3711	    -0.6714	     0.8392	    12.0850	     4.7836	     6.3782	     4.6158	     6.2943	    -0.5035	
    -8.8959	     6.0425	     2.2659	     0.5035	    11.2457	     4.3640	     5.7907	     3.7766	     5.7907	    -0.5875	
    -8.9798	     7.0496	     4.8676	    -0.0839	    10.1547	     3.6087	     4.6997	     2.6855	     4.8676	    -1.2589	
    -9.1476	     8.2245	     6.5460	    -0.8392	     8.8120	     2.8534	     3.3569	     1.4267	     3.7766	    -2.0981	
    -9.4833	     9.5673	     7.0496	    -1.5945	     7.3013	     2.0142	     2.0981	     0.0839	     2.5177	    -3.1052	
    -9.5673	    11.0779	     6.6299	    -2.0142	     5.7068	     1.5106	     1.1749	    -1.0071	     1.4267	    -4.0283	
    -9.5673	    12.4207	     5.5389	    -2.0981	     4.1122	     1.1749	     0.5875	    -1.9302	     0.5035	    -4.6997	
    -9.3994	    13.4277	     4.1122	    -1.9302	     2.3499	     0.9232	     0.3357	    -2.6855	    -0.3357	    -5.2872	
    -9.0637	    14.0991	     2.5177	    -1.5945	     0.4196	     0.7553	     0.2518	    -3.2730	    -1.1749	    -5.7068	
    -8.7280	    14.2670	     1.0071	    -1.3428	    -1.6785	     0.5035	     0.2518	    -3.8605	    -2.0142	    -6.1264	
    -8.3084	    14.0152	    -0.1678	    -1.1749	    -3.9444	     0.0000	     0.1678	    -4.2801	    -2.8534	    -6.5460	
    -7.7209	    13.4277	    -0.9232	    -1.1749	    -6.0425	    -0.6714	     0.0839	    -4.6997	    -3.8605	    -6.8817	
    -6.9656	    12.6724	    -1.1749	    -1.0071	    -7.8888	    -1.2589	     0.1678	    -4.8676	    -4.6997	    -7.0496	
    -5.8746	    12.0010	    -1.0910	    -0.5875	    -9.0637	    -1.6785	     0.5035	    -4.6997	    -5.2872	    -6.8817	
    -4.3640	    11.6653	    -0.5875	     0.4196	    -9.4833	    -1.6785	     1.2589	    -4.1962	    -5.5389	    -6.2943	
    -2.3499	    11.8332	     0.0000	     1.8463	    -9.3155	    -1.3428	     2.4338	    -3.2730	    -5.3711	    -5.2872	
    -0.0839	    12.4207	     0.6714	     3.6087	    -8.3084	    -0.7553	     3.8605	    -2.0981	    -4.7836	    -3.8605	
     2.4338	    13.3438	     1.2589	     5.4550	    -6.7139	    -0.0839	     5.5389	    -0.8392	    -4.0283	    -2.2659	
     4.8676	    14.4348	     1.8463	     7.1335	    -4.4479	     0.5875	     7.1335	     0.5035	    -3.0212	    -0.5875	
     7.0496	    15.5258	     2.3499	     8.3923	    -1.8463	     1.0910	     8.5602	     1.6785	    -2.0981	     0.8392	
     8.9798	    16.5329	     2.6855	     9.0637	     0.6714	     1.3428	     9.6512	     2.6016	    -1.1749	     1.9302	
    10.4065	    17.2882	     2.7695	     9.3155	     2.6016	     1.4267	    10.2386	     3.1891	    -0.5035	     2.5177	
    11.4136	    17.9596	     2.5177	     9.1476	     3.5248	     1.1749	    10.2386	     3.2730	    -0.1678	     2.6016	
    11.9171	    18.5471	     1.9302	     8.3923	     3.0212	     0.5875	     9.7351	     2.8534	    -0.1678	     2.0142	
    12.0010	    19.1345	     1.0910	     7.3013	     1.3428	    -0.3357	     8.4763	     1.9302	    -0.5875	     0.9232	
    11.7493	    19.7220	     0.0000	     5.7068	    -1.1749	    -1.5945	     6.7139	     0.5875	    -1.3428	    -0.6714	
    11.0779	    20.3094	    -1.1749	     3.7766	    -4.1122	    -3.1052	     4.5319	    -1.0071	    -2.3499	    -2.6855	
     9.9869	    20.8130	    -2.1820	     1.6785	    -6.7139	    -4.9515	     2.0981	    -2.8534	    -3.5248	    -4.7836	
     8.6441	    21.1487	    -2.8534	    -0.4196	    -8.3923	    -6.7978	    -0.2518	    -4.8676	    -4.8676	    -6.8817	
     7.2174	    21.2326	    -3.1052	    -2.5177	    -8.7280	    -8.5602	    -2.1820	    -6.9656	    -6.0425	    -8.6441	
     5.7907	    20.9808	    -2.8534	    -4.2801	    -7.5531	   -10.0708	    -3.6087	    -9.0637	    -6.9656	    -9.9869	
     4.5319	    20.3934	    -2.1820	    -5.7068	    -5.3711	   -11.1618	    -4.2801	   -10.9100	    -7.6370	   -10.8261	
     3.6926	    19.8898	    -1.1749	    -6.6299	    -2.6855	   -11.7493	    -4.1962	   -12.4207	    -7.9727	   -10.9940	
     3.3569	    19.5541	     0.0000	    -6.9656	     0.1678	   -11.5814	    -3.4409	   -13.2599	    -7.8049	   -10.4904	
     3.5248	    19.4702	     1.2589	    -6.6299	     2.8534	   -10.9100	    -2.0981	   -13.5956	    -7.3013	    -9.3994	
     4.1122	    19.8059	     2.3499	    -5.8746	     5.2032	    -9.7351	    -0.2518	   -13.2599	    -6.4621	    -7.9727	
     4.8676	    20.2255	     3.1052	    -4.8676	     7.3853	    -8.3923	     1.8463	   -12.6724	    -5.6229	    -6.2943	
     5.6229	    20.6451	     3.4409	    -3.8605	     9.0637	    -7.0496	     4.1122	   -12.0010	    -4.8676	    -4.7836	
     6.1264	    20.8969	     3.1891	    -3.1052	    10.1547	    -5.9586	     6.1264	   -11.3297	    -4.4479	    -3.6087	
     6.4621	    20.8130	     2.3499	    -2.5177	    10.4904	    -5.1193	     7.7209	   -10.5743	    -4.2801	    -2.7695	
     6.6299	    20.3934	     1.0910	    -2.0981	     9.8190	    -4.4479	     8.7280	    -9.8190	    -4.3640	    -2.2659	
     6.7978	    19.8898	    -0.5035	    -1.7624	     8.2245	    -4.1122	     9.0637	    -9.0637	    -4.6997	    -2.1820	
     6.8817	    19.2184	    -2.0142	    -1.4267	     5.8746	    -4.0283	     8.8120	    -8.3084	    -5.2032	    -2.4338	
     6.7978	    18.5471	    -3.0212	    -1.2589	     3.2730	    -4.2801	     7.9727	    -7.8888	    -5.9586	    -3.1052	
     6.6299	    17.9596	    -3.1052	    -1.2589	     0.7553	    -4.7836	     6.6299	    -7.8049	    -6.8817	    -4.1122	
     6.1264	    17.4561	    -2.0981	    -1.2589	    -1.0071	    -5.5389	     4.9515	    -8.1406	    -7.9727	    -5.3711	
     5.7068	    17.2043	     0.0839	    -1.3428	    -2.0142	    -6.2943	     3.0212	    -8.6441	    -9.0637	    -6.6299	
     5.3711	    17.3721	     3.1891	    -1.3428	    -2.1820	    -6.8817	     1.1749	    -9.1476	   -10.0708	    -7.5531	
     5.2872	    17.9596	     6.7139	    -1.0910	    -1.5945	    -7.2174	    -0.3357	    -9.3994	   -10.6583	    -8.0566	
     5.7068	    19.0506	    10.3226	    -0.6714	    -0.5035	    -7.2174	    -1.0910	    -9.3994	   -10.8261	    -7.8888	
     6.5460	    20.3934	    13.5117	    -0.0839	     1.1749	    -6.9656	    -0.9232	    -8.9798	   -10.4904	    -6.9656	
     7.7209	    21.9040	    16.0294	     0.6714	     3.1891	    -6.3782	     0.3357	    -8.3084	    -9.7351	    -5.4550	
     8.9798	    23.4146	    17.7078	     1.5106	     5.4550	    -5.6229	     2.4338	    -7.3013	    -8.4763	    -3.4409	
    10.4065	    24.5895	    18.5471	     2.4338	     7.8888	    -4.7836	     5.0354	    -6.1264	    -7.0496	    -1.2589	
    11.6653	    25.3448	    18.6310	     3.3569	    10.2386	    -3.7766	     7.9727	    -4.9515	    -5.6229	     1.0071	
    12.8403	    25.7645	    18.1274	     4.1122	    12.1689	    -2.8534	    10.8261	    -3.8605	    -4.2801	     3.1052	
    13.6795	    25.7645	    17.1204	     4.6997	    13.6795	    -2.0981	    13.4277	    -3.0212	    -3.1052	     4.8676	
    14.0991	    25.5966	    15.7776	     5.0354	    14.6866	    -1.5945	    15.6937	    -2.4338	    -2.3499	     6.2103	
    14.2670	    25.2609	    14.3509	     5.1193	    15.0223	    -1.1749	    17.4561	    -2.0981	    -1.7624	     7.0496	
    14.1830	    24.8413	    12.8403	     4.9515	    14.7705	    -0.9232	    18.7149	    -1.9302	    -1.3428	     7.6370	
    13.9313	    24.2538	    11.4136	     4.6997	    14.0152	    -0.6714	    19.4702	    -2.0142	    -1.0910	     7.8049	
    13.5117	    23.4985	     9.9869	     4.3640	    12.6724	    -0.5035	    19.5541	    -2.1820	    -0.9232	     7.6370	
    13.0920	    22.4915	     8.3923	     3.8605	    10.9940	    -0.5875	    18.9667	    -2.6016	    -1.0071	     7.1335	
    12.7563	    21.2326	     6.6299	     3.1891	     9.0637	    -0.9232	    17.8757	    -3.2730	    -1.1749	     6.2943	
    12.4207	    19.7220	     4.4479	     2.3499	     6.9656	    -1.5106	    16.3651	    -4.1962	    -1.5945	     5.1193	
    12.0850	    18.1274	     1.9302	     1.3428	     5.0354	    -2.5177	    14.6866	    -5.2872	    -2.0981	     3.6087	
    11.6653	    16.5329	    -0.8392	     0.2518	     3.1891	    -3.7766	    12.9242	    -6.3782	    -2.8534	     1.9302	
    11.0779	    15.0223	    -3.8605	    -1.0071	     1.3428	    -5.3711	    11.0779	    -7.5531	    -3.7766	     0.0000	
    10.3226	    13.5117	    -6.8817	    -2.3499	    -0.5035	    -7.1335	     9.1476	    -8.6441	    -4.8676	    -1.9302	
     9.4833	    12.2528	    -9.7351	    -3.6087	    -2.5177	    -8.8959	     7.0496	    -9.5673	    -5.9586	    -3.6926	
     8.6441	    11.2457	   -12.2528	    -4.8676	    -4.8676	   -10.6583	     4.8676	   -10.4065	    -7.1335	    -4.9515	
     7.9727	    10.4065	   -14.3509	    -5.9586	    -7.5531	   -12.3367	     2.4338	   -11.0779	    -8.1406	    -5.7068	
     7.4692	     9.6512	   -15.8615	    -7.0496	   -10.4904	   -13.9313	    -0.0839	   -11.5814	    -9.1476	    -5.9586	
     7.2174	     8.9798	   -16.8686	    -7.8888	   -13.4277	   -15.2740	    -2.9373	   -11.9171	    -9.9869	    -5.6229	
     7.2174	     8.3084	   -17.3721	    -8.4763	   -16.3651	   -16.2811	    -5.7068	   -12.2528	   -10.6583	    -5.0354	
     7.3853	     7.7209	   -17.6239	    -8.7280	   -19.2184	   -16.8686	    -8.4763	   -12.4207	   -11.2457	    -4.1962	
     7.7209	     7.3853	   -17.5400	    -8.6441	   -21.9040	   -17.1204	   -10.9100	   -12.5885	   -11.5814	    -3.2730	
     8.0566	     7.5531	   -17.0364	    -8.2245	   -24.2538	   -16.9525	   -12.6724	   -12.7563	   -11.7493	    -2.5177	
     8.4763	     8.3084	   -15.7776	    -7.6370	   -25.8484	   -16.4490	   -13.5117	   -12.9242	   -11.7493	    -2.0142	
     8.7280	     9.7351	   -13.3438	    -6.7978	   -26.2680	   -15.6097	   -13.2599	   -13.0920	   -11.4975	    -1.7624	
     8.9798	    11.9171	    -9.6512	    -5.8746	   -24.9252	   -14.5187	   -11.8332	   -13.2599	   -11.1618	    -1.6785	
     9.1476	    14.4348	    -4.7836	    -4.9515	   -21.7361	   -13.3438	    -9.2316	   -13.4277	   -10.6583	    -1.7624	
     9.2316	    17.1204	     0.7553	    -4.1962	   -16.7847	   -12.2528	    -5.7907	   -13.8474	   -10.2386	    -2.0142	
     9.3155	    19.6381	     6.4621	    -3.5248	   -10.5743	   -11.3297	    -1.8463	   -14.3509	    -9.9030	    -2.3499	
     9.3155	    21.8201	    11.6653	    -3.1052	    -3.9444	   -10.7422	     2.0981	   -15.1062	    -9.7351	    -2.6855	
     9.3994	    23.5825	    15.7776	    -2.9373	     2.0981	   -10.4904	     5.7068	   -15.9454	    -9.8190	    -3.1052	
     9.2316	    24.6735	    18.6310	    -3.1891	     7.0496	   -10.6583	     8.8120	   -16.8686	   -10.0708	    -3.6087	
     8.9798	    25.1770	    19.9738	    -3.6087	    10.4065	   -11.2457	    11.3297	   -17.8757	   -10.5743	    -4.1122	
     8.3923	    25.0931	    20.1416	    -4.3640	    12.5885	   -12.0850	    13.2599	   -18.7988	   -11.2457	    -4.7836	
     7.7209	    24.5895	    19.3863	    -5.2872	    14.0991	   -13.1760	    14.6027	   -19.3863	   -12.0850	    -5.4550	
     6.9656	    23.8342	    18.1274	    -6.2103	    15.1901	   -14.4348	    15.5258	   -19.6381	   -12.9242	    -6.2103	
     6.3782	    22.9111	    16.7847	    -7.0496	    16.1972	   -15.6097	    16.0294	   -19.3024	   -13.5956	    -6.8817	
     5.8746	    21.9879	    15.6937	    -7.8049	    16.9525	   -16.6168	    16.3651	   -18.5471	   -14.0152	    -7.3853	
     5.7907	    21.2326	    15.0223	    -8.2245	    17.4561	   -17.2882	    16.4490	   -17.2882	   -13.9313	    -7.5531	
     6.0425	    20.5612	    14.7705	    -8.3923	    17.4561	   -17.5400	    16.5329	   -15.6937	   -13.4277	    -7.3853	
     6.5460	    20.2255	    15.1062	    -8.2245	    17.2882	   -17.3721	    16.7007	   -13.9313	   -12.5046	    -6.7139	
     7.1335	    20.0577	    15.9454	    -7.9727	    16.8686	   -16.8686	    16.7847	   -12.2528	   -11.3297	    -5.7068	
     7.8049	    20.2255	    17.1204	    -7.5531	    16.4490	   -16.0294	    17.0364	   -10.7422	    -9.9869	    -4.4479	
     8.3923	    20.7291	    18.3792	    -7.0496	    16.0294	   -14.8544	    17.2043	    -9.4833	    -8.5602	    -3.1052	
     8.8959	    21.4005	    19.3024	    -6.6299	    15.5258	   -13.5956	    17.3721	    -8.4763	    -7.1335	    -1.7624	
     9.0637	    22.0718	    19.7220	    -6.2943	    14.8544	   -12.3367	    17.2882	    -7.9727	    -5.9586	    -0.7553	
     9.0637	    22.4075	    19.2184	    -6.1264	    13.7634	   -11.2457	    16.9525	    -7.8049	    -5.0354	    -0.1678	
     8.8120	    22.3236	    17.7078	    -6.2103	    12.2528	   -10.4904	    16.1133	    -8.1406	    -4.6158	    -0.1678	
     8.2245	    21.8201	    15.3580	    -6.4621	    10.1547	    -9.9869	    14.7705	    -8.8959	    -4.5319	    -0.6714	
     7.3853	    21.0648	    12.5046	    -6.7139	     7.8049	    -9.9869	    12.9242	    -9.9030	    -4.9515	    -1.5945	
     6.3782	    20.2255	     9.4833	    -6.7978	     5.5389	   -10.2386	    10.8261	   -11.1618	    -5.7068	    -2.9373	
     5.2872	    19.6381	     6.6299	    -6.7139	     3.5248	   -10.7422	     8.5602	   -12.3367	    -6.6299	    -4.3640	
     4.3640	    19.3024	     4.0283	    -6.4621	     2.0981	   -11.4975	     6.2943	   -13.5117	    -7.5531	    -5.6229	
     3.5248	    19.3024	     2.0981	    -6.2103	     1.2589	   -12.3367	     4.1962	   -14.4348	    -8.5602	    -6.7139	
     3.0212	    19.3024	     0.8392	    -5.9586	     1.0910	   -13.2599	     2.5177	   -15.1062	    -9.3155	    -7.4692	
     2.6855	    19.4702	     0.4196	    -5.7907	     1.5106	   -14.0152	     1.1749	   -15.6097	    -9.9869	    -7.8049	
     2.6855	    19.5541	     1.0071	    -5.7907	     2.3499	   -14.6866	     0.3357	   -15.8615	   -10.4065	    -7.8049	
     2.9373	    19.5541	     2.4338	    -5.7907	     3.6926	   -15.1062	     0.0000	   -15.8615	   -10.6583	    -7.5531	
     3.1891	    19.5541	     4.3640	    -5.7907	     5.2032	   -15.2740	     0.0000	   -15.6937	   -10.7422	    -6.9656	
     3.5248	    19.3863	     6.1264	    -5.9586	     6.7978	   -15.2740	     0.1678	   -15.6097	   -10.7422	    -6.2943	
     3.6926	    18.9667	     7.4692	    -6.2103	     8.0566	   -15.2740	     0.5035	   -15.5258	   -10.7422	    -5.7907	
     3.6087	    18.2953	     8.0566	    -6.5460	     8.8959	   -15.2740	     0.6714	   -15.6097	   -10.8261	    -5.4550	
     3.4409	    17.3721	     7.9727	    -6.9656	     9.2316	   -15.3580	     0.8392	   -15.6937	   -10.9940	    -5.2872	
     3.1052	    16.5329	     7.3013	    -7.3013	     9.2316	   -15.3580	     1.0071	   -15.6097	   -11.1618	    -5.3711	
     2.9373	    15.7776	     6.3782	    -7.3013	     8.8959	   -15.1901	     1.3428	   -15.1901	   -11.0779	    -5.5389	
     2.9373	    15.1901	     5.2872	    -6.8817	     8.4763	   -14.5187	     1.7624	   -14.3509	   -10.6583	    -5.7068	
     3.0212	    14.8544	     4.1962	    -5.8746	     7.8888	   -13.5956	     2.3499	   -13.0081	   -10.0708	    -5.8746	
     3.3569	    14.6027	     3.1052	    -4.6158	     7.0496	   -12.3367	     2.8534	   -11.4975	    -9.3994	    -6.2103	
     3.6087	    14.2670	     1.9302	    -3.1891	     5.9586	   -10.9100	     3.2730	    -9.9869	    -8.7280	    -6.6299	
     3.6926	    13.7634	     0.6714	    -1.8463	     4.5319	    -9.4833	     3.5248	    -8.7280	    -8.2245	    -7.2174	
     3.6926	    13.1760	    -0.7553	    -0.5875	     2.6855	    -8.1406	     3.6926	    -7.8888	    -7.9727	    -7.9727	
     3.6087	    12.6724	    -2.3499	     0.5035	     0.5875	    -6.9656	     3.8605	    -7.4692	    -7.8888	    -8.8120	
     3.4409	    12.1689	    -4.0283	     1.5945	    -1.7624	    -5.8746	     4.1122	    -7.4692	    -7.9727	    -9.7351	
     3.3569	    11.9171	    -5.8746	     2.5177	    -4.1962	    -4.9515	     4.5319	    -7.7209	    -8.2245	   -10.5743	
     3.3569	    11.9171	    -7.6370	     3.4409	    -6.7978	    -4.1962	     5.2032	    -8.1406	    -8.3923	   -11.4136	
     3.4409	    12.0850	    -9.3994	     4.3640	    -9.2316	    -3.4409	     6.0425	    -8.5602	    -8.5602	   -11.9171	
     3.7766	    12.4207	   -10.8261	     5.5389	   -11.4136	    -2.5177	     7.1335	    -8.6441	    -8.3084	   -12.0010	
     4.2801	    12.8403	   -11.8332	     6.8817	   -12.9242	    -1.2589	     8.5602	    -8.1406	    -7.7209	   -11.4136	
     5.1193	    13.4277	   -12.2528	     8.7280	   -13.4277	     0.4196	    10.1547	    -7.1335	    -6.5460	   -10.0708	
     6.1264	    14.0152	   -11.7493	    10.7422	   -12.7563	     2.4338	    11.8332	    -5.5389	    -4.7836	    -8.1406	
     7.2174	    14.7705	   -10.4904	    12.9242	   -10.5743	     4.6997	    13.3438	    -3.4409	    -2.6855	    -5.7068	
     8.3084	    15.6097	    -8.3923	    14.9384	    -7.0496	     7.0496	    14.4348	    -1.1749	    -0.4196	    -3.1052	
     9.3155	    16.7007	    -5.7907	    16.6168	    -2.5177	     9.3155	    15.1062	     1.0910	     1.8463	    -0.5035	
    10.1547	    17.8757	    -3.2730	    17.8757	     2.3499	    11.3297	    15.1062	     3.2730	     3.8605	     1.6785	
    10.5743	    19.2184	    -1.0071	    18.7149	     6.7139	    13.0081	    14.6027	     5.2872	     5.5389	     3.4409	
    10.6583	    20.5612	     0.5875	    19.0506	     9.9869	    14.2670	    13.5956	     6.8817	     6.7139	     4.6997	
    10.4065	    21.5683	     1.7624	    18.8828	    11.7493	    15.0223	    12.1689	     8.2245	     7.3853	     5.3711	
     9.9869	    22.2397	     2.6016	    18.3792	    12.2528	    15.2740	    10.4065	     9.0637	     7.5531	     5.4550	
     9.6512	    22.3236	     3.2730	    17.4561	    11.5814	    14.8544	     8.4763	     9.5673	     7.2174	     5.0354	
     9.5673	    21.9879	     3.9444	    16.2811	     9.9869	    13.9313	     6.4621	     9.6512	     6.5460	     4.2801	
     9.7351	    21.1487	     4.4479	    14.8544	     7.5531	    12.3367	     4.4479	     9.3155	     5.6229	     3.0212	
    10.0708	    19.9738	     4.8676	    13.2599	     4.6158	    10.2386	     2.6855	     8.4763	     4.3640	     1.4267	
    10.5743	    18.4631	     5.2032	    11.4975	     1.1749	     7.8888	     1.1749	     7.1335	     2.8534	    -0.4196	
    10.8261	    16.7007	     5.4550	     9.6512	    -2.2659	     5.2032	    -0.0839	     5.2872	     1.0910	    -2.6016	
    10.8261	    14.6866	     5.7907	     7.5531	    -5.3711	     2.3499	    -1.2589	     2.8534	    -0.9232	    -5.1193	
    10.2386	    12.5885	     6.1264	     5.3711	    -7.7209	    -0.5035	    -2.4338	    -0.1678	    -3.1052	    -7.7209	
     8.9798	    10.6583	     6.5460	     2.9373	    -8.9798	    -3.4409	    -3.5248	    -3.7766	    -5.6229	   -10.4065	
     7.3013	     9.3155	     7.2174	     0.4196	    -8.8959	    -6.2943	    -4.3640	    -7.6370	    -8.1406	   -12.9242	
     5.2872	     8.8120	     8.0566	    -1.9302	    -7.1335	    -8.7280	    -4.5319	   -11.4136	   -10.4904	   -15.1062	
     3.3569	     9.2316	     9.1476	    -4.0283	    -4.1122	   -10.7422	    -4.1122	   -14.8544	   -12.4207	   -16.7007	
     1.6785	    10.1547	     9.9869	    -5.7068	    -0.2518	   -12.1689	    -3.0212	   -17.5400	   -13.8474	   -17.7078	
     0.3357	    11.1618	    10.3226	    -6.7978	     3.5248	   -13.0920	    -1.5945	   -19.3863	   -14.6866	   -18.1274	
    -0.5035	    11.9171	     9.9030	    -7.3013	     6.5460	   -13.4277	    -0.2518	   -20.4773	   -14.9384	   -18.0435	
    -1.0910	    12.3367	     8.8120	    -7.3013	     8.3923	   -13.3438	     0.7553	   -20.8130	   -14.7705	   -17.5400	
    -1.1749	    12.2528	     7.1335	    -6.6299	     8.9798	   -12.8403	     1.1749	   -20.6451	   -14.2670	   -16.7847	
    -1.0071	    11.9171	     5.3711	    -5.5389	     8.4763	   -12.1689	     0.8392	   -19.8898	   -13.4277	   -15.8615	
    -0.4196	    11.4975	     3.6087	    -4.0283	     7.2174	   -11.2457	     0.0000	   -18.7149	   -12.4207	   -14.8544	
     0.5035	    11.0779	     2.0142	    -2.4338	     5.4550	   -10.2386	    -1.1749	   -17.2882	   -11.1618	   -13.7634	
     1.5945	    10.7422	     0.5875	    -0.8392	     3.3569	    -9.2316	    -2.6855	   -15.6937	    -9.8190	   -12.8403	
     2.6855	    10.6583	    -0.7553	     0.5875	     0.7553	    -8.3923	    -4.4479	   -14.1830	    -8.5602	   -11.9171	
     3.5248	    10.4904	    -2.2659	     1.7624	    -2.3499	    -7.8888	    -6.4621	   -12.9242	    -7.4692	   -11.3297	
     4.1122	    10.3226	    -4.1122	     2.6016	    -5.9586	    -7.8049	    -8.7280	   -11.9171	    -6.6299	   -10.9100	
     4.3640	    10.1547	    -6.3782	     3.1891	    -9.9869	    -8.0566	   -11.2457	   -11.4136	    -6.2103	   -10.8261	
     4.2801	     9.7351	    -8.8959	     3.3569	   -14.1830	    -8.7280	   -13.8474	   -11.0779	    -6.1264	   -10.9940	
     4.0283	     9.2316	   -11.4975	     3.2730	   -18.3792	    -9.4833	   -16.2811	   -11.0779	    -6.2943	   -11.3297	
     3.6926	     8.6441	   -13.8474	     2.8534	   -21.9879	   -10.4065	   -18.1274	   -11.0779	    -6.7978	   -11.6653	
     3.3569	     8.0566	   -15.5258	     2.1820	   -24.5895	   -11.2457	   -18.9667	   -10.9940	    -7.3013	   -12.0010	
     2.9373	     7.6370	   -16.1133	     1.3428	   -25.5127	   -11.7493	   -18.4631	   -10.6583	    -7.6370	   -12.0850	
     2.6855	     7.5531	   -15.3580	     0.5875	   -24.4217	   -12.0010	   -16.4490	    -9.9869	    -7.8888	   -11.7493	
     2.5177	     7.9727	   -13.0920	     0.0000	   -21.5683	   -11.8332	   -13.0920	    -8.9798	    -7.8049	   -11.1618	
     2.5177	     8.7280	    -9.6512	    -0.1678	   -17.1204	   -11.2457	    -8.5602	    -7.7209	    -7.4692	   -10.3226	
     2.8534	     9.9030	    -5.4550	     0.0000	   -11.7493	   -10.4065	    -3.6087	    -6.4621	    -6.8817	    -9.3155	
     3.2730	    11.1618	    -1.0910	     0.4196	    -5.9586	    -9.3994	     1.3428	    -5.3711	    -6.3782	    -8.2245	
     3.6087	    12.2528	     2.7695	     0.8392	    -0.3357	    -8.3923	     5.7907	    -4.6158	    -5.8746	    -7.3013	
     3.8605	    12.9242	     5.5389	     1.0071	     4.6997	    -7.6370	     9.4833	    -4.3640	    -5.6229	    -6.6299	
     3.6926	    13.0081	     6.9656	     0.8392	     8.9798	    -7.2174	    12.2528	    -4.6997	    -5.6229	    -6.2943	
     3.1891	    12.5046	     7.0496	     0.0839	    12.0850	    -7.1335	    13.9313	    -5.5389	    -5.9586	    -6.2943	
     2.6016	    11.4975	     5.8746	    -1.1749	    13.7634	    -7.4692	    14.5187	    -6.8817	    -6.5460	    -6.5460	
     1.8463	    10.3226	     3.6926	    -2.7695	    13.9313	    -8.1406	    14.2670	    -8.5602	    -7.3013	    -7.1335	
     1.3428	     9.1476	     0.9232	    -4.5319	    12.5046	    -9.0637	    13.2599	   -10.2386	    -8.1406	    -7.8888	
     1.0071	     8.1406	    -1.8463	    -5.9586	    10.0708	    -9.9030	    12.0010	   -11.9171	    -8.8120	    -8.5602	
     1.0910	     7.4692	    -4.4479	    -6.9656	     7.0496	   -10.6583	    10.7422	   -13.1760	    -9.2316	    -9.0637	
     1.5106	     7.1335	    -6.3782	    -7.3853	     3.9444	   -11.0779	     9.6512	   -13.9313	    -9.3155	    -9.3155	
     2.1820	     7.0496	    -7.6370	    -7.3013	     1.0910	   -11.2457	     8.7280	   -14.2670	    -9.1476	    -9.3155	
     2.9373	     7.1335	    -8.1406	    -6.7139	    -1.2589	   -11.0779	     8.0566	   -14.0991	    -8.6441	    -9.0637	
     3.7766	     7.4692	    -7.9727	    -5.8746	    -3.0212	   -10.7422	     7.3013	   -13.7634	    -8.0566	    -8.8120	
     4.5319	     7.8049	    -7.1335	    -5.0354	    -3.9444	   -10.2386	     6.3782	   -13.1760	    -7.3853	    -8.5602	
     5.0354	     8.0566	    -5.9586	    -4.1122	    -4.1122	    -9.6512	     5.3711	   -12.5885	    -6.8817	    -8.3923	
     5.3711	     8.1406	    -4.5319	    -3.4409	    -3.1891	    -9.1476	     4.2801	   -12.0010	    -6.4621	    -8.3923	
     5.3711	     7.9727	    -3.2730	    -2.8534	    -1.5106	    -8.6441	     3.4409	   -11.4136	    -6.1264	    -8.4763	
     5.2032	     7.3853	    -2.1820	    -2.5177	     0.7553	    -8.1406	     2.9373	   -10.9100	    -5.9586	    -8.6441	
     4.9515	     6.4621	    -1.5945	    -2.3499	     3.1891	    -7.8049	     2.8534	   -10.4065	    -5.8746	    -8.8120	
     4.5319	     5.2872	    -1.4267	    -2.4338	     5.2032	    -7.4692	     3.0212	    -9.9869	    -5.9586	    -8.9798	
     4.0283	     4.1122	    -1.5945	    -2.6016	     6.3782	    -7.3853	     3.2730	    -9.6512	    -6.1264	    -9.2316	
     3.4409	     3.0212	    -2.0142	    -2.9373	     6.6299	    -7.3013	     3.5248	    -9.4833	    -6.3782	    -9.5673	
     2.8534	     2.4338	    -2.6016	    -3.1891	     5.7907	    -7.3853	     3.6087	    -9.3155	    -6.7139	    -9.9030	
     2.2659	     2.5177	    -3.3569	    -3.3569	     4.0283	    -7.4692	     3.6087	    -9.2316	    -7.1335	   -10.3226	
     1.5945	     3.2730	    -4.1122	    -3.2730	     1.4267	    -7.5531	     3.5248	    -9.2316	    -7.6370	   -10.7422	
     0.9232	     4.2801	    -5.2032	    -3.0212	    -1.7624	    -7.7209	     3.1891	    -9.3155	    -8.2245	   -11.3297	
     0.1678	     5.2032	    -6.6299	    -2.6855	    -5.3711	    -8.0566	     2.6855	    -9.6512	    -8.8959	   -12.0010	
    -0.6714	     5.6229	    -8.0566	    -2.4338	    -8.8959	    -8.6441	     2.0142	   -10.1547	    -9.8190	   -12.9242	
    -1.4267	     5.3711	    -9.1476	    -2.2659	   -11.9171	    -9.3994	     1.0910	   -10.9940	   -10.9940	   -14.0152	
    -2.0981	     4.5319	    -9.5673	    -2.1820	   -13.7634	   -10.2386	     0.0839	   -12.0850	   -12.2528	   -15.1901	
    -2.6855	     3.4409	    -8.9798	    -2.2659	   -14.0991	   -11.0779	    -1.0071	   -13.2599	   -13.5117	   -16.3651	
    -3.2730	     2.0981	    -7.7209	    -2.2659	   -12.9242	   -11.9171	    -2.0981	   -14.4348	   -14.8544	   -17.5400	
    -3.8605	     0.8392	    -5.8746	    -2.2659	   -10.4904	   -12.5046	    -3.1052	   -15.5258	   -16.0294	   -18.6310	
    -4.4479	    -0.0839	    -3.6926	    -2.1820	    -7.2174	   -12.8403	    -3.8605	   -16.3651	   -16.9525	   -19.3024	
    -4.8676	    -0.2518	    -1.2589	    -1.9302	    -3.4409	   -12.6724	    -4.3640	   -16.7847	   -17.3721	   -19.3863	
    -5.0354	     0.5035	     1.5106	    -1.5945	     0.5875	   -12.1689	    -4.3640	   -16.7007	   -17.2043	   -18.8828	
    -4.8676	     2.2659	     4.4479	    -1.1749	     4.6997	   -11.1618	    -3.8605	   -16.1133	   -16.4490	   -17.7917	
    -4.3640	     4.7836	     7.5531	    -0.8392	     8.7280	   -10.0708	    -2.9373	   -15.0223	   -15.1901	   -16.1972	
    -3.5248	     7.8049	    10.5743	    -0.7553	    12.4207	    -9.0637	    -1.6785	   -13.7634	   -13.5117	   -14.3509	
    -2.5177	    10.9100	    13.3438	    -0.8392	    15.7776	    -8.3084	    -0.1678	   -12.4207	   -11.6653	   -12.5046	
    -1.5106	    13.7634	    15.9454	    -1.0910	    18.7149	    -7.8888	     1.4267	   -11.0779	    -9.8190	   -10.8261	
    -0.5875	    16.2811	    18.2114	    -1.4267	    20.9808	    -7.8888	     2.8534	    -9.9869	    -8.1406	    -9.4833	
     0.1678	    18.1274	    20.1416	    -1.7624	    22.4075	    -8.2245	     4.0283	    -9.1476	    -6.7978	    -8.4763	
     0.7553	    19.2184	    21.4844	    -2.0981	    22.7432	    -8.7280	     4.7836	    -8.6441	    -5.7068	    -7.8888	
     1.1749	    19.4702	    22.2397	    -2.2659	    22.0718	    -9.2316	     5.2032	    -8.5602	    -5.0354	    -7.6370	
     1.5945	    19.1345	    22.2397	    -2.3499	    20.4773	    -9.5673	     5.4550	    -8.8959	    -4.7836	    -7.7209	
     1.9302	    18.2953	    21.6522	    -2.1820	    18.3792	    -9.5673	     5.5389	    -9.4833	    -4.8676	    -7.9727	
     2.0981	    17.2882	    20.4773	    -1.8463	    15.9454	    -9.2316	     5.6229	   -10.2386	    -5.1193	    -8.3084	
     1.9302	    16.2811	    18.7988	    -1.2589	    13.3438	    -8.5602	     5.6229	   -10.9940	    -5.5389	    -8.6441	
     1.4267	    15.4419	    16.8686	    -0.5035	    10.7422	    -7.4692	     5.5389	   -11.5814	    -5.8746	    -8.9798	
     0.4196	    14.6027	    14.7705	     0.3357	     8.3923	    -6.2103	     5.5389	   -12.0010	    -6.1264	    -9.0637	
    -1.0071	    13.6795	    12.6724	     1.2589	     6.2943	    -4.6997	     5.6229	   -12.0010	    -6.1264	    -9.0637	
    -2.6855	    12.6724	    10.4904	     2.0981	     4.6158	    -3.2730	     5.7907	   -11.7493	    -5.8746	    -8.8120	
    -4.3640	    11.4975	     8.3923	     2.7695	     3.1891	    -1.9302	     6.2103	   -11.2457	    -5.5389	    -8.4763	
    -6.0425	     9.9869	     6.1264	     2.9373	     2.0981	    -0.9232	     6.7978	   -10.5743	    -5.1193	    -8.1406	
    -7.5531	     8.3923	     3.9444	     2.6016	     1.2589	    -0.4196	     7.4692	    -9.9030	    -4.6997	    -7.8888	
    -8.7280	     6.8817	     1.8463	     1.8463	     0.5875	    -0.4196	     8.0566	    -9.2316	    -4.3640	    -7.5531	
    -9.4833	     5.5389	    -0.0839	     0.5035	     0.3357	    -1.0910	     8.7280	    -8.6441	    -4.1962	    -7.2174	
    -9.9869	     4.3640	    -1.7624	    -1.0910	     0.4196	    -2.1820	     9.2316	    -8.1406	    -4.3640	    -6.8817	
   -10.0708	     3.4409	    -3.2730	    -2.8534	     1.0071	    -3.6087	     9.6512	    -7.8049	    -4.6997	    -6.5460	
    -9.9030	     2.7695	    -4.5319	    -4.4479	     2.0142	    -5.2032	     9.9030	    -7.5531	    -5.2032	    -6.1264	
    -9.3155	     2.2659	    -5.5389	    -5.8746	     3.1891	    -6.6299	     9.9869	    -7.2174	    -5.8746	    -5.7068	
    -8.3923	     2.0142	    -6.1264	    -6.8817	     4.5319	    -7.8049	     9.9030	    -6.8817	    -6.6299	    -5.3711	
    -7.1335	     2.0142	    -6.2943	    -7.4692	     5.7068	    -8.6441	     9.5673	    -6.6299	    -7.3853	    -5.0354	
    -5.7068	     2.1820	    -6.1264	    -7.8049	     6.5460	    -9.2316	     9.0637	    -6.5460	    -8.1406	    -4.9515	
    -4.2801	     2.4338	    -5.7068	    -7.9727	     6.7978	    -9.7351	     8.3084	    -6.7978	    -8.8120	    -5.0354	
    -3.1891	     2.6016	    -5.2032	    -8.1406	     6.4621	   -10.2386	     7.1335	    -7.3013	    -9.5673	    -5.5389	
[Epoch Header]
[Trial Type]	11
[Accept]	1
[Correct]	0
[RT]	 0.000
[Resp]	0
[Epoch Data]
    -6.6299	   -18.5471	   -16.9525	    -6.4621	   -17.0364	    -9.7351	   -12.8403	   -18.0435	   -12.8403	   -17.5400	
    -4.7836	   -16.5329	   -13.6795	    -7.1335	   -15.8615	    -9.9030	   -10.3226	   -17.0364	   -12.0850	   -16.3651	
    -2.6016	   -14.6027	   -10.4065	    -7.3853	   -14.4348	    -9.7351	    -8.0566	   -15.6937	   -11.4136	   -15.4419	
    -0.4196	   -13.0081	    -7.3013	    -7.2174	   -12.9242	    -9.3994	    -6.3782	   -14.1830	   -10.6583	   -14.7705	
     1.6785	   -11.9171	    -4.7836	    -6.8817	   -11.4975	    -8.9798	    -5.2872	   -12.7563	   -10.0708	   -14.3509	
     3.5248	   -11.2457	    -3.1052	    -6.2943	   -10.2386	    -8.5602	    -4.9515	   -11.5814	    -9.6512	   -14.3509	
     5.0354	   -10.9940	    -2.1820	    -5.7907	    -9.3994	    -8.3084	    -5.5389	   -10.6583	    -9.5673	   -14.8544	
     6.2103	   -10.9100	    -1.9302	    -5.2872	    -8.8120	    -8.3084	    -6.9656	   -10.2386	    -9.7351	   -15.6937	
     6.9656	   -10.8261	    -2.0981	    -4.9515	    -8.4763	    -8.5602	    -9.1476	   -10.1547	   -10.3226	   -16.9525	
     7.4692	   -10.4904	    -2.5177	    -4.6158	    -8.3923	    -9.0637	   -12.0010	   -10.4904	   -11.1618	   -18.3792	
     7.6370	    -9.8190	    -3.1052	    -4.3640	    -8.4763	    -9.5673	   -15.0223	   -10.9100	   -12.1689	   -19.7220	
     7.7209	    -8.6441	    -3.8605	    -4.0283	    -8.8959	   -10.0708	   -18.1274	   -11.4136	   -13.1760	   -20.7291	
     7.8049	    -7.1335	    -4.7836	    -3.5248	    -9.5673	   -10.3226	   -20.8969	   -11.5814	   -13.9313	   -21.1487	
     7.8888	    -5.3711	    -5.7068	    -2.7695	   -10.6583	   -10.1547	   -23.2468	   -11.4136	   -14.4348	   -20.9808	
     8.0566	    -3.6926	    -6.5460	    -1.6785	   -12.0850	    -9.7351	   -25.1770	   -10.9100	   -14.6027	   -20.1416	
     8.1406	    -2.1820	    -7.2174	    -0.5875	   -13.5117	    -9.0637	   -26.5198	   -10.2386	   -14.4348	   -18.7988	
     8.0566	    -1.0910	    -7.8049	     0.5035	   -14.9384	    -8.1406	   -27.2751	    -9.4833	   -14.0152	   -17.3721	
     7.7209	    -0.5875	    -8.0566	     1.4267	   -15.8615	    -7.0496	   -27.4429	    -8.8120	   -13.5117	   -15.8615	
     7.2174	    -0.6714	    -8.0566	     2.0981	   -16.2811	    -5.9586	   -26.7715	    -8.3084	   -12.9242	   -14.5187	
     6.5460	    -1.3428	    -7.8888	     2.6855	   -16.2811	    -4.7836	   -25.5127	    -8.0566	   -12.2528	   -13.5956	
     5.8746	    -2.3499	    -7.7209	     3.1052	   -16.1972	    -3.7766	   -23.7503	    -7.9727	   -11.7493	   -13.0920	
     5.1193	    -3.7766	    -7.8049	     3.4409	   -16.4490	    -2.8534	   -21.9040	    -8.1406	   -11.3297	   -12.9242	
     4.5319	    -5.3711	    -8.1406	     3.7766	   -17.2882	    -2.0981	   -20.0577	    -8.4763	   -11.0779	   -13.1760	
     3.9444	    -6.8817	    -8.5602	     4.1122	   -18.5471	    -1.5945	   -18.6310	    -8.8959	   -10.9940	   -13.5956	
     3.6087	    -8.3084	    -8.8120	     4.2801	   -19.8059	    -1.4267	   -17.5400	    -9.4833	   -10.9940	   -14.0152	
     3.3569	    -9.3155	    -8.3084	     4.3640	   -20.3094	    -1.5106	   -16.7847	    -9.9869	   -11.2457	   -14.6027	
     3.2730	   -10.1547	    -6.9656	     4.1122	   -19.6381	    -2.0142	   -16.0294	   -10.5743	   -11.7493	   -15.1901	
     3.1891	   -10.7422	    -5.0354	     3.3569	   -17.8757	    -2.7695	   -15.5258	   -11.1618	   -12.4207	   -15.9454	
     3.0212	   -11.4975	    -3.1891	     2.0981	   -15.1901	    -3.9444	   -15.1901	   -12.0010	   -13.4277	   -16.8686	
     2.5177	   -12.5046	    -1.8463	     0.5035	   -12.3367	    -5.3711	   -15.1062	   -12.9242	   -14.6866	   -17.9596	
     1.8463	   -13.7634	    -1.5945	    -1.2589	    -9.8190	    -6.7978	   -15.2740	   -14.0152	   -15.9454	   -19.0506	
     1.0071	   -15.1062	    -2.2659	    -2.9373	    -7.8888	    -8.1406	   -15.6937	   -15.1062	   -17.0364	   -20.1416	
     0.3357	   -16.3651	    -3.6926	    -4.3640	    -6.7139	    -9.2316	   -16.2811	   -16.1133	   -17.7917	   -20.8969	
    -0.2518	   -17.2882	    -5.4550	    -5.4550	    -6.3782	    -9.9030	   -16.7007	   -16.7847	   -18.2114	   -21.3165	
    -0.6714	   -17.7917	    -7.3853	    -6.2103	    -6.7139	   -10.4065	   -17.1204	   -17.1204	   -18.2114	   -21.4844	
    -0.9232	   -17.8757	    -9.2316	    -6.7139	    -7.6370	   -10.6583	   -17.4561	   -17.1204	   -17.9596	   -21.4005	
    -1.0910	   -17.7078	   -10.6583	    -6.9656	    -9.1476	   -10.7422	   -17.8757	   -16.8686	   -17.4561	   -21.1487	
    -0.9232	   -17.3721	   -11.4975	    -6.9656	   -10.7422	   -10.7422	   -18.2953	   -16.3651	   -16.8686	   -20.7291	
    -0.5875	   -16.7847	   -11.4975	    -6.6299	   -12.3367	   -10.5743	   -18.8828	   -15.5258	   -16.1972	   -20.0577	
     0.2518	   -16.1133	   -10.7422	    -5.8746	   -13.5956	   -10.0708	   -19.3024	   -14.6027	   -15.3580	   -19.2184	
     1.4267	   -15.1062	    -9.3994	    -4.7836	   -14.4348	    -9.3155	   -19.6381	   -13.4277	   -14.4348	   -18.3792	
     2.8534	   -14.0152	    -7.8049	    -3.4409	   -15.0223	    -8.3923	   -19.8898	   -12.2528	   -13.4277	   -17.6239	
     4.3640	   -12.8403	    -6.3782	    -2.0142	   -15.2740	    -7.4692	   -20.0577	   -11.0779	   -12.5046	   -17.2043	
     5.7068	   -11.8332	    -5.3711	    -0.7553	   -15.2740	    -6.5460	   -20.2255	   -10.1547	   -11.7493	   -17.0364	
     6.7978	   -11.1618	    -4.7836	     0.1678	   -15.0223	    -5.8746	   -20.4773	    -9.5673	   -11.1618	   -17.3721	
     7.5531	   -10.8261	    -4.8676	     0.6714	   -14.5187	    -5.5389	   -20.8969	    -9.2316	   -10.8261	   -17.8757	
     7.9727	   -10.8261	    -5.4550	     0.6714	   -13.8474	    -5.5389	   -21.5683	    -9.2316	   -10.8261	   -18.7149	
     7.9727	   -11.2457	    -6.7978	     0.2518	   -13.0920	    -5.8746	   -22.4075	    -9.4833	   -10.9940	   -19.5541	
     7.8049	   -12.0850	    -8.5602	    -0.5875	   -12.5885	    -6.3782	   -23.4146	    -9.9030	   -11.3297	   -20.3094	
     7.3013	   -13.0920	   -10.6583	    -1.6785	   -12.4207	    -7.0496	   -24.5895	   -10.4065	   -11.6653	   -20.8969	
     6.6299	   -14.3509	   -12.7563	    -2.8534	   -12.5885	    -7.6370	   -25.6805	   -10.8261	   -12.0850	   -21.2326	
     5.9586	   -15.6097	   -14.4348	    -4.0283	   -13.0081	    -8.2245	   -26.6037	   -11.2457	   -12.4207	   -21.3165	
     5.3711	   -16.7847	   -15.4419	    -4.9515	   -13.4277	    -8.5602	   -27.1912	   -11.4975	   -12.5885	   -21.0648	
     4.8676	   -17.7078	   -15.6097	    -5.4550	   -13.6795	    -8.7280	   -27.4429	   -11.6653	   -12.7563	   -20.4773	
     4.6997	   -18.3792	   -15.2740	    -5.5389	   -13.7634	    -8.5602	   -27.2751	   -11.5814	   -12.8403	   -19.6381	
     4.6997	   -18.7988	   -14.7705	    -5.1193	   -13.7634	    -8.2245	   -26.8555	   -11.3297	   -12.6724	   -18.7988	
     4.9515	   -18.8828	   -14.6027	    -4.4479	   -13.6795	    -7.8049	   -26.1002	   -10.8261	   -12.5046	   -17.8757	
     5.2872	   -18.6310	   -15.0223	    -3.3569	   -13.8474	    -7.3853	   -25.1770	   -10.1547	   -12.1689	   -17.1204	
     5.6229	   -17.9596	   -16.0294	    -2.2659	   -14.0991	    -6.8817	   -24.1699	    -9.2316	   -11.6653	   -16.5329	
     5.9586	   -16.7847	   -17.4561	    -1.0071	   -14.6027	    -6.3782	   -23.1628	    -8.3084	   -11.2457	   -16.2811	
     6.2943	   -15.1901	   -18.7988	     0.2518	   -15.1062	    -5.7907	   -22.1558	    -7.3013	   -10.7422	   -16.1972	
     6.6299	   -13.2599	   -19.9738	     1.4267	   -15.6097	    -5.1193	   -20.9808	    -6.4621	   -10.1547	   -16.2811	
     6.9656	   -11.2457	   -20.5612	     2.6016	   -15.8615	    -4.3640	   -19.7220	    -5.7068	    -9.5673	   -16.4490	
     7.3853	    -9.3155	   -20.7291	     3.6087	   -16.0294	    -3.5248	   -18.2114	    -5.2032	    -8.9798	   -16.5329	
     7.7209	    -7.7209	   -20.5612	     4.4479	   -15.9454	    -2.8534	   -16.7007	    -4.9515	    -8.3084	   -16.6168	
     7.9727	    -6.5460	   -20.2255	     5.1193	   -15.6937	    -2.3499	   -15.2740	    -4.8676	    -7.8049	   -16.6168	
     8.1406	    -5.8746	   -19.8059	     5.4550	   -15.1901	    -2.0981	   -13.9313	    -5.1193	    -7.4692	   -16.7007	
     8.0566	    -5.6229	   -19.0506	     5.7068	   -14.3509	    -2.0981	   -12.8403	    -5.4550	    -7.2174	   -16.8686	
     7.8888	    -5.6229	   -17.9596	     5.8746	   -13.0920	    -2.4338	   -12.0850	    -5.9586	    -7.2174	   -16.9525	
     7.6370	    -5.7907	   -16.4490	     6.0425	   -11.3297	    -2.7695	   -11.5814	    -6.3782	    -7.3853	   -17.0364	
     7.4692	    -6.1264	   -14.6027	     6.2943	    -9.3994	    -3.2730	   -11.4975	    -6.8817	    -7.7209	   -17.0364	
     7.3853	    -6.3782	   -12.5046	     6.4621	    -7.4692	    -3.7766	   -12.0010	    -7.3853	    -8.3084	   -16.9525	
     7.4692	    -6.5460	   -10.4904	     6.5460	    -5.9586	    -4.3640	   -13.1760	    -7.9727	    -9.0637	   -16.9525	
     7.6370	    -6.7978	    -8.5602	     6.3782	    -4.9515	    -4.9515	   -14.8544	    -8.7280	   -10.0708	   -17.0364	
     7.8888	    -7.1335	    -6.7978	     5.8746	    -4.3640	    -5.7068	   -16.9525	    -9.5673	   -11.2457	   -17.2882	
     8.3084	    -7.5531	    -5.2032	     5.1193	    -4.2801	    -6.4621	   -19.0506	   -10.4904	   -12.5046	   -17.4561	
     8.8120	    -7.9727	    -3.6087	     4.1122	    -4.4479	    -7.0496	   -20.8969	   -11.3297	   -13.6795	   -17.6239	
     9.4833	    -8.4763	    -1.9302	     3.1052	    -4.7836	    -7.4692	   -22.4075	   -12.0850	   -14.6866	   -17.7078	
    10.3226	    -8.6441	    -0.1678	     2.3499	    -5.2032	    -7.4692	   -23.3307	   -12.5885	   -15.4419	   -17.4561	
    11.4136	    -8.5602	     1.6785	     1.9302	    -5.7907	    -7.0496	   -23.8342	   -12.8403	   -15.7776	   -17.0364	
    12.6724	    -8.1406	     3.6926	     2.0981	    -6.4621	    -6.2103	   -23.8342	   -12.8403	   -15.7776	   -16.4490	
    14.0152	    -7.5531	     5.5389	     2.9373	    -7.0496	    -4.7836	   -23.4985	   -12.5885	   -15.6097	   -15.7776	
    15.1901	    -6.9656	     7.1335	     4.2801	    -7.6370	    -2.9373	   -23.0789	   -12.1689	   -15.2740	   -15.1901	
    16.1133	    -6.5460	     8.4763	     5.9586	    -8.0566	    -0.8392	   -22.7432	   -11.8332	   -14.8544	   -14.6866	
    16.8686	    -6.2943	     9.3994	     7.9727	    -8.3084	     1.4267	   -22.4075	   -11.4136	   -14.4348	   -14.3509	
    17.4561	    -6.0425	    10.2386	     9.9869	    -8.2245	     3.8605	   -22.0718	   -10.9100	   -13.9313	   -14.1830	
    17.9596	    -5.6229	    10.7422	    12.1689	    -7.8888	     6.2103	   -21.7361	   -10.2386	   -13.4277	   -14.0991	
    18.5471	    -4.9515	    10.9100	    14.2670	    -7.4692	     8.3923	   -21.3165	    -9.2316	   -12.7563	   -14.0991	
    19.2184	    -4.1962	    10.4904	    16.1133	    -7.2174	    10.1547	   -20.8130	    -7.8888	   -11.9171	   -14.0991	
    19.8059	    -3.3569	     9.3994	    17.5400	    -7.4692	    11.3297	   -20.3934	    -6.2103	   -11.0779	   -14.1830	
    20.3934	    -2.6855	     7.5531	    18.3792	    -8.3084	    11.8332	   -20.1416	    -4.5319	   -10.2386	   -14.3509	
    20.8969	    -2.0981	     5.1193	    18.6310	    -9.7351	    11.6653	   -20.1416	    -2.9373	    -9.3155	   -14.6027	
    21.4005	    -1.6785	     2.5177	    18.4631	   -11.2457	    10.9100	   -20.2255	    -1.4267	    -8.3923	   -14.7705	
    21.9040	    -1.1749	     0.0000	    18.0435	   -12.5046	     9.8190	   -20.3934	     0.0000	    -7.3853	   -14.8544	
    22.4915	    -0.5875	    -2.1820	    17.6239	   -13.1760	     8.7280	   -20.4773	     1.2589	    -6.2943	   -14.6866	
    22.9950	     0.0000	    -4.0283	    17.4561	   -13.0920	     7.7209	   -20.4773	     2.3499	    -5.0354	   -14.2670	
    23.4146	     0.5875	    -5.5389	    17.6239	   -12.4207	     7.1335	   -20.4773	     3.3569	    -3.6926	   -13.5117	
    23.5825	     1.0071	    -6.8817	    18.0435	   -11.4975	     6.8817	   -20.5612	     4.1122	    -2.2659	   -12.6724	
    23.5825	     1.1749	    -7.7209	    18.6310	   -10.4065	     6.8817	   -20.6451	     4.6997	    -1.0071	   -11.6653	
    23.4146	     1.2589	    -7.8888	    19.3863	    -9.2316	     7.2174	   -20.7291	     5.1193	     0.1678	   -10.6583	
    23.2468	     1.1749	    -6.9656	    20.0577	    -7.8888	     7.8049	   -20.5612	     5.2872	     1.2589	    -9.6512	
    22.9111	     1.1749	    -4.8676	    20.7291	    -6.2943	     8.3923	   -20.1416	     5.3711	     2.2659	    -8.7280	
    22.4915	     1.3428	    -1.8463	    21.3165	    -4.3640	     9.0637	   -19.1345	     5.3711	     3.1891	    -7.9727	
    21.9879	     1.6785	     1.5945	    21.7361	    -2.1820	     9.6512	   -17.7078	     5.2872	     3.8605	    -7.4692	
    21.3165	     2.3499	     4.7836	    22.0718	     0.0000	    10.1547	   -15.9454	     5.2872	     4.4479	    -7.3013	
    20.5612	     3.1891	     7.3013	    22.1558	     1.8463	    10.4904	   -13.8474	     5.2032	     4.6997	    -7.5531	
    19.8059	     4.0283	     8.7280	    22.0718	     3.1052	    10.6583	   -11.7493	     5.1193	     4.6158	    -8.3084	
    19.1345	     4.6997	     9.0637	    21.7361	     3.6087	    10.4904	    -9.8190	     4.8676	     4.1962	    -9.5673	
    18.3792	     4.9515	     8.4763	    21.0648	     3.2730	    10.0708	    -8.2245	     4.5319	     3.3569	   -11.1618	
    17.5400	     4.6158	     7.0496	    20.0577	     2.3499	     9.4833	    -7.1335	     3.9444	     2.3499	   -12.9242	
    16.6168	     3.6926	     5.0354	    18.8828	     0.9232	     8.8120	    -6.6299	     2.9373	     1.0910	   -14.5187	
    15.4419	     2.2659	     2.6855	    17.4561	    -0.5875	     7.9727	    -6.5460	     1.5945	    -0.3357	   -15.8615	
    14.0991	     0.4196	     0.1678	    15.8615	    -2.1820	     7.0496	    -6.8817	     0.0000	    -1.8463	   -16.7007	
    12.6724	    -1.8463	    -2.5177	    14.0152	    -3.6926	     6.1264	    -7.4692	    -1.6785	    -3.2730	   -17.0364	
    11.1618	    -4.3640	    -5.2032	    12.0850	    -5.1193	     5.0354	    -8.2245	    -3.3569	    -4.5319	   -16.9525	
     9.5673	    -7.0496	    -7.8049	     9.9869	    -6.5460	     3.7766	    -9.1476	    -4.7836	    -5.6229	   -16.6168	
     8.0566	    -9.7351	   -10.2386	     7.7209	    -7.9727	     2.5177	    -9.9869	    -5.8746	    -6.4621	   -16.0294	
     6.5460	   -12.2528	   -12.4207	     5.4550	    -9.2316	     1.0910	   -10.7422	    -6.5460	    -7.1335	   -15.3580	
     5.1193	   -14.3509	   -14.0991	     3.2730	   -10.2386	    -0.2518	   -11.2457	    -6.9656	    -7.5531	   -14.6866	
     3.9444	   -16.0294	   -15.3580	     1.2589	   -11.0779	    -1.5106	   -11.6653	    -7.1335	    -7.8049	   -14.1830	
     2.7695	   -17.2043	   -16.2811	    -0.5875	   -11.7493	    -2.7695	   -12.0010	    -7.2174	    -7.9727	   -13.9313	
     1.6785	   -18.0435	   -17.1204	    -2.3499	   -12.4207	    -3.8605	   -12.2528	    -7.3013	    -8.1406	   -13.9313	
     0.4196	   -18.6310	   -18.2114	    -3.8605	   -13.4277	    -4.8676	   -12.5046	    -7.4692	    -8.1406	   -14.0991	
    -1.0071	   -19.2184	   -19.7220	    -5.1193	   -14.7705	    -5.6229	   -12.8403	    -7.5531	    -8.1406	   -14.5187	
    -2.5177	   -19.6381	   -21.8201	    -6.1264	   -16.6168	    -6.2103	   -13.3438	    -7.6370	    -8.0566	   -14.9384	
    -3.9444	   -19.8059	   -24.3378	    -6.7139	   -18.7988	    -6.5460	   -13.8474	    -7.6370	    -7.8888	   -15.3580	
    -5.0354	   -19.3863	   -26.7715	    -6.7978	   -20.8130	    -6.4621	   -14.3509	    -7.3853	    -7.5531	   -15.6097	
    -5.7068	   -18.4631	   -28.5339	    -6.2943	   -22.3236	    -6.1264	   -14.7705	    -7.0496	    -7.1335	   -15.6097	
    -6.0425	   -16.9525	   -29.2892	    -5.4550	   -22.9111	    -5.6229	   -15.0223	    -6.7139	    -6.7139	   -15.5258	
    -6.0425	   -15.1062	   -28.7857	    -4.3640	   -22.5754	    -5.2872	   -15.2740	    -6.5460	    -6.4621	   -15.3580	
    -6.0425	   -13.2599	   -27.0233	    -3.1891	   -21.2326	    -5.1193	   -15.4419	    -6.5460	    -6.6299	   -15.2740	
    -6.0425	   -11.4975	   -24.1699	    -2.0142	   -19.2184	    -5.2872	   -15.6937	    -6.9656	    -7.0496	   -15.3580	
    -6.2103	    -9.9869	   -20.3094	    -0.9232	   -17.0364	    -5.7068	   -16.1133	    -7.4692	    -7.7209	   -15.5258	
    -6.3782	    -8.8120	   -15.6937	     0.0000	   -14.8544	    -6.3782	   -16.9525	    -8.0566	    -8.3923	   -15.6937	
    -6.4621	    -7.8049	   -10.5743	     0.8392	   -13.2599	    -7.0496	   -18.0435	    -8.4763	    -8.9798	   -15.7776	
    -6.5460	    -7.3013	    -5.4550	     1.4267	   -12.2528	    -7.7209	   -19.3863	    -8.8120	    -9.3155	   -15.6937	
    -6.7139	    -7.2174	    -0.6714	     1.6785	   -12.0010	    -8.3923	   -20.7291	    -8.8120	    -9.4833	   -15.5258	
    -6.8817	    -7.7209	     3.3569	     1.7624	   -12.2528	    -8.8959	   -21.7361	    -8.7280	    -9.4833	   -15.1901	
    -7.2174	    -8.8120	     6.4621	     1.5945	   -12.7563	    -9.3155	   -22.4075	    -8.4763	    -9.3155	   -14.8544	
    -7.5531	   -10.1547	     8.6441	     1.3428	   -13.1760	    -9.4833	   -22.4075	    -8.1406	    -9.0637	   -14.5187	
    -7.8049	   -11.5814	     9.9869	     0.9232	   -13.0081	    -9.3994	   -21.8201	    -7.7209	    -8.8120	   -14.1830	
    -7.8888	   -12.8403	    10.7422	     0.5035	   -12.0010	    -9.1476	   -20.6451	    -7.3853	    -8.4763	   -13.9313	
    -7.8888	   -14.0152	    10.9100	    -0.0839	    -9.9030	    -8.7280	   -19.1345	    -7.1335	    -8.3084	   -13.8474	
    -7.8049	   -15.0223	    10.3226	    -0.5875	    -7.1335	    -8.2245	   -17.3721	    -7.1335	    -8.1406	   -13.8474	
    -7.5531	   -15.8615	     9.1476	    -1.1749	    -4.1122	    -7.8049	   -15.6097	    -7.3013	    -8.2245	   -14.0991	
    -7.3013	   -16.6168	     7.4692	    -1.5106	    -1.5106	    -7.4692	   -14.0152	    -7.5531	    -8.3923	   -14.4348	
    -6.9656	   -17.2043	     5.4550	    -1.5945	     0.1678	    -7.1335	   -12.7563	    -7.7209	    -8.5602	   -14.8544	
    -6.4621	   -17.4561	     3.2730	    -1.4267	     0.7553	    -6.7139	   -12.0010	    -7.7209	    -8.7280	   -15.2740	
    -5.9586	   -17.2882	     1.2589	    -1.0071	     0.1678	    -6.2103	   -11.5814	    -7.6370	    -8.7280	   -15.4419	
    -5.3711	   -16.7007	    -0.5875	    -0.4196	    -1.2589	    -5.7068	   -11.6653	    -7.3853	    -8.5602	   -15.5258	
    -4.8676	   -15.6937	    -2.1820	     0.2518	    -3.4409	    -5.1193	   -12.1689	    -7.1335	    -8.3084	   -15.4419	
    -4.3640	   -14.4348	    -3.4409	     0.8392	    -5.7907	    -4.4479	   -12.9242	    -6.8817	    -8.1406	   -15.1901	
    -4.0283	   -12.9242	    -4.5319	     1.5106	    -8.2245	    -3.7766	   -14.0152	    -6.8817	    -8.0566	   -14.8544	
    -3.6926	   -11.5814	    -5.3711	     2.0981	   -10.4065	    -3.1891	   -15.0223	    -6.9656	    -8.2245	   -14.5187	
    -3.4409	   -10.4065	    -6.2103	     2.6016	   -12.1689	    -2.6855	   -16.1133	    -7.2174	    -8.5602	   -14.0152	
    -3.0212	    -9.6512	    -7.0496	     2.9373	   -13.5117	    -2.4338	   -17.0364	    -7.4692	    -9.0637	   -13.5117	
    -2.5177	    -9.0637	    -8.1406	     3.1052	   -14.4348	    -2.2659	   -17.7917	    -7.7209	    -9.5673	   -12.9242	
    -1.6785	    -8.7280	    -9.1476	     3.1891	   -15.1062	    -2.1820	   -18.3792	    -7.8049	   -10.0708	   -12.3367	
    -0.4196	    -8.3084	   -10.2386	     3.3569	   -15.4419	    -2.0981	   -18.7149	    -7.6370	   -10.4065	   -11.5814	
     1.2589	    -7.8049	   -11.1618	     3.6087	   -15.4419	    -1.8463	   -18.8828	    -7.3013	   -10.4904	   -10.9100	
     3.1891	    -7.3013	   -11.9171	     4.0283	   -15.1901	    -1.5945	   -18.9667	    -6.7139	   -10.4904	   -10.2386	
     5.2032	    -6.7978	   -12.5885	     4.5319	   -14.6866	    -1.2589	   -19.0506	    -6.2103	   -10.3226	    -9.9030	
     7.0496	    -6.4621	   -13.0081	     4.9515	   -13.9313	    -1.1749	   -19.3863	    -5.8746	   -10.2386	    -9.9869	
     8.6441	    -6.2103	   -13.1760	     5.1193	   -13.0081	    -1.4267	   -19.8059	    -5.8746	   -10.4065	   -10.4904	
     9.9030	    -6.0425	   -13.0081	     4.9515	   -12.0010	    -2.0981	   -20.3934	    -6.2103	   -10.7422	   -11.4136	
    10.8261	    -5.9586	   -12.5046	     4.4479	   -11.0779	    -3.1891	   -20.8969	    -6.8817	   -11.3297	   -12.6724	
    11.4975	    -5.8746	   -11.6653	     3.6926	   -10.3226	    -4.6158	   -21.4005	    -7.7209	   -12.0010	   -14.0991	
    11.7493	    -5.8746	   -10.6583	     2.8534	    -9.7351	    -6.0425	   -21.5683	    -8.8120	   -12.6724	   -15.6097	
    11.8332	    -6.0425	    -9.7351	     2.0981	    -9.3994	    -7.3853	   -21.6522	    -9.9030	   -13.3438	   -17.0364	
    11.4975	    -6.2943	    -8.8959	     1.5106	    -9.2316	    -8.4763	   -21.4005	   -10.9940	   -14.0152	   -18.2953	
    11.0779	    -6.7978	    -8.0566	     1.0910	    -8.9798	    -9.2316	   -20.8130	   -12.0010	   -14.5187	   -19.3863	
    10.4065	    -7.3013	    -7.3013	     0.8392	    -8.5602	    -9.7351	   -19.9738	   -12.8403	   -14.9384	   -20.3094	
     9.8190	    -7.8049	    -6.6299	     0.8392	    -7.8888	    -9.9869	   -18.8828	   -13.5956	   -15.3580	   -20.9808	
     9.4833	    -8.2245	    -6.0425	     1.0071	    -6.8817	    -9.9869	   -17.6239	   -14.0991	   -15.5258	   -21.4005	
     9.3155	    -8.5602	    -5.6229	     1.4267	    -5.8746	    -9.8190	   -16.1972	   -14.3509	   -15.6097	   -21.4005	
     9.3994	    -8.7280	    -5.5389	     1.9302	    -5.0354	    -9.5673	   -14.6866	   -14.4348	   -15.4419	   -20.9808	
     9.8190	    -8.8120	    -5.7068	     2.6016	    -4.5319	    -9.2316	   -13.2599	   -14.1830	   -15.0223	   -20.3094	
    10.4904	    -8.7280	    -6.0425	     3.2730	    -4.3640	    -8.8120	   -11.7493	   -13.5956	   -14.4348	   -19.3024	
    11.4136	    -8.4763	    -6.2103	     4.1122	    -4.5319	    -8.3084	   -10.2386	   -12.6724	   -13.6795	   -18.2114	
    12.6724	    -7.9727	    -6.2943	     5.0354	    -4.6158	    -7.7209	    -8.7280	   -11.2457	   -12.5885	   -17.0364	
    14.0991	    -7.3013	    -6.2943	     6.1264	    -4.5319	    -6.9656	    -7.1335	    -9.3155	   -11.4136	   -15.8615	
    15.6097	    -6.6299	    -6.2103	     7.1335	    -4.1962	    -6.0425	    -5.7068	    -7.3013	   -10.0708	   -14.6866	
    16.9525	    -6.1264	    -6.1264	     7.8888	    -3.6087	    -5.1193	    -4.5319	    -5.3711	    -8.8959	   -13.7634	
    18.0435	    -6.0425	    -5.8746	     8.3084	    -2.9373	    -4.2801	    -3.8605	    -3.9444	    -7.9727	   -13.0920	
    18.5471	    -6.4621	    -5.2872	     8.2245	    -2.1820	    -3.6087	    -3.9444	    -3.2730	    -7.5531	   -12.8403	
    18.4631	    -7.3853	    -4.1962	     7.6370	    -1.5106	    -3.2730	    -4.9515	    -3.2730	    -7.5531	   -12.8403	
    17.7917	    -8.7280	    -2.6016	     6.7978	    -1.2589	    -3.3569	    -7.0496	    -3.8605	    -8.1406	   -13.1760	
    16.7847	   -10.3226	    -0.7553	     5.8746	    -1.6785	    -3.6087	   -10.1547	    -4.6997	    -8.9798	   -13.5117	
    15.4419	   -11.6653	     0.7553	     5.0354	    -3.1052	    -3.9444	   -14.1830	    -5.4550	    -9.9869	   -13.8474	
    14.0991	   -12.5885	     1.8463	     4.4479	    -5.4550	    -4.1962	   -18.7988	    -6.1264	   -10.9100	   -14.0991	
    12.7563	   -12.6724	     2.6016	     4.1962	    -8.2245	    -4.3640	   -23.2468	    -6.5460	   -11.5814	   -14.0991	
    11.5814	   -11.6653	     3.2730	     4.2801	   -10.9100	    -4.2801	   -26.8555	    -6.7139	   -11.8332	   -13.8474	
    10.6583	    -9.5673	     4.1962	     4.6158	   -12.6724	    -3.9444	   -28.9536	    -6.7139	   -11.6653	   -13.3438	
     9.9869	    -6.6299	     5.5389	     5.2032	   -13.0920	    -3.3569	   -29.0375	    -6.4621	   -11.0779	   -12.6724	
     9.5673	    -3.2730	     6.8817	     6.0425	   -12.0850	    -2.6016	   -27.1912	    -5.9586	   -10.1547	   -11.8332	
     9.4833	    -0.0839	     8.0566	     6.7978	   -10.0708	    -1.7624	   -23.7503	    -5.3711	    -9.0637	   -10.9100	
     9.8190	     2.8534	     8.5602	     7.6370	    -7.5531	    -1.0071	   -19.3024	    -4.6158	    -7.9727	   -10.1547	
    10.4904	     5.1193	     8.3923	     8.3084	    -5.2872	    -0.1678	   -14.5187	    -3.7766	    -6.8817	    -9.3994	
    11.6653	     6.7978	     7.3013	     8.8959	    -3.6087	     0.5875	   -10.0708	    -3.0212	    -5.8746	    -8.8959	
    13.0920	     7.8049	     5.5389	     9.3155	    -2.7695	     1.4267	    -6.4621	    -2.2659	    -5.0354	    -8.5602	
    14.6866	     8.3923	     3.1052	     9.5673	    -2.9373	     2.1820	    -3.7766	    -1.6785	    -4.2801	    -8.4763	
    16.2811	     8.4763	     0.3357	     9.6512	    -3.6926	     2.9373	    -2.2659	    -1.1749	    -3.7766	    -8.5602	
    17.5400	     8.2245	    -2.2659	     9.5673	    -4.9515	     3.7766	    -1.7624	    -0.8392	    -3.5248	    -8.8959	
    18.2114	     7.5531	    -4.6158	     9.3155	    -6.2943	     4.5319	    -2.0142	    -0.5875	    -3.3569	    -9.3994	
    18.3792	     6.4621	    -6.2943	     9.0637	    -7.4692	     5.1193	    -2.8534	    -0.5875	    -3.3569	    -9.9030	
    17.7917	     4.9515	    -7.3013	     8.8959	    -8.3923	     5.5389	    -4.1122	    -0.7553	    -3.5248	   -10.4065	
    16.5329	     3.0212	    -7.5531	     8.8120	    -8.8959	     5.7068	    -5.5389	    -1.0910	    -3.8605	   -10.9100	
    14.6866	     0.9232	    -6.8817	     8.8120	    -8.7280	     5.5389	    -6.8817	    -1.5945	    -4.2801	   -11.4136	
    12.5885	    -1.1749	    -5.2872	     8.8959	    -7.8049	     5.1193	    -7.8888	    -2.2659	    -4.8676	   -11.8332	
    10.4065	    -2.9373	    -2.9373	     9.1476	    -6.1264	     4.6158	    -8.6441	    -2.8534	    -5.3711	   -12.0850	
     8.4763	    -4.4479	    -0.4196	     9.4833	    -4.1122	     4.0283	    -8.9798	    -3.2730	    -5.7068	   -12.1689	
     7.0496	    -5.5389	     1.9302	     9.9869	    -2.0142	     3.4409	    -9.1476	    -3.3569	    -5.8746	   -12.0850	
     6.2103	    -6.2943	     3.6087	    10.6583	    -0.1678	     2.9373	    -9.0637	    -3.1052	    -5.9586	   -11.9171	
     5.8746	    -6.7978	     4.6997	    11.4136	     1.3428	     2.5177	    -8.8959	    -2.6855	    -5.7907	   -11.5814	
     6.0425	    -7.0496	     5.1193	    12.0850	     2.5177	     2.0142	    -8.6441	    -2.1820	    -5.7068	   -11.2457	
     6.3782	    -7.1335	     5.2032	    12.5885	     3.3569	     1.4267	    -8.3084	    -1.7624	    -5.7068	   -10.9940	
     6.9656	    -7.1335	     5.0354	    12.5885	     4.0283	     0.6714	    -7.9727	    -1.6785	    -5.8746	   -10.9100	
     7.5531	    -7.2174	     4.5319	    12.0850	     4.3640	    -0.2518	    -7.6370	    -1.8463	    -6.2103	   -10.9940	
     8.1406	    -7.3853	     3.7766	    10.9940	     4.2801	    -1.3428	    -7.4692	    -2.4338	    -6.7978	   -11.3297	
     8.7280	    -7.6370	     2.6855	     9.3994	     3.9444	    -2.5177	    -7.3853	    -3.3569	    -7.5531	   -11.7493	
     9.0637	    -8.1406	     1.2589	     7.5531	     3.1052	    -3.6926	    -7.6370	    -4.5319	    -8.5602	   -12.4207	
     9.2316	    -8.7280	    -0.8392	     5.5389	     1.9302	    -4.7836	    -8.3923	    -5.9586	    -9.7351	   -13.2599	
     9.1476	    -9.4833	    -3.4409	     3.6087	     0.3357	    -5.7907	    -9.4833	    -7.4692	   -11.0779	   -14.3509	
     8.8120	   -10.4065	    -6.7139	     2.0142	    -1.7624	    -6.7139	   -11.1618	    -9.0637	   -12.4207	   -15.5258	
     8.1406	   -11.3297	   -10.2386	     0.6714	    -4.1962	    -7.3853	   -13.0920	   -10.4904	   -13.6795	   -16.8686	
     7.4692	   -12.1689	   -13.8474	    -0.1678	    -6.9656	    -7.8888	   -15.3580	   -11.7493	   -14.8544	   -18.2953	
     6.7978	   -12.9242	   -17.1204	    -0.5035	    -9.8190	    -8.0566	   -17.7917	   -12.8403	   -15.7776	   -19.5541	
     6.3782	   -13.2599	   -19.6381	    -0.3357	   -12.5046	    -7.9727	   -20.0577	   -13.5117	   -16.4490	   -20.8130	
     6.2943	   -13.2599	   -20.9808	     0.1678	   -14.7705	    -7.6370	   -22.0718	   -13.9313	   -16.7847	   -21.7361	
     6.6299	   -12.8403	   -20.8969	     0.7553	   -16.3651	    -7.2174	   -23.5825	   -13.9313	   -16.7847	   -22.4075	
     7.5531	   -11.9171	   -19.2184	     1.3428	   -16.8686	    -6.7978	   -24.2538	   -13.5956	   -16.3651	   -22.7432	
     8.8959	   -10.4904	   -15.6937	     1.6785	   -16.1133	    -6.4621	   -23.9182	   -12.7563	   -15.6097	   -22.6593	
    10.8261	    -8.4763	   -10.6583	     2.0142	   -13.9313	    -5.9586	   -22.3236	   -11.5814	   -14.4348	   -21.9879	
    13.3438	    -5.8746	    -4.4479	     2.4338	   -10.4065	    -5.2032	   -19.4702	    -9.9869	   -12.7563	   -20.7291	
    16.1133	    -2.7695	     2.3499	     3.0212	    -5.9586	    -4.1962	   -15.5258	    -8.0566	   -10.5743	   -18.9667	
    19.0506	     0.5035	     8.9798	     3.8605	    -1.3428	    -2.9373	   -11.0779	    -5.9586	    -8.1406	   -16.7847	
    21.7361	     3.5248	    14.8544	     4.8676	     2.9373	    -1.5945	    -6.5460	    -3.7766	    -5.5389	   -14.4348	
    23.9182	     6.0425	    19.3024	     5.7907	     6.2103	    -0.3357	    -2.4338	    -1.9302	    -3.1052	   -12.1689	
    25.4288	     7.8049	    22.0718	     6.4621	     8.4763	     0.5875	     0.9232	    -0.5035	    -1.0910	   -10.3226	
    26.1002	     8.5602	    23.0789	     6.8817	     9.6512	     1.0910	     3.3569	     0.2518	     0.3357	    -9.0637	
    26.0162	     8.4763	    22.4075	     6.8817	     9.9869	     1.0071	     4.6158	     0.1678	     0.9232	    -8.5602	
    25.0092	     7.4692	    20.3094	     6.3782	     9.6512	     0.2518	     4.8676	    -0.5875	     0.7553	    -8.8120	
    23.1628	     5.6229	    17.1204	     5.2872	     8.6441	    -1.0071	     4.0283	    -2.0981	    -0.2518	    -9.8190	
    20.6451	     3.2730	    13.1760	     3.6926	     7.0496	    -2.7695	     2.2659	    -4.1962	    -1.9302	   -11.4136	
    17.6239	     0.4196	     8.8120	     1.5106	     4.8676	    -4.9515	    -0.1678	    -6.7978	    -4.2801	   -13.5956	
    14.1830	    -2.6016	     4.4479	    -1.0071	     2.4338	    -7.4692	    -3.1891	    -9.6512	    -6.9656	   -16.0294	
    10.7422	    -5.5389	     0.5035	    -3.7766	    -0.1678	   -10.1547	    -6.4621	   -12.5885	   -10.0708	   -18.7149	
     7.3853	    -8.3923	    -2.9373	    -6.5460	    -2.6016	   -12.7563	    -9.9030	   -15.4419	   -13.0920	   -21.2326	
     4.5319	   -10.8261	    -5.7068	    -9.1476	    -4.6997	   -15.1062	   -13.3438	   -18.1274	   -16.0294	   -23.5825	
     2.1820	   -12.8403	    -7.8049	   -11.4136	    -6.6299	   -17.2043	   -16.6168	   -20.3094	   -18.5471	   -25.5127	
     0.4196	   -14.3509	    -9.3994	   -13.0920	    -8.3084	   -18.7149	   -19.4702	   -21.9879	   -20.4773	   -26.8555	
    -0.6714	   -15.5258	   -10.5743	   -14.1830	    -9.8190	   -19.8059	   -21.7361	   -23.1628	   -21.8201	   -27.5269	
    -1.0071	   -16.1972	   -11.5814	   -14.6866	   -11.1618	   -20.3934	   -23.3307	   -23.6664	   -22.4915	   -27.5269	
    -0.6714	   -16.7007	   -12.6724	   -14.5187	   -12.5046	   -20.4773	   -24.0860	   -23.5825	   -22.4075	   -26.9394	
     0.2518	   -16.9525	   -13.9313	   -13.8474	   -14.0991	   -19.9738	   -24.2538	   -22.9950	   -21.7361	   -25.7645	
     1.5945	   -17.2882	   -15.6097	   -12.6724	   -15.8615	   -19.0506	   -23.9182	   -21.8201	   -20.5612	   -24.2538	
     3.1891	   -17.5400	   -17.3721	   -11.0779	   -17.8757	   -17.7078	   -23.3307	   -20.3934	   -19.1345	   -22.4075	
     4.9515	   -17.8757	   -18.8828	    -9.3994	   -20.0577	   -16.0294	   -22.6593	   -18.7988	   -17.6239	   -20.3934	
     6.7139	   -17.9596	   -19.6381	    -7.6370	   -22.1558	   -14.3509	   -22.0718	   -17.1204	   -16.1133	   -18.5471	
     8.3084	   -17.8757	   -19.3024	    -5.8746	   -23.9182	   -12.5885	   -21.5683	   -15.5258	   -14.6866	   -16.8686	
     9.6512	   -17.4561	   -18.0435	    -4.3640	   -25.1770	   -10.9940	   -21.2326	   -14.0152	   -13.5117	   -15.5258	
    10.4904	   -16.8686	   -15.9454	    -3.0212	   -25.7645	    -9.8190	   -21.1487	   -12.9242	   -12.7563	   -14.6866	
    10.8261	   -16.4490	   -13.5956	    -2.0142	   -25.9323	    -9.0637	   -21.4844	   -12.2528	   -12.4207	   -14.4348	
    10.4065	   -16.2811	   -11.4136	    -1.4267	   -25.9323	    -8.7280	   -22.2397	   -12.0010	   -12.5885	   -14.7705	
     9.3155	   -16.3651	    -9.9030	    -1.0910	   -25.8484	    -8.9798	   -23.3307	   -12.3367	   -13.2599	   -15.6937	
     7.4692	   -16.7007	    -8.8959	    -1.1749	   -25.5966	    -9.5673	   -24.6735	   -13.1760	   -14.3509	   -17.1204	
     5.0354	   -17.0364	    -8.3923	    -1.5106	   -24.9252	   -10.5743	   -26.0162	   -14.3509	   -15.6937	   -18.7988	
     2.3499	   -17.2043	    -8.1406	    -2.0142	   -23.5825	   -11.8332	   -27.1912	   -15.8615	   -17.2043	   -20.5612	
    -0.1678	   -17.1204	    -7.8888	    -2.7695	   -21.4844	   -13.2599	   -28.0304	   -17.4561	   -18.6310	   -22.3236	
    -2.2659	   -16.6168	    -7.7209	    -3.6087	   -18.9667	   -14.7705	   -28.6179	   -19.0506	   -19.8898	   -23.8342	
    -3.6926	   -15.9454	    -7.8049	    -4.5319	   -16.4490	   -16.2811	   -28.9536	   -20.4773	   -20.8969	   -25.0931	
    -4.5319	   -15.1062	    -8.3084	    -5.3711	   -14.4348	   -17.4561	   -29.1214	   -21.5683	   -21.6522	   -26.1002	
    -4.9515	   -14.4348	    -9.3994	    -6.0425	   -13.1760	   -18.2953	   -29.2053	   -22.1558	   -22.1558	   -26.7715	
    -4.9515	   -14.0152	   -10.9940	    -6.4621	   -12.7563	   -18.7149	   -29.2053	   -22.3236	   -22.2397	   -27.0233	
    -4.6997	   -13.7634	   -12.8403	    -6.7139	   -12.9242	   -18.5471	   -29.0375	   -22.1558	   -22.0718	   -27.0233	
    -4.2801	   -13.7634	   -14.3509	    -6.5460	   -13.2599	   -17.8757	   -28.6179	   -21.6522	   -21.6522	   -26.6876	
    -3.6926	   -13.6795	   -15.2740	    -6.1264	   -13.4277	   -16.8686	   -27.9465	   -20.9808	   -21.1487	   -26.0162	
    -2.9373	   -13.5956	   -15.3580	    -5.4550	   -13.3438	   -15.6097	   -27.1072	   -20.1416	   -20.5612	   -25.0931	
    -2.0142	   -13.2599	   -14.6866	    -4.5319	   -12.8403	   -14.0991	   -26.0162	   -19.1345	   -20.0577	   -24.0860	
    -1.0071	   -12.9242	   -13.3438	    -3.4409	   -12.2528	   -12.5046	   -24.7574	   -18.0435	   -19.6381	   -22.9950	
     0.0839	   -12.5046	   -11.7493	    -2.2659	   -11.9171	   -10.8261	   -23.5825	   -16.8686	   -19.3024	   -21.9879	
     1.0910	   -12.0850	   -10.1547	    -1.0910	   -11.9171	    -9.3155	   -22.4075	   -15.6937	   -19.2184	   -21.0648	
     2.0981	   -11.7493	    -8.8120	     0.1678	   -12.6724	    -7.8049	   -21.4844	   -14.5187	   -19.2184	   -20.4773	
     3.1052	   -11.4975	    -7.8888	     1.5106	   -14.0991	    -6.4621	   -20.8969	   -13.5117	   -19.3024	   -20.1416	
     4.0283	   -11.4136	    -7.4692	     2.6855	   -16.1133	    -5.3711	   -20.6451	   -12.5885	   -19.3024	   -20.1416	
     4.8676	   -11.3297	    -7.5531	     3.8605	   -18.3792	    -4.6158	   -20.8130	   -11.8332	   -19.3863	   -20.5612	
     5.7907	   -11.2457	    -7.7209	     4.8676	   -20.4773	    -4.0283	   -21.1487	   -11.4136	   -19.3024	   -21.3165	
     6.6299	   -11.0779	    -7.6370	     5.7068	   -21.9879	    -3.8605	   -21.4844	   -11.2457	   -19.2184	   -22.1558	
     7.3853	   -10.6583	    -7.0496	     6.3782	   -22.5754	    -3.7766	   -21.8201	   -11.4136	   -18.8828	   -22.9950	
     8.1406	    -9.9869	    -5.7907	     6.7139	   -22.2397	    -3.9444	   -21.9040	   -11.7493	   -18.5471	   -23.7503	
     8.6441	    -9.3155	    -4.1962	     6.7978	   -20.9808	    -4.2801	   -21.8201	   -12.1689	   -18.2114	   -24.1699	
     8.9798	    -8.8120	    -2.6855	     6.3782	   -19.1345	    -4.6997	   -21.6522	   -12.8403	   -17.8757	   -24.4217	
     9.0637	    -8.5602	    -1.5945	     5.4550	   -17.1204	    -5.3711	   -21.4844	   -13.5117	   -17.7917	   -24.5056	
     8.8959	    -8.8120	    -1.1749	     4.0283	   -15.1901	    -6.0425	   -21.4844	   -14.3509	   -17.7917	   -24.4217	
     8.5602	    -9.3994	    -1.5106	     2.3499	   -13.7634	    -6.9656	   -21.4844	   -15.1901	   -18.0435	   -24.0860	
     8.2245	   -10.3226	    -2.4338	     0.5035	   -12.6724	    -7.8049	   -21.5683	   -16.0294	   -18.4631	   -23.6664	
     7.7209	   -11.2457	    -3.6087	    -1.1749	   -12.2528	    -8.6441	   -21.5683	   -16.7007	   -18.7988	   -23.0789	
     7.2174	   -12.1689	    -4.7836	    -2.5177	   -12.2528	    -9.4833	   -21.3165	   -17.3721	   -19.2184	   -22.4075	
     6.6299	   -12.7563	    -5.7907	    -3.5248	   -12.7563	   -10.1547	   -20.8969	   -17.7917	   -19.5541	   -21.6522	
     5.9586	   -13.1760	    -6.6299	    -4.1962	   -13.6795	   -10.7422	   -20.3094	   -18.0435	   -19.7220	   -20.9808	
     5.3711	   -13.4277	    -7.2174	    -4.6158	   -14.6866	   -11.2457	   -19.8059	   -18.1274	   -19.9738	   -20.4773	
     4.8676	   -13.4277	    -7.5531	    -4.7836	   -15.8615	   -11.4975	   -19.4702	   -18.1274	   -20.0577	   -20.2255	
     4.6158	   -13.1760	    -7.7209	    -4.6158	   -17.0364	   -11.4975	   -19.5541	   -17.8757	   -20.1416	   -20.2255	
     4.6158	   -12.8403	    -7.8888	    -4.1122	   -18.1274	   -11.1618	   -20.3094	   -17.5400	   -20.0577	   -20.4773	
     4.6997	   -12.3367	    -8.2245	    -3.3569	   -19.3024	   -10.4904	   -21.7361	   -16.9525	   -20.0577	   -20.7291	
     5.0354	   -11.7493	    -8.8120	    -2.2659	   -20.5612	    -9.5673	   -23.4985	   -16.1972	   -19.8059	   -21.0648	
     5.3711	   -11.2457	    -9.8190	    -0.9232	   -21.7361	    -8.4763	   -25.5127	   -15.2740	   -19.5541	   -21.2326	
     5.7907	   -10.7422	   -11.0779	     0.5875	   -22.5754	    -7.3013	   -27.2751	   -14.3509	   -19.1345	   -21.3165	
     6.1264	   -10.3226	   -12.4207	     2.0981	   -22.9950	    -6.2943	   -28.4500	   -13.3438	   -18.5471	   -21.1487	
     6.3782	    -9.8190	   -13.5956	     3.5248	   -22.7432	    -5.5389	   -28.7857	   -12.5046	   -17.8757	   -20.8130	
     6.5460	    -9.4833	   -14.4348	     4.7836	   -21.6522	    -5.0354	   -28.2822	   -11.8332	   -17.1204	   -20.2255	
     6.5460	    -9.1476	   -14.7705	     5.6229	   -19.9738	    -4.8676	   -26.9394	   -11.3297	   -16.1972	   -19.4702	
     6.5460	    -8.9798	   -14.4348	     6.1264	   -18.0435	    -4.7836	   -25.2609	   -10.8261	   -15.1901	   -18.5471	
     6.4621	    -9.0637	   -13.4277	     6.2943	   -16.1972	    -4.8676	   -23.3307	   -10.3226	   -14.2670	   -17.4561	
     6.5460	    -9.1476	   -11.5814	     6.3782	   -14.4348	    -4.8676	   -21.4005	    -9.6512	   -13.2599	   -16.2811	
     6.8817	    -9.2316	    -8.9798	     6.5460	   -12.9242	    -4.8676	   -19.5541	    -8.8120	   -12.3367	   -15.0223	
     7.4692	    -9.3155	    -5.7068	     6.6299	   -11.5814	    -4.8676	   -17.8757	    -7.9727	   -11.5814	   -13.7634	
     8.1406	    -9.2316	    -2.2659	     6.7978	   -10.3226	    -4.8676	   -16.4490	    -7.0496	   -10.9940	   -12.6724	
     8.8120	    -9.2316	     1.0910	     6.7139	    -9.1476	    -5.0354	   -15.2740	    -6.2943	   -10.5743	   -11.9171	
     9.4833	    -9.0637	     3.9444	     6.5460	    -8.0566	    -5.2872	   -14.1830	    -5.6229	   -10.4904	   -11.4975	
     9.9030	    -8.8120	     5.9586	     6.2103	    -7.0496	    -5.6229	   -13.2599	    -5.2032	   -10.4904	   -11.4975	
    10.1547	    -8.4763	     7.0496	     5.7068	    -6.0425	    -5.8746	   -12.5885	    -4.8676	   -10.7422	   -11.9171	
    10.2386	    -7.8888	     7.2174	     5.1193	    -5.0354	    -6.0425	   -12.0850	    -4.8676	   -11.1618	   -12.5885	
    10.1547	    -7.3013	     6.5460	     4.5319	    -4.2801	    -6.1264	   -12.0010	    -5.1193	   -11.8332	   -13.6795	
     9.9030	    -6.6299	     5.3711	     3.7766	    -4.0283	    -6.2103	   -12.2528	    -5.7907	   -12.7563	   -14.9384	
     9.4833	    -6.2103	     3.4409	     3.1052	    -4.4479	    -6.2943	   -13.0920	    -6.7139	   -13.9313	   -16.3651	
     8.8959	    -6.2103	     0.8392	     2.5177	    -5.7907	    -6.3782	   -14.2670	    -7.8049	   -15.1062	   -17.8757	
     8.2245	    -6.7139	    -2.3499	     2.0981	    -8.0566	    -6.2943	   -15.8615	    -8.9798	   -16.2811	   -19.2184	
     7.4692	    -7.8049	    -5.8746	     1.9302	   -10.9940	    -6.0425	   -17.7078	    -9.9030	   -17.1204	   -20.3094	
     6.6299	    -9.2316	    -9.4833	     1.9302	   -14.1830	    -5.7068	   -19.5541	   -10.6583	   -17.6239	   -20.9808	
     5.7907	   -10.8261	   -12.7563	     2.1820	   -17.1204	    -5.3711	   -21.3165	   -10.9940	   -17.7917	   -21.4005	
     4.9515	   -12.2528	   -15.2740	     2.6855	   -19.4702	    -5.1193	   -22.6593	   -11.0779	   -17.4561	   -21.4005	
     4.3640	   -13.5117	   -16.8686	     3.2730	   -20.9808	    -5.0354	   -23.5825	   -10.9100	   -16.8686	   -21.1487	
     3.8605	   -14.3509	   -17.2882	     4.0283	   -21.4844	    -5.1193	   -23.8342	   -10.6583	   -15.8615	   -20.5612	
     3.6087	   -14.7705	   -16.6168	     4.8676	   -20.8969	    -5.2872	   -23.3307	   -10.1547	   -14.6866	   -19.8059	
     3.5248	   -14.6866	   -14.7705	     5.6229	   -19.1345	    -5.4550	   -22.0718	    -9.7351	   -13.3438	   -18.9667	
     3.4409	   -14.0991	   -12.0850	     6.2943	   -16.5329	    -5.5389	   -20.2255	    -9.3155	   -12.1689	   -18.1274	
     3.5248	   -12.7563	    -8.8959	     6.7139	   -13.4277	    -5.4550	   -18.0435	    -9.0637	   -11.0779	   -17.2882	
     3.6926	   -10.9100	    -5.6229	     6.9656	   -10.0708	    -5.2032	   -15.6097	    -8.8959	   -10.3226	   -16.5329	
     4.0283	    -8.7280	    -2.4338	     7.2174	    -6.8817	    -4.6997	   -13.1760	    -8.8959	    -9.8190	   -15.8615	
     4.5319	    -6.3782	     0.3357	     7.4692	    -4.1122	    -3.7766	   -10.9940	    -8.8959	    -9.4833	   -15.1062	
     5.2032	    -4.4479	     2.5177	     7.9727	    -1.9302	    -2.5177	    -9.1476	    -8.7280	    -9.3155	   -14.4348	
     5.8746	    -3.1052	     3.9444	     8.5602	    -0.5875	    -1.0910	    -7.8888	    -8.4763	    -9.3155	   -13.8474	
     6.4621	    -2.5177	     4.4479	     9.0637	    -0.1678	     0.2518	    -7.3013	    -8.2245	    -9.5673	   -13.5117	
     6.8817	    -2.6016	     4.0283	     9.3994	    -0.6714	     1.2589	    -7.4692	    -8.0566	   -10.0708	   -13.5117	
     6.8817	    -3.3569	     3.0212	     9.3155	    -2.0981	     1.7624	    -8.3084	    -8.1406	   -10.8261	   -13.8474	
     6.4621	    -4.5319	     1.4267	     8.8120	    -4.1122	     1.6785	    -9.8190	    -8.5602	   -11.7493	   -14.6027	
     5.7907	    -5.9586	    -0.4196	     7.9727	    -6.6299	     1.0071	   -11.7493	    -9.3155	   -12.8403	   -15.5258	
     4.9515	    -7.4692	    -2.3499	     6.7139	    -9.1476	    -0.0839	   -13.8474	   -10.2386	   -13.9313	   -16.6168	
     4.1122	    -8.8959	    -4.1962	     5.2872	   -11.4975	    -1.5106	   -15.9454	   -11.2457	   -14.8544	   -17.7078	
     3.2730	   -10.1547	    -6.0425	     3.7766	   -13.5956	    -3.0212	   -17.8757	   -12.3367	   -15.6097	   -18.5471	
     2.6016	   -11.2457	    -7.8888	     2.3499	   -15.4419	    -4.5319	   -19.4702	   -13.4277	   -16.1972	   -19.1345	
     2.0981	   -12.3367	    -9.9030	     1.2589	   -17.2882	    -5.8746	   -20.7291	   -14.3509	   -16.4490	   -19.3863	
     1.5945	   -13.5117	   -12.0850	     0.5035	   -19.0506	    -6.8817	   -21.4844	   -15.1901	   -16.4490	   -19.2184	
     1.2589	   -14.6027	   -14.1830	     0.2518	   -20.6451	    -7.6370	   -21.8201	   -15.7776	   -16.2811	   -18.7149	
     0.8392	   -15.6097	   -15.8615	     0.4196	   -21.7361	    -7.9727	   -21.6522	   -16.0294	   -15.7776	   -17.7917	
     0.5035	   -16.3651	   -16.6168	     1.0910	   -22.1558	    -8.0566	   -20.9808	   -16.0294	   -15.1062	   -16.6168	
     0.1678	   -16.7847	   -16.3651	     1.9302	   -21.6522	    -7.8049	   -20.0577	   -15.7776	   -14.3509	   -15.2740	
    -0.1678	   -16.7007	   -15.1062	     3.0212	   -20.5612	    -7.3853	   -18.9667	   -15.2740	   -13.4277	   -13.9313	
    -0.4196	   -16.2811	   -13.1760	     3.9444	   -19.2184	    -6.8817	   -17.7078	   -14.5187	   -12.5885	   -12.6724	
    -0.6714	   -15.4419	   -11.1618	     4.7836	   -18.0435	    -6.2943	   -16.6168	   -13.5956	   -11.9171	   -11.6653	
    -1.0071	   -14.5187	    -9.3155	     5.2872	   -17.2043	    -5.7907	   -15.6097	   -12.5046	   -11.4136	   -11.0779	
    -1.3428	   -13.6795	    -7.8888	     5.5389	   -16.7007	    -5.3711	   -14.6866	   -11.4136	   -11.2457	   -10.8261	
    -1.6785	   -12.9242	    -7.1335	     5.5389	   -16.2811	    -5.1193	   -14.0152	   -10.4065	   -11.3297	   -10.9100	
    -2.0142	   -12.4207	    -6.9656	     5.2872	   -15.9454	    -5.0354	   -13.4277	    -9.7351	   -11.7493	   -11.4975	
    -2.2659	   -12.2528	    -7.3853	     4.8676	   -15.6097	    -5.0354	   -13.0081	    -9.4833	   -12.5046	   -12.3367	
    -2.4338	   -12.5046	    -8.3084	     4.2801	   -15.3580	    -5.1193	   -12.8403	    -9.5673	   -13.3438	   -13.3438	
    -2.5177	   -13.0920	    -9.5673	     3.6926	   -15.4419	    -5.2872	   -12.7563	    -9.9030	   -14.2670	   -14.4348	
    -2.3499	   -14.0152	   -11.2457	     3.1052	   -15.9454	    -5.4550	   -13.0081	   -10.4065	   -15.1901	   -15.4419	
    -2.0981	   -15.1901	   -12.9242	     2.6016	   -16.8686	    -5.7068	   -13.4277	   -10.9100	   -15.9454	   -16.3651	
    -1.6785	   -16.6168	   -14.4348	     2.0981	   -17.9596	    -5.8746	   -14.0152	   -11.4975	   -16.5329	   -17.1204	
    -1.2589	   -18.0435	   -15.4419	     1.5106	   -19.0506	    -6.1264	   -14.6866	   -12.1689	   -16.9525	   -17.6239	
    -0.5875	   -19.3863	   -15.6937	     1.0071	   -19.4702	    -6.3782	   -15.1062	   -12.6724	   -17.2043	   -17.9596	
     0.0839	   -20.4773	   -15.3580	     0.4196	   -19.1345	    -6.4621	   -15.1901	   -13.1760	   -17.1204	   -17.9596	
     0.9232	   -21.1487	   -14.6027	    -0.0839	   -17.9596	    -6.4621	   -14.7705	   -13.4277	   -16.8686	   -17.6239	
     1.8463	   -21.1487	   -13.6795	    -0.3357	   -16.1972	    -6.2943	   -13.6795	   -13.3438	   -16.2811	   -16.8686	
     2.8534	   -20.3094	   -12.9242	    -0.4196	   -14.1830	    -6.0425	   -12.0850	   -12.8403	   -15.2740	   -15.7776	
     3.9444	   -18.5471	   -12.0850	    -0.2518	   -12.3367	    -5.5389	   -10.0708	   -12.0850	   -14.0991	   -14.2670	
     5.1193	   -15.8615	   -11.1618	     0.1678	   -10.7422	    -5.0354	    -7.8888	   -10.9100	   -12.6724	   -12.5046	
     6.2103	   -12.5046	    -9.9030	     0.7553	    -9.6512	    -4.3640	    -5.7907	    -9.6512	   -11.2457	   -10.6583	
     7.3013	    -9.0637	    -8.3923	     1.4267	    -8.9798	    -3.6926	    -4.0283	    -8.2245	    -9.9030	    -9.1476	
     8.0566	    -6.0425	    -6.4621	     2.2659	    -8.6441	    -3.0212	    -3.1052	    -6.7978	    -8.8959	    -8.1406	
     8.4763	    -3.7766	    -4.4479	     3.1052	    -8.5602	    -2.5177	    -3.3569	    -5.5389	    -8.3084	    -7.7209	
     8.4763	    -2.6016	    -2.5177	     3.8605	    -8.9798	    -2.1820	    -4.7836	    -4.5319	    -8.1406	    -8.1406	
     7.8888	    -2.5177	    -1.1749	     4.3640	    -9.9030	    -2.0981	    -7.5531	    -4.0283	    -8.3923	    -9.2316	
     6.7978	    -3.4409	    -0.5035	     4.5319	   -11.5814	    -2.5177	   -11.4136	    -4.1122	    -9.1476	   -10.9100	
     5.4550	    -5.1193	    -0.5875	     4.1962	   -13.7634	    -3.3569	   -15.8615	    -5.0354	   -10.3226	   -13.1760	
     3.9444	    -7.2174	    -1.2589	     3.5248	   -16.1133	    -4.4479	   -20.3934	    -6.4621	   -11.8332	   -15.6097	
     2.6855	    -9.4833	    -2.3499	     2.7695	   -18.2114	    -5.6229	   -24.4217	    -8.3923	   -13.3438	   -18.0435	
     1.8463	   -11.5814	    -3.4409	     2.0142	   -19.3024	    -6.6299	   -27.5269	   -10.4904	   -14.7705	   -20.0577	
     1.5945	   -13.1760	    -4.5319	     1.4267	   -19.1345	    -7.4692	   -29.3732	   -12.3367	   -15.8615	   -21.4844	
     1.8463	   -14.0991	    -5.2032	     1.1749	   -17.3721	    -7.9727	   -29.7089	   -13.7634	   -16.5329	   -22.2397	
     2.6016	   -14.4348	    -5.2872	     1.1749	   -14.3509	    -8.1406	   -28.5339	   -14.6027	   -16.7007	   -22.0718	
     3.5248	   -14.0152	    -4.8676	     1.5106	   -10.4904	    -7.8888	   -26.1002	   -14.7705	   -16.3651	   -21.3165	
     4.6158	   -13.1760	    -3.9444	     2.0142	    -6.6299	    -7.3853	   -22.5754	   -14.3509	   -15.5258	   -19.8898	
     5.6229	   -11.9171	    -2.5177	     2.7695	    -3.2730	    -6.4621	   -18.5471	   -13.4277	   -14.3509	   -18.0435	
     6.4621	   -10.4065	    -0.9232	     3.6926	    -0.7553	    -5.3711	   -14.4348	   -12.1689	   -12.9242	   -15.9454	
     7.0496	    -8.7280	     0.6714	     4.7836	     0.6714	    -4.1122	   -10.7422	   -10.9100	   -11.3297	   -13.7634	
     7.3013	    -7.2174	     1.9302	     5.7068	     1.0910	    -3.0212	    -7.7209	    -9.7351	    -9.9030	   -11.6653	
     7.2174	    -6.0425	     2.6855	     6.6299	     0.5035	    -2.0981	    -5.6229	    -8.8959	    -8.6441	    -9.8190	
     6.8817	    -5.2872	     2.6855	     7.2174	    -1.0071	    -1.4267	    -4.4479	    -8.4763	    -7.8049	    -8.3923	
[Epoch Header]
[Trial Type]	11
[Accept]	1
[Correct]	0
[RT]	 0.000
[Resp]	0
[Epoch Data]
    23.7503	    18.0435	    14.0152	    24.5056	    19.3024	    22.0718	    10.4065	    14.8544	    13.8474	     5.5389	
    22.8271	    16.7847	    12.9242	    24.7574	    18.2953	    21.0648	     8.8120	    14.4348	    13.2599	     6.4621	
    21.7361	    15.7776	    12.0010	    24.6735	    16.7847	    19.7220	     6.7139	    13.5956	    12.1689	     6.9656	
    20.2255	    15.1062	    11.0779	    24.0021	    14.4348	    18.0435	     4.1962	    12.3367	    10.5743	     6.9656	
    18.4631	    14.5187	     9.9030	    22.8271	    10.9940	    16.0294	     1.1749	    10.5743	     8.6441	     6.2103	
    16.1972	    13.8474	     8.3084	    21.0648	     6.5460	    13.6795	    -2.2659	     8.3923	     6.3782	     4.7836	
    13.5956	    13.0081	     6.2943	    18.8828	     1.3428	    11.2457	    -5.8746	     5.7907	     3.9444	     2.6016	
    10.8261	    11.9171	     4.0283	    16.6168	    -4.2801	     8.8959	    -9.4833	     3.0212	     1.5945	     0.0000	
     8.0566	    10.6583	     1.6785	    14.3509	    -9.6512	     6.7139	   -12.6724	     0.1678	    -0.6714	    -2.9373	
     5.4550	     9.3155	    -0.6714	    12.2528	   -14.5187	     4.7836	   -15.1901	    -2.6016	    -2.6855	    -5.9586	
     3.2730	     7.8888	    -2.7695	    10.2386	   -18.5471	     3.1052	   -16.8686	    -5.3711	    -4.6158	    -8.9798	
     1.5106	     6.4621	    -4.6158	     8.3084	   -21.3165	     1.5945	   -17.6239	    -8.0566	    -6.2103	   -11.9171	
     0.3357	     5.0354	    -5.6229	     6.4621	   -22.7432	     0.1678	   -17.4561	   -10.4904	    -7.6370	   -14.4348	
    -0.4196	     3.9444	    -5.6229	     4.8676	   -22.4075	    -1.1749	   -16.4490	   -12.5046	    -8.7280	   -16.5329	
    -0.5875	     3.1891	    -4.2801	     3.5248	   -20.3094	    -2.1820	   -14.8544	   -13.8474	    -9.3994	   -17.9596	
    -0.2518	     3.1052	    -1.5945	     2.7695	   -16.7007	    -2.7695	   -12.7563	   -14.2670	    -9.5673	   -18.5471	
     0.5875	     3.5248	     1.8463	     2.6016	   -11.8332	    -2.6855	   -10.3226	   -13.7634	    -9.0637	   -18.2114	
     1.6785	     4.5319	     5.4550	     3.1052	    -6.2103	    -2.0142	    -7.7209	   -12.2528	    -7.9727	   -17.0364	
     2.9373	     5.9586	     8.8120	     4.2801	    -0.5035	    -0.6714	    -5.1193	   -10.0708	    -6.5460	   -15.0223	
     4.1122	     7.5531	    11.4136	     5.9586	     4.6997	     1.0910	    -2.6016	    -7.3853	    -4.7836	   -12.5046	
     5.0354	     9.1476	    13.0920	     7.8888	     8.9798	     3.0212	    -0.5875	    -4.6158	    -3.1052	    -9.7351	
     5.5389	    10.4065	    13.9313	     9.8190	    12.0850	     4.7836	     1.0071	    -2.0142	    -1.5945	    -6.9656	
     5.6229	    11.3297	    14.0991	    11.7493	    13.9313	     6.2943	     2.0142	     0.3357	    -0.2518	    -4.5319	
     5.2872	    12.0850	    13.6795	    13.5117	    14.6027	     7.4692	     2.4338	     2.2659	     0.8392	    -2.5177	
     4.7836	    12.5885	    12.9242	    14.9384	    14.4348	     8.3084	     2.4338	     3.8605	     1.7624	    -1.0071	
     4.0283	    13.0081	    11.9171	    16.1133	    13.5117	     8.8120	     2.1820	     5.0354	     2.6016	     0.0839	
     3.1052	    13.3438	    10.8261	    16.8686	    12.3367	     9.0637	     1.7624	     5.9586	     3.5248	     0.5875	
     2.2659	    13.5956	     9.6512	    17.1204	    10.9940	     9.1476	     1.2589	     6.4621	     4.2801	     0.7553	
     1.4267	    13.5956	     8.3923	    16.9525	     9.7351	     9.0637	     0.7553	     6.6299	     5.0354	     0.5035	
     0.6714	    13.2599	     7.0496	    16.3651	     8.5602	     8.8120	     0.3357	     6.5460	     5.5389	    -0.0839	
     0.0000	    12.5885	     5.5389	    15.4419	     7.5531	     8.3923	     0.1678	     5.9586	     5.7907	    -0.9232	
    -0.5875	    11.3297	     3.8605	    14.1830	     6.7139	     7.8888	     0.1678	     5.1193	     5.7907	    -1.8463	
    -1.0910	     9.6512	     1.9302	    12.5885	     5.8746	     7.1335	     0.4196	     4.0283	     5.5389	    -2.9373	
    -1.5106	     7.4692	    -0.1678	    10.8261	     5.0354	     6.2943	     1.0910	     2.7695	     4.9515	    -3.9444	
    -1.9302	     5.0354	    -2.3499	     9.0637	     4.1122	     5.3711	     2.1820	     1.4267	     4.2801	    -4.7836	
    -2.2659	     2.6855	    -4.5319	     7.3013	     3.1052	     4.5319	     3.5248	     0.2518	     3.6087	    -5.3711	
    -2.6016	     0.5875	    -6.5460	     5.8746	     2.0142	     3.9444	     5.1193	    -0.5875	     2.9373	    -5.6229	
    -2.8534	    -1.3428	    -8.3084	     4.8676	     0.9232	     3.6087	     6.7978	    -1.1749	     2.5177	    -5.5389	
    -3.1052	    -2.8534	    -9.8190	     4.1122	    -0.3357	     3.5248	     8.2245	    -1.3428	     2.2659	    -5.1193	
    -3.1891	    -3.9444	   -10.9940	     3.6926	    -1.5106	     3.6087	     9.2316	    -1.2589	     2.2659	    -4.5319	
    -3.0212	    -4.7836	   -11.8332	     3.4409	    -2.6855	     3.8605	     9.8190	    -0.8392	     2.5177	    -3.7766	
    -2.6016	    -5.2032	   -12.2528	     3.5248	    -3.5248	     4.1962	     9.8190	    -0.1678	     2.9373	    -3.0212	
    -1.9302	    -5.2872	   -12.2528	     3.7766	    -4.1962	     4.6997	     9.1476	     0.6714	     3.4409	    -2.3499	
    -1.0910	    -5.0354	   -11.7493	     4.2801	    -4.5319	     5.2032	     8.0566	     1.5106	     4.0283	    -1.8463	
    -0.2518	    -4.3640	   -10.8261	     4.8676	    -4.4479	     5.7907	     6.5460	     2.3499	     4.4479	    -1.4267	
     0.5875	    -3.3569	    -9.4833	     5.5389	    -4.1122	     6.2103	     4.8676	     3.0212	     4.6997	    -1.3428	
     1.2589	    -1.9302	    -7.8888	     5.9586	    -3.5248	     6.2943	     2.9373	     3.2730	     4.5319	    -1.5945	
     1.5106	    -0.2518	    -6.2103	     6.1264	    -2.8534	     5.8746	     1.0071	     3.0212	     3.8605	    -2.1820	
     1.5106	     1.6785	    -4.6158	     5.9586	    -2.4338	     4.9515	    -1.0910	     2.1820	     2.8534	    -3.0212	
     1.2589	     3.5248	    -3.2730	     5.5389	    -2.5177	     3.5248	    -3.1891	     0.8392	     1.3428	    -4.2801	
     0.8392	     5.2872	    -2.2659	     4.7836	    -3.1052	     1.8463	    -5.2872	    -0.7553	    -0.2518	    -5.7068	
     0.5035	     6.7139	    -1.3428	     3.8605	    -4.1122	     0.1678	    -7.1335	    -2.6016	    -1.9302	    -7.1335	
     0.2518	     7.8049	    -0.5035	     2.8534	    -5.2872	    -1.3428	    -8.8959	    -4.5319	    -3.5248	    -8.6441	
     0.1678	     8.4763	     0.2518	     1.5945	    -6.2943	    -2.6855	   -10.3226	    -6.4621	    -4.9515	   -10.0708	
     0.1678	     8.7280	     0.8392	     0.4196	    -7.0496	    -3.6087	   -11.4975	    -8.3084	    -6.2103	   -11.1618	
     0.2518	     8.8120	     1.3428	    -0.5875	    -7.6370	    -4.1962	   -12.3367	    -9.9030	    -7.1335	   -11.9171	
     0.4196	     8.8120	     1.5945	    -1.1749	    -7.8888	    -4.1962	   -12.5885	   -10.9100	    -7.5531	   -12.1689	
     0.9232	     9.0637	     1.6785	    -1.2589	    -8.0566	    -3.6926	   -12.3367	   -11.2457	    -7.4692	   -11.9171	
     1.5945	     9.5673	     1.5945	    -0.6714	    -7.9727	    -2.6016	   -11.4975	   -10.5743	    -6.7978	   -11.0779	
     2.6016	    10.4904	     1.4267	     0.4196	    -7.8888	    -0.9232	   -10.2386	    -8.9798	    -5.4550	    -9.8190	
     3.8605	    11.6653	     1.1749	     1.8463	    -7.6370	     1.1749	    -8.7280	    -6.5460	    -3.6087	    -8.2245	
     5.1193	    13.0920	     0.8392	     3.6087	    -7.3853	     3.4409	    -7.1335	    -3.6926	    -1.5945	    -6.5460	
     6.4621	    14.4348	     0.4196	     5.4550	    -7.0496	     5.7068	    -5.7068	    -0.7553	     0.3357	    -4.9515	
     7.6370	    15.6937	     0.2518	     7.1335	    -6.7139	     7.6370	    -4.6997	     1.8463	     1.9302	    -3.6087	
     8.6441	    16.6168	     0.3357	     8.6441	    -6.4621	     9.0637	    -4.1122	     3.8605	     3.0212	    -2.6855	
     9.4833	    17.2882	     0.8392	     9.6512	    -6.0425	     9.7351	    -4.0283	     5.2872	     3.6087	    -2.0981	
     9.9869	    17.5400	     1.9302	    10.2386	    -5.4550	     9.7351	    -4.3640	     6.0425	     3.4409	    -2.0142	
    10.2386	    17.3721	     3.6926	    10.4904	    -4.2801	     9.0637	    -4.8676	     6.2103	     2.8534	    -2.2659	
    10.0708	    16.9525	     5.8746	    10.1547	    -2.3499	     7.9727	    -5.4550	     5.9586	     1.7624	    -2.9373	
     9.7351	    16.1972	     8.3923	     9.4833	     0.0839	     6.6299	    -5.8746	     5.2032	     0.4196	    -3.7766	
     9.2316	    15.2740	    10.7422	     8.3084	     2.8534	     5.1193	    -6.1264	     4.0283	    -1.0910	    -4.7836	
     8.7280	    14.3509	    12.6724	     6.8817	     5.2872	     3.5248	    -6.2103	     2.4338	    -2.5177	    -5.8746	
     8.3923	    13.5117	    14.1830	     5.2872	     6.9656	     2.0142	    -6.1264	     0.6714	    -3.9444	    -6.9656	
     8.3923	    12.9242	    15.2740	     3.6926	     7.8049	     0.5035	    -5.7907	    -1.1749	    -5.1193	    -7.9727	
     8.7280	    12.6724	    16.1972	     2.3499	     8.2245	    -0.7553	    -5.2032	    -2.7695	    -5.9586	    -8.8959	
     9.3994	    12.8403	    17.1204	     1.4267	     8.4763	    -1.8463	    -4.1962	    -4.1122	    -6.5460	    -9.6512	
    10.4904	    13.5117	    17.9596	     1.0071	     8.9798	    -2.6016	    -2.6016	    -5.1193	    -6.7139	    -9.9869	
    11.7493	    14.6027	    18.7988	     1.0910	     9.9030	    -2.7695	    -0.5875	    -5.6229	    -6.3782	    -9.9869	
    13.1760	    16.1133	    19.3863	     1.8463	    11.4136	    -2.5177	     1.8463	    -5.7068	    -5.6229	    -9.5673	
    14.6027	    17.7917	    19.8059	     3.0212	    13.1760	    -1.8463	     4.3640	    -5.4550	    -4.4479	    -8.8120	
    15.6937	    19.4702	    19.8898	     4.4479	    14.9384	    -0.7553	     6.6299	    -4.7836	    -3.1052	    -7.9727	
    16.5329	    20.8969	    19.5541	     6.2103	    16.1972	     0.4196	     8.4763	    -3.9444	    -1.7624	    -7.1335	
    17.0364	    21.8201	    18.5471	     7.8888	    16.6168	     1.6785	     9.5673	    -3.1052	    -0.5035	    -6.4621	
    17.3721	    22.2397	    16.7847	     9.4833	    16.0294	     2.7695	     9.9869	    -2.2659	     0.4196	    -6.1264	
    17.6239	    22.1558	    14.4348	    10.7422	    14.4348	     3.7766	     9.6512	    -1.6785	     1.0910	    -6.1264	
    18.0435	    21.5683	    11.4975	    11.5814	    12.1689	     4.4479	     8.6441	    -1.1749	     1.4267	    -6.4621	
    18.5471	    20.6451	     8.2245	    12.0850	     9.3994	     4.9515	     7.2174	    -0.9232	     1.5945	    -6.8817	
    19.2184	    19.4702	     5.0354	    12.0850	     6.5460	     5.1193	     5.5389	    -0.6714	     1.5106	    -7.4692	
    19.8898	    18.2114	     1.9302	    11.8332	     3.7766	     5.0354	     3.6926	    -0.4196	     1.3428	    -7.8888	
    20.5612	    17.0364	    -0.5875	    11.4136	     1.1749	     4.8676	     1.8463	    -0.1678	     1.1749	    -8.1406	
    21.1487	    15.9454	    -2.6016	    10.8261	    -1.0910	     4.6158	     0.2518	     0.3357	     1.1749	    -8.0566	
    21.4844	    15.0223	    -3.8605	    10.4065	    -3.0212	     4.4479	    -1.1749	     0.9232	     1.2589	    -7.5531	
    21.5683	    14.1830	    -4.4479	    10.0708	    -4.6158	     4.4479	    -2.2659	     1.5945	     1.5945	    -6.6299	
    21.2326	    13.3438	    -4.5319	     9.9030	    -6.0425	     4.5319	    -3.1891	     2.3499	     1.9302	    -5.6229	
    20.5612	    12.4207	    -4.2801	     9.9030	    -7.1335	     4.5319	    -3.8605	     2.9373	     2.2659	    -4.6158	
    19.3863	    11.3297	    -3.6926	     9.9869	    -7.8049	     4.4479	    -4.4479	     3.1891	     2.4338	    -4.0283	
    17.9596	    10.0708	    -2.8534	    10.1547	    -8.0566	     4.2801	    -4.9515	     3.2730	     2.2659	    -3.9444	
    16.2811	     8.7280	    -1.6785	    10.3226	    -7.8049	     3.9444	    -5.3711	     3.1052	     1.8463	    -4.4479	
    14.7705	     7.7209	    -0.0839	    10.4904	    -7.1335	     3.6087	    -5.7907	     2.7695	     1.1749	    -5.2872	
    13.5956	     7.1335	     2.0142	    10.8261	    -6.2103	     3.2730	    -6.1264	     2.4338	     0.5035	    -6.3782	
    12.8403	     7.3013	     4.6158	    11.4136	    -4.9515	     3.1891	    -6.3782	     2.2659	    -0.0839	    -7.3013	
    12.6724	     8.2245	     7.5531	    12.2528	    -3.3569	     3.4409	    -6.5460	     2.1820	    -0.3357	    -7.9727	
    13.0081	     9.7351	    10.5743	    13.5117	    -1.3428	     4.2801	    -6.3782	     2.3499	    -0.3357	    -8.1406	
    13.7634	    11.4975	    13.3438	    15.1901	     0.8392	     5.7068	    -6.0425	     2.6855	    -0.0839	    -7.8888	
    14.8544	    13.1760	    15.6097	    17.2043	     3.1052	     7.6370	    -5.3711	     3.3569	     0.4196	    -7.3013	
    15.8615	    14.3509	    17.2043	    19.3863	     5.2032	     9.9030	    -4.5319	     4.1962	     1.0910	    -6.5460	
    16.7847	    14.8544	    18.2114	    21.4005	     7.0496	    12.2528	    -3.6926	     5.2032	     1.6785	    -5.7068	
    17.4561	    14.8544	    18.7988	    22.9950	     8.8120	    14.4348	    -2.7695	     6.2103	     2.2659	    -4.8676	
    17.7917	    14.5187	    19.2184	    24.0860	    10.4904	    16.2811	    -1.8463	     7.2174	     2.8534	    -4.1962	
    17.7917	    14.1830	    19.4702	    24.5056	    12.0850	    17.7078	    -1.0910	     7.8888	     3.4409	    -3.6926	
    17.3721	    14.0152	    19.5541	    24.2538	    13.4277	    18.6310	    -0.5035	     8.2245	     3.8605	    -3.3569	
    16.6168	    14.0991	    19.1345	    23.3307	    14.2670	    18.8828	    -0.3357	     8.1406	     4.1962	    -3.2730	
    15.2740	    14.2670	    18.1274	    21.9040	    14.5187	    18.3792	    -0.7553	     7.5531	     4.2801	    -3.5248	
    13.3438	    14.5187	    16.6168	    19.9738	    14.0991	    17.2043	    -1.9302	     6.6299	     4.1962	    -4.1122	
    11.0779	    14.6866	    14.7705	    17.7917	    13.2599	    15.3580	    -3.4409	     5.4550	     3.9444	    -4.9515	
     8.6441	    14.7705	    12.7563	    15.5258	    12.2528	    13.0920	    -5.0354	     4.1962	     3.6087	    -5.7907	
     6.2943	    14.8544	    10.8261	    13.5117	    11.3297	    10.6583	    -6.2103	     3.0212	     3.3569	    -6.6299	
     4.5319	    14.9384	     8.9798	    11.7493	    10.4904	     8.3084	    -6.6299	     2.0142	     3.1891	    -7.1335	
     3.2730	    15.1062	     7.2174	    10.5743	     9.9030	     6.4621	    -6.0425	     1.4267	     3.1891	    -7.2174	
     2.6855	    15.3580	     5.6229	     9.9869	     9.3994	     5.1193	    -4.6158	     1.1749	     3.3569	    -6.9656	
     2.5177	    15.6097	     4.1962	     9.9030	     8.9798	     4.3640	    -2.6855	     1.1749	     3.7766	    -6.3782	
     2.6855	    15.9454	     3.1052	    10.4065	     8.5602	     4.1962	    -0.4196	     1.4267	     4.1962	    -5.7068	
     2.8534	    16.1972	     2.2659	    11.2457	     8.0566	     4.4479	     1.5945	     1.7624	     4.6158	    -4.9515	
     3.1052	    16.2811	     1.5945	    12.1689	     7.4692	     4.8676	     3.2730	     2.0981	     4.9515	    -4.2801	
     3.1891	    16.0294	     1.0910	    13.0081	     6.6299	     5.2872	     4.1962	     2.3499	     5.1193	    -3.9444	
     3.0212	    15.5258	     0.5875	    13.5117	     5.5389	     5.7068	     4.3640	     2.3499	     5.1193	    -3.8605	
     2.5177	    14.6866	     0.0000	    13.7634	     4.1122	     5.7907	     3.6087	     2.2659	     4.9515	    -4.1122	
     1.8463	    13.4277	    -0.6714	    13.5956	     2.3499	     5.6229	     2.0981	     2.0981	     4.5319	    -4.6997	
     0.7553	    11.7493	    -1.6785	    13.2599	     0.0839	     5.2032	    -0.0839	     1.9302	     4.0283	    -5.5389	
    -0.5875	     9.7351	    -2.9373	    12.6724	    -2.5177	     4.4479	    -2.6855	     1.7624	     3.3569	    -6.4621	
    -2.0981	     7.4692	    -4.6158	    12.0010	    -5.4550	     3.5248	    -5.4550	     1.6785	     2.6855	    -7.4692	
    -3.6926	     5.0354	    -6.5460	    11.2457	    -8.4763	     2.4338	    -8.0566	     1.6785	     2.0142	    -8.3923	
    -5.2872	     2.6016	    -8.6441	    10.4065	   -11.2457	     1.3428	    -9.9869	     1.5945	     1.2589	    -9.0637	
    -6.6299	     0.2518	   -10.9100	     9.7351	   -13.5117	     0.4196	   -11.0779	     1.4267	     0.6714	    -9.6512	
    -7.8049	    -1.7624	   -13.0920	     9.1476	   -15.1901	    -0.2518	   -11.1618	     1.0910	     0.1678	    -9.8190	
    -8.5602	    -3.2730	   -15.0223	     8.7280	   -16.2811	    -0.5875	   -10.3226	     0.6714	    -0.1678	    -9.8190	
    -8.8959	    -4.0283	   -16.4490	     8.5602	   -16.9525	    -0.5875	    -8.9798	     0.2518	    -0.4196	    -9.5673	
    -8.7280	    -3.9444	   -16.9525	     8.5602	   -17.4561	    -0.3357	    -7.2174	    -0.0839	    -0.4196	    -9.1476	
    -7.9727	    -2.7695	   -16.1972	     8.7280	   -17.3721	     0.3357	    -5.3711	    -0.2518	    -0.2518	    -8.4763	
    -6.6299	    -0.5875	   -13.5117	     9.0637	   -16.5329	     1.1749	    -3.6087	    -0.2518	     0.0839	    -7.5531	
    -4.7836	     2.6016	    -8.8120	     9.3994	   -14.3509	     2.2659	    -1.8463	     0.0839	     0.6714	    -6.5460	
    -2.5177	     6.5460	    -2.0142	     9.7351	   -10.5743	     3.4409	     0.0839	     0.6714	     1.2589	    -5.3711	
     0.0000	    10.6583	     6.0425	    10.1547	    -5.1193	     4.6158	     2.0981	     1.4267	     1.9302	    -4.0283	
     2.4338	    14.6866	    14.6027	    10.4904	     1.6785	     5.6229	     4.3640	     2.4338	     2.5177	    -2.6855	
     4.6158	    18.2953	    22.4075	    10.8261	     8.9798	     6.5460	     6.7978	     3.5248	     3.0212	    -1.5106	
     6.3782	    21.1487	    28.6179	    11.0779	    15.8615	     7.1335	     8.9798	     4.5319	     3.2730	    -0.5035	
     7.6370	    23.1628	    32.8140	    11.3297	    21.4005	     7.4692	    10.8261	     5.2872	     3.1891	     0.1678	
     8.3923	    24.3378	    34.6603	    11.3297	    24.9252	     7.4692	    11.9171	     5.7068	     2.8534	     0.3357	
     8.6441	    24.5895	    34.4925	    11.0779	    26.1841	     7.1335	    12.2528	     5.7068	     2.1820	     0.0000	
     8.3923	    24.0860	    32.5623	    10.4904	    25.0931	     6.5460	    11.6653	     5.2872	     1.2589	    -0.7553	
     7.7209	    22.7432	    29.1214	     9.8190	    21.9879	     5.7907	    10.4065	     4.6158	     0.3357	    -1.8463	
     6.7139	    20.8130	    24.5895	     9.0637	    17.0364	     5.0354	     8.3923	     3.6926	    -0.6714	    -3.1052	
     5.2872	    18.2953	    19.3024	     8.2245	    10.6583	     4.2801	     5.8746	     2.5177	    -1.5945	    -4.5319	
     3.6926	    15.3580	    13.5117	     7.3853	     3.1891	     3.5248	     2.9373	     1.1749	    -2.4338	    -6.0425	
     1.7624	    12.2528	     7.8888	     6.3782	    -4.7836	     2.7695	    -0.0839	    -0.2518	    -3.3569	    -7.5531	
    -0.2518	     9.2316	     2.9373	     5.3711	   -12.3367	     2.0142	    -2.9373	    -1.6785	    -4.1122	    -8.9798	
    -2.1820	     6.6299	    -1.0071	     4.3640	   -18.8828	     1.4267	    -5.3711	    -2.8534	    -4.6158	   -10.0708	
    -4.0283	     4.5319	    -3.7766	     3.6087	   -23.7503	     0.9232	    -7.0496	    -3.7766	    -4.9515	   -10.7422	
    -5.5389	     3.1052	    -5.4550	     3.1052	   -26.6037	     0.5875	    -7.9727	    -4.1962	    -4.8676	   -10.9100	
    -6.7139	     2.2659	    -6.2943	     2.6016	   -27.3590	     0.1678	    -7.9727	    -4.1962	    -4.4479	   -10.4904	
    -7.4692	     1.7624	    -6.3782	     2.1820	   -25.8484	    -0.2518	    -7.2174	    -3.9444	    -3.7766	    -9.7351	
    -7.8049	     1.4267	    -5.7907	     1.6785	   -22.3236	    -0.9232	    -5.9586	    -3.6087	    -3.0212	    -8.7280	
    -7.7209	     1.3428	    -4.3640	     1.0071	   -16.9525	    -1.6785	    -4.4479	    -3.1891	    -2.3499	    -7.7209	
    -7.2174	     1.3428	    -2.1820	     0.2518	   -10.4904	    -2.4338	    -2.8534	    -2.9373	    -1.8463	    -6.8817	
    -6.2103	     1.4267	     0.3357	    -0.4196	    -3.5248	    -3.0212	    -1.5106	    -2.6016	    -1.4267	    -6.2103	
    -4.6997	     1.5106	     2.6855	    -0.7553	     2.7695	    -3.4409	    -0.5035	    -2.2659	    -1.0071	    -5.7068	
    -2.9373	     1.5945	     4.2801	    -0.8392	     7.7209	    -3.5248	    -0.0839	    -1.9302	    -0.5875	    -5.2872	
    -1.0910	     1.5106	     4.6997	    -0.5875	    10.6583	    -3.3569	    -0.1678	    -1.5945	    -0.1678	    -5.1193	
     0.5875	     1.3428	     4.0283	    -0.0839	    11.5814	    -3.2730	    -0.9232	    -1.4267	     0.1678	    -5.2032	
     1.8463	     1.2589	     2.5177	     0.4196	    10.4065	    -3.3569	    -2.1820	    -1.3428	     0.2518	    -5.6229	
     2.6016	     1.4267	     0.3357	     0.8392	     7.7209	    -3.6926	    -4.0283	    -1.5106	     0.1678	    -6.2943	
     2.9373	     1.9302	    -1.8463	     1.1749	     4.0283	    -4.2801	    -6.0425	    -2.0142	    -0.3357	    -7.3013	
     2.8534	     2.7695	    -3.7766	     1.4267	     0.0839	    -5.0354	    -8.1406	    -2.6855	    -1.0071	    -8.4763	
     2.5177	     3.7766	    -5.0354	     1.5106	    -3.4409	    -5.9586	    -9.9869	    -3.6926	    -2.0142	    -9.6512	
     2.0142	     4.6997	    -5.4550	     1.5106	    -5.9586	    -6.7978	   -11.4136	    -4.6997	    -3.0212	   -10.7422	
     1.5106	     5.3711	    -4.7836	     1.4267	    -7.0496	    -7.6370	   -12.4207	    -5.7907	    -4.1122	   -11.4975	
     1.0071	     5.7068	    -3.1052	     1.1749	    -6.5460	    -8.2245	   -13.0081	    -6.7139	    -5.0354	   -12.0010	
     0.6714	     5.7907	    -0.5035	     1.0071	    -4.7836	    -8.7280	   -13.0920	    -7.3013	    -5.8746	   -12.2528	
     0.4196	     5.8746	     2.5177	     0.7553	    -2.1820	    -9.0637	   -12.7563	    -7.5531	    -6.4621	   -12.1689	
     0.3357	     5.8746	     5.4550	     0.5035	     0.5875	    -9.3155	   -11.8332	    -7.3853	    -6.8817	   -11.8332	
     0.4196	     5.7907	     7.7209	     0.1678	     2.8534	    -9.4833	   -10.4904	    -7.0496	    -7.1335	   -11.3297	
     0.5035	     5.7907	     9.0637	    -0.3357	     4.3640	    -9.6512	    -8.8120	    -6.5460	    -7.3853	   -10.8261	
     0.5875	     5.7907	     9.3994	    -0.8392	     5.1193	    -9.7351	    -6.7139	    -6.2103	    -7.5531	   -10.2386	
     0.8392	     5.7907	     8.9798	    -1.3428	     5.2872	    -9.7351	    -4.5319	    -5.8746	    -7.7209	    -9.5673	
     1.1749	     5.9586	     8.1406	    -1.6785	     5.2872	    -9.6512	    -2.2659	    -5.7907	    -7.9727	    -9.0637	
     1.5106	     6.2943	     7.2174	    -1.7624	     5.2032	    -9.4833	    -0.2518	    -5.8746	    -8.1406	    -8.5602	
     2.0981	     6.7978	     6.4621	    -1.5945	     5.1193	    -9.3155	     1.4267	    -6.2103	    -8.3084	    -8.2245	
     2.6855	     7.2174	     5.8746	    -1.1749	     5.1193	    -8.9798	     2.4338	    -6.7139	    -8.3923	    -8.1406	
     3.5248	     7.8049	     5.4550	    -0.6714	     5.1193	    -8.6441	     2.7695	    -7.3013	    -8.5602	    -8.3084	
     4.3640	     8.3084	     5.0354	     0.1678	     5.0354	    -8.2245	     2.4338	    -7.9727	    -8.5602	    -8.7280	
     5.2872	     8.8959	     4.5319	     1.1749	     4.6158	    -7.5531	     1.5106	    -8.4763	    -8.5602	    -9.3155	
     6.1264	     9.5673	     3.6926	     2.4338	     3.8605	    -6.6299	     0.3357	    -8.8959	    -8.3923	    -9.9030	
     6.9656	    10.1547	     2.4338	     3.8605	     2.5177	    -5.5389	    -1.0071	    -9.0637	    -8.1406	   -10.4065	
     7.8049	    10.7422	     0.9232	     5.2872	     0.6714	    -4.2801	    -2.4338	    -9.0637	    -7.8888	   -10.7422	
     8.5602	    11.0779	    -1.0071	     6.5460	    -1.7624	    -3.0212	    -3.6926	    -9.0637	    -7.7209	   -10.8261	
     9.0637	    11.0779	    -3.1052	     7.6370	    -4.4479	    -2.0142	    -4.7836	    -8.9798	    -7.6370	   -10.8261	
     9.4833	    10.9100	    -5.2032	     8.4763	    -7.1335	    -1.2589	    -5.6229	    -8.8959	    -7.6370	   -10.5743	
     9.9030	    10.5743	    -7.0496	     9.2316	    -9.5673	    -0.8392	    -6.2103	    -8.6441	    -7.6370	    -9.9869	
    10.2386	    10.3226	    -8.3923	     9.7351	   -11.2457	    -0.5875	    -6.2103	    -8.0566	    -7.5531	    -9.1476	
    10.7422	    10.3226	    -9.0637	    10.1547	   -12.0850	    -0.5035	    -5.7907	    -7.2174	    -7.2174	    -8.0566	
    11.1618	    10.4904	    -8.8120	    10.4065	   -12.0850	    -0.5875	    -4.9515	    -6.2103	    -6.7139	    -6.8817	
    11.4975	    10.7422	    -7.7209	    10.5743	   -11.3297	    -0.8392	    -3.8605	    -5.0354	    -6.2103	    -5.7907	
    11.7493	    10.9940	    -5.7907	    10.6583	   -10.0708	    -1.2589	    -2.6855	    -4.0283	    -5.7068	    -4.8676	
    11.7493	    11.1618	    -3.4409	    10.6583	    -8.3923	    -1.6785	    -1.5945	    -3.2730	    -5.2872	    -4.2801	
    11.6653	    10.9940	    -0.8392	    10.7422	    -6.7978	    -2.0981	    -0.9232	    -2.7695	    -4.9515	    -4.0283	
    11.4975	    10.4904	     1.5945	    10.7422	    -5.5389	    -2.5177	    -0.8392	    -2.6016	    -4.6158	    -4.0283	
    11.2457	     9.4833	     3.6087	    10.7422	    -4.8676	    -2.8534	    -1.1749	    -2.7695	    -4.3640	    -4.3640	
    10.9100	     8.2245	     5.2872	    10.6583	    -4.6158	    -3.1052	    -2.0142	    -3.2730	    -4.2801	    -4.8676	
    10.5743	     6.7139	     6.6299	    10.3226	    -4.8676	    -3.4409	    -3.2730	    -4.1122	    -4.3640	    -5.4550	
    10.1547	     5.1193	     7.3853	     9.9869	    -5.4550	    -3.6926	    -4.5319	    -5.2032	    -4.5319	    -6.2103	
     9.7351	     3.6087	     7.3853	     9.4833	    -6.4621	    -4.0283	    -5.8746	    -6.3782	    -4.8676	    -6.9656	
     9.3994	     2.2659	     6.5460	     8.8959	    -7.8888	    -4.3640	    -7.1335	    -7.4692	    -5.1193	    -7.6370	
     9.0637	     1.0910	     4.7836	     8.2245	    -9.9030	    -4.7836	    -8.2245	    -8.3084	    -5.2872	    -8.0566	
     8.8120	     0.2518	     2.4338	     7.3853	   -12.5046	    -5.2032	    -9.0637	    -8.7280	    -5.2032	    -8.3084	
     8.7280	    -0.1678	    -0.1678	     6.4621	   -15.4419	    -5.6229	    -9.8190	    -8.6441	    -4.7836	    -8.1406	
     8.8120	     0.0000	    -2.6016	     5.5389	   -18.3792	    -6.0425	   -10.4065	    -8.2245	    -4.1962	    -7.7209	
     9.1476	     0.6714	    -4.4479	     4.7836	   -20.9808	    -6.3782	   -10.7422	    -7.6370	    -3.3569	    -6.9656	
     9.7351	     1.8463	    -5.5389	     4.1962	   -22.5754	    -6.6299	   -10.8261	    -6.9656	    -2.3499	    -6.0425	
    10.4065	     3.1891	    -5.5389	     3.9444	   -22.9950	    -6.7139	   -10.5743	    -6.2943	    -1.3428	    -5.0354	
    11.1618	     4.6158	    -4.7836	     3.9444	   -21.9879	    -6.5460	    -9.7351	    -5.7068	    -0.5035	    -4.0283	
    11.8332	     5.8746	    -3.3569	     4.3640	   -19.7220	    -6.2103	    -8.3923	    -5.2032	     0.2518	    -3.1052	
    12.3367	     6.7978	    -1.7624	     4.8676	   -16.6168	    -5.7068	    -6.6299	    -4.9515	     0.6714	    -2.4338	
    12.5885	     7.3853	    -0.2518	     5.3711	   -13.3438	    -5.2032	    -4.7836	    -4.9515	     0.6714	    -2.2659	
    12.5885	     7.6370	     0.9232	     5.8746	   -10.1547	    -4.7836	    -2.9373	    -5.0354	     0.3357	    -2.5177	
    12.2528	     7.8049	     1.5945	     6.2103	    -7.6370	    -4.5319	    -1.4267	    -5.3711	    -0.4196	    -3.3569	
    11.7493	     7.9727	     1.6785	     6.4621	    -5.7068	    -4.3640	    -0.1678	    -5.6229	    -1.4267	    -4.5319	
    11.0779	     8.2245	     1.4267	     6.7139	    -4.1962	    -4.2801	     0.7553	    -5.9586	    -2.6016	    -6.1264	
    10.4065	     8.8120	     0.9232	     6.9656	    -2.8534	    -4.2801	     1.4267	    -6.1264	    -3.9444	    -7.9727	
     9.7351	     9.5673	     0.5875	     7.3013	    -1.4267	    -4.1962	     1.8463	    -6.2943	    -5.2872	    -9.8190	
     9.1476	    10.4065	     0.7553	     7.6370	     0.2518	    -4.1962	     2.0142	    -6.4621	    -6.5460	   -11.5814	
     8.8120	    11.2457	     1.3428	     7.9727	     2.0142	    -4.1962	     1.9302	    -6.6299	    -7.6370	   -12.9242	
     8.6441	    11.9171	     2.1820	     8.1406	     3.5248	    -4.2801	     1.5945	    -6.7978	    -8.5602	   -13.9313	
     8.6441	    12.2528	     3.1891	     8.0566	     4.3640	    -4.6158	     0.7553	    -6.7978	    -9.3155	   -14.5187	
     8.6441	    12.3367	     4.1122	     7.7209	     4.4479	    -5.1193	    -0.5035	    -6.8817	    -9.9030	   -14.6866	
     8.7280	    12.1689	     4.8676	     6.9656	     3.8605	    -5.9586	    -2.3499	    -6.9656	   -10.5743	   -14.7705	
     8.5602	    11.6653	     5.4550	     5.7907	     2.8534	    -7.1335	    -4.6158	    -7.1335	   -11.2457	   -14.6866	
     8.3923	    10.8261	     5.8746	     4.4479	     1.7624	    -8.3084	    -7.0496	    -7.4692	   -12.0010	   -14.4348	
     8.3084	     9.9030	     5.9586	     3.1052	     0.7553	    -9.4833	    -9.2316	    -7.8049	   -12.7563	   -14.0991	
     8.3084	     8.8959	     5.7907	     2.0981	     0.0839	   -10.0708	   -10.8261	    -8.0566	   -13.2599	   -13.4277	
     8.4763	     8.1406	     5.3711	     1.7624	    -0.2518	   -10.0708	   -11.3297	    -8.0566	   -13.4277	   -12.4207	
     8.9798	     7.6370	     4.4479	     2.1820	    -0.3357	    -9.3994	   -10.8261	    -7.8888	   -13.3438	   -11.2457	
     9.6512	     7.5531	     3.1891	     3.1891	    -0.4196	    -8.1406	    -9.3994	    -7.4692	   -13.0920	   -10.1547	
    10.3226	     7.7209	     1.5945	     4.7836	    -0.6714	    -6.3782	    -7.3853	    -6.9656	   -12.8403	    -9.3994	
    10.9100	     8.2245	    -0.0839	     6.5460	    -1.2589	    -4.4479	    -5.3711	    -6.4621	   -12.5046	    -9.1476	
    11.4136	     8.8959	    -1.7624	     8.3923	    -2.1820	    -2.5177	    -3.6087	    -6.0425	   -12.2528	    -9.3155	
    11.6653	     9.6512	    -2.9373	    10.0708	    -3.6087	    -0.5875	    -2.5177	    -5.7907	   -11.8332	    -9.9030	
    11.7493	    10.4065	    -3.4409	    11.5814	    -5.2032	     1.0910	    -2.0981	    -5.6229	   -11.2457	   -10.6583	
    11.6653	    11.1618	    -3.0212	    12.5885	    -6.9656	     2.3499	    -2.4338	    -5.7068	   -10.5743	   -11.4136	
    11.5814	    11.8332	    -1.7624	    13.1760	    -8.7280	     3.1891	    -3.3569	    -5.9586	    -9.6512	   -12.0850	
    11.4136	    12.5046	     0.0839	    13.0920	   -10.2386	     3.6087	    -4.5319	    -6.5460	    -8.7280	   -12.6724	
    11.2457	    12.9242	     2.0981	    12.4207	   -11.4136	     3.5248	    -5.8746	    -7.2174	    -7.8049	   -13.1760	
    11.1618	    13.1760	     3.7766	    11.2457	   -12.1689	     3.1052	    -7.1335	    -8.0566	    -6.8817	   -13.6795	
    10.9100	    13.0081	     4.8676	     9.8190	   -12.2528	     2.3499	    -7.9727	    -8.8120	    -6.1264	   -13.9313	
    10.7422	    12.5885	     5.2872	     8.1406	   -11.6653	     1.4267	    -8.3923	    -9.3994	    -5.4550	   -14.0991	
    10.6583	    12.0850	     5.0354	     6.5460	   -10.5743	     0.2518	    -8.3084	    -9.7351	    -4.9515	   -14.0152	
    10.6583	    11.4975	     4.3640	     5.1193	    -9.1476	    -1.0071	    -7.7209	    -9.8190	    -4.5319	   -13.6795	
    10.8261	    11.0779	     3.3569	     4.0283	    -7.8049	    -2.2659	    -6.7139	    -9.6512	    -4.1122	   -13.0081	
    11.0779	    10.9100	     2.2659	     3.1891	    -6.6299	    -3.4409	    -5.5389	    -9.3994	    -3.6926	   -12.1689	
    11.4975	    10.9100	     1.2589	     2.6855	    -5.7068	    -4.2801	    -4.2801	    -8.9798	    -3.1891	   -11.0779	
    11.8332	    10.9940	     0.4196	     2.2659	    -4.9515	    -4.8676	    -3.1891	    -8.6441	    -2.7695	   -10.0708	
    12.1689	    11.2457	    -0.1678	     2.0142	    -4.4479	    -5.2032	    -2.4338	    -8.2245	    -2.4338	    -9.0637	
    12.4207	    11.4136	    -0.4196	     1.9302	    -4.0283	    -5.2872	    -2.0981	    -7.9727	    -2.2659	    -8.2245	
    12.5885	    11.4136	    -0.5035	     2.0142	    -3.8605	    -5.0354	    -2.3499	    -7.7209	    -2.0981	    -7.6370	
    12.7563	    11.4136	    -0.5035	     2.3499	    -4.1962	    -4.5319	    -3.1891	    -7.6370	    -2.0981	    -7.2174	
    13.0081	    11.2457	    -0.3357	     2.8534	    -5.0354	    -3.9444	    -4.6158	    -7.6370	    -2.2659	    -6.9656	
    13.1760	    11.1618	     0.0839	     3.4409	    -6.3782	    -3.2730	    -6.6299	    -7.8888	    -2.5177	    -6.9656	
    13.2599	    11.0779	     0.7553	     4.0283	    -8.1406	    -2.7695	    -8.9798	    -8.3923	    -2.9373	    -7.2174	
    13.0920	    11.0779	     1.5945	     4.4479	   -10.0708	    -2.4338	   -11.4975	    -9.0637	    -3.6926	    -7.7209	
    12.5885	    10.9940	     2.5177	     4.5319	   -12.0850	    -2.5177	   -13.9313	   -10.0708	    -4.6997	    -8.5602	
    11.7493	    10.7422	     3.1052	     4.3640	   -13.9313	    -3.0212	   -15.7776	   -11.3297	    -5.9586	    -9.6512	
    10.5743	    10.0708	     2.9373	     3.7766	   -15.3580	    -4.1122	   -16.8686	   -12.5046	    -7.3853	   -10.9100	
     9.1476	     8.9798	     1.9302	     2.9373	   -16.3651	    -5.6229	   -16.8686	   -13.6795	    -8.8959	   -12.2528	
     7.5531	     7.5531	     0.1678	     1.8463	   -16.7007	    -7.5531	   -15.6937	   -14.5187	   -10.3226	   -13.5117	
     5.8746	     5.8746	    -2.2659	     0.8392	   -16.7007	    -9.4833	   -13.5117	   -14.9384	   -11.5814	   -14.4348	
     4.1962	     4.1122	    -5.0354	    -0.0839	   -16.3651	   -11.2457	   -10.7422	   -14.9384	   -12.3367	   -15.0223	
     2.7695	     2.5177	    -7.8888	    -0.6714	   -16.0294	   -12.5046	    -7.8888	   -14.3509	   -12.6724	   -15.0223	
     1.6785	     1.2589	   -10.4065	    -0.7553	   -15.6937	   -13.0081	    -5.2032	   -13.2599	   -12.4207	   -14.6866	
     1.0910	     0.4196	   -12.4207	    -0.2518	   -15.2740	   -12.6724	    -2.9373	   -11.8332	   -11.6653	   -13.9313	
     1.0071	     0.0839	   -13.7634	     0.5035	   -14.6027	   -11.7493	    -1.2589	   -10.3226	   -10.6583	   -13.0920	
     1.2589	     0.2518	   -14.3509	     1.5106	   -13.5956	   -10.4065	    -0.0839	    -8.8959	    -9.5673	   -12.3367	
     1.8463	     0.8392	   -14.1830	     2.4338	   -12.0850	    -8.9798	     0.5875	    -7.8049	    -8.4763	   -11.7493	
     2.7695	     1.6785	   -13.5956	     3.1891	   -10.3226	    -7.6370	     0.8392	    -7.0496	    -7.6370	   -11.4136	
     3.7766	     2.7695	   -12.5885	     3.8605	    -8.5602	    -6.7139	     0.6714	    -6.7139	    -7.0496	   -11.3297	
     5.0354	     4.0283	   -11.5814	     4.4479	    -7.1335	    -5.9586	     0.3357	    -6.5460	    -6.6299	   -11.4136	
     6.2943	     5.4550	   -10.4065	     5.0354	    -6.2103	    -5.4550	    -0.2518	    -6.5460	    -6.4621	   -11.6653	
     7.6370	     6.9656	    -8.9798	     5.8746	    -5.7907	    -4.9515	    -0.9232	    -6.4621	    -6.2943	   -11.9171	
     8.8959	     8.4763	    -7.1335	     6.7139	    -5.7068	    -4.5319	    -1.5945	    -6.4621	    -6.2943	   -12.2528	
     9.9869	    10.0708	    -4.7836	     7.5531	    -5.7907	    -4.0283	    -2.3499	    -6.3782	    -6.2943	   -12.4207	
    10.9100	    11.4975	    -1.8463	     8.3084	    -5.8746	    -3.6087	    -3.1891	    -6.2943	    -6.4621	   -12.6724	
    11.5814	    12.9242	     1.5106	     8.9798	    -5.9586	    -3.1052	    -4.1122	    -6.3782	    -6.7978	   -12.8403	
    11.9171	    14.1830	     4.8676	     9.5673	    -5.9586	    -2.6855	    -5.1193	    -6.5460	    -7.3013	   -13.0920	
    12.0010	    15.1062	     7.9727	     9.9030	    -5.9586	    -2.2659	    -6.3782	    -6.7978	    -7.9727	   -13.3438	
    11.6653	    15.6097	    10.4904	    10.1547	    -6.0425	    -1.9302	    -7.9727	    -7.2174	    -8.8120	   -13.7634	
    11.1618	    15.5258	    12.1689	    10.4065	    -6.4621	    -1.5945	    -9.7351	    -7.7209	    -9.7351	   -14.1830	
    10.3226	    15.0223	    13.0920	    10.7422	    -7.1335	    -1.2589	   -11.5814	    -8.0566	   -10.5743	   -14.5187	
     9.4833	    14.0991	    13.4277	    11.0779	    -7.8888	    -0.8392	   -13.1760	    -8.3084	   -11.1618	   -14.7705	
     8.6441	    13.1760	    13.1760	    11.4975	    -8.3923	    -0.1678	   -14.4348	    -8.3923	   -11.3297	   -14.8544	
     7.9727	    12.3367	    12.6724	    12.0010	    -8.5602	     0.6714	   -15.1062	    -8.1406	   -11.0779	   -14.5187	
     7.4692	    11.8332	    11.9171	    12.5046	    -8.1406	     1.5945	   -15.2740	    -7.5531	   -10.3226	   -14.0152	
     7.2174	    11.5814	    10.9940	    13.0081	    -7.3013	     2.6016	   -14.9384	    -6.6299	    -9.3155	   -13.1760	
     7.2174	    11.4975	     9.6512	    13.3438	    -6.2943	     3.5248	   -14.3509	    -5.6229	    -8.0566	   -12.2528	
     7.3013	    11.2457	     7.9727	    13.3438	    -5.5389	     4.1962	   -13.7634	    -4.5319	    -6.8817	   -11.4136	
     7.3013	    10.7422	     5.7907	    13.0081	    -5.3711	     4.4479	   -13.3438	    -3.6087	    -5.7907	   -10.5743	
     7.2174	     9.9030	     3.1052	    12.0850	    -5.8746	     4.3640	   -13.1760	    -3.1052	    -5.1193	   -10.0708	
     7.0496	     8.5602	    -0.0839	    10.7422	    -7.2174	     3.7766	   -13.3438	    -3.0212	    -4.8676	    -9.7351	
     6.8817	     6.9656	    -3.5248	     8.9798	    -9.2316	     2.8534	   -13.6795	    -3.2730	    -4.8676	    -9.7351	
     6.6299	     5.3711	    -6.8817	     7.0496	   -11.6653	     1.5945	   -14.0991	    -3.9444	    -5.2872	    -9.9030	
     6.6299	     3.9444	    -9.7351	     5.2032	   -14.1830	     0.2518	   -14.4348	    -4.7836	    -5.7068	   -10.2386	
     6.7139	     2.7695	   -11.6653	     3.6926	   -16.1972	    -1.0071	   -14.6027	    -5.7907	    -6.2943	   -10.7422	
     7.0496	     2.1820	   -12.3367	     2.7695	   -17.5400	    -2.0981	   -14.5187	    -6.7139	    -6.7139	   -11.1618	
     7.5531	     1.9302	   -11.6653	     2.4338	   -17.7078	    -2.9373	   -14.1830	    -7.4692	    -6.8817	   -11.5814	
     8.2245	     2.1820	    -9.7351	     2.7695	   -16.7847	    -3.3569	   -13.5117	    -7.9727	    -6.7978	   -11.9171	
     8.9798	     2.7695	    -6.7978	     3.6926	   -15.0223	    -3.4409	   -12.5885	    -8.2245	    -6.4621	   -12.0850	
     9.6512	     3.5248	    -3.5248	     4.7836	   -12.7563	    -3.2730	   -11.4975	    -8.2245	    -5.9586	   -12.1689	
     9.9869	     4.1962	    -0.5035	     5.8746	   -10.7422	    -3.0212	   -10.4065	    -8.0566	    -5.4550	   -12.3367	
    10.0708	     4.8676	     1.7624	     6.5460	    -9.3155	    -2.9373	    -9.3994	    -7.9727	    -4.9515	   -12.5046	
     9.7351	     5.5389	     3.1891	     6.8817	    -8.8120	    -3.1891	    -8.5602	    -7.9727	    -4.7836	   -12.6724	
     9.2316	     6.2943	     3.8605	     6.7978	    -8.8959	    -3.6926	    -7.8049	    -8.1406	    -4.7836	   -12.9242	
     8.5602	     6.9656	     3.7766	     6.4621	    -9.3994	    -4.4479	    -7.0496	    -8.3923	    -5.0354	   -13.0081	
     7.8888	     7.5531	     3.3569	     5.9586	    -9.9030	    -5.3711	    -6.1264	    -8.7280	    -5.4550	   -13.0920	
     7.2174	     7.9727	     2.5177	     5.1193	   -10.0708	    -6.4621	    -5.2032	    -9.3155	    -6.0425	   -13.2599	
     6.7139	     8.3084	     1.5945	     4.1962	    -9.7351	    -7.5531	    -4.1962	   -10.1547	    -6.8817	   -13.5117	
     6.2103	     8.5602	     0.5035	     3.1891	    -8.6441	    -8.7280	    -3.2730	   -11.3297	    -7.9727	   -14.0152	
     5.9586	     8.9798	    -0.4196	     2.1820	    -6.7139	    -9.8190	    -2.4338	   -12.8403	    -9.3155	   -14.7705	
     5.8746	     9.4833	    -1.0910	     1.2589	    -4.2801	   -10.8261	    -1.8463	   -14.5187	   -10.7422	   -15.8615	
     5.9586	     9.9869	    -1.5945	     0.6714	    -1.5945	   -11.6653	    -1.5106	   -16.3651	   -12.3367	   -17.0364	
     6.2943	    10.4904	    -2.0981	     0.5035	     0.9232	   -12.2528	    -1.5106	   -18.1274	   -13.7634	   -18.2953	
     6.8817	    10.9100	    -2.5177	     0.7553	     2.9373	   -12.5046	    -1.9302	   -19.4702	   -14.9384	   -19.3863	
     7.7209	    11.2457	    -2.7695	     1.4267	     4.2801	   -12.4207	    -2.6016	   -20.3094	   -15.7776	   -20.3934	
     8.7280	    11.7493	    -2.7695	     2.4338	     5.0354	   -12.0010	    -3.5248	   -20.4773	   -16.1972	   -20.9808	
     9.9869	    12.5885	    -2.0981	     3.6926	     5.2032	   -11.1618	    -4.3640	   -19.8898	   -16.1133	   -21.3165	
    11.4136	    13.7634	    -0.7553	     5.1193	     5.1193	   -10.1547	    -4.9515	   -18.6310	   -15.6937	   -21.2326	
    13.0081	    15.1901	     1.1749	     6.7139	     4.8676	    -8.9798	    -4.9515	   -16.8686	   -14.8544	   -20.8130	
    14.8544	    16.7007	     3.3569	     8.3923	     4.4479	    -7.6370	    -4.4479	   -14.7705	   -13.8474	   -20.0577	
    16.7847	    18.1274	     5.2872	    10.1547	     4.0283	    -6.2943	    -3.3569	   -12.5046	   -12.5885	   -18.9667	
    18.7988	    19.3024	     6.7978	    11.7493	     3.5248	    -4.8676	    -1.6785	   -10.0708	   -11.2457	   -17.7078	
    20.8130	    20.2255	     7.8888	    13.4277	     2.8534	    -3.5248	     0.2518	    -7.6370	    -9.9030	   -16.2811	
    22.7432	    20.9808	     8.7280	    14.8544	     2.0981	    -2.2659	     2.4338	    -5.4550	    -8.5602	   -14.6866	
    24.3378	    21.5683	     9.5673	    16.2811	     1.1749	    -1.1749	     4.6158	    -3.4409	    -7.3853	   -13.0920	
    25.6805	    22.2397	    10.2386	    17.5400	     0.2518	    -0.2518	     6.5460	    -1.8463	    -6.4621	   -11.4975	
    26.6037	    22.9950	    10.9100	    18.7149	    -0.7553	     0.5875	     8.2245	    -0.6714	    -5.7068	    -9.9869	
    27.1912	    23.8342	    11.7493	    19.8059	    -1.6785	     1.4267	     9.4833	     0.2518	    -5.1193	    -8.6441	
    27.5269	    24.8413	    12.7563	    20.9808	    -2.2659	     2.3499	    10.4065	     0.8392	    -4.5319	    -7.3853	
    27.6947	    25.9323	    14.2670	    22.0718	    -2.2659	     3.2730	    10.9940	     1.3428	    -4.0283	    -6.3782	
    27.5269	    26.8555	    16.2811	    22.9111	    -1.5106	     4.1122	    11.2457	     1.5945	    -3.6087	    -5.7068	
    26.9394	    27.3590	    18.6310	    23.3307	    -0.0839	     4.6997	    11.1618	     1.5945	    -3.4409	    -5.6229	
    25.8484	    27.1912	    20.8969	    23.1628	     1.5945	     4.8676	    10.5743	     1.2589	    -3.5248	    -6.0425	
    24.3378	    26.1002	    22.4915	    22.4915	     2.8534	     4.4479	     9.3994	     0.5035	    -3.8605	    -7.1335	
    22.4075	    24.1699	    22.9950	    21.3165	     3.1891	     3.6087	     7.7209	    -0.5875	    -4.4479	    -8.5602	
    20.1416	    21.8201	    22.0718	    19.7220	     2.3499	     2.6016	     5.5389	    -1.8463	    -5.2032	   -10.2386	
    17.8757	    19.3024	    19.9738	    17.7917	     0.6714	     1.4267	     3.1052	    -3.2730	    -6.0425	   -12.0850	
    15.5258	    16.7007	    16.7847	    15.6937	    -1.5106	     0.1678	     0.5035	    -4.6997	    -6.9656	   -13.8474	
    13.1760	    14.2670	    12.8403	    13.2599	    -3.7766	    -1.0910	    -2.0142	    -6.2943	    -7.8888	   -15.4419	
    10.9100	    11.9171	     8.7280	    10.7422	    -5.6229	    -2.5177	    -4.5319	    -7.9727	    -8.9798	   -16.9525	
     8.7280	     9.8190	     4.8676	     8.2245	    -6.7978	    -4.1122	    -6.7139	    -9.5673	   -10.1547	   -18.2114	
     6.7139	     8.0566	     1.8463	     5.9586	    -7.1335	    -5.5389	    -8.4763	   -10.9940	   -11.0779	   -18.9667	
     5.0354	     6.9656	     0.1678	     4.1962	    -6.2943	    -6.7978	    -9.7351	   -12.0010	   -11.7493	   -19.1345	
     3.8605	     6.6299	     0.0000	     3.1052	    -4.3640	    -7.5531	   -10.1547	   -12.4207	   -11.8332	   -18.5471	
     3.3569	     7.0496	     1.3428	     2.8534	    -1.4267	    -7.7209	    -9.7351	   -12.0850	   -11.2457	   -17.1204	
     3.3569	     8.0566	     3.8605	     3.1891	     1.8463	    -7.3853	    -8.5602	   -11.0779	    -9.9030	   -15.1901	
     3.9444	     9.3994	     7.0496	     4.0283	     4.9515	    -6.7978	    -6.8817	    -9.5673	    -8.1406	   -12.8403	
     4.8676	    10.6583	    10.3226	     5.0354	     7.3853	    -6.1264	    -4.8676	    -7.9727	    -6.1264	   -10.4904	
     6.0425	    11.9171	    13.0920	     5.9586	     8.7280	    -5.6229	    -2.7695	    -6.3782	    -4.1962	    -8.4763	
     7.3013	    12.8403	    15.0223	     6.5460	     8.9798	    -5.3711	    -0.7553	    -5.1193	    -2.5177	    -6.7978	
     8.6441	    13.5117	    15.9454	     6.8817	     8.3923	    -5.2032	     1.0910	    -4.1962	    -1.2589	    -5.7068	
     9.8190	    13.9313	    16.0294	     7.1335	     7.0496	    -5.0354	     2.6855	    -3.6087	    -0.5035	    -5.0354	
    10.7422	    13.9313	    15.3580	     7.3013	     5.2032	    -4.8676	     3.9444	    -3.2730	    -0.0839	    -4.7836	
    11.4136	    13.5117	    13.7634	     7.4692	     2.9373	    -4.5319	     4.6997	    -3.1891	    -0.0839	    -4.8676	
    11.7493	    12.6724	    11.4975	     7.7209	     0.2518	    -4.1122	     4.8676	    -3.2730	    -0.5035	    -5.3711	
    11.7493	    11.4975	     8.5602	     8.0566	    -2.6855	    -3.6087	     4.2801	    -3.5248	    -1.1749	    -6.1264	
    11.6653	    10.0708	     5.2032	     8.4763	    -5.7068	    -3.1891	     3.0212	    -3.8605	    -2.0142	    -7.1335	
    11.6653	     8.8120	     2.0142	     8.8959	    -8.5602	    -2.7695	     1.3428	    -4.1122	    -2.8534	    -8.1406	
    12.0010	     7.8049	    -0.8392	     9.3994	   -11.1618	    -2.3499	    -0.6714	    -4.2801	    -3.5248	    -8.9798	
    12.6724	     7.3013	    -2.9373	     9.9869	   -13.1760	    -1.9302	    -2.6016	    -4.2801	    -4.0283	    -9.4833	
    13.6795	     7.3013	    -4.2801	    10.6583	   -14.3509	    -1.5106	    -4.2801	    -4.0283	    -4.1962	    -9.5673	
    15.1062	     7.8049	    -4.9515	    11.4136	   -14.6866	    -0.9232	    -5.3711	    -3.5248	    -3.9444	    -9.2316	
    16.7847	     8.7280	    -5.2032	    12.3367	   -14.2670	    -0.0839	    -6.0425	    -2.6016	    -3.1891	    -8.3084	
    18.6310	    10.0708	    -5.1193	    13.4277	   -13.4277	     0.9232	    -6.0425	    -1.2589	    -2.0142	    -6.8817	
    20.6451	    11.7493	    -4.7836	    14.6866	   -12.3367	     2.2659	    -5.7068	     0.2518	    -0.5035	    -5.1193	
    22.4915	    13.5956	    -4.1962	    16.0294	   -11.0779	     3.6087	    -4.9515	     2.0142	     1.0910	    -3.1891	
    24.0021	    15.6097	    -3.2730	    17.4561	    -9.5673	     4.8676	    -4.1122	     3.6926	     2.6855	    -1.4267	
    25.0931	    17.7078	    -1.8463	    18.8828	    -8.0566	     6.0425	    -3.1891	     5.2872	     4.1122	     0.0839	
    25.5966	    19.8898	     0.0839	    20.1416	    -6.3782	     6.8817	    -2.5177	     6.7978	     5.2032	     1.2589	
    25.5127	    22.2397	     2.7695	    21.3165	    -4.6997	     7.6370	    -1.9302	     8.1406	     5.9586	     2.0981	
    25.0092	    24.7574	     6.2943	    22.2397	    -2.9373	     8.1406	    -1.7624	     9.3155	     6.3782	     2.5177	
    24.0860	    27.3590	    10.4065	    22.9950	    -1.0910	     8.4763	    -1.8463	    10.1547	     6.4621	     2.5177	
    22.9111	    29.8767	    14.9384	    23.4985	     0.9232	     8.6441	    -2.1820	    10.6583	     6.2943	     2.2659	
    21.8201	    31.8909	    19.0506	    23.7503	     2.8534	     8.7280	    -2.6016	    10.6583	     5.9586	     1.6785	
    20.8969	    33.3176	    22.3236	    23.7503	     4.7836	     8.6441	    -2.9373	    10.2386	     5.5389	     0.8392	
    20.3094	    33.9050	    24.2538	    23.4146	     6.5460	     8.5602	    -2.9373	     9.3994	     5.0354	    -0.1678	
    20.0577	    33.6533	    24.8413	    22.8271	     8.3923	     8.4763	    -2.3499	     8.0566	     4.6158	    -1.3428	
    20.1416	    32.6462	    24.2538	    22.1558	    10.4065	     8.3923	    -1.2589	     6.2943	     4.1122	    -2.6016	
    20.3094	    30.8838	    23.0789	    21.3165	    12.5046	     8.3084	     0.1678	     4.5319	     3.6087	    -3.7766	
    20.4773	    28.4500	    21.6522	    20.4773	    14.6866	     8.2245	     1.7624	     2.8534	     3.1052	    -4.7836	
    20.4773	    25.5966	    20.3094	    19.6381	    16.4490	     8.1406	     3.1891	     1.5106	     2.6855	    -5.6229	
    20.3094	    22.4915	    19.1345	    18.8828	    17.5400	     8.0566	     4.0283	     0.7553	     2.3499	    -6.2103	
    19.9738	    19.4702	    18.2953	    18.2114	    17.8757	     7.9727	     4.3640	     0.5035	     2.0142	    -6.4621	
    19.5541	    16.7007	    17.5400	    17.4561	    17.3721	     7.8049	     4.1962	     0.7553	     1.9302	    -6.4621	
    19.0506	    14.3509	    16.8686	    16.7007	    16.2811	     7.5531	     3.6926	     1.2589	     1.8463	    -6.2103	
    18.4631	    12.3367	    16.2811	    15.8615	    14.9384	     7.0496	     3.0212	     1.8463	     1.8463	    -5.7907	
    17.8757	    10.6583	    15.6937	    15.1062	    13.4277	     6.2943	     2.3499	     2.4338	     1.9302	    -5.2032	
[Epoch Header]
[Trial Type]	11
[Accept]	1
[Correct]	0
[RT]	 0.000
[Resp]	0
[Epoch Data]
    -5.9586	   -16.6168	   -18.3792	   -13.7634	   -15.1901	   -15.4419	   -16.9525	   -15.9454	   -11.9171	   -14.9384	
    -7.2174	   -17.3721	   -16.2811	   -14.1830	   -12.8403	   -16.1972	   -15.9454	   -16.7847	   -12.7563	   -14.9384	
    -8.1406	   -18.0435	   -14.3509	   -14.3509	   -10.5743	   -16.7007	   -14.4348	   -17.2043	   -13.2599	   -14.6866	
    -8.5602	   -18.3792	   -12.6724	   -14.2670	    -8.6441	   -16.8686	   -12.7563	   -17.2043	   -13.5117	   -14.0152	
    -8.5602	   -18.3792	   -11.5814	   -13.7634	    -7.3853	   -16.5329	   -10.9100	   -16.6168	   -13.4277	   -13.1760	
    -8.2245	   -18.1274	   -10.9940	   -12.8403	    -6.5460	   -15.9454	    -9.3155	   -15.6937	   -13.1760	   -12.2528	
    -7.6370	   -17.6239	   -10.9100	   -11.6653	    -6.3782	   -15.1062	    -8.3084	   -14.6027	   -12.7563	   -11.3297	
    -7.1335	   -17.1204	   -11.0779	   -10.3226	    -6.7139	   -14.0152	    -7.9727	   -13.3438	   -12.4207	   -10.5743	
    -6.7139	   -16.5329	   -11.4975	    -8.9798	    -7.5531	   -12.9242	    -8.5602	   -12.0850	   -12.0010	   -10.1547	
    -6.5460	   -16.1133	   -11.8332	    -7.7209	    -9.0637	   -11.8332	    -9.9030	   -10.9940	   -11.4975	   -10.0708	
    -6.6299	   -15.6937	   -12.1689	    -6.6299	   -10.9100	   -10.7422	   -11.8332	    -9.9869	   -10.9940	   -10.4065	
    -6.8817	   -15.3580	   -12.4207	    -5.6229	   -13.0920	    -9.7351	   -13.9313	    -9.2316	   -10.3226	   -10.9940	
    -7.3853	   -15.1901	   -12.9242	    -5.0354	   -15.3580	    -8.8120	   -15.7776	    -8.7280	    -9.7351	   -11.8332	
    -7.8888	   -15.2740	   -14.0152	    -4.6997	   -17.7917	    -8.1406	   -17.3721	    -8.4763	    -9.0637	   -12.8403	
    -8.3923	   -15.5258	   -15.8615	    -4.9515	   -20.4773	    -7.8049	   -18.5471	    -8.6441	    -8.3923	   -13.8474	
    -8.9798	   -15.9454	   -18.5471	    -5.6229	   -23.3307	    -7.8049	   -19.2184	    -8.8959	    -7.8049	   -14.6866	
    -9.4833	   -16.4490	   -21.7361	    -6.7139	   -26.3519	    -8.1406	   -19.5541	    -9.3155	    -7.1335	   -15.1901	
    -9.8190	   -17.0364	   -25.1770	    -7.9727	   -29.4571	    -8.7280	   -19.4702	    -9.6512	    -6.3782	   -15.4419	
   -10.0708	   -17.4561	   -28.2822	    -9.1476	   -32.2266	    -9.3994	   -19.0506	    -9.8190	    -5.6229	   -15.4419	
   -10.0708	   -17.6239	   -30.4642	   -10.1547	   -34.3246	   -10.0708	   -18.3792	    -9.8190	    -4.7836	   -15.0223	
    -9.7351	   -17.5400	   -31.0516	   -10.7422	   -35.4156	   -10.6583	   -17.5400	    -9.5673	    -4.0283	   -14.3509	
    -9.2316	   -17.0364	   -29.7928	   -10.9100	   -35.0800	   -11.0779	   -16.6168	    -9.2316	    -3.4409	   -13.5117	
    -8.6441	   -16.4490	   -26.5198	   -10.9940	   -32.9819	   -11.4975	   -15.6937	    -8.8959	    -2.9373	   -12.5046	
    -8.2245	   -15.8615	   -21.8201	   -10.9100	   -29.2053	   -11.9171	   -14.7705	    -8.6441	    -2.7695	   -11.6653	
    -8.1406	   -15.6097	   -16.4490	   -10.9940	   -24.0860	   -12.4207	   -13.9313	    -8.6441	    -2.9373	   -11.0779	
    -8.4763	   -15.8615	   -11.0779	   -11.2457	   -18.3792	   -13.0081	   -13.3438	    -8.8959	    -3.3569	   -10.9100	
    -9.3994	   -16.6168	    -6.4621	   -11.8332	   -12.8403	   -13.6795	   -13.0081	    -9.3994	    -4.0283	   -11.0779	
   -10.5743	   -17.7917	    -2.8534	   -12.4207	    -8.1406	   -14.2670	   -13.0081	   -10.0708	    -4.8676	   -11.6653	
   -11.8332	   -19.2184	    -0.5875	   -13.0081	    -4.6997	   -14.6027	   -13.2599	   -10.6583	    -5.6229	   -12.4207	
   -12.9242	   -20.7291	     0.5875	   -13.3438	    -2.6016	   -14.4348	   -13.5117	   -11.0779	    -6.2103	   -13.2599	
   -13.7634	   -21.9879	     0.7553	   -13.2599	    -1.8463	   -13.8474	   -13.8474	   -11.1618	    -6.4621	   -14.0152	
   -14.1830	   -22.9111	     0.0839	   -12.7563	    -2.1820	   -12.7563	   -14.0152	   -10.9100	    -6.3782	   -14.5187	
   -14.4348	   -23.2468	    -1.0071	   -11.9171	    -3.4409	   -11.3297	   -14.0152	   -10.2386	    -6.0425	   -14.7705	
   -14.3509	   -22.7432	    -2.0981	   -10.8261	    -5.3711	    -9.6512	   -13.9313	    -9.3994	    -5.3711	   -14.7705	
   -14.2670	   -21.5683	    -3.1052	    -9.5673	    -7.8049	    -7.9727	   -13.7634	    -8.3923	    -4.5319	   -14.3509	
   -14.1830	   -19.7220	    -3.8605	    -8.4763	   -10.5743	    -6.4621	   -13.5956	    -7.2174	    -3.5248	   -13.6795	
   -14.1830	   -17.4561	    -4.6997	    -7.4692	   -13.5117	    -5.1193	   -13.4277	    -5.9586	    -2.5177	   -12.7563	
   -14.3509	   -15.2740	    -5.3711	    -6.5460	   -16.2811	    -4.0283	   -13.0920	    -4.7836	    -1.5106	   -11.6653	
   -14.6027	   -13.1760	    -5.8746	    -5.7068	   -18.4631	    -3.1052	   -12.5046	    -3.6926	    -0.6714	   -10.4904	
   -14.9384	   -11.4975	    -5.8746	    -4.7836	   -19.3863	    -2.4338	   -11.3297	    -2.7695	     0.0839	    -9.2316	
   -15.4419	   -10.2386	    -5.1193	    -3.8605	   -18.8828	    -1.9302	    -9.4833	    -2.1820	     0.5875	    -7.9727	
   -16.1133	    -9.5673	    -3.7766	    -2.9373	   -16.9525	    -1.7624	    -7.2174	    -2.0981	     0.8392	    -6.9656	
   -17.0364	    -9.3994	    -2.2659	    -2.1820	   -13.9313	    -1.9302	    -4.8676	    -2.4338	     0.8392	    -6.1264	
   -18.1274	    -9.8190	    -0.8392	    -1.6785	   -10.4904	    -2.4338	    -2.6855	    -3.3569	     0.6714	    -5.6229	
   -19.3024	   -10.6583	     0.1678	    -1.5945	    -6.7139	    -3.2730	    -0.9232	    -4.6997	     0.3357	    -5.3711	
   -20.4773	   -11.7493	     0.7553	    -1.9302	    -2.9373	    -4.2801	     0.2518	    -6.2943	    -0.0839	    -5.4550	
   -21.5683	   -13.0920	     0.8392	    -3.0212	     0.5035	    -5.6229	     0.8392	    -8.1406	    -0.5035	    -5.7907	
   -22.4915	   -14.5187	     0.3357	    -4.6997	     3.4409	    -7.2174	     0.8392	   -10.1547	    -1.0910	    -6.4621	
   -23.3307	   -15.8615	    -0.5875	    -7.0496	     5.2872	    -9.0637	     0.3357	   -12.1689	    -1.8463	    -7.3853	
   -24.0860	   -17.1204	    -2.1820	    -9.6512	     5.8746	   -11.0779	    -0.7553	   -14.1830	    -2.7695	    -8.6441	
   -24.7574	   -18.2114	    -4.2801	   -12.3367	     4.8676	   -13.1760	    -2.2659	   -16.1133	    -3.9444	   -10.2386	
   -25.5966	   -19.3024	    -6.9656	   -14.7705	     2.5177	   -15.1062	    -4.1122	   -17.9596	    -5.2872	   -12.0010	
   -26.5198	   -20.2255	    -9.9030	   -16.7847	    -0.8392	   -16.9525	    -6.2103	   -19.4702	    -6.7139	   -13.8474	
   -27.4429	   -21.0648	   -12.9242	   -18.3792	    -4.9515	   -18.4631	    -8.3923	   -20.7291	    -8.3084	   -15.7776	
   -28.2822	   -21.6522	   -16.0294	   -19.5541	    -9.3994	   -19.7220	   -10.4904	   -21.5683	    -9.7351	   -17.5400	
   -28.8696	   -21.9040	   -18.7988	   -20.3094	   -13.7634	   -20.6451	   -12.2528	   -21.9040	   -11.0779	   -19.1345	
   -29.1214	   -21.7361	   -21.4005	   -20.8130	   -17.8757	   -21.3165	   -13.7634	   -21.7361	   -12.0850	   -20.3934	
   -28.8696	   -21.2326	   -23.5825	   -20.9808	   -21.5683	   -21.4844	   -14.7705	   -21.0648	   -12.7563	   -21.0648	
   -28.1143	   -20.4773	   -25.3448	   -20.8130	   -24.6735	   -21.3165	   -15.3580	   -20.0577	   -12.9242	   -21.1487	
   -26.8555	   -19.5541	   -26.5198	   -20.3934	   -27.1072	   -20.6451	   -15.4419	   -18.7149	   -12.5885	   -20.6451	
   -25.1770	   -18.6310	   -26.6037	   -19.4702	   -28.4500	   -19.4702	   -15.0223	   -17.1204	   -11.8332	   -19.5541	
   -22.9950	   -17.7078	   -25.5127	   -18.2114	   -28.5339	   -17.8757	   -14.0991	   -15.3580	   -10.7422	   -17.9596	
   -20.5612	   -16.7007	   -22.9950	   -16.6168	   -27.1072	   -16.1133	   -12.7563	   -13.5956	    -9.3994	   -16.1972	
   -17.9596	   -15.6097	   -19.2184	   -15.0223	   -24.0860	   -14.3509	   -10.9100	   -11.9171	    -8.1406	   -14.3509	
   -15.3580	   -14.4348	   -14.6027	   -13.3438	   -19.9738	   -12.8403	    -8.9798	   -10.6583	    -7.0496	   -12.8403	
   -12.6724	   -13.0920	    -9.9030	   -11.9171	   -15.3580	   -11.7493	    -7.2174	    -9.9030	    -6.2943	   -11.7493	
   -10.2386	   -11.6653	    -5.5389	   -10.8261	   -10.8261	   -11.2457	    -5.9586	    -9.6512	    -5.9586	   -11.1618	
    -8.0566	   -10.4065	    -2.0142	   -10.2386	    -7.1335	   -11.1618	    -5.4550	   -10.0708	    -6.0425	   -11.1618	
    -6.2943	    -9.3155	     0.5875	   -10.1547	    -4.3640	   -11.7493	    -5.7907	   -11.0779	    -6.6299	   -11.6653	
    -5.1193	    -8.7280	     1.9302	   -10.6583	    -2.6016	   -12.8403	    -6.8817	   -12.5885	    -7.6370	   -12.8403	
    -4.5319	    -8.6441	     2.1820	   -11.5814	    -2.0142	   -14.2670	    -8.4763	   -14.4348	    -9.0637	   -14.4348	
    -4.4479	    -9.1476	     1.1749	   -12.6724	    -2.2659	   -15.8615	   -10.4065	   -16.2811	   -10.5743	   -16.2811	
    -4.6158	   -10.0708	    -0.7553	   -13.7634	    -3.4409	   -17.4561	   -12.2528	   -18.0435	   -12.0850	   -18.2114	
    -4.8676	   -11.2457	    -3.1052	   -14.8544	    -4.9515	   -18.7988	   -13.9313	   -19.4702	   -13.4277	   -19.8059	
    -4.9515	   -12.2528	    -5.3711	   -15.6937	    -6.5460	   -19.8059	   -15.1901	   -20.5612	   -14.3509	   -20.9808	
    -4.7836	   -12.9242	    -6.9656	   -16.4490	    -7.8049	   -20.5612	   -15.8615	   -21.2326	   -14.8544	   -21.5683	
    -4.1962	   -13.0920	    -7.5531	   -17.0364	    -8.3923	   -20.8969	   -15.9454	   -21.4005	   -14.8544	   -21.4844	
    -3.2730	   -12.6724	    -7.2174	   -17.4561	    -8.4763	   -20.8969	   -15.5258	   -20.9808	   -14.5187	   -20.8969	
    -2.1820	   -11.7493	    -6.0425	   -17.5400	    -8.1406	   -20.5612	   -14.6866	   -20.0577	   -13.7634	   -19.7220	
    -1.0071	   -10.4065	    -4.6158	   -17.3721	    -7.6370	   -19.9738	   -13.6795	   -18.7149	   -12.7563	   -18.2114	
     0.1678	    -8.8959	    -3.1052	   -16.7847	    -7.3013	   -19.1345	   -12.6724	   -17.0364	   -11.7493	   -16.6168	
     1.2589	    -7.3853	    -2.0142	   -16.0294	    -7.2174	   -18.1274	   -11.5814	   -15.2740	   -10.6583	   -14.8544	
     2.2659	    -6.0425	    -1.3428	   -15.0223	    -7.4692	   -17.0364	   -10.8261	   -13.4277	    -9.8190	   -13.1760	
     3.1891	    -4.9515	    -1.2589	   -13.9313	    -8.0566	   -16.0294	   -10.2386	   -11.8332	    -9.2316	   -11.7493	
     4.0283	    -4.2801	    -1.6785	   -12.9242	    -8.8959	   -15.1901	   -10.0708	   -10.4904	    -8.9798	   -10.7422	
     4.7836	    -4.0283	    -2.6016	   -11.9171	    -9.8190	   -14.5187	   -10.2386	    -9.5673	    -9.1476	   -10.1547	
     5.3711	    -4.1962	    -4.0283	   -11.0779	   -10.9100	   -14.0991	   -10.7422	    -8.8959	    -9.4833	   -10.1547	
     5.7907	    -4.6997	    -5.5389	   -10.4065	   -11.9171	   -14.0152	   -11.4136	    -8.8120	   -10.1547	   -10.6583	
     5.9586	    -5.5389	    -7.1335	   -10.0708	   -12.6724	   -14.2670	   -12.0850	    -9.0637	   -10.9940	   -11.6653	
     5.7068	    -6.5460	    -8.3923	   -10.2386	   -13.0920	   -14.8544	   -12.8403	    -9.9030	   -12.0010	   -12.9242	
     4.8676	    -7.8888	    -9.3155	   -10.9940	   -13.1760	   -15.6097	   -13.5117	   -11.0779	   -13.0920	   -14.1830	
     3.6087	    -9.3155	   -10.1547	   -12.1689	   -13.0081	   -16.5329	   -14.0991	   -12.5046	   -14.0991	   -15.2740	
     1.9302	   -10.7422	   -10.8261	   -13.5117	   -12.6724	   -17.2043	   -14.3509	   -14.0152	   -14.9384	   -15.9454	
     0.0839	   -12.0850	   -11.5814	   -14.6866	   -12.0850	   -17.6239	   -14.4348	   -15.1901	   -15.2740	   -16.0294	
    -1.5945	   -13.0920	   -12.5885	   -15.5258	   -11.4975	   -17.7078	   -14.1830	   -16.0294	   -15.1062	   -15.6097	
    -3.1052	   -13.7634	   -13.5956	   -15.7776	   -10.9100	   -17.5400	   -13.6795	   -16.2811	   -14.3509	   -14.6027	
    -4.2801	   -14.0991	   -14.7705	   -15.6097	   -10.4065	   -17.0364	   -13.0081	   -16.0294	   -13.1760	   -13.2599	
    -5.1193	   -14.3509	   -15.8615	   -15.1901	    -9.9869	   -16.5329	   -12.3367	   -15.2740	   -11.6653	   -11.7493	
    -5.6229	   -14.4348	   -16.6168	   -14.5187	    -9.6512	   -16.0294	   -11.5814	   -14.2670	    -9.9030	   -10.3226	
    -5.9586	   -14.5187	   -17.2043	   -13.8474	    -9.5673	   -15.6097	   -10.9940	   -13.1760	    -8.1406	    -9.1476	
    -6.2103	   -14.6866	   -17.4561	   -13.1760	    -9.9030	   -15.2740	   -10.4904	   -12.0850	    -6.5460	    -8.3923	
    -6.6299	   -14.8544	   -17.4561	   -12.5885	   -10.7422	   -14.8544	   -10.3226	   -11.2457	    -5.2872	    -8.0566	
    -7.1335	   -15.1901	   -17.0364	   -12.0850	   -11.9171	   -14.4348	   -10.3226	   -10.7422	    -4.2801	    -8.1406	
    -7.8888	   -15.4419	   -16.0294	   -11.9171	   -13.1760	   -14.0152	   -10.5743	   -10.5743	    -3.6926	    -8.4763	
    -8.8120	   -15.6937	   -14.2670	   -11.8332	   -14.1830	   -13.5117	   -11.0779	   -10.6583	    -3.3569	    -8.9798	
    -9.7351	   -15.9454	   -11.9171	   -11.8332	   -14.5187	   -13.0920	   -11.9171	   -10.9940	    -3.4409	    -9.5673	
   -10.8261	   -16.2811	    -9.0637	   -12.0850	   -14.0991	   -12.7563	   -12.8403	   -11.5814	    -3.7766	   -10.3226	
   -11.8332	   -16.6168	    -6.2943	   -12.3367	   -13.0920	   -12.6724	   -13.8474	   -12.2528	    -4.4479	   -11.1618	
   -12.8403	   -17.0364	    -4.0283	   -12.7563	   -12.0010	   -12.7563	   -14.9384	   -13.0081	    -5.2032	   -12.0850	
   -13.6795	   -17.3721	    -2.5177	   -13.1760	   -11.1618	   -13.0920	   -15.8615	   -13.6795	    -6.1264	   -13.0920	
   -14.4348	   -17.4561	    -1.7624	   -13.6795	   -11.0779	   -13.5956	   -16.5329	   -14.2670	    -7.0496	   -14.0152	
   -15.0223	   -17.2882	    -2.0142	   -14.2670	   -11.8332	   -14.1830	   -17.0364	   -14.7705	    -7.9727	   -15.0223	
   -15.4419	   -16.9525	    -3.0212	   -14.8544	   -13.2599	   -14.7705	   -17.2043	   -15.1062	    -8.8120	   -16.0294	
   -15.6937	   -16.4490	    -4.6997	   -15.3580	   -15.1062	   -15.3580	   -17.0364	   -15.3580	    -9.4833	   -16.8686	
   -15.9454	   -16.1133	    -6.7978	   -15.7776	   -17.1204	   -15.8615	   -16.7007	   -15.6097	    -9.9869	   -17.4561	
   -16.1133	   -16.0294	    -9.2316	   -16.1972	   -18.9667	   -16.2811	   -16.1133	   -15.7776	   -10.4065	   -17.7917	
   -16.3651	   -16.3651	   -11.5814	   -16.3651	   -20.3934	   -16.5329	   -15.3580	   -15.8615	   -10.7422	   -17.8757	
   -16.5329	   -16.9525	   -13.8474	   -16.4490	   -21.4005	   -16.7847	   -14.6866	   -15.8615	   -10.9100	   -17.6239	
   -16.8686	   -17.8757	   -15.8615	   -16.5329	   -21.8201	   -17.1204	   -14.0152	   -15.7776	   -10.9940	   -17.2882	
   -17.2043	   -18.9667	   -17.3721	   -16.6168	   -21.7361	   -17.4561	   -13.5956	   -15.6937	   -11.0779	   -16.7847	
   -17.7078	   -20.2255	   -18.4631	   -16.9525	   -21.1487	   -18.0435	   -13.2599	   -15.6937	   -11.2457	   -16.1972	
   -18.2114	   -21.4844	   -19.2184	   -17.4561	   -20.2255	   -18.7149	   -13.0081	   -15.7776	   -11.4136	   -15.6937	
   -18.6310	   -22.6593	   -19.7220	   -18.2114	   -19.0506	   -19.5541	   -12.7563	   -15.9454	   -11.7493	   -15.1901	
   -18.9667	   -23.5825	   -19.9738	   -19.0506	   -17.7078	   -20.3934	   -12.4207	   -16.1133	   -12.0850	   -14.7705	
   -18.9667	   -24.1699	   -20.1416	   -19.8059	   -16.1972	   -21.1487	   -11.9171	   -16.2811	   -12.5046	   -14.2670	
   -18.7149	   -24.3378	   -20.0577	   -20.3094	   -14.6866	   -21.5683	   -11.3297	   -16.3651	   -12.9242	   -13.8474	
   -18.2953	   -24.3378	   -19.9738	   -20.5612	   -13.1760	   -21.6522	   -10.8261	   -16.1972	   -13.2599	   -13.3438	
   -17.7917	   -24.0021	   -19.9738	   -20.5612	   -11.9171	   -21.3165	   -10.4904	   -15.8615	   -13.4277	   -13.0081	
   -17.2882	   -23.5825	   -20.1416	   -20.3094	   -11.0779	   -20.7291	   -10.4904	   -15.4419	   -13.5956	   -12.6724	
   -17.0364	   -22.9950	   -20.5612	   -20.0577	   -10.8261	   -20.0577	   -10.7422	   -15.1062	   -13.5956	   -12.5046	
   -17.1204	   -22.3236	   -21.1487	   -19.9738	   -11.1618	   -19.3863	   -11.4136	   -15.0223	   -13.6795	   -12.6724	
   -17.4561	   -21.2326	   -21.6522	   -20.0577	   -12.0010	   -18.9667	   -12.1689	   -15.2740	   -13.6795	   -13.0081	
   -18.1274	   -19.6381	   -21.6522	   -20.4773	   -13.0081	   -18.9667	   -12.9242	   -15.7776	   -13.6795	   -13.6795	
   -18.9667	   -17.6239	   -20.6451	   -21.1487	   -13.9313	   -19.3024	   -13.5956	   -16.7007	   -13.6795	   -14.5187	
   -20.0577	   -15.1901	   -18.6310	   -21.9879	   -14.3509	   -19.9738	   -14.0152	   -17.7078	   -13.5956	   -15.3580	
   -21.2326	   -12.7563	   -15.6097	   -22.9950	   -14.0991	   -20.8969	   -14.1830	   -18.7149	   -13.4277	   -16.1972	
   -22.4075	   -10.7422	   -12.4207	   -23.9182	   -12.8403	   -21.9879	   -14.0152	   -19.6381	   -13.2599	   -16.8686	
   -23.4985	    -9.4833	    -9.4833	   -24.5895	   -10.8261	   -22.9111	   -13.5117	   -20.2255	   -12.9242	   -17.2882	
   -24.3378	    -8.9798	    -7.3013	   -25.0931	    -8.2245	   -23.6664	   -12.6724	   -20.6451	   -12.5046	   -17.2882	
   -24.9252	    -9.3155	    -5.9586	   -25.3448	    -5.3711	   -24.2538	   -11.7493	   -20.7291	   -12.0850	   -16.8686	
   -25.3448	   -10.3226	    -5.4550	   -25.4288	    -2.7695	   -24.5895	   -10.8261	   -20.5612	   -11.6653	   -16.1972	
   -25.5127	   -11.9171	    -5.7907	   -25.4288	    -0.9232	   -24.7574	    -9.9869	   -20.3094	   -11.4136	   -15.1901	
   -25.6805	   -13.9313	    -7.0496	   -25.5127	    -0.0839	   -24.8413	    -9.6512	   -20.0577	   -11.3297	   -14.1830	
   -25.8484	   -16.3651	    -9.0637	   -25.5966	    -0.3357	   -24.9252	    -9.6512	   -19.8898	   -11.4975	   -13.1760	
   -26.2680	   -18.9667	   -11.7493	   -25.8484	    -1.6785	   -25.0092	   -10.0708	   -19.8059	   -12.0010	   -12.5046	
   -26.7715	   -21.6522	   -14.6866	   -26.1002	    -3.9444	   -25.0931	   -10.9100	   -19.8898	   -12.6724	   -12.2528	
   -27.4429	   -24.0021	   -17.2043	   -26.3519	    -6.5460	   -25.1770	   -12.0010	   -20.1416	   -13.5117	   -12.3367	
   -28.1982	   -25.9323	   -18.6310	   -26.3519	    -9.0637	   -25.1770	   -13.1760	   -20.4773	   -14.5187	   -13.0081	
   -28.7857	   -27.0233	   -18.7149	   -26.1841	   -10.9940	   -25.1770	   -14.2670	   -20.9808	   -15.6097	   -14.0152	
   -29.1214	   -27.1912	   -17.2043	   -25.7645	   -12.1689	   -25.0092	   -15.1901	   -21.8201	   -16.7847	   -15.3580	
   -29.1214	   -26.4359	   -14.7705	   -25.1770	   -12.5046	   -24.9252	   -15.7776	   -22.8271	   -18.0435	   -16.8686	
   -28.7857	   -25.0931	   -12.2528	   -24.6735	   -12.4207	   -24.8413	   -16.1972	   -24.0021	   -19.3024	   -18.5471	
   -28.2822	   -23.4985	   -10.3226	   -24.2538	   -12.5885	   -24.8413	   -16.4490	   -25.0931	   -20.5612	   -20.0577	
   -27.4429	   -21.9879	    -9.7351	   -24.1699	   -13.5956	   -25.0092	   -16.5329	   -26.1841	   -21.6522	   -21.3165	
   -26.4359	   -20.8130	   -10.5743	   -24.1699	   -15.6937	   -25.3448	   -16.5329	   -27.1912	   -22.6593	   -22.4075	
   -25.2609	   -20.0577	   -12.5046	   -24.4217	   -18.7149	   -25.9323	   -16.5329	   -28.1143	   -23.3307	   -23.0789	
   -24.1699	   -19.7220	   -15.0223	   -24.5895	   -22.2397	   -26.6876	   -16.4490	   -28.8696	   -23.8342	   -23.4985	
   -23.0789	   -19.7220	   -17.4561	   -24.7574	   -25.5966	   -27.6108	   -16.3651	   -29.4571	   -23.9182	   -23.4985	
   -21.9879	   -19.8898	   -19.2184	   -24.8413	   -28.1143	   -28.4500	   -16.1972	   -29.7089	   -23.6664	   -23.2468	
   -20.8969	   -20.0577	   -20.0577	   -24.9252	   -29.3732	   -29.2053	   -16.0294	   -29.5410	   -23.0789	   -22.6593	
   -19.7220	   -20.2255	   -19.8059	   -25.0092	   -29.1214	   -29.7928	   -15.8615	   -28.9536	   -22.1558	   -21.9879	
   -18.6310	   -20.3934	   -18.7149	   -25.1770	   -27.5269	   -30.3802	   -15.9454	   -28.1143	   -21.0648	   -21.2326	
   -17.6239	   -20.6451	   -17.1204	   -25.5127	   -24.9252	   -30.7999	   -16.1972	   -26.9394	   -19.9738	   -20.5612	
   -16.7007	   -21.0648	   -15.5258	   -25.8484	   -21.8201	   -31.1356	   -16.7847	   -25.6805	   -18.9667	   -20.0577	
   -15.8615	   -21.6522	   -14.1830	   -26.1841	   -18.6310	   -31.2195	   -17.3721	   -24.3378	   -18.0435	   -19.7220	
   -14.9384	   -22.2397	   -13.3438	   -26.3519	   -15.7776	   -30.9677	   -17.8757	   -23.0789	   -17.2882	   -19.5541	
   -14.0152	   -22.7432	   -13.2599	   -26.1841	   -13.5956	   -30.3802	   -18.0435	   -21.9879	   -16.7007	   -19.4702	
   -12.9242	   -23.4146	   -14.0991	   -25.6805	   -12.1689	   -29.4571	   -17.7078	   -21.0648	   -16.3651	   -19.4702	
   -11.9171	   -24.0860	   -15.8615	   -25.0092	   -11.6653	   -28.4500	   -16.9525	   -20.4773	   -16.1972	   -19.7220	
   -11.0779	   -24.7574	   -18.5471	   -24.0860	   -12.1689	   -27.3590	   -15.9454	   -20.1416	   -16.3651	   -20.2255	
   -10.4065	   -25.2609	   -21.6522	   -23.1628	   -13.4277	   -26.4359	   -15.1062	   -20.0577	   -16.7847	   -20.8130	
    -9.8190	   -25.5127	   -24.6735	   -22.2397	   -15.3580	   -25.4288	   -14.4348	   -20.1416	   -17.2043	   -21.4005	
    -9.3155	   -25.0092	   -26.9394	   -21.4005	   -17.2882	   -24.5056	   -14.0991	   -20.1416	   -17.7078	   -21.9040	
    -8.7280	   -23.6664	   -27.6947	   -20.6451	   -18.8828	   -23.4985	   -14.0152	   -20.1416	   -18.0435	   -22.1558	
    -8.0566	   -21.7361	   -26.7715	   -19.9738	   -19.8059	   -22.4915	   -14.0991	   -20.0577	   -18.2953	   -22.0718	
    -7.3853	   -19.4702	   -24.5056	   -19.3863	   -20.1416	   -21.5683	   -14.2670	   -19.8898	   -18.4631	   -21.8201	
    -6.7139	   -17.2043	   -21.4005	   -18.8828	   -20.3094	   -20.7291	   -14.4348	   -19.7220	   -18.6310	   -21.3165	
    -6.2943	   -15.5258	   -18.1274	   -18.4631	   -20.4773	   -20.1416	   -14.6027	   -19.4702	   -18.7149	   -20.7291	
    -6.2103	   -14.3509	   -15.1901	   -18.2114	   -20.7291	   -19.6381	   -14.6027	   -19.2184	   -18.8828	   -20.0577	
    -6.2943	   -13.5956	   -12.5885	   -17.9596	   -20.8130	   -19.3863	   -14.2670	   -19.0506	   -18.8828	   -19.3024	
    -6.7139	   -13.2599	   -10.2386	   -17.7917	   -20.3934	   -19.2184	   -13.5117	   -18.7988	   -18.7149	   -18.5471	
    -7.2174	   -13.1760	    -7.9727	   -17.6239	   -19.1345	   -19.1345	   -12.2528	   -18.7149	   -18.3792	   -17.7078	
    -7.8049	   -13.0920	    -5.7907	   -17.4561	   -16.9525	   -18.8828	   -10.6583	   -18.6310	   -17.7917	   -16.9525	
    -8.3084	   -13.1760	    -3.8605	   -17.2043	   -13.9313	   -18.4631	    -8.8120	   -18.6310	   -17.1204	   -16.2811	
    -8.7280	   -13.1760	    -2.2659	   -17.0364	   -10.3226	   -17.9596	    -6.7978	   -18.7149	   -16.2811	   -15.6937	
    -8.8959	   -13.2599	    -1.1749	   -17.0364	    -6.5460	   -17.3721	    -4.7836	   -18.6310	   -15.4419	   -15.2740	
    -8.9798	   -13.5117	    -0.5875	   -17.1204	    -3.1052	   -16.7847	    -3.1052	   -18.6310	   -14.6866	   -15.1901	
    -8.8959	   -13.9313	    -0.8392	   -17.4561	    -0.5035	   -16.4490	    -1.9302	   -18.6310	   -14.1830	   -15.3580	
    -8.8959	   -14.6866	    -1.8463	   -18.1274	     0.9232	   -16.3651	    -1.5945	   -18.7149	   -14.0152	   -15.8615	
    -8.9798	   -15.8615	    -3.5248	   -18.9667	     0.9232	   -16.6168	    -2.0981	   -18.9667	   -14.0152	   -16.6168	
    -9.2316	   -17.2882	    -5.8746	   -19.8898	    -0.1678	   -16.9525	    -3.6087	   -19.3024	   -14.2670	   -17.5400	
    -9.5673	   -18.9667	    -8.4763	   -20.8130	    -2.2659	   -17.4561	    -6.0425	   -19.7220	   -14.6866	   -18.3792	
   -10.0708	   -20.8130	   -11.3297	   -21.5683	    -4.8676	   -18.0435	    -9.0637	   -20.1416	   -15.1901	   -19.3024	
   -10.5743	   -22.5754	   -14.1830	   -22.0718	    -7.7209	   -18.6310	   -12.2528	   -20.4773	   -15.6937	   -19.9738	
   -10.9100	   -24.1699	   -16.8686	   -22.3236	   -10.5743	   -19.1345	   -15.1901	   -20.7291	   -16.0294	   -20.4773	
   -11.0779	   -25.4288	   -19.3024	   -22.2397	   -13.2599	   -19.5541	   -17.5400	   -20.8130	   -16.1133	   -20.6451	
   -10.9100	   -26.1841	   -21.3165	   -21.7361	   -15.4419	   -19.6381	   -19.0506	   -20.6451	   -15.8615	   -20.3934	
   -10.3226	   -26.4359	   -22.6593	   -20.7291	   -17.1204	   -19.3863	   -19.8059	   -20.2255	   -15.2740	   -19.8898	
    -9.4833	   -26.1002	   -23.2468	   -19.1345	   -18.0435	   -18.7988	   -19.8059	   -19.4702	   -14.2670	   -18.8828	
    -8.4763	   -25.3448	   -23.1628	   -16.9525	   -18.3792	   -17.7078	   -19.2184	   -18.2114	   -12.9242	   -17.6239	
    -7.4692	   -24.2538	   -22.4075	   -14.2670	   -18.1274	   -16.2811	   -18.3792	   -16.5329	   -11.2457	   -16.1133	
    -6.7139	   -23.0789	   -21.2326	   -11.4136	   -17.6239	   -14.5187	   -17.5400	   -14.4348	    -9.5673	   -14.4348	
    -6.2103	   -21.9879	   -19.6381	    -8.4763	   -16.9525	   -12.7563	   -16.8686	   -12.2528	    -7.8888	   -12.8403	
    -5.9586	   -20.8969	   -17.7917	    -5.7068	   -16.2811	   -10.8261	   -16.4490	   -10.0708	    -6.3782	   -11.4136	
    -5.7907	   -19.8059	   -15.8615	    -3.2730	   -15.6937	    -8.9798	   -16.3651	    -7.9727	    -5.0354	   -10.2386	
    -5.3711	   -18.6310	   -14.0152	    -1.2589	   -15.1901	    -7.3013	   -16.6168	    -6.0425	    -3.9444	    -9.3155	
    -4.7836	   -17.2882	   -12.5046	     0.1678	   -14.9384	    -5.7068	   -17.0364	    -4.4479	    -3.1052	    -8.6441	
    -3.9444	   -15.8615	   -11.4975	     1.0071	   -15.0223	    -4.4479	   -17.5400	    -3.1052	    -2.5177	    -8.1406	
    -2.8534	   -14.6027	   -11.2457	     1.4267	   -15.4419	    -3.5248	   -18.2114	    -2.0142	    -2.0981	    -7.8888	
    -1.5945	   -13.5956	   -11.7493	     1.5106	   -16.3651	    -2.8534	   -18.7988	    -1.1749	    -1.7624	    -7.8049	
    -0.2518	   -12.7563	   -12.9242	     1.4267	   -17.7078	    -2.4338	   -19.2184	    -0.5875	    -1.5106	    -7.8049	
     1.0910	   -12.1689	   -14.3509	     1.2589	   -19.2184	    -2.2659	   -19.4702	    -0.1678	    -1.4267	    -7.8888	
     2.1820	   -11.9171	   -15.8615	     1.0071	   -20.8130	    -2.1820	   -19.3863	    -0.1678	    -1.3428	    -8.2245	
     2.9373	   -11.8332	   -16.9525	     0.5875	   -22.0718	    -2.1820	   -19.2184	    -0.5035	    -1.5106	    -8.5602	
     3.3569	   -12.0010	   -17.5400	     0.0839	   -22.7432	    -2.3499	   -18.8828	    -1.1749	    -1.7624	    -9.0637	
     3.2730	   -12.5046	   -17.2043	    -0.5875	   -22.5754	    -2.6855	   -18.3792	    -2.1820	    -2.3499	    -9.6512	
     2.7695	   -13.1760	   -15.9454	    -1.3428	   -21.2326	    -3.3569	   -17.7917	    -3.4409	    -3.1052	   -10.3226	
     2.0142	   -13.9313	   -13.8474	    -2.0981	   -18.7988	    -4.1962	   -17.1204	    -4.9515	    -4.1122	   -11.0779	
     0.9232	   -14.7705	   -11.4136	    -2.9373	   -15.5258	    -5.2872	   -16.2811	    -6.4621	    -5.3711	   -11.7493	
    -0.2518	   -15.6937	    -9.1476	    -3.7766	   -11.9171	    -6.7139	   -15.4419	    -7.8888	    -6.8817	   -12.4207	
    -1.5945	   -16.7847	    -7.6370	    -4.7836	    -8.3923	    -8.3923	   -14.5187	    -9.3994	    -8.4763	   -13.0920	
    -3.0212	   -18.0435	    -7.3013	    -5.9586	    -5.5389	   -10.2386	   -13.7634	   -10.8261	   -10.2386	   -13.7634	
    -4.5319	   -19.3863	    -8.2245	    -7.3013	    -3.8605	   -12.2528	   -13.1760	   -12.3367	   -12.1689	   -14.3509	
    -6.0425	   -20.8130	   -10.4065	    -8.7280	    -3.2730	   -14.3509	   -13.0081	   -13.9313	   -14.1830	   -14.9384	
    -7.5531	   -22.2397	   -13.3438	   -10.4065	    -3.7766	   -16.4490	   -13.1760	   -15.5258	   -16.2811	   -15.6097	
    -9.0637	   -23.5825	   -16.5329	   -12.1689	    -5.1193	   -18.3792	   -13.6795	   -17.2882	   -18.2953	   -16.3651	
   -10.4065	   -24.8413	   -19.4702	   -14.0991	    -7.0496	   -20.2255	   -14.4348	   -18.9667	   -20.3094	   -17.2043	
   -11.4975	   -25.8484	   -21.8201	   -16.1133	    -9.1476	   -21.8201	   -15.1901	   -20.6451	   -21.9879	   -18.2114	
   -12.4207	   -26.6037	   -23.4985	   -18.1274	   -11.2457	   -23.1628	   -15.7776	   -22.2397	   -23.3307	   -19.1345	
   -13.0081	   -27.1072	   -24.3378	   -20.1416	   -13.1760	   -24.2538	   -16.1972	   -23.7503	   -24.1699	   -20.0577	
   -13.2599	   -27.2751	   -24.4217	   -21.9879	   -15.0223	   -25.1770	   -16.4490	   -25.0092	   -24.5895	   -20.8969	
   -13.2599	   -27.1072	   -23.8342	   -23.6664	   -16.6168	   -25.9323	   -16.6168	   -26.0162	   -24.5056	   -21.5683	
   -12.8403	   -26.5198	   -22.2397	   -25.1770	   -17.9596	   -26.6037	   -16.7007	   -26.8555	   -24.0860	   -22.0718	
   -12.2528	   -25.5966	   -19.8898	   -26.5198	   -18.7988	   -27.1912	   -16.7007	   -27.4429	   -23.4985	   -22.4915	
   -11.5814	   -24.5056	   -16.9525	   -27.6108	   -19.2184	   -27.7786	   -16.7007	   -27.9465	   -22.7432	   -22.8271	
   -11.0779	   -23.4985	   -13.9313	   -28.4500	   -19.3024	   -28.3661	   -16.6168	   -28.2822	   -21.9879	   -23.0789	
   -10.9940	   -22.8271	   -11.5814	   -28.9536	   -19.5541	   -28.8696	   -16.4490	   -28.5339	   -21.3165	   -23.3307	
   -11.1618	   -22.5754	   -10.2386	   -28.9536	   -20.0577	   -29.1214	   -16.2811	   -28.5339	   -20.6451	   -23.4146	
   -11.5814	   -22.6593	    -9.9030	   -28.5339	   -20.9808	   -29.0375	   -15.9454	   -28.2822	   -20.0577	   -23.4146	
   -12.0010	   -22.7432	   -10.2386	   -27.5269	   -22.1558	   -28.5339	   -15.5258	   -27.8625	   -19.3863	   -23.2468	
   -12.5046	   -22.3236	   -10.9100	   -26.1002	   -23.2468	   -27.6947	   -14.9384	   -27.0233	   -18.6310	   -22.7432	
   -12.7563	   -21.4005	   -11.1618	   -24.1699	   -23.7503	   -26.6037	   -14.0991	   -26.1002	   -17.8757	   -22.1558	
   -12.8403	   -19.8059	   -10.8261	   -22.0718	   -23.2468	   -25.1770	   -13.0920	   -24.9252	   -17.2043	   -21.2326	
   -12.6724	   -17.8757	    -9.5673	   -19.7220	   -21.6522	   -23.5825	   -11.7493	   -23.6664	   -16.5329	   -20.3094	
   -12.2528	   -15.7776	    -7.4692	   -17.2043	   -18.7988	   -21.7361	   -10.3226	   -22.1558	   -15.8615	   -19.2184	
   -11.4975	   -13.8474	    -4.9515	   -14.6866	   -14.8544	   -19.8059	    -8.6441	   -20.5612	   -15.1901	   -18.2114	
   -10.6583	   -12.2528	    -2.3499	   -12.2528	   -10.1547	   -17.8757	    -7.0496	   -18.8828	   -14.5187	   -17.2882	
    -9.7351	   -11.1618	    -0.2518	   -10.0708	    -5.2032	   -16.0294	    -5.3711	   -17.2882	   -13.7634	   -16.4490	
    -8.8120	   -10.6583	     1.0071	    -8.2245	    -0.5875	   -14.4348	    -4.0283	   -15.8615	   -13.1760	   -15.7776	
    -8.0566	   -10.5743	     1.0910	    -6.9656	     3.1052	   -13.0920	    -3.0212	   -14.7705	   -12.5885	   -15.2740	
    -7.4692	   -10.9940	    -0.1678	    -6.2103	     5.3711	   -12.0850	    -2.5177	   -14.0152	   -12.0850	   -14.9384	
    -7.1335	   -11.7493	    -2.5177	    -5.9586	     5.7907	   -11.4136	    -2.6016	   -13.5956	   -11.7493	   -14.7705	
    -6.8817	   -12.5046	    -5.9586	    -6.0425	     4.3640	   -11.1618	    -3.3569	   -13.5117	   -11.5814	   -14.7705	
    -6.7978	   -13.2599	    -9.8190	    -6.4621	     1.4267	   -11.3297	    -4.7836	   -13.7634	   -11.5814	   -15.0223	
    -6.8817	   -13.8474	   -13.6795	    -6.9656	    -2.6016	   -11.9171	    -6.7139	   -14.1830	   -11.8332	   -15.4419	
    -7.0496	   -14.1830	   -16.8686	    -7.5531	    -7.1335	   -12.9242	    -8.9798	   -14.9384	   -12.3367	   -16.1133	
    -7.3853	   -14.4348	   -18.9667	    -8.1406	   -11.4136	   -14.2670	   -11.4975	   -15.6937	   -13.0920	   -16.9525	
    -7.9727	   -14.6866	   -19.5541	    -8.4763	   -14.8544	   -15.6097	   -14.0991	   -16.5329	   -13.9313	   -17.7078	
    -8.6441	   -14.9384	   -18.7988	    -8.6441	   -16.8686	   -16.9525	   -16.3651	   -17.2882	   -14.8544	   -18.2953	
    -9.4833	   -14.8544	   -16.8686	    -8.6441	   -17.2043	   -17.8757	   -18.1274	   -17.7078	   -15.5258	   -18.6310	
   -10.0708	   -14.3509	   -14.0152	    -8.5602	   -15.9454	   -18.3792	   -19.0506	   -17.7917	   -15.9454	   -18.5471	
   -10.4065	   -13.1760	   -10.6583	    -8.3923	   -13.5117	   -18.4631	   -19.0506	   -17.5400	   -16.1972	   -18.0435	
   -10.2386	   -11.5814	    -7.1335	    -8.2245	   -10.4904	   -18.2953	   -18.2953	   -17.1204	   -16.2811	   -17.2882	
    -9.7351	    -9.6512	    -3.9444	    -8.2245	    -7.4692	   -17.8757	   -16.8686	   -16.5329	   -16.2811	   -16.4490	
    -8.8959	    -7.6370	    -1.2589	    -8.3084	    -5.0354	   -17.3721	   -15.1062	   -15.8615	   -16.3651	   -15.6097	
    -8.0566	    -5.8746	     0.6714	    -8.4763	    -3.5248	   -16.8686	   -13.3438	   -15.3580	   -16.5329	   -14.9384	
    -7.3013	    -4.5319	     1.5945	    -8.6441	    -3.1052	   -16.5329	   -11.8332	   -15.0223	   -16.8686	   -14.5187	
    -6.8817	    -3.8605	     1.5945	    -8.7280	    -3.7766	   -16.2811	   -10.7422	   -14.9384	   -17.3721	   -14.5187	
    -6.9656	    -3.8605	     0.9232	    -8.7280	    -5.1193	   -16.1972	   -10.2386	   -15.1062	   -17.8757	   -14.9384	
    -7.3853	    -4.4479	    -0.1678	    -8.5602	    -6.7139	   -16.2811	   -10.2386	   -15.6097	   -18.3792	   -15.6937	
    -7.8888	    -5.2872	    -1.3428	    -8.3084	    -8.0566	   -16.5329	   -10.6583	   -16.2811	   -18.7988	   -16.7007	
    -8.3084	    -6.1264	    -2.1820	    -7.9727	    -8.5602	   -16.6168	   -11.1618	   -16.8686	   -18.7988	   -17.7078	
    -8.3084	    -6.7978	    -2.6016	    -7.4692	    -8.0566	   -16.6168	   -11.4975	   -17.2882	   -18.5471	   -18.7149	
    -8.0566	    -7.2174	    -2.6855	    -7.0496	    -6.5460	   -16.4490	   -11.6653	   -17.3721	   -17.9596	   -19.4702	
    -7.4692	    -7.6370	    -2.7695	    -6.6299	    -4.6997	   -16.1972	   -11.6653	   -17.1204	   -17.1204	   -20.1416	
    -6.8817	    -7.9727	    -3.0212	    -6.5460	    -2.8534	   -15.8615	   -11.5814	   -16.5329	   -16.1133	   -20.6451	
    -6.2943	    -8.5602	    -3.4409	    -6.7978	    -1.5945	   -15.6097	   -11.4136	   -15.8615	   -15.1901	   -20.9808	
    -5.7907	    -9.1476	    -3.8605	    -7.4692	    -0.8392	   -15.6097	   -11.3297	   -15.1062	   -14.2670	   -21.1487	
    -5.2872	    -9.6512	    -4.1122	    -8.3084	    -0.5875	   -15.7776	   -11.3297	   -14.3509	   -13.4277	   -21.2326	
    -4.7836	    -9.9869	    -4.0283	    -9.3994	    -0.5035	   -16.1133	   -11.1618	   -13.5117	   -12.6724	   -21.0648	
    -4.2801	   -10.0708	    -3.7766	   -10.4065	    -0.7553	   -16.6168	   -10.9940	   -12.7563	   -11.9171	   -20.7291	
    -3.7766	   -10.0708	    -3.6926	   -11.2457	    -1.2589	   -17.0364	   -10.8261	   -11.8332	   -11.2457	   -20.1416	
    -3.2730	    -9.9030	    -3.8605	   -11.8332	    -2.2659	   -17.2882	   -10.6583	   -10.8261	   -10.5743	   -19.3863	
    -2.8534	    -9.5673	    -4.3640	   -12.0010	    -3.8605	   -17.2882	   -10.5743	    -9.8190	    -9.9030	   -18.5471	
    -2.2659	    -9.2316	    -5.1193	   -11.8332	    -5.7907	   -16.8686	   -10.7422	    -8.6441	    -9.1476	   -17.5400	
    -1.6785	    -8.7280	    -5.9586	   -11.3297	    -8.0566	   -16.1133	   -11.1618	    -7.5531	    -8.2245	   -16.5329	
    -0.9232	    -8.1406	    -6.9656	   -10.5743	   -10.5743	   -15.1062	   -11.9171	    -6.5460	    -7.3013	   -15.6097	
    -0.2518	    -7.7209	    -7.9727	    -9.7351	   -13.0920	   -13.9313	   -13.1760	    -5.7907	    -6.3782	   -14.8544	
     0.2518	    -7.5531	    -8.8959	    -8.8959	   -15.6937	   -12.7563	   -14.8544	    -5.5389	    -5.7068	   -14.3509	
     0.5875	    -7.5531	    -9.4833	    -8.2245	   -18.1274	   -11.6653	   -16.7847	    -5.6229	    -5.2032	   -14.0991	
     0.6714	    -7.7209	    -9.6512	    -7.6370	   -20.1416	   -10.6583	   -18.7988	    -6.2103	    -5.0354	   -14.1830	
     0.5035	    -7.9727	    -9.1476	    -7.0496	   -21.4844	    -9.6512	   -20.3934	    -7.0496	    -5.0354	   -14.3509	
     0.0839	    -8.3084	    -8.2245	    -6.3782	   -21.9879	    -8.6441	   -21.4005	    -7.8888	    -5.0354	   -14.6027	
    -0.4196	    -8.7280	    -7.3013	    -5.7068	   -21.5683	    -7.6370	   -21.5683	    -8.6441	    -5.0354	   -14.7705	
    -1.1749	    -9.3155	    -6.8817	    -4.9515	   -20.3094	    -6.7978	   -20.8130	    -9.1476	    -5.0354	   -14.9384	
    -1.9302	   -10.2386	    -7.4692	    -4.3640	   -18.6310	    -6.2943	   -19.3024	    -9.4833	    -5.1193	   -15.1062	
    -2.6016	   -11.4975	    -9.0637	    -4.0283	   -16.7007	    -6.0425	   -17.2882	    -9.6512	    -5.1193	   -15.1901	
    -3.2730	   -13.0920	   -11.4975	    -4.0283	   -15.0223	    -6.0425	   -15.1062	    -9.8190	    -5.2032	   -15.1062	
    -3.9444	   -14.9384	   -14.4348	    -4.2801	   -13.8474	    -6.1264	   -13.0081	    -9.9030	    -5.3711	   -14.8544	
    -4.6997	   -16.9525	   -17.2882	    -4.6158	   -13.0920	    -6.2943	   -11.3297	    -9.9869	    -5.4550	   -14.4348	
    -5.3711	   -18.9667	   -19.5541	    -4.9515	   -12.7563	    -6.4621	   -10.2386	    -9.9869	    -5.6229	   -13.9313	
    -6.1264	   -20.8130	   -20.8969	    -5.2032	   -12.3367	    -6.7139	    -9.6512	   -10.0708	    -5.8746	   -13.3438	
    -6.7978	   -22.1558	   -21.0648	    -5.4550	   -11.5814	    -6.9656	    -9.5673	   -10.2386	    -6.2943	   -12.7563	
    -7.3013	   -22.6593	   -19.8898	    -5.6229	   -10.2386	    -7.3853	    -9.8190	   -10.4904	    -6.7978	   -12.3367	
    -7.5531	   -22.2397	   -17.6239	    -5.7068	    -8.3923	    -7.8888	   -10.0708	   -10.8261	    -7.3013	   -12.0010	
    -7.6370	   -20.8130	   -14.6027	    -5.7907	    -6.0425	    -8.4763	   -10.3226	   -11.0779	    -7.8888	   -11.8332	
    -7.5531	   -18.5471	   -11.2457	    -5.7068	    -3.4409	    -9.0637	   -10.4904	   -11.3297	    -8.3923	   -11.8332	
    -7.3853	   -15.8615	    -8.2245	    -5.7068	    -1.0071	    -9.6512	   -10.5743	   -11.4975	    -8.8959	   -12.0010	
    -7.3013	   -13.2599	    -5.7907	    -5.6229	     0.9232	   -10.2386	   -10.5743	   -11.6653	    -9.3155	   -12.2528	
    -7.3013	   -11.1618	    -4.0283	    -5.7068	     2.0981	   -10.9100	   -10.5743	   -11.8332	    -9.9030	   -12.6724	
    -7.5531	    -9.9030	    -3.0212	    -5.9586	     2.1820	   -11.8332	   -10.4904	   -12.1689	   -10.4904	   -13.1760	
    -7.8888	    -9.3994	    -2.5177	    -6.4621	     1.3428	   -12.8403	   -10.4904	   -12.5885	   -11.3297	   -13.8474	
    -8.3084	    -9.5673	    -2.4338	    -7.3013	    -0.4196	   -14.0991	   -10.4065	   -13.2599	   -12.3367	   -14.5187	
    -8.7280	   -10.1547	    -2.8534	    -8.3084	    -2.7695	   -15.5258	   -10.4904	   -14.0991	   -13.4277	   -15.1901	
    -9.1476	   -11.0779	    -3.6926	    -9.5673	    -5.6229	   -17.0364	   -10.6583	   -15.0223	   -14.6027	   -15.7776	
    -9.5673	   -12.2528	    -5.0354	   -10.9100	    -8.6441	   -18.6310	   -10.9940	   -16.0294	   -15.8615	   -16.3651	
   -10.1547	   -13.5956	    -6.9656	   -12.2528	   -11.6653	   -20.1416	   -11.2457	   -17.1204	   -17.0364	   -16.7847	
   -10.7422	   -15.0223	    -9.1476	   -13.5117	   -14.6027	   -21.4844	   -11.5814	   -18.2114	   -17.9596	   -17.0364	
   -11.1618	   -16.3651	   -11.4975	   -14.5187	   -17.0364	   -22.5754	   -11.6653	   -19.1345	   -18.5471	   -17.1204	
   -11.4975	   -17.4561	   -13.5956	   -15.2740	   -18.7149	   -23.2468	   -11.5814	   -19.8059	   -18.5471	   -16.8686	
   -11.4975	   -18.4631	   -15.1901	   -15.6937	   -19.3863	   -23.5825	   -11.1618	   -20.2255	   -18.0435	   -16.1972	
   -11.3297	   -19.1345	   -16.1972	   -15.8615	   -18.8828	   -23.5825	   -10.4065	   -20.2255	   -17.0364	   -15.3580	
   -10.9100	   -19.7220	   -16.3651	   -16.0294	   -17.2882	   -23.3307	    -9.4833	   -19.8898	   -15.6937	   -14.2670	
   -10.3226	   -20.1416	   -15.8615	   -16.1133	   -14.9384	   -23.0789	    -8.6441	   -19.3863	   -14.1830	   -13.2599	
    -9.7351	   -20.5612	   -14.6027	   -16.1972	   -12.2528	   -22.7432	    -7.9727	   -18.7988	   -12.7563	   -12.4207	
    -9.1476	   -20.8130	   -13.0920	   -16.4490	    -9.7351	   -22.4915	    -7.8049	   -18.2114	   -11.5814	   -11.7493	
    -8.4763	   -20.8969	   -11.5814	   -16.6168	    -7.8049	   -22.2397	    -8.2245	   -17.7078	   -10.6583	   -11.4136	
    -7.8888	   -20.8969	   -10.4904	   -16.7847	    -6.7978	   -22.0718	    -9.1476	   -17.1204	   -10.1547	   -11.2457	
    -7.1335	   -20.7291	   -10.1547	   -16.9525	    -6.7139	   -21.9040	   -10.5743	   -16.7007	    -9.9869	   -11.3297	
    -6.5460	   -20.3094	   -10.4065	   -16.9525	    -7.4692	   -21.8201	   -12.0850	   -16.3651	   -10.0708	   -11.5814	
    -6.0425	   -19.4702	   -11.1618	   -16.9525	    -8.4763	   -21.7361	   -13.5956	   -16.1972	   -10.4904	   -12.0850	
    -5.7068	   -18.2114	   -12.0850	   -16.8686	    -9.5673	   -21.6522	   -14.8544	   -16.2811	   -11.0779	   -12.5885	
    -5.7068	   -16.5329	   -13.0081	   -16.6168	   -10.2386	   -21.5683	   -15.7776	   -16.4490	   -11.6653	   -13.1760	
    -5.7907	   -14.3509	   -13.5956	   -16.1972	   -10.4904	   -21.3165	   -16.1133	   -16.5329	   -12.0850	   -13.6795	
    -5.9586	   -12.0850	   -13.9313	   -15.5258	   -10.2386	   -20.8969	   -15.7776	   -16.4490	   -12.1689	   -13.8474	
    -6.1264	    -9.9869	   -14.0991	   -14.6027	    -9.7351	   -20.3934	   -14.8544	   -16.0294	   -11.9171	   -13.6795	
    -6.1264	    -8.4763	   -14.0991	   -13.5117	    -9.3155	   -19.7220	   -13.3438	   -15.5258	   -11.4136	   -13.0920	
    -6.1264	    -7.5531	   -14.1830	   -12.3367	    -9.1476	   -19.0506	   -11.4975	   -14.8544	   -10.6583	   -12.0850	
    -6.0425	    -7.3853	   -14.0152	   -11.2457	    -9.3155	   -18.2953	    -9.3155	   -14.0991	    -9.7351	   -10.8261	
    -5.9586	    -7.8049	   -13.5117	   -10.2386	    -9.4833	   -17.5400	    -6.9656	   -13.4277	    -8.7280	    -9.2316	
    -5.8746	    -8.4763	   -12.6724	    -9.3994	    -9.6512	   -16.6168	    -4.7836	   -12.7563	    -7.7209	    -7.5531	
    -5.7907	    -9.2316	   -11.4975	    -8.6441	    -9.5673	   -15.6097	    -2.7695	   -12.0850	    -6.7139	    -5.8746	
    -5.7068	   -10.0708	   -10.3226	    -7.9727	    -9.2316	   -14.5187	    -1.0071	   -11.4136	    -5.8746	    -4.3640	
    -5.4550	   -10.6583	    -9.3155	    -7.4692	    -8.7280	   -13.5117	     0.4196	   -10.6583	    -5.2872	    -3.1891	
    -5.1193	   -10.9940	    -8.2245	    -7.2174	    -7.9727	   -12.5046	     1.5106	    -9.8190	    -4.7836	    -2.3499	
    -4.4479	   -10.8261	    -6.7978	    -7.1335	    -6.7978	   -11.6653	     2.1820	    -8.9798	    -4.5319	    -1.8463	
    -3.5248	    -9.9869	    -4.6997	    -7.2174	    -5.1193	   -10.8261	     2.5177	    -8.2245	    -4.4479	    -1.7624	
    -2.4338	    -8.4763	    -1.8463	    -7.3853	    -2.8534	   -10.1547	     2.5177	    -7.4692	    -4.4479	    -2.0142	
    -1.3428	    -6.5460	     1.4267	    -7.7209	    -0.0839	    -9.4833	     2.2659	    -6.8817	    -4.4479	    -2.6016	
    -0.2518	    -4.3640	     4.6158	    -8.1406	     2.7695	    -8.8959	     1.8463	    -6.4621	    -4.4479	    -3.2730	
     0.4196	    -2.5177	     7.0496	    -8.5602	     5.1193	    -8.3923	     1.1749	    -6.2103	    -4.4479	    -4.1122	
     0.5875	    -1.1749	     8.3923	    -8.8959	     6.5460	    -7.9727	     0.4196	    -6.0425	    -4.4479	    -4.9515	
     0.3357	    -0.5035	     8.6441	    -9.0637	     7.0496	    -7.7209	    -0.3357	    -5.9586	    -4.5319	    -5.7068	
    -0.4196	    -0.5035	     7.9727	    -9.1476	     6.7139	    -7.5531	    -0.9232	    -6.0425	    -4.5319	    -6.4621	
    -1.5945	    -1.0910	     6.6299	    -9.1476	     5.9586	    -7.7209	    -1.4267	    -6.2103	    -4.6158	    -6.9656	
    -2.9373	    -2.0981	     5.1193	    -9.0637	     5.1193	    -8.0566	    -1.7624	    -6.4621	    -4.8676	    -7.3853	
    -4.1962	    -3.3569	     3.6087	    -8.8959	     4.5319	    -8.6441	    -1.8463	    -6.8817	    -5.0354	    -7.6370	
    -5.1193	    -4.7836	     2.3499	    -8.4763	     4.3640	    -9.1476	    -1.8463	    -7.2174	    -5.2032	    -7.7209	
    -5.5389	    -5.9586	     1.3428	    -7.8049	     4.6997	    -9.3994	    -1.5106	    -7.3013	    -5.1193	    -7.3853	
    -5.2872	    -6.8817	     0.6714	    -6.7978	     5.3711	    -9.2316	    -1.0071	    -7.1335	    -4.8676	    -6.7978	
    -4.4479	    -7.3853	     0.2518	    -5.4550	     6.1264	    -8.6441	    -0.1678	    -6.7139	    -4.3640	    -5.9586	
    -3.1891	    -7.4692	     0.0000	    -3.9444	     6.7978	    -7.6370	     0.7553	    -6.0425	    -3.6926	    -4.9515	
    -1.7624	    -7.1335	    -0.1678	    -2.4338	     7.3853	    -6.4621	     1.6785	    -5.2872	    -3.0212	    -3.8605	
    -0.2518	    -6.5460	    -0.1678	    -1.0910	     7.8049	    -5.3711	     2.6016	    -4.4479	    -2.3499	    -2.8534	
     1.0910	    -5.9586	    -0.1678	    -0.1678	     7.8888	    -4.5319	     3.4409	    -3.6926	    -1.8463	    -2.0142	
     2.1820	    -5.2872	    -0.0839	     0.1678	     7.5531	    -4.1122	     3.8605	    -3.1891	    -1.5106	    -1.5945	
     2.9373	    -4.7836	     0.2518	    -0.1678	     6.7139	    -4.1962	     3.9444	    -3.1052	    -1.4267	    -1.4267	
     3.4409	    -4.4479	     0.9232	    -0.9232	     5.3711	    -4.6997	     3.4409	    -3.2730	    -1.5106	    -1.7624	
     3.4409	    -4.1962	     1.9302	    -2.0142	     3.5248	    -5.5389	     2.4338	    -3.8605	    -1.7624	    -2.3499	
     3.1052	    -3.8605	     3.3569	    -3.1891	     1.3428	    -6.4621	     1.1749	    -4.4479	    -2.0142	    -3.1891	
     2.3499	    -3.4409	     4.6997	    -4.2801	    -0.8392	    -7.4692	    -0.4196	    -4.9515	    -2.3499	    -4.2801	
     1.2589	    -2.9373	     5.7068	    -5.2032	    -2.9373	    -8.3084	    -1.8463	    -5.2872	    -2.6016	    -5.4550	
    -0.0839	    -2.2659	     6.0425	    -6.0425	    -4.6997	    -9.0637	    -3.1052	    -5.2032	    -2.6855	    -6.6299	
    -1.5106	    -1.5106	     5.7068	    -6.6299	    -6.2103	    -9.4833	    -3.9444	    -4.8676	    -2.7695	    -7.7209	
    -3.0212	    -0.8392	     4.5319	    -7.1335	    -7.4692	    -9.7351	    -4.3640	    -4.1962	    -2.6016	    -8.4763	
    -4.6158	    -0.3357	     2.8534	    -7.3013	    -8.6441	    -9.5673	    -4.4479	    -3.3569	    -2.2659	    -8.9798	
    -6.1264	    -0.2518	     0.7553	    -7.3013	    -9.8190	    -9.1476	    -4.1962	    -2.5177	    -1.8463	    -9.0637	
    -7.7209	    -0.5035	    -1.5106	    -7.0496	   -10.8261	    -8.5602	    -3.8605	    -1.5945	    -1.3428	    -8.8959	
    -9.0637	    -1.0071	    -3.5248	    -6.7139	   -11.4975	    -7.7209	    -3.4409	    -0.8392	    -0.8392	    -8.4763	
   -10.2386	    -1.8463	    -5.2032	    -6.3782	   -11.7493	    -6.9656	    -3.0212	    -0.1678	    -0.4196	    -7.8888	
   -10.9940	    -2.9373	    -6.4621	    -6.0425	   -11.4975	    -6.2943	    -2.6855	     0.2518	     0.0000	    -7.2174	
   -11.4975	    -4.1962	    -7.2174	    -5.7907	   -10.7422	    -5.7907	    -2.5177	     0.4196	     0.3357	    -6.5460	
   -11.6653	    -5.7068	    -7.4692	    -5.6229	    -9.4833	    -5.5389	    -2.6016	     0.3357	     0.5035	    -5.9586	
   -11.7493	    -7.2174	    -7.2174	    -5.6229	    -7.9727	    -5.4550	    -2.9373	     0.0839	     0.6714	    -5.5389	
   -11.7493	    -8.6441	    -6.5460	    -5.6229	    -6.2103	    -5.6229	    -3.4409	    -0.2518	     0.8392	    -5.2872	
   -11.7493	    -9.9030	    -5.7068	    -5.6229	    -4.4479	    -5.7068	    -4.1122	    -0.6714	     0.8392	    -5.2872	
   -11.6653	   -10.9100	    -4.7836	    -5.6229	    -3.0212	    -5.9586	    -4.8676	    -1.0910	     0.8392	    -5.5389	
   -11.5814	   -11.8332	    -4.2801	    -5.6229	    -2.0981	    -6.2103	    -5.6229	    -1.5106	     0.6714	    -5.9586	
   -11.4136	   -12.5885	    -4.3640	    -5.6229	    -2.0142	    -6.4621	    -6.5460	    -2.0142	     0.4196	    -6.4621	
   -11.3297	   -13.1760	    -5.0354	    -5.6229	    -2.6855	    -6.7978	    -7.5531	    -2.5177	    -0.0839	    -7.1335	
   -11.0779	   -13.7634	    -6.2103	    -5.5389	    -4.0283	    -6.9656	    -8.4763	    -3.1891	    -0.7553	    -7.7209	
   -10.8261	   -14.0991	    -7.7209	    -5.2872	    -5.9586	    -6.9656	    -9.4833	    -3.8605	    -1.5106	    -8.3084	
   -10.5743	   -14.2670	    -9.3994	    -4.7836	    -7.9727	    -6.7139	   -10.2386	    -4.4479	    -2.3499	    -8.5602	
   -10.1547	   -14.1830	   -11.0779	    -4.0283	    -9.9869	    -6.0425	   -10.8261	    -4.8676	    -3.0212	    -8.6441	
    -9.9030	   -14.0152	   -12.8403	    -3.1052	   -11.8332	    -5.2032	   -11.3297	    -5.0354	    -3.6926	    -8.3923	
    -9.6512	   -13.5956	   -14.5187	    -2.1820	   -13.5956	    -4.1962	   -11.6653	    -5.0354	    -4.1122	    -7.8888	
    -9.6512	   -13.1760	   -15.9454	    -1.3428	   -15.2740	    -3.1052	   -12.0010	    -4.8676	    -4.3640	    -7.0496	
    -9.6512	   -12.6724	   -16.8686	    -0.6714	   -16.6168	    -2.1820	   -12.1689	    -4.4479	    -4.3640	    -5.9586	
    -9.7351	   -12.1689	   -16.9525	    -0.2518	   -17.4561	    -1.2589	   -12.3367	    -3.8605	    -4.1122	    -4.7836	
    -9.7351	   -11.6653	   -15.8615	    -0.1678	   -17.5400	    -0.5875	   -12.3367	    -3.1891	    -3.7766	    -3.6087	
    -9.7351	   -11.2457	   -13.5956	    -0.5035	   -16.7007	    -0.2518	   -12.4207	    -2.5177	    -3.3569	    -2.6855	
[Epoch Header]
[Trial Type]	11
[Accept]	1
[Correct]	0
[RT]	 0.000
[Resp]	0
[Epoch Data]
    12.0010	    17.3721	    22.3236	    16.1972	    19.4702	    10.0708	     2.3499	     6.7978	     0.4196	     4.0283	
    10.8261	    16.0294	    20.8130	    14.6027	    18.5471	     9.1476	     1.5945	     5.7068	    -0.1678	     3.0212	
    10.2386	    14.9384	    18.7149	    13.1760	    16.7007	     8.4763	     0.6714	     5.0354	    -0.2518	     2.0981	
    10.3226	    14.3509	    16.3651	    12.2528	    14.1830	     8.1406	    -0.3357	     4.7836	     0.0000	     1.3428	
    10.9940	    14.1830	    13.8474	    11.6653	    11.5814	     8.1406	    -1.1749	     4.8676	     0.5035	     0.7553	
    11.9171	    14.3509	    11.4975	    11.2457	     8.9798	     8.3084	    -1.9302	     5.3711	     1.3428	     0.3357	
    13.0920	    14.6866	     9.2316	    10.9940	     6.3782	     8.5602	    -2.6016	     6.0425	     2.2659	     0.0839	
    14.3509	    15.0223	     7.1335	    10.6583	     3.9444	     8.8120	    -3.1891	     6.7978	     3.1052	    -0.1678	
    15.5258	    15.2740	     5.2032	    10.2386	     1.7624	     8.8959	    -3.7766	     7.5531	     3.9444	    -0.3357	
    16.5329	    15.2740	     3.5248	     9.8190	    -0.0839	     8.8120	    -4.4479	     8.1406	     4.7836	    -0.3357	
    17.3721	    15.2740	     2.1820	     9.4833	    -1.5106	     8.6441	    -5.0354	     8.6441	     5.4550	    -0.0839	
    17.9596	    15.2740	     1.2589	     9.2316	    -2.4338	     8.3923	    -5.7068	     9.2316	     6.2103	     0.3357	
    18.2953	    15.1901	     0.5875	     9.2316	    -2.8534	     8.2245	    -6.3782	     9.7351	     6.8817	     0.9232	
    18.3792	    15.2740	     0.3357	     9.2316	    -2.6016	     8.0566	    -7.1335	    10.2386	     7.4692	     1.6785	
    18.2953	    15.3580	     0.5035	     9.2316	    -1.7624	     7.9727	    -7.6370	    10.7422	     8.0566	     2.5177	
    18.1274	    15.6097	     1.0910	     9.1476	    -0.3357	     7.9727	    -7.8049	    11.2457	     8.5602	     3.5248	
    17.9596	    16.2811	     2.0981	     9.1476	     1.4267	     8.1406	    -7.4692	    11.8332	     9.0637	     4.6158	
    17.7917	    17.2882	     3.3569	     9.2316	     3.3569	     8.4763	    -6.5460	    12.4207	     9.6512	     5.8746	
    17.7078	    18.7988	     4.8676	     9.5673	     5.0354	     9.0637	    -5.2032	    13.0081	    10.2386	     7.2174	
    17.7078	    20.8969	     6.6299	    10.1547	     6.5460	     9.9869	    -3.5248	    13.5956	    10.8261	     8.5602	
    17.8757	    23.1628	     8.7280	    11.0779	     7.7209	    11.1618	    -1.6785	    14.0991	    11.4975	     9.8190	
    18.1274	    25.5127	    10.9100	    12.2528	     8.7280	    12.5046	     0.0000	    14.4348	    12.0850	    10.9100	
    18.3792	    27.5269	    13.0920	    13.5956	     9.4833	    13.9313	     1.3428	    14.5187	    12.5885	    11.6653	
    18.5471	    28.7857	    14.9384	    14.8544	     9.9869	    15.1901	     2.1820	    14.2670	    12.6724	    12.0010	
    18.5471	    29.3732	    15.9454	    15.8615	    10.1547	    16.1972	     2.4338	    13.5956	    12.5046	    11.8332	
    18.1274	    29.2053	    16.0294	    16.4490	     9.6512	    16.6168	     1.9302	    12.5885	    11.8332	    11.1618	
    17.5400	    28.3661	    14.9384	    16.6168	     8.6441	    16.6168	     0.8392	    11.2457	    10.8261	    10.1547	
    16.7847	    27.2751	    13.0081	    16.3651	     7.0496	    16.1972	    -0.5035	     9.9030	     9.7351	     9.0637	
    16.1133	    26.1841	    10.5743	    15.7776	     5.1193	    15.6097	    -1.8463	     8.6441	     8.5602	     7.9727	
    15.5258	    25.0931	     7.8049	    15.1062	     2.9373	    14.7705	    -3.1052	     7.6370	     7.5531	     7.0496	
    15.1901	    24.2538	     5.2032	    14.3509	     0.8392	    13.9313	    -4.1122	     7.0496	     6.6299	     6.2943	
    14.9384	    23.4985	     2.9373	    13.5956	    -1.1749	    13.0081	    -4.7836	     6.7978	     5.9586	     5.7907	
    14.8544	    22.7432	     1.1749	    12.8403	    -2.9373	    12.2528	    -5.0354	     7.0496	     5.4550	     5.5389	
    14.8544	    22.2397	     0.2518	    12.2528	    -4.1962	    11.6653	    -5.1193	     7.6370	     5.0354	     5.4550	
    14.9384	    21.7361	     0.2518	    11.6653	    -4.7836	    11.3297	    -4.7836	     8.6441	     4.6997	     5.5389	
    15.2740	    21.4005	     1.1749	    11.0779	    -4.6158	    11.2457	    -4.2801	     9.6512	     4.4479	     5.7907	
    15.6937	    21.1487	     2.6855	    10.4065	    -3.6926	    11.2457	    -3.6087	    10.5743	     4.1122	     6.1264	
    16.1972	    20.8130	     4.3640	     9.4833	    -2.2659	    11.1618	    -2.7695	    11.0779	     3.6087	     6.4621	
    16.7007	    20.5612	     5.8746	     8.3923	    -0.7553	    10.9940	    -2.0142	    11.1618	     3.0212	     6.7139	
    17.1204	    20.2255	     7.0496	     7.2174	     0.6714	    10.4904	    -1.2589	    10.9100	     2.2659	     6.8817	
    17.3721	    19.9738	     7.7209	     6.1264	     1.7624	     9.8190	    -0.6714	    10.4904	     1.5106	     6.8817	
    17.6239	    19.9738	     8.1406	     5.2032	     2.6016	     9.0637	    -0.1678	     9.9030	     0.7553	     6.7139	
    17.7917	    20.3094	     8.4763	     4.6997	     3.2730	     8.3923	     0.3357	     9.2316	     0.0839	     6.2943	
    17.9596	    21.1487	     9.0637	     4.6158	     3.8605	     7.7209	     0.8392	     8.6441	    -0.3357	     5.6229	
    18.2953	    22.2397	     9.9869	     4.8676	     4.5319	     7.2174	     1.3428	     8.1406	    -0.5875	     4.7836	
    18.7149	    23.4985	    11.3297	     5.4550	     5.2032	     6.7139	     1.9302	     7.5531	    -0.5875	     3.7766	
    19.1345	    24.7574	    12.9242	     6.2103	     5.9586	     6.2943	     2.5177	     7.1335	    -0.3357	     2.7695	
    19.5541	    25.8484	    14.5187	     6.9656	     6.7139	     5.8746	     3.1052	     6.6299	     0.1678	     1.8463	
    19.8898	    26.6876	    15.9454	     7.6370	     7.3853	     5.5389	     3.6926	     6.2103	     0.7553	     1.0910	
    20.0577	    27.2751	    16.9525	     8.1406	     7.7209	     5.1193	     4.0283	     5.6229	     1.4267	     0.5875	
    19.9738	    27.6108	    17.5400	     8.3923	     7.7209	     4.7836	     4.1122	     5.1193	     2.0981	     0.3357	
    19.6381	    27.5269	    17.4561	     8.4763	     7.3013	     4.5319	     3.8605	     4.6158	     2.6855	     0.2518	
    18.8828	    27.1072	    16.7847	     8.3084	     6.2943	     4.4479	     3.3569	     4.1962	     3.2730	     0.3357	
    17.7917	    26.2680	    15.5258	     7.9727	     4.6158	     4.4479	     2.4338	     4.0283	     3.8605	     0.5875	
    16.3651	    24.9252	    13.7634	     7.6370	     2.1820	     4.6997	     1.2589	     3.9444	     4.3640	     1.0071	
    14.7705	    23.3307	    11.3297	     7.3853	    -0.8392	     5.2032	    -0.1678	     4.1962	     4.8676	     1.4267	
    13.1760	    21.4005	     8.3923	     7.3013	    -4.3640	     5.7907	    -1.7624	     4.5319	     5.2872	     1.9302	
    11.7493	    19.4702	     5.1193	     7.3013	    -7.8888	     6.3782	    -3.4409	     5.0354	     5.7068	     2.3499	
    10.7422	    17.5400	     1.7624	     7.3853	   -11.1618	     6.9656	    -4.8676	     5.6229	     6.0425	     2.8534	
    10.1547	    15.9454	    -1.2589	     7.3013	   -13.5956	     7.3853	    -5.9586	     6.0425	     6.2943	     3.2730	
    10.0708	    14.8544	    -3.5248	     7.3013	   -14.6027	     7.6370	    -6.6299	     6.4621	     6.2943	     3.6926	
    10.4904	    14.2670	    -4.8676	     7.3013	   -14.0152	     7.7209	    -6.7978	     6.7139	     6.2943	     4.2801	
    11.3297	    14.1830	    -5.1193	     7.3013	   -12.0010	     7.8049	    -6.4621	     6.8817	     6.2103	     4.8676	
    12.3367	    14.5187	    -4.3640	     7.4692	    -9.0637	     7.8888	    -5.6229	     6.9656	     6.0425	     5.5389	
    13.3438	    15.0223	    -2.7695	     7.6370	    -5.7068	     7.9727	    -4.6997	     6.9656	     5.8746	     6.2103	
    14.3509	    15.6097	    -0.5035	     7.6370	    -2.1820	     8.1406	    -3.6087	     6.8817	     5.6229	     6.8817	
    15.1062	    16.1133	     2.3499	     7.5531	     1.4267	     8.2245	    -2.5177	     6.7139	     5.2872	     7.3853	
    15.6097	    16.4490	     5.4550	     7.1335	     4.8676	     8.2245	    -1.5945	     6.3782	     4.7836	     7.6370	
    15.9454	    16.7007	     8.3923	     6.5460	     7.8049	     8.0566	    -0.8392	     5.9586	     4.1122	     7.5531	
    15.9454	    16.8686	    10.7422	     5.7907	     9.9869	     7.8049	    -0.2518	     5.5389	     3.4409	     7.0496	
    15.8615	    17.1204	    12.2528	     5.0354	    10.8261	     7.3853	     0.0839	     5.1193	     2.8534	     6.2943	
    15.6937	    17.5400	    12.9242	     4.3640	    10.4065	     7.0496	     0.2518	     4.7836	     2.3499	     5.3711	
    15.4419	    18.2114	    13.0081	     3.8605	     9.0637	     6.7978	     0.4196	     4.6997	     2.1820	     4.4479	
    15.2740	    18.9667	    12.7563	     3.6087	     7.1335	     6.7139	     0.6714	     4.7836	     2.2659	     3.6087	
    15.1062	    19.7220	    12.5046	     3.6087	     5.2032	     6.8817	     1.0071	     5.2032	     2.6016	     3.1052	
    15.0223	    20.3094	    12.3367	     3.7766	     3.7766	     7.2174	     1.5106	     5.7907	     3.1891	     2.8534	
    14.9384	    20.6451	    12.4207	     4.1122	     2.8534	     7.6370	     2.0142	     6.5460	     3.8605	     3.0212	
    14.8544	    20.9808	    12.7563	     4.5319	     2.6016	     8.1406	     2.4338	     7.3013	     4.6158	     3.3569	
    14.7705	    21.2326	    13.2599	     5.1193	     2.6855	     8.5602	     2.6855	     7.8888	     5.2032	     3.8605	
    14.6866	    21.4844	    13.6795	     5.7907	     3.0212	     8.8120	     2.4338	     8.2245	     5.5389	     4.3640	
    14.6866	    21.7361	    13.8474	     6.5460	     3.2730	     8.8959	     1.8463	     8.1406	     5.5389	     4.8676	
    14.8544	    22.0718	    13.5117	     7.4692	     3.2730	     8.8959	     0.9232	     7.7209	     5.2872	     5.1193	
    15.2740	    22.4075	    12.5885	     8.5602	     2.8534	     8.8120	    -0.1678	     7.0496	     4.6997	     5.1193	
    15.8615	    22.6593	    11.1618	     9.9030	     2.0142	     8.7280	    -1.2589	     6.2943	     3.8605	     4.7836	
    16.6168	    22.9950	     9.3155	    11.2457	     0.5875	     8.8120	    -2.2659	     5.6229	     2.9373	     4.1962	
    17.5400	    23.1628	     7.0496	    12.5885	    -1.1749	     8.8959	    -3.1891	     5.0354	     1.9302	     3.3569	
    18.4631	    23.1628	     4.5319	    13.9313	    -3.3569	     9.1476	    -4.0283	     4.7836	     1.0071	     2.3499	
    19.3024	    22.9111	     1.9302	    15.0223	    -5.7907	     9.4833	    -4.7836	     4.7836	     0.2518	     1.3428	
    20.1416	    22.4075	    -0.4196	    16.0294	    -8.2245	     9.9030	    -5.3711	     5.1193	    -0.2518	     0.5035	
    20.8969	    21.6522	    -2.5177	    16.8686	   -10.6583	    10.4904	    -5.9586	     5.7907	    -0.4196	    -0.0839	
    21.6522	    20.8130	    -4.1122	    17.6239	   -12.8403	    11.2457	    -6.2943	     6.7139	    -0.1678	    -0.3357	
    22.3236	    20.0577	    -5.1193	    18.2953	   -14.6866	    12.0850	    -6.6299	     7.8888	     0.5875	    -0.2518	
    22.9111	    19.3863	    -5.4550	    18.7988	   -15.9454	    13.0081	    -6.7139	     9.2316	     1.8463	     0.1678	
    23.4985	    18.9667	    -4.8676	    19.2184	   -16.5329	    13.9313	    -6.6299	    10.5743	     3.4409	     1.0071	
    24.0021	    18.7149	    -3.3569	    19.4702	   -16.0294	    14.7705	    -6.3782	    11.9171	     5.2872	     2.0981	
    24.4217	    18.6310	    -1.0071	    19.4702	   -14.3509	    15.4419	    -6.0425	    13.0081	     7.1335	     3.4409	
    24.8413	    18.6310	     2.0142	    19.3863	   -11.4975	    16.0294	    -5.7068	    13.7634	     8.7280	     4.6997	
    25.0931	    18.7988	     5.6229	    19.1345	    -7.4692	    16.3651	    -5.2872	    14.0152	     9.8190	     5.8746	
    25.1770	    19.0506	     9.3994	    18.7988	    -2.6855	    16.4490	    -4.9515	    13.6795	    10.4904	     6.8817	
    25.0092	    19.5541	    12.9242	    18.2953	     2.4338	    16.4490	    -4.6158	    12.7563	    10.4904	     7.6370	
    24.5895	    20.2255	    15.8615	    17.7078	     7.3013	    16.1133	    -4.2801	    11.4136	    10.0708	     8.1406	
    23.8342	    21.0648	    17.7917	    16.7847	    11.2457	    15.5258	    -4.0283	     9.7351	     9.1476	     8.2245	
    22.6593	    21.8201	    18.6310	    15.5258	    13.6795	    14.6027	    -4.0283	     7.8888	     7.9727	     7.9727	
    21.1487	    22.1558	    18.2953	    13.8474	    14.4348	    13.2599	    -4.3640	     5.9586	     6.5460	     7.2174	
    19.2184	    21.9879	    16.7847	    11.8332	    13.5956	    11.4136	    -5.1193	     4.1962	     5.0354	     6.1264	
    17.2882	    21.4005	    14.3509	     9.3155	    11.4975	     9.2316	    -6.2943	     2.6855	     3.6087	     4.7836	
    15.4419	    20.3934	    11.4136	     6.7139	     8.5602	     6.8817	    -7.8049	     1.5106	     2.3499	     3.2730	
    13.9313	    19.3863	     8.2245	     4.1122	     5.3711	     4.5319	    -9.5673	     0.6714	     1.3428	     1.8463	
    12.8403	    18.4631	     5.1193	     1.9302	     2.2659	     2.4338	   -11.4136	     0.1678	     0.6714	     0.5035	
    12.1689	    17.6239	     2.2659	     0.2518	    -0.5035	     0.6714	   -13.1760	    -0.0839	     0.2518	    -0.5035	
    11.8332	    16.8686	    -0.0839	    -0.9232	    -2.8534	    -0.6714	   -14.7705	    -0.1678	     0.0839	    -1.3428	
    11.6653	    16.3651	    -2.0142	    -1.7624	    -4.6997	    -1.6785	   -16.1133	    -0.0839	    -0.0839	    -1.9302	
    11.6653	    16.0294	    -3.4409	    -2.3499	    -6.2103	    -2.3499	   -16.8686	     0.0839	    -0.1678	    -2.3499	
    11.7493	    15.8615	    -4.1962	    -2.7695	    -7.3853	    -2.7695	   -16.7007	     0.1678	    -0.3357	    -2.5177	
    11.8332	    16.1133	    -4.4479	    -3.1052	    -8.1406	    -2.9373	   -15.5258	     0.2518	    -0.5035	    -2.4338	
    12.0010	    16.7007	    -4.2801	    -3.4409	    -8.7280	    -2.8534	   -13.4277	     0.1678	    -0.7553	    -2.1820	
    12.0010	    17.4561	    -3.9444	    -3.7766	    -9.1476	    -2.7695	   -10.5743	    -0.0839	    -1.0910	    -1.6785	
    12.0010	    18.0435	    -3.6087	    -4.1962	    -9.3994	    -2.6855	    -7.5531	    -0.5875	    -1.5106	    -1.0910	
    11.7493	    18.5471	    -3.2730	    -4.6158	    -9.5673	    -2.7695	    -4.6997	    -1.2589	    -2.0142	    -0.4196	
    11.4975	    18.7149	    -2.9373	    -5.0354	    -9.3994	    -2.9373	    -2.1820	    -1.9302	    -2.5177	     0.0839	
    11.1618	    18.7149	    -2.3499	    -5.2872	    -8.5602	    -3.1052	    -0.2518	    -2.6016	    -2.9373	     0.5875	
    10.9940	    18.7149	    -1.4267	    -5.1193	    -6.7139	    -3.1052	     1.1749	    -2.9373	    -3.1891	     1.0910	
    10.9940	    18.7149	    -0.3357	    -4.4479	    -4.0283	    -2.9373	     2.1820	    -2.9373	    -3.1052	     1.5945	
    11.1618	    18.7988	     0.9232	    -3.1891	    -0.7553	    -2.2659	     2.6855	    -2.4338	    -2.7695	     2.2659	
    11.6653	    18.9667	     2.0142	    -1.3428	     2.6855	    -1.1749	     2.9373	    -1.4267	    -2.0142	     2.9373	
    12.2528	    19.0506	     2.8534	     1.0071	     5.5389	     0.3357	     2.7695	    -0.1678	    -1.0910	     3.6926	
    12.8403	    19.1345	     3.4409	     3.6087	     7.5531	     2.0142	     2.3499	     1.2589	     0.0000	     4.3640	
    13.3438	    19.0506	     4.1962	     6.2943	     8.7280	     3.6926	     1.6785	     2.6855	     1.0071	     4.8676	
    13.7634	    18.9667	     5.2032	     8.8959	     9.2316	     5.3711	     0.8392	     3.8605	     1.7624	     5.1193	
    14.0991	    18.8828	     6.7139	    11.0779	     9.3155	     6.7139	    -0.0839	     4.6997	     2.2659	     5.1193	
    14.0991	    18.7988	     8.7280	    12.7563	     9.1476	     7.7209	    -1.0071	     5.2872	     2.5177	     4.6997	
    13.9313	    18.7149	    10.9940	    13.7634	     8.7280	     8.2245	    -1.9302	     5.2872	     2.3499	     4.0283	
    13.3438	    18.5471	    13.2599	    14.0991	     8.1406	     8.2245	    -2.6855	     4.9515	     2.0142	     3.1052	
    12.4207	    18.0435	    15.1062	    13.7634	     7.5531	     7.7209	    -3.1891	     4.2801	     1.6785	     2.0142	
    11.2457	    17.2882	    16.3651	    13.0081	     6.9656	     6.7978	    -3.3569	     3.4409	     1.2589	     0.9232	
     9.9869	    16.4490	    17.0364	    11.8332	     6.6299	     5.7068	    -3.0212	     2.7695	     1.1749	     0.0000	
     8.8120	    15.7776	    17.2882	    10.5743	     6.5460	     4.6158	    -2.0142	     2.4338	     1.4267	    -0.5875	
     7.8888	    15.5258	    17.3721	     9.2316	     6.9656	     3.6087	    -0.4196	     2.4338	     1.9302	    -0.7553	
     7.3853	    16.0294	    17.5400	     7.8888	     7.7209	     2.7695	     1.6785	     2.7695	     2.6016	    -0.7553	
     7.1335	    17.2882	    17.7917	     6.7139	     8.8959	     2.1820	     3.9444	     3.2730	     3.3569	    -0.4196	
     7.3013	    19.1345	    18.2114	     5.8746	    10.1547	     1.8463	     6.1264	     3.9444	     4.0283	    -0.0839	
     7.8049	    21.4005	    18.7149	     5.5389	    11.4136	     1.9302	     7.9727	     4.5319	     4.5319	     0.4196	
     8.6441	    23.8342	    19.2184	     5.7068	    12.5046	     2.4338	     9.3994	     5.1193	     5.0354	     0.9232	
     9.7351	    26.1002	    19.6381	     6.4621	    13.3438	     3.3569	    10.4904	     5.7907	     5.4550	     1.4267	
    11.1618	    28.1143	    19.9738	     7.7209	    13.8474	     4.6997	    11.2457	     6.5460	     6.0425	     2.0981	
    12.5885	    29.7089	    19.9738	     9.3994	    14.0152	     6.2943	    11.5814	     7.3013	     6.6299	     2.6855	
    13.9313	    30.7159	    19.6381	    11.0779	    13.6795	     7.8049	    11.4136	     8.0566	     7.1335	     3.1891	
    15.1062	    31.0516	    18.9667	    12.5046	    12.7563	     9.1476	    10.7422	     8.5602	     7.4692	     3.3569	
    15.8615	    30.6320	    17.8757	    13.5956	    11.3297	    10.0708	     9.3155	     8.8120	     7.5531	     3.2730	
    16.1972	    29.5410	    16.3651	    14.0991	     9.4833	    10.4065	     7.3853	     8.7280	     7.2174	     2.8534	
    16.1133	    27.9465	    14.7705	    13.9313	     7.3013	    10.2386	     5.1193	     8.3084	     6.7139	     2.0981	
    15.7776	    26.0162	    13.0081	    13.0920	     5.1193	     9.6512	     2.7695	     7.7209	     5.9586	     1.2589	
    15.1901	    24.0860	    11.4136	    11.6653	     3.1052	     8.7280	     0.5035	     6.9656	     5.1193	     0.4196	
    14.4348	    22.3236	     9.9869	     9.9869	     1.5106	     7.7209	    -1.2589	     6.2943	     4.2801	    -0.2518	
    13.5956	    20.7291	     8.8959	     8.0566	     0.5875	     6.7139	    -2.5177	     5.6229	     3.5248	    -0.7553	
    12.7563	    19.4702	     8.1406	     6.2943	     0.3357	     5.8746	    -2.9373	     5.1193	     2.9373	    -1.0071	
    11.8332	    18.6310	     7.7209	     4.9515	     0.7553	     5.3711	    -2.6016	     4.7836	     2.6016	    -0.8392	
    11.2457	    18.2953	     7.5531	     4.1962	     1.9302	     5.3711	    -1.5106	     4.6997	     2.6016	    -0.2518	
    10.8261	    18.2953	     7.3853	     4.1122	     3.5248	     5.7068	     0.2518	     4.9515	     2.9373	     0.6714	
    10.6583	    18.5471	     7.0496	     4.6997	     5.2872	     6.4621	     2.2659	     5.3711	     3.5248	     1.9302	
    10.6583	    18.7149	     6.2943	     5.6229	     7.0496	     7.3013	     4.2801	     6.0425	     4.3640	     3.3569	
    10.6583	    18.6310	     5.1193	     6.7978	     8.3923	     7.9727	     6.0425	     6.6299	     5.2872	     4.6997	
    10.4904	    18.1274	     3.4409	     7.7209	     9.3155	     8.3923	     7.2174	     7.0496	     6.1264	     5.7068	
    10.1547	    17.2043	     1.4267	     8.4763	     9.7351	     8.3923	     7.7209	     7.1335	     6.7139	     6.3782	
     9.5673	    16.0294	    -0.7553	     8.8120	     9.4833	     7.9727	     7.6370	     6.9656	     7.0496	     6.5460	
     8.7280	    14.6866	    -2.8534	     8.7280	     8.7280	     7.2174	     6.8817	     6.5460	     7.0496	     6.2103	
     7.8888	    13.4277	    -4.6158	     8.2245	     7.3853	     6.0425	     5.7068	     5.8746	     6.7139	     5.5389	
     6.9656	    12.4207	    -6.0425	     7.5531	     5.5389	     4.5319	     4.1962	     4.8676	     6.0425	     4.6158	
     5.9586	    11.6653	    -6.9656	     6.6299	     3.3569	     2.7695	     2.5177	     3.7766	     4.9515	     3.3569	
     5.0354	    11.2457	    -7.1335	     5.6229	     1.2589	     0.9232	     0.6714	     2.4338	     3.5248	     2.0142	
     4.1962	    11.0779	    -6.6299	     4.7836	    -0.6714	    -0.8392	    -1.0910	     1.1749	     1.9302	     0.5875	
     3.6087	    11.1618	    -5.2032	     4.1962	    -2.0981	    -2.3499	    -2.6855	    -0.1678	     0.3357	    -0.6714	
     3.3569	    11.4975	    -3.0212	     3.8605	    -2.9373	    -3.5248	    -3.8605	    -1.2589	    -1.1749	    -1.6785	
     3.5248	    12.1689	    -0.0839	     3.7766	    -3.1891	    -4.1962	    -4.5319	    -2.0142	    -2.3499	    -2.2659	
     4.1962	    13.0920	     3.2730	     3.8605	    -2.7695	    -4.3640	    -4.4479	    -2.4338	    -2.9373	    -2.3499	
     5.4550	    14.2670	     7.0496	     4.1962	    -1.4267	    -3.9444	    -3.6087	    -2.3499	    -2.9373	    -1.8463	
     7.2174	    15.8615	    10.8261	     4.7836	     0.6714	    -3.0212	    -2.0142	    -1.6785	    -2.2659	    -0.7553	
     9.3994	    17.7078	    14.6866	     5.7907	     3.6926	    -1.5106	     0.3357	    -0.5035	    -0.8392	     0.8392	
    11.9171	    19.8059	    18.2114	     7.1335	     7.0496	     0.4196	     3.0212	     1.0910	     1.0071	     2.6016	
    14.6027	    22.0718	    21.3165	     8.4763	    10.4904	     2.5177	     5.7907	     3.0212	     3.0212	     4.4479	
    17.1204	    24.1699	    23.8342	     9.6512	    13.4277	     4.4479	     8.1406	     4.8676	     5.0354	     5.9586	
    19.2184	    25.7645	    25.3448	    10.3226	    15.6937	     6.0425	     9.9869	     6.6299	     6.4621	     6.9656	
    20.7291	    26.8555	    25.8484	    10.4904	    17.0364	     7.0496	    10.9940	     7.8049	     7.2174	     7.2174	
    21.4005	    27.2751	    25.2609	     9.9869	    17.3721	     7.2174	    11.0779	     8.3923	     7.2174	     6.7139	
    21.1487	    27.0233	    23.5825	     8.8120	    16.7847	     6.6299	    10.2386	     8.0566	     6.2943	     5.4550	
    20.0577	    26.3519	    21.0648	     6.9656	    15.3580	     5.2032	     8.8120	     6.8817	     4.5319	     3.6087	
    18.3792	    25.5966	    18.0435	     4.6997	    13.3438	     3.1052	     6.9656	     4.8676	     2.0981	     1.3428	
    16.1133	    24.8413	    15.0223	     2.0981	    11.1618	     0.3357	     4.9515	     2.2659	    -0.5875	    -1.1749	
    13.7634	    24.2538	    12.2528	    -0.5875	     9.0637	    -2.6855	     3.0212	    -0.5875	    -3.5248	    -3.6926	
    11.4136	    23.9182	     9.9869	    -3.2730	     7.2174	    -5.9586	     1.5106	    -3.6926	    -6.2943	    -5.9586	
     9.3155	    23.5825	     8.0566	    -5.7907	     5.7907	    -9.1476	     0.2518	    -6.7139	    -8.8120	    -8.0566	
     7.5531	    22.9950	     6.2943	    -8.2245	     4.5319	   -12.1689	    -0.5875	    -9.5673	   -11.0779	    -9.9030	
     6.1264	    22.1558	     4.7836	   -10.4065	     3.3569	   -14.7705	    -1.3428	   -12.3367	   -12.9242	   -11.4136	
     5.2032	    20.9808	     3.2730	   -12.3367	     2.2659	   -16.7847	    -1.8463	   -14.6866	   -14.3509	   -12.5046	
     4.6997	    19.7220	     2.0981	   -13.5956	     1.4267	   -17.8757	    -2.1820	   -16.4490	   -15.1062	   -12.9242	
     4.7836	    18.5471	     1.0910	   -14.0991	     0.8392	   -17.9596	    -2.2659	   -17.3721	   -15.1062	   -12.6724	
     5.3711	    17.6239	     0.5035	   -13.6795	     0.4196	   -16.9525	    -2.2659	   -17.3721	   -14.1830	   -11.7493	
     6.3782	    16.8686	    -0.0839	   -12.5885	     0.0839	   -14.9384	    -2.0981	   -16.1972	   -12.5885	   -10.1547	
     7.5531	    16.2811	    -0.5875	   -10.9100	    -0.3357	   -12.3367	    -1.8463	   -14.1830	   -10.4065	    -8.1406	
     8.6441	    15.7776	    -1.0910	    -9.0637	    -1.0071	    -9.3994	    -1.6785	   -11.4975	    -8.0566	    -5.9586	
     9.4833	    15.4419	    -1.6785	    -7.1335	    -2.0142	    -6.4621	    -1.5945	    -8.4763	    -5.5389	    -3.8605	
     9.9869	    15.3580	    -2.0981	    -5.2872	    -3.2730	    -3.6926	    -1.8463	    -5.5389	    -3.2730	    -2.0142	
    10.1547	    15.6097	    -2.1820	    -3.6926	    -4.4479	    -1.3428	    -2.1820	    -2.8534	    -1.2589	    -0.3357	
    10.2386	    16.1133	    -1.6785	    -2.1820	    -5.3711	     0.5035	    -2.7695	    -0.6714	     0.3357	     0.9232	
    10.2386	    17.0364	    -0.6714	    -1.0910	    -5.7907	     1.7624	    -3.3569	     0.8392	     1.5106	     1.7624	
    10.0708	    18.0435	     0.8392	    -0.3357	    -5.4550	     2.3499	    -3.9444	     1.5106	     2.1820	     2.1820	
     9.9030	    18.9667	     2.4338	     0.0000	    -4.3640	     2.2659	    -4.3640	     1.2589	     2.0981	     2.0142	
     9.7351	    19.7220	     3.7766	    -0.1678	    -2.6855	     1.5945	    -4.7836	     0.1678	     1.4267	     1.4267	
     9.5673	    20.0577	     4.6997	    -0.5875	    -0.7553	     0.4196	    -5.1193	    -1.5945	     0.2518	     0.3357	
     9.5673	    20.0577	     4.9515	    -1.2589	     0.9232	    -0.7553	    -5.4550	    -3.6087	    -1.0910	    -0.9232	
     9.8190	    19.6381	     4.7836	    -1.8463	     1.8463	    -1.9302	    -5.6229	    -5.6229	    -2.3499	    -2.0981	
    10.3226	    19.0506	     4.2801	    -2.3499	     1.8463	    -2.9373	    -5.7907	    -7.1335	    -3.2730	    -3.0212	
    10.8261	    18.2953	     3.6087	    -2.6855	     0.8392	    -3.6926	    -5.8746	    -8.2245	    -3.9444	    -3.5248	
    11.3297	    17.3721	     3.0212	    -2.7695	    -1.0071	    -4.2801	    -6.0425	    -8.7280	    -4.1962	    -3.7766	
    11.6653	    16.4490	     2.5177	    -2.7695	    -3.2730	    -4.6997	    -6.2103	    -8.6441	    -4.1122	    -3.6926	
    11.7493	    15.4419	     2.2659	    -2.6016	    -5.5389	    -5.0354	    -6.2943	    -8.1406	    -3.8605	    -3.4409	
    11.8332	    14.4348	     2.2659	    -2.3499	    -7.2174	    -5.2872	    -6.0425	    -7.3013	    -3.4409	    -3.0212	
    11.9171	    13.5956	     2.5177	    -2.2659	    -8.0566	    -5.5389	    -5.3711	    -6.2943	    -2.9373	    -2.5177	
    12.2528	    12.9242	     3.0212	    -2.3499	    -7.8049	    -5.7907	    -4.1962	    -5.2872	    -2.6016	    -2.0142	
    12.7563	    12.4207	     3.6087	    -2.7695	    -6.4621	    -6.1264	    -2.4338	    -4.5319	    -2.4338	    -1.5945	
    13.4277	    12.0850	     4.0283	    -3.3569	    -4.5319	    -6.5460	    -0.4196	    -4.0283	    -2.5177	    -1.2589	
    14.0991	    11.8332	     4.1122	    -4.0283	    -2.4338	    -7.0496	     1.5945	    -3.7766	    -2.8534	    -1.1749	
    14.7705	    11.7493	     3.7766	    -4.5319	    -0.8392	    -7.5531	     3.3569	    -3.6926	    -3.4409	    -1.2589	
    15.2740	    11.6653	     3.1052	    -4.7836	     0.0000	    -7.8049	     4.6997	    -3.7766	    -4.1122	    -1.5106	
    15.5258	    11.5814	     2.2659	    -4.6997	     0.0839	    -7.9727	     5.3711	    -4.0283	    -4.7836	    -1.8463	
    15.3580	    11.4136	     1.4267	    -4.3640	    -0.5875	    -7.9727	     5.3711	    -4.2801	    -5.4550	    -2.4338	
    14.7705	    11.1618	     0.5875	    -4.0283	    -1.7624	    -7.9727	     4.7836	    -4.7836	    -5.9586	    -3.2730	
    13.8474	    10.9100	    -0.2518	    -3.6926	    -3.4409	    -7.9727	     3.6926	    -5.2872	    -6.3782	    -4.1962	
    12.5046	    10.5743	    -1.2589	    -3.2730	    -5.4550	    -7.9727	     2.1820	    -5.9586	    -6.6299	    -5.2872	
    10.9940	    10.4065	    -2.5177	    -2.7695	    -7.8049	    -7.8888	     0.4196	    -6.5460	    -6.7139	    -6.2943	
     9.3155	    10.3226	    -3.9444	    -2.1820	   -10.4065	    -7.7209	    -1.3428	    -6.9656	    -6.5460	    -7.1335	
     7.6370	    10.4065	    -5.2872	    -1.5106	   -12.8403	    -7.3013	    -3.1052	    -7.3013	    -6.2943	    -7.6370	
     6.2103	    10.5743	    -6.2103	    -0.7553	   -14.7705	    -6.8817	    -4.5319	    -7.3853	    -5.9586	    -7.8888	
     5.1193	    10.9940	    -6.3782	    -0.0839	   -15.6097	    -6.2943	    -5.6229	    -7.2174	    -5.7068	    -7.8049	
     4.3640	    11.4136	    -5.7068	     0.5875	   -15.2740	    -5.7907	    -6.1264	    -6.9656	    -5.4550	    -7.3853	
     4.0283	    12.0010	    -4.1962	     1.0910	   -13.5956	    -5.4550	    -6.1264	    -6.5460	    -5.4550	    -6.7978	
     4.0283	    12.5046	    -2.4338	     1.2589	   -11.1618	    -5.2872	    -5.6229	    -6.2103	    -5.5389	    -5.9586	
     4.4479	    12.8403	    -0.8392	     1.2589	    -8.4763	    -5.4550	    -4.9515	    -5.7907	    -5.8746	    -5.0354	
     5.1193	    13.0920	     0.0839	     0.9232	    -6.2103	    -5.7907	    -4.1122	    -5.5389	    -6.2943	    -3.9444	
     6.0425	    12.9242	     0.1678	     0.5875	    -4.4479	    -6.2943	    -3.3569	    -5.4550	    -6.7978	    -2.8534	
     6.9656	    12.5046	    -0.3357	     0.1678	    -3.2730	    -6.8817	    -2.6855	    -5.5389	    -7.3853	    -1.9302	
     7.8888	    11.6653	    -1.4267	     0.0000	    -2.6016	    -7.5531	    -2.3499	    -5.7907	    -7.9727	    -1.2589	
     8.5602	    10.4904	    -2.6016	     0.0000	    -2.1820	    -8.1406	    -2.4338	    -6.2103	    -8.5602	    -1.0071	
     8.9798	     8.9798	    -3.7766	     0.0839	    -2.1820	    -8.6441	    -3.1052	    -6.7978	    -9.1476	    -1.1749	
     9.0637	     7.3853	    -4.5319	     0.2518	    -2.4338	    -9.0637	    -4.2801	    -7.5531	    -9.7351	    -1.6785	
     8.8959	     5.7068	    -4.6158	     0.3357	    -2.8534	    -9.2316	    -5.7907	    -8.2245	   -10.2386	    -2.5177	
     8.5602	     4.1962	    -4.0283	     0.3357	    -3.2730	    -9.3155	    -7.6370	    -8.8120	   -10.4904	    -3.4409	
     8.0566	     3.1052	    -2.7695	     0.4196	    -3.6087	    -9.1476	    -9.5673	    -9.1476	   -10.4904	    -4.4479	
     7.5531	     2.4338	    -1.2589	     0.4196	    -3.6926	    -8.6441	   -11.4136	    -9.1476	   -10.3226	    -5.3711	
     7.0496	     2.2659	     0.0000	     0.3357	    -3.7766	    -8.0566	   -13.0920	    -8.9798	    -9.9869	    -6.4621	
     6.4621	     2.4338	     0.6714	     0.0000	    -4.0283	    -7.3013	   -14.3509	    -8.8120	    -9.6512	    -7.6370	
     5.9586	     2.7695	     0.4196	    -0.6714	    -4.6158	    -6.5460	   -15.1901	    -8.7280	    -9.4833	    -9.0637	
     5.3711	     2.8534	    -0.5875	    -1.5945	    -5.6229	    -5.9586	   -15.4419	    -8.9798	    -9.4833	   -10.4904	
     4.8676	     2.6016	    -2.1820	    -2.7695	    -6.7139	    -5.5389	   -15.0223	    -9.2316	    -9.5673	   -11.7493	
     4.4479	     1.9302	    -3.9444	    -3.8605	    -7.8888	    -5.0354	   -13.8474	    -9.3994	    -9.5673	   -12.5885	
     4.2801	     1.0071	    -5.4550	    -4.7836	    -8.6441	    -4.5319	   -12.0850	    -9.2316	    -9.3994	   -12.8403	
     4.5319	     0.1678	    -6.7139	    -5.2872	    -9.0637	    -3.9444	    -9.6512	    -8.6441	    -8.7280	   -12.2528	
     5.0354	    -0.5035	    -7.7209	    -5.4550	    -8.8959	    -3.2730	    -7.0496	    -7.8049	    -7.8049	   -10.9940	
     5.7068	    -0.9232	    -8.4763	    -5.3711	    -8.3084	    -2.6016	    -4.4479	    -6.7978	    -6.4621	    -9.2316	
     6.2943	    -1.0071	    -9.3994	    -4.9515	    -7.6370	    -2.0981	    -2.1820	    -5.8746	    -5.1193	    -7.3853	
     6.5460	    -0.8392	   -10.4065	    -4.5319	    -6.9656	    -1.7624	    -0.5035	    -5.1193	    -3.7766	    -5.7068	
     6.5460	    -0.2518	   -11.4975	    -4.1122	    -6.5460	    -1.6785	     0.3357	    -4.6158	    -2.6855	    -4.4479	
     6.2103	     0.5875	   -12.5046	    -3.7766	    -6.4621	    -1.9302	     0.3357	    -4.3640	    -1.9302	    -3.7766	
     5.7907	     1.8463	   -13.0920	    -3.6087	    -6.7139	    -2.4338	    -0.4196	    -4.3640	    -1.5106	    -3.6087	
     5.2872	     3.2730	   -13.2599	    -3.6087	    -7.1335	    -3.1052	    -1.5945	    -4.6997	    -1.4267	    -3.8605	
     4.8676	     4.6997	   -13.0081	    -3.6926	    -7.7209	    -4.0283	    -3.1052	    -5.1193	    -1.6785	    -4.4479	
     4.6158	     6.0425	   -12.5046	    -3.7766	    -8.6441	    -4.9515	    -4.8676	    -5.7068	    -2.1820	    -5.2032	
     4.5319	     7.2174	   -11.9171	    -3.6087	    -9.7351	    -5.7907	    -6.5460	    -6.2943	    -2.8534	    -6.1264	
     4.5319	     8.2245	   -11.1618	    -3.2730	   -10.9940	    -6.4621	    -8.2245	    -6.8817	    -3.6926	    -7.2174	
     4.6997	     8.9798	   -10.1547	    -2.6855	   -12.3367	    -6.8817	    -9.7351	    -7.3013	    -4.5319	    -8.2245	
     5.0354	     9.6512	    -8.4763	    -1.9302	   -13.2599	    -7.0496	   -10.9100	    -7.6370	    -5.3711	    -9.3155	
     5.4550	    10.2386	    -6.2943	    -1.1749	   -13.6795	    -7.0496	   -11.7493	    -7.7209	    -6.1264	   -10.2386	
     5.9586	    10.9100	    -3.6926	    -0.5035	   -13.5117	    -6.7978	   -12.2528	    -7.7209	    -6.7978	   -10.9940	
     6.4621	    11.5814	    -0.9232	     0.0000	   -12.5885	    -6.4621	   -12.3367	    -7.5531	    -7.2174	   -11.4136	
     7.0496	    12.3367	     1.5945	     0.4196	   -11.0779	    -5.9586	   -12.0850	    -7.1335	    -7.3853	   -11.4136	
     7.6370	    13.1760	     3.5248	     0.6714	    -9.1476	    -5.2872	   -11.4975	    -6.5460	    -7.3013	   -10.8261	
     8.2245	    14.0152	     4.8676	     0.9232	    -6.9656	    -4.4479	   -10.6583	    -5.8746	    -7.0496	    -9.8190	
     8.7280	    14.6866	     5.4550	     1.0910	    -4.7836	    -3.6926	    -9.6512	    -5.0354	    -6.4621	    -8.5602	
     9.1476	    14.9384	     5.1193	     1.3428	    -3.1891	    -2.9373	    -8.7280	    -4.2801	    -5.8746	    -7.0496	
     9.4833	    14.8544	     3.8605	     1.5106	    -2.2659	    -2.3499	    -7.8049	    -3.6926	    -5.2872	    -5.6229	
     9.6512	    14.4348	     1.9302	     1.7624	    -2.4338	    -1.8463	    -7.0496	    -3.1052	    -4.6997	    -4.4479	
     9.9030	    13.6795	    -0.5035	     2.0142	    -3.5248	    -1.5106	    -6.3782	    -2.6855	    -4.1122	    -3.4409	
    10.0708	    12.6724	    -3.2730	     2.2659	    -5.3711	    -1.3428	    -5.9586	    -2.2659	    -3.6926	    -2.7695	
    10.1547	    11.5814	    -5.8746	     2.4338	    -7.4692	    -1.1749	    -5.7068	    -1.9302	    -3.2730	    -2.4338	
    10.3226	    10.5743	    -7.9727	     2.6016	    -9.3994	    -1.2589	    -5.7907	    -1.5945	    -3.1052	    -2.4338	
    10.2386	     9.6512	    -9.3155	     2.4338	   -10.7422	    -1.5106	    -6.2943	    -1.3428	    -3.1891	    -2.7695	
    10.1547	     8.8120	    -9.8190	     2.0981	   -11.1618	    -2.0142	    -7.1335	    -1.2589	    -3.5248	    -3.3569	
     9.8190	     8.2245	    -9.4833	     1.4267	   -10.5743	    -2.6855	    -8.3923	    -1.3428	    -4.1962	    -4.2801	
     9.3155	     7.7209	    -8.7280	     0.5035	    -9.1476	    -3.6087	    -9.8190	    -1.5106	    -5.0354	    -5.2872	
     8.7280	     7.3013	    -7.8049	    -0.4196	    -7.3853	    -4.5319	   -11.3297	    -1.7624	    -5.9586	    -6.3782	
     8.2245	     7.0496	    -7.1335	    -1.2589	    -5.7068	    -5.4550	   -12.5885	    -2.0981	    -6.8817	    -7.2174	
     7.8888	     6.8817	    -6.7978	    -1.8463	    -4.3640	    -6.2103	   -13.6795	    -2.4338	    -7.6370	    -7.8888	
     7.8049	     6.7139	    -6.7139	    -2.0142	    -3.6926	    -6.7978	   -14.2670	    -2.8534	    -8.2245	    -8.2245	
     7.8888	     6.6299	    -6.7139	    -1.8463	    -3.4409	    -7.0496	   -14.4348	    -3.4409	    -8.6441	    -8.3084	
     8.2245	     6.5460	    -6.6299	    -1.4267	    -3.6926	    -7.0496	   -14.0152	    -4.0283	    -8.9798	    -7.9727	
     8.6441	     6.4621	    -6.3782	    -0.7553	    -4.1122	    -6.7978	   -13.1760	    -4.6997	    -9.0637	    -7.4692	
     9.1476	     6.4621	    -5.9586	     0.0000	    -4.6997	    -6.2103	   -11.7493	    -5.2032	    -8.9798	    -6.6299	
     9.7351	     6.5460	    -5.3711	     0.7553	    -5.3711	    -5.6229	    -9.9869	    -5.6229	    -8.8120	    -5.6229	
    10.2386	     6.8817	    -4.6158	     1.4267	    -6.0425	    -4.8676	    -7.8888	    -5.8746	    -8.4763	    -4.5319	
    10.7422	     7.3013	    -3.6087	     2.0142	    -6.6299	    -4.1962	    -5.7907	    -5.8746	    -8.1406	    -3.4409	
    11.3297	     8.0566	    -2.4338	     2.6016	    -7.0496	    -3.6087	    -3.6926	    -5.8746	    -7.7209	    -2.3499	
    12.0010	     8.9798	    -1.0071	     3.1052	    -7.0496	    -3.1052	    -1.6785	    -5.6229	    -7.3013	    -1.3428	
    12.7563	    10.1547	     0.5875	     3.6087	    -6.6299	    -2.5177	     0.1678	    -5.3711	    -6.7139	    -0.5035	
    13.7634	    11.7493	     2.5177	     4.1962	    -5.7068	    -1.9302	     1.8463	    -5.0354	    -5.9586	     0.3357	
    14.7705	    13.5117	     4.6997	     4.8676	    -4.1962	    -1.2589	     3.1891	    -4.6997	    -5.0354	     1.0071	
    15.7776	    15.4419	     7.1335	     5.5389	    -2.4338	    -0.5035	     4.2801	    -4.4479	    -3.9444	     1.5106	
    16.6168	    17.1204	     9.6512	     6.2943	    -0.4196	     0.2518	     4.9515	    -4.2801	    -2.8534	     1.7624	
    17.0364	    18.5471	    11.9171	     7.1335	     1.5106	     0.9232	     5.2032	    -4.2801	    -1.6785	     1.7624	
    17.1204	    19.3863	    13.6795	     8.0566	     3.1052	     1.6785	     4.9515	    -4.1962	    -0.5875	     1.4267	
    16.8686	    19.8059	    14.6866	     9.0637	     4.0283	     2.4338	     4.2801	    -4.1122	     0.5035	     1.0071	
    16.3651	    19.8059	    14.8544	    10.0708	     4.4479	     3.1052	     3.2730	    -3.7766	     1.4267	     0.4196	
    15.5258	    19.3863	    14.3509	    10.9100	     4.1962	     3.6926	     1.9302	    -3.1052	     2.2659	    -0.2518	
    14.5187	    18.6310	    13.0920	    11.4975	     3.2730	     3.9444	     0.2518	    -2.3499	     2.8534	    -1.0910	
    13.2599	    17.5400	    11.1618	    11.5814	     1.8463	     3.9444	    -1.5945	    -1.5106	     3.0212	    -1.9302	
    12.0010	    16.4490	     8.8120	    11.1618	    -0.1678	     3.6087	    -3.4409	    -0.7553	     2.9373	    -2.8534	
    10.8261	    15.3580	     6.2103	    10.3226	    -2.4338	     3.0212	    -5.1193	    -0.2518	     2.5177	    -3.6926	
     9.9869	    14.4348	     3.6926	     9.3994	    -4.7836	     2.3499	    -6.4621	     0.0839	     1.9302	    -4.2801	
     9.3994	    13.8474	     1.4267	     8.4763	    -6.9656	     1.6785	    -7.3013	     0.2518	     1.2589	    -4.6158	
     9.0637	    13.3438	    -0.4196	     7.6370	    -8.6441	     1.0910	    -7.7209	     0.4196	     0.6714	    -4.6997	
     8.8120	    13.0920	    -1.6785	     7.0496	    -9.5673	     0.5875	    -7.5531	     0.5875	     0.1678	    -4.5319	
     8.6441	    13.0920	    -2.2659	     6.5460	    -9.3994	     0.1678	    -6.8817	     0.9232	    -0.0839	    -4.2801	
     8.5602	    13.3438	    -2.0981	     6.1264	    -7.9727	     0.0000	    -5.7068	     1.2589	    -0.1678	    -3.8605	
     8.4763	    13.9313	    -1.1749	     5.7907	    -5.4550	     0.1678	    -4.1962	     1.7624	    -0.0839	    -3.5248	
     8.5602	    14.8544	     0.3357	     5.5389	    -2.3499	     0.5035	    -2.5177	     2.1820	     0.0839	    -3.2730	
     8.7280	    15.8615	     2.2659	     5.4550	     0.8392	     1.0910	    -0.9232	     2.6855	     0.2518	    -3.3569	
     8.9798	    16.9525	     4.1962	     5.4550	     3.6087	     1.8463	     0.5035	     3.0212	     0.4196	    -3.6087	
     9.2316	    17.8757	     5.9586	     5.7068	     5.3711	     2.6016	     1.5945	     3.1891	     0.5875	    -4.1122	
     9.5673	    18.4631	     7.2174	     6.0425	     6.0425	     3.1052	     2.1820	     3.1052	     0.5875	    -4.6158	
     9.7351	    18.4631	     7.7209	     6.2943	     5.7068	     3.1891	     2.3499	     2.7695	     0.4196	    -5.2872	
     9.7351	    17.8757	     7.3013	     6.4621	     4.5319	     2.8534	     2.0142	     2.0142	     0.0839	    -5.9586	
     9.4833	    16.7007	     5.8746	     6.3782	     2.8534	     2.0142	     1.2589	     0.9232	    -0.5035	    -6.7139	
     8.8120	    14.7705	     3.6087	     5.8746	     0.6714	     0.7553	     0.0839	    -0.4196	    -1.0910	    -7.6370	
     7.8888	    12.4207	     0.4196	     5.0354	    -1.7624	    -0.8392	    -1.4267	    -1.8463	    -1.8463	    -8.5602	
     6.7139	     9.6512	    -3.3569	     3.7766	    -4.1962	    -2.6855	    -3.2730	    -3.1052	    -2.6016	    -9.6512	
     5.5389	     6.8817	    -7.3013	     2.2659	    -6.3782	    -4.6158	    -5.2872	    -4.1122	    -3.2730	   -10.5743	
     4.4479	     4.2801	   -10.9940	     0.6714	    -7.9727	    -6.3782	    -7.4692	    -4.6997	    -3.7766	   -11.2457	
     3.6926	     2.0981	   -14.0152	    -0.7553	    -8.7280	    -7.7209	    -9.5673	    -4.7836	    -3.8605	   -11.4975	
     3.3569	     0.6714	   -15.9454	    -1.6785	    -8.6441	    -8.3923	   -11.2457	    -4.3640	    -3.6926	   -11.3297	
     3.4409	     0.0839	   -16.8686	    -1.9302	    -7.8049	    -8.3923	   -12.4207	    -3.5248	    -3.1052	   -10.6583	
     3.8605	     0.2518	   -16.7847	    -1.5106	    -6.5460	    -7.7209	   -13.0081	    -2.4338	    -2.4338	    -9.6512	
     4.4479	     0.9232	   -15.9454	    -0.6714	    -5.1193	    -6.5460	   -13.0920	    -1.3428	    -1.7624	    -8.6441	
     5.0354	     1.9302	   -14.6866	     0.3357	    -3.8605	    -5.2872	   -12.8403	    -0.4196	    -1.4267	    -7.8049	
     5.3711	     3.0212	   -13.0081	     1.3428	    -3.0212	    -4.0283	   -12.4207	     0.2518	    -1.4267	    -7.3013	
     5.4550	     4.0283	   -11.1618	     2.0981	    -2.6855	    -3.0212	   -12.1689	     0.5875	    -1.8463	    -7.3013	
     5.2872	     4.7836	    -9.2316	     2.5177	    -2.8534	    -2.4338	   -12.0010	     0.5875	    -2.7695	    -7.6370	
     4.9515	     5.2872	    -7.3013	     2.5177	    -3.4409	    -2.1820	   -12.0010	     0.1678	    -4.0283	    -8.4763	
     4.5319	     5.6229	    -5.5389	     2.2659	    -4.3640	    -2.3499	   -12.1689	    -0.5035	    -5.4550	    -9.4833	
     4.1962	     5.8746	    -4.1122	     1.6785	    -5.3711	    -2.7695	   -12.3367	    -1.4267	    -7.0496	   -10.5743	
     4.0283	     6.1264	    -2.9373	     1.0071	    -6.2103	    -3.3569	   -12.5885	    -2.5177	    -8.6441	   -11.6653	
     4.2801	     6.5460	    -2.1820	     0.3357	    -6.8817	    -3.9444	   -12.8403	    -3.6087	    -9.9869	   -12.5046	
     4.9515	     7.2174	    -1.7624	    -0.3357	    -7.2174	    -4.5319	   -13.1760	    -4.8676	   -11.1618	   -13.0920	
     6.0425	     8.1406	    -1.5945	    -1.0910	    -7.1335	    -5.2032	   -13.5956	    -6.1264	   -12.0850	   -13.5117	
     7.3853	     9.0637	    -1.5106	    -1.9302	    -6.7139	    -5.8746	   -14.0991	    -7.3013	   -12.7563	   -13.5956	
     8.8120	    10.0708	    -1.3428	    -2.6855	    -5.7907	    -6.6299	   -14.4348	    -8.3084	   -13.0081	   -13.5117	
    10.1547	    10.9100	    -1.0910	    -3.4409	    -4.6997	    -7.2174	   -14.6866	    -8.9798	   -12.9242	   -13.1760	
    11.3297	    11.6653	    -0.8392	    -3.9444	    -3.6087	    -7.6370	   -14.5187	    -9.3155	   -12.3367	   -12.5885	
    12.0010	    12.0850	    -0.7553	    -4.1962	    -2.7695	    -7.8888	   -14.0991	    -9.2316	   -11.4136	   -11.7493	
    12.1689	    12.1689	    -1.0071	    -4.2801	    -2.3499	    -7.8049	   -13.1760	    -8.8959	   -10.0708	   -10.8261	
    11.8332	    12.0010	    -1.5945	    -4.1962	    -2.4338	    -7.4692	   -11.9171	    -8.3084	    -8.5602	    -9.8190	
    11.0779	    11.4975	    -2.5177	    -3.8605	    -2.9373	    -6.8817	   -10.3226	    -7.7209	    -7.0496	    -8.7280	
    10.1547	    10.9100	    -3.5248	    -3.3569	    -3.7766	    -6.0425	    -8.3084	    -6.9656	    -5.4550	    -7.5531	
     9.2316	    10.4065	    -4.4479	    -2.6016	    -4.6997	    -5.0354	    -6.1264	    -6.0425	    -4.0283	    -6.2943	
     8.6441	    10.0708	    -5.2872	    -1.5106	    -5.5389	    -3.7766	    -4.0283	    -4.8676	    -2.6016	    -4.9515	
     8.3084	    10.1547	    -5.7068	    -0.3357	    -6.2103	    -2.4338	    -2.0142	    -3.6087	    -1.3428	    -3.6087	
     8.2245	    10.4065	    -5.8746	     1.0071	    -6.6299	    -1.2589	    -0.5875	    -2.3499	    -0.3357	    -2.4338	
     8.3084	    10.9940	    -5.4550	     2.0142	    -6.6299	    -0.2518	     0.2518	    -1.2589	     0.4196	    -1.5106	
     8.4763	    11.7493	    -4.3640	     2.7695	    -6.2103	     0.2518	     0.3357	    -0.5875	     0.6714	    -1.0071	
     8.6441	    12.8403	    -2.4338	     3.0212	    -5.2032	     0.3357	    -0.3357	    -0.3357	     0.5035	    -1.0910	
     8.8120	    14.1830	     0.3357	     2.8534	    -3.5248	    -0.0839	    -1.5106	    -0.5035	     0.0000	    -1.6785	
     9.2316	    15.9454	     3.8605	     2.5177	    -1.2589	    -0.7553	    -3.0212	    -1.0910	    -0.7553	    -2.7695	
     9.7351	    17.8757	     7.8049	     2.1820	     1.5945	    -1.5945	    -4.4479	    -1.7624	    -1.6785	    -4.0283	
    10.3226	    19.9738	    11.7493	     2.0142	     4.6158	    -2.5177	    -5.6229	    -2.6016	    -2.5177	    -5.3711	
    10.9100	    21.8201	    15.2740	     2.0981	     7.6370	    -3.2730	    -6.1264	    -3.3569	    -3.2730	    -6.6299	
    11.4975	    23.2468	    17.8757	     2.4338	    10.1547	    -3.8605	    -6.0425	    -3.9444	    -3.6926	    -7.5531	
    12.0010	    24.1699	    19.2184	     3.1891	    12.0850	    -4.0283	    -5.1193	    -4.2801	    -3.8605	    -8.1406	
    12.5046	    24.7574	    19.3863	     4.1962	    13.0081	    -3.6926	    -3.6926	    -4.1122	    -3.6087	    -8.2245	
    13.1760	    24.9252	    18.4631	     5.5389	    13.0081	    -2.8534	    -1.8463	    -3.6926	    -3.1052	    -7.8049	
    13.9313	    24.7574	    16.7007	     6.9656	    12.2528	    -1.6785	     0.0000	    -2.9373	    -2.2659	    -7.1335	
    14.6027	    24.3378	    14.0991	     8.3084	    10.7422	    -0.4196	     1.6785	    -2.1820	    -1.2589	    -6.1264	
    15.2740	    23.6664	    10.9100	     9.3994	     8.7280	     0.7553	     3.0212	    -1.5106	    -0.3357	    -5.0354	
    15.6097	    22.6593	     7.3013	     9.9030	     6.2103	     1.7624	     3.8605	    -1.2589	     0.4196	    -4.1122	
    15.6097	    21.3165	     3.5248	     9.9030	     3.4409	     2.2659	     4.1122	    -1.3428	     0.7553	    -3.4409	
    15.0223	    19.6381	    -0.2518	     9.3994	     0.3357	     2.3499	     3.7766	    -1.9302	     0.7553	    -3.1891	
    14.0152	    17.8757	    -3.6926	     8.5602	    -2.8534	     2.0142	     2.9373	    -2.9373	     0.1678	    -3.4409	
    12.7563	    16.0294	    -6.3782	     7.4692	    -5.8746	     1.2589	     1.5106	    -4.2801	    -0.7553	    -4.1962	
    11.2457	    14.3509	    -7.9727	     6.1264	    -8.5602	     0.1678	    -0.1678	    -5.7068	    -2.0981	    -5.2872	
     9.8190	    13.0081	    -8.3084	     4.6997	   -10.4904	    -1.0071	    -2.0142	    -7.1335	    -3.5248	    -6.7139	
     8.4763	    12.0010	    -7.6370	     3.0212	   -11.5814	    -2.3499	    -3.8605	    -8.4763	    -5.0354	    -8.2245	
     7.2174	    11.4136	    -6.2103	     1.2589	   -11.8332	    -3.6087	    -5.6229	    -9.6512	    -6.4621	    -9.7351	
     6.0425	    10.9940	    -4.5319	    -0.3357	   -11.5814	    -4.7836	    -7.2174	   -10.4065	    -7.6370	   -11.1618	
     4.9515	    10.7422	    -2.9373	    -1.7624	   -10.9940	    -5.7907	    -8.4763	   -10.6583	    -8.6441	   -12.4207	
     4.1122	    10.4904	    -1.6785	    -2.7695	   -10.3226	    -6.5460	    -9.4833	   -10.4904	    -9.2316	   -13.3438	
     3.4409	    10.1547	    -0.6714	    -3.3569	    -9.5673	    -7.1335	    -9.9869	    -9.9030	    -9.5673	   -13.9313	
     2.9373	     9.9030	     0.1678	    -3.5248	    -8.6441	    -7.5531	    -9.9869	    -8.8120	    -9.5673	   -14.0991	
     2.7695	     9.7351	     0.7553	    -3.1891	    -7.4692	    -7.7209	    -9.3155	    -7.5531	    -9.2316	   -13.9313	
     2.8534	     9.8190	     1.1749	    -2.2659	    -6.2103	    -7.6370	    -8.0566	    -6.0425	    -8.6441	   -13.4277	
     3.2730	    10.2386	     1.4267	    -0.7553	    -4.7836	    -7.3013	    -6.2103	    -4.3640	    -7.8888	   -12.5046	
     3.9444	    11.0779	     1.5945	     1.0910	    -3.4409	    -6.5460	    -3.9444	    -2.5177	    -6.8817	   -11.3297	
     4.9515	    12.1689	     1.7624	     3.3569	    -2.0142	    -5.6229	    -1.4267	    -0.5875	    -5.6229	    -9.6512	
     6.2943	    13.6795	     1.8463	     5.7068	    -0.6714	    -4.4479	     1.0910	     1.5106	    -4.2801	    -7.7209	
     7.7209	    15.2740	     2.0981	     7.8888	     0.6714	    -3.1052	     3.2730	     3.3569	    -2.9373	    -5.6229	
[Epoch Header]
[Trial Type]	11
[Accept]	1
[Correct]	0
[RT]	 0.000
[Resp]	0
[Epoch Data]
   -22.0718	    -7.9727	    -8.1406	   -16.9525	   -14.1830	   -22.5754	    -9.5673	   -12.3367	   -11.4975	    -9.3994	
   -20.8969	    -6.0425	    -5.1193	   -16.0294	   -10.7422	   -21.8201	    -7.1335	   -11.4136	   -10.2386	    -8.7280	
   -19.8898	    -4.5319	    -2.6855	   -15.1901	    -7.6370	   -20.8969	    -4.9515	   -10.4065	    -8.9798	    -8.2245	
   -19.1345	    -3.4409	    -1.0071	   -14.5187	    -4.9515	   -20.2255	    -3.2730	    -9.3994	    -7.8049	    -7.8049	
   -18.6310	    -2.6016	     0.0000	   -14.0991	    -2.9373	   -19.6381	    -2.1820	    -8.5602	    -6.7139	    -7.5531	
   -18.2114	    -1.8463	     0.2518	   -14.0152	    -1.6785	   -19.4702	    -1.6785	    -7.8049	    -5.8746	    -7.3853	
   -17.7078	    -1.1749	    -0.1678	   -14.2670	    -1.0910	   -19.4702	    -1.8463	    -7.3013	    -5.2032	    -7.3013	
   -17.2043	    -0.5035	    -1.2589	   -14.9384	    -1.4267	   -19.7220	    -2.5177	    -6.9656	    -4.7836	    -7.3013	
   -16.6168	    -0.0839	    -3.0212	   -15.9454	    -2.5177	   -20.2255	    -3.6087	    -6.7978	    -4.6997	    -7.3853	
   -15.9454	     0.2518	    -5.2872	   -17.2043	    -4.2801	   -20.7291	    -5.1193	    -6.7978	    -4.8676	    -7.5531	
   -15.2740	     0.3357	    -7.8888	   -18.6310	    -6.4621	   -21.2326	    -6.7978	    -7.1335	    -5.3711	    -7.9727	
   -14.6866	     0.2518	   -10.6583	   -20.0577	    -8.8120	   -21.6522	    -8.5602	    -7.8049	    -6.1264	    -8.3923	
   -14.2670	     0.0000	   -13.3438	   -21.4005	   -11.0779	   -21.9040	   -10.3226	    -8.7280	    -7.0496	    -8.9798	
   -14.0991	    -0.3357	   -15.5258	   -22.4075	   -13.0081	   -22.0718	   -11.8332	    -9.9030	    -8.1406	    -9.5673	
   -14.0991	    -0.6714	   -16.9525	   -22.9950	   -14.4348	   -22.1558	   -13.0081	   -10.9940	    -9.0637	   -10.0708	
   -14.2670	    -0.7553	   -17.0364	   -23.2468	   -15.3580	   -22.1558	   -13.5956	   -12.0010	    -9.8190	   -10.3226	
   -14.4348	    -0.6714	   -15.7776	   -23.0789	   -15.3580	   -21.9879	   -13.5956	   -12.6724	   -10.3226	   -10.3226	
   -14.5187	    -0.3357	   -13.1760	   -22.5754	   -14.6027	   -21.6522	   -12.8403	   -13.0920	   -10.4904	   -10.0708	
   -14.4348	     0.0839	    -9.8190	   -21.7361	   -13.0920	   -21.0648	   -11.4136	   -13.1760	   -10.3226	    -9.5673	
   -14.1830	     0.4196	    -6.1264	   -20.8969	   -10.9940	   -20.3094	    -9.5673	   -13.0081	   -10.0708	    -8.8959	
   -14.0152	     0.4196	    -2.7695	   -19.9738	    -8.8959	   -19.4702	    -7.6370	   -12.5885	    -9.7351	    -8.2245	
   -13.7634	     0.0839	    -0.0839	   -19.2184	    -7.0496	   -18.7149	    -5.7907	   -12.0850	    -9.4833	    -7.7209	
   -13.5117	    -0.6714	     1.5945	   -18.6310	    -5.7907	   -18.0435	    -4.3640	   -11.5814	    -9.3994	    -7.4692	
   -13.3438	    -1.5945	     2.4338	   -18.3792	    -5.3711	   -17.5400	    -3.4409	   -11.0779	    -9.3994	    -7.4692	
   -13.0920	    -2.6855	     2.2659	   -18.3792	    -5.8746	   -17.1204	    -3.1052	   -10.6583	    -9.6512	    -7.8888	
   -12.8403	    -3.8605	     1.1749	   -18.7149	    -7.1335	   -16.8686	    -3.2730	   -10.4904	    -9.9869	    -8.6441	
   -12.4207	    -4.8676	    -0.6714	   -19.3863	    -9.3155	   -16.7007	    -3.9444	   -10.4904	   -10.4065	    -9.8190	
   -12.0010	    -5.7068	    -3.1052	   -20.2255	   -12.0010	   -16.7007	    -5.0354	   -10.7422	   -10.9940	   -11.2457	
   -11.5814	    -6.3782	    -5.7068	   -21.2326	   -15.0223	   -16.7847	    -6.6299	   -11.0779	   -11.4975	   -12.9242	
   -11.1618	    -6.7978	    -8.2245	   -22.2397	   -17.9596	   -16.8686	    -8.3923	   -11.5814	   -12.0010	   -14.6027	
   -10.7422	    -6.8817	   -10.0708	   -22.9111	   -20.3094	   -16.9525	   -10.3226	   -11.9171	   -12.3367	   -16.1972	
   -10.3226	    -6.5460	   -10.9940	   -23.1628	   -21.8201	   -16.8686	   -12.0850	   -12.1689	   -12.2528	   -17.5400	
    -9.9030	    -5.7068	   -10.7422	   -22.9111	   -22.1558	   -16.5329	   -13.4277	   -12.1689	   -11.9171	   -18.2953	
    -9.3994	    -4.2801	    -9.3155	   -22.0718	   -21.1487	   -15.9454	   -14.2670	   -11.9171	   -11.2457	   -18.6310	
    -8.8959	    -2.4338	    -6.9656	   -20.7291	   -19.0506	   -15.1901	   -14.1830	   -11.4136	   -10.3226	   -18.2114	
    -8.4763	    -0.1678	    -4.0283	   -18.9667	   -15.9454	   -14.2670	   -13.3438	   -10.8261	    -9.2316	   -17.2882	
    -8.0566	     2.0981	    -1.1749	   -16.8686	   -12.1689	   -13.0081	   -11.9171	   -10.0708	    -8.0566	   -15.8615	
    -7.8049	     4.0283	     1.2589	   -14.6027	    -8.1406	   -11.6653	    -9.9030	    -9.2316	    -6.9656	   -14.0152	
    -7.7209	     5.2032	     2.8534	   -12.4207	    -4.3640	   -10.1547	    -7.8049	    -8.4763	    -6.0425	   -12.0010	
    -7.7209	     5.6229	     3.5248	   -10.4904	    -1.4267	    -8.8959	    -5.7068	    -7.8049	    -5.4550	    -9.9869	
    -7.9727	     5.2032	     3.1052	    -8.9798	     0.3357	    -7.8888	    -3.8605	    -7.3853	    -5.2032	    -8.0566	
    -8.4763	     3.9444	     1.8463	    -8.0566	     0.9232	    -7.4692	    -2.4338	    -7.2174	    -5.4550	    -6.6299	
    -9.3155	     2.0142	    -0.0839	    -7.6370	     0.1678	    -7.8049	    -1.5945	    -7.3013	    -6.1264	    -5.6229	
   -10.5743	    -0.4196	    -2.4338	    -7.7209	    -1.6785	    -8.6441	    -1.4267	    -7.5531	    -6.9656	    -5.1193	
   -12.0850	    -3.1891	    -5.0354	    -8.2245	    -4.1962	   -10.0708	    -1.8463	    -7.8888	    -8.0566	    -5.2032	
   -13.7634	    -6.0425	    -7.7209	    -9.0637	    -7.2174	   -11.7493	    -2.9373	    -8.3084	    -8.9798	    -5.7068	
   -15.3580	    -8.7280	   -10.2386	   -10.0708	   -10.4065	   -13.3438	    -4.5319	    -8.8120	    -9.8190	    -6.6299	
   -16.8686	   -11.0779	   -12.3367	   -11.0779	   -13.4277	   -14.8544	    -6.5460	    -9.4833	   -10.4065	    -7.7209	
   -18.0435	   -12.9242	   -13.9313	   -12.0010	   -15.9454	   -16.1133	    -8.6441	   -10.1547	   -10.7422	    -8.9798	
   -18.8828	   -14.0991	   -14.7705	   -12.9242	   -17.6239	   -17.0364	   -10.6583	   -10.8261	   -10.8261	   -10.2386	
   -19.3024	   -14.6027	   -14.9384	   -13.5956	   -18.3792	   -17.7078	   -12.3367	   -11.4136	   -10.6583	   -11.3297	
   -19.3863	   -14.5187	   -14.4348	   -14.1830	   -18.2953	   -18.0435	   -13.5956	   -11.8332	   -10.2386	   -12.1689	
   -19.2184	   -13.8474	   -13.5956	   -14.4348	   -17.3721	   -18.2114	   -14.2670	   -11.9171	    -9.7351	   -12.7563	
   -18.7988	   -12.7563	   -12.4207	   -14.5187	   -16.0294	   -18.1274	   -14.5187	   -11.7493	    -8.9798	   -13.0081	
   -18.3792	   -11.4136	   -11.3297	   -14.2670	   -14.4348	   -17.9596	   -14.2670	   -11.4136	    -8.1406	   -12.9242	
   -18.0435	    -9.9030	   -10.2386	   -13.8474	   -12.8403	   -17.7078	   -13.7634	   -10.9940	    -7.2174	   -12.5046	
   -17.8757	    -8.3923	    -9.3155	   -13.3438	   -11.3297	   -17.6239	   -13.0920	   -10.4065	    -6.2103	   -11.8332	
   -17.8757	    -6.9656	    -8.6441	   -12.9242	   -10.0708	   -17.6239	   -12.2528	    -9.7351	    -5.3711	   -10.9100	
   -17.9596	    -5.6229	    -8.3084	   -12.5885	    -9.1476	   -17.7917	   -11.4136	    -9.0637	    -4.5319	    -9.9030	
   -18.2953	    -4.6997	    -8.4763	   -12.4207	    -8.5602	   -17.8757	   -10.4904	    -8.3923	    -3.8605	    -8.8120	
   -18.7988	    -4.2801	    -9.0637	   -12.5046	    -8.3923	   -18.0435	    -9.6512	    -7.7209	    -3.5248	    -7.8888	
   -19.5541	    -4.4479	   -10.0708	   -12.8403	    -8.5602	   -18.1274	    -8.8959	    -7.3013	    -3.4409	    -7.2174	
   -20.3934	    -5.2032	   -11.4975	   -13.3438	    -9.1476	   -18.2953	    -8.2245	    -7.3013	    -3.8605	    -7.0496	
   -21.3165	    -6.2943	   -12.9242	   -14.0152	    -9.9869	   -18.7149	    -7.6370	    -7.8049	    -4.6997	    -7.3013	
   -22.2397	    -7.5531	   -14.1830	   -14.8544	   -10.9100	   -19.2184	    -7.3013	    -8.9798	    -5.8746	    -8.1406	
   -23.0789	    -8.8120	   -15.0223	   -15.7776	   -11.7493	   -19.8898	    -7.0496	   -10.4904	    -7.3853	    -9.3994	
   -23.8342	    -9.8190	   -15.3580	   -16.5329	   -12.5885	   -20.5612	    -7.0496	   -12.1689	    -8.8120	   -10.9100	
   -24.5895	   -10.6583	   -15.2740	   -17.1204	   -13.3438	   -21.0648	    -7.3853	   -13.9313	   -10.2386	   -12.5885	
   -25.0931	   -11.3297	   -15.1901	   -17.2882	   -14.2670	   -21.3165	    -7.8888	   -15.5258	   -11.4975	   -14.1830	
   -25.4288	   -11.8332	   -15.1901	   -17.2043	   -15.5258	   -21.2326	    -8.6441	   -16.7847	   -12.5046	   -15.6097	
   -25.4288	   -12.2528	   -15.3580	   -16.7847	   -17.2043	   -21.0648	    -9.5673	   -17.7917	   -13.2599	   -16.6168	
   -25.0092	   -12.5885	   -15.6937	   -16.1972	   -19.3024	   -20.6451	   -10.5743	   -18.3792	   -13.8474	   -17.2882	
   -24.0860	   -12.7563	   -16.0294	   -15.4419	   -21.6522	   -20.1416	   -11.4975	   -18.4631	   -14.1830	   -17.6239	
   -22.8271	   -12.7563	   -16.0294	   -14.6027	   -24.0021	   -19.4702	   -12.3367	   -18.2114	   -14.2670	   -17.4561	
   -21.2326	   -12.5046	   -15.7776	   -13.6795	   -26.1841	   -18.8828	   -12.9242	   -17.6239	   -14.1830	   -17.0364	
   -19.5541	   -12.0010	   -15.0223	   -12.8403	   -28.0304	   -18.2114	   -13.3438	   -16.7847	   -13.9313	   -16.4490	
   -17.8757	   -11.4975	   -13.8474	   -12.1689	   -29.3732	   -17.7917	   -13.7634	   -15.7776	   -13.6795	   -15.7776	
   -16.3651	   -10.9940	   -12.2528	   -11.5814	   -30.0446	   -17.4561	   -14.0152	   -14.6866	   -13.5117	   -15.1901	
   -15.2740	   -10.7422	   -10.4904	   -11.2457	   -29.8767	   -17.3721	   -14.2670	   -13.7634	   -13.4277	   -14.6866	
   -14.7705	   -10.6583	    -8.6441	   -11.1618	   -28.7857	   -17.2882	   -14.4348	   -12.9242	   -13.4277	   -14.4348	
   -14.7705	   -10.7422	    -7.1335	   -11.1618	   -26.8555	   -17.1204	   -14.5187	   -12.3367	   -13.6795	   -14.3509	
   -15.3580	   -10.9100	    -6.0425	   -11.4136	   -24.2538	   -17.0364	   -14.6027	   -12.0010	   -14.1830	   -14.6027	
   -16.3651	   -10.9940	    -5.5389	   -11.7493	   -21.2326	   -16.8686	   -14.6866	   -11.8332	   -14.8544	   -15.0223	
   -17.4561	   -11.0779	    -5.5389	   -12.3367	   -17.9596	   -16.7007	   -14.6027	   -12.0010	   -15.6937	   -15.6097	
   -18.4631	   -11.1618	    -6.2103	   -13.0081	   -14.8544	   -16.6168	   -14.3509	   -12.3367	   -16.5329	   -16.2811	
   -19.3863	   -11.3297	    -7.2174	   -13.6795	   -12.3367	   -16.6168	   -14.0152	   -12.8403	   -17.2882	   -17.1204	
   -19.9738	   -11.5814	    -8.6441	   -14.2670	   -10.4904	   -16.5329	   -13.5117	   -13.5117	   -17.8757	   -17.8757	
   -20.3094	   -11.8332	   -10.3226	   -14.6027	    -9.5673	   -16.4490	   -12.9242	   -14.1830	   -18.2114	   -18.6310	
   -20.2255	   -12.0850	   -12.0010	   -14.6866	    -9.7351	   -16.1972	   -12.4207	   -14.7705	   -18.2114	   -19.1345	
   -19.8059	   -12.2528	   -13.6795	   -14.5187	   -10.7422	   -15.8615	   -12.2528	   -15.2740	   -17.9596	   -19.5541	
   -18.9667	   -12.0850	   -15.1062	   -14.0991	   -12.4207	   -15.6097	   -12.3367	   -15.6097	   -17.4561	   -19.7220	
   -17.7917	   -11.6653	   -15.9454	   -13.5956	   -14.3509	   -15.5258	   -12.7563	   -15.9454	   -16.8686	   -19.8898	
   -16.3651	   -10.7422	   -16.0294	   -13.2599	   -16.1972	   -15.5258	   -13.5117	   -16.2811	   -16.1972	   -19.8898	
   -14.8544	    -9.3155	   -14.9384	   -13.0081	   -17.4561	   -15.7776	   -14.2670	   -16.5329	   -15.6097	   -19.8898	
   -13.1760	    -7.6370	   -13.0081	   -12.9242	   -18.0435	   -16.1133	   -15.0223	   -16.8686	   -15.1062	   -19.8059	
   -11.6653	    -5.9586	   -10.7422	   -13.0920	   -17.9596	   -16.5329	   -15.6937	   -17.2043	   -14.6027	   -19.6381	
   -10.4065	    -4.5319	    -8.5602	   -13.5117	   -17.5400	   -17.1204	   -16.4490	   -17.5400	   -14.2670	   -19.5541	
    -9.5673	    -3.6926	    -6.9656	   -14.1830	   -17.1204	   -17.8757	   -17.2043	   -17.8757	   -14.1830	   -19.4702	
    -9.3155	    -3.4409	    -6.2943	   -15.1901	   -16.8686	   -18.8828	   -18.0435	   -18.2953	   -14.3509	   -19.6381	
    -9.4833	    -3.9444	    -6.4621	   -16.3651	   -16.9525	   -20.0577	   -19.0506	   -18.7988	   -14.6866	   -19.8898	
   -10.0708	    -4.8676	    -7.1335	   -17.7917	   -17.3721	   -21.4005	   -19.9738	   -19.3024	   -15.1901	   -20.2255	
   -10.7422	    -6.1264	    -8.0566	   -19.3024	   -17.9596	   -22.7432	   -20.8130	   -19.7220	   -15.6937	   -20.6451	
   -11.4975	    -7.4692	    -8.9798	   -20.6451	   -18.7149	   -24.0021	   -21.4005	   -19.9738	   -16.2811	   -20.9808	
   -12.0850	    -8.7280	    -9.8190	   -21.7361	   -19.3863	   -24.9252	   -21.6522	   -19.8059	   -16.7007	   -21.4005	
   -12.5885	    -9.8190	   -10.4065	   -22.5754	   -19.8059	   -25.6805	   -21.4844	   -19.2184	   -17.1204	   -21.7361	
   -12.9242	   -10.6583	   -10.8261	   -22.9111	   -20.1416	   -26.1841	   -20.8969	   -18.4631	   -17.3721	   -22.2397	
   -13.1760	   -11.3297	   -11.1618	   -22.9111	   -20.2255	   -26.3519	   -20.1416	   -17.6239	   -17.6239	   -22.9111	
   -13.4277	   -11.7493	   -11.4975	   -22.4075	   -20.2255	   -26.4359	   -19.3863	   -17.0364	   -17.8757	   -23.6664	
   -13.5956	   -11.7493	   -11.6653	   -21.6522	   -20.1416	   -26.3519	   -18.8828	   -16.7847	   -18.2114	   -24.5056	
   -13.5956	   -11.4136	   -11.7493	   -20.6451	   -20.0577	   -26.2680	   -18.7149	   -16.7847	   -18.4631	   -25.1770	
   -13.4277	   -10.6583	   -11.9171	   -19.4702	   -20.0577	   -26.2680	   -18.7988	   -17.0364	   -18.7988	   -25.5966	
   -13.0920	    -9.7351	   -12.0010	   -18.3792	   -20.0577	   -26.1841	   -19.0506	   -17.3721	   -18.9667	   -25.7645	
   -12.5885	    -8.8120	   -12.3367	   -17.4561	   -20.2255	   -26.1841	   -19.5541	   -17.7078	   -19.2184	   -25.7645	
   -12.1689	    -7.9727	   -12.9242	   -16.8686	   -20.6451	   -26.1841	   -19.9738	   -18.2114	   -19.3024	   -25.5966	
   -12.0010	    -7.5531	   -13.7634	   -16.5329	   -21.3165	   -26.1002	   -20.4773	   -18.6310	   -19.3863	   -25.2609	
   -12.0850	    -7.4692	   -14.7705	   -16.5329	   -22.0718	   -25.8484	   -20.7291	   -19.1345	   -19.3863	   -24.7574	
   -12.4207	    -7.7209	   -15.6937	   -16.7007	   -22.8271	   -25.5127	   -20.6451	   -19.6381	   -19.1345	   -24.1699	
   -13.0081	    -8.3084	   -16.4490	   -16.9525	   -23.3307	   -24.9252	   -20.1416	   -19.9738	   -18.7988	   -23.3307	
   -13.6795	    -9.0637	   -17.0364	   -17.2882	   -23.4146	   -24.2538	   -19.0506	   -20.1416	   -18.2114	   -22.3236	
   -14.4348	   -10.0708	   -17.3721	   -17.7917	   -23.2468	   -23.4146	   -17.5400	   -20.0577	   -17.4561	   -21.1487	
   -15.0223	   -11.1618	   -17.7917	   -18.2953	   -22.9111	   -22.5754	   -15.7776	   -19.7220	   -16.5329	   -19.8898	
   -15.6097	   -12.5046	   -18.5471	   -18.9667	   -22.6593	   -21.7361	   -14.0991	   -19.3024	   -15.6097	   -18.7149	
   -16.2811	   -13.9313	   -19.4702	   -19.8059	   -22.8271	   -21.0648	   -12.6724	   -18.7988	   -14.7705	   -17.6239	
   -17.0364	   -15.3580	   -20.7291	   -20.7291	   -23.4146	   -20.4773	   -11.6653	   -18.2953	   -14.1830	   -16.7847	
   -18.0435	   -16.7007	   -21.9879	   -21.5683	   -24.0860	   -20.1416	   -11.1618	   -17.8757	   -13.7634	   -16.2811	
   -19.3024	   -17.7078	   -22.9111	   -22.4075	   -24.7574	   -19.8898	   -11.0779	   -17.6239	   -13.6795	   -16.1133	
   -20.5612	   -18.4631	   -23.3307	   -23.0789	   -25.1770	   -19.8059	   -11.3297	   -17.4561	   -13.7634	   -16.1972	
   -21.7361	   -18.8828	   -23.1628	   -23.5825	   -25.1770	   -19.8059	   -11.9171	   -17.5400	   -14.0152	   -16.5329	
   -22.9111	   -19.1345	   -22.4915	   -24.0860	   -24.9252	   -20.1416	   -12.7563	   -17.8757	   -14.6027	   -17.2043	
   -23.8342	   -19.1345	   -21.5683	   -24.4217	   -24.5056	   -20.6451	   -13.8474	   -18.4631	   -15.3580	   -17.9596	
   -24.6735	   -19.1345	   -20.3934	   -24.5895	   -24.0860	   -21.3165	   -15.1062	   -19.1345	   -16.3651	   -18.9667	
   -25.4288	   -19.0506	   -19.1345	   -24.6735	   -23.7503	   -22.0718	   -16.3651	   -19.8898	   -17.4561	   -19.8059	
   -25.8484	   -18.7149	   -17.7078	   -24.5895	   -23.4146	   -22.6593	   -17.4561	   -20.5612	   -18.4631	   -20.4773	
   -26.1841	   -17.9596	   -16.1133	   -24.3378	   -23.0789	   -23.0789	   -18.2114	   -20.8969	   -19.3863	   -20.8130	
   -26.3519	   -16.8686	   -14.3509	   -23.9182	   -22.7432	   -23.1628	   -18.5471	   -20.9808	   -19.9738	   -20.8130	
   -26.6876	   -15.6097	   -12.8403	   -23.4146	   -22.4915	   -23.1628	   -18.4631	   -20.7291	   -20.3094	   -20.4773	
   -27.1072	   -14.4348	   -11.5814	   -22.9111	   -22.5754	   -23.1628	   -18.2114	   -20.3934	   -20.4773	   -19.9738	
   -27.9465	   -13.5117	   -10.5743	   -22.4915	   -22.8271	   -23.1628	   -17.7917	   -19.9738	   -20.4773	   -19.3863	
   -29.1214	   -13.0920	    -9.9030	   -22.2397	   -23.0789	   -23.2468	   -17.3721	   -19.6381	   -20.2255	   -18.7988	
   -30.5481	   -13.2599	    -9.5673	   -21.9040	   -23.2468	   -23.4985	   -17.1204	   -19.3024	   -19.8898	   -18.2114	
   -32.2266	   -13.9313	    -9.7351	   -21.6522	   -23.1628	   -23.6664	   -17.1204	   -19.0506	   -19.4702	   -17.7078	
   -33.9050	   -15.0223	   -10.4065	   -21.4844	   -22.7432	   -23.9182	   -17.2882	   -18.8828	   -18.9667	   -17.2043	
   -35.5835	   -16.3651	   -11.4975	   -21.3165	   -22.0718	   -24.0860	   -17.6239	   -18.7149	   -18.3792	   -16.7847	
   -37.0941	   -17.6239	   -13.0081	   -21.2326	   -21.1487	   -24.1699	   -18.0435	   -18.6310	   -17.7917	   -16.5329	
   -38.3530	   -18.6310	   -14.5187	   -21.1487	   -19.9738	   -24.0860	   -18.3792	   -18.4631	   -17.2043	   -16.2811	
   -39.1922	   -19.2184	   -15.7776	   -21.0648	   -18.7988	   -23.9182	   -18.5471	   -18.2114	   -16.6168	   -16.0294	
   -39.6957	   -19.4702	   -16.7007	   -20.8969	   -17.7917	   -23.7503	   -18.3792	   -17.7917	   -16.1133	   -15.8615	
   -39.9475	   -19.4702	   -17.3721	   -20.8969	   -17.1204	   -23.7503	   -17.8757	   -17.4561	   -15.7776	   -15.7776	
   -40.0314	   -19.3863	   -17.7078	   -21.1487	   -16.8686	   -24.0021	   -17.2882	   -17.2043	   -15.7776	   -15.9454	
   -40.0314	   -19.3863	   -18.0435	   -21.7361	   -16.9525	   -24.6735	   -16.7007	   -17.3721	   -16.1133	   -16.2811	
   -40.1154	   -19.3863	   -18.2953	   -22.7432	   -17.4561	   -25.7645	   -16.1133	   -17.8757	   -16.7847	   -16.8686	
   -40.2832	   -19.5541	   -18.4631	   -24.0021	   -18.1274	   -26.9394	   -15.6097	   -18.7149	   -17.6239	   -17.6239	
   -40.4510	   -19.8059	   -18.5471	   -25.3448	   -18.8828	   -28.1143	   -15.2740	   -19.6381	   -18.5471	   -18.5471	
   -40.7028	   -20.0577	   -18.5471	   -26.6037	   -19.6381	   -29.1214	   -14.8544	   -20.6451	   -19.3863	   -19.4702	
   -40.7867	   -20.3094	   -18.5471	   -27.5269	   -20.3094	   -29.8767	   -14.6027	   -21.5683	   -19.9738	   -20.3094	
   -40.7867	   -20.4773	   -18.3792	   -28.0304	   -20.8130	   -30.2963	   -14.1830	   -22.4915	   -20.2255	   -20.9808	
   -40.6189	   -20.5612	   -18.2953	   -28.2822	   -21.1487	   -30.2963	   -13.7634	   -23.2468	   -20.2255	   -21.4005	
   -40.2832	   -20.5612	   -18.2953	   -28.1143	   -21.2326	   -29.9606	   -13.2599	   -23.5825	   -19.8898	   -21.4844	
   -39.7797	   -20.3934	   -18.5471	   -27.6108	   -21.0648	   -29.2053	   -12.5046	   -23.5825	   -19.2184	   -21.2326	
   -39.1922	   -20.2255	   -18.9667	   -26.7715	   -20.7291	   -28.1143	   -11.6653	   -23.0789	   -18.2114	   -20.5612	
   -38.5208	   -20.0577	   -19.5541	   -25.8484	   -20.1416	   -26.7715	   -10.8261	   -21.9879	   -17.1204	   -19.5541	
   -37.8494	   -19.8898	   -20.3094	   -24.6735	   -19.5541	   -25.2609	    -9.9030	   -20.5612	   -15.8615	   -18.4631	
   -37.1780	   -19.5541	   -21.1487	   -23.4985	   -18.9667	   -23.7503	    -9.1476	   -18.7988	   -14.7705	   -17.3721	
   -36.5067	   -19.2184	   -21.8201	   -22.3236	   -18.3792	   -22.3236	    -8.5602	   -16.9525	   -13.8474	   -16.2811	
   -35.8353	   -18.7149	   -22.0718	   -21.2326	   -17.9596	   -21.1487	    -8.2245	   -15.1901	   -13.0920	   -15.4419	
   -35.2478	   -18.0435	   -21.7361	   -20.3934	   -17.7917	   -20.1416	    -8.2245	   -13.7634	   -12.6724	   -15.0223	
   -34.6603	   -17.5400	   -20.7291	   -19.8059	   -17.8757	   -19.6381	    -8.7280	   -12.7563	   -12.5885	   -14.9384	
   -34.1568	   -17.2882	   -19.1345	   -19.4702	   -18.3792	   -19.4702	    -9.8190	   -12.4207	   -12.8403	   -15.3580	
   -33.9050	   -17.3721	   -17.4561	   -19.4702	   -19.3024	   -19.6381	   -11.4136	   -12.6724	   -13.4277	   -16.2811	
   -33.8211	   -18.0435	   -16.0294	   -19.7220	   -20.6451	   -20.3094	   -13.5117	   -13.6795	   -14.4348	   -17.5400	
   -33.9890	   -19.2184	   -15.2740	   -20.3094	   -22.3236	   -21.2326	   -16.1133	   -15.1901	   -15.6097	   -19.1345	
   -34.3246	   -20.7291	   -15.2740	   -21.2326	   -24.0860	   -22.3236	   -18.9667	   -17.2043	   -17.0364	   -20.8130	
   -34.7443	   -22.4915	   -15.8615	   -22.2397	   -25.8484	   -23.6664	   -21.9879	   -19.4702	   -18.5471	   -22.4075	
   -34.9960	   -24.1699	   -16.7847	   -23.1628	   -27.1912	   -24.9252	   -24.7574	   -21.8201	   -19.9738	   -23.9182	
   -34.9960	   -25.5966	   -17.8757	   -23.9182	   -28.1143	   -26.0162	   -27.1912	   -24.0021	   -21.1487	   -25.0931	
   -34.7443	   -26.7715	   -18.8828	   -24.1699	   -28.4500	   -26.8555	   -29.0375	   -25.6805	   -22.1558	   -25.9323	
   -34.1568	   -27.6947	   -19.7220	   -23.9182	   -28.3661	   -27.3590	   -30.2124	   -26.7715	   -22.7432	   -26.4359	
   -33.2336	   -28.2822	   -20.3934	   -23.1628	   -27.9465	   -27.3590	   -30.7999	   -27.0233	   -22.9111	   -26.5198	
   -31.9748	   -28.7018	   -20.8969	   -21.9879	   -27.4429	   -26.8555	   -30.7159	   -26.5198	   -22.5754	   -26.1841	
   -30.2963	   -28.7018	   -21.2326	   -20.3094	   -26.7715	   -25.9323	   -30.1285	   -25.1770	   -21.8201	   -25.6805	
   -28.1143	   -28.1982	   -21.4005	   -18.2953	   -26.1002	   -24.5895	   -29.0375	   -23.0789	   -20.6451	   -24.8413	
   -25.5127	   -27.0233	   -21.3165	   -16.1133	   -25.5127	   -22.9950	   -27.6108	   -20.6451	   -19.2184	   -23.8342	
   -22.6593	   -25.2609	   -21.1487	   -13.9313	   -25.0931	   -21.4005	   -25.9323	   -18.2114	   -17.6239	   -22.8271	
   -19.8898	   -22.9950	   -20.9808	   -12.0010	   -24.9252	   -19.8898	   -24.0860	   -16.1972	   -16.2811	   -21.9879	
   -17.4561	   -20.3934	   -20.7291	   -10.4904	   -24.9252	   -18.6310	   -22.3236	   -14.6866	   -15.3580	   -21.4005	
   -15.4419	   -17.6239	   -20.2255	    -9.3155	   -25.0931	   -17.5400	   -20.5612	   -13.8474	   -14.7705	   -21.1487	
   -13.9313	   -15.0223	   -19.3024	    -8.4763	   -25.2609	   -16.5329	   -18.7149	   -13.5117	   -14.5187	   -21.0648	
   -12.9242	   -12.6724	   -18.0435	    -7.7209	   -25.2609	   -15.6937	   -16.9525	   -13.5956	   -14.7705	   -21.2326	
   -12.1689	   -10.6583	   -16.3651	    -7.0496	   -24.9252	   -14.7705	   -15.2740	   -14.0152	   -15.1901	   -21.4844	
   -11.6653	    -8.8959	   -14.6027	    -6.3782	   -24.2538	   -13.9313	   -13.7634	   -14.5187	   -15.9454	   -21.9040	
   -11.0779	    -7.3853	   -12.9242	    -5.5389	   -23.2468	   -13.0920	   -12.5046	   -15.0223	   -16.7847	   -22.3236	
   -10.3226	    -5.8746	   -11.4136	    -4.5319	   -21.8201	   -12.0850	   -11.4136	   -15.2740	   -17.4561	   -22.5754	
    -9.3994	    -4.3640	   -10.1547	    -3.3569	   -20.2255	   -10.9940	   -10.4904	   -15.1901	   -17.8757	   -22.6593	
    -8.3084	    -2.9373	    -8.9798	    -1.9302	   -18.5471	    -9.8190	    -9.7351	   -14.7705	   -17.9596	   -22.3236	
    -7.1335	    -1.5106	    -7.9727	    -0.5035	   -16.9525	    -8.5602	    -9.1476	   -13.9313	   -17.7078	   -21.8201	
    -5.9586	    -0.4196	    -7.1335	     0.9232	   -15.5258	    -7.4692	    -8.6441	   -12.9242	   -17.1204	   -20.9808	
    -4.8676	     0.4196	    -6.6299	     2.0142	   -14.4348	    -6.6299	    -8.3923	   -11.7493	   -16.3651	   -20.0577	
    -4.1122	     0.7553	    -6.5460	     2.6855	   -13.7634	    -6.1264	    -8.1406	   -10.7422	   -15.6097	   -19.1345	
    -3.6926	     0.6714	    -6.9656	     2.8534	   -13.6795	    -6.1264	    -8.1406	    -9.9869	   -15.1062	   -18.2953	
    -3.6087	     0.0839	    -7.8888	     2.3499	   -14.1830	    -6.5460	    -8.2245	    -9.6512	   -14.7705	   -17.7078	
    -3.7766	    -0.8392	    -8.8959	     1.2589	   -14.9384	    -7.3853	    -8.5602	    -9.7351	   -14.8544	   -17.2882	
    -4.1962	    -2.0142	    -9.9030	    -0.4196	   -15.7776	    -8.6441	    -9.0637	   -10.4065	   -15.1901	   -17.2882	
    -4.6158	    -3.1891	   -10.5743	    -2.6016	   -16.4490	   -10.0708	    -9.9030	   -11.4136	   -16.0294	   -17.5400	
    -5.1193	    -4.1962	   -10.7422	    -5.0354	   -16.6168	   -11.7493	   -10.9100	   -12.8403	   -17.1204	   -18.1274	
    -5.6229	    -4.8676	   -10.1547	    -7.5531	   -16.1972	   -13.5117	   -12.2528	   -14.5187	   -18.3792	   -18.9667	
    -6.0425	    -5.2032	    -9.1476	    -9.9869	   -15.3580	   -15.3580	   -13.7634	   -16.4490	   -19.8898	   -19.9738	
    -6.3782	    -5.2872	    -7.9727	   -12.0850	   -14.2670	   -17.2882	   -15.3580	   -18.5471	   -21.4844	   -21.1487	
    -6.7978	    -5.2032	    -6.9656	   -13.8474	   -13.4277	   -19.1345	   -17.2043	   -20.7291	   -23.1628	   -22.4915	
    -7.1335	    -5.0354	    -6.3782	   -15.1901	   -13.0081	   -21.0648	   -19.2184	   -23.0789	   -24.9252	   -23.8342	
    -7.3853	    -4.9515	    -6.2103	   -16.2811	   -13.1760	   -22.8271	   -21.2326	   -25.4288	   -26.6876	   -25.3448	
    -7.6370	    -5.0354	    -6.5460	   -17.0364	   -13.7634	   -24.5895	   -23.2468	   -27.7786	   -28.3661	   -26.9394	
    -7.7209	    -5.2032	    -7.0496	   -17.7078	   -14.7705	   -26.1841	   -24.9252	   -29.9606	   -29.9606	   -28.6179	
    -7.7209	    -5.6229	    -7.8049	   -18.2953	   -16.0294	   -27.7786	   -26.3519	   -31.8909	   -31.3873	   -30.2963	
    -7.8049	    -6.1264	    -8.6441	   -18.9667	   -17.3721	   -29.2892	   -27.2751	   -33.4854	   -32.6462	   -31.8909	
    -7.8888	    -6.8817	    -9.6512	   -19.8059	   -18.7149	   -30.7999	   -27.7786	   -34.7443	   -33.7372	   -33.4854	
    -8.1406	    -7.8049	   -10.9100	   -20.7291	   -20.0577	   -32.2266	   -27.9465	   -35.5835	   -34.7443	   -34.8282	
    -8.4763	    -8.8959	   -12.0850	   -21.8201	   -21.2326	   -33.6533	   -27.6108	   -36.1710	   -35.4996	   -35.8353	
    -8.9798	    -9.9869	   -13.1760	   -22.9111	   -22.2397	   -34.9121	   -26.8555	   -36.4227	   -36.2549	   -36.4227	
    -9.6512	   -11.0779	   -14.0152	   -23.8342	   -22.9950	   -35.9192	   -25.7645	   -36.4227	   -36.7584	   -36.6745	
   -10.4065	   -12.2528	   -14.6027	   -24.4217	   -23.5825	   -36.6745	   -24.3378	   -36.0031	   -37.1780	   -36.4227	
   -11.2457	   -13.4277	   -15.1062	   -24.6735	   -24.0021	   -37.0941	   -22.6593	   -35.2478	   -37.2620	   -35.9192	
   -12.2528	   -14.6866	   -15.5258	   -24.5895	   -24.3378	   -37.1780	   -20.8969	   -34.2407	   -37.1780	   -35.0800	
   -13.2599	   -15.7776	   -15.9454	   -24.1699	   -24.5895	   -36.9263	   -19.3863	   -33.2336	   -36.6745	   -34.0729	
   -14.0991	   -16.7847	   -16.4490	   -23.5825	   -24.8413	   -36.3388	   -18.0435	   -32.3105	   -36.0031	   -33.0658	
   -14.7705	   -17.5400	   -16.9525	   -22.9111	   -24.9252	   -35.5835	   -17.2882	   -31.5552	   -35.0800	   -32.2266	
   -15.0223	   -18.2114	   -17.4561	   -22.4075	   -25.0931	   -34.8282	   -17.2043	   -31.1356	   -34.0729	   -31.7230	
   -15.1062	   -18.7988	   -18.0435	   -22.2397	   -25.2609	   -34.1568	   -17.7917	   -30.9677	   -33.1497	   -31.4713	
   -14.8544	   -19.4702	   -18.7149	   -22.4075	   -25.4288	   -33.6533	   -19.1345	   -30.9677	   -32.3105	   -31.6391	
   -14.5187	   -20.1416	   -19.4702	   -22.9111	   -25.4288	   -33.4015	   -20.9808	   -31.1356	   -31.6391	   -31.9748	
   -13.8474	   -20.7291	   -20.2255	   -23.6664	   -25.1770	   -33.3176	   -22.8271	   -31.3034	   -31.0516	   -32.4783	
   -13.0081	   -21.2326	   -20.7291	   -24.4217	   -24.5056	   -33.2336	   -24.4217	   -31.3034	   -30.4642	   -32.8140	
   -12.0010	   -21.4844	   -20.9808	   -25.0092	   -23.4985	   -33.0658	   -25.5966	   -31.0516	   -29.8767	   -32.8979	
   -10.7422	   -21.2326	   -20.8969	   -25.3448	   -22.3236	   -32.8140	   -26.1002	   -30.7159	   -29.1214	   -32.6462	
    -9.5673	   -20.5612	   -20.5612	   -25.2609	   -21.0648	   -32.4783	   -25.9323	   -30.2124	   -28.3661	   -32.1426	
    -8.5602	   -19.4702	   -19.9738	   -25.0092	   -19.8898	   -32.1426	   -25.2609	   -29.7928	   -27.5269	   -31.3873	
    -7.8888	   -18.0435	   -19.2184	   -24.5895	   -18.8828	   -31.7230	   -24.1699	   -29.3732	   -26.6876	   -30.3802	
    -7.4692	   -16.4490	   -18.3792	   -24.2538	   -18.2114	   -31.2195	   -22.8271	   -29.0375	   -25.9323	   -29.2892	
    -7.4692	   -15.0223	   -17.5400	   -23.9182	   -17.9596	   -30.5481	   -21.4005	   -28.7857	   -25.0931	   -28.1143	
    -7.7209	   -13.7634	   -16.9525	   -23.6664	   -18.2114	   -29.8767	   -19.9738	   -28.4500	   -24.2538	   -26.8555	
    -8.0566	   -13.0920	   -16.6168	   -23.4985	   -19.1345	   -29.1214	   -18.7149	   -28.0304	   -23.4146	   -25.5966	
    -8.6441	   -12.9242	   -16.7007	   -23.2468	   -20.8130	   -28.5339	   -17.7917	   -27.6108	   -22.6593	   -24.4217	
    -9.3155	   -13.3438	   -17.3721	   -23.0789	   -23.0789	   -28.1982	   -17.2043	   -27.1072	   -22.0718	   -23.5825	
   -10.1547	   -14.0152	   -18.4631	   -22.9111	   -25.9323	   -28.2822	   -17.1204	   -26.7715	   -21.8201	   -23.0789	
   -10.9940	   -14.9384	   -19.9738	   -22.6593	   -29.1214	   -28.7018	   -17.5400	   -26.5198	   -21.8201	   -22.9950	
   -11.6653	   -15.8615	   -21.6522	   -22.3236	   -32.2266	   -29.3732	   -18.2953	   -26.3519	   -22.0718	   -23.3307	
   -12.1689	   -16.5329	   -23.0789	   -21.6522	   -34.9960	   -30.0446	   -19.2184	   -26.1002	   -22.3236	   -23.7503	
   -12.2528	   -16.7007	   -23.9182	   -20.6451	   -37.0941	   -30.4642	   -20.3094	   -25.6805	   -22.4075	   -24.0860	
   -11.8332	   -16.3651	   -23.8342	   -19.3024	   -38.1851	   -30.4642	   -21.2326	   -24.9252	   -22.1558	   -24.2538	
   -10.8261	   -15.4419	   -22.7432	   -17.6239	   -38.1012	   -29.9606	   -21.9040	   -23.7503	   -21.5683	   -24.0860	
    -9.3994	   -13.9313	   -20.8130	   -15.6937	   -36.6745	   -28.9536	   -22.2397	   -22.4075	   -20.5612	   -23.6664	
    -7.5531	   -12.0010	   -18.2953	   -13.6795	   -33.9890	   -27.6108	   -22.3236	   -20.8130	   -19.4702	   -23.0789	
    -5.4550	    -9.8190	   -15.5258	   -11.7493	   -30.5481	   -26.0162	   -22.1558	   -19.3024	   -18.2953	   -22.4915	
    -3.2730	    -7.5531	   -12.7563	   -10.0708	   -26.6037	   -24.4217	   -21.9040	   -18.0435	   -17.2043	   -21.9040	
    -1.3428	    -5.3711	   -10.3226	    -8.8120	   -22.8271	   -22.9111	   -21.4844	   -17.0364	   -16.3651	   -21.4844	
     0.1678	    -3.6087	    -8.2245	    -7.9727	   -19.4702	   -21.6522	   -21.1487	   -16.5329	   -15.8615	   -21.2326	
     1.0071	    -2.2659	    -6.7978	    -7.6370	   -16.7847	   -20.7291	   -20.8969	   -16.5329	   -15.7776	   -21.2326	
     1.0071	    -1.5945	    -6.0425	    -7.8049	   -15.0223	   -20.2255	   -20.6451	   -16.9525	   -16.1133	   -21.5683	
     0.3357	    -1.5106	    -5.8746	    -8.3923	   -14.0991	   -20.2255	   -20.4773	   -17.8757	   -16.8686	   -22.1558	
    -0.8392	    -1.9302	    -6.3782	    -9.2316	   -13.6795	   -20.5612	   -20.3934	   -19.0506	   -17.8757	   -22.9950	
    -2.1820	    -2.7695	    -7.3013	   -10.1547	   -13.5956	   -21.2326	   -20.3094	   -20.3934	   -19.0506	   -24.0021	
    -3.5248	    -3.9444	    -8.3084	   -10.9940	   -13.5117	   -22.0718	   -20.1416	   -21.6522	   -20.3934	   -25.0931	
    -4.7836	    -5.4550	    -9.4833	   -11.6653	   -13.4277	   -22.9111	   -20.0577	   -22.8271	   -21.7361	   -26.1841	
    -5.7907	    -7.0496	   -10.5743	   -11.9171	   -13.3438	   -23.6664	   -19.8059	   -23.7503	   -22.9950	   -27.2751	
    -6.6299	    -8.6441	   -11.7493	   -11.8332	   -13.4277	   -24.1699	   -19.6381	   -24.3378	   -24.1699	   -28.2822	
    -7.3013	   -10.0708	   -12.7563	   -11.4136	   -13.7634	   -24.4217	   -19.3863	   -24.5895	   -25.0931	   -29.2053	
    -7.7209	   -11.0779	   -13.8474	   -10.8261	   -14.5187	   -24.4217	   -19.2184	   -24.5895	   -25.8484	   -29.8767	
    -7.9727	   -11.7493	   -14.7705	   -10.1547	   -15.5258	   -24.2538	   -18.9667	   -24.3378	   -26.4359	   -30.5481	
    -8.0566	   -12.0850	   -15.5258	    -9.6512	   -16.7007	   -24.0860	   -18.8828	   -24.0021	   -26.9394	   -31.2195	
    -7.9727	   -12.0010	   -15.8615	    -9.6512	   -17.7078	   -24.0021	   -18.8828	   -23.7503	   -27.3590	   -31.7230	
    -7.8049	   -11.5814	   -15.9454	   -10.0708	   -18.5471	   -24.0860	   -18.8828	   -23.6664	   -27.6947	   -32.3105	
    -7.6370	   -10.9940	   -15.7776	   -10.9940	   -19.1345	   -24.2538	   -18.8828	   -23.6664	   -28.1143	   -32.7301	
    -7.5531	   -10.3226	   -15.6097	   -12.2528	   -19.6381	   -24.5056	   -18.7988	   -23.8342	   -28.3661	   -33.0658	
    -7.6370	    -9.8190	   -15.7776	   -13.5117	   -20.2255	   -24.6735	   -18.6310	   -24.0021	   -28.5339	   -33.0658	
    -7.8888	    -9.5673	   -16.1972	   -14.5187	   -21.1487	   -24.6735	   -18.4631	   -24.1699	   -28.5339	   -32.8979	
    -8.3084	    -9.7351	   -16.9525	   -15.1901	   -22.2397	   -24.4217	   -18.1274	   -24.2538	   -28.3661	   -32.4783	
    -9.0637	   -10.1547	   -17.7917	   -15.3580	   -23.3307	   -24.0860	   -17.7078	   -24.1699	   -28.1143	   -31.8069	
    -9.8190	   -10.9100	   -18.2953	   -15.1901	   -24.0021	   -23.5825	   -17.0364	   -23.8342	   -27.6108	   -30.9677	
   -10.6583	   -11.7493	   -18.0435	   -14.7705	   -24.0860	   -22.9950	   -16.1133	   -23.2468	   -27.0233	   -29.8767	
   -11.3297	   -12.4207	   -16.7847	   -14.0152	   -23.1628	   -22.3236	   -14.7705	   -22.4075	   -26.2680	   -28.6179	
   -11.7493	   -12.6724	   -14.5187	   -13.0081	   -21.1487	   -21.7361	   -13.0920	   -21.2326	   -25.3448	   -27.1072	
   -12.0010	   -12.4207	   -11.4975	   -11.9171	   -18.0435	   -20.9808	   -10.9940	   -19.8898	   -24.3378	   -25.5127	
   -12.0010	   -11.8332	    -8.1406	   -10.6583	   -14.2670	   -20.3094	    -8.6441	   -18.4631	   -23.1628	   -23.9182	
   -11.7493	   -10.7422	    -4.8676	    -9.3155	   -10.2386	   -19.7220	    -6.2943	   -17.0364	   -22.0718	   -22.4075	
   -11.3297	    -9.4833	    -2.0981	    -7.9727	    -6.5460	   -19.3024	    -4.0283	   -15.7776	   -20.8969	   -21.1487	
   -10.8261	    -7.9727	     0.1678	    -6.5460	    -3.5248	   -18.9667	    -2.0142	   -14.6866	   -19.6381	   -19.9738	
   -10.2386	    -6.3782	     1.7624	    -5.2032	    -1.1749	   -18.7149	    -0.4196	   -13.8474	   -18.5471	   -19.1345	
    -9.6512	    -5.0354	     2.7695	    -3.8605	     0.3357	   -18.5471	     0.6714	   -13.0920	   -17.3721	   -18.4631	
    -9.0637	    -3.9444	     3.1891	    -2.7695	     1.0910	   -18.4631	     1.0910	   -12.5885	   -16.4490	   -18.1274	
    -8.7280	    -3.4409	     2.8534	    -1.9302	     1.2589	   -18.5471	     0.8392	   -12.3367	   -15.7776	   -18.0435	
    -8.4763	    -3.4409	     1.8463	    -1.4267	     0.6714	   -18.8828	    -0.2518	   -12.4207	   -15.5258	   -18.2953	
    -8.5602	    -4.0283	     0.1678	    -1.4267	    -0.7553	   -19.5541	    -2.0981	   -12.9242	   -15.6937	   -18.8828	
    -8.8120	    -5.0354	    -2.0981	    -2.0142	    -3.0212	   -20.4773	    -4.6158	   -13.8474	   -16.2811	   -19.7220	
    -9.2316	    -6.2943	    -4.6997	    -3.1052	    -5.9586	   -21.7361	    -7.4692	   -15.1901	   -17.2882	   -20.7291	
    -9.7351	    -7.7209	    -7.3013	    -4.7836	    -9.2316	   -23.1628	   -10.2386	   -16.7847	   -18.6310	   -21.8201	
   -10.4065	    -9.1476	    -9.5673	    -6.9656	   -12.6724	   -24.9252	   -12.8403	   -18.6310	   -20.0577	   -22.9111	
   -11.2457	   -10.7422	   -11.4975	    -9.6512	   -16.0294	   -26.6876	   -15.1062	   -20.6451	   -21.5683	   -24.0021	
   -12.1689	   -12.3367	   -13.0081	   -12.5885	   -19.0506	   -28.5339	   -16.9525	   -22.7432	   -23.1628	   -25.0092	
   -13.2599	   -14.0991	   -14.1830	   -15.6937	   -21.6522	   -30.2124	   -18.4631	   -24.8413	   -24.5056	   -25.9323	
   -14.2670	   -15.6937	   -15.0223	   -18.4631	   -23.6664	   -31.5552	   -19.4702	   -26.6876	   -25.5966	   -26.6037	
   -15.1901	   -17.2043	   -15.6097	   -20.5612	   -25.0092	   -32.2266	   -19.8059	   -28.1982	   -26.2680	   -26.9394	
   -15.7776	   -18.4631	   -15.9454	   -21.9879	   -25.6805	   -32.1426	   -19.5541	   -29.2053	   -26.5198	   -26.9394	
   -16.1133	   -19.3024	   -16.1972	   -22.4075	   -25.7645	   -31.3034	   -18.6310	   -29.6249	   -26.1841	   -26.5198	
   -16.1133	   -19.7220	   -16.2811	   -22.0718	   -25.1770	   -29.7928	   -17.0364	   -29.5410	   -25.4288	   -25.8484	
   -15.6937	   -19.8898	   -16.1972	   -21.0648	   -24.0860	   -27.6947	   -15.1062	   -28.7857	   -24.3378	   -24.9252	
   -15.1062	   -19.6381	   -16.1133	   -19.4702	   -22.5754	   -25.2609	   -12.9242	   -27.5269	   -23.1628	   -24.0021	
   -14.3509	   -19.1345	   -15.9454	   -17.6239	   -20.8969	   -22.7432	   -10.8261	   -25.8484	   -21.9040	   -23.0789	
   -13.5117	   -18.5471	   -15.7776	   -15.7776	   -19.2184	   -20.3934	    -9.0637	   -23.8342	   -20.7291	   -22.4915	
   -12.7563	   -17.7917	   -15.6937	   -14.1830	   -17.8757	   -18.4631	    -7.9727	   -21.9040	   -19.8898	   -22.3236	
   -12.0010	   -17.0364	   -15.7776	   -13.0920	   -16.8686	   -17.2043	    -7.4692	   -20.1416	   -19.4702	   -22.5754	
   -11.5814	   -16.5329	   -16.1133	   -12.6724	   -16.5329	   -16.7007	    -7.8049	   -18.9667	   -19.6381	   -23.3307	
   -11.4136	   -16.3651	   -16.9525	   -13.0081	   -16.8686	   -17.1204	    -8.7280	   -18.4631	   -20.3934	   -24.6735	
   -11.6653	   -16.5329	   -18.3792	   -14.0152	   -17.7917	   -18.3792	   -10.2386	   -18.7149	   -21.7361	   -26.3519	
   -12.1689	   -17.1204	   -20.3094	   -15.5258	   -19.2184	   -20.1416	   -12.0850	   -19.5541	   -23.4985	   -28.1982	
   -12.9242	   -17.8757	   -22.6593	   -17.1204	   -20.7291	   -22.2397	   -13.9313	   -20.8130	   -25.3448	   -29.9606	
   -13.8474	   -18.6310	   -25.0092	   -18.6310	   -22.1558	   -24.4217	   -15.5258	   -22.1558	   -27.1072	   -31.3873	
   -14.8544	   -19.3863	   -26.8555	   -19.8059	   -23.1628	   -26.3519	   -16.7007	   -23.4146	   -28.6179	   -32.3944	
   -15.6937	   -20.0577	   -27.7786	   -20.5612	   -23.6664	   -27.9465	   -17.3721	   -24.3378	   -29.6249	   -32.8140	
   -16.4490	   -20.4773	   -27.5269	   -20.7291	   -23.6664	   -29.1214	   -17.4561	   -24.7574	   -30.1285	   -32.6462	
   -16.7847	   -20.6451	   -26.1002	   -20.3094	   -23.0789	   -29.7089	   -16.9525	   -24.7574	   -29.9606	   -31.8909	
   -16.7007	   -20.6451	   -23.6664	   -19.3863	   -22.1558	   -29.8767	   -16.1133	   -24.3378	   -29.4571	   -30.7999	
   -16.2811	   -20.4773	   -20.7291	   -18.2114	   -21.1487	   -29.6249	   -15.1062	   -23.6664	   -28.6179	   -29.3732	
   -15.4419	   -20.3934	   -18.0435	   -17.1204	   -20.2255	   -29.1214	   -14.1830	   -22.9111	   -27.8625	   -27.9465	
   -14.4348	   -20.3934	   -15.9454	   -16.1133	   -19.7220	   -28.4500	   -13.5117	   -22.4075	   -27.1912	   -26.6876	
   -13.3438	   -20.3934	   -14.6866	   -15.2740	   -19.6381	   -27.8625	   -13.2599	   -21.9879	   -26.9394	   -25.7645	
   -12.1689	   -20.4773	   -14.1830	   -14.6866	   -19.9738	   -27.1072	   -13.2599	   -21.8201	   -26.8555	   -25.1770	
   -11.0779	   -20.3094	   -14.2670	   -14.0152	   -20.6451	   -26.4359	   -13.5956	   -21.6522	   -26.8555	   -24.9252	
   -10.0708	   -19.8059	   -14.6027	   -13.4277	   -21.4005	   -25.5966	   -14.0152	   -21.4844	   -26.8555	   -24.8413	
    -9.0637	   -18.8828	   -14.9384	   -12.7563	   -22.2397	   -24.7574	   -14.5187	   -21.3165	   -26.6876	   -24.9252	
    -8.2245	   -17.4561	   -15.2740	   -12.0850	   -22.9111	   -23.8342	   -14.9384	   -21.2326	   -26.4359	   -25.0931	
    -7.4692	   -15.7776	   -15.3580	   -11.4136	   -23.3307	   -22.9950	   -15.4419	   -21.1487	   -26.1002	   -25.4288	
    -6.7978	   -14.0991	   -15.3580	   -10.8261	   -23.5825	   -22.4075	   -15.9454	   -21.4005	   -25.6805	   -25.7645	
    -6.2103	   -12.5885	   -15.3580	   -10.2386	   -23.6664	   -21.9879	   -16.3651	   -21.7361	   -25.4288	   -26.2680	
    -5.7907	   -11.4975	   -15.2740	    -9.6512	   -23.4985	   -21.8201	   -16.7007	   -22.3236	   -25.1770	   -26.8555	
    -5.4550	   -10.7422	   -15.2740	    -9.1476	   -23.2468	   -21.9040	   -16.9525	   -22.8271	   -25.0931	   -27.5269	
    -5.1193	   -10.3226	   -15.1062	    -8.7280	   -22.9111	   -22.2397	   -16.8686	   -23.2468	   -25.0092	   -28.1143	
    -4.8676	    -9.9030	   -14.9384	    -8.4763	   -22.3236	   -22.5754	   -16.5329	   -23.4985	   -25.0092	   -28.5339	
    -4.5319	    -9.3994	   -14.6866	    -8.3923	   -21.5683	   -22.9111	   -15.8615	   -23.5825	   -25.0931	   -28.9536	
    -4.0283	    -8.6441	   -14.2670	    -8.4763	   -20.5612	   -23.0789	   -14.8544	   -23.5825	   -25.0931	   -29.1214	
    -3.3569	    -7.4692	   -13.8474	    -8.4763	   -19.2184	   -22.9111	   -13.5117	   -23.3307	   -25.0092	   -28.9536	
    -2.5177	    -5.7907	   -13.0920	    -8.2245	   -17.7078	   -22.3236	   -12.0850	   -22.8271	   -24.6735	   -28.5339	
    -1.3428	    -3.7766	   -11.9171	    -7.7209	   -15.7776	   -21.3165	   -10.6583	   -21.9879	   -24.0021	   -27.6947	
    -0.0839	    -1.5106	   -10.1547	    -6.7139	   -13.4277	   -19.8898	    -9.3155	   -20.8130	   -22.9111	   -26.5198	
     1.4267	     0.7553	    -7.6370	    -5.4550	   -10.8261	   -18.3792	    -8.3084	   -19.3024	   -21.6522	   -25.0092	
     2.9373	     3.0212	    -4.6997	    -3.9444	    -8.0566	   -16.7007	    -7.7209	   -17.7078	   -20.1416	   -23.4985	
     4.4479	     5.0354	    -1.6785	    -2.4338	    -5.6229	   -15.1901	    -7.4692	   -16.0294	   -18.7149	   -21.9040	
     5.7907	     6.6299	     0.9232	    -1.0910	    -3.8605	   -14.0152	    -7.6370	   -14.6866	   -17.3721	   -20.6451	
     6.9656	     7.5531	     2.9373	    -0.0839	    -2.9373	   -13.1760	    -8.0566	   -13.5956	   -16.2811	   -19.6381	
     7.8049	     7.7209	     4.1122	     0.5035	    -3.0212	   -12.9242	    -8.5602	   -13.0920	   -15.6937	   -19.0506	
     8.3923	     7.2174	     4.6997	     0.5875	    -3.7766	   -13.0920	    -9.0637	   -13.1760	   -15.4419	   -18.9667	
     8.5602	     6.0425	     4.6997	     0.3357	    -5.1193	   -13.6795	    -9.7351	   -13.7634	   -15.5258	   -19.3024	
     8.5602	     4.3640	     4.1962	    -0.2518	    -6.7139	   -14.5187	   -10.4904	   -14.6866	   -15.8615	   -19.8898	
     8.3923	     2.3499	     3.1891	    -1.0071	    -8.6441	   -15.6097	   -11.4136	   -15.8615	   -16.3651	   -20.8130	
     7.9727	     0.0839	     1.5945	    -2.0142	   -10.7422	   -16.7847	   -12.5046	   -17.1204	   -17.0364	   -21.9040	
     7.3853	    -2.3499	    -0.7553	    -3.1052	   -13.0081	   -18.0435	   -13.7634	   -18.2953	   -17.8757	   -23.2468	
     6.5460	    -4.6158	    -3.5248	    -4.2801	   -15.3580	   -19.2184	   -15.2740	   -19.3863	   -18.7988	   -24.6735	
     5.5389	    -6.6299	    -6.6299	    -5.5389	   -17.6239	   -20.3094	   -16.8686	   -20.1416	   -19.8059	   -26.1002	
     4.4479	    -8.2245	    -9.6512	    -6.7139	   -19.7220	   -21.1487	   -18.4631	   -20.6451	   -20.8130	   -27.5269	
     3.1891	    -9.3155	   -12.1689	    -7.8049	   -21.4005	   -21.8201	   -19.8059	   -20.7291	   -21.8201	   -28.7857	
     1.9302	    -9.9030	   -13.9313	    -8.6441	   -22.4915	   -22.2397	   -20.7291	   -20.6451	   -22.7432	   -29.7089	
     0.6714	   -10.1547	   -14.9384	    -9.3994	   -22.9950	   -22.4915	   -21.1487	   -20.4773	   -23.4146	   -30.2124	
    -0.4196	   -10.1547	   -15.1062	    -9.9869	   -22.8271	   -22.5754	   -20.8130	   -20.2255	   -23.9182	   -30.2963	
    -1.4267	    -9.7351	   -14.6027	   -10.4904	   -21.8201	   -22.4915	   -19.8059	   -20.0577	   -24.2538	   -30.1285	
    -2.2659	    -8.8959	   -13.4277	   -10.8261	   -20.3094	   -22.4075	   -18.2953	   -19.8059	   -24.3378	   -29.6249	
    -2.9373	    -7.7209	   -12.0010	   -11.1618	   -18.5471	   -22.3236	   -16.6168	   -19.7220	   -24.3378	   -28.9536	
    -3.4409	    -6.4621	   -10.4904	   -11.5814	   -16.9525	   -22.2397	   -15.1062	   -19.7220	   -24.1699	   -28.4500	
    -3.9444	    -5.2872	    -9.1476	   -12.0010	   -15.7776	   -22.2397	   -14.0991	   -19.8898	   -24.0021	   -28.1143	
    -4.3640	    -4.5319	    -7.9727	   -12.4207	   -15.3580	   -22.4075	   -13.7634	   -20.2255	   -23.8342	   -27.9465	
    -4.8676	    -4.2801	    -7.2174	   -12.8403	   -15.7776	   -22.7432	   -14.0991	   -20.8130	   -23.9182	   -28.1143	
    -5.3711	    -4.4479	    -6.9656	   -13.1760	   -16.8686	   -23.1628	   -15.0223	   -21.5683	   -24.1699	   -28.4500	
    -5.8746	    -4.9515	    -7.2174	   -13.4277	   -18.3792	   -23.7503	   -16.3651	   -22.4075	   -24.6735	   -28.9536	
    -6.2103	    -5.5389	    -7.7209	   -13.5956	   -19.9738	   -24.3378	   -17.8757	   -23.3307	   -25.3448	   -29.4571	
    -6.2943	    -6.0425	    -8.4763	   -13.5956	   -21.4005	   -24.8413	   -19.2184	   -24.0860	   -26.0162	   -29.8767	
    -5.9586	    -6.2943	    -9.1476	   -13.5117	   -22.4075	   -25.1770	   -20.3094	   -24.6735	   -26.7715	   -30.0446	
    -5.3711	    -6.4621	    -9.8190	   -13.3438	   -22.9111	   -25.5127	   -20.9808	   -25.0931	   -27.3590	   -29.9606	
    -4.6158	    -6.5460	   -10.4904	   -13.0920	   -23.0789	   -25.6805	   -21.2326	   -25.3448	   -27.7786	   -29.6249	
    -3.7766	    -6.5460	   -10.9940	   -12.8403	   -22.8271	   -25.7645	   -20.9808	   -25.3448	   -27.9465	   -29.1214	
    -3.0212	    -6.5460	   -11.3297	   -12.6724	   -22.4075	   -25.7645	   -20.3934	   -25.1770	   -27.7786	   -28.4500	
    -2.4338	    -6.5460	   -11.3297	   -12.5046	   -21.7361	   -25.5966	   -19.3863	   -24.8413	   -27.3590	   -27.6108	
    -2.2659	    -6.5460	   -10.9940	   -12.3367	   -20.7291	   -25.2609	   -18.0435	   -24.2538	   -26.6037	   -26.8555	
    -2.6016	    -6.5460	   -10.3226	   -12.3367	   -19.2184	   -24.8413	   -16.5329	   -23.4146	   -25.6805	   -26.0162	
    -3.4409	    -6.4621	    -9.2316	   -12.3367	   -17.2043	   -24.1699	   -15.1062	   -22.4915	   -24.5056	   -25.3448	
    -4.8676	    -6.6299	    -8.0566	   -12.4207	   -14.7705	   -23.4985	   -13.7634	   -21.4844	   -23.3307	   -24.6735	
    -6.7139	    -6.8817	    -6.7139	   -12.5885	   -12.0850	   -22.6593	   -12.7563	   -20.5612	   -22.2397	   -24.0860	
    -8.6441	    -7.3853	    -5.5389	   -12.6724	    -9.6512	   -21.7361	   -12.1689	   -19.7220	   -21.2326	   -23.4985	
   -10.4904	    -8.0566	    -4.6158	   -12.6724	    -7.7209	   -20.5612	   -12.0010	   -19.0506	   -20.3934	   -23.0789	
   -12.0850	    -8.8120	    -4.0283	   -12.5046	    -6.2943	   -19.3863	   -12.2528	   -18.5471	   -19.7220	   -22.6593	
   -13.4277	    -9.6512	    -3.9444	   -12.3367	    -5.5389	   -18.0435	   -12.7563	   -18.1274	   -19.1345	   -22.4075	
   -14.4348	   -10.4065	    -4.5319	   -12.1689	    -5.2872	   -16.8686	   -13.5117	   -17.9596	   -18.7988	   -22.3236	
   -15.2740	   -11.3297	    -5.8746	   -12.3367	    -5.7068	   -15.9454	   -14.6027	   -18.0435	   -18.7149	   -22.4075	
   -15.9454	   -12.3367	    -8.0566	   -12.7563	    -6.7978	   -15.4419	   -15.9454	   -18.4631	   -18.7988	   -22.8271	
   -16.7007	   -13.5117	   -10.8261	   -13.6795	    -8.4763	   -15.4419	   -17.4561	   -19.2184	   -19.2184	   -23.4146	
   -17.5400	   -14.8544	   -14.0152	   -14.8544	   -10.7422	   -16.1133	   -19.1345	   -20.3934	   -19.9738	   -24.2538	
   -18.4631	   -16.3651	   -17.4561	   -16.4490	   -13.4277	   -17.2882	   -20.8130	   -21.8201	   -20.9808	   -25.2609	
   -19.5541	   -17.9596	   -20.9808	   -18.1274	   -16.2811	   -19.0506	   -22.4075	   -23.5825	   -22.1558	   -26.3519	
   -20.7291	   -19.4702	   -24.3378	   -19.8898	   -19.1345	   -21.1487	   -23.4985	   -25.2609	   -23.3307	   -27.3590	
   -21.7361	   -20.7291	   -27.1912	   -21.4005	   -21.5683	   -23.3307	   -24.0860	   -26.6037	   -24.3378	   -28.0304	
   -22.3236	   -21.4005	   -29.2053	   -22.4915	   -23.4985	   -25.0931	   -23.8342	   -27.4429	   -24.9252	   -28.1982	
   -22.4075	   -21.4005	   -30.2124	   -22.9950	   -24.7574	   -26.4359	   -22.7432	   -27.3590	   -25.0931	   -27.9465	
   -21.9040	   -20.8969	   -30.1285	   -22.9950	   -25.3448	   -27.0233	   -20.9808	   -26.6037	   -24.6735	   -27.1072	
   -20.8969	   -19.8059	   -29.3732	   -22.4915	   -25.5127	   -27.0233	   -18.6310	   -25.2609	   -23.8342	   -26.0162	
   -19.4702	   -18.5471	   -28.0304	   -21.8201	   -25.4288	   -26.5198	   -16.1972	   -23.5825	   -22.8271	   -24.7574	
[Epoch Header]
[Trial Type]	11
[Accept]	1
[Correct]	0
[RT]	 0.000
[Resp]	0
[Epoch Data]
   -15.8615	   -23.1628	   -20.7291	   -17.4561	   -28.3661	   -19.2184	   -25.2609	   -17.9596	   -17.2882	   -22.1558	
   -16.2811	   -22.7432	   -19.0506	   -17.9596	   -27.2751	   -20.2255	   -23.9182	   -18.5471	   -17.9596	   -22.4075	
   -16.7847	   -22.3236	   -17.1204	   -18.7149	   -25.5966	   -21.1487	   -22.6593	   -19.2184	   -18.6310	   -22.6593	
   -17.2882	   -21.8201	   -15.4419	   -19.6381	   -23.7503	   -21.9879	   -21.7361	   -19.8059	   -19.3863	   -22.7432	
   -17.7917	   -21.4844	   -14.4348	   -20.4773	   -21.9879	   -22.5754	   -21.0648	   -20.3934	   -20.1416	   -22.7432	
   -18.2114	   -21.2326	   -14.1830	   -21.2326	   -20.3934	   -23.0789	   -20.6451	   -21.0648	   -20.8969	   -22.7432	
   -18.5471	   -21.3165	   -14.7705	   -21.9879	   -19.2184	   -23.4146	   -20.5612	   -21.7361	   -21.6522	   -22.7432	
   -18.7149	   -21.5683	   -15.8615	   -22.6593	   -18.4631	   -23.7503	   -20.7291	   -22.4915	   -22.4075	   -22.9111	
   -18.7149	   -21.9879	   -17.2043	   -23.2468	   -18.1274	   -24.1699	   -21.0648	   -23.5825	   -23.2468	   -23.2468	
   -18.6310	   -22.7432	   -18.5471	   -24.0021	   -18.2114	   -24.7574	   -21.7361	   -24.7574	   -24.0860	   -23.8342	
   -18.2953	   -23.4985	   -19.4702	   -24.8413	   -18.6310	   -25.5127	   -22.4915	   -26.1841	   -24.8413	   -24.5895	
   -17.9596	   -24.2538	   -19.8059	   -25.7645	   -19.2184	   -26.3519	   -23.3307	   -27.6108	   -25.6805	   -25.4288	
   -17.4561	   -24.9252	   -19.3024	   -26.6876	   -19.6381	   -27.1912	   -24.1699	   -28.9536	   -26.3519	   -26.1841	
   -16.7847	   -25.3448	   -18.2953	   -27.5269	   -19.5541	   -28.0304	   -24.7574	   -30.2124	   -26.8555	   -26.7715	
   -16.0294	   -25.5966	   -16.9525	   -28.1143	   -18.9667	   -28.6179	   -25.1770	   -31.2195	   -27.1072	   -27.1072	
   -15.1901	   -25.5966	   -15.6097	   -28.2822	   -17.7917	   -28.9536	   -25.2609	   -31.8909	   -27.0233	   -26.9394	
   -14.2670	   -25.3448	   -14.2670	   -28.2822	   -16.1133	   -29.0375	   -25.0092	   -32.2266	   -26.6037	   -26.4359	
   -13.4277	   -24.8413	   -13.0081	   -27.9465	   -14.0991	   -28.8696	   -24.5056	   -32.3105	   -26.0162	   -25.5966	
   -12.6724	   -24.0860	   -11.9171	   -27.6108	   -12.0010	   -28.6179	   -23.7503	   -32.2266	   -25.3448	   -24.4217	
   -12.1689	   -23.1628	   -11.0779	   -27.3590	   -10.2386	   -28.3661	   -22.7432	   -31.9748	   -24.5895	   -23.2468	
   -11.9171	   -22.1558	   -10.4904	   -27.2751	    -8.9798	   -28.1143	   -21.6522	   -31.6391	   -24.0860	   -21.9879	
   -12.1689	   -21.3165	   -10.3226	   -27.3590	    -8.4763	   -27.9465	   -20.3934	   -31.3034	   -23.7503	   -20.8130	
   -12.8403	   -20.8969	   -10.6583	   -27.6108	    -8.6441	   -27.8625	   -19.0506	   -30.9677	   -23.6664	   -19.9738	
   -13.9313	   -20.9808	   -11.4136	   -27.9465	    -9.3994	   -27.7786	   -17.7078	   -30.6320	   -23.7503	   -19.3863	
   -15.3580	   -21.6522	   -12.5046	   -28.1982	   -10.5743	   -27.6947	   -16.4490	   -30.2124	   -24.0021	   -19.2184	
   -16.9525	   -22.5754	   -13.6795	   -28.1982	   -11.8332	   -27.6108	   -15.3580	   -29.7089	   -24.2538	   -19.3024	
   -18.4631	   -23.6664	   -14.6866	   -27.8625	   -13.0920	   -27.2751	   -14.4348	   -29.0375	   -24.3378	   -19.6381	
   -19.8898	   -24.5895	   -15.5258	   -27.1072	   -14.1830	   -26.6037	   -13.7634	   -28.1982	   -24.2538	   -20.2255	
   -20.9808	   -25.1770	   -16.1133	   -25.8484	   -15.2740	   -25.6805	   -13.1760	   -27.2751	   -24.0021	   -20.8969	
   -21.8201	   -25.5127	   -16.4490	   -24.3378	   -16.2811	   -24.5895	   -12.8403	   -26.3519	   -23.6664	   -21.7361	
   -22.3236	   -25.5127	   -16.7007	   -22.5754	   -17.3721	   -23.4985	   -12.8403	   -25.6805	   -23.3307	   -22.5754	
   -22.4075	   -25.2609	   -16.7847	   -20.8130	   -18.3792	   -22.5754	   -13.0081	   -25.0931	   -23.0789	   -23.4985	
   -22.0718	   -24.8413	   -16.7847	   -19.1345	   -19.5541	   -21.8201	   -13.5956	   -24.7574	   -22.9111	   -24.4217	
   -21.4005	   -24.3378	   -16.7847	   -17.8757	   -20.6451	   -21.4844	   -14.5187	   -24.4217	   -22.8271	   -25.2609	
   -20.4773	   -23.9182	   -16.7007	   -17.0364	   -21.7361	   -21.4005	   -15.6937	   -24.1699	   -22.8271	   -25.9323	
   -19.4702	   -23.4985	   -16.4490	   -16.7847	   -22.4915	   -21.5683	   -16.9525	   -23.9182	   -22.7432	   -26.3519	
   -18.5471	   -23.2468	   -16.0294	   -17.1204	   -22.8271	   -21.8201	   -18.1274	   -23.5825	   -22.6593	   -26.5198	
   -17.8757	   -22.9950	   -15.4419	   -17.7917	   -22.4915	   -22.0718	   -18.9667	   -23.2468	   -22.4075	   -26.2680	
   -17.4561	   -22.8271	   -14.6866	   -18.7988	   -21.6522	   -22.2397	   -19.3863	   -22.7432	   -22.1558	   -25.5966	
   -17.3721	   -22.5754	   -13.7634	   -19.6381	   -20.2255	   -22.1558	   -19.4702	   -22.1558	   -21.7361	   -24.6735	
   -17.3721	   -22.3236	   -12.8403	   -20.2255	   -18.4631	   -21.7361	   -19.1345	   -21.4005	   -21.1487	   -23.4146	
   -17.3721	   -21.9040	   -11.9171	   -20.4773	   -16.5329	   -20.9808	   -18.5471	   -20.3934	   -20.5612	   -21.9040	
   -17.2043	   -21.4844	   -11.0779	   -20.3094	   -14.5187	   -20.0577	   -17.7078	   -19.1345	   -19.7220	   -20.3934	
   -16.7007	   -20.8969	   -10.3226	   -19.8059	   -12.6724	   -18.9667	   -16.7847	   -17.7917	   -18.9667	   -18.8828	
   -15.8615	   -20.3094	    -9.8190	   -19.1345	   -11.0779	   -17.9596	   -15.7776	   -16.4490	   -18.1274	   -17.6239	
   -14.7705	   -19.7220	    -9.5673	   -18.3792	    -9.9030	   -17.1204	   -14.9384	   -15.2740	   -17.3721	   -16.7007	
   -13.6795	   -19.2184	    -9.5673	   -17.8757	    -9.2316	   -16.5329	   -14.3509	   -14.4348	   -16.7847	   -16.1972	
   -12.6724	   -18.8828	    -9.8190	   -17.4561	    -9.0637	   -16.2811	   -14.1830	   -13.9313	   -16.4490	   -16.2811	
   -11.8332	   -18.7149	   -10.1547	   -17.2882	    -9.3155	   -16.3651	   -14.3509	   -13.8474	   -16.4490	   -16.8686	
   -11.2457	   -18.6310	   -10.4904	   -17.1204	    -9.9030	   -16.5329	   -14.8544	   -14.0152	   -16.6168	   -17.7917	
   -10.8261	   -18.5471	   -10.9100	   -16.9525	   -10.4904	   -16.7007	   -15.5258	   -14.4348	   -17.0364	   -18.8828	
   -10.6583	   -18.4631	   -11.2457	   -16.6168	   -10.9940	   -16.7007	   -16.2811	   -14.8544	   -17.4561	   -20.0577	
   -10.5743	   -18.2114	   -11.5814	   -16.1972	   -11.2457	   -16.5329	   -17.0364	   -15.3580	   -17.7917	   -20.9808	
   -10.5743	   -17.9596	   -11.9171	   -15.6937	   -11.3297	   -16.1133	   -17.6239	   -15.6937	   -17.9596	   -21.6522	
   -10.6583	   -17.5400	   -12.2528	   -15.1062	   -11.2457	   -15.4419	   -18.1274	   -15.8615	   -17.8757	   -22.0718	
   -10.9100	   -17.1204	   -12.5885	   -14.4348	   -11.0779	   -14.7705	   -18.3792	   -15.9454	   -17.6239	   -22.3236	
   -11.3297	   -16.7847	   -12.8403	   -13.6795	   -10.9100	   -13.9313	   -18.4631	   -15.8615	   -17.0364	   -22.4075	
   -11.6653	   -16.5329	   -13.0081	   -13.0081	   -10.7422	   -13.1760	   -18.2114	   -15.6097	   -16.1972	   -22.4075	
   -12.0010	   -16.3651	   -13.0081	   -12.3367	   -10.5743	   -12.3367	   -17.7917	   -15.1901	   -15.1062	   -22.0718	
   -12.1689	   -16.3651	   -12.8403	   -11.6653	   -10.4904	   -11.6653	   -17.0364	   -14.5187	   -13.9313	   -21.5683	
   -12.1689	   -16.3651	   -12.7563	   -11.1618	   -10.5743	   -11.1618	   -16.1972	   -13.7634	   -12.6724	   -20.7291	
   -11.9171	   -16.5329	   -13.0081	   -10.8261	   -10.8261	   -10.9100	   -15.2740	   -12.9242	   -11.4975	   -19.7220	
   -11.5814	   -16.9525	   -13.7634	   -10.5743	   -11.4975	   -10.9100	   -14.4348	   -12.1689	   -10.4065	   -18.5471	
   -11.1618	   -17.4561	   -15.1062	   -10.4904	   -12.5885	   -11.0779	   -13.6795	   -11.5814	    -9.5673	   -17.3721	
   -10.7422	   -18.1274	   -16.7847	   -10.4065	   -14.0991	   -11.4975	   -13.0081	   -11.0779	    -8.8120	   -16.1972	
   -10.4065	   -18.9667	   -18.6310	   -10.2386	   -15.9454	   -11.8332	   -12.4207	   -10.6583	    -8.3084	   -15.1901	
   -10.0708	   -19.8059	   -20.3094	    -9.9030	   -17.9596	   -12.0850	   -11.9171	   -10.4065	    -7.9727	   -14.3509	
    -9.9030	   -20.6451	   -21.6522	    -9.3994	   -19.8059	   -12.3367	   -11.5814	   -10.4065	    -7.9727	   -13.9313	
    -9.9030	   -21.3165	   -22.2397	    -8.8120	   -21.3165	   -12.4207	   -11.4975	   -10.6583	    -8.2245	   -13.9313	
    -9.9869	   -21.6522	   -21.8201	    -8.3923	   -22.0718	   -12.5046	   -11.6653	   -11.1618	    -8.7280	   -14.3509	
   -10.1547	   -21.4005	   -20.2255	    -8.1406	   -21.8201	   -12.5885	   -12.0010	   -11.9171	    -9.4833	   -15.0223	
   -10.3226	   -20.4773	   -17.3721	    -8.0566	   -20.4773	   -12.7563	   -12.5885	   -12.8403	   -10.4065	   -16.0294	
   -10.5743	   -19.0506	   -13.7634	    -8.3084	   -18.1274	   -13.1760	   -13.3438	   -13.9313	   -11.5814	   -17.1204	
   -10.9100	   -17.4561	    -9.9869	    -8.9798	   -15.1901	   -13.7634	   -14.2670	   -15.0223	   -12.7563	   -18.2953	
   -11.1618	   -16.0294	    -6.5460	    -9.9869	   -12.1689	   -14.6027	   -15.2740	   -16.2811	   -14.0991	   -19.5541	
   -11.4975	   -15.1062	    -4.1122	   -11.1618	    -9.5673	   -15.6937	   -16.3651	   -17.5400	   -15.4419	   -20.6451	
   -11.7493	   -14.6866	    -2.6855	   -12.5885	    -7.6370	   -16.9525	   -17.3721	   -18.7149	   -16.7007	   -21.5683	
   -11.8332	   -14.6027	    -2.2659	   -13.8474	    -6.3782	   -18.1274	   -18.1274	   -19.7220	   -17.8757	   -22.3236	
   -11.6653	   -14.7705	    -2.4338	   -15.0223	    -5.7068	   -19.2184	   -18.6310	   -20.4773	   -18.7988	   -22.6593	
   -11.3297	   -14.9384	    -2.9373	   -15.8615	    -5.4550	   -20.0577	   -18.6310	   -20.9808	   -19.4702	   -22.7432	
   -10.8261	   -15.1062	    -3.6926	   -16.5329	    -5.3711	   -20.8130	   -18.2953	   -21.2326	   -19.9738	   -22.4915	
   -10.4065	   -15.2740	    -4.5319	   -16.9525	    -5.6229	   -21.4005	   -17.7917	   -21.3165	   -20.3094	   -22.2397	
    -9.9869	   -15.5258	    -5.6229	   -17.4561	    -6.2103	   -22.1558	   -17.2043	   -21.4844	   -20.6451	   -21.9040	
    -9.7351	   -15.7776	    -6.7978	   -17.9596	    -7.0496	   -22.9111	   -16.7007	   -21.6522	   -20.8969	   -21.8201	
    -9.4833	   -16.1972	    -8.2245	   -18.4631	    -8.1406	   -23.7503	   -16.3651	   -21.9879	   -21.3165	   -21.9040	
    -9.3155	   -16.6168	    -9.5673	   -19.0506	    -9.4833	   -24.5895	   -16.1972	   -22.4075	   -21.7361	   -22.3236	
    -8.9798	   -16.9525	   -10.8261	   -19.4702	   -10.9940	   -25.2609	   -16.2811	   -22.9111	   -22.2397	   -22.9950	
    -8.4763	   -17.3721	   -11.9171	   -19.6381	   -12.4207	   -25.8484	   -16.6168	   -23.4985	   -22.8271	   -23.8342	
    -7.9727	   -17.7917	   -12.7563	   -19.6381	   -13.9313	   -26.2680	   -17.1204	   -23.9182	   -23.4985	   -24.9252	
    -7.3853	   -18.2114	   -13.2599	   -19.3024	   -15.2740	   -26.5198	   -17.7078	   -24.3378	   -24.3378	   -26.1841	
    -6.8817	   -18.5471	   -13.6795	   -18.8828	   -16.7007	   -26.6037	   -18.3792	   -24.6735	   -25.3448	   -27.5269	
    -6.5460	   -18.9667	   -13.9313	   -18.3792	   -18.0435	   -26.5198	   -19.0506	   -24.8413	   -26.4359	   -28.7857	
    -6.2103	   -19.3024	   -14.0152	   -17.7917	   -19.2184	   -26.1841	   -19.6381	   -24.8413	   -27.5269	   -30.0446	
    -6.0425	   -19.6381	   -13.8474	   -17.2043	   -20.1416	   -25.5966	   -19.9738	   -24.6735	   -28.7018	   -30.9677	
    -5.8746	   -19.8059	   -13.5117	   -16.7847	   -20.6451	   -24.6735	   -20.0577	   -24.5056	   -29.6249	   -31.5552	
    -5.7907	   -20.0577	   -13.0920	   -16.5329	   -20.6451	   -23.5825	   -19.8059	   -24.3378	   -30.2963	   -31.7230	
    -5.7907	   -20.2255	   -12.8403	   -16.2811	   -20.2255	   -22.4075	   -19.3024	   -24.1699	   -30.6320	   -31.4713	
    -5.8746	   -20.5612	   -12.8403	   -16.1972	   -19.3863	   -21.2326	   -18.6310	   -24.0860	   -30.5481	   -30.8838	
    -6.2103	   -20.9808	   -13.0920	   -16.1133	   -18.2114	   -20.1416	   -17.7078	   -23.8342	   -29.8767	   -29.9606	
    -6.6299	   -21.4005	   -13.5956	   -15.8615	   -16.7847	   -19.2184	   -16.5329	   -23.4146	   -28.7857	   -28.8696	
    -7.2174	   -21.8201	   -14.1830	   -15.4419	   -15.1901	   -18.4631	   -15.2740	   -22.7432	   -27.2751	   -27.5269	
    -8.0566	   -22.0718	   -14.8544	   -14.9384	   -13.5956	   -17.7917	   -13.8474	   -21.8201	   -25.4288	   -26.1002	
    -8.9798	   -22.2397	   -15.4419	   -14.3509	   -12.0850	   -17.3721	   -12.4207	   -20.8130	   -23.4146	   -24.6735	
    -9.9869	   -22.1558	   -15.8615	   -13.5956	   -10.9100	   -16.9525	   -11.1618	   -19.6381	   -21.4844	   -23.2468	
   -10.8261	   -21.8201	   -15.9454	   -12.5885	   -10.0708	   -16.6168	   -10.1547	   -18.5471	   -19.8059	   -21.9040	
   -11.2457	   -21.0648	   -15.6937	   -11.4136	    -9.5673	   -16.2811	    -9.4833	   -17.5400	   -18.2953	   -20.4773	
   -11.3297	   -19.9738	   -14.8544	   -10.1547	    -9.5673	   -15.9454	    -9.2316	   -16.7007	   -17.2043	   -19.3024	
   -10.9940	   -18.7149	   -13.5117	    -8.8120	    -9.8190	   -15.6097	    -9.5673	   -16.0294	   -16.4490	   -18.3792	
   -10.5743	   -17.3721	   -12.0010	    -7.5531	   -10.4904	   -15.2740	   -10.4065	   -15.4419	   -16.0294	   -17.7078	
   -10.1547	   -16.1133	   -10.4065	    -6.6299	   -11.3297	   -15.0223	   -11.6653	   -14.9384	   -15.9454	   -17.5400	
    -9.8190	   -15.1062	    -9.1476	    -5.9586	   -12.5046	   -14.7705	   -13.0920	   -14.4348	   -16.0294	   -17.6239	
    -9.7351	   -14.4348	    -8.3084	    -5.5389	   -13.6795	   -14.4348	   -14.4348	   -14.0152	   -16.1133	   -17.7917	
    -9.6512	   -14.0152	    -8.1406	    -5.2872	   -14.8544	   -13.9313	   -15.3580	   -13.5117	   -16.0294	   -17.9596	
    -9.5673	   -13.7634	    -8.5602	    -5.1193	   -15.8615	   -13.1760	   -15.6937	   -12.9242	   -15.6097	   -17.8757	
    -9.3155	   -13.4277	    -9.3155	    -4.7836	   -16.4490	   -12.0850	   -15.4419	   -12.1689	   -14.7705	   -17.4561	
    -8.8959	   -13.0920	   -10.3226	    -4.2801	   -16.6168	   -10.7422	   -14.7705	   -11.2457	   -13.5956	   -16.7007	
    -8.3084	   -12.8403	   -11.2457	    -3.6926	   -16.1972	    -9.3994	   -13.6795	   -10.3226	   -12.2528	   -15.6097	
    -7.8049	   -12.6724	   -11.8332	    -3.0212	   -15.3580	    -8.0566	   -12.5046	    -9.4833	   -10.9940	   -14.5187	
    -7.3853	   -12.6724	   -12.0010	    -2.5177	   -14.0991	    -7.1335	   -11.3297	    -8.8959	    -9.9030	   -13.4277	
    -7.0496	   -12.9242	   -11.6653	    -2.1820	   -12.7563	    -6.5460	   -10.3226	    -8.5602	    -9.1476	   -12.5046	
    -7.0496	   -13.4277	   -10.9100	    -2.1820	   -11.4136	    -6.5460	    -9.4833	    -8.4763	    -8.7280	   -11.7493	
    -7.3013	   -14.0152	    -9.9869	    -2.4338	   -10.2386	    -7.0496	    -8.8120	    -8.5602	    -8.5602	   -11.3297	
    -7.9727	   -14.8544	    -9.2316	    -2.8534	    -9.3994	    -7.8888	    -8.3923	    -8.8959	    -8.8120	   -11.0779	
    -8.8959	   -15.7776	    -8.7280	    -3.4409	    -8.8120	    -8.8959	    -8.1406	    -9.2316	    -9.2316	   -11.3297	
   -10.1547	   -16.7847	    -8.3923	    -4.1122	    -8.3084	    -9.9030	    -8.1406	    -9.5673	    -9.9869	   -11.8332	
   -11.5814	   -17.6239	    -8.2245	    -4.6997	    -7.8888	   -10.8261	    -8.3084	    -9.9030	   -10.7422	   -12.6724	
   -13.0920	   -18.3792	    -7.8888	    -5.2032	    -7.3853	   -11.5814	    -8.5602	   -10.1547	   -11.5814	   -13.7634	
   -14.6027	   -18.9667	    -7.4692	    -5.5389	    -6.7978	   -12.0010	    -8.8120	   -10.3226	   -12.3367	   -14.8544	
   -15.9454	   -19.3024	    -6.8817	    -5.9586	    -6.1264	   -12.3367	    -9.2316	   -10.4904	   -13.0920	   -15.9454	
   -17.1204	   -19.4702	    -6.2103	    -6.2103	    -5.6229	   -12.4207	    -9.6512	   -10.5743	   -13.6795	   -16.9525	
   -17.9596	   -19.4702	    -5.5389	    -6.5460	    -5.3711	   -12.3367	   -10.2386	   -10.5743	   -14.2670	   -18.1274	
   -18.4631	   -19.3863	    -5.1193	    -6.7978	    -5.7068	   -12.1689	   -10.9100	   -10.6583	   -14.6866	   -19.2184	
   -18.7149	   -19.3024	    -4.9515	    -7.2174	    -6.4621	   -12.0010	   -11.5814	   -10.7422	   -15.0223	   -20.2255	
   -18.7149	   -19.3024	    -5.1193	    -7.7209	    -7.8049	   -11.9171	   -12.2528	   -10.7422	   -15.3580	   -21.1487	
   -18.6310	   -19.3024	    -5.6229	    -8.5602	    -9.3155	   -11.9171	   -12.7563	   -10.9100	   -15.6097	   -21.8201	
   -18.7149	   -19.4702	    -6.3782	    -9.7351	   -10.8261	   -12.0850	   -13.0920	   -11.0779	   -15.8615	   -22.2397	
   -18.8828	   -19.7220	    -7.3013	   -11.1618	   -11.9171	   -12.5885	   -13.0920	   -11.4975	   -16.1972	   -22.3236	
   -19.3024	   -20.0577	    -8.3084	   -12.9242	   -12.3367	   -13.2599	   -12.8403	   -12.0010	   -16.6168	   -22.0718	
   -19.8898	   -20.3934	    -9.3994	   -14.7705	   -12.0010	   -14.0991	   -12.3367	   -12.5885	   -17.1204	   -21.5683	
   -20.5612	   -20.7291	   -10.4904	   -16.6168	   -11.1618	   -14.9384	   -11.5814	   -13.3438	   -17.7078	   -20.8969	
   -21.2326	   -20.9808	   -11.5814	   -18.1274	   -10.0708	   -15.6937	   -10.8261	   -14.0991	   -18.2114	   -20.0577	
   -21.8201	   -21.2326	   -12.8403	   -19.3024	    -9.2316	   -16.1972	   -10.1547	   -14.7705	   -18.7149	   -19.1345	
   -22.4075	   -21.4844	   -14.0991	   -20.0577	    -8.7280	   -16.5329	    -9.6512	   -15.4419	   -18.9667	   -18.1274	
   -22.6593	   -21.8201	   -15.3580	   -20.3094	    -8.7280	   -16.5329	    -9.3994	   -15.9454	   -19.0506	   -17.1204	
   -22.8271	   -22.0718	   -16.3651	   -19.9738	    -9.0637	   -16.2811	    -9.3994	   -16.3651	   -18.8828	   -16.2811	
   -22.8271	   -22.4075	   -17.0364	   -19.1345	    -9.6512	   -15.7776	    -9.7351	   -16.5329	   -18.5471	   -15.6097	
   -22.5754	   -22.5754	   -17.2043	   -17.7078	   -10.1547	   -15.0223	   -10.4065	   -16.5329	   -18.0435	   -15.1062	
   -22.3236	   -22.7432	   -16.7847	   -15.9454	   -10.5743	   -14.1830	   -11.4136	   -16.2811	   -17.3721	   -14.7705	
   -21.9040	   -22.6593	   -15.9454	   -13.8474	   -10.9940	   -13.2599	   -12.7563	   -15.7776	   -16.7007	   -14.6027	
   -21.3165	   -22.3236	   -15.0223	   -11.6653	   -11.4975	   -12.3367	   -14.2670	   -15.1901	   -16.0294	   -14.6027	
   -20.5612	   -21.8201	   -14.2670	    -9.5673	   -12.1689	   -11.4136	   -15.7776	   -14.5187	   -15.5258	   -14.6866	
   -19.5541	   -20.8969	   -13.6795	    -7.6370	   -13.0081	   -10.4904	   -17.2882	   -13.9313	   -15.2740	   -14.9384	
   -18.2953	   -19.7220	   -13.1760	    -5.9586	   -13.7634	    -9.7351	   -18.4631	   -13.3438	   -15.1062	   -15.3580	
   -16.7847	   -18.1274	   -12.8403	    -4.7836	   -14.4348	    -8.9798	   -19.3863	   -12.8403	   -15.1901	   -15.7776	
   -15.3580	   -16.3651	   -12.5885	    -4.1122	   -14.8544	    -8.4763	   -20.0577	   -12.4207	   -15.4419	   -16.3651	
   -13.9313	   -14.6027	   -12.4207	    -4.0283	   -15.1062	    -8.2245	   -20.3934	   -12.0850	   -15.6937	   -17.1204	
   -12.6724	   -13.0081	   -12.2528	    -4.4479	   -15.1062	    -8.2245	   -20.5612	   -11.7493	   -15.9454	   -17.7917	
   -11.5814	   -11.8332	   -12.0850	    -5.2872	   -14.8544	    -8.5602	   -20.4773	   -11.4136	   -16.1133	   -18.4631	
   -10.6583	   -11.2457	   -11.7493	    -6.2943	   -14.1830	    -9.0637	   -19.9738	   -10.9940	   -15.9454	   -18.9667	
    -9.7351	   -10.9940	   -11.2457	    -7.3013	   -13.0920	    -9.7351	   -19.2184	   -10.4904	   -15.6097	   -19.2184	
    -8.7280	   -10.9940	   -10.5743	    -8.0566	   -11.6653	   -10.4065	   -18.1274	    -9.9030	   -15.1062	   -19.2184	
    -7.5531	   -10.9100	    -9.9869	    -8.4763	    -9.9030	   -11.0779	   -16.8686	    -9.3155	   -14.3509	   -19.0506	
    -6.2103	   -10.6583	    -9.4833	    -8.3923	    -8.2245	   -11.6653	   -15.4419	    -8.6441	   -13.5117	   -18.7149	
    -4.6158	    -9.9869	    -9.2316	    -7.7209	    -6.5460	   -12.0010	   -14.0991	    -8.1406	   -12.5885	   -18.2114	
    -2.8534	    -9.1476	    -9.0637	    -6.6299	    -5.1193	   -12.0010	   -13.0081	    -7.6370	   -11.7493	   -17.7078	
    -1.1749	    -8.2245	    -8.7280	    -5.0354	    -3.8605	   -11.5814	   -12.0850	    -7.3013	   -10.9100	   -17.1204	
     0.4196	    -7.2174	    -7.8888	    -3.2730	    -2.7695	   -10.8261	   -11.5814	    -7.1335	   -10.2386	   -16.6168	
     1.8463	    -6.2943	    -6.3782	    -1.4267	    -1.9302	    -9.8190	   -11.4136	    -7.1335	    -9.8190	   -16.2811	
     2.7695	    -5.6229	    -4.1962	     0.0000	    -1.3428	    -8.7280	   -11.5814	    -7.3013	    -9.7351	   -16.1972	
     3.2730	    -5.1193	    -1.7624	     0.9232	    -1.0910	    -7.8888	   -12.0850	    -7.7209	   -10.0708	   -16.5329	
     3.1891	    -5.0354	     0.5875	     1.0910	    -1.1749	    -7.3013	   -12.7563	    -8.3084	   -10.8261	   -17.2043	
     2.8534	    -5.2872	     2.3499	     0.5875	    -1.7624	    -7.1335	   -13.5956	    -8.9798	   -11.8332	   -18.1274	
     2.2659	    -6.0425	     3.2730	    -0.4196	    -2.6855	    -7.3013	   -14.2670	    -9.6512	   -12.9242	   -19.1345	
     1.5945	    -7.1335	     3.1891	    -1.6785	    -4.0283	    -7.5531	   -14.8544	   -10.1547	   -13.7634	   -20.0577	
     1.0910	    -8.6441	     2.2659	    -2.8534	    -5.6229	    -7.8888	   -15.3580	   -10.4904	   -14.3509	   -20.5612	
     0.6714	   -10.4065	     0.5875	    -3.8605	    -7.3013	    -8.0566	   -15.6097	   -10.5743	   -14.5187	   -20.7291	
     0.1678	   -12.4207	    -1.4267	    -4.6158	    -8.9798	    -8.2245	   -15.6937	   -10.4065	   -14.2670	   -20.4773	
    -0.3357	   -14.3509	    -3.6087	    -5.2872	   -10.4904	    -8.3923	   -15.6097	   -10.2386	   -13.8474	   -19.9738	
    -1.0910	   -15.9454	    -5.4550	    -5.8746	   -11.5814	    -8.4763	   -15.4419	    -9.9030	   -13.2599	   -19.2184	
    -1.9302	   -16.8686	    -6.8817	    -6.2943	   -12.1689	    -8.6441	   -15.1062	    -9.4833	   -12.5046	   -18.2953	
    -2.7695	   -17.1204	    -7.6370	    -6.6299	   -12.1689	    -8.7280	   -14.5187	    -9.0637	   -11.7493	   -17.2043	
    -3.6087	   -16.6168	    -7.8049	    -6.7978	   -11.4975	    -8.7280	   -13.8474	    -8.4763	   -10.9100	   -15.8615	
    -4.3640	   -15.6097	    -7.5531	    -6.7139	   -10.4065	    -8.6441	   -13.0081	    -7.8888	   -10.2386	   -14.4348	
    -5.0354	   -14.5187	    -7.0496	    -6.4621	    -8.9798	    -8.5602	   -12.0850	    -7.3853	    -9.5673	   -13.0081	
    -5.6229	   -13.4277	    -6.4621	    -5.7907	    -7.4692	    -8.3923	   -11.2457	    -6.8817	    -9.0637	   -11.5814	
    -6.0425	   -12.5885	    -5.8746	    -4.7836	    -5.8746	    -8.0566	   -10.4065	    -6.2943	    -8.6441	   -10.3226	
    -6.3782	   -11.9171	    -5.5389	    -3.3569	    -4.6158	    -7.4692	    -9.6512	    -5.7068	    -8.2245	    -9.0637	
    -6.6299	   -11.5814	    -5.3711	    -1.4267	    -3.7766	    -6.6299	    -8.9798	    -5.0354	    -7.7209	    -7.8888	
    -6.9656	   -11.5814	    -5.7068	     0.7553	    -3.4409	    -5.5389	    -8.5602	    -4.3640	    -7.3013	    -6.9656	
    -7.5531	   -12.0010	    -6.4621	     3.0212	    -3.6087	    -4.5319	    -8.4763	    -3.7766	    -6.8817	    -6.2943	
    -8.3923	   -12.9242	    -7.7209	     5.1193	    -4.3640	    -3.6087	    -8.8120	    -3.4409	    -6.7139	    -6.1264	
    -9.3994	   -14.2670	    -9.5673	     7.0496	    -5.6229	    -2.9373	    -9.4833	    -3.4409	    -6.7978	    -6.4621	
   -10.5743	   -16.0294	   -11.8332	     8.4763	    -7.2174	    -2.6016	   -10.4904	    -3.9444	    -7.1335	    -7.0496	
   -11.8332	   -17.9596	   -14.3509	     9.3155	    -8.9798	    -2.6016	   -11.6653	    -4.9515	    -7.7209	    -7.9727	
   -13.0920	   -19.9738	   -16.9525	     9.5673	   -10.9940	    -3.0212	   -12.9242	    -6.2943	    -8.3923	    -9.1476	
   -14.3509	   -21.8201	   -19.5541	     8.8959	   -13.0081	    -3.8605	   -14.3509	    -8.0566	    -9.2316	   -10.3226	
   -15.6097	   -23.4985	   -21.9879	     7.4692	   -14.9384	    -5.2872	   -15.6937	   -10.0708	   -10.3226	   -11.4975	
   -16.7007	   -24.9252	   -24.2538	     5.2872	   -16.7847	    -7.0496	   -16.9525	   -12.2528	   -11.4975	   -12.5885	
   -17.7078	   -26.0162	   -25.9323	     2.6016	   -18.2953	    -9.0637	   -17.9596	   -14.3509	   -12.6724	   -13.5117	
   -18.3792	   -26.7715	   -27.0233	    -0.5035	   -19.4702	   -11.0779	   -18.6310	   -16.2811	   -13.7634	   -14.2670	
   -18.7988	   -27.1072	   -27.1072	    -3.6926	   -20.0577	   -13.0920	   -18.8828	   -17.8757	   -14.6866	   -14.8544	
   -18.8828	   -26.9394	   -26.1002	    -6.7139	   -20.1416	   -14.9384	   -18.7149	   -19.0506	   -15.4419	   -15.1901	
   -18.6310	   -26.3519	   -24.0021	    -9.3155	   -19.8059	   -16.5329	   -18.2114	   -19.8059	   -15.9454	   -15.4419	
   -18.2114	   -25.5127	   -21.1487	   -11.5814	   -19.2184	   -17.8757	   -17.4561	   -20.1416	   -16.1972	   -15.6937	
   -17.7078	   -24.4217	   -17.7917	   -13.1760	   -18.3792	   -18.8828	   -16.7847	   -20.0577	   -16.1972	   -15.8615	
   -17.1204	   -23.2468	   -14.4348	   -14.1830	   -17.4561	   -19.4702	   -16.1972	   -19.4702	   -15.9454	   -15.9454	
   -16.5329	   -22.1558	   -11.4975	   -14.6027	   -16.7847	   -19.5541	   -15.9454	   -18.3792	   -15.5258	   -15.9454	
   -15.9454	   -21.0648	    -9.1476	   -14.5187	   -16.2811	   -19.3863	   -16.0294	   -17.0364	   -14.9384	   -15.8615	
   -15.3580	   -20.2255	    -7.6370	   -14.0152	   -16.0294	   -18.8828	   -16.4490	   -15.5258	   -14.5187	   -15.7776	
   -14.8544	   -19.6381	    -6.8817	   -13.2599	   -16.1972	   -18.2114	   -17.2043	   -14.1830	   -14.2670	   -15.8615	
   -14.2670	   -19.2184	    -6.7978	   -12.4207	   -16.6168	   -17.5400	   -18.2953	   -13.1760	   -14.2670	   -16.0294	
   -13.7634	   -18.9667	    -7.3853	   -11.5814	   -17.2043	   -16.7847	   -19.5541	   -12.6724	   -14.6027	   -16.4490	
   -13.4277	   -19.0506	    -8.6441	   -10.6583	   -17.9596	   -16.0294	   -20.8969	   -12.5885	   -15.1901	   -16.8686	
   -13.2599	   -19.3024	   -10.3226	    -9.9030	   -18.7988	   -15.3580	   -21.9040	   -12.8403	   -15.9454	   -17.3721	
   -13.4277	   -19.6381	   -12.4207	    -9.3155	   -19.7220	   -14.8544	   -22.8271	   -13.3438	   -16.7847	   -17.8757	
   -14.0152	   -20.3094	   -14.9384	    -9.1476	   -20.7291	   -14.6866	   -23.4146	   -14.1830	   -17.7078	   -18.5471	
   -15.0223	   -21.3165	   -17.7917	    -9.3994	   -21.9040	   -14.8544	   -24.0021	   -15.1062	   -18.7149	   -19.2184	
   -16.4490	   -22.6593	   -21.0648	   -10.0708	   -23.1628	   -15.5258	   -24.5056	   -16.1972	   -19.8059	   -19.9738	
   -18.0435	   -24.2538	   -24.4217	   -10.9940	   -24.5056	   -16.3651	   -25.0931	   -17.2043	   -20.8130	   -20.6451	
   -19.5541	   -25.8484	   -27.6108	   -11.9171	   -25.5966	   -17.2043	   -25.5127	   -18.0435	   -21.6522	   -21.1487	
   -20.7291	   -27.2751	   -30.4642	   -12.5046	   -26.2680	   -18.0435	   -25.6805	   -18.3792	   -22.2397	   -21.3165	
   -21.4005	   -28.2822	   -32.4783	   -12.6724	   -26.3519	   -18.6310	   -25.5127	   -18.2953	   -22.4075	   -21.1487	
   -21.5683	   -28.7857	   -33.3176	   -12.3367	   -25.6805	   -18.8828	   -24.8413	   -17.7917	   -22.2397	   -20.4773	
   -21.2326	   -28.8696	   -32.8140	   -11.4136	   -24.3378	   -18.9667	   -23.6664	   -16.7847	   -21.6522	   -19.5541	
   -20.3934	   -28.5339	   -31.1356	   -10.1547	   -22.4075	   -18.7149	   -22.2397	   -15.6097	   -20.8130	   -18.3792	
   -19.2184	   -27.8625	   -28.2822	    -8.5602	   -20.0577	   -18.2114	   -20.6451	   -14.2670	   -19.8059	   -17.2043	
   -17.7917	   -27.1072	   -24.8413	    -6.8817	   -17.5400	   -17.5400	   -19.0506	   -13.0920	   -18.6310	   -16.1133	
   -16.1972	   -26.1002	   -21.0648	    -5.3711	   -15.1062	   -16.7007	   -17.5400	   -12.0010	   -17.5400	   -15.3580	
   -14.5187	   -25.0092	   -17.2882	    -4.1122	   -12.9242	   -15.7776	   -16.2811	   -11.3297	   -16.4490	   -14.9384	
   -13.0920	   -23.7503	   -13.5117	    -3.2730	   -11.1618	   -14.8544	   -15.1901	   -11.0779	   -15.5258	   -14.9384	
   -11.7493	   -22.4075	    -9.9030	    -2.7695	    -9.7351	   -14.0991	   -14.4348	   -11.1618	   -14.7705	   -15.3580	
   -10.7422	   -21.0648	    -6.7978	    -2.6016	    -8.8959	   -13.5956	   -13.9313	   -11.5814	   -14.1830	   -15.9454	
   -10.0708	   -19.7220	    -4.3640	    -2.6855	    -8.4763	   -13.2599	   -13.5117	   -12.0850	   -13.8474	   -16.7847	
    -9.6512	   -18.6310	    -2.6855	    -3.0212	    -8.5602	   -13.1760	   -13.1760	   -12.5885	   -13.5117	   -17.5400	
    -9.6512	   -17.7917	    -1.8463	    -3.3569	    -8.8959	   -13.2599	   -12.7563	   -13.0920	   -13.2599	   -18.1274	
    -9.9030	   -17.2882	    -1.6785	    -3.6087	    -9.5673	   -13.4277	   -12.4207	   -13.2599	   -13.0081	   -18.5471	
   -10.3226	   -17.0364	    -2.0981	    -3.7766	   -10.4065	   -13.5117	   -11.9171	   -13.3438	   -12.6724	   -18.6310	
   -10.8261	   -17.0364	    -2.9373	    -3.6926	   -11.4136	   -13.4277	   -11.3297	   -13.1760	   -12.3367	   -18.4631	
   -11.2457	   -17.0364	    -4.0283	    -3.5248	   -12.4207	   -13.3438	   -10.8261	   -12.9242	   -11.9171	   -18.0435	
   -11.5814	   -17.1204	    -5.1193	    -3.1891	   -13.3438	   -13.1760	   -10.2386	   -12.6724	   -11.4975	   -17.4561	
   -11.5814	   -17.1204	    -6.1264	    -2.9373	   -14.0152	   -12.9242	    -9.9030	   -12.5046	   -11.1618	   -16.6168	
   -11.4975	   -16.9525	    -6.7978	    -2.6855	   -14.3509	   -12.7563	    -9.8190	   -12.3367	   -10.8261	   -15.7776	
   -11.2457	   -16.6168	    -7.1335	    -2.5177	   -14.4348	   -12.5046	   -10.1547	   -12.2528	   -10.5743	   -14.8544	
   -10.9100	   -16.1133	    -7.2174	    -2.6016	   -14.2670	   -12.1689	   -11.1618	   -12.0850	   -10.4065	   -13.9313	
   -10.5743	   -15.4419	    -7.0496	    -2.8534	   -14.0152	   -11.7493	   -12.5885	   -11.8332	   -10.1547	   -13.0081	
   -10.2386	   -14.6027	    -6.7978	    -3.1052	   -13.5956	   -11.1618	   -14.3509	   -11.4975	    -9.9030	   -12.1689	
    -9.9030	   -13.6795	    -6.5460	    -3.3569	   -12.9242	   -10.4065	   -16.1972	   -11.0779	    -9.5673	   -11.4975	
    -9.7351	   -12.6724	    -6.3782	    -3.6087	   -12.0850	    -9.5673	   -17.7917	   -10.4904	    -9.3155	   -10.9940	
    -9.7351	   -11.5814	    -6.2943	    -3.9444	   -10.9940	    -8.6441	   -19.1345	    -9.9030	    -9.0637	   -10.9940	
    -9.9869	   -10.7422	    -6.4621	    -4.1122	    -9.9869	    -7.8888	   -20.2255	    -9.3155	    -8.9798	   -11.4136	
   -10.5743	   -10.2386	    -6.8817	    -4.3640	    -9.3155	    -7.3013	   -21.3165	    -8.8120	    -9.2316	   -12.4207	
   -11.3297	   -10.1547	    -7.4692	    -4.5319	    -9.2316	    -7.0496	   -22.2397	    -8.4763	    -9.6512	   -13.8474	
   -12.0010	   -10.4904	    -8.3084	    -4.5319	    -9.9030	    -6.8817	   -23.1628	    -8.1406	   -10.3226	   -15.5258	
   -12.5885	   -10.9940	    -9.0637	    -4.4479	   -11.0779	    -6.7978	   -23.5825	    -7.8888	   -11.0779	   -17.1204	
   -12.8403	   -11.4975	    -9.7351	    -4.0283	   -12.4207	    -6.7139	   -23.4985	    -7.4692	   -11.7493	   -18.4631	
   -12.6724	   -11.9171	   -10.0708	    -3.4409	   -13.6795	    -6.6299	   -22.7432	    -6.8817	   -12.3367	   -19.3024	
   -12.1689	   -12.1689	   -10.0708	    -2.6016	   -14.6027	    -6.4621	   -21.4005	    -6.2943	   -12.6724	   -19.7220	
   -11.4136	   -12.1689	    -9.8190	    -1.7624	   -15.1062	    -6.3782	   -19.5541	    -5.7068	   -13.0081	   -19.6381	
   -10.4904	   -12.0010	    -9.3155	    -0.9232	   -15.2740	    -6.2943	   -17.5400	    -5.2032	   -13.0920	   -19.1345	
    -9.4833	   -11.5814	    -8.4763	    -0.1678	   -14.9384	    -6.2103	   -15.4419	    -4.6997	   -13.0920	   -18.2953	
    -8.3923	   -10.9100	    -7.4692	     0.4196	   -14.1830	    -6.2103	   -13.5117	    -4.3640	   -12.9242	   -17.2043	
    -7.3853	   -10.0708	    -6.2943	     0.7553	   -12.9242	    -6.1264	   -11.7493	    -4.0283	   -12.6724	   -15.9454	
    -6.3782	    -9.0637	    -5.1193	     0.9232	   -11.2457	    -6.1264	   -10.4065	    -3.7766	   -12.2528	   -14.6866	
    -5.5389	    -8.2245	    -4.1122	     0.8392	    -9.5673	    -6.1264	    -9.4833	    -3.7766	   -11.9171	   -13.5956	
    -4.9515	    -7.6370	    -3.4409	     0.5035	    -7.9727	    -6.2103	    -9.1476	    -3.8605	   -11.6653	   -12.6724	
    -4.7836	    -7.6370	    -3.1052	     0.0000	    -6.7978	    -6.4621	    -9.3994	    -4.1962	   -11.4975	   -12.1689	
    -5.0354	    -8.3084	    -3.1052	    -0.6714	    -6.0425	    -6.7978	   -10.1547	    -4.6158	   -11.4975	   -12.0850	
    -5.6229	    -9.6512	    -3.5248	    -1.4267	    -5.5389	    -7.3013	   -11.1618	    -5.2032	   -11.5814	   -12.4207	
    -6.4621	   -11.3297	    -4.1962	    -2.0981	    -5.3711	    -7.6370	   -12.3367	    -5.7907	   -11.6653	   -12.9242	
    -7.4692	   -13.2599	    -5.0354	    -2.6016	    -5.3711	    -7.8888	   -13.5117	    -6.2943	   -11.6653	   -13.5117	
    -8.5602	   -14.9384	    -6.1264	    -2.7695	    -5.5389	    -7.8049	   -14.3509	    -6.5460	   -11.4975	   -14.0152	
    -9.5673	   -16.1972	    -7.2174	    -2.4338	    -5.6229	    -7.4692	   -14.8544	    -6.5460	   -11.1618	   -14.3509	
   -10.4904	   -16.8686	    -8.1406	    -1.5945	    -5.6229	    -6.8817	   -14.8544	    -6.3782	   -10.6583	   -14.5187	
   -11.2457	   -17.0364	    -8.9798	    -0.3357	    -5.4550	    -6.2103	   -14.3509	    -6.1264	   -10.0708	   -14.5187	
   -11.9171	   -17.0364	    -9.7351	     0.9232	    -5.1193	    -5.5389	   -13.5956	    -5.7068	    -9.4833	   -14.2670	
   -12.4207	   -17.1204	   -10.4904	     2.1820	    -4.9515	    -5.0354	   -12.5885	    -5.2872	    -8.9798	   -14.0152	
   -12.9242	   -17.4561	   -11.5814	     3.1891	    -5.0354	    -4.7836	   -11.5814	    -5.1193	    -8.6441	   -13.6795	
   -13.5117	   -18.1274	   -13.0920	     3.6926	    -5.5389	    -5.0354	   -10.8261	    -5.1193	    -8.4763	   -13.2599	
   -14.0152	   -18.9667	   -14.7705	     3.6926	    -6.5460	    -5.5389	   -10.3226	    -5.2872	    -8.3923	   -12.9242	
   -14.4348	   -19.8059	   -16.5329	     3.1891	    -7.9727	    -6.2943	    -9.9869	    -5.6229	    -8.4763	   -12.5885	
   -14.6866	   -20.3934	   -17.9596	     2.6016	    -9.5673	    -6.8817	    -9.8190	    -5.9586	    -8.4763	   -12.3367	
   -14.7705	   -20.5612	   -18.9667	     1.9302	   -11.2457	    -7.2174	    -9.7351	    -6.2943	    -8.3923	   -12.0010	
   -14.5187	   -20.2255	   -19.4702	     1.5945	   -12.8403	    -7.1335	    -9.4833	    -6.5460	    -8.1406	   -11.7493	
   -14.0991	   -19.4702	   -19.5541	     1.6785	   -14.0991	    -6.6299	    -9.2316	    -6.6299	    -7.8049	   -11.5814	
   -13.4277	   -18.3792	   -19.4702	     2.1820	   -15.1062	    -5.7907	    -8.7280	    -6.4621	    -7.3013	   -11.3297	
   -12.5885	   -17.1204	   -19.2184	     2.8534	   -15.9454	    -4.6997	    -8.2245	    -6.2103	    -6.8817	   -11.0779	
   -11.6653	   -15.7776	   -18.6310	     3.5248	   -16.7007	    -3.6087	    -7.8049	    -5.7907	    -6.4621	   -10.9940	
   -10.8261	   -14.5187	   -17.8757	     3.8605	   -17.4561	    -2.8534	    -7.6370	    -5.5389	    -6.2943	   -11.1618	
   -10.2386	   -13.4277	   -16.7847	     3.6926	   -18.2953	    -2.5177	    -7.8049	    -5.6229	    -6.5460	   -11.4975	
   -10.0708	   -12.7563	   -15.4419	     2.8534	   -19.2184	    -2.8534	    -8.3923	    -6.1264	    -7.1335	   -12.2528	
   -10.4065	   -12.5885	   -14.2670	     1.4267	   -20.1416	    -3.6087	    -9.4833	    -7.1335	    -8.0566	   -13.0920	
   -11.1618	   -13.0081	   -13.4277	    -0.1678	   -21.0648	    -4.6997	   -10.9100	    -8.6441	    -9.3155	   -14.1830	
   -12.3367	   -14.0152	   -13.0920	    -1.8463	   -21.9040	    -5.9586	   -12.5885	   -10.3226	   -10.8261	   -15.1901	
   -13.9313	   -15.5258	   -13.3438	    -3.3569	   -22.5754	    -7.0496	   -14.4348	   -12.1689	   -12.3367	   -16.1972	
   -15.6937	   -17.4561	   -14.0152	    -4.5319	   -22.9111	    -8.1406	   -16.3651	   -14.0152	   -13.9313	   -17.0364	
   -17.6239	   -19.4702	   -14.9384	    -5.4550	   -22.9111	    -9.1476	   -18.2114	   -15.6937	   -15.6097	   -17.8757	
   -19.5541	   -21.5683	   -15.6937	    -6.3782	   -22.5754	   -10.1547	   -19.9738	   -17.1204	   -17.1204	   -18.5471	
   -21.4005	   -23.3307	   -16.1972	    -7.3853	   -21.8201	   -11.3297	   -21.4005	   -18.1274	   -18.4631	   -19.1345	
   -22.9950	   -24.6735	   -16.1972	    -8.4763	   -20.6451	   -12.6724	   -22.3236	   -18.7988	   -19.6381	   -19.5541	
   -24.1699	   -25.5966	   -15.6937	    -9.8190	   -19.0506	   -14.0991	   -22.4075	   -18.9667	   -20.4773	   -19.7220	
   -24.9252	   -26.0162	   -14.8544	   -11.2457	   -17.2043	   -15.5258	   -21.8201	   -18.7149	   -20.8969	   -19.5541	
   -25.2609	   -26.1002	   -13.8474	   -12.7563	   -15.4419	   -16.8686	   -20.3934	   -18.3792	   -20.8969	   -19.1345	
   -25.1770	   -25.9323	   -13.0920	   -14.0152	   -14.1830	   -18.0435	   -18.3792	   -17.7917	   -20.4773	   -18.2114	
   -24.8413	   -25.6805	   -12.6724	   -14.8544	   -13.5956	   -18.8828	   -16.1133	   -17.2882	   -19.6381	   -17.0364	
   -24.2538	   -25.4288	   -12.8403	   -15.3580	   -13.9313	   -19.4702	   -13.8474	   -16.7847	   -18.6310	   -15.6937	
   -23.4146	   -25.2609	   -13.5117	   -15.2740	   -15.1901	   -19.6381	   -11.9171	   -16.3651	   -17.4561	   -14.3509	
   -22.4075	   -25.2609	   -14.5187	   -14.9384	   -17.2882	   -19.4702	   -10.6583	   -15.8615	   -16.3651	   -13.1760	
   -21.0648	   -25.3448	   -15.7776	   -14.1830	   -19.9738	   -19.1345	    -9.9869	   -15.5258	   -15.3580	   -12.1689	
   -19.7220	   -25.5127	   -17.0364	   -13.2599	   -23.0789	   -18.5471	    -9.9030	   -15.1901	   -14.6027	   -11.5814	
   -18.2953	   -25.5966	   -18.0435	   -12.4207	   -26.1002	   -18.1274	   -10.4065	   -14.9384	   -14.0991	   -11.3297	
   -16.9525	   -25.7645	   -18.7988	   -11.8332	   -28.6179	   -17.8757	   -11.0779	   -14.8544	   -14.0152	   -11.5814	
   -16.0294	   -26.0162	   -18.9667	   -11.6653	   -30.2124	   -18.0435	   -11.9171	   -15.1062	   -14.3509	   -12.2528	
   -15.4419	   -26.1841	   -18.5471	   -12.0850	   -30.3802	   -18.6310	   -12.7563	   -15.7776	   -15.1062	   -13.5117	
   -15.1901	   -26.3519	   -17.6239	   -13.0081	   -29.1214	   -19.7220	   -13.5117	   -16.9525	   -16.2811	   -15.1062	
   -15.3580	   -26.5198	   -16.3651	   -14.5187	   -26.6876	   -21.2326	   -14.1830	   -18.5471	   -17.7917	   -16.8686	
   -15.6937	   -26.6876	   -15.1901	   -16.2811	   -23.6664	   -22.9950	   -14.6866	   -20.3934	   -19.3863	   -18.7149	
   -16.0294	   -26.7715	   -14.1830	   -18.1274	   -20.5612	   -24.6735	   -15.0223	   -22.2397	   -20.9808	   -20.2255	
   -16.2811	   -26.6037	   -13.4277	   -19.6381	   -17.7917	   -26.0162	   -15.1901	   -23.8342	   -22.2397	   -21.4005	
   -16.1972	   -26.0162	   -12.7563	   -20.5612	   -15.5258	   -26.7715	   -14.9384	   -25.0092	   -22.9950	   -21.9879	
   -15.6937	   -24.9252	   -12.0850	   -20.8130	   -13.4277	   -26.7715	   -14.1830	   -25.4288	   -23.2468	   -21.9879	
   -14.6866	   -23.3307	   -11.0779	   -20.3094	   -11.4975	   -26.0162	   -12.9242	   -25.1770	   -22.7432	   -21.2326	
   -13.5117	   -21.3165	    -9.9869	   -19.1345	    -9.4833	   -24.5056	   -11.3297	   -24.1699	   -21.7361	   -19.8898	
   -12.2528	   -19.0506	    -8.8959	   -17.3721	    -7.6370	   -22.6593	    -9.4833	   -22.6593	   -20.3934	   -18.2953	
   -11.2457	   -17.0364	    -8.0566	   -15.3580	    -6.0425	   -20.5612	    -7.7209	   -20.8130	   -19.0506	   -16.5329	
   -10.7422	   -15.2740	    -7.5531	   -13.2599	    -4.8676	   -18.5471	    -6.3782	   -18.9667	   -17.7917	   -14.9384	
   -10.5743	   -14.0991	    -7.4692	   -11.4136	    -4.1962	   -16.8686	    -5.6229	   -17.3721	   -16.8686	   -13.6795	
   -10.7422	   -13.4277	    -7.5531	    -9.7351	    -4.1122	   -15.6097	    -5.3711	   -15.9454	   -16.3651	   -12.9242	
   -10.8261	   -13.1760	    -7.8049	    -8.5602	    -4.3640	   -14.6866	    -5.6229	   -15.0223	   -16.1972	   -12.6724	
   -10.8261	   -13.0920	    -7.9727	    -7.6370	    -4.9515	   -14.2670	    -6.2103	   -14.4348	   -16.1972	   -12.7563	
   -10.4904	   -13.0081	    -7.9727	    -7.2174	    -5.6229	   -14.2670	    -7.0496	   -14.2670	   -16.1972	   -13.3438	
    -9.8190	   -12.8403	    -7.6370	    -7.1335	    -6.2943	   -14.5187	    -7.9727	   -14.4348	   -16.2811	   -14.0991	
    -8.8120	   -12.5046	    -6.9656	    -7.3013	    -6.7978	   -14.9384	    -8.8120	   -14.8544	   -16.1972	   -15.0223	
    -7.6370	   -11.9171	    -6.0425	    -7.7209	    -7.1335	   -15.5258	    -9.5673	   -15.3580	   -15.9454	   -15.8615	
    -6.2103	   -11.1618	    -4.9515	    -8.2245	    -7.3853	   -15.9454	   -10.2386	   -15.8615	   -15.6097	   -16.6168	
    -4.6997	   -10.4065	    -3.8605	    -8.8959	    -7.5531	   -16.1972	   -10.8261	   -16.2811	   -15.0223	   -16.9525	
    -3.1891	    -9.7351	    -3.0212	    -9.4833	    -7.7209	   -16.2811	   -11.3297	   -16.4490	   -14.4348	   -17.0364	
    -1.8463	    -9.2316	    -2.5177	    -9.9869	    -8.0566	   -16.0294	   -11.6653	   -16.3651	   -13.6795	   -16.6168	
    -0.7553	    -8.8959	    -2.5177	   -10.3226	    -8.4763	   -15.4419	   -11.9171	   -15.9454	   -12.9242	   -15.7776	
     0.0839	    -8.8959	    -3.1891	   -10.2386	    -8.9798	   -14.5187	   -11.9171	   -15.1062	   -12.2528	   -14.6027	
     0.6714	    -8.9798	    -4.5319	    -9.7351	    -9.6512	   -13.1760	   -11.6653	   -14.0991	   -11.5814	   -13.1760	
     1.0071	    -9.1476	    -6.3782	    -8.8120	   -10.4065	   -11.6653	   -11.1618	   -12.8403	   -10.9940	   -11.6653	
     1.1749	    -9.2316	    -8.4763	    -7.3013	   -11.1618	   -10.0708	   -10.4904	   -11.5814	   -10.4904	   -10.0708	
     1.2589	    -9.2316	   -10.5743	    -5.4550	   -11.9171	    -8.3084	    -9.6512	   -10.1547	    -9.9030	    -8.5602	
     1.3428	    -8.8120	   -12.1689	    -3.1891	   -12.5046	    -6.6299	    -8.7280	    -8.7280	    -9.3155	    -6.9656	
     1.5945	    -8.0566	   -12.6724	    -0.6714	   -12.8403	    -4.8676	    -7.6370	    -7.2174	    -8.4763	    -5.5389	
     2.0981	    -6.7978	   -11.7493	     2.0981	   -12.7563	    -3.0212	    -6.4621	    -5.5389	    -7.3013	    -4.0283	
     2.9373	    -5.0354	    -9.2316	     4.8676	   -12.0850	    -1.3428	    -5.2032	    -3.8605	    -5.7907	    -2.5177	
     4.0283	    -2.7695	    -5.2872	     7.7209	   -10.7422	     0.3357	    -3.7766	    -2.0981	    -4.0283	    -1.1749	
     5.2872	    -0.1678	    -0.5035	    10.2386	    -8.7280	     1.8463	    -2.2659	    -0.4196	    -2.0981	     0.0839	
     6.6299	     2.6016	     4.4479	    12.4207	    -6.3782	     3.1052	    -0.8392	     1.1749	    -0.2518	     1.0910	
     7.9727	     5.2872	     8.8959	    14.0991	    -3.8605	     4.0283	     0.5035	     2.5177	     1.3428	     1.8463	
     8.9798	     7.5531	    12.2528	    15.0223	    -1.5945	     4.6997	     1.7624	     3.6926	     2.6016	     2.1820	
     9.8190	     9.2316	    14.5187	    15.1901	     0.0839	     4.9515	     2.6855	     4.5319	     3.4409	     2.3499	
    10.2386	    10.2386	    15.4419	    14.3509	     1.0071	     4.7836	     3.4409	     5.0354	     3.7766	     2.1820	
    10.4065	    10.5743	    15.2740	    12.6724	     1.2589	     4.2801	     3.9444	     5.0354	     3.6087	     1.8463	
    10.2386	    10.3226	    14.1830	    10.2386	     0.9232	     3.5248	     4.2801	     4.6158	     3.1052	     1.5106	
     9.7351	     9.4833	    12.4207	     7.3853	     0.5035	     2.5177	     4.3640	     3.7766	     2.3499	     1.1749	
     8.8120	     8.2245	    10.2386	     4.5319	     0.1678	     1.2589	     4.0283	     2.6855	     1.4267	     0.9232	
     7.6370	     6.4621	     7.8888	     1.7624	     0.1678	     0.0000	     3.3569	     1.4267	     0.3357	     0.7553	
     6.0425	     4.1962	     5.3711	    -0.5035	     0.3357	    -1.3428	     2.3499	     0.0839	    -0.8392	     0.5875	
     4.1122	     1.5106	     3.0212	    -2.4338	     0.7553	    -2.6855	     0.9232	    -1.3428	    -2.0142	     0.3357	
     1.9302	    -1.5106	     0.8392	    -3.7766	     1.0910	    -3.9444	    -0.6714	    -2.6855	    -3.1891	     0.1678	
    -0.2518	    -4.6158	    -0.9232	    -4.5319	     1.3428	    -4.9515	    -2.0981	    -3.7766	    -4.1962	     0.0000	
    -2.1820	    -7.4692	    -2.2659	    -4.4479	     1.5106	    -5.4550	    -3.2730	    -4.4479	    -4.7836	     0.0000	
    -3.6926	    -9.8190	    -3.0212	    -3.4409	     1.5945	    -5.4550	    -3.9444	    -4.6997	    -4.9515	     0.2518	
    -4.6158	   -11.4136	    -3.2730	    -1.5945	     1.5945	    -4.7836	    -4.2801	    -4.4479	    -4.6158	     0.6714	
    -5.0354	   -12.1689	    -3.1052	     0.8392	     1.4267	    -3.5248	    -4.1962	    -3.7766	    -3.9444	     1.2589	
    -4.8676	   -12.0850	    -2.6855	     3.5248	     1.0071	    -1.9302	    -3.9444	    -2.7695	    -2.8534	     1.8463	
    -4.2801	   -11.2457	    -2.0142	     6.1264	     0.2518	    -0.3357	    -3.6926	    -1.7624	    -1.8463	     2.3499	
    -3.3569	    -9.7351	    -1.0910	     8.1406	    -0.6714	     1.1749	    -3.4409	    -0.8392	    -0.8392	     2.6016	
    -2.1820	    -7.6370	     0.1678	     9.3155	    -1.7624	     2.3499	    -3.1891	    -0.1678	    -0.0839	     2.5177	
    -0.8392	    -5.0354	     1.6785	     9.8190	    -2.6016	     3.1891	    -3.0212	     0.2518	     0.5035	     2.3499	
     0.5875	    -2.1820	     3.4409	     9.5673	    -3.1891	     3.6926	    -2.7695	     0.4196	     0.8392	     1.9302	
     1.9302	     0.6714	     5.6229	     9.0637	    -3.1052	     3.9444	    -2.4338	     0.3357	     1.0910	     1.5945	
     3.1052	     3.1891	     7.8888	     8.4763	    -2.5177	     4.0283	    -2.0981	     0.3357	     1.1749	     1.1749	
     4.1122	     5.0354	    10.1547	     7.9727	    -1.4267	     3.9444	    -1.7624	     0.1678	     1.1749	     0.7553	
     4.7836	     5.9586	    12.0010	     7.7209	    -0.0839	     3.6926	    -1.4267	     0.1678	     1.0910	     0.3357	
     5.1193	     5.8746	    13.2599	     7.4692	     1.1749	     3.1891	    -1.2589	     0.0839	     0.8392	    -0.1678	
     5.0354	     5.1193	    13.7634	     7.2174	     2.1820	     2.6016	    -1.0071	     0.1678	     0.5035	    -0.7553	
     4.7836	     3.7766	    13.5956	     6.8817	     2.8534	     1.7624	    -0.7553	     0.2518	     0.2518	    -1.0910	
     4.3640	     2.3499	    13.0081	     6.5460	     3.3569	     1.0071	    -0.3357	     0.5875	     0.0839	    -1.2589	
     4.0283	     1.0071	    12.3367	     6.2943	     3.6926	     0.4196	     0.3357	     1.1749	     0.0839	    -0.9232	
     3.7766	    -0.0839	    11.5814	     6.2103	     4.0283	     0.2518	     1.1749	     1.9302	     0.4196	    -0.1678	
     3.6926	    -0.9232	    10.9100	     6.3782	     4.1962	     0.4196	     2.0981	     2.7695	     1.0910	     0.9232	
     3.6926	    -1.5945	    10.1547	     6.7978	     4.1962	     1.0910	     2.9373	     3.4409	     1.8463	     2.3499	
     3.6087	    -2.1820	     9.3994	     7.3853	     3.9444	     1.9302	     3.6087	     3.9444	     2.6016	     3.6087	
     3.3569	    -2.8534	     8.4763	     7.9727	     3.2730	     2.8534	     3.8605	     4.0283	     3.1052	     4.6997	
     2.8534	    -3.8605	     7.3853	     8.3923	     2.3499	     3.6087	     3.5248	     3.6087	     3.1891	     5.3711	
     2.0142	    -5.1193	     6.2103	     8.3923	     1.0071	     4.0283	     2.6016	     2.6855	     2.6855	     5.3711	
     0.8392	    -6.6299	     4.8676	     8.0566	    -0.5035	     4.0283	     1.1749	     1.4267	     1.5945	     4.8676	
    -0.4196	    -8.1406	     3.6087	     7.2174	    -2.0981	     3.6926	    -0.4196	    -0.0839	     0.0839	     3.9444	
    -1.5945	    -9.3155	     2.5177	     6.0425	    -3.4409	     3.0212	    -1.9302	    -1.5945	    -1.6785	     2.6855	
    -2.2659	    -9.9030	     1.8463	     4.5319	    -4.3640	     2.0981	    -2.9373	    -2.8534	    -3.4409	     1.5106	
    -2.2659	    -9.9030	     1.4267	     2.8534	    -4.6158	     1.0071	    -3.2730	    -3.7766	    -5.1193	     0.5035	
    -1.5106	    -9.3155	     1.4267	     1.3428	    -4.2801	     0.0000	    -3.0212	    -4.2801	    -6.2943	    -0.2518	
    -0.2518	    -8.1406	     1.5106	     0.0839	    -3.5248	    -0.8392	    -2.0981	    -4.5319	    -7.0496	    -0.5035	
     1.4267	    -6.7978	     1.4267	    -0.7553	    -2.5177	    -1.5106	    -0.9232	    -4.3640	    -7.2174	    -0.5035	
     3.1052	    -5.5389	     1.0910	    -1.2589	    -1.5945	    -1.9302	     0.3357	    -4.0283	    -6.7978	    -0.0839	
     4.6158	    -4.3640	     0.2518	    -1.3428	    -0.9232	    -2.2659	     1.5106	    -3.5248	    -5.8746	     0.6714	
     5.6229	    -3.4409	    -0.9232	    -1.2589	    -0.7553	    -2.4338	     2.6016	    -2.9373	    -4.6158	     1.6785	
     6.2103	    -2.9373	    -2.3499	    -1.0071	    -0.8392	    -2.4338	     3.4409	    -2.2659	    -3.1891	     2.8534	
[Epoch Header]
[Trial Type]	11
[Accept]	1
[Correct]	0
[RT]	 0.000
[Resp]	0
[Epoch Data]
    16.4490	    12.9242	     4.2801	    24.2538	    14.6027	    25.3448	     5.7907	    20.1416	    14.3509	     9.0637	
    17.0364	    12.5046	     5.2032	    23.2468	    14.1830	    25.4288	     5.7068	    20.3934	    14.6866	     9.2316	
    17.4561	    11.7493	     6.0425	    21.7361	    13.4277	    25.0931	     5.2032	    20.2255	    14.6866	     8.8959	
    17.7078	    10.9100	     7.1335	    19.8898	    12.3367	    24.2538	     4.5319	    19.5541	    14.0991	     8.0566	
    17.5400	     9.9030	     8.3923	    17.5400	    11.1618	    22.8271	     3.6087	    18.2953	    13.0920	     6.7139	
    16.9525	     8.8959	     9.8190	    14.6866	    10.0708	    20.6451	     2.6016	    16.5329	    11.6653	     4.9515	
    15.8615	     7.7209	    11.0779	    11.4975	     9.3155	    17.8757	     1.4267	    14.2670	     9.8190	     2.7695	
    14.3509	     6.3782	    12.0010	     8.2245	     8.6441	    14.6027	     0.2518	    11.5814	     7.6370	     0.3357	
    12.5046	     4.9515	    12.0850	     5.0354	     8.1406	    11.1618	    -1.0910	     8.7280	     5.4550	    -2.1820	
    10.4904	     3.5248	    11.4136	     2.1820	     7.3853	     7.7209	    -2.6016	     5.7907	     3.1891	    -4.6158	
     8.5602	     2.0142	     9.9030	    -0.1678	     6.4621	     4.6158	    -4.0283	     3.0212	     1.0910	    -6.8817	
     6.7978	     0.6714	     7.7209	    -2.0981	     5.2032	     1.7624	    -5.5389	     0.4196	    -0.8392	    -8.8120	
     5.2872	    -0.5035	     5.2032	    -3.5248	     3.6087	    -0.5035	    -6.7978	    -1.7624	    -2.4338	   -10.4065	
     4.1122	    -1.4267	     2.4338	    -4.4479	     1.9302	    -2.3499	    -7.8049	    -3.5248	    -3.6087	   -11.4975	
     3.3569	    -2.0981	    -0.4196	    -4.9515	     0.0839	    -3.6087	    -8.4763	    -4.8676	    -4.4479	   -12.0850	
     3.0212	    -2.6016	    -3.1052	    -5.0354	    -1.6785	    -4.2801	    -8.8120	    -5.7068	    -4.9515	   -12.1689	
     3.1052	    -2.8534	    -5.7068	    -4.7836	    -3.4409	    -4.5319	    -8.6441	    -6.0425	    -4.9515	   -11.6653	
     3.5248	    -2.9373	    -8.0566	    -4.0283	    -4.9515	    -4.1962	    -8.1406	    -5.7907	    -4.6158	   -10.8261	
     4.2801	    -2.8534	    -9.9869	    -2.9373	    -6.1264	    -3.4409	    -7.2174	    -4.8676	    -3.8605	    -9.4833	
     5.2872	    -2.5177	   -11.3297	    -1.5106	    -7.0496	    -2.3499	    -6.0425	    -3.4409	    -2.7695	    -7.9727	
     6.2943	    -1.9302	   -12.0850	     0.2518	    -7.3853	    -1.0071	    -4.6158	    -1.6785	    -1.5945	    -6.2943	
     7.3013	    -1.0910	   -12.2528	     2.0981	    -7.3013	     0.3357	    -3.2730	     0.1678	    -0.3357	    -4.6997	
     8.1406	    -0.0839	   -11.6653	     3.9444	    -6.7978	     1.7624	    -2.0981	     1.8463	     0.7553	    -3.3569	
     8.8120	     1.0071	   -10.7422	     5.5389	    -5.9586	     2.8534	    -1.3428	     3.1052	     1.5106	    -2.3499	
     9.2316	     2.0981	    -9.4833	     6.8817	    -5.1193	     3.7766	    -1.2589	     3.9444	     1.7624	    -1.6785	
     9.4833	     2.9373	    -8.0566	     7.8049	    -4.1122	     4.3640	    -1.7624	     4.3640	     1.5106	    -1.4267	
     9.4833	     3.6926	    -6.5460	     8.3084	    -3.1891	     4.6997	    -2.7695	     4.3640	     0.8392	    -1.5945	
     9.3155	     4.2801	    -5.1193	     8.4763	    -2.4338	     4.6997	    -4.1962	     4.0283	    -0.0839	    -2.0142	
     9.2316	     4.5319	    -3.9444	     8.3923	    -1.7624	     4.6158	    -5.6229	     3.5248	    -1.2589	    -2.6016	
     9.0637	     4.5319	    -3.1052	     8.1406	    -1.4267	     4.3640	    -6.8817	     2.9373	    -2.6016	    -3.3569	
     8.8120	     4.1122	    -2.5177	     7.7209	    -1.4267	     4.1122	    -7.9727	     2.2659	    -3.9444	    -4.1962	
     8.3923	     3.2730	    -2.1820	     7.2174	    -1.8463	     3.6926	    -8.8959	     1.5945	    -5.2872	    -5.2032	
     7.8049	     2.0142	    -2.0981	     6.4621	    -2.4338	     3.3569	    -9.6512	     0.7553	    -6.6299	    -6.2103	
     6.9656	     0.5875	    -1.9302	     5.5389	    -3.2730	     2.9373	   -10.4065	     0.0000	    -7.8049	    -7.3013	
     5.9586	    -0.8392	    -1.7624	     4.5319	    -4.1962	     2.6016	   -11.1618	    -0.7553	    -8.8120	    -8.3084	
     4.8676	    -2.0142	    -1.5945	     3.5248	    -5.0354	     2.3499	   -11.7493	    -1.3428	    -9.3155	    -8.9798	
     3.8605	    -2.8534	    -1.5106	     2.5177	    -5.6229	     2.1820	   -12.1689	    -1.5945	    -9.4833	    -9.3994	
     3.1052	    -3.4409	    -1.4267	     1.5945	    -5.8746	     2.2659	   -12.3367	    -1.5945	    -9.0637	    -9.3155	
     2.7695	    -3.6087	    -1.4267	     0.9232	    -5.5389	     2.3499	   -12.0850	    -1.4267	    -8.2245	    -8.8959	
     2.9373	    -3.5248	    -1.5106	     0.5035	    -4.5319	     2.6855	   -11.2457	    -1.0071	    -6.9656	    -8.1406	
     3.6087	    -3.1052	    -1.5106	     0.4196	    -3.0212	     3.1052	    -9.9869	    -0.5035	    -5.3711	    -6.9656	
     4.7836	    -2.3499	    -1.1749	     0.7553	    -0.9232	     3.7766	    -8.3084	     0.0000	    -3.6087	    -5.6229	
     6.2943	    -1.3428	    -0.5875	     1.5106	     1.5106	     4.4479	    -6.3782	     0.4196	    -1.8463	    -4.1962	
     7.8049	    -0.1678	     0.1678	     2.6016	     3.9444	     5.0354	    -4.4479	     0.6714	    -0.2518	    -2.9373	
     9.2316	     0.9232	     0.9232	     3.8605	     6.1264	     5.4550	    -2.9373	     0.6714	     1.0071	    -1.8463	
    10.1547	     1.6785	     1.3428	     5.1193	     7.6370	     5.6229	    -1.9302	     0.4196	     1.8463	    -1.1749	
    10.4904	     2.1820	     1.1749	     6.2103	     8.3084	     5.5389	    -1.5106	     0.1678	     2.4338	    -0.7553	
    10.3226	     2.2659	     0.3357	     7.2174	     7.8888	     5.2872	    -1.6785	    -0.0839	     2.6855	    -0.6714	
     9.6512	     1.9302	    -1.2589	     7.8049	     6.4621	     5.0354	    -2.1820	    -0.2518	     2.9373	    -0.6714	
     8.8120	     1.3428	    -3.1891	     8.2245	     4.3640	     4.9515	    -2.9373	    -0.2518	     3.1891	    -0.5875	
     7.8049	     0.6714	    -5.0354	     8.3084	     2.0142	     5.1193	    -3.6087	     0.0000	     3.6087	    -0.3357	
     6.8817	     0.0000	    -6.4621	     8.3084	     0.0000	     5.4550	    -4.0283	     0.5875	     4.1962	     0.1678	
     6.2103	    -0.4196	    -6.8817	     8.3084	    -1.1749	     6.1264	    -4.0283	     1.3428	     4.9515	     0.8392	
     5.7907	    -0.6714	    -6.1264	     8.3084	    -1.2589	     6.8817	    -3.4409	     2.4338	     5.8746	     1.7624	
     5.6229	    -0.5875	    -4.3640	     8.3923	    -0.0839	     7.6370	    -2.3499	     3.5248	     6.6299	     2.6855	
     5.6229	    -0.4196	    -1.8463	     8.3923	     2.0981	     8.2245	    -1.0071	     4.4479	     7.2174	     3.5248	
     5.4550	    -0.2518	     0.8392	     8.2245	     4.6158	     8.4763	     0.4196	     4.9515	     7.4692	     4.0283	
     5.2032	    -0.3357	     3.1052	     7.8049	     7.0496	     8.1406	     1.7624	     5.1193	     7.3853	     4.1962	
     4.6158	    -0.6714	     4.6158	     6.9656	     8.8120	     7.3853	     2.8534	     4.8676	     6.8817	     3.9444	
     3.7766	    -1.2589	     5.2872	     5.7907	     9.7351	     6.2103	     3.6087	     4.2801	     6.1264	     3.4409	
     2.7695	    -2.0142	     5.2032	     4.4479	     9.7351	     4.7836	     3.9444	     3.5248	     5.3711	     2.7695	
     1.7624	    -2.7695	     4.5319	     3.0212	     8.8120	     3.4409	     3.8605	     2.7695	     4.5319	     1.9302	
     0.8392	    -3.5248	     3.4409	     1.7624	     7.3013	     2.1820	     3.4409	     2.0981	     3.6926	     1.0910	
     0.0000	    -4.1122	     2.0142	     0.5875	     5.2872	     1.1749	     2.6016	     1.5106	     2.9373	     0.1678	
    -0.7553	    -4.6997	     0.2518	    -0.4196	     3.1052	     0.4196	     1.4267	     0.8392	     2.1820	    -0.6714	
    -1.4267	    -5.0354	    -1.6785	    -1.1749	     0.7553	    -0.1678	    -0.1678	     0.1678	     1.3428	    -1.5106	
    -1.9302	    -5.3711	    -3.8605	    -1.7624	    -1.5106	    -0.6714	    -2.1820	    -0.5875	     0.4196	    -2.4338	
    -2.3499	    -5.5389	    -6.0425	    -2.0981	    -3.6926	    -1.0071	    -4.5319	    -1.4267	    -0.6714	    -3.2730	
    -2.6855	    -5.8746	    -8.3084	    -2.2659	    -5.7068	    -1.3428	    -7.0496	    -2.2659	    -1.8463	    -4.0283	
    -2.9373	    -6.3782	   -10.4904	    -2.1820	    -7.4692	    -1.7624	    -9.5673	    -3.0212	    -3.1052	    -4.6997	
    -3.0212	    -7.1335	   -12.5046	    -2.1820	    -8.8120	    -2.1820	   -11.9171	    -3.5248	    -4.1962	    -5.1193	
    -2.8534	    -8.0566	   -14.2670	    -2.0981	    -9.7351	    -2.5177	   -13.7634	    -3.6087	    -5.1193	    -5.1193	
    -2.4338	    -8.8120	   -15.7776	    -2.1820	    -9.9869	    -2.7695	   -15.0223	    -3.1891	    -5.5389	    -4.7836	
    -1.5945	    -9.4833	   -17.0364	    -2.1820	    -9.7351	    -2.8534	   -15.2740	    -2.2659	    -5.4550	    -3.9444	
    -0.5875	    -9.9869	   -18.1274	    -2.1820	    -8.8959	    -2.6016	   -14.6866	    -1.0071	    -4.7836	    -2.6855	
     0.6714	   -10.2386	   -19.1345	    -2.1820	    -7.8049	    -2.2659	   -13.3438	     0.2518	    -3.7766	    -1.1749	
     1.7624	   -10.1547	   -20.0577	    -2.1820	    -6.6299	    -1.8463	   -11.5814	     1.5106	    -2.4338	     0.3357	
     2.7695	    -9.7351	   -20.7291	    -2.1820	    -5.6229	    -1.3428	    -9.6512	     2.4338	    -1.0071	     1.8463	
     3.6087	    -8.6441	   -20.9808	    -2.2659	    -4.7836	    -0.7553	    -7.8888	     3.1891	     0.4196	     3.2730	
     4.4479	    -6.8817	   -20.4773	    -2.2659	    -4.1962	     0.0000	    -6.2943	     3.8605	     1.8463	     4.5319	
     5.3711	    -4.5319	   -18.9667	    -2.1820	    -3.6926	     0.8392	    -4.9515	     4.3640	     3.0212	     5.6229	
     6.4621	    -1.9302	   -16.6168	    -1.9302	    -3.4409	     1.8463	    -4.0283	     4.7836	     4.1122	     6.6299	
     7.6370	     0.5875	   -13.4277	    -1.5106	    -3.3569	     2.8534	    -3.5248	     5.0354	     4.8676	     7.2174	
     8.9798	     2.6855	    -9.9030	    -1.0071	    -3.5248	     3.7766	    -3.3569	     5.0354	     5.3711	     7.5531	
    10.2386	     4.2801	    -6.2943	    -0.4196	    -4.0283	     4.4479	    -3.6087	     4.8676	     5.4550	     7.3013	
    11.3297	     5.2032	    -3.1052	     0.3357	    -4.6997	     4.8676	    -4.1962	     4.5319	     5.2032	     6.6299
[truncated: 3,926,836 more chars]
